# Supplementary material for: Dynamic analysis of slant cracked rotor system considering nonlinear oil film force
Source: PLoS One. 2024 Jan 25;19(1):e0294293. doi: 10.1371/journal.pone.0294293 (PMC10810477; doi:10.1371/journal.pone.0294293)
Supplement: S1 File — These data were measured by two eddy current sensors, model WT0150. (ZIP) [file pone.0294293.s001.zip › 2021.3.18 Test data for plain bearings/2021.3.18 (P=0.2Mpa, Z=4.0g Clockwise126°+1.2g)/1300.csv]

1024	30720	7	0	3
8	8	8	8	10	10	1
3	3	3	3	1	1	4
2	1	4	3	0	0	0
0	0	0	0	0.000071	-0.000045	20737.16992
195.117239	476.988408	-14.662644	555.275389	1.270133	-0.231322	22240.36378
131.02837	513.610619	-102.403358	565.193904	1.270133	0.531641	22226.63045
98.983935	531.921725	-122.24039	572.060569	2.033096	1.294604	22221.28971
33.369139	495.299514	-233.632949	569.008718	0.507171	-0.231322	22229.6823
-29.956768	506.743955	-277.121825	543.830948	1.270133	1.294604	22222.05268
-74.971569	491.4847	-342.736621	559.853165	1.270133	0.531641	81.637013
-162.712284	457.151377	-406.062528	511.786513	2.033096	1.294604	12.970367
-223.749303	449.521749	-508.299534	438.54209	-1.781718	0.531641	12.207404
-276.393732	412.899538	-501.43287	385.897661	1.270133	1.294604	21640.67507
-309.964092	373.988438	-557.892112	305.023611	-1.018755	-0.231322	22173.22306
-351.16408	342.706966	-557.12915	272.216213	-0.255792	1.294604	22193.82305
-422.882577	287.010686	-556.366187	227.964375	-1.781718	0.531641	22191.53417
-443.482571	232.077369	-580.018032	129.542181	-0.255792	-0.994284	22209.84527
-477.052932	173.329239	-554.077299	57.060721	1.270133	0.531641	22211.3712
-490.023298	103.136667	-536.529156	-14.657776	1.270133	2.057567	22196.11194
-537.326988	69.566306	-541.106932	-84.850348	1.270133	-0.994284	22191.53417
-533.512174	-2.915154	-451.840292	-135.968851	0.507171	-0.994284	22224.34156
-502.230702	-67.766986	-408.351416	-240.494746	-1.781718	0.531641	22211.3712
-501.467739	-121.174378	-393.855124	-306.109541	2.033096	-0.231322	22244.94156
-460.267752	-196.707689	-303.062558	-381.642852	2.033096	-0.231322	22247.23045
-422.882577	-260.033596	-267.966272	-424.368766	2.033096	-0.231322	22225.10453
-385.497403	-311.915062	-206.166291	-468.620604	-0.255792	1.294604	22232.73415
-359.55667	-377.529857	-136.736682	-518.976145	-0.255792	0.531641	22232.73415
-287.838173	-412.626143	-89.432992	-573.146499	-0.255792	0.531641	22212.89712
-235.193744	-466.033535	12.804015	-583.065015	-1.781718	-1.757247	22218.23786
-155.082657	-496.552044	98.255841	-568.568723	2.033096	0.531641	22229.6823
-80.312309	-520.966852	117.32991	-607.479822	-1.781718	0.531641	22220.52675
-15.460476	-550.722399	231.77432	-570.094648	2.033096	0.531641	22221.28971
58.54691	-544.618697	305.018743	-531.946511	-3.307643	-0.994284	22205.2675
123.398742	-546.907585	345.455768	-518.976145	-1.018755	1.294604	22209.84527
208.850569	-515.626113	402.677973	-486.168747	-3.307643	-0.994284	22173.22306
256.154258	-496.552044	461.426104	-442.679871	0.507171	0.531641	22199.16379
328.635718	-462.981684	522.463123	-381.642852	-1.018755	0.531641	22222.05268
355.339414	-394.315038	552.981633	-277.87992	0.507171	0.531641	22195.34898
429.3468	-340.907646	600.285322	-233.628081	2.033096	-0.231322	22216.71194
472.835676	-284.448404	605.626061	-166.48736	-0.255792	1.294604	22218.23786
504.117148	-215.018794	603.337173	-107.73923	-0.255792	0.531641	22192.29713
510.22085	-156.270664	537.722378	-57.383689	-0.255792	-0.994284	22112.949
512.509738	-63.952173	523.226086	15.860734	2.796059	0.531641	22235.02304
510.22085	-10.544781	485.840912	83.001455	2.033096	0.531641	22209.84527
488.857893	46.677424	513.30757	205.838455	3.559021	0.531641	22236.54897
481.991229	131.366288	517.122384	295.105095	4.321984	1.294604	22243.41563
427.820874	191.640344	435.485371	347.749524	0.507171	-0.231322	22225.86749
427.057911	271.751432	323.329849	428.623574	-1.018755	-0.994284	22219.76379
373.65052	301.506978	272.974308	450.749494	-1.781718	-0.231322	22228.15638
314.139426	383.906954	153.189158	511.786513	0.507171	0.531641	22220.52675
282.857954	426.632867	110.463245	530.097618	1.270133	-0.231322	22222.05268
230.213525	457.151377	-10.084867	538.490208	1.270133	2.057567	22228.15638
169.176506	492.247663	-89.432992	564.430942	-3.307643	0.531641	22211.3712
120.346891	508.26988	-107.744098	591.134637	-2.54468	-0.994284	22198.40083
34.132102	494.536551	-251.944055	474.401339	-0.255792	0.531641	22215.18601
-15.460476	501.403215	-271.781086	556.801314	-0.255792	0.531641	22219.00082
-60.475277	487.669886	-310.692186	552.223538	-1.018755	-0.994284	2179.021577
-116.93452	483.09211	-377.069944	538.490208	-0.255792	-0.994284	16.78518
-197.80857	467.832855	-457.181031	465.245786	2.033096	2.057567	12.970367
-236.71967	447.232861	-495.329168	426.334686	-1.781718	0.531641	15696.43239
-289.364098	414.425463	-493.803242	386.660624	-0.255792	0.531641	22182.37861
-332.090012	370.936587	-547.973597	314.179164	-1.018755	1.294604	22168.64528
-375.578888	328.210674	-575.440255	237.119927	2.033096	-0.231322	22191.53417
-416.778876	261.832916	-557.892112	150.142175	2.033096	0.531641	22221.28971
-462.55664	212.240338	-579.255069	37.22369	2.033096	0.531641	22228.15638
-471.712193	132.892214	-542.632858	16.623696	1.270133	-0.231322	22205.2675
-493.075149	90.929263	-536.529156	-74.168869	2.796059	-0.231322	22214.42305
-516.726994	16.921878	-455.655106	-118.420708	0.507171	-0.231322	22211.3712
-538.089951	-38.01144	-428.95141	-170.302174	-0.255792	-0.994284	22210.60823
-519.778845	-102.863272	-375.544018	-259.568814	0.507171	0.531641	22219.76379
-469.423304	-163.137328	-346.551434	-324.420647	-0.255792	-0.231322	22229.6823
-433.564056	-240.959528	-301.536633	-409.109511	-1.018755	-0.994284	22221.28971
-396.941844	-289.02618	-243.551465	-455.650238	2.033096	1.294604	22222.05268
-371.001111	-355.403938	-168.018154	-510.583555	-3.307643	-1.757247	22205.2675
-325.98631	-408.048367	-230.581098	-647.153885	-0.255792	0.531641	22206.79342
-242.060409	-447.722429	-106.981135	-662.413139	-1.781718	-0.231322	22194.58602
-198.571533	-490.448342	-2.45524	-641.813146	-2.54468	-0.231322	22213.66009
-119.223408	-512.574262	138.692866	-589.168717	1.270133	0.531641	22224.34156
-37.586395	-551.485361	175.315078	-541.102064	0.507171	-0.231322	22217.4749
30.317288	-556.826101	300.440967	-521.265033	3.559021	1.294604	22228.15638
94.406158	-526.307591	333.248364	-546.442803	2.033096	1.294604	22232.73415
160.783916	-536.226107	385.892793	-515.924294	-0.255792	-0.994284	22210.60823
226.398712	-503.418709	414.885377	-464.042828	2.033096	0.531641	22200.68972
303.457948	-456.115019	494.996465	-412.924324	-0.255792	-0.231322	22241.88971
357.628302	-444.670578	536.959415	-333.5762	2.796059	0.531641	22228.91934
420.191247	-379.055783	532.381639	-251.939187	-0.255792	-0.994284	22202.97861
449.946794	-313.440988	573.581627	-235.154007	2.033096	0.531641	22227.39341
484.280117	-259.270633	617.833465	-121.472559	0.507171	-0.231322	22210.60823
505.643073	-176.107695	628.514944	-33.731844	-1.018755	0.531641	22210.60823
516.324552	-115.070676	582.737179	37.986653	0.507171	-0.231322	22207.55638
510.983813	-42.589216	549.929782	139.460697	0.507171	-0.994284	22209.84527
503.354185	28.366319	540.011266	224.149561	-1.781718	-0.231322	22217.4749
482.754191	102.373704	517.122384	280.608803	-1.018755	0.531641	22228.91934
451.472719	164.173686	457.61129	326.386568	-1.781718	-0.231322	22213.66009
408.746806	234.366258	381.315017	385.134698	-1.018755	-0.231322	22199.92676
407.22088	281.669947	225.670618	404.208767	-1.781718	-0.994284	22209.84527
361.443116	354.151407	214.226177	473.638376	-1.018755	-0.994284	22213.66009
319.480166	414.425463	108.174357	449.986531	0.507171	1.294604	22206.03046
259.969072	445.706936	57.818816	546.882799	-1.781718	-0.231322	22222.81564
192.065389	476.988408	-42.129302	584.267973	-1.781718	-0.231322	22231.97119
146.287624	502.929141	-107.744098	571.297606	-1.781718	-0.994284	22214.42305
64.650611	502.929141	-206.166291	565.193904	-2.54468	0.531641	22217.4749
18.109885	506.743955	-219.136657	549.93465	-1.781718	0.531641	22227.39341
-37.586395	510.558768	-307.640335	530.860581	1.270133	-0.231322	22230.44527
-77.260458	485.380998	-361.810689	520.942066	1.270133	-0.231322	25.940733
-157.371545	478.514333	-488.462503	465.245786	2.033096	-0.231322	12.207404
-239.771521	452.5736	-537.292118	372.927295	1.270133	-0.231322	12.207404
-266.475216	438.077308	-515.929162	381.319885	1.270133	0.531641	22029.78607
-310.727055	404.506948	-523.558789	349.27545	-2.54468	-0.994284	22211.3712
-337.430751	329.7366	-544.921746	291.290282	-0.255792	0.531641	22187.71935
-416.015913	292.351426	-555.603224	169.216244	-1.018755	0.531641	22205.2675
-445.008497	217.581077	-560.943963	102.838486	1.270133	0.531641	22215.94897
-481.630708	156.544058	-603.669877	15.860734	0.507171	-0.994284	21948.91202
-495.364037	111.529257	-548.736559	-42.887397	2.796059	2.820529	22203.74157
-519.015882	47.440387	-486.173615	-103.924416	-3.307643	-0.994284	22186.19343
-515.201069	-19.700334	-466.336584	-171.065137	-2.54468	-0.994284	22202.21564
-526.64551	-84.552166	-417.506969	-238.96882	-1.781718	0.531641	22196.11194
-503.756628	-136.433633	-422.084745	-380.879889	-1.018755	0.531641	22213.66009
-457.215901	-211.966944	-337.395881	-377.065076	-1.018755	-1.757247	22222.81564
-417.541838	-273.003962	-261.86257	-443.442834	-0.255792	0.531641	22214.42305
-383.208515	-325.648391	-177.936669	-478.53912	-1.018755	-0.231322	22225.86749
-327.512235	-385.159485	-129.870017	-544.916878	0.507171	-0.231322	22229.6823
-269.527067	-442.38169	-96.299656	-570.857611	0.507171	-0.231322	22213.66009
-220.697452	-471.374274	20.433642	-583.065015	-0.255792	-0.994284	22224.34156
-137.534514	-493.500193	92.915102	-566.279835	1.270133	-1.757247	22251.04526
-65.053054	-536.226107	141.744717	-598.32427	-0.255792	-0.231322	22232.73415
17.346922	-533.937218	226.433581	-613.583524	1.270133	0.531641	22237.31193
73.806164	-543.092771	307.307631	-567.80576	0.507171	-0.994284	22239.60082
131.02837	-536.226107	381.315017	-492.272449	1.270133	0.531641	22220.52675
216.480196	-509.522411	389.707607	-485.405784	0.507171	1.294604	22213.66009
263.020923	-484.344641	490.418688	-413.687287	-1.781718	0.531641	22212.89712
343.894973	-449.248355	525.514974	-394.613219	-1.018755	-0.994284	22209.84527
367.546818	-393.552075	549.166819	-283.220659	-1.018755	-0.994284	22206.03046
446.13198	-330.98913	570.529776	-216.079938	-0.255792	-0.994284	22202.21564
459.102346	-295.892845	620.885316	-168.776249	-3.307643	0.531641	22197.63787
490.383819	-216.54472	622.411242	-95.531826	-3.307643	0.531641	22183.14158
501.065297	-152.45585	565.189036	-35.25777	-1.018755	-1.757247	22180.85269
539.213434	-83.026241	505.677943	5.942218	-2.54468	-0.994284	22194.58602
493.43567	-5.967005	511.781645	124.964405	1.270133	2.057567	22194.58602
481.228266	68.040381	482.789061	214.231045	-1.781718	-0.994284	22224.34156
452.998645	154.25517	496.52239	305.023611	1.270133	1.294604	22230.44527
429.3468	210.714413	395.048346	368.349518	-1.018755	-0.231322	22215.18601
404.169029	273.277357	327.144662	436.253202	0.507171	0.531641	22224.34156
402.643104	336.603264	262.29283	482.030966	-1.018755	0.531641	22228.91934
335.502383	386.195842	189.048407	527.045767	-0.255792	-0.231322	22212.13416
282.857954	452.5736	84.522512	517.890215	1.270133	-0.231322	22244.94156
213.428345	469.358781	5.93735	549.171687	1.270133	1.294604	22247.99341
156.20614	508.26988	-91.72188	564.430942	3.559021	1.294604	22226.63045
95.932084	494.536551	-135.210756	575.875383	0.507171	0.531641	22234.26008
45.576543	509.795806	-190.144073	554.512426	-1.018755	-0.994284	22231.97119
-1.727147	502.166178	-254.995906	562.905016	-0.255792	1.294604	22213.66009
-64.290091	496.062476	-324.425515	558.32724	2.033096	0.531641	417.340617
-132.193775	474.69952	-381.64772	539.253171	-0.255792	-0.231322	15.259255
-197.045607	458.677302	-463.284733	467.534674	2.033096	1.294604	12.970367
-245.875222	436.551383	-482.358801	424.808761	1.270133	1.294604	18172.24647
-303.097428	398.403246	-514.403236	368.349518	-1.781718	0.531641	22166.3564
-345.823341	359.492146	-566.284702	320.282866	-1.781718	1.294604	22177.03787
-403.808509	313.714382	-622.743945	183.712536	-1.018755	-0.231322	22159.48973
-413.727025	237.418109	-618.929131	87.579231	-2.54468	-0.994284	22195.34898
-456.452938	194.692195	-556.366187	82.238492	-0.255792	0.531641	22212.89712
-493.838112	129.840363	-592.225435	-55.857764	0.507171	0.531641	22197.63787
-506.808478	69.566306	-504.484721	-42.124434	0.507171	-1.757247	22209.84527
-519.015882	23.025579	-459.469919	-132.154037	1.270133	0.531641	22228.15638
-512.149218	-50.981806	-411.403267	-209.976236	-0.255792	1.294604	22213.66009
-483.919596	-101.337347	-376.306981	-309.924355	0.507171	-0.231322	22222.81564
-468.660342	-173.055844	-327.477366	-390.035442	3.559021	-0.994284	22253.33415
-421.356652	-228.752124	-295.432931	-424.368766	1.270133	0.531641	22235.786
-406.097397	-303.522472	-261.099608	-500.665039	2.796059	1.294604	22236.54897
-374.052962	-343.196534	-242.788502	-552.546505	2.033096	2.820529	22240.36378
-325.223347	-409.574292	-115.373725	-599.087232	0.507171	-0.231322	22221.28971
-245.11226	-463.744647	-92.484843	-659.361288	0.507171	-0.231322	22222.81564
-165.764135	-485.870566	73.841034	-580.013164	-0.255792	-0.231322	22226.63045
-117.697483	-514.100187	129.537314	-593.746493	-1.018755	0.531641	22216.71194
-26.904917	-555.300175	212.700252	-574.672425	-1.018755	-0.994284	22220.52675
35.658027	-565.218691	273.737271	-561.702058	-1.018755	-0.994284	22227.39341
104.324674	-571.322393	349.270582	-534.998362	-1.781718	2.057567	22211.3712
170.702432	-544.618697	394.285383	-518.213182	-4.070606	-0.231322	22193.82305
234.791302	-494.263156	427.855744	-499.139114	2.796059	1.294604	22191.53417
309.56165	-456.115019	470.581657	-405.294697	-1.781718	0.531641	22199.92676
369.072743	-428.648361	552.981633	-322.894721	-0.255792	-0.231322	22198.40083
422.480135	-364.559491	539.248303	-325.946572	-0.255792	0.531641	22212.89712
450.709756	-319.544689	602.574211	-184.798466	-1.018755	-0.231322	22213.66009
486.569005	-245.537304	603.337173	-114.605894	-0.255792	1.294604	22206.03046
514.035663	-166.189179	607.91495	-29.917031	2.033096	-0.231322	22074.0379
536.161583	-82.263278	562.900148	51.719982	2.033096	2.057567	22200.68972
507.168999	-20.463297	520.937198	121.912554	1.270133	0.531641	22188.48232
504.880111	44.388536	535.43349	234.068076	3.559021	0.531641	22246.46748
482.754191	116.107033	512.544608	301.208797	0.507171	-0.231322	22247.23045
439.265315	180.958866	407.25575	308.838425	2.033096	-0.994284	22226.63045
420.95421	241.995885	353.085396	358.431003	1.270133	-0.231322	22233.49712
385.094961	301.506978	296.626153	441.593941	-1.018755	-0.994284	22231.20823
349.998675	361.781035	207.359513	485.84578	0.507171	-0.231322	22213.66009
298.880172	424.343979	127.248425	520.942066	0.507171	0.531641	22219.76379
263.783886	456.388414	52.478077	553.749463	-0.255792	1.294604	22228.91934
180.620947	489.958774	-71.121886	564.430942	1.270133	0.531641	22223.5786
129.502444	498.351365	-81.040402	584.267973	-0.255792	-0.231322	22218.23786
50.917282	499.114327	-168.018154	561.379091	-2.54468	2.057567	22206.79342
12.769145	501.403215	-274.069974	556.801314	-2.54468	-0.231322	22208.31935
-57.423426	492.247663	-328.240329	533.149469	-2.54468	-1.757247	6231.116672
-94.808601	469.358781	-376.306981	530.860581	2.033096	0.531641	18.311106
-183.312278	451.810638	-503.721758	392.764326	-0.255792	0.531641	12.970367
-217.645601	460.203228	-506.773609	363.008779	0.507171	-0.231322	9.918516
-271.052993	414.425463	-520.506938	352.327301	0.507171	-0.231322	22087.00827
-309.20113	389.247693	-532.714342	322.571754	2.033096	0.531641	22208.31935
-369.475186	342.706966	-545.684709	269.164362	-1.018755	-0.994284	22193.06009
-407.623323	280.906985	-574.677293	166.927356	-0.255792	-0.231322	22201.45268
-451.875161	219.869966	-555.603224	101.31256	-1.018755	-0.231322	22231.20823
-474.764044	151.203319	-533.477305	57.060721	1.270133	-0.231322	22205.2675
-496.889963	87.114449	-582.30692	-69.591093	1.270133	0.531641	22192.29713
-501.467739	35.232983	-506.010646	-101.635528	0.507171	-0.994284	22227.39341
-502.230702	-34.959589	-464.810658	-185.561429	0.507171	-0.994284	22219.76379
-485.445522	-92.944757	-401.484751	-309.924355	-1.018755	0.531641	22218.23786
-502.993665	-163.137328	-364.86254	-329.761386	-1.781718	-0.231322	22226.63045
-464.845528	-231.803975	-286.277378	-367.909523	1.270133	-0.231322	22219.76379
-419.830726	-268.426186	-251.944055	-425.894691	0.507171	0.531641	22220.52675
-358.030745	-321.833578	-193.195924	-512.10948	0.507171	0.531641	22227.39341
-331.327049	-392.789112	-92.484843	-538.813176	-4.070606	-0.994284	22212.13416
-284.786322	-441.618727	-52.81078	-570.094648	-1.781718	0.531641	22198.40083
-200.097458	-475.189088	21.959568	-590.694642	-0.255792	0.531641	22210.60823
-148.978955	-514.100187	88.337326	-604.427971	-1.781718	-1.757247	22214.42305
-62.001203	-545.38166	94.441028	-623.50204	0.507171	-0.231322	22207.55638
15.820996	-551.485361	184.470631	-631.89463	-1.781718	1.294604	22224.34156
81.435792	-536.989069	330.196513	-526.605772	0.507171	0.531641	22231.20823
146.287624	-541.566846	328.670588	-541.865027	-0.255792	-0.231322	22210.60823
218.006122	-517.915001	437.011297	-456.4132	0.507171	0.531641	22221.28971
292.013507	-468.322423	492.707576	-410.635436	0.507171	0.531641	22213.66009
333.976458	-436.277988	539.248303	-346.546566	-0.255792	-0.994284	22199.16379
401.880141	-382.107634	573.581627	-245.835485	2.033096	-0.231322	22228.15638
446.894943	-330.226168	596.470509	-210.739199	1.270133	-0.231322	22231.20823
491.909744	-272.241	569.766813	-170.302174	0.507171	0.531641	22189.24528
510.983813	-202.811391	617.833465	-55.857764	2.796059	2.057567	22210.60823
507.168999	-129.566968	597.233471	-6.265186	0.507171	-0.231322	22213.66009
497.250483	-61.663284	529.329788	75.371827	-0.255792	-0.994284	22191.53417
506.406036	10.818176	504.91498	191.342163	0.507171	2.057567	22219.00082
497.250483	90.1663	502.626092	269.927325	-1.018755	0.531641	22225.86749
447.657905	161.884798	472.107582	341.645822	-3.307643	-1.757247	22219.76379
440.028278	202.321823	401.915011	363.771742	-0.255792	-0.994284	22220.52675
401.880141	288.536612	302.729855	431.675425	-1.018755	1.294604	22208.31935
376.702371	325.921786	198.966923	472.875413	-0.255792	-0.231322	22211.3712
313.376464	373.988438	130.300276	474.401339	-1.781718	1.294604	22188.48232
292.013507	429.684718	25.011419	489.660593	-1.781718	-0.994284	22211.3712
217.243159	467.069892	-42.129302	538.490208	1.270133	-0.231322	22223.5786
149.339475	513.610619	-91.72188	578.927234	-1.018755	-0.994284	22217.4749
94.406158	505.980992	-222.188508	520.179103	0.507171	1.294604	22226.63045
39.472841	516.66247	-196.247775	570.534643	2.796059	0.531641	22234.26008
-19.27529	496.825439	-264.151459	577.401308	2.796059	2.057567	22214.42305
-69.63083	483.09211	-348.840322	539.253171	0.507171	-0.231322	99.185156
-116.93452	480.803222	-425.136596	500.342072	2.796059	-0.231322	14.496292
-192.467831	458.677302	-461.758807	432.438388	-0.255792	0.531641	12.207404
-257.319664	431.973606	-473.203249	410.312469	2.796059	-0.231322	20918.91232
-299.282614	401.455097	-525.084715	361.482854	-0.255792	-0.231322	22199.92676
-347.349266	367.884737	-557.892112	304.260648	0.507171	1.294604	22195.34898
-380.919627	310.662531	-583.832845	192.868089	-0.255792	0.531641	22197.63787
-438.904795	244.284773	-557.12915	134.882921	0.507171	-0.994284	22213.66009
-467.897379	178.669978	-555.603224	74.608864	1.270133	0.531641	22151.09714
-493.838112	118.395922	-524.321752	-5.502223	-0.255792	0.531641	22208.31935
-506.045516	64.225567	-524.321752	-54.331838	-0.255792	-1.757247	22199.16379
-524.356621	-2.915154	-470.91436	-132.154037	-0.255792	0.531641	22209.84527
-510.623292	-66.241061	-423.610671	-221.420677	-3.307643	0.531641	22196.87491
-496.127	-152.45585	-373.25513	-345.783604	-2.54468	-0.994284	22209.84527
-494.601075	-193.655838	-354.944024	-386.983591	0.507171	-0.994284	22215.94897
-432.03813	-267.663223	-328.240329	-444.205797	-1.781718	-0.231322	22203.74157
-391.601105	-303.522472	-228.29221	-471.672455	-0.255792	-0.231322	22224.34156
-361.082596	-363.796528	-200.062589	-563.227984	-0.255792	-0.231322	22228.15638
-279.445583	-415.677994	-135.973719	-565.516872	-0.255792	-0.994284	22214.42305
-235.193744	-455.352057	-7.033016	-626.553891	-0.255792	-0.994284	22224.34156
-155.082657	-517.915001	84.522512	-570.857611	-1.018755	-0.994284	22228.15638
-101.675265	-530.122405	124.959537	-613.583524	-0.255792	1.294604	22212.13416
-13.171588	-554.537212	224.144693	-545.679841	-0.255792	-0.231322	22243.41563
44.81358	-561.403877	279.07801	-513.635406	3.559021	1.294604	22250.2823
126.450593	-538.514995	340.877992	-527.368735	2.796059	0.531641	22221.28971
182.146873	-518.677964	401.152048	-473.961343	2.033096	1.294604	22224.34156
256.154258	-491.211305	472.107582	-414.45025	3.559021	0.531641	22228.15638
325.583867	-469.848349	475.159433	-379.353964	1.270133	0.531641	22186.19343
370.598669	-412.626143	564.426074	-341.96879	0.507171	0.531641	22208.31935
417.902359	-364.559491	569.766813	-210.739199	-1.781718	-1.757247	22223.5786
464.443086	-296.655807	618.596428	-144.361441	-1.018755	0.531641	22212.13416
490.383819	-235.618788	630.040869	-107.73923	-1.018755	0.531641	22207.55638
511.746775	-164.663254	615.544577	6.705181	-2.54468	-0.231322	22191.53417
519.376403	-92.944757	580.448291	44.090355	-1.781718	-0.231322	22189.24528
510.22085	-25.041073	530.855713	142.512548	-1.781718	2.057567	22185.43046
483.517154	48.20335	522.463123	234.831039	-2.54468	-0.994284	22213.66009
462.154197	121.447772	456.848328	278.319915	0.507171	-0.231322	22222.05268
454.52457	190.877382	398.100197	324.097679	0.507171	0.531641	22216.71194
404.931992	264.884767	263.818755	374.45322	-0.255792	-0.231322	22226.63045
391.961626	318.292159	285.181712	469.823562	1.270133	-0.231322	22231.20823
351.524601	371.69955	184.470631	488.134668	0.507171	-0.231322	22206.79342
294.302395	431.210644	124.959537	536.20132	0.507171	0.531641	22222.81564
247.761668	472.410631	44.84845	576.638345	3.559021	2.820529	22256.386
179.857985	504.455066	-65.781147	590.371675	3.559021	1.294604	22236.54897
131.02837	513.610619	-99.351507	577.401308	2.033096	0.531641	22236.54897
65.413574	513.610619	-166.492228	562.905016	0.507171	0.531641	22239.60082
18.872847	512.847657	-282.462564	549.171687	-0.255792	1.294604	22222.05268
-49.030836	490.721737	-321.373664	549.171687	-1.781718	-1.757247	1132.236702
-116.171557	481.566184	-438.106963	544.59391	0.507171	-0.231322	16.78518
-171.867837	453.336563	-440.395851	482.793929	2.033096	1.294604	13.733329
-231.37893	450.284712	-498.381019	434.727276	-0.255792	-0.231322	8797.723319
-300.80854	406.032873	-505.247683	384.371736	-0.255792	0.531641	22148.04529
-326.749273	363.30696	-534.240267	294.342133	-1.781718	0.531641	22190.00824
-375.578888	304.558829	-552.551373	256.193996	-3.307643	-0.994284	22183.90454
-442.719609	274.803283	-573.151367	163.875505	-1.781718	1.294604	22183.14158
-461.793677	189.351456	-573.151367	73.082939	-1.018755	0.531641	22191.53417
-480.867745	151.203319	-559.418038	5.179255	-3.307643	-0.231322	22183.90454
-525.882547	100.847779	-567.047665	-98.583677	-0.255792	-0.231322	22203.74157
-513.675143	35.995946	-464.810658	-124.52441	-1.781718	0.531641	22225.86749
-534.275137	-25.804036	-471.677323	-215.316976	-1.018755	-0.231322	22111.42308
-496.127	-109.729937	-414.455118	-300.768802	0.507171	0.531641	22219.00082
-488.497373	-173.818807	-326.714403	-316.028057	0.507171	0.531641	22225.86749
-443.482571	-230.278049	-303.062558	-377.828039	1.270133	-0.994284	22227.39341
-404.571472	-281.396553	-230.581098	-424.368766	2.033096	0.531641	22244.94156
-353.452968	-325.648391	-174.884818	-516.687257	2.033096	1.294604	22246.46748
-320.645571	-391.263187	-153.521862	-615.10945	-0.255792	-1.757247	22216.71194
-251.978924	-441.618727	-46.707079	-560.939095	-0.255792	-0.994284	22235.786
-195.519682	-477.477976	50.952152	-577.724276	1.270133	1.294604	22235.786
-124.564147	-511.048336	100.54473	-599.850195	-0.255792	0.531641	22210.60823
-41.401209	-552.248324	182.944705	-575.435387	0.507171	-0.231322	22220.52675
28.791363	-551.485361	269.922457	-545.679841	1.270133	0.531641	22229.6823
89.065419	-545.38166	327.144662	-531.183549	-0.255792	0.531641	22219.00082
165.361693	-539.277958	394.285383	-499.902076	2.033096	-0.994284	22210.60823
217.243159	-524.018703	440.82611	-460.990977	-1.781718	-0.231322	22203.74157
280.569066	-484.344641	493.470539	-409.109511	-1.018755	-0.231322	22206.03046
333.976458	-446.196504	541.537192	-351.124343	-2.54468	0.531641	22177.03787
410.272731	-372.189118	576.633477	-256.516963	-0.255792	-0.231322	22202.97861
449.946794	-330.98913	579.685328	-208.450311	-0.255792	-0.231322	22207.55638
484.280117	-268.426186	575.107552	-139.783665	-1.018755	-0.994284	22190.7712
512.509738	-205.100279	578.159403	-50.517024	1.270133	1.294604	22208.31935
508.694924	-122.700303	489.655725	-25.339254	-1.781718	-0.231322	22215.18601
523.191216	-42.589216	544.589043	105.890337	0.507171	-0.231322	22201.45268
510.22085	16.921878	513.30757	160.060691	-1.018755	-0.994284	22223.5786
491.146781	102.373704	502.626092	265.349549	2.796059	0.531641	22251.80822
445.369017	156.544058	482.026098	286.712505	0.507171	-0.231322	22235.786
413.324582	234.366258	386.655756	374.45322	2.033096	-0.231322	22238.83786
404.169029	293.877351	311.885408	411.075431	2.033096	0.531641	22244.17859
357.628302	344.995854	214.226177	472.875413	-1.781718	-0.994284	22219.00082
314.139426	402.981022	159.29286	507.971699	-1.018755	0.531641	22221.28971
269.887588	429.684718	70.789183	536.20132	1.270133	-0.231322	22228.91934
207.324643	470.884706	-37.551526	563.667979	0.507171	-0.994284	22212.89712
141.709848	495.299514	-106.981135	575.11242	1.270133	-0.231322	22221.28971
89.065419	503.692104	-194.72185	557.564277	-0.255792	1.294604	22231.20823
17.346922	509.032843	-207.692216	559.853165	-4.070606	-1.757247	22208.31935
-41.401209	498.351365	-280.173676	572.060569	-1.781718	-0.994284	22198.40083
-104.727116	497.588402	-361.810689	540.779097	-2.54468	-0.994284	60.274056
-148.215992	473.936557	-435.055112	484.319854	-1.018755	0.531641	14.496292
-214.59375	451.047675	-453.366217	440.830978	-1.018755	0.531641	10.681478
-254.267813	425.869905	-493.803242	404.97173	-1.018755	0.531641	21803.9491
-303.097428	400.692134	-525.084715	328.675456	1.270133	-0.231322	22186.95639
-354.978894	361.018072	-586.121734	253.142145	0.507171	0.531641	22193.06009
-388.549254	285.484761	-576.966181	164.638467	1.270133	2.057567	22202.97861
-437.378869	232.840332	-573.91433	115.045889	1.270133	-0.231322	22212.13416
-466.371453	177.144052	-570.099516	59.34961	2.796059	0.531641	22193.82305
-483.919596	117.632959	-528.899528	4.416293	2.033096	1.294604	22226.63045
-509.860329	55.832977	-486.173615	-68.065167	1.270133	-0.994284	22241.12674
-505.282553	8.529287	-445.73659	-135.205888	0.507171	0.531641	22225.10453
-490.786261	-71.5818	-396.906975	-235.154007	-1.018755	-0.994284	22232.73415
-505.282553	-131.092893	-360.284763	-329.761386	1.270133	0.531641	22234.26008
-479.34182	-213.492869	-329.003291	-409.872474	-1.018755	-0.231322	22209.84527
-439.667758	-263.84841	-268.729235	-410.635436	1.270133	0.531641	22220.52675
-390.838142	-311.915062	-187.855185	-458.702089	2.033096	-0.231322	22229.6823
-351.16408	-370.663193	-178.699632	-551.02058	-0.255792	-1.757247	22215.94897
-292.415949	-417.966882	-70.358923	-559.41317	-0.255792	1.294604	22221.28971
-215.356713	-475.95205	-5.507091	-612.820562	-1.781718	0.531641	22209.84527
-148.215992	-512.574262	84.522512	-575.435387	-2.54468	-0.994284	22206.03046
-78.786383	-518.677964	139.455829	-637.998332	-1.018755	0.531641	22199.92676
-24.616029	-559.114989	244.744687	-560.176133	-2.54468	-0.231322	22215.18601
40.235804	-550.722399	308.833557	-568.568723	-1.781718	-0.994284	22217.4749
122.635779	-529.359442	343.929843	-544.916878	-0.255792	-0.231322	22197.63787
181.38391	-536.989069	369.107613	-529.657623	1.270133	1.294604	22210.60823
268.361662	-466.796498	457.61129	-447.257648	0.507171	0.531641	22225.10453
322.532017	-450.011317	540.011266	-384.694703	0.507171	0.531641	22205.2675
380.517185	-400.41874	496.52239	-370.961374	-0.255792	-0.994284	22203.74157
435.450502	-336.32987	577.39644	-211.502162	2.796059	0.531641	22243.41563
469.020862	-288.263217	618.596428	-150.465143	2.796059	1.294604	22221.28971
486.569005	-242.485453	606.389024	-103.924416	-0.255792	-0.994284	22215.18601
511.746775	-131.092893	597.233471	-0.924447	-0.255792	-2.52021	22216.71194
514.035663	-82.263278	549.166819	57.823684	0.507171	-0.231322	22200.68972
507.931962	-12.070706	543.063117	167.690318	1.270133	1.294604	22222.05268
493.43567	69.566306	508.729794	240.934741	0.507171	-0.994284	22154.14899
472.835676	137.46999	473.633508	296.631021	2.033096	0.531641	22217.4749
440.028278	196.981083	414.885377	324.097679	2.033096	2.057567	22224.34156
417.902359	261.832916	314.174296	398.105065	1.270133	0.531641	22222.81564
373.65052	316.00327	262.29283	460.668009	-1.018755	1.294604	22207.55638
326.34683	364.069923	170.737301	501.105034	-1.018755	1.294604	22199.92676
289.724619	412.899538	86.048438	524.756879	-3.307643	-1.757247	22207.55638
220.29501	464.018041	-39.840414	562.142053	-2.54468	-0.231322	22212.89712
168.413544	488.432849	-69.595961	577.401308	-2.54468	-0.231322	22206.79342
123.398742	517.425433	-129.870017	552.9865	-1.018755	-0.231322	22225.10453
39.472841	519.714321	-226.003322	533.912432	1.270133	-0.231322	22230.44527
3.613593	511.321731	-297.721819	519.41614	-0.255792	-0.231322	22216.71194
-68.104905	475.462482	-315.269962	542.305022	1.270133	0.531641	1389.355144
-129.904886	465.543967	-412.16623	514.075401	2.796059	1.294604	17.548143
-184.838204	451.047675	-494.566205	452.275419	-1.018755	-0.231322	10.681478
-230.615968	439.603234	-495.329168	427.860612	2.796059	0.531641	17331.46153
-275.630769	411.373613	-477.781025	401.919879	2.033096	0.531641	22207.55638
-364.134447	370.936587	-512.877311	275.268064	-0.255792	-0.231322	22192.29713
-394.652956	306.847718	-580.018032	241.697704	2.033096	0.531641	22213.66009
-437.378869	254.203289	-572.388404	147.090324	-0.255792	-0.231322	22207.55638
-455.689975	216.818115	-593.751361	75.371827	-2.54468	-0.231322	22182.37861
-478.578857	135.181102	-554.077299	21.201473	2.033096	1.294604	22206.03046
-501.467739	81.77371	-529.662491	-54.331838	0.507171	-0.231322	22221.28971
-532.749212	16.921878	-469.388435	-112.317006	1.270133	1.294604	22217.4749
-512.91218	-61.663284	-452.603255	-205.39846	-1.781718	-0.231322	22218.23786
-517.489957	-121.174378	-400.721789	-264.146591	-3.307643	-0.231322	22207.55638
-482.393671	-195.181763	-342.736621	-337.391013	-2.54468	-0.994284	22206.03046
-454.927012	-234.092863	-309.16626	-419.790989	-2.54468	-0.231322	22200.68972
-402.282584	-285.211366	-232.107024	-464.805791	-1.018755	-0.231322	22212.89712
-354.215931	-346.248385	-185.566297	-537.287251	-1.781718	-0.231322	22214.42305
-312.252981	-405.759479	-113.084837	-560.939095	0.507171	-0.231322	22218.23786
-246.638185	-450.011317	-44.41819	-585.353903	-1.018755	-0.231322	22226.63045
-162.712284	-494.263156	42.559562	-597.561307	1.270133	1.294604	22228.15638
-119.986371	-525.544628	117.32991	-593.746493	1.270133	0.531641	22217.4749
-45.216023	-556.826101	150.137308	-586.879828	0.507171	-0.231322	22225.86749
38.709878	-546.907585	286.707637	-522.790959	2.033096	-0.231322	22254.09711
101.272823	-533.937218	354.611321	-512.10948	2.796059	2.057567	22231.97119
179.095022	-533.937218	416.411303	-483.879859	2.796059	0.531641	22215.94897
233.265376	-519.440926	457.61129	-440.390983	1.270133	-0.231322	22231.20823
291.250544	-462.981684	520.174235	-403.768772	1.270133	0.531641	22216.71194
356.102377	-437.803914	562.137185	-338.916939	0.507171	-0.231322	22213.66009
408.746806	-366.848379	580.448291	-233.628081	2.033096	2.057567	22219.76379
459.865309	-321.070615	612.492726	-181.746615	-1.018755	1.294604	22201.45268
476.650489	-252.403969	599.52236	-136.731814	0.507171	-0.231322	22210.60823
494.961595	-185.263248	546.877931	-64.250354	-0.255792	-0.994284	22202.21564
509.457887	-127.27808	543.82608	22.727398	-1.018755	1.294604	22195.34898
513.272701	-26.566998	526.277937	99.023672	-4.070606	-0.994284	22194.58602
489.620856	39.81076	538.485341	214.231045	-1.018755	-0.231322	22210.60823
462.91716	110.003331	511.018682	267.638437	-1.018755	0.531641	22214.42305
448.420868	182.484791	425.566856	315.705089	2.033096	2.057567	22210.60823
416.376433	229.025518	328.670588	378.268034	-1.018755	-0.231322	22225.10453
423.243098	294.640314	252.374314	437.016164	0.507171	-0.231322	22228.15638
364.494967	371.69955	172.263227	473.638376	-0.255792	-0.231322	22210.60823
326.34683	392.299544	109.700282	489.660593	0.507171	0.531641	22222.81564
268.361662	433.499532	41.033636	507.971699	1.270133	0.531641	22226.63045
175.280208	487.669886	-56.625594	581.979084	-0.255792	-0.994284	22215.94897
146.287624	525.05506	-115.373725	549.93465	2.796059	0.531641	22246.46748
74.569127	525.05506	-167.255191	575.875383	2.033096	0.531641	22247.23045
21.161735	513.610619	-233.632949	566.71983	-0.255792	-0.994284	22225.86749
-29.193805	501.403215	-291.618117	562.905016	-0.255792	-1.757247	22233.49712
-102.438228	483.855073	-388.514385	528.571693	-1.018755	0.531641	40.437025
-155.84562	467.832855	-478.543988	490.423556	-0.255792	0.531641	14.496292
-222.223378	441.892122	-454.12918	460.668009	1.270133	0.531641	11.444441
-272.578918	425.106942	-489.988429	397.342102	1.270133	1.294604	22077.08976
-325.98631	382.381029	-560.181001	334.016195	1.270133	2.057567	22180.08972
-364.897409	345.758817	-580.018032	236.356965	0.507171	0.531641	22203.74157
-416.778876	277.092171	-558.655075	188.290312	-0.255792	1.294604	22196.11194
-448.060348	225.210705	-571.625442	99.786635	0.507171	-0.231322	22189.24528
-484.682559	152.729245	-543.39582	36.460728	-1.781718	-1.757247	22166.3564
-497.652926	101.610741	-539.581007	-16.946664	-0.255792	1.294604	22193.82305
-514.438106	48.966312	-459.469919	-111.554043	-0.255792	1.294604	22215.18601
-510.623292	-17.411446	-467.862509	-183.272541	0.507171	0.531641	22213.66009
-522.830696	-75.396614	-436.581037	-267.198442	1.270133	0.531641	22228.15638
-491.549224	-144.06326	-404.536602	-348.835455	1.270133	0.531641	22228.15638
-470.186267	-215.781757	-325.188478	-370.961374	1.270133	0.531641	22215.94897
-425.934428	-271.478037	-275.5959	-441.153946	-0.255792	-0.231322	22222.05268
-375.578888	-330.98913	-206.166291	-535.761325	2.033096	0.531641	22253.33415
-309.20113	-371.426156	-145.892234	-577.724276	2.033096	-0.231322	22234.26008
-266.475216	-430.174286	-78.751514	-575.435387	1.270133	0.531641	22237.31193
-198.571533	-471.374274	25.011419	-605.953897	2.033096	2.057567	22240.36378
-150.50488	-512.574262	137.929904	-586.116866	0.507171	-0.994284	22223.5786
-71.919718	-540.803883	175.315078	-592.98353	-0.255792	0.531641	22222.81564
20.398773	-558.352026	249.322463	-557.124282	-0.255792	2.057567	22228.91934
70.754313	-545.38166	310.359482	-534.2354	0.507171	-0.231322	22215.18601
132.554295	-548.433511	372.159464	-498.376151	-0.255792	-0.231322	22219.76379
212.665382	-537.752032	395.811309	-474.724306	-1.018755	-0.231322	22198.40083
272.939439	-495.789082	458.374253	-418.265064	-3.307643	-0.994284	22192.29713
311.087575	-444.670578	497.285353	-383.168778	-1.781718	-0.231322	22187.71935
370.598669	-415.677994	556.033484	-314.502131	-1.018755	0.531641	22206.03046
432.398651	-342.433572	609.440875	-212.265125	-1.781718	0.531641	22202.97861
449.183831	-287.500254	604.863099	-164.961435	-1.781718	-0.231322	22196.11194
494.198632	-202.811391	601.811248	-92.479975	2.796059	1.294604	22221.28971
514.035663	-139.485484	585.026068	-16.183701	1.270133	0.531641	22206.03046
510.22085	-69.292912	566.714962	63.164423	-0.255792	-0.994284	22206.03046
504.117148	3.188548	549.929782	191.342163	-1.018755	-0.231322	22225.86749
493.43567	73.38112	517.885347	232.542151	-0.255792	-0.231322	22228.15638
459.865309	142.810729	439.300185	308.838425	-1.781718	-1.757247	22213.66009
446.894943	209.188487	384.366868	340.119897	0.507171	0.531641	22247.23045
411.035694	273.277357	337.826141	430.1495	2.033096	0.531641	22248.75637
367.546818	342.706966	214.226177	461.430972	-0.255792	0.531641	22223.5786
346.183861	383.906954	169.974339	501.867997	0.507171	2.057567	22233.49712
297.354246	438.077308	105.122506	556.801314	-1.018755	-0.994284	22233.49712
227.161674	454.862489	-20.766346	570.534643	-2.54468	-0.994284	22209.84527
170.702432	505.980992	-87.144104	575.875383	-1.018755	1.294604	22216.71194
98.983935	504.455066	-153.521862	575.11242	-0.255792	0.531641	22230.44527
34.895065	509.795806	-182.514446	570.534643	0.507171	-0.231322	22220.52675
-5.54196	499.87729	-262.625533	569.008718	0.507171	-0.231322	22222.81564
-78.02342	492.247663	-320.610701	543.067985	-1.018755	0.531641	274.666585
-133.7197	474.69952	-435.818074	460.668009	-0.255792	-0.231322	17.548143
-210.015974	446.469898	-488.462503	416.416171	-1.018755	-0.231322	11.444441
-250.452999	433.499532	-470.91436	437.016164	-1.018755	-0.231322	20640.43092
-301.571502	386.195842	-511.351385	355.379152	-1.018755	-0.231322	22183.90454
-363.371484	345.758817	-576.203218	288.238431	-0.255792	-0.994284	22190.00824
-393.127031	306.847718	-580.018032	227.201412	1.270133	-0.231322	22208.31935
-432.03813	249.625512	-557.12915	123.43848	2.033096	-0.994284	22209.84527
-461.030714	200.795897	-601.380988	51.719982	0.507171	1.294604	22196.11194
-499.178851	112.29222	-538.818044	-23.813329	-0.255792	1.294604	22190.7712
-512.91218	62.699642	-493.803242	-58.146652	3.559021	-0.231322	22250.2823
-509.097367	10.055213	-452.603255	-163.435509	2.796059	1.294604	22235.786
-501.467739	-71.5818	-509.062497	-251.176224	2.796059	1.294604	22236.54897
-508.334404	-102.863272	-380.884757	-291.613249	0.507171	0.531641	22240.36378
-470.94923	-185.263248	-325.95144	-350.36138	0.507171	-0.994284	22221.28971
-446.534422	-269.952112	-298.484782	-418.265064	-1.781718	-0.231322	22221.28971
-419.067764	-302.759509	-197.773701	-461.75394	-0.255792	0.531641	22225.10453
-342.008527	-353.11505	-148.944085	-522.027996	-1.781718	-0.231322	22213.66009
-300.80854	-405.759479	-84.855215	-541.102064	1.270133	0.531641	22222.05268
-234.430781	-467.55946	-16.951532	-593.746493	-0.255792	-0.231322	22228.91934
-162.712284	-491.974268	36.45586	-590.694642	-1.018755	-0.231322	22209.08231
-110.830818	-535.463144	117.32991	-600.613158	-1.781718	2.057567	22199.92676
-21.564178	-545.38166	171.500264	-578.487238	-0.255792	-0.994284	22212.89712
42.524692	-558.352026	294.337265	-526.605772	-2.54468	-1.757247	22216.71194
99.746897	-543.092771	329.433551	-546.442803	-0.255792	-0.231322	22204.50453
185.198724	-527.833517	390.47057	-485.405784	-1.781718	-0.231322	22219.76379
233.265376	-497.315007	453.796477	-428.946542	2.033096	-0.231322	22210.60823
301.16906	-466.033535	497.285353	-383.93174	-0.255792	1.294604	22205.2675
348.47275	-424.833547	554.507558	-321.368796	-1.018755	-0.994284	22205.2675
416.376433	-363.033565	575.870515	-232.865119	-1.018755	-0.231322	22193.06009
464.443086	-298.181733	591.892732	-197.768833	2.796059	1.294604	22201.45268
490.383819	-234.092863	623.937167	-91.717012	3.559021	-0.231322	22234.26008
528.531955	-153.218813	566.714962	-98.583677	2.033096	-1.757247	22232.73415
529.294918	-105.915123	562.900148	11.282957	0.507171	1.294604	22200.68972
502.591222	-14.359595	516.359421	134.882921	1.270133	1.294604	22234.26008
495.724558	45.151499	536.196452	224.912524	-1.781718	-0.994284	22230.44527
465.969011	104.662592	509.492757	272.216213	-2.54468	-0.231322	22209.08231
449.946794	193.16627	432.43352	340.119897	-1.781718	-0.994284	22219.76379
405.694955	244.284773	372.922427	402.682841	-1.781718	-0.231322	22228.91934
401.880141	303.795867	296.626153	443.119866	-0.255792	0.531641	22215.18601
367.546818	364.832886	204.307662	493.475407	0.507171	-0.231322	22221.28971
305.746836	399.929171	114.278059	508.734662	-1.018755	-0.994284	22208.31935
229.450563	451.810638	-7.795979	523.993916	-2.54468	-0.994284	22205.2675
149.339475	476.225445	-39.077451	573.586494	-1.018755	-0.231322	22195.34898
126.450593	505.980992	-96.299656	565.956867	-1.018755	-0.994284	22215.18601
63.124686	511.321731	-172.59593	569.008718	-1.781718	0.531641	22222.05268
19.63581	520.477284	-239.736651	570.534643	-1.018755	-0.231322	22216.71194
-35.297507	498.351365	-292.38108	557.564277	-1.018755	-0.994284	10550.24873
-107.778967	477.751371	-371.729205	507.971699	0.507171	-0.231322	21.362957
-158.89747	467.832855	-436.581037	488.134668	-0.255792	-0.231322	12.207404
-225.275229	459.440265	-464.810658	437.016164	0.507171	1.294604	487.533189
-280.208546	432.736569	-511.351385	389.712475	2.033096	0.531641	22126.68233
-337.430751	385.432879	-555.603224	311.890276	3.559021	2.057567	22198.40083
-386.260366	321.34401	-604.432839	205.075492	-2.54468	-2.52021	22198.40083
-407.623323	275.566245	-551.78841	184.475499	2.033096	1.294604	22225.86749
-438.141832	216.055152	-576.203218	92.157007	1.270133	2.057567	22209.84527
-486.971447	164.173686	-555.603224	31.119988	1.270133	-0.231322	22209.08231
-509.097367	79.484822	-518.981013	-15.420739	-4.070606	-1.757247	22219.00082
-525.119584	21.499654	-464.810658	-108.502192	-1.781718	0.531641	22211.3712
-515.201069	-28.855887	-455.655106	-171.065137	-1.018755	-0.231322	22219.00082
-493.838112	-99.811421	-405.299565	-277.116957	-1.018755	-0.231322	22228.15638
-503.756628	-168.478068	-346.551434	-341.205827	1.270133	0.531641	22211.3712
-452.638124	-231.041012	-332.055142	-412.924324	-1.781718	-0.231322	22196.11194
-415.25295	-283.685441	-318.321813	-496.850226	0.507171	-0.231322	22206.03046
-367.94926	-327.174317	-209.218142	-567.042797	-1.018755	0.531641	22210.60823
-322.171496	-389.737261	-128.344091	-615.10945	-1.018755	-0.994284	22204.50453
-263.423365	-432.463174	-25.344122	-563.227984	-1.018755	-0.231322	22224.34156
-206.20116	-486.633529	36.45586	-593.746493	-0.255792	2.057567	22221.28971
-136.771551	-515.626113	81.470661	-592.220568	1.270133	-0.231322	22216.71194
-60.475277	-563.692765	151.663233	-594.509456	-0.255792	-0.994284	22223.5786
15.820996	-562.929803	240.16691	-573.909462	1.270133	2.057567	22230.44527
74.569127	-541.566846	299.678004	-551.02058	-0.255792	-0.231322	22206.79342
148.576513	-531.64833	365.292799	-520.50207	2.033096	-0.231322	22240.36378
222.583898	-511.811299	424.04093	-462.516902	2.033096	0.531641	22238.07489
295.065358	-465.270572	460.663141	-446.494685	1.270133	-0.231322	22188.48232
330.161644	-444.670578	494.996465	-408.346548	2.796059	0.531641	22219.76379
380.517185	-392.789112	548.403856	-286.27251	-1.018755	1.294604	22214.42305
436.976427	-350.826162	591.892732	-203.872535	-1.018755	0.531641	22193.06009
461.391235	-272.241	607.91495	-148.176255	-1.018755	-0.994284	22210.60823
494.961595	-201.285465	621.648279	-68.82813	-1.781718	-0.231322	22215.94897
517.087514	-119.648452	575.870515	8.994069	-0.255792	2.057567	22191.53417
517.850477	-54.79662	582.737179	122.675517	1.270133	-0.231322	22215.94897
501.065297	-0.626265	549.166819	173.031057	-3.307643	-0.994284	22206.03046
472.072713	81.77371	453.796477	224.912524	-2.54468	-0.994284	22206.79342
453.761607	152.729245	384.366868	257.719921	-1.018755	0.531641	22199.92676
430.109762	219.869966	394.285383	362.245816	-1.018755	0.531641	22215.18601
403.406067	273.277357	334.011327	435.490239	-0.255792	0.531641	22223.5786
368.309781	335.840302	250.085426	468.297637	-0.255792	-0.994284	22215.94897
333.213495	405.269911	137.929904	496.527258	-0.255792	1.294604	22225.10453
291.250544	446.469898	69.263257	546.119836	-1.018755	-0.994284	22228.15638
212.665382	470.121743	2.122537	578.164271	2.033096	-0.994284	22215.18601
147.050587	506.743955	-102.403358	585.030935	2.033096	2.820529	22225.10453
95.169121	511.321731	-164.20334	572.823532	2.033096	0.531641	22254.09711
48.628394	510.558768	-216.084806	540.779097	3.559021	-0.231322	22231.97119
-20.801215	506.743955	-298.484782	570.534643	1.270133	0.531641	22235.786
-68.104905	490.721737	-358.758838	519.41614	2.033096	-0.231322	43.488876
-143.638216	485.380998	-436.581037	500.342072	0.507171	0.531641	13.733329
-188.653017	449.521749	-445.73659	429.386537	-1.018755	0.531641	12.207404
-271.052993	424.343979	-467.099547	409.549506	-0.255792	0.531641	21720.02319
-320.645571	399.166209	-500.669907	350.038412	2.033096	0.531641	22193.06009
-341.245565	344.232892	-547.973597	289.001393	0.507171	0.531641	22202.21564
-408.386285	304.558829	-579.255069	186.001424	0.507171	0.531641	22190.7712
-438.904795	229.788481	-567.047665	116.571815	-1.781718	-0.231322	22196.87491
-468.660342	171.04035	-549.499522	26.542212	-2.54468	-0.994284	22179.32676
-476.289969	110.766294	-603.669877	-101.635528	-1.781718	1.294604	22176.27491
-544.956615	62.699642	-547.973597	-120.709596	-1.018755	-0.231322	22212.89712
-520.541808	4.714474	-455.655106	-166.48736	-1.781718	-0.231322	22202.97861
-508.334404	-57.848471	-426.662522	-251.176224	-0.255792	0.531641	22225.86749
-492.312186	-124.226229	-368.677354	-304.583616	-0.255792	-0.994284	22230.44527
-467.897379	-189.078061	-329.766254	-354.939156	1.270133	0.531641	22215.94897
-426.697391	-250.878043	-272.544049	-441.153946	2.033096	-0.231322	22220.52675
-384.734441	-305.048397	-222.188508	-494.561337	0.507171	-0.231322	22228.91934
-340.482602	-357.692826	-139.788532	-538.813176	0.507171	0.531641	22213.66009
-280.208546	-414.152069	-58.914482	-531.946511	1.270133	0.531641	22245.70452
-232.904856	-456.115019	-23.055234	-570.857611	2.033096	1.294604	22249.51933
-153.556731	-501.892784	62.396593	-621.213152	2.033096	-0.994284	22228.91934
-82.601197	-511.048336	121.907686	-657.0724	2.796059	2.820529	22234.26008
-18.512327	-560.640914	230.248395	-539.576139	-1.018755	0.531641	22229.6823
60.835798	-553.011287	285.944675	-545.679841	0.507171	-0.994284	22214.42305
127.976519	-543.855734	365.292799	-523.553921	2.033096	0.531641	22212.13416
203.50983	-515.626113	430.907595	-461.75394	0.507171	0.531641	22227.39341
260.732035	-488.922417	486.603874	-444.968759	-0.255792	-0.231322	22216.71194
311.850538	-450.011317	527.0409	-368.672486	-0.255792	0.531641	22205.2675
365.25793	-417.966882	565.189036	-308.398429	-1.018755	1.294604	22196.11194
410.272731	-355.403938	556.033484	-242.783634	-1.018755	0.531641	22190.7712
458.339384	-301.996546	562.900148	-190.902168	-2.54468	-0.231322	22164.06751
482.754191	-248.589155	581.974217	-148.176255	-0.255792	1.294604	22207.55638
506.406036	-163.137328	559.848297	-35.25777	0.507171	1.294604	22215.18601
518.61344	-101.337347	540.774229	-13.13185	0.507171	0.531641	22203.74157
510.983813	-4.441079	530.855713	170.742169	-2.54468	-0.231322	22224.34156
499.539371	58.121865	523.989049	230.253263	-1.018755	-0.231322	22232.73415
462.91716	125.262586	485.840912	294.342133	-1.018755	-0.994284	22213.66009
440.791241	194.692195	448.455738	353.853226	-0.255792	-0.231322	22222.05268
416.376433	258.018102	355.374284	417.179133	2.796059	-0.231322	22254.86007
391.961626	332.025488	238.640985	433.964314	-1.018755	0.531641	22228.15638
354.576451	399.166209	134.11509	443.882829	2.033096	1.294604	22230.44527
295.828321	441.129159	99.018804	511.786513	3.559021	-0.231322	22240.36378
244.709817	464.781004	12.804015	543.067985	1.270133	-0.231322	22226.63045
168.413544	492.247663	-86.381141	572.060569	-0.255792	2.057567	22217.4749
118.058003	504.455066	-136.736682	583.50501	1.270133	2.057567	22228.91934
55.495059	499.87729	-162.677415	573.586494	-1.018755	-1.757247	22222.81564
13.532108	501.403215	-248.892204	575.875383	-0.255792	1.294604	22220.52675
-76.497495	490.721737	-303.062558	568.245755	1.270133	0.531641	4818.872646
-123.801185	480.803222	-374.018093	527.80873	-1.781718	-1.757247	20.599994
-180.260427	449.521749	-432.766223	488.134668	-2.54468	-0.994284	12.970367
-237.482632	419.00324	-461.758807	418.705059	-0.255792	1.294604	16339.60997
-283.260397	394.588432	-517.455087	321.045828	-0.255792	-0.231322	22163.30454
-342.008527	379.329178	-631.136535	277.556952	-1.781718	0.531641	22181.61565
-378.630739	318.292159	-592.988398	227.964375	1.270133	0.531641	22210.60823
-417.541838	262.595879	-544.921746	178.371797	1.270133	0.531641	22209.84527
-454.927012	206.136636	-573.91433	73.845902	1.270133	2.057567	22199.92676
-489.260336	142.047766	-549.499522	8.231106	0.507171	1.294604	22202.97861
-508.334404	91.692226	-544.921746	-32.205919	1.270133	1.294604	22228.91934
-521.30477	22.262617	-463.284733	-113.842932	1.270133	2.057567	22212.89712
-507.571441	-32.6707	-441.158814	-187.850317	2.796059	0.531641	22244.94156
-503.756628	-106.678086	-393.092161	-282.457696	2.796059	-0.994284	22247.99341
-470.94923	-164.663254	-365.625503	-380.116927	1.270133	1.294604	22228.91934
-445.77146	-229.515086	-332.818105	-470.909492	-1.018755	0.531641	22213.66009
-413.727025	-308.863211	-270.255161	-489.220598	-1.018755	-0.994284	22230.44527
-364.897409	-347.774311	-195.484812	-533.472437	-1.018755	0.531641	22219.00082
-296.230763	-401.181702	-95.536694	-534.2354	-2.54468	0.531641	22215.94897
-256.556701	-449.248355	-22.292271	-547.968729	1.270133	0.531641	22228.91934
-178.734502	-487.396492	37.218822	-603.665009	-0.255792	-0.231322	22227.39341
-118.460445	-521.729815	103.596581	-595.272419	1.270133	2.820529	22219.76379
-61.23824	-545.38166	158.529898	-567.80576	-0.255792	-0.231322	22206.03046
26.502475	-555.300175	269.922457	-531.183549	-1.018755	-0.231322	22213.66009
92.11727	-550.722399	256.952091	-613.583524	-1.781718	-0.231322	22158.72677
156.20614	-515.626113	317.98911	-589.168717	0.507171	-0.231322	22204.50453
211.139457	-517.915001	405.729824	-455.650238	-1.781718	-1.757247	22217.4749
296.591283	-485.870566	468.292769	-418.265064	-0.255792	0.531641	22185.43046
337.028309	-430.937249	533.907564	-343.494715	-0.255792	-0.994284	22215.18601
407.22088	-384.396522	571.292738	-251.176224	-1.018755	-0.231322	22216.71194
438.502353	-318.018764	597.996434	-187.850317	-1.018755	0.531641	22197.63787
480.465303	-270.715074	623.174204	-110.028118	-0.255792	-2.52021	22193.06009
507.931962	-187.552136	616.30754	-58.146652	1.270133	0.531641	22229.6823
523.191216	-116.596601	577.39644	5.942218	1.270133	1.294604	22206.79342
522.428254	-33.433663	555.270521	115.808852	1.270133	-0.231322	22234.26008
504.880111	27.603356	553.744595	221.09771	1.270133	-0.231322	22239.60082
500.302334	104.662592	520.937198	258.482884	-1.018755	-0.231322	22232.73415
456.050495	176.38109	451.507589	314.942127	1.270133	-0.231322	22220.52675
433.161613	229.025518	391.233532	392.001363	1.270133	0.531641	22228.15638
397.302365	295.403277	305.018743	452.275419	-1.018755	1.294604	22224.34156
361.443116	353.388445	230.248395	490.423556	-0.255792	-0.994284	22217.4749
326.34683	412.136575	169.974339	504.919848	-0.255792	-0.231322	22225.10453
252.339445	441.129159	70.02622	562.142053	-1.781718	-0.231322	22217.4749
197.406128	483.09211	-24.581159	581.979084	-1.781718	0.531641	22195.34898
137.132071	506.743955	-128.344091	549.171687	0.507171	-0.231322	22206.03046
76.858015	501.403215	-172.59593	514.075401	-2.54468	-0.231322	22221.28971
14.295071	516.66247	-243.551465	535.438358	-0.255792	-0.231322	22204.50453
-20.038252	502.929141	-288.566266	487.371705	-0.255792	-0.231322	22197.63787
-92.519712	481.566184	-398.4329	518.653177	0.507171	-0.231322	32.807398
-152.793769	475.462482	-450.314366	484.319854	0.507171	0.531641	12.970367
-206.20116	451.047675	-441.921776	457.616158	-1.018755	-0.994284	12.970367
-255.030775	428.921755	-467.099547	395.816177	-0.255792	0.531641	21646.77877
-319.882608	396.877321	-541.869895	325.623605	-1.018755	-0.994284	22173.98602
-350.401117	367.121774	-558.655075	281.371766	3.559021	0.531641	22215.94897
-396.941844	285.484761	-573.91433	167.690318	1.270133	0.531641	22222.81564
-440.43072	245.047736	-576.966181	88.342194	0.507171	-0.231322	22199.92676
-457.978863	160.358872	-564.758777	36.460728	2.796059	-0.994284	22204.50453
-501.467739	100.084816	-542.632858	-33.731844	-1.018755	2.057567	22219.00082
-525.882547	45.914462	-520.506938	-114.605894	-1.018755	0.531641	22223.5786
-531.223286	-14.359595	-440.395851	-143.598478	-1.781718	-0.231322	22213.66009
-518.25292	-82.263278	-406.82549	-228.287342	-1.018755	-0.994284	22225.10453
-486.208485	-152.45585	-338.158844	-296.191026	0.507171	1.294604	22228.91934
-484.682559	-198.233614	-318.321813	-387.746554	-1.781718	-1.757247	22215.94897
-429.749242	-283.685441	-287.040341	-446.494685	-1.018755	0.531641	22205.2675
-389.312217	-340.907646	-218.373694	-509.057629	0.507171	-0.231322	22212.13416
-348.112229	-382.870597	-165.729266	-550.257617	-3.307643	-0.994284	22191.53417
-293.941875	-440.092802	-86.381141	-586.879828	-2.54468	0.531641	22209.08231
-217.645601	-469.848349	-7.033016	-625.790928	-0.255792	1.294604	22222.05268
-142.875253	-488.159454	44.085487	-614.346487	-0.255792	-0.994284	22215.18601
-72.682681	-531.64833	124.959537	-595.272419	1.270133	0.531641	22225.10453
-7.830849	-556.063138	247.796538	-548.731692	1.270133	2.057567	22232.73415
75.33209	-543.855734	321.803923	-530.420586	2.033096	0.531641	22202.21564
128.739481	-536.989069	365.292799	-518.213182	1.270133	0.531641	22214.42305
214.191308	-507.996485	419.463154	-460.990977	2.033096	0.531641	22249.51933
266.072774	-485.107603	491.181651	-401.479883	-0.255792	-0.231322	22234.26008
317.95424	-450.77428	515.596459	-374.776188	1.270133	1.294604	22206.03046
379.754222	-413.389106	545.352005	-299.242877	0.507171	1.294604	22219.00082
445.369017	-343.959497	554.507558	-258.805852	3.559021	-0.231322	22215.18601
459.865309	-283.685441	606.389024	-160.383659	-3.307643	-1.757247	22204.50453
483.517154	-212.729906	620.122353	-96.294789	-1.018755	1.294604	22212.89712
520.139365	-153.981776	604.863099	0.601479	-2.54468	-0.994284	22213.66009
506.406036	-69.292912	585.78903	99.786635	-3.307643	-0.231322	22215.18601
505.643073	-5.204042	536.959415	181.423648	0.507171	-0.231322	22224.34156
463.680123	50.492238	515.596459	242.460667	-1.018755	0.531641	22220.52675
469.783825	126.025549	450.744626	296.631021	-1.018755	-0.994284	22194.58602
426.294949	203.847748	402.677973	343.934711	-2.54468	-1.757247	22206.03046
416.376433	267.173655	336.300215	424.045798	-4.070606	-1.757247	22220.52675
378.991259	314.477345	184.470631	381.319885	-1.781718	-0.231322	22200.68972
344.657936	390.773619	70.789183	415.653208	-0.255792	-0.231322	22219.76379
283.620917	426.632867	66.211406	525.519842	-1.781718	-1.757247	22230.44527
237.08019	468.595818	2.885499	572.823532	0.507171	0.531641	22213.66009
176.806134	493.773588	-91.72188	581.979084	2.033096	2.820529	22224.34156
122.635779	512.847657	-150.470011	566.71983	-0.255792	0.531641	22227.39341
59.309872	521.240247	-177.936669	591.134637	2.033096	-0.994284	22231.97119
-3.253072	526.580986	-237.447763	581.979084	2.033096	0.531641	22243.41563
-55.897501	496.062476	-326.714403	551.460575	-1.781718	-0.231322	864.436781
-133.7197	485.380998	-414.455118	499.579109	0.507171	0.531641	16.022217
-187.890054	457.151377	-444.210665	496.527258	1.270133	1.294604	12.970367
-258.845589	427.39583	-486.936578	418.705059	0.507171	-0.231322	15610.98056
-304.623353	412.136575	-538.818044	333.253232	-1.781718	-0.994284	22154.14899
-345.823341	369.410662	-551.025448	273.742139	-1.018755	-0.994284	22196.11194
-378.630739	318.292159	-567.047665	257.719921	-0.255792	-0.231322	22212.13416
-409.912211	258.781065	-537.292118	144.801436	1.270133	0.531641	22215.94897
-461.030714	181.721829	-583.069883	72.319976	-0.255792	-0.231322	22201.45268
-504.51959	123.736661	-561.706926	-5.502223	-0.255792	1.294604	22190.00824
-504.51959	68.040381	-522.032864	-37.546658	-1.781718	-0.994284	22215.94897
-530.460323	19.210766	-464.810658	-115.368857	-1.018755	-0.994284	22196.87491
-505.282553	-43.352179	-427.425484	-238.205858	-1.018755	-0.994284	22210.60823
-508.334404	-128.041042	-422.847708	-304.583616	-1.018755	0.531641	22222.05268
-489.260336	-205.100279	-354.944024	-386.220629	-1.018755	0.531641	22212.89712
-428.986279	-243.248416	-333.581068	-413.687287	2.033096	1.294604	22223.5786
-401.519621	-295.892845	-258.047757	-487.694673	-1.018755	-0.994284	22228.91934
-361.082596	-341.670609	-165.729266	-513.635406	-2.54468	-0.231322	22214.42305
-301.571502	-392.789112	-86.381141	-538.813176	-1.018755	0.531641	22220.52675
-243.586334	-435.515025	-9.321904	-563.990946	0.507171	-0.994284	22250.2823
-183.312278	-493.500193	73.841034	-603.665009	2.033096	0.531641	22241.12674
-103.201191	-499.603895	131.063239	-620.450189	1.270133	2.820529	22231.20823
-36.06047	-550.722399	192.863221	-575.435387	1.270133	-0.231322	22237.31193
35.658027	-539.277958	298.915041	-560.176133	-0.255792	-0.994284	22217.4749
99.746897	-540.803883	343.929843	-548.731692	2.796059	2.057567	22207.55638
169.939469	-540.04092	423.277967	-475.487269	1.270133	-0.231322	22212.89712
222.583898	-506.47056	462.189067	-438.102095	-0.255792	-0.231322	22222.81564
283.620917	-468.322423	507.966831	-396.902107	0.507171	0.531641	22210.60823
344.657936	-428.648361	556.033484	-335.102125	-0.255792	-0.231322	22206.03046
407.22088	-369.90023	565.189036	-235.916969	0.507171	0.531641	22210.60823
442.317166	-314.20395	607.151987	-174.879951	-1.018755	1.294604	22183.90454
480.465303	-274.529888	597.233471	-160.383659	-2.54468	-0.231322	22191.53417
494.198632	-178.396583	569.766813	-56.620726	-0.255792	-0.994284	22199.92676
509.457887	-102.100309	579.685328	36.460728	-0.255792	0.531641	22197.63787
522.428254	-31.144775	516.359421	115.808852	-1.018755	-0.231322	22221.28971
505.643073	43.625573	501.863129	196.682902	0.507171	-0.231322	22231.20823
481.991229	120.68481	439.300185	257.719921	-0.255792	-0.231322	22215.94897
463.680123	174.855164	442.352036	341.645822	0.507171	-0.231322	22219.76379
430.109762	235.892183	374.448352	396.579139	2.033096	0.531641	22228.91934
395.776439	303.032904	288.233563	463.71986	2.033096	2.057567	22221.28971
368.309781	368.647699	210.411364	497.290221	2.796059	-0.231322	22243.41563
311.850538	422.055091	130.300276	530.860581	2.033096	-0.231322	22246.46748
258.443147	459.440265	50.189189	566.71983	1.270133	1.294604	22239.60082
201.983904	482.329147	-39.840414	569.771681	1.270133	2.057567	22229.6823
150.102438	509.795806	-119.951501	573.586494	0.507171	-0.231322	22229.6823
45.576543	504.455066	-196.247775	539.253171	-1.018755	1.294604	22226.63045
18.872847	517.425433	-229.055173	562.905016	-0.255792	0.531641	22216.71194
-37.586395	505.980992	-304.588484	559.090202	-1.018755	0.531641	22223.5786
-96.334526	489.958774	-404.536602	505.682811	2.033096	0.531641	26.703696
-142.875253	463.255079	-440.395851	512.549475	-1.018755	-0.231322	12.970367
-221.460415	438.840271	-444.973627	450.749494	-1.781718	-0.231322	12.970367
-302.334465	420.529165	-495.329168	372.164332	-3.307643	0.531641	22007.66015
-348.112229	381.618066	-544.158783	283.660654	0.507171	1.294604	22152.62307
-368.712223	334.314376	-569.336553	227.964375	-3.307643	-1.757247	22191.53417
-408.386285	277.855134	-594.514324	158.534765	-1.018755	0.531641	22200.68972
-425.171466	235.12922	-608.247653	60.875535	2.033096	2.057567	22184.6675
-475.527006	170.277388	-609.010616	2.127404	2.033096	0.531641	22199.92676
-521.30477	94.744077	-564.758777	-48.991099	-1.018755	0.531641	22226.63045
-535.0381	34.47002	-454.892143	-97.820714	3.559021	2.057567	22219.00082
-512.91218	-20.463297	-471.677323	-176.405876	2.033096	0.531641	22221.28971
-493.075149	-67.766986	-412.929192	-248.887336	2.033096	-0.231322	22250.2823
-476.289969	-156.270664	-367.151428	-342.731753	2.033096	0.531641	22242.65267
-445.77146	-233.3299	-312.981074	-380.116927	1.270133	-0.231322	22231.97119
-427.460354	-276.818776	-278.647751	-477.776157	2.796059	1.294604	22236.54897
-380.156664	-320.307652	-217.610732	-526.605772	-0.255792	0.531641	22235.786
-334.3789	-385.922448	-103.929284	-528.131698	0.507171	-0.231322	22216.71194
-271.815956	-425.59651	-38.314488	-551.783543	-1.781718	-2.52021	22221.28971
-209.253011	-471.374274	49.426226	-611.294636	1.270133	0.531641	22229.6823
-145.164141	-507.233523	115.803984	-592.220568	-0.255792	-0.231322	22212.13416
-66.578979	-545.38166	176.841003	-599.087232	-1.018755	-0.231322	22222.81564
14.295071	-551.485361	275.263196	-537.287251	-1.018755	0.531641	22221.28971
63.124686	-542.329809	310.359482	-526.605772	-1.018755	0.531641	22191.53417
131.02837	-539.277958	391.233532	-502.953927	-1.018755	0.531641	22197.63787
214.191308	-528.596479	425.566856	-472.435418	-1.018755	0.531641	22206.79342
263.783886	-477.477976	491.181651	-412.161362	-1.018755	-0.231322	22154.91195
330.924607	-439.329839	522.463123	-385.457666	-0.255792	0.531641	22206.79342
381.280147	-401.181702	549.166819	-306.109541	0.507171	1.294604	22207.55638
451.472719	-360.744677	587.314956	-212.265125	-1.018755	-0.231322	22202.97861
475.887527	-288.263217	614.781614	-151.228106	-0.255792	-0.994284	22206.03046
483.517154	-204.337316	605.626061	-92.479975	-0.255792	1.294604	22205.2675
513.272701	-128.041042	582.737179	11.282957	1.270133	0.531641	22206.03046
520.902328	-50.981806	584.263105	118.09774	1.270133	-1.757247	22241.88971
507.168999	11.581138	575.870515	203.549567	2.796059	-0.231322	22248.75637
485.806042	67.277418	514.070533	271.453251	-0.255792	-0.231322	22241.88971
469.783825	166.462574	474.396471	323.334717	1.270133	-0.231322	22228.15638
436.976427	216.055152	393.522421	373.690257	-1.781718	-0.231322	22226.63045
410.272731	274.803283	314.937259	391.2384	-1.018755	-0.231322	22222.81564
372.124594	328.973637	230.248395	472.11245	0.507171	-0.231322	22213.66009
337.791271	381.618066	173.789152	495.764295	-1.781718	-0.994284	22224.34156
295.828321	434.262495	89.100289	557.564277	-0.255792	-0.231322	22230.44527
210.376494	469.358781	-9.321904	566.71983	-1.018755	0.531641	22215.18601
163.835767	482.329147	-89.432992	584.267973	-1.781718	-0.231322	22200.68972
77.620978	506.743955	-123.766315	569.008718	-0.255792	1.294604	22214.42305
11.24322	511.321731	-216.084806	578.164271	-0.255792	1.294604	22195.34898
-23.853066	523.529135	-285.514415	554.512426	-0.255792	1.294604	22201.45268
-77.260458	485.380998	-381.64772	504.156885	-0.255792	1.294604	181.585131
-142.11229	473.173594	-415.981043	503.393923	0.507171	-0.231322	14.496292
-203.912272	437.314346	-467.862509	437.016164	-1.018755	0.531641	13.733329
-264.186328	427.39583	-477.018062	401.156916	-1.781718	-0.231322	21079.89746
-313.778906	383.906954	-560.181001	322.571754	-0.255792	-0.231322	22180.85269
-339.719639	361.018072	-537.292118	292.053244	-1.781718	-1.757247	22189.24528
-380.919627	316.766233	-555.603224	249.327331	0.507171	1.294604	22231.20823
-426.697391	241.995885	-549.499522	124.201442	1.270133	0.531641	22227.39341
-457.215901	197.744046	-576.966181	60.875535	2.033096	-0.231322	22194.58602
-489.260336	110.766294	-531.951379	0.601479	0.507171	-0.231322	22229.6823
-503.756628	68.803344	-489.988429	-52.04295	-0.255792	0.531641	22238.07489
-522.067733	6.240399	-451.840292	-151.991068	1.270133	0.531641	22215.18601
-502.993665	-60.137359	-426.662522	-214.554013	1.270133	-0.231322	22222.81564
-499.178851	-116.596601	-382.410683	-293.139175	-1.018755	-0.994284	22228.91934
-478.578857	-186.789173	-317.55885	-348.072492	-0.255792	1.294604	22214.42305
-436.615907	-254.692857	-304.588484	-430.472467	-2.54468	-0.994284	22217.4749
-404.571472	-315.729876	-219.136657	-475.487269	-1.018755	-0.994284	22217.4749
-372.527037	-370.663193	-159.625564	-526.605772	-2.54468	0.531641	22192.29713
-296.230763	-427.885398	-107.744098	-544.916878	-0.255792	2.057567	22206.03046
-248.164111	-455.352057	-39.077451	-586.879828	-0.255792	-0.231322	22218.23786
-185.601166	-488.159454	72.315108	-610.531673	-1.018755	-0.994284	22208.31935
-84.127122	-520.203889	113.515096	-619.687226	0.507171	1.294604	22220.52675
-23.853066	-543.092771	196.678034	-567.042797	1.270133	0.531641	22230.44527
61.598761	-556.063138	251.611352	-596.035381	2.796059	0.531641	22222.81564
112.717264	-547.670548	276.026159	-627.316854	0.507171	-0.231322	22212.89712
189.7765	-531.64833	384.366868	-519.739108	-1.018755	-0.231322	22194.58602
256.917221	-494.263156	487.366837	-456.4132	-0.255792	-0.994284	22215.94897
318.717203	-460.692796	510.255719	-378.591001	2.796059	0.531641	22228.91934
349.235712	-413.389106	549.166819	-314.502131	-0.255792	0.531641	22228.15638
412.561619	-343.959497	586.551993	-216.079938	2.033096	0.531641	22217.4749
465.206048	-290.552105	601.811248	-174.879951	-0.255792	-0.231322	22206.03046
494.198632	-243.248416	583.500142	-142.072553	1.270133	1.294604	22209.08231
508.694924	-168.478068	562.137185	-52.805913	2.033096	0.531641	22193.82305
498.776409	-89.892906	581.211254	59.34961	0.507171	2.057567	22213.66009
509.457887	-16.648483	529.329788	155.482915	-0.255792	0.531641	22222.81564
495.724558	29.129281	514.833496	227.201412	-1.018755	-0.994284	22231.20823
468.257899	110.766294	511.781645	281.371766	1.270133	0.531641	22215.94897
449.183831	186.299605	443.877961	337.831009	-2.54468	-0.231322	22199.16379
433.161613	247.336624	342.403917	409.549506	-1.018755	0.531641	22213.66009
395.013477	299.21809	253.90024	425.571723	-3.307643	-0.231322	22191.53417
355.339414	371.69955	188.285444	453.038382	0.507171	1.294604	22206.79342
321.006091	418.240277	139.455829	540.779097	-2.54468	-1.757247	22221.28971
251.576482	454.862489	49.426226	572.060569	1.270133	2.057567	22219.76379
182.146873	491.4847	-75.699663	573.586494	0.507171	0.531641	22221.28971
118.820966	502.929141	-144.366309	536.964283	2.796059	-0.231322	22230.44527
73.043202	516.66247	-180.98852	541.542059	1.270133	-0.994284	22226.63045
-1.727147	519.714321	-228.29221	545.356873	1.270133	0.531641	22215.94897
-45.216023	503.692104	-326.714403	523.993916	1.270133	0.531641	6371.501816
-125.32711	486.143961	-361.047726	534.675395	1.270133	0.531641	19.074068
-159.660433	473.936557	-403.010677	494.23837	0.507171	-0.231322	12.970367
-222.223378	453.336563	-460.995845	438.54209	1.270133	-0.231322	3300.5768
-293.178912	407.558799	-514.403236	368.349518	0.507171	-0.994284	22141.94159
-313.778906	373.225476	-546.447671	337.068046	1.270133	0.531641	22187.71935
-370.238149	335.077339	-529.662491	267.638437	-1.018755	-1.757247	22199.92676
-416.778876	268.699581	-554.077299	188.290312	0.507171	-0.994284	22216.71194
-450.349236	213.003301	-588.410622	73.845902	-1.018755	1.294604	22198.40083
-485.445522	163.410723	-551.025448	2.890367	1.270133	1.294604	22202.21564
-512.91218	89.403338	-538.055081	-49.754062	-3.307643	-2.52021	22214.42305
-524.356621	24.551505	-496.855093	-129.102186	-2.54468	-0.231322	22192.29713
-527.408472	-48.692918	-475.492137	-193.954019	-1.018755	0.531641	22203.74157
-489.260336	-96.75957	-386.988459	-268.724367	-1.018755	-0.994284	22216.71194
-483.156634	-157.796589	-368.677354	-363.331747	-0.255792	2.057567	22207.55638
-461.793677	-240.196565	-349.603285	-394.613219	-2.54468	-1.757247	22213.66009
-417.541838	-282.922478	-286.277378	-457.176163	-1.781718	-0.231322	22225.10453
-374.052962	-326.411354	-165.729266	-499.902076	1.270133	1.294604	22227.39341
-320.645571	-395.078	-116.136688	-528.89466	-0.255792	0.531641	22217.4749
-280.971508	-444.670578	-84.092253	-577.724276	0.507171	0.531641	22227.39341
-193.230794	-467.55946	-15.425606	-622.739077	3.559021	2.820529	22230.44527
-126.853036	-507.233523	111.989171	-557.887244	1.270133	-0.231322	22238.83786
-50.556762	-541.566846	192.863221	-578.487238	1.270133	-1.757247	22240.36378
6.665443	-530.885368	242.455799	-551.783543	1.270133	-0.231322	22237.31193
79.146903	-541.566846	345.455768	-515.924294	-0.255792	-0.231322	22216.71194
156.20614	-530.122405	388.181681	-485.405784	2.033096	2.057567	22227.39341
221.057973	-519.440926	433.959446	-438.102095	-0.255792	1.294604	22202.97861
283.620917	-476.715013	481.263135	-414.45025	0.507171	1.294604	22201.45268
340.843122	-440.092802	507.966831	-355.702119	-1.018755	-0.994284	22211.3712
396.539402	-395.078	570.529776	-257.279926	-0.255792	0.531641	22206.79342
436.213464	-318.018764	585.026068	-220.657715	-1.018755	-0.231322	22190.00824
462.154197	-274.529888	595.707546	-140.546627	-1.781718	-0.231322	22191.53417
498.013446	-198.233614	564.426074	-115.368857	-2.54468	-0.231322	22198.40083
516.324552	-127.27808	601.048285	35.697765	-2.54468	0.531641	22194.58602
502.591222	-60.137359	556.796446	117.334778	0.507171	-0.994284	22209.84527
506.406036	9.29225	543.82608	186.001424	0.507171	-0.994284	22222.05268
479.70234	110.003331	460.663141	247.801406	0.507171	0.531641	22226.63045
478.939378	165.699611	440.82611	318.75694	0.507171	0.531641	22219.00082
432.398651	222.921817	386.655756	354.616189	2.796059	2.057567	22229.6823
395.776439	283.958835	269.159494	407.260618	1.270133	1.294604	22229.6823
359.154228	360.255109	157.766935	411.075431	-0.255792	-1.757247	22212.13416
346.183861	410.61065	148.611382	472.875413	0.507171	-2.52021	22246.46748
269.887588	454.099526	78.41881	561.379091	2.796059	1.294604	22251.80822
195.880202	475.462482	-6.270054	564.430942	2.033096	1.294604	22228.15638
135.606146	495.299514	-56.625594	598.764265	1.270133	-0.231322	22235.786
105.087637	505.980992	-162.677415	560.616128	0.507171	1.294604	22239.60082
27.265437	512.084694	-210.744067	577.401308	0.507171	-0.231322	22213.66009
-21.564178	495.299514	-290.092192	550.697612	-1.018755	-0.994284	22206.03046
-94.808601	477.751371	-344.262546	543.830948	-1.018755	0.531641	54.170354
-145.164141	464.018041	-420.55882	513.312438	1.270133	-0.231322	14.496292
-208.490048	444.18101	-451.077329	472.875413	-1.018755	-0.231322	11.444441
-258.082626	417.477314	-511.351385	388.186549	-3.307643	-0.994284	21844.38612
-308.438167	382.381029	-518.21805	319.519903	-2.54468	-0.994284	22172.4601
-348.875192	355.677333	-563.995814	270.690288	-2.54468	-0.231322	22188.48232
-392.364068	304.558829	-561.706926	189.816238	-0.255792	0.531641	22125.91937
-441.956646	248.099587	-603.669877	109.70515	-1.018755	0.531641	22192.29713
-455.689975	178.669978	-592.225435	39.512579	-1.781718	-0.231322	22196.11194
-495.364037	116.107033	-518.21805	0.601479	0.507171	1.294604	22228.15638
-503.756628	60.410754	-473.203249	-72.642944	-1.018755	-0.231322	22224.34156
-521.30477	3.951511	-485.410652	-164.961435	0.507171	-0.231322	22217.4749
-521.30477	-69.292912	-460.232882	-243.546597	1.270133	1.294604	22222.05268
-488.497373	-112.018825	-376.306981	-336.628051	2.796059	0.531641	22243.41563
-471.712193	-195.181763	-337.395881	-379.353964	2.796059	-0.231322	22237.31193
-426.697391	-263.84841	-306.877372	-492.272449	2.033096	0.531641	22241.12674
-401.519621	-298.944696	-208.455179	-493.798375	0.507171	-0.231322	22237.31193
-335.904825	-372.189118	-132.921868	-509.820592	0.507171	-0.994284	22223.5786
-277.156695	-427.885398	-86.381141	-554.835394	0.507171	-0.231322	22224.34156
-244.349297	-477.477976	-29.158936	-628.079816	-1.018755	0.531641	22228.91934
-153.556731	-505.707597	73.078071	-588.405754	-1.018755	-0.994284	22212.13416
-83.36416	-530.122405	150.137308	-588.405754	-1.018755	-0.231322	22220.52675
-14.697513	-547.670548	242.455799	-542.62799	-0.255792	1.294604	22229.6823
57.020984	-562.16684	298.152078	-560.176133	0.507171	1.294604	22199.16379
111.954301	-544.618697	360.715023	-523.553921	-1.781718	-0.231322	22193.06009
192.828351	-532.411293	388.181681	-508.294667	-1.781718	0.531641	22205.2675
256.154258	-504.181672	459.137216	-436.576169	-1.018755	-0.231322	22146.51936
298.880172	-459.929833	531.618676	-394.613219	-1.018755	1.294604	22197.63787
362.206079	-403.47059	540.011266	-291.613249	1.270133	0.531641	22210.60823
432.398651	-364.559491	591.129769	-216.842901	-0.255792	-1.757247	22205.2675
470.546787	-311.915062	595.707546	-147.413292	0.507171	-0.994284	22199.16379
505.643073	-232.566937	589.603844	-115.368857	0.507171	2.820529	22207.55638
514.798626	-148.641036	607.151987	5.179255	-0.255792	1.294604	22219.76379
514.798626	-81.500316	575.870515	55.534796	1.270133	-0.994284	22214.42305
519.376403	-7.49293	536.959415	163.112542	1.270133	-0.994284	22246.46748
498.776409	54.307052	524.752011	177.608834	-0.255792	-0.994284	22248.75637
474.361601	130.603325	471.34462	293.57917	1.270133	0.531641	22224.34156
443.080129	190.877382	446.166849	360.719891	2.033096	1.294604	22233.49712
420.95421	257.25514	348.507619	430.912463	1.270133	0.531641	22239.60082
364.494967	315.240308	282.129861	469.060599	0.507171	-0.231322	22214.42305
327.109793	380.855103	199.729885	504.156885	-3.307643	-1.757247	22219.00082
292.77647	430.447681	139.455829	554.512426	-0.255792	0.531641	22230.44527
240.132041	460.203228	30.352158	565.956867	-0.255792	-0.231322	22219.00082
174.517246	499.114327	-74.9367	569.771681	-2.54468	-0.231322	22219.00082
112.717264	496.062476	-125.29224	587.319824	-1.018755	0.531641	22219.76379
53.969133	512.084694	-192.432961	579.690196	-1.018755	-0.231322	22205.2675
-0.964184	493.010625	-287.803303	523.993916	-3.307643	-0.231322	22183.14158
-74.971569	492.247663	-368.677354	491.186519	0.507171	1.294604	7792.138432
-106.253042	475.462482	-377.832906	530.860581	-0.255792	-0.994284	19.074068
-173.393762	453.336563	-448.025478	497.290221	-1.781718	1.294604	14.496292
-255.793738	443.418047	-471.677323	449.986531	-2.54468	-1.757247	8793.145543
-278.68262	420.529165	-510.588423	382.84581	-1.018755	-0.994284	22154.91195
-325.223347	367.884737	-559.418038	286.712505	0.507171	1.294604	22180.85269
-369.475186	318.292159	-546.447671	243.223629	2.033096	0.531641	22190.7712
-419.067764	267.936618	-580.018032	151.668101	-1.018755	-1.757247	22200.68972
-447.297385	225.973667	-603.669877	-0.924447	2.796059	1.294604	22212.89712
-465.608491	148.914431	-571.625442	-43.65036	2.033096	2.057567	22235.786
-508.334404	84.825561	-552.551373	-71.117018	-0.255792	-0.994284	22239.60082
-527.408472	31.41817	-455.655106	-100.872565	-0.255792	-0.231322	22222.81564
-506.045516	-41.06329	-460.232882	-211.502162	-1.018755	-0.231322	22222.81564
-515.201069	-96.75957	-421.321782	-292.376212	1.270133	2.057567	22227.39341
-482.393671	-176.107695	-350.366248	-332.050274	-0.255792	-0.231322	22213.66009
-445.008497	-236.381751	-339.68477	-416.739138	-1.018755	-0.994284	22218.23786
-415.25295	-296.655807	-254.995906	-499.139114	1.270133	-0.231322	22228.91934
-371.764074	-350.063199	-164.966303	-502.190965	-0.255792	0.531641	22223.5786
-322.171496	-405.759479	-109.270023	-551.783543	-0.255792	1.294604	22200.68972
-248.164111	-451.537243	-82.566327	-631.89463	-1.781718	-0.994284	22210.60823
-209.253011	-488.922417	-7.033016	-647.916847	-3.307643	-1.757247	22204.50453
-118.460445	-511.811299	116.566947	-580.013164	0.507171	1.294604	22207.55638
-34.534544	-558.352026	184.470631	-582.302052	-1.018755	-0.994284	22219.00082
34.132102	-551.485361	249.322463	-563.227984	0.507171	0.531641	22215.18601
87.539494	-547.670548	308.070594	-540.339102	2.033096	0.531641	22205.2675
166.887618	-536.989069	398.86316	-480.828008	-0.255792	-0.231322	22223.5786
234.791302	-501.129821	455.322402	-433.524318	-0.255792	-0.994284	22218.23786
294.302395	-479.003901	476.685359	-409.109511	1.270133	2.820529	22193.06009
354.576451	-435.515025	499.574241	-378.591001	1.270133	-0.994284	22226.63045
422.480135	-388.974298	569.00385	-274.828069	2.033096	-0.231322	22235.02304
462.154197	-320.307652	585.026068	-191.665131	1.270133	1.294604	21975.61571
471.30975	-251.641006	560.61126	-142.835516	0.507171	0.531641	22216.71194
505.643073	-192.129912	616.30754	-65.013316	0.507171	-0.994284	22222.05268
514.035663	-102.863272	557.559409	36.460728	0.507171	0.531641	22214.42305
504.117148	-35.722551	542.300154	125.727368	-1.018755	-0.231322	22216.71194
486.569005	25.314468	523.226086	195.156977	-1.018755	-0.231322	22229.6823
481.991229	100.084816	498.048316	264.586586	0.507171	-0.994284	22222.05268
452.235682	175.618127	454.55944	330.964344	-1.018755	0.531641	22219.76379
420.191247	232.840332	385.892793	372.164332	-1.781718	-0.231322	22215.18601
390.4357	297.692165	308.833557	404.97173	-3.307643	1.294604	22205.2675
364.494967	364.832886	132.589165	388.949512	0.507171	-0.231322	22199.92676
305.746836	411.373613	102.833618	457.616158	-2.54468	-1.757247	22211.3712
265.309811	445.706936	57.055854	549.93465	-1.781718	1.294604	22217.4749
197.406128	476.225445	-45.944116	585.030935	0.507171	1.294604	22218.23786
143.235773	505.218029	-122.24039	578.164271	2.033096	-1.757247	22228.15638
73.806164	518.951358	-153.521862	565.193904	-0.255792	2.057567	22233.49712
28.791363	512.847657	-215.321843	572.060569	0.507171	2.057567	22213.66009
-48.267874	505.980992	-300.010707	543.067985	-1.018755	-1.757247	22195.34898
-78.786383	484.618035	-357.995875	537.727246	1.270133	-0.231322	36.622211
-151.267843	477.751371	-398.4329	536.20132	3.559021	1.294604	14.496292
-214.59375	451.047675	-480.069913	459.142084	0.507171	-0.231322	10.681478
-271.815956	426.632867	-519.743975	374.45322	2.796059	2.057567	21996.97867
-307.675204	397.640283	-525.847677	340.88286	-0.255792	-0.994284	22196.87491
-370.238149	344.232892	-541.869895	284.423617	2.796059	0.531641	22198.40083
-399.230733	293.877351	-538.818044	215.756971	-0.255792	0.531641	22196.87491
-452.638124	215.292189	-563.995814	105.890337	0.507171	1.294604	22203.74157
-470.186267	175.618127	-551.78841	69.268125	-1.781718	-0.994284	22209.84527
-501.467739	115.344071	-524.321752	6.705181	0.507171	-0.231322	22227.39341
-525.119584	47.440387	-480.832876	-86.376273	-0.255792	0.531641	22225.10453
-520.541808	-10.544781	-471.677323	-147.413292	-2.54468	-0.994284	22194.58602
-504.51959	-92.944757	-441.158814	-284.746585	-1.781718	0.531641	22206.79342
-508.334404	-156.270664	-415.981043	-360.279896	-2.54468	0.531641	22207.55638
-469.423304	-213.492869	-375.544018	-411.398399	-1.781718	-0.994284	22202.97861
-421.356652	-276.818776	-286.277378	-482.353934	0.507171	0.531641	22215.94897
-383.208515	-314.966913	-202.351477	-458.702089	-0.255792	1.294604	22232.73415
-340.482602	-367.611342	-119.188539	-519.739108	0.507171	-0.994284	22217.4749
-268.764105	-437.040951	-68.070035	-548.731692	-1.781718	0.531641	22212.13416
-217.645601	-466.033535	-10.84783	-607.479822	0.507171	2.057567	22225.10453
-136.771551	-505.707597	62.396593	-592.220568	-1.018755	0.531641	22209.84527
-65.816017	-522.492777	134.878053	-609.005748	2.033096	-0.994284	22247.23045
-13.93455	-553.77425	218.803954	-547.205766	2.033096	-0.231322	22246.46748
101.272823	-533.937218	208.122476	-618.161301	2.033096	0.531641	22188.48232
120.346891	-533.937218	323.329849	-531.183549	-0.255792	0.531641	22215.18601
208.850569	-533.174256	424.04093	-455.650238	-0.255792	0.531641	22231.20823
263.783886	-490.448342	469.818694	-418.265064	-0.255792	-0.994284	22211.3712
315.665352	-476.715013	545.352005	-403.005809	-2.54468	-0.994284	22206.03046
364.494967	-407.285404	556.796446	-270.250293	1.270133	0.531641	22220.52675
432.398651	-345.485422	596.470509	-209.976236	-0.255792	-0.994284	22212.89712
469.020862	-297.41877	560.61126	-177.931801	0.507171	-0.994284	22181.61565
484.280117	-221.885459	608.677912	-99.34664	-1.781718	2.057567	22201.45268
498.776409	-149.403999	585.026068	-14.657776	-1.781718	-0.231322	22206.79342
510.983813	-76.922539	512.544608	50.95702	-0.255792	-0.231322	22171.69713
484.280117	-6.729967	480.500173	118.860703	-1.018755	0.531641	22214.42305
485.806042	68.040381	474.396471	205.838455	-0.255792	0.531641	22219.00082
466.731974	142.047766	487.366837	298.919909	2.033096	0.531641	22216.71194
432.398651	207.662562	413.359452	369.875444	0.507171	1.294604	22225.10453
406.457918	267.936618	333.248364	416.416171	-1.018755	-0.994284	22228.15638
396.539402	332.025488	231.77432	437.779127	1.270133	-0.994284	22213.66009
338.554234	390.773619	191.337295	498.816146	-0.255792	-0.231322	22219.76379
282.857954	437.314346	107.411394	555.275389	0.507171	1.294604	22230.44527
224.872786	464.018041	-11.610793	535.438358	2.796059	-0.994284	22238.07489
174.517246	512.084694	-119.188539	554.512426	1.270133	0.531641	22238.83786
116.532078	497.588402	-156.573713	507.971699	1.270133	1.294604	22244.17859
55.495059	509.795806	-180.225558	591.134637	0.507171	-0.231322	22230.44527
-2.490109	508.26988	-281.699602	568.245755	-0.255792	-0.231322	22219.76379
-71.919718	499.114327	-338.158844	558.32724	-0.255792	-0.231322	535.599841
-125.32711	491.4847	-400.721789	547.645761	1.270133	0.531641	16.022217
-175.682651	451.810638	-412.16623	475.927264	-1.018755	-0.994284	11.444441
-245.11226	427.39583	-460.232882	440.068015	1.270133	0.531641	17397.83929
-296.230763	400.692134	-499.143982	359.956928	-0.255792	-0.994284	22164.06751
-344.297416	370.173625	-528.136566	289.001393	-1.781718	0.531641	22170.93417
-380.156664	294.640314	-546.447671	234.831039	-4.070606	-0.994284	22059.54161
-447.297385	226.73663	-660.129119	70.794051	-1.018755	-0.994284	22166.3564
-479.34182	208.425525	-633.425423	-19.235552	-3.307643	-1.757247	22181.61565
-488.497373	122.973698	-564.758777	-0.924447	-1.018755	0.531641	22215.94897
-514.438106	74.144083	-483.884727	-26.102217	1.270133	-0.994284	22230.44527
-526.64551	19.973728	-480.832876	-126.813298	-1.018755	-1.757247	22213.66009
-534.275137	-47.929955	-422.084745	-210.739199	1.270133	1.294604	22223.5786
-502.993665	-121.174378	-377.832906	-273.302144	0.507171	0.531641	22231.20823
-474.001081	-186.02621	-332.818105	-347.309529	-1.018755	0.531641	22209.84527
-446.534422	-230.278049	-312.981074	-420.553952	3.559021	-0.231322	22241.12674
-397.704807	-280.63359	-206.166291	-438.102095	0.507171	0.531641	22250.2823
-349.638155	-347.011348	-165.729266	-525.84281	-0.255792	-0.231322	22225.86749
-296.993726	-393.552075	-126.055203	-558.650207	0.507171	1.294604	22227.39341
-244.349297	-449.248355	-42.129302	-631.89463	1.270133	-0.994284	22238.07489
-172.6308	-493.500193	72.315108	-581.539089	-0.255792	-0.231322	22222.81564
-100.14934	-524.781666	125.7225	-574.672425	-1.018755	-0.231322	22216.71194
-36.06047	-544.618697	209.648401	-541.865027	-0.255792	0.531641	22226.63045
22.687661	-565.218691	288.996526	-551.783543	-1.018755	-0.994284	22222.81564
98.220972	-540.04092	350.796507	-535.761325	-1.781718	-0.231322	22193.82305
171.465395	-545.38166	412.596489	-477.013194	-1.781718	-0.994284	22203.74157
230.976488	-511.048336	462.189067	-440.390983	-2.54468	-0.231322	22192.29713
281.332029	-456.877982	496.52239	-396.902107	-1.781718	1.294604	22174.74899
361.443116	-439.329839	497.285353	-368.672486	-1.018755	-0.994284	22189.24528
398.82829	-378.29282	560.61126	-266.435479	-1.018755	-1.757247	22207.55638
452.998645	-313.440988	575.107552	-230.57623	-0.255792	0.531641	22202.21564
474.361601	-250.11508	588.840881	-134.442925	0.507171	1.294604	22199.16379
504.880111	-185.263248	610.203838	-26.102217	0.507171	-1.757247	22225.86749
503.354185	-102.863272	569.00385	58.586647	-0.255792	0.531641	22215.94897
510.22085	-45.641067	521.70016	148.61625	-0.255792	0.531641	22220.52675
510.983813	53.544089	522.463123	202.786604	1.270133	0.531641	22231.20823
470.546787	118.395922	482.789061	272.979176	-0.255792	-0.994284	22238.83786
445.369017	176.38109	424.04093	320.282866	2.033096	-0.231322	22238.07489
443.843092	256.492177	329.433551	307.312499	1.270133	0.531641	22232.73415
375.939408	298.455127	240.929873	371.401369	2.796059	-0.231322	22232.73415
344.657936	362.543997	194.389146	491.186519	-0.255792	-0.231322	22222.05268
320.243128	424.343979	92.915102	488.134668	-1.018755	-0.231322	22225.10453
259.206109	451.047675	79.181773	583.50501	-1.018755	0.531641	22225.86749
178.332059	462.492116	-57.388557	583.50501	1.270133	1.294604	22216.71194
114.243189	507.506917	-132.158905	583.50501	2.796059	2.057567	22229.6823
66.176537	513.610619	-162.677415	577.401308	-1.018755	-0.231322	22231.20823
8.191369	504.455066	-244.314427	562.905016	-2.54468	1.294604	22190.00824
-31.482693	497.588402	-316.032925	504.156885	-2.54468	-0.994284	8307.901242
-100.14934	481.566184	-397.669938	524.756879	-1.781718	-0.231322	20.599994
-167.290061	461.729153	-456.418068	486.608742	-3.307643	-0.994284	14.496292
-215.356713	443.418047	-506.010646	388.949512	1.270133	-0.231322	1603.747673
-281.734471	428.921755	-508.299534	332.49027	-1.018755	-0.231322	22131.26011
-322.934459	386.195842	-515.929162	329.438419	-0.255792	0.531641	22190.7712
-367.94926	334.314376	-549.499522	275.268064	-1.018755	-0.994284	22203.74157
-419.067764	270.225506	-528.136566	166.927356	2.033096	2.057567	22209.84527
-447.297385	219.107003	-579.255069	91.394045	1.270133	2.057567	22184.6675
-474.001081	164.173686	-536.529156	50.194057	1.270133	0.531641	22242.65267
-488.497373	98.55889	-530.425454	-24.576291	-0.255792	-1.757247	22221.28971
-520.541808	28.366319	-527.373603	-141.30959	-1.018755	-1.757247	22227.39341
-528.171435	-11.307744	-469.388435	-171.065137	1.270133	0.531641	22229.6823
-521.30477	-102.100309	-444.210665	-265.672516	1.270133	-0.231322	22238.83786
-495.364037	-159.322515	-355.706987	-318.316945	-1.018755	-0.994284	22224.34156
-466.371453	-222.648422	-341.210695	-386.983591	-1.781718	-0.994284	22215.18601
-420.593689	-275.292851	-261.86257	-436.576169	-0.255792	-0.231322	22225.86749
-387.786292	-319.544689	-173.358893	-478.53912	-0.255792	2.057567	22228.15638
-313.778906	-392.789112	-129.870017	-514.398368	1.270133	-0.231322	22218.23786
-277.919657	-436.277988	-53.573743	-568.568723	-3.307643	-0.994284	22214.42305
-225.275229	-487.396492	34.929934	-589.168717	-1.018755	2.820529	22211.3712
-139.060439	-491.211305	90.626214	-583.827978	-2.54468	0.531641	22198.40083
-84.127122	-546.907585	139.455829	-570.857611	0.507171	-1.757247	22207.55638
-8.593811	-545.38166	171.500264	-707.427941	0.507171	1.294604	22215.18601
60.835798	-549.196473	267.633569	-588.405754	-1.781718	0.531641	22206.79342
140.183922	-544.618697	354.611321	-560.939095	2.796059	-0.231322	22205.2675
211.90242	-520.203889	444.640924	-453.36135	-1.018755	-0.231322	22221.28971
265.309811	-479.003901	483.552024	-394.613219	1.270133	-0.231322	22204.50453
336.265346	-446.959466	524.752011	-379.353964	-1.018755	-0.231322	22200.68972
391.961626	-398.129851	572.818664	-283.983622	2.033096	0.531641	22225.10453
446.13198	-338.618758	589.603844	-216.842901	3.559021	2.057567	22181.61565
474.361601	-282.159515	593.418658	-183.272541	1.270133	-0.994284	22212.89712
491.146781	-210.441018	563.663111	-137.494776	2.033096	0.531641	22213.66009
511.746775	-134.144744	575.107552	-3.213335	1.270133	0.531641	22235.786
508.694924	-76.922539	558.322372	110.468113	1.270133	-0.231322	22222.05268
514.798626	19.210766	511.018682	156.245877	-0.255792	-0.994284	22224.34156
476.650489	76.432971	545.352005	256.956959	1.270133	1.294604	22227.39341
469.020862	149.677394	485.840912	314.942127	-0.255792	0.531641	22219.00082
437.73939	209.188487	422.515005	383.608773	0.507171	0.531641	22225.86749
407.983843	283.958835	331.722439	421.75691	-1.018755	-0.231322	22230.44527
372.887557	327.447711	252.374314	462.193935	-4.070606	-1.757247	22192.29713
340.080159	386.958805	165.396562	510.260587	-1.018755	1.294604	22208.31935
272.939439	436.551383	100.54473	560.616128	-2.54468	2.057567	22208.31935
206.561681	462.492116	-24.581159	533.912432	1.270133	-0.994284	22202.97861
143.235773	509.795806	-129.870017	544.59391	2.796059	2.057567	22220.52675
93.643195	518.951358	-178.699632	546.119836	-1.781718	-0.231322	22232.73415
40.235804	512.847657	-256.521831	527.045767	-0.255792	-0.231322	22207.55638
-23.090103	506.743955	-303.062558	543.830948	0.507171	0.531641	22219.76379
-73.445644	495.299514	-348.07736	545.356873	-0.255792	0.531641	119.78515
-135.245626	464.018041	-411.403267	527.80873	-1.018755	-0.231322	16.022217
-184.075241	464.018041	-427.425484	478.216152	2.033096	-0.231322	11.444441
-246.638185	434.262495	-480.069913	420.230984	-0.255792	-0.231322	20688.49757
-288.601136	405.269911	-557.892112	348.512487	1.270133	-0.231322	22170.17121
-345.823341	369.410662	-557.892112	279.845841	0.507171	-0.231322	22198.40083
-374.815925	315.240308	-576.966181	217.282896	2.033096	0.531641	22210.60823
-430.512205	241.232922	-623.506908	110.468113	-1.018755	-0.231322	22207.55638
-469.423304	187.062568	-582.30692	46.379243	-1.018755	-0.231322	22209.84527
-483.919596	122.210735	-557.892112	7.468144	-1.018755	0.531641	22224.34156
-519.015882	64.225567	-485.410652	-70.354056	-1.781718	-0.994284	22225.86749
-536.564025	-9.781818	-482.358801	-158.857733	-0.255792	0.531641	22213.66009
-529.697361	-59.374396	-410.640304	-238.96882	-1.018755	0.531641	22216.71194
-499.941814	-135.67067	-372.492167	-296.953988	-1.018755	-0.231322	22207.55638
-480.104783	-204.337316	-389.277347	-395.376182	0.507171	0.531641	22191.53417
-435.852944	-266.900261	-330.529217	-486.168747	-2.54468	1.294604	22203.74157
-393.127031	-311.915062	-233.632949	-489.983561	-1.018755	1.294604	22218.23786
-357.267782	-363.796528	-159.625564	-520.50207	-1.018755	-0.994284	22210.60823
-306.149279	-425.59651	-129.870017	-595.272419	-0.255792	-0.231322	22223.5786
-233.667819	-456.877982	-45.944116	-657.835363	0.507171	2.057567	22231.20823
-164.23821	-497.315007	76.129922	-575.435387	2.033096	-0.994284	22217.4749
-87.178973	-531.64833	131.063239	-584.59094	-0.255792	-0.231322	22220.52675
-22.327141	-545.38166	240.16691	-575.435387	-0.255792	1.294604	22222.05268
60.835798	-540.803883	298.152078	-550.257617	3.559021	1.294604	22239.60082
127.213556	-539.277958	346.981694	-512.872443	0.507171	-0.994284	22229.6823
183.672798	-530.885368	405.729824	-461.75394	2.033096	-0.231322	22209.08231
263.020923	-491.211305	454.55944	-462.516902	2.796059	0.531641	22217.4749
311.087575	-463.744647	480.500173	-409.109511	-0.255792	-0.231322	22204.50453
373.65052	-422.544659	528.566825	-326.709535	-0.255792	0.531641	22198.40083
424.769023	-359.981714	602.574211	-212.265125	0.507171	-0.231322	22222.05268
465.969011	-297.41877	604.100136	-168.776249	0.507171	0.531641	22207.55638
476.650489	-239.433602	626.226055	-125.287373	0.507171	2.057567	22215.18601
511.746775	-179.922509	599.52236	-16.946664	-0.255792	-0.231322	22231.97119
498.776409	-112.018825	593.418658	66.216274	-1.018755	-0.231322	22168.64528
507.168999	-18.937371	500.337204	147.853287	-1.018755	-0.231322	22206.79342
503.354185	50.492238	526.277937	181.423648	-2.54468	-0.231322	22211.3712
465.206048	130.603325	476.685359	279.082878	-0.255792	0.531641	22202.97861
439.265315	197.744046	427.092781	345.460636	2.796059	1.294604	22218.23786
407.22088	238.181071	276.789122	285.18658	2.033096	-1.757247	22230.44527
385.094961	309.899569	211.937289	387.423587	0.507171	-0.231322	22212.89712
349.998675	367.121774	152.426196	483.556891	-0.255792	0.531641	22222.05268
305.746836	427.39583	114.278059	548.408724	0.507171	0.531641	22230.44527
234.791302	462.492116	53.24104	584.267973	1.270133	-0.231322	22216.71194
185.961687	486.143961	-84.855215	591.134637	2.796059	0.531641	22243.41563
138.657997	515.899507	-120.714464	581.216122	2.033096	-0.231322	22249.51933
62.361723	512.847657	-162.677415	573.586494	3.559021	0.531641	22231.97119
21.161735	505.218029	-264.914421	549.171687	2.033096	0.531641	22212.13416
-52.84565	505.218029	-340.447732	532.386507	2.033096	-0.994284	3797.265542
-117.697483	477.751371	-406.82549	540.016134	0.507171	0.531641	19.074068
-172.6308	466.30693	-423.610671	504.919848	2.796059	0.531641	10.681478
-213.067825	447.232861	-466.336584	433.964314	2.033096	0.531641	7008.575701
-291.652987	419.00324	-499.906944	383.608773	0.507171	0.531641	22155.67492
-339.719639	379.329178	-529.662491	311.890276	-1.018755	-0.231322	22179.32676
-372.527037	331.262525	-555.603224	261.534735	-1.781718	0.531641	22183.90454
-434.327018	266.410693	-570.099516	173.79402	-3.307643	-1.757247	22190.7712
-469.423304	200.032934	-589.173585	69.268125	0.507171	2.820529	22180.08972
-488.497373	154.25517	-543.39582	25.016287	-1.018755	0.531641	22206.79342
-502.230702	84.062598	-551.025448	-47.465173	0.507171	-0.231322	22217.4749
-516.726994	18.447803	-473.203249	-155.042919	2.033096	-0.231322	22211.3712
-531.223286	-28.092924	-520.506938	-225.235491	0.507171	0.531641	22223.5786
-505.282553	-90.655868	-433.529186	-303.05769	-0.255792	0.531641	22231.97119
-496.889963	-156.270664	-346.551434	-354.939156	-1.781718	-0.994284	22210.60823
-455.689975	-239.433602	-329.003291	-404.531734	1.270133	0.531641	22219.00082
-406.86036	-290.552105	-235.921837	-439.62802	-0.255792	0.531641	22227.39341
-362.608521	-342.433572	-155.81075	-481.590971	2.796059	1.294604	22243.41563
-316.067794	-372.189118	-102.403358	-524.316884	3.559021	2.057567	22240.36378
-264.949291	-453.826131	-58.914482	-557.124282	2.033096	-0.231322	22243.41563
-204.675235	-471.374274	25.774381	-609.768711	1.270133	-0.231322	22233.49712
-139.060439	-530.885368	116.566947	-575.435387	1.270133	-0.231322	22219.76379
-29.193805	-532.411293	153.952121	-624.265003	0.507171	-0.231322	22205.2675
23.450624	-540.803883	295.100228	-583.065015	2.033096	0.531641	22217.4749
87.539494	-539.277958	337.063178	-537.287251	2.033096	2.057567	22215.94897
158.495028	-541.566846	379.026129	-518.976145	-1.018755	0.531641	22212.13416
212.665382	-511.811299	435.485371	-448.783573	1.270133	1.294604	22222.81564
253.86537	-463.744647	504.152017	-435.050244	-1.781718	0.531641	22184.6675
324.057942	-449.248355	515.596459	-363.331747	-1.781718	-1.757247	22190.7712
394.250514	-401.181702	590.366807	-267.198442	-1.018755	0.531641	22179.32676
453.761607	-334.803944	556.033484	-215.316976	-2.54468	1.294604	22181.61565
471.30975	-285.211366	580.448291	-175.642913	-0.255792	0.531641	22196.11194
509.457887	-192.892875	584.263105	-86.376273	-2.54468	-3.283172	22228.91934
510.983813	-123.463266	575.870515	13.571845	0.507171	1.294604	22215.94897
511.746775	-51.744769	507.203868	88.342194	-1.018755	-0.994284	22215.18601
500.302334	14.632989	522.463123	197.445865	0.507171	0.531641	22227.39341
480.465303	89.403338	500.337204	271.453251	1.270133	0.531641	22215.18601
476.650489	167.225537	464.477955	340.119897	2.796059	1.294604	22246.46748
435.450502	237.418109	376.73724	383.608773	2.796059	1.294604	22251.04526
394.250514	295.403277	282.129861	443.882829	2.033096	0.531641	22231.20823
370.598669	351.099556	221.855805	479.742078	2.033096	-0.231322	22228.91934
332.450532	402.21806	169.974339	532.386507	2.796059	1.294604	22240.36378
272.176476	440.366197	85.285475	549.93465	0.507171	1.294604	22227.39341
211.90242	467.832855	-45.181153	568.245755	0.507171	-0.231322	22216.71194
141.709848	503.692104	-92.484843	560.616128	0.507171	0.531641	22226.63045
84.487643	514.373582	-135.210756	582.742047	-1.018755	1.294604	22228.91934
21.924698	508.26988	-242.025539	549.93465	-0.255792	0.531641	22193.06009
-27.66788	503.692104	-293.907005	567.482792	-0.255792	0.531641	22211.3712
-90.993787	476.988408	-353.418099	533.912432	-1.018755	0.531641	50.355541
-162.712284	451.810638	-414.455118	502.63096	-1.781718	-0.231322	15.259255
-216.882638	439.603234	-466.336584	464.482823	-1.781718	-0.231322	10.681478
-245.875222	419.766203	-526.61064	376.742108	-1.781718	0.531641	21720.02319
-325.223347	399.166209	-538.055081	340.119897	-0.255792	1.294604	22176.27491
-354.215931	370.936587	-541.106932	282.134729	2.033096	0.531641	22191.53417
-419.067764	279.381059	-625.795796	184.475499	0.507171	0.531641	22209.84527
-434.327018	247.336624	-612.825429	72.319976	-0.255792	1.294604	22199.16379
-474.764044	184.010717	-550.262485	54.008871	0.507171	-0.994284	22218.23786
-496.127	123.736661	-532.714342	-0.924447	-0.255792	-1.757247	22151.09714
-508.334404	68.040381	-483.884727	-94.0059	0.507171	1.294604	22235.02304
-494.601075	-10.544781	-447.262515	-122.998484	2.033096	0.531641	22235.786
-505.282553	-61.663284	-467.099547	-236.679932	4.321984	1.294604	22240.36378
-496.889963	-131.092893	-366.388465	-317.553982	2.033096	-0.231322	22233.49712
-469.423304	-195.181763	-350.366248	-394.613219	0.507171	-0.231322	22220.52675
-430.512205	-269.189149	-312.218111	-483.879859	-0.255792	0.531641	22222.81564
-390.838142	-309.626174	-187.092222	-475.487269	1.270133	2.057567	22228.15638
-349.638155	-363.033565	-157.336675	-515.924294	-2.54468	-1.757247	22215.18601
-294.704838	-418.729845	-123.003352	-590.694642	-1.018755	-0.994284	22225.86749
-226.038191	-479.003901	-3.218203	-587.642791	-0.255792	1.294604	22231.97119
-167.290061	-503.418709	86.8114	-579.250201	-1.781718	-0.231322	22193.06009
-87.178973	-538.514995	159.29286	-596.798344	-3.307643	-0.994284	22202.97861
-10.119737	-561.403877	234.826171	-597.561307	-3.307643	-0.231322	22179.32676
56.258021	-549.196473	276.026159	-565.516872	-2.54468	-0.231322	22195.34898
121.109854	-545.38166	349.270582	-509.057629	-0.255792	-0.231322	22215.18601
198.932053	-520.203889	433.196483	-454.887275	-1.018755	0.531641	22205.2675
265.309811	-479.003901	449.2187	-462.516902	2.033096	0.531641	22201.45268
317.191277	-455.352057	478.974247	-390.798405	-1.781718	-0.994284	22205.2675
364.494967	-410.337255	530.855713	-318.316945	-1.018755	-0.231322	22215.94897
420.95421	-353.11505	559.848297	-222.946603	0.507171	0.531641	22206.03046
469.783825	-290.552105	606.389024	-169.539211	3.559021	0.531641	22226.63045
481.228266	-220.359534	584.263105	-124.52441	2.796059	0.531641	22233.49712
535.39862	-161.611403	589.603844	12.808883	1.270133	-0.994284	22235.786
524.717142	-74.633651	598.759397	63.927386	-1.018755	-0.231322	22225.86749
521.665291	-15.88552	546.114968	162.349579	1.270133	0.531641	22236.54897
490.383819	58.121865	514.070533	234.068076	-1.781718	0.531641	22227.39341
475.887527	121.447772	487.366837	293.57917	-1.781718	-0.994284	22215.18601
430.109762	207.662562	433.196483	332.49027	-1.018755	-0.231322	22225.10453
411.035694	259.544028	337.826141	392.001363	-1.018755	-0.994284	22229.6823
390.4357	312.951419	244.744687	405.734692	1.270133	-1.757247	22214.42305
334.73942	378.566215	202.018774	505.682811	-1.018755	2.057567	22216.71194
282.857954	426.632867	117.32991	538.490208	-1.781718	0.531641	22209.84527
234.791302	457.151377	-23.055234	532.386507	-2.54468	-1.757247	22199.16379
156.20614	502.166178	-66.54411	564.430942	-0.255792	-0.231322	22212.89712
111.954301	516.66247	-129.870017	578.164271	-1.781718	1.294604	22219.76379
48.628394	515.899507	-211.50703	531.623544	0.507171	0.531641	22206.79342
6.665443	521.240247	-278.647751	517.890215	2.796059	2.057567	22196.87491
-58.186389	493.773588	-354.181062	528.571693	-1.781718	-0.994284	283.822138
-119.986371	478.514333	-390.04031	537.727246	-1.018755	1.294604	16.78518
-173.393762	461.729153	-478.543988	484.319854	2.033096	0.531641	12.207404
-239.008558	439.603234	-512.877311	396.579139	2.033096	-0.231322	12010.5594
-285.549285	422.818054	-506.773609	386.660624	1.270133	-0.231322	22176.27491
-337.430751	381.618066	-532.714342	312.653238	2.033096	0.531641	22211.3712
-396.178882	330.499562	-554.077299	258.482884	3.559021	2.057567	22204.50453
-430.512205	264.884767	-571.625442	147.090324	1.270133	-0.231322	22210.60823
-463.319602	206.899599	-587.647659	86.816268	1.270133	0.531641	22218.23786
-481.630708	135.181102	-544.158783	16.623696	0.507171	-0.994284	22223.5786
-509.097367	97.032965	-515.929162	-48.991099	-1.781718	-0.994284	22225.10453
-520.541808	20.736691	-482.358801	-122.235522	-0.255792	-0.231322	22215.18601
-517.489957	-31.907738	-483.884727	-210.739199	-1.018755	0.531641	22224.34156
-498.415888	-105.915123	-380.121795	-261.09474	1.270133	0.531641	22231.20823
-486.971447	-180.685471	-351.129211	-352.650268	-1.018755	-0.231322	22192.29713
-451.875161	-250.878043	-332.055142	-422.84284	-2.54468	0.531641	22202.97861
-397.704807	-286.737292	-245.840353	-467.857642	-2.54468	-1.757247	22211.3712
-383.208515	-350.826162	-151.995936	-531.183549	-1.781718	-0.231322	22200.68972
-320.645571	-399.655777	-104.692247	-544.153915	-1.781718	0.531641	22215.18601
-261.89744	-437.803914	-53.573743	-576.961313	-1.781718	-0.994284	22229.6823
-178.734502	-472.137237	28.06327	-602.902046	-1.018755	-0.994284	22214.42305
-93.282675	-507.233523	121.907686	-605.190934	1.270133	0.531641	22222.81564
-44.45306	-546.144622	127.248425	-634.946481	1.270133	0.531641	22220.52675
13.532108	-542.329809	237.11506	-576.961313	-0.255792	0.531641	22194.58602
112.717264	-545.38166	324.855774	-547.205766	1.270133	-0.994284	22233.49712
166.124655	-525.544628	397.337234	-470.909492	2.033096	0.531641	22247.23045
227.161674	-491.974268	467.529806	-467.094679	1.270133	-0.994284	22217.4749
318.717203	-461.455758	454.55944	-402.242846	-0.255792	-0.994284	22213.66009
360.680153	-441.618727	537.722378	-352.650268	1.270133	0.531641	22219.76379
411.035694	-379.055783	567.477925	-248.124373	0.507171	-0.231322	22203.74157
443.843092	-328.700242	601.811248	-193.191056	1.270133	2.057567	22193.82305
467.494937	-267.663223	602.574211	-159.620696	1.270133	0.531641	22210.60823
503.354185	-190.603987	600.285322	-43.65036	-0.255792	-0.994284	22230.44527
501.065297	-113.54475	576.633477	15.097771	2.796059	1.294604	22147.28233
493.43567	-39.537365	545.352005	106.653299	-2.54468	-0.231322	22214.42305
488.09493	32.944095	536.196452	212.70512	-1.781718	-0.231322	22210.60823
469.020862	111.529257	515.596459	278.319915	-2.54468	-0.231322	22196.87491
456.813458	168.751462	449.981663	328.675456	-2.54468	-0.994284	22207.55638
426.294949	241.232922	331.722439	331.727307	-1.018755	-0.994284	22216.71194
388.909775	299.21809	266.107644	412.601357	-1.018755	0.531641	22213.66009
362.206079	358.729184	214.226177	495.764295	1.270133	0.531641	22224.34156
326.34683	408.321762	142.50768	527.045767	-0.255792	-0.994284	22229.6823
250.813519	435.025457	51.715114	543.830948	-0.255792	-0.231322	22216.71194
201.983904	484.618035	-68.070035	571.297606	1.270133	1.294604	22222.05268
153.154289	515.136545	-100.877433	572.060569	1.270133	-0.231322	22243.41563
70.754313	519.714321	-160.388526	588.845749	-0.255792	-0.994284	22242.65267
26.502475	512.847657	-232.869986	578.927234	1.270133	-0.231322	22229.6823
-20.801215	501.403215	-278.647751	563.667979	1.270133	0.531641	6778.160955
-107.016004	478.514333	-343.499583	559.853165	1.270133	1.294604	25.940733
-149.741918	482.329147	-413.692155	515.601326	-1.018755	0.531641	12.207404
-223.749303	450.284712	-453.366217	409.549506	-1.018755	-0.231322	11.444441
-271.052993	421.292128	-493.803242	390.475438	0.507171	-0.231322	21916.10462
-310.727055	381.618066	-544.158783	345.460636	-1.018755	1.294604	22186.19343
-341.245565	345.758817	-588.410622	244.749555	-0.255792	-0.994284	22193.06009
-402.282584	294.640314	-579.255069	168.453281	2.033096	0.531641	22214.42305
-454.927012	226.73663	-570.099516	101.31256	-1.781718	0.531641	22182.37861
-474.764044	178.669978	-538.055081	44.853318	-0.255792	-0.994284	22202.21564
-525.119584	101.610741	-510.588423	-4.73926	-1.781718	-1.757247	22208.31935
-529.697361	42.862611	-516.692125	-85.61331	-2.54468	0.531641	22198.40083
-524.356621	-9.018856	-477.018062	-139.783665	-1.781718	-0.231322	22215.18601
-518.25292	-95.233645	-439.632888	-245.835485	-0.255792	-0.231322	22230.44527
-486.208485	-141.011409	-380.884757	-325.946572	1.270133	0.531641	22215.18601
-461.030714	-211.966944	-326.714403	-422.079877	1.270133	0.531641	22219.76379
-436.615907	-272.241	-277.121825	-451.072461	0.507171	-0.231322	22228.91934
-388.549254	-326.411354	-201.588514	-497.613188	0.507171	0.531641	22219.00082
-322.934459	-376.003932	-136.736682	-523.553921	3.559021	-0.231322	22241.88971
-268.764105	-414.152069	-63.492259	-557.124282	2.033096	0.531641	22250.2823
-214.59375	-456.115019	11.278089	-599.087232	2.796059	-0.231322	22238.07489
-142.875253	-507.996485	86.048438	-561.702058	-0.255792	1.294604	22225.86749
-72.682681	-524.781666	165.396562	-586.879828	0.507171	-0.231322	22233.49712
8.191369	-551.485361	240.16691	-554.835394	-1.018755	-0.231322	22222.05268
66.9395	-546.144622	326.3817	-544.916878	-1.018755	0.531641	22193.06009
134.080221	-543.855734	378.263166	-496.850226	1.270133	0.531641	22218.23786
202.746867	-514.86315	416.411303	-462.516902	2.033096	1.294604	22221.28971
280.569066	-479.766864	402.677973	-462.516902	1.270133	-0.994284	22184.6675
319.480166	-453.826131	495.759427	-399.953958	-0.255792	-0.994284	22204.50453
370.598669	-407.285404	569.766813	-274.065106	0.507171	2.057567	22204.50453
430.872725	-348.537273	559.848297	-238.96882	-1.781718	1.294604	22183.90454
456.050495	-285.974329	600.285322	-165.724398	-1.018755	-0.994284	22186.95639
492.672707	-231.041012	601.811248	-90.954049	-2.54468	-0.231322	22215.94897
514.798626	-140.248446	596.470509	11.282957	-1.018755	1.294604	22215.94897
517.087514	-68.529949	562.900148	87.579231	1.270133	0.531641	22222.05268
499.539371	-1.389228	510.255719	160.823654	-0.255792	1.294604	22231.20823
501.065297	87.877412	508.729794	220.334747	-0.255792	-0.231322	22219.76379
478.176415	153.492207	462.95203	296.631021	-0.255792	-0.994284	22041.23051
442.317166	205.373674	371.396501	298.919909	-0.255792	-0.231322	22226.63045
400.354216	268.699581	299.678004	428.623574	0.507171	-0.231322	22248.75637
387.383849	318.292159	207.359513	414.127282	2.796059	1.294604	22233.49712
326.34683	393.82547	147.085457	543.830948	3.559021	0.531641	22240.36378
309.56165	439.603234	128.774351	536.20132	2.796059	1.294604	22243.41563
218.769084	458.677302	11.278089	564.430942	-1.018755	-1.757247	22220.52675
159.257991	483.855073	-136.736682	563.667979	-0.255792	1.294604	22222.05268
91.354307	512.847657	-112.321874	591.134637	-0.255792	1.294604	22231.20823
43.287655	507.506917	-186.329259	572.060569	-0.255792	-0.231322	22212.13416
-7.067886	499.114327	-325.188478	485.082817	-1.018755	-0.231322	22201.45268
-68.104905	495.299514	-309.16626	552.9865	0.507171	-0.231322	833.155309
-122.275259	472.410631	-390.04031	526.282805	-1.781718	-0.231322	15.259255
-170.341912	444.18101	-499.143982	417.179133	-0.255792	0.531641	12.970367
-255.793738	428.158793	-486.173615	424.045798	-1.018755	-0.231322	18710.89816
-298.519651	407.558799	-515.166199	363.771742	-2.54468	-0.231322	22157.20084
-343.534453	360.255109	-530.425454	295.105095	-2.54468	-0.231322	22198.40083
-367.94926	319.818084	-554.840261	237.119927	0.507171	1.294604	22199.16379
-414.489987	251.151438	-557.12915	121.149591	0.507171	1.294604	22199.16379
-461.793677	194.692195	-575.440255	76.13479	-0.255792	-0.994284	22215.94897
-483.156634	129.840363	-517.455087	19.675547	0.507171	0.531641	22227.39341
-519.778845	79.484822	-518.21805	-52.04295	2.033096	-0.231322	22222.05268
-512.149218	19.973728	-467.099547	-170.302174	2.796059	0.531641	22240.36378
-505.282553	-46.40403	-422.847708	-205.39846	1.270133	-0.231322	22246.46748
-498.415888	-111.255862	-396.906975	-332.813237	-0.255792	-0.231322	22232.73415
-490.023298	-188.315099	-341.973658	-355.702119	2.033096	0.531641	22224.34156
-430.512205	-246.300267	-279.410713	-437.339132	-0.255792	-0.231322	22233.49712
-406.097397	-296.655807	-231.344061	-476.250232	-0.255792	-0.231322	22229.6823
-355.741857	-366.085416	-155.81075	-502.953927	0.507171	-0.994284	22211.3712
-308.438167	-414.915032	-91.72188	-540.339102	-1.018755	0.531641	22224.34156
-239.008558	-456.115019	-30.684861	-575.435387	1.270133	-0.231322	22232.73415
-159.660433	-471.374274	58.581779	-609.005748	0.507171	-1.757247	22213.66009
-108.54193	-524.781666	123.433612	-613.583524	-0.255792	0.531641	22212.13416
-48.267874	-546.144622	181.41878	-578.487238	-3.307643	0.531641	22207.55638
53.20617	-562.929803	214.226177	-589.168717	-1.018755	1.294604	22179.32676
100.50986	-546.907585	342.403917	-557.124282	-1.781718	-0.231322	22198.40083
192.065389	-561.403877	406.492787	-464.805791	-1.781718	0.531641	22206.03046
240.895004	-508.759448	446.929812	-432.761356	-1.018755	-0.994284	22214.42305
297.354246	-468.322423	520.174235	-418.265064	-0.255792	0.531641	22194.58602
351.524601	-427.885398	543.063117	-333.5762	-0.255792	-0.994284	22213.66009
426.294949	-367.611342	552.21867	-276.353995	-0.255792	0.531641	22194.58602
447.657905	-298.944696	574.344589	-207.687348	0.507171	0.531641	22151.09714
495.724558	-250.878043	596.470509	-128.339224	-1.781718	0.531641	22219.76379
514.035663	-186.02621	632.329757	-18.472589	2.033096	-0.231322	22251.04526
514.035663	-89.892906	582.737179	28.068137	2.033096	-0.231322	22235.02304
509.457887	-19.700334	537.722378	162.349579	2.796059	1.294604	22239.60082
506.406036	43.625573	545.352005	225.675486	2.033096	1.294604	22242.65267
477.413452	122.973698	515.596459	276.79399	2.796059	-0.231322	22216.71194
448.420868	184.77368	433.196483	313.416201	-1.781718	-0.994284	22219.00082
433.161613	236.655146	375.974278	411.838394	-1.018755	-1.757247	22229.6823
395.776439	309.136606	292.048377	459.142084	-1.018755	-0.231322	22212.89712
357.628302	359.492146	218.803954	488.897631	1.270133	2.820529	22224.34156
308.035725	412.899538	148.611382	552.223538	-1.018755	-1.757247	22228.91934
255.391296	444.18101	53.24104	552.9865	-1.781718	-1.757247	22192.29713
174.517246	483.09211	-86.381141	544.59391	-1.781718	2.057567	22203.74157
121.872817	502.166178	-99.351507	590.371675	-2.54468	-0.994284	22212.89712
63.887649	509.795806	-209.218142	537.727246	-1.018755	-0.231322	22202.97861
3.613593	509.795806	-256.521831	551.460575	-0.255792	1.294604	22211.3712
-39.875284	487.669886	-315.269962	543.067985	-1.781718	-0.994284	22214.42305
-97.097489	483.09211	-358.758838	549.93465	1.270133	-0.994284	26.703696
-168.815986	459.440265	-435.818074	502.63096	1.270133	0.531641	12.207404
-229.090042	443.418047	-470.91436	449.223568	0.507171	-0.231322	25.17777
-272.578918	402.21806	-498.381019	374.45322	-0.255792	0.531641	22077.08976
-307.675204	372.462513	-536.529156	311.127313	-0.255792	0.531641	22206.79342
-367.186298	337.366227	-590.69951	176.845871	2.033096	0.531641	22221.28971
-395.415919	272.514394	-570.862479	121.149591	0.507171	-1.757247	22212.89712
-460.267752	236.655146	-612.062467	70.794051	-0.255792	0.531641	22219.76379
-461.030714	162.64776	-557.12915	28.068137	1.270133	-0.231322	22233.49712
-503.756628	103.136667	-533.477305	-7.791111	-1.018755	-0.231322	22228.91934
-521.30477	17.68484	-487.699541	-139.020702	-0.255792	-0.231322	22210.60823
-520.541808	-35.722551	-437.344	-167.250323	0.507171	0.531641	22222.81564
-503.756628	-84.552166	-402.247714	-253.465112	-1.018755	-1.757247	22107.60826
-484.682559	-170.003993	-381.64772	-350.36138	1.270133	-0.231322	22211.3712
-464.082565	-214.255832	-367.914391	-419.790989	0.507171	1.294604	22215.18601
-424.408503	-298.944696	-262.625533	-448.783573	-1.781718	0.531641	22209.84527
-385.497403	-340.907646	-200.062589	-496.087263	-1.781718	0.531641	22196.11194
-347.349266	-394.315038	-158.099638	-605.953897	1.270133	0.531641	22210.60823
-277.156695	-447.722429	-74.9367	-557.887244	-0.255792	-0.994284	22218.23786
-203.149309	-475.189088	43.322524	-592.98353	-1.018755	-0.231322	22222.05268
-134.482663	-501.892784	100.54473	-580.013164	0.507171	2.057567	22220.52675
-62.001203	-538.514995	176.841003	-603.665009	-1.018755	-0.231322	22221.28971
-6.304923	-559.114989	228.722469	-570.857611	-0.255792	-0.231322	22222.05268
78.383941	-549.196473	329.433551	-556.361319	1.270133	0.531641	22191.53417
148.576513	-543.092771	383.603905	-492.272449	0.507171	-0.231322	22192.29713
214.191308	-508.759448	413.359452	-444.205797	1.270133	0.531641	22234.26008
288.198693	-468.322423	455.322402	-433.524318	1.270133	-1.757247	22213.66009
337.028309	-437.040951	529.329788	-370.961374	3.559021	-0.231322	22221.28971
382.04311	-395.840963	580.448291	-280.931771	-0.255792	-0.231322	22231.97119
450.709756	-332.515056	595.707546	-215.316976	2.033096	2.057567	22199.92676
472.835676	-273.003962	604.100136	-140.546627	-0.255792	-0.994284	22192.29713
519.376403	-208.15213	615.544577	-64.250354	0.507171	-0.994284	22229.6823
504.117148	-135.67067	602.574211	33.408877	-1.781718	0.531641	22212.89712
519.376403	-51.744769	569.00385	109.70515	1.270133	2.057567	22225.10453
501.065297	17.68484	565.189036	192.105126	1.270133	0.531641	22232.73415
467.494937	77.958896	512.544608	260.008809	-1.781718	1.294604	22199.16379
478.939378	158.832947	446.929812	280.608803	0.507171	-0.994284	22202.21564
448.420868	203.847748	289.759488	286.712505	-2.54468	-0.994284	22202.21564
415.61347	288.536612	254.663202	388.949512	-0.255792	-0.231322	22208.31935
379.754222	328.210674	240.929873	460.668009	-2.54468	-0.231322	22212.13416
342.369048	397.640283	176.078041	535.438358	1.270133	-0.231322	22228.91934
276.754252	451.810638	73.841034	548.408724	0.507171	1.294604	22228.91934
219.532047	483.855073	-12.373755	563.667979	-1.018755	1.294604	22219.76379
140.946885	501.403215	-97.825582	572.823532	-0.255792	-0.231322	22225.86749
96.695046	503.692104	-125.29224	564.430942	1.270133	-0.231322	22223.5786
36.42099	512.084694	-219.89962	572.823532	2.033096	0.531641	22227.39341
-24.616029	514.373582	-271.018123	586.556861	1.270133	0.531641	22243.41563
-63.527128	491.4847	-353.418099	542.305022	3.559021	1.294604	175.481429
-139.823402	470.121743	-422.847708	494.23837	2.796059	0.531641	14.496292
-195.519682	454.099526	-438.869925	474.401339	0.507171	-0.994284	12.207404
-266.475216	422.818054	-502.195833	432.438388	-0.255792	0.531641	21127.96411
-313.778906	404.506948	-507.536572	365.297667	0.507171	1.294604	22177.03787
-357.267782	365.595848	-560.181001	293.57917	-2.54468	-1.757247	22199.92676
-395.415919	306.084755	-567.810628	214.231045	0.507171	2.057567	22210.60823
-445.008497	237.418109	-567.810628	99.023672	1.270133	1.294604	22200.68972
-469.423304	179.432941	-576.966181	73.845902	-3.307643	-1.757247	22208.31935
-497.652926	115.344071	-526.61064	-16.183701	-3.307643	-1.757247	22204.50453
-507.571441	60.410754	-559.418038	-150.465143	0.507171	0.531641	22199.92676
-535.801062	-0.626265	-475.492137	-184.035503	-1.018755	0.531641	22206.79342
-508.334404	-63.18921	-427.425484	-221.420677	-1.018755	-0.231322	22215.94897
-503.756628	-127.27808	-401.484751	-306.109541	-0.255792	-0.231322	22220.52675
-486.971447	-189.841024	-337.395881	-341.205827	-1.018755	-0.994284	22216.71194
-426.697391	-262.322484	-287.040341	-399.953958	-0.255792	0.531641	22226.63045
-390.838142	-320.307652	-206.166291	-454.124312	-0.255792	-0.231322	22226.63045
-345.823341	-366.848379	-155.047787	-531.183549	-0.255792	-0.994284	22213.66009
-293.178912	-412.626143	-88.670029	-559.41317	1.270133	-0.231322	22225.86749
-231.37893	-463.744647	-51.284855	-617.398338	2.033096	0.531641	22254.86007
-168.815986	-505.707597	107.411394	-605.190934	3.559021	0.531641	22235.02304
-85.653048	-509.522411	60.107705	-642.576108	1.270133	-0.231322	22210.60823
-18.512327	-536.989069	201.255811	-581.539089	2.796059	2.820529	22234.26008
49.391357	-541.566846	283.655786	-532.709474	2.033096	2.057567	22216.71194
130.265407	-557.589063	350.033545	-506.005778	-0.255792	-0.231322	22206.79342
183.672798	-540.803883	411.070564	-498.376151	-0.255792	0.531641	22223.5786
251.576482	-491.211305	454.55944	-444.205797	-0.255792	-0.994284	22204.50453
305.746836	-466.033535	490.418688	-391.561368	-1.781718	-0.994284	22209.08231
372.887557	-421.018733	542.300154	-306.872504	0.507171	1.294604	22219.00082
404.169029	-363.796528	564.426074	-259.568814	-4.070606	-0.231322	22181.61565
447.657905	-327.174317	576.633477	-253.465112	-1.018755	-1.757247	22179.32676
481.228266	-240.196565	569.766813	-142.072553	-2.54468	-0.231322	22208.31935
482.754191	-173.818807	623.937167	-8.554074	-3.307643	-0.994284	22207.55638
513.272701	-86.078092	519.411272	11.282957	-1.018755	-0.231322	22211.3712
511.746775	-20.463297	508.729794	179.134759	2.033096	0.531641	22230.44527
497.250483	48.20335	528.566825	237.88289	1.270133	1.294604	22231.20823
470.546787	129.0774	477.448322	275.268064	-1.018755	0.531641	22196.87491
447.657905	194.692195	395.048346	313.416201	-1.018755	-0.231322	22225.10453
428.583837	256.492177	347.744656	389.712475	-1.781718	-0.994284	22225.10453
395.776439	316.00327	293.574302	455.32727	1.270133	-0.231322	22238.07489
351.524601	379.329178	204.307662	504.919848	2.033096	2.057567	22245.70452
291.250544	424.343979	66.211406	485.84578	2.033096	0.531641	22244.17859
252.339445	457.151377	-2.45524	513.312438	2.033096	0.531641	22224.34156
192.065389	492.247663	-52.81078	568.245755	2.033096	1.294604	22232.73415
120.346891	503.692104	-106.218172	594.186488	-1.018755	0.531641	22229.6823
53.20617	512.084694	-196.247775	591.134637	-1.018755	-0.231322	22202.21564
7.428406	505.980992	-221.425545	584.267973	0.507171	0.531641	22218.23786
-68.104905	484.618035	-306.114409	565.956867	-0.255792	-0.231322	6594.286935
-129.141924	476.988408	-350.366248	541.542059	-0.255792	-0.994284	20.599994
-187.127092	455.625451	-425.899559	483.556891	-1.781718	0.531641	12.970367
-236.71967	432.736569	-451.840292	430.912463	-2.54468	0.531641	10428.17469
-264.186328	399.929171	-501.43287	401.156916	1.270133	0.531641	19786.67562
-342.008527	388.48473	-546.447671	314.942127	-1.781718	-0.231322	22157.20084
-387.786292	325.158823	-615.87728	174.556983	-2.54468	1.294604	22194.58602
-410.675174	269.462543	-584.595808	84.52738	0.507171	-0.231322	22206.79342
-467.134416	215.292189	-586.884696	92.157007	1.270133	0.531641	22215.94897
-490.023298	149.677394	-538.818044	41.801467	-4.070606	-0.994284	22216.71194
-516.726994	89.403338	-553.314336	-38.309621	-1.781718	-0.231322	22219.76379
-509.860329	23.788542	-489.988429	-113.079969	-2.54468	0.531641	22210.60823
-488.497373	-26.566998	-427.425484	-177.931801	1.270133	-0.231322	22235.786
-519.015882	-99.048458	-380.884757	-279.405845	0.507171	-0.994284	22250.2823
-482.393671	-167.715105	-355.706987	-360.279896	1.270133	0.531641	22229.6823
-447.297385	-218.833608	-315.269962	-455.650238	1.270133	0.531641	22234.26008
-422.119615	-299.707658	-259.573682	-473.961343	1.270133	-0.231322	22242.65267
-359.55667	-344.72246	-168.781116	-505.242816	1.270133	-0.994284	22215.94897
-316.067794	-392.026149	-116.136688	-530.420586	0.507171	2.820529	22221.28971
-256.556701	-440.092802	-27.63301	-549.494654	-0.255792	-0.231322	22228.91934
-190.941905	-480.529827	46.374375	-589.931679	0.507171	0.531641	22214.42305
-129.904886	-527.833517	113.515096	-581.539089	-1.018755	0.531641	22218.23786
-49.793799	-542.329809	205.070625	-596.035381	-0.255792	0.531641	22214.42305
18.872847	-556.063138	276.026159	-536.524288	-1.781718	-0.994284	22197.63787
79.146903	-544.618697	305.018743	-529.657623	-1.018755	0.531641	22198.40083
166.124655	-539.277958	368.34465	-483.116896	-1.018755	-0.231322	22177.80084
220.29501	-505.707597	425.566856	-467.094679	-1.018755	0.531641	22203.74157
282.857954	-473.663162	435.485371	-455.650238	-1.781718	0.531641	22198.40083
347.709787	-437.040951	546.114968	-335.102125	0.507171	0.531641	22206.03046
402.643104	-378.29282	575.107552	-283.220659	0.507171	-0.231322	22215.18601
447.657905	-318.781727	604.863099	-193.191056	-1.018755	-0.231322	22197.63787
476.650489	-271.478037	607.91495	-128.339224	-1.018755	-0.231322	22218.23786
506.406036	-189.841024	614.018652	-54.331838	0.507171	-0.231322	22231.20823
520.139365	-118.122527	592.655695	28.068137	1.270133	-0.231322	22235.786
514.035663	-50.218843	556.033484	109.70515	1.270133	0.531641	22242.65267
502.591222	42.862611	502.626092	179.897722	2.033096	-0.231322	22239.60082
466.731974	95.507039	505.677943	247.038443	2.033096	0.531641	22222.81564
466.731974	177.144052	407.25575	290.527319	0.507171	-0.994284	22229.6823
436.213464	223.684779	355.374284	349.27545	2.033096	-0.231322	22230.44527
399.591253	277.092171	302.729855	417.179133	-0.255792	1.294604	22214.42305
382.806073	356.440295	225.670618	468.297637	-1.018755	0.531641	22221.28971
312.613501	391.536581	145.559531	501.105034	-0.255792	-0.994284	22228.15638
260.732035	433.499532	85.285475	538.490208	-1.018755	-0.994284	22219.76379
205.798718	471.647669	-3.218203	567.482792	-1.781718	1.294604	22211.3712
130.265407	496.062476	-84.855215	581.216122	-1.018755	-0.231322	22208.31935
93.643195	509.795806	-207.692216	487.371705	-4.833569	-1.757247	22193.06009
6.665443	509.795806	-300.010707	527.80873	-1.018755	0.531641	22185.43046
-33.008619	486.906923	-318.321813	530.860581	-1.018755	-0.231322	22208.31935
-79.549346	479.277296	-397.669938	512.549475	2.033096	2.057567	53.407392
-142.11229	460.96619	-465.573621	453.801345	-1.018755	-0.994284	13.733329
-214.59375	446.469898	-464.810658	453.038382	2.033096	-0.231322	12.207404
-266.475216	433.499532	-486.173615	397.342102	0.507171	1.294604	21555.98621
-308.438167	395.351395	-508.299534	340.119897	-0.255792	2.057567	22167.88232
-372.527037	352.625482	-560.943963	232.542151	0.507171	0.531641	22193.06009
-385.497403	303.032904	-573.151367	169.979207	1.270133	-0.994284	22219.76379
-439.667758	238.944034	-564.758777	103.601448	2.033096	-0.231322	22226.63045
-473.238118	174.855164	-538.818044	68.505163	1.270133	-0.231322	22233.49712
-506.808478	110.003331	-557.12915	-28.391105	0.507171	0.531641	22240.36378
-502.230702	58.121865	-512.114348	-92.479975	2.033096	2.057567	22217.4749
-517.489957	-2.915154	-466.336584	-153.516994	-0.255792	0.531641	22216.71194
-506.808478	-72.344763	-425.899559	-218.368827	-1.018755	-0.231322	22222.81564
-497.652926	-132.618819	-372.492167	-298.479914	1.270133	0.531641	22218.23786
-461.793677	-198.233614	-311.455148	-367.14656	-1.781718	-0.231322	22216.71194
-430.512205	-272.241	-272.544049	-405.294697	1.270133	2.057567	22231.20823
-392.364068	-325.648391	-192.432961	-451.835424	-1.781718	0.531641	22205.2675
-351.16408	-377.529857	-173.358893	-544.916878	-1.018755	0.531641	22199.16379
-310.727055	-427.885398	-87.907066	-582.302052	-2.54468	-1.757247	22207.55638
-210.015974	-473.663162	-29.921898	-590.694642	-0.255792	2.057567	22217.4749
-165.764135	-522.492777	66.974369	-565.516872	-1.018755	0.531641	22210.60823
-65.816017	-540.803883	75.366959	-625.027965	3.559021	1.294604	22204.50453
-26.141954	-548.433511	218.040991	-592.220568	-0.255792	-0.231322	22219.76379
55.495059	-538.514995	301.966892	-541.865027	-1.018755	-0.231322	22210.60823
126.450593	-541.566846	378.263166	-511.346518	-1.781718	-0.994284	22209.84527
193.591314	-517.915001	415.64834	-475.487269	-1.018755	0.531641	22200.68972
277.517215	-490.448342	466.766843	-428.183579	1.270133	-0.231322	22221.28971
327.872756	-466.033535	497.285353	-381.642852	2.033096	-0.231322	22224.34156
353.813489	-411.863181	523.989049	-281.694734	2.033096	1.294604	22204.50453
436.213464	-350.826162	547.640893	-235.154007	-0.255792	-0.231322	22196.11194
469.783825	-310.389137	565.189036	-219.894752	-1.018755	-2.52021	22217.4749
481.991229	-234.092863	617.070503	-110.791081	2.033096	2.057567	22232.73415
509.457887	-144.06326	601.811248	-13.13185	-1.018755	0.531641	22218.23786
515.561589	-75.396614	593.418658	83.001455	-0.255792	-0.231322	22218.23786
519.376403	-0.626265	546.877931	173.79402	-1.018755	-0.231322	22228.15638
491.909744	79.484822	526.277937	239.408816	0.507171	2.057567	22225.10453
459.865309	124.499623	497.285353	295.868058	-1.781718	-0.231322	22207.55638
436.213464	205.373674	404.203899	343.934711	-3.307643	-0.231322	22206.03046
415.61347	265.64773	302.729855	388.949512	-1.781718	0.531641	22212.13416
373.65052	315.240308	227.196544	455.32727	-1.781718	-1.757247	22201.45268
346.946824	380.855103	177.603966	503.393923	-1.781718	-0.994284	22215.18601
297.354246	441.892122	95.966953	510.260587	-0.255792	1.294604	22231.20823
223.346861	464.781004	-29.921898	523.993916	0.507171	-0.994284	22216.71194
179.095022	502.166178	-64.255222	596.475376	0.507171	0.531641	22224.34156
115.006152	515.136545	-119.188539	584.267973	-0.255792	0.531641	22223.5786
47.865431	513.610619	-176.410744	581.216122	2.033096	0.531641	22196.11194
2.087667	515.136545	-278.647751	551.460575	0.507171	-0.231322	22207.55638
-56.660464	505.218029	-303.062558	570.534643	0.507171	-0.231322	434.125797
-126.090073	476.988408	-377.069944	543.830948	5.84791	1.294604	15.259255
-184.075241	459.440265	-463.284733	482.030966	2.033096	1.294604	13.733329
-228.32708	433.499532	-491.514354	396.579139	1.270133	0.531641	14604.63271
-290.890024	399.929171	-517.455087	344.697673	-1.781718	-0.994284	22158.72677
-333.615937	369.410662	-582.30692	262.297698	-1.018755	-0.994284	22180.85269
-380.156664	325.921786	-578.492106	253.142145	-1.018755	2.057567	22212.13416
-422.119615	249.625512	-569.336553	140.22366	-1.018755	0.531641	22219.00082
-445.77146	206.136636	-567.810628	95.971821	0.507171	-0.231322	22216.71194
-512.91218	125.262586	-533.477305	22.727398	-2.54468	-0.231322	22225.10453
-519.778845	77.195934	-517.455087	-95.531826	-0.255792	0.531641	22203.74157
-527.408472	0.136697	-491.514354	-158.09477	-4.070606	-0.994284	22196.11194
-523.593659	-63.18921	-482.358801	-212.265125	-1.018755	0.531641	22203.74157
-520.541808	-106.678086	-430.477335	-316.028057	-1.018755	-0.231322	22215.94897
-507.571441	-168.478068	-412.929192	-427.420616	-2.54468	-1.757247	22201.45268
-444.245534	-223.411385	-338.158844	-422.079877	0.507171	0.531641	22227.39341
-393.127031	-287.500254	-276.358862	-535.761325	-3.307643	-1.757247	22163.30454
-362.608521	-343.196534	-233.632949	-590.694642	-0.255792	-0.994284	22214.42305
-316.830757	-401.944665	-97.062619	-541.102064	0.507171	0.531641	22223.5786
-249.690036	-447.722429	-47.470041	-580.776127	-0.255792	-0.231322	22228.91934
-174.919688	-480.529827	57.055854	-573.909462	2.033096	-0.231322	22238.07489
-101.675265	-504.944634	84.522512	-631.89463	-0.255792	-0.994284	22236.54897
-29.956768	-533.174256	158.529898	-621.976114	-0.255792	-0.231322	22210.60823
24.213586	-543.855734	286.707637	-538.813176	1.270133	0.531641	22213.66009
105.850599	-544.618697	361.477986	-513.635406	0.507171	1.294604	22223.5786
162.309842	-539.277958	388.944644	-466.331716	0.507171	-0.231322	22218.23786
239.369078	-500.366858	413.359452	-477.776157	2.033096	0.531641	22207.55638
297.354246	-469.848349	512.544608	-397.66507	2.033096	1.294604	22212.89712
349.235712	-429.411324	556.796446	-326.709535	1.270133	2.057567	22221.28971
408.746806	-379.818746	578.922366	-261.09474	1.270133	0.531641	22201.45268
453.761607	-312.678025	594.944583	-183.272541	-2.54468	-0.994284	22196.87491
461.391235	-261.559521	602.574211	-120.709596	-3.307643	-0.231322	22204.50453
504.880111	-187.552136	605.626061	-43.65036	-0.255792	1.294604	22212.89712
527.00603	-103.626235	572.055701	31.119988	-2.54468	-0.231322	22202.97861
500.302334	-39.537365	485.840912	97.497747	-1.018755	0.531641	22211.3712
498.776409	30.655207	499.574241	192.868089	2.796059	-0.231322	22231.97119
482.754191	116.869996	469.818694	233.305114	-1.018755	-0.994284	22212.89712
462.154197	171.803313	423.277967	296.631021	0.507171	0.531641	22223.5786
427.057911	234.366258	346.218731	371.401369	-1.018755	1.294604	22229.6823
382.806073	294.640314	304.25578	427.860612	2.033096	1.294604	22214.42305
357.628302	346.52178	218.040991	495.001332	-1.018755	0.531641	22215.94897
327.109793	417.477314	150.137308	527.80873	2.796059	-0.231322	22252.57118
256.154258	449.521749	73.078071	564.430942	2.033096	-0.231322	22235.02304
201.983904	481.566184	-30.684861	562.142053	1.270133	1.294604	22233.49712
126.450593	518.188396	-101.640396	614.023519	3.559021	0.531641	22241.88971
78.383941	508.26988	-177.173707	565.193904	0.507171	-0.994284	22225.86749
27.265437	512.084694	-232.107024	553.749463	-0.255792	0.531641	22186.95639
-27.66788	504.455066	-300.010707	571.297606	-1.018755	-0.231322	22214.42305
-96.334526	475.462482	-350.366248	563.667979	-1.781718	-0.994284	26.703696
-169.578949	456.388414	-425.899559	501.105034	-1.781718	0.531641	12.970367
-212.304862	446.469898	-442.684739	444.645792	-2.54468	-0.231322	9.918516
-275.630769	405.269911	-496.855093	401.156916	-0.255792	0.531641	21976.37867
-301.571502	377.803252	-543.39582	324.860642	-3.307643	1.294604	22164.83047
-371.001111	343.469929	-577.729143	266.112511	-1.018755	-0.231322	22147.28233
-410.675174	278.618096	-581.543957	167.690318	-0.255792	-0.994284	22206.79342
-438.904795	227.499593	-584.595808	89.105156	-0.255792	0.531641	22202.97861
-486.208485	171.04035	-552.551373	53.245908	-0.255792	0.531641	22224.34156
-520.541808	103.136667	-524.321752	-44.413323	2.796059	1.294604	22231.97119
-515.201069	53.544089	-506.773609	-116.13182	-0.255792	-0.231322	22212.13416
-515.964031	-17.411446	-456.418068	-160.383659	-0.255792	-0.231322	22219.00082
-506.808478	-74.633651	-390.04031	-245.072522	0.507171	-0.231322	22225.86749
-486.208485	-137.959558	-348.840322	-303.05769	-0.255792	-0.231322	22238.07489
-471.712193	-198.233614	-310.692186	-382.405815	2.033096	0.531641	22241.88971
-428.986279	-276.818776	-266.440347	-432.761356	2.796059	0.531641	22241.88971
-389.312217	-337.092832	-177.936669	-482.353934	1.270133	-0.231322	22230.44527
-320.645571	-375.240969	-136.736682	-552.546505	0.507171	-0.231322	22228.15638
-283.260397	-429.411324	-63.492259	-575.435387	-0.255792	-1.757247	22228.91934
-219.934489	-473.663162	9.752164	-580.776127	1.270133	-0.231322	22226.63045
-152.793769	-511.811299	65.448444	-573.909462	-0.255792	1.294604	22211.3712
-68.104905	-546.907585	144.796568	-585.353903	-1.781718	-1.757247	22222.81564
3.613593	-546.144622	249.322463	-558.650207	-0.255792	-0.231322	22210.60823
68.465425	-563.692765	305.018743	-554.835394	-1.018755	1.294604	22196.87491
137.895034	-558.352026	363.766874	-493.798375	-2.54468	-0.994284	22193.82305
212.665382	-538.514995	423.277967	-490.746524	-1.018755	0.531641	22203.74157
264.546849	-479.003901	465.240918	-453.36135	0.507171	0.531641	22183.14158
336.265346	-448.485392	505.677943	-396.902107	-1.781718	-0.994284	22194.58602
372.124594	-394.315038	525.514974	-304.583616	0.507171	-0.994284	22212.89712
443.080129	-334.803944	523.226086	-268.724367	-0.255792	0.531641	22188.48232
466.731974	-289.02618	601.811248	-158.857733	-1.018755	-0.994284	22220.52675
512.509738	-222.648422	616.30754	-82.561459	1.270133	-0.231322	22231.97119
507.931962	-136.433633	537.722378	2.127404	-0.255792	-0.231322	22215.18601
516.324552	-61.663284	585.026068	98.260709	1.270133	-0.231322	22221.28971
504.880111	10.818176	548.403856	191.342163	-0.255792	-0.994284	22248.75637
492.672707	75.670008	516.359421	254.66807	1.270133	0.531641	22241.12674
458.339384	167.225537	462.189067	247.801406	1.270133	-0.994284	22224.34156
442.317166	210.714413	397.337234	343.934711	-0.255792	0.531641	22237.31193
408.746806	280.906985	341.640954	424.808761	-0.255792	1.294604	22230.44527
367.546818	334.314376	230.248395	467.534674	-1.018755	-0.231322	22065.64531
351.524601	389.247693	151.663233	508.734662	2.033096	-1.757247	22225.86749
298.117209	441.892122	84.522512	551.460575	0.507171	2.057567	22230.44527
219.532047	467.069892	-13.899681	581.979084	-0.255792	0.531641	22216.71194
163.835767	505.218029	-87.907066	588.082786	1.270133	1.294604	22228.15638
94.406158	501.403215	-127.581129	564.430942	-2.54468	-0.994284	22202.97861
33.369139	518.951358	-215.321843	571.297606	-1.018755	-0.231322	22193.06009
-32.245656	505.980992	-295.432931	549.93465	0.507171	0.531641	22179.32676
-71.156756	497.588402	-338.158844	554.512426	-0.255792	0.531641	217.44438
-142.875253	483.09211	-393.855124	519.41614	0.507171	-0.231322	15.259255
-181.786353	459.440265	-501.43287	468.297637	-0.255792	0.531641	11.444441
-248.164111	436.551383	-472.440286	400.393953	-0.255792	-0.231322	19708.85342
-303.86039	402.981022	-516.692125	360.719891	-1.781718	-0.994284	22171.69713
-344.297416	371.69955	-564.758777	269.927325	0.507171	-0.231322	22195.34898
-396.941844	307.61068	-580.780994	228.727337	2.033096	1.294604	22201.45268
-421.356652	254.203289	-547.210634	165.40143	3.559021	1.294604	22241.88971
-475.527006	178.669978	-537.292118	84.52738	1.270133	-0.994284	22236.54897
-458.741826	125.262586	-553.314336	14.334808	1.270133	0.531641	22238.83786
-519.015882	85.588524	-514.403236	-74.931832	1.270133	1.294604	22234.26008
-537.326988	18.447803	-486.173615	-137.494776	-1.018755	-0.231322	22225.86749
-512.149218	-44.115141	-438.106963	-200.057721	-0.255792	0.531641	22225.86749
-506.808478	-136.433633	-413.692155	-282.457696	1.270133	1.294604	22225.86749
-478.578857	-186.789173	-322.899589	-371.724337	-0.255792	-0.231322	22215.18601
-438.141832	-240.196565	-290.092192	-408.346548	-0.255792	0.531641	22224.34156
-433.564056	-305.81136	-229.818135	-454.887275	1.270133	0.531641	22226.63045
-348.875192	-366.085416	-160.388526	-517.450219	-1.781718	-0.994284	22207.55638
-318.356682	-430.937249	-69.595961	-524.316884	-2.54468	-1.757247	22202.21564
-252.741887	-456.877982	-35.262638	-599.087232	-2.54468	-0.231322	22214.42305
-171.867837	-516.389076	58.581779	-599.850195	-0.255792	-0.231322	22199.16379
-103.964153	-522.492777	98.255841	-611.294636	2.033096	-0.994284	22206.79342
-39.875284	-555.300175	202.018774	-581.539089	-1.018755	-0.231322	22222.81564
49.391357	-555.300175	282.892824	-541.102064	-1.018755	-0.231322	22184.6675
107.376525	-529.359442	338.589104	-552.546505	-1.018755	-0.231322	22186.19343
155.443177	-524.018703	398.86316	-483.116896	-0.255792	-0.231322	22203.74157
235.554265	-493.500193	432.43352	-447.257648	1.270133	-0.994284	22194.58602
304.983874	-462.981684	523.989049	-379.353964	2.033096	1.294604	22220.52675
366.783855	-408.81133	566.714962	-303.820653	2.796059	2.820529	22234.26008
423.243098	-360.744677	570.529776	-226.761417	2.033096	0.531641	22223.5786
447.657905	-297.41877	609.440875	-179.457727	0.507171	-2.52021	22220.52675
487.331968	-246.300267	619.359391	-113.079969	0.507171	0.531641	22237.31193
505.643073	-176.870658	599.52236	-13.13185	-0.255792	0.531641	22230.44527
515.561589	-91.418831	556.796446	36.460728	-1.018755	0.531641	22213.66009
511.746775	-33.433663	531.618676	152.431064	-1.018755	-0.231322	22223.5786
503.354185	39.047797	527.0409	234.068076	-2.54468	-2.52021	22229.6823
477.413452	116.107033	443.114998	255.431033	-1.018755	-0.994284	22214.42305
446.13198	187.825531	426.329818	334.016195	0.507171	1.294604	22225.10453
418.665321	233.603295	365.292799	377.505071	-4.070606	-0.231322	22207.55638
389.672737	305.321792	283.655786	448.460606	-1.781718	0.531641	22196.87491
362.969042	366.358811	182.181742	476.690227	-2.54468	0.531641	22202.97861
295.065358	404.506948	113.515096	546.882799	-1.018755	0.531641	22222.05268
244.709817	453.336563	50.952152	533.912432	0.507171	0.531641	22208.31935
197.406128	502.166178	-70.358923	559.090202	1.270133	1.294604	22224.34156
124.161705	525.818023	-142.840383	541.542059	-0.255792	0.531641	22220.52675
50.917282	531.158762	-245.840353	513.312438	-0.255792	-0.231322	22214.42305
5.902481	491.4847	-261.86257	556.801314	-0.255792	-0.231322	22211.3712
-58.949352	486.906923	-316.795887	524.756879	0.507171	0.531641	7881.405072
-93.282675	500.640253	-379.358832	537.727246	1.270133	0.531641	19.074068
-147.453029	481.566184	-445.73659	498.816146	-0.255792	-0.231322	14.496292
-222.98634	460.203228	-469.388435	419.468022	-1.018755	0.531641	10.681478
-270.29003	421.292128	-502.958795	404.97173	-0.255792	-0.231322	22070.98605
-341.245565	384.669917	-544.921746	305.023611	0.507171	-0.231322	22190.7712
-373.29	330.499562	-569.336553	274.505101	1.270133	1.294604	22203.74157
-406.86036	277.092171	-556.366187	161.586616	0.507171	-0.231322	22222.81564
-461.793677	218.34404	-579.255069	101.31256	-0.255792	0.531641	22212.89712
-478.578857	158.832947	-557.12915	32.645914	0.507171	1.294604	22225.10453
-518.25292	90.1663	-609.773578	-82.561459	0.507171	0.531641	22229.6823
-524.356621	32.944095	-453.366217	-105.450341	-3.307643	-0.994284	22203.74157
-522.067733	-34.959589	-461.758807	-174.116988	-1.018755	0.531641	22203.74157
-503.756628	-104.389198	-405.299565	-271.776218	1.270133	1.294604	22212.89712
-495.364037	-143.300297	-380.884757	-347.309529	-1.018755	1.294604	22197.63787
-457.978863	-227.226198	-345.025509	-390.035442	-1.781718	0.531641	22210.60823
-419.067764	-281.396553	-246.603316	-435.050244	0.507171	-1.757247	22230.44527
-370.238149	-330.98913	-193.958887	-485.405784	0.507171	-0.231322	22217.4749
-332.852974	-384.396522	-125.29224	-544.916878	1.270133	0.531641	22222.05268
-288.601136	-433.226137	-55.099669	-606.71686	-0.255792	0.531641	22228.15638
-193.993756	-466.033535	-8.558942	-587.642791	1.270133	0.531641	22219.00082
-139.060439	-501.129821	99.018804	-623.50204	0.507171	0.531641	22203.74157
-65.816017	-524.018703	160.818786	-604.427971	2.033096	-0.994284	22243.41563
27.265437	-542.329809	271.448383	-539.576139	0.507171	0.531641	22238.07489
65.413574	-547.670548	333.248364	-530.420586	-0.255792	0.531641	22220.52675
159.257991	-530.122405	339.352066	-517.450219	1.270133	-0.231322	22225.86749
211.90242	-515.626113	431.670557	-448.783573	-0.255792	-2.52021	22212.13416
274.465364	-489.68538	475.159433	-408.346548	0.507171	2.057567	22187.71935
343.894973	-430.937249	544.589043	-336.628051	2.033096	0.531641	22212.89712
385.857924	-399.655777	537.722378	-286.27251	1.270133	-0.231322	22219.76379
435.450502	-337.855795	573.581627	-258.805852	-0.255792	0.531641	22193.82305
476.650489	-290.552105	585.78903	-149.70218	-1.018755	-0.231322	22223.5786
504.880111	-205.100279	599.52236	-72.642944	-2.54468	-0.231322	22209.84527
503.354185	-137.959558	598.759397	15.097771	-1.781718	0.531641	22194.58602
511.746775	-58.611433	569.766813	102.838486	-0.255792	0.531641	22205.2675
484.280117	10.055213	543.82608	200.497716	-1.018755	-0.231322	22219.76379
485.043079	93.981114	478.974247	246.27548	-1.781718	0.531641	22206.03046
456.050495	162.64776	426.329818	276.79399	0.507171	-0.231322	22219.00082
438.502353	214.529226	382.840942	352.327301	-0.255792	-0.231322	22230.44527
404.931992	288.536612	335.537253	448.460606	-1.018755	1.294604	22220.52675
375.176445	338.892153	246.270612	469.823562	-1.018755	-0.231322	22219.00082
325.583867	404.506948	111.226208	490.423556	0.507171	-0.994284	22227.39341
289.724619	455.625451	77.655848	542.305022	2.033096	0.531641	22244.17859
218.769084	478.514333	2.122537	586.556861	2.796059	0.531641	22240.36378
153.917252	500.640253	-68.832998	598.764265	-1.018755	0.531641	22234.26008
80.672829	499.87729	-135.973719	573.586494	1.270133	0.531641	22221.28971
40.235804	510.558768	-223.714434	577.401308	1.270133	2.057567	22222.81564
-20.038252	497.588402	-280.936639	575.875383	-0.255792	0.531641	22215.94897
-74.208607	488.432849	-334.34403	552.9865	-1.018755	1.294604	114.444411
-134.482663	480.040259	-403.010677	533.912432	-3.307643	-0.994284	16.022217
-189.41598	457.914339	-467.862509	462.956898	-0.255792	-0.231322	9.918516
-264.949291	428.158793	-485.410652	419.468022	-1.018755	-0.231322	20718.25312
-313.778906	393.062507	-528.136566	337.068046	-2.54468	-0.231322	22150.33418
-356.504819	355.677333	-568.573591	263.823623	-1.781718	-0.994284	22180.08972
-403.045546	299.21809	-562.469889	200.497716	-0.255792	-0.231322	22203.74157
-421.356652	246.573661	-554.840261	147.090324	-1.018755	-0.231322	22195.34898
-474.764044	175.618127	-562.469889	69.268125	-1.018755	-0.231322	22209.08231
-506.808478	126.788512	-550.262485	2.890367	-1.781718	-0.231322	22226.63045
-516.726994	50.492238	-509.062497	-79.509608	1.270133	1.294604	22214.42305
-516.726994	13.107064	-470.151398	-178.694764	0.507171	-0.231322	22219.76379
-521.30477	-40.300328	-460.232882	-274.065106	0.507171	-0.231322	22227.39341
-496.889963	-125.752154	-378.595869	-338.153976	1.270133	1.294604	22220.52675
-470.94923	-182.211397	-354.944024	-386.220629	1.270133	-0.231322	22219.00082
-424.408503	-242.485453	-267.20331	-428.946542	-0.255792	-1.757247	22247.99341
-400.756658	-323.359503	-235.158875	-509.057629	0.507171	1.294604	22241.88971
-355.741857	-369.137267	-118.425576	-532.709474	0.507171	-0.994284	22229.6823
-280.971508	-408.81133	-61.203371	-529.657623	-1.781718	-1.757247	22235.786
-225.275229	-444.670578	-27.63301	-586.116866	0.507171	1.294604	22231.97119
-184.075241	-496.552044	55.529928	-584.59094	-1.781718	0.531641	22193.06009
-89.467861	-535.463144	133.352127	-591.457605	0.507171	-0.994284	22215.18601
-12.408625	-549.196473	234.063209	-546.442803	-0.255792	1.294604	22225.86749
57.020984	-559.114989	302.729855	-541.865027	-0.255792	-0.231322	22191.53417
127.213556	-541.566846	359.189097	-530.420586	-1.018755	-0.994284	22209.08231
182.146873	-530.122405	408.018713	-515.161331	-1.781718	-0.231322	22199.16379
243.183892	-501.129821	470.581657	-435.050244	-1.018755	-0.231322	22185.43046
304.220911	-463.744647	504.152017	-377.065076	-1.781718	-0.994284	22180.08972
352.287563	-411.100218	546.877931	-313.739169	-0.255792	0.531641	22202.97861
411.798657	-359.218752	565.189036	-216.842901	-1.018755	-0.231322	22190.00824
450.709756	-302.759509	597.233471	-181.746615	-1.018755	-0.231322	22220.52675
488.09493	-234.092863	597.996434	-110.791081	-2.54468	-0.994284	22228.91934
519.376403	-150.166962	585.026068	-13.13185	-1.781718	-0.231322	22218.23786
501.82826	-88.36698	603.337173	41.801467	0.507171	1.294604	22220.52675
529.294918	-17.411446	517.122384	157.00884	0.507171	-0.994284	22227.39341
495.724558	71.855195	534.670527	253.905108	2.033096	-0.231322	22249.51933
484.280117	139.758878	472.107582	276.031027	2.033096	-0.994284	22237.31193
450.709756	195.455158	394.285383	299.682872	3.559021	1.294604	22236.54897
418.665321	255.729214	356.137246	411.075431	1.270133	1.294604	22236.54897
400.354216	328.210674	270.68542	449.223568	2.796059	0.531641	22230.44527
342.369048	359.492146	179.129892	508.734662	-1.781718	-0.994284	22224.34156
295.065358	411.373613	127.248425	518.653177	-1.018755	0.531641	22228.91934
241.657966	460.203228	5.174388	563.667979	-0.255792	-0.231322	22215.18601
179.095022	497.588402	-57.388557	594.949451	-0.255792	-0.231322	22223.5786
113.480227	494.536551	-127.581129	581.216122	-0.255792	-0.231322	22196.11194
53.20617	522.766172	-203.11444	563.667979	1.270133	1.294604	22196.11194
-5.54196	508.26988	-232.107024	535.438358	-0.255792	0.531641	22200.68972
-78.02342	489.958774	-338.921807	559.853165	-2.54468	0.531641	3585.924863
-113.119706	464.781004	-351.129211	552.223538	-1.018755	-0.994284	18.311106
-187.127092	469.358781	-438.869925	488.897631	-0.255792	1.294604	11.444441
-238.245595	429.684718	-473.966211	430.912463	-1.018755	-0.231322	13422.80343
-268.764105	412.136575	-501.43287	391.2384	0.507171	-0.994284	22104.55641
-332.090012	386.195842	-550.262485	310.36435	2.033096	-0.231322	22192.29713
-392.364068	308.373643	-588.410622	247.801406	0.507171	1.294604	22197.63787
-405.334434	259.544028	-569.336553	159.297728	-0.255792	-0.231322	22219.00082
-453.401087	219.107003	-547.210634	62.401461	0.507171	0.531641	22216.71194
-479.34182	158.832947	-580.780994	-10.079999	0.507171	-0.231322	22249.51933
-509.097367	97.795928	-540.343969	-41.361472	3.559021	-0.231322	22243.41563
-509.097367	35.995946	-476.255099	-120.709596	-0.255792	-0.994284	22230.44527
-520.541808	-31.907738	-441.921776	-178.694764	1.270133	1.294604	22238.07489
-507.571441	-121.174378	-386.225497	-297.716951	2.033096	0.531641	22231.97119
-488.497373	-160.085477	-370.203279	-377.065076	-1.018755	0.531641	22212.13416
-444.245534	-226.463236	-306.877372	-383.93174	0.507171	0.531641	22223.5786
-408.386285	-292.840994	-242.025539	-437.339132	1.270133	0.531641	22229.6823
-360.319633	-356.166901	-148.944085	-496.850226	-0.255792	-1.757247	22214.42305
-315.304832	-407.285404	-107.744098	-537.287251	-1.018755	1.294604	22225.10453
-263.423365	-453.826131	-65.781147	-589.931679	-1.018755	1.294604	22208.31935
-190.178943	-499.603895	-44.41819	-608.242785	0.507171	1.294604	22193.82305
-121.512296	-530.122405	73.078071	-635.709444	-1.018755	-0.994284	22167.11936
-51.319725	-534.700181	186.759519	-602.902046	-1.781718	-0.994284	22211.3712
35.658027	-545.38166	280.603936	-534.2354	-0.255792	-0.231322	22205.2675
85.250605	-534.700181	326.3817	-537.287251	0.507171	-0.231322	22199.92676
163.072805	-534.700181	387.418719	-486.93171	0.507171	-0.231322	22218.23786
224.872786	-519.440926	448.455738	-454.124312	-2.54468	-1.757247	22202.97861
284.38388	-470.611311	495.759427	-415.976175	-1.018755	0.531641	22198.40083
352.287563	-410.337255	491.181651	-371.724337	2.033096	1.294604	22199.16379
407.983843	-376.003932	557.559409	-303.820653	1.270133	-0.994284	22224.34156
447.657905	-305.81136	592.655695	-192.428093	1.270133	0.531641	22234.26008
498.013446	-275.292851	585.78903	-167.250323	1.270133	1.294604	22237.31193
514.035663	-202.048428	609.440875	-46.702211	2.033096	-0.231322	22239.60082
510.22085	-121.937341	559.848297	38.749616	0.507171	0.531641	22226.63045
517.850477	-50.981806	564.426074	137.934772	-0.255792	0.531641	22225.86749
490.383819	21.499654	554.507558	182.18661	-1.781718	-1.757247	22229.6823
492.672707	104.662592	496.52239	248.564368	-1.781718	-0.994284	22213.66009
469.020862	166.462574	457.61129	317.231015	-1.781718	-0.231322	22224.34156
427.057911	219.107003	385.12983	369.875444	-0.255792	-0.231322	22230.44527
395.013477	291.588463	313.411333	439.305053	-2.54468	-0.231322	22204.50453
349.235712	347.284743	234.063209	469.060599	-3.307643	0.531641	22200.68972
315.665352	406.795836	91.389177	426.334686	-1.018755	-1.757247	22213.66009
261.494998	441.129159	86.048438	565.956867	-0.255792	-0.231322	22202.97861
205.798718	479.277296	-16.188569	581.216122	-0.255792	1.294604	22211.3712
156.969103	504.455066	-97.825582	582.742047	1.270133	0.531641	22226.63045
72.280239	523.529135	-170.307042	578.927234	-0.255792	-0.994284	22200.68972
28.791363	510.558768	-200.825551	571.297606	-1.018755	0.531641	22211.3712
-26.904917	500.640253	-278.647751	571.297606	0.507171	0.531641	22227.39341
-94.808601	485.380998	-359.521801	522.467991	1.270133	1.294604	41.199988
-144.401178	470.884706	-450.314366	495.001332	0.507171	0.531641	15.259255
-194.756719	454.862489	-476.255099	434.727276	2.033096	-0.231322	11.444441
-260.371514	429.684718	-467.862509	419.468022	2.796059	-0.231322	21765.80096
-313.015943	410.61065	-541.106932	276.031027	1.270133	0.531641	22186.95639
-342.77149	343.469929	-564.758777	273.742139	1.270133	-0.994284	22210.60823
-391.601105	297.692165	-555.603224	204.31253	-0.255792	-0.994284	22227.39341
-428.986279	235.12922	-590.69951	106.653299	1.270133	1.294604	22210.60823
-459.504789	164.173686	-556.366187	50.194057	0.507171	2.057567	22222.81564
-493.075149	124.499623	-534.240267	-24.576291	-0.255792	-0.231322	22229.6823
-530.460323	43.625573	-487.699541	-76.457757	-0.255792	-0.231322	22212.13416
-526.64551	-9.018856	-441.921776	-142.835516	0.507171	-0.231322	22222.81564
-515.964031	-76.922539	-451.077329	-261.857703	-1.018755	-0.231322	22210.60823
-493.838112	-141.011409	-459.469919	-396.902107	0.507171	1.294604	22193.82305
-486.971447	-226.463236	-376.306981	-431.23543	0.507171	1.294604	22200.68972
-438.904795	-262.322484	-308.403297	-443.442834	-1.018755	-0.994284	22218.23786
-390.07518	-310.389137	-228.29221	-480.065045	1.270133	0.531641	22209.84527
-319.882608	-366.848379	-135.973719	-534.2354	0.507171	-0.231322	22222.05268
-290.890024	-420.255771	-70.358923	-567.80576	1.270133	-0.994284	22231.20823
-217.645601	-462.218721	-7.795979	-581.539089	2.033096	1.294604	22217.4749
-153.556731	-489.68538	78.41881	-596.798344	1.270133	1.294604	22215.18601
-79.549346	-519.440926	137.929904	-613.583524	-0.255792	-0.231322	22204.50453
-5.54196	-535.463144	247.033575	-561.702058	2.033096	0.531641	22233.49712
72.280239	-546.144622	310.359482	-562.465021	1.270133	-0.231322	22216.71194
142.472811	-537.752032	298.915041	-590.694642	3.559021	-0.231322	22211.3712
198.932053	-513.337225	411.070564	-477.776157	2.796059	1.294604	22228.15638
264.546849	-495.789082	500.337204	-416.739138	2.033096	1.294604	22215.18601
322.532017	-445.433541	530.092751	-373.250262	-0.255792	-0.994284	22204.50453
375.176445	-427.122435	569.00385	-284.746585	-2.54468	-0.994284	22210.60823
423.243098	-330.226168	584.263105	-224.472528	-0.255792	1.294604	22200.68972
465.969011	-294.366919	606.389024	-149.70218	-1.018755	0.531641	22225.10453
497.250483	-218.070645	594.944583	-84.087385	-1.781718	-0.994284	22228.91934
510.22085	-148.641036	610.203838	-7.028148	-1.781718	0.531641	22206.03046
506.406036	-85.315129	569.00385	81.475529	-2.54468	-0.994284	22200.68972
492.672707	-5.967005	517.885347	140.22366	-0.255792	1.294604	22213.66009
480.465303	52.018163	479.73721	197.445865	0.507171	0.531641	22201.45268
456.050495	138.232953	437.774259	282.897692	-2.54468	-0.231322	22207.55638
439.265315	197.744046	405.729824	365.297667	2.033096	0.531641	22230.44527
411.035694	280.144022	343.16688	427.097649	0.507171	1.294604	22224.34156
391.198663	335.077339	270.68542	480.50504	0.507171	-1.757247	22217.4749
343.13201	380.09214	191.337295	490.423556	-1.781718	-0.994284	22227.39341
300.406097	433.499532	101.307692	535.438358	1.270133	1.294604	22223.5786
224.109823	473.936557	29.589195	575.875383	2.033096	1.294604	22231.97119
170.702432	499.87729	-86.381141	570.534643	3.559021	-0.231322	22245.70452
95.932084	529.632837	-168.781116	549.171687	-0.255792	-0.231322	22233.49712
54.732096	509.032843	-208.455179	540.779097	2.796059	1.294604	22198.40083
-10.119737	530.395799	-267.20331	591.134637	1.270133	-0.231322	22225.86749
-74.208607	505.980992	-311.455148	561.379091	1.270133	0.531641	650.044252
-110.830818	468.595818	-429.714373	543.067985	0.507171	0.531641	17.548143
-187.127092	443.418047	-453.366217	494.23837	-0.255792	1.294604	12.207404
-224.512266	425.869905	-488.462503	425.571723	-1.781718	-0.231322	16724.14319
-307.675204	422.818054	-518.981013	339.356934	-2.54468	-0.231322	22148.04529
-342.77149	371.69955	-544.921746	301.208797	-2.54468	-1.757247	22194.58602
-381.68259	311.425494	-557.892112	239.408816	-3.307643	-0.231322	22201.45268
-434.327018	241.232922	-553.314336	149.379213	0.507171	0.531641	22193.06009
-457.215901	180.958866	-629.61061	33.408877	-2.54468	-0.994284	22196.87491
-494.601075	122.973698	-644.106902	-56.620726	-1.018755	-0.231322	22214.42305
-519.778845	72.618157	-512.877311	-59.672577	-1.018755	-0.231322	22210.60823
-512.149218	26.840393	-482.358801	-131.391075	-1.018755	-0.994284	22219.76379
-512.149218	-38.774402	-437.344	-221.420677	-1.781718	-0.231322	22227.39341
-493.838112	-106.678086	-426.662522	-298.479914	1.270133	1.294604	22223.5786
-483.919596	-176.870658	-326.714403	-339.679902	-1.018755	-0.994284	22218.23786
-445.008497	-241.72249	-294.669968	-397.66507	-0.255792	0.531641	22227.39341
-406.86036	-288.263217	-235.921837	-445.731722	3.559021	2.057567	22248.75637
-359.55667	-338.618758	-172.59593	-531.183549	1.270133	-1.757247	22235.02304
-280.971508	-404.996516	-104.692247	-580.776127	0.507171	0.531641	22232.73415
-236.71967	-444.670578	-22.292271	-583.827978	2.033096	2.820529	22240.36378
-161.949321	-498.840933	52.478077	-581.539089	-2.54468	-1.757247	22218.23786
-109.304893	-514.86315	75.366959	-599.850195	3.559021	1.294604	22221.28971
-51.319725	-558.352026	210.411364	-570.857611	-1.018755	-0.231322	22216.71194
33.369139	-542.329809	287.4706	-527.368735	0.507171	1.294604	22208.31935
96.695046	-539.277958	323.329849	-525.079847	0.507171	1.294604	22217.4749
160.020954	-540.04092	397.337234	-472.435418	-0.255792	-0.231322	22207.55638
224.109823	-502.655746	431.670557	-449.546536	-1.018755	-0.231322	22190.7712
290.487582	-469.848349	516.359421	-387.746554	-0.255792	1.294604	22196.87491
337.791271	-414.152069	480.500173	-419.028026	-2.54468	0.531641	22182.37861
396.539402	-387.448373	489.655725	-312.976206	-0.255792	-1.757247	22168.64528
457.576421	-335.566907	582.737179	-195.479944	-0.255792	-0.231322	22209.84527
494.198632	-250.11508	591.129769	-135.205888	-1.781718	1.294604	22225.86749
506.406036	-171.529918	601.048285	-25.339254	-1.018755	0.531641	22219.76379
510.983813	-116.596601	575.870515	21.201473	-0.255792	-0.994284	22219.00082
514.035663	-28.855887	523.989049	138.697734	1.270133	1.294604	22228.15638
503.354185	26.07743	496.52239	214.231045	0.507171	-0.994284	22226.63045
479.70234	101.610741	475.922396	269.164362	2.796059	0.531641	22219.00082
467.494937	172.566276	437.011297	308.838425	1.270133	0.531641	22247.23045
430.109762	261.069953	388.944644	398.105065	0.507171	-0.994284	22245.70452
385.857924	326.684749	301.966892	446.171717	0.507171	-1.757247	22231.20823
361.443116	357.966221	188.285444	483.556891	2.033096	0.531641	22238.83786
315.665352	419.766203	139.455829	525.519842	2.033096	1.294604	22235.02304
264.546849	451.810638	57.055854	566.71983	-1.781718	-0.231322	22211.3712
195.117239	493.773588	-22.292271	594.949451	-1.781718	0.531641	22222.05268
133.317258	499.87729	-84.092253	585.030935	-1.781718	-0.231322	22226.63045
77.620978	508.26988	-156.573713	562.905016	-1.781718	-1.757247	22204.50453
[truncated: 28,725 more rows]
