# Supplementary material for: Dynamic analysis of slant cracked rotor system considering nonlinear oil film force
Source: PLoS One. 2024 Jan 25;19(1):e0294293. doi: 10.1371/journal.pone.0294293 (PMC10810477; doi:10.1371/journal.pone.0294293)
Supplement: S1 File — These data were measured by two eddy current sensors, model WT0150. (ZIP) [file pone.0294293.s001.zip › 2021.3.18 Test data for plain bearings/2021.3.18 (P=0.2Mpa, Z=4.0g Clockwise126°+1.2g)/1600.csv]

1024	30720	7	0	3
8	8	8	8	10	10	1
3	3	3	3	1	1	4
2	1	4	3	0	0	0
0	0	0	0	-0.000036	-0.000038	20718.09766
-191.716392	528.570401	-473.8392	621.092002	-0.527277	-1.025011	13.733329
-268.012666	494.237078	-571.49843	500.543889	0.998649	0.500914	18587.2982
-346.597828	459.140792	-607.357679	457.055013	1.761612	-0.262049	22165.59343
-419.079288	374.451928	-708.831723	350.24023	2.524574	1.263877	22215.18601
-483.168158	306.548244	-767.579854	192.306944	0.235686	0.500914	22225.86749
-525.131108	226.437157	-733.24653	134.321776	0.998649	0.500914	22225.10453
-569.382947	120.385337	-699.67617	-25.900399	1.761612	-0.262049	22219.00082
-589.982941	38.748324	-708.831723	-117.455928	0.235686	-0.262049	22213.66009
-588.457016	-52.807205	-658.476182	-225.033673	-0.527277	0.500914	22225.10453
-582.353314	-127.577553	-557.002138	-350.159562	-1.290239	2.02684	22213.66009
-548.01999	-228.288634	-512.750299	-450.107681	0.235686	2.02684	22225.10453
-487.745934	-322.133051	-392.202187	-567.603942	0.235686	0.500914	22231.20823
-441.205207	-394.614511	-290.728143	-667.552061	0.998649	1.263877	22213.66009
-370.249673	-473.962635	-214.431869	-699.596496	-2.816165	-0.262049	22199.92676
-274.116368	-526.607064	-119.061527	-812.514981	-2.053202	-0.262049	22210.60823
-190.190467	-588.407046	-6.906005	-792.67795	-1.290239	-1.787974	22196.11194
-82.612721	-606.718152	93.042114	-798.018689	-1.290239	-0.262049	22209.08231
8.942807	-637.999624	260.893916	-718.670564	-0.527277	-0.262049	22219.76379
114.231665	-620.451481	366.945736	-701.122421	-1.290239	-2.550937	22218.23786
213.416821	-575.436679	474.523482	-618.722446	-0.527277	-1.025011	22221.28971
288.950132	-555.599648	540.138277	-567.603942	-0.527277	-1.025011	22219.00082
368.298257	-485.407077	641.612321	-457.737308	1.761612	2.02684	22221.28971
446.883418	-413.688579	682.049346	-328.796606	0.998649	2.02684	22197.63787
512.498214	-328.999715	712.567856	-234.189226	0.998649	1.263877	22225.10453
546.831537	-237.444187	698.834527	-136.529996	1.761612	0.500914	22231.97119
574.298196	-127.577553	714.856744	21.403291	-1.290239	-2.550937	22219.76379
574.298196	-47.466466	634.745657	82.440309	2.524574	1.263877	22213.66009
568.957456	70.029796	592.782706	212.143975	0.235686	2.02684	22234.26008
538.438947	158.533473	651.530837	387.625404	0.998649	1.263877	22216.71194
515.550065	257.718629	576.760489	474.603156	0.235686	-1.025011	22223.5786
472.061189	324.85935	456.975339	567.68461	0.998649	-0.262049	22230.44527
408.735282	422.51858	343.293891	643.980884	3.287537	-0.262049	22218.23786
353.801965	498.814854	248.686512	651.610511	-1.290239	-0.262049	22222.05268
269.113101	522.466699	101.434704	721.04012	1.761612	0.500914	22230.44527
198.157566	572.82224	6.827324	759.188257	-1.290239	1.263877	22193.82305
96.683522	585.029643	-143.476335	726.380859	-1.290239	-0.262049	22207.55638
19.624286	592.659271	-218.246683	669.921617	-1.290239	-1.025011	22209.84527
-56.671988	561.377798	-308.276286	717.988269	-1.290239	0.500914	1306.192206
-138.309001	552.222246	-432.639212	669.921617	-0.527277	1.263877	17.548143
-229.101566	517.888922	-492.150306	595.151269	-1.290239	-0.262049	12.970367
-307.686728	478.21486	-557.765101	516.566107	0.998649	1.263877	21855.83056
-378.642263	431.674133	-634.061375	431.877243	0.998649	1.263877	22200.68972
-438.916319	346.222307	-705.779872	331.929124	-2.053202	-0.262049	22206.03046
-496.138524	266.874182	-732.483568	168.655099	0.998649	0.500914	22192.29713
-541.916289	179.89643	-750.031711	67.181055	3.287537	1.263877	22220.52675
-572.434798	98.259417	-759.187264	-66.337424	0.235686	0.500914	22220.52675
-603.71627	3.652038	-694.335431	-216.641083	3.287537	2.02684	22218.23786
-588.457016	-82.562751	-650.846555	-336.426233	-0.527277	-0.262049	22225.86749
-575.486649	-191.666423	-555.476213	-445.529904	-1.290239	-2.550937	22227.39341
-540.390363	-296.955281	-485.283641	-504.278035	-2.816165	-2.550937	22224.34156
-480.87927	-361.04415	-357.105901	-595.833564	2.524574	2.02684	22213.66009
-411.449661	-445.733014	-236.557789	-668.315024	1.761612	2.02684	22225.10453
-314.553393	-501.429294	-155.683739	-734.692782	0.235686	1.263877	22232.73415
-229.101566	-559.414462	-48.105993	-805.648316	-0.527277	0.500914	22214.42305
-143.64974	-609.770003	87.701374	-785.811285	-2.816165	-0.262049	22199.92676
-45.227547	-639.525549	144.92358	-790.389062	-2.053202	-0.262049	22209.08231
66.927975	-636.473698	273.864282	-770.55203	-2.816165	1.263877	22203.74157
154.66869	-617.39963	414.249426	-671.366875	0.998649	1.263877	22209.08231
254.616809	-588.407046	455.449414	-606.515042	-0.527277	1.263877	22214.42305
326.335306	-524.318176	524.879023	-598.885415	0.235686	0.500914	22215.94897
411.787133	-457.940418	659.923427	-404.329917	0.235686	-0.262049	22202.21564
475.876002	-380.118219	706.464154	-292.937357	0.998649	-1.025011	22219.00082
518.601916	-283.984914	710.278968	-198.329978	0.998649	0.500914	22213.66009
535.387096	-177.170131	713.330819	-41.159654	1.761612	-0.262049	22178.5638
570.483382	-80.273863	717.908595	78.625496	1.761612	1.263877	22219.76379
568.194494	13.570553	661.449353	206.040273	2.524574	0.500914	22228.91934
552.172276	108.177933	651.530837	318.958758	0.235686	-1.025011	22228.91934
510.972288	218.044567	574.471601	409.751324	-0.527277	-1.025011	22235.02304
493.424145	297.392692	475.286445	497.492038	0.998649	2.02684	22242.65267
449.935269	376.740816	437.138308	612.699412	-2.053202	2.02684	22215.18601
394.23899	451.511164	318.879084	663.054952	-1.290239	0.500914	22220.52675
324.809381	515.600034	183.834679	721.04012	-2.053202	-0.262049	22228.91934
242.409405	562.903724	85.412486	739.351226	-2.053202	-1.787974	22211.3712
155.431653	578.162979	-23.691185	763.003071	-1.290239	0.500914	22222.81564
73.79464	591.133345	-147.291149	751.55863	-0.527277	1.263877	22231.97119
-10.131261	570.533351	-246.476304	743.929002	-3.579128	0.500914	22196.87491
-95.583087	552.985208	-406.698479	666.106803	-0.527277	-1.025011	39.674062
-206.212684	526.281513	-584.468797	605.832747	0.998649	1.263877	14.496292
-295.479325	501.103742	-579.89102	543.269803	-0.527277	-0.262049	17905.20951
-358.805232	443.881537	-642.453965	398.306883	-1.290239	-1.025011	22177.03787
-416.7904	378.266742	-686.705804	379.995777	0.235686	0.500914	22211.3712
-478.590381	310.363058	-746.97986	234.269894	-1.290239	0.500914	22212.13416
-529.708885	227.963082	-761.476152	122.877335	0.235686	0.500914	22202.97861
-564.805171	128.014964	-717.987276	22.166253	0.998649	-0.262049	22209.84527
-596.849606	54.770541	-674.4984	-119.744816	0.235686	0.500914	22191.53417
-585.405165	-36.022025	-646.268778	-220.455897	1.761612	1.263877	22235.786
-571.671835	-133.681255	-551.661399	-360.078078	1.761612	0.500914	22241.12674
-562.516282	-223.710858	-550.135474	-510.381737	1.761612	2.789802	22249.51933
-492.323711	-332.051566	-433.402175	-599.648377	0.998649	1.263877	22224.34156
-435.864468	-396.903399	-296.831845	-630.92985	0.998649	-0.262049	22228.91934
-382.457077	-470.147822	-210.617056	-745.37426	-0.527277	-1.025011	22225.86749
-263.43489	-537.288543	-96.172645	-750.714999	0.235686	-0.262049	22209.08231
-184.086765	-565.518164	54.893977	-794.966838	0.235686	-0.262049	22221.28971
-74.220131	-634.947773	156.368021	-785.048322	-1.290239	-0.262049	22228.91934
14.283547	-643.340363	243.345773	-732.403894	-0.527277	-0.262049	22217.4749
101.261299	-615.873705	370.76055	-714.855751	-2.816165	-1.025011	22197.63787
203.498305	-612.058891	416.538314	-685.100204	-2.816165	-1.025011	22202.21564
296.579759	-571.621866	491.308662	-630.92985	-1.290239	-0.262049	22181.61565
359.142704	-503.718182	577.523452	-500.463222	-1.290239	1.263877	22186.95639
419.41676	-432.762648	646.953061	-369.996594	-2.053202	-0.262049	22207.55638
505.631549	-343.496007	668.316017	-236.478115	-1.290239	-0.262049	22216.71194
549.883388	-238.970113	738.508589	-128.137406	-0.527277	1.263877	22200.68972
569.720419	-147.414584	736.219701	16.825514	-2.053202	-1.025011	22216.71194
576.587084	-52.807205	688.916011	135.847701	1.761612	2.02684	22210.60823
565.905605	71.555721	691.967862	279.284696	0.998649	1.263877	22212.13416
553.698202	169.214952	647.716023	396.017994	3.287537	1.263877	22250.2823
510.209326	249.326039	566.841973	465.447603	0.998649	0.500914	22252.57118
473.587114	324.85935	474.523482	554.714244	0.235686	-1.025011	22228.91934
423.994536	424.044506	371.523513	616.514225	2.524574	-1.025011	22233.49712
356.090853	474.400046	250.212437	647.032735	-0.527277	-0.262049	22240.36378
288.950132	525.51855	128.901362	741.640114	0.235686	0.500914	22213.66009
208.839045	575.111128	-13.009707	713.410493	-1.290239	-0.262049	22219.00082
121.09833	584.266681	-87.017092	774.447512	0.998649	-0.262049	22230.44527
37.935391	598.00001	-203.750391	752.321592	0.998649	-1.025011	22217.4749
-45.99051	565.192612	-286.913329	746.980853	0.998649	1.263877	1707.510605
-139.071963	551.459283	-437.216989	698.914201	0.235686	1.263877	18.311106
-232.153417	518.651885	-511.987337	603.543859	-2.053202	2.02684	12.207404
-313.027468	481.266711	-606.594716	506.647591	-1.290239	1.263877	21961.88238
-383.220039	404.970437	-656.950257	404.410584	-2.053202	0.500914	22171.69713
-448.834835	352.326009	-741.639121	260.210627	0.235686	0.500914	22199.16379
-506.05704	270.688996	-772.15763	149.58103	-0.527277	0.500914	22200.68972
-554.123692	186.000132	-726.379866	99.22549	0.998649	-0.262049	22212.89712
-577.775537	102.837194	-731.720605	-58.707797	-2.053202	0.500914	22215.18601
-594.560717	13.570553	-661.528033	-178.492947	0.998649	1.263877	22209.84527
-587.694053	-92.481267	-613.461381	-285.30773	0.998649	0.500914	22224.34156
-571.671835	-182.51087	-530.298442	-399.75214	0.998649	0.500914	22228.15638
-505.294077	-269.488622	-454.765131	-521.063215	0.998649	-0.262049	22235.786
-480.87927	-350.362672	-376.942932	-616.433558	0.235686	-0.262049	22240.36378
-414.501512	-417.503393	-325.061466	-727.063154	0.998649	0.500914	22242.65267
-334.390424	-500.666331	-205.276317	-778.94462	-1.290239	-0.262049	22218.23786
-247.412672	-544.155207	-65.654136	-791.152024	-0.527277	0.500914	22225.86749
-150.516405	-608.244077	68.627306	-834.6409	-1.290239	-0.262049	22226.63045
-50.568286	-617.39963	224.271704	-727.063154	-0.527277	0.500914	22215.94897
70.742789	-628.081108	338.716115	-711.8039	-0.527277	1.263877	22220.52675
164.587206	-610.532965	430.271643	-677.470576	-0.527277	2.02684	22229.6823
247.750144	-576.962605	492.071625	-585.915048	0.998649	2.02684	22201.45268
318.705679	-527.370027	563.790122	-514.196551	-1.290239	0.500914	22183.90454
394.23899	-467.858934	652.2938	-406.618805	-0.527277	0.500914	22204.50453
471.298226	-388.510809	665.264166	-319.641053	-3.579128	-1.025011	22185.43046
512.498214	-282.458989	693.493788	-208.248493	-0.527277	1.263877	22191.53417
562.853754	-197.007162	688.916011	-114.404077	-1.290239	-1.025011	22207.55638
575.824121	-85.614602	692.730825	7.669961	-0.527277	-1.025011	22222.05268
579.638935	13.570553	635.50862	178.573614	0.235686	0.500914	22199.16379
539.20191	103.600156	667.553054	330.403199	-1.290239	-1.025011	22227.39341
531.572282	205.0742	580.575302	421.958727	-0.527277	-0.262049	22230.44527
491.89822	294.340841	493.59755	523.432771	1.761612	1.263877	22215.18601
478.927853	376.740816	400.516097	582.180902	0.998649	1.263877	22241.12674
390.424176	456.851904	322.693897	673.736431	1.761612	1.263877	22253.33415
337.016784	508.73337	171.627276	685.180872	1.761612	0.500914	22223.5786
246.987181	560.614836	40.397685	725.617897	1.761612	2.02684	22231.20823
169.164982	590.370382	-22.928222	746.980853	0.235686	-0.262049	22241.12674
65.40205	575.87409	-119.061527	747.743816	0.998649	0.500914	22214.42305
-4.027559	578.162979	-237.320751	738.588263	0.235686	2.789802	22219.76379
-94.057162	567.4815	-345.66146	721.803083	-0.527277	-0.262049	46.540727
-195.531206	530.859289	-480.705865	663.054952	0.998649	-0.262049	13.733329
-253.516374	498.814854	-521.14289	593.625343	0.235686	-0.262049	13002.41096
-340.494126	448.459313	-608.120642	482.232784	-2.816165	-0.262049	22166.3564
-421.368176	390.474145	-664.579884	381.521702	-5.105053	-1.787974	22184.6675
-483.168158	311.888984	-728.668754	227.403229	0.998649	2.02684	22187.71935
-532.760736	219.570492	-772.15763	119.062521	-1.290239	1.263877	22174.74899
-563.279245	149.377921	-794.283549	-39.633728	-3.579128	-1.025011	22194.58602
-618.212562	46.377951	-741.639121	-131.189257	-0.527277	0.500914	22196.87491
-618.212562	-48.229428	-643.216928	-260.129959	0.235686	1.263877	22224.34156
-571.671835	-119.184963	-628.720636	-405.855842	0.235686	0.500914	22230.44527
-564.042208	-221.42197	-511.224374	-469.944712	-1.290239	-0.262049	22212.89712
-496.138524	-315.266386	-437.979951	-554.633576	0.235686	1.263877	22222.81564
-439.679282	-399.95525	-285.387404	-637.033551	-0.527277	0.500914	22230.44527
-366.434859	-448.021902	-216.720758	-713.329825	0.998649	0.500914	22235.786
-271.064517	-528.13299	-106.091161	-765.974254	3.287537	0.500914	22240.36378
-171.116398	-585.355195	17.508803	-772.077956	0.235686	0.500914	22247.99341
-75.746056	-624.266295	113.642107	-829.300161	0.235686	-0.262049	22224.34156
-7.842373	-646.392214	237.242071	-753.76685	0.235686	-0.262049	22224.34156
102.024261	-619.688518	328.797599	-724.774266	0.235686	0.500914	22228.15638
204.261268	-613.584816	451.6346	-650.003918	2.524574	0.500914	22206.79342
284.372355	-545.681133	545.479017	-578.285421	0.235686	-0.262049	22212.13416
376.690847	-483.881151	617.197514	-458.500271	-0.527277	1.263877	22225.10453
420.942685	-427.421909	667.553054	-346.344749	0.235686	1.263877	22212.89712
491.135257	-346.547858	717.145632	-244.107742	-1.290239	0.500914	22190.00824
535.387096	-257.281218	690.441937	-153.315176	-2.816165	-1.025011	22193.06009
557.513015	-164.962727	699.597489	-9.878182	-3.579128	0.500914	22189.24528
571.246345	-52.044242	683.575272	116.773633	-1.290239	1.263877	22179.32676
566.668568	53.244616	661.449353	227.403229	0.998649	2.02684	22216.71194
545.305611	159.296436	631.693806	379.232814	1.761612	0.500914	22231.97119
507.920437	260.77048	485.20496	384.573553	0.998649	0.500914	22216.71194
470.535263	323.333425	482.916072	556.240169	-1.290239	-1.025011	22223.5786
426.283425	413.363028	376.864252	639.403107	-1.290239	-1.025011	22228.91934
369.824182	483.555599	285.308723	703.491977	0.235686	-0.262049	22211.3712
296.579759	535.437065	148.738393	750.032704	0.998649	-0.262049	22241.88971
211.127933	576.637053	26.664355	773.684549	3.287537	0.500914	22253.33415
139.409435	594.185196	-60.313397	732.484561	0.998649	-0.262049	22232.73415
47.853907	572.82224	-194.594838	727.143822	2.524574	-0.262049	22230.44527
-55.146062	568.244463	-270.128149	730.195673	0.998649	-0.262049	2227.088229
-125.338634	562.903724	-407.461442	705.780866	0.998649	1.263877	16.78518
-228.338604	514.074109	-554.71325	556.240169	0.235686	2.02684	12.970367
-308.449691	483.555599	-607.357679	520.38092	1.761612	2.02684	21944.33424
-388.560778	441.592649	-624.905822	422.72169	0.235686	1.263877	22206.03046
-467.14594	338.592679	-685.179878	320.484683	-1.290239	0.500914	22196.11194
-505.294077	276.792698	-739.350232	186.203242	0.235686	0.500914	22209.84527
-563.279245	188.28902	-746.216897	73.284757	-2.816165	-0.262049	22197.63787
-585.405165	97.496454	-748.505785	-67.86335	-2.816165	0.500914	22175.51195
-596.849606	5.177963	-676.024325	-182.30776	-0.527277	0.500914	22202.21564
-590.745904	-84.088677	-612.698418	-289.122543	-0.527277	-1.025011	22221.28971
-565.568133	-162.673839	-563.10584	-436.374352	-1.290239	-1.025011	22214.42305
-521.316295	-274.829361	-467.735498	-562.263203	-0.527277	1.263877	22223.5786
-480.116307	-358.755262	-373.128119	-598.885415	0.235686	1.263877	22223.5786
-410.686698	-430.473759	-253.342969	-705.700198	-2.053202	-1.025011	22205.2675
-344.30894	-490.747816	-174.757807	-754.529813	-1.290239	1.263877	22215.94897
-236.731194	-551.784835	-38.187477	-780.470546	-1.290239	0.500914	22236.54897
-152.805293	-591.458897	71.679157	-775.89277	0.998649	0.500914	22238.83786
-26.153478	-637.236661	210.538375	-735.455744	0.998649	0.500914	22235.786
73.031677	-619.688518	291.412425	-764.448328	0.998649	1.263877	22244.17859
148.564988	-606.718152	398.990171	-672.129837	0.235686	1.263877	22235.02304
221.046448	-583.066307	455.449414	-602.700228	-0.527277	2.02684	22215.94897
330.913082	-522.792251	535.560501	-549.292837	-0.527277	0.500914	22202.97861
398.053803	-470.910785	652.2938	-421.115097	1.761612	-0.262049	22219.76379
473.587114	-395.377474	676.708607	-311.248463	-0.527277	-1.787974	22211.3712
519.364878	-295.429355	728.590073	-183.833686	-2.053202	-0.262049	22217.4749
562.853754	-199.29605	743.086365	-44.974468	-3.579128	1.263877	22204.50453
555.98709	-90.955342	729.353036	57.262539	-1.290239	-1.787974	22180.85269
571.246345	-4.740552	679.760458	192.306944	-2.053202	-1.025011	22192.29713
543.779686	95.207566	659.923427	321.247646	-2.816165	-1.025011	22212.89712
507.157475	204.311238	573.708638	396.780957	0.235686	0.500914	22203.74157
484.268593	286.711213	498.93829	486.81056	0.998649	2.02684	22219.00082
440.779717	375.977853	362.36796	557.003132	-2.053202	1.263877	22231.20823
401.105654	441.592649	226.560593	552.425355	0.235686	-0.262049	22214.42305
333.964933	506.444481	176.968015	680.603095	0.998649	-0.262049	22220.52675
233.253852	559.851873	56.419902	734.77345	1.761612	1.263877	22231.97119
152.379802	572.059277	-27.505999	755.373443	1.761612	2.02684	22217.4749
81.424267	589.60742	-127.454117	756.899369	0.998649	-0.262049	22243.41563
10.468733	573.585202	-256.39482	743.929002	2.524574	0.500914	22250.2823
-81.849758	541.540767	-363.209603	741.640114	0.235686	-0.262049	53.407392
-188.664541	530.096326	-474.602163	630.247555	-0.527277	-1.025011	13.733329
-259.620076	504.155593	-534.876219	575.314238	0.998649	-0.262049	16177.09891
-337.442275	459.903754	-613.461381	489.862411	0.998649	-0.262049	22177.80084
-392.375592	393.525996	-689.757654	389.914292	-0.527277	1.263877	22170.17121
-476.301493	308.837133	-694.335431	264.788404	0.998649	1.263877	22213.66009
-518.264444	231.777896	-737.061344	133.558813	0.998649	0.500914	22221.28971
-553.36073	145.563107	-759.950226	4.61811	0.235686	-0.262049	22192.29713
-604.479233	62.400169	-661.528033	-101.43371	-2.816165	-1.025011	22203.74157
-592.271829	-42.888689	-660.002108	-201.381829	-5.105053	-0.262049	22206.03046
-571.671835	-132.155329	-573.787318	-331.848457	-2.053202	1.263877	22196.87491
-538.864438	-211.503454	-501.305858	-471.470638	-3.579128	0.500914	22204.50453
-510.634816	-316.029349	-502.831784	-576.759495	-0.527277	1.263877	22219.76379
-429.760766	-383.933033	-309.802211	-662.211322	-0.527277	0.500914	22214.42305
-347.360791	-483.118188	-226.639273	-794.203875	0.998649	0.500914	22221.28971
-280.983033	-512.110772	-138.135596	-798.018689	2.524574	2.02684	22233.49712
-211.553424	-576.199642	30.479169	-803.359428	-0.527277	-1.025011	22216.71194
-89.479386	-619.688518	129.664325	-796.492763	0.998649	0.500914	22219.76379
5.127994	-626.555183	264.708729	-717.144639	-1.290239	-0.262049	22228.15638
105.839075	-607.481114	376.101289	-699.596496	1.761612	-1.025011	22246.46748
211.890895	-590.695934	441.716084	-638.559477	1.761612	-1.025011	22229.6823
285.135318	-544.155207	520.301246	-568.366905	0.998649	-0.262049	22220.52675
364.483443	-491.510778	617.960477	-479.863228	0.998649	1.263877	22221.28971
433.150089	-425.895983	657.634539	-331.085494	-2.053202	0.500914	22189.24528
501.816735	-344.25897	694.25675	-258.604034	0.235686	0.500914	22203.74157
545.305611	-258.807144	703.412303	-149.500363	-2.053202	-1.787974	22216.71194
575.824121	-145.125696	717.145632	7.669961	0.235686	-0.262049	22209.08231
572.77227	-44.414615	682.049346	117.536595	0.998649	2.02684	22218.23786
568.957456	47.903877	646.953061	254.869888	-0.527277	2.02684	22230.44527
539.964872	136.407554	662.975278	366.262448	-2.816165	0.500914	22189.24528
498.764885	227.20012	522.590134	425.773541	-3.579128	-0.262049	22202.21564
461.37971	331.726015	466.130892	519.617958	-0.527277	-1.025011	22213.66009
424.757499	410.311177	365.419811	629.484592	-0.527277	-1.787974	22197.63787
381.268623	482.029674	230.375406	662.29199	-2.053202	-0.262049	22212.89712
282.083467	526.281513	89.2273	702.729015	-0.527277	0.500914	22230.44527
214.942746	556.037059	-17.587483	749.269742	0.998649	-0.262049	22192.29713
114.231665	576.637053	-85.491167	719.514195	-1.290239	-1.025011	22219.76379
36.409466	581.977792	-206.802242	681.366058	-0.527277	-0.262049	22228.91934
-42.175696	569.770389	-287.676292	730.195673	0.998649	1.263877	2864.162114
-122.286783	558.325948	-414.328106	676.788282	1.761612	0.500914	17.548143
-216.894163	518.651885	-526.483629	609.647561	0.998649	1.263877	14.496292
-304.634877	494.237078	-572.261393	531.825362	0.235686	2.02684	21632.28248
-383.220039	420.992655	-654.661369	426.536504	0.998649	0.500914	22189.24528
-434.338543	353.851934	-734.009493	322.773572	1.761612	0.500914	22212.89712
-500.716301	269.926033	-730.19468	165.603248	-0.527277	0.500914	22215.18601
-557.938506	190.577908	-744.690972	58.025502	-0.527277	1.263877	22177.80084
-585.405165	98.259417	-738.58727	-65.574461	-0.527277	2.02684	22209.08231
-595.32368	10.518702	-644.742853	-171.626282	-1.290239	0.500914	22227.39341
-617.4496	-68.829422	-595.150275	-266.996624	0.998649	-0.262049	22177.03787
-601.427382	-184.036795	-537.92807	-397.463252	-1.290239	-2.550937	22212.13416
-522.079257	-271.014547	-472.313274	-499.700259	-1.290239	0.500914	22210.60823
-480.87927	-355.703411	-370.83923	-605.752079	-1.290239	-0.262049	22201.45268
-396.953369	-441.918201	-276.994814	-717.144639	-2.816165	0.500914	22199.16379
-330.57561	-497.61448	-162.550403	-761.396478	-2.816165	-1.025011	22215.94897
-233.679343	-545.681133	-45.817105	-790.389062	-0.527277	1.263877	22222.81564
-139.071963	-592.984822	79.308784	-785.811285	0.235686	1.263877	22220.52675
-32.25718	-625.029257	169.338387	-772.840919	0.998649	0.500914	22230.44527
47.090944	-631.895922	300.567978	-739.270558	-1.290239	0.500914	22227.39341
162.298318	-619.688518	410.434612	-683.574278	0.998649	2.02684	22200.68972
246.987181	-573.147791	490.5457	-635.507626	0.998649	0.500914	22204.50453
329.387157	-511.34781	596.59752	-524.115066	1.761612	0.500914	22244.17859
404.920468	-467.095971	662.212315	-395.174364	0.235686	-1.025011	22198.40083
457.564897	-374.77748	666.027129	-301.329947	1.761612	-1.787974	22217.4749
532.335245	-287.799728	720.960446	-173.91517	2.524574	-0.262049	22225.10453
568.194494	-198.533087	751.478956	-32.767064	0.235686	-0.262049	22191.53417
572.009307	-110.792373	676.708607	30.558843	0.235686	1.263877	22194.58602
572.77227	10.518702	680.523421	225.114341	0.235686	-1.025011	22225.86749
550.646351	103.600156	648.478986	315.906907	0.235686	-1.025011	22200.68972
520.127841	202.022349	598.886408	418.143914	-0.527277	1.263877	22222.05268
490.372294	285.185288	533.271613	499.017964	1.761612	1.263877	22233.49712
446.120456	354.614897	423.404979	596.677194	-2.816165	1.263877	22198.40083
380.50566	436.25191	318.879084	631.77348	0.235686	2.02684	22202.21564
313.364939	511.785221	184.597642	659.240139	-2.053202	-0.262049	22202.97861
242.409405	540.777805	77.782859	737.062338	-0.527277	-0.262049	22213.66009
166.876094	574.348165	-9.194893	740.114189	-0.527277	0.500914	22206.03046
76.846491	582.740755	-141.187447	753.847518	0.235686	2.02684	22228.91934
-15.472	578.925941	-283.861478	695.099387	-0.527277	0.500914	22230.44527
-90.242348	560.614836	-378.468858	676.788282	1.761612	-1.025011	60.274056
-156.620106	515.600034	-511.987337	585.232753	-0.527277	-0.262049	14.496292
-270.301554	498.051891	-568.446579	560.054983	-0.527277	-1.025011	9884.945219
-345.834865	472.111158	-598.202126	476.129082	2.524574	-1.787974	22075.56383
-391.612629	401.155624	-684.416915	395.255032	1.761612	-0.262049	22223.5786
-457.227425	331.726015	-717.987276	267.077292	3.287537	1.263877	22212.13416
-511.397779	235.59271	-753.083562	130.506962	0.998649	2.02684	22202.21564
-543.442214	134.881629	-766.816891	2.329222	0.998649	1.263877	22208.31935
-605.242196	63.926094	-661.528033	-118.21889	0.998649	1.263877	22213.66009
-589.982941	-31.444248	-660.76507	-205.196642	0.998649	0.500914	22211.3712
-584.642202	-121.473851	-569.972505	-334.137345	0.998649	1.263877	22221.28971
-561.75332	-212.266417	-511.224374	-448.581755	-1.290239	1.263877	22229.6823
-497.66445	-319.844163	-420.431808	-563.026166	2.524574	2.789802	22224.34156
-454.938537	-396.140436	-334.217019	-630.92985	-0.527277	-0.262049	22208.31935
-377.8793	-480.066337	-222.061497	-748.426111	-3.579128	-1.787974	22203.74157
-278.694144	-513.636698	-112.957825	-759.870552	-2.053202	1.263877	22209.84527
-226.812678	-577.725568	30.479169	-801.07054	-1.290239	-0.262049	22142.70455
-78.797907	-615.873705	102.197666	-798.781652	-1.290239	-0.262049	22217.4749
-10.894224	-616.636667	246.397624	-740.796484	2.524574	2.02684	22230.44527
79.135379	-608.244077	361.604997	-720.19649	0.235686	-1.025011	22212.13416
203.498305	-611.295928	398.227208	-676.707614	0.235686	-1.025011	22215.94897
277.505691	-547.970021	550.819756	-569.892831	0.998649	0.500914	22227.39341
363.72048	-492.273741	586.679004	-483.678041	0.998649	1.263877	22014.52681
434.676015	-417.503393	649.241949	-369.996594	0.235686	2.02684	22202.97861
501.816735	-339.681194	723.249334	-233.426264	2.524574	1.263877	22244.17859
547.5945	-242.021963	745.375254	-120.507779	0.235686	1.263877	22216.71194
559.038941	-145.125696	718.671558	-17.507809	2.524574	2.02684	22207.55638
578.875972	-30.681285	685.86416	120.588446	-0.527277	-0.262049	22217.4749
564.37968	54.770541	670.604905	270.892105	-0.527277	2.02684	22219.00082
538.438947	153.192734	644.664172	365.499485	-1.290239	-0.262049	22213.66009
512.498214	239.407524	585.153079	459.343902	-1.290239	-0.262049	22226.63045
476.638965	327.911201	485.20496	577.603126	-0.527277	-0.262049	22221.28971
444.59453	401.918586	372.286475	613.462374	-1.290239	-1.025011	22218.23786
383.557511	482.029674	261.656878	641.691996	0.998649	-0.262049	22226.63045
288.187169	536.200028	103.723592	703.491977	-2.816165	-0.262049	22207.55638
198.157566	558.325948	-15.298595	724.854934	-1.290239	1.263877	22120.57863
132.542771	578.162979	-49.631918	734.77345	-1.290239	-0.262049	22206.03046
25.727988	581.977792	-189.254099	748.506779	-2.053202	-1.025011	22218.23786
-29.968292	574.348165	-286.150367	716.462344	-1.290239	-1.025011	3769.798883
-132.968262	546.118544	-476.891051	668.395691	0.998649	1.263877	18.311106
-204.686759	519.414848	-518.854001	593.625343	0.998649	2.789802	10.681478
-299.294138	491.185227	-583.705834	522.669809	-2.053202	1.263877	21827.60094
-369.48671	428.622282	-660.002108	386.099479	-0.527277	2.02684	22189.24528
-439.679282	357.666748	-758.424301	328.877273	0.235686	0.500914	22197.63787
-496.138524	279.081586	-707.305797	193.069906	0.998649	-0.262049	22220.52675
-549.545916	186.000132	-760.713189	68.70698	2.524574	1.263877	22225.10453
-578.5385	91.392753	-726.379866	-35.055952	2.524574	2.02684	22215.18601
-597.612568	8.992777	-643.97989	-152.552213	1.761612	0.500914	22223.5786
-577.775537	-81.036826	-624.905822	-275.389214	-0.527277	-0.262049	22201.45268
-563.279245	-166.488653	-539.453995	-409.670656	-1.290239	-0.262049	22225.10453
-525.131108	-258.044181	-505.120672	-522.589141	-1.290239	-2.550937	22219.76379
-461.042238	-349.599709	-351.765162	-579.811346	2.524574	-1.025011	22218.23786
-416.7904	-409.873766	-280.809627	-687.389092	-0.527277	2.02684	22228.15638
-328.286722	-494.562629	-188.491136	-727.826117	0.998649	2.02684	22228.15638
-237.494157	-541.866319	-43.528216	-806.411279	-1.290239	-0.262049	22184.6675
-161.960846	-604.429263	70.916194	-784.28536	0.235686	-1.025011	22206.79342
-38.360882	-636.473698	177.730977	-785.811285	-0.527277	2.02684	22219.00082
61.587236	-623.503332	325.745748	-728.58908	-1.290239	1.263877	22202.21564
135.594622	-620.451481	401.279059	-682.048353	-1.290239	0.500914	22209.08231
232.490889	-580.014456	483.679035	-620.248371	0.235686	1.263877	22225.10453
333.201971	-521.266325	573.708638	-516.485439	-0.527277	-0.262049	22193.82305
397.290841	-467.095971	630.930843	-411.196581	-0.527277	-1.787974	22196.87491
481.979704	-390.799697	677.47157	-286.833655	-0.527277	-0.262049	22206.03046
527.757469	-298.481206	701.886378	-225.796636	1.761612	1.263877	22190.7712
552.935239	-203.873827	730.878962	-106.774449	-1.290239	-0.262049	22193.06009
572.009307	-93.24423	717.908595	60.31439	1.761612	-0.262049	22237.31193
581.927823	8.229814	628.641955	164.840285	2.524574	-0.262049	22225.86749
535.387096	110.466821	682.049346	332.692087	0.998649	-0.262049	22089.29716
519.364878	190.577908	592.782706	412.803175	2.524574	0.500914	22241.88971
485.794518	279.081586	540.90124	508.173517	0.998649	0.500914	22222.81564
456.801934	375.977853	392.123506	576.840163	0.998649	2.02684	22217.4749
408.735282	456.088941	321.930935	648.55866	-1.290239	1.263877	22227.39341
325.572343	504.155593	217.40504	721.803083	0.235686	2.02684	22228.15638
253.090883	552.222246	86.938412	728.669748	-1.290239	0.500914	22217.4749
158.483504	588.081494	-32.083775	753.084555	0.235686	-0.262049	22226.63045
88.290932	575.87409	-135.083745	720.277158	-4.34209	-0.262049	22206.79342
-4.790522	571.296314	-251.817043	746.217891	-2.816165	0.500914	22199.92676
-98.634938	544.592618	-391.439224	666.106803	-2.816165	-1.025011	71.718497
-178.746026	532.385214	-494.439194	650.084586	-3.579128	-0.262049	15.259255
-245.123784	506.444481	-536.402144	557.003132	0.235686	1.263877	13838.61812
-350.412642	456.851904	-624.905822	484.521672	-0.527277	1.263877	22120.57863
-413.738549	399.629698	-677.550251	364.736522	1.761612	-0.262049	22206.03046
-471.723717	325.622313	-740.113195	241.899521	-0.527277	0.500914	22193.82305
-543.442214	221.096418	-743.928009	116.773633	0.998649	-1.025011	22186.19343
-553.36073	147.851995	-766.053928	-40.396691	0.998649	-1.025011	22196.11194
-599.901457	70.792759	-685.179878	-91.515195	3.287537	0.500914	22229.6823
-601.427382	-24.577583	-643.216928	-206.722568	0.235686	2.02684	22231.20823
-575.486649	-106.977559	-590.572499	-346.344749	0.235686	-0.262049	22239.60082
-559.464432	-224.473821	-514.276225	-435.611389	0.998649	2.02684	22228.91934
-499.953338	-298.481206	-426.53551	-561.50024	-0.527277	1.263877	22226.63045
-431.286692	-374.77748	-332.691094	-656.870583	0.998649	0.500914	22225.86749
-363.383008	-457.940418	-226.639273	-724.774266	0.235686	-0.262049	22222.05268
-293.190436	-524.318176	-104.565235	-742.322409	-0.527277	-1.025011	22218.23786
-185.61269	-577.725568	35.056946	-767.500179	-1.290239	-0.262049	22215.94897
-93.294199	-602.903338	115.168033	-808.700167	0.235686	0.500914	22230.44527
-3.264596	-644.103326	231.138369	-726.300192	-1.290239	-0.262049	22204.50453
101.261299	-628.081108	369.997587	-711.040937	-1.290239	0.500914	22206.79342
200.446454	-608.244077	409.671649	-665.263173	-2.053202	-1.025011	22200.68972
277.505691	-559.414462	540.90124	-582.100234	-0.527277	-0.262049	22180.08972
366.009368	-496.851518	588.20493	-490.544706	0.998649	1.263877	22199.92676
439.253791	-428.947834	672.130831	-353.974376	0.998649	0.500914	22225.10453
494.950071	-349.599709	701.886378	-233.426264	0.998649	-0.262049	22190.00824
548.357462	-249.651591	746.138216	-143.396661	0.235686	1.263877	22204.50453
565.905605	-135.20718	712.567856	-2.248554	0.235686	0.500914	22196.87491
583.453748	-60.436832	689.678974	135.084738	-2.053202	0.500914	22178.5638
555.98709	52.481653	677.47157	244.18841	-0.527277	1.263877	22235.786
539.20191	164.637175	648.478986	370.840224	0.235686	-0.262049	22251.80822
519.364878	251.614927	572.182712	487.573523	0.998649	-0.262049	22235.786
472.824151	324.85935	472.234594	549.373504	1.761612	-0.262049	22232.73415
436.20194	414.888953	376.101289	643.217921	3.287537	2.02684	22241.12674
368.298257	479.740786	274.627245	685.943834	0.235686	-0.262049	22227.39341
266.06125	525.51855	131.19025	724.091971	-0.527277	-0.262049	22215.18601
216.468672	571.296314	23.612505	750.795667	0.235686	-1.025011	22228.15638
130.253883	582.740755	-60.313397	721.04012	-1.290239	0.500914	22228.91934
33.357615	579.688904	-170.942993	736.299375	-1.290239	-1.787974	22215.18601
-38.360882	569.007426	-285.387404	729.43271	-1.290239	-1.025011	4975.280007
-132.968262	537.725954	-422.720697	645.506809	-0.527277	0.500914	20.599994
-239.020082	510.259295	-521.905852	557.003132	-0.527277	2.02684	12.207404
-301.583026	465.244494	-649.320629	476.892044	-3.579128	1.263877	21716.20838
-369.48671	433.200059	-655.424331	417.380951	-2.816165	-1.025011	22191.53417
-453.412611	350.03712	-719.513201	289.203211	-1.290239	-0.262049	22191.53417
-506.05704	274.503809	-753.846524	180.09954	-1.290239	0.500914	22201.45268
-541.916289	183.711244	-785.127997	36.662545	-0.527277	0.500914	22206.79342
-600.664419	103.600156	-716.46135	-73.967052	-0.527277	1.263877	22193.06009
-609.057009	14.333516	-654.661369	-158.655915	-0.527277	-1.025011	22218.23786
-599.138494	-84.088677	-630.246561	-287.596618	0.235686	-1.025011	22227.39341
-557.175543	-157.3331	-560.816952	-428.744724	4.0505	-0.262049	22244.17859
-527.419997	-271.77751	-502.068821	-531.744694	0.998649	0.500914	22240.36378
-466.382978	-331.288604	-389.913299	-610.329856	1.761612	1.263877	22237.31193
-416.027437	-408.34784	-322.772578	-736.98167	0.998649	0.500914	22230.44527
-349.649679	-493.036704	-135.083745	-729.352043	0.998649	2.02684	22226.63045
-253.516374	-562.466313	-59.550434	-786.574248	-1.290239	-0.262049	22225.10453
-166.538622	-614.347779	37.345834	-817.85572	-0.527277	0.500914	22224.34156
-49.042361	-636.473698	208.249487	-752.240925	-1.290239	0.500914	22214.42305
57.00946	-632.658885	334.901301	-732.403894	-0.527277	2.02684	22226.63045
143.224249	-623.503332	390.597581	-689.67798	-0.527277	1.263877	22202.21564
230.202001	-576.962605	489.019774	-638.559477	-2.053202	0.500914	22184.6675
304.209387	-538.051505	572.182712	-543.952098	-3.579128	-0.262049	22199.92676
386.609362	-457.940418	585.153079	-437.137314	-1.290239	-1.025011	22195.34898
457.564897	-406.058952	675.182682	-278.441065	-0.527277	-1.025011	22183.14158
518.601916	-302.29602	730.115999	-195.278127	-2.816165	-1.025011	22202.21564
561.327829	-209.977529	736.982664	-56.418909	0.235686	-0.262049	22223.5786
574.298196	-92.481267	705.701191	46.581061	1.761612	0.500914	22187.71935
572.77227	-3.97759	688.153048	212.906937	-0.527277	-0.262049	22222.81564
556.750053	91.392753	672.893794	330.403199	-1.290239	0.500914	22229.6823
528.520431	206.600126	631.693806	400.595771	0.235686	1.263877	22219.76379
494.950071	290.526027	498.93829	508.173517	2.524574	1.263877	22224.34156
458.327859	374.451928	438.664233	597.440157	0.998649	0.500914	22250.2823
413.313058	445.407462	316.590196	628.721629	0.998649	-0.262049	22238.07489
310.313089	500.34078	176.968015	639.403107	0.235686	-0.262049	22228.91934
256.905697	556.037059	71.679157	717.988269	0.998649	1.263877	22240.36378
174.505721	557.562985	-25.217111	764.528996	0.235686	0.500914	22229.6823
56.246497	561.377798	-110.668937	759.95122	-2.053202	2.02684	22215.18601
-3.264596	575.87409	-238.083714	748.506779	-1.290239	0.500914	22225.86749
-92.531237	567.4815	-322.009615	708.832716	-1.290239	0.500914	87.740715
-173.405287	530.859289	-482.23179	643.980884	0.998649	0.500914	13.733329
-259.620076	502.629668	-521.905852	575.314238	-2.816165	-1.787974	12395.85559
-341.257089	450.748202	-619.565083	487.573523	-2.053202	-0.262049	22151.09714
-412.212623	404.207475	-756.898375	365.499485	-2.053202	-0.262049	22170.93417
-478.590381	315.703797	-761.476152	221.299528	-3.579128	-0.262049	22177.03787
-532.760736	230.251971	-761.476152	92.358825	-0.527277	-0.262049	22206.03046
-553.36073	157.770511	-779.024295	19.877365	-0.527277	-0.262049	22191.53417
-583.116276	70.029796	-653.898406	-98.381859	0.235686	1.263877	22219.00082
-605.242196	-25.340546	-663.816921	-199.09294	0.235686	0.500914	22229.6823
-583.879239	-100.110894	-565.394728	-334.900308	-1.290239	1.263877	22214.42305
-559.464432	-203.873827	-540.216958	-456.974346	2.524574	3.552765	22221.28971
-503.005189	-305.347871	-431.876249	-559.974315	0.998649	0.500914	22225.86749
-448.834835	-370.962666	-360.157752	-672.8928	2.524574	0.500914	22244.17859
-366.434859	-453.362642	-248.00223	-762.922403	0.998649	0.500914	22236.54897
-273.353405	-528.895953	-123.639304	-787.337211	3.287537	1.263877	22243.41563
-192.479355	-559.414462	-6.143042	-813.277944	0.998649	-1.025011	22238.07489
-116.946044	-614.347779	89.990263	-774.366844	0.998649	-0.262049	22225.10453
-5.553485	-631.132959	276.15317	-725.537229	2.524574	1.263877	22227.39341
79.898342	-625.029257	347.108705	-700.359459	-0.527277	-1.025011	22225.10453
194.342753	-612.821854	463.842004	-633.218738	-0.527277	-0.262049	22207.55638
276.742728	-551.021872	539.375315	-569.129868	0.998649	0.500914	22222.81564
355.32789	-494.562629	608.804924	-460.026196	-0.527277	1.263877	22200.68972
427.80935	-443.444126	650.767874	-357.026227	0.998649	2.02684	22190.7712
485.031555	-361.807113	695.019713	-253.263295	-0.527277	0.500914	22190.00824
523.942655	-259.570106	729.353036	-155.604064	-1.290239	-0.262049	22203.74157
546.831537	-170.303466	640.849359	-22.848548	-0.527277	0.500914	22177.03787
566.668568	-55.859056	644.664172	118.299558	0.235686	0.500914	22203.74157
559.801904	57.822392	691.967862	244.951372	0.998649	2.789802	22231.97119
548.357462	119.622374	648.478986	363.973559	0.998649	0.500914	22219.76379
514.024139	227.963082	566.07901	435.692057	-2.053202	-1.025011	22218.23786
481.216742	332.488977	458.501265	550.136467	-0.527277	-1.787974	22228.15638
421.705648	408.022288	310.486494	608.121635	0.998649	-0.262049	22220.52675
388.135288	479.740786	254.027251	657.714213	0.235686	-1.025011	22222.81564
301.157536	531.622252	160.945797	724.091971	3.287537	1.263877	22248.75637
212.653858	572.82224	18.271765	742.403077	2.524574	-0.262049	22243.41563
123.387218	581.977792	-167.891142	709.595679	-0.527277	-1.025011	22227.39341
37.172429	585.792606	-174.757807	744.691965	2.524574	-0.262049	22237.31193
-43.701621	570.533351	-276.231851	729.43271	-0.527277	1.263877	6558.427686
-143.64974	544.592618	-399.831814	676.025319	0.235686	0.500914	17.548143
-197.820094	517.12596	-508.935486	602.780896	0.235686	1.263877	12.970367
-297.768213	482.029674	-589.046573	534.877212	-0.527277	2.02684	21192.81594
-368.723747	435.488947	-633.298412	415.855025	-0.527277	-0.262049	22177.80084
-454.938537	353.088971	-692.809505	305.988391	-1.290239	0.500914	22199.92676
-506.820003	267.637145	-713.409499	202.225459	-2.816165	-0.262049	22195.34898
-562.516282	169.977914	-806.490953	-26.663362	-2.053202	0.500914	22170.93417
-600.664419	102.837194	-797.3354	-108.300375	-2.816165	1.263877	22172.4601
-598.375531	4.415001	-702.728021	-198.329978	-1.290239	0.500914	22214.42305
-579.301463	-76.45905	-728.668754	-364.655854	-0.527277	-1.787974	22209.84527
-593.034792	-153.518286	-575.313244	-408.907693	1.761612	-1.025011	22224.34156
-519.027406	-264.147883	-486.046604	-511.1447	3.287537	1.263877	22232.73415
-483.931121	-348.836747	-373.891081	-608.040967	0.998649	0.500914	22222.81564
-416.027437	-427.421909	-286.150367	-709.515011	0.998649	0.500914	22219.76379
-334.390424	-491.510778	-157.972627	-729.352043	0.235686	1.263877	22227.39341
-237.494157	-543.392245	-45.817105	-789.626099	3.287537	2.02684	22251.80822
-145.175665	-588.407046	64.812492	-789.626099	0.235686	0.500914	22236.54897
-40.64977	-600.61445	163.997648	-793.440912	1.761612	-0.262049	22241.12674
56.246497	-627.318146	323.45686	-730.115005	2.524574	2.02684	22239.60082
137.88351	-606.718152	427.219792	-708.752049	1.761612	1.263877	22215.18601
231.727927	-587.644083	479.101258	-622.537259	0.235686	2.02684	22217.4749
333.201971	-538.814468	579.049377	-541.663209	-0.527277	0.500914	22213.66009
369.061219	-467.858934	666.790092	-407.381768	1.761612	1.263877	22211.3712
468.246375	-390.799697	692.730825	-295.989208	0.998649	-0.262049	22217.4749
517.838953	-308.399722	713.330819	-191.463313	-1.290239	-1.025011	22209.08231
548.357462	-209.977529	721.723409	-96.855934	-2.816165	-0.262049	22183.90454
552.935239	-102.399783	723.249334	45.818098	-2.816165	-1.025011	22182.37861
566.668568	-0.162776	677.47157	199.936571	-2.816165	-0.262049	22215.94897
573.535233	92.918678	638.56047	286.914323	-1.290239	-0.262049	22200.68972
524.705618	186.763095	559.975309	389.914292	-0.527277	-0.262049	22210.60823
496.475996	289.763064	534.034576	506.647591	-0.527277	1.263877	22232.73415
465.957487	362.244524	423.404979	606.59571	0.998649	1.263877	22222.05268
407.972319	446.170425	307.434643	650.847548	0.998649	0.500914	22219.00082
340.831598	514.837072	238.005034	712.64753	0.235686	-0.262049	22228.15638
254.616809	553.748171	95.331002	758.425294	-0.527277	-1.025011	22225.10453
174.505721	584.266681	-0.03934	754.610481	0.998649	0.500914	22224.34156
88.290932	598.762973	-123.639304	753.084555	1.761612	2.02684	22247.99341
9.70577	591.133345	-212.142981	734.77345	2.524574	1.263877	22243.41563
-98.634938	575.111128	-413.565144	639.403107	0.235686	-0.262049	102.237007
-177.983063	540.777805	-467.735498	650.847548	0.235686	-0.262049	14.496292
-253.516374	507.970407	-532.587331	577.603126	0.998649	0.500914	4100.924711
-329.812648	462.955605	-614.224344	466.210566	-1.290239	-1.787974	22121.34159
-397.716331	404.970437	-644.742853	394.492069	-0.527277	0.500914	22205.2675
-468.671866	328.674164	-710.357648	269.36618	2.524574	2.789802	22218.23786
-529.708885	250.089002	-751.557636	137.373627	0.235686	0.500914	22185.43046
-561.75332	151.666809	-717.224313	32.084769	-0.527277	-0.262049	22199.92676
-603.71627	59.348318	-692.046543	-82.359642	-1.290239	0.500914	22208.31935
-606.768121	-35.259062	-647.794704	-184.596648	0.235686	1.263877	22197.63787
-607.531084	-122.236814	-650.846555	-386.018811	-2.816165	0.500914	22199.92676
-573.960724	-213.792342	-590.572499	-499.700259	-0.527277	3.552765	22218.23786
-506.05704	-307.636759	-453.239206	-542.426172	-1.290239	1.263877	22213.66009
-457.227425	-380.118219	-364.735529	-680.522427	0.235686	1.263877	22220.52675
-368.723747	-454.125604	-235.794826	-731.640931	-0.527277	-0.262049	22228.15638
-309.212654	-532.710766	-128.21708	-757.581664	0.235686	1.263877	22225.10453
-201.634908	-569.332978	8.35325	-810.226093	3.287537	2.02684	22219.76379
-97.109013	-605.192226	141.871729	-791.152024	0.998649	0.500914	22225.10453
19.624286	-632.658885	263.945767	-745.37426	4.0505	-0.262049	22248.75637
94.394634	-605.192226	334.901301	-724.011303	-2.053202	-3.3139	22231.20823
202.735343	-622.740369	375.338326	-740.033521	1.761612	-1.025011	22207.55638
283.609393	-550.258909	543.190128	-588.966899	0.998649	0.500914	22215.18601
371.350107	-529.658915	588.20493	-514.959514	0.998649	0.500914	22207.55638
433.150089	-424.370058	675.182682	-365.418817	-1.290239	-0.262049	22215.18601
493.424145	-366.38489	709.516005	-254.78922	-0.527277	0.500914	22212.13416
531.572282	-269.488622	734.693775	-144.159623	-0.527277	1.263877	22207.55638
568.957456	-147.414584	737.745626	-1.485592	0.998649	-0.262049	22212.89712
573.535233	-71.881273	717.145632	128.981036	-0.527277	0.500914	22224.34156
561.327829	36.459435	698.071564	256.395813	-3.579128	1.263877	22194.58602
541.490798	127.252001	641.612321	330.403199	-1.290239	1.263877	22202.21564
513.261177	211.940865	538.612352	407.462435	-1.290239	0.500914	22216.71194
449.935269	334.014903	460.790153	521.143883	0.998649	-0.262049	22206.03046
419.41676	389.711183	314.301307	519.617958	-2.053202	-2.550937	22206.03046
364.483443	490.422264	224.271704	632.536443	-0.527277	-1.025011	22227.39341
280.557542	523.992624	125.086549	658.477176	-0.527277	-0.262049	22225.10453
225.624225	565.192612	11.405101	758.425294	3.287537	2.02684	22223.5786
131.779808	570.533351	-54.972657	738.588263	0.998649	-0.262049	22228.91934
50.905758	589.60742	-195.357801	733.247524	-0.527277	-0.262049	22225.86749
-22.338665	572.059277	-283.861478	722.566046	0.235686	0.500914	8565.019684
-128.390485	552.222246	-403.646628	676.025319	0.235686	0.500914	20.599994
-212.316386	520.940773	-515.039188	616.514225	0.998649	1.263877	14.496292
-293.953399	492.711152	-589.046573	545.558691	1.761612	1.263877	21552.17139
-351.175604	444.6445	-636.350263	409.751324	0.235686	1.263877	22199.92676
-439.679282	355.37786	-691.28358	336.506901	-0.527277	0.500914	22214.42305
-503.005189	285.94825	-709.594686	206.803236	-1.290239	-1.025011	22196.11194
-548.782953	190.577908	-715.698388	83.203272	0.998649	1.263877	22210.60823
-596.849606	113.518672	-698.150245	-38.870766	0.998649	2.02684	22220.52675
-628.894041	7.466851	-659.239145	-147.211474	0.235686	2.02684	22215.18601
-586.168127	-83.325714	-618.039157	-263.944773	-1.290239	0.500914	22222.05268
-571.671835	-165.72569	-539.453995	-391.35955	-4.34209	-0.262049	22208.31935
-539.6274	-263.38492	-501.305858	-514.959514	-1.290239	-1.025011	22200.68972
-483.931121	-345.784896	-433.402175	-650.766881	-2.816165	-0.262049	22195.34898
-412.975586	-407.584877	-357.105901	-726.300192	-0.527277	0.500914	22211.3712
-354.227455	-483.881151	-192.30595	-759.870552	0.235686	0.500914	22222.05268
-255.805262	-547.970021	-67.943024	-810.226093	-2.053202	-1.787974	22217.4749
-147.464554	-579.251493	66.338418	-780.470546	-1.290239	-1.025011	22228.91934
-44.464584	-621.977406	213.590226	-744.611297	-0.527277	1.263877	22226.63045
42.513168	-628.081108	303.619829	-701.885384	0.235686	2.02684	22218.23786
127.202032	-606.718152	396.701283	-675.181688	-0.527277	2.02684	22202.21564
239.357554	-575.436679	510.382731	-593.544675	0.998649	1.263877	22245.70452
317.179753	-517.451511	579.049377	-523.352104	3.287537	0.500914	22231.20823
394.23899	-470.147822	622.538253	-416.53732	-0.527277	-0.262049	22214.42305
458.327859	-395.377474	666.027129	-296.752171	0.235686	-1.025011	22219.00082
534.624133	-309.925647	707.99008	-202.144791	0.998649	-0.262049	22206.79342
550.646351	-216.08123	717.908595	-118.21889	1.761612	1.263877	22215.94897
573.535233	-115.370149	706.464154	36.662545	-0.527277	-0.262049	22206.03046
576.587084	-9.318329	685.101197	202.988422	-0.527277	-1.787974	22212.89712
540.727835	79.185349	673.656756	309.040242	-1.290239	-1.787974	22222.05268
530.809319	188.28902	637.034545	394.492069	-2.053202	-1.787974	22229.6823
490.372294	264.585294	525.641985	507.410554	-2.053202	-0.262049	22193.82305
449.172307	369.874152	445.530898	563.106834	-4.34209	-1.025011	22199.92676
391.950101	427.096357	269.286506	632.536443	-4.34209	0.500914	22206.79342
331.676045	503.39263	180.782828	673.736431	-0.527277	0.500914	22211.3712
258.431622	551.459283	89.990263	740.877151	0.235686	0.500914	22209.84527
189.764976	575.87409	-42.002291	696.625313	2.524574	1.263877	22232.73415
92.868709	577.400016	-121.350415	731.721599	3.287537	3.552765	22229.6823
10.468733	578.925941	-237.320751	743.929002	-1.290239	0.500914	22215.18601
-77.271982	555.274097	-360.920715	686.706797	-1.290239	0.500914	126.651814
-155.094181	527.044475	-454.002169	656.95125	0.998649	0.500914	16.022217
-254.279337	508.73337	-525.720666	595.914231	1.761612	-0.262049	14616.07715
-338.205238	462.192643	-587.520648	489.862411	0.998649	0.500914	22191.53417
-402.294108	414.888953	-670.683586	381.521702	1.761612	0.500914	22222.05268
-468.671866	324.85935	-751.557636	238.084708	0.998649	-0.262049	22189.24528
-513.686667	231.014933	-837.009463	67.944017	0.998649	-1.025011	22212.89712
-546.494065	157.770511	-736.298381	40.477359	-2.053202	-1.787974	22212.13416
-583.116276	65.452019	-690.520617	-117.455928	-0.527277	1.263877	22209.08231
-617.4496	-14.659068	-670.683586	-213.589232	-0.527277	0.500914	22221.28971
-597.612568	-117.659037	-598.202126	-347.107711	-0.527277	-0.262049	22229.6823
-548.01999	-203.110864	-527.246591	-422.641022	0.998649	2.789802	22214.42305
-502.242226	-305.347871	-444.846616	-531.744694	-1.290239	0.500914	22222.05268
-452.649648	-380.881182	-354.05405	-644.663179	-2.053202	-0.262049	22207.55638
-386.27189	-455.65153	-226.639273	-708.752049	-1.290239	-1.025011	22199.92676
-299.294138	-525.081139	-132.031894	-775.89277	-3.579128	-1.787974	22197.63787
-207.73861	-566.281127	-0.802303	-802.596465	-1.290239	1.263877	22217.4749
-100.160864	-617.39963	80.071747	-820.144608	0.998649	1.263877	22223.5786
2.076143	-631.132959	213.590226	-789.626099	0.235686	1.263877	22222.05268
93.631671	-628.081108	332.612413	-751.477962	-1.290239	0.500914	22215.94897
181.372386	-612.821854	426.45683	-672.8928	-1.290239	-2.550937	22222.05268
266.06125	-560.177425	515.72347	-570.655793	-0.527277	-1.025011	22210.60823
343.883449	-503.718182	598.886408	-500.463222	1.761612	-0.262049	22208.31935
437.727866	-437.340424	671.367868	-352.448451	-1.290239	-1.025011	22238.83786
514.024139	-346.547858	685.86416	-264.707736	1.761612	-0.262049	22217.4749
549.120425	-280.1701	720.197483	-173.152207	3.287537	-0.262049	22214.42305
565.142643	-145.888659	695.782676	-61.759648	0.998649	-0.262049	22217.4749
576.587084	-61.962758	688.916011	106.855117	1.761612	1.263877	22218.23786
557.513015	37.985361	682.049346	262.499515	0.235686	2.02684	22220.52675
549.883388	132.59274	638.56047	351.766156	0.235686	2.02684	22229.6823
514.787102	238.644561	588.20493	470.788343	-0.527277	0.500914	22211.3712
474.350077	315.703797	503.516066	555.477206	0.998649	0.500914	22224.34156
428.572313	395.814885	380.679065	614.9883	0.235686	-0.262049	22228.91934
368.298257	450.748202	297.516127	656.95125	-3.579128	-1.025011	22197.63787
297.342722	517.888922	154.842095	740.114189	-2.816165	-2.550937	22199.16379
213.416821	561.377798	34.293983	737.8253	-1.290239	0.500914	22216.71194
121.861293	581.977792	-64.891173	745.454928	-1.290239	1.263877	22214.42305
49.379833	594.185196	-148.054111	713.410493	-2.053202	-2.550937	22209.84527
-40.64977	549.933357	-379.231821	626.432741	1.761612	-0.262049	11275.82629
-113.894193	549.170395	-414.328106	650.084586	0.998649	2.789802	21.362957
-207.73861	509.496332	-542.505846	602.780896	2.524574	2.02684	10.681478
-284.034884	487.370413	-570.735468	530.299436	0.235686	0.500914	21444.59365
-354.990418	439.303761	-640.165077	459.343902	0.998649	1.263877	22195.34898
-412.975586	369.874152	-672.209512	335.743938	2.524574	1.263877	22206.79342
-495.375562	293.577878	-716.46135	196.88472	-0.527277	-1.025011	22231.20823
-557.175543	199.733461	-770.631705	67.181055	0.235686	1.263877	22219.00082
-588.457016	115.044597	-710.357648	-16.744846	4.0505	2.789802	22214.42305
-605.242196	27.303883	-661.528033	-145.685549	1.761612	0.500914	22231.97119
-598.375531	-65.014609	-618.039157	-250.211444	0.998649	-0.262049	22231.97119
-583.879239	-164.962727	-591.335461	-415.011395	0.998649	0.500914	22208.31935
-538.864438	-248.125665	-481.468827	-471.470638	0.998649	0.500914	22224.34156
-490.034822	-341.970082	-379.994783	-613.381707	0.235686	-0.262049	22229.6823
-423.657064	-412.925617	-311.328137	-680.522427	-1.290239	0.500914	22213.66009
-343.545977	-492.273741	-183.150397	-724.011303	-1.290239	0.500914	22219.76379
-253.516374	-538.051505	-63.365247	-776.655732	-2.816165	-1.025011	22209.84527
-182.56084	-591.458897	70.916194	-771.314993	-2.053202	0.500914	22206.03046
-65.064578	-625.79222	145.686542	-788.100173	-1.290239	1.263877	22200.68972
42.513168	-633.421848	295.990202	-724.774266	-1.290239	1.263877	22218.23786
124.913143	-606.718152	322.693897	-743.085372	0.235686	1.263877	22218.23786
234.016815	-602.903338	469.945706	-611.092818	0.235686	2.02684	22197.63787
318.705679	-536.52558	571.41975	-539.374321	0.998649	0.500914	22213.66009
381.268623	-488.458927	646.190098	-462.315085	-1.290239	-1.787974	22219.00082
456.038971	-399.192287	684.338235	-289.885506	0.998649	0.500914	22206.79342
519.364878	-315.266386	725.538222	-200.618866	0.235686	1.263877	22204.50453
563.616717	-214.555305	735.456738	-80.070753	0.235686	0.500914	22233.49712
578.875972	-106.977559	714.093781	40.477359	-0.527277	-1.025011	22209.84527
579.638935	-15.422031	676.708607	196.88472	-1.290239	-0.262049	22241.12674
570.483382	80.711274	659.923427	314.380981	-0.527277	-1.025011	22240.36378
539.964872	174.555691	630.930843	385.336516	-1.290239	-1.025011	22216.71194
488.846369	284.422325	531.745687	493.677225	-2.053202	-0.262049	22219.76379
443.068605	346.222307	424.930904	569.210536	0.235686	1.263877	22227.39341
398.053803	423.281543	323.45686	631.010517	0.998649	0.500914	22215.18601
338.54271	499.577817	233.427257	700.440126	-1.290239	0.500914	22220.52675
252.327921	533.91114	71.679157	745.454928	0.998649	0.500914	22231.20823
165.350169	562.903724	-26.743036	765.291959	-2.053202	0.500914	22201.45268
73.031677	579.688904	-98.461533	746.980853	-2.816165	2.02684	22199.92676
3.602068	562.140761	-225.113348	731.721599	-1.290239	1.263877	22214.42305
-85.664572	556.037059	-361.683678	666.869766	-2.053202	-0.262049	157.933287
-161.197883	531.622252	-454.765131	653.899399	-1.290239	-1.787974	12.970367
-254.279337	507.207444	-541.742883	555.477206	-0.527277	-1.787974	13283.18125
-322.18302	449.985239	-599.728052	466.210566	-0.527277	0.500914	22159.48973
-399.242257	393.525996	-731.720605	368.551336	0.235686	0.500914	22194.58602
-463.331127	324.096387	-698.913207	287.677286	0.235686	1.263877	22209.08231
-515.975556	247.037151	-775.972444	122.877335	-0.527277	0.500914	22206.79342
-554.123692	162.348287	-735.535419	44.292173	2.524574	-1.025011	22212.89712
-588.457016	70.792759	-688.994692	-70.152238	-0.527277	-1.787974	22241.12674
-609.057009	-1.688701	-656.187294	-200.618866	0.998649	-0.262049	22243.41563
-565.568133	-124.525702	-594.387312	-341.00401	1.761612	2.02684	22222.81564
-555.649618	-225.999746	-538.691033	-449.344718	0.998649	1.263877	22233.49712
-510.634816	-293.90343	-458.579945	-526.403955	-0.527277	-0.262049	22229.6823
-463.331127	-370.962666	-434.9281	-653.055769	-0.527277	1.263877	22207.55638
-374.827449	-447.25894	-219.009646	-695.781682	0.998649	0.500914	22221.28971
-297.00525	-512.110772	-124.402266	-741.559446	-2.053202	-1.025011	22228.15638
-203.160833	-567.807052	-25.217111	-803.359428	0.998649	0.500914	22219.76379
-100.160864	-607.481114	95.331002	-776.655732	-1.290239	-0.262049	22221.28971
-11.657186	-644.866289	249.449475	-746.900186	-2.053202	-0.262049	22209.84527
70.742789	-630.369997	315.827233	-732.403894	-2.053202	-1.025011	22203.74157
182.898311	-601.377413	435.612382	-675.181688	-0.527277	-0.262049	22179.32676
272.927914	-567.044089	517.249395	-585.152085	-2.053202	-1.025011	22206.03046
347.698263	-499.903369	598.886408	-490.544706	0.235686	2.02684	22216.71194
417.890834	-439.629312	662.212315	-366.18178	0.998649	1.263877	22196.11194
499.527847	-377.066368	683.575272	-280.729953	0.235686	-1.025011	22213.66009
539.964872	-271.77751	668.316017	-191.463313	0.235686	-1.025011	22222.05268
550.646351	-177.170131	739.271552	-44.211505	-1.290239	-0.262049	22204.50453
571.246345	-50.518317	700.360452	128.218074	0.235686	0.500914	22225.86749
570.483382	44.852026	709.516005	278.521733	0.998649	1.263877	22252.57118
539.964872	155.481622	652.2938	356.343932	0.235686	0.500914	22229.6823
511.735251	224.911232	566.841973	445.610572	1.761612	-0.262049	22240.36378
485.031555	324.096387	501.990141	566.158685	-0.527277	-1.025011	22238.83786
430.861201	396.577847	334.901301	596.677194	1.761612	0.500914	22220.52675
380.50566	465.244494	285.308723	679.840132	1.761612	1.263877	22222.05268
307.261238	517.888922	160.945797	708.832716	0.235686	-1.025011	22228.91934
232.490889	568.244463	33.53102	728.669748	-0.527277	-0.262049	22219.00082
134.831659	587.318532	-61.076359	715.699381	-2.053202	-1.787974	22219.76379
55.483534	578.925941	-157.209664	743.929002	-0.527277	-0.262049	22230.44527
-40.64977	562.140761	-277.757777	714.936418	-2.816165	-1.025011	14926.60299
-125.338634	548.407432	-386.098485	711.121605	-0.527277	0.500914	22.888882
-225.286753	531.622252	-483.757715	618.040151	-2.053202	1.263877	12.970367
-304.634877	477.451897	-579.89102	532.588324	-0.527277	1.263877	21288.18629
-377.8793	425.570431	-640.928039	412.040212	0.998649	2.02684	22178.5638
-448.071872	365.296375	-723.328015	344.136528	-0.527277	0.500914	22206.03046
-494.612599	292.814915	-744.690972	209.855087	0.235686	1.263877	22196.87491
-541.916289	201.259387	-789.705773	-8.352256	0.998649	2.02684	22198.40083
-569.382947	115.044597	-737.061344	-44.211505	0.235686	1.263877	22221.28971
-593.797755	19.674255	-670.683586	-135.767033	-0.527277	0.500914	22226.63045
-593.797755	-59.673869	-636.350263	-269.285512	1.761612	-0.262049	22232.73415
-568.619984	-158.096062	-553.950287	-382.96696	2.524574	-0.262049	22244.94156
-531.23481	-257.281218	-499.01697	-474.522488	0.998649	-0.262049	22242.65267
-464.094089	-328.999715	-398.305889	-632.455775	-1.290239	1.263877	22215.94897
-423.657064	-406.058952	-314.379988	-650.766881	0.235686	1.263877	22231.20823
-342.783014	-492.273741	-174.757807	-714.855751	0.235686	1.263877	22230.44527
-245.123784	-548.732984	-51.157844	-785.811285	-1.290239	-1.025011	22214.42305
-146.701591	-582.303344	57.945828	-773.603881	0.235686	-0.262049	22219.76379
-64.301615	-625.79222	192.990232	-784.28536	-0.527277	1.263877	22230.44527
45.565019	-618.162593	294.464276	-769.789068	-1.290239	0.500914	22208.31935
122.624255	-629.607034	389.071656	-733.929819	0.998649	2.02684	22202.21564
221.809411	-589.170009	499.701252	-612.618744	-0.527277	2.02684	22203.74157
310.313089	-541.866319	556.923458	-528.692843	-2.816165	-0.262049	22202.97861
389.661213	-486.170039	617.197514	-431.796575	-2.053202	1.263877	22179.32676
459.090822	-411.399691	666.790092	-323.455867	-0.527277	-0.262049	22205.2675
520.890804	-312.977498	740.034514	-206.722568	1.761612	-0.262049	22219.00082
551.409313	-218.370119	725.538222	-106.774449	0.235686	0.500914	22186.95639
570.483382	-107.740522	704.175266	45.055135	0.235686	-0.262049	22219.76379
580.401897	-17.710919	673.656756	173.995838	0.235686	-1.025011	22233.49712
550.646351	80.711274	669.841943	304.462466	3.287537	0.500914	22216.71194
527.757469	182.948281	604.99011	370.077261	0.235686	0.500914	22222.81564
506.394512	275.266772	556.160495	496.729076	2.524574	2.02684	22252.57118
464.431561	357.666748	463.842004	557.766095	2.524574	2.02684	22231.20823
387.372325	454.563015	330.323525	660.003101	2.524574	0.500914	22235.786
361.431592	497.288929	250.9754	703.491977	0.235686	-1.025011	22240.36378
256.905697	532.385214	98.382853	750.795667	-1.290239	-1.025011	22219.00082
186.713125	572.82224	-11.483781	724.091971	0.235686	2.02684	22219.76379
97.446485	582.740755	-104.565235	733.247524	-1.290239	1.263877	22228.15638
12.757621	582.740755	-222.061497	750.032704	-0.527277	0.500914	22221.28971
-85.664572	553.748171	-358.631827	701.966052	1.761612	2.789802	197.607349
-155.857144	533.148177	-476.128088	632.536443	0.235686	-0.262049	14.496292
-261.908964	490.422264	-498.254007	589.047567	-1.290239	-1.025011	5259.865108
-340.494126	450.748202	-594.387312	499.017964	-4.34209	-1.025011	22112.18604
-401.531145	391.237108	-682.128027	373.129112	-2.816165	1.263877	22181.61565
-451.886686	308.837133	-711.120611	260.210627	-1.290239	1.263877	22194.58602
-515.212593	250.089002	-766.816891	122.114372	-1.290239	0.500914	22186.95639
-570.908873	150.903846	-736.298381	4.61811	0.235686	-0.262049	22204.50453
-594.560717	69.266833	-691.28358	-81.596679	0.235686	0.500914	22229.6823
-596.086643	-9.318329	-660.76507	-225.033673	-0.527277	-0.262049	22215.18601
-599.901457	-103.162745	-630.246561	-360.078078	0.235686	0.500914	22223.5786
-555.649618	-197.007162	-547.846585	-469.181749	2.524574	2.789802	22231.20823
-512.160742	-277.881212	-428.061436	-521.063215	1.761612	1.263877	22232.73415
-457.990388	-363.333039	-369.313305	-654.581694	0.235686	-1.025011	22241.88971
-360.331157	-453.362642	-231.980012	-700.359459	-0.527277	-1.025011	22241.12674
-332.101536	-502.955219	-115.246714	-728.58908	-0.527277	-0.262049	22221.28971
-229.101566	-551.784835	8.35325	-795.729801	1.761612	2.02684	22231.97119
-118.47197	-597.562599	119.745809	-780.470546	0.235686	2.02684	22231.97119
-36.071994	-656.31073	250.9754	-736.218707	-2.053202	-1.025011	22215.94897
81.424267	-615.873705	335.664264	-705.700198	0.998649	-1.787974	22213.66009
185.950162	-608.244077	469.182743	-643.137253	0.998649	-0.262049	22225.86749
279.031616	-547.970021	501.990141	-591.255787	-1.290239	-1.025011	22196.11194
348.461225	-527.370027	589.730855	-478.337302	0.235686	0.500914	22207.55638
410.261207	-445.733014	659.923427	-368.470668	-0.527277	1.263877	22203.74157
488.083406	-357.992299	705.701191	-240.292928	-1.290239	1.263877	22206.79342
526.231543	-268.725659	717.145632	-135.004071	0.235686	0.500914	22169.40825
549.883388	-177.933094	714.093781	-9.115219	-2.816165	-1.787974	22193.82305
569.720419	-66.540534	718.671558	132.79585	-2.053202	0.500914	22228.91934
584.216711	31.118696	704.175266	248.766186	0.235686	2.02684	22216.71194
540.727835	132.59274	644.664172	353.292081	0.998649	1.263877	22226.63045
521.653767	224.148269	565.316048	430.351318	-0.527277	0.500914	22231.20823
495.713034	298.155654	492.071625	566.158685	0.235686	-0.262049	22214.42305
444.59453	393.525996	359.316109	599.729045	0.235686	-1.025011	22221.28971
389.661213	475.925972	252.501326	639.403107	0.235686	-1.787974	22252.57118
300.394573	511.022258	172.390238	730.195673	2.524574	0.500914	22234.26008
223.335337	564.429649	35.819908	747.743816	0.998649	0.500914	22240.36378
130.253883	577.400016	-59.550434	759.188257	2.524574	-1.025011	22244.17859
48.61687	578.925941	-189.254099	732.484561	-1.290239	-1.787974	22220.52675
-35.309031	582.740755	-289.202218	697.388275	-0.527277	1.263877	20310.83102
-118.47197	547.644469	-396.017001	714.173456	0.235686	0.500914	21.362957
-195.531206	525.51855	-489.861417	629.484592	0.235686	2.02684	14.496292
-285.560809	489.659301	-560.816952	553.951281	0.235686	2.02684	21109.65301
-352.70153	437.777835	-648.557667	412.040212	0.998649	0.500914	22180.85269
-440.442245	363.007487	-711.883574	344.899491	-2.053202	-1.025011	22192.29713
-494.612599	266.111219	-770.631705	128.981036	-3.579128	-1.025011	22176.27491
-564.805171	201.259387	-756.898375	61.840316	-2.816165	1.263877	22180.08972
-558.701469	111.992746	-702.728021	-57.181871	-2.053202	-0.262049	22210.60823
-620.50145	40.274249	-691.28358	-143.396661	-1.290239	-0.262049	22204.50453
-584.642202	-65.014609	-629.483598	-266.996624	0.998649	1.263877	22225.10453
-565.568133	-162.673839	-571.49843	-386.018811	-1.290239	-1.787974	22231.20823
-543.442214	-251.940479	-487.572529	-495.885445	1.761612	-0.262049	22212.89712
-473.249642	-361.04415	-424.246622	-615.670595	-1.290239	-0.262049	22222.81564
-427.471878	-409.110803	-270.128149	-672.8928	0.998649	2.02684	22228.91934
-351.938567	-483.118188	-167.891142	-714.855751	2.524574	1.263877	22237.31193
-267.249703	-523.555213	-85.491167	-791.914987	0.998649	0.500914	22242.65267
-168.82751	-588.407046	68.627306	-775.89277	0.998649	1.263877	22241.12674
-62.77569	-623.503332	144.92358	-753.76685	2.524574	1.263877	22225.10453
37.935391	-629.607034	293.701313	-713.329825	0.998649	1.263877	22225.10453
125.676106	-617.39963	401.279059	-672.129837	-1.290239	2.02684	22223.5786
224.098299	-590.695934	486.730886	-613.381707	-1.290239	-1.025011	22195.34898
303.446424	-546.444095	581.338265	-526.403955	-0.527277	0.500914	22210.60823
388.89825	-472.43671	646.953061	-434.848426	-0.527277	0.500914	22221.28971
461.37971	-390.036734	681.286384	-323.455867	1.761612	1.263877	22198.40083
511.735251	-321.370088	736.982664	-202.144791	0.998649	1.263877	22208.31935
550.646351	-232.103448	726.301185	-102.196673	-1.290239	0.500914	22199.92676
577.350046	-135.970143	650.004912	-3.011517	0.998649	0.500914	22212.89712
581.16486	-10.844254	690.441937	183.914353	-2.053202	-1.787974	22199.16379
560.564866	81.474237	628.641955	282.336547	-2.053202	-2.550937	22215.18601
531.572282	173.029765	631.693806	379.995777	-1.290239	-1.787974	22229.6823
507.920437	277.55566	550.819756	482.232784	1.761612	1.263877	22216.71194
460.616748	337.829717	408.908687	566.158685	-0.527277	0.500914	22223.5786
402.63158	437.014872	324.982786	632.536443	0.235686	2.02684	22232.73415
347.698263	502.629668	271.575394	695.86235	0.235686	-0.262049	22213.66009
266.06125	544.592618	77.019896	742.403077	-1.290239	-1.025011	22222.05268
191.290902	572.82224	-64.891173	740.114189	2.524574	0.500914	22253.33415
101.261299	586.555569	-101.513384	759.188257	0.998649	2.02684	22233.49712
21.913174	578.925941	-245.713342	683.654946	0.235686	0.500914	22229.6823
-63.538653	572.82224	-351.765162	701.966052	-0.527277	-0.262049	246.436964
-177.983063	533.148177	-465.44661	663.817915	-0.527277	-0.262049	15.259255
-256.568225	507.970407	-541.742883	599.729045	0.235686	0.500914	3328.806421
-326.760797	472.111158	-622.616934	502.832778	-1.290239	-1.025011	22136.60085
-390.086704	417.940804	-674.4984	404.410584	-0.527277	-1.025011	22202.21564
-462.568164	329.437126	-693.572468	294.54395	0.235686	0.500914	22206.03046
-503.005189	242.459374	-811.831692	114.484744	-1.290239	-1.787974	22199.92676
-562.516282	163.874213	-740.113195	27.506992	-2.053202	-0.262049	22196.87491
-604.479233	63.926094	-717.224313	-81.596679	-0.527277	1.263877	22194.58602
-626.605152	-20.76277	-705.779872	-231.137375	-1.290239	1.263877	22206.79342
-595.32368	-103.162745	-586.757685	-318.115127	-1.290239	1.263877	22219.00082
-559.464432	-204.636789	-518.091039	-431.796575	-0.527277	2.02684	22207.55638
-514.44963	-297.718243	-479.179939	-557.685427	-0.527277	1.263877	22222.81564
-468.671866	-370.962666	-355.579976	-634.744663	0.998649	-0.262049	22231.20823
-390.086704	-446.495977	-234.268901	-698.07057	1.761612	-0.262049	22214.42305
-306.160803	-502.955219	-128.21708	-726.300192	2.524574	0.500914	22222.81564
-235.968231	-559.414462	-16.824521	-781.233509	0.235686	2.02684	22229.6823
-108.553454	-615.110742	60.997679	-816.329795	1.761612	1.263877	22236.54897
-4.790522	-624.266295	255.553177	-727.826117	1.761612	0.500914	22242.65267
90.57982	-622.740369	308.197605	-752.240925	0.998649	-0.262049	22213.66009
171.45387	-609.770003	377.627214	-679.759465	1.761612	-1.025011	22207.55638
277.505691	-550.258909	540.90124	-563.789129	1.761612	-0.262049	22223.5786
336.253822	-508.295959	592.782706	-512.670625	-2.816165	-1.025011	22219.76379
404.157505	-434.288573	650.767874	-383.729923	-2.053202	-0.262049	22204.50453
485.794518	-365.621927	702.64934	-271.5744	-0.527277	0.500914	22209.08231
530.046357	-275.592324	729.353036	-146.448512	-1.290239	-0.262049	22214.42305
555.224127	-155.044211	716.38267	-35.055952	0.998649	2.02684	22195.34898
566.668568	-68.066459	705.701191	119.825484	-1.290239	2.02684	22212.89712
551.409313	31.881659	682.812309	241.136559	-2.816165	0.500914	22205.2675
523.942655	124.20015	617.197514	315.143944	-0.527277	2.02684	22219.76379
514.024139	217.281604	593.545669	431.877243	-1.290239	1.263877	22200.68972
472.061189	304.259356	466.130892	522.669809	-2.053202	-1.787974	22211.3712
428.572313	388.94822	395.175357	611.173486	-0.527277	-1.787974	22228.15638
378.216772	472.111158	271.575394	667.632729	0.235686	-0.262049	22215.94897
307.261238	518.651885	185.360605	721.04012	0.998649	1.263877	22225.10453
221.809411	570.533351	22.086579	731.721599	0.998649	2.02684	22231.20823
132.542771	594.185196	-55.73562	739.351226	0.998649	-0.262049	22215.94897
57.00946	588.081494	-145.765223	748.506779	0.235686	-1.787974	22221.28971
-17.760888	572.82224	-312.854062	701.966052	0.998649	-0.262049	22244.17859
-92.531237	556.800022	-419.668846	669.158654	3.287537	0.500914	23.651845
-200.871945	543.829656	-567.683617	609.647561	1.761612	-0.262049	12.207404
-281.745995	474.400046	-604.305828	546.321654	-1.290239	-0.262049	20917.3864
-349.649679	433.963021	-654.661369	431.877243	2.524574	2.789802	22195.34898
-425.18299	363.007487	-656.950257	354.055044	-0.527277	0.500914	22190.7712
-481.642232	301.207505	-737.061344	204.514347	0.235686	0.500914	22208.31935
-544.205177	205.837163	-725.616903	121.351409	-0.527277	2.789802	22212.13416
-576.249612	122.674225	-705.016909	6.906999	-0.527277	0.500914	22214.42305
-605.242196	37.985361	-663.816921	-122.033704	0.235686	-0.262049	22225.86749
-594.560717	-66.540534	-657.71322	-266.233661	-2.816165	-0.262049	22206.03046
-588.457016	-145.125696	-599.728052	-462.315085	-1.290239	0.500914	22196.11194
-547.257028	-246.59974	-488.335492	-484.441004	-2.816165	-0.262049	22206.79342
-474.775568	-342.733045	-429.587361	-627.115036	-1.290239	-0.262049	22212.89712
-413.738549	-410.636728	-333.454056	-689.67798	1.761612	1.263877	22207.55638
-348.886716	-471.673747	-183.91336	-714.855751	-2.053202	-1.025011	22223.5786
-262.671927	-532.710766	-82.439316	-785.048322	-0.527277	-0.262049	22231.97119
-178.746026	-586.881121	64.812492	-772.077956	2.524574	1.263877	22215.18601
-81.849758	-605.192226	161.70876	-773.603881	-1.290239	-0.262049	22222.05268
44.039093	-641.051475	264.708729	-751.477962	0.235686	-1.025011	22201.45268
133.305734	-601.377413	365.419811	-741.559446	4.813463	2.789802	22223.5786
216.468672	-586.118158	499.701252	-624.063185	-0.527277	0.500914	22235.786
299.63161	-528.13299	522.590134	-568.366905	0.235686	0.500914	22222.81564
392.713064	-479.303375	593.545669	-466.892861	0.235686	-0.262049	22213.66009
460.616748	-403.770064	686.627123	-316.589202	0.998649	-0.262049	22216.71194
509.446363	-319.0812	715.619707	-201.381829	-2.816165	-0.262049	22216.71194
541.490798	-222.184932	736.219701	-96.855934	-2.053202	-0.262049	22195.34898
565.905605	-117.659037	721.723409	41.240322	-1.290239	-1.787974	22215.94897
576.587084	-20.76277	684.338235	194.595832	-0.527277	-0.262049	22226.63045
543.016723	63.926094	656.871576	271.655068	-1.290239	-0.262049	22229.6823
524.705618	160.822362	640.849359	393.729106	-2.816165	-1.787974	22209.84527
498.764885	264.585294	556.923458	493.677225	-2.816165	0.500914	22206.03046
469.772301	349.274158	332.612413	457.817976	-2.053202	-0.262049	22212.89712
421.705648	398.103773	297.516127	628.721629	-0.527277	0.500914	22198.40083
330.913082	484.318562	183.834679	642.454958	-2.053202	0.500914	22210.60823
268.350138	538.488916	114.40507	738.588263	-0.527277	-0.262049	22228.91934
195.105715	592.659271	-13.009707	769.869735	-0.527277	0.500914	22215.94897
83.713156	565.192612	-112.194863	737.062338	-0.527277	2.02684	22213.66009
22.676137	594.185196	-239.60964	730.195673	-3.579128	0.500914	22219.76379
-62.012727	558.325948	-355.579976	688.232723	-1.290239	-1.025011	312.051759
-152.04233	552.222246	-438.742914	683.654946	1.761612	0.500914	16.78518
-242.071933	514.074109	-512.750299	580.654977	3.287537	-0.262049	1625.11063
-327.52376	485.081525	-636.350263	498.255001	3.287537	2.02684	22131.26011
-380.168188	418.703767	-688.994692	389.15133	0.998649	0.500914	22198.40083
-452.649648	342.407493	-716.46135	313.618019	2.524574	0.500914	22229.6823
-506.820003	251.614927	-779.787257	112.958819	0.998649	0.500914	22203.74157
-544.205177	176.844579	-714.172462	61.077353	-0.527277	-1.787974	22210.60823
-573.960724	57.822392	-717.987276	-78.544828	0.235686	0.500914	22225.10453
-616.686637	-28.392397	-658.476182	-173.91517	-2.053202	1.263877	22226.63045
-579.301463	-101.63682	-652.37248	-311.248463	-1.290239	0.500914	22219.00082
-571.671835	-193.955311	-515.80215	-444.766942	0.235686	1.263877	22225.86749
-534.286661	-292.377504	-458.579945	-550.818762	-2.816165	0.500914	22209.08231
-486.982972	-364.858964	-428.824398	-648.477992	0.235686	1.263877	22194.58602
-400.768182	-456.414493	-276.231851	-708.752049	-3.579128	-1.025011	22200.68972
-336.679312	-510.584847	-209.09113	-793.440912	-0.527277	0.500914	22220.52675
-222.997865	-562.466313	-31.320813	-794.966838	-1.290239	-0.262049	22206.03046
-111.605305	-594.510748	102.960629	-785.811285	0.235686	-0.262049	22224.34156
-29.968292	-632.658885	234.19022	-730.115005	0.235686	0.500914	22231.97119
75.320566	-625.79222	324.219823	-765.211291	-2.053202	-1.025011	22203.74157
175.268684	-609.770003	439.427196	-649.240955	0.235686	-0.262049	22219.00082
269.113101	-564.755201	537.086426	-567.603942	-2.053202	-0.262049	22210.60823
352.276039	-496.851518	585.153079	-501.989147	2.524574	2.789802	22225.86749
421.705648	-443.444126	640.849359	-390.596587	1.761612	0.500914	22222.05268
505.631549	-351.888598	711.04193	-265.470699	-0.527277	-1.787974	22235.02304
532.335245	-259.570106	717.145632	-199.855903	-1.290239	-1.787974	22217.4749
554.461164	-177.933094	661.449353	-49.552244	0.235686	0.500914	22209.84527
571.246345	-59.673869	699.597489	103.803266	-0.527277	1.263877	22226.63045
566.668568	12.044628	685.101197	228.166192	-0.527277	1.263877	22224.34156
561.327829	136.407554	643.138247	344.136528	-1.290239	1.263877	22216.71194
510.972288	226.437157	585.153079	441.795759	0.235686	-0.262049	22226.63045
472.824151	302.733431	497.412364	528.773511	0.235686	-0.262049	22230.44527
427.80935	379.029704	388.308693	595.914231	-2.053202	0.500914	22204.50453
375.927884	459.903754	282.256872	679.07717	-3.579128	0.500914	22204.50453
317.179753	514.837072	169.338387	694.336424	-0.527277	-0.262049	22218.23786
205.787194	562.903724	-35.135626	692.047536	-1.290239	-1.025011	22199.16379
141.698324	569.770389	-62.602285	743.929002	-1.290239	-0.262049	22212.13416
66.927975	585.029643	-173.231882	742.403077	-1.290239	-1.025011	22230.44527
-7.07941	573.585202	-294.542957	728.669748	-0.527277	-0.262049	22197.63787
-120.760858	556.037059	-390.676262	714.936418	-2.816165	-0.262049	35.096286
-200.871945	513.311146	-466.972535	627.958666	0.235686	0.500914	11.444441
-292.427474	489.659301	-567.683617	548.610542	0.998649	1.263877	20624.4087
-363.383008	449.222276	-642.453965	442.558721	0.235686	-0.262049	22177.03787
-432.049654	391.237108	-718.750238	337.269864	2.524574	0.500914	22227.39341
-499.953338	299.68158	-777.498369	159.499546	-0.527277	-1.025011	22207.55638
-556.412581	205.837163	-867.527972	6.906999	1.761612	2.02684	22197.63787
-573.960724	130.303852	-723.328015	-6.826331	0.235686	2.02684	22235.786
-612.871823	36.459435	-685.942841	-162.470729	0.235686	0.500914	22226.63045
-606.768121	-65.777571	-650.846555	-252.500332	0.235686	-0.262049	22215.94897
-578.5385	-145.125696	-558.528064	-380.678072	-2.053202	-1.787974	22223.5786
-546.494065	-255.755293	-499.01697	-458.500271	0.235686	2.02684	22230.44527
-503.005189	-332.051566	-386.861448	-582.863197	-1.290239	0.500914	22215.94897
-421.368176	-403.770064	-293.017031	-656.10762	-0.527277	0.500914	22225.10453
-369.48671	-486.170039	-180.098546	-717.907602	-2.053202	-1.025011	22206.79342
-268.012666	-538.051505	-110.668937	-818.618683	-2.816165	0.500914	22196.87491
-163.486771	-592.984822	27.427318	-811.752018	-2.053202	-1.025011	22200.68972
-62.77569	-634.947773	140.345803	-778.181658	0.235686	0.500914	22222.05268
13.520584	-623.503332	241.056885	-778.94462	-1.290239	0.500914	22201.45268
129.49092	-608.244077	337.190189	-715.618713	-0.527277	1.263877	22206.79342
214.942746	-583.066307	488.256811	-604.989116	-0.527277	1.263877	22215.94897
312.601977	-532.710766	549.29383	-541.663209	-1.290239	-1.025011	22206.03046
385.846399	-489.984853	622.538253	-438.66324	0.998649	-0.262049	22208.31935
429.335275	-414.451542	675.182682	-329.559568	-0.527277	-1.787974	22205.2675
509.446363	-334.340455	732.404887	-226.559599	1.761612	0.500914	22228.91934
546.068574	-245.073814	698.834527	-108.300375	2.524574	0.500914	22218.23786
565.142643	-117.659037	691.967862	12.247738	0.235686	-1.025011	22239.60082
589.55745	-23.814621	681.286384	188.49213	2.524574	-0.262049	22239.60082
554.461164	79.948312	652.2938	277.75877	0.235686	-0.262049	22226.63045
536.913021	165.400138	658.397502	399.832808	-1.290239	-0.262049	22224.34156
496.475996	258.481592	572.182712	466.210566	0.998649	1.263877	22230.44527
469.009338	346.985269	462.316078	566.921647	0.235686	1.263877	22215.94897
416.364909	415.651916	341.767966	650.847548	-2.053202	-1.025011	22224.34156
353.801965	495.763003	254.027251	698.914201	-1.290239	-1.787974	22230.44527
268.350138	529.333364	106.775443	756.899369	-2.053202	-0.262049	22203.74157
180.609423	556.800022	-20.639334	769.106773	-0.527277	2.02684	22206.03046
115.757591	592.659271	-120.587453	734.77345	-1.290239	1.263877	22219.00082
8.942807	602.577786	-282.335553	641.691996	-1.290239	1.263877	22170.17121
-91.005311	550.69632	-392.202187	611.936449	0.998649	-0.262049	399.792474
-140.597889	542.30373	-487.572529	648.55866	-0.527277	-0.262049	14.496292
-221.471939	504.155593	-546.32066	579.892014	-2.053202	-1.787974	356.303598
-320.657095	477.451897	-586.757685	508.173517	-1.290239	-1.025011	22110.66012
-394.66448	412.600065	-651.609518	386.099479	-1.290239	0.500914	22201.45268
-466.382978	346.222307	-711.120611	321.247646	0.998649	1.263877	22197.63787
-509.871854	251.614927	-746.97986	143.477328	-0.527277	-0.262049	22191.53417
-558.701469	173.029765	-703.490984	46.581061	2.524574	0.500914	22247.99341
-596.849606	83.000162	-695.098394	-38.870766	0.998649	-0.262049	22239.60082
-598.375531	-29.918323	-680.602102	-213.589232	1.761612	0.500914	22231.20823
-583.116276	-90.955342	-595.913238	-340.241047	2.524574	2.789802	22236.54897
-564.805171	-203.873827	-525.720666	-424.929911	0.235686	2.02684	22232.73415
-497.66445	-281.696026	-502.831784	-553.870613	-0.527277	0.500914	22210.60823
-452.649648	-372.488591	-374.654044	-623.300222	-0.527277	0.500914	22223.5786
-385.508928	-442.681163	-237.320751	-669.840949	0.235686	1.263877	22230.44527
-316.079318	-503.718182	-160.261515	-743.848335	-0.527277	0.500914	22214.42305
-210.790461	-547.207058	-28.268962	-780.470546	-0.527277	2.02684	22225.10453
-130.679373	-611.295928	102.197666	-809.46313	-0.527277	0.500914	22210.60823
-36.071994	-634.18481	186.123568	-775.89277	-2.816165	-1.025011	22194.58602
78.372417	-651.732953	277.679096	-784.28536	-2.053202	-1.025011	22166.3564
166.876094	-609.770003	421.879053	-650.766881	-1.290239	-1.787974	22207.55638
251.564958	-575.436679	490.5457	-611.092818	-0.527277	-0.262049	22194.58602
343.120486	-514.399661	550.819756	-511.907663	-0.527277	0.500914	22210.60823
415.601946	-446.495977	653.819725	-376.863258	0.235686	2.02684	22220.52675
484.268593	-364.858964	718.671558	-266.996624	-0.527277	1.263877	22223.5786
526.994506	-287.036765	715.619707	-176.967021	1.761612	-1.025011	22202.97861
569.720419	-172.592354	740.797477	-6.063368	-2.053202	-0.262049	22219.00082
578.875972	-62.72572	733.16785	107.61808	-0.527277	1.263877	22251.04526
572.77227	26.54092	706.464154	254.869888	2.524574	1.263877	22239.60082
543.016723	137.93348	631.693806	328.114311	0.998649	1.263877	22239.60082
518.601916	223.385306	607.278998	423.484653	0.998649	1.263877	22241.12674
488.083406	315.703797	456.212376	444.084647	0.235686	-1.025011	22222.81564
431.624164	372.926002	369.234624	572.262387	-0.527277	-1.025011	22222.81564
394.23899	460.666717	299.805015	665.34384	0.235686	0.500914	22229.6823
303.446424	529.333364	168.575425	750.032704	0.235686	1.263877	22214.42305
215.705709	565.955575	64.04953	754.610481	-1.290239	-1.025011	22222.05268
143.224249	588.844457	-37.424514	765.291959	0.235686	-1.025011	22231.97119
38.698354	578.925941	-146.528186	746.217891	-2.816165	-1.787974	22199.16379
-26.916441	566.718538	-267.839261	705.017903	-0.527277	1.263877	16719.56542
-111.605305	555.274097	-387.624411	689.758648	-1.290239	0.500914	20.599994
-198.583057	527.807438	-477.654014	649.321623	-0.527277	1.263877	12.970367
-271.82748	482.792637	-586.757685	531.062399	-2.816165	-0.262049	18625.44633
-357.279306	446.170425	-722.565052	398.306883	0.998649	1.263877	22185.43046
-412.975586	381.318593	-676.787288	370.077261	-1.290239	-1.025011	22197.63787
-486.220009	298.155654	-730.957642	171.70695	0.998649	1.263877	22205.2675
-534.286661	216.518641	-753.846524	112.195856	0.235686	0.500914	22202.97861
-579.301463	129.540889	-705.016909	7.669961	-2.816165	0.500914	22222.05268
-588.457016	42.563137	-658.476182	-136.529996	2.524574	2.02684	22216.71194
-593.797755	-51.281279	-634.824337	-246.39663	0.998649	-0.262049	22246.46748
-593.797755	-145.888659	-576.839169	-379.915109	0.235686	-1.787974	22242.65267
-530.471848	-232.103448	-547.846585	-526.403955	-0.527277	-1.787974	22218.23786
-500.716301	-332.051566	-450.950318	-580.574309	-1.290239	-0.262049	22231.20823
-430.523729	-402.244138	-285.387404	-669.077986	-1.290239	0.500914	22231.97119
-368.723747	-498.377443	-208.328167	-728.58908	-1.290239	-1.787974	22209.84527
-274.116368	-544.91817	-86.25413	-776.655732	0.998649	-1.025011	22223.5786
-175.694175	-576.962605	53.368051	-750.714999	1.761612	1.263877	22231.97119
-79.56087	-621.214444	157.130984	-759.107589	-0.527277	0.500914	22214.42305
15.046509	-624.266295	294.464276	-712.566862	-0.527277	2.02684	22203.74157
118.046479	-631.132959	395.93832	-701.885384	0.235686	3.552765	22201.45268
211.127933	-592.984822	470.708668	-614.907632	-2.053202	0.500914	22194.58602
286.661244	-547.207058	558.449383	-575.23357	-2.816165	-0.262049	22172.4601
366.772331	-497.61448	587.441967	-469.181749	-1.290239	1.263877	22205.2675
443.068605	-419.792281	671.367868	-369.996594	0.998649	-0.262049	22208.31935
502.579698	-328.236753	672.130831	-249.448481	1.761612	1.263877	22208.31935
558.275978	-232.866411	669.841943	-123.559629	-0.527277	1.263877	22214.42305
567.431531	-135.20718	724.012297	27.506992	-1.290239	-1.025011	22224.34156
572.009307	-19.236844	681.286384	177.810652	-1.290239	-0.262049	22215.18601
567.431531	68.50387	707.227117	282.336547	-0.527277	-1.025011	22225.10453
539.20191	176.844579	640.849359	399.069845	0.998649	-1.787974	22251.04526
504.105624	271.451958	521.064209	494.440187	-0.527277	-1.025011	22232.73415
481.979704	341.64453	428.745718	523.432771	2.524574	0.500914	22231.97119
415.601946	417.940804	330.323525	619.566076	1.761612	2.02684	22241.12674
353.039002	496.525966	258.605028	707.306791	0.235686	-0.262049	22219.76379
264.535324	538.488916	91.516188	714.936418	0.998649	-0.262049	22223.5786
187.476088	576.637053	-24.454148	750.795667	0.998649	0.500914	22230.44527
102.024261	581.977792	-96.172645	758.425294	0.235686	1.263877	22214.42305
28.779839	576.637053	-221.298534	750.795667	-2.053202	-0.262049	22219.76379
-62.012727	561.377798	-327.350354	723.329008	-2.053202	-0.262049	1281.014435
-161.197883	530.859289	-422.720697	678.314207	-1.290239	0.500914	16.78518
-242.071933	507.970407	-499.779933	592.86238	0.235686	0.500914	12.207404
-324.471909	459.903754	-611.935455	468.499454	-2.053202	-1.025011	22001.55644
-393.138555	426.333394	-693.572468	378.469851	-0.527277	-0.262049	22177.80084
-454.175574	336.303791	-743.928009	246.477298	-1.290239	-1.025011	22177.80084
-517.501481	260.77048	-814.120581	103.040303	2.524574	1.263877	22209.08231
-565.568133	170.740877	-762.239114	45.055135	-2.053202	-1.025011	22226.63045
-608.294047	83.763125	-714.172462	-90.752232	0.235686	0.500914	22215.18601
-608.294047	-2.451664	-632.535449	-185.359611	-0.527277	-0.262049	22223.5786
-587.694053	-93.24423	-599.728052	-288.359581	0.235686	2.02684	22229.6823
-570.908873	-183.273833	-525.720666	-427.218799	-1.290239	2.02684	22215.18601
-513.686667	-283.221951	-472.313274	-513.433588	1.761612	1.263877	22242.65267
-464.094089	-357.992299	-373.128119	-614.907632	0.998649	1.263877	22244.17859
-383.983002	-435.051536	-237.320751	-692.729831	0.998649	-1.787974	22223.5786
-306.160803	-506.770033	-157.209664	-742.322409	0.998649	1.263877	22234.26008
-215.368237	-555.599648	-21.402297	-802.596465	3.287537	2.02684	22234.26008
-138.309001	-603.666301	67.101381	-793.440912	0.235686	0.500914	22212.13416
-18.523851	-624.266295	238.767996	-756.055738	1.761612	1.263877	22215.18601
72.268715	-634.947773	339.479078	-731.640931	-0.527277	-1.025011	22224.34156
174.505721	-621.214444	427.982755	-662.211322	-0.527277	-1.025011	22209.84527
271.401989	-576.962605	518.012358	-575.996532	-2.816165	-1.787974	22201.45268
337.779747	-515.925586	604.227147	-505.803961	-1.290239	1.263877	22200.68972
415.601946	-470.147822	630.16788	-398.989178	-2.053202	0.500914	22193.82305
475.876002	-374.77748	708.753042	-276.152177	0.235686	0.500914	22148.80825
534.624133	-306.110833	695.782676	-220.455897	-2.053202	-1.025011	22196.11194
559.038941	-188.614572	704.938229	-44.211505	-1.290239	-0.262049	22219.76379
572.77227	-85.614602	735.456738	101.514378	-0.527277	1.263877	22213.66009
570.483382	25.014994	655.345651	204.514347	0.235686	0.500914	22226.63045
539.964872	119.622374	649.241949	335.743938	0.998649	1.263877	22231.97119
520.127841	215.755679	605.753073	444.84761	0.998649	1.263877	22215.94897
488.846369	301.970468	516.486433	513.514256	0.235686	0.500914	22221.28971
452.98712	382.844518	398.227208	614.225337	0.235686	-1.025011	22254.86007
393.476027	457.614866	309.723531	683.654946	3.287537	-0.262049	22234.26008
312.601977	523.992624	189.175418	712.64753	1.761612	0.500914	22238.07489
212.653858	555.274097	67.864343	740.877151	-0.527277	-0.262049	22241.88971
164.587206	577.400016	-60.313397	752.321592	0.998649	-0.262049	22224.34156
49.379833	591.896308	-160.261515	746.980853	-1.290239	-1.787974	22215.94897
-21.575702	571.296314	-280.046665	721.04012	-0.527277	-0.262049	22207.55638
-119.234932	562.140761	-375.417007	703.491977	-0.527277	0.500914	28.992584
-197.057132	527.044475	-494.439194	642.454958	0.235686	2.02684	15.259255
-271.064517	489.659301	-531.061405	544.795728	2.524574	1.263877	14447.46239
-361.857083	443.118574	-633.298412	470.02538	-2.053202	0.500914	22153.38603
-428.234841	372.926002	-710.357648	356.343932	-1.290239	-1.025011	22145.7564
-490.797785	295.866766	-756.898375	224.351379	-2.816165	1.263877	22191.53417
-538.864438	213.46679	-756.898375	96.936601	-0.527277	1.263877	22199.16379
-580.827388	115.80756	-740.876158	-29.715213	-0.527277	0.500914	22202.21564
-611.345898	31.881659	-732.483568	-147.211474	-1.290239	-0.262049	22223.5786
-614.397749	-52.044242	-698.913207	-270.048475	0.998649	0.500914	22230.44527
-587.694053	-148.177547	-606.594716	-412.722507	1.761612	0.500914	22207.55638
-552.597767	-232.866411	-504.357709	-471.470638	0.998649	-0.262049	22214.42305
-481.642232	-326.710827	-441.031802	-634.744663	0.998649	0.500914	22226.63045
-423.657064	-392.325623	-287.676292	-655.344657	3.287537	1.263877	22230.44527
-338.205238	-465.570045	-197.646689	-719.433527	0.998649	1.263877	22242.65267
-280.22007	-540.340394	-88.543018	-796.492763	0.998649	0.500914	22244.17859
-184.086765	-558.651499	27.427318	-826.24831	-1.290239	-1.025011	22223.5786
-67.353466	-621.214444	164.760611	-788.100173	3.287537	0.500914	22222.05268
23.439099	-633.421848	287.597612	-753.76685	0.235686	1.263877	22224.34156
124.913143	-611.295928	365.419811	-702.648347	-0.527277	2.789802	22192.29713
215.705709	-595.273711	476.81237	-611.092818	0.235686	0.500914	22183.90454
288.950132	-544.155207	559.975309	-559.211352	1.761612	1.263877	22222.81564
376.690847	-491.510778	640.849359	-461.552122	-0.527277	0.500914	22220.52675
446.120456	-405.295989	687.390086	-325.744755	-0.527277	-1.787974	22199.92676
501.816735	-334.340455	733.930813	-206.722568	-1.290239	0.500914	22195.34898
544.542649	-244.310852	714.856744	-131.189257	-2.053202	0.500914	22189.24528
561.327829	-135.20718	714.856744	21.403291	-1.290239	-1.025011	22196.87491
552.935239	-31.444248	701.123415	174.758801	-0.527277	-0.262049	22215.94897
548.357462	68.50387	643.138247	292.255062	1.761612	0.500914	22227.39341
551.409313	173.792728	637.034545	393.729106	-0.527277	-1.787974	22214.42305
514.024139	256.955666	487.493849	409.751324	0.998649	0.500914	22204.50453
464.431561	340.881568	418.827202	502.069815	-0.527277	-1.025011	22229.6823
411.787133	417.940804	313.538345	602.017933	0.235686	-0.262049	22215.18601
356.090853	495.00004	247.923549	679.840132	0.235686	0.500914	22219.76379
289.713095	544.592618	134.242101	750.795667	0.998649	1.263877	22253.33415
198.157566	588.844457	24.375467	766.054922	1.761612	2.02684	22235.786
106.602038	588.081494	-99.224496	752.321592	1.761612	1.263877	21968.74905
33.357615	595.711122	-237.320751	739.351226	-0.527277	1.263877	22222.81564
-60.486802	560.614836	-337.26887	724.854934	0.998649	-0.262049	656.147954
-133.731224	550.69632	-444.083653	684.417909	-0.527277	-1.025011	16.78518
-240.546008	510.259295	-520.379927	593.625343	-2.053202	-1.787974	10.681478
-318.368207	478.977823	-582.942871	508.936479	0.235686	-0.262049	22082.43049
-375.590412	426.333394	-647.031741	421.195765	-0.527277	-0.262049	22198.40083
-454.175574	341.64453	-731.720605	248.766186	-2.816165	-0.262049	22196.11194
-509.108891	248.563076	-766.053928	151.869919	-3.579128	-0.262049	22195.34898
-548.01999	168.451989	-712.646537	67.181055	-2.053202	-1.025011	22194.58602
-612.10886	79.185349	-712.646537	-32.767064	-2.816165	-0.262049	22211.3712
-615.160711	12.807591	-678.313213	-199.855903	-2.053202	0.500914	22215.94897
-581.590351	-112.318298	-631.772486	-325.744755	-1.290239	-0.262049	22203.74157
-558.701469	-197.770125	-569.209542	-428.744724	0.235686	0.500914	22159.48973
-525.131108	-284.747877	-527.246591	-601.937266	2.524574	2.02684	22231.97119
-467.908903	-354.177486	-408.987367	-617.959483	-1.290239	-0.262049	22213.66009
-381.694114	-446.495977	-249.528155	-674.418726	-0.527277	-0.262049	22222.81564
-316.079318	-497.61448	-148.054111	-800.307577	0.235686	0.500914	22230.44527
-218.420088	-561.70335	-5.380079	-791.152024	0.998649	1.263877	22221.28971
-128.390485	-586.118158	89.990263	-774.366844	1.761612	0.500914	22243.41563
-27.679404	-625.029257	226.560593	-733.166856	2.524574	0.500914	22232.73415
86.002044	-622.740369	326.508711	-739.270558	-0.527277	-0.262049	22204.50453
160.772392	-609.770003	431.034606	-640.848365	0.235686	0.500914	22219.00082
265.298287	-568.570015	501.227178	-584.389123	1.761612	0.500914	22220.52675
337.016784	-528.13299	556.160495	-527.166917	0.998649	1.263877	22200.68972
406.446393	-448.021902	653.819725	-385.255848	0.998649	-0.262049	22207.55638
480.453779	-369.436741	686.627123	-291.411432	-0.527277	-0.262049	22201.45268
523.942655	-264.147883	724.012297	-162.470729	0.235686	-0.262049	22219.76379
568.194494	-188.614572	696.545638	-42.685579	-0.527277	1.263877	22216.71194
574.298196	-82.562751	719.434521	98.462527	-2.053202	1.263877	22205.2675
574.298196	1.36315	691.204899	225.114341	-0.527277	2.02684	22215.18601
546.831537	115.80756	652.2938	323.536534	-1.290239	2.02684	22196.11194
492.661183	213.46679	561.501234	389.914292	-2.816165	-1.787974	22010.712
486.557481	302.733431	475.286445	484.521672	-0.527277	-1.025011	22222.81564
449.172307	376.740816	396.701283	597.440157	3.287537	1.263877	22215.94897
399.579729	456.088941	299.805015	659.240139	-2.053202	-1.025011	22222.81564
328.624194	519.414848	131.19025	673.736431	-1.290239	-1.025011	22231.20823
233.253852	550.69632	68.627306	704.25494	2.524574	-0.262049	22214.42305
153.905727	583.503718	-24.454148	763.003071	-1.290239	-0.262049	22220.52675
73.031677	602.577786	-141.950409	716.462344	0.235686	-0.262049	22243.41563
-12.420149	583.503718	-238.083714	747.743816	2.524574	-0.262049	22230.44527
-80.323833	552.985208	-376.942932	704.25494	0.235686	-0.262049	46.540727
-191.716392	541.540767	-481.468827	656.95125	2.524574	1.263877	12.970367
-269.538592	488.896338	-551.661399	549.373504	1.761612	0.500914	17176.5801
-367.197822	445.407462	-647.031741	466.210566	0.235686	0.500914	22172.4601
-415.264474	372.926002	-710.357648	379.232814	2.524574	-0.262049	22130.49715
-493.086673	301.207505	-762.239114	183.914353	-1.290239	0.500914	22209.08231
-542.679251	218.80753	-757.661338	123.640297	0.998649	2.789802	22214.42305
-556.412581	128.777927	-704.253946	27.506992	0.235686	2.02684	22222.05268
-620.50145	40.274249	-683.653953	-141.107772	-1.290239	-0.262049	22210.60823
-607.531084	-48.992391	-649.320629	-236.478115	-2.053202	-1.025011	22194.58602
-600.664419	-151.229398	-598.965089	-382.203997	-0.527277	0.500914	22207.55638
-567.857022	-250.414554	-521.905852	-491.307669	-0.527277	0.500914	22212.89712
-498.427413	-334.340455	-462.394759	-608.040967	-0.527277	-0.262049	22199.92676
-440.442245	-395.377474	-288.439255	-650.766881	-0.527277	-1.787974	22224.34156
-368.723747	-473.199673	-211.380018	-746.900186	0.998649	0.500914	22231.97119
-277.931182	-541.866319	-105.328198	-820.907571	0.998649	-1.025011	22215.18601
-194.005281	-586.881121	9.879175	-794.966838	-0.527277	-0.262049	22221.28971
-78.797907	-622.740369	123.560623	-800.307577	0.998649	0.500914	22206.79342
7.416882	-636.473698	274.627245	-733.166856	3.287537	1.263877	22208.31935
114.231665	-617.39963	390.597581	-710.277974	3.287537	1.263877	22238.83786
222.572374	-575.436679	499.701252	-597.359489	1.761612	1.263877	22224.34156
305.735312	-553.31076	569.130861	-540.900247	1.761612	0.500914	22214.42305
369.061219	-483.881151	615.671588	-453.159532	0.998649	0.500914	22213.66009
440.016754	-413.688579	633.219731	-382.203997	-0.527277	-1.025011	22153.38603
510.972288	-325.184902	691.204899	-244.870705	0.998649	2.789802	22193.06009
543.779686	-238.20715	733.930813	-121.270741	0.235686	1.263877	22211.3712
568.194494	-136.733106	730.878962	18.35144	-1.290239	-1.025011	22226.63045
584.216711	-45.94054	679.760458	145.766217	0.998649	-1.025011	22230.44527
561.327829	60.874243	665.264166	299.884689	-1.290239	-0.262049	22215.94897
535.387096	158.533473	646.190098	392.966143	-2.816165	0.500914	22202.97861
491.89822	257.718629	518.012358	444.084647	-1.290239	1.263877	22207.55638
481.979704	324.85935	453.923488	546.321654	-1.290239	0.500914	22190.7712
430.098238	404.970437	327.271674	621.092002	-2.816165	-1.025011	22208.31935
354.564927	495.763003	245.634661	682.129021	-0.527277	0.500914	22228.91934
265.298287	544.592618	104.486555	721.04012	-1.290239	1.263877	22215.18601
192.816827	562.903724	-41.239328	711.884567	1.761612	2.02684	22223.5786
122.624255	570.533351	-87.017092	762.240108	0.998649	0.500914	22221.28971
34.120578	598.762973	-254.868894	679.07717	0.998649	1.263877	22205.2675
-78.797907	559.08891	-351.765162	702.729015	-0.527277	1.263877	846.888638
-136.783075	543.066693	-396.017001	682.129021	3.287537	0.500914	16.022217
-217.657125	527.807438	-508.172523	606.59571	0.998649	-1.787974	12.207404
-306.160803	472.874121	-595.150275	506.647591	4.813463	2.02684	21952.72683
-374.064486	432.437096	-634.824337	415.855025	0.998649	1.263877	22211.3712
-446.545946	352.326009	-722.565052	270.129143	0.235686	0.500914	22203.74157
-506.05704	271.451958	-753.846524	164.840285	-0.527277	0.500914	22201.45268
-549.545916	175.318654	-730.19468	66.418092	-1.290239	-1.025011	22222.05268
-584.642202	93.681641	-716.46135	-48.789281	-0.527277	-0.262049	22228.15638
-599.138494	-0.925739	-662.290996	-169.337394	-1.290239	-0.262049	22212.89712
-601.427382	-93.24423	-620.328045	-302.09291	-1.290239	2.02684	22225.10453
-580.064425	-184.799758	-535.639182	-411.959544	-2.053202	0.500914	22209.84527
-525.131108	-294.666392	-513.513262	-585.915048	-1.290239	0.500914	22191.53417
-457.990388	-359.518225	-393.728113	-602.700228	-0.527277	0.500914	22209.08231
-388.560778	-421.318207	-250.291118	-698.07057	-2.816165	-1.025011	22211.3712
-356.516344	-516.688549	-148.817074	-749.189074	-1.290239	1.263877	22203.74157
-215.368237	-552.547797	-50.394881	-820.907571	0.235686	2.02684	22223.5786
-138.309001	-596.799636	58.70879	-795.729801	2.524574	0.500914	22206.79342
-27.679404	-641.814438	171.627276	-779.707583	1.761612	-0.262049	22213.66009
60.824274	-628.844071	331.086488	-724.011303	0.998649	-1.787974	22215.18601
172.216833	-618.925555	418.827202	-669.077986	1.761612	0.500914	22203.74157
250.801995	-575.436679	515.72347	-612.618744	1.761612	-0.262049	22219.00082
336.253822	-522.029288	586.679004	-524.115066	0.998649	0.500914	22228.91934
407.209356	-445.733014	671.367868	-389.833625	-0.527277	1.263877	22230.44527
492.661183	-381.644144	719.434521	-282.255879	-0.527277	-0.262049	22202.21564
538.438947	-281.696026	740.797477	-186.122574	-0.527277	-0.262049	22206.79342
562.090792	-184.799758	711.04193	-34.292989	-0.527277	0.500914	22227.39341
567.431531	-81.799789	717.145632	91.595862	1.761612	2.02684	22228.15638
557.513015	12.807591	694.25675	215.195826	-2.816165	-0.262049	22212.89712
549.120425	121.911262	669.841943	354.818007	1.761612	0.500914	22226.63045
527.757469	219.570492	592.782706	434.929094	0.235686	0.500914	22228.91934
496.475996	299.68158	482.916072	503.59574	-0.527277	-1.025011	22212.89712
446.120456	372.926002	385.256842	589.047567	-4.34209	-1.787974	22200.68972
396.527878	453.03709	297.516127	672.973468	-2.053202	0.500914	22213.66009
322.520492	516.362997	196.805046	708.832716	-0.527277	2.02684	22197.63787
226.387187	565.192612	60.234716	739.351226	-0.527277	-1.787974	22213.66009
160.009429	585.029643	-26.743036	756.899369	-0.527277	-1.787974	22226.63045
73.79464	578.925941	-186.202248	734.010487	0.235686	0.500914	22204.50453
-20.049777	579.688904	-287.676292	724.854934	-0.527277	-0.262049	22207.55638
-99.397901	556.800022	-372.365156	726.380859	-0.527277	1.263877	35.859249
-206.212684	526.281513	-502.831784	631.010517	0.235686	2.02684	13.733329
-289.375623	498.051891	-600.491014	533.351287	-0.527277	1.263877	18976.40919
-342.020052	460.666717	-637.876188	451.714274	1.761612	-0.262049	22212.89712
-411.449661	403.444512	-717.987276	341.084677	1.761612	0.500914	22217.4749
-476.301493	315.703797	-763.76504	192.306944	3.287537	2.02684	22202.97861
-520.553332	225.674194	-735.535419	103.803266	0.235686	2.02684	22231.97119
-579.301463	124.20015	-698.150245	25.981067	-2.053202	0.500914	22231.20823
-627.368115	43.3261	-693.572468	-117.455928	-0.527277	1.263877	22211.3712
-586.93109	-36.022025	-661.528033	-194.515164	-1.290239	-1.787974	22222.05268
-579.301463	-138.259031	-605.831753	-363.892892	-2.053202	-1.025011	22226.63045
-547.257028	-229.051597	-493.676231	-459.263234	-0.527277	-0.262049	22212.89712
-498.427413	-315.266386	-412.802181	-577.522458	0.998649	0.500914	22223.5786
-451.886686	-406.058952	-316.668876	-649.240955	-0.527277	-0.262049	22209.84527
-374.064486	-489.22189	-225.87631	-734.692782	-1.290239	-1.025011	22194.58602
-283.271921	-536.52558	-103.802273	-778.181658	-1.290239	0.500914	22207.55638
-187.138616	-580.014456	36.582871	-783.522397	-2.816165	-1.787974	22218.23786
-79.56087	-617.39963	129.664325	-784.28536	0.998649	-0.262049	22211.3712
31.83169	-644.103326	256.316139	-752.240925	-0.527277	1.263877	22215.18601
112.70574	-628.081108	368.471662	-697.307608	-2.816165	0.500914	22209.08231
205.024231	-595.273711	452.397563	-618.722446	-0.527277	-1.025011	22207.55638
298.868647	-535.762617	551.582718	-570.655793	0.235686	0.500914	22201.45268
374.401958	-472.43671	602.701222	-468.418787	-1.290239	-0.262049	22197.63787
449.935269	-411.399691	662.975278	-352.448451	3.287537	-0.262049	22224.34156
502.579698	-334.340455	701.886378	-248.685518	4.0505	1.263877	22226.63045
539.964872	-223.710858	678.234533	-177.729984	0.998649	2.02684	22235.786
572.77227	-142.836808	733.930813	24.455141	1.761612	1.263877	22241.88971
584.216711	-42.888689	680.523421	160.262509	0.235686	-1.025011	22225.86749
556.750053	65.452019	699.597489	309.803205	0.235686	-1.025011	22225.86749
526.994506	171.50384	640.086396	388.388367	-0.527277	-1.787974	22228.91934
497.238959	256.955666	566.07901	459.343902	0.235686	0.500914	22215.94897
467.483412	346.985269	449.345712	566.921647	0.998649	0.500914	22225.10453
429.335275	424.044506	369.997587	644.743847	0.998649	1.263877	22232.73415
367.535294	500.34078	270.049469	705.780866	-0.527277	0.500914	22215.94897
284.372355	536.200028	128.901362	710.358642	-0.527277	-1.025011	22201.45268
192.816827	569.007426	-13.77267	760.714183	-1.290239	2.02684	22215.18601
105.839075	582.740755	-96.172645	721.04012	-2.816165	0.500914	22190.00824
35.646503	593.422233	-225.87631	724.091971	0.235686	1.263877	22202.21564
-42.938659	567.4815	-291.491106	734.010487	-1.290239	-1.025011	1089.510788
-140.597889	533.148177	-454.002169	693.573462	0.235686	0.500914	15.259255
-227.575641	499.577817	-511.224374	582.943865	-0.527277	-0.262049	126.651814
-324.471909	472.874121	-599.728052	500.543889	-0.527277	0.500914	22108.37123
-368.723747	433.200059	-649.320629	387.625404	-2.053202	1.263877	22182.37861
-477.827419	347.748232	-752.320599	286.914323	0.235686	-1.025011	22185.43046
-501.479264	270.688996	-721.802089	162.551397	0.998649	-1.025011	22232.73415
-554.123692	166.926064	-776.735406	69.469943	1.761612	0.500914	22243.41563
-591.508866	105.889045	-714.172462	-83.885567	2.524574	0.500914	22232.73415
-620.50145	17.385367	-662.290996	-174.678133	0.998649	-0.262049	22232.73415
-598.375531	-88.666453	-604.305828	-295.989208	-2.053202	1.263877	22231.97119
-569.382947	-194.718274	-543.268809	-408.907693	1.761612	2.789802	22211.3712
-544.205177	-281.696026	-454.002169	-505.803961	0.998649	1.263877	22222.05268
-472.48668	-354.177486	-369.313305	-608.80393	0.235686	0.500914	22231.20823
-403.05707	-432.762648	-251.817043	-675.944651	-0.527277	-1.025011	22214.42305
-315.316356	-506.00707	-186.202248	-752.240925	0.998649	2.02684	22224.34156
-243.597858	-569.332978	-52.683769	-809.46313	-0.527277	2.02684	22209.08231
-138.309001	-609.00704	70.916194	-772.077956	-2.816165	-1.025011	22197.63787
-20.812739	-637.236661	220.456891	-801.07054	-1.290239	-1.025011	22178.5638
49.379833	-625.79222	260.130953	-787.337211	-1.290239	-1.025011	22199.16379
150.853877	-606.718152	432.560532	-665.263173	-0.527277	-1.787974	22211.3712
255.379771	-573.910754	504.279029	-578.285421	-1.290239	-0.262049	22210.60823
324.046418	-508.295959	598.886408	-538.611358	-2.053202	-1.025011	22205.2675
417.127872	-459.466343	666.027129	-415.774358	0.998649	-1.787974	22212.89712
481.216742	-371.725629	672.130831	-300.566984	0.998649	0.500914	22193.82305
520.890804	-290.088616	705.701191	-199.855903	0.235686	0.500914	22190.7712
555.98709	-193.955311	734.693775	-53.367058	0.998649	0.500914	22251.04526
569.720419	-76.45905	704.175266	45.055135	2.524574	1.263877	22238.07489
565.905605	23.489069	678.234533	218.247677	0.998649	0.500914	22238.07489
555.224127	118.859411	665.264166	329.640236	-2.053202	0.500914	22238.07489
523.179692	206.600126	560.738271	407.462435	-1.290239	-1.025011	22221.28971
479.690816	297.392692	521.064209	522.669809	0.235686	-0.262049	22224.34156
433.150089	380.55563	394.412395	593.625343	-1.290239	-1.025011	22230.44527
405.683431	447.696351	302.093904	660.003101	1.761612	0.500914	22215.94897
333.201971	509.496332	216.642077	720.277158	1.761612	1.263877	22223.5786
233.253852	548.407432	54.131014	732.484561	-2.053202	-0.262049	22228.15638
150.090914	586.555569	-26.743036	738.588263	-2.053202	-2.550937	22216.71194
75.320566	580.451867	-138.898558	768.34381	-2.816165	-1.025011	22194.58602
-28.442367	565.955575	-279.283702	697.388275	-0.527277	-0.262049	22202.21564
-86.427535	533.91114	-393.728113	686.706797	0.998649	0.500914	37.385174
-191.716392	526.281513	-474.602163	634.062368	-2.053202	-0.262049	14.496292
-278.694144	488.133376	-547.083623	556.240169	-1.290239	0.500914	15168.46217
-335.153387	452.274127	-632.535449	477.655007	1.761612	1.263877	22167.88232
-413.738549	388.94822	-694.335431	364.736522	0.998649	-0.262049	22189.24528
-461.805201	303.496393	-714.172462	239.610633	0.235686	0.500914	22202.97861
-530.471848	227.963082	-745.453934	110.669931	0.235686	2.02684	22225.86749
-564.042208	137.170517	-719.513201	19.114402	0.235686	0.500914	22212.13416
-585.405165	46.377951	-672.972474	-124.322592	4.0505	1.263877	22247.99341
-584.642202	-23.051658	-677.550251	-288.359581	0.998649	-1.025011	22246.46748
-583.879239	-133.681255	-568.446579	-347.870674	3.287537	-0.262049	22232.73415
-528.945922	-229.051597	-573.787318	-478.337302	0.998649	-0.262049	22231.20823
-481.642232	-319.0812	-406.698479	-572.944682	0.998649	0.500914	22234.26008
-422.131139	-373.251554	-331.165168	-615.670595	-1.290239	1.263877	22212.13416
-349.649679	-455.65153	-202.987428	-730.115005	1.761612	1.263877	22221.28971
-261.146001	-533.473729	-90.068943	-765.211291	0.998649	0.500914	22231.20823
-194.768243	-559.414462	32.005095	-785.048322	1.761612	0.500914	22222.05268
-81.086795	-615.873705	93.042114	-788.100173	-1.290239	-0.262049	22199.16379
9.70577	-633.421848	260.893916	-732.403894	-2.053202	0.500914	22195.34898
105.839075	-615.873705	370.76055	-701.885384	0.235686	2.02684	22199.92676
174.505721	-592.984822	444.004973	-645.426142	-0.527277	0.500914	22180.85269
298.868647	-546.444095	514.197544	-578.285421	-1.290239	-0.262049	22205.2675
363.72048	-477.014486	615.671588	-476.048414	-1.290239	0.500914	22212.89712
445.357493	-422.844132	678.234533	-317.352165	0.235686	1.263877	22208.31935
493.424145	-343.496007	711.04193	-226.559599	2.524574	1.263877	22200.68972
545.305611	-236.681224	734.693775	-112.115188	0.235686	1.263877	22229.6823
575.824121	-138.259031	745.375254	35.13662	0.235686	-0.262049	22215.18601
564.37968	-42.125726	685.86416	161.788434	0.235686	-0.262049	22224.34156
573.535233	60.874243	672.130831	284.625435	4.0505	-0.262049	22253.33415
539.964872	151.666809	651.530837	383.810591	1.761612	-1.025011	22235.786
517.838953	245.511225	459.264227	337.269864	1.761612	0.500914	22234.26008
469.772301	340.118605	411.197575	504.358703	-0.527277	-1.787974	22237.31193
452.98712	421.755618	351.686481	610.410523	2.524574	1.263877	22225.10453
353.039002	494.237078	235.716145	692.810499	2.524574	3.552765	22224.34156
289.713095	530.096326	146.449505	755.373443	0.235686	0.500914	22228.91934
217.231635	575.87409	9.879175	771.395661	0.235686	1.263877	22219.76379
126.439069	586.555569	-68.705987	782.077139	0.235686	2.02684	22222.05268
31.068727	583.503718	-212.142981	730.195673	0.235686	2.02684	22208.31935
-42.938659	566.718538	-312.0911	724.854934	0.998649	0.500914	3717.917417
-151.279367	541.540767	-417.379957	685.943834	0.998649	0.500914	19.074068
-222.234902	499.577817	-515.80215	540.980914	-1.290239	-0.262049	12.207404
-337.442275	472.874121	-620.328045	496.729076	-1.290239	0.500914	21481.97882
-376.353375	427.85932	-652.37248	412.040212	-2.053202	-1.025011	22177.03787
-451.123723	358.42971	-697.387282	297.595801	2.524574	1.263877	22208.31935
-522.84222	266.111219	-734.772456	175.521763	-0.527277	-0.262049	22219.00082
-562.516282	187.526057	-726.379866	87.018086	0.235686	-0.262049	22213.66009
-586.93109	93.681641	-720.276164	-60.233722	0.235686	0.500914	22222.81564
-615.160711	3.652038	-664.579884	-171.626282	0.235686	1.263877	22229.6823
-612.10886	-83.325714	-595.150275	-285.30773	-0.527277	1.263877	22211.3712
-563.279245	-177.170131	-575.313244	-445.529904	0.235686	1.263877	22244.17859
-528.182959	-265.673808	-480.705865	-532.507656	2.524574	2.02684	22246.46748
-459.516313	-342.733045	-363.972566	-612.618744	2.524574	1.263877	22229.6823
-396.190406	-441.155238	-267.076298	-746.137223	1.761612	-0.262049	22232.73415
-309.212654	-502.192257	-146.528186	-745.37426	-1.290239	0.500914	22232.73415
-232.91638	-561.70335	-12.246744	-777.418695	0.235686	1.263877	22215.94897
-152.805293	-610.532965	87.701374	-772.077956	0.235686	1.263877	22216.71194
-27.679404	-622.740369	206.723561	-750.714999	-0.527277	1.263877	22224.34156
49.379833	-621.214444	324.219823	-723.248341	-2.053202	-1.025011	22219.00082
153.142765	-609.00704	427.982755	-663.737247	0.998649	0.500914	22197.63787
251.564958	-580.014456	491.308662	-611.092818	1.761612	1.263877	22200.68972
315.653828	-534.236692	563.790122	-528.692843	0.235686	3.552765	22197.63787
416.364909	-440.392275	641.612321	-429.507687	-2.053202	0.500914	22177.03787
456.801934	-384.695995	641.612321	-359.315115	-1.290239	-1.025011	22199.16379
514.024139	-303.821945	654.582688	-202.907754	-1.290239	-1.025011	22206.79342
567.431531	-186.325684	701.123415	-83.122604	-0.527277	-0.262049	22217.4749
578.113009	-80.273863	720.197483	90.8329	0.235686	0.500914	22225.10453
577.350046	1.36315	686.627123	225.114341	-2.053202	1.263877	22231.20823
550.646351	105.126082	664.501204	335.743938	3.287537	2.789802	22215.94897
510.972288	211.177902	610.330849	444.84761	-0.527277	-0.262049	22219.76379
499.527847	298.918617	524.11606	531.062399	1.761612	0.500914	22248.75637
452.224158	378.266742	431.797569	599.729045	0.998649	0.500914	22237.31193
397.290841	441.592649	333.375376	675.262356	2.524574	-0.262049	22235.02304
327.098269	507.970407	180.019866	698.151238	1.761612	0.500914	22240.36378
241.646442	563.666687	63.286567	714.173456	0.998649	1.263877	22228.91934
168.402019	571.296314	-17.587483	771.395661	-1.290239	-0.262049	22219.76379
73.031677	586.555569	-170.942993	721.04012	-1.290239	-1.025011	22207.55638
-7.842373	590.370382	-244.187416	737.8253	-0.527277	-1.025011	22218.23786
-110.079379	566.718538	-325.061466	717.225307	0.998649	1.263877	41.962951
-165.012697	512.548183	-457.816982	661.529027	-2.053202	0.500914	15.259255
-265.723778	492.711152	-558.528064	525.72166	-2.053202	0.500914	13924.83291
-353.464493	446.170425	-628.720636	469.262417	-2.816165	-0.262049	22141.17863
-432.812617	406.496363	-718.750238	332.692087	-1.290239	-0.262049	22184.6675
-460.279276	305.022319	-802.67614	189.255093	-1.290239	1.263877	22170.93417
-552.597767	221.859381	-776.735406	82.440309	-1.290239	1.263877	22196.11194
-583.879239	118.096448	-727.905791	-17.507809	1.761612	1.263877	22221.28971
-618.212562	45.614988	-668.394698	-91.515195	-0.527277	0.500914	22229.6823
-593.797755	-36.784987	-663.816921	-233.426264	1.761612	-0.262049	22212.89712
-586.168127	-133.681255	-567.683617	-352.448451	0.235686	-0.262049	22222.05268
-562.516282	-209.214566	-506.646598	-483.678041	-0.527277	0.500914	22228.91934
-498.427413	-314.503423	-421.957734	-550.818762	2.524574	1.263877	22222.05268
-438.916319	-383.933033	-316.668876	-629.403924	4.813463	0.500914	22244.94156
-356.516344	-464.807083	-224.350385	-747.663148	2.524574	0.500914	22247.99341
-291.664511	-512.873735	-144.239298	-768.263142	1.761612	-0.262049	22237.31193
-195.531206	-565.518164	25.901393	-775.89277	-0.527277	-0.262049	22229.6823
-92.531237	-615.110742	151.790244	-788.100173	3.287537	2.02684	22229.6823
8.942807	-638.762587	201.382822	-769.026105	0.998649	-0.262049	22204.50453
90.57982	-624.266295	385.256842	-713.329825	0.235686	0.500914	22202.21564
200.446454	-602.903338	463.079041	-631.692812	-0.527277	1.263877	22222.81564
273.690877	-537.288543	561.501234	-549.292837	-0.527277	-0.262049	22222.81564
359.142704	-508.295959	627.116029	-472.996563	-0.527277	0.500914	22187.71935
435.438977	-421.318207	671.367868	-373.048444	-0.527277	-0.262049	22192.29713
501.816735	-361.04415	696.545638	-273.100326	-3.579128	1.263877	22188.48232
534.624133	-254.99233	727.064148	-134.241108	-3.579128	-0.262049	22196.11194
553.698202	-146.651621	721.723409	-3.77448	1.761612	-0.262049	22214.42305
568.194494	-42.125726	639.323433	109.906968	0.998649	-1.025011	22223.5786
565.905605	64.689057	690.441937	285.388397	0.235686	0.500914	22215.94897
539.964872	151.666809	636.271582	381.521702	1.761612	1.263877	22223.5786
506.394512	240.170486	554.634569	456.292051	0.998649	1.263877	22231.97119
466.72045	330.200089	472.997557	542.50684	-2.053202	-0.262049	22212.13416
422.468611	411.074139	370.76055	635.588294	-1.290239	-2.550937	22218.23786
362.194555	490.422264	292.938351	704.25494	0.235686	-1.025011	22250.2823
295.053834	540.014842	144.92358	739.351226	1.761612	1.263877	22242.65267
195.105715	575.87409	-20.639334	740.877151	-0.527277	-0.262049	22229.6823
107.365001	569.770389	-161.024478	711.121605	2.524574	0.500914	22214.42305
20.387249	599.525935	-216.720758	686.706797	1.761612	2.789802	22230.44527
-46.753472	570.533351	-283.098516	714.936418	0.998649	-0.262049	1850.184637
-129.153448	523.229662	-480.705865	678.314207	0.235686	-0.262049	18.311106
-238.257119	513.311146	-523.431778	609.647561	-2.053202	-0.262049	11.444441
-315.316356	477.451897	-600.491014	534.11425	-0.527277	0.500914	21762.74911
-389.323741	414.12599	-660.002108	426.536504	-0.527277	0.500914	22178.5638
-451.886686	347.748232	-709.594686	320.484683	-1.290239	-1.025011	22197.63787
-507.582965	263.059368	-724.85394	167.129173	-3.579128	-0.262049	22190.00824
-551.834804	182.948281	-711.883574	77.862533	-2.053202	-1.025011	22206.79342
-601.427382	83.000162	-756.135413	-52.604095	-0.527277	-0.262049	22213.66009
-612.871823	8.229814	-709.594686	-244.870705	-0.527277	-0.262049	22199.92676
-594.560717	-81.036826	-650.846555	-345.581786	0.235686	1.263877	22222.81564
-565.568133	-160.384951	-569.209542	-446.292867	1.761612	0.500914	22231.20823
-525.131108	-275.592324	-500.542896	-524.878029	1.761612	-0.262049	22216.71194
-469.434829	-349.599709	-376.17997	-592.781713	-2.053202	0.500914	22220.52675
-423.657064	-415.977467	-269.365186	-658.396508	-0.527277	1.263877	22229.6823
-338.205238	-483.118188	-151.105962	-727.826117	0.998649	0.500914	22219.76379
-235.205268	-531.184841	-35.135626	-780.470546	0.998649	1.263877	22241.12674
-142.123814	-598.325562	72.44212	-765.211291	0.235686	-0.262049	22241.88971
-41.412733	-604.429263	151.027282	-786.574248	1.761612	-1.787974	22203.74157
65.40205	-618.162593	289.8865	-724.774266	1.761612	-0.262049	22212.13416
148.564988	-602.903338	398.227208	-685.100204	-0.527277	-1.025011	22215.18601
248.513107	-557.888537	457.738302	-611.092818	-0.527277	-0.262049	22208.31935
315.653828	-520.503362	594.308632	-513.433588	0.998649	1.263877	22206.79342
399.579729	-462.518194	657.634539	-400.515103	0.998649	1.263877	22220.52675
474.350077	-370.962666	704.938229	-279.204028	0.235686	-1.025011	22219.00082
517.07599	-302.29602	711.04193	-184.596648	-0.527277	-1.025011	22206.03046
551.409313	-203.110864	727.064148	-51.841132	-2.816165	-0.262049	22199.92676
584.979674	-106.214596	698.071564	62.603278	-1.290239	2.02684	22213.66009
556.750053	3.652038	679.760458	183.914353	-1.290239	1.263877	22196.11194
543.016723	102.074231	624.827141	295.306913	0.235686	1.263877	22210.60823
521.653767	184.474206	485.967923	367.788373	-1.290239	-1.025011	22222.81564
488.846369	301.207505	438.664233	399.832808	0.235686	-1.025011	22215.94897
432.387126	354.614897	431.797569	576.840163	0.998649	-0.262049	22220.52675
396.527878	442.355612	278.442059	641.691996	-0.527277	0.500914	22228.91934
332.439008	507.970407	215.116152	717.225307	1.761612	0.500914	22223.5786
250.039032	545.355581	57.182865	742.403077	0.235686	-0.262049	22217.4749
171.45387	587.318532	-53.446732	759.188257	0.998649	-1.787974	22247.99341
76.846491	581.21483	-141.187447	716.462344	1.761612	-0.262049	22244.94156
-0.975708	583.503718	-248.765193	727.906785	1.761612	0.500914	22207.55638
-84.901609	563.666687	-348.713311	717.225307	3.287537	1.263877	86.214789
-171.879361	527.044475	-476.128088	631.77348	0.998649	2.789802	13.733329
-265.723778	495.763003	-526.483629	559.29202	0.998649	-0.262049	12533.95184
-343.545977	447.696351	-606.594716	479.180933	-2.053202	-1.787974	22159.48973
-416.027437	385.896369	-690.520617	353.292081	1.761612	0.500914	22212.13416
-486.982972	317.229723	-723.328015	253.343963	1.761612	1.263877	22199.92676
-547.257028	214.992716	-740.876158	122.877335	-0.527277	1.263877	22219.00082
-581.590351	143.274219	-723.328015	26.74403	-1.290239	1.263877	22219.76379
-609.057009	47.903877	-695.861356	-97.618896	-0.527277	2.789802	22194.58602
-595.32368	-58.147944	-692.046543	-246.39663	0.998649	0.500914	22209.08231
-593.034792	-132.155329	-616.513232	-394.411401	-2.053202	-1.025011	22210.60823
-541.916289	-235.155299	-542.505846	-488.255818	0.235686	-0.262049	22205.2675
-493.849636	-332.814529	-445.609579	-576.759495	-1.290239	-1.025011	22217.4749
-437.390394	-390.036734	-310.565174	-669.840949	-1.290239	-0.262049	22228.15638
-357.279306	-472.43671	-297.594808	-799.544614	-0.527277	-0.262049	22225.86749
-279.457107	-525.081139	-97.698571	-769.026105	-1.290239	-0.262049	22216.71194
-193.242318	-567.044089	35.819908	-773.603881	0.235686	0.500914	22225.10453
-87.190497	-612.821854	132.716176	-795.729801	0.998649	2.02684	22214.42305
11.994658	-628.081108	265.471692	-715.618713	0.235686	1.263877	22231.97119
102.787224	-612.821854	395.175357	-696.544645	0.235686	0.500914	22232.73415
209.602007	-586.118158	431.797569	-656.870583	1.761612	1.263877	22219.76379
286.661244	-548.732984	523.353097	-579.811346	0.998649	1.263877	22209.84527
369.824182	-477.777449	598.123445	-473.759526	1.761612	0.500914	22215.94897
430.861201	-406.058952	586.679004	-383.729923	0.235686	-1.025011	22209.08231
513.261177	-332.814529	692.730825	-263.944773	0.235686	2.02684	22202.21564
548.357462	-253.466405	746.901179	-134.241108	0.998649	2.02684	22223.5786
574.298196	-155.807174	739.271552	9.958849	0.998649	-0.262049	22232.73415
561.327829	-32.207211	712.567856	151.106956	-2.053202	-1.787974	22213.66009
551.409313	54.770541	681.286384	273.943956	-1.290239	-1.787974	22199.92676
534.624133	147.089032	643.138247	384.573553	-1.290239	-1.787974	22209.08231
509.446363	231.777896	516.486433	412.803175	-1.290239	-0.262049	22195.34898
464.431561	330.963052	463.079041	539.454989	-2.816165	0.500914	22204.50453
423.231574	405.7334	377.627214	641.691996	0.998649	-0.262049	22223.5786
351.513076	470.585233	270.812431	634.062368	-0.527277	-1.025011	22228.91934
275.979765	536.200028	101.434704	696.625313	-0.527277	-0.262049	22218.23786
211.890895	574.348165	19.034728	746.217891	-1.290239	1.263877	22228.15638
118.809442	588.081494	-108.380049	732.484561	-1.290239	0.500914	22223.5786
42.513168	594.185196	-186.965211	733.247524	0.998649	2.02684	22199.92676
-39.123845	572.82224	-299.883696	740.877151	0.998649	-0.262049	2401.043733
-119.997895	552.985208	-418.905883	692.810499	2.524574	0.500914	16.78518
-211.553424	516.362997	-524.957703	589.047567	0.998649	-0.262049	12.970367
-295.479325	485.081525	-615.750269	502.832778	3.287537	1.263877	21930.60091
-375.590412	423.281543	-672.209512	363.973559	1.761612	2.02684	22209.84527
-430.523729	353.088971	-720.276164	293.018025	3.287537	2.02684	22198.40083
-511.397779	264.585294	-754.609487	151.869919	-2.053202	-1.025011	22215.94897
-533.523698	179.133467	-740.876158	76.336608	2.524574	0.500914	22228.15638
-597.612568	91.392753	-705.016909	-23.611511	-2.053202	-0.262049	22213.66009
-608.294047	6.703889	-672.209512	-165.52258	-2.053202	0.500914	22216.71194
-602.953308	-83.325714	-621.853971	-289.885506	-2.816165	0.500914	22218.23786
-598.375531	-181.747907	-545.557697	-413.48547	-1.290239	-0.262049	22201.45268
-537.338512	-263.38492	-496.728082	-528.692843	-0.527277	1.263877	22202.21564
-472.48668	-345.021933	-385.335522	-598.885415	-1.290239	-0.262049	22212.89712
-421.368176	-428.184871	-295.305919	-688.152055	-2.053202	-0.262049	22217.4749
-354.227455	-498.377443	-199.935577	-761.396478	-2.053202	0.500914	22214.42305
-227.575641	-553.31076	-65.654136	-827.011273	-2.053202	0.500914	22225.10453
-139.071963	-596.799636	75.493971	-807.174242	3.287537	1.263877	22227.39341
-45.99051	-622.740369	186.88653	-779.707583	1.761612	0.500914	22210.60823
63.113162	-632.658885	311.249456	-743.085372	-0.527277	-1.787974	22207.55638
150.853877	-607.481114	427.982755	-659.159471	-1.290239	-1.025011	22217.4749
241.646442	-579.251493	490.5457	-604.989116	0.998649	-0.262049	22225.10453
334.727896	-506.770033	582.864191	-531.744694	-0.527277	-1.025011	22221.28971
369.061219	-486.170039	639.323433	-416.53732	-0.527277	-0.262049	22222.81564
487.320443	-379.355256	645.427135	-307.433649	-0.527277	-1.025011	22202.21564
515.550065	-303.058982	717.145632	-209.774419	-0.527277	-1.025011	22221.28971
539.964872	-213.029379	765.212285	-43.448542	-2.816165	0.500914	22223.5786
572.77227	-102.399783	732.404887	96.173639	-0.527277	1.263877	22219.76379
570.483382	8.992777	704.938229	234.269894	0.998649	2.789802	22219.76379
556.750053	98.259417	672.130831	351.003193	-0.527277	1.263877	22228.91934
526.231543	206.600126	608.804924	431.11428	-0.527277	-0.262049	22225.86749
477.401928	295.103803	520.301246	508.936479	-2.816165	-1.025011	22195.34898
444.59453	356.140822	418.06424	580.654977	-0.527277	0.500914	22210.60823
382.794549	429.385245	332.612413	659.240139	-3.579128	-1.025011	22207.55638
310.313089	498.814854	194.516158	705.780866	-1.290239	1.263877	22202.97861
244.698293	556.800022	54.893977	748.506779	1.761612	2.02684	22221.28971
167.639057	581.977792	-52.683769	722.566046	-0.527277	-1.787974	22232.73415
69.979826	587.318532	-180.861509	671.447542	2.524574	0.500914	22192.29713
12.757621	582.740755	-298.35777	685.180872	0.998649	-1.025011	22219.00082
-84.901609	555.274097	-343.372572	711.884567	0.998649	0.500914	54.170354
-168.064548	538.488916	-473.8392	660.766064	0.235686	-0.262049	14.496292
-250.464523	504.155593	-528.772517	576.0772	1.761612	1.263877	11045.41154
-331.338573	465.244494	-592.861387	489.862411	1.761612	0.500914	22183.90454
-403.05707	390.474145	-723.328015	370.077261	-0.527277	-0.262049	22185.43046
-464.094089	321.044536	-719.513201	245.714335	0.998649	2.02684	22210.60823
-538.864438	224.148269	-765.290965	122.114372	-0.527277	0.500914	22231.97119
-565.568133	137.170517	-727.142829	29.032918	-1.290239	0.500914	22219.00082
-606.768121	47.903877	-761.476152	-134.241108	0.998649	1.263877	22215.18601
-609.819972	-25.340546	-653.135443	-205.959605	0.235686	1.263877	22227.39341
-589.982941	-125.288665	-580.653983	-390.596587	-0.527277	-1.787974	22226.63045
-543.442214	-236.681224	-540.979921	-497.411371	-0.527277	0.500914	22215.18601
-502.242226	-324.421939	-447.135504	-582.100234	-1.290239	1.263877	22212.89712
-445.782984	-403.770064	-327.350354	-624.063185	-2.053202	0.500914	22210.60823
-373.301524	-450.310791	-238.846677	-701.885384	0.998649	1.263877	22203.74157
-278.694144	-506.770033	-161.787441	-791.914987	-2.053202	-0.262049	22209.84527
-187.138616	-577.725568	18.271765	-756.818701	-1.290239	-1.787974	22219.00082
-87.190497	-623.503332	89.2273	-873.552	0.998649	0.500914	22206.79342
15.046509	-632.658885	244.871698	-745.37426	0.235686	2.789802	22196.87491
111.942777	-631.132959	377.627214	-688.915018	0.235686	2.02684	22219.00082
191.290902	-616.636667	411.197575	-660.685396	0.998649	-0.262049	22199.16379
279.794579	-547.207058	534.034576	-574.470607	0.998649	0.500914	22207.55638
369.061219	-496.851518	623.301216	-471.470638	-0.527277	-1.025011	22214.42305
447.646381	-424.370058	672.893794	-352.448451	3.287537	2.02684	22225.86749
503.342661	-354.940449	715.619707	-234.952189	1.761612	0.500914	22213.66009
539.964872	-239.733075	730.115999	-142.633698	0.998649	1.263877	22243.41563
560.564866	-132.918292	719.434521	5.381073	-1.290239	-1.025011	22236.54897
587.268562	-47.466466	711.04193	151.869919	1.761612	0.500914	22220.52675
576.587084	46.377951	681.286384	280.047658	-2.053202	-1.787974	22222.81564
529.283394	150.140883	646.953061	354.055044	-1.290239	-1.025011	22227.39341
509.446363	240.170486	573.708638	448.662423	0.998649	0.500914	22216.71194
464.431561	313.414909	453.160525	523.432771	0.235686	-0.262049	22226.63045
444.59453	425.570431	368.471662	597.440157	0.998649	0.500914	22231.20823
357.616778	488.133376	284.545761	690.521611	-1.290239	-1.025011	22193.82305
282.083467	538.488916	139.582841	736.299375	-2.816165	-0.262049	22207.55638
195.105715	546.881506	9.116213	730.195673	0.235686	1.263877	22209.84527
110.416851	576.637053	-103.802273	714.936418	-0.527277	2.789802	22194.58602
37.172429	586.555569	-188.491136	737.062338	-1.290239	2.02684	22203.74157
-44.464584	569.770389	-322.772578	699.677164	0.235686	0.500914	3099.154637
-146.701591	545.355581	-428.061436	673.736431	0.235686	0.500914	18.311106
-207.73861	531.622252	-549.372511	542.50684	-0.527277	-0.262049	14.496292
-304.634877	482.029674	-579.128058	517.32907	0.235686	0.500914	21594.13434
-377.8793	443.881537	-649.320629	427.299467	0.998649	1.263877	22183.14158
-431.286692	362.244524	-700.439133	333.45505	2.524574	1.263877	22216.71194
-514.44963	279.844549	-720.276164	185.440279	1.761612	-0.262049	22241.12674
-558.701469	197.444573	-731.720605	97.699564	3.287537	0.500914	22237.31193
-583.879239	92.918678	-731.720605	-39.633728	1.761612	1.263877	22227.39341
-589.219978	18.911293	-684.416915	-184.596648	1.761612	0.500914	22233.49712
-609.819972	-84.088677	-621.853971	-269.285512	0.998649	1.263877	22228.91934
-577.775537	-166.488653	-566.920654	-453.159532	-0.527277	1.263877	22206.79342
-528.945922	-255.755293	-457.816982	-498.174333	0.998649	2.02684	22225.10453
-475.53853	-340.444157	-373.891081	-582.100234	-1.290239	-1.787974	22229.6823
-393.901518	-413.688579	-280.046665	-691.203906	-0.527277	-0.262049	22212.13416
-338.205238	-496.851518	-155.683739	-743.848335	-2.053202	1.263877	22208.31935
-254.279337	-558.651499	-38.187477	-765.974254	-2.816165	0.500914	22209.84527
-136.020113	-588.407046	82.360635	-797.255726	0.998649	1.263877	22195.34898
-64.301615	-621.977406	167.049499	-756.818701	-1.290239	1.263877	22183.14158
46.327982	-620.451481	302.856866	-723.248341	-2.053202	-1.787974	22214.42305
145.513137	-617.39963	405.856836	-678.996502	0.998649	-0.262049	22209.08231
240.883479	-572.384829	484.441998	-608.80393	-2.053202	-1.025011	22195.34898
314.890865	-547.970021	549.29383	-523.352104	-0.527277	0.500914	22202.97861
388.89825	-462.518194	590.493818	-435.611389	-2.053202	-1.025011	22202.21564
452.98712	-387.747846	672.893794	-305.907724	-1.290239	-1.025011	22196.87491
536.913021	-293.90343	721.723409	-212.82627	1.761612	-0.262049	22241.88971
570.483382	-184.799758	739.271552	-35.818915	1.761612	-0.262049	22251.04526
570.483382	-110.02941	736.982664	82.440309	-1.290239	0.500914	22229.6823
584.216711	11.281665	709.516005	222.06249	0.998649	2.02684	22237.31193
567.431531	82.2372	669.07898	333.45505	0.235686	0.500914	22241.88971
523.179692	186.000132	597.360483	393.729106	-0.527277	-0.262049	22215.94897
482.742667	285.185288	506.567917	493.677225	0.235686	1.263877	22222.81564
457.564897	367.585263	428.745718	579.129051	0.235686	-0.262049	22231.97119
406.446393	446.170425	332.612413	647.032735	-2.053202	-1.025011	22214.42305
329.387157	496.525966	186.88653	678.314207	-0.527277	0.500914	22221.28971
257.66866	551.459283	86.175449	748.506779	-1.290239	-0.262049	22228.91934
161.535355	578.162979	-48.105993	750.795667	-2.053202	-1.787974	22196.87491
79.135379	579.688904	-151.868925	750.032704	-0.527277	-0.262049	22201.45268
-14.709037	567.4815	-216.720758	725.617897	-1.290239	1.263877	22190.7712
-77.271982	553.748171	-347.187386	716.462344	0.235686	1.263877	122.837001
-183.323802	539.251879	-479.179939	638.640145	-0.527277	-0.262049	15.259255
-280.22007	511.022258	-533.350293	531.062399	0.235686	-0.262049	14760.27711
-341.257089	452.274127	-585.994722	482.995746	0.998649	-0.262049	22177.03787
-426.708915	395.051922	-752.320599	308.27728	0.235686	0.500914	22189.24528
-490.034822	313.414909	-727.905791	244.18841	-1.290239	2.02684	22215.18601
-530.471848	232.540859	-766.816891	138.136589	0.235686	2.789802	22225.86749
-574.723686	140.98533	-769.868742	5.381073	3.287537	1.263877	22236.54897
-582.353314	66.214982	-680.602102	-101.43371	1.761612	-0.262049	22242.65267
-591.508866	-25.340546	-640.928039	-224.270711	2.524574	0.500914	22242.65267
-574.723686	-122.999777	-584.468797	-358.552152	3.287537	1.263877	22222.81564
-557.938506	-213.029379	-513.513262	-450.107681	0.235686	0.500914	22228.15638
-502.242226	-305.347871	-434.9281	-548.529874	-0.527277	-0.262049	22231.20823
-469.434829	-383.17007	-315.142951	-643.137253	0.235686	1.263877	22217.4749
-368.723747	-464.807083	-226.639273	-717.144639	-0.527277	-0.262049	22220.52675
-287.849697	-527.370027	-114.483751	-769.789068	0.235686	0.500914	22231.97119
-190.190467	-583.82927	25.13843	-812.514981	0.998649	0.500914	22226.63045
-109.316417	-633.421848	122.034698	-801.07054	-2.053202	-1.025011	22187.71935
5.890957	-647.91814	248.686512	-731.640931	-1.290239	0.500914	22201.45268
88.290932	-614.347779	347.108705	-676.707614	-1.290239	0.500914	22211.3712
198.157566	-615.110742	474.523482	-633.218738	-1.290239	0.500914	22183.14158
298.868647	-553.31076	539.375315	-573.707644	-1.290239	0.500914	22205.2675
358.379741	-492.273741	612.619737	-479.100265	0.235686	-2.550937	22219.00082
435.438977	-411.399691	656.108613	-365.418817	-0.527277	1.263877	22185.43046
496.475996	-361.04415	678.997496	-287.596618	0.235686	2.789802	22217.4749
541.490798	-253.466405	756.056732	-119.744816	-0.527277	-1.025011	22231.20823
578.113009	-148.94051	685.101197	-11.404107	1.761612	-0.262049	22214.42305
570.483382	-40.599801	730.878962	116.01067	0.998649	-0.262049	22228.15638
566.668568	53.244616	687.390086	275.469882	1.761612	-0.262049	22252.57118
537.675984	138.696442	614.145663	321.247646	2.524574	2.02684	22230.44527
520.127841	264.585294	563.790122	425.010578	-2.816165	-0.262049	22224.34156
480.453779	331.726015	497.412364	549.373504	-2.053202	-0.262049	22238.83786
440.016754	399.629698	385.256842	641.691996	1.761612	-0.262049	22225.86749
366.009368	478.977823	259.36799	680.603095	-2.053202	-1.025011	22217.4749
288.187169	524.755587	136.53099	734.010487	0.235686	-1.025011	22228.15638
211.127933	572.82224	21.323616	760.714183	-2.816165	-0.262049	22222.81564
122.624255	581.977792	-138.135596	733.247524	-0.527277	0.500914	22193.82305
56.246497	581.21483	-167.12818	754.610481	0.998649	2.789802	22206.79342
-40.64977	569.007426	-301.409621	719.514195	0.235686	-0.262049	4067.35435
-122.286783	535.437065	-421.194771	695.099387	-1.290239	1.263877	18.311106
-210.027498	521.703736	-507.40956	597.440157	-2.053202	-0.262049	11.444441
-294.716362	484.318562	-579.89102	524.195734	-0.527277	0.500914	21462.14179
-377.8793	430.148208	-686.705804	380.75874	-2.053202	0.500914	22171.69713
-446.545946	344.696381	-716.46135	330.403199	-2.053202	-0.262049	22186.95639
-502.242226	282.133437	-737.061344	182.388428	0.998649	0.500914	22228.91934
-548.01999	185.237169	-772.920593	67.944017	0.235686	-0.262049	22213.66009
-583.116276	105.889045	-753.846524	-42.685579	0.235686	-0.262049	22219.76379
-605.242196	28.066845	-685.179878	-167.811468	0.235686	0.500914	22227.39341
-595.32368	-55.096093	-630.246561	-283.018842	3.287537	1.263877	22243.41563
-576.249612	-166.488653	-590.572499	-449.344718	0.998649	-0.262049	22237.31193
-537.338512	-243.547889	-515.039188	-554.633576	0.235686	-0.262049	22240.36378
-470.197791	-354.177486	-386.861448	-581.337272	2.524574	-0.262049	22235.02304
-422.894102	-413.688579	-251.054081	-640.085402	0.235686	0.500914	22225.86749
-347.360791	-496.851518	-205.276317	-746.137223	-1.290239	1.263877	22223.5786
-247.412672	-550.258909	-61.076359	-775.89277	-0.527277	1.263877	22227.39341
-148.990479	-595.273711	73.968045	-756.818701	-1.290239	0.500914	22212.13416
-52.094211	-625.79222	199.856897	-761.396478	0.235686	0.500914	22219.00082
52.431683	-617.39963	302.856866	-732.403894	0.235686	-1.787974	22205.2675
137.120547	-629.607034	404.33091	-691.203906	-3.579128	-2.550937	22181.61565
238.594591	-576.962605	494.360513	-624.063185	-2.053202	0.500914	22193.06009
308.0242	-529.658915	575.234563	-533.270619	2.524574	1.263877	22212.13416
396.527878	-469.384859	635.50862	-408.907693	0.998649	1.263877	22196.11194
468.246375	-405.295989	682.812309	-312.774388	-1.290239	-1.025011	22197.63787
520.890804	-317.555274	733.16785	-193.752201	0.235686	-1.025011	22229.6823
557.513015	-209.214566	758.34562	-59.47076	0.235686	1.263877	22221.28971
566.668568	-91.718304	716.38267	79.388459	0.998649	2.02684	22222.05268
578.113009	-11.607217	656.108613	179.336577	0.235686	1.263877	22229.6823
539.964872	95.970529	656.871576	328.114311	0.998649	1.263877	22226.63045
529.283394	207.363089	557.68642	343.373565	0.998649	-0.262049	22222.81564
482.742667	294.340841	525.641985	495.966113	1.761612	-0.262049	22247.23045
452.224158	365.296375	439.427196	598.966082	0.235686	-0.262049	22240.36378
424.757499	454.563015	299.805015	650.847548	1.761612	1.263877	22228.15638
330.15012	508.73337	230.375406	737.062338	2.524574	2.02684	22238.83786
253.090883	565.955575	68.627306	753.847518	-0.527277	-1.787974	22231.97119
161.535355	581.977792	-42.002291	730.195673	-1.290239	-1.025011	22197.63787
81.424267	587.318532	-126.691155	753.084555	0.998649	1.263877	22208.31935
9.70577	577.400016	-220.535571	745.454928	0.235686	-1.025011	22225.86749
-91.005311	555.274097	-363.209603	720.277158	-0.527277	1.263877	75.533311
-179.508989	536.962991	-460.868833	656.95125	-0.527277	-0.262049	14.496292
-256.568225	501.103742	-539.453995	572.262387	-2.816165	-1.025011	13479.26267
-342.783014	461.42968	-633.298412	472.314268	-1.290239	-1.025011	22148.04529
-404.582996	389.711183	-721.039127	318.958758	-2.053202	1.263877	22163.30454
-471.723717	311.888984	-718.750238	258.684702	0.235686	-0.262049	22208.31935
-527.419997	240.933449	-772.920593	128.981036	0.998649	0.500914	22217.4749
-591.508866	160.059399	-728.668754	14.536626	2.524574	2.02684	22219.76379
-614.397749	69.266833	-732.483568	-96.855934	-1.290239	-0.262049	22225.86749
-613.634786	-17.710919	-676.024325	-241.055891	-0.527277	-1.787974	22225.86749
-599.901457	-122.236814	-582.179909	-365.418817	-1.290239	0.500914	22213.66009
-563.279245	-217.607156	-539.453995	-476.048414	0.235686	0.500914	22225.10453
-507.582965	-293.140467	-454.765131	-539.374321	-0.527277	-1.025011	22251.04526
-435.864468	-374.77748	-332.691094	-667.552061	2.524574	-0.262049	22233.49712
-383.983002	-456.414493	-243.424453	-691.966868	1.761612	-0.262049	22238.07489
-303.108952	-520.503362	-117.535602	-751.477962	2.524574	-0.262049	22244.17859
-196.294169	-584.592232	35.056946	-777.418695	-1.290239	-1.025011	22216.71194
-85.664572	-610.532965	115.930996	-783.522397	-0.527277	0.500914	22212.13416
8.942807	-635.710736	244.108736	-727.063154	-0.527277	1.263877	22212.13416
93.631671	-628.844071	386.782767	-703.41131	-0.527277	0.500914	22208.31935
182.135349	-596.036673	461.553116	-640.085402	1.761612	1.263877	22215.18601
284.372355	-567.807052	508.093842	-574.470607	-0.527277	0.500914	22208.31935
340.831598	-513.636698	616.434551	-466.892861	-2.053202	-1.787974	22196.87491
423.994536	-448.021902	609.567886	-378.389184	-1.290239	-0.262049	22191.53417
464.431561	-357.229337	669.07898	-301.329947	-0.527277	1.263877	22206.79342
539.964872	-261.096032	735.456738	-169.337394	-1.290239	0.500914	22217.4749
571.246345	-142.836808	732.404887	-19.796697	-2.053202	-1.025011	22208.31935
579.638935	-54.33313	709.516005	122.114372	0.235686	-1.787974	22225.86749
588.031525	48.666839	684.338235	297.595801	-0.527277	-2.550937	22231.97119
548.357462	137.93348	635.50862	318.958758	0.998649	-0.262049	22217.4749
508.6834	247.037151	567.604936	437.980945	-1.290239	0.500914	22222.05268
478.164891	322.570462	490.5457	566.921647	0.998649	1.263877	22231.20823
443.068605	410.311177	370.76055	617.277188	0.998649	-1.025011	22220.52675
383.557511	489.659301	251.738363	679.07717	2.524574	-1.025011	22244.94156
298.868647	532.385214	144.92358	724.091971	2.524574	2.02684	22246.46748
224.861262	567.4815	9.116213	711.884567	0.235686	0.500914	22228.15638
137.88351	591.133345	-89.305981	707.306791	0.998649	2.02684	22222.05268
24.965025	590.370382	-170.942993	755.373443	1.761612	1.263877	22229.6823
-45.227547	572.82224	-275.468888	728.669748	0.998649	0.500914	14386.42537
-131.442336	543.829656	-395.254038	703.491977	-0.527277	-0.262049	22.888882
-205.449722	524.755587	-505.120672	591.336455	1.761612	2.789802	12.207404
-311.501542	472.874121	-557.002138	510.462405	0.235686	0.500914	21736.04541
-358.805232	437.014872	-669.920623	409.751324	0.235686	1.263877	22176.27491
-440.442245	359.192673	-719.513201	330.403199	-2.053202	0.500914	22190.00824
-520.553332	284.422325	-745.453934	173.232875	-2.053202	-1.025011	22206.03046
-553.36073	187.526057	-802.67614	42.766247	-0.527277	-1.025011	22193.06009
-576.249612	108.177933	-726.379866	-25.900399	-0.527277	-1.025011	22209.84527
-609.057009	18.911293	-659.239145	-145.685549	-1.290239	-0.262049	22226.63045
-590.745904	-68.829422	-611.935455	-269.285512	0.998649	2.789802	22212.89712
-581.590351	-180.984945	-587.520648	-425.692873	0.235686	0.500914	22219.76379
-534.286661	-261.858995	-502.068821	-508.855812	0.235686	-0.262049	22230.44527
-481.642232	-342.733045	-374.654044	-589.729862	0.998649	-0.262049	22216.71194
-418.316325	-412.925617	-286.913329	-700.359459	0.235686	1.263877	22220.52675
-325.997834	-486.933002	-192.30595	-736.218707	1.761612	2.02684	22252.57118
-233.679343	-528.13299	-84.728204	-784.28536	2.524574	2.02684	22245.70452
-133.731224	-586.118158	48.027312	-827.011273	2.524574	1.263877	22203.74157
-51.331249	-641.051475	163.997648	-789.626099	1.761612	-0.262049	22218.23786
47.853907	-637.236661	310.486494	-704.174272	1.761612	-1.025011	22226.63045
131.016845	-637.999624	399.753134	-669.840949	2.524574	1.263877	22209.84527
232.490889	-580.777419	479.101258	-611.855781	0.998649	-1.025011	22206.03046
330.15012	-544.155207	592.782706	-527.92988	0.235686	-1.025011	22224.34156
409.498244	-467.095971	658.397502	-444.003979	0.235686	-0.262049	22204.50453
450.698232	-389.273772	662.212315	-323.455867	-0.527277	-0.262049	22188.48232
520.890804	-309.925647	720.197483	-199.09294	-0.527277	-0.262049	22211.3712
552.172276	-209.977529	711.04193	-72.441126	-0.527277	2.02684	22195.34898
574.298196	-103.162745	686.627123	25.218104	-2.053202	2.02684	22206.03046
578.113009	-3.97759	675.945645	194.595832	-2.816165	1.263877	22216.71194
541.490798	94.444604	637.797508	312.092093	-1.290239	1.263877	22209.08231
537.675984	193.629759	610.330849	400.595771	-2.053202	0.500914	22218.23786
498.764885	289.000101	520.301246	502.832778	-1.290239	-0.262049	22228.91934
446.883418	366.822301	446.293861	595.151269	0.998649	-1.025011	22228.15638
416.364909	435.488947	329.560562	631.010517	-0.527277	1.263877	22218.23786
357.616778	504.918556	239.530959	712.64753	-1.290239	-0.262049	22222.05268
272.927914	558.325948	93.805076	736.299375	2.524574	-0.262049	22242.65267
184.424237	581.977792	-28.268962	736.299375	2.524574	-1.025011	22232.73415
89.053895	598.00001	-109.905974	743.16604	3.287537	0.500914	22218.23786
15.809472	568.244463	-242.661491	704.25494	0.235686	-1.787974	22211.3712
-85.664572	559.08891	-395.254038	688.995685	0.235686	-0.262049	92.318491
-175.694175	530.859289	-486.809566	680.603095	4.0505	1.263877	14.496292
-245.123784	498.814854	-523.431778	568.447573	-0.527277	-0.262049	12025.0557
-329.049685	462.192643	-621.853971	502.832778	-0.527277	-1.025011	22154.14899
-408.39781	392.000071	-679.839139	387.625404	-2.053202	-1.025011	22196.87491
-472.48668	319.518611	-699.67617	264.025441	-0.527277	2.789802	22226.63045
-535.812587	231.014933	-730.957642	125.929185	-1.290239	-0.262049	22217.4749
-570.14591	148.614958	-719.513201	36.662545	-3.579128	-0.262049	22194.58602
-588.457016	61.637206	-753.083562	-137.292959	0.235686	0.500914	22211.3712
-606.005158	-38.310913	-678.313213	-219.692934	-0.527277	0.500914	22208.31935
-603.71627	-139.021994	-650.083592	-404.329917	0.998649	0.500914	22202.21564
-560.990357	-213.029379	-571.49843	-513.433588	-2.816165	-0.262049	22219.76379
-495.375562	-306.110833	-438.742914	-538.611358	-1.290239	0.500914	22229.6823
-454.938537	-379.355256	-333.454056	-632.455775	-0.527277	-1.025011	22215.94897
-385.508928	-454.888567	-209.09113	-710.277974	0.235686	-0.262049	22225.10453
-309.212654	-538.051505	-113.720788	-746.137223	-2.053202	-1.787974	22229.6823
-202.397871	-561.70335	10.642138	-819.381646	0.235686	-1.025011	22190.7712
-94.820125	-610.532965	114.40507	-797.255726	1.761612	0.500914	22233.49712
-1.738671	-627.318146	283.782798	-743.085372	1.761612	1.263877	22242.65267
100.498336	-618.162593	343.293891	-729.352043	1.761612	2.02684	22206.03046
181.372386	-612.821854	411.197575	-685.100204	-0.527277	0.500914	22217.4749
288.950132	-550.258909	530.982725	-582.100234	-0.527277	1.263877	22224.34156
338.54271	-512.110772	597.360483	-495.122482	-0.527277	-0.262049	22204.50453
416.364909	-441.155238	675.182682	-362.366966	0.998649	1.263877	22202.97861
484.268593	-346.547858	737.745626	-244.107742	-0.527277	0.500914	22225.86749
543.779686	-264.910846	742.323403	-132.715182	0.235686	0.500914	22230.44527
571.246345	-158.096062	731.641924	-13.692995	-2.053202	-0.262049	22214.42305
566.668568	-70.355348	691.967862	128.218074	-2.053202	-0.262049	22206.03046
550.646351	25.014994	669.07898	258.684702	-2.053202	-2.550937	22209.08231
519.364878	122.674225	539.375315	202.225459	-0.527277	-1.025011	22190.00824
514.787102	223.385306	532.50865	399.832808	-2.053202	-1.787974	22206.79342
465.194524	315.703797	456.975339	506.647591	-1.290239	0.500914	22221.28971
444.59453	404.970437	363.893885	589.81053	2.524574	1.263877	22217.4749
394.23899	467.533382	278.442059	688.995685	0.235686	0.500914	22224.34156
306.498275	521.703736	138.819878	739.351226	0.998649	1.263877	22226.63045
217.231635	575.111128	38.108797	739.351226	0.998649	2.02684	22213.66009
138.646473	585.792606	-51.157844	724.854934	0.235686	2.789802	22193.06009
40.987242	586.555569	-161.024478	740.114189	2.524574	1.263877	22231.20823
-39.886808	572.82224	-284.624441	727.906785	1.761612	1.263877	19360.17945
-107.027529	546.118544	-419.668846	688.232723	0.235686	-0.262049	22.125919
-210.790461	525.51855	-536.402144	547.084616	0.998649	-1.025011	13.733329
-283.271921	489.659301	-571.49843	543.269803	0.998649	0.500914	21160.00855
-362.620045	423.281543	-665.342847	399.069845	0.235686	2.02684	22185.43046
-429.760766	358.42971	-692.809505	320.484683	-1.290239	0.500914	22201.45268
-492.323711	275.266772	-720.276164	222.825453	-0.527277	-0.262049	22225.10453
-564.805171	186.000132	-730.19468	96.173639	-2.053202	-0.262049	22210.60823
-580.064425	108.940896	-712.646537	-14.455958	-0.527277	0.500914	22222.05268
-579.301463	27.303883	-660.002108	-157.892953	-1.290239	-1.025011	22229.6823
-593.797755	-85.614602	-611.935455	-287.596618	-3.579128	0.500914	22190.7712
-580.064425	-161.910876	-611.935455	-466.129898	-0.527277	1.263877	22203.74157
-544.96814	-251.177516	-540.216958	-528.692843	-1.290239	0.500914	22210.60823
-470.197791	-359.518225	-418.905883	-603.463191	-0.527277	-1.025011	22205.2675
-419.842251	-412.162654	-332.691094	-739.270558	0.235686	1.263877	22219.00082
-347.360791	-478.540412	-154.157813	-716.381676	0.235686	2.02684	22231.20823
-255.0423	-547.970021	-55.73562	-780.470546	2.524574	0.500914	22225.10453
-148.990479	-586.118158	71.679157	-782.759434	-0.527277	0.500914	22213.66009
-48.279398	-627.318146	182.308754	-747.663148	0.998649	0.500914	22219.00082
42.513168	-615.873705	314.301307	-717.907602	-1.290239	-1.025011	22222.05268
140.172398	-617.39963	396.701283	-692.729831	1.761612	-0.262049	22224.34156
245.461256	-581.540381	479.101258	-618.722446	1.761612	1.263877	22228.91934
316.41679	-525.844102	555.397532	-548.529874	1.761612	-0.262049	22219.00082
381.268623	-483.118188	572.945675	-476.048414	0.235686	0.500914	22210.60823
461.37971	-390.036734	631.693806	-318.87809	-0.527277	-1.025011	22212.89712
517.838953	-317.555274	690.441937	-245.633667	-0.527277	0.500914	22229.6823
566.668568	-225.236783	726.301185	-77.781865	0.998649	1.263877	22214.42305
546.831537	-136.733106	736.219701	76.336608	-1.290239	0.500914	22221.28971
562.853754	-7.029441	691.204899	186.966204	-0.527277	0.500914	22231.20823
564.37968	73.081647	672.893794	305.988391	-2.053202	-0.262049	22213.66009
526.994506	185.237169	607.278998	412.803175	-1.290239	1.263877	22200.68972
501.053773	266.111219	514.960507	483.758709	-1.290239	1.263877	22215.18601
454.513046	360.718599	447.056824	572.262387	0.998649	1.263877	22212.13416
398.053803	433.200059	298.27909	573.025349	-2.816165	-0.262049	22206.03046
346.172337	506.444481	212.827263	654.662362	0.998649	1.263877	22221.28971
257.66866	551.459283	91.516188	750.795667	0.235686	-0.262049	22228.15638
164.587206	581.21483	-43.528216	695.099387	0.998649	-0.262049	22202.21564
86.002044	578.925941	-119.82449	756.899369	0.235686	-1.787974	22221.28971
0.550217	578.162979	-222.824459	753.084555	-0.527277	-0.262049	22228.15638
-90.242348	561.377798	-355.579976	698.914201	0.235686	0.500914	238.044374
-166.538622	539.251879	-461.631796	640.929033	1.761612	-1.025011	16.022217
-239.783045	518.651885	-534.876219	564.632759	3.287537	0.500914	10.681478
-328.286722	482.792637	-644.742853	431.11428	1.761612	0.500914	22083.95642
-409.923735	416.414878	-727.142829	357.106895	1.761612	0.500914	22184.6675
-461.805201	327.148238	-712.646537	250.292112	0.235686	2.02684	22233.49712
-528.182959	243.9853	-787.416885	116.773633	0.235686	2.789802	22213.66009
-589.219978	149.377921	-753.846524	26.74403	-1.290239	0.500914	22215.18601
-588.457016	64.689057	-674.4984	-80.070753	-0.527277	-1.025011	22226.63045
-616.686637	-13.133142	-654.661369	-189.937388	-2.053202	-1.025011	22219.00082
-603.71627	-114.607186	-630.246561	-343.292898	-0.527277	-0.262049	22216.71194
-557.938506	-214.555305	-526.483629	-442.478054	1.761612	0.500914	22228.91934
-509.871854	-310.68861	-438.742914	-549.292837	-2.816165	0.500914	22206.79342
-459.516313	-390.799697	-352.528125	-678.996502	0.998649	2.789802	22204.50453
-382.457077	-455.65153	-259.446671	-745.37426	-2.053202	-1.025011	22209.84527
-297.00525	-520.503362	-175.52077	-798.781652	-2.053202	-1.787974	22219.00082
-200.871945	-570.09594	-64.891173	-849.900155	-0.527277	-0.262049	22208.31935
-94.057162	-587.644083	27.427318	-809.46313	0.998649	0.500914	22205.2675
-4.790522	-622.740369	251.738363	-770.55203	-0.527277	-0.262049	22219.00082
95.920559	-631.132959	362.36796	-723.248341	-1.290239	-1.025011	22203.74157
192.053864	-602.140375	447.056824	-641.611328	0.235686	1.263877	22211.3712
279.794579	-552.547797	515.72347	-569.129868	-0.527277	-1.025011	22199.92676
359.142704	-489.22189	602.701222	-491.307669	-0.527277	-0.262049	22219.76379
438.490828	-451.073753	631.693806	-384.492886	2.524574	2.789802	22219.00082
494.187108	-340.444157	714.856744	-279.204028	0.998649	1.263877	22247.23045
541.490798	-250.414554	737.745626	-142.633698	0.998649	-0.262049	22237.31193
566.668568	-164.962727	694.25675	-53.367058	0.998649	-0.262049	22224.34156
569.720419	-67.303497	699.597489	110.669931	0.998649	-0.262049	22226.63045
565.142643	40.274249	695.782676	257.158776	0.998649	0.500914	22225.86749
539.20191	137.93348	640.849359	359.395783	-0.527277	-0.262049	22215.94897
510.209326	226.437157	576.760489	450.951311	0.235686	2.02684	22228.91934
481.979704	317.992685	491.308662	531.825362	-0.527277	-1.025011	22230.44527
430.098238	395.814885	383.730916	602.780896	-0.527277	-0.262049	22193.82305
379.742698	455.325978	273.864282	647.032735	0.235686	2.02684	22206.79342
306.498275	520.177811	171.627276	721.04012	-0.527277	-0.262049	22216.71194
200.446454	547.644469	-65.654136	692.047536	0.235686	0.500914	22192.29713
147.039063	591.133345	-151.868925	660.766064	-2.053202	0.500914	22206.79342
41.750205	601.051861	-170.180031	705.017903	-0.527277	0.500914	22217.4749
-49.042361	564.429649	-285.387404	700.440126	-0.527277	0.500914	22199.92676
-121.523821	559.08891	-421.194771	697.388275	0.998649	0.500914	24.414808
-200.108982	516.362997	-495.965119	631.010517	0.998649	1.263877	12.970367
-299.294138	482.792637	-553.950287	535.640175	-1.290239	0.500914	21517.07511
-345.071902	446.933388	-621.091008	431.877243	1.761612	0.500914	22197.63787
-416.7904	380.55563	-689.757654	357.106895	1.761612	2.02684	22237.31193
-494.612599	295.103803	-722.565052	203.751385	3.287537	1.263877	22194.58602
-531.997773	201.259387	-748.505785	70.995868	0.235686	-1.025011	22225.10453
-586.93109	116.570523	-763.002077	-42.685579	0.235686	-1.025011	22233.49712
-601.427382	28.829808	-655.424331	-149.500363	0.235686	2.02684	22229.6823
-594.560717	-73.407199	-640.165077	-296.752171	0.235686	1.263877	22211.3712
-579.301463	-171.066429	-557.765101	-373.811407	-2.053202	-0.262049	22220.52675
-559.464432	-258.807144	-504.357709	-488.255818	1.761612	2.02684	22232.73415
-491.560748	-351.888598	-421.194771	-585.915048	0.235686	-0.262049	22212.89712
-397.716331	-412.925617	-271.654075	-655.344657	-2.816165	0.500914	22222.05268
-348.886716	-482.355226	-185.439285	-708.752049	-4.34209	-0.262049	22208.31935
-263.43489	-538.814468	-61.839322	-794.203875	0.998649	2.02684	22201.45268
-176.457138	-587.644083	41.160647	-822.433496	-2.053202	-0.262049	22170.93417
-62.012727	-614.347779	167.049499	-792.67795	0.235686	1.263877	22209.08231
48.61687	-621.214444	312.012419	-727.063154	-1.290239	-1.787974	22167.11936
118.809442	-628.844071	344.056854	-746.900186	1.761612	-0.262049	22197.63787
234.779778	-588.407046	498.175327	-598.122452	1.761612	0.500914	22219.76379
314.890865	-529.658915	567.604936	-549.292837	0.235686	0.500914	22219.00082
381.268623	-466.333008	652.2938	-429.507687	0.998649	1.263877	22201.45268
464.431561	-391.56266	695.782676	-303.618835	0.998649	-1.787974	22213.66009
522.416729	-309.162684	725.538222	-184.596648	1.761612	-0.262049	22253.33415
552.935239	-205.399752	757.582657	-99.144822	0.998649	1.263877	22234.26008
581.927823	-113.081261	703.412303	1.566259	0.998649	0.500914	22240.36378
567.431531	-13.896105	682.049346	234.269894	0.235686	0.500914	22242.65267
549.883388	91.392753	616.434551	276.995807	-2.053202	0.500914	22215.18601
521.653767	199.733461	536.323464	336.506901	-0.527277	-1.025011	22221.28971
501.053773	283.659362	541.664203	499.017964	-2.053202	-1.025011	22227.39341
455.276009	363.77045	440.953122	590.573492	0.998649	2.02684	22216.71194
407.972319	436.25191	356.264258	663.817915	0.998649	2.789802	22222.05268
347.698263	504.918556	249.449475	705.017903	-0.527277	0.500914	22229.6823
240.120517	534.674103	89.2273	763.766034	-2.816165	-1.025011	22199.16379
170.690908	567.4815	-45.817105	726.380859	-2.053202	-0.262049	22193.06009
89.053895	585.029643	-116.772639	747.743816	1.761612	1.263877	22193.06009
11.994658	581.21483	-227.402236	727.143822	-2.053202	1.263877	22029.0231
-83.375684	543.066693	-375.417007	685.943834	-1.290239	0.500914	300.607318
-160.43492	533.91114	-458.579945	642.454958	0.998649	-0.262049	16.78518
-242.834896	499.577817	-528.009554	585.232753	0.235686	-1.025011	1848.658712
-322.18302	466.770419	-612.698418	458.580939	-0.527277	-1.025011	22117.52678
-394.66448	398.866736	-667.631735	369.314299	0.235686	-1.025011	22193.82305
-463.331127	330.963052	-712.646537	270.892105	-2.816165	-1.025011	22221.28971
-512.160742	252.37789	-724.85394	166.366211	1.761612	0.500914	22227.39341
-553.36073	153.955697	-740.876158	46.581061	2.524574	3.552765	22241.88971
-605.242196	94.444604	-714.935425	-88.463344	-0.527277	0.500914	22241.88971
-595.32368	-14.659068	-669.157661	-222.744785	0.998649	-1.025011	22222.05268
-584.642202	-119.184963	-592.098424	-369.996594	0.998649	-0.262049	22228.91934
-583.879239	-207.68864	-514.276225	-455.44842	-1.290239	-1.025011	22227.39341
-499.190375	-307.636759	-486.809566	-557.685427	-2.816165	-0.262049	22110.66012
-473.249642	-380.881182	-344.898497	-617.19652	1.761612	2.789802	22219.00082
-378.642263	-445.733014	-229.691124	-686.626129	-0.527277	0.500914	22229.6823
-308.449691	-521.266325	-117.535602	-745.37426	0.235686	-0.262049	22226.63045
-221.471939	-568.570015	28.953244	-802.596465	0.235686	0.500914	22205.2675
-123.049746	-605.192226	97.61989	-779.707583	-2.816165	0.500914	22199.16379
-13.183112	-628.081108	255.553177	-754.529813	-2.053202	1.263877	22207.55638
83.713156	-646.392214	331.086488	-728.58908	-2.816165	-0.262049	22167.11936
194.342753	-612.058891	412.7235	-683.574278	-2.053202	0.500914	22199.92676
269.876063	-577.725568	487.493849	-640.085402	0.235686	0.500914	22219.76379
339.305673	-516.688549	557.68642	-529.455806	-0.527277	-1.025011	22191.53417
433.150089	-437.340424	621.012328	-429.507687	1.761612	2.02684	22214.42305
503.342661	-367.147852	694.25675	-281.492916	0.235686	2.02684	22230.44527
543.779686	-267.199734	746.901179	-150.263325	0.235686	0.500914	22200.68972
568.957456	-159.621988	737.745626	-9.878182	-0.527277	0.500914	22221.28971
587.268562	-69.592385	723.249334	130.506962	1.761612	-1.787974	22251.04526
580.401897	57.822392	711.804893	250.292112	-0.527277	-2.550937	22236.54897
547.5945	148.614958	603.464185	312.092093	0.998649	-1.025011	22229.6823
520.127841	221.859381	585.916042	450.188349	0.998649	-0.262049	22238.07489
488.846369	324.096387	498.93829	521.906846	0.998649	1.263877	22104.55641
[truncated: 28,725 more rows]
