# Supplementary material for: Dynamic analysis of slant cracked rotor system considering nonlinear oil film force
Source: PLoS One. 2024 Jan 25;19(1):e0294293. doi: 10.1371/journal.pone.0294293 (PMC10810477; doi:10.1371/journal.pone.0294293)
Supplement: S1 File — These data were measured by two eddy current sensors, model WT0150. (ZIP) [file pone.0294293.s001.zip › 2021.3.18 Test data for plain bearings/2021.3.18 (P=0.2Mpa, Z=8.1g Clockwise162°+4.0g)/1100.csv]

1024	30720	7	0	3
8	8	8	8	10	10	1
3	3	3	3	1	1	4
2	1	4	3	0	0	0
0	0	0	0	0.000049	-0.000012	20745.4668
124.584911	-524.089237	345.100017	-528.136714	-0.840311	2.408675	22200.68972
168.836749	-501.963317	376.381489	-494.566354	-1.603274	0.119787	22206.79342
247.421911	-461.526292	409.95185	-471.677472	-1.603274	0.119787	22178.5638
276.414495	-460.000367	498.455527	-406.825639	0.685614	-0.643175	22222.05268
339.740403	-425.667044	545.759217	-340.447881	2.21154	-1.406138	22256.386
369.495949	-414.222603	548.811068	-305.351595	3.737465	2.408675	22238.83786
406.881123	-329.533739	556.440695	-238.973837	0.685614	0.119787	22238.83786
451.132962	-295.200416	593.825869	-182.514595	1.448577	0.119787	22241.12674
459.525552	-253.237465	584.670316	-158.86275	-0.077349	0.119787	22226.63045
486.229248	-176.178229	586.959205	-85.618327	-3.1292	-1.406138	22215.18601
490.807024	-141.844905	522.107372	-36.025749	-2.366237	-0.643175	22225.10453
483.94036	-68.600483	539.655515	68.500146	-2.366237	0.119787	22227.39341
486.229248	-9.089389	522.107372	138.692718	-3.1292	-0.643175	22215.94897
464.103329	38.2143	449.625912	185.233445	-0.840311	-0.643175	22227.39341
425.192229	100.777245	464.885167	241.692687	-0.077349	0.119787	22212.89712
430.532968	157.99945	378.670377	188.285296	-0.840311	-0.643175	22196.11194
400.014459	196.91055	335.181501	334.011178	-1.603274	0.88275	22207.55638
389.33298	263.288308	303.900029	402.677825	-0.840311	0.119787	22220.52675
351.947806	310.591997	229.129681	425.566707	0.685614	0.119787	22209.08231
334.399663	357.895687	139.100078	442.351887	-2.366237	0.119787	22214.42305
298.540415	400.6216	116.974159	485.0778	0.685614	0.119787	22206.03046
244.37006	430.377147	39.914922	522.462974	2.21154	-0.643175	22210.60823
185.62193	459.369731	-22.648022	540.011117	-0.077349	1.645713	22216.71194
142.896016	489.888241	-76.818377	539.248154	0.685614	1.645713	22185.43046
109.325656	494.466017	-124.122066	513.307421	2.974502	-0.643175	22219.00082
62.784929	484.547502	-191.262787	501.100018	-0.840311	-0.643175	22223.5786
17.770128	489.888241	-233.225738	549.929633	2.21154	1.645713	22231.20823
-36.400227	476.917874	-272.8998	538.485192	0.685614	0.119787	13349.55901
-82.177991	470.05121	-321.729415	538.485192	-1.603274	0.88275	22.888882
-127.955755	450.214178	-405.655316	474.396322	-0.077349	-0.643175	12.970367
-200.437215	452.503067	-450.670118	441.588924	-0.077349	-0.643175	12.207404
-227.903874	421.984557	-432.359012	432.433371	-2.366237	0.119787	21037.93451
-284.363116	400.6216	-461.351596	398.863011	-0.840311	-2.169101	22205.2675
-314.881626	366.288277	-496.447882	317.225998	1.448577	0.119787	22220.52675
-345.400135	330.429029	-542.225646	266.870457	-0.840311	-0.643175	22205.2675
-375.918645	287.703115	-552.144162	173.789004	-0.840311	0.88275	22203.74157
-413.303819	232.006836	-562.062677	108.174208	-1.603274	0.119787	22211.3712
-457.555658	189.280922	-597.921926	17.381642	0.685614	1.645713	22202.21564
-458.31862	125.955015	-511.707137	31.877934	-3.1292	-0.643175	22212.13416
-475.103801	80.177251	-521.625652	-19.240569	-0.840311	0.119787	22227.39341
-491.888981	29.058748	-435.410863	-97.062768	0.685614	0.88275	22215.18601
-491.126018	-5.274576	-436.936788	-129.870166	2.974502	1.645713	22228.15638
-487.311204	-69.363445	-410.996055	-210.744216	1.448577	1.645713	22232.73415
-493.414906	-129.637502	-371.321993	-267.966421	2.21154	-1.406138	22214.42305
-456.792695	-169.311564	-341.566446	-332.818254	-0.840311	-1.406138	22223.5786
-412.540856	-200.593036	-298.07757	-412.166378	3.737465	2.408675	22257.14896
-401.096415	-266.207832	-244.670179	-422.084894	1.448577	0.119787	22128.20826
-355.318651	-324.193	-218.729446	-509.825609	2.974502	1.645713	22201.45268
-315.644588	-355.474472	-143.959097	-493.803391	1.448577	0.88275	22234.26008
-288.17793	-394.385571	-82.922078	-530.425603	0.685614	0.119787	22218.23786
-256.133495	-415.748528	-32.566538	-555.603373	-0.077349	0.88275	22199.16379
-179.074259	-448.555926	32.285295	-605.958914	0.685614	0.88275	22213.66009
-114.222426	-488.229988	74.248245	-566.284851	-0.077349	0.119787	22211.3712
-59.289109	-515.696647	165.803774	-568.573739	-0.077349	0.88275	22208.31935
-11.222456	-545.452193	228.366718	-512.114497	0.685614	0.88275	22193.06009
44.473823	-521.800348	298.55929	-525.847826	-1.603274	0.119787	22193.82305
94.829364	-540.874417	321.448172	-557.892261	-2.366237	0.119787	22177.80084
155.866383	-521.037386	360.359272	-525.847826	-2.366237	-0.643175	22179.32676
203.170073	-494.33369	397.744446	-512.114497	0.685614	0.88275	22203.74157
262.681166	-456.185553	496.929602	-378.596018	0.685614	3.171638	22211.3712
322.19226	-428.718895	501.507378	-365.625651	0.685614	-1.406138	22230.44527
369.495949	-413.45964	551.862919	-329.766403	-0.840311	0.119787	22233.49712
403.829272	-363.867062	575.514764	-262.625682	1.448577	0.88275	22219.00082
438.925558	-304.355968	550.336993	-222.188657	1.448577	0.119787	22225.86749
459.525552	-257.052279	577.040689	-132.922017	0.685614	1.645713	22231.20823
494.621838	-176.178229	573.225875	-102.403507	3.737465	1.645713	22239.60082
480.888509	-122.770837	527.448111	-60.440557	2.21154	-0.643175	22245.70452
473.258881	-69.363445	466.411092	-12.373904	1.448577	0.119787	22242.65267
476.310732	-27.400495	508.374043	92.151991	0.685614	0.119787	22225.10453
465.629254	41.266151	483.959235	183.707519	-0.840311	-0.643175	22228.15638
452.658888	85.51799	454.203688	231.774172	0.685614	2.408675	22232.73415
435.873707	171.732779	407.662961	285.181563	-0.077349	-1.406138	22217.4749
399.251496	216.747581	374.092601	330.959327	-0.840311	0.88275	22222.81564
368.732987	260.99942	317.633358	381.314868	-0.840311	0.119787	22230.44527
366.444098	302.199407	243.625973	414.885228	0.685614	-0.643175	22215.18601
324.481148	341.87347	160.463035	447.692626	-0.840311	0.88275	22200.68972
288.621899	392.22901	100.188978	462.188918	-3.1292	0.119787	22204.50453
246.658949	418.169743	23.129742	474.396322	0.685614	0.88275	22200.68972
171.125638	431.903073	-35.618389	490.418539	-0.840311	0.88275	22166.3564
150.525644	479.206762	-74.529488	529.329639	-0.077349	0.119787	22207.55638
112.377507	489.125278	-144.72206	544.588894	1.448577	0.119787	22219.00082
49.814562	481.495651	-169.136868	547.640745	-0.077349	1.645713	22196.87491
-7.407643	475.391949	-219.492408	541.537043	0.685614	0.119787	22205.2675
-44.029854	479.969725	-275.951651	530.855564	-0.077349	-1.406138	22209.08231
-75.311326	466.999359	-331.647931	513.307421	0.685614	1.645713	25.940733
-112.6965	463.947508	-405.655316	477.448173	1.448577	0.119787	12.970367
-175.259445	444.110476	-452.196043	436.248185	2.21154	0.88275	12.207404
-227.903874	415.117892	-435.410863	430.907446	1.448577	1.645713	20258.18659
-250.792756	387.651234	-437.699751	379.02598	1.448577	0.119787	22212.13416
-305.726073	375.44383	-539.936758	285.944526	0.685614	1.645713	22234.26008
-334.718657	328.14014	-512.470099	303.492669	0.685614	0.119787	22211.3712
-395.755676	286.17719	-526.966391	223.381581	-0.840311	-2.169101	22215.18601
-411.777893	246.503128	-552.907124	131.06309	-0.077349	0.88275	22228.91934
-427.800111	208.354991	-560.536752	98.255693	-0.077349	0.119787	22216.71194
-472.05195	131.295754	-543.751572	53.240891	-0.840311	0.119787	22222.05268
-478.155651	82.466139	-500.262696	-21.529457	-3.1292	-1.406138	22225.86749
-506.385273	50.421704	-449.907155	-73.410923	-2.366237	0.119787	22199.92676
-485.022316	-22.059756	-488.818254	-171.833116	-1.603274	-0.643175	22057.25272
-514.0149	-83.859737	-464.403447	-247.366427	-0.077349	1.645713	22210.60823
-494.177869	-118.956023	-428.544198	-299.247893	-1.603274	-0.643175	22213.66009
-473.577875	-169.311564	-327.070154	-338.921956	-1.603274	0.119787	22212.13416
-430.851962	-221.955993	-285.870166	-365.625651	-0.840311	0.88275	22230.44527
-403.385303	-266.207832	-216.440557	-399.958975	0.685614	-0.643175	22230.44527
-382.022347	-304.355968	-184.396122	-471.677472	-1.603274	0.119787	22212.13416
-324.800141	-357.000397	-141.670209	-522.033013	-0.077349	0.119787	22221.28971
-282.837191	-390.570758	-86.736892	-522.795975	-0.840311	0.119787	22200.68972
-228.666836	-411.170752	-27.988761	-549.499671	3.737465	1.645713	22225.86749
-188.229811	-462.289255	20.840854	-560.181149	2.21154	1.645713	22229.6823
-125.666867	-488.992951	51.359363	-597.566324	-0.077349	-2.169101	22216.71194
-64.629848	-520.274423	124.603786	-605.958914	-0.077349	0.88275	22197.63787
2.510873	-521.800348	235.996346	-520.507087	1.448577	0.88275	22221.28971
52.866413	-516.459609	307.714843	-535.766342	-0.077349	0.119787	22222.05268
122.296022	-530.192939	330.603725	-515.166348	-2.366237	0.119787	22182.37861
182.570079	-516.459609	389.351856	-468.625621	-0.077349	-1.406138	22206.79342
207.747849	-491.281839	409.188887	-441.158962	-0.077349	0.119787	22226.63045
280.992272	-460.76333	487.011086	-394.618235	-0.077349	0.88275	22221.28971
311.510781	-443.978149	517.529596	-371.729353	-0.840311	-0.643175	22213.66009
364.918173	-410.407789	525.159223	-303.062707	-2.366237	0.88275	22210.60823
406.118161	-366.15595	520.581446	-280.173825	-0.840311	1.645713	22211.3712
430.532968	-331.059664	552.625881	-269.492347	-1.603274	-0.643175	22204.50453
458.762589	-252.474502	585.433279	-178.699781	-0.840311	-0.643175	22217.4749
472.495919	-205.170813	560.255509	-164.203489	-0.077349	0.119787	22227.39341
496.147764	-135.741204	551.099956	-44.418339	0.685614	1.645713	22218.23786
490.807024	-88.437514	536.603664	53.240891	-0.840311	0.88275	22228.15638
472.495919	-25.111607	521.344409	147.84827	-0.077349	-0.643175	22232.73415
465.629254	35.925412	481.670347	182.181594	-0.077349	-1.406138	22191.53417
455.710739	101.540208	447.337024	237.114911	-0.077349	0.88275	22225.86749
433.584819	162.577227	433.603694	296.626004	-0.077349	-1.406138	22254.86007
408.407049	206.829065	325.262986	297.388967	1.448577	0.119787	22232.73415
389.33298	261.762382	269.566706	345.455619	2.21154	2.408675	22242.65267
361.103359	297.621631	234.47042	408.781526	1.448577	-0.643175	22243.41563
319.903371	351.791985	151.307482	431.670409	0.685614	2.408675	22214.42305
283.28116	388.414197	134.522302	462.188918	-0.840311	-1.406138	22200.68972
243.607098	429.614184	45.255661	518.648161	-1.603274	-1.406138	22218.23786
206.984886	438.769737	-31.803575	538.485192	-0.077349	1.645713	22214.42305
144.421942	480.732688	-82.159116	530.855564	1.448577	0.119787	22213.66009
103.221954	479.206762	-114.966513	512.544459	0.685614	0.88275	22207.55638
51.340488	479.969725	-191.262787	534.670378	-3.892162	0.119787	22186.95639
10.903463	483.021576	-243.144253	542.300005	-3.1292	-1.406138	22174.74899
-21.140972	484.547502	-265.270173	504.914831	-3.1292	-0.643175	22189.24528
-91.333544	456.31788	-406.418279	478.974098	-1.603274	1.645713	42.725913
-139.400196	444.873439	-398.788651	473.633359	-0.840311	-0.643175	16.022217
-184.414998	442.584551	-448.381229	412.59634	0.685614	0.88275	10.681478
-222.563135	421.221594	-440.751602	437.77411	-1.603274	-1.406138	16143.52855
-274.444601	397.56975	-472.796037	398.863011	1.448577	0.88275	22180.08972
-305.726073	385.362346	-494.158994	337.063029	-1.603274	-0.643175	22214.42305
-350.740874	346.451246	-526.203429	296.626004	-0.840311	0.119787	22223.5786
-375.155682	289.229041	-518.573801	211.93714	2.974502	0.88275	22235.786
-411.777893	258.710531	-533.070093	135.640867	0.685614	0.119787	22244.94156
-459.081583	221.325357	-572.744156	77.655699	1.448577	0.88275	22236.54897
-481.207502	149.60686	-551.381199	24.248307	0.685614	-0.643175	22221.28971
-473.577875	107.643909	-525.440466	-39.0776	0.685614	0.88275	22231.97119
-501.807496	42.029114	-465.929372	-97.062768	-0.840311	0.119787	22231.97119
-507.148235	-6.800501	-443.04049	-142.840532	0.685614	-1.406138	22212.89712
-491.888981	-51.05234	-409.47013	-222.95162	1.448577	1.645713	22222.05268
-469.763061	-118.956023	-410.996055	-264.151607	0.685614	0.119787	22231.97119
-456.029732	-173.126378	-349.196074	-309.929372	-0.077349	0.88275	22215.18601
-443.059366	-235.689322	-289.68498	-366.388614	-0.840311	0.88275	22211.3712
-404.911229	-274.600422	-232.462775	-426.66267	-2.366237	-1.406138	22208.31935
-369.05198	-300.541155	-241.618328	-528.899677	-1.603274	0.119787	22193.06009
-364.474204	-345.555956	-232.462775	-589.173733	1.448577	1.645713	22161.77862
-280.548303	-417.274454	-127.173917	-527.373752	-0.840311	1.645713	22213.66009
-260.711271	-418.800379	-97.41837	-569.336702	-1.603274	0.119787	22219.76379
-188.992774	-470.681845	33.048258	-572.388553	0.685614	0.119787	22202.21564
-129.481681	-485.178137	76.537134	-548.736708	-0.840311	0.88275	22217.4749
-70.73355	-507.304056	139.100078	-566.284851	-0.077349	0.88275	22215.18601
-11.222456	-505.015168	226.07783	-531.188565	0.685614	0.119787	22186.95639
60.496041	-515.696647	290.929663	-506.010795	-0.840311	-2.169101	22217.4749
119.244172	-524.852199	332.12965	-522.033013	2.21154	1.645713	22231.20823
177.22934	-531.718864	377.144452	-492.277466	1.448577	0.119787	22205.2675
220.718216	-491.281839	390.114818	-450.314515	1.448577	0.88275	22235.02304
278.703384	-461.526292	448.862949	-422.847857	1.448577	0.119787	22244.17859
318.377446	-427.955932	510.662931	-382.410832	1.448577	-1.406138	22212.13416
351.947806	-416.511491	533.551813	-320.61085	-0.840311	1.645713	22222.05268
397.725571	-363.104099	585.433279	-257.284943	-0.077349	0.88275	22231.20823
439.688521	-300.541155	573.988838	-195.484961	-0.840311	-0.643175	22213.66009
444.266297	-260.867092	613.6629	-171.070154	1.448577	1.645713	22224.34156
492.33295	-200.593036	593.062906	-102.403507	-0.077349	-0.643175	22228.91934
478.599621	-157.867123	546.52218	-21.529457	-2.366237	-0.643175	22196.87491
477.073695	-83.859737	541.944403	33.40386	-0.840311	1.645713	22200.68972
464.103329	-24.348644	496.166639	105.122357	-0.840311	0.119787	22210.60823
469.444068	38.2143	493.877751	176.840854	-0.077349	-0.643175	22212.89712
441.214447	73.310586	415.292589	183.707519	-0.077349	0.88275	22214.42305
435.873707	151.895748	382.485191	241.692687	2.21154	0.88275	22233.49712
407.644086	204.540177	364.174085	334.011178	1.448577	1.645713	22229.6823
382.466316	260.236457	319.159284	382.840793	-0.840311	0.88275	22220.52675
352.710769	302.96237	268.803743	421.751893	1.448577	-0.643175	22229.6823
330.58485	344.925321	164.277848	444.640775	-0.077349	0.88275	22204.50453
294.725601	386.125308	141.388966	472.107434	3.737465	0.88275	22233.49712
260.392278	429.614184	60.514916	509.492608	2.974502	0.119787	22248.75637
212.325625	452.503067	-32.566538	518.648161	-0.077349	0.88275	22212.89712
148.236756	487.599352	-76.055414	541.537043	0.685614	0.88275	22198.40083
100.933066	484.547502	-122.596141	540.77408	3.737465	0.88275	22216.71194
47.525674	477.680837	-158.455389	503.388906	-0.840311	0.88275	22221.28971
8.614575	478.4438	-222.544259	552.981484	-0.840311	0.119787	22192.29713
-32.585413	475.391949	-259.166471	531.618527	0.685614	0.88275	22221.28971
-73.022438	473.866023	-314.86275	522.462974	0.685614	0.88275	26.703696
-137.111308	449.451216	-409.47013	493.47039	-0.077349	-1.406138	15.259255
-171.444631	449.451216	-447.618267	453.033365	-0.077349	0.88275	10.681478
-226.377948	421.221594	-452.196043	446.166701	-0.840311	1.645713	19364.75723
-276.733489	401.384563	-501.788621	392.759309	-0.077349	0.119787	22167.11936
-300.385334	362.473464	-518.573801	278.314898	-1.603274	-0.643175	22196.87491
-364.474204	344.162358	-547.566385	290.522302	-3.892162	-0.643175	22210.60823
-382.785309	297.621631	-629.966361	180.655668	1.448577	0.119787	22220.52675
-401.859378	244.977202	-523.91454	164.633451	-0.840311	0.119787	22217.4749
-440.007515	207.592028	-596.396	56.292742	0.685614	0.88275	22228.15638
-458.31862	139.688344	-525.440466	44.848301	-1.603274	-1.406138	22221.28971
-501.807496	77.888363	-517.810838	-18.477606	-0.840311	1.645713	22215.94897
-495.703794	51.94763	-435.410863	-69.59611	-0.077349	-0.643175	22227.39341
-493.414906	16.088381	-431.596049	-125.292389	1.448577	0.119787	22254.09711
-472.814912	-57.919004	-411.759018	-211.507179	0.685614	0.119787	22235.786
-478.155651	-110.563433	-374.373844	-282.462713	2.21154	-1.406138	22241.12674
-486.548242	-157.10416	-335.462744	-342.736769	2.21154	1.645713	22245.70452
-423.985297	-235.689322	-325.544229	-392.329347	1.448577	1.645713	22219.76379
-394.22975	-252.474502	-288.922017	-483.121913	0.685614	0.119787	22202.97861
-379.733458	-305.118931	-179.818346	-457.18118	-0.840311	0.88275	22222.81564
-336.244582	-351.659658	-143.196135	-487.699689	-0.077349	-1.406138	22212.89712
-288.940893	-396.67446	-91.314669	-496.092279	0.685614	0.88275	22219.00082
-253.081644	-430.24482	-30.27765	-552.551522	0.685614	0.88275	22206.79342
-197.385364	-457.711479	45.255661	-582.307069	-1.603274	0.119787	22180.08972
-121.852053	-498.911466	59.751953	-588.410771	-3.1292	-2.169101	22184.6675
-72.259475	-522.563311	144.440817	-576.203367	-1.603274	1.645713	22174.74899
-2.066904	-527.141088	211.581538	-546.44782	-0.840311	1.645713	22186.95639
58.207153	-502.72628	295.507439	-552.551522	-1.603274	-1.406138	22148.04529
90.251588	-543.163305	274.907445	-621.981131	-1.603274	0.119787	22202.97861
148.236756	-507.304056	329.0778	-486.173764	0.685614	0.119787	22199.92676
223.770066	-495.859615	401.55926	-463.284882	-0.840311	0.88275	22218.23786
268.784868	-473.733696	476.329608	-398.433049	1.448577	1.645713	22230.44527
284.807085	-421.089267	532.025888	-338.921956	2.21154	0.119787	22226.63045
371.784837	-393.622609	561.781434	-308.403446	2.21154	0.88275	22242.65267
405.355198	-375.311503	552.625881	-254.233092	0.685614	-0.643175	22247.99341
434.347782	-317.326335	587.722167	-213.796067	1.448577	0.119787	22243.41563
445.792223	-277.652273	602.981422	-162.677563	2.974502	1.645713	22228.15638
495.384801	-190.674521	569.411062	-117.662762	-1.603274	0.119787	22234.26008
501.488503	-151.763421	503.033304	-29.922047	-1.603274	-2.169101	22228.91934
496.147764	-107.511582	454.966651	-25.344271	-0.077349	0.119787	22213.66009
486.992211	-18.244942	515.240707	110.463096	0.685614	-0.643175	22225.10453
478.599621	20.666157	505.322192	192.100109	-0.840311	-0.643175	22231.97119
460.288515	61.866145	466.411092	234.826022	-0.077349	0.88275	22215.94897
432.058894	118.325388	381.722228	281.366749	-0.840311	0.119787	22211.3712
412.984825	186.229071	369.514825	309.596371	-1.603274	1.645713	22211.3712
390.858906	250.317941	311.529657	392.759309	-1.603274	0.88275	22201.45268
351.947806	303.725333	252.018563	391.996346	-2.366237	-1.406138	22176.27491
327.532999	347.214209	125.366749	408.018564	2.21154	0.88275	22212.13416
304.644117	391.466048	68.144543	418.700042	1.448577	0.88275	22215.18601
235.97747	417.406781	63.566767	483.551875	1.448577	1.645713	22190.00824
203.933035	444.873439	-42.485053	478.974098	0.685614	0.88275	22214.42305
155.10342	476.917874	-72.2406	520.174086	0.685614	0.119787	22211.3712
81.096035	486.83639	-120.307253	554.507409	0.685614	0.88275	22201.45268
67.362705	489.125278	-181.344271	530.855564	-0.077349	0.88275	22204.50453
20.059016	478.4438	-237.803514	564.425925	1.448577	0.88275	22228.15638
-25.718748	490.651203	-281.29239	513.307421	2.974502	1.645713	15365.30656
-94.385395	469.288247	-340.040521	478.211136	2.974502	0.88275	20.599994
-119.563165	441.058626	-398.788651	492.707428	-0.077349	-0.643175	12.207404
-181.363147	442.584551	-425.492347	449.218552	-0.077349	1.645713	10.681478
-230.955725	415.117892	-451.43308	425.566707	1.448577	0.88275	13757.74407
-256.896458	399.095675	-494.158994	392.759309	-0.840311	-1.406138	22182.37861
-306.489036	367.814203	-514.758988	337.825992	-2.366237	-0.643175	22202.97861
-333.192731	351.029023	-535.358981	280.603787	0.685614	-0.643175	22220.52675
-358.370502	306.777184	-542.988609	220.32973	-0.840311	0.88275	22228.15638
-407.96308	236.584612	-531.544168	130.300128	-0.840311	0.119787	22190.7712
-452.214918	191.569811	-562.82564	73.840885	-0.840311	1.645713	22203.74157
-469.000099	143.503158	-560.536752	-2.455389	-0.077349	0.119787	22205.2675
-475.866763	100.777245	-539.173795	-24.581308	-0.077349	0.88275	22201.45268
-487.311204	54.999481	-456.77382	-60.440557	-0.077349	0.119787	22219.00082
-500.281571	-15.193091	-437.699751	-115.373874	-0.077349	0.119787	22233.49712
-495.703794	-57.919004	-462.877521	-260.336794	-0.840311	1.645713	22216.71194
-479.681577	-113.615284	-378.95162	-278.647899	1.448577	-1.406138	22222.05268
-469.000099	-156.341197	-328.59608	-313.744185	0.685614	0.119787	22229.6823
-432.377887	-208.985626	-295.788682	-364.862689	-0.077349	-0.643175	22222.05268
-405.674191	-248.659689	-249.247955	-411.403416	1.448577	-0.643175	22239.60082
-382.022347	-299.778192	-201.181303	-465.57377	0.685614	1.645713	22248.75637
-325.563104	-333.348552	-174.477607	-529.66264	-0.840311	0.119787	22212.13416
-291.992744	-396.67446	-85.973929	-518.981162	-0.840311	-0.643175	22207.55638
-233.244613	-436.348522	-79.107265	-554.84041	1.448577	1.645713	22070.98605
-205.777954	-460.76333	21.603817	-583.832994	-0.077349	0.88275	22218.23786
-135.585383	-477.54851	68.144543	-567.810777	-0.077349	0.88275	22185.43046
-79.889103	-521.037386	134.522302	-599.092249	-0.077349	0.88275	22216.71194
-6.64468	-533.24479	227.603755	-529.66264	0.685614	1.645713	22223.5786
41.421972	-531.718864	284.062998	-532.714491	0.685614	0.88275	22193.06009
87.199737	-550.792932	339.759278	-531.951528	-1.603274	0.119787	22198.40083
143.658979	-530.192939	383.248154	-493.803391	-1.603274	-0.643175	22196.11194
221.481178	-495.859615	415.292589	-444.973776	-1.603274	0.119787	22197.63787
269.547831	-478.311472	465.648129	-409.87749	-0.840311	0.88275	22214.42305
306.170042	-450.844814	497.692564	-381.647869	-2.366237	-1.406138	22220.52675
343.555216	-414.985565	505.322192	-346.551583	-0.840311	0.88275	22214.42305
417.562602	-382.178168	524.39626	-283.225676	0.685614	0.119787	22225.10453
429.007043	-307.407819	569.411062	-229.055322	1.448577	0.119787	22232.73415
448.081111	-263.155981	599.929571	-150.47016	1.448577	0.88275	22215.94897
467.918142	-201.355999	562.544397	-138.262756	0.685614	0.119787	22219.00082
491.569987	-141.081943	586.196242	-21.529457	2.21154	0.88275	22247.99341
503.777391	-86.148626	561.781434	46.374226	2.21154	1.645713	22247.99341
489.281099	-12.904203	485.485161	134.114941	2.21154	-0.643175	22239.60082
471.732956	20.666157	503.796266	205.070476	3.737465	-0.643175	22244.17859
456.473701	80.940214	456.492577	231.774172	-0.077349	0.88275	22237.31193
429.007043	136.636493	439.707396	295.100079	0.685614	0.119787	22224.34156
406.881123	184.703146	349.677793	302.729706	-0.840311	-0.643175	22225.86749
390.095943	247.26609	316.870396	395.81116	0.685614	0.88275	22231.97119
374.836688	293.806817	268.803743	394.285234	0.685614	-1.406138	22216.71194
342.029291	350.26606	152.833407	453.033365	-0.077349	0.119787	22212.13416
297.777452	369.340128	146.729705	471.344471	2.21154	1.645713	22212.89712
253.525613	399.858638	81.11491	526.277788	-1.603274	0.119787	22190.00824
202.40711	441.821588	-38.67024	520.174086	-2.366237	0.119787	22063.35643
147.473793	459.369731	-82.922078	507.966682	-0.840311	-0.643175	22183.14158
106.273805	484.547502	-125.647992	553.744446	-0.840311	-0.643175	22187.71935
56.681227	474.628986	-181.344271	526.277788	-0.840311	0.119787	22198.40083
11.666426	487.599352	-225.59611	545.351856	0.685614	0.119787	22206.79342
-31.059488	460.895657	-295.788682	514.833347	0.685614	-0.643175	22187.71935
-64.629848	455.554918	-417.099757	470.581508	1.448577	1.645713	35.096286
-119.563165	455.554918	-384.292359	471.344471	-3.1292	-1.406138	12.970367
-167.629818	447.162327	-434.6479	453.796328	-0.077349	0.119787	12.207404
-218.748321	436.480849	-434.6479	440.062999	2.21154	0.88275	9382.152776
-250.792756	395.280861	-449.144192	405.729676	0.685614	-1.406138	22192.29713
-295.044595	374.680867	-503.314546	352.322284	2.974502	3.171638	22224.34156
-327.851992	341.110507	-503.314546	274.500085	-0.077349	-0.643175	22224.34156
-367.526055	303.725333	-524.677503	235.588985	2.21154	0.88275	22236.54897
-413.303819	251.843867	-537.64787	151.663084	0.685614	0.88275	22222.05268
-429.326036	194.621661	-591.818224	50.18904	-0.840311	-0.643175	22212.89712
-471.288987	151.132785	-537.64787	60.107556	-0.077349	0.119787	22225.10453
-485.022316	105.355021	-557.484901	-26.107234	-0.077349	0.88275	22227.39341
-496.466757	52.710592	-505.603435	-107.744246	0.685614	0.119787	22219.00082
-485.022316	-11.378277	-419.388645	-151.233122	-2.366237	-1.406138	22212.89712
-505.62231	-59.44493	-417.099757	-174.884967	-2.366237	0.88275	22209.08231
-479.681577	-95.304179	-380.477546	-270.255309	-3.1292	-1.406138	22200.68972
-491.126018	-148.71157	-360.640515	-347.314546	-1.603274	0.119787	22210.60823
-440.007515	-214.326365	-311.047937	-369.440465	-2.366237	0.119787	22220.52675
-403.385303	-272.311533	-288.922017	-443.447851	-0.077349	-1.406138	22206.79342
-382.785309	-293.67449	-249.247955	-499.907093	-0.077349	1.645713	22190.00824
-333.955694	-356.237435	-158.455389	-538.05523	0.685614	0.119787	22222.81564
-295.807557	-408.118901	-111.1517	-505.247832	0.685614	-0.643175	22211.3712
-254.60757	-433.296671	-29.514687	-538.05523	2.974502	0.119787	22191.53417
-192.807588	-463.052218	16.263077	-561.707075	0.685614	0.119787	22220.52675
-137.874271	-495.096653	99.426016	-543.395969	2.974502	0.88275	22224.34156
-74.548364	-527.90405	145.20378	-577.729292	2.21154	2.408675	22219.76379
-18.089121	-534.770715	206.240799	-542.633006	1.448577	-0.643175	22207.55638
59.733078	-520.274423	287.114849	-522.033013	0.685614	-1.406138	22214.42305
105.510842	-538.585529	338.233352	-525.847826	-2.366237	0.88275	22201.45268
170.362675	-514.933684	338.996315	-505.247832	2.21154	-0.643175	22189.24528
214.614514	-499.674429	438.944434	-447.262664	-0.840311	0.119787	22222.81564
261.155241	-476.022584	466.411092	-419.796006	1.448577	0.119787	22221.28971
282.518197	-453.133702	470.225906	-390.040459	1.448577	0.119787	22231.20823
355.76262	-395.148534	538.129589	-324.425664	-0.840311	0.119787	22228.15638
385.518167	-389.044832	571.69995	-248.892353	-0.840311	0.119787	22194.58602
426.718155	-317.326335	565.596248	-226.766433	-1.603274	0.119787	22208.31935
439.688521	-257.815241	576.277726	-182.514595	-3.1292	0.119787	22211.3712
468.681105	-205.933775	561.781434	-124.529427	-0.077349	0.88275	22202.97861
490.807024	-150.237496	554.91477	-51.285004	-0.840311	-0.643175	22220.52675
499.962577	-89.963439	528.974037	24.248307	0.685614	0.88275	22233.49712
482.414434	-22.059756	501.507378	115.803836	1.448577	0.88275	22218.23786
482.414434	37.451338	503.033304	173.026041	-1.603274	-2.169101	22223.5786
438.162596	79.414288	442.759247	170.737153	3.737465	1.645713	22234.26008
437.399633	146.555009	421.396291	279.840824	-0.077349	-0.643175	22215.18601
414.510751	205.30314	381.722228	334.011178	2.974502	2.408675	22247.99341
396.962608	254.895718	325.262986	392.759309	1.448577	0.88275	22253.33415
364.15521	306.777184	264.225967	413.359303	2.21154	-0.643175	22204.50453
335.925589	357.132724	172.670438	441.588924	0.685614	1.645713	22215.94897
309.984856	389.940122	128.4186	491.944465	-0.077349	0.119787	22231.20823
254.288576	425.036408	75.011208	533.907415	-0.077349	0.88275	22209.08231
220.718216	441.058626	1.766785	540.011117	-1.603274	0.88275	22184.6675
156.629346	473.10306	-75.292451	542.300005	-0.840311	-0.643175	22216.71194
115.429358	482.258613	-90.551706	538.485192	-0.840311	-0.643175	22212.89712
72.703445	480.732688	-191.262787	504.914831	2.21154	1.645713	22195.34898
10.1405	479.969725	-207.285005	552.218521	-3.1292	0.119787	22202.97861
-24.955786	480.732688	-258.403508	541.537043	-0.077349	0.119787	22204.50453
-81.415028	477.680837	-333.936819	493.47039	-2.366237	0.88275	76.296274
-105.066873	441.821588	-357.588664	501.100018	-1.603274	-0.643175	13.733329
-178.311296	446.399365	-422.440496	469.055583	-2.366237	0.88275	11.444441
-212.644619	428.851222	-439.225677	442.351887	-0.840311	0.88275	10747.09311
-261.474234	408.251228	-467.455298	401.914862	0.685614	0.119787	22173.22306
-303.437185	375.44383	-515.52195	342.403768	0.685614	0.88275	22221.28971
-329.377918	338.058656	-549.092311	201.255662	-0.077349	0.119787	22207.55638
-393.466788	309.829035	-551.381199	253.900091	-0.077349	0.119787	22219.00082
-404.911229	270.154972	-535.358981	169.211227	2.21154	0.119787	22231.97119
-423.222334	221.325357	-549.855273	102.833469	-0.840311	-0.643175	22232.73415
-450.688993	166.39204	-502.551584	61.633481	0.685614	0.119787	22238.07489
-469.000099	96.962431	-508.655286	11.277941	3.737465	3.171638	22246.46748
-520.881565	67.206884	-438.462714	-68.070184	2.21154	0.88275	22227.39341
-507.148235	24.480971	-450.670118	-122.240538	0.685614	-1.406138	22215.94897
-496.466757	-58.681967	-443.04049	-229.055322	-0.077349	0.88275	22227.39341
-497.992683	-97.593067	-391.921987	-281.69975	-0.077349	-1.406138	22222.05268
-481.970465	-154.052309	-318.677564	-329.00344	0.685614	1.645713	22219.00082
-438.481589	-204.40785	-325.544229	-386.225645	2.21154	2.408675	22230.44527
-416.35567	-257.815241	-270.610912	-420.558969	-0.077349	-1.406138	22206.03046
-390.414937	-299.778192	-201.944265	-470.914509	-3.1292	-0.643175	22190.00824
-349.977912	-346.318919	-163.033166	-491.514503	-1.603274	0.119787	22208.31935
-276.733489	-401.252236	-103.522072	-544.158932	-0.840311	0.88275	22189.24528
-255.370532	-434.059634	-66.136898	-558.655224	-0.840311	0.119787	22200.68972
-182.12611	-466.867031	4.055674	-567.810777	-0.840311	-0.643175	22207.55638
-138.637234	-473.733696	68.144543	-557.892261	-0.077349	-0.643175	22210.60823
-65.392811	-517.222572	107.818606	-578.492255	-1.603274	0.119787	22191.53417
-24.955786	-538.585529	175.722289	-535.003379	-1.603274	0.119787	22203.74157
15.481239	-547.741082	288.640774	-557.892261	0.685614	0.119787	22212.89712
108.562693	-519.51146	284.825961	-574.677441	-1.603274	0.88275	22183.90454
148.236756	-533.24479	360.359272	-492.277466	1.448577	-0.643175	22231.20823
207.747849	-483.652212	426.73703	-441.921925	1.448577	1.645713	22252.57118
274.88857	-468.392957	475.566645	-416.744155	2.21154	0.119787	22231.20823
312.273744	-436.348522	524.39626	-384.69972	1.448577	-1.406138	22236.54897
345.844104	-394.385571	520.581446	-332.818254	-0.077349	0.119787	22238.07489
390.858906	-366.15595	539.655515	-291.618266	-0.077349	0.88275	22219.76379
432.821856	-318.089298	581.618465	-203.877551	0.685614	0.119787	22219.76379
462.577403	-267.733757	569.411062	-177.936818	0.685614	0.119787	22228.15638
461.051478	-220.430067	579.329577	-107.744246	-0.077349	0.88275	22228.15638
502.251465	-144.896756	541.944403	-67.307221	0.685614	0.119787	22216.71194
473.258881	-110.563433	512.188856	-12.373904	-1.603274	0.88275	22210.60823
475.54777	-37.319011	500.744415	103.596432	-2.366237	-0.643175	22209.08231
474.021844	13.799493	501.507378	179.129743	0.685614	0.119787	22200.68972
455.710739	62.629108	425.211104	221.092693	0.685614	0.88275	22217.4749
406.118161	125.955015	426.73703	284.4186	1.448577	0.119787	22222.81564
409.932974	190.806848	364.937048	320.277849	-3.892162	0.119787	22213.66009
390.095943	247.26609	335.944464	375.211166	1.448577	0.88275	22229.6823
367.970024	306.014221	261.937079	384.366719	-0.077349	0.119787	22227.39341
352.710769	358.65865	154.359333	414.885228	0.685614	0.88275	22212.13416
293.962638	381.547532	139.100078	457.611142	1.448577	0.119787	22193.82305
245.133023	412.066042	56.700102	488.892614	2.21154	-0.643175	22221.28971
204.695998	441.058626	14.737152	525.514825	-0.077349	0.88275	22226.63045
175.703414	471.577135	-67.662824	557.55926	2.974502	1.645713	22229.6823
111.614544	466.999359	-114.203551	559.085186	0.685614	-0.643175	22220.52675
61.259004	492.940092	-163.033166	543.062968	-0.077349	0.88275	22209.84527
26.92568	496.754905	-254.588694	567.477776	-1.603274	-1.406138	22207.55638
-43.266891	470.814172	-243.907216	530.092602	-0.077349	0.119787	22198.40083
-57.763183	474.628986	-333.936819	542.300005	-0.840311	0.119787	66.377758
-105.829836	470.814172	-393.447912	498.048167	-1.603274	-1.406138	16.022217
-163.815004	449.451216	-424.729385	478.974098	-0.077349	0.119787	9.918516
-204.252029	435.717886	-420.914571	465.240769	-1.603274	-0.643175	5519.272439
-263.00016	400.6216	-482.714553	408.018564	-2.366237	-1.406138	22125.91937
-299.622371	380.784569	-499.499733	334.011178	-2.366237	0.119787	22196.87491
-321.74829	341.87347	-507.12936	307.307482	-2.366237	-0.643175	22204.50453
-369.814943	306.777184	-542.988609	243.218613	-0.077349	0.119787	22201.45268
-421.696409	248.029053	-511.707137	187.522333	-1.603274	0.88275	22175.51195
-434.666775	226.666096	-543.751572	69.263109	-1.603274	-0.643175	22228.91934
-465.948248	151.895748	-533.070093	31.877934	0.685614	0.119787	22213.66009
-480.44454	109.169835	-526.203429	-2.455389	0.685614	0.88275	22225.86749
-500.281571	71.021698	-462.114559	-58.151669	0.685614	-0.643175	22230.44527
-487.311204	30.584673	-428.544198	-136.73683	-1.603274	-1.406138	22210.60823
-478.918614	-47.237526	-465.929372	-247.366427	1.448577	1.645713	22247.99341
-489.600093	-76.23011	-414.047906	-258.047906	2.21154	-0.643175	22251.80822
-470.526024	-156.341197	-335.462744	-309.166409	0.685614	-0.643175	22230.44527
-431.614924	-197.541185	-314.099788	-346.551583	0.685614	-0.643175	22232.73415
-404.911229	-254.000428	-263.744247	-412.929341	-3.1292	-2.169101	22230.44527
-371.340868	-277.652273	-212.625744	-458.707105	-0.077349	0.88275	22208.31935
-347.689023	-344.030031	-152.351687	-491.514503	-0.077349	-0.643175	22190.7712
-296.57052	-382.94113	-104.285035	-512.114497	-0.840311	-0.643175	22222.81564
-250.792756	-424.141118	-53.166532	-541.107081	0.685614	1.645713	22215.18601
-202.726103	-450.081851	-2.810991	-581.544106	0.685614	0.88275	22186.95639
-138.637234	-488.992951	100.951941	-557.129298	-3.1292	-0.643175	22197.63787
-88.281693	-516.459609	127.655637	-597.566324	-0.840311	1.645713	22193.06009
-31.82245	-520.274423	237.522271	-550.262634	-3.892162	-1.406138	22190.00824
36.081233	-532.481827	300.085216	-508.299683	-1.603274	-0.643175	22191.53417
79.570109	-548.504044	332.12965	-535.766342	-2.366237	-0.643175	22199.16379
152.814532	-521.037386	377.907415	-498.381168	-1.603274	-1.406138	22193.06009
213.851551	-499.674429	427.499993	-446.499702	1.448577	0.119787	22227.39341
254.288576	-474.496659	480.144421	-406.062677	0.685614	0.88275	22231.20823
306.170042	-459.237404	482.43331	-386.988608	-0.077349	-0.643175	22214.42305
334.399663	-412.696677	533.551813	-351.892322	0.685614	0.88275	22225.10453
386.281129	-379.126317	522.107372	-302.299744	1.448577	-0.643175	22239.60082
443.503335	-320.378186	579.329577	-240.499763	-0.077349	-2.169101	22238.07489
456.473701	-257.052279	567.885136	-201.588663	-3.1292	-0.643175	22225.10453
494.621838	-207.459701	559.492546	-150.47016	2.21154	0.119787	22241.88971
482.414434	-150.237496	571.69995	-45.944265	-0.840311	-1.406138	22224.34156
477.073695	-105.222694	557.966621	27.300158	-0.077349	1.645713	22225.10453
480.888509	-41.133824	516.766633	104.359394	-2.366237	-2.169101	22226.63045
461.81444	7.695791	499.21849	173.789004	-0.840311	-1.406138	22221.28971
462.577403	64.917996	482.43331	222.618619	-0.840311	0.119787	22219.00082
442.740372	127.480941	435.12962	266.870457	1.448577	0.119787	22231.20823
422.903341	192.332773	382.485191	320.277849	-1.603274	-0.643175	22226.63045
393.910757	233.532761	326.788911	366.818576	-1.603274	0.119787	22199.16379
376.362614	295.332743	247.440787	366.055613	-0.077349	0.119787	22208.31935
339.740403	323.562364	135.285264	404.966713	-2.366237	-0.643175	22178.5638
303.118191	383.073458	148.255631	480.500024	-3.1292	-0.643175	22199.16379
262.681166	407.488265	103.240829	498.811129	1.448577	0.119787	22222.81564
220.718216	448.688253	4.055674	526.277788	0.685614	0.88275	22212.89712
175.703414	467.762321	-83.685041	543.825931	-1.603274	-0.643175	22198.40083
132.214538	487.599352	-123.359103	547.640745	-0.840311	0.119787	22210.60823
72.703445	494.466017	-171.425756	540.011117	-0.840311	0.119787	22206.79342
33.792345	503.62157	-223.307222	544.588894	-0.840311	-0.643175	22178.5638
-15.03727	489.125278	-233.225738	504.914831	1.448577	-0.643175	22221.28971
-64.629848	476.154911	-327.070154	452.270402	-0.840311	0.119787	109.866634
-129.481681	457.080843	-408.707167	456.085216	1.448577	0.119787	15.259255
-150.081675	454.791955	-423.966422	478.974098	-0.077349	0.119787	10.681478
-196.622402	419.695669	-417.099757	458.374104	0.685614	0.119787	7098.605304
-262.237197	418.169743	-497.210845	417.174117	0.685614	0.119787	22149.57122
-277.496452	399.095675	-502.551584	327.907476	-0.840311	1.645713	22207.55638
-350.740874	348.740134	-497.210845	284.4186	0.685614	0.88275	22226.63045
-369.814943	315.169774	-536.121944	252.374165	-0.077349	0.88275	22215.18601
-426.274185	239.636463	-521.625652	191.337146	1.448577	1.645713	22216.71194
-442.296403	203.014252	-568.929342	65.448295	-1.603274	-0.643175	22208.31935
-468.237136	179.362407	-569.692305	28.063121	-1.603274	-1.406138	22203.74157
-473.577875	116.0365	-575.033044	-56.625743	-2.366237	0.88275	22200.68972
-507.148235	70.258735	-482.714553	-135.210905	-0.840311	0.119787	22215.94897
-497.22972	24.480971	-463.640484	-135.210905	-3.1292	-1.406138	22216.71194
-488.074167	-46.474563	-430.070124	-219.136806	-0.077349	0.119787	22216.71194
-467.474173	-105.222694	-385.818285	-249.655315	-2.366237	-2.169101	22225.86749
-461.370471	-155.578235	-361.403477	-302.299744	0.685614	2.408675	22233.49712
-433.903813	-185.333781	-280.529427	-370.203428	-0.077349	0.119787	22215.94897
-423.985297	-240.267099	-266.033135	-423.610819	1.448577	-1.406138	22192.29713
-380.496421	-310.45967	-203.470191	-470.151546	-0.840311	-0.643175	22225.10453
-345.400135	-348.607807	-154.640576	-483.884876	1.448577	0.119787	22234.26008
-307.251998	-382.94113	-135.566507	-535.766342	0.685614	-0.643175	22222.81564
-264.526085	-417.274454	-51.640606	-570.862628	0.685614	-0.643175	22212.13416
-200.437215	-440.163336	-11.966544	-571.62559	-0.077349	0.88275	22212.89712
-163.815004	-476.785547	75.774171	-578.492255	1.448577	0.119787	22215.18601
-89.044656	-529.429976	138.337115	-564.758926	0.685614	1.645713	22202.97861
-41.740966	-524.852199	204.714873	-538.05523	-1.603274	-2.169101	22202.97861
25.399755	-521.800348	302.374104	-504.48487	0.685614	0.119787	22204.50453
81.858997	-542.400342	305.425955	-551.788559	-0.840311	0.119787	22196.11194
139.081203	-524.089237	367.988899	-496.855242	0.685614	-0.643175	22206.03046
195.540445	-498.911466	433.603694	-464.047845	-2.366237	0.88275	22199.92676
265.733017	-472.970733	484.722198	-431.240447	-2.366237	0.119787	22183.14158
275.651533	-471.444808	443.52221	-427.425633	-0.077349	0.119787	22208.31935
350.421881	-401.252236	526.685148	-320.61085	0.685614	1.645713	22210.60823
390.858906	-375.311503	560.255509	-263.388645	-0.077349	0.88275	22225.10453
423.666304	-329.533739	565.596248	-232.107173	2.21154	0.88275	22231.20823
455.710739	-266.970794	588.48513	-173.359042	-1.603274	0.119787	22215.18601
465.629254	-214.326365	543.470329	-155.047936	-0.077349	-0.643175	22227.39341
486.992211	-149.474533	560.255509	-31.447973	0.685614	0.119787	22231.97119
484.703323	-98.356029	544.233291	32.640897	1.448577	3.171638	22217.4749
490.044062	-41.133824	532.025888	119.618649	0.685614	-0.643175	22248.75637
484.703323	27.532822	516.766633	170.737153	1.448577	-0.643175	22252.57118
476.310732	78.651325	413.766663	210.411215	0.685614	0.88275	22230.44527
441.977409	135.873531	422.922216	269.159346	2.21154	-0.643175	22235.02304
431.295931	186.229071	389.351856	321.040812	-0.077349	0.88275	22240.36378
394.67372	238.8735	334.418539	382.077831	-0.077349	-1.406138	22209.84527
377.888539	287.703115	276.433371	399.625974	-0.077349	-0.643175	22195.34898
345.844104	331.954954	187.929693	456.085216	0.685614	2.408675	22227.39341
306.933005	381.547532	159.700072	480.500024	-3.1292	0.119787	22215.18601
265.733017	409.777153	98.663053	512.544459	1.448577	0.88275	22190.7712
209.273774	432.666035	17.02604	530.855564	-0.840311	0.88275	22191.53417
152.051569	462.421582	-68.425786	504.151869	-1.603274	0.88275	22186.95639
120.007134	478.4438	-145.485023	475.922247	-0.840311	-1.406138	22178.5638
68.125668	488.362315	-167.610942	523.225937	-0.840311	0.119787	22193.82305
27.688643	488.362315	-219.492408	549.929633	-3.1292	-0.643175	22204.50453
-5.881717	486.83639	-243.907216	546.877782	-2.366237	-1.406138	22196.87491
-53.185407	471.577135	-306.47016	528.566676	0.685614	0.119787	205.236976
-111.170575	467.762321	-360.640515	485.840763	-0.077349	-0.643175	15.259255
-160.763153	448.688253	-398.025689	499.574092	2.21154	0.88275	14.496292
-208.066843	425.036408	-433.884937	458.374104	0.685614	0.88275	10.681478
-259.185346	412.829004	-461.351596	416.411154	-0.077349	-1.406138	22090.82308
-287.414967	392.22901	-523.91454	343.166731	2.21154	-0.643175	22224.34156
-327.08903	362.473464	-536.884907	270.685271	0.685614	0.119787	22236.54897
-368.289017	318.984588	-554.43305	219.566768	-0.077349	-0.643175	22238.07489
-380.496421	267.866084	-517.810838	161.5816	-0.840311	-0.643175	22220.52675
-432.377887	222.08832	-552.907124	112.751985	0.685614	0.119787	22223.5786
-461.370471	173.258705	-510.181211	59.344593	0.685614	0.88275	22228.91934
-483.496391	108.406872	-511.707137	9.752015	-1.603274	0.119787	22212.13416
-501.807496	68.73281	-457.536782	-44.418339	0.685614	-0.643175	22221.28971
-486.548242	9.221716	-427.018273	-119.95165	-0.077349	1.645713	22231.20823
-497.22972	-38.081973	-449.907155	-187.092371	1.448577	2.408675	22218.23786
-486.548242	-102.933806	-382.003471	-257.284943	-1.603274	-1.406138	22199.92676
-469.763061	-128.874539	-367.507179	-311.455297	-2.366237	0.119787	22210.60823
-459.844546	-189.911558	-334.699782	-345.025658	-0.840311	0.119787	22204.50453
-422.459372	-263.918943	-284.344241	-454.892292	-0.077349	0.88275	22203.74157
-391.940862	-281.467086	-247.72203	-454.892292	-0.077349	0.119787	22220.52675
-345.400135	-343.267068	-155.403538	-470.914509	-2.366237	-2.169101	22211.3712
-297.333483	-385.992981	-106.573923	-517.455236	-0.077349	-0.643175	22205.2675
-264.526085	-415.748528	-56.218383	-543.395969	-0.077349	0.119787	22209.84527
-217.222395	-461.526292	4.055674	-586.884845	-0.077349	-1.406138	22210.60823
-136.348345	-479.074435	68.144543	-561.707075	-0.077349	-0.643175	22184.6675
-90.570581	-516.459609	140.626003	-567.810777	1.448577	0.88275	22225.10453
-19.615047	-531.718864	154.359333	-602.907063	1.448577	0.119787	12879.57396
29.214569	-525.615162	203.951911	-576.96633	2.21154	-0.643175	22083.19346
81.858997	-516.459609	259.64819	-550.262634	1.448577	1.645713	22208.31935
132.977501	-519.51146	349.677793	-509.825609	-0.840311	-1.406138	22225.86749
201.644147	-493.570727	419.107402	-446.499702	-0.077349	0.119787	22210.60823
264.207092	-459.237404	489.299974	-397.670086	-0.077349	0.88275	22221.28971
302.355228	-463.81518	487.011086	-383.173794	-0.077349	0.119787	22230.44527
317.614483	-429.481857	559.492546	-297.721968	0.685614	0.88275	22215.18601
400.014459	-376.074466	533.551813	-268.729384	-0.077349	-0.643175	22222.81564
416.036676	-334.874478	573.988838	-241.262725	-1.603274	0.119787	22212.89712
456.473701	-286.807825	596.87772	-173.359042	-2.366237	0.119787	22198.40083
459.525552	-212.037477	438.944434	-213.796067	-0.077349	0.119787	22202.97861
471.732956	-165.49675	489.299974	-126.055352	-1.603274	-0.643175	22215.18601
479.362583	-115.14121	532.78885	13.566829	-0.840311	0.88275	22214.42305
493.858875	-57.156042	502.270341	86.048289	-0.077349	-0.643175	22219.76379
475.54777	22.192083	531.262925	171.500115	-0.077349	-1.406138	22229.6823
457.236664	78.651325	477.09257	207.359364	-0.840311	0.88275	22228.91934
450.369999	126.717978	419.107402	240.929724	0.685614	0.119787	22217.4749
427.481117	183.940183	390.114818	308.833408	-0.077349	1.645713	22228.91934
396.962608	238.8735	329.840762	385.129682	-0.077349	-1.406138	22234.26008
377.125577	289.229041	271.092631	375.211166	2.21154	0.119787	22238.07489
362.629285	333.48088	171.907476	410.307452	-0.077349	-0.643175	22222.81564
319.903371	386.125308	152.833407	464.477806	-0.077349	0.119787	22202.97861
278.703384	417.406781	92.559351	492.707428	0.685614	0.119787	22215.18601
230.636731	439.5327	7.870487	511.781496	-1.603274	-0.643175	22207.55638
184.858967	463.184545	-85.973929	521.700012	-0.840311	0.88275	22211.3712
132.214538	486.83639	-75.292451	560.611111	0.685614	-0.643175	22206.03046
63.547892	484.547502	-153.877613	531.618527	0.685614	0.88275	22214.42305
36.844196	496.754905	-211.862781	551.455558	-0.077349	-0.643175	22208.31935
-5.881717	489.125278	-253.825731	566.714813	-0.077349	0.119787	22193.06009
-66.155774	473.866023	-309.522011	515.59631	-1.603274	1.645713	396.740623
-108.881687	457.080843	-363.692366	475.159285	-2.366237	0.119787	15.259255
-158.474265	448.688253	-386.581248	472.107434	-1.603274	0.88275	11.444441
-197.385364	412.829004	-419.388645	453.033365	-2.366237	-1.406138	9.155553
-238.585352	406.725302	-494.921956	326.381551	-1.603274	-1.406138	22003.08237
-280.548303	376.969756	-465.929372	363.766725	0.685614	1.645713	22209.08231
-326.326067	367.05124	-507.892323	289.75934	-0.077349	-0.643175	22205.2675
-358.370502	325.088289	-552.907124	259.24083	-0.840311	0.119787	22219.00082
-386.600123	267.866084	-519.336764	189.048258	-0.840311	0.88275	22214.42305
-435.429738	224.377208	-572.744156	99.781618	-1.603274	-0.643175	22209.84527
-449.163067	175.547593	-533.070093	71.551997	0.685614	-0.643175	22250.2823
-462.896397	116.0365	-517.047876	14.329791	4.500428	0.119787	22248.75637
-507.148235	65.680959	-469.744186	-26.870196	1.448577	-0.643175	22233.49712
-490.363055	32.110599	-465.16641	-123.766464	-0.077349	0.119787	22236.54897
-486.548242	-28.92642	-427.018273	-192.43311	2.21154	1.645713	22238.83786
-484.259353	-83.096775	-370.55903	-256.52198	1.448577	-0.643175	22215.18601
-477.392689	-134.978241	-357.588664	-297.721968	-0.077349	0.119787	22222.81564
-462.896397	-189.148595	-304.944235	-345.78862	-0.840311	-0.643175	22229.6823
-432.377887	-230.348583	-272.136837	-392.329347	0.685614	0.88275	22212.89712
-391.177899	-292.148565	-221.781297	-462.521919	1.448577	1.645713	22193.06009
-359.133464	-340.97818	-159.981315	-467.862658	-1.603274	0.88275	22205.2675
-306.489036	-369.970764	-105.810961	-508.299683	-0.840311	-1.406138	22190.7712
-272.155712	-427.192969	-34.092463	-529.66264	-0.077349	-0.643175	22177.03787
-214.170544	-456.185553	-47.06283	-602.907063	-0.840311	0.119787	22194.58602
-150.081675	-479.074435	36.100109	-640.292237	-1.603274	0.119787	22189.24528
-90.570581	-502.72628	120.788972	-575.440404	-0.077349	0.88275	22209.08231
-24.192823	-524.089237	180.300066	-536.529305	-0.077349	-0.643175	22212.89712
39.896047	-524.852199	268.040781	-525.084863	2.974502	0.88275	22206.03046
84.147886	-534.770715	313.055582	-512.87746	-0.840311	0.88275	22189.24528
140.607128	-533.24479	382.485191	-496.092279	-1.603274	-1.406138	22218.23786
206.221924	-491.281839	432.077769	-449.551553	2.21154	2.408675	22235.02304
260.392278	-479.074435	462.596278	-399.958975	-0.840311	-0.643175	22240.36378
291.67375	-442.452224	470.225906	-401.4849	1.448577	-0.643175	22245.70452
334.399663	-423.378155	499.21849	-351.892322	1.448577	2.408675	22244.17859
398.488533	-395.911497	557.966621	-282.462713	2.21154	0.119787	22228.91934
427.481117	-324.955962	580.855503	-214.55903	0.685614	-1.406138	22229.6823
445.792223	-295.963378	530.499962	-187.092371	-0.840311	0.119787	22228.91934
472.495919	-234.163397	574.751801	-128.34424	0.685614	0.119787	22216.71194
488.518136	-171.600452	575.514764	-39.0776	-0.840311	0.119787	22226.63045
473.258881	-128.111576	565.596248	25.774233	0.685614	0.119787	22232.73415
500.72554	-44.185675	509.899968	118.092724	1.448577	-1.406138	22217.4749
485.466285	13.03653	496.929602	169.211227	-0.077349	0.88275	22206.03046
466.392217	60.34022	480.144421	212.700103	-0.077349	2.408675	22215.18601
444.266297	134.347605	406.137036	243.981575	-2.366237	-1.406138	22192.29713
407.644086	175.547593	383.248154	269.922308	-2.366237	0.119787	22210.60823
382.466316	241.925351	320.685209	359.951911	0.685614	0.119787	22201.45268
385.518167	296.858668	255.070414	379.02598	1.448577	0.88275	22196.11194
345.844104	326.614215	180.300066	428.618558	0.685614	2.408675	22209.08231
312.273744	383.83642	152.070445	473.633359	-0.840311	-0.643175	22226.63045
287.095974	414.35493	98.663053	509.492608	-0.840311	-0.643175	22215.94897
221.481178	417.406781	18.551966	520.937049	-0.840311	-0.643175	22189.24528
182.570079	472.340098	-48.588755	521.700012	2.21154	-0.643175	22231.20823
139.081203	476.154911	-114.203551	531.618527	-0.077349	0.119787	22222.81564
81.858997	501.332682	-143.959097	542.300005	0.685614	1.645713	22198.40083
38.370121	495.991943	-205.759079	536.959266	1.448577	-0.643175	22215.94897
-28.770599	501.332682	-291.210906	499.574092	2.21154	1.645713	22217.4749
-53.94837	450.977141	-355.299775	490.418539	-1.603274	0.88275	801.110874
-116.511314	468.525284	-362.929403	491.944465	-0.840311	-1.406138	17.548143
-166.103892	443.347514	-407.944204	498.811129	-1.603274	0.119787	12.207404
-211.881656	430.377147	-423.966422	459.137067	-0.077349	-0.643175	12.970367
-233.244613	402.910489	-481.188627	408.018564	0.685614	0.119787	22110.66012
-308.777924	395.280861	-494.921956	355.374135	-2.366237	0.88275	22196.87491
-340.822359	351.791985	-526.966391	292.81119	-1.603274	0.88275	22187.71935
-360.65939	307.540147	-546.803422	235.588985	-1.603274	-0.643175	22202.21564
-414.066782	273.969786	-562.062677	134.877904	-0.077349	-0.643175	22212.89712
-447.637142	215.221655	-609.366367	47.900152	2.21154	0.88275	22202.21564
-441.53344	178.599444	-583.425634	14.329791	0.685614	-0.643175	22221.28971
-456.029732	108.406872	-529.25528	-20.766494	1.448577	1.645713	22232.73415
-494.177869	67.969847	-465.929372	-50.522041	-1.603274	-2.932064	22189.24528
-505.62231	22.955046	-443.04049	-119.95165	-0.840311	-0.643175	22220.52675
-520.118602	-15.193091	-392.68495	-151.996085	0.685614	0.119787	22231.20823
-501.044534	-73.941222	-394.973838	-232.870135	-0.840311	0.119787	22228.91934
-475.866763	-125.822688	-349.959036	-300.010856	2.21154	1.645713	22244.17859
-463.659359	-200.593036	-314.099788	-354.18121	1.448577	-1.406138	22241.88971
-413.303819	-238.741173	-328.59608	-458.707105	-0.840311	-1.406138	22190.7712
-423.222334	-262.393018	-269.084986	-488.462652	1.448577	0.88275	22222.05268
-346.163098	-343.267068	-172.951681	-471.677472	1.448577	1.645713	22225.86749
-304.200147	-365.392987	-138.618358	-551.788559	-0.077349	-0.643175	22194.58602
-266.814973	-416.511491	-49.351718	-525.084863	-0.077349	1.645713	22209.08231
-221.037209	-440.163336	-8.15173	-551.788559	-1.603274	0.119787	22219.00082
-168.39278	-470.681845	70.433432	-572.388553	-1.603274	0.119787	22209.08231
-99.726134	-501.963317	124.603786	-580.781143	-0.840311	0.88275	22200.68972
-28.770599	-541.63738	202.425985	-547.973746	-3.892162	-0.643175	22193.82305
21.584941	-533.24479	255.833377	-552.551522	-3.1292	-0.643175	22191.53417
76.518258	-518.748498	246.677824	-565.521889	-2.366237	0.88275	22143.46751
134.503426	-537.059603	351.203719	-530.425603	-3.892162	-2.932064	22208.31935
181.807116	-508.829982	403.848148	-499.14413	1.448577	0.119787	22230.44527
234.451545	-479.837398	438.181471	-437.344149	-0.077349	-1.406138	22215.94897
297.777452	-454.659628	436.655545	-386.988608	-0.840311	-1.406138	22224.34156
344.318179	-426.430006	558.729583	-328.240477	0.685614	2.408675	22234.26008
380.94039	-386.755944	557.966621	-262.625682	0.685614	1.645713	22215.94897
437.399633	-344.030031	559.492546	-248.892353	0.685614	0.119787	22222.05268
445.02926	-284.518937	562.544397	-163.440526	0.685614	-0.643175	22252.57118
466.392217	-232.637471	578.566614	-135.973868	0.685614	-0.643175	22238.07489
490.807024	-167.785639	572.462913	-74.936849	2.974502	0.88275	22237.31193
494.621838	-115.14121	550.336993	12.040903	-2.366237	0.88275	22240.36378
479.362583	-40.370861	534.314776	103.596432	0.685614	-1.406138	22185.43046
488.518136	19.140232	499.981453	146.322345	-0.840311	-0.643175	22218.23786
441.977409	67.969847	451.151837	211.174178	0.685614	1.645713	22229.6823
445.02926	124.42909	441.996285	262.292681	-0.077349	-1.406138	22222.05268
422.140378	177.836481	393.166669	324.092663	-0.077349	1.645713	22221.28971
393.910757	244.214239	313.818545	362.2408	0.685614	0.119787	22225.10453
380.177428	272.443861	268.803743	387.41857	-1.603274	-0.643175	22202.97861
357.288545	317.458662	171.907476	418.700042	-3.892162	-0.643175	22193.06009
307.695968	368.577166	154.359333	459.90003	-2.366237	0.119787	22193.06009
277.940421	403.673451	99.426016	495.759278	-0.077349	0.88275	22201.45268
223.007104	441.058626	-3.573954	494.996316	-0.840311	0.88275	22190.00824
157.392308	463.947508	-101.996147	522.462974	-0.840311	-0.643175	22208.31935
115.429358	464.71047	-135.566507	511.018533	-0.077349	-1.406138	22204.50453
81.096035	490.651203	-128.699843	554.507409	1.448577	1.645713	22206.03046
35.31827	495.991943	-186.685011	572.055552	2.974502	0.119787	22217.4749
-1.303941	489.125278	-254.588694	553.744446	1.448577	1.645713	22206.79342
-44.029854	483.021576	-277.477576	530.092602	2.974502	0.88275	653.096103
-89.044656	473.10306	-339.277558	522.462974	-0.077349	-2.169101	16.78518
-145.503898	451.740104	-411.759018	504.151869	2.974502	3.171638	11.444441
-195.096476	437.243812	-459.062708	471.344471	2.974502	0.119787	12.207404
-241.637203	423.510483	-477.373813	430.144483	1.448577	-0.643175	21927.54906
-289.703855	388.414197	-478.899739	395.048197	1.448577	0.88275	22217.4749
-330.14088	363.999389	-535.358981	270.685271	-1.603274	-0.643175	22206.79342
-362.948278	322.036439	-530.018242	263.818606	-0.840311	-0.643175	22215.94897
-392.703825	265.577196	-530.018242	207.359364	-1.603274	0.119787	22225.86749
-419.407521	212.932767	-558.247864	109.700134	-0.077349	1.645713	22219.76379
-449.163067	171.732779	-544.514534	76.892736	-1.603274	-0.643175	22217.4749
-466.71121	121.377239	-520.862689	35.692748	-1.603274	0.88275	22209.08231
-497.992683	60.34022	-475.847888	-43.655377	-1.603274	-0.643175	22200.68972
-520.118602	26.006897	-472.033074	-138.262756	-0.840311	-0.643175	22198.40083
-497.992683	-20.53383	-446.092341	-161.151638	-2.366237	-0.643175	22215.18601
-480.44454	-86.911588	-420.914571	-251.944204	-0.840311	-1.406138	22225.86749
-479.681577	-125.822688	-340.040521	-332.818254	0.685614	1.645713	22220.52675
-448.400105	-196.778223	-337.751633	-380.121943	-1.603274	-0.643175	22219.76379
-423.222334	-246.3708	-297.314607	-436.581186	-0.077349	0.88275	22228.15638
-396.518639	-288.333751	-232.462775	-451.077478	1.448577	1.645713	22210.60823
-356.844576	-324.193	-171.425756	-464.810807	-0.077349	0.119787	22203.74157
-301.148296	-368.444838	-111.914662	-498.381168	-0.077349	-1.406138	22247.23045
-247.740905	-411.933714	-79.870227	-518.981162	0.685614	0.119787	22219.76379
-199.674252	-454.659628	30.759369	-580.018181	2.974502	-0.643175	22212.89712
-147.792786	-485.178137	36.100109	-567.810777	0.685614	0.119787	22217.4749
-87.51873	-517.222572	122.314898	-562.470038	3.737465	1.645713	22199.92676
-38.689115	-512.644796	188.692656	-533.477454	-1.603274	-1.406138	22197.63787
28.451606	-530.192939	187.16673	-536.529305	-0.840311	-0.643175	22204.50453
81.858997	-534.770715	311.529657	-506.010795	-0.840311	0.88275	22204.50453
126.873799	-523.326274	366.462974	-496.092279	-0.840311	-2.169101	22222.05268
202.40711	-501.963317	427.499993	-455.655254	-0.840311	0.88275	22231.20823
232.162657	-495.859615	456.492577	-414.455267	-3.1292	-0.643175	22198.40083
290.147825	-460.76333	522.107372	-403.010826	-1.603274	0.119787	22200.68972
338.214477	-404.304087	490.8259	-361.047875	-3.1292	0.119787	22212.89712
383.992241	-402.778162	527.448111	-278.647899	-1.603274	-0.643175	22213.66009
403.06631	-344.030031	507.61108	-257.284943	-2.366237	-0.643175	21959.59349
441.214447	-302.830043	543.470329	-226.766433	-0.840311	1.645713	22225.86749
466.392217	-242.555987	525.159223	-199.299775	-0.077349	-0.643175	22227.39341
498.436652	-160.918974	556.440695	-101.640545	-0.840311	-1.406138	22220.52675
486.229248	-112.852321	558.729583	34.929785	0.685614	2.408675	22229.6823
476.310732	-60.207893	526.685148	78.418661	-2.366237	-1.406138	22228.15638
470.969993	16.088381	532.78885	163.870488	0.685614	0.119787	22230.44527
463.340366	78.651325	468.69998	238.640836	0.685614	0.88275	22249.51933
449.607037	125.955015	467.174055	245.507501	0.685614	-1.406138	22248.75637
422.140378	200.725363	380.959266	298.914892	-0.077349	0.88275	15272.22511
409.932974	236.584612	336.707427	338.588955	2.974502	0.88275	22206.79342
383.992241	277.7846	297.033365	403.440787	-0.840311	-1.406138	22222.81564
329.821887	318.984588	194.033395	403.440787	-1.603274	-0.643175	22176.27491
322.955222	367.814203	161.225997	469.055583	-0.840311	0.119787	22212.89712
273.362644	402.910489	94.848239	481.262986	-2.366237	-1.406138	22224.34156
237.503396	446.399365	6.344562	514.070384	0.685614	0.88275	22195.34898
175.703414	453.266029	-46.299867	538.485192	1.448577	1.645713	22213.66009
120.007134	468.525284	-102.75911	539.248154	-3.892162	-0.643175	22196.11194
54.392339	490.651203	-127.93688	546.877782	-0.840311	0.88275	22183.90454
46.762712	502.858607	-179.055383	553.744446	-5.418088	-2.169101	22160.25269
-25.718748	486.83639	-323.255341	520.937049	-1.603274	0.119787	22196.87491
-49.370593	491.414166	-330.122005	510.25557	-1.603274	-0.643175	535.599841
-114.222426	456.31788	-351.484962	505.677794	-0.077349	0.119787	16.022217
-138.637234	448.688253	-415.573832	500.337055	1.448577	0.88275	12.207404
-215.69647	423.510483	-442.277528	452.270402	0.685614	0.88275	11.444441
-230.955725	431.14011	-449.907155	445.403738	-1.603274	-0.643175	21722.31208
-291.229781	389.940122	-477.373813	383.603756	2.21154	0.88275	22208.31935
-317.170514	364.762352	-499.499733	335.537104	2.21154	1.645713	22242.65267
-353.792725	332.717917	-507.12936	274.500085	1.448577	0.119787	22225.86749
-375.918645	274.732749	-535.358981	192.863072	-0.077349	-0.643175	22235.02304
-425.511223	225.140171	-543.751572	103.596432	0.685614	-0.643175	22238.07489
-440.007515	174.021668	-528.492317	83.759401	-0.077349	0.119787	22222.81564
-465.948248	125.192052	-534.596019	-3.981314	-0.840311	1.645713	22222.05268
-497.22972	59.577257	-486.529366	-8.559091	-0.077349	-0.643175	22229.6823
-502.570459	42.029114	-456.010857	-117.662762	1.448577	0.88275	22217.4749
-516.303788	-31.215309	-414.047906	-180.225706	0.685614	0.88275	22224.34156
-498.755645	-78.518998	-401.840502	-217.610881	-0.077349	-1.406138	22230.44527
-486.548242	-137.267129	-356.062738	-297.721968	-0.840311	1.645713	22194.58602
-458.31862	-187.62267	-326.307191	-335.870105	-3.1292	-0.643175	22200.68972
-423.985297	-235.689322	-311.810899	-419.796006	-2.366237	0.119787	22202.97861
-404.148266	-302.830043	-261.455359	-449.551553	-0.077349	-0.643175	22185.43046
-366.763092	-321.141149	-156.929464	-470.914509	-2.366237	-1.406138	22210.60823
-311.066812	-375.311503	-120.307253	-497.618205	-0.077349	-0.643175	22228.15638
-269.103862	-421.85223	-89.788743	-538.05523	0.685614	0.119787	22187.71935
-219.511284	-432.533708	-12.729507	-567.810777	-1.603274	-1.406138	22202.97861
-170.681668	-484.415174	30.759369	-610.53669	0.685614	-0.643175	22208.31935
-97.437246	-502.72628	116.211196	-553.314485	-1.603274	0.119787	22202.97861
-38.689115	-517.222572	196.322283	-539.581155	2.21154	-0.643175	22201.45268
18.53309	-521.800348	261.937079	-503.721907	2.974502	1.645713	22235.786
78.044184	-519.51146	316.107433	-554.84041	0.685614	1.645713	22218.23786
141.370091	-527.90405	348.914831	-477.781174	0.685614	0.119787	22229.6823
199.355259	-508.829982	425.211104	-447.262664	-0.077349	0.88275	22238.83786
242.081172	-478.311472	453.440726	-422.847857	-0.077349	0.119787	22233.49712
284.044123	-443.978149	475.566645	-395.381198	-0.840311	-0.643175	22215.18601
342.029291	-414.222603	526.685148	-338.921956	0.685614	0.88275	22227.39341
377.125577	-400.489273	553.388844	-302.299744	-0.077349	-0.643175	22231.97119
404.592235	-350.896695	548.811068	-258.047906	0.685614	-0.643175	22217.4749
454.947776	-300.541155	594.588832	-168.781265	1.448577	0.88275	22225.86749
447.318148	-254.763391	576.277726	-131.396091	-2.366237	0.88275	22210.60823
487.755173	-172.363415	569.411062	-70.359072	-0.840311	0.88275	22197.63787
493.095913	-141.081943	526.685148	-21.529457	-0.840311	0.88275	22206.03046
480.888509	-64.785669	544.233291	86.811251	-0.840311	0.119787	22221.28971
477.836658	3.118015	524.39626	142.507531	-0.840311	0.88275	22210.60823
461.81444	60.34022	484.722198	204.307513	2.21154	2.408675	22226.63045
437.399633	133.584643	416.055552	260.003793	-0.077349	-0.643175	22231.97119
432.821856	188.51796	335.181501	295.863041	-0.840311	0.88275	22209.08231
377.125577	216.747581	349.677793	341.640806	2.21154	0.88275	22207.55638
395.436682	273.206823	249.729675	352.322284	-0.077349	-0.643175	22196.11194
362.629285	335.769768	210.818575	446.929663	3.737465	1.645713	22238.83786
326.007073	380.784569	160.463035	482.025949	2.21154	0.88275	22239.60082
270.310793	414.35493	62.040842	533.907415	2.21154	0.119787	22245.70452
237.503396	435.717886	-0.522103	504.914831	-1.603274	-0.643175	22218.23786
181.044153	462.421582	-77.581339	553.744446	-0.077349	0.119787	22204.50453
129.162687	481.495651	-111.1517	532.38149	-0.840311	0.119787	22199.16379
91.777513	480.732688	-126.410954	540.77408	1.448577	2.408675	22206.79342
40.65901	484.547502	-174.477607	557.55926	-0.077349	-1.406138	22193.06009
-6.64468	492.177129	-257.640545	540.77408	-0.840311	-0.643175	22215.18601
-56.237258	470.05121	-321.729415	527.040751	-1.603274	0.88275	1103.244118
-105.066873	451.740104	-362.929403	530.855564	-0.840311	-0.643175	16.022217
-132.533532	433.428998	-411.759018	493.47039	-3.1292	0.88275	13.733329
-177.548333	420.458632	-437.699751	455.322253	0.685614	0.88275	9.918516
-253.844607	411.303079	-472.796037	409.544489	-3.1292	-0.643175	21392.71218
-288.17793	398.332712	-539.173795	366.055613	0.685614	0.88275	22195.34898
-309.540887	360.184575	-532.30713	291.285265	0.685614	0.119787	22224.34156
-343.111247	320.510513	-555.196013	258.477867	-0.840311	-1.406138	22209.08231
-415.592707	266.340159	-578.847857	145.559382	-0.077349	0.88275	22219.00082
-398.807527	208.354991	-587.240448	106.648283	1.448577	0.88275	22228.91934
-466.71121	178.599444	-607.077479	72.314959	-0.077349	0.119787	22212.89712
-473.577875	131.295754	-545.277497	2.122388	1.448577	0.88275	22237.31193
-478.155651	85.51799	-487.292329	-19.240569	1.448577	-1.406138	22251.80822
-501.044534	37.451338	-430.070124	-109.270172	0.685614	0.88275	22232.73415
-488.83713	-8.326427	-454.484931	-174.884967	2.21154	1.645713	22232.73415
-487.311204	-66.311595	-384.292359	-226.003471	-1.603274	-1.406138	22238.07489
-485.022316	-129.637502	-353.010887	-277.884937	2.21154	2.408675	22227.39341
-465.185285	-180.756005	-337.751633	-355.707136	-1.603274	-2.932064	22186.95639
-435.429738	-242.555987	-295.788682	-390.040459	-0.840311	-1.406138	22222.05268
-394.22975	-273.074496	-230.936849	-436.581186	-0.077349	1.645713	22226.63045
-366.763092	-315.037447	-182.870197	-490.75154	-0.077349	0.88275	22190.00824
-321.74829	-379.126317	-111.1517	-523.558938	-0.077349	0.119787	22192.29713
-287.414967	-413.45964	-62.322085	-545.684857	-1.603274	0.119787	22200.68972
-211.881656	-440.163336	-5.862842	-564.758926	-0.840311	0.119787	22188.48232
-158.474265	-470.681845	57.463065	-561.707075	-0.840311	0.119787	22179.32676
-107.355761	-501.963317	113.159345	-560.181149	-0.077349	0.88275	22202.97861
-35.637264	-527.141088	192.50747	-545.684857	-0.077349	-0.643175	22174.74899
14.718277	-541.63738	206.240799	-550.262634	-0.840311	0.119787	22187.71935
58.970115	-530.192939	277.959296	-556.366336	-0.077349	0.119787	22206.03046
126.110836	-527.141088	357.307421	-487.699689	-0.077349	-0.643175	22215.18601
191.725632	-521.800348	432.077769	-462.521919	0.685614	1.645713	22224.34156
251.999688	-484.415174	418.34444	-463.284882	0.685614	-0.643175	22231.97119
289.384862	-443.978149	506.085154	-411.403416	2.21154	0.119787	22238.07489
335.162626	-414.222603	541.18144	-340.447881	1.448577	1.645713	22242.65267
379.414465	-396.67446	546.52218	-282.462713	2.21154	2.408675	22251.04526
429.770005	-350.133733	583.144391	-242.025688	1.448577	0.88275	22227.39341
449.607037	-314.274484	580.09254	-201.588663	-0.840311	0.119787	22228.15638
461.81444	-244.081912	570.174024	-166.492377	-0.840311	0.88275	22228.91934
494.621838	-183.044893	576.277726	-60.440557	-1.603274	0.88275	22219.76379
495.384801	-123.5338	565.596248	5.174239	-0.840311	1.645713	22220.52675
490.807024	-69.363445	544.233291	107.411245	-2.366237	-2.169101	22228.91934
484.703323	-1.459762	521.344409	128.774202	-0.077349	0.119787	22226.63045
448.081111	55.762443	467.937018	202.781588	-1.603274	0.119787	22198.40083
449.607037	103.829096	451.151837	241.692687	-0.840311	0.88275	22209.08231
412.984825	163.340189	381.722228	301.203781	-0.077349	1.645713	22214.42305
395.436682	222.851283	336.707427	326.381551	-0.077349	0.119787	22192.29713
384.755204	257.947569	273.38152	379.788942	-1.603274	0.119787	22214.42305
344.318179	315.932737	218.448203	414.122266	0.685614	1.645713	22224.34156
316.85152	369.340128	163.514886	473.633359	1.448577	0.88275	22186.95639
289.384862	412.829004	97.90009	498.048167	-1.603274	-1.406138	22147.28233
226.821917	421.221594	13.974189	503.388906	-0.840311	0.119787	22207.55638
176.466377	442.584551	-53.929494	507.20372	-3.1292	-2.169101	22180.85269
141.370091	472.340098	-118.781327	488.129651	2.21154	-0.643175	22221.28971
97.881215	484.547502	-124.885029	523.225937	0.685614	0.88275	22241.88971
46.762712	496.754905	-182.870197	571.292589	-0.077349	-0.643175	22209.84527
2.510873	481.495651	-240.092402	533.144453	1.448577	0.88275	22199.92676
-34.874301	497.517868	-302.655347	535.433341	-0.840311	-0.643175	2295.754875
-92.859469	458.606768	-317.914601	519.411123	-0.077349	-0.643175	15.259255
-139.400196	444.110476	-394.973838	500.337055	-1.603274	0.119787	12.970367
-194.333513	433.428998	-425.492347	459.137067	-1.603274	-0.643175	9.918516
-236.296464	428.851222	-488.818254	436.248185	0.685614	-0.643175	21514.02326
-269.103862	390.703085	-490.34418	352.322284	0.685614	0.119787	22202.21564
-328.614955	376.969756	-497.973807	312.648222	-0.077349	0.119787	22222.05268
-359.133464	322.799401	-520.099727	267.63342	-3.1292	-0.643175	22196.11194
-391.177899	279.310525	-591.818224	149.374196	-0.077349	0.119787	22197.63787
-418.644558	229.717947	-575.796006	117.329761	-2.366237	-0.643175	22204.50453
-444.585291	164.103152	-548.329348	72.314959	-1.603274	0.88275	22212.13416
-456.792695	143.503158	-527.729354	26.537195	-1.603274	0.88275	22215.18601
-478.918614	70.258735	-468.218261	-10.085016	2.21154	0.88275	22231.97119
-491.888981	35.925412	-469.744186	-121.477576	0.685614	-0.643175	22231.97119
-480.44454	-12.904203	-459.82567	-154.284973	-0.077349	0.88275	22219.00082
-481.970465	-74.704185	-398.788651	-227.529396	0.685614	-0.643175	22226.63045
-481.207502	-124.296763	-368.270142	-310.692334	-0.077349	1.645713	22228.15638
-438.481589	-156.341197	-369.033105	-335.107142	2.21154	0.88275	22232.73415
-428.563074	-215.852291	-288.159055	-424.373782	0.685614	0.119787	22239.60082
-375.155682	-278.415235	-243.907216	-438.870074	2.974502	0.88275	22228.15638
-345.400135	-324.193	-170.662793	-473.96636	1.448577	0.119787	22219.00082
-339.296433	-345.555956	-113.440588	-522.795975	-0.077349	0.119787	22200.68972
-289.703855	-417.274454	-93.603557	-570.862628	0.685614	0.88275	22206.79342
-233.244613	-434.059634	-22.648022	-544.158932	-1.603274	-2.169101	22195.34898
-166.866855	-471.444808	58.226028	-571.62559	-0.077349	0.88275	22208.31935
-102.015022	-495.859615	126.129711	-563.995963	-0.077349	2.408675	22218.23786
-31.059488	-527.90405	191.744507	-549.499671	0.685614	-0.643175	22177.03787
-4.355792	-534.770715	211.581538	-563.233	-0.840311	0.88275	22188.48232
62.021966	-524.089237	253.544489	-586.884845	-3.892162	-0.643175	22196.87491
136.792314	-521.037386	341.285203	-563.995963	-0.840311	0.119787	22207.55638
174.177489	-516.459609	397.744446	-464.047845	-0.077349	1.645713	22211.3712
227.58488	-493.570727	451.151837	-416.744155	-1.603274	-1.406138	22218.23786
273.362644	-462.289255	499.21849	-399.196012	-0.077349	-0.643175	22228.91934
342.029291	-411.170752	499.981453	-368.677502	-0.077349	0.88275	22219.76379
379.414465	-385.992981	553.388844	-279.410862	-1.603274	-1.406138	22226.63045
421.377415	-339.452254	579.329577	-237.447912	-0.077349	0.119787	22231.20823
426.718155	-317.326335	561.018472	-232.870135	1.448577	1.645713	22217.4749
486.229248	-249.422651	555.677732	-174.884967	2.974502	-0.643175	22251.04526
488.518136	-178.467117	526.685148	-84.855364	0.685614	0.119787	22254.86007
499.962577	-103.696769	528.211074	-80.277588	0.685614	1.645713	22230.44527
493.095913	-64.022706	551.862919	75.36681	0.685614	-1.406138	22233.49712
475.54777	17.614307	512.188856	134.114941	-0.077349	0.88275	22242.65267
469.444068	34.399487	527.448111	184.470482	1.448577	0.119787	22219.00082
445.792223	111.458723	458.781465	234.06306	-0.077349	-1.406138	22222.81564
429.007043	167.917966	395.455558	301.966743	-0.840311	0.88275	22207.55638
402.303347	221.325357	352.729644	335.537104	0.685614	0.88275	22214.42305
390.095943	257.184606	260.411153	360.714874	-1.603274	-0.643175	22193.06009
342.792253	317.458662	220.737091	453.796328	-0.077349	0.88275	22209.08231
302.355228	367.05124	149.781556	460.662993	-2.366237	0.119787	22188.48232
295.488564	406.725302	97.90009	490.418539	-2.366237	0.119787	22189.24528
249.7108	428.088259	41.440848	519.411123	-2.366237	0.88275	22192.29713
195.540445	437.243812	-64.610973	548.403707	-0.840311	0.119787	22197.63787
149.762681	478.4438	-90.551706	554.507409	-0.840311	-0.643175	22202.97861
94.066401	476.154911	-108.099849	527.040751	1.448577	1.645713	22206.79342
44.473823	495.991943	-203.470191	533.144453	-0.077349	-0.643175	22207.55638
1.74791	481.495651	-279.766465	523.225937	0.685614	2.408675	22199.16379
-37.16319	473.866023	-316.388676	485.0778	-1.603274	-0.643175	4903.56151
-98.963171	474.628986	-340.803483	509.492608	-0.077349	-1.406138	21.362957
-144.740935	466.236396	-404.129391	506.440757	-0.077349	-0.643175	12.207404
-170.681668	450.214178	-455.247894	414.885228	1.448577	0.119787	12.207404
-246.214979	421.221594	-432.359012	417.937079	2.974502	0.119787	21079.89746
-272.155712	395.280861	-481.95159	398.863011	0.685614	0.119787	22204.50453
-320.985328	369.340128	-509.418248	311.122296	-0.840311	0.88275	22223.5786
-359.133464	343.399395	-546.803422	301.203781	0.685614	1.645713	22222.81564
-379.733458	289.992004	-538.410832	221.092693	-1.603274	0.119787	22211.3712
-421.696409	235.821649	-562.062677	134.877904	-2.366237	-1.406138	22222.81564
-459.844546	183.940183	-526.203429	94.440879	-2.366237	-0.643175	22229.6823
-465.948248	133.584643	-536.884907	47.137189	0.685614	0.119787	22211.3712
-491.126018	80.940214	-507.12936	-25.344271	-0.840311	-0.643175	22202.97861
-520.881565	26.006897	-464.403447	-144.366458	-0.077349	1.645713	22212.89712
-510.200086	-12.904203	-490.34418	-168.781265	-1.603274	-0.643175	22197.63787
-487.311204	-80.044924	-397.262726	-222.188657	-0.077349	-0.643175	22211.3712
-474.340838	-115.14121	-378.95162	-313.744185	-3.892162	0.119787	22094.6379
-467.474173	-171.600452	-357.588664	-338.158993	0.685614	0.119787	22209.08231
-448.400105	-250.185614	-296.551645	-381.647869	-0.077349	-0.643175	22194.58602
-401.859378	-273.074496	-241.618328	-431.240447	-0.077349	0.88275	22224.34156
-369.814943	-315.037447	-171.425756	-470.914509	1.448577	-0.643175	22219.00082
-320.222365	-372.259652	-108.099849	-506.010795	-0.077349	0.88275	22191.53417
-266.814973	-414.985565	-102.75911	-524.321901	2.974502	0.88275	22226.63045
-251.555719	-418.800379	-17.307283	-602.907063	1.448577	-0.643175	22228.15638
-159.237227	-464.578143	31.522332	-583.070031	2.21154	0.119787	22217.4749
-103.540948	-501.200355	116.974159	-560.944112	-0.840311	0.88275	22215.18601
-47.081705	-506.541094	164.277848	-560.181149	0.685614	-1.406138	22225.10453
10.903463	-534.007752	233.707457	-530.425603	0.685614	1.645713	22206.79342
39.133084	-516.459609	319.159284	-514.403385	1.448577	1.645713	22193.06009
103.221954	-524.852199	342.048166	-496.092279	2.21154	-0.643175	22233.49712
181.807116	-511.11887	414.529626	-457.18118	-0.077349	1.645713	22217.4749
225.295992	-480.600361	432.840732	-425.899708	-0.077349	0.119787	22227.39341
280.992272	-449.318888	492.351825	-399.196012	-0.840311	0.119787	22232.73415
309.984856	-420.326304	512.188856	-400.721937	-0.077349	2.408675	22197.63787
359.577434	-409.644826	472.514794	-306.877521	-0.840311	-0.643175	22209.84527
413.747788	-368.444838	513.714782	-329.766403	-0.840311	0.119787	22211.3712
436.63667	-302.06708	561.781434	-250.418278	-1.603274	0.119787	22201.45268
467.15518	-244.081912	589.248093	-135.973868	0.685614	0.88275	22220.52675
474.021844	-185.333781	592.299944	-65.781296	-0.840311	0.119787	22233.49712
494.621838	-126.585651	565.596248	-20.766494	-0.077349	0.119787	22218.23786
481.651472	-68.600483	555.677732	77.655699	0.685614	-1.406138	22222.05268
481.651472	-3.74865	518.292558	146.322345	1.448577	0.88275	22231.20823
462.577403	48.132816	466.411092	189.048258	-0.077349	-0.643175	22218.23786
451.895925	122.140201	454.966651	247.796389	0.685614	-1.406138	22244.17859
445.02926	157.99945	411.477775	282.892675	1.448577	0.88275	22248.75637
429.007043	235.821649	305.425955	272.974159	4.500428	1.645713	22203.74157
390.095943	265.577196	305.425955	368.344501	0.685614	0.119787	22221.28971
351.947806	325.851252	243.625973	437.77411	-0.077349	0.88275	22231.20823
327.532999	360.184575	163.514886	465.240769	1.448577	0.119787	22208.31935
297.014489	395.280861	107.818606	492.707428	-2.366237	-1.406138	22194.58602
221.481178	434.954924	39.914922	523.225937	2.21154	1.645713	22218.23786
193.251557	458.606768	-20.359134	547.640745	-0.840311	0.119787	22219.00082
137.555277	476.154911	-83.685041	543.062968	-2.366237	0.119787	22177.80084
91.777513	483.021576	-147.010948	540.77408	-3.1292	-0.643175	22190.00824
33.792345	488.362315	-221.018334	528.566676	-0.840311	-1.406138	22189.24528
18.53309	483.784539	-319.440527	439.300036	-1.603274	1.645713	22164.06751
-50.133556	473.10306	-388.107173	468.29262	-2.366237	0.88275	3811.761834
-92.096507	459.369731	-325.544229	520.174086	-0.840311	-0.643175	18.311106
-128.718718	449.451216	-378.95162	491.181502	-0.077349	0.88275	11.444441
-182.12611	442.584551	-433.121975	472.107434	-2.366237	-0.643175	12.207404
-230.955725	408.251228	-487.292329	420.98893	0.685614	0.88275	20290.99399
-263.763122	410.540116	-487.292329	366.818576	-0.077349	0.88275	22187.71935
-304.200147	376.206793	-498.73677	316.463035	-1.603274	-1.406138	22212.89712
-334.718657	351.029023	-541.462683	279.077861	0.685614	-0.643175	22239.60082
-365.237166	293.043855	-563.588603	155.477898	0.685614	0.88275	22237.31193
-418.644558	243.451277	-602.499702	114.27791	1.448577	0.119787	22234.26008
-451.451956	169.443891	-539.936758	80.70755	-1.603274	-1.406138	22235.786
-473.577875	141.977233	-561.299714	2.88535	0.685614	0.88275	22227.39341
-470.526024	97.725394	-499.499733	-12.373904	-0.077349	-0.643175	22221.28971
-499.518608	43.55504	-430.833086	-94.77388	1.448577	0.88275	22228.91934
-514.0149	-24.348644	-443.803453	-143.603495	-3.892162	-1.406138	22221.28971
-489.600093	-78.518998	-417.86272	-213.796067	-0.077349	0.88275	22219.76379
-488.074167	-124.296763	-369.033105	-278.647899	-0.840311	0.88275	22226.63045
-459.844546	-176.941191	-329.359042	-345.025658	-0.840311	-0.643175	22206.03046
-436.192701	-221.955993	-272.136837	-389.277496	-3.892162	-2.169101	22190.7712
-404.911229	-265.444869	-259.929433	-453.366366	0.685614	1.645713	22202.97861
-385.83716	-315.800409	-204.233154	-471.677472	-1.603274	-0.643175	22173.98602
-344.637172	-368.444838	-151.588725	-532.714491	-0.840311	0.119787	22193.82305
-286.652004	-396.67446	-79.870227	-528.136714	0.685614	0.88275	22213.66009
-221.800172	-427.192969	-28.751724	-537.292267	-0.077349	0.88275	22215.18601
-179.074259	-463.052218	46.018624	-553.314485	-0.077349	0.119787	22199.92676
-109.64465	-499.674429	121.551935	-567.810777	-0.840311	0.119787	22206.03046
-64.629848	-509.592945	160.463035	-576.96633	-0.840311	-1.406138	22206.03046
3.273836	-529.429976	213.870426	-531.188565	-0.077349	1.645713	22170.17121
69.651594	-521.037386	309.240768	-541.870044	0.685614	-0.643175	22235.786
122.296022	-521.037386	326.788911	-502.195981	0.685614	-0.643175	22250.2823
181.807116	-507.304056	389.351856	-476.255248	2.974502	2.408675	22226.63045
220.718216	-485.178137	447.337024	-467.099695	2.974502	0.119787	22234.26008
285.570048	-474.496659	487.774049	-381.647869	0.685614	0.119787	22238.83786
320.666334	-420.326304	535.077738	-354.944173	-0.840311	1.645713	22220.52675
362.629285	-401.252236	561.781434	-297.721968	-2.366237	-0.643175	22218.23786
416.036676	-340.97818	564.833285	-251.944204	-0.077349	0.119787	22226.63045
435.110745	-321.904111	575.514764	-179.462744	-0.077349	0.119787	22225.10453
449.607037	-254.000428	556.440695	-183.277557	-1.603274	-0.643175	22219.76379
475.54777	-203.644887	581.618465	-94.010917	-2.366237	1.645713	22208.31935
483.94036	-128.874539	551.099956	-20.003532	-2.366237	0.119787	22207.55638
465.629254	-106.74862	492.351825	53.240891	-0.840311	-0.643175	22200.68972
461.81444	-16.719017	461.833316	114.27791	-2.366237	0.88275	22217.4749
468.681105	38.2143	458.018502	192.863072	-2.366237	0.119787	22220.52675
448.844074	101.540208	470.225906	269.159346	1.448577	0.119787	22219.76379
428.24408	161.814264	425.211104	303.492669	0.685614	1.645713	22228.91934
392.384831	203.777214	355.018533	329.433402	-0.840311	-0.643175	22226.63045
371.021875	257.184606	295.507439	388.944495	-2.366237	-1.406138	22210.60823
363.392247	314.406811	235.996346	431.670409	-1.603274	0.88275	22191.53417
335.925589	360.184575	164.277848	470.581508	2.21154	-0.643175	22235.02304
290.910787	409.777153	113.922308	499.574092	2.21154	0.119787	22218.23786
254.288576	420.458632	27.707518	481.262986	2.21154	1.645713	22218.23786
204.695998	468.525284	-85.210967	489.655577	1.448577	0.119787	22216.71194
159.681197	482.258613	-96.655408	507.20372	0.685614	-0.643175	22209.08231
97.881215	486.073427	-130.988731	545.351856	-0.840311	1.645713	22216.71194
58.207153	486.073427	-182.107234	553.744446	-0.077349	-0.643175	22206.03046
8.614575	475.391949	-237.803514	531.618527	-2.366237	-0.643175	22203.74157
-34.874301	461.658619	-298.840533	527.040751	-0.840311	0.119787	22176.27491
-99.726134	465.473433	-327.070154	533.907415	-0.840311	-2.169101	22.888882
-137.874271	461.658619	-388.107173	488.129651	2.21154	2.408675	15.259255
-185.17796	438.006775	-417.86272	463.714844	-1.603274	-0.643175	10.681478
-239.348315	415.117892	-449.144192	411.070415	-2.366237	-1.406138	19022.18696
-279.022377	412.066042	-494.921956	369.870427	-0.077349	0.119787	22174.74899
-317.933477	378.495681	-544.514534	287.470451	-1.603274	-0.643175	22196.11194
-333.955694	337.295693	-558.247864	243.218613	0.685614	0.88275	22215.94897
-382.022347	286.17719	-557.484901	195.15196	-0.077349	0.88275	22225.10453
-422.459372	241.162388	-554.43305	127.248277	-0.077349	0.88275	22215.94897
-444.585291	183.940183	-570.455267	108.937171	1.448577	0.88275	22226.63045
-463.659359	132.82168	-529.25528	35.692748	-2.366237	0.88275	22228.15638
-481.207502	89.332804	-513.233062	-29.159085	-0.840311	-0.643175	22213.66009
-503.333422	38.2143	-464.403447	-90.196103	-0.077349	-0.643175	22246.46748
-497.22972	-2.222725	-429.307161	-177.173855	1.448577	-1.406138	22250.2823
-503.333422	-76.23011	-432.359012	-201.588663	0.685614	-1.406138	22227.39341
-473.577875	-112.089359	-396.499763	-267.203458	1.448577	0.88275	22236.54897
-457.555658	-167.785639	-329.359042	-360.284912	1.448577	-0.643175	22232.73415
-423.222334	-231.874508	-321.729415	-392.329347	0.685614	-0.643175	22193.06009
-418.644558	-271.548571	-243.907216	-402.247863	-0.077349	0.88275	22215.18601
-362.185315	-332.58559	-173.714644	-447.262664	-2.366237	-0.643175	22225.10453
-335.48162	-373.022615	-101.233184	-519.744124	-0.840311	-0.643175	22207.55638
-282.074228	-414.985565	-76.818377	-525.084863	-0.840311	-0.643175	22196.87491
-236.296464	-434.822596	-12.729507	-563.233	-3.1292	0.119787	22196.87491
-195.859439	-478.311472	32.285295	-570.099665	-2.366237	0.119787	22176.27491
-136.348345	-513.407758	76.537134	-589.173733	-2.366237	0.88275	22190.7712
-56.237258	-525.615162	70.433432	-594.514473	0.685614	0.119787	22196.11194
16.244202	-527.141088	201.663022	-609.773727	-0.077349	1.645713	22200.68972
80.333072	-511.881833	250.492638	-595.277435	-1.603274	0.119787	22215.18601
123.058985	-538.585529	323.73706	-509.825609	-0.077349	-0.643175	22230.44527
182.570079	-507.304056	387.82593	-454.129329	-0.077349	1.645713	22209.08231
239.792284	-488.229988	434.366657	-428.951559	1.448577	0.88275	22219.76379
245.895986	-455.42259	461.833316	-386.988608	-0.840311	0.119787	22226.63045
314.562632	-414.985565	500.744415	-362.573801	2.21154	0.88275	22251.80822
367.970024	-391.33372	555.677732	-276.359011	1.448577	-0.643175	22238.07489
416.036676	-348.607807	535.077738	-257.284943	1.448577	0.119787	22240.36378
438.162596	-322.667074	538.129589	-262.625682	2.974502	2.408675	22241.12674
474.021844	-273.074496	565.596248	-196.247924	-0.077349	-1.406138	22225.10453
467.918142	-201.355999	587.722167	-80.277588	-0.840311	-0.643175	22225.86749
500.72554	-133.452315	556.440695	-8.559091	-0.077349	1.645713	22230.44527
490.807024	-82.333812	548.811068	66.211258	-1.603274	-0.643175	22213.66009
490.807024	-6.800501	493.114788	147.085308	-0.840311	0.119787	22224.34156
467.15518	54.999481	490.062937	204.307513	0.685614	0.88275	22231.97119
458.762589	98.488357	468.69998	231.774172	-0.840311	-0.643175	22215.18601
422.140378	149.60686	419.107402	305.781557	-0.840311	1.645713	22201.45268
398.488533	197.673512	312.292619	266.870457	-0.840311	0.119787	22206.03046
393.910757	259.473494	264.98893	334.011178	-0.077349	0.119787	22157.96381
366.444098	303.725333	219.974128	391.233384	-0.840311	-0.643175	22202.21564
331.347812	355.606799	174.196364	435.485222	0.685614	0.88275	22227.39341
286.333011	396.043824	110.107494	465.240769	1.448577	-0.643175	22200.68972
237.503396	434.954924	55.174177	507.20372	-0.077349	0.88275	22208.31935
191.725632	457.843806	-8.15173	545.351856	1.448577	0.88275	22219.76379
161.970085	473.866023	-98.944296	530.092602	-0.840311	0.119787	22207.55638
92.540476	493.703054	-140.907246	540.77408	0.685614	1.645713	22111.42308
76.518258	503.62157	-158.455389	545.351856	1.448577	-2.169101	22226.63045
20.821978	485.310464	-279.003502	521.700012	1.448577	0.88275	22221.28971
-28.770599	477.680837	-298.840533	531.618527	2.21154	0.88275	18770.40925
-92.859469	468.525284	-353.010887	525.514825	-0.077349	0.119787	21.362957
-134.82242	453.266029	-386.581248	473.633359	-1.603274	0.119787	13.733329
-176.78537	447.92529	-457.536782	384.366719	-0.077349	0.119787	10.681478
-229.429799	428.851222	-445.329378	443.11485	-1.603274	-0.643175	19447.92016
-268.340899	402.910489	-478.899739	390.470421	-0.077349	0.88275	22202.21564
-314.881626	373.917905	-478.899739	335.537104	-0.840311	0.119787	22206.03046
-333.955694	330.429029	-536.884907	302.729706	-0.077349	1.645713	22217.4749
-403.385303	287.703115	-515.52195	199.729737	-3.1292	-0.643175	22205.2675
-423.985297	238.110537	-551.381199	124.196426	-3.1292	-0.643175	22191.53417
-444.585291	180.888332	-577.321932	100.544581	-2.366237	0.119787	22202.21564
-459.081583	139.688344	-537.64787	41.79645	-0.077349	0.119787	22219.76379
-497.992683	74.836512	-550.618236	-53.573892	-0.077349	0.119787	22203.74157
-501.044534	38.2143	-488.818254	-85.618327	1.448577	1.645713	22222.81564
-501.807496	-1.459762	-442.277528	-135.973868	-1.603274	0.119787	22231.97119
-495.703794	-64.785669	-412.521981	-214.55903	-2.366237	-0.643175	22211.3712
-491.126018	-114.378247	-370.55903	-275.596049	-1.603274	1.645713	22212.89712
-483.496391	-148.71157	-336.225707	-321.373813	-0.077349	0.119787	22200.68972
-433.14085	-216.615254	-292.736831	-374.018242	1.448577	-1.406138	22232.73415
-396.518639	-259.341167	-234.751663	-419.033043	-0.077349	0.119787	22238.83786
-378.970496	-313.511521	-167.610942	-451.840441	-0.840311	-0.643175	22215.94897
-343.111247	-354.711509	-144.72206	-505.247832	0.685614	0.119787	22207.55638
-302.674222	-409.644826	-121.833178	-556.366336	1.448577	0.88275	22208.31935
-243.926091	-424.141118	-31.040612	-550.262634	-1.603274	-1.406138	22215.94897
-179.837221	-462.289255	25.41863	-574.677441	0.685614	0.119787	22206.03046
-131.770569	-490.518876	96.374165	-573.151516	1.448577	0.88275	22093.11197
-61.577997	-511.881833	158.937109	-549.499671	-0.840311	-0.643175	22216.71194
-14.274307	-547.741082	235.996346	-540.344118	-0.840311	0.88275	22199.92676
69.651594	-520.274423	303.900029	-527.373752	-1.603274	0.119787	22212.89712
104.74788	-548.504044	349.677793	-512.87746	-2.366237	0.88275	22205.2675
172.651563	-514.933684	402.322222	-460.233031	1.448577	1.645713	22215.18601
228.347843	-492.807764	396.981483	-466.336733	-0.077349	0.88275	22199.16379
287.095974	-454.659628	471.751831	-432.766372	-3.1292	-1.406138	22210.60823
333.636701	-426.430006	467.174055	-367.151577	-0.840311	0.88275	22227.39341
354.236695	-398.200385	525.922186	-305.351595	-0.840311	-1.406138	22215.18601
416.799639	-360.052248	546.52218	-282.462713	-0.840311	-1.406138	22221.28971
438.162596	-311.985596	577.040689	-198.536812	-0.840311	0.88275	22230.44527
470.207031	-254.763391	596.114757	-155.810899	1.448577	0.88275	22215.94897
502.251465	-214.326365	590.774018	-87.144253	0.685614	0.88275	22223.5786
499.199615	-132.689353	559.492546	-4.744277	0.685614	0.119787	22251.80822
499.199615	-81.570849	534.314776	51.714966	2.21154	0.119787	22241.88971
472.495919	-1.459762	522.107372	113.514947	2.974502	2.408675	22238.83786
466.392217	38.977263	490.8259	177.603817	0.685614	-0.643175	22241.12674
453.42185	90.095767	458.781465	209.648252	2.974502	0.88275	22235.786
421.377415	136.636493	413.003701	297.388967	0.685614	0.88275	22205.2675
402.303347	209.880916	374.855564	332.485253	2.21154	0.88275	22215.18601
385.518167	252.606829	306.188917	383.603756	-2.366237	-0.643175	22223.5786
358.814471	319.74755	235.233383	420.98893	1.448577	1.645713	22215.18601
314.562632	357.132724	179.537103	446.929663	-1.603274	-1.406138	22202.97861
296.251527	396.043824	100.951941	488.129651	-3.1292	0.119787	22197.63787
227.58488	421.984557	58.226028	523.9889	-1.603274	0.88275	22178.5638
188.673781	454.791955	-53.166532	509.492608	-0.840311	0.119787	22170.93417
149.762681	464.71047	-69.188749	535.433341	-1.603274	0.88275	22196.87491
98.644178	486.073427	-129.462805	537.722229	-0.840311	0.119787	22154.14899
49.0516	502.858607	-221.018334	408.018564	-0.077349	-0.643175	22205.2675
18.53309	504.384533	-259.929433	495.759278	0.685614	1.645713	22208.31935
-41.740966	469.288247	-295.788682	517.885198	-0.077349	0.119787	22214.42305
-82.940954	473.866023	-329.359042	528.566676	2.21154	0.119787	26.703696
-135.585383	447.92529	-374.373844	516.359272	-0.077349	0.119787	12.970367
-176.78537	452.503067	-410.233093	473.633359	1.448577	-0.643175	12.970367
-200.437215	421.221594	-417.86272	421.751893	2.21154	0.88275	14046.90695
-238.585352	408.251228	-472.796037	385.892644	-0.840311	0.119787	22199.16379
-301.911259	384.599383	-504.077509	337.063029	0.685614	0.119787	22216.71194
-343.111247	338.058656	-532.30713	285.181563	2.21154	0.88275	22225.86749
-381.259384	299.147556	-563.588603	205.070476	0.685614	1.645713	22227.39341
-396.518639	258.710531	-591.818224	125.722351	-1.603274	-0.643175	22215.18601
-432.377887	203.014252	-533.070093	96.729767	-2.366237	0.119787	22216.71194
-466.71121	143.503158	-487.292329	50.18904	-0.077349	0.88275	22227.39341
-464.422322	91.621692	-504.840472	-17.714643	1.448577	-0.643175	22223.5786
-526.222304	57.288369	-470.507149	-86.38129	-0.840311	1.645713	22217.4749
-523.170453	-13.667166	-439.225677	-129.107203	-3.892162	-1.406138	22205.2675
-487.311204	-57.156042	-441.514565	-226.766433	-0.077349	0.119787	22214.42305
-503.333422	-117.430098	-372.847918	-252.707166	-2.366237	0.88275	22179.32676
-471.288987	-161.681937	-368.270142	-380.121943	-0.840311	-1.406138	22209.08231
-428.563074	-238.741173	-359.877552	-423.610819	-0.077349	0.88275	22223.5786
-413.303819	-251.71154	-225.59611	-397.670086	1.448577	1.645713	22184.6675
-375.918645	-289.859676	-269.847949	-528.136714	-0.840311	0.119787	22079.37864
-338.533471	-359.289286	-157.692427	-491.514503	-0.840311	-0.643175	22215.94897
-286.652004	-398.200385	-79.870227	-524.321901	0.685614	0.119787	22201.45268
-232.48165	-416.511491	-27.225799	-555.603373	1.448577	0.119787	22198.40083
-176.78537	-463.81518	49.070475	-561.707075	1.448577	0.88275	22237.31193
-118.03724	-474.496659	91.796388	-535.766342	2.21154	0.88275	22212.13416
-50.133556	-513.407758	142.151929	-576.203367	3.737465	-0.643175	22198.40083
3.273836	-514.170721	235.996346	-544.158932	-0.077349	1.645713	22216.71194
57.44419	-517.222572	276.433371	-531.188565	2.974502	0.88275	22221.28971
104.74788	-540.111454	333.655576	-499.907093	-0.840311	-1.406138	22218.23786
171.125638	-521.800348	401.55926	-445.736739	0.685614	1.645713	22230.44527
221.481178	-504.252206	433.603694	-431.240447	-0.077349	0.88275	22220.52675
258.866352	-466.104069	483.196272	-403.773788	-0.077349	0.119787	22222.81564
318.377446	-436.348522	530.499962	-348.840471	-2.366237	0.88275	22228.91934
360.340396	-397.437422	531.262925	-295.43308	-3.1292	0.119787	22202.21564
391.621869	-347.844844	528.974037	-242.025688	-0.840311	0.88275	22200.68972
449.607037	-334.111515	566.359211	-242.788651	-1.603274	0.119787	22204.50453
455.710739	-273.837459	552.625881	-163.440526	-0.077349	0.119787	22214.42305
484.703323	-202.118962	578.566614	-106.981284	-2.366237	0.88275	22209.08231
490.044062	-140.31898	551.099956	-22.29242	0.685614	1.645713	22229.6823
487.755173	-90.726402	493.877751	24.248307	-0.840311	-1.406138	22232.73415
487.755173	-24.348644	470.988869	103.596432	-1.603274	-0.643175	22216.71194
476.310732	38.2143	503.033304	188.285296	1.448577	1.645713	22228.15638
459.525552	86.280953	469.462943	250.84824	2.21154	0.119787	22232.73415
435.110745	150.369823	433.603694	300.440818	2.974502	1.645713	22230.44527
393.910757	196.91055	377.144452	322.566737	4.500428	0.88275	22247.99341
387.044092	249.554979	276.433371	372.159315	2.21154	0.88275	22220.52675
356.525583	305.251258	261.174116	433.196334	2.21154	1.645713	22206.03046
333.636701	351.791985	182.588954	465.240769	-0.077349	0.119787	22225.10453
309.221893	385.362346	136.048227	489.655577	-0.077349	-0.643175	22221.28971
263.444129	425.799371	24.655667	505.677794	2.21154	0.88275	22183.14158
206.984886	465.473433	-39.433202	511.018533	1.448577	-0.643175	22210.60823
158.155271	481.495651	-67.662824	559.848148	1.448577	0.88275	22224.34156
99.40714	482.258613	-124.122066	556.796297	-0.077349	0.88275	22196.11194
57.44419	487.599352	-171.425756	552.981484	-0.840311	-0.643175	22202.97861
25.399755	474.628986	-243.144253	538.485192	-2.366237	-0.643175	22193.06009
-23.42986	460.895657	-279.766465	538.485192	-2.366237	0.88275	22204.50453
-81.415028	473.10306	-324.781266	528.566676	-1.603274	-1.406138	33.57036
-138.637234	457.080843	-387.34421	481.262986	-1.603274	0.119787	12.970367
-177.548333	445.636402	-473.559	456.085216	-0.077349	0.88275	12.970367
-230.192762	424.273445	-496.447882	426.329669	2.974502	1.645713	15034.94369
-269.103862	402.910489	-484.240478	359.951911	-0.840311	-0.643175	22185.43046
-295.807557	377.732718	-539.173795	313.411184	-0.077349	0.88275	22217.4749
-343.111247	330.429029	-535.358981	259.24083	-0.840311	0.119787	22210.60823
-378.207533	299.147556	-536.884907	218.040842	2.974502	0.119787	22230.44527
-403.385303	260.99942	-515.52195	168.448264	0.685614	0.119787	22250.2823
-423.222334	203.777214	-545.277497	113.514947	1.448577	0.119787	22233.49712
-449.163067	152.658711	-530.018242	70.789034	0.685614	1.645713	22236.54897
-488.83713	106.117984	-508.655286	-16.951681	0.685614	-1.406138	22241.12674
-494.177869	52.710592	-469.744186	-75.699811	0.685614	0.88275	22219.76379
-509.437124	2.355052	-438.462714	-137.499793	0.685614	0.119787	22222.05268
-497.992683	-42.65975	-402.603465	-210.744216	-2.366237	-1.406138	22228.15638
-501.044534	-105.985657	-382.766434	-287.04049	-0.840311	0.88275	22209.84527
-468.237136	-156.341197	-335.462744	-312.981223	-2.366237	-2.169101	22211.3712
-445.348254	-215.089328	-336.225707	-389.277496	-0.077349	0.88275	22207.55638
-405.674191	-262.393018	-240.855365	-415.981192	-3.892162	0.119787	22184.6675
-378.970496	-309.696708	-198.892414	-457.944143	-1.603274	-0.643175	22199.16379
-356.081614	-376.837428	-144.72206	-525.084863	-1.603274	0.88275	22191.53417
-318.696439	-403.541124	-90.551706	-557.892261	-2.366237	0.119787	22184.6675
-242.400166	-432.533708	-76.055414	-590.699659	-0.840311	0.119787	22197.63787
-177.548333	-467.629994	12.448264	-590.699659	1.448577	0.119787	22212.13416
-103.540948	-468.392957	70.433432	-583.070031	-0.840311	0.119787	22196.87491
-61.577997	-503.489243	73.485283	-653.262603	-0.077349	-0.643175	22199.92676
-15.03727	-518.748498	203.188948	-563.995963	-0.077349	0.88275	22213.66009
66.599743	-517.222572	299.322253	-548.736708	-0.077349	-0.643175	22223.5786
113.14047	-511.881833	357.307421	-503.721907	2.21154	-0.643175	22241.12674
160.444159	-516.459609	418.34444	-475.492286	1.448577	0.119787	22251.04526
223.770066	-502.72628	405.374073	-456.418217	0.685614	-0.643175	22245.70452
277.940421	-477.54851	461.070353	-416.744155	2.974502	0.88275	22229.6823
315.325595	-430.24482	508.374043	-361.047875	2.974502	0.88275	22240.36378
352.710769	-402.015199	536.603664	-320.61085	0.685614	0.88275	22232.73415
391.621869	-347.081882	519.055521	-272.544198	-1.603274	0.119787	22212.89712
422.140378	-307.407819	560.255509	-215.321992	2.21154	0.88275	22225.86749
462.577403	-266.970794	569.411062	-165.729414	-0.840311	-0.643175	22231.97119
483.94036	-215.089328	560.255509	-116.136837	0.685614	0.88275	22215.18601
495.384801	-149.474533	562.544397	-23.055383	-0.840311	1.645713	22209.84527
488.518136	-95.304179	548.811068	21.196456	-0.840311	-0.643175	22212.13416
451.895925	-31.215309	530.499962	141.744569	-0.840311	1.645713	22201.45268
458.762589	41.266151	467.937018	145.559382	-2.366237	0.119787	22206.03046
446.555186	65.680959	438.944434	202.781588	-1.603274	0.119787	22220.52675
423.666304	143.503158	431.314806	270.685271	-1.603274	0.88275	22210.60823
405.355198	196.147587	316.870396	299.677855	-0.840311	-1.406138	22190.00824
385.518167	258.710531	297.033365	359.951911	-0.840311	-0.643175	22218.23786
366.444098	299.910519	258.122265	415.648191	-0.077349	0.119787	22218.23786
335.925589	349.503097	216.922277	469.055583	-0.077349	0.119787	22196.11194
310.747819	383.83642	113.922308	446.929663	0.685614	-0.643175	22209.84527
248.947837	441.058626	56.700102	534.670378	2.21154	1.645713	22229.6823
214.614514	456.31788	-5.099879	515.59631	1.448577	0.88275	22222.81564
164.258973	487.599352	-68.425786	514.833347	0.685614	0.119787	22213.66009
105.510842	476.154911	-100.470221	556.796297	0.685614	0.88275	22226.63045
63.547892	486.83639	-210.336855	533.144453	-0.077349	-0.643175	22189.24528
9.377537	498.280831	-240.092402	530.092602	0.685614	2.408675	22193.06009
-26.481711	481.495651	-266.033135	558.322223	0.685614	0.119787	22228.91934
-71.496513	469.288247	-324.018303	524.751862	2.974502	0.88275	30.518509
-136.348345	467.762321	-362.929403	517.885198	0.685614	2.408675	12.970367
-172.207594	440.295663	-431.596049	443.11485	-0.077349	0.88275	11.444441
-212.644619	415.117892	-421.677534	434.72226	-1.603274	0.88275	15884.88418
-282.837191	395.280861	-473.559	410.307452	-2.366237	0.88275	22167.11936
-299.622371	380.021607	-526.203429	336.300066	-1.603274	0.88275	22201.45268
-357.607539	331.954954	-531.544168	243.218613	-4.655125	-1.406138	22193.82305
-372.103831	296.858668	-542.988609	202.018625	-1.603274	0.119787	22208.31935
-410.251968	255.65868	-573.507118	151.663084	0.685614	-0.643175	22231.97119
-423.985297	207.592028	-566.640454	89.863102	-0.077349	0.119787	22214.42305
-462.133434	151.132785	-498.73677	63.159407	0.685614	0.88275	22215.94897
-481.207502	90.858729	-545.277497	-29.159085	-0.077349	-0.643175	22230.44527
-508.674161	51.94763	-473.559	-137.499793	-0.077349	2.408675	22214.42305
-495.703794	13.03653	-414.047906	-135.973868	2.21154	0.88275	22243.41563
-481.207502	-42.65975	-412.521981	-190.907185	2.21154	-0.643175	22253.33415
-487.311204	-96.830104	-365.981254	-248.12939	2.21154	0.88275	22216.71194
-485.022316	-144.133794	-342.329409	-335.870105	1.448577	0.119787	22211.3712
-425.511223	-224.244881	-343.092372	-369.440465	-0.077349	0.88275	22233.49712
-404.911229	-258.578204	-230.173887	-403.773788	-0.077349	0.88275	22213.66009
-388.889011	-311.222633	-177.529458	-449.551553	-1.603274	-1.406138	22190.00824
-335.48162	-339.452254	-147.773911	-496.855242	-0.077349	0.119787	22217.4749
-298.096446	-394.385571	-110.388737	-516.692273	-0.077349	1.645713	22213.66009
-234.007576	-416.511491	-69.188749	-563.995963	-0.840311	-0.643175	22190.7712
-192.807588	-460.76333	35.337146	-557.892261	-2.366237	-0.643175	22212.13416
-126.42983	-488.229988	97.90009	-534.240416	-2.366237	0.119787	22201.45268
-64.629848	-527.141088	133.759339	-583.832994	-1.603274	-1.406138	22182.37861
-33.348376	-540.874417	211.581538	-531.951528	-1.603274	0.88275	22171.69713
49.814562	-525.615162	288.640774	-540.344118	-0.077349	0.119787	22218.23786
101.696029	-519.51146	333.655576	-518.981162	-0.840311	-0.643175	22215.94897
171.125638	-514.170721	374.092601	-476.255248	-2.366237	-0.643175	22223.5786
219.19229	-498.911466	419.870365	-434.292298	-0.077349	-1.406138	22234.26008
268.021905	-461.526292	441.996285	-469.388584	0.685614	0.88275	22215.18601
329.058924	-448.555926	491.588862	-386.988608	0.685614	0.88275	22225.10453
357.288545	-413.45964	527.448111	-332.055291	-0.077349	-0.643175	22133.549
407.644086	-355.474472	583.144391	-269.492347	1.448577	0.119787	22235.02304
429.007043	-320.378186	597.640683	-197.010887	0.685614	1.645713	22241.88971
476.310732	-257.815241	606.033273	-151.233122	1.448577	0.119787	22248.75637
483.94036	-191.437483	564.833285	-100.114619	0.685614	0.119787	22228.15638
490.044062	-157.867123	567.122173	-15.425755	0.685614	0.88275	22226.63045
496.147764	-83.859737	551.862919	29.589046	-0.840311	-2.169101	22228.91934
483.177397	-29.689383	519.055521	125.722351	1.448577	2.408675	22219.00082
467.918142	28.295785	489.299974	194.388997	-0.077349	0.88275	22222.05268
439.688521	82.466139	458.018502	223.381581	0.685614	0.119787	22230.44527
411.4589	119.851313	404.61111	254.663054	-1.603274	0.119787	22189.24528
418.325564	191.569811	361.885197	329.433402	-1.603274	0.119787	22193.82305
391.621869	228.192022	287.114849	345.455619	0.685614	2.408675	22208.31935
364.918173	297.621631	282.537073	427.092632	-0.840311	0.88275	22188.48232
326.770036	354.080874	212.344501	458.374104	-3.1292	-1.406138	22191.53417
302.355228	398.332712	129.181562	488.129651	-1.603274	0.119787	22204.50453
256.577464	413.591967	55.93714	522.462974	-1.603274	0.119787	22215.18601
206.221924	457.080843	-9.677656	530.092602	-0.840311	0.119787	22182.37861
148.999718	463.184545	-79.870227	516.359272	-1.603274	0.119787	22197.63787
88.725662	485.310464	-107.336886	553.744446	1.448577	0.88275	22205.2675
67.362705	513.540086	-247.72203	516.359272	0.685614	-0.643175	22176.27491
28.451606	490.651203	-204.233154	501.100018	4.500428	2.408675	22232.73415
-30.296525	474.628986	-278.240539	557.55926	0.685614	-0.643175	22254.09711
-54.711332	460.895657	-329.359042	549.16667	-0.077349	-1.406138	38.9111
-107.355761	453.266029	-344.618297	509.492608	0.685614	0.88275	15.259255
-181.363147	454.028992	-432.359012	456.085216	-0.077349	0.119787	11.444441
-227.140911	427.325296	-481.188627	401.151899	0.685614	1.645713	12237.9223
-266.814973	405.199377	-475.084925	391.996346	-0.077349	0.88275	22170.93417
-297.333483	382.310495	-500.262696	341.640806	-0.077349	0.119787	22171.69713
-336.244582	340.347544	-533.833056	287.470451	-1.603274	-0.643175	22209.84527
-390.414937	289.992004	-542.988609	227.196395	-0.077349	0.88275	22215.94897
-400.333452	262.525345	-536.884907	131.826053	-0.077349	0.88275	22224.34156
-446.874179	190.806848	-551.381199	96.729767	-3.1292	0.119787	22197.63787
-475.866763	143.503158	-510.944174	33.40386	-0.840311	0.119787	22203.74157
-450.688993	85.51799	-513.996025	2.88535	-0.840311	-1.406138	22212.89712
-488.83713	60.34022	-457.536782	-75.699811	-0.840311	0.88275	22215.18601
-504.859347	-4.511613	-436.936788	-116.136837	-0.840311	0.119787	22215.18601
-490.363055	-50.289377	-414.047906	-201.588663	-0.840311	0.119787	22228.91934
-484.259353	-96.067141	-372.084956	-257.284943	-0.077349	0.119787	22219.00082
-485.022316	-170.837489	-349.196074	-354.18121	0.685614	-0.643175	22212.89712
-447.637142	-192.963409	-328.59608	-352.655285	-0.077349	0.88275	22196.11194
-411.777893	-265.444869	-265.270173	-420.558969	-0.077349	1.645713	22203.74157
-366.763092	-302.06708	-180.581309	-427.425633	4.500428	0.119787	22228.15638
-340.059396	-332.58559	-172.188719	-488.462652	0.685614	-0.643175	22231.20823
-322.511253	-386.755944	-107.336886	-505.247832	2.21154	1.645713	22226.63045
-247.740905	-414.985565	-51.640606	-548.736708	0.685614	0.119787	22207.55638
-189.755737	-450.844814	12.448264	-576.203367	1.448577	0.88275	22208.31935
-143.21501	-494.33369	91.796388	-542.633006	-0.077349	0.88275	22187.71935
-69.207624	-500.437392	123.840823	-576.96633	-1.603274	-2.169101	22191.53417
-11.222456	-516.459609	213.107463	-538.818193	0.685614	2.408675	22206.03046
39.133084	-517.222572	292.455588	-515.929311	-3.1292	-2.169101	22229.6823
95.592327	-533.24479	326.025949	-527.373752	0.685614	0.119787	22125.91937
148.999718	-532.481827	371.04075	-473.203397	-3.1292	0.119787	22199.92676
204.695998	-505.778131	410.714812	-453.366366	1.448577	0.88275	22213.66009
255.051539	-482.889249	466.411092	-409.114527	-1.603274	0.88275	22203.74157
309.221893	-434.822596	519.055521	-357.233061	0.685614	1.645713	22211.3712
341.266328	-414.985565	532.025888	-308.403446	-0.077349	0.119787	22220.52675
362.629285	-379.126317	541.944403	-314.507148	-0.077349	-0.643175	22225.10453
432.058894	-318.089298	564.070322	-213.796067	-0.077349	0.119787	22219.76379
459.525552	-269.259683	566.359211	-174.122005	0.685614	-0.643175	22229.6823
481.651472	-199.067111	597.640683	-117.662762	-0.840311	0.119787	22228.91934
483.94036	-170.837489	530.499962	-34.499824	1.448577	0.88275	22217.4749
486.229248	-83.859737	509.137005	-8.559091	0.685614	-0.643175	22250.2823
473.258881	-15.193091	443.52221	130.300128	2.21154	1.645713	22253.33415
489.281099	32.873561	508.374043	196.677886	2.21154	0.119787	22231.97119
458.762589	90.095767	474.803682	236.351948	0.685614	-0.643175	22235.786
437.399633	151.132785	442.759247	302.729706	-1.603274	-1.406138	22236.54897
406.881123	198.436475	345.100017	336.300066	-0.077349	-0.643175	22209.08231
390.858906	241.162388	302.374104	360.714874	-0.840311	0.88275	22196.11194
364.918173	297.621631	274.144482	425.566707	0.685614	1.645713	22225.10453
342.029291	338.058656	178.77414	458.374104	1.448577	-0.643175	22205.2675
297.777452	367.05124	118.500084	449.981514	0.685614	1.645713	22190.7712
255.814501	418.169743	74.248245	502.625943	-1.603274	0.119787	22214.42305
207.747849	447.92529	-14.255432	524.751862	-2.366237	-0.643175	22182.37861
159.681197	468.525284	-66.899861	552.218521	-2.366237	-0.643175	22196.11194
122.296022	473.10306	-120.307253	537.722229	1.448577	1.645713	22177.80084
61.259004	485.310464	-183.63316	533.144453	-1.603274	-2.169101	22191.53417
22.347904	504.384533	-233.9887	540.011117	-1.603274	0.119787	22201.45268
-10.459494	467.762321	-264.50721	534.670378	0.685614	-0.643175	22230.44527
-61.577997	473.10306	-315.625713	511.781496	-0.840311	-0.643175	56.459243
-111.933538	454.791955	-384.292359	505.677794	0.685614	0.88275	14.496292
-173.733519	444.110476	-437.699751	462.951881	0.685614	0.119787	9.918516
-214.170544	423.510483	-471.270112	403.440787	-1.603274	-0.643175	7436.597797
-271.39275	425.036408	-488.818254	385.892644	0.685614	0.119787	22176.27491
-291.992744	381.547532	-502.551584	338.588955	0.685614	0.119787	22232.73415
-326.326067	342.636432	-539.936758	214.226029	-0.840311	0.119787	22235.02304
-362.948278	302.199407	-526.203429	254.663054	-0.077349	0.88275	22222.81564
-402.62234	264.051271	-528.492317	167.685302	-0.077349	-0.643175	22228.15638
-460.607508	190.043885	-531.544168	65.448295	-3.1292	0.119787	22225.10453
-452.977881	162.577227	-537.64787	54.766817	0.685614	2.408675	22215.94897
-477.392689	103.829096	-500.262696	5.174239	-0.840311	0.119787	22224.34156
-506.385273	57.288369	-471.270112	-54.336855	-1.603274	0.119787	22230.44527
-482.733428	5.406903	-446.092341	-140.551644	0.685614	-1.406138	22212.13416
-492.651943	-49.526414	-409.47013	-201.588663	-1.603274	0.119787	22203.74157
-491.888981	-98.356029	-436.936788	-320.61085	-0.840311	1.645713	22208.31935
-478.155651	-145.659719	-406.418279	-348.077509	-2.366237	-0.643175	22159.48973
-443.822328	-213.563403	-354.536813	-388.514534	-2.366237	-0.643175	22199.16379
-414.066782	-267.733757	-259.166471	-387.751571	-0.840311	-0.643175	22222.05268
-383.548272	-290.622639	-229.410924	-435.818223	-0.840311	-0.643175	22189.24528
-331.666806	-340.97818	-146.247986	-476.255248	-0.077349	-0.643175	22197.63787
-295.807557	-382.94113	-90.551706	-509.062646	-1.603274	-0.643175	22215.94897
-250.792756	-414.222603	-58.507271	-525.084863	-0.840311	0.119787	22196.11194
-192.044625	-451.607777	8.63345	-585.35892	-3.1292	-0.643175	22180.85269
-120.326128	-479.837398	85.692686	-587.647808	2.21154	0.119787	22215.94897
-79.12614	-488.229988	132.233413	-647.921864	1.448577	-1.406138	22227.39341
-22.666898	-535.533678	155.885258	-592.225584	0.685614	2.408675	22215.94897
36.844196	-518.748498	281.011147	-522.795975	2.974502	0.119787	22238.83786
103.221954	-524.852199	335.944464	-502.958944	-3.1292	-2.169101	22236.54897
128.399724	-523.326274	392.403707	-494.566354	0.685614	1.645713	22222.05268
176.466377	-498.911466	461.833316	-444.210813	-0.077349	0.119787	22225.86749
258.10339	-456.185553	493.877751	-419.796006	1.448577	0.88275	22231.20823
313.799669	-446.267038	512.951819	-364.862689	0.685614	0.88275	22217.4749
346.607067	-410.407789	551.099956	-343.499732	-0.840311	-2.169101	22223.5786
380.94039	-390.570758	522.107372	-288.566415	-2.366237	-0.643175	22222.05268
429.770005	-327.244851	557.203658	-200.8257	-2.366237	0.88275	22196.11194
454.184813	-272.311533	525.159223	-180.988669	-2.366237	-1.406138	22209.08231
463.340366	-213.563403	520.581446	-168.018303	-3.1292	-1.406138	22215.18601
473.258881	-151.000458	566.359211	-29.159085	-0.840311	-0.643175	22202.97861
494.621838	-92.252328	539.655515	21.959419	-2.366237	-1.406138	22221.28971
500.72554	-40.370861	539.655515	125.722351	-0.840311	0.88275	22234.26008
480.125546	21.42912	510.662931	179.892705	1.448577	0.119787	22219.00082
451.895925	80.940214	482.43331	222.618619	1.448577	1.645713	22225.10453
432.821856	138.925382	422.159253	275.263048	-3.1292	0.119787	22196.87491
432.058894	188.51796	362.64816	309.596371	0.685614	0.88275	22209.84527
388.570018	248.029053	324.500023	357.663023	1.448577	0.88275	22238.83786
360.340396	297.621631	242.86301	433.196334	-0.077349	0.119787	22235.786
342.792253	315.169774	149.018594	474.396322	2.21154	0.119787	22196.87491
322.19226	389.940122	144.440817	485.0778	2.21154	0.88275	22219.00082
270.310793	404.436414	92.559351	536.959266	-1.603274	1.645713	22214.42305
223.007104	445.636402	14.737152	543.062968	-2.366237	-0.643175	22201.45268
165.784898	468.525284	-68.425786	541.537043	-1.603274	-0.643175	22199.92676
132.977501	472.340098	-115.729476	550.692596	0.685614	0.119787	22209.84527
72.703445	488.362315	-166.847979	542.300005	-0.840311	0.119787	22216.71194
22.347904	489.888241	-215.677595	547.640745	-0.077349	1.645713	22190.00824
-15.800233	484.547502	-254.588694	542.300005	-1.603274	-1.406138	22205.2675
-93.622432	464.71047	-318.677564	520.937049	-1.603274	0.88275	52.644429
-122.615016	450.977141	-444.566416	483.551875	-1.603274	0.88275	13.733329
-177.548333	438.006775	-454.484931	454.559291	-0.077349	0.119787	12.970367
-212.644619	427.325296	-442.277528	452.270402	-0.840311	-0.643175	2150.028993
-270.629787	425.036408	-480.425664	417.174117	-0.077349	0.119787	22125.91937
-301.911259	383.073458	-489.581217	356.90006	-0.077349	0.88275	22210.60823
-341.585322	352.554948	-544.514534	291.285265	-1.603274	0.119787	22225.10453
-373.629756	293.043855	-521.625652	253.900091	0.685614	0.88275	22212.89712
-400.333452	253.369792	-542.225646	183.707519	0.685614	0.88275	22220.52675
-433.14085	220.562395	-563.588603	120.381612	-0.840311	-0.643175	22249.51933
-443.822328	172.495742	-498.73677	74.603848	1.448577	0.119787	22241.88971
-459.081583	93.91058	-574.270081	-21.529457	0.685614	0.119787	22232.73415
-492.651943	66.443922	-493.396031	-68.833147	0.685614	1.645713	22238.07489
-501.807496	17.614307	-425.492347	-120.714613	2.21154	-1.406138	22233.49712
-497.992683	-39.607899	-411.759018	-187.855334	-1.603274	-1.406138	22219.76379
-475.866763	-87.674551	-397.262726	-259.573831	-0.077349	0.119787	22203.74157
-475.103801	-145.659719	-338.514595	-295.43308	0.685614	0.119787	22222.81564
-462.896397	-209.748589	-304.944235	-343.499732	-0.077349	1.645713	22214.42305
-417.881595	-255.526353	-246.959067	-398.433049	0.685614	0.88275	22194.58602
-398.807527	-303.593006	-202.707228	-441.921925	-2.366237	-1.406138	22182.37861
-353.792725	-334.111515	-163.796129	-468.625621	-2.366237	0.119787	22182.37861
-320.985328	-386.755944	-156.929464	-532.714491	-1.603274	0.88275	22194.58602
-257.65942	-414.985565	-78.344302	-553.314485	-1.603274	-0.643175	22186.19343
-198.91129	-450.081851	11.685301	-542.633006	-0.840311	0.88275	22194.58602
-148.555749	-488.992951	65.092693	-547.973746	-1.603274	0.119787	22209.84527
-94.385395	-519.51146	145.966743	-569.336702	1.448577	-1.406138	22203.74157
-6.64468	-521.037386	188.692656	-555.603373	-0.840311	0.88275	22198.40083
35.31827	-521.037386	279.485222	-501.433019	0.685614	0.119787	22225.10453
95.592327	-511.881833	339.759278	-521.27005	-1.603274	0.119787	22229.6823
142.896016	-509.592945	357.307421	-484.647838	-1.603274	0.119787	22213.66009
221.481178	-486.704063	422.159253	-440.396	-0.077349	-0.643175	22244.17859
281.755235	-463.81518	454.203688	-438.107111	-0.077349	0.119787	22248.75637
304.644117	-442.452224	449.625912	-399.958975	1.448577	0.119787	22239.60082
342.029291	-403.541124	512.188856	-329.00344	0.685614	-0.643175	22231.97119
396.199645	-369.970764	535.077738	-291.618266	-0.840311	0.119787	22231.97119
437.399633	-324.955962	557.203658	-236.684949	-1.603274	0.88275	22222.81564
435.110745	-283.755975	570.936987	-181.751632	-0.840311	0.119787	22218.23786
475.54777	-227.296732	573.225875	-103.16647	-0.840311	0.119787	22228.15638
503.777391	-170.837489	562.544397	-33.736861	-0.840311	-0.643175	22231.97119
490.044062	-97.593067	545.759217	1.359425	-0.077349	-0.643175	22216.71194
474.784807	-42.65975	511.425894	115.040873	-3.892162	1.645713	22205.2675
470.969993	17.614307	485.485161	137.166792	-0.077349	-0.643175	22213.66009
434.347782	72.547624	458.781465	224.907507	-3.1292	-2.169101	22187.71935
446.555186	126.717978	358.833346	214.988991	-1.603274	0.119787	22200.68972
419.088527	192.332773	340.522241	279.840824	-0.840311	0.119787	22222.81564
386.281129	236.584612	329.0778	368.344501	1.448577	2.408675	22208.31935
375.599651	292.280892	274.907445	408.018564	-0.840311	-0.643175	22201.45268
353.473732	340.347544	196.322283	457.611142	0.685614	0.119787	22215.18601
299.303377	390.703085	116.211196	446.929663	0.685614	0.119787	22197.63787
267.258943	430.377147	97.90009	523.225937	0.685614	0.119787	22191.53417
224.533029	457.080843	-2.810991	533.907415	2.21154	0.119787	22228.91934
189.436743	473.10306	-40.196165	518.648161	2.21154	0.88275	22218.23786
113.903432	473.10306	-162.270203	511.781496	0.685614	0.119787	22203.74157
60.496041	508.199346	-206.522042	466.766694	1.448577	-1.406138	22210.60823
20.059016	492.177129	-227.884998	511.018533	0.685614	0.88275	22218.23786
-18.852084	481.495651	-262.218322	540.011117	0.685614	-0.643175	22220.52675
-65.392811	477.680837	-318.677564	524.751862	-1.603274	-0.643175	128.940703
-107.355761	468.525284	-361.403477	515.59631	-0.840311	0.119787	12.970367
-150.081675	459.369731	-389.633099	467.529657	-0.840311	0.119787	12.207404
-213.407582	444.110476	-444.566416	449.981514	1.448577	0.88275	10.681478
-263.00016	415.117892	-480.425664	396.574123	-2.366237	0.119787	22091.58605
-291.229781	393.754936	-517.047876	343.929694	-1.603274	-0.643175	22181.61565
-335.48162	351.029023	-622.336733	192.100109	-2.366237	-0.643175	22199.92676
-394.992713	320.510513	-599.447851	205.070476	0.685614	0.88275	22209.84527
-375.918645	248.792016	-554.43305	156.240861	-0.840311	0.119787	22202.97861
-423.985297	212.932767	-552.907124	85.285326	-0.077349	0.88275	22224.34156
-461.370471	167.917966	-497.210845	50.952003	1.448577	0.88275	22232.73415
-481.207502	111.458723	-507.892323	-0.166501	-2.366237	-2.169101	22214.42305
-481.207502	70.258735	-482.714553	-53.573892	1.448577	2.408675	22225.10453
-501.807496	16.851344	-408.707167	-126.818315	1.448577	0.88275	22231.20823
-507.911198	-36.556048	-403.366428	-178.699781	0.685614	0.119787	22142.70455
-483.496391	-81.570849	-402.603465	-254.996055	2.974502	1.645713	22242.65267
-456.792695	-124.296763	-372.084956	-292.381229	2.21154	0.119787	22238.83786
-431.614924	-188.385632	-323.255341	-348.840471	2.21154	0.119787	22191.53417
-429.326036	-250.948577	-262.218322	-392.329347	1.448577	0.119787	22220.52675
-401.096415	-299.015229	-232.462775	-457.18118	0.685614	-0.643175	22214.42305
-349.214949	-337.163366	-157.692427	-484.647838	0.685614	0.119787	22205.2675
-312.592738	-369.207801	-82.159116	-501.433019	1.448577	0.88275	22208.31935
-253.844607	-409.644826	-60.796159	-517.455236	0.685614	-0.643175	22217.4749
-191.281662	-468.392957	6.344562	-576.96633	-0.077349	0.119787	22213.66009
-137.874271	-486.704063	75.011208	-560.181149	-0.077349	0.119787	22199.92676
-95.91132	-505.015168	129.944525	-573.914479	-3.892162	-2.932064	22186.19343
-25.718748	-532.481827	193.270432	-583.832994	-0.077349	2.408675	22199.92676
26.92568	-530.955901	271.855594	-538.05523	0.685614	0.88275	22196.87491
74.22937	-526.378125	321.448172	-501.433019	-0.840311	-1.406138	22213.66009
147.473793	-520.274423	329.0778	-535.766342	-1.603274	0.88275	22224.34156
199.355259	-500.437392	417.581477	-461.758956	-0.840311	-0.643175	22219.76379
250.473762	-476.785547	475.566645	-413.692304	0.685614	0.88275	22225.86749
299.303377	-441.689261	505.322192	-362.573801	-1.603274	0.88275	22228.15638
348.132993	-406.592975	537.366627	-322.136775	-0.077349	0.119787	22214.42305
393.910757	-390.570758	558.729583	-260.336794	-1.603274	-1.406138	22218.23786
445.02926	-322.667074	571.69995	-232.107173	2.974502	0.88275	22257.14896
461.051478	-273.074496	575.514764	-171.070154	3.737465	1.645713	22239.60082
475.54777	-211.274515	590.011056	-134.447942	1.448577	1.645713	22238.07489
509.11813	-173.88934	573.988838	-37.551675	0.685614	-0.643175	22240.36378
499.199615	-108.274545	562.544397	19.670531	-0.840311	-1.406138	22226.63045
488.518136	-48.000489	516.766633	106.648283	-0.840311	0.88275	22222.05268
479.362583	12.273567	512.188856	166.922339	-1.603274	0.119787	22227.39341
457.236664	75.599475	468.69998	227.196395	-0.840311	-0.643175	22222.05268
446.555186	147.317972	430.551844	292.048228	-0.840311	0.119787	22215.18601
409.170012	190.806848	377.144452	313.411184	-1.603274	-1.406138	22199.92676
385.518167	228.192022	310.766694	372.159315	-2.366237	0.88275	22202.97861
369.495949	281.599413	283.300035	418.700042	-1.603274	0.119787	22194.58602
332.873738	326.614215	213.870426	456.848179	-0.077349	0.119787	22198.40083
305.407079	364.762352	93.322314	482.025949	-2.366237	0.119787	22180.08972
282.518197	425.799371	50.596401	437.77411	-0.077349	0.119787	22190.7712
222.244141	446.399365	-31.040612	494.996316	-0.077349	-2.169101	22212.89712
168.836749	470.05121	-69.188749	530.092602	-0.077349	1.645713	22217.4749
123.821948	480.732688	-101.233184	552.218521	-0.077349	0.119787	22201.45268
71.177519	486.83639	-135.566507	532.38149	1.448577	-0.643175	22207.55638
32.26642	483.021576	-214.914632	543.825931	0.685614	0.88275	22225.10453
-11.222456	482.258613	-235.514626	552.218521	-0.077349	0.88275	22215.18601
-60.052072	475.391949	-304.181272	546.877782	1.448577	0.119787	309.762871
-95.148358	466.999359	-359.877552	521.700012	0.685614	0.88275	17.548143
-182.12611	442.584551	-465.16641	478.211136	-0.077349	-0.643175	12.207404
-192.044625	452.503067	-429.307161	431.670409	1.448577	0.88275	22.888882
-267.577936	415.880855	-490.34418	411.070415	-1.603274	0.119787	21625.41582
-304.96311	377.732718	-529.25528	290.522302	0.685614	0.119787	22191.53417
-327.08903	359.421613	-497.210845	304.255632	0.685614	0.119787	22212.89712
-355.318651	305.251258	-504.840472	250.84824	0.685614	1.645713	22225.86749
-387.363086	254.132755	-538.410832	203.54455	-0.840311	-1.406138	22215.18601
-417.881595	222.851283	-551.381199	117.329761	-0.077349	0.119787	22038.17866
-461.370471	151.132785	-536.121944	71.551997	-2.366237	-0.643175	22205.2675
-472.814912	117.562425	-503.314546	6.700164	-3.1292	-1.406138	22206.79342
-497.22972	56.525406	-503.314546	-74.936849	-0.840311	0.119787	22199.16379
-512.488975	1.592089	-477.373813	-137.499793	0.685614	-0.643175	22215.94897
-517.066751	-42.65975	-420.914571	-184.803483	-0.077349	0.119787	22222.05268
-468.237136	-92.252328	-432.359012	-302.299744	-0.840311	0.88275	22191.53417
-469.000099	-156.341197	-424.729385	-323.662701	-1.603274	-2.169101	22201.45268
-449.163067	-197.541185	-307.233123	-345.78862	-1.603274	0.119787	22225.86749
-418.644558	-248.659689	-237.803514	-389.277496	-0.077349	1.645713	22212.89712
-404.148266	-299.015229	-229.410924	-424.373782	-1.603274	0.119787	22201.45268
-359.133464	-333.348552	-176.766495	-481.595987	2.21154	0.119787	22235.786
-279.022377	-375.311503	-114.966513	-508.299683	1.448577	0.119787	22216.71194
-256.896458	-402.778162	-66.136898	-546.44782	-0.077349	-0.643175	22204.50453
-217.985358	-453.133702	17.789003	-538.818193	1.448577	1.645713	22224.34156
-133.296494	-467.629994	28.470481	-623.507057	1.448577	0.119787	22201.45268
-76.074289	-508.829982	73.485283	-594.514473	-0.077349	0.119787	22211.3712
-22.666898	-540.111454	113.922308	-570.099665	-0.840311	0.88275	22224.34156
30.740494	-527.141088	252.781526	-502.195981	-0.840311	-0.643175	22215.94897
75.755296	-543.926268	355.781495	-505.247832	-0.077349	0.119787	22222.81564
145.947867	-502.72628	375.618526	-461.758956	-0.840311	1.645713	22231.20823
194.01452	-512.644796	408.425924	-476.255248	-1.603274	-0.643175	22209.08231
253.525613	-469.918882	462.596278	-442.684888	-1.603274	0.88275	22200.68972
298.540415	-450.844814	490.062937	-383.936757	-1.603274	-0.643175	22212.89712
346.607067	-411.933714	498.455527	-348.840471	-2.366237	-0.643175	22201.45268
387.807055	-395.911497	488.537012	-360.284912	-0.840311	0.119787	22204.50453
426.718155	-344.030031	553.388844	-312.21826	-3.1292	-0.643175	22224.34156
456.473701	-293.67449	564.070322	-213.033104	-0.840311	-1.406138	22228.91934
481.651472	-224.244881	580.855503	-155.810899	-0.077349	1.645713	22210.60823
480.888509	-170.074527	592.299944	-35.262786	-0.077349	0.119787	22228.15638
484.703323	-83.096775	522.107372	17.381642	1.448577	0.119787	22233.49712
483.94036	-44.185675	519.818484	108.937171	0.685614	1.645713	22218.23786
491.569987	9.984679	516.00367	168.448264	2.21154	-1.406138	22248.75637
467.15518	62.629108	469.462943	223.381581	2.974502	1.645713	22252.57118
422.903341	132.058717	393.166669	230.248246	-2.366237	0.119787	22184.6675
436.63667	179.362407	390.877781	301.203781	2.974502	0.119787	22225.10453
387.044092	232.006836	309.240768	365.29265	-0.077349	0.119787	22230.44527
386.281129	261.762382	252.018563	391.233384	0.685614	-0.643175	22179.32676
332.110775	323.562364	223.025979	450.744477	-0.077349	0.119787	22212.89712
315.325595	370.103091	145.20378	485.0778	-0.840311	0.88275	22223.5786
263.444129	419.695669	103.240829	521.700012	2.21154	3.171638	22207.55638
221.481178	439.5327	10.159375	550.692596	0.685614	-1.406138	22196.11194
162.733048	463.947508	-50.877643	526.277788	-0.840311	0.88275	22207.55638
108.562693	475.391949	-109.625774	511.018533	-1.603274	1.645713	22177.80084
50.577525	481.495651	-210.336855	488.129651	-1.603274	-0.643175	22149.57122
19.296053	487.599352	-214.151669	530.855564	0.685614	1.645713	22216.71194
-8.933568	483.021576	-273.662763	509.492608	-1.603274	-1.406138	22219.00082
-60.052072	454.791955	-319.440527	529.329639	0.685614	0.119787	623.340556
-105.829836	463.947508	-455.247894	423.277818	0.685614	1.645713	16.78518
-154.659451	457.080843	-398.788651	485.0778	0.685614	0.119787	12.207404
-208.829805	433.428998	-443.04049	445.403738	1.448577	0.88275	11.444441
-252.318681	415.117892	-451.43308	434.72226	0.685614	0.119787	6882.68685
-299.622371	391.466048	-482.714553	376.737092	-0.077349	-1.406138	22177.80084
-309.540887	367.05124	-511.707137	306.54452	2.974502	1.645713	22229.6823
-360.65939	320.510513	-570.455267	249.322314	2.21154	1.645713	22235.786
-394.992713	268.629047	-503.314546	182.944556	0.685614	-0.643175	22238.07489
-431.614924	225.140171	-531.544168	118.855686	0.685614	1.645713	22224.34156
-461.370471	171.732779	-518.573801	85.285326	2.21154	1.645713	22225.86749
-502.570459	119.088351	-542.225646	-7.796128	2.21154	-0.643175	22228.15638
-489.600093	69.495773	-465.16641	-23.055383	-0.840311	0.88275	22212.13416
-504.859347	23.718008	-432.359012	-107.744246	-1.603274	-2.169101	22222.81564
-497.992683	-32.741234	-432.359012	-169.544228	-0.077349	0.119787	22230.44527
-508.674161	-93.01529	-392.68495	-227.529396	-3.1292	-0.643175	22190.7712
-477.392689	-152.526384	-360.640515	-290.855303	-3.1292	-1.406138	22196.11194
-440.770477	-193.726372	-309.522011	-352.655285	-0.840311	0.88275	22204.50453
-433.14085	-249.422651	-249.247955	-394.618235	-0.077349	0.119787	22167.88232
-388.889011	-278.415235	-204.996116	-428.951559	-2.366237	-0.643175	22192.29713
-353.792725	-332.58559	-164.559091	-484.647838	-0.077349	1.645713	22213.66009
-304.96311	-374.54854	-167.610942	-585.35892	-1.603274	0.119787	22190.00824
-260.711271	-405.830012	-79.870227	-529.66264	-0.077349	-1.406138	22207.55638
-210.355731	-460.76333	-29.514687	-551.025597	-0.077349	0.119787	22228.91934
-152.370563	-474.496659	60.514916	-554.84041	0.685614	0.88275	22201.45268
-81.415028	-476.785547	133.759339	-563.233	1.448577	-0.643175	22209.08231
-37.926152	-520.274423	188.692656	-519.744124	0.685614	0.88275	22249.51933
16.244202	-524.089237	266.514855	-509.062646	-1.603274	-2.169101	22244.94156
76.518258	-503.489243	313.818545	-484.647838	1.448577	0.88275	20964.69009
148.999718	-505.778131	353.492607	-509.825609	1.448577	0.88275	22227.39341
210.036737	-497.385541	413.003701	-443.447851	0.685614	0.88275	22231.97119
235.97747	-466.867031	442.759247	-436.581186	-0.840311	1.645713	22212.89712
289.384862	-444.741112	474.803682	-383.173794	-1.603274	0.119787	22222.05268
329.821887	-415.748528	519.055521	-342.736769	-0.840311	-2.169101	22231.97119
387.807055	-387.518907	553.388844	-274.070123	-0.840311	0.88275	22215.18601
407.644086	-331.059664	560.255509	-205.403477	-0.077349	1.645713	22225.10453
464.103329	-305.118931	561.781434	-158.86275	-5.418088	-2.169101	22208.31935
488.518136	-242.555987	577.040689	-154.284973	-3.1292	0.119787	22195.34898
480.125546	-160.156011	578.566614	-76.462774	-3.1292	0.119787	22201.45268
499.962577	-103.696769	559.492546	-3.218351	-0.840311	0.119787	22221.28971
495.384801	-46.474563	489.299974	98.255693	-0.077349	2.408675	22212.89712
474.021844	4.64394	507.61108	131.06309	0.685614	-0.643175	22224.34156
451.132962	51.94763	435.892583	185.996407	-0.840311	-1.406138	22222.05268
436.63667	135.110568	391.640744	226.433432	-1.603274	-0.643175	22215.18601
413.747788	175.547593	376.381489	289.75934	-1.603274	0.119787	22212.89712
402.303347	220.562395	341.285203	362.2408	-0.077349	0.88275	22210.60823
382.466316	289.992004	310.766694	411.833377	0.685614	0.119787	22238.83786
350.421881	327.377178	226.840793	466.766694	1.448577	-0.643175	22222.81564
297.777452	384.599383	146.729705	485.0778	0.685614	-0.643175	22214.42305
285.570048	428.088259	87.218612	493.47039	4.500428	2.408675	22215.18601
220.718216	438.769737	11.685301	520.937049	0.685614	0.88275	22206.79342
168.836749	464.71047	-40.959128	546.114819	-0.077349	1.645713	22197.63787
99.40714	466.236396	-176.003532	442.351887	-0.077349	-1.406138	22191.53417
60.496041	479.206762	-176.003532	534.670378	-0.077349	-0.643175	22203.74157
41.421972	476.917874	-233.225738	507.966682	-0.077349	1.645713	22226.63045
-15.03727	483.021576	-272.8998	538.485192	0.685614	0.119787	22232.73415
-49.370593	462.421582	-302.655347	517.885198	-0.077349	0.119787	505.844295
-87.51873	447.92529	-343.855334	514.070384	-2.366237	0.119787	16.78518
-135.585383	427.325296	-460.588633	457.611142	-3.1292	-0.643175	13.733329
-208.829805	418.932706	-486.529366	424.040781	-0.840311	0.88275	9.918516
-246.214979	409.777153	-467.455298	409.544489	-1.603274	-0.643175	21951.96387
-276.733489	371.629016	-530.018242	319.514886	-0.840311	0.119787	22212.89712
-352.2668	363.236426	-512.470099	243.981575	-1.603274	0.119787	22202.97861
-345.400135	324.325327	-574.270081	255.426016	-0.840311	0.88275	22217.4749
-391.177899	254.132755	-535.358981	204.307513	-0.077349	-1.406138	22228.15638
-420.933446	209.117953	-562.062677	96.729767	0.685614	0.88275	22213.66009
-456.792695	177.073519	-508.655286	83.759401	0.685614	-1.406138	22221.28971
-469.763061	141.21427	-486.529366	22.722382	2.974502	-1.406138	22251.04526
-501.044534	94.673543	-487.292329	-39.840563	2.974502	2.408675	22238.83786
-505.62231	21.42912	-480.425664	-131.396091	1.448577	0.119787	22233.49712
-518.592677	-27.400495	-429.307161	-173.359042	1.448577	-0.643175	22234.26008
-488.83713	-73.178259	-402.603465	-264.151607	-0.840311	0.119787	22223.5786
-490.363055	-154.815272	-386.581248	-318.321962	0.685614	-0.643175	22184.6675
-453.740844	-193.726372	-306.47016	-345.78862	1.448577	0.88275	22215.94897
-412.540856	-258.578204	-255.351657	-394.618235	-0.840311	0.119787	22225.10453
-402.62234	-281.467086	-217.20352	-473.96636	-0.077349	-0.643175	22204.50453
-368.289017	-325.718925	-137.855395	-465.57377	-1.603274	-1.406138	22206.79342
-325.563104	-379.889279	-108.099849	-499.907093	-1.603274	1.645713	22202.21564
-273.681638	-405.06705	-79.870227	-534.240416	-3.892162	-0.643175	22178.5638
-243.163128	-445.504075	-29.514687	-571.62559	-1.603274	0.88275	22124.39345
-167.629818	-479.074435	20.840854	-582.307069	-1.603274	-0.643175	22196.87491
-114.222426	-513.407758	81.877873	-573.151516	-0.077349	-0.643175	22185.43046
-33.348376	-521.800348	200.90006	-539.581155	1.448577	0.88275	22225.10453
18.53309	-534.007752	269.566706	-535.766342	2.21154	0.88275	22235.02304
74.22937	-528.667013	307.714843	-538.05523	0.685614	0.119787	22215.18601
131.451575	-505.778131	327.551874	-508.299683	-0.840311	0.119787	22222.81564
190.199706	-500.437392	420.633328	-448.025627	-0.077349	0.119787	22231.97119
256.577464	-471.444808	477.855533	-410.640453	3.737465	0.88275	22240.36378
293.199676	-437.111485	488.537012	-383.173794	0.685614	0.88275	22244.17859
361.866322	-409.644826	535.840701	-355.707136	2.21154	-0.643175	22243.41563
379.414465	-402.778162	548.811068	-283.988639	1.448577	0.119787	22228.15638
428.24408	-341.741143	581.618465	-223.714582	-0.840311	0.88275	22231.20823
456.473701	-281.467086	595.351795	-170.307191	-0.077349	-0.643175	22230.44527
465.629254	-232.637471	576.277726	-132.922017	-0.077349	0.119787	22223.5786
495.384801	-173.126378	579.329577	-35.262786	-0.077349	0.119787	22222.05268
477.836658	-102.933806	544.233291	-10.085016	-0.077349	-0.643175	22229.6823
479.362583	-39.607899	518.292558	111.989022	0.685614	1.645713	22226.63045
468.681105	4.64394	535.077738	158.529749	-1.603274	-0.643175	22205.2675
458.762589	51.94763	472.514794	212.700103	-0.077349	0.88275	22209.08231
418.325564	129.769829	432.077769	237.877873	-3.1292	0.119787	22204.50453
420.614453	184.703146	367.225936	310.359333	-2.366237	-1.406138	22172.4601
391.621869	225.903134	338.233352	349.270433	-3.1292	-0.643175	22211.3712
376.362614	273.206823	286.351886	401.151899	-2.366237	0.119787	22208.31935
351.184844	325.088289	221.500054	451.50744	-0.840311	-1.406138	22183.14158
329.058924	363.236426	139.863041	466.003732	-0.840311	0.119787	22209.84527
279.466346	409.014191	40.677885	480.500024	0.685614	-0.643175	22209.84527
232.925619	433.428998	21.603817	529.329639	2.974502	0.119787	22197.63787
175.703414	469.288247	-73.766526	507.20372	0.685614	0.88275	22164.83047
147.473793	482.258613	-98.181333	552.218521	-0.840311	-0.643175	22234.26008
72.703445	476.917874	-173.714644	546.877782	2.21154	0.88275	22212.13416
13.955314	473.866023	-204.233154	540.011117	-0.840311	0.119787	22237.31193
0.984947	487.599352	-237.040551	549.929633	2.974502	-0.643175	22244.17859
-66.155774	480.732688	-288.159055	533.907415	-0.840311	-0.643175	419.629505
-116.511314	473.10306	-331.647931	512.544459	-0.840311	-0.643175	16.022217
-150.081675	446.399365	-410.996055	473.633359	0.685614	0.119787	12.970367
-208.066843	439.5327	-410.996055	472.870396	0.685614	0.88275	9.155553
-251.555719	418.932706	-475.084925	414.885228	1.448577	2.408675	21993.92682
-279.022377	384.599383	-501.788621	345.455619	-1.603274	-1.406138	22210.60823
-320.985328	357.895687	-524.677503	299.677855	-3.892162	-0.643175	22190.00824
-368.289017	329.666066	-532.30713	263.055644	-1.603274	0.88275	22197.63787
-399.57049	262.525345	-552.907124	198.203811	-1.603274	-0.643175	22204.50453
-417.881595	211.406842	-552.907124	139.45568	-1.603274	0.119787	22212.13416
-464.422322	171.732779	-544.514534	50.952003	-0.077349	1.645713	22213.66009
-474.340838	125.955015	-516.284913	7.463127	-3.1292	-1.406138	22225.86749
-503.333422	81.703176	-498.73677	-27.633159	-1.603274	0.119787	22228.91934
-514.777863	34.399487	-496.447882	-118.425725	0.685614	-0.643175	22216.71194
-510.963049	-23.585681	-484.240478	-185.566446	-0.840311	0.88275	22215.18601
-491.888981	-68.600483	-427.018273	-238.973837	-0.840311	0.119787	22193.82305
-491.126018	-126.585651	-404.892353	-283.988639	2.21154	0.119787	22231.97119
-459.081583	-186.096744	-310.284974	-333.581217	0.685614	0.119787	22244.94156
-420.170483	-237.215248	-285.870166	-407.588602	1.448577	0.119787	22175.51195
-366.763092	-293.67449	-211.862781	-434.292298	-0.840311	-1.406138	22206.79342
-337.007545	-337.926329	-184.396122	-493.803391	-0.077349	-1.406138	22213.66009
-326.326067	-382.94113	-119.54429	-523.558938	-0.077349	0.119787	22219.00082
-272.918675	-406.592975	-85.973929	-544.921895	1.448577	-0.643175	22182.37861
-237.822389	-437.874447	-46.299867	-560.944112	0.685614	3.171638	22208.31935
-169.918706	-467.629994	25.41863	-538.05523	0.685614	0.88275	22218.23786
-105.066873	-469.15592	64.32973	-600.618174	0.685614	-0.643175	22185.43046
-41.740966	-523.326274	193.270432	-538.05523	-3.1292	1.645713	22206.03046
17.770128	-537.059603	264.225967	-528.899677	-3.1292	-2.169101	22206.79342
79.570109	-530.955901	297.796327	-513.640422	-0.077349	2.408675	22209.08231
100.933066	-521.800348	357.307421	-515.166348	0.685614	0.88275	22209.08231
181.807116	-491.281839	408.425924	-471.677472	-2.366237	-1.406138	22217.4749
240.555247	-482.126286	453.440726	-414.455267	-0.840311	0.119787	22222.81564
280.229309	-454.659628	503.796266	-406.825639	-0.840311	0.119787	22215.94897
332.873738	-404.304087	487.011086	-374.018242	0.685614	0.119787	22228.91934
393.147794	-379.126317	528.974037	-278.647899	-1.603274	0.119787	22226.63045
409.170012	-357.76336	538.129589	-248.12939	-0.840311	-2.169101	22215.18601
464.866291	-289.859676	580.09254	-213.796067	1.448577	-1.406138	22229.6823
489.281099	-218.904142	575.514764	-114.610911	-0.077349	0.119787	22251.80822
487.755173	-177.704154	580.09254	-44.418339	2.21154	0.119787	22234.26008
490.807024	-122.007874	577.803652	-16.951681	0.685614	-0.643175	22241.12674
490.807024	-47.237526	533.551813	92.914953	-0.077349	0.119787	22242.65267
477.836658	7.695791	544.233291	163.870488	-1.603274	-1.406138	22219.00082
467.15518	58.051332	490.062937	211.93714	-1.603274	0.119787	22194.58602
444.266297	116.799462	457.255539	252.374165	-0.077349	0.119787	22221.28971
420.614453	170.206854	382.485191	301.966743	-0.077349	0.119787	22211.3712
383.229279	218.273506	355.018533	338.588955	-0.840311	0.88275	22197.63787
386.281129	282.362376	275.670408	420.98893	-0.840311	0.119787	22073.27494
354.999657	299.910519	235.996346	410.307452	-4.655125	-2.932064	22182.37861
306.933005	360.184575	157.411184	479.737061	-1.603274	0.119787	22193.06009
287.858936	413.591967	108.581569	499.574092	-2.366237	0.88275	22183.14158
225.295992	425.799371	25.41863	516.359272	-0.840311	-1.406138	22187.71935
171.8886	476.917874	-75.292451	533.144453	-0.840311	0.119787	22202.97861
146.71083	476.154911	-137.092433	535.433341	2.21154	0.88275	22201.45268
69.651594	502.858607	-161.50724	516.359272	-1.603274	-0.643175	22194.58602
40.65901	492.940092	-187.447973	549.929633	-0.840311	0.119787	22221.28971
-6.64468	485.310464	-239.329439	552.218521	-0.840311	-1.406138	22229.6823
-55.474295	478.4438	-290.447943	520.174086	0.685614	0.119787	840.021973
-105.066873	468.525284	-365.981254	521.700012	1.448577	0.88275	15.259255
-124.903904	464.71047	-406.418279	494.233353	2.974502	0.119787	11.444441
-190.5187	448.688253	-410.233093	477.448173	0.685614	0.119787	10.681478
-243.926091	426.562334	-440.751602	437.011148	-1.603274	0.119787	21554.46028
-281.311265	395.280861	-504.840472	379.02598	0.685614	0.119787	22215.18601
-337.007545	370.103091	-531.544168	317.988961	-0.840311	0.119787	22215.94897
-351.503837	324.325327	-546.803422	258.477867	-0.840311	0.88275	22212.89712
-390.414937	268.629047	-514.758988	201.255662	-0.840311	0.119787	22223.5786
-427.037148	222.851283	-542.988609	125.722351	-0.840311	0.88275	22229.6823
-446.874179	185.466109	-558.247864	42.559413	-0.840311	0.119787	22214.42305
-478.918614	109.169835	-543.751572	32.640897	-3.1292	-0.643175	22208.31935
-497.992683	75.599475	-481.188627	-20.766494	-1.603274	0.88275	22208.31935
-501.807496	29.058748	-437.699751	-102.403507	-0.840311	-1.406138	22200.68972
-505.62231	-31.215309	-459.062708	-158.099787	-1.603274	-0.643175	22183.90454
-474.340838	-91.489365	-398.025689	-261.862719	-0.840311	2.408675	22216.71194
-488.074167	-124.296763	-352.247925	-309.929372	-0.840311	-1.406138	22208.31935
-455.266769	-180.756005	-312.573862	-325.951589	-0.077349	-1.406138	22193.82305
-426.274185	-238.741173	-263.744247	-399.958975	-1.603274	0.119787	22212.89712
-400.333452	-287.570788	-220.255371	-432.00341	-2.366237	-2.169101	22181.61565
-371.340868	-331.822627	-177.529458	-466.336733	2.21154	0.88275	22193.82305
-317.170514	-357.000397	-131.751694	-547.973746	0.685614	1.645713	22206.79342
-264.526085	-395.911497	-60.033196	-515.166348	2.974502	0.119787	22229.6823
-207.30388	-446.267038	-18.070246	-599.092249	1.448577	0.119787	22225.86749
-143.21501	-485.178137	51.359363	-580.781143	-0.077349	-1.406138	22210.60823
-107.355761	-498.148504	113.159345	-567.810777	1.448577	0.88275	22214.42305
-27.244674	-514.170721	173.433401	-553.314485	0.685614	3.171638	22225.10453
14.718277	-529.429976	258.122265	-523.558938	0.685614	0.119787	22228.15638
57.44419	-534.007752	313.055582	-509.825609	-1.603274	-0.643175	22225.10453
126.110836	-521.037386	361.122234	-480.070062	-0.077349	0.88275	22219.00082
200.118222	-508.067019	388.588893	-483.121913	-0.077349	0.119787	22227.39341
219.19229	-487.467025	424.448142	-390.803422	-2.366237	-0.643175	22228.91934
269.547831	-467.629994	514.477745	-394.618235	-0.840311	0.119787	22197.63787
330.58485	-434.059634	454.203688	-402.247863	-1.603274	-1.406138	22206.03046
364.918173	-397.437422	552.625881	-288.566415	-3.1292	0.119787	22206.79342
406.118161	-335.637441	569.411062	-254.233092	-2.366237	1.645713	22204.50453
434.347782	-292.911527	602.218459	-180.225706	-0.840311	-1.406138	22219.76379
468.681105	-255.526353	572.462913	-158.86275	-0.840311	0.88275	22232.73415
498.436652	-178.467117	588.48513	-81.040551	-0.840311	0.88275	22215.18601
490.044062	-122.007874	530.499962	-13.89983	0.685614	0.119787	22225.86749
477.836658	-59.44493	547.285142	72.314959	-0.077349	0.88275	22230.44527
464.103329	18.377269	436.655545	36.455711	-0.840311	-2.169101	22090.82308
476.310732	67.969847	472.514794	173.026041	2.21154	0.119787	22235.02304
432.821856	122.140201	451.9148	265.344532	2.21154	0.119787	22247.99341
434.347782	180.125369	384.011117	288.233414	2.21154	0.119787	22207.55638
409.170012	221.325357	367.225936	366.055613	0.685614	1.645713	22215.18601
386.281129	288.466078	295.507439	403.440787	1.448577	0.119787	22232.73415
339.740403	302.96237	252.781526	451.50744	-1.603274	-2.169101	22212.89712
317.614483	375.44383	141.388966	470.581508	-1.603274	-1.406138	22187.71935
275.651533	415.117892	110.107494	505.677794	-0.077349	1.645713	22215.94897
244.37006	447.162327	43.729736	529.329639	-0.840311	0.119787	22212.89712
187.147855	471.577135	-82.159116	529.329639	1.448577	0.88275	22183.90454
140.607128	485.310464	-149.299837	533.144453	-2.366237	-0.643175	22194.58602
88.725662	476.917874	-182.870197	487.366688	-0.077349	0.119787	22198.40083
45.999749	482.258613	-212.625744	528.566676	-1.603274	1.645713	22200.68972
-9.696531	467.762321	-240.855365	552.981484	-0.077349	-0.643175	22215.94897
-45.55578	477.680837	-316.388676	517.885198	-0.077349	-0.643175	1732.688375
-107.355761	452.503067	-359.877552	513.307421	1.448577	2.408675	19.074068
-156.185376	445.636402	-387.34421	483.551875	0.685614	-1.406138	11.444441
-183.652035	434.191961	-452.959006	450.744477	-0.840311	0.119787	12.207404
-243.163128	424.273445	-440.751602	420.98893	-2.366237	-0.643175	21620.83804
-268.340899	390.703085	-520.099727	377.500054	-0.840311	-0.643175	22196.87491
-309.540887	344.925321	-552.907124	288.233414	2.21154	0.88275	22241.88971
-369.814943	332.717917	-518.573801	251.611203	1.448577	1.645713	22234.26008
-392.703825	270.154972	-567.403416	192.100109	2.21154	-2.169101	22237.31193
-410.251968	226.666096	-577.321932	128.774202	-0.077349	0.88275	22237.31193
-423.985297	174.021668	-555.958975	104.359394	-0.077349	0.119787	22222.05268
-456.029732	148.843897	-522.388615	52.477928	-0.077349	-0.643175	22224.34156
-496.466757	79.414288	-504.840472	2.122388	-0.840311	0.119787	22228.15638
-498.755645	34.399487	-463.640484	-100.114619	-0.840311	-0.643175	22215.18601
-505.62231	-21.296793	-449.907155	-153.522011	-2.366237	0.119787	22217.4749
-494.940832	-64.785669	-427.781236	-231.34421	0.685614	0.119787	22212.13416
-474.340838	-131.163427	-365.218291	-303.82567	1.448577	-1.406138	22186.19343
-456.029732	-183.807856	-333.173856	-331.292328	-2.366237	0.119787	22188.48232
-438.481589	-246.3708	-274.425725	-380.884906	-0.077349	-0.643175	22202.97861
-391.177899	-286.807825	-256.11462	-454.129329	-2.366237	-0.643175	22184.6675
-346.163098	-323.430037	-156.929464	-461.758956	-0.077349	0.88275	22198.40083
-303.437185	-356.237435	-121.070215	-516.692273	-0.840311	0.88275	22209.84527
-282.074228	-400.489273	-56.981345	-516.692273	-0.840311	-1.406138	22205.2675
-228.666836	-448.555926	-27.225799	-563.233	-0.077349	1.645713	22201.45268
-166.103892	-471.444808	42.966773	-595.277435	0.685614	0.119787	22206.79342
-118.03724	-482.889249	111.633419	-587.647808	0.685614	0.119787	22202.97861
-40.21504	-517.985535	190.981544	-540.344118	-0.840311	0.119787	22217.4749
0.221985	-514.170721	253.544489	-518.218199	3.737465	0.88275	22254.09711
91.777513	-506.541094	292.455588	-534.240416	2.21154	0.119787	22255.62304
126.873799	-511.881833	333.655576	-520.507087	2.21154	1.645713	22234.26008
184.858967	-498.148504	417.581477	-456.418217	1.448577	0.119787	22238.83786
245.895986	-481.363323	452.677763	-420.558969	-0.840311	0.119787	22239.60082
295.488564	-460.000367	503.796266	-389.277496	0.685614	0.88275	22210.60823
322.955222	-425.667044	519.055521	-364.862689	-0.840311	-1.406138	22219.00082
361.866322	-383.704093	564.833285	-293.144191	-0.077349	0.119787	22229.6823
416.036676	-344.030031	558.729583	-251.181241	1.448577	2.408675	22217.4749
454.184813	-305.118931	590.011056	-187.092371	-0.077349	0.119787	22222.81564
466.392217	-251.71154	569.411062	-137.499793	-0.840311	0.119787	22212.89712
483.177397	-189.911558	531.262925	-73.410923	-3.1292	-2.169101	22194.58602
472.495919	-136.504166	504.559229	-91.722029	-2.366237	0.119787	22206.79342
476.310732	-66.311595	544.996254	76.892736	-0.840311	2.408675	22218.23786
481.651472	-7.563464	509.137005	157.766786	-0.840311	0.88275	22211.3712
448.081111	45.080965	466.411092	213.463066	-0.840311	0.119787	22215.94897
436.63667	121.377239	451.9148	250.085277	-0.840311	0.119787	22205.2675
427.481117	174.78463	380.959266	294.337116	1.448577	0.119787	22217.4749
400.777421	228.192022	345.100017	359.188949	0.685614	0.119787	22217.4749
372.5478	257.184606	309.240768	418.700042	2.21154	0.88275	22210.60823
361.866322	319.74755	210.818575	411.070415	0.685614	-0.643175	22207.55638
323.718185	378.495681	149.018594	447.692626	3.737465	1.645713	22221.28971
280.992272	399.858638	100.188978	502.625943	2.974502	0.119787	22225.10453
236.740433	439.5327	61.277879	533.144453	-0.077349	-1.406138	22223.5786
169.599712	464.71047	-44.010979	545.351856	1.448577	0.88275	22211.3712
155.866383	481.495651	-105.810961	555.270372	-0.077349	-0.643175	22210.60823
87.199737	501.332682	-147.010948	533.144453	-3.1292	-1.406138	22202.21564
42.947898	479.206762	-198.892414	564.425925	-0.840311	0.119787	22214.42305
2.510873	487.599352	-234.751663	560.611111	-1.603274	-2.169101	22225.10453
-44.792817	483.784539	-270.610912	541.537043	-0.840311	-0.643175	3676.717429
-87.51873	462.421582	-344.618297	537.722229	-0.840311	0.119787	19.837031
-147.029824	457.080843	-403.366428	504.914831	-0.077349	0.88275	12.207404
-188.229811	421.221594	-487.292329	436.248185	-0.077349	1.645713	11.444441
-226.377948	408.251228	-504.077509	374.448203	-1.603274	0.119787	21192.05298
-282.074228	401.384563	-489.581217	313.411184	-0.840311	-1.406138	22187.71935
-337.770508	358.65865	-522.388615	328.670439	-1.603274	0.88275	22213.66009
-340.059396	328.903103	-555.196013	280.603787	-0.077349	0.88275	22212.89712
-385.074198	273.206823	-535.358981	192.100109	0.685614	0.119787	22221.28971
-405.674191	240.399426	-548.329348	146.322345	-0.840311	1.645713	22228.15638
-440.770477	183.940183	-562.062677	94.440879	1.448577	0.119787	22220.52675
-457.555658	125.955015	-517.047876	16.61868	0.685614	-0.643175	22217.4749
-475.103801	82.466139	-496.447882	-38.314637	2.974502	0.88275	22253.33415
-501.044534	43.55504	-443.803453	-82.566476	1.448577	-0.643175	22244.17859
-485.785279	-22.059756	-512.470099	-213.796067	2.974502	1.645713	22193.82305
-479.681577	-86.148626	-399.551614	-232.870135	-0.840311	-1.406138	22219.00082
-475.866763	-123.5338	-362.16644	-267.966421	-0.077349	0.119787	22230.44527
-443.059366	-179.23008	-328.59608	-325.188626	1.448577	0.88275	22207.55638
-425.511223	-239.504136	-270.610912	-377.833055	-1.603274	0.119787	22207.55638
-396.518639	-277.652273	-234.751663	-429.714521	-0.077349	-0.643175	22219.00082
-363.711241	-321.904111	-184.396122	-471.677472	-0.077349	0.88275	22205.2675
-308.777924	-360.052248	-123.359103	-527.373752	2.21154	0.88275	22192.29713
-285.889042	-410.407789	-70.714675	-528.899677	-3.892162	-2.169101	22197.63787
-245.452017	-450.844814	-47.825793	-613.588541	-2.366237	0.119787	22173.22306
-159.237227	-456.948516	-67.662824	-629.610758	-0.840311	0.119787	22175.51195
-108.881687	-495.859615	15.500115	-646.395939	-0.840311	-0.643175	22190.00824
-66.918736	-520.274423	127.655637	-585.35892	-0.840311	1.645713	22203.74157
9.377537	-522.563311	255.070414	-522.795975	-0.077349	-0.643175	22221.28971
79.570109	-520.274423	311.529657	-499.907093	0.685614	0.88275	22233.49712
141.370091	-537.059603	331.366688	-509.825609	-1.603274	-1.406138	22214.42305
181.044153	-522.563311	374.855564	-454.129329	2.21154	0.119787	22222.05268
239.029321	-488.229988	441.996285	-451.077478	0.685614	-0.643175	22229.6823
285.570048	-456.948516	486.248123	-393.09231	2.21154	0.88275	22212.89712
321.429297	-407.355938	490.062937	-393.855273	-0.840311	-0.643175	22242.65267
376.362614	-402.778162	523.633297	-334.344179	0.685614	0.119787	22247.23045
423.666304	-352.422621	524.39626	-238.973837	2.21154	0.119787	22230.44527
441.214447	-293.67449	553.388844	-176.410893	1.448577	-1.406138	22231.20823
462.577403	-245.607838	596.114757	-139.788681	2.21154	2.408675	22233.49712
479.362583	-198.304148	584.670316	-71.884998	-0.077349	0.119787	22225.86749
486.992211	-128.874539	551.099956	-0.166501	1.448577	0.88275	22220.52675
479.362583	-66.311595	532.025888	87.574214	-2.366237	0.119787	22226.63045
491.569987	-2.985687	532.78885	160.055674	-0.840311	-2.169101	22231.20823
461.051478	49.658741	488.537012	198.203811	-0.077349	0.119787	22184.6675
435.110745	103.066133	451.151837	241.692687	-1.603274	0.88275	22200.68972
408.407049	158.762413	371.04075	299.677855	-0.840311	0.119787	22207.55638
393.147794	226.666096	329.840762	322.566737	-3.1292	0.119787	22154.91195
374.836688	251.843867	306.188917	385.892644	-0.077349	0.88275	22199.92676
368.732987	312.880886	194.033395	399.625974	-1.603274	-0.643175	22215.94897
321.429297	373.154942	161.225997	477.448173	1.448577	0.88275	22199.16379
298.540415	407.488265	129.181562	496.522241	1.448577	2.408675	22210.60823
233.688582	435.717886	59.751953	524.751862	-0.840311	-1.406138	22219.00082
187.910818	459.369731	-19.596171	552.218521	-0.077349	0.119787	22187.71935
141.370091	476.154911	-118.781327	519.411123	-0.840311	0.119787	22180.85269
97.881215	489.888241	-170.662793	536.959266	-0.840311	-1.406138	22243.41563
41.421972	479.969725	-179.818346	560.611111	2.21154	0.88275	22240.36378
2.510873	500.569719	-219.492408	566.714813	1.448577	0.119787	22202.97861
-33.348376	480.732688	-293.499794	514.070384	2.974502	0.88275	7859.279153
-97.437246	465.473433	-346.907185	513.307421	0.685614	0.88275	19.074068
-143.21501	454.791955	-390.396061	517.122235	0.685614	0.119787	14.496292
-195.096476	422.74752	-447.618267	465.240769	0.685614	0.88275	10.681478
-232.48165	421.221594	-470.507149	429.38152	1.448577	0.119787	20622.88278
-276.733489	402.910489	-485.766404	379.02598	0.685614	0.88275	22194.58602
-325.563104	368.577166	-517.047876	311.122296	1.448577	0.119787	22219.00082
-353.792725	323.562364	-524.677503	274.500085	-0.840311	0.119787	22202.97861
-388.126048	270.917935	-549.092311	195.15196	-1.603274	-0.643175	22195.34898
-414.829744	232.006836	-566.640454	110.463096	-0.077349	0.88275	22212.13416
-442.296403	175.547593	-556.721938	55.529779	-1.603274	-0.643175	22215.18601
-466.71121	128.243903	-581.136746	3.648313	-0.840311	-1.406138	22205.2675
-494.177869	88.569841	-478.899739	-7.033165	-0.840311	-0.643175	22222.81564
-502.570459	48.895779	-422.440496	-81.803513	0.685614	-2.169101	22231.20823
-499.518608	-13.667166	-446.855304	-152.759048	-0.840311	-0.643175	22209.08231
-494.177869	-63.259744	-411.759018	-221.425694	-0.077349	0.88275	22218.23786
-468.237136	-105.985657	-354.536813	-272.544198	-0.840311	-0.643175	22204.50453
-457.555658	-169.311564	-316.388676	-322.136775	0.685614	0.88275	22201.45268
-413.303819	-223.481918	-267.559061	-368.677502	0.685614	0.119787	22220.52675
-398.807527	-279.178198	-242.38129	-425.899708	1.448577	-0.643175	22227.39341
-402.62234	-314.274484	-236.277589	-497.618205	2.974502	0.88275	22192.29713
-327.08903	-349.37077	-140.144284	-503.721907	1.448577	0.88275	22215.94897
-282.837191	-405.830012	-70.714675	-504.48487	-0.840311	-2.169101	22220.52675
-231.718687	-431.007783	-40.959128	-564.758926	0.685614	0.88275	22190.7712
-179.074259	-471.444808	32.285295	-573.151516	0.685614	0.119787	22206.03046
-115.748351	-476.022584	129.181562	-542.633006	-0.077349	0.88275	22224.34156
-58.526146	-534.007752	167.329699	-554.84041	2.21154	2.408675	22226.63045
-2.066904	-520.274423	241.337085	-525.084863	-0.077349	0.119787	22196.87491
56.681227	-521.800348	303.137066	-533.477454	-0.840311	0.88275	22209.08231
116.955283	-532.481827	331.366688	-525.084863	-0.840311	0.119787	22209.84527
154.340457	-527.90405	387.82593	-502.958944	-0.840311	0.119787	22197.63787
232.925619	-495.096653	433.603694	-496.092279	-3.1292	0.119787	22213.66009
280.229309	-474.496659	483.196272	-406.062677	0.685614	0.119787	22224.34156
327.532999	-434.822596	479.381459	-405.299714	2.21154	-1.406138	22215.94897
375.599651	-387.518907	554.91477	-287.04049	-0.840311	0.88275	22225.86749
426.718155	-346.318919	563.30736	-247.366427	0.685614	0.88275	22231.97119
441.214447	-299.015229	586.196242	-185.566446	0.685614	-1.406138	22216.71194
471.732956	-234.926359	598.403646	-145.892383	1.448577	1.645713	22226.63045
497.673689	-190.674521	578.566614	-90.959066	2.21154	0.88275	22257.91192
485.466285	-133.452315	546.52218	-15.425755	1.448577	0.88275	22235.02304
493.095913	-55.630116	523.633297	60.107556	0.685614	0.88275	22239.60082
499.199615	-19.007905	523.633297	160.818637	1.448577	0.119787	22242.65267
454.184813	38.2143	439.707396	129.537165	0.685614	0.88275	22219.00082
437.399633	104.592059	409.188887	181.418631	-0.077349	0.88275	22201.45268
439.688521	175.547593	406.899999	299.677855	2.21154	1.645713	22212.13416
398.488533	209.880916	367.988899	358.425986	-0.840311	0.88275	22210.60823
383.229279	271.680898	292.455588	400.388936	1.448577	0.88275	22213.66009
345.844104	295.332743	253.544489	434.72226	0.685614	-0.643175	22207.55638
331.347812	347.977172	197.848209	451.50744	-2.366237	0.119787	22186.95639
279.466346	398.332712	107.818606	491.944465	-2.366237	0.88275	22178.5638
256.577464	413.591967	-1.285066	483.551875	-0.840311	0.119787	21929.07498
199.355259	433.428998	-106.573923	466.003732	-0.077349	1.645713	22182.37861
161.970085	501.332682	-159.218352	463.714844	-0.840311	0.119787	22187.71935
94.066401	481.495651	-195.077601	498.048167	0.685614	0.119787	22220.52675
53.629376	485.310464	-243.907216	527.803713	-0.840311	0.119787	22227.39341
10.903463	489.125278	-231.699812	555.270372	-0.077349	-0.643175	22219.76379
-37.16319	469.288247	-282.055353	531.618527	-0.840311	1.645713	17179.63195
-85.229842	453.266029	-338.514595	523.225937	-0.077349	1.645713	20.599994
-144.740935	457.843806	-405.655316	485.840763	-0.077349	0.119787	13.733329
-192.807588	446.399365	-428.544198	467.529657	2.974502	1.645713	9.918516
-224.08906	432.666035	-488.055292	439.300036	1.448577	1.645713	19607.37938
-281.311265	408.251228	-559.773789	310.359333	0.685614	0.119787	22191.53417
[truncated: 28,725 more rows]
