# Supplementary material for: Dynamic analysis of slant cracked rotor system considering nonlinear oil film force
Source: PLoS One. 2024 Jan 25;19(1):e0294293. doi: 10.1371/journal.pone.0294293 (PMC10810477; doi:10.1371/journal.pone.0294293)
Supplement: S1 File — These data were measured by two eddy current sensors, model WT0150. (ZIP) [file pone.0294293.s001.zip › 2021.3.18 Test data for plain bearings/2021.3.18 (P=0.2Mpa, Z=4.0g Clockwise126°+1.2g)/1400.csv]

1024	30720	7	0	3
8	8	8	8	10	10	1
3	3	3	3	1	1	4
2	1	4	3	0	0	0
0	0	0	0	-0.000066	-0.000043	20728.62695
-536.073116	-150.337387	-429.856832	-354.9477	-1.88914	-0.845405	22202.21564
-488.006464	-234.263288	-363.479074	-401.488427	-1.88914	-1.608368	22196.87491
-431.547221	-289.959568	-309.30872	-493.043955	-0.363214	-0.082442	22183.90454
-416.287967	-347.181773	-223.09393	-532.718018	-1.88914	0.68052	22200.68972
-347.62132	-412.796569	-131.538402	-595.280962	-0.363214	1.443483	22209.08231
-259.117643	-452.470631	-54.479165	-612.829105	-1.126177	-0.845405	22218.23786
-195.028773	-504.352097	20.291183	-638.006875	-1.88914	-0.845405	22225.86749
-121.021387	-547.840973	53.861543	-672.340198	-0.363214	-0.845405	22228.15638
-21.836232	-566.915042	152.283736	-654.792055	-0.363214	0.68052	22213.66009
38.437825	-563.863191	281.987402	-592.992074	1.925674	0.68052	22226.63045
120.8378	-553.181712	352.179973	-610.540217	1.925674	0.68052	22253.33415
210.867403	-546.315048	381.172557	-570.103192	1.162711	-0.082442	22229.6823
265.037758	-489.092842	493.32808	-477.021738	-1.126177	-0.845405	22235.02304
319.208112	-482.226178	529.950291	-413.695831	1.925674	-0.845405	22241.12674
364.985876	-421.952122	581.831757	-310.695861	-0.363214	-0.845405	22214.42305
445.096963	-347.944736	624.55767	-238.214401	0.399749	2.969409	22222.05268
477.904361	-297.589195	626.083596	-182.518121	-0.363214	-0.082442	22231.20823
512.237684	-219.004034	627.609521	-92.488518	-0.363214	-0.845405	22217.4749
525.208051	-135.078133	603.194714	5.170712	-0.363214	-0.845405	22209.08231
532.837678	-35.130014	590.224347	99.015129	-0.363214	-0.082442	22190.00824
493.926579	3.781086	532.239179	195.911396	-0.363214	-0.082442	22065.64531
482.482138	98.388465	505.535483	232.533608	-2.652102	-0.845405	22187.71935
460.356218	173.158813	504.772521	337.059503	-0.363214	1.443483	22195.34898
441.28215	268.529155	405.587365	420.222441	-2.652102	-0.845405	22203.74157
395.504386	319.647659	332.342942	490.415013	-0.363214	-1.608368	22192.29713
361.934025	361.610609	235.446675	514.82982	0.399749	-0.082442	22210.60823
316.919224	440.958734	157.624475	555.266845	1.162711	2.206446	22224.34156
249.01554	480.632796	63.017096	607.148311	0.399749	1.443483	22215.94897
168.14149	517.255008	-38.456948	630.037193	-0.363214	-1.608368	22223.5786
115.497061	518.01797	-91.101377	577.392765	-0.363214	-0.845405	22230.44527
46.830415	543.195741	-203.256899	559.844622	2.688637	0.68052	22237.31193
-6.576977	526.41056	-271.160583	622.407566	1.925674	-0.082442	22243.41563
-76.006586	510.388343	-453.508677	497.281677	1.162711	2.206446	106.05182
-160.69545	489.025386	-432.14572	549.163143	1.162711	1.443483	15.259255
-233.17691	463.847616	-490.893851	470.577981	-1.126177	-0.082442	10.681478
-293.450966	427.225405	-522.175323	425.56318	0.399749	-0.845405	22018.34162
-344.569469	379.921715	-564.138274	318.748397	1.162711	1.443483	22205.2675
-400.265749	345.588392	-599.23456	278.311372	-1.88914	-0.082442	22209.08231
-441.465737	268.529155	-603.049373	175.311402	1.162711	-0.082442	22225.10453
-492.58424	199.099546	-642.723436	47.133662	0.399749	-0.082442	22199.16379
-520.813861	128.144012	-607.62715	-32.977425	-0.363214	-0.082442	22195.34898
-532.258303	71.684769	-564.901236	-93.251481	0.399749	0.68052	22200.68972
-537.599042	-9.189281	-525.990137	-222.192184	-2.652102	-0.845405	22201.45268
-539.124967	-92.352219	-474.108671	-293.910681	-1.88914	-0.845405	22182.37861
-537.599042	-138.129983	-455.034602	-340.451408	0.399749	1.443483	22202.97861
-475.79906	-217.478108	-366.530925	-412.169905	-0.363214	0.68052	22216.71194
-439.176849	-285.381792	-288.708726	-481.599514	-1.126177	-0.082442	22103.79345
-410.947227	-358.626214	-223.09393	-554.080974	0.399749	0.68052	22203.74157
-339.991693	-409.744718	-156.716172	-612.829105	-1.88914	-0.082442	22216.71194
-285.821339	-458.574333	-84.997675	-617.406881	-0.363214	-0.082442	22206.79342
-185.87322	-488.32988	12.661555	-633.429099	2.688637	0.68052	22234.26008
-106.525095	-531.055793	44.70599	-652.503167	1.925674	0.68052	22253.33415
-30.228822	-556.233563	204.928165	-623.510583	0.399749	-0.845405	22231.97119
41.489676	-564.626153	285.802215	-593.755037	-0.363214	-0.845405	22232.73415
97.948918	-561.574302	346.839234	-563.99949	-0.363214	-0.082442	22238.83786
204.763701	-534.107644	426.950322	-535.006906	-0.363214	-0.082442	22224.34156
244.437764	-506.640985	501.72067	-467.866185	1.162711	-0.082442	22217.4749
326.074776	-455.522482	552.07621	-414.458793	-0.363214	-0.845405	22228.15638
391.689572	-425.003973	581.831757	-312.984749	0.399749	2.206446	22226.63045
438.993262	-360.915103	608.535453	-245.081066	-2.652102	0.68052	22216.71194
472.563622	-302.929935	655.839143	-164.207016	-0.363214	-0.082442	22227.39341
514.526573	-222.055885	616.16508	-111.562587	-1.126177	0.68052	22206.79342
515.289535	-164.070717	579.542869	-24.584835	-1.88914	-0.845405	22193.06009
518.341386	-42.759641	542.920658	66.207731	-1.88914	1.443483	22180.85269
507.659908	12.173676	587.172496	199.72621	-2.652102	-0.845405	22209.08231
479.430287	99.91439	542.157695	283.652111	0.399749	2.969409	22196.87491
467.222883	175.447701	490.276229	345.452093	-1.88914	-0.845405	22209.84527
461.119181	263.951379	390.32811	422.511329	0.399749	-1.608368	22215.94897
406.948827	323.462472	333.105905	488.889087	1.162711	-0.845405	22198.40083
356.593286	382.973566	223.239271	515.592783	-1.126177	1.443483	22196.87491
313.867373	440.958734	149.231885	571.289063	-1.126177	0.68052	22210.60823
258.934056	481.395759	59.202282	616.303864	1.925674	-0.082442	22238.83786
184.92667	514.203157	-81.945824	606.385349	-0.363214	-0.082442	22239.60082
108.630396	524.121672	-177.316166	532.377963	2.688637	1.443483	22245.70452
41.489676	535.566113	-184.182831	633.089044	1.162711	-0.082442	22234.26008
-20.310306	524.884635	-258.953179	623.933492	-0.363214	-0.845405	22228.15638
-100.421393	504.284641	-355.849447	580.444616	-1.126177	-0.082442	60.274056
-157.643599	481.395759	-464.190155	508.726118	-1.126177	0.68052	15.259255
-223.258394	466.899467	-487.079037	491.177975	-1.126177	-1.608368	11.444441
-291.162078	426.462442	-526.7531	417.17059	1.162711	0.68052	21998.50459
-336.176879	398.232821	-563.375311	335.533577	-1.126177	-0.845405	22211.3712
-391.873159	328.803212	-583.975305	284.415074	-1.88914	-0.845405	22202.21564
-452.910178	263.951379	-606.864187	165.392887	-0.363214	1.443483	22200.68972
-468.932395	205.966211	-686.975274	4.407749	-1.126177	1.443483	22208.31935
-513.184234	143.403266	-632.041957	-36.792239	0.399749	1.443483	22173.98602
-544.465706	67.869956	-586.264193	-103.932959	-1.126177	-1.608368	22204.50453
-536.073116	1.492197	-512.256808	-164.207016	1.925674	0.68052	22226.63045
-529.969414	-56.492971	-480.212373	-262.629209	1.162711	2.206446	22198.40083
-527.680526	-148.811462	-434.434608	-331.295855	0.399749	-0.082442	22210.60823
-491.821277	-223.58181	-364.242037	-409.118054	-1.126177	-0.082442	22213.66009
-439.939811	-272.411425	-285.656875	-467.103222	1.925674	0.68052	22192.29713
-427.732408	-339.552146	-229.197632	-575.443931	0.399749	-0.082442	22197.63787
-331.599103	-398.300277	-122.382849	-567.051341	1.925674	1.443483	22241.88971
-287.347264	-449.41878	-97.205079	-598.332813	1.162711	0.68052	22242.65267
-204.947288	-504.352097	-33.116209	-714.303149	1.162711	0.68052	22231.97119
-123.310276	-521.137277	117.950413	-645.636503	1.925674	0.68052	22239.60082
-40.147337	-566.152079	194.246687	-631.140211	1.162711	-0.082442	22232.73415
25.467458	-560.048377	256.046668	-584.599484	-1.126177	-0.082442	21998.50459
104.05262	-547.840973	352.942936	-573.155043	1.162711	0.68052	22225.10453
197.134074	-540.974309	437.6318	-512.118024	1.162711	0.68052	22234.26008
259.697018	-505.878023	495.616968	-487.703216	-1.88914	-0.845405	22215.18601
325.311814	-464.678035	536.816956	-413.695831	1.162711	0.68052	22224.34156
386.348833	-426.529898	582.59472	-331.295855	-1.126177	-0.082442	22210.60823
434.415485	-371.596581	569.624353	-268.732911	-2.652102	-0.845405	22193.82305
476.378436	-302.166972	630.661372	-189.384786	-1.88914	-0.082442	22205.2675
509.948796	-238.841065	590.98731	-129.873692	-1.126177	1.443483	22214.42305
530.54879	-141.944797	618.453969	-9.32558	1.925674	1.443483	22206.79342
543.519157	-51.915194	601.668788	111.222532	0.399749	0.68052	22215.18601
522.919163	14.462564	593.276198	228.718794	-0.363214	-0.082442	22228.15638
487.059914	102.203279	548.261397	268.392856	1.162711	-0.082442	22210.60823
464.171032	167.818074	484.93549	335.533577	-0.363214	0.68052	22202.97861
442.808075	257.084714	401.009588	424.037255	-1.126177	0.68052	22197.63787
414.578454	316.595808	314.031836	476.681683	1.162711	-0.082442	22234.26008
344.385882	383.736529	220.18742	504.148342	0.399749	-1.608368	22218.23786
324.548851	426.462442	153.809662	538.481665	1.162711	1.443483	22238.07489
243.674801	490.551312	28.683773	598.755721	1.162711	0.68052	22237.31193
180.348894	536.329076	-62.108793	629.274231	1.925674	-0.082442	22228.15638
103.289657	524.884635	-117.04211	632.326082	-2.652102	-1.608368	22222.81564
38.437825	531.7513	-223.856893	613.252013	1.162711	1.443483	22228.91934
-2.762163	527.173523	-263.530955	610.963125	0.399749	-0.845405	22214.42305
-74.48066	504.284641	-352.797596	581.970541	-1.126177	0.68052	38.9111
-156.117673	479.869833	-441.301273	547.637218	0.399749	0.68052	16.022217
-233.939872	462.32169	-480.212373	478.207609	-1.126177	0.68052	11.444441
-291.162078	429.514293	-526.7531	432.429845	-1.126177	-1.608368	21945.86016
-349.147246	389.84023	-592.367895	314.933583	-0.363214	1.443483	22199.92676
-380.428718	325.751361	-628.227144	216.51139	-1.126177	0.68052	22197.63787
-438.413886	273.869894	-608.390112	175.311402	-1.126177	-0.845405	22203.74157
-478.087948	201.388434	-642.723436	54.76329	1.925674	1.443483	22224.34156
-529.969414	125.855124	-586.264193	1.355898	-0.363214	-1.608368	22201.45268
-525.391638	70.921806	-555.745684	-63.495934	-1.126177	-0.082442	22208.31935
-538.362004	3.781086	-511.493845	-156.577388	0.399749	0.68052	22221.28971
-521.576824	-64.122598	-505.390143	-242.792178	-0.363214	-0.845405	22195.34898
-534.547191	-154.152201	-418.412391	-345.792147	-0.363214	-0.082442	22193.82305
-481.902762	-212.900332	-363.479074	-420.562495	0.399749	-0.845405	22228.15638
-452.910178	-302.166972	-335.249453	-523.562465	1.925674	-0.082442	22225.86749
-397.213898	-360.15214	-258.190216	-614.35503	-0.363214	0.68052	22200.68972
-325.495401	-399.826202	-199.442085	-630.377248	3.4516	2.206446	22235.786
-267.510233	-467.729886	-114.753222	-620.458732	1.162711	0.68052	22235.02304
-212.576916	-478.411364	33.261549	-659.369832	-0.363214	-0.082442	22210.60823
-127.125089	-524.952091	114.135599	-641.058726	-1.126177	-0.082442	22220.52675
-56.169555	-562.337265	195.00965	-618.169844	-2.652102	-0.845405	22228.91934
21.652644	-566.152079	288.854066	-613.592068	1.925674	-0.082442	22211.3712
106.341508	-563.863191	320.135538	-583.073558	1.162711	-0.082442	22219.00082
182.637782	-551.655787	420.84662	-512.880986	-2.652102	-0.082442	22207.55638
254.356279	-505.878023	508.587334	-460.99952	-1.126177	-0.082442	22197.63787
320.734037	-469.255811	504.772521	-418.273607	-4.178028	-1.608368	22197.63787
396.267348	-415.085457	529.950291	-349.606961	1.162711	-0.082442	22219.00082
427.54882	-364.729916	624.55767	-227.532923	-0.363214	1.443483	22219.76379
487.822877	-299.878084	641.342851	-168.784792	0.399749	-0.082442	22222.05268
502.319169	-220.529959	637.528037	-106.221848	2.688637	0.68052	22216.71194
529.022865	-122.107766	613.113229	5.933675	-0.363214	-0.082442	22222.05268
534.363604	-56.492971	627.609521	122.666973	0.399749	-0.082442	22215.18601
526.733976	22.092191	598.616937	233.29657	-1.126177	-0.845405	22189.24528
498.504355	114.410682	552.839173	274.496558	1.162711	0.68052	22235.786
490.111765	176.210664	504.772521	348.503944	1.925674	2.206446	22219.00082
447.385852	250.981012	417.031806	395.807633	-1.88914	-1.608368	22212.13416
422.208081	302.099516	311.742948	451.503913	1.162711	-1.608368	22223.5786
375.667354	377.632827	194.246687	467.526131	1.162711	0.68052	22208.31935
329.88959	442.484659	175.935581	568.237212	-0.363214	1.443483	22219.76379
233.756285	494.366125	42.417102	590.363131	0.399749	1.443483	22229.6823
184.163707	515.729082	-83.471749	619.355715	-1.126177	0.68052	22215.18601
101.763732	533.277225	-139.168029	627.748305	0.399749	-0.082442	22222.81564
30.045235	521.069821	-208.597638	622.407566	-0.363214	0.68052	22230.44527
-33.280673	511.151306	-272.686508	610.963125	-0.363214	1.443483	22216.71194
-88.21399	494.366125	-363.479074	577.392765	-1.88914	1.443483	146.488845
-143.147307	471.477243	-468.004969	510.252044	-2.652102	0.68052	14.496292
-216.391729	474.529094	-523.701249	477.444646	-1.88914	0.68052	12.970367
-300.317631	411.96615	-556.508646	385.126155	-1.126177	-0.845405	21938.23054
-342.280581	391.366156	-622.886404	315.696546	1.162711	1.443483	22211.3712
-381.191681	342.536541	-603.049373	285.178036	-0.363214	-0.082442	22222.05268
-426.969445	278.447671	-608.390112	173.022514	0.399749	0.68052	22212.89712
-470.458321	202.91436	-628.227144	58.578104	-0.363214	1.443483	22222.05268
-513.947197	147.21808	-611.441963	-16.955207	-0.363214	0.68052	22209.08231
-535.310153	70.921806	-561.849385	-69.599636	1.162711	-0.082442	22192.29713
-539.88793	15.225527	-503.864217	-161.155165	1.162711	-1.608368	22172.4601
-526.154601	-61.83371	-505.390143	-262.629209	-0.363214	-0.082442	22229.6823
-533.021265	-130.500356	-434.434608	-356.473625	1.925674	1.443483	22194.58602
-483.428687	-225.870698	-410.782764	-443.451377	1.162711	1.443483	22219.76379
-430.021296	-292.248456	-296.338353	-501.436545	0.399749	-0.845405	22217.4749
-392.636122	-342.603997	-263.530955	-573.155043	0.399749	-0.082442	22192.29713
-333.887991	-415.085457	-148.323582	-586.888372	0.399749	-0.082442	22217.4749
-272.850972	-461.626184	-79.656936	-618.932807	0.399749	0.68052	22229.6823
-204.184326	-511.218762	14.950444	-660.132795	1.162711	0.68052	22224.34156
-141.621381	-537.922458	84.380053	-612.829105	-2.652102	-1.608368	22217.4749
-62.273257	-562.337265	177.461507	-604.436515	-2.652102	0.68052	22206.79342
1.815613	-566.915042	278.172588	-572.39208	-2.652102	-0.082442	22206.03046
94.134104	-578.359483	259.861482	-671.577236	-1.126177	1.443483	22193.06009
170.430378	-551.655787	344.550346	-568.577266	-1.126177	0.68052	22212.89712
239.097024	-501.300246	462.046607	-521.273576	1.162711	0.68052	22222.81564
311.578484	-450.944706	510.11326	-457.184707	-0.363214	-0.082442	22216.71194
390.926609	-423.478047	588.698422	-348.081035	-1.126177	-0.082442	22224.34156
444.334001	-375.411395	606.246565	-254.236619	2.688637	0.68052	22234.26008
484.771026	-299.878084	646.68359	-165.732941	-1.88914	-0.082442	22215.18601
509.948796	-226.633661	636.765074	-97.066295	0.399749	-0.082442	22199.16379
541.993231	-132.026282	617.691006	1.355898	1.162711	-0.082442	22238.83786
538.178417	-43.522604	617.691006	120.378085	1.162711	-0.082442	22231.97119
511.474722	19.803303	583.357683	211.170651	1.162711	0.68052	22206.03046
495.452504	106.781055	544.446583	257.711378	2.688637	-0.082442	22218.23786
481.719175	188.418068	449.076241	317.985434	1.925674	0.68052	22213.66009
451.200665	254.795826	426.187359	424.037255	-2.652102	-0.082442	22211.3712
411.526603	311.255069	318.609613	439.296509	-0.363214	-0.082442	22199.92676
371.852541	383.736529	252.994818	546.111292	1.162711	-0.082442	22210.60823
311.578484	443.247622	180.513358	585.785355	-0.363214	-0.082442	22218.23786
255.119242	482.158722	42.417102	620.881641	-0.363214	1.443483	22226.63045
184.92667	502.758716	-26.249544	641.481635	-1.126177	-0.845405	22225.86749
107.867434	530.225374	-110.175445	630.037193	-1.126177	-0.082442	22197.63787
36.911899	522.595747	-232.249483	600.281647	-3.415065	-0.082442	22212.13416
-39.384374	495.892051	-273.449471	565.948324	-1.126177	-0.845405	22213.66009
-84.399176	500.469827	-411.545726	480.496497	-2.652102	-0.845405	164.799951
-146.199158	495.129088	-494.708665	468.289093	-0.363214	-0.082442	12.970367
-234.702835	469.188355	-529.804951	459.13354	0.399749	2.206446	12.970367
-275.13986	435.617995	-525.990137	437.007621	-0.363214	-0.082442	21921.44536
-336.176879	395.943932	-584.738268	343.163204	0.399749	1.443483	22205.2675
-371.273165	336.432839	-590.079007	274.496558	0.399749	1.443483	22222.81564
-445.280551	273.869894	-652.641951	187.518806	1.162711	0.68052	22209.84527
-477.324985	209.018062	-628.990106	62.392917	1.162711	-0.082442	22235.02304
-503.265719	138.82549	-616.01974	-13.903356	3.4516	0.68052	22238.83786
-534.547191	89.232912	-577.10864	-74.177413	0.399749	-0.082442	22198.40083
-539.88793	11.410713	-485.553112	-174.125531	0.399749	-0.082442	22207.55638
-542.939781	-59.544822	-466.479043	-254.236619	1.162711	0.68052	22225.10453
-528.443489	-137.367021	-424.516093	-336.636594	-0.363214	-0.845405	22209.84527
-491.821277	-219.766996	-365.767962	-409.881017	-2.652102	-0.082442	22205.2675
-458.250917	-289.196605	-318.464272	-465.577297	-0.363214	-0.082442	22216.71194
-395.687973	-325.818817	-229.960595	-518.984688	-1.126177	1.443483	22219.00082
-349.910208	-395.248426	-171.212464	-567.814303	-1.88914	0.68052	22213.66009
-288.110227	-459.337296	-83.471749	-617.406881	-2.652102	-0.082442	22161.77862
-199.606549	-515.033575	-4.123625	-638.769838	-2.652102	-0.845405	22211.3712
-127.125089	-545.552085	82.854127	-674.629087	-1.126177	-0.845405	22196.87491
-36.332524	-552.41875	154.572624	-645.636503	-1.88914	-0.082442	22209.08231
27.756346	-556.996526	268.254072	-607.488366	-1.88914	-0.845405	22221.28971
86.504477	-552.41875	325.476278	-633.429099	0.399749	-0.082442	22214.42305
173.482229	-557.759489	350.654048	-611.303179	-0.363214	0.68052	22222.81564
254.356279	-506.640985	498.668819	-472.443961	1.162711	2.206446	22234.26008
306.237745	-477.648401	531.476217	-419.03657	-1.88914	-0.845405	22213.66009
381.008094	-405.929904	596.328049	-324.42919	-0.363214	0.68052	22219.76379
462.645106	-356.337326	633.713223	-245.844028	1.925674	1.443483	22251.04526
494.689541	-305.981786	632.950261	-165.732941	1.162711	1.443483	22244.94156
517.578423	-222.055885	622.268782	-124.532953	1.925674	-0.082442	22205.2675
520.630274	-148.048499	597.853975	-16.955207	1.925674	-0.082442	22214.42305
528.259902	-67.937412	629.135447	126.481787	1.925674	-0.082442	22228.91934
525.208051	15.225527	581.068794	202.015098	-1.126177	-0.082442	22209.84527
500.030281	101.440316	533.765105	273.733595	-0.363214	-0.082442	22206.79342
481.719175	173.158813	519.268813	364.526161	-0.363214	0.68052	22222.05268
449.67474	246.403236	426.187359	430.903919	-0.363214	-1.608368	22206.79342
418.393268	315.832845	311.742948	484.311311	-0.363214	-1.608368	22197.63787
363.459951	373.05505	239.261488	537.718702	-3.415065	-0.082442	22211.3712
316.919224	434.855032	169.831879	585.022392	-1.88914	0.68052	22193.06009
253.593316	480.632796	66.83191	623.933492	-2.652102	-0.845405	22207.55638
187.215558	501.995753	-88.812489	600.281647	-0.363214	-0.082442	22215.94897
119.311875	520.306858	-137.642104	585.785355	-1.126177	0.68052	22202.97861
33.860048	527.936486	-192.575421	553.74092	-1.126177	-0.082442	22221.28971
-27.939933	524.121672	-281.842061	560.607584	0.399749	-0.845405	22197.63787
-66.08807	506.573529	-393.997583	556.029808	1.925674	0.68052	89.26664
-144.673232	485.210573	-423.75313	564.422398	1.162711	2.206446	13.733329
-227.073208	481.395759	-461.138304	501.859454	1.925674	0.68052	12.970367
-274.376897	453.166138	-527.516062	440.059472	1.925674	0.68052	21916.10462
-329.310215	408.914299	-575.582715	341.637279	1.925674	0.68052	22222.81564
-393.399084	363.899497	-601.523448	270.681744	1.925674	1.443483	22237.31193
-433.073147	284.551373	-612.204926	186.755843	1.925674	-0.845405	22240.36378
-464.354619	233.432869	-675.530833	31.111445	1.925674	-1.608368	22211.3712
-494.110166	149.506968	-582.449379	-7.036692	-1.88914	0.68052	22221.28971
-539.124967	65.581067	-576.345677	-77.992226	1.925674	2.206446	22206.03046
-558.961998	-0.796691	-518.360509	-164.207016	-1.88914	-0.845405	22195.34898
-543.702744	-71.752225	-463.427192	-264.918097	0.399749	-0.082442	22216.71194
-518.524973	-146.522574	-428.330907	-325.192153	-1.88914	1.443483	22222.81564
-484.954613	-221.292922	-381.027217	-387.755098	1.925674	1.443483	22191.53417
-456.724992	-293.011419	-344.405005	-500.673583	-0.363214	0.68052	22188.48232
-412.473153	-347.181773	-236.82726	-551.792086	-2.652102	0.68052	22190.7712
-340.754656	-402.878053	-152.901358	-598.332813	-2.652102	-0.845405	22198.40083
-290.399115	-460.100258	-78.893973	-602.147627	0.399749	-0.845405	22207.55638
-230.125059	-498.248395	-9.464364	-667.762422	-1.126177	-0.082442	22222.81564
-146.96212	-534.870607	40.891177	-683.021677	0.399749	1.443483	22225.86749
-53.117704	-561.574302	182.802246	-628.851322	0.399749	-0.082442	22218.23786
11.734129	-570.729855	257.572594	-589.17726	-1.126177	-0.082442	22227.39341
94.134104	-564.626153	363.624414	-561.710602	0.399749	1.443483	22227.39341
168.14149	-553.944675	420.083657	-530.429129	0.399749	1.443483	22215.94897
270.378497	-495.959507	503.246595	-465.577297	1.162711	-0.845405	22246.46748
317.682186	-478.411364	532.239179	-404.540278	1.162711	-0.845405	22249.51933
371.852541	-412.796569	581.831757	-348.081035	2.688637	2.206446	22231.97119
429.074746	-353.285475	600.142863	-245.081066	0.399749	1.443483	22233.49712
474.089547	-295.300307	646.68359	-160.392202	-1.126177	-1.608368	22238.07489
515.289535	-215.952183	640.579888	-106.221848	0.399749	-0.845405	22203.74157
514.526573	-150.337387	614.639155	-23.058909	-1.126177	-1.608368	22192.29713
532.837678	-54.204082	632.187298	86.044762	-1.126177	0.68052	22221.28971
525.208051	20.566266	597.853975	208.881763	0.399749	2.206446	22209.08231
489.348802	89.995875	556.653987	270.681744	-2.652102	-0.082442	22202.21564
480.193249	167.818074	516.979925	360.711347	-3.415065	-0.845405	22212.13416
448.911777	250.981012	429.23921	397.333559	-1.126177	-0.845405	22192.29713
403.134013	306.677292	307.165172	444.637248	-2.652102	-0.845405	22186.19343
367.274764	387.551342	218.661494	499.570565	-1.126177	0.68052	22167.88232
331.415516	429.514293	167.542991	570.5261	-3.415065	-0.082442	22212.89712
257.40813	483.684647	85.143015	602.570535	0.399749	-1.608368	22219.00082
167.378527	515.729082	-67.449532	601.044609	0.399749	1.443483	22228.91934
115.497061	521.069821	-132.301365	589.600168	-1.126177	-0.082442	22229.6823
52.934117	537.092039	-178.842092	638.429784	0.399749	1.443483	22217.4749
-18.021418	523.358709	-262.767993	618.592752	-0.363214	0.68052	22223.5786
-73.717698	509.62538	-354.323521	592.652019	-1.126177	0.68052	205.999939
-148.488046	491.314274	-413.071652	553.74092	1.162711	-0.082442	14.496292
-207.236177	471.477243	-464.190155	509.489081	-0.363214	-1.608368	14.496292
-271.325047	445.53651	-533.619764	410.303925	-1.126177	-1.608368	22128.20826
-347.62132	408.914299	-567.953087	348.503944	0.399749	-0.082442	22210.60823
-391.873159	357.795796	-603.812336	256.185452	-0.363214	-0.845405	22219.76379
-436.124998	287.603224	-595.419746	195.148433	1.925674	1.443483	22183.90454
-488.006464	212.832876	-631.278995	90.622538	0.399749	-0.082442	22202.21564
-504.028681	141.877341	-598.471597	-14.666319	-1.126177	-0.082442	22212.89712
-540.650893	60.240328	-550.404944	-56.62927	1.925674	-0.082442	22223.5786
-555.147185	8.358862	-509.204957	-156.577388	-0.363214	-1.608368	22201.45268
-540.650893	-70.989263	-487.842	-264.918097	-1.88914	2.206446	22190.00824
-532.258303	-122.107766	-432.908683	-355.710663	-3.415065	-0.082442	22192.29713
-500.213868	-214.426257	-361.953148	-434.295824	-1.126177	0.68052	22178.5638
-448.332401	-294.537345	-324.567974	-521.273576	-1.126177	-0.845405	22183.14158
-413.236116	-367.781767	-278.027247	-592.992074	-0.363214	0.68052	22198.40083
-351.436134	-402.878053	-173.501352	-585.362446	0.399749	-0.082442	22231.20823
-291.92504	-465.440998	-75.842122	-608.251329	0.399749	-0.082442	22215.18601
-218.680618	-509.692836	-32.353246	-695.992043	1.162711	0.68052	22225.10453
-131.702866	-527.240979	118.713376	-641.821689	-0.363214	-0.082442	22230.44527
-64.562145	-564.626153	198.824463	-612.066142	-0.363214	0.68052	22212.13416
33.860048	-562.337265	288.091103	-584.599484	-0.363214	-1.608368	22241.12674
98.711881	-556.996526	317.84665	-551.029123	2.688637	1.443483	22251.04526
182.637782	-541.737271	416.268843	-530.429129	0.399749	-1.608368	22228.91934
258.934056	-514.270613	471.965123	-460.236558	-0.363214	-0.082442	22228.15638
320.734037	-472.307662	526.89844	-441.162489	-0.363214	0.68052	22239.60082
381.008094	-434.159525	573.439167	-341.977333	0.399749	2.206446	22221.28971
435.178448	-369.307693	594.039161	-261.103283	-3.415065	-1.608368	22213.66009
487.822877	-302.929935	641.342851	-180.229233	-0.363214	0.68052	22228.15638
497.741392	-222.818847	648.209515	-118.429251	-2.652102	-1.608368	22223.5786
526.733976	-150.337387	619.979894	-32.214462	0.399749	-0.082442	22200.68972
528.259902	-81.670741	632.187298	84.518837	-1.88914	0.68052	22208.31935
532.074715	18.277378	586.409534	217.274353	-3.415065	-0.082442	22194.58602
500.030281	87.706987	564.283614	243.215086	-3.415065	-2.371331	22185.43046
490.874728	157.899558	475.779937	348.503944	-0.363214	0.68052	22174.74899
446.622889	253.269901	402.535514	418.696515	-1.88914	-1.608368	22205.2675
422.971044	300.57359	327.765166	420.222441	-1.88914	-1.608368	22193.82305
357.356249	366.188386	176.698544	472.103907	0.399749	0.68052	22191.53417
325.311814	447.825398	161.439289	573.577951	0.399749	0.68052	22230.44527
261.985907	492.8402	39.365251	588.074243	1.925674	0.68052	22215.94897
193.31926	516.492045	-75.079159	628.511268	1.162711	0.68052	22221.28971
120.8378	537.092039	-107.123594	634.61497	1.162711	1.443483	22229.6823
62.852632	540.14389	-169.686539	647.585336	1.162711	0.68052	22239.60082
-5.051051	528.699449	-275.738359	612.489051	2.688637	-0.845405	22238.83786
-83.636213	510.388343	-358.901297	556.792771	0.399749	0.68052	226.599933
-152.30286	498.943902	-426.804981	559.844622	1.162711	1.443483	15.259255
-229.362096	460.032802	-471.819783	509.489081	-1.126177	-0.845405	11.444441
-290.399115	453.166138	-584.738268	408.778	-0.363214	-0.082442	21523.17881
-349.910208	398.995783	-561.849385	356.896534	-0.363214	1.443483	22203.74157
-379.665755	354.743945	-580.923454	301.963217	-0.363214	2.206446	22208.31935
-432.310184	281.499522	-606.864187	197.437322	-1.88914	-1.608368	22222.05268
-478.087948	219.69954	-678.582684	65.444768	-1.126177	-1.608368	22202.21564
-513.184234	136.536602	-567.190125	19.667004	-2.652102	-0.082442	22185.43046
-540.650893	76.262546	-581.686417	-67.310748	-1.126177	0.68052	22199.92676
-570.406439	8.358862	-505.390143	-154.2885	-1.88914	1.443483	22193.06009
-533.784228	-76.330002	-479.44941	-267.206985	-1.126177	-0.082442	22192.29713
-521.576824	-134.31517	-436.723497	-349.606961	-0.363214	-1.608368	22196.87491
-476.562023	-231.211437	-433.671646	-441.162489	-0.363214	-0.082442	21996.97867
-479.613874	-268.596611	-397.812397	-536.532831	-1.126177	-0.845405	22191.53417
-394.92501	-351.75955	-303.205018	-576.206894	0.399749	2.206446	22206.79342
-334.650954	-398.300277	-143.745806	-546.451347	0.399749	2.206446	22228.91934
-280.480599	-439.500265	-72.790271	-592.992074	-1.126177	-2.371331	22219.00082
-196.554698	-493.670619	22.580071	-625.799471	1.925674	-2.371331	22243.41563
-138.56953	-531.055793	98.876345	-612.829105	-0.363214	0.68052	22247.99341
-50.065853	-537.159495	191.194836	-618.169844	1.162711	1.443483	22241.12674
28.519309	-556.996526	288.091103	-602.910589	-0.363214	-0.845405	22225.10453
91.845216	-574.544669	327.002203	-586.888372	1.925674	0.68052	22235.786
176.53408	-550.129861	425.424396	-529.666167	-0.363214	-0.082442	22230.44527
251.304428	-529.529867	478.068825	-462.525446	1.925674	0.68052	22214.42305
316.919224	-477.648401	543.68362	-451.843967	-1.126177	-1.608368	22223.5786
377.956243	-429.581749	557.41695	-363.34029	-0.363214	0.68052	22228.15638
429.837709	-371.596581	623.794708	-245.081066	-0.363214	1.443483	22215.18601
462.645106	-313.611413	642.868776	-178.703308	-0.363214	-0.082442	22221.28971
491.63769	-225.870698	648.209515	-105.458885	-1.88914	-1.608368	22206.79342
515.289535	-148.048499	626.083596	-17.71817	-1.88914	-0.845405	22193.06009
517.578423	-82.433704	629.89841	112.748458	-1.126177	0.68052	22180.85269
529.022865	-2.322616	590.98731	184.466955	-1.88914	-0.845405	22204.50453
500.793243	83.892173	533.002142	237.111384	-1.88914	0.68052	22209.08231
490.111765	177.73659	476.542899	334.770614	3.4516	1.443483	22190.00824
444.334001	247.166199	429.23921	401.148372	-1.126177	-1.608368	22220.52675
402.37105	321.936547	285.039252	417.933553	-1.88914	-0.845405	22212.13416
380.245131	367.714311	256.809631	523.22241	-1.126177	0.68052	22202.97861
338.28218	442.484659	169.068916	570.5261	0.399749	1.443483	22226.63045
271.141459	483.684647	79.802276	622.407566	0.399749	-0.845405	22239.60082
200.948888	527.173523	-39.982873	643.770523	1.162711	-0.845405	22232.73415
128.467428	550.825368	-132.301365	634.61497	2.688637	0.68052	22239.60082
31.57116	526.41056	-220.042079	623.933492	1.925674	0.68052	22243.41563
-15.73253	536.329076	-270.39762	595.70387	0.399749	-0.082442	22216.71194
-95.843617	518.780933	-410.019801	543.822404	1.925674	1.443483	244.911039
-145.436195	492.8402	-447.404975	555.266845	0.399749	0.68052	15.259255
-206.473214	467.66243	-489.367925	502.622416	-0.363214	-0.845405	10.681478
-279.717637	439.432808	-545.827168	427.852068	-0.363214	-0.082442	21459.08994
-336.939842	403.57356	-571.767901	373.681714	-1.126177	0.68052	22208.31935
-384.243532	347.87728	-592.367895	295.859515	-1.126177	0.68052	22190.7712
-433.836109	276.158783	-604.575299	187.518806	-0.363214	-0.082442	22195.34898
-493.347203	218.173615	-644.249361	71.54847	-1.126177	-0.082442	22187.71935
-518.524973	138.062527	-594.656783	4.407749	-3.415065	-0.082442	22201.45268
-527.680526	75.499583	-568.71605	-51.288531	-1.126177	0.68052	22205.2675
-541.413855	10.64775	-551.93087	-151.236649	-0.363214	-0.082442	22215.94897
-539.88793	-46.574455	-542.775317	-254.999581	-1.126177	-0.082442	22199.16379
-549.806445	-149.574425	-456.560528	-370.206955	-1.88914	-1.608368	22199.92676
-498.687942	-204.507742	-368.05685	-395.384725	-1.126177	0.68052	22211.3712
-444.517588	-278.515127	-323.805012	-452.60693	1.925674	0.68052	22209.08231
-399.502786	-322.004003	-261.242067	-547.977272	2.688637	2.206446	22220.52675
-341.517618	-378.463246	-142.21988	-558.658751	2.688637	0.68052	22245.70452
-296.502817	-450.944706	-88.812489	-572.39208	2.688637	0.68052	22244.94156
-212.576916	-511.981725	-3.360662	-627.325397	1.162711	-0.845405	22223.5786
-146.199158	-517.322464	98.113382	-641.058726	-0.363214	-0.845405	22232.73415
-51.591778	-558.522451	174.409656	-631.140211	-0.363214	-0.082442	22231.20823
18.600794	-567.678004	215.609643	-609.777254	-0.363214	-0.082442	22209.84527
90.319291	-566.152079	337.683681	-624.273546	1.162711	0.68052	22220.52675
182.637782	-551.655787	412.45403	-528.903204	-1.126177	-0.845405	22228.91934
258.171093	-505.878023	487.224378	-499.147657	0.399749	-0.082442	22216.71194
310.052559	-490.618768	504.009558	-430.481011	-1.126177	-0.082442	22219.76379
369.563652	-430.344712	581.831757	-346.55511	-1.126177	2.206446	22209.84527
428.311783	-357.863252	628.372484	-252.710693	-1.126177	0.68052	22213.66009
479.430287	-334.97437	618.453969	-184.044047	-1.88914	-0.845405	22198.40083
501.556206	-230.448475	626.846559	-136.740357	-1.88914	-0.845405	22209.84527
531.311753	-154.915164	645.920627	-20.770021	-0.363214	-0.082442	22228.15638
532.837678	-69.463337	629.89841	111.985495	0.399749	-0.082442	22190.00824
516.815461	4.544048	581.831757	191.33362	-0.363214	1.443483	22204.50453
485.533989	99.91439	481.120676	234.059533	0.399749	-0.082442	22214.42305
478.667324	174.684739	477.305862	313.407658	0.399749	-0.845405	22195.34898
452.726591	237.247683	434.579949	421.748366	-1.88914	-0.845405	22206.03046
426.785858	315.832845	325.476278	475.155758	1.162711	0.68052	22238.83786
381.008094	379.921715	256.046668	510.252044	1.925674	2.206446	22215.94897
323.022926	439.432808	198.824463	574.340914	1.162711	1.443483	22238.07489
268.852571	485.210573	72.935612	606.385349	1.925674	0.68052	22242.65267
194.845186	520.306858	-49.138426	619.355715	1.162711	-0.845405	22223.5786
119.311875	535.566113	-96.442116	636.903858	-0.363214	-0.082442	22218.23786
55.223005	528.699449	-170.449501	628.511268	-1.126177	-0.845405	22227.39341
7.919315	524.884635	-292.523539	591.889057	0.399749	-0.082442	22223.5786
-85.925101	521.832784	-329.908713	547.637218	-1.88914	0.68052	282.296213
-148.488046	493.603163	-427.567944	540.770553	-1.88914	-0.082442	16.78518
-224.021357	465.373541	-503.101255	515.592783	-2.652102	0.68052	10.681478
-305.65837	432.566144	-515.308659	428.615031	-0.363214	0.68052	21758.17133
-343.806507	408.914299	-558.034572	348.503944	-1.126177	1.443483	22189.24528
-388.058345	334.143951	-590.841969	300.437291	0.399749	1.443483	22210.60823
-426.969445	288.366186	-629.753069	198.200284	-1.126177	0.68052	22199.92676
-463.591656	223.514354	-668.664169	57.815141	0.399749	0.68052	22209.84527
-504.028681	135.773639	-601.523448	21.192929	-0.363214	-0.845405	22202.21564
-536.073116	73.210695	-585.50123	-66.547785	0.399749	0.68052	22206.79342
-543.702744	6.069974	-567.953087	-168.021829	0.399749	1.443483	22202.97861
-523.10275	-40.470753	-521.41236	-248.895879	0.399749	1.443483	22203.74157
-508.606458	-118.292952	-427.567944	-331.295855	2.688637	-1.608368	22222.05268
-488.769427	-191.537375	-355.849447	-377.836582	1.925674	0.68052	22239.60082
-452.147215	-268.596611	-320.753161	-465.577297	3.4516	0.68052	22228.15638
-411.71019	-318.952152	-248.271701	-514.406912	1.162711	1.443483	22202.21564
-365.169463	-388.381761	-139.168029	-578.495782	-0.363214	1.443483	22229.6823
-289.636152	-457.81137	-86.5236	-589.17726	-0.363214	-0.082442	22228.15638
-227.83617	-486.803954	2.74304	-642.584652	1.162711	-0.082442	22223.5786
-139.332493	-520.374315	112.609674	-632.666136	-0.363214	-2.371331	22215.18601
-60.747331	-555.470601	178.224469	-631.903173	0.399749	0.68052	22228.15638
16.311905	-563.863191	233.920749	-666.236497	0.399749	0.68052	22226.63045
97.185955	-551.655787	346.076271	-607.488366	-2.652102	-0.082442	22214.42305
168.14149	-565.389116	393.379961	-557.895788	-1.88914	0.68052	22206.03046
250.541466	-515.033575	472.728086	-469.39211	-3.415065	-0.845405	22213.66009
309.289596	-474.59655	494.854005	-443.451377	-1.126177	-0.845405	22199.92676
373.378466	-423.478047	593.276198	-357.236588	-1.126177	-0.082442	22212.13416
428.311783	-363.966954	606.246565	-264.155134	-0.363214	1.443483	22231.20823
464.171032	-310.559562	627.609521	-145.132947	0.399749	-0.082442	22200.68972
499.267318	-234.263288	614.639155	-148.184798	1.162711	-0.845405	22209.08231
535.126566	-151.10035	619.216931	-15.429282	0.399749	-0.082442	22226.63045
531.311753	-85.485555	603.194714	68.496619	0.399749	0.68052	22191.53417
530.54879	24.381079	571.913242	166.155849	1.925674	-0.082442	22206.79342
506.133982	93.810689	544.446583	252.370639	1.925674	0.68052	22238.83786
487.059914	167.055111	520.794738	356.896534	4.977525	1.443483	22231.97119
456.541405	244.114348	454.41698	417.933553	1.925674	-0.082442	22219.00082
413.052528	315.069882	336.920719	459.13354	1.925674	-0.082442	22222.05268
381.008094	372.292088	256.809631	496.518715	0.399749	1.443483	22207.55638
331.415516	427.988367	187.380022	570.5261	-1.126177	1.443483	22214.42305
260.459981	479.106871	82.091164	605.622386	1.925674	0.68052	22226.63045
193.31926	501.995753	-27.012507	627.748305	0.399749	-0.082442	22230.44527
136.860018	530.225374	-101.782855	614.014976	-1.88914	-1.608368	22214.42305
61.326707	533.277225	-220.042079	623.170529	1.925674	0.68052	22225.86749
-14.206604	527.936486	-307.782794	576.629802	-2.652102	-0.082442	22206.79342
-96.60658	501.23279	-419.938316	526.274261	-1.126177	1.443483	317.392499
-129.413977	481.395759	-434.434608	536.95574	-2.652102	-0.082442	16.022217
-207.999139	466.899467	-468.004969	508.726118	-1.126177	-0.082442	11.444441
-270.562084	434.855032	-529.041988	442.34836	-1.126177	-1.608368	21303.44554
-321.680587	413.492075	-552.693833	340.874316	0.399749	2.969409	22202.97861
-376.613904	349.403205	-626.701218	282.126185	0.399749	1.443483	22223.5786
-434.599072	271.581006	-634.330845	181.415104	1.162711	-0.082442	22218.23786
-466.643507	236.48472	-671.71602	69.259582	1.162711	-0.082442	22212.13416
-507.080532	159.425484	-620.597516	0.592936	-1.126177	-0.845405	22193.82305
-517.762011	86.944024	-616.01974	-111.562587	-0.363214	-0.845405	22141.94159
-548.28052	20.566266	-590.079007	-222.192184	1.162711	-0.082442	22222.05268
-537.599042	-40.470753	-474.108671	-206.169966	2.688637	0.68052	22231.20823
-512.421271	-117.52999	-428.330907	-335.873631	1.162711	0.68052	22215.18601
-498.687942	-196.878114	-380.264254	-380.12547	1.162711	-0.845405	22195.34898
-455.962029	-278.515127	-321.516123	-448.792116	1.162711	0.68052	22212.89712
-404.843525	-332.685481	-242.930961	-514.406912	-1.126177	0.68052	22215.18601
-352.962059	-386.092873	-146.034694	-547.977272	1.162711	-0.082442	22215.18601
-294.976891	-445.603966	-80.419898	-596.043925	-0.363214	-0.845405	22221.28971
-217.917655	-485.278029	-33.116209	-650.977242	0.399749	0.68052	22230.44527
-138.56953	-531.055793	64.543022	-642.584652	1.162711	1.443483	22217.4749
-66.08807	-563.100228	172.88373	-625.799471	-2.652102	-1.608368	22200.68972
16.311905	-579.885408	178.224469	-686.073528	-1.88914	0.68052	22212.89712
98.711881	-565.389116	307.165172	-592.229111	-1.88914	0.68052	22198.40083
158.222974	-556.233563	393.379961	-512.880986	-1.88914	0.68052	22207.55638
237.571099	-518.848389	471.965123	-473.206924	0.399749	-0.845405	22231.20823
304.71182	-485.278029	530.713254	-443.451377	-1.126177	-2.371331	22222.81564
364.985876	-441.789153	562.757689	-354.9477	1.162711	0.68052	22219.00082
418.393268	-363.966954	588.698422	-257.28847	-0.363214	1.443483	22227.39341
474.089547	-307.507711	609.298416	-208.458854	1.162711	0.68052	22206.79342
489.348802	-248.75958	587.172496	-174.125531	-0.363214	-0.082442	22192.29713
540.467306	-134.31517	610.824341	-14.666319	2.688637	-0.082442	22242.65267
541.230268	-69.463337	640.579888	97.489203	1.925674	-0.082442	22243.41563
516.052498	19.04034	581.831757	194.385471	2.688637	1.443483	22215.94897
506.896945	79.314397	580.305832	256.185452	1.162711	2.206446	22222.05268
477.141398	169.344	502.483633	337.822465	0.399749	-0.082442	22219.00082
446.622889	224.277317	455.179943	419.459478	1.162711	-0.845405	22183.14158
397.030311	305.151367	372.017004	477.444646	0.399749	-0.082442	22203.74157
386.348833	375.343938	265.202221	516.355746	-0.363214	1.443483	22225.10453
332.178478	432.566144	190.431873	588.837206	-0.363214	0.68052	22215.94897
275.719236	476.05502	67.594872	604.09646	-1.126177	-0.082442	22221.28971
194.082223	498.943902	-58.293979	633.089044	-1.126177	-0.082442	22209.84527
111.682247	529.462411	-130.012476	586.548317	-0.363214	0.68052	22203.74157
46.830415	534.80315	-163.582837	630.800156	-1.88914	-0.082442	22199.92676
0.289688	520.306858	-284.130949	585.022392	-1.126177	0.68052	22214.42305
-77.532511	500.469827	-355.086484	579.681653	-1.88914	-0.082442	360.118412
-134.754717	487.499461	-416.886465	575.866839	1.162711	0.68052	14.496292
-192.739885	472.240206	-465.716081	515.592783	1.925674	-0.082442	12.207404
-275.13986	452.403175	-503.101255	457.607615	-0.363214	-0.845405	20329.90509
-320.917624	400.521709	-540.486429	366.052087	1.162711	0.68052	22189.24528
-384.243532	348.640243	-604.575299	272.20767	2.688637	1.443483	22217.4749
-409.421302	300.57359	-623.649367	143.266967	2.688637	2.206446	22236.54897
-455.962029	220.462503	-664.849355	67.733656	4.214562	0.68052	22230.44527
-489.532389	143.403266	-656.456765	-1.695953	2.688637	1.443483	22213.66009
-520.050899	82.366248	-573.293827	-39.84409	1.925674	0.68052	22220.52675
-549.043483	9.121825	-522.175323	-134.451469	3.4516	1.443483	22218.23786
-541.413855	-54.967045	-483.264224	-219.140333	-1.126177	0.68052	22219.00082
-512.421271	-137.367021	-415.36054	-313.747712	1.162711	2.206446	22199.92676
-508.606458	-206.033667	-386.367956	-376.310656	1.162711	-0.082442	22207.55638
-446.806476	-273.174388	-322.279086	-447.266191	-1.126177	-1.608368	22204.50453
-404.080563	-327.344742	-230.723558	-511.355061	-0.363214	1.443483	22215.18601
-358.302799	-393.7225	-146.034694	-565.525415	-1.126177	1.443483	22220.52675
-297.26578	-439.500265	-72.027308	-602.910589	-2.652102	-0.082442	22199.16379
-225.547282	-500.537283	-88.049526	-692.17723	-1.88914	-0.845405	22209.08231
-153.065822	-531.055793	92.772643	-624.273546	-1.88914	-0.082442	22212.89712
-62.273257	-550.129861	179.750395	-641.058726	-0.363214	-0.082442	22206.79342
7.919315	-574.544669	236.209637	-606.725403	-1.88914	0.68052	22221.28971
91.845216	-570.729855	315.557762	-580.78467	1.925674	1.443483	22232.73415
167.378527	-562.337265	410.928104	-529.666167	-0.363214	0.68052	22215.18601
236.808136	-516.559501	462.046607	-476.258775	-0.363214	-1.608368	22225.10453
307.000708	-479.93729	526.135477	-422.088421	-1.88914	-0.082442	22230.44527
368.037727	-431.870637	567.335465	-377.836582	-1.88914	-0.845405	22210.60823
436.704373	-371.596581	615.402118	-259.577358	-0.363214	0.68052	22243.41563
477.141398	-310.559562	602.431751	-232.110699	0.399749	0.68052	22243.41563
529.022865	-257.15217	599.3799	-220.666258	1.925674	-0.082442	22201.45268
537.415455	-154.152201	618.453969	-6.273729	1.925674	0.68052	22221.28971
535.889529	-69.463337	637.528037	97.489203	1.925674	-0.082442	22229.6823
528.259902	-6.900393	587.935459	199.72621	-1.126177	-0.082442	22212.89712
513.76361	76.262546	574.965093	259.237303	-0.363214	0.68052	22207.55638
468.748808	169.344	510.11326	337.059503	-0.363214	1.443483	22218.23786
448.148814	243.351385	439.157725	398.859484	1.162711	-0.082442	22222.05268
419.919193	313.543957	349.891085	446.163174	0.399749	-0.082442	22180.85269
368.80069	370.766162	265.965184	516.355746	-1.88914	1.443483	22199.92676
324.548851	420.35874	182.039283	548.400181	-1.88914	0.68052	22209.08231
268.852571	456.980951	29.446736	569.763137	-1.88914	-0.082442	22196.87491
193.31926	508.099455	-17.856954	622.407566	1.162711	-0.082442	22213.66009
121.600763	526.41056	-104.834706	626.985343	0.399749	-0.082442	22222.05268
44.541527	521.069821	-186.471719	622.407566	-1.126177	-0.082442	22082.43049
-32.51771	521.832784	-297.101316	594.177945	-0.363214	-0.845405	22219.76379
-53.117704	521.069821	-346.693894	574.340914	-1.126177	-0.082442	176.244392
-127.888052	499.706865	-410.782764	584.259429	1.162711	0.68052	13.733329
-203.421363	475.292057	-441.301273	518.644634	-0.363214	-0.845405	12.970367
-255.302829	466.136504	-515.308659	447.689099	3.4516	-0.082442	21166.11225
-317.865773	406.625411	-564.138274	330.192838	-1.126177	-0.082442	22214.42305
-365.932426	363.136535	-635.093808	268.392856	-1.126177	-0.082442	22223.5786
-439.176849	283.78841	-637.382696	183.703992	0.399749	0.68052	22209.84527
-467.40647	228.09213	-658.745653	89.096613	0.399749	-0.845405	22224.34156
-513.947197	147.981043	-567.953087	35.689221	-0.363214	-1.608368	22212.89712
-554.384222	108.306981	-608.390112	-52.814456	-1.88914	-0.845405	22219.00082
-542.939781	14.462564	-532.856801	-161.918127	-0.363214	-0.082442	22216.71194
-536.836079	-64.885561	-477.923484	-227.532923	-1.88914	-0.845405	22204.50453
-518.524973	-126.685542	-441.301273	-333.584743	-0.363214	0.68052	22195.34898
-504.791644	-190.774412	-383.316105	-383.940284	-0.363214	-1.608368	22210.60823
-461.302768	-267.070686	-349.745745	-462.525446	-1.88914	-1.608368	22178.5638
-428.49537	-341.078071	-288.708726	-573.155043	-0.363214	1.443483	22202.97861
-348.384283	-389.907687	-194.101346	-622.747621	-2.652102	1.443483	22214.42305
-298.028742	-441.789153	-65.923606	-604.436515	-1.88914	-0.082442	22202.97861
-227.83617	-483.752103	-6.412513	-638.769838	1.925674	1.443483	22221.28971
-146.199158	-535.633569	89.720792	-624.273546	2.688637	1.443483	22233.49712
-69.902884	-554.707638	171.357805	-633.429099	1.162711	0.68052	22220.52675
25.467458	-565.389116	225.528159	-605.199478	-0.363214	-0.845405	22219.00082
86.504477	-566.152079	330.054054	-579.258745	0.399749	2.206446	22228.15638
165.089639	-550.129861	417.031806	-527.377278	1.162711	2.206446	22222.81564
235.282211	-524.189128	440.683651	-483.888402	1.925674	-0.082442	22238.83786
311.578484	-478.411364	523.846589	-446.503228	-0.363214	-1.608368	22242.65267
370.326615	-429.581749	520.031775	-418.273607	2.688637	1.443483	22245.70452
431.363634	-379.226208	610.824341	-251.184768	-0.363214	0.68052	22228.15638
467.222883	-310.559562	632.187298	-170.310718	-0.363214	0.68052	22225.86749
519.104349	-223.58181	650.498403	-115.3774	-0.363214	-0.082442	22219.76379
518.341386	-170.937381	655.839143	-2.458915	-1.88914	-1.608368	22202.21564
536.652492	-66.411486	600.142863	85.281799	-0.363214	-0.845405	22218.23786
516.052498	9.884787	614.639155	197.437322	1.925674	-0.082442	22224.34156
503.082131	79.314397	577.253981	266.866931	-1.126177	-0.082442	22183.90454
477.141398	155.61067	520.031775	330.192838	0.399749	2.206446	22190.00824
457.304367	220.462503	418.557731	391.229857	-1.88914	-2.371331	22186.19343
406.185864	309.729143	253.75778	341.637279	-1.88914	-1.608368	22164.83047
378.719205	360.847646	204.165202	478.970572	0.399749	1.443483	22200.68972
339.045143	425.699479	155.335587	527.800187	0.399749	1.443483	22219.00082
281.822938	473.003169	90.483755	611.726088	-0.363214	0.68052	22222.05268
200.185925	514.203157	-14.805103	611.726088	-1.126177	-1.608368	22219.76379
123.126688	522.595747	-110.175445	623.933492	1.162711	0.68052	22228.91934
60.563744	528.699449	-157.479135	631.563119	-0.363214	-0.845405	22228.91934
-0.473275	534.040188	-285.656875	590.363131	-1.126177	0.68052	22211.3712
-50.828816	516.492045	-321.516123	588.074243	2.688637	0.68052	464.644307
-130.939903	505.047604	-426.042018	561.370547	1.162711	0.68052	14.496292
-201.895437	469.951318	-508.441994	475.918721	1.925674	-0.845405	12.970367
-253.013941	448.588361	-564.901236	417.17059	0.399749	0.68052	21609.3936
-333.125028	411.203187	-547.353093	369.8669	-1.126177	0.68052	22219.76379
-366.695389	360.084684	-597.708634	301.963217	-1.126177	0.68052	22207.55638
-413.999078	290.655075	-609.916038	187.518806	-1.126177	-0.082442	22201.45268
-468.169433	224.277317	-633.567883	99.015129	-1.126177	0.68052	22223.5786
-494.110166	154.084745	-580.160491	33.400333	-1.126177	-0.082442	22209.84527
-538.362004	95.336614	-600.760485	-28.399648	1.925674	0.68052	22182.37861
-545.991632	12.173676	-526.7531	-151.999612	-1.126177	-0.082442	22213.66009
-539.124967	-45.04853	-509.204957	-207.695892	-1.88914	2.969409	22189.24528
-553.621259	-114.478139	-465.716081	-357.999551	-2.652102	-0.082442	22190.00824
-514.71016	-193.826263	-429.093869	-470.155073	-0.363214	-0.082442	22182.37861
-446.806476	-263.255872	-402.390173	-494.569881	-1.126177	-0.845405	22196.11194
-413.236116	-325.818817	-297.101316	-547.977272	1.925674	1.443483	22215.94897
-352.199097	-379.226208	-159.768023	-563.236527	0.399749	-0.082442	22227.39341
-288.873189	-439.500265	-93.390265	-615.880956	0.399749	0.68052	22229.6823
-233.17691	-479.174327	-0.308811	-654.029093	0.399749	0.68052	22216.71194
-161.458412	-524.189128	106.505972	-638.769838	1.925674	0.68052	22226.63045
-71.428809	-537.922458	175.935581	-643.347614	1.162711	-0.082442	22230.44527
30.808197	-572.255781	263.676296	-621.984658	1.162711	1.443483	22235.786
95.66003	-557.759489	315.557762	-583.836521	1.925674	1.443483	22240.36378
186.452596	-533.344681	392.616998	-568.577266	3.4516	1.443483	22247.23045
252.067391	-529.529867	430.002172	-512.118024	1.925674	0.68052	22226.63045
318.445149	-482.989141	483.409564	-451.081005	-1.88914	-0.845405	22225.10453
362.696988	-446.366929	581.068794	-346.55511	-1.126177	1.443483	22229.6823
425.259932	-376.93732	616.928043	-257.28847	-0.363214	-0.082442	22212.89712
474.089547	-299.115121	640.579888	-175.651457	-2.652102	-0.845405	22216.71194
513.76361	-240.36699	633.713223	-133.688506	-0.363214	-0.082442	22223.5786
530.54879	-148.811462	648.209515	-7.799655	-1.126177	-1.608368	22193.82305
529.785827	-84.722592	615.402118	73.074396	-2.652102	-0.845405	22190.00824
520.630274	-9.952244	581.068794	165.392887	-2.652102	0.68052	22190.00824
498.504355	73.210695	558.179912	253.133601	-2.652102	-0.082442	22186.95639
483.2451	156.373633	490.276229	279.837297	-1.126177	-0.082442	22192.29713
449.67474	241.82546	409.402179	412.592813	-1.126177	-0.845405	22206.79342
419.919193	309.729143	299.535544	403.437261	-1.88914	-0.845405	22217.4749
381.771056	380.684678	269.017035	522.459448	0.399749	1.443483	22215.94897
340.571068	425.699479	189.66891	578.155727	-1.126177	-0.082442	22225.86749
265.037758	469.951318	71.409686	618.592752	0.399749	1.443483	22231.20823
204.000739	515.729082	-37.693985	597.992759	1.162711	1.443483	22215.18601
145.252608	534.040188	-113.990259	633.089044	1.162711	-0.845405	22239.60082
72.008185	527.936486	-197.153197	626.985343	2.688637	-0.082442	22251.80822
-8.102902	543.958703	-280.316136	604.859423	1.925674	0.68052	22225.10453
-51.591778	518.01797	-331.434639	572.814988	0.399749	1.443483	518.814661
-137.043605	499.706865	-411.545726	565.185361	2.688637	1.443483	16.78518
-199.606549	463.847616	-460.375341	498.807603	1.162711	-0.082442	12.207404
-276.665786	434.855032	-487.842	456.081689	-0.363214	-0.845405	20923.4901
-330.83614	408.151336	-562.612348	365.289124	1.162711	0.68052	22206.03046
-385.006494	370.003199	-589.316044	301.200254	0.399749	2.206446	22215.18601
-434.599072	290.655075	-653.404914	196.674359	0.399749	0.68052	22195.34898
-462.828693	228.09213	-641.19751	86.807725	-1.126177	0.68052	22205.2675
-505.554607	157.136596	-596.945671	39.504035	-3.415065	-0.845405	22199.92676
-533.784228	93.047726	-583.975305	-45.184829	-1.126177	-0.082442	22179.32676
-553.621259	32.77367	-564.901236	-166.495904	1.925674	2.206446	22177.80084
-552.095334	-43.522604	-556.508646	-244.318103	-1.88914	1.443483	22202.97861
-522.339787	-114.478139	-417.649428	-302.303271	1.162711	-0.082442	22202.97861
-510.132383	-190.01145	-387.130919	-409.881017	0.399749	0.68052	22204.50453
-455.962029	-260.204021	-313.123533	-438.110638	-0.363214	-0.845405	22219.00082
-426.969445	-322.004003	-234.538371	-491.51803	-0.363214	0.68052	22210.60823
-356.01391	-389.907687	-184.182831	-551.792086	1.162711	1.443483	22223.5786
-282.006525	-433.396563	-84.234712	-575.443931	1.162711	0.68052	22234.26008
-230.125059	-482.226178	5.031928	-672.340198	2.688637	-0.082442	22239.60082
-131.702866	-513.50765	99.639307	-612.829105	1.162711	-0.845405	22240.36378
-82.110288	-560.81134	130.92078	-660.895757	1.162711	0.68052	22242.65267
13.260054	-560.048377	262.913333	-624.273546	3.4516	1.443483	22236.54897
69.719297	-575.307632	329.291091	-580.021707	2.688637	1.443483	22224.34156
152.882235	-533.344681	369.728116	-569.340229	1.162711	1.443483	22226.63045
245.963689	-534.107644	451.365129	-486.940253	-0.363214	-0.082442	22226.63045
323.022926	-486.040991	543.68362	-440.399526	-1.126177	-1.608368	22216.71194
371.089578	-431.870637	577.253981	-362.577327	-1.126177	1.443483	22225.86749
410.76364	-381.515097	596.328049	-269.495873	-0.363214	1.443483	22230.44527
470.274734	-312.84845	640.579888	-219.903295	-1.88914	-0.845405	22186.95639
488.585839	-267.833649	597.091012	-171.07368	1.162711	2.206446	22203.74157
510.711759	-163.307754	624.55767	-16.192245	-1.126177	-0.845405	22187.71935
517.578423	-76.330002	623.794708	54.000327	-1.88914	-0.845405	22186.95639
500.793243	-13.004095	542.157695	164.629924	1.925674	1.443483	22199.92676
501.556206	75.499583	552.07621	247.792862	3.4516	2.206446	22225.86749
485.533989	161.714372	529.950291	340.111353	-0.363214	0.68052	22196.11194
454.252516	232.669907	449.076241	407.252074	-0.363214	-1.608368	22209.84527
436.704373	299.810628	363.624414	469.052056	-0.363214	-1.608368	22206.03046
384.822907	369.240237	277.409625	535.429814	-1.126177	0.68052	22219.00082
348.200696	434.855032	198.824463	580.444616	1.162711	0.68052	22231.97119
276.482199	478.343908	101.165233	587.31128	0.399749	-0.082442	22248.75637
201.71185	506.573529	-29.301395	623.933492	0.399749	-0.845405	22241.12674
157.460012	529.462411	-106.360632	595.70387	0.399749	-0.845405	22226.63045
34.623011	527.173523	-156.716172	662.081628	1.925674	-0.082442	22237.31193
11.734129	536.329076	-253.61244	586.548317	-0.363214	-1.608368	22228.91934
-47.014002	503.521678	-358.901297	554.503883	0.399749	0.68052	1495.406964
-136.280642	510.388343	-430.619795	569.763137	1.162711	2.206446	17.548143
-197.317661	463.847616	-442.827199	498.04464	-1.126177	-2.371331	11.444441
-289.636152	447.062436	-536.671615	435.481696	-0.363214	-0.845405	19493.69793
-319.391699	413.492075	-556.508646	387.415043	1.162711	2.969409	22196.87491
-372.799091	357.795796	-603.049373	293.570627	-2.652102	0.68052	22199.92676
-420.10278	279.973596	-656.456765	140.978079	-3.415065	-1.608368	22185.43046
-469.695358	209.781025	-664.086392	87.570688	-1.126177	-0.845405	22169.40825
-506.317569	161.714372	-612.967889	43.318849	-2.652102	-0.082442	22210.60823
-510.132383	101.440316	-589.316044	-87.910742	0.399749	-0.082442	22197.63787
-551.332371	30.484781	-583.212342	-171.836643	0.399749	-0.082442	22202.21564
-530.732377	-43.522604	-489.367925	-222.192184	-1.126177	0.68052	22218.23786
-525.391638	-112.952213	-430.619795	-312.221787	-0.363214	1.443483	22209.84527
-507.080532	-179.329971	-377.212403	-383.177321	1.162711	0.68052	22205.2675
-449.095364	-265.544761	-355.849447	-451.081005	0.399749	0.68052	22193.06009
-407.132414	-314.374376	-239.87911	-497.621732	2.688637	0.68052	22250.2823
-353.725022	-374.648432	-158.242098	-541.110608	2.688637	-0.082442	22235.02304
-295.739854	-446.366929	-97.205079	-608.251329	0.399749	-1.608368	22240.36378
-227.073208	-486.803954	-40.745836	-659.369832	0.399749	-0.082442	22239.60082
-158.406561	-506.640985	69.883761	-672.340198	-1.126177	-0.082442	22219.00082
-89.739915	-551.655787	95.824494	-653.26613	-0.363214	-0.845405	22221.28971
11.734129	-568.440967	271.305923	-585.362446	-0.363214	-0.082442	22226.63045
90.319291	-564.626153	338.446644	-573.155043	-0.363214	1.443483	22213.66009
140.674831	-547.07801	420.84662	-554.080974	-1.126177	1.443483	22222.81564
226.889621	-528.766905	461.283645	-490.755067	-1.126177	-0.845405	22228.91934
294.030342	-496.72247	525.372515	-445.740266	-3.415065	-1.608368	22191.53417
363.459951	-437.974339	549.024359	-370.206955	-1.88914	1.443483	22202.21564
407.711789	-399.826202	592.513235	-270.258836	-0.363214	0.68052	22212.13416
458.830293	-314.374376	605.483602	-218.37737	-3.415065	-1.608368	22197.63787
504.608057	-256.389208	619.216931	-166.495904	-1.126177	-0.082442	22206.79342
515.289535	-174.752195	641.342851	-16.955207	1.925674	1.443483	22220.52675
520.630274	-78.61889	627.609521	94.437352	0.399749	-0.845405	22202.21564
521.393237	5.307011	589.461385	193.622508	1.925674	2.206446	22212.89712
513.76361	84.655136	568.861391	276.785446	0.399749	1.443483	22215.18601
492.400653	155.61067	520.031775	327.90395	1.162711	0.68052	22201.45268
455.778442	231.143981	436.105874	402.674298	1.162711	-1.608368	22215.18601
432.126597	303.625441	359.809601	469.052056	1.162711	-0.082442	22222.05268
397.793274	365.425423	275.120737	540.007591	1.925674	1.443483	22245.70452
345.911808	427.225405	208.742979	583.496467	1.925674	-0.082442	22222.81564
271.141459	482.158722	72.172649	576.629802	1.162711	0.68052	22233.49712
202.474813	511.914268	-16.331029	637.666821	-0.363214	0.68052	22231.20823
141.437794	532.514262	-95.679153	626.22238	1.162711	-0.082442	22212.89712
59.800781	536.329076	-169.686539	618.592752	-1.88914	-0.845405	22220.52675
7.156352	520.306858	-246.745775	638.429784	0.399749	0.68052	22229.6823
-58.458443	505.810566	-308.545757	591.889057	-1.88914	1.443483	1709.036531
-146.96212	505.047604	-406.96795	572.814988	1.162711	1.443483	18.311106
-204.184326	462.32169	-455.034602	516.355746	-0.363214	-0.082442	10.681478
-284.295413	452.403175	-538.960503	430.903919	-0.363214	-0.082442	19244.97208
-326.258364	413.492075	-600.760485	375.970602	-1.126177	-0.082442	22172.4601
-365.932426	372.292088	-581.686417	296.622477	-1.126177	0.68052	22202.97861
-417.813892	291.418037	-648.827137	150.133632	-1.88914	-0.082442	22215.94897
-467.40647	215.884726	-668.664169	50.185513	-0.363214	0.68052	22187.71935
-496.399054	183.077329	-628.227144	35.689221	1.162711	1.443483	22215.18601
-523.10275	96.86254	-588.553081	-47.473717	1.162711	-0.082442	22220.52675
-565.828663	30.484781	-511.493845	-140.555171	0.399749	-0.082442	22203.74157
-537.599042	-35.130014	-505.390143	-219.903295	-1.126177	-0.082442	22197.63787
-526.917563	-99.218884	-435.960534	-304.592159	-1.126177	-0.845405	22234.26008
-490.295352	-180.855897	-403.916099	-381.651396	0.399749	-0.082442	22210.60823
-457.487954	-270.8855	-352.034633	-461.762483	1.925674	0.68052	22199.16379
-408.658339	-320.478078	-245.21985	-499.147657	1.925674	0.68052	22240.36378
-381.954643	-373.885469	-171.975427	-564.762453	1.162711	-0.082442	22216.71194
-311.762072	-445.603966	-139.168029	-624.273546	-1.88914	-0.082442	22218.23786
-222.495431	-487.566917	-24.723619	-638.006875	-1.126177	-0.845405	22226.63045
-149.251009	-515.033575	88.194866	-612.066142	-0.363214	-0.845405	22213.66009
-66.851033	-551.655787	138.550407	-635.717987	-1.126177	-0.845405	22219.00082
4.867464	-585.98911	263.676296	-598.332813	0.399749	0.68052	22228.15638
74.297073	-570.729855	324.713315	-555.6069	-1.88914	-0.082442	22202.21564
150.593347	-555.470601	413.216992	-526.614316	-2.652102	0.68052	22197.63787
234.519248	-531.818756	439.157725	-491.51803	-2.652102	-0.082442	22210.60823
302.422932	-482.989141	485.698452	-460.99952	-1.126177	0.68052	22218.23786
359.645137	-451.707668	526.135477	-364.866215	-1.88914	-0.082442	22207.55638
410.76364	-379.989171	590.98731	-287.806979	0.399749	-0.082442	22216.71194
448.911777	-328.870668	597.853975	-241.266252	-0.363214	-0.082442	22200.68972
493.926579	-254.863282	629.89841	-154.2885	-3.415065	-1.608368	22196.11194
525.208051	-165.596642	626.083596	-1.695953	-1.126177	-0.082442	22212.13416
532.074715	-86.248517	638.291	68.496619	1.925674	0.68052	22208.31935
521.393237	6.832937	587.172496	186.755843	-0.363214	-0.845405	22222.05268
511.474722	83.12921	558.179912	261.526192	1.162711	-0.845405	22225.86749
482.482138	154.847708	508.587334	345.452093	1.925674	0.68052	22230.44527
464.933995	228.09213	410.165141	378.25949	1.925674	0.68052	22193.82305
424.49697	318.884696	337.683681	456.081689	2.688637	-0.082442	22208.31935
378.719205	353.980982	271.305923	509.489081	1.162711	1.443483	22231.97119
332.178478	421.121703	201.876314	569.763137	0.399749	0.68052	22210.60823
281.059975	456.217989	79.802276	606.385349	-1.126177	-0.082442	22219.00082
204.000739	508.862417	3.506003	636.903858	2.688637	0.68052	22231.20823
138.385943	524.884635	-75.079159	636.903858	1.925674	2.206446	22225.86749
68.956334	535.566113	-155.953209	615.540901	1.925674	1.443483	22219.76379
3.341539	526.41056	-269.634657	630.800156	-0.363214	0.68052	22208.31935
-64.562145	518.01797	-310.834645	582.733504	-3.415065	0.68052	5128.635517
-129.413977	498.943902	-397.049434	564.422398	-3.415065	0.68052	20.599994
-201.895437	464.610579	-500.049404	511.777969	0.399749	0.68052	12.207404
-265.221345	447.825398	-509.204957	412.592813	-1.88914	-1.608368	20528.2754
-303.369481	393.655044	-574.819752	346.978018	1.925674	0.68052	22192.29713
-368.221314	367.714311	-596.182709	302.726179	-0.363214	0.68052	22219.00082
-427.732408	293.706926	-610.679001	196.674359	1.162711	1.443483	22223.5786
-471.984246	232.669907	-641.19751	67.733656	0.399749	-0.082442	22197.63787
-494.110166	175.447701	-593.89382	44.844774	-2.652102	-0.845405	22199.16379
-510.895346	95.336614	-580.923454	-39.081127	2.688637	0.68052	22248.75637
-545.228669	25.144042	-536.671615	-145.89591	1.162711	-0.082442	22215.18601
-507.843495	-41.996679	-536.671615	-226.006997	2.688637	-0.082442	22206.79342
-508.606458	-111.426288	-432.908683	-298.488457	0.399749	0.68052	22222.05268
-503.265719	-183.144785	-455.797565	-439.636564	-0.363214	-0.082442	22201.45268
-476.562023	-257.915133	-381.027217	-501.436545	-1.126177	-0.845405	22191.53417
-430.784259	-332.685481	-243.693924	-487.703216	-0.363214	1.443483	22227.39341
-371.273165	-373.885469	-158.242098	-538.058757	0.399749	1.443483	22224.34156
-308.710221	-431.107674	-104.834706	-592.992074	1.162711	-0.082442	22219.76379
-233.17691	-473.833588	-11.753252	-633.429099	-1.126177	-0.082442	22227.39341
-163.747301	-523.426166	82.854127	-618.932807	-2.652102	-0.082442	22208.31935
-87.451027	-559.285414	132.446705	-655.555018	-2.652102	-0.845405	22195.34898
16.311905	-566.152079	207.980016	-637.243913	-2.652102	-0.845405	22202.21564
76.585962	-569.966893	299.535544	-591.466148	1.162711	0.68052	22219.76379
159.7489	-554.707638	377.357744	-551.792086	-2.652102	1.443483	22202.97861
232.23036	-526.478017	414.742918	-543.399496	-1.88914	-1.608368	22224.34156
290.215528	-499.774321	465.861421	-464.814334	-0.363214	-0.082442	22231.97119
356.593286	-447.892855	547.498434	-408.355091	0.399749	-0.082442	22214.42305
426.022895	-391.433612	598.616937	-264.918097	-1.88914	-0.845405	22220.52675
480.956212	-340.315109	606.246565	-206.169966	-1.126177	-0.845405	22203.74157
510.711759	-235.026251	664.994695	-113.851475	1.162711	0.68052	22219.00082
523.682125	-146.522574	666.520621	3.644786	0.399749	-1.608368	22238.07489
513.000647	-86.248517	618.453969	66.207731	1.162711	-0.845405	22233.49712
524.445088	-3.085579	591.750273	172.259551	-1.126177	-0.082442	22204.50453
495.452504	74.73662	556.653987	228.718794	0.399749	1.443483	22209.08231
482.482138	153.321782	528.424366	327.90395	-1.126177	-0.082442	22215.18601
435.178448	210.543987	384.987371	395.044671	2.688637	-1.608368	22193.82305
421.445119	286.077298	332.342942	474.392795	0.399749	-0.845405	22206.79342
390.163646	356.26987	282.750364	528.563149	1.925674	1.443483	22226.63045
357.356249	419.595777	204.165202	559.844622	-0.363214	-0.082442	22226.63045
290.215528	465.373541	114.898562	623.933492	-0.363214	-0.082442	22215.94897
204.763701	493.603163	-11.753252	641.481635	-2.652102	-0.082442	22206.79342
142.96372	518.01797	-69.73842	629.274231	-0.363214	1.443483	22214.42305
65.14152	527.936486	-179.605054	617.82979	-1.88914	-0.082442	22192.29713
1.815613	527.173523	-288.708726	564.422398	-0.363214	0.68052	22210.60823
-53.880666	518.780933	-338.301304	595.70387	-0.363214	1.443483	2238.53267
-122.547313	498.180939	-393.997583	578.155727	0.399749	0.68052	16.022217
-186.636183	465.373541	-509.204957	483.548348	1.925674	0.68052	12.970367
-261.406531	439.432808	-523.701249	420.222441	2.688637	2.206446	20368.81619
-322.44355	419.595777	-553.456795	389.703931	0.399749	1.443483	22190.00824
-357.539836	372.292088	-603.049373	301.200254	-0.363214	-0.082442	22210.60823
-401.028712	305.914329	-605.338261	214.985465	3.4516	0.68052	22241.88971
-455.199066	222.751391	-621.360479	120.378085	1.162711	2.206446	22233.49712
-499.450905	162.477335	-599.997522	37.215147	2.688637	0.68052	22209.84527
-533.021265	93.047726	-594.656783	-33.740388	-1.88914	-1.608368	22223.5786
-550.569408	25.907005	-536.671615	-144.369984	0.399749	-0.082442	22202.97861
-537.599042	-37.418902	-537.434578	-233.636625	-0.363214	0.68052	22198.40083
-534.547191	-111.426288	-441.301273	-301.540308	-0.363214	0.68052	22208.31935
-492.58424	-188.485524	-400.864248	-387.755098	1.925674	-0.082442	22221.28971
-472.747209	-245.707729	-332.960564	-440.399526	-0.363214	0.68052	22208.31935
-413.236116	-326.581779	-284.893912	-496.095806	0.399749	1.443483	22226.63045
-378.13983	-377.700283	-166.634688	-554.843937	-1.88914	-0.082442	22209.84527
-312.525034	-439.500265	-88.812489	-611.303179	0.399749	0.68052	22193.06009
-250.725053	-480.700252	-7.938438	-654.792055	-0.363214	-0.082442	22207.55638
-143.147307	-524.189128	83.61709	-650.977242	0.399749	1.443483	22219.76379
-77.532511	-559.285414	125.58004	-664.710571	-2.652102	-1.608368	22202.21564
3.341539	-583.700222	218.661494	-673.866124	1.162711	-0.082442	22219.76379
56.74893	-571.492818	325.476278	-604.436515	1.162711	2.206446	22231.97119
160.511863	-546.315048	391.091073	-543.399496	1.925674	1.443483	22219.76379
223.83777	-532.581718	408.639216	-512.118024	-0.363214	-1.608368	22219.76379
301.659969	-484.515066	516.216962	-451.843967	0.399749	0.68052	22229.6823
363.459951	-439.500265	574.965093	-345.792147	1.162711	0.68052	22238.83786
426.022895	-381.515097	620.742857	-257.28847	2.688637	-0.082442	22239.60082
479.430287	-308.270674	631.424335	-207.695892	0.399749	-0.845405	22231.20823
513.76361	-251.048469	632.950261	-108.510736	1.925674	-0.082442	22213.66009
529.785827	-167.88553	661.179882	2.118861	1.162711	-0.082442	22220.52675
526.733976	-81.670741	623.031745	66.970694	2.688637	0.68052	22218.23786
536.652492	-9.952244	532.239179	150.133632	-1.88914	0.68052	22200.68972
498.504355	70.921806	542.157695	245.503974	1.162711	1.443483	22203.74157
483.2451	154.847708	529.950291	335.533577	1.925674	-0.082442	22219.00082
441.28215	214.358801	424.661433	359.948385	2.688637	0.68052	22215.94897
423.734007	295.995814	358.283675	460.659466	-1.126177	0.68052	22200.68972
381.008094	364.66246	261.387408	531.615	-1.126177	1.443483	22205.2675
331.415516	421.121703	197.298538	572.814988	-2.652102	-0.845405	22214.42305
263.511832	456.217989	95.061531	593.414982	-2.652102	-0.845405	22194.58602
206.289627	485.210573	-30.827321	636.903858	-1.88914	-0.082442	22210.60823
139.911869	516.492045	-101.019892	634.61497	0.399749	0.68052	22227.39341
81.163738	539.380927	-180.368017	615.540901	0.399749	0.68052	22218.23786
-6.576977	540.14389	-335.249453	544.585367	-1.126177	-0.845405	22217.4749
-59.221406	523.358709	-327.619825	578.155727	1.162711	1.443483	2530.747398
-119.495462	504.284641	-373.397589	589.600168	-0.363214	0.68052	17.548143
-194.26581	475.292057	-477.923484	470.577981	0.399749	-0.845405	12.970367
-249.199127	458.506877	-519.886435	458.370578	1.162711	0.68052	15169.9881
-322.44355	427.225405	-535.908652	396.570596	1.925674	1.443483	22204.50453
-369.74724	374.580976	-566.427162	319.51136	1.162711	0.68052	22219.76379
-423.154631	301.336553	-643.486398	212.696576	0.399749	1.443483	22218.23786
-455.199066	240.299534	-609.153075	117.326234	1.925674	0.68052	22226.63045
-496.399054	155.61067	-619.834553	57.815141	-0.363214	-0.845405	22188.48232
-526.154601	84.655136	-586.264193	-24.584835	0.399749	-1.608368	22204.50453
-545.228669	29.721819	-541.249392	-136.740357	-1.88914	-0.082442	22219.76379
-551.332371	-37.418902	-543.53828	-224.481072	-0.363214	0.68052	22202.21564
-524.628675	-105.322586	-433.671646	-287.806979	-1.88914	-0.845405	22206.79342
-523.10275	-202.218853	-391.708695	-395.384725	-2.652102	-1.608368	22199.92676
-456.724992	-267.070686	-339.064266	-448.029154	-1.88914	0.68052	22180.85269
-442.991662	-329.63363	-284.130949	-517.458763	-1.88914	-0.082442	22203.74157
-367.458351	-369.307693	-172.73839	-544.162459	-1.126177	1.443483	22220.52675
-300.317631	-448.655817	-97.205079	-574.680968	-1.126177	-0.082442	22209.08231
-253.013941	-476.885439	-31.590283	-680.732789	-0.363214	-0.845405	22218.23786
-163.747301	-521.90024	59.202282	-645.636503	0.399749	-0.845405	22229.6823
-92.028803	-563.100228	105.743009	-683.784639	0.399749	-0.845405	22222.81564
7.156352	-574.544669	204.928165	-673.866124	0.399749	-0.082442	22217.4749
60.563744	-563.100228	327.765166	-593.755037	0.399749	0.68052	22226.63045
168.14149	-553.944675	395.668849	-517.458763	1.162711	-0.845405	22241.12674
246.726652	-528.766905	455.942906	-480.836551	2.688637	-0.082442	22239.60082
299.371081	-504.352097	523.846589	-430.481011	1.162711	-0.845405	22240.36378
368.037727	-439.500265	563.520651	-366.392141	1.162711	2.206446	22241.12674
429.074746	-376.174357	610.061378	-294.673644	1.925674	1.443483	22224.34156
477.141398	-320.478078	627.609521	-213.799594	0.399749	-0.082442	22222.81564
501.556206	-247.996618	636.002111	-139.792208	0.399749	-0.082442	22206.79342
530.54879	-172.463307	647.446553	-13.903356	1.162711	0.68052	22204.50453
531.311753	-91.589257	623.794708	79.94106	1.162711	-0.845405	22217.4749
532.074715	-13.004095	549.024359	150.133632	-0.363214	-0.845405	22207.55638
513.000647	77.788471	573.439167	244.741011	1.925674	-0.082442	22196.87491
482.482138	144.166229	529.187328	328.666912	-1.88914	1.443483	22161.77862
458.830293	228.09213	439.157725	372.918751	-2.652102	-0.082442	22201.45268
435.178448	285.314336	338.446644	448.452062	-2.652102	-1.608368	22165.59343
395.504386	360.084684	262.15037	522.459448	-1.88914	0.68052	22208.31935
339.808106	405.862448	198.824463	563.659435	-1.126177	1.443483	22227.39341
282.5859	474.529094	117.18745	582.733504	-0.363214	-0.845405	22227.39341
223.83777	505.047604	-4.123625	596.466833	-0.363214	0.68052	22220.52675
131.519279	524.121672	-82.708787	630.037193	-1.126177	-0.845405	22225.86749
74.297073	537.092039	-249.797626	574.340914	0.399749	-0.082442	22225.86749
-4.288089	530.225374	-274.975396	594.177945	-1.88914	-2.371331	22212.13416
-37.858449	524.121672	-361.953148	581.207578	1.925674	-0.082442	7651.753288
-121.021387	505.047604	-377.975366	588.837206	3.4516	2.206446	19.074068
-199.606549	463.084653	-463.427192	530.089075	-0.363214	-1.608368	13.733329
-262.932456	458.506877	-529.804951	449.215025	0.399749	-0.082442	18057.80206
-317.102811	410.440224	-570.241976	396.570596	-0.363214	1.443483	22202.21564
-358.302799	360.084684	-574.819752	291.281738	-1.88914	-0.845405	22199.16379
-419.339817	302.099516	-623.649367	220.326204	1.162711	-1.608368	22199.92676
-462.828693	234.958795	-625.938255	121.904011	0.399749	-0.845405	22222.05268
-493.347203	165.529186	-601.523448	57.052178	-0.363214	1.443483	22204.50453
-528.443489	80.840322	-617.545665	-45.184829	-1.88914	-0.845405	22186.95639
-539.124967	23.618117	-525.990137	-119.955177	-0.363214	1.443483	22200.68972
-546.754595	-38.181865	-506.153106	-209.221817	-2.652102	-0.082442	22186.19343
-539.88793	-103.033698	-447.404975	-310.695861	-2.652102	-0.082442	22181.61565
-505.554607	-180.855897	-418.412391	-383.177321	-1.126177	-1.608368	22196.87491
-471.221284	-273.174388	-355.849447	-451.081005	-1.88914	-0.845405	22199.16379
-424.680557	-315.900301	-255.901328	-493.806918	-1.126177	0.68052	22219.00082
-362.117612	-375.411395	-188.760607	-544.162459	1.162711	1.443483	22228.91934
-311.762072	-437.974339	-110.938408	-597.56985	1.925674	0.68052	22230.44527
-255.302829	-487.566917	-57.531016	-684.547602	0.399749	0.68052	22215.94897
-156.880636	-521.137277	58.43932	-628.08836	-0.363214	-0.845405	22223.5786
-66.851033	-553.181712	80.565239	-726.510553	2.688637	-0.082442	22245.70452
4.867464	-560.048377	230.105935	-627.325397	2.688637	0.68052	22236.54897
77.348924	-560.81134	321.661464	-580.021707	0.399749	0.68052	22238.83786
134.57113	-544.789122	403.298477	-549.503198	2.688637	1.443483	22241.88971
241.385913	-534.870607	471.20216	-513.643949	0.399749	-1.608368	22223.5786
298.608118	-499.011358	517.742887	-471.680999	-1.126177	-0.082442	22222.05268
356.593286	-458.574333	568.861391	-361.814364	0.399749	2.206446	22228.15638
413.815491	-386.092873	629.135447	-252.710693	-1.126177	-0.082442	22215.18601
459.593255	-325.818817	611.587304	-180.992196	-0.363214	0.68052	22219.76379
506.133982	-264.781798	629.89841	-141.318134	1.925674	0.68052	22203.74157
526.733976	-173.989232	652.024329	-7.799655	-1.126177	-0.845405	22195.34898
532.074715	-103.033698	613.113229	45.607737	-1.88914	-1.608368	22188.48232
516.052498	-13.004095	583.357683	181.415104	-2.652102	1.443483	22203.74157
512.237684	73.973657	573.439167	251.607676	-2.652102	0.68052	22186.95639
468.748808	137.299565	520.031775	324.852099	-1.88914	0.68052	22184.6675
455.778442	226.566205	445.261427	385.126155	-2.652102	-3.134293	22208.31935
434.415485	289.129149	373.54293	463.711317	1.162711	1.443483	22219.00082
390.163646	363.899497	288.091103	530.852038	0.399749	2.206446	22218.23786
340.571068	415.018001	212.557792	558.318696	-0.363214	-0.845405	22225.10453
273.430348	477.580945	106.505972	585.022392	-0.363214	-0.082442	22232.73415
202.474813	505.810566	-37.693985	581.970541	0.399749	-0.845405	22212.89712
155.934086	530.988337	-78.13101	648.348299	1.925674	-0.845405	22247.23045
84.215589	537.855001	-190.286533	615.540901	-0.363214	-0.845405	22245.70452
17.074868	526.41056	-255.901328	593.414982	1.925674	0.68052	22225.10453
-45.488076	509.62538	-312.360571	616.303864	1.162711	0.68052	8721.427046
-101.947319	498.943902	-404.679062	583.496467	-0.363214	-0.082442	20.599994
-187.399145	473.766132	-489.367925	524.748336	-1.88914	-1.608368	13.733329
-262.169494	432.566144	-494.708665	467.526131	-0.363214	-0.082442	17690.05402
-314.05096	415.018001	-554.219758	401.148372	-0.363214	0.68052	22195.34898
-368.221314	373.05505	-592.367895	321.037285	-1.88914	-0.082442	22205.2675
-411.71019	324.225435	-641.19751	169.2077	-1.126177	-0.082442	22180.85269
-461.302768	246.403236	-611.441963	115.037346	-1.88914	-0.082442	22194.58602
-520.813861	147.21808	-611.441963	23.481818	-4.178028	-0.845405	22196.87491
-539.88793	104.492167	-626.701218	-52.051493	-1.88914	-0.082442	22190.7712
-539.88793	22.092191	-551.93087	-106.98481	-1.88914	-0.082442	22202.21564
-542.939781	-52.678157	-505.390143	-209.221817	0.399749	2.206446	22209.08231
-529.969414	-95.40407	-463.427192	-318.325488	1.925674	0.68052	22209.08231
-503.265719	-167.88553	-401.627211	-384.703247	-0.363214	-1.608368	22192.29713
-471.221284	-255.626245	-355.849447	-454.132856	-0.363214	-0.082442	22215.18601
-416.287967	-315.900301	-254.375402	-493.043955	1.162711	1.443483	22209.84527
-369.74724	-360.15214	-194.101346	-586.888372	-0.363214	-0.082442	22218.23786
-317.102811	-405.929904	-142.982843	-639.532801	1.162711	1.443483	22252.57118
-227.83617	-476.885439	-36.16806	-662.421683	3.4516	1.443483	22235.786
-159.932487	-508.929874	81.328202	-620.458732	-0.363214	-1.608368	22234.26008
-95.843617	-557.759489	120.239301	-650.214279	2.688637	0.68052	22237.31193
1.815613	-564.626153	249.180004	-609.014291	-0.363214	0.68052	22225.86749
83.452626	-569.20393	323.187389	-583.836521	0.399749	-0.082442	22222.05268
138.385943	-557.759489	395.668849	-544.162459	-0.363214	0.68052	22207.55638
230.704434	-531.818756	468.913272	-486.177291	-1.126177	-0.845405	22220.52675
290.215528	-477.648401	525.372515	-432.006936	-0.363214	0.68052	22218.23786
350.489584	-446.366929	545.209546	-393.095837	-0.363214	0.68052	22228.15638
416.104379	-396.011389	579.542869	-292.384755	-1.126177	-0.082442	22212.13416
461.882144	-333.448444	619.979894	-206.932929	-1.88914	1.443483	22192.29713
479.430287	-252.574394	617.691006	-190.147749	-1.126177	-0.082442	22204.50453
513.000647	-168.648493	614.639155	-23.058909	0.399749	-0.845405	22190.00824
535.126566	-108.374437	600.905826	49.422551	-1.126177	-0.845405	22196.87491
511.474722	-12.241132	580.305832	170.733626	-1.126177	0.68052	22208.31935
528.259902	76.262546	568.098428	263.052117	-1.88914	-0.082442	22216.71194
490.874728	155.61067	513.165111	335.533577	-0.363214	-0.845405	22199.16379
464.933995	228.09213	449.839204	395.807633	0.399749	-1.608368	22206.79342
434.415485	286.840261	380.409595	448.452062	-0.363214	-0.082442	22222.05268
397.030311	366.951348	269.779998	517.118708	1.925674	1.443483	22214.42305
350.489584	426.462442	206.454091	550.689069	-0.363214	-0.082442	22243.41563
293.267379	463.847616	101.928196	595.70387	0.399749	0.68052	22247.99341
220.785919	499.706865	7.320816	638.429784	2.688637	-0.082442	22231.20823
149.830384	521.069821	-70.501383	660.555703	1.162711	-1.608368	22231.20823
66.667446	539.380927	-157.479135	614.014976	0.399749	0.68052	22235.786
23.17857	528.699449	-238.353185	620.118678	0.399749	-0.082442	22222.81564
-54.643629	511.914268	-335.249453	604.859423	0.399749	0.68052	3708.761864
-117.969536	500.469827	-397.049434	599.518684	0.399749	2.206446	19.074068
-200.369512	482.158722	-451.219789	517.118708	-1.126177	-0.845405	11.444441
-261.406531	436.380957	-513.782733	444.637248	-0.363214	-0.082442	17308.57265
-325.495401	401.284672	-540.486429	393.518745	-2.652102	-0.082442	22169.40825
-374.325016	351.692094	-636.619734	238.637309	0.399749	1.443483	22198.40083
-436.88796	318.121733	-683.160461	199.72621	-1.88914	0.68052	22170.17121
-462.065731	236.48472	-636.619734	72.311433	-1.126177	0.68052	22198.40083
-506.317569	160.188447	-587.790119	60.866992	-0.363214	-0.082442	22218.23786
-530.732377	111.358832	-590.079007	-50.525568	-0.363214	-0.082442	22202.21564
-554.384222	43.455148	-552.693833	-119.192214	1.162711	2.206446	22201.45268
-526.154601	-39.70779	-525.227174	-206.169966	0.399749	1.443483	22215.18601
-524.628675	-94.641107	-448.9309	-267.969948	0.399749	0.68052	22193.82305
-502.502756	-178.567009	-403.916099	-388.51806	-0.363214	-0.845405	22184.6675
-473.510172	-241.892916	-339.064266	-451.081005	1.162711	-1.608368	22238.83786
-416.287967	-303.692897	-249.034663	-500.673583	2.688637	2.969409	22238.83786
-381.191681	-377.700283	-188.760607	-560.947639	1.162711	1.443483	22233.49712
-307.947258	-420.426196	-139.168029	-615.117993	-0.363214	-0.082442	22237.31193
-238.517649	-469.255811	-19.38288	-631.903173	-0.363214	-0.845405	22233.49712
-169.08804	-509.692836	67.594872	-625.799471	0.399749	-0.082442	22222.05268
-87.451027	-572.255781	122.52819	-647.162428	0.399749	-0.082442	22222.81564
-20.310306	-563.100228	248.417041	-584.599484	-1.126177	-0.082442	22225.10453
76.585962	-560.048377	330.817017	-577.732819	-1.88914	0.68052	22215.94897
147.541496	-550.129861	400.246626	-540.347645	-1.126177	-0.082442	22225.10453
224.600732	-528.003942	449.839204	-489.992104	0.399749	-0.082442	22231.97119
271.904422	-497.485433	522.320664	-462.525446	-0.363214	-0.082442	22196.87491
344.385882	-447.129892	516.216962	-418.273607	-2.652102	-0.082442	22207.55638
415.341417	-379.226208	574.20213	-319.088451	-1.88914	1.443483	22183.90454
462.645106	-328.870668	584.120645	-256.525507	-1.88914	0.68052	22197.63787
490.874728	-247.233655	651.261366	-126.058879	1.925674	1.443483	22222.05268
525.971014	-170.174418	645.920627	-21.532984	0.399749	0.68052	22180.85269
520.630274	-99.218884	613.113229	51.711439	0.399749	-0.082442	22202.97861
509.948796	-9.952244	586.409534	155.474371	0.399749	-0.845405	22209.84527
498.504355	53.373663	532.239179	237.111384	0.399749	2.206446	22211.3712
483.2451	132.721788	511.639185	304.252105	1.162711	-0.082442	22186.95639
461.119181	215.884726	427.713284	343.926167	1.162711	-1.608368	22220.52675
416.104379	295.232851	363.624414	433.192807	1.162711	-0.082442	22244.94156
379.482168	368.477274	253.75778	459.13354	1.162711	1.443483	22241.88971
341.334031	418.832814	207.217053	507.200193	1.925674	0.68052	22231.20823
291.741453	475.292057	127.868929	614.777939	-0.363214	-0.845405	22233.49712
220.785919	489.788349	8.846742	628.511268	0.399749	-0.082442	22225.10453
154.408161	526.41056	-73.553234	624.696454	0.399749	0.68052	22215.94897
75.060036	530.225374	-138.405066	608.674237	0.399749	-0.845405	22225.86749
16.311905	538.617964	-234.538371	620.118678	-2.652102	-0.082442	22229.6823
-59.221406	511.151306	-316.175384	601.807572	-0.363214	0.68052	11400.95218
-122.547313	496.655014	-395.523509	596.466833	-2.652102	-0.082442	22.888882
-214.865804	459.26984	-497.760516	475.918721	-1.88914	-1.608368	11.444441
-275.13986	449.351324	-581.686417	418.696515	-3.415065	-0.082442	16838.5876
-315.576885	415.018001	-557.271609	396.570596	-1.88914	1.443483	22173.98602
-356.776873	372.292088	-611.441963	276.785446	1.925674	1.443483	22209.84527
-410.947227	310.492106	-625.175293	222.615092	-0.363214	-0.082442	22205.2675
-442.991662	238.773609	-593.89382	143.266967	1.162711	0.68052	22200.68972
-491.821277	183.077329	-590.841969	62.392917	-0.363214	-0.082442	22216.71194
-506.317569	115.173645	-578.634566	-25.347798	-0.363214	-0.845405	22202.97861
-543.702744	47.269962	-548.116056	-110.036661	-0.363214	-0.082442	22190.00824
-539.124967	-30.552238	-509.204957	-187.095898	1.162711	0.68052	22218.23786
-523.10275	-77.855927	-490.130888	-303.066234	1.925674	0.68052	22214.42305
-503.265719	-172.463307	-445.879049	-422.851383	0.399749	-0.845405	22209.84527
-468.932395	-228.922549	-385.604993	-512.880986	0.399749	-0.082442	22228.91934
-422.391668	-306.744748	-271.923545	-538.821719	0.399749	-0.845405	22238.83786
-357.539836	-377.700283	-191.049495	-561.710602	-1.88914	-1.608368	22215.18601
-301.843556	-434.159525	-119.330998	-611.303179	1.925674	0.68052	22223.5786
-249.199127	-469.255811	-33.879172	-651.740205	-0.363214	0.68052	22231.97119
-187.399145	-511.218762	51.572655	-617.406881	1.925674	1.443483	22217.4749
-81.347325	-558.522451	112.609674	-649.451316	-1.88914	-0.845405	22221.28971
-8.865865	-569.20393	256.046668	-587.651335	0.399749	0.68052	22230.44527
52.934117	-568.440967	336.157756	-587.651335	-2.652102	1.443483	22193.06009
139.911869	-567.678004	386.513296	-583.073558	-1.88914	0.68052	22205.2675
216.208142	-544.789122	400.246626	-589.17726	-2.652102	-2.371331	22208.31935
285.637751	-496.72247	476.542899	-462.525446	-1.126177	0.68052	22205.2675
353.541435	-437.974339	566.572502	-373.258806	0.399749	1.443483	22219.00082
419.919193	-402.11509	605.483602	-281.703277	-1.126177	-0.082442	22215.94897
464.933995	-337.263258	607.77249	-209.98478	-0.363214	0.68052	22206.03046
493.926579	-253.337357	648.972478	-133.688506	1.925674	0.68052	22219.00082
522.919163	-174.752195	652.024329	-28.399648	0.399749	-0.082442	22206.79342
536.652492	-91.589257	623.031745	48.659588	-1.126177	-0.845405	22198.40083
542.756194	-8.426318	549.024359	171.496589	1.162711	0.68052	22222.05268
510.711759	67.106993	556.653987	220.326204	1.925674	2.206446	22233.49712
500.793243	126.618086	467.387347	288.99285	2.688637	0.68052	22212.89712
450.437703	215.884726	439.920688	350.792832	-0.363214	-0.845405	22212.89712
429.074746	289.129149	341.498495	445.400211	-1.126177	-0.845405	22228.91934
400.845125	358.558758	281.987402	532.377963	-0.363214	1.443483	22221.28971
348.963659	424.173554	181.27632	562.13351	-1.126177	-0.845405	22209.84527
277.245161	473.003169	138.550407	600.281647	-3.415065	-0.845405	22223.5786
207.05259	505.810566	29.446736	639.192746	-1.126177	-0.845405	22229.6823
147.541496	520.306858	-113.227296	636.903858	1.162711	-0.082442	22214.42305
62.08967	522.595747	-150.61247	620.118678	-4.178028	-0.845405	22199.92676
4.104502	532.514262	-235.301334	595.70387	-1.88914	0.68052	22209.84527
-60.747331	518.01797	-332.197602	572.814988	0.399749	2.969409	4844.813379
-109.576946	506.573529	-400.864248	540.770553	-2.652102	-0.845405	19.837031
-203.421363	479.869833	-507.679031	491.177975	-0.363214	-0.845405	12.207404
-254.539866	453.9291	-493.182739	466.763168	1.162711	0.68052	11883.90759
-304.895407	430.277256	-555.745684	399.622447	1.162711	0.68052	22170.17121
-366.695389	373.818013	-591.604932	313.407658	-0.363214	1.443483	22214.42305
-408.658339	308.96618	-615.256777	243.978049	-1.88914	-0.082442	22215.94897
-448.332401	246.403236	-623.649367	127.24475	-0.363214	0.68052	22191.53417
-481.902762	184.603254	-595.419746	83.755874	2.688637	0.68052	22224.34156
-511.658309	103.729204	-588.553081	-31.451499	1.162711	-0.845405	22229.6823
-546.754595	43.455148	-522.938286	-142.081096	1.162711	0.68052	22209.84527
-545.228669	-29.026312	-543.53828	-209.98478	1.925674	1.443483	22206.03046
-533.784228	-115.241101	-449.693863	-324.42919	0.399749	0.68052	22227.39341
-508.606458	-169.411456	-405.442024	-355.710663	1.925674	-0.845405	22203.74157
-476.562023	-247.996618	-370.345739	-428.192123	-0.363214	-0.082442	22219.76379
-419.339817	-296.826233	-247.508738	-473.206924	0.399749	1.443483	22228.91934
-376.613904	-391.433612	-188.760607	-546.451347	-1.126177	0.68052	22212.89712
-299.554668	-418.137308	-117.805073	-605.199478	0.399749	1.443483	22222.81564
-247.673202	-461.626184	-63.634718	-628.08836	-0.363214	-0.082442	22231.97119
-178.243593	-524.952091	65.305984	-625.799471	-1.126177	-1.608368	22194.58602
-86.688064	-551.655787	66.068947	-679.206863	-1.126177	-0.845405	22202.21564
-8.102902	-560.81134	209.505942	-622.747621	-0.363214	0.68052	22209.08231
70.48226	-554.707638	303.350358	-592.229111	0.399749	1.443483	22209.08231
138.385943	-580.648371	367.439228	-589.17726	-0.363214	-0.082442	22215.94897
222.311844	-535.633569	427.713284	-479.310626	1.925674	-0.082442	22229.6823
277.245161	-489.855805	520.794738	-459.473595	1.162711	-0.082442	22228.91934
358.882174	-444.078041	568.861391	-370.969917	-1.126177	-0.845405	22216.71194
411.526603	-397.537314	593.276198	-274.07365	-0.363214	-0.082442	22215.94897
459.593255	-336.500295	614.639155	-241.266252	-1.126177	0.68052	22199.92676
495.452504	-257.915133	654.313217	-110.799624	1.925674	-0.082442	22230.44527
518.341386	-172.463307	655.07618	-35.266313	1.162711	0.68052	22225.10453
525.971014	-84.722592	624.55767	44.081812	1.925674	-0.082442	22215.94897
538.178417	-23.685573	568.098428	144.792893	0.399749	-0.082442	22207.55638
511.474722	50.321813	554.365099	249.318788	-1.126177	-0.082442	22218.23786
490.111765	143.403266	510.11326	312.644695	-0.363214	0.68052	22219.76379
458.830293	225.803242	458.994757	368.340975	-2.652102	-0.845405	22163.30454
424.49697	299.810628	365.913303	475.155758	1.162711	-0.845405	22220.52675
399.319199	344.825429	309.45406	534.666851	-2.652102	-0.845405	22228.91934
356.593286	416.543926	195.00965	563.659435	-0.363214	-0.082442	22216.71194
280.297012	453.166138	125.58004	604.09646	-1.126177	0.68052	22202.97861
211.630366	492.8402	-17.856954	607.148311	-1.88914	-0.082442	22209.08231
153.645198	501.995753	-98.731004	617.066827	-1.126177	-1.608368	22200.68972
95.66003	533.277225	-200.205048	503.385379	-0.363214	0.68052	22203.74157
9.445241	528.699449	-300.153167	584.259429	-1.126177	-0.082442	22217.4749
-66.08807	522.595747	-302.442055	572.814988	1.162711	0.68052	15023.49925
-123.310276	513.440194	-397.049434	585.022392	-0.363214	0.68052	21.362957
-186.636183	479.106871	-431.382757	541.533516	-1.88914	-2.371331	12.207404
-241.5695	466.136504	-510.730882	472.103907	-0.363214	-0.082442	15923.79528
-303.369481	427.988367	-574.056789	395.044671	1.925674	2.206446	22177.03787
-339.991693	382.973566	-600.760485	305.77803	0.399749	-0.845405	22210.60823
-404.080563	328.803212	-634.330845	230.244719	0.399749	1.443483	22241.12674
-451.384252	253.269901	-632.80492	123.429936	1.925674	0.68052	22206.79342
-500.97683	183.077329	-610.679001	82.992911	1.925674	0.68052	22205.2675
-502.502756	99.91439	-612.967889	-45.184829	1.162711	-0.845405	22227.39341
-547.517557	44.981073	-541.249392	-138.266283	-0.363214	0.68052	22202.97861
-555.910147	-29.026312	-507.679031	-187.095898	0.399749	0.68052	22206.79342
-529.206452	-103.033698	-442.064236	-281.703277	-0.363214	-0.082442	22219.76379
-516.999048	-177.804046	-396.286472	-375.547694	-1.88914	-0.845405	22203.74157
-472.747209	-257.15217	-364.242037	-433.532862	-2.652102	0.68052	22218.23786
-427.732408	-318.189189	-264.293918	-486.940253	-1.126177	0.68052	22228.15638
-388.058345	-380.752134	-194.101346	-551.029123	-1.88914	0.68052	22199.92676
-320.917624	-434.922488	-146.034694	-613.592068	-1.88914	0.68052	22200.68972
-243.858388	-470.018774	-37.693985	-639.532801	-0.363214	-0.082442	22210.60823
-201.895437	-537.159495	11.898593	-696.755006	-2.652102	-0.845405	22211.3712
-84.399176	-549.366899	48.520804	-688.362416	-0.363214	-0.845405	22214.42305
-8.102902	-558.522451	203.40224	-634.955024	-1.88914	-1.608368	22225.86749
78.87485	-553.944675	284.27629	-628.851322	0.399749	1.443483	22231.20823
142.96372	-558.522451	401.772551	-541.110608	-0.363214	0.68052	22216.71194
223.83777	-536.396532	460.520682	-489.992104	-0.363214	-3.134293	22225.10453
285.637751	-477.648401	514.691036	-442.688415	0.399749	-0.082442	22228.91934
352.01551	-442.552115	553.602136	-377.836582	0.399749	1.443483	22165.59343
410.000678	-377.700283	610.061378	-293.910681	1.162711	0.68052	22237.31193
478.667324	-316.663264	571.913242	-287.806979	0.399749	-0.082442	22208.31935
492.400653	-265.544761	628.372484	-136.740357	0.399749	0.68052	22205.2675
517.578423	-188.485524	631.424335	-70.362599	1.925674	0.68052	22209.08231
529.022865	-106.848511	605.483602	37.97811	-1.126177	-0.845405	22212.89712
533.600641	-16.055946	599.3799	179.126216	0.399749	1.443483	22197.63787
514.526573	64.055142	577.253981	269.918782	-0.363214	1.443483	22212.13416
493.163616	142.640304	539.105844	327.90395	0.399749	0.68052	22222.05268
471.800659	227.329168	478.831788	385.889118	1.162711	-0.082442	22196.11194
423.734007	274.632857	374.305893	466.000205	-4.94099	-0.845405	22195.34898
390.163646	335.669876	298.009619	520.933522	-1.88914	-0.082442	22209.08231
342.096994	411.203187	175.935581	519.407597	-3.415065	-1.608368	22209.84527
296.31923	462.32169	89.720792	573.577951	-1.88914	-0.845405	22205.2675
228.415546	491.314274	18.765257	589.600168	0.399749	1.443483	22218.23786
146.778533	531.7513	-158.242098	552.977957	0.399749	-0.845405	22232.73415
85.741514	545.484629	-205.545787	596.466833	0.399749	-1.608368	22215.18601
11.734129	528.699449	-233.012446	599.518684	-0.363214	0.68052	22223.5786
-44.725114	518.780933	-295.57539	610.963125	-1.126177	1.443483	17110.20234
-88.976952	507.336492	-384.842031	598.755721	1.162711	-0.082442	21.362957
-188.925071	492.8402	-461.138304	523.985373	-0.363214	-1.608368	13.733329
-236.991723	471.477243	-487.842	449.215025	1.162711	0.68052	10335.8562
-289.636152	415.018001	-553.456795	416.407627	1.162711	1.443483	22173.98602
-346.095395	365.425423	-639.671585	305.015068	3.4516	1.443483	22183.14158
-408.658339	309.729143	-632.80492	233.29657	-0.363214	-0.082442	22225.10453
-460.539805	256.321752	-652.641951	144.02993	-1.88914	0.68052	22204.50453
-494.110166	181.551403	-606.864187	25.770706	-0.363214	-0.845405	22172.4601
-514.71016	93.047726	-591.604932	-27.636686	-1.88914	-1.608368	22219.00082
-543.702744	48.032924	-525.990137	-94.014444	1.162711	0.68052	22214.42305
-544.465706	-21.396685	-494.708665	-174.888494	0.399749	1.443483	22197.63787
-520.050899	-102.270735	-440.53831	-287.044016	1.162711	0.68052	22198.40083
-519.287936	-169.411456	-397.049434	-380.12547	-3.415065	-0.845405	22190.7712
-469.695358	-247.996618	-358.138335	-432.769899	-0.363214	0.68052	22199.16379
-427.732408	-320.478078	-255.901328	-495.332843	-0.363214	-0.845405	22209.84527
-366.695389	-358.626214	-205.545787	-576.206894	0.399749	1.443483	22219.00082
-346.858357	-417.374345	-180.368017	-628.08836	1.925674	2.206446	22214.42305
-249.199127	-483.752103	-62.108793	-627.325397	0.399749	1.443483	22225.10453
-178.243593	-514.270613	63.780059	-657.843906	-0.363214	-2.371331	22229.6823
-95.843617	-550.892824	121.002264	-645.636503	-1.126177	-1.608368	22214.42305
-17.258455	-563.100228	241.550376	-590.703186	0.399749	0.68052	22223.5786
49.882266	-553.181712	324.713315	-570.103192	-0.363214	0.68052	22229.6823
136.097055	-550.129861	386.513296	-534.243943	1.925674	-0.082442	22237.31193
221.548882	-518.085426	452.891055	-511.355061	1.162711	-0.845405	22240.36378
285.637751	-489.092842	516.216962	-455.658781	-1.126177	-1.608368	22240.36378
335.993292	-466.20396	556.653987	-397.673613	1.925674	-0.845405	22225.10453
402.37105	-404.403979	560.468801	-295.436606	0.399749	0.68052	22222.05268
469.511771	-336.500295	620.742857	-261.866246	-0.363214	-0.845405	22214.42305
484.008063	-272.411425	644.394702	-121.481102	-1.126177	-0.082442	22196.11194
521.393237	-193.063301	653.550254	-32.977425	-0.363214	-0.845405	22212.89712
542.756194	-102.270735	642.868776	63.15588	-0.363214	-0.082442	22222.81564
530.54879	-18.344834	587.172496	169.2077	-1.126177	0.68052	22204.50453
506.896945	35.062558	553.602136	237.874347	-2.652102	0.68052	22187.71935
479.430287	141.877341	553.602136	298.148403	-1.88914	-0.082442	22186.19343
452.726591	199.862509	433.816986	360.711347	-2.652102	-0.845405	22176.27491
434.415485	277.684708	371.254042	458.370578	-1.126177	-0.082442	22202.21564
393.215497	342.536541	300.298507	504.148342	-1.126177	-0.082442	22211.3712
348.963659	395.943932	162.202252	519.407597	0.399749	0.68052	22232.73415
288.689602	457.743914	74.461537	556.029808	0.399749	2.206446	22215.18601
226.126658	498.180939	24.105996	633.852007	-0.363214	-0.082442	22223.5786
153.645198	515.729082	-76.605085	642.244597	1.162711	1.443483	22231.20823
90.319291	534.040188	-120.856924	625.459417	-0.363214	0.68052	22212.89712
20.889682	545.484629	-220.042079	616.303864	2.688637	0.68052	22232.73415
-27.939933	521.832784	-307.019831	614.014976	3.4516	2.206446	19803.4608
-100.421393	507.336492	-409.256838	587.31128	0.399749	-0.845405	21.362957
-169.08804	484.44761	-463.427192	514.82982	2.688637	-0.845405	13.733329
-256.828755	455.455026	-523.701249	445.400211	0.399749	0.68052	9519.486068
-311.762072	422.647628	-544.301243	400.38541	1.925674	-0.082442	22170.93417
-376.613904	364.66246	-650.353063	239.400272	0.399749	0.68052	22175.51195
-426.969445	308.96618	-593.130858	226.429906	0.399749	0.68052	22209.08231
-459.776843	256.321752	-594.656783	138.689191	1.162711	1.443483	22222.81564
-478.087948	197.573621	-635.856771	62.392917	-1.126177	-1.608368	22199.92676
-510.895346	118.225496	-587.027156	-15.429282	1.925674	-0.082442	22208.31935
-556.67311	37.351446	-551.167907	-93.251481	-2.652102	0.68052	22197.63787
-549.043483	-10.715206	-529.804951	-179.46627	-2.652102	2.206446	22180.85269
-552.095334	-101.507772	-477.160522	-296.962532	-3.415065	-0.845405	22165.59343
-526.917563	-164.833679	-428.330907	-385.466209	-1.126177	-1.608368	22196.87491
-478.087948	-240.36699	-358.138335	-444.21434	1.162711	-0.082442	22209.84527
-436.124998	-301.404009	-288.708726	-484.651365	-1.126177	-0.082442	22177.03787
-393.399084	-354.811401	-220.805042	-567.814303	-0.363214	-0.082442	22230.44527
-318.628736	-419.663233	-133.82729	-592.992074	1.162711	-0.845405	22215.18601
-253.013941	-467.729886	-47.612501	-612.829105	0.399749	-0.082442	22220.52675
-171.376928	-524.189128	91.246717	-631.903173	0.399749	-0.082442	22228.15638
-89.739915	-527.240979	133.209668	-625.799471	4.214562	-0.082442	22245.70452
-11.917716	-553.944675	251.468892	-571.629117	2.688637	-0.082442	22240.36378
70.48226	-558.522451	315.557762	-582.310595	3.4516	0.68052	22242.65267
139.148906	-553.181712	368.965154	-536.532831	1.925674	2.969409	22241.12674
209.341478	-537.159495	412.45403	-515.932837	0.399749	-0.845405	22225.10453
287.92664	-502.063209	500.957707	-421.325458	0.399749	-0.845405	22223.5786
355.06736	-464.678035	544.446583	-388.51806	-0.363214	-0.082442	22227.39341
404.659938	-396.774351	619.216931	-295.436606	1.162711	0.68052	22211.3712
455.778442	-353.285475	629.135447	-207.695892	0.399749	0.68052	22221.28971
492.400653	-262.49291	660.416919	-136.740357	-1.126177	-0.845405	22213.66009
493.163616	-195.352189	632.187298	-33.740388	-1.126177	-0.082442	22183.90454
545.045082	-125.92258	609.298416	31.874408	-2.652102	-1.608368	22193.82305
527.496939	-21.396685	556.653987	116.563272	-0.363214	-1.608368	22193.82305
510.711759	51.084775	531.476217	228.718794	-0.363214	2.969409	22184.6675
490.874728	112.121794	479.59475	260.000266	-2.652102	-0.082442	22193.82305
460.356218	225.803242	406.350328	276.022484	0.399749	-0.845405	22215.18601
430.600671	279.210634	383.461446	444.637248	1.162711	-0.082442	22221.28971
377.956243	334.906913	269.017035	511.777969	0.399749	0.68052	22221.28971
359.645137	411.203187	199.587426	532.377963	1.162711	0.68052	22231.20823
295.556267	461.558728	126.343003	601.044609	-0.363214	0.68052	22222.05268
231.467397	511.151306	31.735624	638.429784	1.925674	-0.082442	22228.15638
153.645198	529.462411	-47.612501	642.244597	0.399749	-1.608368	22238.07489
81.926701	528.699449	-134.590253	611.726088	1.162711	-0.845405	22241.88971
21.652644	536.329076	-233.775409	614.777939	0.399749	-0.845405	22225.86749
-37.095486	524.884635	-281.079098	613.252013	-1.126177	1.443483	22237.31193
-106.525095	507.336492	-388.656844	587.31128	1.162711	2.206446	29.755547
-176.717667	489.788349	-474.871633	494.992789	-0.363214	-0.845405	14.496292
-241.5695	456.217989	-489.367925	461.422429	0.399749	-0.082442	8642.078921
-314.813923	419.595777	-551.93087	412.592813	-1.126177	-0.082442	22168.64528
-359.828724	377.632827	-611.441963	297.38544	-1.126177	-0.845405	22183.90454
-412.473153	302.099516	-625.938255	241.68916	-1.88914	-0.845405	22197.63787
-446.806476	231.143981	-595.419746	143.266967	-2.652102	0.68052	22201.45268
-505.554607	176.973627	-616.782703	51.711439	-3.415065	-0.082442	22176.27491
-539.88793	96.099577	-616.01974	-23.058909	-1.88914	-0.845405	22173.22306
-560.487924	38.877371	-564.138274	-142.844059	-1.126177	-0.082442	22202.97861
-551.332371	-12.241132	-535.908652	-209.98478	0.399749	1.443483	22203.74157
-533.021265	-85.485555	-493.945702	-351.132886	-2.652102	-0.845405	22190.7712
-501.739793	-170.174418	-514.545696	-450.318042	3.4516	0.68052	22212.13416
-481.902762	-225.870698	-354.323521	-450.318042	1.925674	0.68052	22227.39341
-431.547221	-312.84845	-249.797626	-512.118024	1.162711	-0.082442	22218.23786
-386.53242	-360.15214	-190.286533	-538.058757	-0.363214	-0.845405	22225.86749
-314.813923	-411.270643	-100.25693	-577.732819	1.925674	0.68052	22253.33415
-255.302829	-470.781737	-53.716203	-599.095776	1.925674	1.443483	22232.73415
-163.747301	-519.611352	41.654139	-664.710571	1.162711	-0.845405	22234.26008
-88.976952	-543.263197	120.239301	-647.162428	0.399749	-0.082442	22241.12674
-18.784381	-563.100228	232.394824	-603.673552	-1.88914	0.68052	22219.76379
52.934117	-568.440967	282.750364	-599.095776	1.162711	1.443483	22094.6379
132.282241	-563.100228	395.668849	-573.918005	1.925674	0.68052	22230.44527
225.363695	-546.315048	429.23921	-524.325427	-1.126177	-0.845405	22215.94897
277.245161	-503.589134	527.661403	-428.955085	-1.126177	-0.082442	22222.81564
339.045143	-444.078041	550.550285	-393.858799	-1.126177	-0.845405	22228.15638
398.556236	-410.507681	602.431751	-295.436606	0.399749	-0.082442	22198.40083
444.334001	-347.944736	635.239149	-216.851444	-3.415065	-0.082442	22196.11194
493.163616	-275.463276	645.157664	-158.103314	-1.88914	-0.082442	22202.21564
513.000647	-200.692928	623.031745	-59.681121	-1.88914	-0.845405	22201.45268
525.971014	-111.426288	623.794708	42.555886	-0.363214	-0.845405	22199.92676
522.1562	-34.367051	562.757689	117.326234	-0.363214	1.443483	22210.60823
507.659908	47.269962	595.565086	269.918782	-0.363214	0.68052	22220.52675
503.845094	132.721788	478.831788	238.637309	0.399749	0.68052	22199.92676
454.252516	223.514354	465.098458	350.029869	0.399749	-0.845405	22207.55638
442.808075	278.447671	380.409595	448.452062	-0.363214	-0.082442	22230.44527
407.711789	353.218019	298.009619	526.274261	1.162711	-0.082442	22222.05268
368.037727	405.862448	218.661494	565.185361	1.162711	-0.082442	22244.94156
292.504416	454.692063	112.609674	577.392765	2.688637	-0.082442	22246.46748
233.756285	497.417976	-6.412513	629.274231	0.399749	-0.082442	22223.5786
161.274825	519.543896	-69.73842	624.696454	2.688637	0.68052	22232.73415
97.185955	533.277225	-133.064327	602.570535	-0.363214	-0.082442	22231.97119
26.230421	524.121672	-237.590222	614.014976	0.399749	1.443483	22219.76379
-52.354741	518.780933	-291.760577	620.881641	-1.126177	1.443483	22220.52675
-96.60658	505.047604	-361.953148	603.333498	1.162711	-0.082442	23.651845
-179.769518	488.262424	-464.953118	533.140926	-0.363214	0.68052	12.970367
-245.384313	464.610579	-487.079037	468.289093	-0.363214	0.68052	13652.45521
-301.080593	426.462442	-542.012354	424.800217	-1.126177	-0.082442	22154.91195
-355.250948	373.818013	-574.056789	307.303956	-1.88914	-0.082442	22199.16379
-421.628706	320.410621	-631.278995	238.637309	-1.88914	-0.082442	22171.69713
-452.910178	254.032863	-613.730852	143.266967	-2.652102	0.68052	22202.21564
-485.717576	192.232882	-636.619734	46.3707	1.925674	-0.082442	22214.42305
-513.947197	105.25513	-599.23456	-21.532984	-0.363214	-1.608368	22193.06009
-546.754595	61.766254	-570.241976	-117.666289	1.162711	0.68052	22202.97861
-545.228669	-12.241132	-500.049404	-180.229233	-0.363214	0.68052	22219.76379
-523.865712	-86.248517	-490.130888	-272.547724	-1.126177	-0.845405	22199.92676
-511.658309	-162.544791	-410.782764	-352.658812	1.162711	-0.082442	22198.40083
-468.169433	-229.685512	-364.242037	-411.406942	1.162711	-0.082442	22252.57118
-429.258333	-290.722531	-269.634657	-472.443961	1.925674	-0.082442	22235.786
-344.569469	-366.255842	-205.545787	-551.792086	1.925674	1.443483	22235.02304
-320.917624	-403.641016	-123.145812	-605.96244	-0.363214	-0.082442	22240.36378
-234.702835	-446.366929	-90.338414	-615.117993	0.399749	0.68052	22230.44527
-183.584332	-507.403948	61.491171	-644.87354	-0.363214	-0.082442	22217.4749
-108.813984	-566.152079	54.624506	-692.940192	0.399749	0.68052	22222.81564
-24.888082	-569.20393	230.105935	-612.829105	0.399749	0.68052	22226.63045
51.408191	-575.307632	332.342942	-600.621701	1.162711	1.443483	22219.00082
140.674831	-571.492818	386.513296	-602.147627	0.399749	-0.082442	22226.63045
212.393329	-533.344681	446.02439	-512.880986	-4.178028	-0.082442	22210.60823
269.615534	-502.826172	508.587334	-444.977303	-3.415065	0.68052	22194.58602
338.28218	-466.966923	552.839173	-395.384725	-1.88914	-0.082442	22204.50453
413.052528	-424.24101	574.965093	-305.355122	0.399749	-0.082442	22203.74157
461.882144	-337.263258	616.16508	-222.955146	-0.363214	-0.082442	22202.21564
491.63769	-264.018835	648.972478	-147.421835	1.162711	0.68052	22211.3712
525.208051	-182.381822	641.342851	-56.62927	0.399749	0.68052	22213.66009
528.259902	-109.137399	564.283614	1.355898	-1.88914	-0.082442	22200.68972
532.837678	-27.500387	574.20213	121.141048	1.925674	0.68052	22202.21564
516.815461	50.321813	590.224347	232.533608	-1.126177	0.68052	22212.89712
482.482138	138.82549	525.372515	301.963217	-1.126177	-1.608368	22210.60823
467.985846	217.410652	471.20216	373.681714	3.4516	0.68052	22219.00082
434.415485	279.973596	382.698483	459.896503	0.399749	-0.082442	22240.36378
394.741423	367.714311	307.928135	516.355746	-1.88914	-0.845405	22234.26008
345.148845	397.469858	222.476308	531.615	1.162711	0.68052	22229.6823
286.400714	459.26984	154.572624	601.044609	1.925674	1.443483	22230.44527
226.889621	499.706865	27.92081	636.140895	-2.652102	-0.845405	22225.86749
159.7489	519.543896	-78.13101	631.563119	1.162711	-0.082442	22215.18601
90.319291	535.566113	-165.871725	591.126094	-0.363214	-0.845405	22225.10453
31.57116	526.41056	-221.568005	592.652019	1.162711	-0.082442	22232.73415
-26.414008	521.832784	-307.782794	617.066827	-1.126177	-0.082442	22214.42305
-111.865834	510.388343	-374.160552	603.333498	-2.652102	-0.082442	24.414808
-179.006555	485.210573	-471.819783	532.377963	-1.88914	-0.082442	11.444441
-240.806537	467.66243	-512.256808	475.155758	-1.126177	1.443483	6778.923917
-314.05096	422.647628	-564.901236	427.852068	-1.126177	0.68052	22141.17863
-349.147246	373.818013	-604.575299	294.333589	-0.363214	-0.082442	22212.13416
-404.843525	327.277286	-637.382696	246.266937	-0.363214	-0.082442	22192.29713
-448.332401	255.558789	-622.886404	152.42252	0.399749	0.68052	22199.16379
-472.747209	180.025478	-637.382696	40.266998	1.162711	1.443483	22214.42305
-505.554607	118.225496	-618.308628	-76.466301	1.162711	0.68052	22206.03046
-538.362004	55.662552	-543.53828	-110.799624	1.162711	0.68052	22196.11194
-532.258303	-9.952244	-507.679031	-163.444053	1.925674	0.68052	22068.69717
-521.576824	-88.537406	-474.108671	-265.68106	1.925674	-0.845405	22235.02304
-524.628675	-147.285536	-422.227205	-352.658812	1.162711	-0.845405	22199.16379
-480.376836	-235.789214	-385.604993	-417.510644	1.162711	-0.082442	22235.786
-431.547221	-294.537345	-283.367987	-477.021738	1.162711	2.206446	22237.31193
-386.53242	-370.833618	-210.886526	-537.295794	-0.363214	-0.082442	22212.13416
-327.021326	-425.766935	-139.168029	-611.303179	-1.88914	-1.608368	22219.76379
-261.406531	-471.544699	-57.531016	-639.532801	1.162711	1.443483	22231.97119
-196.554698	-515.033575	44.70599	-623.510583	0.399749	0.68052	22214.42305
-112.628797	-569.20393	67.594872	-667.762422	1.162711	0.68052	22220.52675
-33.280673	-579.885408	227.817047	-598.332813	-1.88914	0.68052	22209.84527
49.119303	-575.307632	300.298507	-560.184676	-0.363214	1.443483	22200.68972
115.497061	-578.359483	349.128122	-576.969856	-0.363214	0.68052	22205.2675
189.504447	-528.766905	453.654017	-517.458763	-2.652102	-0.845405	22217.4749
250.541466	-495.196544	488.750303	-426.666197	-1.126177	0.68052	22215.18601
345.148845	-451.707668	520.031775	-409.881017	1.162711	1.443483	22219.76379
400.845125	-400.589165	584.883608	-294.673644	-1.88914	-0.845405	22200.68972
459.593255	-326.581779	626.083596	-232.873662	0.399749	-0.845405	22220.52675
493.926579	-267.070686	655.839143	-132.925543	1.162711	-0.082442	22213.66009
512.237684	-183.144785	656.602105	-78.755189	-1.126177	-1.608368	22199.16379
525.208051	-112.18925	573.439167	3.644786	1.162711	-0.845405	22234.26008
529.022865	-28.263349	587.172496	172.259551	-0.363214	-0.082442	22222.05268
517.578423	41.929222	586.409534	247.792862	1.925674	1.443483	22229.6823
486.296951	112.121794	527.661403	292.807664	-0.363214	-0.845405	22210.60823
461.119181	204.440285	460.520682	343.926167	0.399749	-2.371331	22202.97861
439.756224	275.39582	400.246626	469.052056	-0.363214	-0.082442	22222.05268
398.556236	345.588392	310.979986	498.807603	-1.126177	1.443483	22226.63045
368.80069	402.047634	221.713345	556.029808	-0.363214	0.68052	22216.71194
300.134043	450.114287	138.550407	575.866839	-1.126177	-0.082442	22220.52675
235.282211	501.995753	27.92081	599.518684	-1.126177	-0.082442	22228.91934
171.193341	514.966119	-110.938408	614.777939	-1.126177	-0.845405	22223.5786
91.845216	537.855001	-196.390234	597.992759	-1.88914	-0.845405	22197.63787
20.889682	535.566113	-231.48652	569.763137	-1.88914	0.68052	22210.60823
-31.754747	531.7513	-301.679092	628.511268	-1.88914	1.443483	22213.66009
-124.836201	495.129088	-383.316105	601.807572	-0.363214	-1.608368	33.57036
-184.347294	476.817982	-487.079037	530.089075	-0.363214	-0.845405	12.207404
-230.888021	464.610579	-503.101255	444.637248	0.399749	1.443483	164.036988
-310.999109	431.040218	-549.641982	372.155788	0.399749	0.68052	22102.26753
-343.043544	389.84023	-641.19751	276.022484	0.399749	0.68052	22207.55638
-414.762041	320.410621	-609.916038	252.370639	0.399749	0.68052	22212.13416
-427.732408	262.425453	-638.145659	121.904011	-0.363214	1.443483	22177.03787
-497.162017	192.232882	-625.175293	31.874408	3.4516	1.443483	22225.86749
-510.132383	118.988459	-601.523448	-13.140394	1.162711	0.68052	22238.83786
-535.310153	54.136626	-555.745684	-85.621854	2.688637	0.68052	22209.08231
-549.043483	-4.611505	-494.708665	-160.392202	3.4516	2.206446	22212.13416
-536.836079	-106.085549	-446.642012	-270.258836	2.688637	-0.082442	22218.23786
-514.71016	-164.070717	-416.886465	-365.629178	-1.126177	-0.082442	22204.50453
-471.221284	-245.707729	-360.427223	-418.273607	-1.126177	-0.082442	22215.18601
-436.88796	-304.45586	-278.79021	-467.866185	1.162711	1.443483	22230.44527
-388.821308	-357.100289	-179.605054	-538.821719	-0.363214	-0.082442	22225.86749
-349.147246	-412.033606	-135.353216	-628.08836	-1.126177	-0.082442	22216.71194
-265.221345	-461.626184	-74.316197	-628.08836	-1.88914	0.68052	22176.27491
-193.502847	-517.322464	-18.619917	-657.843906	-1.88914	-0.845405	22207.55638
-104.236207	-538.68542	44.70599	-706.673522	-1.88914	-0.845405	22196.87491
-30.228822	-568.440967	224.002234	-578.495782	0.399749	2.206446	22214.42305
55.223005	-572.255781	309.45406	-578.495782	-1.88914	0.68052	22218.23786
134.57113	-551.655787	373.54293	-553.318011	0.399749	-0.082442	22215.94897
204.763701	-547.07801	438.394763	-512.880986	1.162711	-0.082442	22225.10453
273.430348	-502.826172	475.779937	-455.658781	1.162711	-0.082442	22233.49712
342.096994	-442.552115	546.735471	-419.03657	-0.363214	-0.082442	22212.13416
410.76364	-409.744718	558.179912	-356.473625	-1.126177	-0.845405	22189.24528
455.778442	-346.418811	603.194714	-246.606991	3.4516	-0.082442	22219.00082
496.97843	-247.996618	651.261366	-144.369984	2.688637	0.68052	22238.83786
511.474722	-183.144785	616.16508	-106.98481	-1.88914	-1.608368	22219.76379
553.437672	-116.767027	611.587304	39.504035	-0.363214	-0.082442	22224.34156
525.971014	-30.552238	587.172496	166.155849	2.688637	0.68052	22219.76379
519.104349	47.269962	574.965093	221.852129	0.399749	0.68052	22209.08231
475.615473	134.247714	533.765105	282.889148	-1.126177	-0.845405	22195.34898
469.511771	203.677323	470.439198	375.970602	-2.652102	-0.845405	22221.28971
433.652522	274.632857	381.93552	437.770584	0.399749	1.443483	22217.4749
392.452535	350.929131	302.587395	497.281677	-1.126177	-0.082442	22226.63045
357.356249	398.995783	230.105935	558.318696	1.162711	0.68052	22235.02304
303.948857	446.299473	95.824494	578.91869	-1.126177	0.68052	22195.34898
229.178509	489.788349	28.683773	627.748305	-2.652102	-0.082442	22206.79342
144.489645	527.936486	-115.516184	588.074243	-1.126177	0.68052	22209.84527
103.289657	524.884635	-171.975427	615.540901	-2.652102	-0.082442	22196.87491
14.78598	534.80315	-188.760607	630.800156	-1.126177	1.443483	22219.00082
-34.043635	527.936486	-281.842061	623.170529	0.399749	0.68052	22189.24528
-116.443611	496.655014	-388.656844	589.600168	-0.363214	-0.082442	35.096286
-166.799152	492.8402	-456.560528	549.163143	-1.126177	-0.845405	12.970367
-224.78432	466.899467	-501.575329	494.992789	0.399749	-0.082442	5040.894803
-310.999109	433.329106	-564.901236	385.889118	1.925674	0.68052	22126.68233
-355.250948	405.099485	-630.516032	292.044701	2.688637	0.68052	22222.81564
-397.213898	323.462472	-616.01974	260.000266	3.4516	-0.082442	22238.83786
-439.939811	260.136565	-625.175293	123.429936	1.925674	-0.082442	22220.52675
-468.169433	201.388434	-619.071591	48.659588	-0.363214	1.443483	22217.4749
-510.895346	107.544018	-572.530864	-21.532984	-0.363214	-0.082442	22219.00082
-554.384222	49.55885	-530.567913	-77.229264	-1.126177	0.68052	22210.60823
-529.969414	9.121825	-503.864217	-188.621823	0.399749	0.68052	22188.48232
-536.836079	-96.167033	-471.819783	-258.814395	-1.88914	-0.845405	22208.31935
-523.865712	-157.204052	-410.019801	-345.792147	0.399749	-0.082442	22225.10453
-481.139799	-244.944767	-370.345739	-416.747682	-1.126177	-0.082442	22212.89712
-436.124998	-308.270674	-293.286502	-480.836551	-1.126177	1.443483	22206.79342
-413.999078	-370.070655	-227.671707	-584.599484	-1.88914	0.68052	22210.60823
-327.021326	-411.270643	-126.197663	-583.836521	-1.126177	-0.082442	22201.45268
-271.325047	-466.966923	-59.056942	-614.35503	-1.126177	-0.082442	22207.55638
-193.502847	-499.011358	24.868959	-658.606869	-1.88914	-0.845405	22217.4749
-107.288058	-541.737271	93.535606	-661.65872	-1.126177	0.68052	22220.52675
-19.547343	-566.152079	245.36519	-600.621701	-0.363214	-0.082442	22219.76379
62.852632	-569.966893	317.84665	-576.969856	1.925674	1.443483	22231.20823
125.415577	-545.552085	378.883669	-553.318011	-0.363214	-0.082442	22225.86749
206.289627	-536.396532	428.476247	-488.466179	-0.363214	-0.082442	22217.4749
287.92664	-499.774321	497.905856	-465.577297	0.399749	-0.845405	22233.49712
344.385882	-442.552115	565.046577	-450.318042	2.688637	-0.082442	22246.46748
400.845125	-412.033606	567.335465	-348.081035	2.688637	1.443483	22212.89712
448.911777	-350.233624	602.431751	-274.07365	2.688637	1.443483	22209.84527
487.822877	-273.174388	653.550254	-128.347767	1.162711	-0.082442	22235.02304
523.682125	-203.744779	641.342851	-51.288531	-2.652102	-0.845405	22204.50453
539.704343	-116.767027	618.453969	22.718855	-0.363214	-0.082442	22204.50453
533.600641	-16.818908	604.720639	155.474371	-1.88914	-0.845405	22216.71194
512.237684	32.010707	574.20213	234.059533	1.162711	0.68052	22203.74157
480.193249	138.062527	519.268813	305.015068	-0.363214	-0.082442	22193.82305
453.489554	199.862509	476.542899	385.889118	1.162711	0.68052	22222.81564
430.600671	265.477304	390.32811	449.977988	-2.652102	-0.082442	22200.68972
409.237715	337.958764	259.098519	453.792801	-1.126177	0.68052	22203.74157
340.571068	407.388373	178.224469	547.637218	-1.126177	-0.845405	22210.60823
303.185894	450.877249	143.891146	588.837206	-0.363214	1.443483	22214.42305
222.311844	498.180939	32.498587	629.274231	-0.363214	0.68052	22214.42305
168.904453	515.729082	-90.338414	599.518684	-1.126177	-0.845405	22226.63045
88.793365	532.514262	-174.264315	610.200162	-1.126177	-0.082442	22222.05268
23.17857	540.14389	-200.205048	629.274231	-1.126177	-0.845405	22208.31935
-36.332524	524.884635	-278.027247	622.407566	-1.126177	1.443483	22218.23786
-90.502878	506.573529	-360.427223	577.392765	0.399749	-0.845405	35.096286
-161.458412	500.469827	-471.05682	546.111292	2.688637	0.68052	13.733329
-230.125059	469.188355	-480.975335	472.103907	2.688637	2.206446	4154.332102
-298.791705	424.936516	-580.160491	390.466894	1.925674	0.68052	22143.46751
-356.01391	382.973566	-599.23456	301.963217	-0.363214	-0.845405	22191.53417
-411.71019	332.618025	-603.812336	257.711378	-1.126177	-0.845405	22218.23786
-439.176849	234.195832	-593.130858	177.600291	-0.363214	-0.082442	22147.28233
-467.40647	211.30695	-644.249361	93.674389	-1.126177	1.443483	22195.34898
-504.791644	122.04031	-571.767901	-16.955207	1.162711	1.443483	22210.60823
-555.910147	46.506999	-539.723466	-96.303332	-0.363214	0.68052	22217.4749
-540.650893	-6.900393	-502.338292	-182.518121	0.399749	0.68052	22183.90454
-523.10275	-84.722592	-488.604963	-277.125501	-1.88914	-0.082442	22186.19343
-517.762011	-169.411456	-401.627211	-366.392141	-2.652102	-0.082442	22204.50453
-473.510172	-253.337357	-422.227205	-435.82175	-1.88914	0.68052	22211.3712
-451.384252	-300.641046	-345.167968	-538.058757	-1.88914	-0.082442	22204.50453
-401.791675	-371.596581	-200.968011	-558.658751	-0.363214	-0.082442	22215.94897
-324.732438	-415.84842	-136.116178	-596.806887	-1.126177	-0.082442	22228.91934
-265.984307	-470.781737	-46.086575	-621.984658	-0.363214	0.68052	22216.71194
-203.421363	-504.352097	30.209698	-683.021677	-0.363214	-0.845405	22223.5786
-103.473244	-553.944675	121.002264	-630.377248	1.925674	-0.845405	22229.6823
-20.310306	-573.018743	221.713345	-615.117993	0.399749	0.68052	22212.89712
49.119303	-569.20393	314.794799	-578.495782	2.688637	2.969409	22229.6823
129.23039	-563.863191	369.728116	-556.369862	2.688637	-0.082442	22252.57118
210.10444	-544.789122	396.431812	-520.510614	1.162711	-1.608368	22231.20823
271.141459	-500.537283	512.402148	-455.658781	1.925674	0.68052	22232.73415
339.045143	-456.285445	549.024359	-386.229172	0.399749	0.68052	22235.786
396.267348	-406.692867	600.905826	-319.851414	1.162711	1.443483	22221.28971
439.756224	-338.789183	652.787292	-218.37737	-0.363214	-0.082442	22200.68972
468.748808	-297.589195	642.868776	-175.651457	-1.126177	-0.845405	22220.52675
528.259902	-207.559593	653.550254	-56.62927	-1.126177	-0.845405	22218.23786
526.733976	-122.870729	629.135447	21.955892	-2.652102	-0.082442	22195.34898
533.600641	-35.892977	593.276198	150.896595	-1.88914	-0.082442	22209.08231
507.659908	43.455148	571.913242	231.007682	-1.88914	2.206446	22184.6675
484.771026	122.04031	447.550315	234.059533	-1.88914	-1.608368	22180.85269
472.563622	202.91436	446.02439	310.355807	-1.126177	-0.082442	22201.45268
433.652522	262.425453	361.335526	373.681714	-0.363214	0.68052	22216.71194
400.845125	322.69951	302.587395	514.066857	1.162711	0.68052	22209.84527
364.222913	403.57356	240.024451	548.400181	-0.363214	-0.082442	22224.34156
312.341447	460.032802	167.542991	595.70387	-1.126177	-0.082442	22231.20823
234.519248	498.180939	37.839326	626.22238	0.399749	-0.082442	22215.94897
182.637782	521.832784	-62.108793	630.037193	1.925674	-0.082442	22220.52675
96.422993	539.380927	-143.745806	633.089044	0.399749	0.68052	22228.15638
39.200787	547.773517	-192.575421	640.718672	1.925674	1.443483	22241.88971
-45.488076	534.040188	-275.738359	622.407566	4.214562	2.206446	22242.65267
-88.21399	534.040188	-380.264254	527.800187	1.162711	-0.845405	36.622211
-165.273226	495.892051	-445.116087	516.355746	1.162711	-0.082442	13.733329
-229.362096	470.714281	-497.760516	502.622416	1.162711	1.443483	3281.502731
-288.110227	425.699479	-527.516062	420.222441	-0.363214	-0.845405	22138.88974
-333.887991	391.366156	-605.338261	289.755813	2.688637	0.68052	22196.11194
-396.450935	334.143951	-609.153075	276.022484	-0.363214	0.68052	22200.68972
-442.991662	263.188416	-616.782703	147.081781	-0.363214	0.68052	22214.42305
-497.924979	200.625472	-658.745653	50.185513	0.399749	-0.845405	22204.50453
-513.184234	108.306981	-601.523448	-2.458915	-1.126177	0.68052	22185.43046
-545.228669	42.692185	-540.486429	-100.881108	-1.88914	1.443483	22188.48232
-530.732377	-6.900393	-568.71605	-249.658842	-1.126177	-0.082442	22189.24528
-545.228669	-87.774443	-523.701249	-332.82178	-1.126177	-0.845405	22174.74899
-516.999048	-154.152201	-422.990167	-401.488427	-1.126177	-1.608368	22208.31935
-475.036097	-226.633661	-406.204987	-490.755067	1.162711	-0.082442	22210.60823
-425.443519	-300.641046	-314.649459	-487.703216	-1.126177	-0.845405	22216.71194
-394.92501	-357.863252	-219.279117	-548.740235	0.399749	-0.082442	22219.76379
-326.258364	-418.137308	-139.930992	-581.547633	-1.126177	0.68052	22226.63045
-246.910239	-466.20396	-43.034724	-597.56985	1.162711	-0.082442	22222.05268
-199.606549	-502.826172	14.950444	-662.421683	1.162711	-0.082442	22222.81564
-98.132505	-524.189128	117.950413	-619.69577	2.688637	0.68052	22250.2823
-42.436225	-569.966893	204.928165	-597.56985	-1.126177	-0.845405	22238.83786
23.941533	-564.626153	272.068886	-599.095776	-0.363214	-0.082442	22226.63045
129.993353	-553.181712	323.950352	-602.910589	-1.126177	-0.845405	22235.786
201.71185	-541.737271	433.816986	-496.858769	-1.88914	-0.845405	22228.15638
262.748869	-505.11506	502.483633	-448.792116	1.925674	0.68052	22214.42305
331.415516	-460.863221	549.787322	-404.540278	-1.126177	-0.082442	22216.71194
389.400684	-427.292861	581.068794	-309.169936	-0.363214	1.443483	22228.15638
448.911777	-344.892885	625.320633	-226.006997	-0.363214	-0.845405	22199.92676
481.719175	-280.041053	648.972478	-139.792208	-1.126177	-0.082442	22203.74157
506.133982	-206.033667	643.631739	-68.836674	-1.88914	-0.082442	22201.45268
519.104349	-135.078133	607.009527	2.881824	-1.88914	0.68052	22181.61565
497.741392	-51.915194	532.239179	125.718824	-0.363214	0.68052	22175.51195
514.526573	40.403297	492.565117	185.992881	-1.126177	0.68052	22203.74157
500.030281	108.306981	512.402148	282.889148	1.162711	1.443483	22205.2675
464.171032	207.492136	435.342912	341.637279	1.162711	-0.082442	22222.05268
442.808075	263.188416	419.320694	437.770584	0.399749	-0.845405	22229.6823
412.289566	340.247653	310.217023	482.785385	-1.126177	-0.845405	22225.10453
376.430317	389.84023	220.18742	533.140926	-0.363214	0.68052	22219.76379
301.659969	460.795765	124.817078	588.837206	0.399749	-0.845405	22225.86749
256.645167	489.788349	29.446736	610.963125	2.688637	-0.082442	22196.87491
184.163707	519.543896	-91.86434	610.963125	1.162711	0.68052	22235.786
78.111887	533.277225	-126.960625	609.4372	1.162711	-0.845405	22239.60082
14.023017	543.195741	-202.493936	605.622386	1.162711	0.68052	22243.41563
-21.073269	529.462411	-269.634657	585.022392	1.925674	1.443483	22224.34156
-111.865834	514.203157	-339.827229	619.355715	-1.126177	0.68052	37.385174
-164.510263	487.499461	-448.9309	559.844622	0.399749	-1.608368	15.259255
-231.650984	463.084653	-478.686447	495.755752	-1.88914	-0.845405	2403.332621
-287.347264	437.14392	-549.641982	417.17059	1.162711	2.206446	22135.83789
-349.147246	399.758746	-593.130858	324.089136	0.399749	-0.082442	22193.82305
-402.554637	326.514323	-608.390112	272.970633	-1.88914	-0.082442	22179.32676
-444.517588	260.136565	-598.471597	154.711408	-1.88914	-0.845405	22187.71935
-501.739793	183.077329	-634.330845	43.318849	-1.88914	-0.845405	22186.95639
-529.969414	123.566235	-612.204926	-23.058909	-0.363214	-0.845405	22186.19343
-544.465706	55.662552	-555.745684	-95.540369	0.399749	1.443483	22198.40083
-537.599042	0.729235	-541.249392	-197.777376	0.399749	1.443483	22220.52675
-531.49534	-73.278151	-500.812367	-314.510675	1.162711	-0.082442	22202.97861
-513.947197	-150.337387	-408.493875	-334.347706	0.399749	-1.608368	22217.4749
-481.139799	-242.655878	-356.612409	-406.066203	0.399749	-0.082442	22227.39341
-452.910178	-286.907717	-274.975396	-462.525446	-1.126177	1.443483	22228.91934
-388.821308	-341.078071	-200.205048	-563.236527	1.925674	0.68052	22231.20823
-326.258364	-414.322494	-127.723588	-589.17726	4.977525	0.68052	22248.75637
-262.932456	-471.544699	-47.612501	-615.880956	2.688637	-0.082442	22244.94156
-194.26581	-494.433582	-18.619917	-705.910559	2.688637	0.68052	22219.76379
-124.836201	-537.922458	88.957829	-657.843906	0.399749	-0.845405	22235.786
-27.176971	-576.833557	201.876314	-638.769838	0.399749	-0.082442	22232.73415
36.911899	-572.255781	262.15037	-591.466148	0.399749	3.732371	22211.3712
130.756316	-564.626153	372.779967	-551.029123	-0.363214	-0.082442	22221.28971
211.630366	-545.552085	443.735502	-494.569881	-2.652102	-0.845405	22228.91934
260.459981	-502.826172	509.350297	-457.184707	-0.363214	-0.082442	22216.71194
345.148845	-477.648401	521.557701	-406.066203	0.399749	-0.082442	22197.63787
384.059944	-421.189159	571.913242	-320.614377	-1.126177	1.443483	22204.50453
433.652522	-347.944736	604.720639	-235.16255	-1.88914	0.68052	22204.50453
483.2451	-282.329941	648.972478	-168.021829	-1.126177	-0.845405	22164.06751
510.711759	-204.507742	623.794708	-114.614438	-1.126177	-2.371331	22205.2675
532.837678	-129.737393	587.172496	-3.984841	-1.126177	-1.608368	22211.3712
531.311753	-38.944828	597.853975	147.844744	-0.363214	1.443483	22202.21564
513.76361	42.692185	559.705838	195.911396	-2.652102	-0.082442	22209.08231
490.111765	122.803273	544.446583	292.044701	-0.363214	-0.845405	22212.89712
483.2451	195.284733	492.565117	378.25949	-0.363214	-1.608368	22214.42305
439.756224	269.292118	404.061439	456.081689	-1.88914	-0.845405	22222.81564
421.445119	331.855062	321.661464	511.777969	-0.363214	-0.845405	22252.57118
357.356249	399.758746	209.505942	546.111292	1.162711	-0.845405	22232.73415
294.793304	446.299473	133.972631	559.081659	2.688637	1.443483	22239.60082
243.674801	481.395759	44.70599	638.429784	1.925674	-0.845405	22240.36378
175.771117	514.203157	-105.597669	585.785355	0.399749	-2.371331	22221.28971
101.000769	534.80315	-139.930992	618.592752	-1.126177	-0.845405	22219.00082
30.808197	525.647598	-225.382818	620.881641	-1.126177	-0.082442	22226.63045
-29.465859	510.388343	-294.049465	617.82979	-1.88914	-0.082442	22222.05268
-99.658431	521.832784	-360.427223	603.333498	-1.126177	-0.082442	40.437025
-173.665816	477.580945	-426.804981	564.422398	-1.126177	-0.845405	15.259255
-219.44358	447.825398	-525.227174	493.466864	-4.178028	-0.845405	9.918516
-317.102811	420.35874	-544.301243	399.622447	-3.415065	-0.082442	22047.33421
-350.673171	376.869864	-601.523448	302.726179	-0.363214	1.443483	22186.95639
-409.421302	331.0921	-616.782703	242.452123	0.399749	1.443483	22192.29713
-462.828693	262.425453	-618.308628	153.948446	-2.652102	0.68052	22182.37861
-475.79906	189.943993	-663.323429	28.822557	0.399749	-0.082442	22209.08231
-513.947197	125.092161	-576.345677	4.407749	-2.652102	-2.371331	22212.13416
-535.310153	67.106993	-539.723466	-75.703338	-1.88914	0.68052	22202.21564
-539.88793	-6.13743	-519.886435	-179.46627	1.162711	2.969409	22206.03046
-535.310153	-77.092965	-468.004969	-273.310687	0.399749	0.68052	22202.21564
-520.813861	-146.522574	-416.123503	-351.132886	0.399749	-1.608368	22213.66009
-476.562023	-219.766996	-344.405005	-399.199539	1.925674	-0.845405	22243.41563
-445.280551	-296.06327	-281.842061	-477.021738	-0.363214	-1.608368	22245.70452
-381.191681	-362.441028	-218.516154	-555.6069	1.162711	-0.082442	22222.05268
-331.599103	-403.641016	-154.427284	-592.992074	3.4516	0.68052	22233.49712
-258.35468	-454.759519	-66.686569	-615.117993	0.399749	0.68052	22232.73415
-192.739885	-508.929874	-17.093991	-670.05131	0.399749	-2.371331	22217.4749
-119.495462	-528.003942	100.40227	-634.192062	1.162711	-0.082442	22218.23786
-35.569561	-568.440967	211.031867	-577.732819	-0.363214	0.68052	22228.15638
54.460042	-550.129861	314.794799	-578.495782	-1.88914	0.68052	22225.86749
114.734098	-553.181712	378.120706	-581.547633	1.162711	-0.082442	22219.00082
189.504447	-528.766905	452.891055	-509.066173	-1.126177	-0.082442	22206.79342
259.697018	-504.352097	488.750303	-455.658781	-0.363214	0.68052	22214.42305
320.734037	-466.20396	486.461415	-457.184707	-1.126177	-0.082442	22160.25269
387.111795	-404.403979	537.579918	-364.103253	-1.126177	1.443483	22204.50453
443.571038	-354.048438	623.794708	-246.606991	-1.126177	-0.082442	22222.81564
475.615473	-280.041053	626.083596	-155.051463	0.399749	-1.608368	22187.71935
517.578423	-205.270704	630.661372	-99.355183	-2.652102	-2.371331	22207.55638
531.311753	-117.52999	629.89841	34.926259	1.162711	0.68052	22224.34156
522.919163	-49.626306	592.513235	136.400303	-0.363214	1.443483	22199.92676
516.815461	43.455148	586.409534	208.1188	1.162711	1.443483	22191.53417
500.030281	130.4329	531.476217	294.333589	1.925674	-0.082442	22231.97119
480.193249	199.862509	483.409564	385.889118	1.162711	-0.082442	22239.60082
446.622889	262.425453	407.876253	446.926137	1.162711	0.68052	22235.786
415.341417	340.247653	310.979986	484.311311	3.4516	-0.082442	22242.65267
361.934025	400.521709	199.587426	533.140926	1.162711	1.443483	22234.26008
309.289596	437.14392	135.498556	588.837206	-1.126177	-0.082442	22216.71194
222.311844	471.477243	24.105996	594.940908	1.162711	-0.845405	22223.5786
171.956304	518.780933	-49.901389	614.014976	-1.88914	-1.608368	22227.39341
87.26744	525.647598	-134.590253	617.82979	-1.126177	0.68052	22217.4749
17.837831	531.7513	-206.30875	630.800156	-0.363214	-0.082442	22225.86749
-53.117704	520.306858	-285.656875	613.252013	-0.363214	2.206446	22217.4749
-98.895468	503.521678	-374.160552	595.70387	-1.88914	-0.845405	74.007385
-171.376928	483.684647	-469.530894	523.985373	-1.88914	-0.082442	14.496292
-236.991723	466.899467	-501.575329	502.622416	-0.363214	-0.082442	11.444441
-304.132444	430.277256	-586.264193	346.978018	-1.126177	-0.082442	22041.99347
-336.176879	370.766162	-625.938255	286.703962	-1.88914	1.443483	22194.58602
-412.473153	305.914329	-571.004938	269.155819	1.162711	2.206446	22197.63787
-445.280551	274.632857	-606.864187	142.504005	1.925674	-0.082442	22198.40083
-480.376836	198.336584	-641.19751	84.518837	0.399749	-0.082442	22209.08231
-524.628675	130.4329	-574.819752	12.037377	1.162711	-0.082442	22206.03046
-544.465706	65.581067	-540.486429	-62.732972	-1.88914	-0.845405	22202.21564
-535.310153	1.492197	-527.516062	-162.68109	2.688637	1.443483	22219.76379
-536.836079	-70.989263	-485.553112	-301.540308	1.925674	0.68052	22218.23786
-519.287936	-142.70776	-423.75313	-356.473625	-0.363214	-1.608368	22235.02304
-484.954613	-214.426257	-361.190186	-387.755098	0.399749	-1.608368	22225.10453
-433.836109	-278.515127	-309.30872	-499.147657	-1.126177	-0.082442	22227.39341
-379.665755	-344.892885	-281.079098	-550.266161	1.925674	1.443483	22227.39341
-334.650954	-404.403979	-118.568035	-571.629117	1.925674	0.68052	22217.4749
-262.169494	-452.470631	-75.079159	-590.703186	-1.88914	-0.845405	22222.81564
-186.636183	-495.196544	28.683773	-642.584652	-0.363214	-0.845405	22229.6823
-102.710282	-524.189128	142.365221	-645.636503	0.399749	1.443483	22215.18601
-34.806598	-582.174296	201.876314	-601.384664	-1.88914	0.68052	22202.97861
20.889682	-576.070594	279.698513	-582.310595	-3.415065	1.443483	22214.42305
129.23039	-552.41875	332.342942	-576.969856	-1.126177	-0.082442	22192.29713
186.452596	-534.870607	413.216992	-530.429129	-1.126177	-1.608368	22209.08231
245.963689	-502.063209	493.32808	-471.680999	-2.652102	-2.371331	22223.5786
339.045143	-470.781737	449.839204	-442.688415	0.399749	-0.845405	22197.63787
381.771056	-428.055823	581.068794	-328.244004	-1.126177	-0.845405	22196.87491
430.600671	-370.070655	570.387316	-248.132917	0.399749	1.443483	22217.4749
478.667324	-285.381792	633.713223	-168.021829	0.399749	1.443483	22209.84527
496.97843	-200.692928	653.550254	-71.888524	-1.126177	-1.608368	22195.34898
535.126566	-124.396654	624.55767	28.059594	0.399749	-1.608368	22236.54897
535.126566	-38.944828	600.142863	121.904011	-0.363214	-0.845405	22231.97119
538.178417	51.847738	576.491018	205.066949	0.399749	1.443483	22196.11194
499.267318	102.966241	512.402148	263.052117	2.688637	1.443483	22208.31935
471.800659	196.047695	492.565117	363.000236	0.399749	-2.371331	22238.07489
441.28215	245.640273	378.120706	420.222441	-1.88914	-0.082442	22209.84527
416.104379	344.825429	283.513327	475.155758	-0.363214	-0.845405	22221.28971
373.378466	389.84023	235.446675	548.400181	-1.88914	-0.845405	22229.6823
309.289596	447.062436	154.572624	595.70387	0.399749	0.68052	22212.89712
242.148875	483.684647	50.809692	630.800156	-2.652102	-0.845405	22220.52675
175.008155	498.180939	-67.449532	605.622386	-1.126177	-0.082442	22215.18601
88.030403	533.277225	-117.04211	637.666821	-3.415065	-0.845405	22195.34898
34.623011	530.225374	-197.153197	610.963125	-3.415065	-0.845405	22202.21564
-37.095486	520.306858	-308.545757	593.414982	-1.88914	1.443483	22217.4749
-101.947319	511.914268	-367.293888	557.555733	0.399749	-0.082442	47.30369
-156.880636	501.23279	-478.686447	529.326112	-0.363214	-0.845405	12.970367
-249.96209	437.14392	-473.345708	508.726118	-0.363214	-0.845405	396.740623
-275.902823	418.832814	-563.375311	401.911335	-0.363214	-0.082442	22116.00086
-343.806507	398.232821	-603.812336	337.822465	0.399749	-0.082442	22199.16379
-403.3176	331.855062	-603.812336	260.000266	-0.363214	-0.082442	22202.21564
-438.413886	273.869894	-609.916038	171.496589	0.399749	0.68052	22208.31935
-462.828693	205.203248	-657.219728	57.815141	3.4516	-0.845405	22221.28971
-517.762011	140.351416	-613.730852	-10.851506	-1.126177	-0.845405	22214.42305
-523.865712	89.232912	-578.634566	-93.251481	1.925674	0.68052	22213.66009
-530.732377	-3.848542	-513.01977	-195.488488	1.925674	1.443483	22202.21564
-530.732377	-64.885561	-467.242006	-264.155134	-2.652102	-0.845405	22200.68972
-512.421271	-128.974431	-410.019801	-340.451408	0.399749	-0.082442	22228.15638
-484.954613	-216.715145	-349.745745	-407.592129	0.399749	0.68052	22212.89712
-430.784259	-296.06327	-300.153167	-493.043955	0.399749	-0.082442	22220.52675
-400.265749	-343.36696	-211.649489	-512.880986	-0.363214	-0.845405	22230.44527
-337.702805	-407.45583	-136.116178	-559.421713	-0.363214	-0.845405	22219.00082
-293.450966	-459.337296	-61.34583	-592.229111	-1.88914	-0.082442	22193.82305
-203.421363	-524.189128	27.92081	-670.05131	-1.88914	-0.845405	22207.55638
-124.836201	-542.500234	107.268935	-643.347614	-1.126177	-0.845405	22208.31935
-49.30289	-577.59652	204.928165	-617.406881	0.399749	0.68052	22206.79342
38.437825	-568.440967	257.572594	-612.066142	0.399749	1.443483	22223.5786
110.919285	-574.544669	333.868868	-570.103192	1.162711	-0.082442	22233.49712
213.156291	-563.863191	401.772551	-568.577266	-0.363214	-0.845405	22218.23786
258.934056	-495.959507	487.224378	-460.236558	1.162711	-0.082442	22225.86749
318.445149	-471.544699	507.061409	-428.192123	0.399749	-0.082442	22222.81564
384.822907	-415.84842	574.20213	-332.82178	-1.126177	-0.082442	22193.82305
451.963628	-347.181773	637.528037	-231.347736	2.688637	0.68052	22239.60082
509.948796	-280.041053	636.765074	-171.07368	3.4516	-0.082442	22243.41563
531.311753	-196.115151	655.07618	-100.118146	-0.363214	-1.608368	22206.03046
529.022865	-117.52999	639.053962	-2.458915	1.162711	-0.082442	22209.84527
525.971014	-46.574455	601.668788	121.141048	-1.126177	0.68052	22222.05268
525.971014	29.721819	549.024359	176.074365	1.162711	2.206446	22202.97861
489.348802	81.603285	469.676235	234.822496	-0.363214	-0.845405	22179.32676
491.63769	196.047695	494.854005	375.970602	0.399749	-0.082442	22229.6823
438.230299	260.136565	411.691067	441.585397	0.399749	-0.082442	22223.5786
415.341417	315.069882	339.209607	491.940938	-0.363214	0.68052	22219.76379
364.222913	382.210603	240.024451	547.637218	-3.415065	-0.845405	22210.60823
307.000708	437.14392	170.594842	580.444616	-0.363214	-0.082442	22208.31935
223.83777	477.580945	35.550438	605.622386	-1.88914	-0.082442	22199.92676
162.800751	519.543896	-114.753222	594.940908	-1.88914	-1.608368	22206.79342
104.815583	530.988337	-139.168029	613.252013	-2.652102	-0.845405	22219.00082
30.808197	539.380927	-229.197632	597.992759	-0.363214	0.68052	22166.3564
-26.414008	523.358709	-330.671676	555.266845	1.162711	0.68052	22224.34156
-95.843617	514.966119	-384.079068	561.370547	0.399749	-1.608368	51.118503
-153.828785	489.788349	-442.827199	530.852038	-0.363214	-0.082442	12.970367
-235.465798	460.032802	-474.871633	485.074273	-1.126177	-0.845405	12.970367
-291.92504	435.617995	-554.219758	417.17059	1.162711	-1.608368	22033.60088
-339.22873	401.284672	-564.901236	337.059503	1.925674	-0.082442	22218.23786
-381.954643	323.462472	-582.449379	280.60026	1.162711	1.443483	22221.28971
-430.784259	261.662491	-597.708634	182.94103	1.925674	1.443483	22215.18601
-484.19165	190.706956	-626.701218	50.948476	0.399749	-1.608368	22208.31935
-515.473122	138.82549	-594.656783	21.955892	0.399749	0.68052	22199.92676
-531.49534	63.292179	-587.027156	-80.281115	-0.363214	1.443483	22215.18601
-549.806445	3.781086	-506.153106	-216.088482	1.162711	2.206446	22208.31935
-545.991632	-72.515188	-500.049404	-267.969948	1.162711	0.68052	22207.55638
-523.865712	-143.470723	-442.827199	-390.806948	-1.126177	-0.845405	22224.34156
-490.295352	-219.004034	-372.634627	-418.273607	-1.126177	-2.371331	22227.39341
-434.599072	-299.115121	-294.812428	-489.229142	-4.178028	-1.608368	22193.06009
-397.213898	-352.522513	-218.516154	-538.058757	-0.363214	-0.082442	22206.03046
-346.095395	-402.11509	-174.264315	-603.673552	-1.88914	1.443483	22209.84527
-266.74727	-445.603966	-123.145812	-632.666136	-2.652102	-1.608368	22199.16379
-212.576916	-510.455799	-54.479165	-691.414267	-0.363214	-0.845405	22215.18601
-127.125089	-536.396532	97.350419	-651.740205	0.399749	0.68052	22234.26008
-45.488076	-562.337265	195.772612	-605.199478	-1.126177	-0.845405	22213.66009
28.519309	-587.515035	259.861482	-611.303179	0.399749	0.68052	22224.34156
110.919285	-556.996526	343.02442	-598.332813	-0.363214	-0.845405	22228.15638
191.793335	-547.07801	454.41698	-496.858769	-1.126177	-0.082442	22217.4749
262.748869	-495.959507	501.72067	-444.977303	1.162711	-0.845405	22239.60082
328.363665	-460.863221	561.994726	-403.777315	0.399749	-0.082442	22245.70452
386.348833	-412.033606	579.542869	-319.851414	-0.363214	-0.082442	22218.23786
450.437703	-360.915103	620.742857	-211.510705	-1.126177	-0.082442	22206.03046
467.985846	-284.618829	646.68359	-168.784792	-0.363214	-0.082442	22219.00082
509.948796	-216.715145	657.365068	-90.19963	-1.88914	-0.845405	22213.66009
548.096933	-122.870729	602.431751	24.24478	-1.126177	-0.082442	22183.90454
522.1562	-48.863343	626.846559	118.85216	1.162711	-0.082442	22217.4749
516.052498	31.247744	571.913242	209.644725	1.162711	0.68052	22222.81564
500.793243	122.04031	555.891024	301.200254	-0.363214	-0.082442	22193.06009
469.511771	191.469919	510.11326	350.029869	-1.88914	-0.082442	22209.08231
429.837709	242.588422	424.661433	425.56318	-3.415065	-1.608368	22209.84527
397.793274	325.751361	308.691097	482.785385	-2.652102	-0.845405	22199.92676
356.593286	380.684678	217.135569	525.511299	-2.652102	-0.082442	22207.55638
295.556267	437.14392	161.439289	594.940908	-0.363214	0.68052	22220.52675
242.911838	480.632796	-15.568066	597.992759	1.162711	0.68052	22215.18601
176.53408	511.151306	-94.91619	587.31128	-0.363214	0.68052	22219.76379
123.889651	530.225374	-143.745806	597.992759	-0.363214	0.68052	22231.20823
59.800781	543.958703	-201.730974	633.089044	1.162711	-0.082442	22225.10453
-32.51771	530.988337	-275.738359	570.5261	2.688637	2.206446	22220.52675
-88.976952	514.966119	-365.767962	593.414982	2.688637	0.68052	53.407392
-151.539897	493.603163	-425.279056	556.792771	1.925674	-0.082442	14.496292
-230.888021	463.084653	-463.427192	504.148342	-0.363214	0.68052	12.970367
-299.554668	449.351324	-528.279025	404.963186	2.688637	-0.082442	22014.52681
-354.487985	398.232821	-568.71605	341.637279	1.925674	0.68052	22219.00082
-394.162047	337.958764	-589.316044	283.652111	-0.363214	0.68052	22206.79342
-430.784259	262.425453	-608.390112	166.155849	0.399749	0.68052	22196.87491
-473.510172	205.203248	-619.071591	82.229948	-0.363214	0.68052	22214.42305
-516.999048	144.166229	-616.01974	-24.584835	-2.652102	-0.845405	22199.92676
-535.310153	67.869956	-550.404944	-51.288531	-1.126177	-0.082442	22209.08231
-542.176818	6.832937	-503.101255	-155.051463	0.399749	2.206446	22210.60823
-534.547191	-74.041114	-493.182739	-287.806979	-0.363214	0.68052	22181.61565
-531.49534	-151.10035	-433.671646	-330.532892	-3.415065	-1.608368	22202.21564
-499.450905	-228.922549	-373.397589	-403.777315	-1.126177	-0.082442	22210.60823
-449.858327	-299.878084	-310.834645	-484.651365	-1.126177	-0.082442	22204.50453
-388.821308	-360.915103	-226.908744	-553.318011	-1.126177	-0.845405	22213.66009
-342.280581	-408.218792	-127.723588	-586.888372	0.399749	0.68052	22228.15638
-286.584301	-479.93729	-126.960625	-648.688354	-1.126177	-0.845405	22222.05268
-208.762102	-493.670619	-53.716203	-760.080913	-0.363214	-0.082442	22216.71194
-115.680648	-528.766905	99.639307	-638.006875	-0.363214	-0.082442	22228.15638
-58.458443	-579.122445	181.27632	-622.747621	-0.363214	-0.082442	22226.63045
39.96375	-560.048377	302.587395	-573.155043	3.4516	1.443483	22239.60082
124.652614	-541.737271	371.254042	-579.258745	1.925674	0.68052	22246.46748
185.689633	-546.315048	424.661433	-499.91062	1.925674	-0.845405	22246.46748
259.697018	-507.403948	492.565117	-466.340259	1.162711	-0.082442	22223.5786
316.919224	-468.492849	510.876223	-444.977303	1.162711	-0.082442	22225.10453
383.296982	-418.137308	591.750273	-314.510675	0.399749	0.68052	22216.71194
448.911777	-360.15214	619.979894	-238.977364	1.925674	0.68052	22185.43046
477.141398	-293.011419	629.89841	-153.525537	-0.363214	0.68052	22215.18601
510.711759	-212.900332	626.083596	-87.147779	1.925674	-0.082442	22224.34156
532.074715	-149.574425	564.283614	-31.451499	1.162711	0.68052	22196.11194
528.259902	-58.781859	605.483602	121.141048	-0.363214	0.68052	22163.30454
520.630274	17.514415	576.491018	212.696576	-1.126177	2.206446	22200.68972
496.215467	119.751422	536.816956	267.629893	-0.363214	0.68052	22194.58602
459.593255	185.366217	504.009558	375.207639	-1.126177	-0.845405	22206.79342
440.519187	262.425453	432.291061	415.644664	-1.88914	-0.082442	22215.94897
413.052528	317.35877	319.372576	469.815019	-0.363214	-0.845405	22229.6823
358.882174	389.077268	234.683712	520.933522	-0.363214	1.443483	22218.23786
308.526634	437.14392	129.394854	540.007591	1.162711	1.443483	22227.39341
240.62295	502.758716	12.661555	563.659435	-1.88914	-0.082442	22226.63045
175.008155	517.255008	-139.930992	607.911274	1.162711	-0.845405	22212.13416
117.022987	546.247592	-166.634688	626.22238	-1.126177	-0.082442	22223.5786
49.119303	545.484629	-204.019862	643.770523	2.688637	2.206446	22253.33415
-9.628828	526.41056	-262.00503	606.385349	1.162711	-0.082442	22229.6823
-74.48066	492.8402	-380.264254	578.91869	1.162711	-0.082442	106.05182
-151.539897	498.943902	-426.042018	552.977957	-1.126177	-0.845405	15.259255
-204.947288	458.506877	-487.842	505.674267	-1.126177	-0.082442	11.444441
-291.162078	448.588361	-577.10864	407.252074	1.162711	0.68052	20889.15677
-337.702805	395.943932	-545.827168	365.289124	1.925674	0.68052	22193.82305
-387.295383	340.247653	-606.864187	288.229887	-1.126177	-0.082442	22204.50453
-428.49537	285.314336	-616.01974	196.674359	0.399749	0.68052	22196.11194
-467.40647	219.69954	-637.382696	63.15588	0.399749	-0.082442	22209.84527
-511.658309	123.566235	-584.738268	23.481818	-1.88914	-0.082442	22196.87491
-535.310153	73.973657	-579.397528	-61.207046	-1.126177	1.443483	22196.11194
-542.939781	-10.715206	-535.14569	-159.629239	-1.88914	-0.082442	22179.32676
-532.258303	-71.752225	-481.738298	-290.85883	-1.88914	-0.082442	22197.63787
-522.339787	-146.522574	-434.434608	-316.0366	-0.363214	0.68052	22209.08231
-477.324985	-225.107735	-376.44944	-426.666197	-0.363214	-0.082442	22224.34156
-441.465737	-286.144754	-316.938347	-480.073589	1.162711	-1.608368	22231.20823
-391.873159	-348.707699	-265.819844	-527.377278	1.162711	-0.082442	22213.66009
-322.44355	-418.137308	-132.301365	-566.288378	0.399749	0.68052	22223.5786
-275.13986	-451.707668	-167.39765	-673.103161	1.925674	1.443483	22228.15638
-210.288028	-487.566917	-8.701401	-658.606869	0.399749	-0.845405	22234.26008
-119.495462	-520.374315	95.061531	-664.710571	2.688637	-0.082442	22244.17859
-37.858449	-558.522451	204.928165	-611.303179	0.399749	-0.082442	22244.17859
35.385974	-560.048377	262.15037	-589.17726	1.162711	1.443483	22230.44527
110.919285	-563.100228	369.728116	-591.466148	0.399749	-0.845405	22228.15638
185.689633	-536.396532	417.031806	-506.777284	-1.88914	0.68052	22226.63045
244.437764	-512.744687	452.891055	-475.495812	-1.88914	-0.082442	22207.55638
307.000708	-466.20396	536.053993	-435.82175	-1.126177	-0.845405	22211.3712
387.874758	-421.189159	587.172496	-309.169936	-1.126177	-0.845405	22223.5786
440.519187	-360.915103	613.113229	-242.029215	-3.415065	-0.845405	22197.63787
478.667324	-296.826233	626.083596	-155.051463	-1.88914	-0.845405	22194.58602
502.319169	-214.426257	651.261366	-110.799624	-3.415065	-2.371331	22198.40083
533.600641	-141.181834	638.291	11.274414	-1.88914	0.68052	22207.55638
526.733976	-58.781859	624.55767	117.326234	-0.363214	0.68052	22181.61565
517.578423	25.144042	584.120645	217.274353	-2.652102	-0.082442	22195.34898
487.059914	96.86254	526.89844	273.733595	1.925674	1.443483	22217.4749
471.800659	183.840292	498.668819	367.578012	-1.126177	-0.082442	22212.89712
446.622889	256.321752	419.320694	431.666882	-1.88914	-0.845405	22222.81564
413.052528	325.751361	317.083687	449.215025	1.162711	-0.082442	22231.20823
361.934025	398.232821	228.58001	524.748336	-1.126177	-0.845405	22215.18601
326.837739	443.247622	125.58004	530.089075	2.688637	2.206446	22221.28971
253.593316	498.943902	59.965245	617.066827	1.162711	0.68052	22250.2823
180.348894	525.647598	-44.56065	614.014976	1.925674	-0.082442	22241.12674
104.815583	535.566113	-116.279147	646.822374	0.399749	0.68052	22230.44527
47.593378	524.884635	-195.627272	626.22238	0.399749	-0.082442	22238.07489
-26.414008	510.388343	-304.730943	612.489051	-1.126177	0.68052	22230.44527
-83.636213	505.810566	-361.190186	582.733504	-0.363214	-0.082442	60.274056
-134.754717	499.706865	-416.123503	571.289063	-0.363214	0.68052	14.496292
-224.78432	469.188355	-477.160522	503.385379	-0.363214	-0.082442	10.681478
-278.954674	434.092069	-545.827168	440.059472	-2.652102	-0.845405	21972.56386
-333.887991	392.892081	-577.10864	325.615061	-1.126177	-0.082442	22180.85269
-394.92501	338.721727	-593.89382	284.415074	1.162711	1.443483	22199.92676
-430.784259	276.921745	-640.434547	102.829942	-1.126177	0.68052	22182.37861
-457.487954	202.91436	-624.41233	63.15588	-2.652102	-0.845405	22195.34898
-512.421271	135.773639	-593.130858	1.355898	0.399749	1.443483	22207.55638
-520.050899	70.158844	-558.034572	-68.073711	-1.126177	-0.845405	22195.34898
-562.776812	2.25516	-550.404944	-165.732941	-0.363214	1.443483	22191.53417
-530.732377	-70.2263	-477.160522	-244.318103	0.399749	0.68052	22219.00082
-507.080532	-133.552207	-411.545726	-324.42919	-0.363214	0.68052	22219.76379
-489.532389	-217.478108	-391.708695	-412.932868	3.4516	0.68052	22218.23786
-433.836109	-278.515127	-312.360571	-477.7847	1.162711	1.443483	22228.15638
-399.502786	-339.552146	-290.997614	-558.658751	1.925674	-0.082442	22248.75637
-334.650954	-400.589165	-123.145812	-557.895788	1.925674	0.68052	22238.07489
-294.976891	-452.470631	-137.642104	-631.903173	0.399749	-0.082442	22238.07489
-192.739885	-501.300246	14.950444	-645.636503	1.925674	-0.082442	22235.786
-122.547313	-522.663203	124.054115	-628.851322	-0.363214	-0.082442	22222.05268
-47.776965	-558.522451	191.957799	-624.273546	3.4516	0.68052	22215.94897
37.674862	-566.915042	272.068886	-575.443931	-1.126177	-0.082442	22228.15638
105.578546	-560.048377	348.36516	-551.029123	1.162711	0.68052	22214.42305
191.793335	-544.026159	439.920688	-496.095806	-0.363214	-1.608368	22223.5786
259.697018	-512.744687	446.787353	-490.755067	3.4516	0.68052	22211.3712
312.341447	-479.93729	523.083626	-457.184707	-0.363214	0.68052	22185.43046
363.459951	-428.818786	587.172496	-317.562526	-2.652102	-0.082442	22198.40083
426.022895	-373.122506	573.439167	-268.732911	-0.363214	0.68052	22199.92676
473.326585	-309.796599	628.372484	-168.021829	-1.88914	0.68052	22196.87491
509.185833	-213.663294	624.55767	-89.436667	-2.652102	-0.845405	22199.16379
529.785827	-120.581841	647.446553	15.089228	-1.88914	-0.845405	22215.94897
539.704343	-46.574455	639.816925	105.881793	0.399749	-0.082442	22199.92676
513.76361	41.16626	572.676204	198.200284	-0.363214	0.68052	22197.63787
503.845094	102.966241	554.365099	279.837297	1.162711	1.443483	22224.34156
472.563622	178.499552	478.068825	363.763198	0.399749	0.68052	22230.44527
454.252516	259.373602	404.824402	425.56318	-0.363214	-2.371331	22215.18601
420.682156	318.121733	320.898501	463.711317	1.162711	-0.082442	22247.23045
382.534019	386.025417	241.550376	527.800187	1.162711	-0.845405	22246.46748
326.837739	453.9291	175.172618	578.91869	2.688637	2.206446	22228.15638
235.282211	489.025386	69.120798	614.777939	0.399749	0.68052	22235.02304
178.822968	510.388343	-64.397681	598.755721	-1.88914	-0.845405	22231.20823
123.126688	521.832784	-97.968041	635.377933	0.399749	-0.082442	22212.89712
36.911899	539.380927	-168.923576	633.089044	0.399749	-0.082442	22221.28971
-19.547343	524.121672	-262.00503	620.881641	-1.126177	1.443483	22229.6823
-83.636213	514.966119	-355.849447	602.570535	-0.363214	0.68052	127.414777
-157.643599	487.499461	-429.856832	558.318696	-0.363214	-0.845405	16.022217
-234.702835	447.825398	-471.05682	476.681683	-3.415065	-0.082442	11.444441
-284.295413	431.040218	-580.923454	333.244689	-1.126177	-0.082442	21961.11942
-338.465767	400.521709	-589.316044	351.555795	-1.88914	-0.082442	22160.25269
-404.080563	352.455056	-611.441963	276.022484	-1.126177	-0.845405	22199.16379
-437.650923	269.292118	-584.738268	182.178067	0.399749	-0.082442	22209.84527
-471.984246	202.91436	-635.093808	84.518837	1.925674	-0.082442	22205.2675
-523.865712	147.21808	-579.397528	10.511451	-1.126177	-1.608368	22204.50453
-529.206452	66.34403	-577.10864	-48.999642	-1.126177	-0.845405	22213.66009
-555.147185	9.884787	-549.641982	-168.021829	-1.126177	-0.082442	22186.19343
-544.465706	-61.070747	-474.108671	-226.006997	-0.363214	-0.845405	22206.79342
-520.050899	-127.448505	-420.701279	-317.562526	1.162711	-0.082442	22251.80822
-499.450905	-201.455891	-403.153136	-404.540278	1.925674	0.68052	22232.73415
-436.88796	-280.804015	-307.019831	-445.740266	1.162711	0.68052	22238.07489
-402.554637	-331.159556	-230.723558	-501.436545	0.399749	-0.845405	22240.36378
-332.362065	-393.7225	-159.00506	-574.680968	0.399749	-0.082442	22224.34156
-275.902823	-457.048407	-75.079159	-605.96244	-0.363214	0.68052	22220.52675
-208.762102	-512.744687	-36.16806	-647.162428	-1.126177	0.68052	22225.86749
-127.888052	-532.581718	98.113382	-626.562434	0.399749	-1.608368	22221.28971
-58.458443	-569.20393	198.0615	-631.140211	-0.363214	1.443483	22219.76379
26.230421	-578.359483	280.461476	-591.466148	-1.126177	0.68052	22226.63045
96.422993	-576.070594	357.520712	-577.732819	-2.652102	-0.845405	22216.71194
184.163707	-560.81134	410.165141	-523.562465	-2.652102	-1.608368	22196.87491
245.200726	-514.270613	413.979955	-517.458763	-1.126177	-0.082442	22202.21564
308.526634	-493.670619	483.409564	-443.451377	-1.126177	-0.082442	22195.34898
374.904392	-437.211376	537.579918	-367.155104	-0.363214	1.443483	22202.21564
429.074746	-359.389177	632.187298	-227.532923	1.925674	1.443483	22219.00082
478.667324	-303.692897	623.794708	-161.918127	-1.126177	-0.845405	22215.94897
504.608057	-238.078102	624.55767	-123.007028	1.162711	-0.845405	22202.97861
533.600641	-130.500356	639.053962	6.696637	-1.126177	-0.845405	22198.40083
545.045082	-70.989263	613.113229	118.85216	1.162711	1.443483	22196.11194
530.54879	22.855154	543.68362	174.54844	0.399749	0.68052	22190.00824
510.711759	112.121794	539.868807	270.681744	1.925674	-0.082442	22240.36378
456.541405	177.73659	466.624384	354.607645	1.925674	0.68052	22246.46748
441.28215	244.87731	378.883669	411.829851	1.162711	0.68052	22236.54897
419.919193	323.462472	349.891085	498.807603	1.162711	0.68052	22230.44527
371.089578	391.366156	243.839265	533.903889	-1.88914	-0.845405	22228.15638
326.074776	440.195771	159.913364	572.814988	-0.363214	-0.845405	22222.81564
249.778503	484.44761	63.780059	599.518684	1.162711	-0.845405	22217.4749
178.060006	518.780933	-66.686569	639.192746	-0.363214	-0.845405	22226.63045
113.971136	533.277225	-94.91619	647.585336	-2.652102	-0.845405	22228.15638
57.511893	533.277225	-178.079129	630.800156	-1.126177	0.68052	22216.71194
-21.836232	518.780933	-270.39762	616.303864	-0.363214	-0.082442	22202.97861
-98.132505	502.758716	-386.367956	540.007591	0.399749	-0.082442	140.385144
-143.910269	492.077237	-430.619795	549.163143	-1.126177	-0.082442	15.259255
-225.547282	470.714281	-507.679031	468.289093	-0.363214	0.68052	11.444441
-290.399115	448.588361	-561.849385	394.281708	-0.363214	-0.845405	21742.91208
-347.62132	403.57356	-559.560497	347.740981	-1.126177	-0.082442	22182.37861
-379.665755	348.640243	-591.604932	292.044701	-2.652102	0.68052	22206.03046
-430.021296	280.736559	-627.464181	178.363253	-1.88914	-0.845405	22214.42305
-479.613874	221.225466	-622.123442	94.437352	1.162711	0.68052	22201.45268
-507.843495	146.455117	-571.767901	5.933675	-0.363214	-0.082442	22183.90454
-540.650893	101.440316	-548.116056	-53.577419	0.399749	-0.845405	22234.26008
-562.776812	17.514415	-568.71605	-196.251451	2.688637	1.443483	22222.81564
-543.702744	-59.544822	-529.804951	-303.829196	2.688637	1.443483	22228.15638
-510.132383	-125.92258	-426.042018	-322.140302	1.925674	0.68052	22237.31193
-477.324985	-217.478108	-387.130919	-401.488427	1.162711	-0.845405	22238.83786
-443.754625	-264.018835	-294.812428	-456.421744	-0.363214	1.443483	22215.18601
-395.687973	-340.315109	-223.09393	-513.643949	-1.88914	0.68052	22221.28971
-336.176879	-392.196575	-155.953209	-558.658751	-1.126177	-0.845405	22229.6823
-281.243562	-437.974339	-94.91619	-600.621701	-0.363214	0.68052	22214.42305
-210.288028	-486.040991	7.320816	-651.740205	-1.126177	-0.845405	22223.5786
-137.043605	-540.211346	99.639307	-618.932807	-0.363214	0.68052	22220.52675
-55.406592	-555.470601	169.831879	-623.510583	-2.652102	1.443483	22192.29713
11.734129	-562.337265	247.654078	-634.955024	-1.88914	0.68052	22209.08231
88.793365	-556.996526	300.298507	-612.829105	-1.126177	-0.082442	22219.76379
181.111856	-553.944675	421.609582	-501.436545	-1.126177	-0.082442	22209.08231
240.62295	-513.50765	462.046607	-499.91062	3.4516	0.68052	22221.28971
313.867373	-473.833588	547.498434	-419.03657	0.399749	0.68052	22213.66009
[truncated: 28,725 more rows]
