# Supplementary material for: Dynamic analysis of slant cracked rotor system considering nonlinear oil film force
Source: PLoS One. 2024 Jan 25;19(1):e0294293. doi: 10.1371/journal.pone.0294293 (PMC10810477; doi:10.1371/journal.pone.0294293)
Supplement: S1 File — These data were measured by two eddy current sensors, model WT0150. (ZIP) [file pone.0294293.s001.zip › 2021.3.18 Test data for plain bearings/2021.3.18 (P=0.2Mpa, Z=8.1g Clockwise162°+4.0g)/900.csv]

1024	30720	7	0	3
8	8	8	8	10	10	1
3	3	3	3	1	1	4
2	1	4	3	0	0	0
0	0	0	0	-0.000036	-0.000019	20745.60938
275.647907	369.302378	133.811594	461.818464	-0.822733	-0.353311	22221.28971
267.255317	396.006074	75.063463	470.211054	-0.822733	1.172615	22228.15638
216.899776	424.235695	1.056077	489.285122	-1.585696	0.409652	22210.60823
171.122012	441.783838	-72.188345	495.388824	-0.822733	1.172615	22197.63787
133.736838	463.146795	-132.462402	466.39624	2.229118	0.409652	22206.79342
105.507216	455.517167	-166.795725	506.833265	-0.822733	0.409652	22221.28971
56.677601	479.931975	-196.551271	445.796246	0.703192	0.409652	22212.13416
35.314645	468.487534	-211.047563	516.751781	1.466155	1.935578	22227.39341
-2.070529	471.539385	-231.647557	515.988818	-0.822733	-1.116273	22229.6823
-36.403853	453.991242	-261.403104	491.57401	-0.822733	-0.353311	10944.70046
-69.21125	462.383832	-325.491974	477.840681	-0.059771	0.409652	22.125919
-105.070499	454.754205	-355.247521	468.685128	-0.059771	-0.353311	12.207404
-140.929748	437.206062	-381.951217	463.344389	1.466155	-0.353311	12.207404
-163.81863	422.70977	-385.76603	422.907364	-0.059771	-0.353311	9.918516
-232.485276	424.998658	-394.921583	396.966631	0.703192	0.409652	21489.60845
-252.322307	396.769037	-453.669714	344.322202	1.466155	-0.353311	22205.2675
-256.137121	363.961639	-482.662298	303.885177	-0.059771	-0.353311	22219.76379
-308.018587	341.072757	-445.277124	253.529636	2.229118	-0.353311	22224.34156
-337.774134	304.450545	-471.217857	242.848158	1.466155	1.172615	22216.71194
-366.003755	268.591297	-481.899335	180.285214	3.755043	0.409652	22220.52675
-383.551898	226.628346	-487.240074	129.16671	-0.822733	0.409652	22226.63045
-427.040774	177.035768	-489.528962	62.788952	-2.348659	-0.353311	22196.11194
-444.588917	151.095035	-459.773416	43.714884	-2.348659	1.172615	22188.48232
-450.692619	103.791346	-452.143788	18.537114	-3.111622	-1.879236	22202.21564
-469.003724	71.746911	-455.195639	-50.129533	-2.348659	0.409652	22198.40083
-475.107426	22.917295	-411.706763	-96.67026	-2.348659	-0.353311	22168.64528
-503.337048	-15.993804	-420.862316	-153.892465	-1.585696	1.935578	22199.92676
-491.892607	-56.430829	-395.684546	-211.11467	-0.822733	0.409652	22215.18601
-472.818538	-85.423413	-355.247521	-211.11467	1.466155	-0.353311	22197.63787
-470.52965	-118.230811	-305.654943	-273.677615	-0.059771	-0.353311	22212.89712
-440.774103	-173.927091	-308.706794	-302.670199	-0.822733	-1.116273	22202.21564
-430.092625	-219.704855	-267.506806	-356.840553	-1.585696	-0.353311	22184.6675
-400.337078	-260.904843	-209.521638	-397.277578	-1.585696	0.409652	22204.50453
-360.663016	-278.452986	-180.529054	-432.373864	4.518006	1.935578	22229.6823
-340.825985	-316.601122	-129.410551	-425.507199	2.229118	0.409652	22228.91934
-312.596363	-346.356669	-118.729072	-486.544218	0.703192	-1.116273	22233.49712
-253.08527	-395.186284	-60.743904	-461.366448	1.466155	0.409652	22243.41563
-246.218605	-408.919614	-35.566134	-538.425684	-1.585696	-0.353311	22219.00082
-196.626027	-433.334421	-5.047625	-604.04048	-0.059771	-0.353311	22219.76379
-145.507524	-467.667744	107.870861	-510.196063	-2.348659	0.409652	22228.91934
-95.151983	-486.741813	143.730109	-523.929392	-2.348659	-0.353311	22215.18601
-37.166815	-518.786248	185.69306	-504.855324	-0.059771	1.172615	22221.28971
-24.959412	-508.104769	207.056016	-512.484951	-1.585696	-1.116273	22227.39341
45.23316	-511.919583	293.270806	-476.625703	-1.585696	0.409652	22203.74157
88.722036	-519.54921	307.767098	-530.796057	-2.348659	-0.353311	22200.68972
129.922024	-491.319589	329.893017	-462.892373	-2.348659	1.172615	22206.03046
167.307198	-496.660328	386.35226	-439.240529	-1.585696	-0.353311	22216.71194
212.322	-480.638111	368.041154	-434.662752	-1.585696	-1.116273	22191.53417
243.603472	-466.141819	455.781869	-395.751653	1.466155	0.409652	22228.15638
297.010863	-424.178868	431.367061	-361.418329	-0.822733	-0.353311	22231.97119
319.899745	-402.815912	480.959639	-297.32946	-0.822733	0.409652	22207.55638
352.707143	-366.1937	504.611484	-234.003552	0.703192	1.172615	22220.52675
400.773796	-333.386303	509.952223	-212.640596	-0.059771	0.409652	22229.6823
414.507125	-286.082613	523.685552	-157.707279	2.229118	-0.353311	22209.08231
431.292305	-247.171513	528.263329	-144.736912	1.466155	0.409652	22243.41563
467.151554	-196.815973	500.033707	-105.825813	1.466155	-0.353311	22226.63045
457.233038	-144.934507	502.322596	-54.707309	-0.059771	-0.353311	22207.55638
479.358957	-99.156742	487.826304	13.196374	0.703192	-0.353311	22228.91934
465.625628	-64.823419	487.826304	71.944505	0.703192	0.409652	22218.23786
455.707113	-13.704916	451.204092	103.225977	-0.822733	-1.116273	22179.32676
435.870081	21.39137	456.544831	174.944475	0.703192	0.409652	22216.71194
424.42564	67.932097	411.53003	202.411133	-0.822733	0.409652	22224.34156
418.321939	106.080234	422.974471	251.240748	1.466155	0.409652	22194.58602
388.566392	138.887631	381.774483	262.685189	-3.111622	-1.116273	22188.48232
388.566392	181.613545	310.055986	292.440736	-3.111622	0.409652	22192.29713
353.470106	236.546862	248.256004	331.351836	-2.348659	-0.353311	22174.74899
357.28492	276.220924	200.952314	346.61109	-1.585696	0.409652	22175.51195
341.262702	322.761651	126.181966	363.396271	-0.822733	-0.353311	22195.34898
294.721975	352.517198	102.530121	408.411072	-0.059771	0.409652	22226.63045
290.144199	372.354229	46.070879	435.877731	-0.059771	-0.353311	22221.28971
250.470136	420.420881	46.070879	479.366607	-0.822733	0.409652	22229.6823
203.166447	428.050509	-27.173544	499.203638	-0.059771	-0.353311	22230.44527
142.129428	425.761621	-64.558718	496.91475	0.703192	-1.116273	22219.00082
135.262763	459.331981	-132.462402	485.470309	1.466155	0.409652	22237.31193
85.670185	479.931975	-121.780923	524.381408	2.229118	-0.353311	22254.86007
45.996123	480.694938	-188.921644	506.833265	-0.059771	-0.353311	22231.97119
23.107241	474.591236	-214.862377	499.966601	2.229118	0.409652	22205.2675
-9.700157	460.094944	-288.1068	506.070302	1.466155	-0.353311	22241.12674
-56.240884	454.754205	-294.973465	483.18142	0.703192	-0.353311	386.822108
-84.470505	454.754205	-328.543825	475.551793	-0.059771	1.172615	15.259255
-131.011232	441.020875	-375.847515	478.603644	-1.585696	-0.353311	12.207404
-169.159369	425.761621	-384.240105	420.618476	1.466155	0.409652	9.155553
-190.522326	395.243111	-429.254906	435.877731	-0.059771	-1.116273	6739.249855
-213.411208	382.272745	-467.403043	410.69996	-2.348659	-0.353311	22160.25269
-293.522295	367.776453	-450.617863	312.277767	-1.585696	-0.353311	22177.03787
-299.625997	340.309794	-447.566012	280.996295	-0.822733	-0.353311	22196.87491
-320.988954	320.472763	-473.506745	240.55927	-2.348659	-0.353311	22203.74157
-356.085239	280.798701	-506.314143	199.359282	-1.585696	0.409652	22202.21564
-367.52968	247.22834	-493.343776	122.300046	-1.585696	-0.353311	22211.3712
-378.211159	216.709831	-551.328944	27.692666	-0.059771	1.172615	22208.31935
-412.544482	186.191321	-558.195609	23.877853	-1.585696	0.409652	22203.74157
-435.433364	137.361706	-467.403043	2.514896	-0.822733	-1.116273	22215.94897
-457.559283	94.635793	-451.380826	-2.06288	-0.822733	-0.353311	22221.28971
-495.70742	58.776544	-413.232689	-57.75916	-0.059771	0.409652	22200.68972
-480.448166	19.865444	-402.55121	-121.84803	2.229118	0.409652	22225.86749
-472.055575	-33.541947	-386.528993	-166.099869	1.466155	-0.353311	22231.97119
-465.188911	-54.141941	-358.299372	-205.773931	1.466155	0.409652	22212.89712
-474.344464	-82.371562	-322.440123	-255.366509	1.466155	1.172615	22204.50453
-453.74447	-142.645618	-314.047533	-317.166491	2.99208	2.69854	22213.66009
-436.95929	-183.082644	-292.684576	-330.89982	-0.059771	1.172615	22210.60823
-418.648184	-240.304849	-240.040147	-389.647951	-0.059771	0.409652	22193.06009
-377.448196	-265.482619	-235.462371	-384.307212	-0.822733	-0.353311	22218.23786
-364.47783	-305.156681	-153.825358	-433.136827	1.466155	1.172615	22228.91934
-340.063022	-346.356669	-98.129078	-465.181262	-0.822733	-1.116273	22217.4749
-288.181556	-404.341837	-74.477234	-485.781256	-2.348659	-0.353311	22196.11194
-266.055636	-403.578874	-11.151326	-488.833107	-0.059771	0.409652	22212.13416
-211.122319	-421.88998	2.582003	-567.418268	-1.585696	0.409652	22199.16379
-163.81863	-455.460341	4.107928	-549.107163	-0.059771	-0.353311	22213.66009
-105.070499	-477.58626	96.42642	-520.877541	-0.822733	1.172615	22224.34156
-76.077915	-483.689962	147.544923	-555.973827	0.703192	0.409652	22214.42305
-59.292735	-487.504776	188.744911	-530.796057	-0.822733	-0.353311	22218.23786
30.736868	-507.341807	216.974532	-510.196063	1.466155	0.409652	22232.73415
77.277595	-498.949217	316.92265	-503.329399	-2.348659	-0.353311	22213.66009
109.32203	-521.838099	349.730048	-474.336815	0.703192	1.172615	22223.5786
152.810906	-496.660328	384.826334	-424.744237	2.229118	-0.353311	22241.12674
194.773857	-489.793664	405.426328	-390.410913	2.99208	1.935578	22246.46748
251.996062	-447.06775	452.730018	-394.225727	1.466155	0.409652	22235.02304
283.277534	-442.489974	446.626316	-338.529447	1.466155	1.172615	22243.41563
321.425671	-407.393688	484.774453	-330.136857	-0.822733	0.409652	22235.02304
345.077516	-400.527024	500.79667	-285.885019	-0.822733	0.409652	22221.28971
391.618243	-353.223334	467.22631	-243.159105	-0.822733	-1.879236	22226.63045
416.03305	-317.364085	519.870738	-227.89985	-2.348659	-0.353311	22226.63045
434.344156	-270.823358	530.552217	-154.655428	0.703192	-0.353311	22218.23786
445.025634	-238.015961	526.737403	-127.951732	-2.348659	0.409652	22217.4749
463.33674	-189.949308	519.870738	-81.411005	-1.585696	-0.353311	22206.03046
461.810815	-128.912289	484.774453	-4.351769	-2.348659	0.409652	22191.53417
455.707113	-102.971556	471.804086	34.559331	-3.111622	-1.116273	22205.2675
461.047852	-59.48268	441.285577	104.751903	-1.585696	1.172615	22115.23789
456.470075	4.60619	474.092974	136.033375	-0.059771	0.409652	22189.24528
445.788597	38.17655	389.40411	157.396332	0.703192	0.409652	22204.50453
438.15897	101.502457	402.374477	204.700021	-0.059771	0.409652	22206.03046
409.166386	126.680228	380.248558	242.848158	2.229118	0.409652	22198.40083
393.907131	173.220955	318.448576	280.996295	-0.059771	-0.353311	22212.13416
391.618243	215.183905	299.374508	309.988879	-0.822733	-0.353311	22207.55638
381.699727	262.487595	276.485625	371.788861	-0.822733	0.409652	22185.43046
354.996031	311.31721	235.285638	391.625892	1.466155	-1.879236	22225.10453
338.210851	334.206092	139.152333	438.929582	1.466155	0.409652	22246.46748
297.773826	384.561633	121.60419	434.351805	2.99208	-0.353311	22235.02304
272.596056	397.531999	89.559755	467.922166	0.703192	0.409652	22234.26008
226.055329	417.36903	0.293115	483.944383	0.703192	-0.353311	22239.60082
181.040527	440.257913	-50.825389	510.648079	1.466155	1.172615	22218.23786
138.314614	450.939391	-92.788339	509.885116	0.703192	-0.353311	22219.76379
110.084993	466.961608	-130.173513	506.833265	-0.059771	1.172615	22229.6823
73.462781	471.539385	-156.114246	515.988818	2.229118	0.409652	22225.86749
26.159092	469.250497	-201.892011	510.648079	0.703192	1.172615	22221.28971
-2.070529	463.146795	-255.299402	509.885116	-3.111622	-0.353311	22207.55638
-62.344586	453.991242	-285.817912	493.862899	-0.822733	1.172615	22208.31935
-93.626058	434.917173	-332.358639	450.374023	-2.348659	-0.353311	25.17777
-114.226052	444.072726	-348.380856	470.211054	0.703192	0.409652	14.496292
-144.744561	428.050509	-388.054918	448.085134	-0.059771	-0.353311	9.918516
-185.181586	418.131993	-395.684546	439.692544	2.229118	1.172615	10.681478
-217.988984	401.346813	-428.491943	394.677743	2.229118	1.172615	20262.0014
-249.270456	385.324595	-493.343776	330.588873	1.466155	0.409652	22206.03046
-275.974152	378.457931	-440.699347	309.988879	-0.059771	1.172615	22204.50453
-307.255624	348.702384	-452.143788	284.811109	1.466155	0.409652	22221.28971
-327.855618	314.369061	-457.484527	258.870376	1.466155	-0.353311	22248.75637
-349.981538	273.932036	-471.980819	206.225947	3.755043	0.409652	22228.91934
-373.633382	243.413526	-481.136372	134.50745	-0.059771	0.409652	22228.91934
-422.462998	199.161688	-504.025254	39.137107	-0.059771	-1.116273	22200.68972
-431.61855	169.406141	-437.647496	66.603766	-0.059771	1.172615	22214.42305
-443.062991	110.65801	-439.936385	7.855635	-2.348659	-1.879236	22218.23786
-470.52965	80.902463	-430.780832	-17.322135	1.466155	0.409652	22219.00082
-473.581501	36.650625	-430.017869	-89.040632	1.466155	0.409652	22198.40083
-498.759271	-3.023438	-384.240105	-128.714695	-1.585696	-1.116273	22208.31935
-483.500016	-41.171574	-371.269738	-195.855416	-0.059771	-1.116273	22218.23786
-475.107426	-72.453047	-327.780862	-217.981335	-0.822733	-0.353311	22199.16379
-459.848172	-131.96414	-319.388272	-253.840584	-2.348659	0.409652	22187.71935
-443.062991	-160.956724	-291.158651	-330.89982	-1.585696	-0.353311	22192.29713
-443.825954	-216.653004	-270.558657	-351.499814	-1.585696	0.409652	22164.06751
-404.914855	-242.593737	-249.1957	-414.825721	-3.111622	-1.116273	22183.14158
-384.314861	-288.371501	-204.180899	-404.907205	1.466155	0.409652	22213.66009
-339.300059	-321.941862	-162.980911	-436.188678	2.229118	-0.353311	22230.44527
-294.285258	-352.460371	-136.277215	-479.677554	-0.059771	0.409652	22218.23786
-285.129705	-389.082582	-98.129078	-486.544218	-0.822733	-1.116273	22225.86749
-255.374158	-411.971465	-40.14391	-529.270132	2.229118	1.172615	22229.6823
-189.759363	-429.519608	34.626438	-534.610871	-0.059771	-0.353311	22215.94897
-134.063083	-447.830713	79.641239	-523.929392	3.755043	1.172615	22248.75637
-97.440872	-476.823297	140.678258	-510.196063	-0.822733	-1.116273	22251.04526
-48.611256	-506.578844	110.922712	-514.010877	2.99208	1.935578	21929.83795
1.744284	-518.786248	246.730079	-494.173846	0.703192	-0.353311	22233.49712
55.914639	-518.023285	274.9597	-496.462734	1.466155	0.409652	22241.12674
95.588701	-519.54921	321.500427	-475.86274	-0.059771	-0.353311	22210.60823
120.766471	-508.867732	357.359676	-451.447932	0.703192	0.409652	22222.81564
182.566453	-503.526993	396.270775	-422.455348	-2.348659	-1.116273	22229.6823
232.921993	-466.904782	426.026322	-401.855355	1.466155	0.409652	22214.42305
241.314584	-436.386272	428.31521	-378.966472	1.466155	0.409652	22223.5786
287.092348	-418.075166	472.567049	-362.181292	-2.348659	-0.353311	22209.84527
337.447888	-410.445539	472.567049	-304.196124	-1.585696	1.172615	22199.16379
354.996031	-366.1937	495.455931	-224.848	-3.874584	-1.116273	22205.2675
390.85528	-347.119632	486.300378	-201.959117	-0.059771	-0.353311	22221.28971
406.877497	-290.660389	501.559633	-181.359124	-0.822733	-1.116273	22210.60823
425.951566	-267.008545	515.292962	-160.75913	0.703192	1.935578	22213.66009
439.684895	-217.415967	477.144825	-124.136918	0.703192	0.409652	22195.34898
449.603411	-163.245612	521.396664	-40.211017	0.703192	0.409652	22222.81564
453.418224	-114.415997	506.137409	24.640815	0.703192	0.409652	22217.4749
454.181187	-77.793786	455.018906	42.951921	-0.822733	-0.353311	22212.13416
474.018218	-22.860469	465.700384	111.618567	2.229118	0.409652	22223.5786
459.521926	21.39137	448.152241	185.625953	1.466155	0.409652	22226.63045
440.447858	70.983948	407.715216	223.77409	1.466155	-0.353311	22224.34156
419.084901	120.576526	369.567079	242.848158	-0.822733	-1.116273	22209.84527
433.581193	147.280222	368.041154	290.151848	-0.059771	-0.353311	22205.2675
400.773796	202.976501	316.92265	309.988879	1.466155	0.409652	22149.57122
373.307137	228.917234	276.485625	331.351836	-1.585696	-0.353311	22195.34898
352.707143	264.776483	237.574526	374.840712	-0.059771	0.409652	22199.16379
339.736777	325.813502	185.69306	409.936998	-0.059771	0.409652	22206.79342
316.847895	357.857937	162.804178	425.196252	-0.822733	-0.353311	22231.97119
271.07013	375.40608	76.589388	458.00365	2.99208	1.172615	22216.71194
229.10718	411.265329	47.596804	487.759197	-0.059771	0.409652	22202.21564
181.80349	432.628285	-23.35873	488.522159	-1.585696	-0.353311	22213.66009
152.047943	436.443099	-96.603153	484.707346	-3.874584	-1.116273	22195.34898
123.818322	476.880124	-121.017961	504.544377	1.466155	1.935578	22213.66009
94.825738	478.406049	-146.958694	506.833265	0.703192	-0.353311	22225.86749
45.996123	470.013459	-210.284601	505.30734	0.703192	0.409652	22223.5786
3.27021	493.665304	-233.173483	514.462893	1.466155	1.935578	22220.52675
-18.85571	471.539385	-269.795694	447.322172	2.99208	2.69854	22231.20823
-67.685325	460.094944	-324.729011	448.848097	1.466155	1.172615	1494.644002
-61.581623	467.724571	-344.566042	462.581426	2.99208	1.172615	17.548143
-118.040866	457.806055	-392.632695	467.159203	0.703192	0.409652	10.681478
-167.633443	431.865322	-407.128987	441.981433	0.703192	0.409652	11.444441
-211.885282	399.820887	-394.921583	398.492556	1.466155	-1.116273	9.155553
-238.588978	413.554217	-425.440093	364.922196	2.229118	1.172615	22111.42308
-253.08527	389.902372	-452.143788	335.929612	-0.822733	0.409652	22221.28971
-278.26304	356.332011	-454.432677	284.811109	-1.585696	-0.353311	22206.03046
-317.937103	330.391278	-453.669714	252.766674	-0.059771	0.409652	22221.28971
-345.403761	280.798701	-481.136372	220.722239	0.703192	0.409652	22226.63045
-363.714867	267.828334	-462.825267	183.337065	0.703192	0.409652	22211.3712
-417.122258	200.687613	-538.358578	55.159325	-0.059771	0.409652	22186.95639
-430.092625	173.220955	-545.988205	54.396362	-1.585696	-0.353311	22199.92676
-434.670401	116.761712	-449.091937	52.870437	-3.111622	-1.116273	22188.48232
-459.848172	90.820979	-459.010453	-6.640657	-1.585696	-1.116273	22196.87491
-482.737054	54.96173	-406.366024	-34.870278	0.703192	0.409652	22194.58602
-476.633352	11.472854	-377.37344	-118.796179	0.703192	-1.116273	22188.48232
-478.159277	-12.17899	-421.625279	-148.551726	-0.822733	-0.353311	22206.03046
-472.818538	-54.141941	-352.958633	-213.403558	-0.822733	-1.116273	22195.34898
-470.52965	-112.127109	-335.41049	-265.285025	2.99208	1.172615	22199.16379
-478.92224	-157.14191	-317.862347	-259.944285	0.703192	0.409652	22206.03046
-462.900023	-188.423383	-325.491974	-335.477596	-0.822733	-1.116273	22198.40083
-420.937072	-214.364116	-251.484589	-386.5961	2.229118	1.172615	22206.03046
-385.077823	-257.852992	-204.180899	-398.803504	2.99208	0.409652	22226.63045
-362.188941	-290.660389	-166.032762	-423.218311	-0.059771	0.409652	22244.17859
-324.040804	-341.01593	-112.62537	-479.677554	2.229118	1.172615	22238.83786
-303.440811	-351.697408	-75.240196	-479.677554	1.466155	1.172615	22231.20823
-261.47786	-408.919614	-48.536501	-505.618287	-0.059771	-1.116273	22230.44527
-227.144537	-431.045533	7.159779	-560.551604	1.466155	-0.353311	22227.39341
-178.314922	-456.223303	46.833842	-532.321983	-0.059771	0.409652	22217.4749
-118.803828	-477.58626	115.500488	-517.825691	-0.822733	-0.353311	22226.63045
-82.181617	-508.104769	104.056047	-566.655306	-0.059771	0.409652	22232.73415
-21.144598	-511.919583	191.796762	-531.55902	-0.059771	-1.879236	22215.18601
7.847986	-521.075136	253.596743	-496.462734	-2.348659	-1.116273	22204.50453
56.677601	-528.704763	279.537476	-504.092361	-0.822733	0.409652	22210.60823
107.033142	-500.475142	307.004135	-504.092361	-1.585696	1.172615	22196.87491
152.047943	-508.104769	352.781899	-438.477566	0.703192	-0.353311	22213.66009
198.58867	-482.926999	330.65598	-434.662752	-1.585696	-1.116273	22130.49715
247.418285	-481.401074	430.604098	-398.803504	1.466155	0.409652	22219.00082
264.203466	-443.252937	447.389278	-360.655367	-0.059771	0.409652	22225.10453
318.37382	-417.312204	433.655949	-323.270193	0.703192	-0.353311	22228.91934
342.025665	-402.815912	489.352229	-285.885019	0.703192	0.409652	22215.94897
374.833063	-355.512222	488.589266	-260.707248	0.703192	0.409652	22221.28971
397.721945	-330.334452	495.455931	-235.529478	1.466155	1.935578	22254.09711
425.188603	-276.92706	517.58185	-163.048018	-0.822733	-1.116273	22235.786
454.181187	-228.097445	519.107776	-119.559142	1.466155	1.172615	22228.15638
467.914516	-189.186345	517.58185	-78.359154	0.703192	-0.353311	22221.28971
483.936734	-159.430799	519.870738	12.433412	-1.585696	-0.353311	22226.63045
463.33674	-93.816003	491.641117	19.300076	-0.059771	-0.353311	22205.2675
455.707113	-46.512314	490.878154	87.966723	-0.822733	0.409652	22196.11194
460.284889	-8.364177	471.041123	149.003742	-0.059771	-0.353311	22215.94897
457.996001	43.517289	459.596682	187.151878	1.466155	0.409652	22209.84527
419.084901	69.458022	377.959669	197.070394	1.466155	0.409652	22197.63787
412.981199	125.917265	390.930036	257.34445	-0.822733	-1.116273	22196.87491
396.958982	164.828365	332.181905	266.500003	-1.585696	0.409652	22186.95639
393.907131	203.739464	307.004135	326.011096	-0.822733	-0.353311	22190.7712
353.470106	238.83575	258.937482	351.188867	-2.348659	-0.353311	22183.90454
359.573808	283.087589	217.737495	393.151817	-0.059771	-0.353311	22186.95639
325.240485	334.206092	162.041215	429.774029	0.703192	0.409652	22225.10453
299.299752	374.643117	123.893078	438.929582	-0.059771	-0.353311	22232.73415
266.492354	392.19126	80.404202	467.922166	0.703192	1.172615	22197.63787
219.188664	414.317179	31.574587	497.677712	0.703192	0.409652	22225.10453
200.877559	432.628285	-49.299463	489.285122	2.229118	0.409652	22232.73415
159.677571	457.043093	-127.884625	464.107352	2.229118	-0.353311	22225.10453
122.292397	478.406049	-138.566103	486.233271	1.466155	0.409652	22247.23045
88.722036	482.983826	-149.247582	507.596228	0.703192	1.172615	22244.94156
38.366496	480.694938	-172.899427	518.277706	-0.822733	0.409652	22215.94897
2.507247	475.354198	-227.832744	533.536961	2.229118	0.409652	22232.73415
-31.826076	473.828273	-278.188284	472.499942	-0.822733	0.409652	22233.49712
-66.922362	449.413465	-308.706794	486.233271	0.703192	0.409652	45.777764
-105.833462	448.650503	-338.462341	494.625861	0.703192	-0.353311	12.970367
-140.166785	434.917173	-379.662328	462.581426	-1.585696	0.409652	12.207404
-182.129735	426.524583	-390.343807	416.040699	-2.348659	-1.116273	9.918516
-207.307506	405.924589	-406.366024	419.855513	0.703192	0.409652	17197.94305
-253.08527	387.613484	-430.017869	353.477755	-2.348659	-1.116273	22168.64528
-291.99637	375.40608	-452.143788	326.011096	-2.348659	-0.353311	22196.87491
-299.625997	345.650533	-461.299341	285.574071	-1.585696	-1.116273	22191.53417
-332.433395	299.872769	-494.106739	239.033344	-0.822733	-1.116273	22212.89712
-366.766718	270.880185	-469.691931	197.833357	2.99208	1.935578	22225.86749
-366.003755	227.391309	-514.706733	113.144493	1.466155	1.172615	22201.45268
-405.677817	201.450576	-519.284509	65.840803	-1.585696	0.409652	22210.60823
-436.196327	164.828365	-470.454894	66.603766	0.703192	0.409652	22226.63045
-440.774103	116.761712	-449.8549	18.537114	0.703192	0.409652	22202.97861
-466.714836	84.717277	-439.173422	-24.951762	1.466155	0.409652	22198.40083
-467.477799	32.835811	-423.914167	-83.699893	2.229118	0.409652	22235.02304
-477.396315	12.235817	-461.299341	-153.892465	2.229118	1.172615	22217.4749
-469.003724	-19.045655	-354.484558	-156.181353	2.229118	-0.353311	22222.81564
-459.085209	-63.297494	-324.729011	-221.796149	1.466155	1.172615	22226.63045
-462.900023	-118.993774	-314.810496	-269.099838	0.703192	-0.353311	22202.97861
-458.322246	-154.09006	-295.736427	-294.277609	0.703192	1.172615	22200.68972
-440.01114	-200.630786	-279.71421	-337.766485	2.229118	1.935578	22209.08231
-403.388929	-233.438184	-245.380887	-374.388696	-0.059771	0.409652	22197.63787
-385.840786	-286.082613	-179.003129	-398.803504	-0.059771	0.409652	22221.28971
-363.714867	-328.808526	-156.877209	-443.818305	-1.585696	0.409652	22230.44527
-308.018587	-353.223334	-117.203147	-464.418299	-0.059771	1.172615	22198.40083
-297.337109	-380.689992	-100.417967	-520.114579	-2.348659	-0.353311	22198.40083
-232.485276	-415.023316	-72.951308	-549.107163	-0.059771	1.172615	22215.18601
-195.100102	-441.727011	29.285699	-527.744206	0.703192	0.409652	22213.66009
-147.796412	-467.667744	66.670873	-523.16643	-0.822733	1.172615	22208.31935
-100.492723	-490.556626	92.611606	-524.692355	1.466155	-0.353311	22229.6823
-75.314952	-488.267738	147.544923	-536.136796	3.755043	1.935578	22226.63045
1.744284	-512.682546	220.026383	-503.329399	-0.059771	-1.116273	22218.23786
39.892421	-506.578844	256.648594	-493.410883	1.466155	0.409652	22226.63045
72.699819	-516.49736	326.841166	-500.277548	-0.822733	1.172615	22228.15638
148.23313	-503.526993	356.596713	-480.440516	1.466155	-0.353311	22229.6823
172.647937	-486.741813	407.715216	-404.907205	3.755043	0.409652	22251.80822
229.10718	-469.956633	411.53003	-414.062758	-1.585696	-0.353311	22245.70452
232.921993	-457.749229	462.648533	-404.907205	-0.059771	0.409652	22225.10453
269.544205	-418.838129	491.641117	-334.714634	0.703192	0.409652	22236.54897
318.37382	-412.734427	493.930005	-320.981304	1.466155	1.172615	22236.54897
357.28492	-376.112216	491.641117	-259.181323	-2.348659	0.409652	22211.3712
371.018249	-341.778893	492.40408	-208.062819	-0.822733	0.409652	22207.55638
409.166386	-305.919644	522.922589	-159.996167	-0.059771	0.409652	22229.6823
419.084901	-265.482619	487.826304	-171.440608	-1.585696	-0.353311	22196.87491
447.314523	-218.941892	519.107776	-132.529508	-0.822733	0.409652	22199.92676
440.447858	-166.297463	505.374446	-37.159166	0.703192	1.172615	22207.55638
475.544144	-125.860438	436.7078	-38.685092	-1.585696	-0.353311	22190.00824
476.307107	-85.423413	467.989272	31.50748	-3.111622	-0.353311	22161.77862
441.210821	-43.460463	462.648533	136.033375	-0.822733	-0.353311	22209.84527
445.788597	2.317302	465.700384	172.655586	2.229118	1.172615	22209.84527
434.344156	56.487656	416.870769	188.677804	-0.059771	-1.116273	22207.55638
427.477491	89.295054	410.767067	226.825941	-0.059771	0.409652	22210.60823
422.136752	141.939482	363.463377	273.366668	0.703192	-0.353311	22207.55638
378.647876	199.161688	323.026352	284.811109	1.466155	1.172615	22190.7712
381.699727	221.287607	284.115253	316.092581	0.703192	-0.353311	22186.95639
367.203435	254.857967	242.915265	344.322202	0.703192	0.409652	22225.86749
351.94418	300.635732	197.137501	364.922196	0.703192	-0.353311	22234.26008
325.240485	360.146825	129.233817	347.374053	0.703192	-0.353311	22244.94156
286.329385	385.324595	117.789376	449.61106	2.229118	1.935578	22245.70452
251.233099	412.791254	62.093096	484.707346	-0.059771	0.409652	22222.81564
221.477552	413.554217	-40.906873	503.781414	0.703192	-1.116273	22225.10453
161.203496	451.702354	-79.817973	494.625861	-1.585696	-0.353311	22228.15638
134.4998	456.28013	-100.417967	520.566594	-1.585696	-0.353311	22214.42305
84.907223	481.4579	-140.092029	509.885116	-0.822733	0.409652	22224.34156
58.203527	484.509751	-169.084613	511.411042	-0.059771	0.409652	22229.6823
2.507247	466.961608	-233.173483	510.648079	-1.585696	-1.116273	22193.06009
-19.618672	441.783838	-339.225303	430.536991	-1.585696	0.409652	22200.68972
-55.477921	453.991242	-326.254937	403.833296	-1.585696	-0.353311	2362.132633
-87.522356	447.88754	-327.780862	428.248103	-1.585696	0.409652	16.022217
-124.144567	431.865322	-351.432707	473.262905	-0.822733	0.409652	13.733329
-153.900114	437.206062	-393.395658	458.00365	-0.822733	-0.353311	9.918516
-198.914916	407.450515	-392.632695	385.52219	1.466155	0.409652	11.444441
-224.092686	393.717186	-431.543794	386.285153	-0.059771	1.172615	21934.41572
-259.951935	391.428297	-440.699347	348.137016	0.703192	1.172615	22214.42305
-273.685264	364.724602	-447.566012	284.048146	0.703192	0.409652	22215.18601
-311.070438	330.391278	-484.951186	255.818525	3.755043	-0.353311	22238.07489
-346.929687	284.613514	-503.262292	207.751872	2.229118	0.409652	22244.94156
-374.396345	272.40611	-525.388211	120.77412	0.703192	0.409652	22222.81564
-388.129674	213.65798	-529.965987	66.603766	0.703192	-0.353311	22186.95639
-413.307445	183.13947	-528.440062	78.81117	-1.585696	-1.879236	22230.44527
-426.277811	148.806147	-459.010453	58.974139	-0.822733	0.409652	22226.63045
-441.537066	99.976532	-430.780832	12.433412	-0.822733	-0.353311	22211.3712
-475.870389	64.117283	-436.121571	-55.470272	-0.059771	0.409652	22213.66009
-497.996308	38.939513	-401.788248	-102.773962	-0.822733	-0.353311	22218.23786
-478.92224	4.60619	-401.025285	-153.892465	-0.822733	0.409652	22190.00824
-473.581501	-61.771568	-390.343807	-198.144304	-1.585696	-0.353311	22199.92676
-467.477799	-101.445631	-337.699378	-229.425776	-0.822733	1.172615	22193.82305
-462.900023	-144.934507	-351.432707	-324.796118	-0.059771	1.935578	22177.03787
-427.803737	-202.156712	-377.37344	-370.573882	-3.111622	-1.116273	22170.17121
-414.070407	-237.252998	-269.032731	-421.692386	-0.822733	-0.353311	22202.97861
-399.574115	-262.430768	-201.129048	-396.514615	-1.585696	-0.353311	22196.11194
-369.055606	-306.682607	-171.373501	-419.403497	-1.585696	0.409652	22223.5786
-325.56673	-312.023346	-137.803141	-446.107193	1.466155	1.172615	22234.26008
-303.440811	-351.697408	-88.210563	-461.366448	0.703192	1.172615	22215.18601
-282.840817	-382.978881	-39.380948	-496.462734	-0.059771	-1.116273	22221.28971
-234.774164	-416.549241	-19.543917	-535.373833	1.466155	0.409652	22231.20823
-169.159369	-443.252937	23.181997	-549.870125	2.99208	-0.353311	22244.17859
-132.537158	-456.986266	92.611606	-518.588653	2.229118	0.409652	22241.88971
-91.33717	-508.104769	101.004196	-536.899759	2.99208	-0.353311	22231.20823
-20.381635	-500.475142	204.004165	-520.877541	2.229118	0.409652	22236.54897
23.870204	-518.023285	254.359706	-475.86274	0.703192	0.409652	22225.86749
60.492415	-499.712179	304.715247	-490.359032	-0.059771	0.409652	22225.86749
100.166477	-519.54921	325.315241	-475.099777	-0.822733	-0.353311	22225.10453
149.759055	-521.838099	356.596713	-445.344231	0.703192	0.409652	22219.00082
190.19608	-478.349223	400.848552	-422.455348	-0.059771	0.409652	22228.91934
225.292366	-462.327005	416.870769	-394.98869	-0.059771	0.409652	22231.20823
264.203466	-456.223303	450.441129	-350.736851	-3.111622	0.409652	22195.34898
291.670124	-419.601092	464.174459	-350.736851	-0.822733	-1.116273	22204.50453
316.084932	-405.1048	443.574465	-378.20351	-0.059771	-0.353311	22213.66009
368.729361	-363.141849	493.930005	-266.047987	-3.111622	-1.879236	22204.50453
404.588609	-324.993713	498.507782	-198.144304	-3.874584	-0.353311	22212.13416
417.558976	-287.608538	519.870738	-163.810981	0.703192	-0.353311	22231.20823
449.603411	-248.697439	505.374446	-126.425806	0.703192	1.935578	22192.29713
448.840448	-205.971526	516.818888	-88.27767	0.703192	-1.116273	22220.52675
473.255256	-151.038209	522.159627	-11.218433	-0.822733	-0.353311	22228.91934
454.94415	-104.497482	480.959639	13.196374	-0.822733	-0.353311	22135.07492
467.151554	-59.48268	493.167043	71.944505	0.703192	0.409652	22211.3712
465.625628	0.791376	450.441129	112.38153	3.755043	0.409652	22231.97119
457.233038	9.946929	392.455961	175.707437	-0.059771	-0.353311	22206.79342
431.292305	103.791346	400.848552	161.974108	2.229118	-0.353311	22199.92676
419.847864	128.969116	402.374477	263.448152	1.466155	0.409652	22225.86749
409.166386	171.695029	350.493011	289.388885	-0.059771	0.409652	21436.20106
387.803429	216.709831	316.159688	305.411103	-0.059771	0.409652	22183.90454
358.047882	251.806117	281.826365	356.529606	-1.585696	-0.353311	22209.84527
364.914547	273.169073	234.522675	374.840712	1.466155	-0.353311	22213.66009
334.396037	318.946837	179.589358	425.196252	-0.822733	0.409652	22217.4749
306.929379	359.383862	136.863445	450.374023	-0.059771	-1.879236	22227.39341
274.884944	387.613484	78.115314	466.39624	-2.348659	0.409652	22206.79342
225.292366	406.687552	-3.521699	459.529575	-0.822733	-0.353311	22200.68972
195.536819	435.680136	-95.077227	454.188836	-3.111622	-0.353311	22205.2675
158.914608	463.909757	-146.958694	474.025867	-0.822733	0.409652	22219.76379
121.529434	470.776422	-108.810557	513.69993	-0.059771	1.172615	22212.89712
68.885005	477.643087	-147.721656	508.359191	1.466155	0.409652	22226.63045
39.129458	479.169012	-181.292017	523.618445	-0.059771	-1.116273	22229.6823
-4.359418	479.169012	-232.41052	509.122153	-2.348659	-0.353311	22213.66009
-34.877927	460.094944	-257.58829	505.30734	0.703192	0.409652	22223.5786
-45.559405	459.331981	-306.417906	492.336973	-1.585696	0.409652	57.222205
-89.048281	460.857906	-332.358639	487.759197	2.229118	1.172615	14.496292
-122.618642	450.939391	-378.899366	480.129569	1.466155	0.409652	10.681478
-179.840847	419.657919	-426.203055	403.833296	1.466155	0.409652	11.444441
-210.359357	421.946807	-421.625279	387.048115	0.703192	1.935578	15489.66949
-238.588978	403.635701	-435.358608	381.707376	-0.822733	-0.353311	22185.43046
-279.026003	376.932005	-444.514161	336.692575	-1.585696	0.409652	22215.94897
-297.337109	344.88757	-455.958602	283.285183	-0.822733	-1.116273	22206.79342
-337.774134	316.657949	-475.03267	265.73704	0.703192	0.409652	22214.42305
-363.714867	293.006104	-465.114155	214.618537	-0.822733	0.409652	22223.5786
-372.107457	251.043154	-489.528962	136.033375	-0.059771	-0.353311	22191.53417
-404.914855	196.109837	-495.632664	95.59635	-1.585696	-0.353311	22185.43046
-430.855588	158.724663	-459.010453	78.81117	-3.111622	0.409652	22202.97861
-454.507432	114.472824	-466.64008	-7.40362	-0.822733	0.409652	22195.34898
-482.737054	61.828395	-444.514161	-41.736943	-2.348659	0.409652	22177.80084
-471.292613	54.198768	-447.566012	-112.692477	0.703192	0.409652	22201.45268
-480.448166	10.709892	-419.336391	-116.507291	3.755043	1.935578	22223.5786
-478.159277	-19.808618	-394.15862	-155.41839	1.466155	1.172615	22199.16379
-481.974091	-67.112308	-349.143819	-205.010968	2.99208	1.172615	22212.89712
-462.900023	-116.704885	-327.017899	-243.159105	-0.059771	-0.353311	22225.10453
-456.033358	-164.771538	-335.41049	-311.062789	0.703192	0.409652	22178.5638
-428.566699	-189.186345	-290.395688	-341.581298	2.229118	-0.353311	22211.3712
-411.781519	-230.386333	-251.484589	-381.255361	2.229118	-0.353311	22225.10453
-385.077823	-273.875209	-217.151265	-396.514615	0.703192	-0.353311	22228.91934
-351.507463	-307.44557	-196.551271	-436.188678	0.703192	0.409652	22231.97119
-324.803767	-327.282601	-108.047594	-459.840523	2.229118	1.172615	22244.94156
-289.707481	-382.215918	-88.973526	-471.284964	-0.822733	-0.353311	22215.94897
-250.796382	-405.867763	-44.721687	-498.751622	0.703192	1.172615	22222.81564
-205.018618	-448.593676	33.863475	-527.744206	-0.822733	-0.353311	22229.6823
-146.270487	-438.67516	54.463469	-523.929392	0.703192	1.172615	22222.05268
-118.803828	-491.319589	130.759743	-557.499753	2.229118	1.172615	22222.81564
-59.292735	-503.526993	158.989364	-538.425684	-0.822733	0.409652	22228.15638
-18.85571	-520.312173	224.604159	-498.751622	-1.585696	-0.353311	22201.45268
30.736868	-520.312173	220.026383	-542.240498	-1.585696	1.172615	22200.68972
88.722036	-511.919583	282.589327	-508.670138	-1.585696	0.409652	22208.31935
120.766471	-498.186254	313.107837	-485.781256	-1.585696	-0.353311	22214.42305
142.129428	-510.393658	364.989303	-427.033125	-0.822733	-0.353311	22210.60823
210.796074	-480.638111	410.767067	-428.55905	-0.822733	1.172615	22229.6823
250.470136	-446.304788	445.863353	-388.884988	0.703192	0.409652	22229.6823
276.410869	-436.386272	451.967055	-344.633149	0.703192	0.409652	22218.23786
329.055298	-406.630725	478.670751	-326.322044	0.703192	-0.353311	22228.15638
351.94418	-381.452955	493.167043	-275.966503	-0.059771	0.409652	22231.97119
376.358988	-347.119632	499.270745	-219.50726	3.755043	-0.353311	22234.26008
412.218237	-315.83816	530.552217	-200.433192	1.466155	0.409652	22244.17859
438.15897	-259.378917	450.441129	-208.062819	1.466155	0.409652	22208.31935
432.055268	-226.57152	464.937421	-114.218403	1.466155	0.409652	22212.13416
484.699697	-190.712271	509.18926	-85.225819	0.703192	-0.353311	22227.39341
464.099703	-136.541917	504.611484	-17.322135	1.466155	0.409652	22219.00082
480.884883	-93.053041	483.248527	49.055623	1.466155	1.172615	22199.16379
461.047852	-38.119724	487.826304	111.618567	-0.822733	-0.353311	22215.18601
460.284889	15.287668	477.144825	150.529667	0.703192	0.409652	22223.5786
445.788597	50.383954	444.337428	181.811139	-3.111622	-1.879236	22184.6675
412.218237	80.139501	422.974471	234.455568	-2.348659	-1.116273	22184.6675
416.796013	144.991333	360.411526	251.240748	-3.874584	-1.116273	22164.83047
381.699727	179.324657	325.315241	262.685189	-2.348659	-0.353311	22173.98602
366.440472	237.309825	246.730079	266.500003	-0.059771	1.172615	22175.51195
353.470106	257.146856	152.885662	286.337034	-1.585696	0.409652	22196.87491
343.55159	299.872769	191.033799	393.151817	-0.822733	-1.116273	22225.10453
316.847895	352.517198	142.204184	416.040699	-1.585696	0.409652	22220.52675
287.092348	370.065341	110.922712	451.899948	0.703192	0.409652	22219.00082
238.262733	394.480148	76.589388	466.39624	1.466155	1.935578	22227.39341
207.744223	429.576434	4.107928	471.736979	-0.059771	0.409652	22218.23786
181.040527	466.961608	-76.003159	493.099936	2.229118	0.409652	22244.94156
152.810906	476.880124	-101.943892	511.411042	1.466155	-0.353311	22252.57118
86.433148	460.857906	-153.825358	500.729563	0.703192	-0.353311	22230.44527
58.203527	489.85049	-203.417936	500.729563	-0.822733	-1.116273	22222.05268
39.892421	482.983826	-242.329036	475.551793	1.466155	-0.353311	22240.36378
-6.648306	468.487534	-252.247551	499.203638	0.703192	-0.353311	22215.94897
-51.663107	453.991242	-297.262353	458.00365	-0.059771	-1.116273	2171.391949
-69.21125	460.857906	-325.491974	506.070302	-0.822733	1.935578	18.311106
-130.248269	447.88754	-373.558626	480.129569	-0.059771	-0.353311	9.918516
-140.929748	456.28013	-354.484558	460.292538	-0.822733	-0.353311	10.681478
-178.314922	414.317179	-422.388242	418.329588	-0.822733	0.409652	9.918516
-233.248239	383.79867	-423.151204	387.811078	-1.585696	1.172615	21810.0528
-257.663046	380.746819	-452.143788	361.870345	-0.059771	-0.353311	22187.71935
-284.366742	363.198676	-479.610447	279.47037	-2.348659	-1.116273	22200.68972
-314.885252	313.606098	-479.610447	245.900009	-1.585696	-0.353311	22196.87491
-352.270426	309.028322	-549.040056	194.781506	-0.059771	0.409652	22212.89712
-365.240792	270.117222	-513.180807	109.329679	-0.059771	0.409652	22206.03046
-384.314861	224.339458	-494.106739	43.714884	-0.059771	-0.353311	22204.50453
-421.700035	193.820949	-484.188223	91.781536	-0.059771	-0.353311	22219.76379
-428.566699	149.56911	-442.988235	46.766735	-3.874584	0.409652	22219.00082
-456.796321	101.502457	-440.699347	-6.640657	-0.822733	0.409652	22190.00824
-466.714836	71.746911	-427.728981	-56.233235	2.229118	0.409652	22217.4749
-467.477799	35.124699	-407.89195	-118.796179	2.99208	-1.116273	22229.6823
-468.240762	2.317302	-394.921583	-153.129502	2.229118	1.172615	22209.08231
-494.944458	-37.356761	-365.166036	-225.610962	1.466155	-0.353311	22203.74157
-462.13706	-87.712301	-360.58826	-282.070205	1.466155	-1.116273	22175.51195
-451.455582	-123.57155	-339.988266	-275.20354	-0.059771	-0.353311	22206.03046
-446.877805	-165.534501	-281.240135	-338.529447	0.703192	1.172615	22193.06009
-427.803737	-216.653004	-246.906812	-347.685	-0.059771	1.935578	22214.42305
-402.625966	-242.593737	-230.121632	-385.833137	0.703192	0.409652	22228.91934
-379.737084	-283.793725	-166.032762	-408.722019	-2.348659	-1.116273	22213.66009
-332.433395	-326.519638	-154.588321	-442.29238	-0.822733	-1.116273	22206.03046
-311.833401	-369.245551	-102.706855	-480.440516	-3.874584	-0.353311	22208.31935
-270.633413	-392.134433	-67.610569	-509.4331	-1.585696	-0.353311	22199.92676
-235.537127	-431.045533	-38.617985	-555.210865	-1.585696	1.172615	22212.89712
-178.314922	-456.986266	-0.469848	-575.047896	-3.874584	-0.353311	22220.52675
-154.663077	-469.956633	70.485686	-580.388635	0.703192	1.172615	22215.18601
-91.33717	-493.608477	82.69309	-580.388635	0.703192	0.409652	22224.34156
-41.744592	-503.526993	143.730109	-533.847908	-0.822733	1.172615	22231.20823
21.581315	-506.578844	232.233787	-503.329399	0.703192	1.172615	22214.42305
58.966489	-524.126987	284.878216	-465.944224	-0.822733	0.409652	22222.05268
109.32203	-509.630695	340.574495	-471.284964	2.99208	-0.353311	22247.23045
147.470167	-507.341807	374.144856	-440.003491	2.229118	-1.116273	22242.65267
187.907192	-477.58626	399.322626	-414.062758	0.703192	-0.353311	22233.49712
239.025695	-477.58626	419.92262	-427.033125	1.466155	-0.353311	22240.36378
261.151615	-424.941831	417.633732	-375.914621	0.703192	0.409652	22232.73415
298.536789	-440.201086	474.092974	-352.262777	0.703192	0.409652	22222.05268
323.714559	-408.156651	465.700384	-320.218342	-0.059771	1.172615	22228.15638
366.440472	-360.089998	511.478148	-261.470211	-0.059771	-1.116273	22173.98602
399.24787	-323.467787	531.31518	-211.11467	-0.822733	1.172615	22217.4749
431.292305	-288.371501	536.655919	-147.0258	-0.822733	-1.116273	22217.4749
438.921932	-250.223364	509.18926	-118.796179	1.466155	1.172615	22217.4749
442.736746	-207.497451	518.344813	-81.411005	-0.822733	0.409652	22190.7712
461.810815	-163.245612	519.107776	-23.425837	-2.348659	0.409652	22200.68972
455.707113	-122.808587	487.063341	2.514896	1.466155	0.409652	22161.01566
467.151554	-73.978972	463.411496	78.048207	-0.822733	0.409652	22186.95639
446.55156	-23.623432	388.641148	127.640785	1.466155	-0.353311	22206.79342
455.707113	26.732109	442.811502	155.107443	-0.059771	-0.353311	22209.84527
433.581193	73.272836	402.374477	179.522251	-0.822733	0.409652	22199.92676
426.714529	123.628377	413.818918	259.633338	0.703192	0.409652	22214.42305
419.847864	167.880215	363.463377	284.048146	-0.059771	0.409652	22215.18601
384.751578	189.243172	309.293023	308.462954	-0.059771	-1.116273	22178.5638
369.492323	247.991303	293.270806	360.34442	0.703192	0.409652	22222.81564
352.707143	280.035738	247.493041	374.840712	1.466155	-0.353311	22246.46748
342.025665	317.420912	176.537507	415.277737	2.99208	1.935578	22235.02304
306.929379	361.672751	130.759743	451.899948	-0.059771	-0.353311	22231.20823
269.544205	397.531999	91.848643	464.870315	-0.059771	0.409652	22238.07489
233.684956	407.450515	48.359767	493.099936	-0.059771	0.409652	22219.76379
182.566453	425.761621	-19.543917	499.966601	-0.059771	0.409652	22219.76379
158.914608	458.569018	-82.869824	510.648079	-0.822733	-1.116273	22229.6823
123.818322	468.487534	-121.017961	533.536961	0.703192	1.172615	22223.5786
85.670185	469.250497	-162.980911	515.988818	-0.059771	0.409652	22166.3564
45.996123	453.991242	-188.158681	512.936967	-0.822733	-0.353311	22209.08231
22.344278	470.013459	-237.751259	510.648079	-3.874584	-1.879236	22201.45268
-26.485337	463.909757	-302.603092	486.996234	-1.585696	0.409652	22201.45268
-54.714958	447.88754	-301.840129	496.151787	-0.822733	0.409652	156.407361
-98.966797	447.124577	-331.595676	466.39624	-0.822733	-0.353311	13.733329
-131.774195	435.680136	-355.247521	444.270321	2.229118	1.172615	12.207404
-176.788996	424.235695	-398.736397	396.966631	-0.059771	-1.116273	9.155553
-193.574176	405.161627	-425.440093	358.818494	-0.059771	1.935578	837.733085
-231.722313	392.954223	-428.491943	369.499972	-0.822733	-0.353311	22109.13419
-266.818599	385.324595	-417.047502	342.796277	-0.822733	-0.353311	22206.03046
-278.26304	365.487564	-432.306757	287.86296	-0.059771	-1.116273	22245.70452
-337.774134	328.10239	-465.877118	271.077779	2.229118	1.172615	22231.97119
-346.929687	289.191291	-494.869702	191.729655	1.466155	0.409652	22221.28971
-375.922271	246.465377	-484.188223	122.300046	0.703192	0.409652	22195.34898
-391.944488	224.339458	-484.951186	110.092642	0.703192	-0.353311	22215.18601
-433.907439	167.880215	-474.269708	76.522282	1.466155	0.409652	22215.18601
-442.300029	119.813563	-473.506745	32.270443	-1.585696	-0.353311	22204.50453
-458.322246	90.820979	-452.143788	-34.107315	-0.059771	-0.353311	22198.40083
-491.129644	55.724693	-406.366024	-40.97398	-0.059771	0.409652	22213.66009
-492.655569	16.050631	-416.28454	-105.825813	-0.059771	-0.353311	22220.52675
-476.633352	-13.704916	-397.973434	-143.210987	0.703192	1.172615	22189.24528
-470.52965	-72.453047	-364.403074	-217.218372	-2.348659	-0.353311	22185.43046
-465.951874	-115.17896	-346.854931	-285.885019	-2.348659	-0.353311	22195.34898
-485.025942	-128.912289	-302.603092	-320.981304	-2.348659	-0.353311	22155.67492
-435.433364	-183.082644	-307.943831	-380.492398	-1.585696	0.409652	22184.6675
-412.544482	-241.067812	-236.988297	-384.307212	1.466155	0.409652	22219.00082
-378.974122	-256.327066	-211.047563	-418.640535	-0.822733	0.409652	22226.63045
-343.114873	-305.156681	-209.521638	-455.262746	-0.059771	0.409652	22183.90454
-323.277842	-337.201116	-127.121662	-469.759038	2.229118	-0.353311	22228.91934
-294.285258	-366.1937	-83.632786	-476.625703	-0.822733	-1.116273	22228.91934
-246.218605	-392.134433	-13.440215	-517.062728	-0.059771	-0.353311	22216.71194
-201.966767	-426.467757	3.344966	-508.670138	1.466155	-0.353311	22251.04526
-174.500108	-443.252937	65.90791	-513.247914	2.229118	1.935578	22250.2823
-116.51494	-462.327005	126.944929	-542.240498	2.229118	0.409652	22235.02304
-76.077915	-500.475142	149.070848	-544.529386	1.466155	1.935578	22238.83786
-16.566821	-495.134403	197.900464	-523.16643	0.703192	0.409652	22237.31193
29.973905	-505.815881	253.596743	-501.803473	-0.822733	0.409652	22213.66009
58.203527	-508.867732	297.085619	-496.462734	-1.585696	-1.116273	22223.5786
113.899807	-513.445509	320.737464	-454.499783	-0.822733	-0.353311	22230.44527
160.440533	-496.660328	374.144856	-443.055342	-1.585696	-1.116273	22215.18601
195.536819	-482.926999	402.374477	-399.566466	-0.059771	0.409652	22224.34156
216.899776	-468.430707	456.544831	-363.707218	-0.822733	-0.353311	22211.3712
278.699758	-448.593676	439.759651	-370.573882	-3.111622	-1.116273	22190.7712
306.929379	-418.838129	477.144825	-323.270193	-2.348659	-0.353311	22205.2675
348.129367	-392.897396	489.352229	-291.98872	-0.059771	1.172615	22220.52675
385.514541	-358.564073	477.907788	-243.159105	-0.059771	-0.353311	22204.50453
405.351572	-311.260383	471.804086	-231.714664	1.466155	0.409652	22210.60823
430.529342	-271.586321	473.330012	-194.32949	1.466155	1.172615	22195.34898
441.210821	-245.645588	528.263329	-142.448024	-0.059771	-1.116273	22216.71194
451.129336	-193.001159	519.870738	-76.833229	0.703192	0.409652	22219.76379
477.070069	-132.727103	500.033707	-37.922129	0.703192	-0.353311	22046.57124
470.966367	-83.134525	480.959639	51.344511	0.703192	-0.353311	22225.86749
480.12192	-38.119724	448.915204	114.670418	1.466155	0.409652	22227.39341
473.255256	0.791376	446.626316	126.114859	1.466155	0.409652	22227.39341
445.788597	41.991364	407.715216	175.707437	2.229118	-1.116273	22202.97861
441.973783	99.976532	410.004104	228.351866	0.703192	1.172615	22204.50453
419.084901	143.465408	385.589297	264.974078	2.99208	1.172615	22195.34898
406.114535	157.9617	314.633762	280.996295	-0.059771	0.409652	22195.34898
374.833063	236.546862	303.952284	334.403687	0.703192	-0.353311	22199.16379
355.758994	260.198707	258.17452	367.211084	-0.822733	-0.353311	22218.23786
325.240485	283.087589	210.107867	410.69996	-0.822733	-0.353311	22231.97119
319.136783	342.598682	160.515289	438.929582	-1.585696	-0.353311	22215.94897
278.699758	361.672751	118.552339	448.085134	-1.585696	0.409652	22203.74157
268.018279	399.057925	46.070879	477.840681	-0.822733	0.409652	22215.94897
212.322	421.946807	-33.277246	460.292538	0.703192	1.172615	22199.16379
196.299782	434.917173	-64.558718	483.18142	-0.822733	0.409652	22212.89712
147.470167	453.991242	-117.96611	468.685128	1.466155	0.409652	22229.6823
100.92944	478.406049	-121.017961	477.077718	-0.059771	-1.116273	22214.42305
66.596117	482.220863	-171.373501	510.648079	-0.822733	0.409652	22222.05268
14.714651	485.272714	-243.854961	400.781445	-0.059771	-1.116273	22229.6823
-16.566821	466.198646	-276.662359	487.759197	1.466155	0.409652	22215.94897
-37.166815	463.909757	-279.71421	499.203638	-0.059771	1.172615	22221.28971
-59.292735	450.176428	-285.817912	503.018451	2.99208	0.409652	25.940733
-100.492723	456.28013	-316.336421	480.129569	3.755043	1.172615	13.733329
-128.722344	424.998658	-381.951217	464.870315	2.229118	1.172615	11.444441
-178.314922	428.050509	-413.995651	416.040699	-0.059771	0.409652	11.444441
-217.226021	412.028291	-420.099353	391.625892	0.703192	1.935578	21250.80111
-244.69268	392.19126	-438.410459	377.892563	0.703192	-1.116273	22195.34898
-287.418593	361.672751	-428.491943	308.462954	-0.822733	1.172615	22219.00082
-298.100071	336.49498	-432.306757	276.418519	0.703192	0.409652	22215.18601
-321.751916	299.872769	-488.766	231.403717	1.466155	1.172615	22212.13416
-368.292643	273.932036	-481.136372	142.137077	-0.059771	-0.353311	22195.34898
-396.522264	226.628346	-491.817851	123.825971	-4.637547	-0.353311	22195.34898
-415.596333	183.902433	-496.395627	81.863021	-3.111622	-1.116273	22193.06009
-440.01114	152.620961	-459.010453	57.448213	-1.585696	1.172615	22196.87491
-431.61855	93.109867	-463.588229	31.50748	-0.822733	0.409652	22196.11194
-457.559283	65.643209	-426.966018	-26.477688	1.466155	1.172615	22192.29713
-472.055575	41.991364	-420.862316	-106.588775	-0.059771	1.935578	22209.84527
-465.951874	7.658041	-409.417875	-128.714695	-0.059771	-0.353311	22193.06009
-492.655569	-46.512314	-386.528993	-193.566527	1.466155	0.409652	22196.87491
-488.840756	-87.712301	-346.091968	-236.292441	-0.822733	-1.116273	22210.60823
-462.900023	-133.490066	-336.173452	-295.803534	-0.822733	-0.353311	22206.03046
-440.01114	-162.48265	-296.49939	-295.040571	1.466155	-0.353311	22207.55638
-422.462998	-209.786339	-267.506806	-348.447963	5.280969	1.172615	22228.15638
-404.151892	-254.038178	-211.810526	-359.129441	-0.059771	-1.116273	22243.41563
-382.025972	-269.297433	-204.943862	-394.98869	0.703192	1.172615	22224.34156
-358.374128	-326.519638	-133.988327	-433.899789	0.703192	-0.353311	22232.73415
-322.514879	-347.882595	-93.551302	-474.336815	0.703192	1.172615	22234.26008
-271.396376	-377.638141	-75.240196	-517.825691	-3.874584	-1.879236	22212.13416
-241.640829	-405.1048	-34.803171	-519.351616	1.466155	1.935578	22223.5786
-189.759363	-434.097384	21.656071	-534.610871	0.703192	0.409652	22231.20823
-124.90753	-473.771446	19.367183	-589.544188	3.755043	1.935578	22169.40825
-87.522356	-489.030701	116.263451	-546.055312	0.703192	-1.116273	22215.94897
-39.455704	-516.49736	186.456022	-519.351616	-3.111622	0.409652	22206.79342
7.847986	-518.786248	252.070818	-497.988659	-0.822733	0.409652	22209.08231
14.714651	-517.260322	290.981917	-517.825691	0.703192	0.409652	22201.45268
93.299813	-504.289956	320.737464	-505.618287	-0.822733	-0.353311	22215.94897
134.4998	-508.104769	362.700415	-444.581268	2.229118	0.409652	22226.63045
183.329416	-498.949217	374.907818	-418.640535	1.466155	1.172615	22222.05268
219.188664	-464.615893	375.670781	-416.351647	0.703192	0.409652	22228.91934
263.440503	-452.40849	458.83372	-389.647951	0.703192	1.935578	22231.97119
262.67754	-424.941831	464.937421	-340.055373	-1.585696	-1.116273	22215.94897
329.818261	-404.341837	493.167043	-292.751683	0.703192	-0.353311	22226.63045
369.492323	-360.852961	496.981856	-250.02577	4.518006	-0.353311	22253.33415
399.24787	-330.334452	501.559633	-206.536894	3.755043	1.172615	22234.26008
431.292305	-289.134464	501.559633	-187.462825	-0.059771	-0.353311	22213.66009
420.610827	-272.349284	528.263329	-121.84803	2.99208	1.935578	22232.73415
445.025634	-205.971526	518.344813	-108.114701	2.99208	-0.353311	22219.00082
457.996001	-171.638202	520.633701	-26.477688	1.466155	1.935578	22209.84527
461.810815	-120.519699	506.137409	9.381561	0.703192	0.409652	22205.2675
471.72933	-63.297494	468.752235	62.02599	0.703192	-0.353311	22203.74157
460.284889	-26.675282	438.996688	136.796338	-0.059771	-0.353311	22210.60823
440.447858	18.339519	435.181875	170.366698	1.466155	0.409652	22203.74157
436.633044	54.96173	421.448545	208.514835	-3.111622	-1.116273	22185.43046
412.218237	103.028383	387.878185	233.692605	-3.111622	-0.353311	22016.8157
409.929348	143.465408	370.330042	256.581487	-0.059771	0.409652	22196.87491
387.040466	203.739464	306.241172	280.233332	-2.348659	-0.353311	22188.48232
375.596025	253.332042	272.670812	318.381469	-1.585696	0.409652	22186.95639
354.233069	278.509812	230.707861	374.077749	0.703192	-0.353311	22233.49712
326.003447	309.791285	184.167134	409.174035	0.703192	1.935578	22228.91934
304.640491	358.6209	127.707892	445.796246	-0.822733	-0.353311	22213.66009
256.573838	376.932005	86.507904	454.951799	-0.822733	-1.116273	22227.39341
238.262733	392.19126	30.811624	470.211054	0.703192	-0.353311	22230.44527
206.98126	442.546801	-14.203177	490.048085	-0.059771	-0.353311	22235.02304
161.966459	467.724571	-85.158712	522.09252	2.229118	-0.353311	22251.04526
129.922024	473.06531	-127.121662	526.670296	-0.059771	1.172615	22245.70452
85.670185	481.4579	-156.114246	491.57401	0.703192	-1.116273	22219.76379
34.551682	490.613453	-184.343868	503.018451	2.229118	1.172615	22239.60082
18.529464	460.094944	-211.810526	524.381408	-0.059771	-1.116273	22232.73415
-8.174231	467.724571	-249.1957	493.099936	0.703192	1.172615	6525.620289
-51.663107	457.043093	-276.662359	496.91475	0.703192	0.409652	519.577624
-91.33717	460.857906	-314.047533	489.285122	-0.822733	-0.353311	15.259255
-118.040866	447.124577	-406.366024	463.344389	-0.059771	0.409652	10.681478
-141.69271	436.443099	-374.321589	449.61106	-1.585696	-1.116273	11.444441
-194.337139	416.606068	-380.425291	412.225886	-0.822733	-0.353311	4078.798791
-234.011202	398.294962	-407.128987	394.677743	-1.585696	-0.353311	22118.28974
-282.077854	384.561633	-455.958602	349.662941	-0.822733	-0.353311	22189.24528
-301.914885	374.643117	-448.328975	314.566655	-0.822733	0.409652	22210.60823
-332.433395	325.813502	-459.010453	247.425935	-0.822733	-0.353311	22206.79342
-344.640798	298.346843	-497.15859	187.151878	0.703192	0.409652	22190.7712
-370.581531	254.095005	-456.721565	133.744487	0.703192	0.409652	22217.4749
-404.151892	216.709831	-488.003037	111.618567	-0.822733	-0.353311	22215.94897
-411.781519	170.932066	-493.343776	74.233393	-0.059771	0.409652	22199.16379
-426.277811	138.887631	-453.669714	32.270443	1.466155	-0.353311	22186.95639
-459.848172	90.058016	-471.217857	-28.766576	0.703192	0.409652	22231.20823
-465.951874	70.220985	-429.254906	-49.36657	2.229118	1.172615	22225.86749
-477.396315	34.361736	-388.054918	-109.640626	-0.059771	-1.116273	22219.76379
-475.107426	-13.704916	-385.76603	-149.314689	3.755043	0.409652	22222.05268
-472.055575	-66.349345	-362.114185	-210.351708	0.703192	-0.353311	22200.68972
-463.662985	-93.816003	-336.173452	-261.470211	-1.585696	-2.642199	22202.21564
-464.425948	-147.223395	-311.758645	-302.670199	-0.822733	-0.353311	22190.7712
-443.825954	-188.423383	-261.403104	-308.010938	-3.111622	-1.879236	22190.00824
-415.596333	-228.097445	-258.351253	-370.573882	-0.822733	0.409652	22225.10453
-400.337078	-263.193731	-219.440154	-369.81092	-0.059771	1.172615	22232.73415
-365.240792	-302.867793	-153.062395	-437.714603	-0.822733	-0.353311	22195.34898
-350.7445	-330.334452	-145.432768	-491.884957	-3.111622	-0.353311	22202.21564
-311.833401	-376.112216	-59.980942	-488.833107	-2.348659	0.409652	22213.66009
-262.240823	-401.289986	-37.855022	-508.670138	-2.348659	-1.116273	22200.68972
-220.277872	-440.964049	-5.047625	-537.662722	-0.822733	-1.116273	22213.66009
-160.003816	-447.830713	44.544953	-532.321983	-0.822733	0.409652	22229.6823
-121.092716	-461.564042	84.981978	-526.981243	-0.059771	-1.116273	22219.76379
-63.107548	-487.504776	133.811594	-553.684939	-0.822733	-1.116273	22220.52675
-43.270517	-506.578844	199.426389	-537.662722	-0.822733	-1.116273	22227.39341
13.951688	-503.526993	256.648594	-496.462734	-1.585696	-1.116273	22215.18601
68.885005	-493.608477	318.448576	-498.751622	2.99208	-0.353311	22239.60082
126.10721	-518.786248	298.611545	-533.847908	2.99208	1.172615	22206.03046
163.492384	-498.949217	384.826334	-443.818305	2.229118	0.409652	22237.31193
203.929409	-482.164036	423.737434	-420.929423	2.229118	-0.353311	22229.6823
244.366435	-472.245521	435.181875	-391.173876	1.466155	-0.353311	22238.83786
284.80346	-436.386272	455.781869	-360.655367	-0.822733	0.409652	22229.6823
304.640491	-408.156651	488.589266	-317.166491	-0.822733	-1.116273	22215.94897
331.344187	-392.134433	488.589266	-256.129472	0.703192	-0.353311	22228.91934
368.729361	-353.986297	503.085558	-217.218372	-0.059771	-0.353311	22227.39341
380.173802	-331.097414	477.907788	-246.210956	-3.111622	-1.116273	22184.6675
429.003417	-283.793725	513.004074	-150.077651	-1.585696	-0.353311	22199.16379
438.921932	-257.852992	510.715186	-99.722111	-0.822733	-0.353311	22205.2675
457.996001	-186.897457	503.848521	-143.973949	-0.822733	-1.116273	22194.58602
454.181187	-170.87524	509.18926	-22.662874	0.703192	1.172615	22181.61565
463.33674	-114.415997	473.330012	41.425996	-1.585696	-1.116273	22205.2675
455.707113	-33.541947	467.989272	116.196344	-0.822733	0.409652	22198.40083
450.366373	7.658041	422.211508	132.981524	2.229118	-0.353311	22200.68972
446.55156	36.650625	426.789285	187.914841	-0.059771	-0.353311	22213.66009
428.240454	87.006165	416.870769	200.122245	1.466155	0.409652	22196.11194
399.24787	144.991333	372.61893	245.900009	-1.585696	-0.353311	22196.11194
392.381205	174.74688	303.952284	252.766674	0.703192	-0.353311	22189.24528
388.566392	213.65798	219.26342	306.174065	3.755043	-1.116273	22218.23786
371.781212	261.724632	258.17452	363.396271	2.99208	1.935578	22241.88971
352.707143	299.109806	208.581942	378.655525	2.229118	0.409652	22249.51933
335.159	332.680167	153.648625	412.225886	0.703192	-0.353311	22181.61565
304.640491	367.01349	92.611606	460.292538	-0.822733	-1.116273	22225.10453
255.047913	405.924589	64.381985	483.18142	-0.059771	0.409652	22227.39341
219.951627	422.70977	-15.729103	493.862899	-0.822733	0.409652	22223.5786
181.80349	447.124577	-55.403165	487.759197	1.466155	0.409652	22221.28971
148.23313	451.702354	-84.395749	507.596228	-0.822733	0.409652	22229.6823
113.899807	467.724571	-146.958694	488.522159	-0.059771	-1.116273	22217.4749
58.203527	463.909757	-179.003129	494.625861	-3.111622	-0.353311	22197.63787
41.418347	466.198646	-251.484589	445.796246	-0.059771	0.409652	22206.03046
-5.12238	466.198646	-300.314204	474.78883	1.466155	1.172615	22212.89712
-44.796443	458.569018	-275.136433	515.225855	-1.585696	-1.116273	22206.03046
-55.477921	457.806055	-323.966049	504.544377	0.703192	1.172615	23.651845
-108.12235	431.865322	-336.173452	493.099936	-0.059771	-1.116273	13.733329
-147.03345	423.472732	-391.869732	437.403656	-0.822733	0.409652	10.681478
-179.840847	412.028291	-395.684546	413.751811	-0.059771	-1.116273	10.681478
-218.751947	409.739403	-423.914167	393.151817	0.703192	0.409652	19722.58675
-250.033419	381.509782	-463.588229	353.477755	2.229118	0.409652	22183.14158
-298.863034	383.79867	-436.884534	289.388885	2.229118	-0.353311	22238.07489
-313.359326	367.01349	-491.817851	236.744456	-0.822733	-0.353311	22244.94156
-336.248208	320.472763	-504.025254	210.04076	0.703192	-0.353311	22207.55638
-371.344494	270.117222	-502.499329	174.181512	0.703192	-0.353311	22203.74157
-377.448196	242.650564	-455.958602	153.581518	-1.585696	-1.879236	22230.44527
-406.44078	204.502427	-475.795633	94.070424	-1.585696	-1.116273	22206.79342
-452.981507	151.857998	-500.973403	66.603766	-0.822733	-1.116273	22193.82305
-440.774103	112.946898	-441.46231	21.588964	-0.059771	-0.353311	22216.71194
-458.322246	83.954314	-430.017869	-15.79621	0.703192	0.409652	22206.03046
-485.788905	45.043215	-403.314173	-89.040632	0.703192	1.172615	22193.82305
-483.500016	1.554339	-377.37344	-138.63321	-1.585696	-0.353311	22205.2675
-483.500016	-48.801202	-400.262322	-200.433192	-1.585696	0.409652	22185.43046
-480.448166	-74.741935	-379.662328	-254.603546	-0.059771	-0.353311	22184.6675
-476.633352	-135.778954	-343.80308	-311.825752	-3.111622	-0.353311	22180.85269
-471.292613	-170.112277	-306.417906	-309.536863	-0.059771	-0.353311	22194.58602
-439.248178	-200.630786	-259.114216	-341.581298	-0.822733	-1.116273	22211.3712
-411.781519	-234.96411	-227.069781	-383.544249	0.703192	0.409652	22228.91934
-380.500047	-277.690023	-176.71424	-403.38128	-0.059771	0.409652	22226.63045
-344.640798	-324.993713	-133.988327	-428.55905	-0.059771	-0.353311	22218.23786
-311.833401	-360.852961	-88.210563	-474.336815	2.229118	0.409652	22228.91934
-283.603779	-395.949247	-98.892041	-503.329399	-0.059771	-0.353311	22229.6823
-231.722313	-417.312204	-32.514283	-483.492367	0.703192	-0.353311	22238.83786
-202.729729	-456.986266	46.070879	-545.292349	1.466155	-0.353311	22246.46748
-152.374189	-456.223303	36.152363	-585.729374	2.229118	1.172615	22250.2823
-88.285319	-482.926999	130.759743	-527.744206	2.99208	-0.353311	22228.15638
-43.270517	-497.423291	181.115283	-510.959026	2.229118	1.935578	22231.20823
10.136874	-514.971434	254.359706	-492.64792	1.466155	1.935578	22230.44527
38.366496	-533.28254	298.611545	-479.677554	1.466155	0.409652	22216.71194
93.299813	-511.15662	326.078203	-475.099777	-0.822733	-0.353311	22225.86749
129.922024	-502.001068	356.596713	-445.344231	-1.585696	-0.353311	22231.20823
187.144229	-494.37144	389.40411	-436.188678	-2.348659	0.409652	22211.3712
224.529403	-491.319589	390.167073	-400.329429	-2.348659	-1.116273	22201.45268
235.973844	-443.252937	402.374477	-384.307212	-1.585696	1.172615	22210.60823
279.46272	-442.489974	422.974471	-391.173876	-3.111622	-1.116273	22199.16379
327.529373	-413.49739	474.092974	-301.907236	-0.822733	0.409652	22211.3712
358.047882	-384.504806	516.818888	-259.181323	-0.822733	-1.879236	22218.23786
390.092317	-333.386303	497.744819	-212.640596	-0.059771	0.409652	22218.23786
416.03305	-318.127048	509.952223	-192.803565	2.229118	-0.353311	22193.82305
422.136752	-254.801141	520.633701	-153.892465	0.703192	1.935578	22226.63045
449.603411	-218.941892	522.922589	-100.485073	-0.822733	-1.116273	22222.05268
462.573777	-169.349314	522.922589	-29.529539	1.466155	1.172615	22154.14899
470.203405	-122.808587	497.744819	4.040822	3.755043	-0.353311	22224.34156
468.677479	-77.793786	471.804086	29.981555	2.229118	0.409652	22231.20823
476.307107	-23.623432	424.500396	71.944505	0.703192	-0.353311	22212.13416
452.655262	22.154333	469.515198	183.337065	2.229118	-0.353311	22215.94897
441.210821	64.117283	437.470763	216.144462	-0.059771	0.409652	22221.28971
431.292305	114.472824	412.292993	256.581487	-3.111622	-1.116273	22193.06009
400.773796	168.643178	348.967085	270.314817	-0.059771	-1.116273	22197.63787
389.329355	180.087619	319.211539	309.988879	-1.585696	-2.642199	22213.66009
381.699727	228.154272	281.826365	356.529606	-1.585696	1.172615	22211.3712
371.018249	276.983887	258.937482	393.151817	-0.822733	-1.116273	22224.34156
336.684926	307.502396	179.589358	401.544407	-1.585696	-0.353311	22231.97119
313.033081	346.413496	128.470854	429.774029	-0.822733	-0.353311	22192.29713
268.018279	391.428297	26.99681	418.329588	-0.059771	0.409652	22207.55638
251.233099	414.317179	3.344966	416.803662	-0.822733	-0.353311	22214.42305
203.166447	433.391248	-14.203177	493.862899	-1.585696	1.172615	22205.2675
171.122012	450.939391	-74.477234	490.811048	0.703192	0.409652	22219.00082
136.025726	458.569018	-108.047594	519.040669	-0.059771	0.409652	7023.834956
94.825738	469.250497	-146.195731	493.862899	1.466155	-1.116273	22163.30454
54.388713	484.509751	-188.158681	489.285122	-0.059771	-0.353311	22213.66009
18.529464	466.198646	-230.121632	503.018451	0.703192	-0.353311	22226.63045
-11.989045	470.013459	-233.936446	503.018451	-0.059771	-0.353311	22220.52675
-45.559405	461.620869	-291.158651	493.099936	3.755043	1.172615	840.021973
-88.285319	444.835689	-323.966049	475.551793	2.99208	-0.353311	16.022217
-116.51494	446.361614	-378.136403	431.299954	4.518006	1.935578	12.207404
-137.877897	418.894956	-398.736397	432.82588	1.466155	-0.353311	10.681478
-186.707512	426.524583	-411.706763	416.040699	-0.059771	-0.353311	9.918516
-241.640829	398.294962	-407.128987	402.30737	-1.585696	-1.116273	22067.17124
-254.611195	381.509782	-450.617863	361.870345	0.703192	1.172615	22201.45268
-298.100071	368.539415	-464.351192	313.803693	2.99208	1.172615	22219.00082
-332.433395	338.783869	-471.217857	269.551854	-0.822733	-0.353311	22221.28971
-343.114873	295.294993	-481.136372	201.64817	-0.059771	-0.353311	22174.74899
-376.685233	244.939452	-462.062304	151.29263	-1.585696	0.409652	22192.29713
-401.100041	209.080203	-500.973403	98.648201	-2.348659	-1.116273	22206.03046
-422.462998	168.643178	-520.810435	71.181542	-3.111622	-0.353311	22186.95639
-427.803737	120.576526	-500.973403	4.040822	-0.059771	1.172615	22196.11194
-469.766687	101.502457	-460.536378	-5.877694	-0.822733	0.409652	22211.3712
-475.107426	67.169134	-418.573428	-44.788794	-0.822733	-1.116273	22199.92676
-505.625936	25.969146	-381.188254	-118.796179	-1.585696	0.409652	22200.68972
-480.448166	-14.467879	-399.499359	-150.840614	0.703192	0.409652	22215.18601
-460.611134	-56.430829	-339.988266	-199.670229	-0.059771	1.172615	22193.82305
-474.344464	-90.00119	-349.143819	-264.522062	-0.059771	0.409652	22183.14158
-469.766687	-117.467848	-330.06975	-281.307242	2.229118	-0.353311	22219.00082
-422.462998	-191.475234	-298.025315	-311.062789	2.99208	0.409652	22217.4749
-437.722252	-231.149296	-279.71421	-343.870187	2.99208	1.935578	22236.54897
-399.574115	-257.852992	-224.780893	-399.566466	2.99208	1.935578	22241.88971
-371.344494	-286.845576	-174.425352	-423.981274	-0.822733	-1.116273	22227.39341
-334.722283	-334.912228	-121.780923	-437.714603	0.703192	-0.353311	22220.52675
-312.596363	-362.378887	-82.106861	-490.359032	-0.822733	-1.116273	22225.86749
-248.507494	-390.608508	-55.403165	-495.699771	-0.822733	0.409652	22225.10453
-219.51491	-419.601092	11.737556	-531.55902	-0.822733	-0.353311	22219.76379
-184.418624	-445.541825	31.574587	-533.084945	-0.059771	-0.353311	22221.28971
-127.959381	-476.823297	112.448637	-525.455318	0.703192	0.409652	22228.15638
-69.974213	-511.15662	128.470854	-526.981243	-0.822733	1.172615	22196.11194
-28.774225	-523.364024	153.648625	-604.803443	-0.059771	-0.353311	22209.84527
30.736868	-518.023285	236.811563	-513.247914	1.466155	1.172615	22212.89712
68.122042	-508.104769	280.300439	-549.107163	-0.059771	-0.353311	22205.2675
100.166477	-510.393658	332.944868	-465.181262	1.466155	2.69854	22225.10453
170.359049	-507.341807	365.752266	-456.025709	-1.585696	-0.353311	22232.73415
192.484968	-496.660328	396.270775	-420.929423	-2.348659	-1.116273	22213.66009
232.921993	-470.719595	393.981887	-379.729435	-2.348659	-0.353311	22224.34156
274.121981	-437.912198	446.626316	-349.210926	-0.059771	-0.353311	22231.97119
310.744193	-405.867763	485.537415	-318.692416	2.229118	1.172615	22218.23786
337.447888	-381.452955	498.507782	-304.196124	2.229118	1.172615	22244.17859
366.440472	-355.512222	471.804086	-270.625764	1.466155	-0.353311	22244.94156
405.351572	-315.075197	401.611514	-314.11464	0.703192	-0.353311	22193.06009
430.529342	-305.156681	491.641117	-182.885049	-0.059771	0.409652	22215.94897
431.292305	-239.541886	525.97444	-139.396173	1.466155	0.409652	22237.31193
454.181187	-190.712271	520.633701	-73.781378	0.703192	1.172615	22209.08231
445.025634	-156.378948	525.97444	-2.825843	-0.059771	0.409652	22196.87491
460.284889	-86.949339	509.18926	29.981555	-0.059771	1.172615	22217.4749
451.129336	-61.008606	484.01149	107.040791	-0.059771	-0.353311	22212.89712
429.003417	-24.386394	472.567049	125.351897	0.703192	1.172615	22188.48232
441.973783	23.680258	451.967055	181.048176	-2.348659	-0.353311	22192.29713
447.314523	74.798762	406.189291	214.618537	-1.585696	1.935578	22131.26011
422.899715	95.398755	320.737464	180.285214	-2.348659	-1.116273	22158.72677
413.744162	148.806147	261.226371	206.98891	0.703192	1.172615	22196.11194
392.381205	196.872799	293.270806	288.625922	-1.585696	-0.353311	22204.50453
373.307137	247.991303	226.893048	312.277767	-0.059771	1.172615	22220.52675
355.758994	290.717216	225.367122	400.781445	0.703192	-0.353311	22229.6823
331.344187	332.680167	165.856029	432.062917	0.703192	0.409652	22234.26008
304.640491	373.117192	126.944929	421.381439	-0.059771	0.409652	22219.00082
287.092348	406.687552	62.856059	460.292538	-0.059771	-0.353311	22225.86749
235.973844	418.894956	33.100512	472.499942	2.99208	-0.353311	22250.2823
206.98126	441.783838	-36.329097	505.30734	2.99208	1.172615	22238.83786
146.707204	437.206062	-118.729072	465.633277	-0.059771	-0.353311	22237.31193
135.262763	472.302347	-172.899427	473.262905	1.466155	0.409652	22241.12674
88.722036	479.931975	-204.943862	479.366607	0.703192	0.409652	22225.10453
44.470197	474.591236	-217.151265	513.69993	-0.822733	0.409652	22225.10453
12.425763	466.198646	-223.254967	528.959185	-0.059771	0.409652	22230.44527
-27.2483	467.724571	-278.188284	522.09252	-0.822733	-1.116273	22215.18601
-82.181617	455.517167	-323.966049	506.070302	-0.822733	0.409652	34.333323
-97.440872	433.391248	-357.536409	496.151787	2.229118	-0.353311	13.733329
-121.855679	431.865322	-379.662328	471.736979	-0.059771	1.172615	11.444441
-170.685294	415.843105	-394.15862	422.907364	-1.585696	0.409652	10.681478
-196.626027	409.739403	-417.047502	403.070333	-0.059771	1.172615	18836.78701
-251.559344	390.665335	-449.091937	338.981463	-0.059771	-0.353311	22170.93417
-272.159338	389.902372	-495.632664	329.82591	-0.822733	-0.353311	22175.51195
-285.892668	347.939421	-527.677099	218.433351	-0.822733	-0.353311	22219.76379
-328.618581	316.657949	-458.24749	211.566686	-0.822733	1.172615	22202.21564
-350.7445	286.902402	-486.477111	210.04076	-0.822733	-1.116273	22210.60823
-389.6556	233.495011	-457.484527	162.737071	-0.822733	-1.116273	22224.34156
-414.83337	201.450576	-500.973403	74.233393	1.466155	0.409652	22216.71194
-431.61855	158.724663	-434.595645	67.366729	-1.585696	1.172615	22176.27491
-436.95929	142.702445	-443.751198	6.32971	2.99208	-0.353311	22228.15638
-461.374097	85.48024	-483.425261	-44.788794	0.703192	0.409652	22225.86749
-475.107426	45.043215	-417.047502	-76.070266	1.466155	1.172615	22194.58602
-465.188911	7.658041	-417.810465	-164.573943	2.229118	-0.353311	22215.18601
-478.92224	-32.778984	-413.232689	-166.099869	-0.059771	-0.353311	22222.81564
-475.870389	-67.112308	-406.366024	-240.107254	0.703192	-1.116273	22202.21564
-469.003724	-115.17896	-332.358639	-254.603546	-0.822733	-0.353311	22211.3712
-458.322246	-156.378948	-292.684576	-304.959087	-0.822733	-1.116273	22215.94897
-445.35188	-209.023377	-261.403104	-319.455379	1.466155	1.935578	22215.94897
-417.122258	-250.986327	-237.751259	-373.625733	-0.059771	0.409652	22223.5786
-372.87042	-272.349284	-188.921644	-406.433131	-3.111622	1.172615	22210.60823
-357.611165	-310.497421	-161.454986	-433.899789	-0.822733	-1.116273	22196.11194
-328.618581	-345.593706	-146.958694	-493.410883	-1.585696	1.172615	22203.74157
-304.966736	-373.060365	-83.632786	-522.403467	0.703192	1.935578	22222.81564
-243.929717	-401.289986	-80.580935	-552.159014	1.466155	1.935578	22209.08231
-195.100102	-432.571458	25.470885	-543.766424	1.466155	0.409652	22224.34156
-150.848263	-456.986266	28.522736	-539.95161	-0.059771	0.409652	22231.97119
-101.255685	-468.430707	113.974562	-528.507169	-0.822733	0.409652	22219.00082
-42.507555	-499.712179	155.937513	-517.062728	1.466155	1.935578	22222.81564
-28.011263	-510.393658	220.026383	-508.670138	1.466155	-0.353311	22229.6823
50.573899	-510.393658	287.167104	-495.699771	1.466155	-0.353311	22249.51933
89.484999	-503.526993	310.055986	-487.307181	2.229118	0.409652	22240.36378
131.447949	-497.423291	361.937452	-452.210895	1.466155	0.409652	22243.41563
177.225714	-496.660328	381.774483	-441.529417	0.703192	-0.353311	22238.83786
237.49977	-481.401074	390.167073	-415.588684	-0.059771	-1.879236	22228.15638
251.233099	-456.223303	445.863353	-398.040541	-0.822733	-0.353311	22226.63045
287.855311	-429.519608	467.989272	-353.788702	-0.059771	-0.353311	22230.44527
325.240485	-414.260353	485.537415	-303.433161	-0.822733	0.409652	22216.71194
349.655292	-379.164067	514.529999	-264.522062	-1.585696	0.409652	22225.86749
383.225653	-337.964079	497.744819	-213.403558	0.703192	1.172615	22209.84527
393.144168	-304.393719	519.107776	-195.855416	-0.059771	-1.116273	22200.68972
429.003417	-268.53447	534.36703	-142.448024	-0.822733	-0.353311	22199.92676
446.55156	-218.178929	517.58185	-140.159136	-2.348659	-0.353311	22209.08231
470.203405	-173.927091	529.026291	-44.788794	-1.585696	0.409652	22170.93417
448.077485	-134.253028	490.115192	-27.240651	-0.059771	0.409652	22194.58602
455.707113	-72.453047	443.574465	-20.373986	-0.059771	-0.353311	22212.13416
456.470075	-28.964171	463.411496	119.248195	-0.822733	-1.116273	22202.97861
455.707113	16.050631	468.752235	174.944475	-0.059771	-0.353311	22209.84527
448.077485	61.065432	429.078173	198.596319	0.703192	1.172615	22218.23786
423.662678	115.998749	424.500396	250.477786	0.703192	1.172615	22196.11194
395.433056	151.857998	363.463377	276.418519	-0.822733	-0.353311	22183.14158
406.114535	185.428358	328.367092	303.122214	1.466155	-0.353311	22223.5786
383.988615	233.495011	287.167104	348.899979	2.99208	2.69854	22238.83786
374.833063	273.932036	241.38934	379.418488	4.518006	0.409652	22240.36378
335.921963	317.420912	192.559724	413.751811	2.229118	1.172615	22192.29713
309.98123	334.969055	129.99678	425.959215	2.99208	1.172615	22232.73415
308.455304	367.776453	87.270867	429.774029	0.703192	1.172615	22219.00082
248.944211	405.161627	52.174581	487.759197	-3.111622	-2.642199	22225.86749
210.033111	424.235695	-8.099475	497.677712	0.703192	0.409652	22229.6823
175.699788	445.598652	-63.795755	521.329557	-0.822733	-1.116273	22219.00082
129.159061	453.228279	-97.366116	506.070302	-0.822733	-0.353311	22222.05268
109.32203	461.620869	-116.440184	500.729563	-1.585696	0.409652	22209.84527
62.01834	470.013459	-173.662389	492.336973	-1.585696	0.409652	22195.34898
24.633166	470.013459	-249.1957	496.91475	-4.637547	-1.116273	22204.50453
-15.803859	481.4579	-268.269769	486.996234	-0.822733	0.409652	22220.52675
-47.848294	461.620869	-308.706794	486.233271	-0.822733	-0.353311	8867.152928
-79.129766	448.650503	-332.358639	471.736979	1.466155	0.409652	20.599994
-107.359387	438.731987	-404.840099	425.959215	-0.822733	-0.353311	13.733329
-150.848263	432.628285	-384.240105	464.107352	0.703192	0.409652	10.681478
-194.337139	415.843105	-409.417875	427.48514	-0.822733	-1.879236	11.444441
-236.30009	392.19126	-394.921583	395.440706	2.229118	1.172615	21876.43056
-275.974152	401.346813	-462.062304	366.448122	2.229118	1.172615	22219.76379
-290.470444	367.01349	-455.958602	313.04073	2.229118	1.172615	22238.07489
-323.277842	342.598682	-473.506745	248.188897	0.703192	0.409652	22219.00082
-351.507463	303.687583	-474.269708	200.885208	1.466155	-1.116273	22190.7712
-373.633382	264.776483	-481.136372	178.759288	1.466155	0.409652	22224.34156
-379.737084	206.791315	-470.454894	105.514866	-0.822733	-1.116273	22218.23786
-442.300029	179.324657	-456.721565	92.544499	-0.822733	-1.116273	22166.3564
-431.61855	142.702445	-450.617863	10.907486	-0.822733	-0.353311	22206.79342
-458.322246	88.532091	-436.121571	17.011188	-2.348659	-0.353311	22219.00082
-470.52965	75.561724	-405.603061	-52.418421	-0.822733	-1.116273	22198.40083
-469.766687	25.206184	-387.291956	-81.411005	-0.059771	-1.116273	22200.68972
-485.025942	-13.704916	-423.914167	-127.188769	-2.348659	1.172615	22192.29713
-470.52965	-57.193792	-376.610477	-231.714664	-2.348659	-0.353311	22181.61565
-466.714836	-93.053041	-398.736397	-254.603546	-2.348659	-1.879236	22147.28233
-473.581501	-141.882656	-346.854931	-340.055373	-0.822733	1.172615	22191.53417
-441.537066	-195.290047	-305.654943	-317.929453	1.466155	1.935578	22227.39341
-402.625966	-228.860408	-264.454955	-376.677584	-1.585696	-1.116273	22215.18601
-387.366712	-255.564104	-205.706824	-391.936839	2.229118	1.935578	22230.44527
-360.663016	-289.897427	-179.003129	-429.322013	-0.059771	-0.353311	22231.20823
-327.855618	-328.045564	-129.410551	-438.477566	-0.059771	-0.353311	22215.18601
-295.811183	-371.53444	-125.595737	-484.25533	1.466155	-0.353311	22224.34156
-258.426009	-389.845545	-40.14391	-475.86274	2.99208	1.172615	22257.91192
-230.196388	-410.445539	-10.388364	-508.670138	2.99208	1.172615	22235.786
-174.500108	-438.67516	30.811624	-568.181231	2.229118	0.409652	22239.60082
-126.433456	-456.986266	88.796792	-526.981243	0.703192	0.409652	22242.65267
-65.396437	-489.030701	135.337519	-526.981243	2.229118	1.935578	22219.76379
-32.589039	-517.260322	176.537507	-520.877541	-0.059771	0.409652	22222.05268
10.136874	-513.445509	250.544892	-477.388665	-0.822733	-0.353311	22228.91934
62.01834	-513.445509	285.641178	-495.699771	-0.059771	-0.353311	22214.42305
91.010924	-498.186254	341.337458	-468.996075	-1.585696	-0.353311	22222.81564
119.240546	-493.608477	359.648564	-402.618317	-1.585696	-1.879236	22229.6823
173.4109	-511.15662	402.374477	-436.188678	-0.822733	1.172615	22197.63787
252.759025	-461.564042	394.74485	-400.329429	-0.822733	1.172615	22212.89712
240.551621	-430.28257	431.367061	-377.440547	-1.585696	-0.353311	22210.60823
290.907161	-444.778862	432.892986	-368.284994	-0.822733	-0.353311	21993.16385
316.847895	-390.608508	493.930005	-314.877603	0.703192	1.172615	22209.84527
381.699727	-361.615924	408.478179	-317.929453	-0.822733	0.409652	22215.94897
411.455274	-347.119632	429.841136	-249.262807	-0.822733	-0.353311	22199.16379
404.588609	-284.556688	531.31518	-186.699863	-1.585696	-0.353311	22213.66009
440.447858	-244.119662	530.552217	-127.188769	-0.822733	0.409652	22226.63045
435.870081	-178.504867	519.107776	-53.944346	1.466155	1.935578	22222.05268
472.492293	-135.778954	529.789254	-17.322135	-0.822733	-1.879236	22218.23786
458.758964	-90.00119	496.981856	31.50748	2.229118	-1.116273	22231.97119
471.72933	-45.749351	466.463347	60.500064	3.755043	0.409652	22226.63045
467.151554	-13.704916	453.49298	138.322263	1.466155	1.172615	22198.40083
445.025634	22.154333	459.596682	177.996326	2.229118	0.409652	22212.89712
451.129336	67.169134	418.396694	211.566686	1.466155	1.172615	22223.5786
397.721945	134.309855	361.937452	210.803723	-0.822733	-0.353311	22178.5638
422.136752	157.9617	355.83375	300.070363	-1.585696	1.172615	22213.66009
384.751578	190.769098	326.841166	321.43332	-0.059771	0.409652	22228.91934
380.936764	249.517228	269.618961	348.137016	-1.585696	-0.353311	22211.3712
342.788628	292.243142	231.470824	373.314786	1.466155	1.172615	22223.5786
306.929379	308.265359	181.115283	415.277737	-3.874584	-1.116273	22209.08231
288.618273	369.302378	143.730109	441.21847	-0.822733	0.409652	22199.16379
273.359019	400.58385	86.507904	424.43329	0.703192	1.172615	22206.03046
233.684956	423.472732	18.60422	471.736979	-0.822733	0.409652	22219.76379
188.670155	427.287546	-69.899457	443.507358	0.703192	0.409652	22219.76379
158.914608	464.67272	-129.410551	484.707346	0.703192	0.409652	22156.43788
98.640552	449.413465	-143.14388	471.736979	-0.059771	-0.353311	22230.44527
68.885005	469.250497	-172.899427	502.255489	2.229118	1.172615	22224.34156
52.099825	480.694938	-203.417936	505.30734	-0.822733	1.172615	22218.23786
15.477613	489.85049	-207.23275	525.144371	2.229118	0.409652	22229.6823
-28.774225	486.035677	-236.225334	516.751781	0.703192	-0.353311	22252.57118
-37.166815	455.517167	-301.077166	482.418458	0.703192	-0.353311	141.148106
-111.174201	453.991242	-336.173452	484.707346	-1.585696	-1.116273	15.259255
-122.618642	436.443099	-376.610477	435.114768	-0.059771	0.409652	11.444441
-168.396406	411.265329	-402.55121	396.966631	-1.585696	-1.116273	12.207404
-214.17417	406.687552	-400.262322	408.411072	-1.585696	-1.116273	14211.7069
-254.611195	401.346813	-440.699347	368.73701	0.703192	-1.116273	22183.14158
-265.292674	388.376446	-435.358608	342.033314	-0.059771	0.409652	22203.74157
-292.759332	357.094974	-475.795633	274.892593	0.703192	0.409652	22215.18601
-327.092655	319.7098	-465.114155	255.055562	-1.585696	-0.353311	22200.68972
-347.692649	270.117222	-481.899335	212.329649	-3.874584	-1.879236	22182.37861
-378.211159	222.813533	-472.743782	142.90004	-1.585696	-0.353311	22200.68972
-414.83337	193.057986	-507.840068	70.41858	-3.111622	-1.116273	22209.84527
-427.803737	174.74688	-491.054888	55.159325	-1.585696	-0.353311	22181.61565
-446.877805	115.235787	-475.795633	0.988971	-1.585696	0.409652	22196.11194
-475.107426	95.398755	-457.484527	-57.75916	-0.059771	0.409652	22216.71194
-469.003724	51.909879	-414.758614	-50.892496	-0.059771	0.409652	22193.06009
-477.396315	22.154333	-442.988235	-189.751714	-0.059771	-0.353311	22205.2675
-470.52965	-22.860469	-388.817881	-179.070235	-0.059771	0.409652	22201.45268
-467.477799	-73.216009	-336.936415	-205.773931	1.466155	-0.353311	22197.63787
-456.796321	-118.230811	-336.936415	-261.470211	1.466155	1.172615	22219.76379
-458.322246	-141.882656	-282.003098	-286.647981	1.466155	-0.353311	22229.6823
-436.196327	-181.556718	-274.373471	-327.847969	1.466155	0.409652	22238.07489
-401.863004	-244.882625	-232.41052	-377.440547	-0.822733	-2.642199	22225.86749
-390.418563	-276.164097	-203.417936	-394.98869	-0.059771	1.172615	22238.83786
-355.322277	-306.682607	-161.454986	-434.662752	-0.822733	-0.353311	22227.39341
-340.063022	-334.912228	-128.647588	-462.892373	0.703192	1.172615	22216.71194
-287.418593	-374.58629	-77.529085	-498.751622	-0.822733	-0.353311	22226.63045
-250.033419	-406.630725	-43.958724	-508.670138	0.703192	0.409652	22231.20823
-200.440841	-427.993682	10.21163	-526.218281	0.703192	1.172615	22218.23786
-154.663077	-473.008484	65.144947	-517.062728	0.703192	1.935578	22225.86749
-110.411238	-496.660328	114.737525	-510.959026	-3.111622	-0.353311	22208.31935
-69.21125	-513.445509	121.60419	-552.921976	-2.348659	1.172615	22197.63787
-28.011263	-513.445509	225.367122	-532.321983	-0.822733	-0.353311	22207.55638
23.870204	-512.682546	278.774514	-482.729405	-1.585696	-0.353311	22221.28971
72.699819	-515.734397	321.500427	-475.099777	-0.059771	-0.353311	22214.42305
123.818322	-513.445509	344.389309	-455.262746	0.703192	-0.353311	22228.91934
172.647937	-508.867732	315.396725	-494.936808	-0.822733	0.409652	22228.91934
216.136813	-494.37144	390.930036	-460.603485	-0.822733	0.409652	22208.31935
242.840509	-466.904782	437.470763	-393.462764	-0.822733	0.409652	22219.76379
292.433087	-428.756645	482.485564	-353.025739	-0.822733	-1.879236	22237.31193
324.477522	-407.393688	487.826304	-310.299826	0.703192	1.172615	22238.07489
354.996031	-385.267769	514.529999	-265.285025	-0.822733	-1.116273	22235.02304
371.781212	-360.852961	475.6189	-224.848	2.99208	1.172615	22216.71194
416.796013	-311.260383	518.344813	-179.070235	0.703192	-1.116273	22221.28971
430.529342	-274.638172	529.789254	-147.788763	-0.059771	1.172615	22222.05268
441.973783	-225.045594	487.826304	-139.396173	-0.059771	-0.353311	22045.04532
457.233038	-182.319681	519.870738	-54.707309	1.466155	-0.353311	22199.16379
446.55156	-139.593768	494.692968	-21.899912	-2.348659	-1.879236	22206.03046
459.521926	-85.423413	490.115192	40.663033	-0.822733	0.409652	22218.23786
466.388591	-41.171574	453.49298	123.063008	0.703192	0.409652	22209.84527
451.892299	4.60619	459.596682	157.396332	-1.585696	-0.353311	22189.24528
425.951566	38.17655	422.211508	188.677804	-0.822733	-0.353311	22183.90454
416.796013	74.035799	396.270775	232.929643	-3.111622	-0.353311	22190.00824
416.796013	122.865414	373.381893	229.877792	-2.348659	-0.353311	22173.22306
402.299721	178.561694	307.767098	299.307401	2.229118	0.409652	22194.58602
386.277504	226.628346	302.426358	330.588873	-0.059771	1.172615	22231.97119
367.966398	261.724632	278.774514	372.551823	0.703192	0.409652	22218.23786
324.477522	302.161657	214.685644	390.862929	1.466155	-0.353311	22228.15638
313.796044	347.939421	152.122699	393.151817	-0.059771	0.409652	22234.26008
294.721975	381.509782	92.611606	442.744395	2.229118	1.172615	22214.42305
274.121981	413.554217	78.878277	490.811048	2.229118	0.409652	22246.46748
219.188664	427.287546	6.396817	503.781414	3.755043	1.172615	22255.62304
177.988676	447.88754	-59.980942	506.070302	1.466155	-0.353311	22228.91934
123.818322	466.198646	-106.521669	482.418458	0.703192	-0.353311	22226.63045
104.744254	476.880124	-163.743874	493.862899	-0.822733	-0.353311	22241.12674
60.492415	476.117161	-164.506837	511.411042	0.703192	0.409652	22217.4749
24.633166	466.961608	-206.469787	502.255489	-1.585696	-0.353311	22219.76379
-8.174231	474.591236	-246.143849	512.936967	0.703192	0.409652	22232.73415
-45.559405	457.043093	-288.869763	498.440675	-1.585696	-1.879236	14056.0625
-67.685325	451.702354	-381.188254	484.707346	-0.822733	-0.353311	22.125919
-108.12235	441.783838	-346.091968	488.522159	-2.348659	-0.353311	12.207404
-141.69271	437.206062	-394.921583	469.448091	-1.585696	0.409652	12.970367
-185.944549	427.287546	-397.973434	413.751811	-2.348659	-0.353311	9.918516
-255.374158	383.79867	-416.28454	400.018482	-0.822733	0.409652	21742.91208
-263.766748	378.457931	-436.884534	361.107382	-0.822733	-0.353311	22182.37861
-278.26304	362.435713	-447.566012	283.285183	-0.822733	-0.353311	22206.03046
-316.411177	340.309794	-497.921553	229.877792	-0.059771	0.409652	22190.7712
-346.929687	310.554247	-495.632664	235.981494	0.703192	1.172615	22216.71194
-369.055606	258.672781	-476.558596	194.018543	-0.822733	0.409652	22211.3712
-377.448196	211.369091	-488.003037	81.100058	0.703192	0.409652	22205.2675
-417.122258	180.087619	-487.240074	57.448213	-2.348659	-0.353311	22195.34898
-433.907439	155.672812	-450.617863	55.159325	1.466155	-1.116273	22224.34156
-452.218544	111.420973	-469.691931	26.166741	0.703192	0.409652	22228.15638
-489.603718	77.08765	-420.862316	-33.344353	2.229118	1.172615	22219.00082
-483.500016	54.198768	-435.358608	-105.06285	-0.059771	-0.353311	22202.21564
-484.262979	4.60619	-424.67713	-150.840614	0.703192	-1.116273	22219.00082
-464.425948	-57.956755	-381.951217	-188.988751	-0.059771	0.409652	22195.34898
-488.077793	-87.712301	-361.351223	-224.848	0.703192	-1.116273	22196.87491
-457.559283	-122.808587	-311.758645	-289.699832	0.703192	0.409652	22206.79342
-428.566699	-166.297463	-282.766061	-303.433161	-0.059771	-0.353311	22229.6823
-433.144476	-225.045594	-276.662359	-352.262777	-0.822733	0.409652	22215.94897
-405.677817	-266.245582	-217.151265	-387.359063	-0.059771	0.409652	22201.45268
-369.055606	-279.978911	-203.417936	-399.566466	-0.822733	0.409652	22216.71194
-332.433395	-336.438154	-147.721656	-426.270162	-0.822733	0.409652	22204.50453
-333.196357	-348.645557	-98.892041	-457.551634	-1.585696	0.409652	22208.31935
-269.107487	-407.393688	-53.114277	-467.47015	-1.585696	1.172615	22219.00082
-221.803798	-418.838129	-10.388364	-520.877541	-0.822733	0.409652	22225.10453
-166.870481	-444.778862	6.396817	-520.877541	1.466155	-0.353311	22214.42305
-141.69271	-482.926999	62.856059	-550.633088	3.755043	1.935578	22231.97119
-85.996431	-475.297372	108.633823	-543.003461	0.703192	0.409652	22228.15638
-63.107548	-513.445509	186.456022	-536.136796	-0.059771	-1.116273	22218.23786
3.27021	-494.37144	275.722663	-493.410883	2.99208	1.172615	22250.2823
57.440564	-502.76403	297.085619	-480.440516	1.466155	-0.353311	22251.80822
84.14426	-512.682546	342.863384	-480.440516	1.466155	0.409652	22232.73415
144.418316	-509.630695	321.500427	-467.47015	-0.059771	-1.116273	22236.54897
186.381267	-489.793664	348.204123	-459.07756	-0.059771	0.409652	22242.65267
223.003478	-460.038117	395.507812	-402.618317	-0.822733	0.409652	22215.94897
247.418285	-449.356639	428.31521	-353.025739	-0.822733	0.409652	22224.34156
294.721975	-425.704794	458.83372	-337.766485	0.703192	-0.353311	22231.20823
329.818261	-400.527024	461.88557	-289.699832	-0.059771	-0.353311	22214.42305
354.233069	-377.638141	454.255943	-319.455379	-1.585696	-1.116273	22184.6675
396.196019	-356.275185	516.818888	-206.536894	-1.585696	-1.116273	22212.89712
412.981199	-289.897427	513.767037	-174.492459	-1.585696	-0.353311	22188.48232
441.210821	-267.771507	507.663335	-147.0258	-2.348659	0.409652	22200.68972
461.047852	-195.290047	496.981856	-110.403589	-1.585696	0.409652	22196.11194
459.521926	-177.741904	531.31518	-52.418421	-3.874584	-1.879236	22190.00824
467.151554	-115.17896	498.507782	-5.877694	-0.822733	0.409652	22206.79342
478.595995	-67.112308	493.930005	79.574132	-0.822733	-1.116273	22201.45268
464.862665	-19.045655	472.567049	126.114859	-1.585696	-1.116273	22199.16379
441.973783	22.917295	430.604098	124.588934	-0.059771	-1.116273	22009.94903
428.240454	60.30247	406.189291	158.159294	2.229118	1.172615	22196.11194
436.633044	128.206153	365.752266	158.922257	-0.059771	-0.353311	22193.82305
420.610827	154.146886	318.448576	268.788891	1.466155	0.409652	22226.63045
394.670094	222.05057	331.418942	321.43332	1.466155	-0.353311	22248.75637
379.410839	257.146856	273.433774	357.292569	2.229118	1.935578	22248.75637
365.67751	282.324626	213.159718	395.440706	1.466155	-1.116273	22230.44527
349.655292	301.398694	173.485656	416.803662	-1.585696	-1.116273	22231.20823
317.610857	355.569049	128.470854	429.011066	1.466155	1.172615	22232.73415
274.121981	389.139409	98.715308	451.136985	-0.059771	1.172615	22215.18601
248.944211	400.58385	31.574587	483.18142	-0.822733	-0.353311	22225.86749
193.247931	439.49495	-14.96614	469.448091	-1.585696	-0.353311	22232.73415
184.855341	455.517167	-126.3587	493.099936	1.466155	-0.353311	22213.66009
125.344248	467.724571	-123.306849	515.225855	-3.111622	-1.879236	22202.21564
80.329446	479.169012	-173.662389	470.211054	0.703192	1.172615	22217.4749
33.788719	469.250497	-162.980911	496.151787	-0.822733	1.172615	22193.06009
23.107241	456.28013	-233.936446	495.388824	-1.585696	0.409652	22209.84527
-24.959412	454.754205	-257.58829	496.91475	-0.822733	-1.116273	22222.81564
-42.507555	459.331981	-297.262353	502.255489	-0.059771	0.409652	478.377636
-82.181617	450.939391	-316.336421	493.099936	0.703192	0.409652	16.022217
-114.226052	436.443099	-397.210471	424.43329	0.703192	0.409652	13.733329
-163.81863	426.524583	-417.810465	425.196252	0.703192	-1.116273	11.444441
-182.892698	415.843105	-447.566012	379.418488	0.703192	1.172615	5064.546648
-253.848233	394.480148	-473.506745	353.477755	1.466155	-1.116273	22175.51195
-251.559344	379.220894	-467.403043	319.144432	1.466155	0.409652	22225.10453
-297.337109	356.332011	-471.217857	287.099997	2.99208	-0.353311	22217.4749
-327.855618	312.080173	-504.025254	261.922227	3.755043	2.69854	22206.79342
-343.877836	295.294993	-480.37341	232.929643	0.703192	-0.353311	22228.15638
-369.818569	246.465377	-469.691931	152.818555	-2.348659	-0.353311	22211.3712
-411.018556	209.080203	-506.314143	110.092642	-0.059771	-0.353311	22191.53417
-421.700035	174.74688	-462.062304	67.366729	-1.585696	-0.353311	22221.28971
-430.092625	137.361706	-472.743782	13.196374	0.703192	-0.353311	22203.74157
-465.188911	77.850612	-457.484527	-50.892496	-0.822733	-0.353311	22194.58602
-482.737054	56.487656	-423.914167	-45.551756	-0.822733	1.172615	22209.84527
-477.396315	12.99878	-427.728981	-117.270254	-2.348659	-1.879236	22183.14158
-480.448166	-29.727133	-446.040086	-199.670229	-0.822733	-1.116273	22193.82305
-464.425948	-69.401196	-375.847515	-215.692447	-2.348659	-0.353311	22177.80084
-463.662985	-122.808587	-316.336421	-277.492428	-3.111622	-0.353311	22181.61565
-462.900023	-163.245612	-325.491974	-292.751683	-0.822733	0.409652	22222.05268
-431.61855	-190.712271	-272.084582	-333.188708	-3.111622	-0.353311	22229.6823
-407.203743	-228.860408	-233.936446	-361.418329	0.703192	-0.353311	22214.42305
-392.707451	-273.112246	-214.099414	-401.092392	-0.822733	0.409652	22222.81564
-383.551898	-312.023346	-185.869793	-429.322013	0.703192	-0.353311	22231.97119
-352.270426	-342.541856	-151.53647	-507.907175	0.703192	1.935578	22215.94897
-286.65563	-370.008514	-121.780923	-520.114579	2.229118	-0.353311	22244.94156
-245.455643	-396.71221	-34.040209	-483.492367	4.518006	1.935578	22254.09711
-205.78158	-420.364055	3.344966	-524.692355	2.99208	-0.353311	22232.73415
-163.055667	-442.489974	68.959761	-513.247914	-1.585696	-1.116273	22228.91934
-115.751977	-478.349223	110.159749	-506.381249	0.703192	0.409652	22232.73415
-80.655691	-494.37144	150.596774	-546.818275	0.703192	1.172615	22222.81564
-31.063113	-514.208471	225.367122	-497.225697	1.466155	-0.353311	22219.76379
29.210943	-509.630695	272.670812	-478.151628	-0.059771	-0.353311	22229.6823
69.647968	-517.260322	319.974501	-486.544218	-0.822733	1.935578	22225.86749
114.662769	-515.734397	343.626346	-484.25533	0.703192	0.409652	22222.05268
165.781273	-503.526993	371.093005	-459.07756	-1.585696	0.409652	22207.55638
194.773857	-500.475142	380.248558	-459.07756	-1.585696	0.409652	22213.66009
248.944211	-460.80108	433.655949	-390.410913	-0.059771	1.935578	22199.92676
285.566422	-434.097384	456.544831	-371.336845	-2.348659	-0.353311	22209.84527
302.351603	-416.549241	458.070757	-327.085006	-0.822733	-0.353311	22221.28971
357.28492	-377.638141	481.722602	-291.98872	-0.059771	-0.353311	22206.03046
374.0701	-350.171483	483.248527	-245.447993	-0.059771	-0.353311	22207.55638
403.825647	-318.890011	513.767037	-188.988751	1.466155	-1.116273	22228.91934
422.899715	-284.556688	528.263329	-132.529508	-0.059771	0.409652	22210.60823
435.107119	-234.96411	513.767037	-113.45544	0.703192	0.409652	22186.19343
478.595995	-189.949308	495.455931	-46.314719	2.99208	-0.353311	22233.49712
469.440442	-119.756736	481.722602	-39.448054	2.229118	-0.353311	22215.18601
467.914516	-84.66045	504.611484	45.240809	3.755043	0.409652	22224.34156
458.758964	-40.408612	474.855937	115.433381	-0.059771	0.409652	22215.18601
458.758964	0.791376	470.278161	157.396332	-0.822733	-1.116273	22206.79342
435.870081	32.835811	431.367061	190.203729	-0.822733	-1.116273	22213.66009
426.714529	87.769128	403.900402	231.403717	0.703192	1.172615	22197.63787
416.796013	137.361706	402.374477	269.551854	0.703192	0.409652	22197.63787
402.299721	170.169104	359.648564	297.018512	-2.348659	-1.116273	22217.4749
380.936764	215.183905	288.693029	327.537022	-0.059771	1.172615	22229.6823
370.255286	262.487595	281.063402	341.270351	-0.822733	-0.353311	22221.28971
341.262702	284.613514	222.315271	377.1296	-1.585696	-0.353311	22196.87491
319.136783	326.576465	90.322718	324.485171	-1.585696	-1.116273	22209.08231
303.114565	359.383862	102.530121	447.322172	-0.059771	0.409652	22212.89712
261.914577	381.509782	50.648655	471.736979	0.703192	1.935578	22208.31935
222.240515	421.946807	7.922742	472.499942	-0.822733	-0.353311	22224.34156
168.070161	452.465316	-78.292047	489.285122	-0.059771	-1.116273	22167.88232
146.707204	467.724571	-136.277215	496.91475	0.703192	1.172615	22218.23786
113.136844	465.435683	-141.617954	485.470309	-0.059771	0.409652	22224.34156
67.35908	466.961608	-191.210532	500.729563	-0.822733	1.172615	22230.44527
34.551682	480.694938	-192.736458	494.625861	-0.822733	-1.116273	22214.42305
7.085023	484.509751	-233.173483	503.018451	1.466155	-0.353311	22250.2823
-33.352002	463.146795	-264.454955	503.781414	2.229118	-0.353311	22041.99347
-78.366803	464.67272	-336.173452	461.055501	2.99208	0.409652	22.888882
-98.203834	441.783838	-340.751229	480.129569	1.466155	1.172615	14.496292
-163.055667	433.391248	-394.15862	445.796246	-0.822733	-0.353311	11.444441
-185.944549	421.946807	-405.603061	412.988848	-0.822733	0.409652	11.444441
-221.040835	393.717186	-417.810465	393.91478	-0.059771	0.409652	21030.30488
-256.900084	381.509782	-442.988235	368.73701	-0.059771	1.172615	22205.2675
-270.633413	368.539415	-455.195639	331.351836	0.703192	-1.116273	22200.68972
-303.440811	354.806086	-449.091937	235.981494	-0.822733	-0.353311	22178.5638
-366.003755	299.872769	-465.114155	243.611121	-1.585696	1.172615	22193.82305
-356.085239	248.754266	-500.973403	141.374114	-0.822733	0.409652	22202.21564
-404.151892	195.346874	-511.654882	96.359313	-3.111622	-0.353311	22172.4601
-411.781519	195.346874	-487.240074	78.81117	-2.348659	-0.353311	22202.21564
-446.877805	137.361706	-459.010453	61.263027	-2.348659	0.409652	22201.45268
-444.588917	106.080234	-447.566012	-1.299918	2.229118	1.172615	22209.84527
-469.003724	80.902463	-426.203055	-17.322135	-0.059771	0.409652	22199.16379
-481.211128	52.672842	-402.55121	-84.462856	-0.059771	-0.353311	22208.31935
-478.159277	8.421003	-420.099353	-132.529508	-0.059771	0.409652	22176.27491
-454.507432	-36.593798	-374.321589	-175.255422	0.703192	-0.353311	22187.71935
-445.35188	-56.430829	-382.714179	-236.292441	-0.059771	-1.879236	22215.94897
-458.322246	-115.17896	-314.810496	-304.196124	2.99208	1.935578	22227.39341
-462.900023	-151.801171	-309.469757	-317.929453	1.466155	0.409652	22241.88971
-410.255594	-212.075228	-256.062365	-349.973888	0.703192	-0.353311	22239.60082
-392.707451	-265.482619	-225.543855	-362.181292	-0.059771	-1.116273	22225.10453
-368.292643	-291.423352	-188.158681	-404.144243	0.703192	-1.116273	22226.63045
-370.581531	-327.282601	-98.129078	-436.188678	-0.059771	1.172615	22230.44527
-312.596363	-344.067781	-114.914259	-473.573852	-1.585696	-1.116273	22214.42305
-286.65563	-385.267769	-55.403165	-481.203479	-0.822733	0.409652	22224.34156
-230.196388	-417.312204	-25.647618	-519.351616	0.703192	0.409652	22233.49712
-206.544543	-446.304788	39.204214	-542.240498	-1.585696	-1.116273	22207.55638
-153.900114	-466.141819	85.744941	-519.351616	-3.111622	-1.116273	22200.68972
-101.255685	-502.001068	19.367183	-618.536772	-0.059771	1.172615	22213.66009
-60.81866	-479.112185	157.463438	-516.299765	-0.059771	-0.353311	22197.63787
3.27021	-512.682546	231.470824	-501.04051	1.466155	1.172615	22212.13416
42.944272	-508.867732	292.507843	-474.336815	-0.822733	-0.353311	22229.6823
94.825738	-492.082552	296.322657	-477.388665	-0.822733	-0.353311	22222.05268
122.292397	-514.208471	361.937452	-440.003491	1.466155	0.409652	22215.18601
182.566453	-503.526993	384.063371	-418.640535	-2.348659	-0.353311	22224.34156
219.951627	-491.319589	434.418912	-399.566466	1.466155	1.172615	22219.76379
262.67754	-454.697378	435.181875	-356.840553	2.229118	1.935578	22231.20823
293.959012	-427.230719	458.070757	-330.136857	2.99208	0.409652	22247.23045
326.76641	-417.312204	448.152241	-324.033155	1.466155	-0.353311	22241.12674
348.129367	-363.141849	400.848552	-369.047957	-0.059771	-0.353311	22196.87491
409.929348	-326.519638	493.930005	-193.566527	1.466155	1.935578	22231.20823
417.558976	-303.630756	538.944807	-171.440608	-0.822733	-0.353311	22230.44527
448.077485	-267.008545	513.004074	-179.070235	0.703192	0.409652	22141.17863
436.633044	-215.890041	524.448515	-97.433222	-0.059771	0.409652	22212.13416
441.210821	-168.586352	519.107776	-11.981396	-0.059771	-0.353311	22219.76379
471.72933	-113.653034	490.115192	-6.640657	-0.059771	0.409652	22204.50453
459.521926	-67.87527	486.300378	54.396362	-0.059771	0.409652	22188.48232
452.655262	-31.253059	446.626316	108.566716	-1.585696	1.172615	22196.11194
457.233038	22.154333	462.648533	149.766704	-1.585696	-1.116273	22176.27491
416.03305	63.35432	338.285607	166.551884	-0.822733	-0.353311	22173.98602
428.240454	91.583942	349.730048	182.574102	-1.585696	-0.353311	22202.97861
404.588609	157.198737	348.967085	257.34445	-0.822733	0.409652	22190.7712
402.299721	201.450576	328.367092	312.277767	-0.059771	-1.116273	22225.10453
369.492323	247.22834	287.930066	361.107382	1.466155	1.172615	22234.26008
373.307137	276.983887	227.65601	374.840712	-2.348659	0.409652	22214.42305
332.107149	323.524614	184.930097	419.09255	-0.059771	0.409652	22224.34156
300.062714	358.6209	151.359737	426.722178	0.703192	1.172615	22230.44527
292.433087	398.294962	101.767159	455.714762	0.703192	0.409652	22242.65267
255.047913	420.420881	65.144947	464.870315	2.99208	-0.353311	22245.70452
195.536819	428.050509	-28.699469	439.692544	2.229118	0.409652	22245.70452
161.966459	450.939391	-103.469818	499.203638	1.466155	-0.353311	22228.15638
123.055359	461.620869	-120.254998	512.936967	0.703192	-0.353311	22227.39341
91.773887	473.06531	-122.543886	507.596228	0.703192	1.172615	22228.91934
40.655384	460.857906	-191.210532	512.936967	-0.059771	-1.116273	22224.34156
8.610949	483.746789	-194.262383	509.885116	1.466155	0.409652	22219.00082
-22.670523	470.013459	-250.721626	508.359191	-1.585696	-1.116273	22191.53417
-36.403853	466.961608	-307.943831	497.677712	-0.822733	-1.116273	719.473861
-77.60384	450.939391	-339.988266	491.57401	-0.059771	1.172615	18.311106
-121.092716	436.443099	-371.269738	461.818464	0.703192	1.172615	11.444441
-153.900114	410.502366	-397.973434	427.48514	-0.822733	-1.116273	10.681478
-200.440841	421.946807	-468.166006	375.603674	-0.059771	1.172615	9.155553
-219.51491	398.294962	-478.084521	345.848128	-1.585696	-1.879236	22061.8305
-257.663046	380.746819	-462.062304	318.381469	1.466155	0.409652	22216.71194
-304.203773	371.591266	-456.721565	279.47037	-0.822733	-0.353311	22187.71935
-322.514879	327.339427	-482.662298	274.12963	-0.822733	1.172615	22212.13416
-340.063022	286.13944	-482.662298	225.300015	-0.822733	0.409652	22224.34156
-387.366712	259.435744	-476.558596	165.025959	-0.822733	-0.353311	22193.06009
-397.285227	218.235756	-495.632664	107.803754	-0.059771	-1.116273	22193.82305
-417.122258	189.243172	-490.291925	68.129691	1.466155	0.409652	22231.20823
-410.255594	136.598743	-455.958602	-1.299918	2.229118	1.172615	22215.94897
-452.218544	109.132085	-476.558596	-21.899912	-0.822733	-0.353311	22199.16379
-465.951874	66.406171	-403.314173	-91.329521	0.703192	0.409652	22222.05268
-475.107426	25.969146	-391.106769	-105.825813	0.703192	0.409652	22222.05268
-473.581501	-19.045655	-385.76603	-144.736912	-0.822733	0.409652	22202.97861
-458.322246	-67.87527	-374.321589	-189.751714	0.703192	0.409652	22213.66009
-452.218544	-98.39378	-332.358639	-251.551695	0.703192	1.172615	22209.08231
-458.322246	-134.253028	-283.529023	-262.233174	-0.059771	0.409652	22219.00082
-433.907439	-193.764122	-282.003098	-318.692416	-0.059771	-1.116273	22228.15638
-413.307445	-238.778923	-235.462371	-358.366479	-3.874584	-1.116273	22202.21564
-402.625966	-262.430768	-223.254967	-416.351647	-2.348659	-0.353311	22200.68972
-388.129674	-289.134464	-233.936446	-485.781256	-3.874584	-1.879236	22206.79342
-327.092655	-334.149265	-173.662389	-510.196063	-1.585696	1.172615	22219.00082
-298.863034	-366.1937	-86.684637	-488.070144	-1.585696	-1.116273	22208.31935
-248.507494	-390.608508	-38.617985	-504.855324	1.466155	0.409652	22228.91934
-216.463059	-428.756645	-10.388364	-529.270132	3.755043	1.172615	22229.6823
-156.189002	-444.778862	44.544953	-549.870125	2.229118	2.69854	22217.4749
-118.803828	-475.297372	109.396786	-514.77384	-0.822733	-0.353311	22224.34156
-78.366803	-498.186254	149.070848	-536.136796	-1.585696	0.409652	22229.6823
-11.226082	-504.289956	219.26342	-504.092361	2.229118	1.172615	22237.31193
31.499831	-502.001068	258.937482	-474.336815	1.466155	0.409652	22247.23045
68.885005	-517.260322	280.300439	-475.86274	-0.059771	-1.116273	22244.17859
121.529434	-498.186254	319.974501	-490.359032	0.703192	-0.353311	22223.5786
157.388683	-515.734397	330.65598	-481.966442	1.466155	0.409652	22235.786
194.773857	-482.164036	424.500396	-407.959056	-0.822733	-1.116273	22231.20823
237.49977	-460.038117	430.604098	-390.410913	-0.822733	0.409652	22213.66009
265.729391	-439.438123	461.122608	-349.973888	-3.111622	-1.116273	22219.76379
293.19605	-407.393688	477.144825	-316.403528	-0.822733	-0.353311	22229.6823
351.181218	-392.134433	491.641117	-287.410944	-0.059771	-0.353311	22195.34898
374.0701	-368.482589	506.137409	-236.292441	-2.348659	0.409652	22202.97861
398.484907	-328.045564	522.922589	-202.72208	-2.348659	0.409652	22204.50453
409.166386	-292.949278	509.18926	-174.492459	-2.348659	0.409652	22195.34898
441.210821	-251.74929	501.559633	-132.529508	-1.585696	-0.353311	22163.30454
457.996001	-175.453016	482.485564	-104.299887	1.466155	0.409652	22203.74157
461.047852	-147.986358	462.648533	-68.440638	-0.059771	0.409652	22212.89712
479.358957	-96.104892	505.374446	22.351927	0.703192	0.409652	22202.97861
464.862665	-58.719717	496.218894	98.648201	0.703192	0.409652	22213.66009
457.233038	-2.260475	474.092974	150.529667	1.466155	1.172615	22077.85272
441.973783	34.361736	424.500396	178.759288	-2.348659	-1.116273	22188.48232
429.003417	85.48024	422.974471	216.907425	-0.822733	-1.116273	22190.7712
413.744162	143.465408	398.559663	262.685189	0.703192	1.172615	22224.34156
406.877497	180.087619	354.307825	316.855544	0.703192	-0.353311	22237.31193
396.196019	212.895017	293.270806	312.277767	1.466155	1.172615	22240.36378
371.781212	259.435744	289.455992	375.603674	-0.059771	-1.879236	22240.36378
337.447888	301.398694	183.404172	360.34442	2.99208	1.172615	22219.76379
316.084932	322.761651	149.833811	412.988848	0.703192	-1.879236	22219.76379
302.351603	373.117192	117.026413	450.374023	-0.059771	0.409652	22231.20823
259.625689	401.346813	74.3005	486.996234	0.703192	0.409652	22215.94897
220.71459	422.70977	28.522736	489.285122	1.466155	1.172615	22225.10453
153.573869	438.731987	-88.210563	468.685128	0.703192	-1.116273	22229.6823
143.655353	457.806055	-119.492035	502.255489	-1.585696	0.409652	22193.82305
116.951657	460.857906	-144.669805	457.240687	-1.585696	0.409652	22205.2675
57.440564	457.043093	-187.395719	474.78883	-3.111622	-0.353311	22209.08231
37.603533	484.509751	-200.366085	512.936967	-0.822733	-1.879236	22210.60823
-6.648306	460.857906	-246.143849	482.418458	1.466155	1.172615	22215.18601
-28.774225	457.043093	-244.617924	503.781414	0.703192	0.409652	22229.6823
-65.396437	450.939391	-307.943831	481.655495	2.229118	1.172615	35.859249
-103.544574	441.783838	-309.469757	473.262905	-0.822733	-1.116273	12.970367
-135.589008	434.917173	-379.662328	463.344389	-1.585696	0.409652	12.970367
-168.396406	418.131993	-424.67713	449.61106	-1.585696	-0.353311	9.918516
-212.648245	415.843105	-392.632695	405.359221	-0.059771	-1.116273	21347.69738
-229.433425	394.480148	-427.728981	361.107382	0.703192	-1.116273	22223.5786
-256.137121	367.776453	-480.37341	292.440736	1.466155	-0.353311	22210.60823
-285.892668	356.332011	-481.899335	265.73704	0.703192	0.409652	22187.71935
-330.144506	305.213508	-466.64008	238.270382	0.703192	0.409652	22228.91934
-378.974122	257.146856	-495.632664	206.98891	1.466155	0.409652	22222.05268
-384.314861	230.44316	-496.395627	132.981524	-0.059771	-0.353311	22184.6675
-423.988923	199.92465	-488.766	87.966723	0.703192	1.172615	22214.42305
-448.403731	154.909849	-488.766	57.448213	-1.585696	-0.353311	22220.52675
-456.796321	103.028383	-459.773416	17.011188	-0.059771	-0.353311	22184.6675
-465.188911	76.324687	-429.254906	-16.559172	-1.585696	0.409652	22202.21564
-504.862973	45.043215	-407.89195	-77.596191	-2.348659	-0.353311	22193.82305
-497.996308	16.813594	-432.306757	-131.766546	-1.585696	0.409652	22165.59343
-473.581501	-40.408612	-417.810465	-218.744298	-0.822733	0.409652	22160.25269
-477.396315	-64.823419	-378.136403	-315.640565	1.466155	0.409652	22194.58602
-483.500016	-122.808587	-313.28457	-269.099838	-0.822733	1.172615	22211.3712
-447.640768	-169.349314	-361.351223	-298.855385	-0.059771	0.409652	22222.05268
-411.781519	-202.156712	-264.454955	-341.581298	1.466155	-0.353311	22234.26008
-394.233376	-257.090029	-230.121632	-387.359063	0.703192	-0.353311	22219.00082
-399.574115	-279.215948	-163.743874	-446.107193	0.703192	0.409652	22220.52675
-343.114873	-329.571489	-140.854992	-465.181262	0.703192	0.409652	22228.91934
-326.329693	-355.512222	-80.580935	-459.840523	3.755043	1.172615	22250.2823
-269.107487	-378.401104	-61.506867	-478.151628	2.229118	-0.353311	22241.12674
-242.403792	-399.764061	-50.062426	-531.55902	0.703192	0.409652	22242.65267
-170.685294	-445.541825	29.285699	-539.188647	0.703192	1.172615	22238.83786
-146.270487	-447.06775	31.574587	-575.047896	1.466155	0.409652	22222.05268
-82.181617	-485.215887	105.581972	-588.018262	-0.822733	-0.353311	22225.86749
-57.766809	-511.15662	173.485656	-539.95161	-0.059771	-0.353311	22230.44527
-2.833492	-511.919583	232.996749	-488.833107	-0.822733	0.409652	22216.71194
48.285011	-500.475142	265.041184	-470.522001	-0.059771	1.172615	22227.39341
82.618334	-527.941801	335.996719	-479.677554	-1.585696	-0.353311	22228.91934
128.396099	-521.838099	359.648564	-483.492367	-0.822733	1.172615	22195.34898
175.699788	-496.660328	359.648564	-447.633119	-3.111622	1.172615	22207.55638
226.818292	-492.082552	379.485595	-430.847939	-0.822733	0.409652	22210.60823
258.862727	-452.40849	421.448545	-379.729435	-1.585696	-1.116273	22202.21564
309.218267	-431.808496	432.130024	-390.410913	-1.585696	-1.116273	22212.89712
314.559006	-383.741843	361.937452	-449.922007	-0.822733	-0.353311	22219.00082
351.181218	-370.771477	418.396694	-288.173907	-1.585696	-1.116273	22187.71935
393.907131	-334.912228	534.36703	-211.11467	-0.059771	0.409652	22220.52675
409.929348	-310.497421	527.500366	-157.707279	2.229118	-0.353311	22229.6823
417.558976	-244.119662	514.529999	-114.218403	-0.822733	-0.353311	22194.58602
444.262672	-210.549302	529.789254	-100.485073	1.466155	-0.353311	22223.5786
467.914516	-173.927091	482.485564	-70.729527	-0.059771	-1.116273	22231.20823
463.33674	-127.386364	491.641117	-3.588806	-0.059771	0.409652	22210.60823
454.94415	-77.030823	506.900372	42.188958	-0.822733	-1.116273	22199.16379
441.210821	-24.386394	430.604098	98.648201	0.703192	-0.353311	22216.71194
455.707113	22.154333	457.307794	158.159294	-0.059771	-0.353311	22212.13416
435.870081	66.406171	375.670781	129.16671	1.466155	0.409652	22194.58602
422.136752	96.924681	381.774483	216.907425	-1.585696	-1.879236	22215.18601
405.351572	148.043184	382.537446	277.181481	2.99208	1.935578	22229.6823
386.277504	180.850582	351.255974	313.803693	-0.059771	-0.353311	22219.00082
380.173802	211.369091	302.426358	343.559239	-0.822733	1.172615	22177.80084
354.233069	254.857967	228.418973	375.603674	-1.585696	-0.353311	22208.31935
349.655292	296.820918	176.537507	399.255519	-0.822733	1.172615	22199.16379
306.929379	336.49498	126.181966	410.69996	-0.059771	0.409652	22212.13416
294.721975	372.354229	102.530121	431.299954	-2.348659	-0.353311	22219.00082
251.233099	405.924589	17.078295	451.136985	2.229118	1.172615	22215.94897
226.818292	438.731987	-85.158712	480.892532	-0.059771	-1.116273	22221.28971
165.781273	447.124577	-107.284631	444.270321	-0.822733	0.409652	22231.97119
131.447949	473.06531	-105.758706	499.966601	-3.111622	-2.642199	22210.60823
94.825738	467.724571	-137.040178	504.544377	-2.348659	0.409652	22222.05268
54.388713	486.798639	-164.506837	515.225855	-1.585696	-1.116273	22229.6823
26.159092	485.272714	-201.892011	524.381408	2.99208	1.172615	22239.60082
-25.722374	474.591236	-250.721626	530.48511	3.755043	1.172615	22246.46748
-49.374219	458.569018	-294.210502	499.966601	1.466155	0.409652	1110.110782
-61.581623	449.413465	-336.173452	484.707346	-0.059771	-1.879236	16.022217
-127.196418	450.939391	-404.077136	448.848097	1.466155	0.409652	13.733329
-143.218636	419.657919	-406.366024	404.596258	-0.822733	-0.353311	10.681478
-192.048251	412.028291	-401.788248	409.936998	0.703192	1.172615	11.444441
-220.277872	401.346813	-410.943801	392.388855	-1.585696	-1.116273	22032.07495
-252.322307	388.376446	-438.410459	361.107382	-0.822733	-0.353311	22209.08231
-294.285258	361.672751	-469.691931	277.944444	-0.059771	-0.353311	22189.24528
-313.359326	324.287577	-457.484527	268.788891	-2.348659	0.409652	22187.71935
-341.588947	286.13944	-486.477111	228.351866	-1.585696	-1.879236	22207.55638
-382.025972	264.01352	-476.558596	171.892624	-1.585696	-1.116273	22128.20826
-386.603749	219.761682	-488.003037	93.307462	-0.059771	-0.353311	22186.19343
-429.329662	180.087619	-496.395627	34.559331	-0.822733	0.409652	22199.16379
-428.566699	145.754296	-464.351192	4.803784	-0.822733	0.409652	22211.3712
-457.559283	108.369122	-456.721565	-23.425837	-1.585696	-1.116273	22193.06009
-473.581501	62.591358	-411.706763	-31.818427	-1.585696	-1.116273	22212.89712
-477.396315	31.309886	-394.921583	-107.351738	-0.822733	-1.116273	22204.50453
-468.240762	-8.364177	-407.89195	-140.922098	-0.059771	0.409652	22186.19343
-462.13706	-51.09009	-343.040117	-186.699863	1.466155	-0.353311	22222.81564
-456.796321	-103.734519	-359.825297	-245.447993	0.703192	1.172615	22245.70452
-456.796321	-130.438215	-322.440123	-276.729466	-2.348659	-1.879236	22225.10453
-446.114842	-186.897457	-282.766061	-320.218342	0.703192	0.409652	22231.97119
-419.411147	-225.808557	-239.277185	-360.655367	0.703192	-1.116273	22240.36378
-399.574115	-265.482619	-229.358669	-382.018323	0.703192	1.935578	22213.66009
-376.685233	-298.290017	-208.758675	-437.714603	-0.059771	-0.353311	22220.52675
-342.35191	-333.386303	-137.040178	-476.625703	1.466155	1.935578	22231.97119
-299.625997	-360.852961	-93.551302	-468.233113	-2.348659	-1.879236	22215.18601
-269.107487	-402.815912	-34.803171	-494.173846	0.703192	1.172615	22224.34156
-211.122319	-435.623309	-8.099475	-543.003461	-1.585696	-1.116273	22220.52675
-169.159369	-452.40849	61.330134	-561.314567	-1.585696	0.409652	22199.92676
-137.877897	-472.245521	64.381985	-537.662722	-1.585696	0.409652	22202.21564
-72.263101	-498.949217	130.759743	-523.929392	1.466155	0.409652	22214.42305
-33.352002	-512.682546	202.47824	-520.877541	-0.822733	0.409652	22212.89712
10.899837	-518.786248	248.256004	-494.173846	-1.585696	0.409652	22217.4749
53.62575	-496.660328	284.115253	-490.359032	1.466155	0.409652	22231.20823
96.351664	-516.49736	313.8708	-549.107163	-0.059771	-0.353311	22226.63045
143.655353	-506.578844	366.515228	-476.625703	1.466155	1.172615	22217.4749
193.247931	-498.949217	408.478179	-418.640535	-0.059771	-1.116273	22224.34156
231.396068	-463.089968	428.31521	-372.862771	2.99208	1.172615	22242.65267
284.040497	-431.808496	456.544831	-351.499814	4.518006	-0.353311	22234.26008
295.484938	-412.734427	461.88557	-335.477596	-0.059771	-0.353311	22242.65267
348.129367	-386.030732	472.567049	-324.033155	0.703192	-1.116273	22207.55638
383.225653	-357.038148	515.292962	-230.951701	1.466155	1.172615	22215.18601
410.692311	-312.786309	532.841105	-194.32949	1.466155	1.172615	22225.10453
415.270088	-292.949278	531.31518	-176.781347	-0.822733	1.172615	22218.23786
432.818231	-249.460402	531.31518	-123.373956	-0.059771	-1.116273	22194.58602
457.233038	-202.156712	490.878154	-76.070266	-2.348659	-1.116273	22211.3712
468.677479	-147.223395	518.344813	-13.507321	-0.822733	-0.353311	22224.34156
464.099703	-91.527115	518.344813	33.033406	-1.585696	0.409652	22186.95639
451.129336	-56.430829	489.352229	83.388946	-3.111622	-0.353311	22189.24528
455.707113	-20.571581	453.49298	126.877822	-0.822733	-0.353311	22187.71935
432.818231	23.680258	419.92262	174.181512	-1.585696	-0.353311	22163.30454
426.714529	64.117283	387.115222	179.522251	-2.348659	-0.353311	22183.14158
409.929348	107.606159	353.544862	228.351866	-0.059771	1.935578	22212.13416
400.010833	174.74688	354.307825	279.47037	0.703192	0.409652	22221.28971
377.884913	223.576495	271.907849	292.440736	-0.059771	0.409652	22220.52675
355.758994	266.302409	268.093035	355.766643	1.466155	-0.353311	22232.73415
353.470106	291.480179	216.211569	366.448122	0.703192	-0.353311	22228.91934
326.76641	333.443129	157.463438	419.855513	0.703192	-0.353311	22219.00082
306.929379	378.457931	106.344935	448.848097	2.99208	1.935578	22251.80822
273.359019	391.428297	88.033829	465.633277	-0.059771	-1.116273	22249.51933
232.159031	419.657919	18.60422	474.025867	2.229118	1.935578	22119.05271
183.329416	444.072726	-41.669836	490.811048	-0.822733	-1.879236	22231.97119
140.603502	457.043093	-117.96611	498.440675	-0.059771	0.409652	22240.36378
118.477583	459.331981	-126.3587	493.862899	-0.059771	1.172615	22215.94897
64.307229	486.035677	-184.343868	483.18142	-1.585696	-0.353311	22223.5786
42.181309	470.013459	-173.662389	512.936967	-0.822733	-1.116273	22231.97119
20.05539	463.146795	-220.203116	501.492526	1.466155	0.409652	22206.03046
-37.166815	471.539385	-244.617924	519.040669	1.466155	-0.353311	22224.34156
-50.137182	457.043093	-307.943831	510.648079	-0.822733	-0.353311	63.325907
-115.751977	437.206062	-343.80308	506.833265	-2.348659	-0.353311	16.78518
-127.959381	450.939391	-369.743813	440.455507	-1.585696	0.409652	11.444441
-189.759363	413.554217	-388.817881	404.596258	-0.822733	-1.116273	12.207404
-207.307506	405.924589	-407.128987	392.388855	-2.348659	-0.353311	18106.63167
-256.137121	397.531999	-453.669714	354.240718	-0.822733	0.409652	22183.14158
-275.974152	359.383862	-465.114155	263.448152	0.703192	0.409652	22183.90454
-287.418593	345.650533	-462.062304	267.262966	2.99208	1.172615	22199.16379
-317.17414	302.161657	-444.514161	247.425935	0.703192	1.172615	22218.23786
-359.900053	289.954253	-485.714149	225.300015	-0.059771	0.409652	22217.4749
-372.87042	244.939452	-488.003037	149.766704	0.703192	-1.116273	22198.40083
-398.811153	208.317241	-504.788217	94.833387	1.466155	0.409652	22227.39341
-427.803737	173.983917	-459.773416	58.974139	2.229118	0.409652	22231.97119
-447.640768	127.44319	-465.114155	-8.166582	-0.059771	0.409652	22204.50453
-467.477799	64.880246	-452.143788	-41.736943	2.99208	1.172615	22206.03046
-486.551867	40.465438	-393.395658	-59.285086	-0.059771	-0.353311	22170.93417
-490.366681	4.60619	-430.017869	-144.736912	2.229118	0.409652	22190.7712
-465.188911	-46.512314	-380.425291	-151.603577	1.466155	1.172615	22199.16379
-475.107426	-71.690084	-375.084552	-252.314658	0.703192	1.172615	22213.66009
-453.74447	-104.497482	-319.388272	-268.336876	2.229118	0.409652	22231.20823
-456.033358	-170.112277	-289.632725	-298.092422	-0.059771	0.409652	22219.00082
-434.670401	-208.260414	-269.032731	-307.247975	-2.348659	-0.353311	22202.21564
-397.285227	-228.860408	-249.958663	-385.833137	0.703192	1.935578	22217.4749
-393.470414	-270.060396	-234.699408	-427.796088	-3.111622	0.409652	22195.34898
-360.663016	-324.23075	-150.773507	-444.581268	-2.348659	-1.116273	22212.13416
-318.700065	-347.119632	-128.647588	-474.336815	-0.822733	-1.116273	22223.5786
-275.211189	-373.060365	-89.736488	-510.959026	1.466155	0.409652	22216.71194
-224.092686	-385.267769	-49.299463	-500.277548	1.466155	-0.353311	22222.81564
-188.233437	-437.912198	-33.277246	-563.603455	0.703192	-0.353311	22232.73415
-163.055667	-469.956633	39.204214	-575.810859	0.703192	-0.353311	22213.66009
-102.018648	-479.875148	84.219016	-564.366417	2.99208	1.172615	22222.81564
-49.374219	-493.608477	173.485656	-507.144212	2.229118	0.409652	22253.33415
-19.618672	-494.37144	252.833781	-487.307181	1.466155	1.172615	22241.12674
13.951688	-506.578844	303.952284	-505.618287	1.466155	1.172615	22238.07489
105.507216	-506.578844	316.159688	-518.588653	-0.059771	1.172615	22241.12674
123.818322	-519.54921	332.944868	-479.677554	-0.822733	-0.353311	22231.20823
175.699788	-507.341807	390.930036	-433.899789	-0.822733	0.409652	22219.76379
219.188664	-485.215887	393.218924	-423.218311	-0.822733	-0.353311	22228.15638
239.788658	-459.275154	442.811502	-383.544249	0.703192	0.409652	22220.52675
274.884944	-459.275154	471.804086	-365.996106	1.466155	-0.353311	22219.00082
313.033081	-403.578874	427.552247	-372.862771	-0.822733	0.409652	22195.34898
354.233069	-373.823328	499.270745	-288.173907	-0.822733	-0.353311	22207.55638
381.699727	-352.460371	515.292962	-224.848	-3.111622	-1.116273	22192.29713
407.64046	-328.045564	475.6189	-175.255422	-0.822733	1.172615	22205.2675
413.744162	-260.904843	493.930005	-150.840614	-3.111622	-1.879236	22180.08972
438.921932	-215.127078	482.485564	-109.640626	-0.822733	-0.353311	22191.53417
461.047852	-179.26783	491.641117	-82.173968	-0.822733	0.409652	22206.79342
470.203405	-127.386364	464.937421	-29.529539	-0.822733	0.409652	22199.16379
470.203405	-61.771568	454.255943	50.581548	-0.822733	-0.353311	22194.58602
474.781181	-52.616016	430.604098	135.270412	1.466155	0.409652	22196.87491
460.284889	-3.023438	429.078173	129.929673	-0.822733	-1.116273	22209.08231
443.499709	37.413587	428.31521	197.833357	-0.822733	0.409652	22186.95639
429.76638	102.26542	421.448545	235.218531	2.229118	1.172615	22228.91934
433.581193	149.56911	392.455961	267.262966	2.229118	1.172615	22256.386
406.877497	161.013551	369.567079	318.381469	2.99208	-0.353311	22229.6823
383.988615	230.44316	299.374508	337.455538	-0.059771	-0.353311	22233.49712
366.440472	256.383893	271.907849	381.707376	-0.822733	-0.353311	22235.02304
347.366404	298.346843	217.737495	400.781445	-2.348659	0.409652	22215.94897
322.188634	341.835719	154.411588	433.588842	0.703192	-0.353311	22221.28971
295.484938	377.694968	98.715308	444.270321	2.229118	1.172615	22231.97119
257.336801	405.161627	47.596804	463.344389	2.229118	1.172615	22221.28971
224.529403	416.606068	-32.514283	472.499942	-0.059771	-0.353311	22219.00082
170.359049	444.835689	-88.210563	499.966601	-3.111622	-1.879236	22206.03046
122.292397	451.702354	-133.988327	508.359191	-3.874584	-1.116273	22206.79342
91.773887	485.272714	-152.299433	510.648079	-3.111622	0.409652	22198.40083
68.122042	453.228279	-178.240166	493.862899	-3.111622	-1.116273	22215.18601
17.766502	479.931975	-216.388303	502.255489	-0.822733	0.409652	22183.90454
-13.514971	468.487534	-243.854961	514.462893	-0.059771	0.409652	22219.76379
-32.589039	469.250497	-310.995682	492.336973	-0.822733	0.409652	4509.109775
-68.448288	469.250497	-356.010483	473.262905	1.466155	-0.353311	20.599994
-114.989015	450.939391	-338.462341	473.262905	-0.059771	1.172615	12.207404
-138.640859	435.680136	-399.499359	435.877731	-0.822733	-1.116273	12.970367
-179.077884	418.131993	-387.291956	395.440706	2.229118	1.935578	10.681478
-206.544543	399.057925	-410.943801	406.122184	3.755043	-0.353311	21998.50459
-231.722313	383.79867	-424.67713	348.899979	-0.059771	-0.353311	22195.34898
-284.366742	367.776453	-455.958602	298.544438	2.229118	1.172615	22216.71194
-316.411177	340.309794	-474.269708	272.603705	2.99208	1.172615	22214.42305
-343.877836	303.687583	-472.743782	245.900009	0.703192	-0.353311	22211.3712
-366.003755	264.776483	-467.403043	165.025959	-1.585696	-1.116273	22190.00824
-392.707451	226.628346	-484.951186	103.225977	-0.822733	-0.353311	22197.63787
-420.937072	186.191321	-490.291925	94.070424	-0.822733	0.409652	22205.2675
-417.122258	142.702445	-497.921553	22.351927	-0.822733	0.409652	22197.63787
-459.848172	95.398755	-455.958602	15.485263	-2.348659	-0.353311	22198.40083
-468.240762	62.591358	-415.521577	-51.655458	-2.348659	-1.116273	22186.95639
-485.025942	35.124699	-393.395658	-95.907297	-2.348659	-1.116273	22188.48232
-467.477799	-6.075289	-395.684546	-140.922098	-0.059771	0.409652	22157.20084
-457.559283	-51.853053	-400.262322	-191.277639	-3.111622	-1.116273	22186.95639
-469.003724	-92.290078	-328.543825	-231.714664	-0.059771	1.172615	22227.39341
-457.559283	-135.778954	-324.729011	-273.677615	-2.348659	-1.879236	22222.05268
-436.95929	-180.030793	-295.736427	-314.11464	2.99208	0.409652	22220.52675
-430.092625	-218.178929	-248.432738	-365.233143	-1.585696	-0.353311	22228.15638
-391.181525	-263.956694	-230.884595	-396.514615	0.703192	1.172615	22228.91934
-387.366712	-296.764091	-186.632756	-420.16646	2.229118	0.409652	22219.76379
-323.277842	-320.415936	-114.151296	-433.136827	-0.059771	0.409652	22249.51933
-288.944519	-349.40852	-95.84019	-475.099777	0.703192	-1.116273	22251.04526
-249.270456	-398.238135	-23.35873	-519.351616	2.229118	1.172615	22215.18601
-211.885282	-424.178868	-27.173544	-529.270132	0.703192	0.409652	22238.07489
-166.107518	-457.749229	28.522736	-546.818275	-0.059771	0.409652	22232.73415
-135.589008	-473.008484	72.774575	-508.670138	-0.059771	0.409652	22214.42305
-82.94458	-485.97885	134.574556	-519.351616	0.703192	-0.353311	22224.34156
-30.300151	-511.15662	187.981948	-503.329399	0.703192	1.172615	22232.73415
7.085023	-504.289956	251.307855	-507.907175	2.99208	1.935578	22217.4749
55.914639	-502.001068	275.722663	-512.484951	-0.822733	-0.353311	22223.5786
81.092409	-521.838099	330.65598	-514.010877	-3.874584	-0.353311	22208.31935
145.944241	-510.393658	358.122638	-443.818305	-0.822733	0.409652	22199.16379
177.988676	-493.608477	384.826334	-415.588684	-1.585696	-0.353311	22203.74157
229.10718	-474.534409	429.078173	-402.618317	-0.822733	0.409652	22219.76379
272.596056	-434.860347	439.759651	-388.884988	0.703192	1.172615	22204.50453
300.825677	-422.652943	438.996688	-365.233143	-1.585696	-0.353311	22209.84527
333.633075	-391.371471	490.115192	-339.29241	-0.822733	-0.353311	22209.08231
369.492323	-373.060365	508.426297	-247.736882	-0.059771	1.172615	22217.4749
395.433056	-341.778893	523.685552	-217.981335	2.229118	1.172615	22214.42305
418.321939	-288.371501	520.633701	-168.388757	-1.585696	-1.116273	22206.03046
453.418224	-250.986327	489.352229	-147.0258	2.229118	0.409652	22229.6823
448.840448	-199.867824	526.737403	-113.45544	1.466155	0.409652	22225.86749
475.544144	-154.09006	522.159627	-17.322135	2.99208	1.172615	22230.44527
467.914516	-113.653034	484.01149	29.218592	0.703192	0.409652	22213.66009
478.595995	-65.586382	509.952223	80.337095	-0.822733	-1.116273	22207.55638
457.233038	-21.334543	438.996688	112.38153	-1.585696	-0.353311	22206.79342
449.603411	30.546923	419.159657	171.892624	-0.059771	0.409652	22187.71935
432.055268	67.932097	419.92262	213.092611	-1.585696	-1.116273	22197.63787
419.084901	122.102451	401.611514	257.34445	0.703192	0.409652	22225.86749
419.847864	177.035768	354.307825	271.840742	0.703192	-0.353311	22232.73415
397.721945	186.954284	309.293023	320.670357	-0.822733	0.409652	22205.2675
371.781212	228.917234	263.515259	371.025898	-3.111622	-0.353311	22201.45268
335.159	270.880185	226.893048	387.048115	-0.822733	1.172615	22218.23786
332.870112	309.028322	151.359737	409.936998	-2.348659	-0.353311	22198.40083
312.270118	350.991272	119.315302	449.61106	-0.822733	-0.353311	22211.3712
273.359019	401.346813	61.330134	454.188836	-0.822733	0.409652	22228.91934
222.240515	413.554217	7.922742	486.996234	0.703192	1.172615	22209.08231
197.825708	430.339397	-37.092059	485.470309	-0.059771	-0.353311	22222.81564
162.729422	444.072726	-129.410551	446.559209	-0.059771	1.935578	22230.44527
122.292397	466.961608	-148.484619	511.411042	0.703192	0.409652	22220.52675
100.166477	470.776422	-140.854992	510.648079	-0.059771	-0.353311	22220.52675
47.522048	481.4579	-178.240166	525.144371	1.466155	-1.116273	22254.86007
13.951688	472.302347	-225.543855	523.618445	2.99208	1.935578	22247.99341
-23.433486	468.487534	-274.373471	525.907334	2.99208	0.409652	22235.786
-60.81866	476.880124	-317.099384	474.025867	1.466155	-0.353311	88.503677
-102.018648	439.49495	-337.699378	489.285122	-0.822733	-0.353311	12.970367
-136.351971	427.287546	-372.795664	467.922166	0.703192	1.172615	12.207404
-168.396406	432.628285	-397.210471	426.722178	-0.822733	0.409652	8.39259
-211.885282	408.213478	-403.314173	400.781445	-0.059771	-0.353311	6020.538957
-250.796382	397.531999	-429.254906	374.077749	-1.585696	-1.879236	22134.31196
-283.603779	370.065341	-442.988235	318.381469	-0.822733	1.172615	22174.74899
-304.966736	350.991272	-472.743782	283.285183	-2.348659	0.409652	22194.58602
-340.063022	324.287577	-500.210441	246.662972	-0.822733	0.409652	22194.58602
-354.559314	283.087589	-467.403043	215.3815	-1.585696	-0.353311	22164.06751
-404.914855	231.206123	-469.691931	127.640785	-0.059771	0.409652	22207.55638
-420.937072	199.92465	-478.847484	75.759319	-0.822733	1.172615	22193.06009
-429.329662	159.487625	-452.143788	49.818586	-1.585696	-1.116273	22209.84527
-441.537066	118.287638	-491.817851	23.11489	-0.059771	-0.353311	22209.84527
-448.403731	86.243203	-464.351192	-37.159166	-0.822733	0.409652	22195.34898
-476.633352	48.095066	-379.662328	-69.966564	2.229118	1.172615	22188.48232
-465.188911	36.650625	-420.099353	-149.314689	-0.822733	-0.353311	22189.24528
-452.218544	-33.541947	-422.388242	-158.470241	1.466155	1.172615	22210.60823
-481.211128	-55.667866	-368.217887	-234.003552	2.229118	1.172615	22238.83786
-473.581501	-104.497482	-364.403074	-287.410944	1.466155	-0.353311	22245.70452
-443.825954	-158.667836	-279.71421	-283.59613	0.703192	-0.353311	22225.86749
-429.329662	-209.786339	-289.632725	-338.529447	-1.585696	0.409652	22231.20823
-411.018556	-238.778923	-246.143849	-365.996106	1.466155	1.172615	22229.6823
-403.388929	-284.556688	-215.62534	-406.433131	1.466155	1.172615	22221.28971
-353.796351	-309.734458	-145.432768	-444.581268	-3.111622	-1.116273	22218.23786
-321.751916	-340.252967	-111.099445	-452.210895	-1.585696	-1.116273	22228.91934
-289.707481	-368.482589	-74.477234	-500.277548	0.703192	1.172615	22227.39341
-250.033419	-422.652943	-29.462432	-497.225697	-2.348659	-1.116273	22207.55638
-196.626027	-416.549241	10.21163	-574.284933	-1.585696	0.409652	22204.50453
-171.448257	-458.512192	14.026444	-607.092331	-2.348659	-1.116273	22209.84527
-121.092716	-483.689962	94.900494	-568.944194	-0.822733	-1.116273	22199.16379
-59.292735	-506.578844	153.648625	-536.899759	-1.585696	-0.353311	22215.18601
-13.514971	-525.652912	236.811563	-491.884957	-0.059771	1.172615	22225.10453
26.159092	-519.54921	265.041184	-494.173846	-0.059771	-0.353311	22219.00082
69.647968	-517.260322	293.270806	-498.751622	0.703192	0.409652	22228.91934
111.610918	-508.104769	316.159688	-472.047926	-0.059771	-0.353311	22231.97119
160.440533	-502.76403	383.300409	-440.003491	1.466155	1.172615	22215.18601
192.484968	-487.504776	390.930036	-412.536833	0.703192	-1.116273	22226.63045
255.810876	-459.275154	404.663365	-410.247945	1.466155	0.409652	22251.04526
285.566422	-419.601092	421.448545	-353.788702	1.466155	-0.353311	22225.10453
300.825677	-411.208502	435.944837	-378.966472	0.703192	0.409652	22205.2675
350.418255	-376.112216	513.767037	-263.759099	0.703192	-0.353311	22234.26008
381.699727	-364.667775	511.478148	-222.559111	-0.059771	-0.353311	22216.71194
419.084901	-321.178899	509.18926	-204.248006	0.703192	0.409652	22219.00082
398.484907	-270.823358	506.137409	-159.233204	0.703192	-1.116273	22215.18601
440.447858	-231.149296	532.078142	-124.899881	-1.585696	-0.353311	22206.03046
459.521926	-182.319681	529.789254	-48.603607	1.466155	1.172615	22209.84527
470.966367	-138.067842	497.744819	-21.899912	-0.059771	0.409652	22192.29713
471.72933	-83.897488	481.722602	12.433412	-1.585696	-0.353311	22190.00824
470.203405	-49.564165	398.559663	74.996356	-0.059771	1.935578	22190.00824
437.396007	1.554339	445.863353	84.914872	-2.348659	-0.353311	22193.06009
455.707113	39.702476	416.107806	169.603735	-2.348659	-0.353311	22197.63787
429.003417	81.665426	414.581881	224.537052	-0.059771	-0.353311	22201.45268
421.373789	135.835781	366.515228	261.159264	-0.059771	0.409652	22229.6823
393.907131	173.983917	329.130054	293.203699	-0.059771	-1.116273	22231.20823
387.803429	230.44316	288.693029	350.425904	-0.059771	0.409652	22218.23786
364.151584	267.065371	266.56711	358.055531	-0.059771	-0.353311	22228.15638
334.396037	308.265359	187.218985	392.388855	-0.822733	1.172615	22230.44527
332.107149	347.939421	144.493072	446.559209	0.703192	-0.353311	22238.83786
289.381236	386.850521	72.774575	427.48514	3.755043	1.172615	22248.75637
267.255317	385.324595	39.967177	474.025867	-0.822733	-1.116273	22126.68233
217.662739	413.554217	-9.625401	470.211054	0.703192	1.935578	22219.76379
194.010894	454.754205	-38.617985	506.833265	2.99208	1.172615	22236.54897
126.870173	466.198646	-105.758706	519.803632	-0.059771	0.409652	22232.73415
102.455365	459.331981	-138.566103	525.144371	-1.585696	-0.353311	22211.3712
64.307229	472.302347	-169.847576	515.225855	-0.822733	-0.353311	22222.81564
42.181309	468.487534	-196.551271	530.48511	1.466155	-0.353311	22231.97119
-11.226082	485.272714	-241.566073	505.30734	0.703192	1.172615	22222.05268
-31.063113	462.383832	-254.536439	493.099936	-3.111622	-1.116273	19689.01639
-92.100132	440.257913	-308.706794	474.025867	-3.874584	-2.642199	22.125919
-98.966797	435.680136	-392.632695	424.43329	-0.822733	1.172615	14.496292
-140.929748	426.524583	-389.580844	456.477725	-0.822733	0.409652	9.918516
-170.685294	425.761621	-407.128987	424.43329	-2.348659	-0.353311	11.444441
-214.937133	408.97644	-419.336391	397.729594	0.703192	-0.353311	21131.77892
-240.877866	388.376446	-450.617863	375.603674	2.229118	1.935578	22174.74899
-286.65563	373.880154	-453.669714	317.618506	0.703192	0.409652	22212.89712
-304.203773	338.020906	-447.566012	279.47037	1.466155	0.409652	22219.00082
-338.537096	309.028322	-478.847484	252.003711	1.466155	-0.353311	22211.3712
-373.633382	257.909818	-477.321559	165.025959	-0.059771	0.409652	22196.87491
-380.500047	225.865383	-486.477111	105.514866	1.466155	1.172615	22226.63045
-419.411147	208.317241	-555.906721	42.951921	2.229118	1.172615	22215.18601
-431.61855	136.598743	-473.506745	-6.640657	2.229118	0.409652	22214.42305
-436.196327	115.235787	-442.988235	6.32971	0.703192	0.409652	22224.34156
-465.188911	82.428389	-432.306757	-30.292502	-0.059771	0.409652	22164.06751
-486.551867	45.043215	-410.180838	-85.988781	-0.059771	-0.353311	22199.16379
-472.055575	3.843227	-407.128987	-152.36654	0.703192	0.409652	22213.66009
-460.611134	-60.245643	-347.617893	-172.203571	0.703192	1.172615	22199.92676
-472.818538	-87.712301	-338.462341	-219.50726	-2.348659	0.409652	22224.34156
-460.611134	-128.912289	-320.151235	-267.573913	1.466155	0.409652	22235.786
-446.114842	-185.371532	-289.632725	-330.89982	-1.585696	0.409652	22192.29713
-445.35188	-207.497451	-287.343837	-392.699802	-0.059771	1.172615	22205.2675
-420.937072	-240.304849	-253.773477	-454.499783	-2.348659	1.172615	22210.60823
-382.025972	-283.793725	-200.366085	-414.825721	-3.111622	-1.879236	22204.50453
-340.825985	-319.652973	-152.299433	-440.003491	-3.111622	-0.353311	22212.13416
-296.574146	-352.460371	-109.573519	-469.759038	-0.822733	-0.353311	22231.97119
-256.137121	-378.401104	-62.26983	-493.410883	-0.059771	0.409652	22218.23786
-224.092686	-413.49739	-20.306879	-524.692355	-0.822733	0.409652	22220.52675
-182.129735	-441.727011	38.441251	-550.633088	1.466155	0.409652	22231.20823
-135.589008	-459.275154	91.08568	-508.670138	-0.822733	-1.116273	22221.28971
-79.892729	-473.008484	138.38937	-514.010877	2.229118	-0.353311	22244.17859
-44.03348	-500.475142	183.404172	-500.277548	1.466155	0.409652	22251.04526
13.188725	-505.815881	250.544892	-502.566436	0.703192	0.409652	22241.88971
35.314645	-522.601061	292.507843	-515.536802	1.466155	-0.353311	22227.39341
96.351664	-506.578844	335.233756	-460.603485	2.229118	0.409652	22239.60082
128.396099	-511.15662	366.515228	-452.210895	-2.348659	-0.353311	22227.39341
183.329416	-493.608477	393.218924	-422.455348	-0.822733	-0.353311	22215.94897
212.322	-473.008484	420.685583	-373.625733	-0.822733	0.409652	22223.5786
272.596056	-460.80108	467.22631	-351.499814	-0.822733	-1.116273	22227.39341
290.144199	-425.704794	454.255943	-340.055373	-2.348659	0.409652	22185.43046
325.240485	-400.527024	477.907788	-298.092422	1.466155	1.172615	22192.29713
354.996031	-377.638141	507.663335	-272.151689	-2.348659	-0.353311	22206.03046
380.173802	-341.778893	467.22631	-273.677615	-0.059771	-0.353311	22126.68233
415.270088	-310.497421	551.152211	-172.203571	-1.585696	-1.116273	22171.69713
420.610827	-241.067812	484.774453	-147.0258	-2.348659	-1.879236	22206.03046
454.94415	-209.786339	522.159627	-103.536924	0.703192	1.172615	22202.21564
460.284889	-159.430799	521.396664	-34.870278	-0.059771	0.409652	22201.45268
466.388591	-122.045625	480.196676	31.50748	-0.822733	0.409652	22214.42305
470.203405	-63.297494	482.485564	91.018574	2.229118	0.409652	22209.08231
460.284889	-16.756767	474.092974	129.929673	-0.822733	0.409652	22193.82305
457.996001	11.472854	434.418912	151.29263	0.703192	1.935578	22196.11194
437.396007	59.539507	427.552247	186.388916	1.466155	0.409652	22212.89712
421.373789	122.102451	377.196707	258.870376	-0.059771	-1.116273	22238.07489
423.662678	169.406141	343.626346	268.788891	0.703192	-0.353311	22246.46748
406.877497	206.791315	287.930066	292.440736	0.703192	1.172615	22232.73415
371.018249	241.887601	295.559694	364.159233	0.703192	-1.116273	22224.34156
351.94418	273.932036	226.130085	386.285153	-0.822733	-0.353311	22227.39341
329.818261	318.946837	201.715277	408.411072	0.703192	0.409652	22226.63045
304.640491	339.546831	126.181966	442.744395	-0.059771	-0.353311	22219.00082
261.914577	402.109776	111.685674	471.736979	-0.059771	-0.353311	22229.6823
223.003478	396.006074	34.626438	470.211054	-1.585696	0.409652	22225.10453
187.144229	428.813471	-23.35873	503.781414	-1.585696	-0.353311	22196.11194
152.810906	446.361614	-124.069811	427.48514	-3.111622	-0.353311	22204.50453
120.003508	469.250497	-158.403135	477.077718	-1.585696	-0.353311	22208.31935
89.484999	458.569018	-190.44757	429.774029	-1.585696	-1.116273	22202.97861
40.655384	482.220863	-186.632756	505.30734	-0.822733	0.409652	22138.12677
16.240576	479.169012	-200.366085	523.618445	-0.822733	0.409652	22232.73415
-0.544604	465.435683	-265.980881	499.966601	0.703192	-0.353311	22216.71194
-52.42607	460.857906	-308.706794	490.811048	-3.111622	0.409652	263.222144
-98.966797	459.331981	-344.566042	493.099936	-1.585696	0.409652	16.022217
-117.277903	432.628285	-374.321589	447.322172	-1.585696	-0.353311	11.444441
-163.055667	427.287546	-388.054918	425.196252	0.703192	-0.353311	11.444441
-176.026034	408.97644	-413.232689	406.122184	2.229118	-0.353311	9.155553
-234.011202	421.946807	-427.728981	364.922196	2.229118	-0.353311	13736.38112
-288.181556	378.457931	-459.773416	326.011096	0.703192	1.172615	22158.72677
-316.411177	330.391278	-478.084521	284.811109	-0.059771	0.409652	22223.5786
-330.144506	325.050539	-455.958602	256.581487	0.703192	-0.353311	22203.74157
-343.114873	293.769067	-462.062304	205.462984	-1.585696	-1.116273	22199.16379
-365.240792	238.072787	-472.743782	168.07781	-0.822733	-1.116273	22217.4749
-381.26301	215.946868	-485.714149	87.20376	-0.822733	0.409652	22209.08231
-428.566699	170.932066	-497.15859	84.914872	-0.059771	0.409652	22193.06009
-452.981507	132.78393	-462.825267	33.033406	-3.111622	-0.353311	22197.63787
-464.425948	99.213569	-459.773416	-27.240651	-3.111622	-1.116273	22194.58602
-477.396315	57.250619	-437.647496	-104.299887	-4.637547	-0.353311	22171.69713
-497.233346	-20.571581	-445.277124	-195.092453	-2.348659	-1.116273	22170.17121
-493.418532	-21.334543	-437.647496	-237.818366	-3.874584	-1.116273	22194.58602
-462.900023	-61.008606	-407.128987	-238.581329	-1.585696	-1.116273	22215.18601
-472.818538	-111.364146	-304.89198	-238.581329	2.229118	-1.116273	22228.91934
-456.033358	-140.35673	-297.262353	-269.099838	1.466155	0.409652	22215.18601
-437.722252	-184.608569	-279.71421	-333.188708	-0.059771	1.172615	22217.4749
-411.018556	-247.171513	-238.514222	-385.070174	-0.059771	1.172615	22227.39341
-382.788935	-270.823358	-195.025346	-414.062758	-0.059771	-1.116273	22228.91934
-359.900053	-297.527054	-152.299433	-433.899789	2.229118	0.409652	22240.36378
-311.070438	-317.364085	-127.884625	-459.07756	2.229118	0.409652	22244.17859
-289.707481	-347.882595	-107.284631	-523.16643	2.229118	1.172615	22231.97119
-253.08527	-398.238135	-43.195761	-529.270132	0.703192	0.409652	22226.63045
-213.411208	-434.860347	-8.099475	-533.847908	-0.822733	-0.353311	22228.15638
-169.159369	-447.830713	59.804208	-565.12938	1.466155	0.409652	22231.20823
-119.566791	-481.401074	119.315302	-516.299765	-1.585696	0.409652	22212.13416
-69.974213	-502.76403	163.56714	-530.796057	1.466155	0.409652	22225.10453
-3.596455	-538.623279	228.418973	-512.484951	-1.585696	0.409652	22229.6823
26.159092	-495.897366	253.596743	-498.751622	-0.059771	-0.353311	22214.42305
60.492415	-524.126987	289.455992	-493.410883	-3.111622	0.409652	22199.92676
94.062775	-516.49736	315.396725	-491.121995	-1.585696	-0.353311	22212.89712
150.522018	-495.897366	367.278191	-456.788672	0.703192	-0.353311	22201.45268
199.351633	-477.58626	390.930036	-423.981274	-2.348659	-1.116273	22206.79342
228.344217	-470.719595	381.774483	-472.810889	-2.348659	-0.353311	22220.52675
277.173832	-448.593676	389.40411	-399.566466	0.703192	0.409652	22212.89712
303.877528	-418.075166	467.989272	-333.951671	0.703192	0.409652	22202.21564
351.94418	-380.689992	500.79667	-264.522062	-0.059771	-0.353311	22224.34156
375.596025	-360.852961	511.478148	-240.870217	0.703192	1.172615	22223.5786
395.433056	-317.364085	509.18926	-193.566527	-0.059771	-0.353311	22196.87491
440.447858	-272.349284	519.107776	-138.63321	2.229118	0.409652	22230.44527
451.892299	-221.993743	513.767037	-121.84803	2.229118	0.409652	22230.44527
471.72933	-188.423383	499.270745	-92.855446	0.703192	-0.353311	22209.08231
474.781181	-124.334513	465.700384	-11.218433	2.229118	0.409652	22202.97861
482.410808	-95.341929	372.61893	-67.677676	1.466155	0.409652	22132.78604
474.018218	-51.09009	456.544831	99.411164	-1.585696	-0.353311	22200.68972
454.94415	-1.497512	468.752235	127.640785	-0.822733	0.409652	22199.92676
449.603411	44.280252	459.596682	189.440767	0.703192	1.172615	22219.76379
448.077485	87.006165	392.455961	228.351866	-0.822733	-0.353311	22214.42305
433.581193	147.280222	360.411526	273.366668	0.703192	1.172615	22226.63045
397.721945	165.591327	313.107837	290.151848	-4.637547	-1.116273	22220.52675
369.492323	215.183905	294.033768	349.662941	-3.874584	-0.353311	22191.53417
369.492323	258.672781	257.411557	359.581457	-3.111622	-1.116273	22210.60823
351.94418	289.191291	157.463438	393.151817	-1.585696	-1.116273	22212.89712
327.529373	324.287577	136.863445	446.559209	-1.585696	-1.116273	22202.21564
300.062714	367.776453	88.033829	387.048115	-0.059771	0.409652	22222.81564
273.359019	394.480148	33.100512	434.351805	-0.822733	-0.353311	22228.91934
226.818292	415.080142	2.582003	466.39624	-0.059771	1.172615	22218.23786
186.381267	440.257913	-58.455016	486.233271	-0.822733	0.409652	22221.28971
154.336832	471.539385	-78.292047	505.30734	-1.585696	-0.353311	22228.91934
96.351664	472.302347	-114.914259	521.329557	2.229118	1.172615	22223.5786
78.803521	486.035677	-145.432768	516.751781	3.755043	0.409652	22244.17859
48.285011	484.509751	-184.343868	529.722147	0.703192	-0.353311	22245.70452
7.847986	467.724571	-253.773477	497.677712	2.229118	-1.116273	22238.83786
-28.774225	445.598652	-243.091998	482.418458	1.466155	1.172615	22232.73415
-80.655691	456.28013	-324.729011	472.499942	-0.822733	-0.353311	32.807398
-110.411238	442.546801	-370.506775	474.025867	-0.059771	1.172615	12.207404
-148.559375	424.998658	-385.76603	457.240687	-0.059771	-0.353311	12.207404
-175.263071	426.524583	-378.136403	428.248103	0.703192	0.409652	9.155553
-205.018618	411.265329	-395.684546	396.203668	-0.059771	1.172615	19433.42387
-254.611195	371.591266	-472.743782	363.396271	-0.059771	1.172615	22157.96381
-287.418593	358.6209	-471.217857	318.381469	-3.111622	-1.116273	22183.90454
-314.122289	340.309794	-462.062304	272.603705	-0.059771	0.409652	22204.50453
-343.114873	309.028322	-468.928969	243.611121	-0.822733	0.409652	22144.99344
-385.077823	251.043154	-492.580813	176.4704	0.703192	1.935578	22190.00824
-398.04819	244.939452	-510.128956	65.840803	0.703192	0.409652	22204.50453
-412.544482	185.428358	-530.72895	54.396362	0.703192	0.409652	22201.45268
-441.537066	167.117253	-447.566012	55.159325	-0.059771	0.409652	22204.50453
-450.692619	119.813563	-457.484527	18.537114	-0.059771	-0.353311	22219.76379
-464.425948	85.48024	-437.647496	-28.766576	-0.059771	0.409652	22189.24528
-485.025942	36.650625	-394.921583	-90.566558	-1.585696	-1.116273	22184.6675
-478.92224	21.39137	-388.817881	-133.292471	1.466155	1.172615	22218.23786
-452.218544	-28.964171	-348.380856	-169.914682	2.229118	1.172615	22235.786
-467.477799	-69.401196	-343.80308	-220.270223	1.466155	-0.353311	22236.54897
-466.714836	-124.334513	-298.788278	-266.81095	1.466155	-0.353311	22240.36378
-449.929656	-176.215979	-296.49939	-325.559081	2.229118	1.935578	22229.6823
-433.907439	-209.786339	-259.114216	-361.418329	-2.348659	-0.353311	22219.00082
-409.492631	-250.223364	-238.514222	-395.751653	1.466155	1.172615	22228.91934
-382.025972	-278.452986	-194.262383	-401.855355	0.703192	-1.116273	22221.28971
-359.13709	-311.260383	-136.277215	-436.95164	1.466155	1.935578	22221.28971
-308.018587	-361.615924	-102.706855	-475.86274	-0.822733	0.409652	22227.39341
-269.107487	-379.92703	-55.403165	-491.121995	-3.111622	-0.353311	22218.23786
-225.618611	-417.312204	-14.96614	-533.084945	-2.348659	-1.116273	22196.11194
-188.233437	-446.304788	-14.203177	-565.892343	-2.348659	0.409652	22212.13416
-149.322338	-469.956633	84.981978	-520.877541	-0.059771	0.409652	22214.42305
-88.285319	-480.638111	110.922712	-529.270132	-0.822733	-0.353311	22206.79342
-58.529772	-512.682546	174.248619	-546.055312	0.703192	0.409652	22224.34156
13.951688	-532.519577	245.967116	-526.981243	-0.822733	-1.116273	22231.20823
43.707235	-514.971434	265.804147	-500.277548	-1.585696	0.409652	22217.4749
94.825738	-512.682546	321.500427	-472.810889	-0.822733	-1.116273	22227.39341
135.262763	-508.867732	365.752266	-449.159044	1.466155	0.409652	22232.73415
175.699788	-483.689962	399.322626	-421.692386	2.229118	0.409652	22231.20823
198.58867	-476.060334	417.633732	-391.936839	-0.059771	-0.353311	22241.88971
261.914577	-447.06775	437.470763	-373.625733	3.755043	1.172615	22244.17859
300.825677	-424.941831	437.470763	-380.492398	4.518006	1.935578	22186.95639
329.055298	-406.630725	479.433713	-295.803534	2.229118	0.409652	22223.5786
373.307137	-361.615924	497.744819	-235.529478	1.466155	1.935578	22235.02304
391.618243	-344.067781	514.529999	-211.11467	-0.059771	-1.116273	22187.71935
403.062684	-297.527054	513.767037	-153.129502	1.466155	0.409652	22207.55638
414.507125	-260.904843	500.033707	-140.922098	1.466155	-0.353311	22224.34156
451.892299	-216.653004	517.58185	-108.877664	-0.822733	0.409652	22213.66009
454.181187	-162.48265	531.31518	-32.58139	1.466155	-0.353311	22194.58602
473.255256	-128.149326	486.300378	-21.899912	-2.348659	-0.353311	22196.11194
467.151554	-79.319711	465.700384	34.559331	-1.585696	-0.353311	22186.95639
473.255256	-35.830835	427.552247	80.337095	-2.348659	-0.353311	22160.25269
459.521926	2.317302	402.374477	107.040791	-0.822733	0.409652	22189.24528
453.418224	45.806178	422.211508	189.440767	-0.059771	-0.353311	22212.13416
421.373789	91.583942	393.218924	213.092611	0.703192	0.409652	22222.05268
429.76638	167.117253	277.248588	245.137046	-0.822733	-1.879236	22101.50456
397.721945	196.872799	313.8708	287.86296	1.466155	0.409652	22229.6823
379.410839	232.732048	282.589327	348.137016	0.703192	-0.353311	22217.4749
359.573808	276.983887	251.307855	383.996264	-0.059771	0.409652	22227.39341
329.818261	310.554247	193.322687	400.781445	0.703192	-1.116273	22251.80822
323.714559	350.22831	133.048631	427.48514	2.229118	0.409652	22240.36378
280.225683	396.006074	90.322718	459.529575	2.99208	0.409652	22236.54897
255.047913	416.606068	43.019028	468.685128	2.99208	0.409652	22239.60082
212.322	426.524583	-60.743904	458.00365	-1.585696	-0.353311	22224.34156
174.173863	455.517167	-92.025377	486.996234	-1.585696	0.409652	22224.34156
136.025726	451.702354	-134.75129	509.885116	-1.585696	-1.116273	22228.15638
94.825738	479.931975	-137.803141	507.596228	-1.585696	-0.353311	22212.89712
37.603533	460.857906	-182.054979	526.670296	-0.059771	0.409652	22226.63045
29.973905	491.376416	-205.706824	509.885116	-0.822733	1.172615	22234.26008
-15.040896	438.731987	-269.795694	528.959185	-3.111622	-1.116273	22202.97861
-69.974213	463.146795	-314.810496	515.225855	-1.585696	-0.353311	966.673788
-73.026064	458.569018	-334.647527	499.203638	-1.585696	0.409652	15.259255
-133.30012	432.628285	-382.714179	463.344389	0.703192	1.172615	12.207404
-149.322338	427.287546	-397.973434	423.670327	0.703192	-1.116273	10.681478
-209.596394	412.028291	-439.936385	345.085165	-1.585696	-0.353311	470.748009
-222.56676	386.087558	-436.121571	316.092581	0.703192	1.172615	22079.37864
-268.344525	389.139409	-413.995651	319.144432	-0.059771	-0.353311	22195.34898
-285.892668	366.250527	-442.225273	290.914811	-0.059771	0.409652	22221.28971
-315.648214	338.020906	-468.928969	276.418519	-3.874584	-1.116273	22173.98602
-343.877836	285.376477	-477.321559	214.618537	0.703192	0.409652	22193.06009
-358.374128	273.932036	-475.795633	170.366698	1.466155	0.409652	22232.73415
-392.707451	211.369091	-500.210441	113.144493	2.229118	1.172615	22222.81564
-423.988923	195.346874	-468.166006	85.677834	2.229118	-0.353311	22195.34898
-420.937072	142.702445	-429.254906	35.322294	0.703192	0.409652	22214.42305
-456.033358	104.554308	-464.351192	0.988971	1.466155	-0.353311	22204.50453
-446.877805	64.117283	-453.669714	-73.781378	0.703192	1.935578	22190.7712
-482.737054	26.732109	-404.840099	-125.662844	-0.822733	-0.353311	22209.08231
-488.077793	-12.17899	-411.706763	-169.15172	0.703192	1.172615	22221.28971
-458.322246	-64.823419	-387.291956	-218.744298	2.229118	-1.116273	22217.4749
-478.159277	-99.919705	-354.484558	-250.788733	-0.822733	0.409652	22225.10453
-461.374097	-145.697469	-323.203086	-297.32946	-3.111622	-1.116273	22208.31935
-434.670401	-202.156712	-341.514191	-302.670199	-1.585696	0.409652	22194.58602
-436.95929	-221.23078	-257.58829	-404.144243	-2.348659	-0.353311	22202.97861
-400.337078	-260.904843	-217.151265	-413.299796	-3.874584	-0.353311	22218.23786
-367.52968	-304.393719	-178.240166	-446.870156	-0.822733	0.409652	22205.2675
-321.751916	-334.149265	-114.914259	-482.729405	1.466155	0.409652	22227.39341
-271.396376	-344.830744	-124.832774	-556.73679	-0.822733	1.172615	22228.91934
-268.344525	-411.208502	-82.106861	-596.410852	1.466155	1.172615	22216.71194
-208.070468	-423.415906	-47.010575	-572.759008	-0.059771	-0.353311	22222.05268
-188.9964	-449.356639	52.174581	-543.003461	1.466155	0.409652	22231.20823
-108.12235	-468.430707	120.841227	-487.307181	1.466155	1.935578	22242.65267
-74.551989	-511.15662	122.367153	-502.566436	2.229118	0.409652	22245.70452
-30.300151	-491.319589	185.69306	-501.803473	3.755043	1.172615	22247.23045
28.44798	-512.682546	255.122669	-489.596069	1.466155	-1.116273	22234.26008
56.677601	-508.867732	278.011551	-512.484951	0.703192	-0.353311	22229.6823
92.53685	-505.052918	336.759682	-475.099777	-2.348659	-1.116273	22226.63045
162.729422	-502.001068	379.485595	-448.396081	-1.585696	-1.116273	22224.34156
193.247931	-485.215887	406.189291	-408.722019	0.703192	0.409652	22213.66009
244.366435	-460.038117	429.078173	-393.462764	0.703192	0.409652	22226.63045
284.040497	-447.830713	429.841136	-365.233143	-0.822733	0.409652	22208.31935
311.507155	-415.786278	483.248527	-345.396112	-0.822733	0.409652	22196.87491
343.55159	-410.445539	504.611484	-261.470211	-3.111622	-1.116273	22202.97861
367.203435	-357.038148	484.774453	-240.870217	-0.822733	-0.353311	22209.08231
409.929348	-328.808526	506.137409	-199.670229	-2.348659	-1.116273	22157.20084
422.899715	-292.186315	515.292962	-178.307273	-0.822733	1.172615	22200.68972
440.447858	-232.675221	472.567049	-157.707279	-0.059771	0.409652	22213.66009
457.996001	-181.556718	516.055925	-79.122117	-0.059771	0.409652	22180.08972
467.914516	-137.304879	490.878154	-21.899912	-0.059771	-0.353311	22205.2675
476.307107	-86.186376	483.248527	9.381561	-0.059771	-0.353311	22223.5786
472.492293	-48.038239	464.937421	84.151909	0.703192	1.172615	22195.34898
454.94415	-0.734549	460.359645	149.003742	-0.059771	-0.353311	22190.7712
451.129336	30.546923	432.892986	186.388916	0.703192	-0.353311	22232.73415
435.870081	104.554308	413.055955	229.877792	3.755043	0.409652	22236.54897
431.292305	148.806147	378.722632	278.707407	1.466155	0.409652	22235.786
403.825647	165.591327	352.018936	303.122214	-0.059771	-1.879236	22244.17859
390.85528	209.080203	309.293023	338.981463	0.703192	1.172615	22222.81564
370.255286	252.569079	250.544892	343.559239	0.703192	0.409652	22219.76379
359.573808	300.635732	224.604159	383.233302	0.703192	0.409652	22230.44527
323.714559	331.917204	153.648625	424.43329	2.229118	-0.353311	22225.86749
306.929379	359.383862	122.367153	454.188836	2.229118	1.172615	22219.76379
271.07013	391.428297	68.196798	466.39624	-0.822733	-0.353311	22226.63045
221.477552	409.739403	18.60422	477.840681	-5.40051	-0.353311	22205.2675
176.462751	447.88754	-54.640202	462.581426	-0.822733	1.172615	22198.40083
153.573869	455.517167	-103.469818	503.781414	0.703192	0.409652	22208.31935
112.373881	473.828273	-128.647588	506.070302	0.703192	0.409652	22219.76379
73.462781	467.724571	-165.269799	505.30734	-0.059771	-0.353311	22206.03046
[truncated: 28,725 more rows]
