# Supplementary material for: Dynamic analysis of slant cracked rotor system considering nonlinear oil film force
Source: PLoS One. 2024 Jan 25;19(1):e0294293. doi: 10.1371/journal.pone.0294293 (PMC10810477; doi:10.1371/journal.pone.0294293)
Supplement: S1 File — These data were measured by two eddy current sensors, model WT0150. (ZIP) [file pone.0294293.s001.zip › 2021.3.18 Test data for plain bearings/2021.3.18 (P=0.2Mpa, Z=4.0g Clockwise126°+1.2g)/600.csv]

1024	30720	7	0	3
8	8	8	8	10	10	1
3	3	3	3	1	1	4
2	1	4	3	0	0	0
0	0	0	0	0.000019	-0.000033	20743.98438
-13.692449	443.76302	-228.487123	416.795019	-0.509698	-1.133945	22230.44527
-46.499847	435.37043	-233.0649	390.854286	-1.272661	-0.370982	22190.7712
-64.810953	422.400064	-268.924148	409.165392	1.77919	-0.370982	38.148137
-80.83317	423.925989	-287.998217	413.743168	1.77919	-0.370982	14.496292
-107.536866	421.637101	-304.783397	407.639466	0.253264	1.154944	10.681478
-136.52945	412.481548	-323.857465	380.93577	-2.798587	-1.133945	9.155553
-142.633152	405.614884	-355.138938	342.787634	-2.798587	-0.370982	9.918516
-179.255363	384.251927	-366.583379	297.009869	-2.035624	-1.133945	8.39259
-213.588686	381.963039	-395.575963	289.380242	-2.035624	-1.133945	16740.92837
-219.692388	374.333411	-372.687081	307.691348	-0.509698	-1.133945	22168.64528
-241.055345	362.88897	-376.501894	287.091354	-0.509698	-0.370982	22199.16379
-255.551637	356.785268	-366.583379	252.758031	-2.035624	-1.133945	22185.43046
-270.047929	329.31861	-385.657447	210.79508	-2.035624	-0.370982	22201.45268
-289.121997	318.637132	-389.472261	202.40249	-2.798587	-1.133945	22202.97861
-315.825693	285.829734	-391.761149	203.165453	-1.272661	-1.133945	22173.98602
-318.877544	283.540846	-425.331509	165.017316	0.253264	-0.370982	22197.63787
-334.136799	258.363075	-423.805584	115.424738	3.305115	-0.370982	22228.15638
-331.847911	234.711231	-466.531497	48.284017	2.542152	-0.370982	22212.13416
-393.647892	196.563094	-461.190758	14.713657	0.253264	-1.133945	22230.44527
-398.225669	190.459392	-416.938919	47.521054	1.77919	-0.370982	22241.12674
-395.936781	156.889031	-370.398192	58.202533	1.77919	-1.133945	22222.05268
-418.825663	124.081634	-370.398192	-3.597449	1.016227	-1.133945	22164.83047
-456.210837	107.296454	-392.524112	22.343284	0.253264	-1.133945	22226.63045
-442.477507	81.35572	-384.131522	-21.145592	-0.509698	-1.133945	22212.13416
-450.107135	70.674242	-349.035236	-44.034474	0.253264	-1.133945	22222.05268
-468.418241	40.918695	-312.413024	-76.841872	1.016227	-1.133945	22231.97119
-463.077501	8.111298	-314.701913	-106.597418	-0.509698	-1.133945	22195.34898
-465.36639	-22.407212	-346.746348	-157.715922	-2.035624	-0.370982	22199.92676
-462.314539	-49.110908	-314.701913	-205.019611	-2.798587	-1.133945	22212.13416
-449.344172	-75.051641	-336.064869	-268.345519	0.253264	0.391981	22208.31935
-439.425657	-87.259044	-252.901931	-213.412202	-2.035624	-1.133945	22205.2675
-431.796029	-121.592368	-239.168602	-228.671456	1.77919	-0.370982	22228.15638
-418.825663	-149.821989	-225.435272	-256.901078	1.77919	0.391981	22222.81564
-408.907147	-170.421983	-219.331571	-279.026997	0.253264	0.391981	22218.23786
-395.936781	-180.340498	-200.257502	-294.286252	1.77919	0.391981	22227.39341
-389.833079	-218.488635	-162.109365	-301.915879	-0.509698	-1.133945	22226.63045
-353.97383	-236.799741	-146.087148	-316.412171	1.016227	-1.133945	22230.44527
-347.107165	-269.607139	-127.776042	-325.567724	3.305115	0.391981	22247.99341
-331.084948	-298.599723	-112.516787	-393.471407	1.016227	-0.370982	22199.92676
-320.40347	-312.333052	-71.3168	-352.27142	-0.509698	-1.133945	22224.34156
-282.255333	-313.858977	-19.435333	-389.656594	1.016227	-0.370982	22235.786
-265.470153	-339.036748	-15.62052	-399.575109	-1.272661	-1.896907	22231.20823
-243.344233	-374.133033	-35.457551	-386.604743	0.253264	0.391981	22212.89712
-191.462767	-395.49599	20.238729	-414.834364	-2.035624	-1.896907	22222.05268
-206.722022	-422.962649	60.675754	-410.256588	1.016227	0.391981	22231.20823
-154.077593	-409.992282	78.223897	-451.456575	0.253264	-0.370982	22213.66009
-127.373897	-435.933015	132.394251	-419.412141	2.542152	0.391981	22225.10453
-112.877605	-448.903382	126.290549	-423.989917	-2.798587	-1.133945	22199.92676
-52.603549	-471.792264	95.009077	-462.901017	0.253264	0.391981	22191.53417
-54.129474	-475.607077	103.401667	-501.049153	-0.509698	-0.370982	22159.48973
-28.951704	-478.658928	158.334984	-464.426942	-2.798587	-1.133945	22213.66009
9.196433	-488.577444	256.757177	-400.338072	-1.272661	-1.896907	22211.3712
55.73716	-490.103369	271.253469	-383.552892	1.77919	-0.370982	22204.50453
70.233452	-477.895966	294.905314	-378.975115	-0.509698	-1.133945	22225.10453
91.596408	-474.844115	317.794196	-372.871414	1.77919	-1.133945	22223.5786
135.848247	-476.37004	310.927532	-368.293637	-0.509698	-0.370982	22196.11194
149.581576	-480.947817	349.838631	-329.382538	1.77919	1.154944	22199.92676
193.833415	-455.007084	355.942333	-333.197351	1.016227	0.391981	22219.76379
223.588962	-438.221903	370.438625	-324.041798	-0.509698	-0.370982	22217.4749
239.611179	-455.007084	349.075668	-360.66401	3.305115	0.391981	22214.42305
273.18154	-419.147835	361.283072	-319.464022	2.542152	0.391981	22222.05268
281.57413	-401.599692	425.371942	-270.634407	0.253264	-0.370982	22209.84527
293.781534	-397.784878	429.186756	-243.930711	-0.509698	-0.370982	22215.94897
318.196341	-384.051549	421.557128	-213.412202	-0.509698	-1.133945	22217.4749
336.507447	-355.058965	456.653414	-199.678872	-1.272661	-1.133945	22202.21564
365.500031	-339.79971	450.549712	-168.3974	-0.509698	-1.133945	22214.42305
376.944472	-303.940462	426.897868	-150.086294	-0.509698	-1.133945	22192.29713
389.151876	-293.258983	443.683048	-133.301114	-2.798587	-1.896907	22177.03787
376.181509	-262.740474	420.031203	-144.745555	-1.272661	-0.370982	22180.85269
394.492615	-229.170113	381.883066	-125.671487	-1.272661	-0.370982	22207.55638
429.588901	-194.83679	404.771948	-108.123344	-1.272661	-1.133945	22200.68972
444.085193	-177.288647	413.927501	-53.190027	-2.035624	-1.896907	22212.13416
435.692603	-133.799771	404.008986	-4.360412	1.016227	0.391981	22228.15638
448.662969	-117.777554	412.401576	26.158098	-1.272661	-1.896907	22214.42305
440.270379	-89.547933	405.534911	55.150682	1.016227	0.391981	22222.05268
431.877789	-43.770168	378.068252	108.558073	2.542152	0.391981	22230.44527
419.670385	-15.540547	349.075668	136.024732	1.77919	-1.133945	22219.00082
439.507416	6.585372	357.468259	139.076583	2.542152	-0.370982	22235.786
424.248162	27.948329	346.78678	174.935832	2.542152	-1.133945	22250.2823
422.722236	75.252019	313.979383	168.069167	2.542152	0.391981	22237.31193
408.988907	90.511273	288.03865	164.254353	-2.035624	-1.896907	22224.34156
383.048174	131.711261	289.564575	222.239521	2.542152	1.154944	22239.60082
379.996323	150.022367	262.097916	232.158037	0.253264	-0.370982	22228.91934
364.737068	172.148286	244.549774	268.780248	1.016227	1.154944	22213.66009
367.025956	199.614945	208.690525	287.854317	-1.272661	-0.370982	22225.86749
362.44818	204.192721	176.64609	290.143205	-1.272661	-0.370982	22229.6823
344.137074	258.363075	149.942394	305.40246	1.016227	0.391981	22216.71194
319.722267	273.62233	142.312767	332.869118	-0.509698	-0.370982	22228.91934
301.411161	292.696399	101.875742	338.209857	-2.798587	-0.370982	22209.84527
293.018571	307.955653	59.149828	326.765416	-2.035624	-0.370982	22197.63787
276.996353	340.000088	28.631319	358.046888	-1.272661	-1.133945	22201.45268
267.077838	354.49638	27.868356	377.120957	-2.798587	-0.370982	22218.23786
226.640813	381.963039	-17.146445	351.943186	-0.509698	-1.133945	22212.13416
220.537111	391.881554	-31.642737	399.246876	1.016227	-1.133945	22225.86749
186.96675	402.563033	-69.790874	390.091323	-0.509698	-0.370982	22231.97119
167.129719	420.111176	-101.835309	419.083907	0.253264	-0.370982	22215.94897
122.114918	439.185244	-128.539005	383.987621	1.016227	-0.370982	22222.05268
113.722328	443.76302	-125.487154	417.557982	-0.509698	-0.370982	22228.15638
99.226036	450.629685	-157.531589	400.772802	-0.509698	-1.896907	22177.03787
68.707526	459.022275	-164.398253	390.091323	0.253264	-0.370982	22235.786
15.300135	448.340797	-197.205651	374.069106	1.016227	0.391981	22198.40083
9.196433	457.49635	-249.85008	344.313559	2.542152	1.154944	22225.10453
10.722358	437.659319	-280.368589	366.439478	-0.509698	-1.133945	22223.5786
-12.166524	431.555617	-260.531558	396.957988	0.253264	-1.133945	22214.42305
-35.818369	433.844505	-237.642676	405.350578	1.016227	-0.370982	22218.23786
-49.551698	428.503766	-272.738962	404.587615	-1.272661	-0.370982	33.57036
-83.122058	428.503766	-300.205621	413.743168	3.305115	0.391981	12.970367
-95.329462	410.955623	-307.835248	400.772802	-1.272661	-1.896907	12.970367
-127.373897	407.903772	-339.879683	370.254292	-2.798587	-1.133945	9.918516
-151.025742	399.511182	-335.301907	342.787634	-5.087475	-1.133945	9.155553
-173.914624	401.037107	-343.694497	313.032087	-2.798587	-0.370982	9.918516
-185.359065	369.755635	-365.820416	286.328391	-1.272661	0.391981	18245.49089
-216.640537	375.859337	-390.235224	270.306174	-1.272661	-1.133945	22163.30454
-230.373867	364.414896	-384.131522	274.88395	-1.272661	-1.896907	22206.03046
-251.736823	359.837119	-369.63523	255.809882	1.016227	-0.370982	22195.34898
-270.810892	343.051939	-389.472261	223.002484	-0.509698	0.391981	22086.24531
-283.781258	323.214908	-377.264857	219.950633	2.542152	0.391981	22199.92676
-309.721991	294.222324	-376.501894	190.195086	1.016227	0.391981	22175.51195
-318.877544	285.066771	-410.835217	171.121018	2.542152	0.391981	22219.76379
-356.262718	260.651964	-389.472261	139.076583	2.542152	-0.370982	22223.5786
-342.529389	233.185305	-409.309292	71.935862	-0.509698	-1.133945	22199.92676
-377.625675	210.296423	-412.361143	64.306235	0.253264	-1.133945	22229.6823
-396.699743	181.303839	-410.835217	42.943278	1.016227	-0.370982	22240.36378
-412.721961	159.17792	-390.998186	39.891427	-0.509698	-1.133945	22215.18601
-427.218253	133.237187	-378.790783	13.187731	-0.509698	0.391981	22218.23786
-437.899731	108.059416	-374.975969	14.713657	-1.272661	-1.133945	22228.15638
-450.870098	91.274236	-359.716714	-5.123374	0.253264	-1.133945	22215.94897
-485.203421	66.096466	-325.383391	-20.382629	-1.272661	-1.133945	22219.00082
-444.766396	35.577956	-331.487093	-82.945574	0.253264	0.391981	22230.44527
-463.077501	4.296484	-314.701913	-101.256679	-1.272661	0.391981	22205.2675
-469.181203	-10.199808	-310.887099	-135.590002	-2.798587	-0.370982	22200.68972
-460.02565	-26.222025	-323.094503	-214.175164	-2.035624	-0.370982	22206.79342
-463.840464	-65.133125	-312.413024	-221.041829	0.253264	0.391981	22214.42305
-457.736762	-113.96274	-299.442658	-253.086264	1.016227	-0.370982	22212.13416
-437.899731	-114.725703	-292.575993	-301.152916	0.253264	-1.133945	22225.10453
-428.744178	-149.821989	-218.568608	-244.693674	1.77919	0.391981	22228.91934
-413.484923	-171.947908	-217.805645	-263.767742	0.253264	0.391981	22215.18601
-390.596041	-208.57012	-188.813061	-302.678842	-1.272661	-1.133945	22225.10453
-391.359004	-220.014561	-156.768626	-301.915879	-0.509698	-1.133945	22230.44527
-357.025681	-238.325666	-141.509371	-311.071432	3.305115	0.391981	22238.83786
-348.633091	-255.110847	-117.857527	-328.619575	0.253264	-0.370982	22243.41563
-341.003463	-271.133064	-69.790874	-344.641792	1.77919	0.391981	22234.26008
-317.351619	-300.125648	-65.213098	-378.975115	1.77919	-1.133945	22224.34156
-267.759041	-327.592307	-50.716806	-401.101035	0.253264	-0.370982	22228.91934
-273.09978	-361.92563	-83.524203	-456.797315	0.253264	-1.133945	22228.15638
-229.610904	-370.31822	24.053543	-412.545476	1.016227	-0.370982	22212.13416
-212.062761	-398.547841	30.157244	-401.101035	1.016227	-0.370982	22223.5786
-190.699804	-411.518208	60.675754	-422.463991	1.016227	0.391981	22231.97119
-148.736854	-417.621909	62.201679	-439.249172	1.016227	-0.370982	22217.4749
-140.344264	-428.303388	115.609071	-440.012134	-3.561549	-0.370982	22134.31196
-123.559083	-448.903382	140.786841	-426.278805	-2.798587	-0.370982	22202.21564
-63.285027	-480.947817	141.549804	-450.693613	-1.272661	1.154944	22164.83047
-46.499847	-469.503376	147.653506	-473.582495	-1.272661	-1.133945	22199.92676
-17.507263	-480.184854	198.009047	-415.597327	-2.035624	-1.896907	22215.18601
15.300135	-508.414475	197.246084	-474.345458	-0.509698	-1.133945	22212.89712
51.159383	-477.133003	258.283103	-414.071401	1.016227	-1.133945	22205.2675
74.048265	-481.710779	304.060867	-385.84178	0.253264	-1.133945	22225.86749
98.463073	-472.555227	323.134935	-372.871414	-1.272661	-0.370982	22225.86749
122.877881	-487.051519	305.586792	-367.530674	2.542152	0.391981	22212.13416
155.685278	-463.399674	344.497892	-350.745494	2.542152	-0.370982	22234.26008
184.677862	-464.162636	352.890482	-336.249202	1.77919	0.391981	22229.6823
209.855633	-437.458941	367.386774	-323.278836	1.016227	-0.370982	22213.66009
222.063036	-430.592276	398.668246	-327.093649	-2.035624	-1.896907	22208.31935
234.27044	-408.466357	385.69788	-307.256618	-0.509698	-1.133945	22218.23786
264.78895	-413.807096	391.038619	-299.626991	-0.509698	-1.133945	22201.45268
287.677832	-400.836729	429.186756	-289.708475	-0.509698	-1.133945	22212.89712
310.566714	-379.473773	424.608979	-224.09368	-0.509698	-1.133945	22221.28971
333.455596	-346.666375	441.39416	-190.523319	1.016227	0.391981	22208.31935
367.788919	-329.881195	432.238607	-178.315916	-0.509698	-0.370982	22192.29713
368.551882	-310.044164	433.00157	-160.767773	-0.509698	-1.896907	22219.76379
394.492615	-302.414536	446.734899	-149.323332	-3.561549	-1.896907	22179.32676
401.35928	-263.503437	426.897868	-144.745555	-2.035624	-0.370982	22187.71935
412.040758	-231.459002	434.527495	-110.412232	-1.272661	-1.133945	22212.13416
424.248162	-210.096045	414.690464	-88.286313	-2.798587	-1.133945	22202.97861
436.455565	-159.740504	426.134905	-51.664101	-0.509698	-1.133945	22216.71194
447.137044	-158.214579	439.105271	30.735874	0.253264	0.391981	22222.81564
451.71482	-109.384964	423.846017	24.632172	-1.272661	-0.370982	22220.52675
448.662969	-81.918305	407.060836	55.913645	-1.272661	-1.896907	22219.00082
445.611118	-57.503498	394.09047	109.321036	-2.035624	-0.370982	22228.15638
434.92964	-24.6961	352.127519	122.291403	-0.509698	-0.370982	22224.34156
432.640752	11.926111	376.542327	136.787695	1.77919	-1.133945	22241.12674
425.011124	29.474254	353.653445	155.861763	1.77919	1.154944	22248.75637
416.618534	60.755727	327.712712	161.202502	-0.509698	-1.133945	22238.07489
399.070391	85.170534	320.083084	190.958049	3.305115	0.391981	22228.91934
395.255578	126.370522	290.327538	226.054335	0.253264	0.391981	22229.6823
381.522248	121.029783	214.794227	191.721012	-1.272661	-1.133945	22222.81564
360.922254	185.881615	220.897929	219.18767	-0.509698	-1.896907	22214.42305
360.159292	193.511243	205.638674	255.046919	-0.509698	-0.370982	22226.63045
354.05559	230.896417	209.453488	297.009869	-0.509698	-0.370982	22231.97119
341.085223	230.133454	182.749792	316.846901	-0.509698	0.391981	22216.71194
314.381528	253.785299	149.179431	338.209857	-1.272661	-0.370982	22204.50453
288.440794	285.829734	98.060928	321.424677	-2.035624	-0.370982	22210.60823
289.96672	308.718616	64.490568	355.758	-1.272661	-0.370982	22145.7564
281.57413	335.422312	52.283164	375.595031	-3.561549	-1.133945	22213.66009
264.78895	353.733418	14.89799	345.839485	-0.509698	-0.370982	22223.5786
247.240807	366.703784	-57.58347	368.728367	0.253264	0.391981	22215.18601
215.196372	392.644517	-53.005694	372.54318	-0.509698	-1.896907	22224.34156
196.885266	403.325995	-61.398284	391.617249	-2.798587	-2.65987	22228.91934
172.470458	421.637101	-87.339017	408.402429	1.77919	0.391981	22215.94897
140.426024	436.896356	-112.516787	417.557982	-0.509698	-0.370982	22219.76379
138.137135	454.444499	-121.67234	418.320945	1.77919	0.391981	22245.70452
109.907514	451.392648	-130.827893	404.587615	1.77919	-0.370982	22239.60082
63.366787	440.71117	-170.501955	396.957988	1.016227	-1.133945	22203.74157
45.055681	447.577834	-201.783428	393.143174	1.77919	0.391981	22215.18601
20.640874	453.681536	-204.835279	416.032056	-0.509698	-0.370982	22225.86749
14.537172	445.288946	-239.931564	398.483913	0.253264	-0.370982	22215.18601
-23.610965	433.081542	-210.93898	402.298727	-1.272661	-1.896907	22212.89712
-34.292443	433.844505	-265.109335	407.639466	-0.509698	-1.133945	22222.81564
-62.522064	431.555617	-266.63526	409.928354	0.253264	0.391981	26.703696
-73.203543	429.266728	-291.813031	405.350578	1.016227	1.154944	14.496292
-95.329462	395.696368	-285.709329	400.772802	-0.509698	-1.133945	11.444441
-144.92204	410.955623	-367.346341	393.906137	-2.035624	-1.133945	10.681478
-138.818338	407.140809	-336.827832	342.024671	0.253264	-0.370982	9.918516
-161.70722	379.674151	-355.138938	322.950602	-2.035624	-0.370982	9.155553
-192.22573	391.118592	-362.005602	300.06172	0.253264	-0.370982	16870.63204
-209.01091	375.859337	-373.450043	251.232105	-0.509698	-1.133945	22164.06751
-254.788674	352.207492	-397.864851	265.728397	-0.509698	-0.370982	22196.11194
-252.499786	334.659349	-451.272243	187.143235	-2.035624	0.391981	22182.37861
-265.470153	338.474163	-376.501894	210.79508	-1.272661	-1.133945	22202.97861
-293.699774	326.266759	-381.079671	220.713596	0.253264	-0.370982	22201.45268
-301.329401	303.377877	-392.524112	197.824714	1.77919	0.391981	22198.40083
-308.196066	277.437144	-382.605596	175.698794	1.77919	-0.370982	22224.34156
-369.233085	256.074187	-404.731516	126.106216	1.77919	0.391981	22224.34156
-357.025681	232.422342	-388.709298	101.691409	1.016227	-1.133945	22222.05268
-376.099749	208.007535	-392.524112	69.646974	0.253264	-1.896907	22231.97119
-390.596041	182.066802	-420.753733	52.098831	1.016227	-0.370982	22237.31193
-424.166402	160.703845	-387.183373	45.232166	-0.509698	-1.133945	22196.87491
-415.773812	127.133485	-374.213006	17.765508	-0.509698	-0.370982	22218.23786
-424.166402	112.637193	-375.738932	-2.834486	1.77919	-0.370982	22231.20823
-441.714545	74.489056	-358.953751	-8.175225	2.542152	0.391981	22220.52675
-450.870098	68.385354	-350.561161	-61.582617	-2.035624	-1.133945	22219.76379
-461.551576	32.526105	-339.11672	-69.212244	-2.035624	-0.370982	22207.55638
-467.655278	5.059447	-346.746348	-109.649269	-1.272661	0.391981	22201.45268
-460.02565	-14.014622	-313.93895	-125.671487	0.253264	0.391981	22201.45268
-442.477507	-41.48128	-337.590795	-211.123313	-0.509698	-1.133945	22216.71194
-456.210837	-71.236827	-280.368589	-201.967761	-2.798587	-1.133945	22218.23786
-461.551576	-108.622001	-323.094503	-251.560338	-1.272661	-1.133945	22212.13416
-447.055284	-153.636803	-263.583409	-288.945513	0.253264	-0.370982	22224.34156
-445.529358	-151.347914	-279.605627	-308.019581	1.016227	-1.133945	22228.15638
-414.247886	-165.844206	-246.035266	-273.686258	1.016227	-0.370982	22216.71194
-398.225669	-183.392349	-194.1538	-279.78996	1.016227	-0.370982	22224.34156
-383.729377	-209.333082	-165.161216	-296.57514	0.253264	-1.133945	22248.75637
-380.677526	-236.799741	-124.724191	-298.101065	1.77919	-0.370982	22235.02304
-341.003463	-252.821958	-115.568638	-317.938097	3.305115	1.154944	22086.24531
-323.455321	-285.629356	-78.183464	-337.012165	1.016227	-0.370982	22236.54897
-308.959029	-307.755275	-46.901992	-362.189935	1.016227	-1.133945	22222.05268
-293.699774	-326.066381	-68.264949	-388.130668	1.016227	-1.133945	22225.10453
-272.336817	-350.481189	-32.4057	-371.345488	-0.509698	-1.133945	22228.91934
-260.129413	-376.421922	-13.331632	-387.367706	1.016227	1.154944	22215.18601
-221.218314	-382.525624	20.238729	-431.619544	0.253264	-0.370982	22223.5786
-192.22573	-405.414506	56.86094	-434.671395	-0.509698	-0.370982	22229.6823
-157.892407	-422.962649	77.460934	-434.671395	-1.272661	-1.133945	22213.66009
-125.085009	-449.666344	136.972028	-413.308439	-1.272661	-1.133945	22199.16379
-102.95909	-460.347823	136.209065	-454.508426	-3.561549	-1.133945	22208.31935
-71.677617	-463.399674	158.334984	-455.271389	0.253264	-0.370982	22163.30454
-34.292443	-483.236705	181.986829	-434.671395	-1.272661	-0.370982	22204.50453
-0.722083	-467.97745	183.512755	-459.849166	-1.272661	-0.370982	22224.34156
6.907545	-487.051519	262.097916	-411.782513	1.77919	0.391981	22200.68972
54.974197	-478.658928	270.490507	-401.101035	1.77919	1.917906	22215.94897
68.707526	-498.49596	286.512724	-429.330656	1.77919	0.391981	22229.6823
98.463073	-478.658928	292.616426	-404.915849	0.253264	0.391981	22198.40083
125.929732	-477.895966	334.579376	-360.66401	1.016227	1.154944	22204.50453
161.026017	-454.244121	352.890482	-333.197351	1.016227	-1.133945	22231.20823
190.018601	-470.266338	347.549743	-317.175134	1.77919	1.154944	22233.49712
200.70008	-454.244121	379.594178	-321.75291	1.016227	-0.370982	22207.55638
241.137105	-443.562643	385.69788	-318.701059	1.016227	-1.133945	22218.23786
253.344509	-416.095984	384.171954	-304.96773	-0.509698	-1.133945	22209.08231
261.737099	-397.021916	369.675662	-277.501071	1.77919	-0.370982	22186.95639
299.885236	-401.599692	405.534911	-284.367736	-2.035624	-1.133945	22209.84527
324.300043	-387.1034	416.216389	-216.464053	1.016227	-0.370982	22210.60823
346.425962	-353.53304	445.208973	-193.57517	-1.272661	0.391981	22202.21564
358.633366	-326.829344	432.238607	-164.582586	0.253264	-0.370982	22199.92676
379.23336	-313.858977	437.579346	-158.478885	-2.035624	-0.370982	22199.92676
393.729652	-277.999729	449.78675	-148.560369	-0.509698	0.391981	22173.22306
411.277795	-259.688623	440.631197	-100.493717	-0.509698	-0.370982	22202.97861
412.803721	-236.036778	421.557128	-98.967791	0.253264	-1.133945	22219.00082
428.825938	-200.940492	430.712681	-84.471499	1.77919	1.154944	22206.03046
432.640752	-171.184945	420.794166	-65.397431	1.016227	0.391981	22206.03046
443.32223	-151.347914	435.290458	13.187731	1.016227	-0.370982	22228.91934
453.240746	-120.829405	398.668246	20.054396	-0.509698	-0.370982	22215.18601
449.425932	-75.814603	375.779364	15.476619	1.016227	0.391981	22221.28971
430.351864	-48.347945	408.586762	87.958079	1.016227	0.391981	22230.44527
445.611118	-17.066473	346.78678	134.498806	2.542152	0.391981	22240.36378
432.640752	12.689074	362.046035	154.335838	2.542152	-0.370982	22241.12674
428.825938	23.370552	334.579376	158.913614	3.305115	0.391981	22241.88971
408.988907	54.652025	326.949749	158.913614	1.016227	0.391981	22231.97119
409.75187	89.748311	304.060867	181.802496	0.253264	-0.370982	22226.63045
394.492615	115.689044	320.846047	224.528409	2.542152	-0.370982	22229.6823
381.522248	146.970516	304.060867	228.343223	2.542152	0.391981	22226.63045
373.129658	175.200137	270.490507	257.335807	-0.509698	-0.370982	22217.4749
375.418546	204.955684	207.927562	268.780248	3.305115	-0.370982	22228.15638
344.137074	199.614945	188.853494	306.165422	-2.035624	-1.133945	22227.39341
344.900037	244.629746	185.03868	322.950602	-2.035624	-0.370982	22213.66009
308.277826	272.859367	152.231282	338.97282	-3.561549	-1.133945	22203.74157
305.988937	304.14084	79.749822	345.076522	-1.272661	-1.133945	22216.71194
290.729683	305.666765	77.460934	348.891336	-0.509698	-1.896907	22197.63787
276.233391	346.10379	37.023909	357.283926	-1.272661	-0.370982	22213.66009
264.025987	367.466747	12.609101	359.572814	1.016227	1.154944	22231.20823
240.374142	375.096374	1.927623	383.224659	0.253264	-1.133945	22215.18601
221.300074	397.985256	-61.398284	350.417261	-2.035624	-1.133945	22222.81564
184.677862	413.244511	-98.020495	377.88392	0.253264	-0.370982	22231.20823
164.840831	421.637101	-120.909377	385.513547	-1.272661	-0.370982	22212.13416
145.766763	430.792654	-122.435303	406.113541	1.016227	0.391981	22224.34156
125.166769	444.525983	-128.539005	416.795019	1.77919	0.391981	22244.94156
109.144551	434.607468	-133.116781	402.298727	2.542152	1.154944	22228.91934
82.440856	458.259312	-163.635291	413.743168	1.016227	-0.370982	22202.97861
41.240868	431.555617	-210.176018	400.009839	0.253264	-0.370982	22233.49712
38.95198	452.918573	-211.701943	401.535764	-0.509698	0.391981	22221.28971
-6.825785	447.577834	-252.138968	383.987621	0.253264	-1.133945	22192.29713
-20.559114	431.555617	-235.353788	412.980205	-1.272661	-1.133945	22216.71194
-43.447996	439.948207	-231.538974	403.824653	1.77919	0.391981	22223.5786
-42.685033	423.163027	-291.813031	407.639466	-2.035624	-1.896907	32.807398
-72.44058	425.451915	-277.316739	396.195025	-0.509698	-1.133945	12.970367
-99.144276	408.666735	-304.020434	406.113541	-2.798587	-0.370982	12.207404
-136.52945	417.059325	-314.701913	367.965404	-2.798587	-1.133945	9.918516
-167.047959	407.903772	-349.798199	361.861702	-4.324512	-1.896907	9.918516
-182.307214	404.851921	-323.094503	338.97282	-1.272661	0.391981	10.681478
-197.566469	392.644517	-352.087087	312.269124	-2.035624	-2.65987	15100.55849
-210.536835	375.096374	-374.975969	287.091354	1.77919	-0.370982	22164.83047
-247.159047	368.22971	-382.605596	268.780248	-1.272661	-0.370982	22197.63787
-237.240531	366.703784	-387.183373	240.550627	1.016227	-0.370982	22077.85272
-254.025711	320.163057	-384.894484	226.817298	-0.509698	-0.370982	22196.87491
-302.092364	320.163057	-398.627814	184.091384	1.016227	0.391981	22198.40083
-294.462737	311.007504	-429.146323	194.772863	4.068078	-1.133945	22221.28971
-319.640507	289.644548	-384.131522	194.0099	3.305115	-0.370982	22228.15638
-334.136799	254.548262	-403.20559	126.869179	1.77919	0.391981	22231.97119
-363.129383	233.948268	-383.368559	113.898813	1.77919	1.154944	22222.81564
-369.996047	210.296423	-404.731516	72.698825	-1.272661	-1.133945	22230.44527
-399.751594	180.540876	-419.99077	54.387719	-1.272661	-1.133945	22230.44527
-414.247886	152.311255	-376.501894	40.65439	-1.272661	-1.133945	22210.60823
-423.403439	138.577926	-384.894484	16.239582	-0.509698	-0.370982	22221.28971
-431.033066	108.059416	-358.953751	-19.619666	-0.509698	-0.370982	22229.6823
-437.136768	71.437205	-390.235224	-59.293729	-1.272661	-0.370982	22213.66009
-453.921949	63.044615	-352.087087	-59.293729	0.253264	-0.370982	22219.00082
-460.02565	32.526105	-314.701913	-79.13076	-0.509698	-0.370982	22210.60823
-470.707129	7.348335	-320.042652	-107.360381	-2.035624	-0.370982	22196.87491
-459.262688	-11.725733	-324.620428	-130.249263	-2.035624	-1.133945	22202.21564
-466.892315	-30.036839	-307.835248	-164.582586	-2.035624	-1.896907	22203.74157
-450.870098	-65.896088	-287.235254	-186.708506	1.016227	0.391981	22216.71194
-458.499725	-88.022007	-280.368589	-218.752941	0.253264	-1.133945	22217.4749
-449.344172	-115.488666	-278.079701	-257.66404	1.77919	0.391981	22228.15638
-411.196035	-135.325697	-212.464906	-292.760326	-1.272661	-1.133945	22222.05268
-389.833079	-167.370132	-233.0649	-272.160332	1.016227	-0.370982	22216.71194
-387.54419	-189.496051	-230.776012	-303.441805	0.253264	-1.133945	22227.39341
-384.492339	-215.436784	-164.398253	-316.412171	2.542152	-1.133945	22248.75637
-361.603457	-245.192331	-130.827893	-311.071432	1.77919	0.391981	22235.786
-329.559022	-256.636772	-121.67234	-301.915879	2.542152	0.391981	22228.91934
-318.877544	-277.236766	-70.553837	-329.382538	1.77919	-0.370982	22238.07489
-303.618289	-303.940462	-78.946427	-375.160302	2.542152	0.391981	22223.5786
-305.144215	-323.777493	-69.790874	-407.204737	0.253264	-0.370982	22224.34156
-275.388668	-349.718226	-24.01311	-398.049184	-1.272661	-0.370982	22228.15638
-248.684972	-369.555257	-11.042743	-397.286221	0.253264	-1.896907	22214.42305
-222.744239	-380.236735	7.268362	-412.545476	-2.035624	-0.370982	22225.10453
-198.329432	-408.466357	54.572052	-439.249172	-0.509698	-0.370982	22231.20823
-160.944258	-429.066351	72.883158	-472.056569	-0.509698	0.391981	22185.43046
-130.425748	-451.19227	117.134996	-420.175103	0.253264	0.391981	22202.21564
-117.455382	-432.881164	143.075729	-430.856582	-1.272661	-0.370982	22186.19343
-83.885021	-472.555227	150.705357	-440.775097	0.253264	-0.370982	22198.40083
-30.47763	-477.133003	176.64609	-421.701029	-2.035624	-0.370982	22211.3712
-21.322077	-493.918183	222.423854	-396.523258	0.253264	-1.133945	22218.23786
6.907545	-482.473742	249.12755	-400.338072	-0.509698	-0.370982	22201.45268
51.159383	-480.947817	266.675693	-382.026966	-0.509698	-0.370982	22219.76379
62.603824	-483.999668	263.623842	-390.419557	-0.509698	-0.370982	22225.86749
85.492706	-483.999668	304.82383	-356.849196	-0.509698	-1.133945	22191.53417
121.351955	-468.740413	301.009016	-375.160302	2.542152	-1.133945	22228.15638
153.39639	-462.636711	355.17937	-347.693643	1.77919	-1.133945	22236.54897
171.707496	-468.740413	378.831215	-324.804761	1.77919	0.391981	22225.86749
229.692664	-436.695978	351.364557	-301.152916	1.016227	-0.370982	22214.42305
222.063036	-443.562643	399.431209	-311.834395	2.542152	-1.133945	22223.5786
232.744515	-416.095984	409.349725	-297.338103	1.77919	0.391981	22217.4749
263.263024	-406.177468	405.534911	-275.212183	-1.272661	-0.370982	22203.74157
305.225975	-400.073767	406.297874	-266.819593	2.542152	1.154944	22049.6231
329.640782	-378.71081	431.475644	-237.827009	-1.272661	-0.370982	22199.92676
348.714851	-364.214518	418.505278	-201.204798	0.253264	-0.370982	22175.51195
355.581515	-327.592307	425.371942	-208.071462	-0.509698	0.391981	22212.13416
373.129658	-319.199716	429.186756	-167.634437	-2.035624	-0.370982	22201.45268
396.01854	-285.629356	437.579346	-137.115928	-0.509698	-0.370982	22188.48232
402.122242	-256.636772	441.39416	-105.071493	-2.035624	-1.896907	22209.08231
406.700019	-233.74789	425.371942	-94.390015	-0.509698	0.391981	22220.52675
425.774087	-202.466418	436.05342	-61.582617	1.016227	-0.370982	22213.66009
441.796305	-176.525685	434.527495	-13.515965	0.253264	-0.370982	22226.63045
439.507416	-139.140511	438.342309	16.239582	-0.509698	0.391981	22231.20823
444.848156	-123.118293	398.668246	11.661806	1.016227	0.391981	22215.18601
439.507416	-87.259044	409.349725	22.343284	-2.798587	-2.65987	22219.00082
434.166677	-57.503498	351.364557	71.935862	1.016227	-0.370982	22231.97119
427.300013	-13.251659	338.39419	99.402521	0.253264	-1.133945	22233.49712
432.640752	18.792776	378.831215	143.654359	3.305115	0.391981	22239.60082
420.433348	24.896478	349.838631	170.358055	2.542152	-0.370982	22247.23045
405.937056	59.229801	326.949749	176.461757	2.542152	-0.370982	22228.15638
404.41113	97.377938	313.979383	200.113602	-1.272661	-0.370982	22224.34156
400.596317	106.533491	296.43124	198.587676	1.016227	1.154944	22225.86749
383.811137	140.103851	285.749761	224.528409	1.77919	-1.133945	22215.94897
370.84077	175.9631	255.994215	244.365441	-0.509698	0.391981	22219.76379
367.025956	192.74828	228.527556	243.602478	1.016227	-1.133945	22229.6823
346.425962	212.585311	193.43127	290.143205	1.016227	-1.133945	22224.34156
337.27041	237.000119	175.120164	319.898752	-0.509698	-1.133945	22197.63787
323.53708	259.889001	130.868326	277.935801	-4.324512	-1.896907	22206.03046
301.411161	270.570479	108.742406	344.313559	0.253264	0.391981	22177.03787
302.174124	313.296392	80.512785	352.706149	-1.272661	0.391981	22206.79342
286.151906	330.081573	59.149828	351.180224	-0.509698	-1.133945	22218.23786
257.159322	348.392678	46.179462	361.098739	-1.272661	-0.370982	22230.44527
254.107471	374.333411	-2.650153	377.88392	0.253264	-0.370982	22217.4749
219.774148	385.01489	-32.4057	384.750584	3.305115	0.391981	22228.91934
201.463042	398.748219	-76.657539	409.165392	-1.272661	-0.370982	22228.91934
169.418608	424.688952	-83.524203	396.957988	1.77919	-0.370982	22214.42305
141.951949	422.400064	-159.820477	382.461696	4.068078	-1.133945	22240.36378
125.166769	449.866722	-128.539005	390.854286	0.253264	-0.370982	22247.23045
103.040849	438.422281	-187.287136	377.88392	1.016227	-0.370982	22206.79342
66.418638	446.051909	-158.294552	407.639466	1.016227	-1.133945	22220.52675
43.529756	450.629685	-180.420471	393.143174	1.016227	-0.370982	22238.83786
29.033464	433.844505	-171.264918	410.691317	0.253264	-1.133945	22211.3712
-2.248008	455.207462	-220.094533	406.876504	1.77919	0.391981	22212.13416
-13.692449	436.133393	-242.983415	406.876504	-0.509698	-0.370982	22225.86749
-28.951704	445.288946	-249.85008	409.928354	-1.272661	-1.133945	22212.89712
-51.840586	425.451915	-274.264888	406.113541	-2.035624	-1.133945	35.859249
-82.359096	425.451915	-274.264888	404.587615	-2.035624	-1.896907	14.496292
-113.640568	417.059325	-321.568577	379.409845	-2.035624	-1.133945	10.681478
-131.951674	405.614884	-354.375975	348.128373	-2.035624	-0.370982	12.207404
-146.447966	405.614884	-324.620428	348.128373	-0.509698	-0.370982	9.155553
-159.418332	392.644517	-345.220422	326.002453	-0.509698	0.391981	9.155553
-198.329432	394.933405	-341.405608	325.239491	1.77919	1.154944	12901.69988
-193.751655	368.22971	-368.109304	284.039503	0.253264	-0.370982	22157.96381
-220.455351	381.200076	-405.494478	273.358025	1.016227	-0.370982	22187.71935
-250.973861	365.940821	-384.894484	269.543211	0.253264	0.391981	22182.37861
-260.892376	335.422312	-368.872267	223.765447	1.77919	0.391981	22186.95639
-303.618289	340.763051	-403.968553	198.587676	1.016227	-0.370982	22207.55638
-279.203482	321.688983	-449.746317	161.202502	1.77919	-0.370982	22215.18601
-323.455321	276.674181	-447.457429	98.639558	3.305115	1.154944	22226.63045
-337.18865	265.22974	-423.042621	113.898813	2.542152	-0.370982	22243.41563
-352.447905	231.65938	-367.346341	118.476589	0.253264	-0.370982	22226.63045
-379.914563	216.400125	-402.442627	75.750676	-0.509698	-1.896907	22229.6823
-398.225669	171.385323	-424.568547	32.2618	-0.509698	0.391981	22226.63045
-403.566408	137.814963	-401.679665	52.861794	-0.509698	-1.133945	22212.89712
-421.114551	136.289038	-368.872267	24.632172	-0.509698	-1.133945	22223.5786
-436.373806	113.400155	-371.161155	-11.227076	1.77919	-1.133945	22231.20823
-431.796029	89.748311	-391.761149	-13.515965	1.016227	0.391981	22216.71194
-471.470091	56.940913	-351.324124	-50.901139	-2.035624	0.391981	22203.74157
-481.388607	11.926111	-391.761149	-127.197412	-2.035624	0.391981	22208.31935
-467.655278	2.770559	-352.087087	-125.671487	-1.272661	0.391981	22196.11194
-456.210837	-12.488696	-333.775981	-119.567785	-0.509698	-0.370982	22211.3712
-453.158986	-39.955355	-290.287105	-157.715922	-1.272661	-0.370982	22219.76379
-444.766396	-61.318311	-300.968583	-179.078878	-0.509698	-1.133945	22209.84527
-439.425657	-86.496082	-268.161186	-195.101096	1.77919	0.391981	22221.28971
-431.796029	-110.147927	-251.376005	-230.197382	-0.509698	-1.133945	22230.44527
-416.536774	-139.903473	-236.879713	-255.375152	0.253264	-1.133945	22212.13416
-411.196035	-162.792355	-218.568608	-269.871444	0.253264	-0.370982	22218.23786
-388.307153	-179.577536	-180.420471	-288.18255	3.305115	0.391981	22253.33415
-382.203451	-218.488635	-184.235285	-317.175134	2.542152	0.391981	22240.36378
-350.921979	-254.347884	-180.420471	-332.434389	1.016227	-0.370982	22104.55641
-352.447905	-259.688623	-124.724191	-311.071432	1.016227	-0.370982	22238.07489
-330.321985	-270.370101	-82.761241	-351.508457	1.016227	-1.133945	22233.49712
-312.773842	-315.384903	-79.70939	-358.375122	0.253264	0.391981	22220.52675
-276.914594	-323.777493	-62.924209	-353.034382	-0.509698	-0.370982	22227.39341
-268.522003	-343.614524	-33.168663	-396.523258	-1.272661	-0.370982	22225.86749
-246.396084	-361.92563	-4.176079	-389.656594	1.016227	1.154944	22219.76379
-221.218314	-387.1034	6.5054	-416.36029	-0.509698	0.391981	22227.39341
-197.566469	-406.177468	49.994276	-436.960283	0.253264	1.154944	22221.28971
-164.759071	-413.807096	82.801673	-444.589911	-2.035624	0.391981	22195.34898
-128.13686	-437.458941	47.705387	-469.004718	0.253264	0.391981	22199.16379
-110.588717	-436.695978	97.297965	-465.189905	0.253264	-1.133945	22192.29713
-64.04799	-456.533009	154.520171	-436.197321	-2.035624	-1.133945	22201.45268
-48.788735	-479.421891	181.223866	-427.804731	-2.035624	-1.133945	22220.52675
-18.270226	-471.792264	218.60904	-391.182519	1.016227	-0.370982	22219.00082
13.774209	-490.103369	259.046066	-404.152886	0.253264	1.154944	22212.13416
46.581607	-474.081152	282.69791	-382.026966	-0.509698	-0.370982	22223.5786
80.91493	-476.37004	289.564575	-411.01955	-0.509698	-1.133945	22033.60088
105.329738	-484.76263	312.453457	-368.293637	1.77919	0.391981	22174.74899
136.61121	-464.925599	340.683078	-378.975115	1.77919	0.391981	22219.00082
161.026017	-464.925599	338.39419	-374.397339	3.305115	-0.370982	22228.91934
178.57416	-479.421891	306.349755	-396.523258	1.016227	-0.370982	22204.50453
212.907484	-442.79968	371.964551	-313.36032	-0.509698	-1.133945	22220.52675
222.825999	-440.510792	387.986768	-318.701059	-0.509698	-0.370982	22217.4749
240.374142	-410.755245	407.060836	-308.782544	-0.509698	-1.133945	22191.53417
266.314875	-397.021916	398.668246	-268.345519	0.253264	0.391981	22209.08231
302.937086	-410.755245	433.00157	-280.552922	1.016227	0.391981	22215.18601
315.14449	-376.421922	414.690464	-251.560338	-2.035624	-0.370982	22190.00824
343.374112	-352.770077	425.371942	-211.886276	1.016227	-0.370982	22191.53417
351.766702	-345.140449	404.008986	-187.471469	1.016227	-0.370982	22192.29713
364.737068	-320.725642	436.05342	-194.338133	-2.798587	-1.133945	22180.08972
381.522248	-292.496021	421.557128	-183.656655	-0.509698	0.391981	22199.16379
399.833354	-261.977511	409.349725	-176.027027	1.77919	0.391981	22218.23786
412.040758	-232.984927	442.920085	-87.52335	-2.035624	-1.133945	22218.23786
434.92964	-207.807157	454.364526	-66.923356	1.77919	0.391981	22219.76379
426.53705	-173.473834	442.157122	-17.330778	1.016227	-0.370982	22227.39341
448.662969	-139.140511	435.290458	3.269216	1.016227	0.391981	22230.44527
458.581485	-122.35533	416.979352	22.343284	0.253264	0.391981	22217.4749
450.188895	-87.259044	380.357141	46.758092	1.77919	-0.370982	22226.63045
453.240746	-59.029423	386.460843	78.039564	1.77919	-0.370982	22254.09711
457.818522	-31.562765	346.78678	117.713626	1.77919	-0.370982	22235.786
428.062975	28.711292	349.838631	110.846962	3.305115	1.154944	22235.786
421.196311	19.555739	351.364557	119.239552	0.253264	-1.133945	22238.83786
412.803721	58.466838	320.846047	178.750645	0.253264	-1.133945	22209.84527
408.988907	88.222385	317.794196	193.246937	1.016227	1.154944	22224.34156
392.966689	118.740895	303.297904	213.846931	0.253264	0.391981	22230.44527
369.314845	132.474224	265.91273	234.446925	-1.272661	-1.133945	22214.42305
376.944472	168.333472	279.646059	260.387658	-0.509698	-0.370982	22223.5786
365.500031	194.274206	223.94978	265.728397	-0.509698	-1.133945	22229.6823
338.796335	212.585311	195.720158	293.958018	-1.272661	-0.370982	22207.55638
339.559298	237.000119	172.831276	316.846901	-2.035624	0.391981	22202.21564
324.300043	246.918634	96.535003	245.891366	-2.035624	-1.133945	22123.63048
302.174124	263.703815	120.186847	327.528379	-1.272661	-1.133945	22200.68972
293.018571	304.903802	82.801673	337.446894	-4.324512	-0.370982	22206.03046
290.729683	340.000088	59.149828	372.54318	1.016227	0.391981	22229.6823
246.477844	359.074157	33.972058	371.780218	-0.509698	-0.370982	22222.05268
238.848217	378.911188	15.660952	393.143174	0.253264	-0.370982	22219.76379
224.351925	397.222294	-11.805706	386.27651	1.016227	-0.370982	22228.91934
189.255639	409.429697	-58.346433	396.957988	-0.509698	-1.133945	22224.34156
177.811198	416.296362	-104.88716	401.535764	-0.509698	-1.133945	22217.4749
148.055651	435.37043	-130.06493	393.143174	0.253264	-1.133945	22247.99341
116.011216	439.185244	-129.301968	376.357994	-0.509698	-0.370982	22238.07489
74.048265	430.792654	-224.67231	330.58023	1.016227	0.391981	22181.61565
65.655675	445.288946	-179.657508	377.120957	0.253264	-1.133945	22228.15638
58.026048	444.525983	-181.183434	404.587615	-2.035624	-1.896907	22229.6823
32.848278	453.681536	-217.042682	415.269094	-2.035624	-1.133945	22195.34898
11.485321	438.422281	-197.968614	397.720951	-0.509698	-0.370982	22217.4749
-8.35171	424.688952	-223.909347	411.45428	-2.035624	-0.370982	22229.6823
-25.899853	425.451915	-239.931564	409.928354	1.016227	1.154944	22209.84527
-52.603549	435.37043	-260.531558	414.506131	1.016227	0.391981	45.014801
-77.781319	423.163027	-278.842664	396.957988	-2.035624	-0.370982	12.970367
-86.173909	404.851921	-331.487093	393.906137	-0.509698	-0.370982	12.970367
-123.559083	420.874138	-358.953751	354.232075	-2.035624	-0.370982	9.918516
-135.003525	401.80007	-383.368559	346.602447	-0.509698	-1.133945	10.681478
-167.047959	400.274144	-350.561161	317.609863	-0.509698	0.391981	10.681478
-192.22573	397.985256	-349.798199	322.18764	1.016227	-0.370982	10300.75991
-208.247947	377.385262	-345.983385	300.824683	0.253264	-0.370982	22157.96381
-224.270165	362.126008	-378.02782	293.195056	-0.509698	-0.370982	22162.54158
-246.396084	364.414896	-390.998186	273.358025	1.016227	0.391981	22195.34898
-256.3146	337.7112	-365.057453	223.002484	0.253264	-0.370982	22193.82305
-286.070146	330.844535	-386.42041	210.032117	3.305115	0.391981	22218.23786
-288.359035	312.53343	-394.050037	194.772863	3.305115	0.391981	22212.13416
-305.907178	282.777883	-405.494478	157.387689	3.305115	0.391981	22228.91934
-345.58124	245.392709	-423.805584	141.365471	1.77919	1.154944	22227.39341
-363.129383	240.05197	-400.153739	108.558073	-0.509698	-0.370982	22228.15638
-365.418271	213.348274	-403.968553	69.646974	0.253264	1.154944	22228.15638
-386.781228	188.170504	-400.153739	51.335868	0.253264	-0.370982	22219.76379
-412.721961	146.970516	-419.227808	60.491421	-1.272661	-0.370982	22215.94897
-420.351588	144.681628	-362.005602	14.713657	-0.509698	0.391981	22228.15638
-440.188619	104.244603	-392.524112	-11.227076	-2.035624	-1.896907	22225.10453
-439.425657	77.540907	-368.109304	-13.515965	-2.798587	-1.133945	22207.55638
-446.292321	66.859428	-339.879683	-37.930772	-0.509698	-0.370982	22206.79342
-450.107135	43.970546	-351.324124	-86.760387	-0.509698	0.391981	22213.66009
-481.388607	1.244633	-361.24264	-188.997394	1.016227	0.391981	22205.2675
-466.129352	14.215	-344.457459	-177.552953	-2.035624	0.391981	22109.13419
-450.107135	-27.747951	-365.820416	-187.471469	-0.509698	-0.370982	22225.86749
-441.714545	-59.792386	-272.738962	-173.738139	-0.509698	-0.370982	22214.42305
-446.292321	-83.444231	-247.561192	-204.256649	0.253264	-1.133945	22222.81564
-440.951582	-120.066442	-232.301937	-214.938127	-0.509698	-0.370982	22227.39341
-423.403439	-139.903473	-232.301937	-243.930711	-0.509698	-1.896907	22212.13416
-408.907147	-158.214579	-204.072316	-260.715891	1.016227	-1.133945	22224.34156
-391.359004	-180.340498	-183.472322	-278.264034	1.016227	-1.133945	22253.33415
-376.862712	-212.384933	-176.605657	-309.545506	2.542152	-0.370982	22231.20823
-357.788644	-233.74789	-137.694558	-330.908463	1.016227	-0.370982	22232.73415
-365.418271	-249.007145	-149.138999	-337.012165	-0.509698	-0.370982	22240.36378
-334.899762	-274.947878	-133.116781	-389.656594	1.016227	0.391981	22219.00082
-295.225699	-292.496021	-62.924209	-360.66401	-1.272661	-0.370982	22217.4749
-286.070146	-319.199716	-17.909408	-387.367706	-2.035624	-1.133945	22228.15638
-274.625705	-353.53304	-29.353849	-394.997333	-0.509698	-0.370982	22216.71194
-240.292382	-380.236735	18.712803	-399.575109	-1.272661	-0.370982	22221.28971
-223.507202	-386.340437	7.268362	-411.782513	0.253264	-0.370982	22230.44527
-199.855357	-410.755245	46.942425	-460.612128	-1.272661	0.391981	22200.68972
-170.09981	-406.940431	62.201679	-456.797315	-3.561549	-0.370982	22196.11194
-142.633152	-451.955233	41.601685	-410.256588	-1.272661	0.391981	22162.54158
-117.455382	-461.110785	61.438717	-477.397309	-2.798587	-1.133945	22206.03046
-81.596133	-456.533009	114.846108	-475.10842	-1.272661	-1.133945	22206.79342
-44.973922	-475.607077	147.653506	-454.508426	1.016227	-1.133945	22215.94897
-9.877636	-483.999668	223.186817	-390.419557	-1.272661	-1.133945	22222.05268
14.537172	-489.340407	242.260885	-389.656594	-0.509698	0.391981	22216.71194
55.73716	-480.947817	280.409022	-359.138084	-1.272661	0.391981	22224.34156
52.685309	-478.658928	296.43124	-389.656594	1.016227	-0.370982	22206.03046
107.618626	-470.266338	321.60901	-365.241786	3.305115	0.391981	22225.86749
123.640843	-475.607077	325.423824	-367.530674	1.77919	-0.370982	22225.10453
146.529725	-466.451525	328.475675	-376.686227	2.542152	-0.370982	22219.76379
195.359341	-460.347823	334.579376	-369.0566	2.542152	0.391981	22203.74157
211.381558	-456.533009	351.364557	-338.53809	2.542152	-0.370982	22213.66009
231.218589	-442.036717	379.594178	-300.389954	-0.509698	-0.370982	22221.28971
255.633397	-418.384872	412.401576	-300.389954	1.016227	0.391981	22203.74157
282.337093	-409.229319	395.616395	-282.078848	1.016227	-0.370982	22157.20084
286.914869	-399.310804	427.66083	-257.66404	1.016227	1.154944	22210.60823
325.825969	-391.681176	428.423793	-240.87886	0.253264	-0.370982	22180.08972
334.981521	-352.007114	423.846017	-207.3085	-2.035624	-0.370982	22198.40083
356.344478	-345.140449	449.78675	-162.293698	-1.272661	-0.370982	22196.11194
378.470397	-316.147865	428.423793	-189.760357	-1.272661	-0.370982	22183.14158
377.707435	-273.421952	433.00157	-146.271481	-2.035624	-0.370982	22209.08231
409.75187	-261.977511	433.764532	-132.538151	-2.035624	-1.133945	22218.23786
399.070391	-224.592337	404.008986	-150.086294	-0.509698	-0.370982	22219.00082
431.114826	-200.940492	450.549712	-53.190027	-0.509698	0.391981	22222.81564
426.53705	-172.710871	445.208973	-26.486331	0.253264	-0.370982	22230.44527
437.981491	-142.955324	425.371942	13.187731	1.016227	0.391981	22222.05268
432.640752	-118.540517	392.564544	25.395135	1.77919	0.391981	22220.52675
441.033342	-76.577566	420.031203	42.180315	1.016227	-0.370982	22229.6823
441.796305	-52.925721	387.223805	103.217334	1.016227	-1.133945	22245.70452
433.403714	-19.355361	346.023818	116.950664	1.77919	0.391981	22236.54897
441.033342	-6.384994	331.527526	100.165483	1.77919	-0.370982	22240.36378
440.270379	27.185366	262.860879	78.802527	2.542152	0.391981	22062.59346
425.011124	52.363136	310.164569	170.358055	-0.509698	-0.370982	22219.00082
391.440764	88.222385	299.483091	185.61731	1.016227	-0.370982	22222.81564
399.833354	114.926081	317.031234	207.743229	1.016227	0.391981	22229.6823
388.388913	145.44459	301.009016	225.291372	-1.272661	-0.370982	22215.18601
355.581515	165.281622	264.386805	271.069136	-0.509698	-0.370982	22226.63045
367.788919	201.14087	239.971997	277.172838	-2.798587	-2.65987	22228.91934
333.455596	210.296423	191.905345	290.906168	-3.561549	-1.133945	22193.06009
331.166708	239.289007	156.809059	302.350609	1.016227	-0.370982	22207.55638
314.381528	266.755666	133.920177	305.40246	-4.324512	-1.133945	22201.45268
323.53708	281.251958	126.290549	331.343193	-1.272661	-1.133945	22202.21564
278.522279	317.874169	58.386866	313.032087	-1.272661	-0.370982	22215.18601
293.018571	338.474163	10.320213	338.209857	0.253264	1.154944	22235.786
265.551912	358.311194	43.127611	359.572814	1.016227	-1.133945	22215.18601
240.374142	375.096374	11.846139	383.224659	1.016227	-0.370982	22223.5786
225.114887	393.40748	-11.042743	407.639466	1.77919	-1.133945	22230.44527
202.226005	413.244511	-47.664955	403.06169	2.542152	1.154944	22218.23786
178.57416	416.296362	-88.10198	390.091323	1.016227	-0.370982	22239.60082
149.581576	436.896356	-98.783458	403.824653	1.77919	1.154944	22248.75637
138.137135	449.866722	-137.694558	389.328361	1.016227	-1.133945	22186.19343
101.514924	427.740803	-175.079732	391.617249	2.542152	-0.370982	22217.4749
84.729744	459.022275	-177.36862	371.017255	3.305115	0.391981	22235.02304
36.663091	443.76302	-178.131583	376.357994	-0.509698	-1.133945	22212.89712
20.640874	433.844505	-186.524173	416.032056	-0.509698	-0.370982	22209.08231
11.485321	447.577834	-212.464906	401.535764	-2.035624	-0.370982	22225.10453
0.803843	446.814871	-246.035266	412.980205	0.253264	0.391981	22227.39341
-9.877636	442.237095	-248.324155	419.84687	-0.509698	0.391981	17904.44655
-54.892437	415.533399	-277.316739	398.483913	-1.272661	-0.370982	52.644429
-73.203543	414.770436	-289.524142	391.617249	0.253264	-0.370982	14.496292
-102.196127	423.163027	-304.020434	399.246876	-0.509698	0.391981	11.444441
-109.825754	411.718586	-324.620428	343.550596	-0.509698	0.391981	12.970367
-134.240562	397.222294	-345.983385	338.209857	-0.509698	-0.370982	9.918516
-165.522034	401.80007	-342.931534	295.483944	0.253264	-0.370982	9.918516
-182.307214	391.118592	-382.605596	268.017285	0.253264	-1.133945	7138.279366
-211.299798	375.096374	-378.02782	276.409876	0.253264	-0.370982	22148.04529
-224.270165	372.044523	-365.820416	294.720981	1.016227	0.391981	22184.6675
-262.418302	353.733418	-384.894484	266.49136	1.77919	0.391981	22181.61565
-260.129413	343.051939	-372.687081	250.469142	1.016227	-1.133945	22220.52675
-292.173848	328.555647	-386.42041	215.372857	2.542152	-0.370982	22214.42305
-310.484954	307.192691	-403.968553	188.669161	0.253264	-0.370982	22210.60823
-314.299768	290.40751	-392.524112	165.017316	1.016227	-1.133945	22238.07489
-336.425687	249.970485	-401.679665	153.572875	1.77919	-0.370982	22225.10453
-369.996047	230.133454	-390.998186	107.032148	-0.509698	0.391981	22225.10453
-368.470122	213.348274	-413.887068	56.676607	-1.272661	-0.370982	22216.71194
-389.833079	190.459392	-400.153739	49.809943	0.253264	0.391981	22212.89712
-397.462706	156.126069	-409.309292	59.728458	-1.272661	-0.370982	22219.76379
-425.692327	143.155702	-359.716714	22.343284	-0.509698	0.391981	22230.44527
-415.010849	108.059416	-397.101888	4.795141	-0.509698	-0.370982	22216.71194
-458.499725	83.644609	-394.050037	-31.064107	-1.272661	-0.370982	22199.92676
-468.418241	43.207584	-340.642646	-52.427064	-1.272661	-1.133945	22210.60823
-466.892315	25.659441	-334.538944	-87.52335	-2.035624	-0.370982	22196.11194
-451.63306	16.503888	-329.961167	-160.00481	-0.509698	0.391981	22208.31935
-472.996017	7.348335	-337.590795	-131.775189	-2.798587	-1.133945	22213.66009
-463.840464	-34.614616	-358.190789	-156.189996	1.016227	0.391981	22223.5786
-460.02565	-52.925721	-368.109304	-254.612189	1.016227	-0.370982	22218.23786
-441.714545	-81.155343	-280.368589	-237.827009	-2.035624	-1.896907	22225.86749
-435.610843	-111.673852	-245.272304	-216.464053	-0.509698	-0.370982	22225.86749
-421.877514	-133.799771	-235.353788	-231.723307	2.542152	0.391981	22218.23786
-407.381222	-156.688653	-206.361204	-263.767742	1.77919	0.391981	22250.2823
-402.803445	-170.421983	-210.93898	-298.864028	2.542152	-1.133945	22248.75637
-385.255302	-207.807157	-173.553806	-286.656624	2.542152	1.154944	22190.00824
-365.418271	-232.984927	-149.138999	-312.597357	-0.509698	-0.370982	22233.49712
-356.262718	-250.53307	-120.909377	-333.960314	1.016227	0.391981	22238.83786
-327.270134	-282.577505	-105.650123	-375.923265	-1.272661	-0.370982	22215.18601
-327.270134	-309.281201	-78.183464	-366.767712	-0.509698	-1.133945	22222.81564
-305.144215	-326.829344	-70.553837	-390.419557	1.016227	1.154944	22231.20823
-270.810892	-339.036748	-14.094594	-384.315855	-1.272661	-1.133945	22215.18601
-239.529419	-371.081183	14.89799	-391.945482	-1.272661	-0.370982	22223.5786
-224.270165	-387.1034	17.949841	-415.597327	-1.272661	0.391981	22216.71194
-199.092394	-418.384872	40.07576	-435.434358	-1.272661	-0.370982	22191.53417
-186.884991	-405.414506	60.675754	-456.034352	-1.272661	-0.370982	22192.29713
-135.766487	-445.851531	105.690555	-446.878799	-2.035624	-0.370982	22199.92676
-103.722052	-451.19227	138.497953	-452.982501	0.253264	-1.896907	22201.45268
-60.996139	-461.110785	75.172046	-504.863967	1.016227	-0.370982	22214.42305
-28.188741	-466.451525	184.275717	-433.14547	1.016227	-0.370982	22212.89712
-17.507263	-501.547811	206.401637	-422.463991	1.77919	-0.370982	22215.94897
11.485321	-474.844115	238.446072	-415.597327	1.77919	0.391981	22222.05268
44.292719	-471.792264	275.831246	-389.656594	0.253264	0.391981	22048.09717
60.314936	-481.710779	304.060867	-375.160302	1.016227	0.391981	22197.63787
99.226036	-469.503376	309.401606	-379.738078	1.77919	1.154944	22222.05268
125.166769	-471.029301	308.638643	-379.738078	1.016227	-1.133945	22226.63045
172.470458	-482.473742	347.549743	-349.219569	1.016227	-0.370982	22209.84527
184.677862	-455.770046	348.312706	-343.115867	1.77919	0.391981	22209.08231
209.09267	-461.873748	362.808998	-316.412171	1.77919	0.391981	22214.42305
231.218589	-441.273754	362.046035	-337.775128	1.016227	-0.370982	22196.11194
245.714881	-418.384872	387.986768	-311.834395	-2.035624	-1.133945	22202.97861
271.655614	-416.858947	398.668246	-291.234401	0.253264	0.391981	22223.5786
291.492645	-396.258953	417.742315	-263.767742	-0.509698	-0.370982	22212.89712
305.988937	-383.288586	412.401576	-237.064046	1.016227	-1.133945	22199.92676
335.744484	-371.081183	440.631197	-212.649239	-2.035624	-1.896907	22192.29713
359.396329	-340.562673	429.949719	-191.286282	-0.509698	0.391981	22195.34898
380.759286	-308.518238	422.320091	-164.582586	-2.035624	-1.133945	22192.29713
387.62595	-281.814542	433.764532	-122.619636	-1.272661	-0.370982	22214.42305
409.75187	-265.792325	438.342309	-117.278897	-1.272661	-1.133945	22225.86749
421.196311	-246.718256	407.823799	-109.649269	-0.509698	0.391981	22195.34898
434.92964	-200.177529	456.653414	-63.871505	1.77919	0.391981	22224.34156
438.744454	-182.629387	440.631197	-78.367797	2.542152	-0.370982	22231.20823
446.374081	-155.162728	438.342309	2.506253	2.542152	0.391981	22215.18601
444.848156	-120.066442	426.897868	17.002545	0.253264	-0.370982	22224.34156
454.766671	-80.39238	408.586762	55.150682	3.305115	0.391981	22255.62304
448.662969	-53.688684	409.349725	71.935862	2.542152	-0.370982	22235.786
434.92964	0.48167	327.712712	84.143266	1.016227	-0.370982	22231.97119
437.218528	2.007596	365.860849	131.446956	1.77919	-0.370982	22238.83786
419.670385	21.081664	347.549743	153.572875	-0.509698	-1.133945	22209.84527
396.01854	56.940913	337.631227	158.150651	0.253264	0.391981	22217.4749
420.433348	85.933497	314.742345	184.854347	1.016227	0.391981	22227.39341
385.337062	113.400155	315.505308	206.980266	2.542152	0.391981	22226.63045
383.048174	144.681628	287.275687	216.135819	0.253264	-0.370982	22219.76379
379.23336	166.807547	262.860879	261.150621	-0.509698	-0.370982	22228.91934
352.529664	191.985317	230.053482	268.017285	0.253264	0.391981	22211.3712
355.581515	205.718647	191.905345	282.513577	-2.798587	-0.370982	22196.87491
347.951888	217.163088	149.942394	283.27654	-2.798587	-2.65987	22191.53417
334.981521	268.281591	118.660922	324.476528	-2.035624	-0.370982	22218.23786
320.485229	291.933436	114.846108	337.446894	-1.272661	-0.370982	22203.74157
294.544496	315.585281	64.490568	341.261708	1.016227	-0.370982	22225.86749
279.285242	338.474163	63.727605	349.654298	-0.509698	-0.370982	22232.73415
276.233391	343.814902	-20.961259	339.735783	0.253264	-1.133945	22215.18601
239.611179	369.755635	-27.827924	325.239491	-0.509698	-0.370982	22225.10453
231.218589	392.644517	-0.361265	400.772802	-1.272661	0.391981	22231.20823
200.70008	409.429697	-46.139029	405.350578	1.016227	-1.133945	22216.71194
177.811198	419.348213	-75.894576	412.217243	1.77919	0.391981	22238.83786
167.129719	436.896356	-114.042713	392.380212	1.016227	-0.370982	22237.31193
116.774179	451.392648	-139.220483	413.743168	1.016227	-0.370982	22182.37861
101.514924	443.76302	-149.901961	403.824653	0.253264	0.391981	22220.52675
81.677893	438.422281	-159.057514	400.772802	1.016227	-0.370982	22231.20823
38.95198	443.000058	-184.998247	409.928354	-1.272661	-1.133945	22178.5638
26.744576	443.76302	-184.235285	418.320945	-0.509698	-1.133945	22212.89712
2.329768	455.970424	-230.013049	412.980205	1.77919	0.391981	22230.44527
-6.062822	456.733387	-290.287105	366.439478	-0.509698	0.391981	22111.42308
-27.425779	441.474132	-239.168602	413.743168	-1.272661	-1.133945	22206.03046
-61.759102	430.792654	-266.63526	396.957988	-2.798587	-0.370982	73.244423
-84.647984	433.081542	-296.390807	393.906137	-0.509698	0.391981	13.733329
-120.507233	404.088958	-329.198205	393.143174	-2.035624	-0.370982	12.207404
-138.055375	405.614884	-364.294491	356.520963	-1.272661	-0.370982	9.155553
-146.447966	410.955623	-343.694497	355.758	-2.798587	-1.133945	12.207404
-163.996109	395.696368	-361.24264	336.683932	0.253264	-0.370982	9.155553
-196.040543	375.859337	-391.761149	277.172838	-0.509698	-0.370982	3874.324778
-196.803506	370.518598	-404.731516	276.409876	0.253264	-1.133945	22127.4453
-231.899792	364.414896	-348.272273	237.498776	-0.509698	-0.370982	22178.5638
-245.633121	356.022306	-362.005602	247.417292	-0.509698	-1.133945	22199.16379
-257.840525	349.918604	-371.161155	248.943217	1.016227	-0.370982	22230.44527
-266.996078	321.688983	-373.450043	219.18767	1.016227	-0.370982	22212.89712
-306.67014	328.555647	-422.279659	184.854347	0.253264	0.391981	22225.10453
-317.351619	280.488995	-394.050037	183.328422	-0.509698	0.391981	22235.786
-339.477538	256.074187	-389.472261	149.758061	-0.509698	-0.370982	22222.05268
-352.447905	226.31864	-380.316708	113.898813	0.253264	-1.133945	22222.05268
-366.944197	204.955684	-391.761149	72.698825	-1.272661	-0.370982	22225.86749
-387.54419	197.326056	-400.153739	57.43957	1.016227	1.154944	22213.66009
-416.536774	154.600143	-412.361143	55.150682	0.253264	0.391981	22223.5786
-411.958998	135.526075	-390.235224	26.921061	0.253264	-0.370982	22230.44527
-450.870098	105.007565	-378.790783	1.74329	-2.798587	-1.896907	22193.82305
-444.766396	89.748311	-374.213006	-9.701151	-2.798587	-1.896907	22199.16379
-456.973799	60.755727	-346.746348	-44.797437	-2.035624	-0.370982	22215.18601
-481.388607	26.422403	-358.190789	-86.760387	-2.798587	-1.133945	22202.97861
-466.892315	13.452037	-349.798199	-128.723338	1.016227	1.154944	22133.549
-465.36639	-5.622032	-336.827832	-126.43445	-0.509698	-0.370982	22226.63045
-447.055284	-25.459063	-319.279689	-142.456667	0.253264	0.391981	22221.28971
-442.477507	-46.822019	-308.598211	-207.3085	-0.509698	-0.370982	22219.76379
-469.181203	-93.362746	-270.450074	-240.115897	-1.272661	0.391981	22226.63045
-444.003433	-123.881256	-294.101919	-265.293668	-0.509698	-0.370982	22222.05268
-427.981215	-134.562734	-220.857496	-234.775158	0.253264	-1.133945	22223.5786
-416.536774	-159.740504	-202.54639	-243.930711	1.77919	-0.370982	22249.51933
-414.247886	-193.310865	-178.131583	-299.626991	-1.272661	-1.133945	22241.88971
-395.936781	-230.696039	-194.916763	-284.367736	3.305115	1.154944	22229.6823
-353.210867	-239.088629	-181.946396	-298.101065	-0.509698	-0.370982	22238.07489
-353.210867	-256.636772	-140.746409	-338.53809	0.253264	0.391981	22235.02304
-345.58124	-284.103431	-89.627905	-337.775128	1.77919	-0.370982	22214.42305
-326.507171	-297.073797	-59.109396	-376.686227	1.016227	0.391981	22225.10453
-285.307184	-326.066381	-40.035327	-382.789929	1.016227	0.391981	22231.20823
-281.49237	-345.903412	-31.642737	-387.367706	-0.509698	-0.370982	22215.18601
-251.736823	-365.740443	4.979474	-392.708445	1.016227	0.391981	22225.86749
-228.847941	-387.866363	17.949841	-408.730662	-1.272661	0.391981	22204.50453
-205.196096	-403.88858	37.786872	-448.404725	-4.324512	-1.133945	22193.06009
-163.996109	-418.384872	46.179462	-434.671395	-0.509698	-0.370982	22163.30454
-136.52945	-438.221903	93.483152	-456.034352	-1.272661	-0.370982	22213.66009
-110.588717	-442.036717	82.801673	-451.456575	-0.509698	-1.133945	22205.2675
-80.83317	-461.110785	154.520171	-447.641762	2.542152	0.391981	22198.40083
-39.633182	-471.029301	181.986829	-440.012134	0.253264	-0.370982	22221.28971
-14.455412	-489.340407	218.60904	-414.834364	-0.509698	-1.133945	22217.4749
6.907545	-496.970034	247.601624	-411.01955	1.016227	1.154944	22213.66009
41.240868	-480.947817	249.890513	-394.23437	-1.272661	-0.370982	22206.79342
67.181601	-474.081152	301.009016	-378.975115	1.016227	-1.133945	22236.54897
100.751961	-483.999668	315.505308	-386.604743	2.542152	-0.370982	22224.34156
143.477874	-480.184854	349.075668	-376.686227	1.016227	-0.370982	22221.28971
115.248253	-471.029301	311.690494	-358.375122	1.77919	0.391981	22223.5786
163.314906	-475.607077	381.883066	-337.775128	1.77919	0.391981	22209.08231
205.277856	-448.140419	377.30529	-314.123283	0.253264	-1.133945	22215.94897
222.825999	-442.036717	384.934917	-300.389954	-0.509698	0.391981	22215.94897
246.477844	-431.355239	376.542327	-300.389954	1.77919	0.391981	22213.66009
264.78895	-424.488574	390.275656	-275.975146	-0.509698	-1.133945	22211.3712
283.863018	-406.177468	381.883066	-311.071432	1.016227	-0.370982	22196.11194
305.225975	-377.184884	408.586762	-250.797376	-2.798587	-1.896907	22189.24528
325.063006	-366.503406	430.712681	-201.204798	-1.272661	-1.133945	22195.34898
351.003739	-343.614524	408.586762	-183.656655	-3.561549	-1.896907	22200.68972
368.551882	-329.881195	426.134905	-160.767773	-2.035624	-0.370982	22202.21564
381.522248	-295.547872	443.683048	-139.404816	-2.035624	-0.370982	22212.13416
408.225944	-262.740474	449.78675	-111.175195	-0.509698	-1.133945	22231.20823
418.14446	-243.666405	458.942303	-87.52335	2.542152	0.391981	22208.31935
426.53705	-208.57012	449.023787	-70.73817	-2.035624	-0.370982	22221.28971
419.670385	-167.370132	429.949719	-65.397431	1.016227	1.154944	22230.44527
434.92964	-134.562734	402.48306	-14.278927	-1.272661	-1.133945	22215.18601
455.529634	-111.673852	394.09047	7.084029	1.77919	-0.370982	22229.6823
439.507416	-83.444231	416.979352	56.676607	0.253264	-0.370982	22251.04526
445.611118	-50.636833	404.771948	88.721042	1.016227	1.154944	22236.54897
448.662969	-18.592398	337.631227	97.113632	0.253264	-0.370982	22230.44527
437.981491	2.770559	358.994184	129.158067	-0.509698	-1.896907	22093.87494
402.885205	10.400186	345.260855	152.046949	0.253264	-1.133945	22223.5786
410.514832	63.807577	315.505308	156.624726	-0.509698	-0.370982	22212.89712
407.462981	78.30387	334.579376	180.276571	-2.035624	-1.133945	22225.86749
394.492615	117.214969	293.379389	197.824714	-1.272661	-0.370982	22225.86749
376.181509	131.711261	290.327538	194.0099	-0.509698	-0.370982	22218.23786
370.84077	170.622361	255.231252	246.654329	0.253264	-1.133945	22227.39341
354.05559	181.303839	233.868295	259.624695	-1.272661	-0.370982	22209.08231
348.714851	219.451976	191.142382	273.358025	-2.798587	-0.370982	22197.63787
335.744484	232.422342	178.172015	301.587646	-2.798587	-1.133945	22205.2675
338.033372	277.437144	122.475736	332.106155	-0.509698	-0.370982	22220.52675
299.122273	272.096405	67.542419	331.343193	-2.798587	-0.370982	22209.08231
297.596347	311.770467	64.490568	342.787634	-1.272661	-1.133945	22225.10453
279.285242	332.370461	59.912791	363.387628	-2.035624	-1.133945	22230.44527
251.818583	363.651933	26.342431	345.076522	-1.272661	-0.370982	22212.89712
258.685248	381.200076	-0.361265	391.617249	1.016227	0.391981	22224.34156
206.040819	379.674151	-39.272365	349.654298	0.253264	-0.370982	22231.97119
190.018601	401.80007	-130.827893	300.824683	1.77919	-0.370982	22208.31935
167.892682	421.637101	-87.339017	407.639466	1.77919	0.391981	22241.88971
154.922316	432.318579	-131.590856	398.483913	-1.272661	-0.370982	22215.18601
138.137135	437.659319	-139.983446	426.713535	1.016227	0.391981	22217.4749
111.43344	448.340797	-116.331601	392.380212	0.253264	-0.370982	22226.63045
65.655675	433.081542	-159.057514	406.113541	-0.509698	-1.896907	22215.94897
51.922346	444.525983	-165.924179	415.269094	0.253264	0.391981	22203.74157
31.322352	446.814871	-193.390837	419.083907	0.253264	1.154944	22219.00082
13.774209	446.814871	-226.198235	413.743168	-0.509698	0.391981	22227.39341
-12.929487	432.318579	-224.67231	426.713535	-0.509698	-0.370982	12928.40358
-32.003555	423.163027	-247.561192	394.6691	-3.561549	-1.896907	22157.20084
-57.944288	423.163027	-275.02785	376.357994	-2.798587	-0.370982	97.65923
-86.173909	416.296362	-299.442658	400.772802	-0.509698	0.391981	15.259255
-109.062791	417.059325	-287.998217	403.824653	0.253264	-0.370982	11.444441
-118.981307	414.770436	-310.124136	380.93577	-0.509698	-0.370982	12.207404
-142.633152	401.80007	-355.138938	364.15059	-0.509698	0.391981	9.155553
-153.31463	394.933405	-346.746348	327.528379	-0.509698	-0.370982	11.444441
-176.966475	388.066741	-355.138938	305.40246	1.77919	-0.370982	17535.93555
-190.699804	373.570449	-374.213006	300.06172	0.253264	-0.370982	22154.91195
-221.218314	371.28156	-367.346341	272.595062	-1.272661	-1.133945	22160.25269
-250.210898	385.777852	-400.916702	234.446925	2.542152	1.917906	22217.4749
-266.233115	347.629716	-378.02782	214.609894	1.016227	-0.370982	22230.44527
-276.914594	339.237126	-399.390776	200.113602	1.016227	-0.370982	22209.84527
-288.359035	303.377877	-391.761149	194.0099	1.77919	0.391981	22232.73415
-331.084948	289.644548	-383.368559	207.743229	1.016227	0.391981	22240.36378
-313.536805	262.177889	-397.864851	174.172869	1.016227	0.391981	22214.42305
-353.210867	238.526044	-391.761149	109.321036	-2.035624	-1.133945	22180.85269
-367.707159	211.059386	-402.442627	76.513638	-0.509698	-0.370982	22228.91934
-389.833079	189.696429	-410.072255	54.387719	-1.272661	-0.370982	22211.3712
-402.040482	175.200137	-403.968553	52.098831	0.253264	-1.133945	22222.05268
-408.907147	140.866814	-384.894484	33.024762	1.016227	-0.370982	22232.73415
-439.425657	99.666826	-367.346341	-2.071523	-2.035624	0.391981	22194.58602
-434.084917	88.222385	-373.450043	-22.671517	-1.272661	-0.370982	22203.74157
-453.158986	56.940913	-345.983385	-40.982623	0.253264	-0.370982	22208.31935
-472.233054	40.155733	-342.931534	-103.545567	-0.509698	0.391981	22202.97861
-453.158986	25.659441	-323.094503	-110.412232	1.016227	0.391981	22213.66009
-460.02565	-20.881286	-321.568577	-143.21963	-0.509698	-0.370982	22225.10453
-457.736762	-26.222025	-307.072285	-174.501102	1.016227	1.154944	22221.28971
-464.603427	-51.399796	-288.76118	-193.57517	-0.509698	-0.370982	22219.00082
-444.003433	-91.836821	-300.968583	-202.730723	1.016227	0.391981	22228.91934
-434.84788	-121.592368	-260.531558	-211.123313	0.253264	-0.370982	22224.34156
-422.640476	-147.533101	-223.146384	-263.004779	-0.509698	-1.133945	22239.60082
-415.773812	-158.977542	-233.0649	-290.471438	4.831041	1.917906	22250.2823
-388.307153	-170.421983	-207.887129	-270.634407	1.016227	-0.370982	22233.49712
-392.88493	-229.170113	-195.679726	-275.975146	0.253264	0.391981	22226.63045
-339.477538	-255.110847	-165.924179	-293.523289	1.77919	0.391981	22235.786
-369.233085	-283.340468	-126.250117	-343.115867	-0.509698	-0.370982	22228.15638
-343.292352	-283.340468	-110.227899	-341.589941	0.253264	-0.370982	22214.42305
-302.092364	-304.703424	-74.368651	-367.530674	-0.509698	-1.133945	22224.34156
-296.751625	-323.777493	-36.983476	-384.315855	1.77919	0.391981	22234.26008
-290.647923	-329.881195	-37.746439	-386.604743	1.016227	1.154944	22217.4749
-260.892376	-361.92563	7.268362	-437.723246	-1.272661	0.391981	22204.50453
-233.425718	-393.207102	7.268362	-438.486209	-0.509698	0.391981	22207.55638
-199.092394	-413.807096	-1.887191	-494.945451	-1.272661	0.391981	22180.08972
-160.181295	-422.199686	82.038711	-427.804731	-1.272661	-1.133945	22202.97861
-147.210928	-426.0145	119.423885	-420.175103	-1.272661	-1.133945	22218.23786
-122.796121	-446.614493	142.312767	-430.856582	1.016227	-1.133945	22209.84527
-80.83317	-457.295972	142.312767	-436.960283	-0.509698	-0.370982	22206.03046
-49.551698	-472.555227	172.831276	-424.75288	-0.509698	-0.370982	22228.15638
-26.662816	-480.947817	227.764593	-395.760296	0.253264	-0.370982	22215.94897
0.803843	-478.658928	242.260885	-388.893631	-1.272661	-1.896907	22142.70455
42.766793	-490.866332	256.757177	-392.708445	2.542152	-0.370982	22213.66009
80.151967	-466.451525	262.860879	-407.204737	2.542152	-0.370982	22221.28971
102.277887	-472.555227	268.201618	-391.182519	1.77919	-0.370982	22216.71194
103.040849	-486.288556	310.927532	-359.901047	1.016227	-0.370982	22222.81564
145.0038	-474.081152	370.438625	-356.086233	0.253264	-1.133945	22223.5786
180.100086	-476.37004	368.149737	-326.330687	0.253264	-0.370982	22208.31935
196.885266	-455.007084	375.016402	-311.834395	1.016227	-0.370982	22199.16379
228.929701	-442.036717	393.327507	-330.908463	1.77919	0.391981	22217.4749
252.581546	-426.0145	405.534911	-301.915879	-1.272661	-1.133945	22207.55638
264.78895	-411.518208	394.853433	-275.975146	-0.509698	0.391981	22182.37861
297.596347	-404.651543	416.216389	-275.975146	2.542152	1.154944	22215.94897
305.225975	-387.1034	410.87565	-244.693674	-3.561549	-1.896907	22180.85269
351.766702	-361.162667	349.075668	-321.75291	-0.509698	0.391981	22193.06009
337.27041	-332.170083	365.860849	-195.101096	-2.035624	-1.896907	22208.31935
381.522248	-302.414536	452.838601	-139.404816	-2.035624	0.391981	22204.50453
394.492615	-294.784909	460.468228	-138.641853	-0.509698	-1.133945	22219.00082
403.648168	-257.399735	407.060836	-118.041859	-0.509698	0.391981	22083.95642
404.41113	-229.170113	457.416377	-107.360381	0.253264	0.391981	22212.13416
429.588901	-220.014561	427.66083	-85.997425	-0.509698	-0.370982	22224.34156
441.033342	-186.4442	422.320091	-34.115958	1.016227	-1.133945	22231.20823
444.085193	-157.451616	426.897868	2.506253	1.016227	-1.133945	22212.13416
441.033342	-113.199777	415.453427	-9.701151	0.253264	-1.133945	22244.94156
449.425932	-84.207193	403.246023	-6.6493	4.068078	1.154944	22251.80822
450.951857	-50.636833	357.468259	52.098831	1.77919	0.391981	22231.20823
443.32223	-23.933137	354.416408	103.217334	1.016227	0.391981	22231.20823
427.300013	-12.488696	382.646029	152.809912	-0.509698	0.391981	22234.26008
433.403714	31.763143	358.994184	177.22472	-0.509698	-0.370982	22217.4749
401.35928	45.496472	355.17937	191.721012	1.016227	-0.370982	22220.52675
402.122242	59.229801	333.816414	194.772863	-0.509698	-1.133945	22228.91934
399.833354	117.977932	319.320122	227.58026	0.253264	-0.370982	22227.39341
385.337062	136.289038	283.460873	235.97285	1.016227	1.154944	22222.05268
369.314845	169.096435	243.786811	242.839515	-2.798587	0.391981	22209.84527
349.477813	176.726063	216.320152	235.97285	-1.272661	-1.133945	22210.60823
344.900037	215.637162	143.075729	210.79508	-2.035624	-1.133945	22190.7712
326.588931	237.763082	178.172015	297.772832	-2.035624	-1.896907	22215.18601
326.588931	263.703815	152.231282	319.898752	-2.035624	-1.133945	22219.00082
323.53708	275.911218	121.712773	341.261708	0.253264	-1.133945	22215.94897
312.092639	315.585281	83.564636	358.046888	-0.509698	-0.370982	22225.86749
296.833385	331.607498	67.542419	353.469112	-1.272661	0.391981	22232.73415
273.18154	356.785268	42.364648	377.120957	0.253264	0.391981	22214.42305
235.033403	375.859337	28.631319	377.88392	-0.509698	-0.370982	22222.81564
231.218589	405.614884	-29.353849	385.513547	1.016227	-1.133945	22239.60082
198.411192	416.296362	-62.924209	408.402429	1.016227	-0.370982	22217.4749
176.285272	415.533399	-146.850111	377.88392	0.253264	-1.133945	22220.52675
135.085284	436.896356	-170.501955	374.069106	2.542152	1.154944	22215.18601
125.166769	428.503766	-148.376036	410.691317	1.016227	1.154944	22219.76379
116.011216	435.37043	-133.116781	406.113541	1.016227	0.391981	22223.5786
83.966781	444.525983	-156.005663	410.691317	0.253264	-1.133945	22207.55638
60.314936	444.525983	-173.553806	400.772802	-0.509698	-0.370982	22213.66009
40.477905	441.474132	-198.731577	420.609833	0.253264	-0.370982	22221.28971
16.063097	439.948207	-228.487123	388.565398	1.016227	-0.370982	22119.81567
-3.773934	441.474132	-229.250086	415.269094	-2.035624	-1.133945	22198.40083
-36.581331	436.133393	-242.220453	394.6691	-0.509698	0.391981	22186.19343
-60.996139	426.97784	-295.627844	377.120957	1.016227	0.391981	70.192572
-82.359096	414.007474	-302.494509	373.306143	0.253264	0.391981	12.970367
-96.855388	413.244511	-325.383391	371.017255	-1.272661	-0.370982	11.444441
-112.877605	420.111176	-322.33154	383.987621	-0.509698	-1.133945	9.918516
-142.633152	410.955623	-329.198205	375.595031	1.016227	0.391981	11.444441
-153.31463	402.563033	-352.850049	321.424677	-2.035624	-1.133945	9.918516
-178.492401	386.540815	-362.768565	322.950602	2.542152	-0.370982	11208.68557
-204.433134	373.570449	-361.24264	304.639497	-0.509698	0.391981	22144.23048
-228.847941	374.333411	-393.287075	288.617279	2.542152	1.917906	22167.11936
-237.240531	362.88897	-382.605596	251.995068	1.77919	0.391981	22218.23786
-244.107196	350.681567	-409.309292	180.276571	2.542152	-0.370982	22219.76379
-301.329401	314.822318	-431.435211	148.995098	0.253264	-1.133945	22215.94897
-288.359035	304.903802	-414.650031	196.298788	1.016227	-0.370982	22233.49712
-308.196066	287.355659	-397.864851	199.350639	1.77919	-1.133945	22237.31193
-334.136799	249.970485	-397.101888	157.387689	-0.509698	-1.133945	22211.3712
-345.58124	228.607529	-382.605596	101.691409	1.016227	-0.370982	22219.00082
-372.284936	214.111237	-401.679665	62.780309	-0.509698	-1.133945	22228.15638
-378.388638	191.222355	-406.257441	57.43957	-1.272661	0.391981	22212.89712
-401.27752	161.466808	-398.627814	49.809943	-0.509698	-1.133945	22223.5786
-431.033066	132.474224	-384.131522	17.765508	-2.035624	-0.370982	22210.60823
-427.981215	109.585342	-374.975969	-14.278927	-0.509698	-1.896907	22192.29713
-431.796029	80.592758	-420.753733	-40.21966	2.542152	0.391981	22205.2675
-457.736762	72.200168	-442.11669	-137.878891	0.253264	0.391981	22219.76379
-463.077501	36.340919	-352.850049	-92.101126	-1.272661	-0.370982	22191.53417
-460.02565	22.60759	-313.93895	-95.152977	-0.509698	1.154944	22219.76379
-456.973799	5.822409	-319.279689	-113.464083	-0.509698	-1.133945	22226.63045
-456.210837	-16.30351	-295.627844	-146.271481	1.77919	-1.133945	22219.76379
-454.684911	-55.214609	-283.42044	-177.552953	-0.509698	1.154944	22218.23786
-438.662694	-84.970156	-252.138968	-206.545537	0.253264	-0.370982	22228.15638
-428.744178	-107.859038	-240.694527	-219.515903	1.016227	-1.133945	22237.31193
-423.403439	-137.614585	-207.124167	-227.908494	-0.509698	-1.133945	22239.60082
-405.855296	-155.925691	-192.627875	-277.501071	1.016227	0.391981	22241.88971
-393.647892	-181.866424	-210.176018	-279.026997	1.016227	0.391981	22238.07489
-383.729377	-216.96271	-194.1538	-326.330687	1.016227	-0.370982	22227.39341
-364.655308	-249.770107	-127.013079	-315.649208	-1.272661	-0.370982	22226.63045
-344.818277	-268.844176	-149.138999	-327.856612	-0.509698	-0.370982	22227.39341
-328.79606	-281.05158	-72.079762	-359.901047	-0.509698	-0.370982	22215.18601
-316.588656	-300.888611	-75.131613	-349.219569	0.253264	-0.370982	22225.86749
-294.462737	-314.62194	-24.776073	-385.84178	-1.272661	-1.133945	22228.91934
-274.625705	-339.79971	-16.383483	-395.760296	-1.272661	-1.896907	22215.18601
-248.684972	-364.214518	-4.176079	-398.049184	-2.035624	-0.370982	22171.69713
-232.662755	-373.370071	-13.331632	-429.330656	-1.272661	0.391981	22209.84527
-173.914624	-402.362655	-21.724222	-481.975085	-1.272661	-0.370982	22146.51936
-184.596102	-420.67376	-7.990892	-526.226924	-0.509698	-1.133945	22204.50453
-137.292413	-433.644127	98.823891	-448.404725	0.253264	-1.133945	22225.10453
-110.588717	-438.221903	136.209065	-398.812147	0.253264	-0.370982	22196.87491
-76.255394	-452.718195	150.705357	-423.989917	1.016227	-0.370982	22218.23786
-50.314661	-471.029301	185.03868	-416.36029	-1.272661	-0.370982	22229.6823
-10.640598	-463.399674	223.186817	-407.204737	-2.035624	-1.133945	22203.74157
15.300135	-489.340407	268.201618	-388.130668	-0.509698	0.391981	22203.74157
44.292719	-472.555227	284.986799	-376.686227	1.016227	-0.370982	22232.73415
69.470489	-483.236705	288.801612	-415.597327	1.77919	-1.896907	22216.71194
76.337154	-464.925599	257.52014	-384.315855	1.77919	-0.370982	22202.97861
109.144551	-480.947817	308.638643	-401.863998	1.016227	-0.370982	22222.81564
158.737129	-478.658928	322.371973	-385.078817	1.77919	0.391981	22214.42305
183.9149	-469.503376	352.127519	-333.197351	-1.272661	-0.370982	22206.03046
198.411192	-448.140419	365.860849	-311.071432	-0.509698	0.391981	22218.23786
226.640813	-438.221903	384.934917	-311.834395	-1.272661	-0.370982	22201.45268
251.818583	-429.066351	391.038619	-302.678842	0.253264	-1.133945	22204.50453
265.551912	-409.229319	387.223805	-285.130699	1.016227	-0.370982	22190.7712
284.625981	-393.970065	400.194172	-266.05663	-3.561549	-0.370982	22193.06009
288.440794	-390.918214	407.060836	-255.375152	-2.035624	-0.370982	22170.17121
336.507447	-370.31822	372.727513	-232.48627	-1.272661	-0.370982	22198.40083
342.611149	-336.747859	384.934917	-189.760357	1.016227	0.391981	22222.05268
378.470397	-303.940462	408.586762	-156.952959	0.253264	0.391981	22206.03046
383.811137	-287.918244	382.646029	-183.656655	1.016227	-1.133945	22225.10453
414.329646	-258.92566	445.971936	-99.730754	-2.035624	-0.370982	22225.10453
413.566683	-237.562704	454.364526	-97.441866	-1.272661	-1.133945	22214.42305
421.959273	-198.651604	449.78675	-80.656685	-1.272661	-0.370982	22222.05268
443.32223	-174.999759	458.942303	-26.486331	-1.272661	-1.133945	22228.91934
454.003708	-143.718287	438.342309	4.032178	-1.272661	-2.65987	22225.10453
452.477783	-118.540517	430.712681	23.86921	2.542152	-1.133945	22244.17859
456.292597	-84.970156	394.853433	39.128464	2.542152	0.391981	22246.46748
444.848156	-46.059057	385.69788	74.987713	-1.272661	-0.370982	22222.81564
438.744454	-36.140541	320.083084	66.595123	2.542152	-0.370982	22223.5786
434.166677	-13.251659	366.623811	123.817328	1.016227	0.391981	22231.97119
419.670385	24.133515	363.57196	169.595092	0.253264	1.154944	22215.18601
415.855572	62.281652	343.734929	186.380273	1.77919	-0.370982	22221.28971
419.670385	69.911279	318.557159	187.906198	2.542152	1.917906	22231.97119
390.677801	97.377938	288.03865	197.824714	1.016227	-1.133945	22220.52675
385.337062	146.207553	295.668277	227.58026	0.253264	-0.370982	22221.28971
372.366696	159.17792	254.468289	249.70618	-0.509698	0.391981	22209.08231
364.737068	178.251988	216.320152	231.395074	0.253264	0.391981	22209.84527
349.477813	217.163088	202.586823	282.513577	-3.561549	-1.133945	22189.24528
344.137074	220.977901	186.564605	314.558012	-0.509698	-0.370982	22217.4749
315.14449	255.311224	111.031295	296.246907	1.016227	0.391981	22223.5786
314.381528	294.985287	122.475736	332.106155	1.77919	-0.370982	22219.00082
302.174124	309.481579	70.594269	347.36541	1.016227	-0.370982	22227.39341
297.596347	336.185275	65.25353	349.654298	0.253264	-1.133945	22230.44527
254.870434	366.703784	42.364648	368.728367	-0.509698	0.391981	22216.71194
240.374142	369.755635	21.001692	370.254292	-0.509698	0.391981	22224.34156
240.374142	386.540815	-54.531619	371.780218	2.542152	-1.133945	22056.48976
221.300074	410.955623	-54.531619	416.032056	2.542152	0.391981	22225.10453
183.9149	431.555617	-107.176048	369.491329	1.77919	0.391981	22190.7712
146.529725	415.533399	-154.479738	370.254292	1.77919	-0.370982	22231.97119
154.159353	438.422281	-181.946396	402.298727	-0.509698	-1.896907	22215.18601
102.277887	436.896356	-194.1538	417.557982	-0.509698	-1.896907	22203.74157
81.677893	440.71117	-143.79826	406.113541	0.253264	-1.133945	22223.5786
52.685309	448.340797	-163.635291	409.165392	-1.272661	0.391981	22211.3712
25.21865	436.133393	-190.338987	432.054274	-0.509698	0.391981	22220.52675
-2.248008	437.659319	-178.894545	398.483913	-2.798587	-1.896907	6731.620228
-0.722083	434.607468	-223.909347	389.328361	-2.035624	-0.370982	22128.20826
-29.714667	430.792654	-268.924148	401.535764	-3.561549	-0.370982	22170.17121
-60.233176	418.58525	-280.368589	402.298727	-2.035624	-1.133945	197.607349
-70.914655	433.081542	-313.93895	390.091323	-0.509698	-0.370982	15.259255
-109.825754	406.377846	-320.042652	356.520963	-1.272661	-0.370982	10.681478
-108.299829	415.533399	-378.790783	312.269124	-1.272661	-1.133945	12.207404
-141.870189	407.140809	-325.383391	365.676516	1.77919	-0.370982	9.155553
-164.759071	401.80007	-339.879683	346.602447	-2.035624	-1.133945	10.681478
-190.699804	396.459331	-337.590795	328.291342	-0.509698	0.391981	1541.184729
-215.877575	381.200076	-357.427826	326.002453	1.77919	0.391981	22088.5342
-221.218314	375.859337	-374.975969	283.27654	3.305115	-0.370982	22201.45268
-241.818308	364.414896	-385.657447	266.49136	1.77919	0.391981	22220.52675
-249.447935	343.051939	-394.050037	238.261739	1.016227	0.391981	22208.31935
-287.596072	333.896386	-383.368559	192.483974	2.542152	-0.370982	22224.34156
-298.27755	309.481579	-407.783367	215.372857	1.77919	-1.133945	22235.02304
-315.06273	277.437144	-406.257441	170.358055	-0.509698	-0.370982	22227.39341
-338.714575	253.022336	-404.731516	149.758061	-0.509698	0.391981	22190.00824
-358.551606	224.029752	-382.605596	128.395105	0.253264	-1.896907	22220.52675
-373.047898	212.585311	-387.946335	68.884011	0.253264	-0.370982	22228.15638
-395.173818	186.644578	-409.309292	70.409937	1.77919	1.154944	22214.42305
-386.781228	155.363106	-387.183373	70.409937	-2.035624	-0.370982	22222.81564
-430.270104	124.081634	-363.531528	28.446986	-1.272661	-1.133945	22210.60823
-427.218253	114.163118	-395.575963	-1.308561	-0.509698	-1.133945	22196.11194
-443.24047	85.170534	-410.072255	-49.375213	-1.272661	-0.370982	22201.45268
-438.662694	70.674242	-383.368559	-104.30853	-1.272661	-0.370982	22202.97861
-475.284905	28.711292	-404.731516	-92.864089	1.77919	-1.133945	22206.79342
-469.181203	8.111298	-381.079671	-150.849257	1.016227	-0.370982	22218.23786
-456.973799	4.296484	-339.11672	-141.693704	1.016227	1.154944	22230.44527
-457.736762	-23.933137	-288.76118	-142.456667	-0.509698	0.391981	22215.18601
-444.766396	-50.636833	-279.605627	-183.656655	0.253264	0.391981	22222.05268
-446.292321	-80.39238	-258.24267	-208.071462	-1.272661	-1.133945	22228.91934
-427.218253	-97.17756	-248.324155	-200.441835	1.77919	-1.133945	22241.88971
-429.507141	-137.614585	-222.383421	-228.671456	2.542152	0.391981	22239.60082
-405.092333	-147.533101	-207.887129	-260.715891	1.77919	-0.370982	22205.2675
-396.699743	-180.340498	-205.598241	-259.189966	1.016227	0.391981	22235.02304
-376.862712	-202.466418	-177.36862	-308.019581	-1.272661	-0.370982	22225.10453
-384.492339	-242.903443	-164.398253	-330.908463	0.253264	0.391981	22226.63045
-361.603457	-253.584921	-122.435303	-326.330687	1.77919	0.391981	22225.86749
-353.97383	-283.340468	-98.020495	-324.804761	1.016227	-1.133945	22218.23786
-315.06273	-306.22935	-61.398284	-346.930681	-0.509698	-0.370982	22227.39341
-295.988662	-317.673791	-35.457551	-375.160302	1.77919	-0.370982	22228.91934
-260.892376	-361.92563	-19.435333	-394.997333	-2.798587	-1.896907	22193.06009
-252.499786	-377.184884	1.927623	-388.130668	-0.509698	1.154944	22204.50453
-238.003494	-374.133033	-7.990892	-421.701029	-0.509698	-0.370982	22179.32676
-206.722022	-400.073767	11.846139	-484.263973	-2.035624	-1.133945	22194.58602
-142.633152	-420.67376	59.149828	-465.952867	0.253264	0.391981	22212.89712
-125.085009	-453.481158	24.053543	-511.730632	-0.509698	-0.370982	22218.23786
-108.299829	-434.40709	99.586853	-445.352874	0.253264	-1.133945	22202.97861
-75.492431	-453.481158	153.757208	-443.063985	-1.272661	-1.133945	22222.81564
-41.922071	-472.555227	179.697941	-433.14547	2.542152	1.154944	22233.49712
-28.188741	-492.392258	210.979413	-398.812147	-2.035624	-1.133945	22194.58602
10.722358	-491.629295	242.260885	-366.767712	1.016227	0.391981	22215.94897
43.529756	-471.029301	255.231252	-370.582525	2.542152	-0.370982	22231.97119
57.263085	-479.421891	288.03865	-392.708445	1.016227	-1.133945	22210.60823
88.544557	-486.288556	305.586792	-389.656594	0.253264	-0.370982	22205.2675
132.796396	-467.214487	315.505308	-366.767712	1.77919	-0.370982	22215.94897
155.685278	-470.266338	319.320122	-363.715861	1.016227	-1.133945	22206.03046
175.522309	-480.184854	339.157153	-337.775128	-1.272661	-1.133945	22199.16379
202.988968	-461.110785	353.653445	-321.75291	0.253264	0.391981	22220.52675
217.48526	-433.644127	387.223805	-310.308469	1.77919	0.391981	22219.00082
244.951918	-426.777462	408.586762	-304.96773	1.016227	0.391981	22187.71935
272.418577	-422.962649	415.453427	-294.286252	1.77919	0.391981	22215.18601
294.544496	-392.444139	428.423793	-275.212183	-2.035624	-1.133945	22193.06009
302.937086	-380.999698	384.934917	-250.034413	-1.272661	-0.370982	22178.5638
334.218559	-371.081183	429.949719	-220.278866	-3.561549	-1.896907	22205.2675
344.900037	-332.933046	435.290458	-167.634437	-2.798587	-1.896907	22216.71194
382.285211	-310.807126	420.794166	-162.293698	0.253264	-0.370982	22214.42305
378.470397	-273.421952	458.942303	-137.115928	1.77919	0.391981	22177.03787
406.700019	-269.607139	461.231191	-82.945574	0.253264	-1.133945	22231.20823
415.092609	-240.614555	445.208973	-94.390015	0.253264	-0.370982	22216.71194
430.351864	-221.540486	460.468228	-73.790021	-1.272661	-0.370982	22224.34156
451.71482	-177.288647	432.238607	-55.478915	-1.272661	-0.370982	22229.6823
444.085193	-144.48125	439.868234	-0.545598	1.77919	-0.370982	22238.83786
444.848156	-123.881256	421.557128	11.661806	-0.509698	-1.896907	22241.12674
445.611118	-95.651635	371.201588	29.972911	-1.272661	-1.896907	22241.88971
452.477783	-62.844237	374.253439	62.017346	0.253264	-1.133945	22224.34156
441.796305	-23.933137	330.0016	112.372887	1.016227	0.391981	22229.6823
439.507416	14.977962	295.668277	91.772893	1.77919	0.391981	22226.63045
418.14446	2.770559	337.631227	139.076583	1.77919	0.391981	22214.42305
407.462981	44.733509	326.949749	144.417322	0.253264	-0.370982	22222.05268
401.35928	85.933497	320.083084	200.113602	1.016227	0.391981	22231.97119
399.833354	118.740895	330.764563	204.691378	0.253264	-1.133945	22221.28971
370.077807	117.214969	295.668277	236.735813	-2.798587	-1.133945	22199.92676
374.655584	172.148286	270.490507	245.891366	-2.035624	-0.370982	22209.84527
347.951888	196.563094	216.320152	232.158037	-2.035624	0.391981	22045.80828
353.292627	211.822348	204.112748	293.195056	-2.035624	-0.370982	22206.03046
338.796335	233.948268	176.64609	313.79505	-2.035624	-1.133945	22216.71194
339.559298	272.096405	123.238698	289.380242	-1.272661	-0.370982	22227.39341
299.885236	268.281591	87.37945	282.513577	-0.509698	-1.133945	22218.23786
300.648198	306.429728	23.29058	343.550596	1.77919	-0.370982	22228.15638
288.440794	337.7112	65.25353	364.15059	0.253264	-0.370982	22228.91934
276.233391	358.311194	37.023909	366.439478	2.542152	-0.370982	22215.18601
254.870434	377.385262	19.475766	380.172808	3.305115	1.154944	22246.46748
240.374142	401.037107	12.609101	395.432062	0.253264	-1.896907	22241.88971
183.151937	410.955623	-46.139029	396.957988	1.77919	1.154944	22214.42305
182.388974	414.770436	-90.390868	396.195025	3.305115	0.391981	22214.42305
139.663061	424.688952	-120.146415	393.143174	1.016227	-1.133945	22235.786
134.322322	439.948207	-118.620489	394.6691	-1.272661	-1.133945	22212.13416
104.566775	439.948207	-144.561222	415.269094	-1.272661	-1.133945	22200.68972
87.781595	449.866722	-146.850111	406.876504	-1.272661	-1.133945	22225.86749
60.314936	452.155611	-178.131583	415.269094	-0.509698	-0.370982	22214.42305
25.981613	446.814871	-182.709359	422.135758	-1.272661	-0.370982	22202.21564
30.559389	435.37043	-180.420471	405.350578	0.253264	-0.370982	22219.76379
-8.35171	452.155611	-244.509341	406.113541	-2.035624	0.391981	22184.6675
-37.344294	421.637101	-262.820447	400.772802	-1.272661	-1.133945	22194.58602
-38.87022	430.029691	-250.613043	379.409845	1.016227	-0.370982	128.17774
-68.625766	418.58525	-303.257472	383.987621	-0.509698	0.391981	16.022217
-82.359096	432.318579	-323.857465	374.069106	-1.272661	-1.133945	12.207404
-113.640568	420.874138	-349.035236	342.024671	0.253264	-1.133945	9.918516
-149.499817	417.059325	-404.731516	312.269124	-0.509698	-1.133945	10.681478
-163.233146	400.274144	-388.709298	315.320975	-0.509698	-1.133945	8.39259
-183.070177	390.355629	-355.138938	328.291342	0.253264	0.391981	11.444441
-196.040543	385.777852	-328.435242	313.79505	0.253264	0.391981	22007.66015
-228.084978	373.570449	-365.820416	290.906168	2.542152	-1.133945	22206.03046
-237.240531	352.970455	-369.63523	264.202472	-2.035624	-1.133945	22211.3712
-265.470153	347.629716	-381.079671	236.735813	1.77919	-0.370982	22230.44527
-280.729407	329.31861	-367.346341	225.291372	1.016227	0.391981	22224.34156
-293.699774	311.770467	-390.235224	206.980266	0.253264	-1.133945	22229.6823
-331.847911	293.459361	-442.879652	147.469173	1.016227	0.391981	22103.03049
-328.79606	272.096405	-394.813	137.550657	-2.798587	-2.65987	22209.08231
-356.262718	233.185305	-386.42041	126.106216	-0.509698	-0.370982	22223.5786
-375.336787	217.163088	-394.050037	81.854378	-0.509698	0.391981	22230.44527
-378.388638	191.222355	-407.020404	52.098831	-1.272661	-1.133945	22214.42305
-418.0627	155.363106	-432.198174	42.180315	-2.035624	-0.370982	22200.68972
-413.484923	133.237187	-384.894484	21.580321	-2.798587	-0.370982	22209.08231
-418.825663	122.555708	-373.450043	-7.412263	-0.509698	0.391981	22195.34898
-442.477507	90.511273	-397.101888	-35.641884	-1.272661	0.391981	22212.13416
-450.107135	69.911279	-357.427826	-45.560399	-1.272661	-1.133945	22219.00082
-473.75898	43.207584	-381.079671	-102.782605	-0.509698	-0.370982	22210.60823
-484.440458	11.163149	-330.72413	-99.730754	-1.272661	-0.370982	22220.52675
-475.284905	4.296484	-358.953751	-140.930742	0.253264	-1.133945	22228.91934
-444.003433	-23.170175	-289.524142	-158.478885	0.253264	-0.370982	22214.42305
-437.899731	-52.162759	-288.76118	-186.708506	-1.272661	-1.896907	22217.4749
-440.188619	-73.525715	-257.479707	-188.234431	1.77919	-0.370982	22247.23045
-423.403439	-112.436815	-217.805645	-208.071462	1.016227	-0.370982	22245.70452
-440.951582	-142.192361	-217.042682	-250.797376	1.016227	-0.370982	22231.20823
-407.381222	-157.451616	-220.857496	-277.501071	0.253264	-0.370982	22234.26008
-392.121967	-189.496051	-204.835279	-263.004779	0.253264	-1.896907	22232.73415
-390.596041	-216.96271	-168.97603	-295.812177	-0.509698	-0.370982	22219.76379
-381.440489	-232.221964	-146.850111	-314.123283	1.77919	-0.370982	22227.39341
-364.655308	-255.110847	-144.561222	-337.775128	-1.272661	0.391981	22226.63045
-344.055314	-281.05158	-117.857527	-334.723277	-1.272661	0.391981	22217.4749
-319.640507	-303.177499	-73.605688	-375.160302	-1.272661	-1.133945	22225.10453
-302.092364	-317.673791	-36.983476	-375.923265	-0.509698	0.391981	22230.44527
-269.284966	-354.296002	-37.746439	-417.123252	-2.035624	-0.370982	22180.08972
-241.818308	-384.051549	3.453549	-385.078817	-3.561549	-0.370982	22205.2675
-237.240531	-380.999698	18.712803	-448.404725	-2.798587	-1.133945	22172.4601
-199.092394	-392.444139	38.549835	-445.352874	-0.509698	-0.370982	22198.40083
-166.284997	-413.807096	52.283164	-452.219538	-1.272661	-1.133945	22219.00082
-153.31463	-438.221903	121.712773	-415.597327	-0.509698	-0.370982	22198.40083
-110.588717	-440.510792	136.209065	-415.597327	1.77919	-0.370982	22210.60823
-71.677617	-463.399674	136.972028	-433.908433	0.253264	0.391981	22224.34156
-45.736884	-475.607077	149.179431	-475.871383	-0.509698	-0.370982	22210.60823
-25.899853	-480.184854	220.897929	-397.286221	1.016227	-0.370982	22202.97861
15.300135	-483.236705	263.623842	-369.0566	1.016227	0.391981	22230.44527
52.685309	-461.873748	294.142351	-379.738078	3.305115	1.154944	22238.83786
72.52234	-489.340407	322.371973	-404.152886	1.016227	-0.370982	22211.3712
103.040849	-464.925599	278.883097	-401.101035	1.77919	0.391981	22213.66009
119.82603	-483.999668	330.0016	-385.84178	3.305115	0.391981	22212.89712
139.663061	-477.895966	337.631227	-375.160302	0.253264	0.391981	22193.06009
177.048235	-471.029301	354.416408	-321.75291	1.016227	-0.370982	22205.2675
206.040819	-445.088568	370.438625	-320.226985	1.016227	-1.133945	22179.32676
222.825999	-435.933015	376.542327	-305.730693	-0.509698	-1.133945	22208.31935
235.796366	-428.303388	394.853433	-333.197351	0.253264	0.391981	22194.58602
257.159322	-419.147835	412.401576	-287.419587	-0.509698	-0.370982	22199.92676
289.203757	-411.518208	408.586762	-269.108481	-2.035624	-1.133945	22190.00824
325.063006	-392.444139	400.194172	-237.827009	0.253264	1.154944	22190.00824
328.114857	-366.503406	411.638613	-205.019611	-2.035624	-1.896907	22215.18601
354.818553	-339.79971	438.342309	-181.367767	1.77919	-0.370982	22220.52675
376.944472	-307.755275	413.164538	-166.871475	0.253264	0.391981	22214.42305
394.492615	-290.207132	445.971936	-133.301114	0.253264	-0.370982	22227.39341
409.75187	-256.636772	467.334893	-108.123344	-0.509698	1.154944	22230.44527
404.41113	-236.036778	423.846017	-93.627052	-0.509698	0.391981	22213.66009
425.011124	-210.859008	402.48306	-88.286313	-1.272661	-0.370982	22223.5786
437.218528	-175.762722	461.231191	-30.301145	4.831041	1.917906	22254.09711
446.374081	-150.584952	439.105271	10.13588	1.016227	-0.370982	22233.49712
436.455565	-126.933107	428.423793	19.291433	1.77919	0.391981	22236.54897
448.662969	-91.836821	406.297874	26.921061	1.016227	0.391981	22240.36378
428.062975	-46.822019	394.853433	52.098831	1.77919	-0.370982	22225.10453
440.270379	-27.747951	340.683078	97.113632	1.77919	1.154944	22224.34156
439.507416	-8.673883	355.942333	136.787695	0.253264	-0.370982	22227.39341
422.722236	19.555739	346.78678	139.839546	-0.509698	-1.133945	22220.52675
421.196311	54.652025	332.290488	180.276571	1.016227	-0.370982	22221.28971
416.618534	68.385354	303.297904	122.291403	1.016227	-0.370982	22229.6823
388.388913	108.059416	308.638643	224.528409	-3.561549	-1.896907	22219.00082
383.811137	132.474224	297.194202	243.602478	-2.798587	-0.370982	22196.87491
370.84077	176.726063	256.757177	255.046919	-3.561549	-1.133945	22209.84527
370.077807	189.696429	246.838662	262.676546	-1.272661	-0.370982	22199.92676
353.292627	213.348274	173.594239	294.720981	-0.509698	-1.133945	22206.79342
344.137074	244.629746	172.068313	313.79505	-0.509698	-0.370982	22224.34156
329.640782	251.496411	144.601655	313.79505	0.253264	-0.370982	22231.97119
328.114857	289.644548	110.268332	326.765416	1.77919	0.391981	22219.76379
296.070422	310.244542	53.809089	324.476528	0.253264	-1.133945	22225.10453
288.440794	336.185275	72.883158	315.320975	1.77919	0.391981	22231.20823
276.233391	357.548231	9.557251	316.846901	3.305115	0.391981	22215.94897
258.685248	381.200076	4.979474	368.728367	2.542152	-0.370982	22172.4601
220.537111	381.200076	1.16466	397.720951	2.542152	1.154944	22244.94156
207.566744	410.19266	-34.694588	396.195025	2.542152	1.154944	22196.87491
180.863049	436.896356	-64.450135	383.224659	0.253264	-1.133945	22226.63045
139.663061	423.925989	-112.516787	397.720951	0.253264	-0.370982	22231.20823
124.403806	443.000058	-152.953812	404.587615	-0.509698	0.391981	22183.14158
109.907514	436.896356	-114.042713	410.691317	1.77919	1.154944	22213.66009
86.255669	443.000058	-159.820477	413.743168	0.253264	0.391981	22228.91934
54.211234	448.340797	-179.657508	404.587615	1.016227	-1.133945	22211.3712
25.981613	454.444499	-183.472322	423.661684	0.253264	-0.370982	22200.68972
21.403837	436.133393	-201.783428	400.009839	-2.798587	-0.370982	22200.68972
3.092731	440.71117	-237.642676	419.083907	-2.035624	-0.370982	22182.37861
-16.7443	425.451915	-264.346372	393.906137	-1.272661	-0.370982	22186.95639
-54.892437	420.111176	-304.020434	371.780218	-0.509698	-0.370982	183.87402
-92.277611	417.059325	-304.020434	383.224659	-2.035624	-1.133945	15.259255
-106.773903	417.059325	-316.227838	383.224659	-0.509698	-1.133945	12.207404
-129.662785	407.903772	-346.746348	356.520963	2.542152	0.391981	12.207404
-124.322046	404.851921	-348.272273	287.091354	0.253264	-0.370982	8.39259
-146.447966	409.429697	-342.168571	352.706149	0.253264	-0.370982	11.444441
-185.359065	404.851921	-375.738932	331.343193	1.016227	0.391981	9.155553
-207.484985	388.066741	-377.264857	261.150621	3.305115	0.391981	22087.00827
-216.640537	370.518598	-355.138938	297.009869	0.253264	-0.370982	22205.2675
-260.129413	366.703784	-373.450043	240.550627	2.542152	1.154944	22212.89712
-249.447935	349.918604	-387.946335	258.861733	1.016227	-1.133945	22231.97119
-294.462737	322.451945	-368.109304	215.372857	0.253264	-0.370982	22222.81564
-302.855327	310.244542	-394.050037	202.40249	1.77919	1.154944	22224.34156
-315.825693	285.066771	-390.998186	181.802496	0.253264	0.391981	22222.05268
-328.033097	259.889001	-397.101888	150.521024	1.016227	-0.370982	22214.42305
-350.921979	234.711231	-393.287075	126.869179	1.016227	-0.370982	22224.34156
-394.410855	213.348274	-427.620398	44.469203	-1.272661	-1.133945	22228.91934
-386.018265	195.800131	-391.761149	58.965495	-2.798587	-1.896907	22210.60823
-402.040482	166.044584	-398.627814	55.150682	-2.798587	-1.133945	22202.21564
-407.381222	127.133485	-391.761149	36.076613	-1.272661	-0.370982	22215.18601
-417.299737	122.555708	-384.131522	-0.545598	1.016227	0.391981	22197.63787
-447.055284	85.170534	-394.050037	-26.486331	-2.798587	-0.370982	22207.55638
-436.373806	76.014981	-349.798199	-31.82707	0.253264	-0.370982	22226.63045
-455.447874	47.78536	-331.487093	-82.945574	1.016227	0.391981	22213.66009
-458.499725	8.87426	-350.561161	-126.43445	1.016227	-1.133945	22219.76379
-451.63306	6.585372	-372.687081	-143.982593	0.253264	-1.133945	22228.15638
-474.521942	-30.799802	-326.909316	-188.997394	-0.509698	-0.370982	22218.23786
-466.129352	-59.792386	-262.057484	-189.760357	1.77919	-0.370982	22219.76379
-441.714545	-78.866454	-265.109335	-202.730723	1.016227	-1.133945	22249.51933
-440.951582	-95.651635	-233.0649	-227.145531	1.77919	-1.133945	22242.65267
-440.188619	-134.562734	-234.590825	-224.856643	1.77919	0.391981	22192.29713
-424.929365	-149.059026	-207.887129	-243.167748	-0.509698	0.391981	22237.31193
-404.329371	-184.918275	-178.894545	-274.449221	1.016227	-0.370982	22229.6823
-399.751594	-196.362716	-224.67231	-300.389954	-1.272661	0.391981	22215.94897
-373.047898	-235.273815	-146.850111	-315.649208	1.77919	-0.370982	22226.63045
-359.314569	-258.162697	-114.042713	-317.938097	-0.509698	-0.370982	22228.91934
-338.714575	-282.577505	-92.679756	-340.826979	1.016227	0.391981	22219.76379
-318.114581	-298.599723	-78.946427	-348.456606	0.253264	1.154944	22227.39341
-301.329401	-327.592307	-85.813092	-424.75288	-3.561549	-0.370982	22194.58602
-278.440519	-342.851561	-24.776073	-420.175103	-0.509698	0.391981	22195.34898
-244.870159	-361.162667	0.401698	-389.656594	-0.509698	0.391981	22184.6675
-234.18868	-371.844145	3.453549	-408.730662	1.016227	0.391981	22215.94897
-203.670171	-397.784878	15.660952	-465.952867	-1.272661	-1.133945	22201.45268
-180.018326	-401.599692	63.727605	-455.271389	1.77919	1.154944	22212.13416
-145.685003	-439.747829	101.875742	-436.960283	-1.272661	-1.133945	22218.23786
-112.114642	-438.221903	120.186847	-422.463991	1.016227	0.391981	22212.13416
-83.885021	-466.451525	151.46832	-443.063985	1.016227	0.391981	22220.52675
-47.26281	-479.421891	182.749792	-433.908433	0.253264	-0.370982	22205.2675
-19.033188	-470.266338	227.001631	-404.152886	1.77919	-0.370982	22214.42305
5.381619	-485.525593	261.334954	-398.812147	2.542152	0.391981	22225.86749
52.685309	-475.607077	287.275687	-382.789929	2.542152	-0.370982	22235.786
79.389005	-477.895966	276.594208	-383.552892	1.77919	-0.370982	22209.84527
75.574191	-474.081152	313.21642	-375.923265	0.253264	-0.370982	22215.94897
109.907514	-472.555227	320.846047	-350.745494	0.253264	0.391981	22217.4749
155.685278	-472.555227	347.549743	-346.930681	0.253264	-1.133945	22202.97861
167.129719	-464.162636	363.57196	-340.826979	-1.272661	-0.370982	22202.97861
202.226005	-448.140419	377.30529	-317.938097	0.253264	0.391981	22219.00082
212.907484	-429.066351	368.9127	-330.1455	0.253264	0.391981	22180.08972
251.05562	-436.695978	367.386774	-336.249202	3.305115	1.154944	22200.68972
272.418577	-415.333021	407.060836	-324.804761	-0.509698	-0.370982	22198.40083
273.944502	-396.258953	351.364557	-319.464022	-0.509698	0.391981	22199.16379
295.307459	-384.814512	413.927501	-234.012195	-1.272661	-1.133945	22201.45268
331.92967	-364.977481	423.846017	-211.123313	-2.035624	-1.133945	22214.42305
345.663	-342.851561	437.579346	-170.686288	2.542152	1.154944	22231.97119
375.418546	-303.940462	453.601563	-146.271481	-2.798587	-1.896907	22212.89712
395.255578	-294.021946	461.994154	-134.82704	1.77919	0.391981	22226.63045
396.01854	-268.081213	435.290458	-124.908524	0.253264	0.391981	22231.20823
413.566683	-244.429368	436.05342	-118.041859	1.016227	-0.370982	22215.18601
427.300013	-198.651604	426.897868	-83.708536	0.253264	-1.133945	22223.5786
434.166677	-165.081244	449.78675	-47.086325	-0.509698	-0.370982	22251.80822
444.848156	-154.399765	409.349725	-31.82707	1.77919	-0.370982	22232.73415
445.611118	-126.170144	404.771948	21.580321	1.016227	-0.370982	22238.07489
450.951857	-94.125709	413.164538	41.417353	1.77919	0.391981	22244.17859
446.374081	-62.844237	393.327507	84.906229	-2.798587	-1.896907	22216.71194
436.455565	-17.829435	359.757147	98.639558	-0.509698	-0.370982	22215.94897
422.722236	-20.881286	354.416408	126.106216	-0.509698	-0.370982	22228.91934
422.722236	17.266851	362.808998	165.780279	0.253264	-1.133945	22216.71194
404.41113	43.970546	336.868265	164.254353	-0.509698	-0.370982	22222.05268
409.75187	78.30387	326.949749	201.639527	-0.509698	-0.370982	22231.20823
390.677801	98.903863	306.349755	213.846931	-2.035624	-1.133945	22197.63787
361.685217	117.214969	254.468289	189.432124	-2.035624	-0.370982	22200.68972
374.655584	151.548292	225.475705	241.31359	-1.272661	-1.133945	22025.20829
373.892621	187.407541	243.786811	267.254323	-1.272661	1.154944	22214.42305
353.292627	208.770498	201.82386	290.906168	-2.035624	-1.133945	22209.08231
344.137074	223.26679	176.64609	294.720981	-0.509698	-1.133945	22229.6823
322.774118	262.940852	143.075729	295.483944	-0.509698	-1.133945	22231.20823
316.670416	290.40751	109.505369	342.787634	-1.272661	-0.370982	22218.23786
302.937086	304.903802	83.564636	339.735783	1.016227	0.391981	22228.15638
280.048204	329.31861	61.438717	349.654298	1.77919	-1.133945	22227.39341
284.625981	352.970455	42.364648	324.476528	2.542152	0.391981	22237.31193
239.611179	381.963039	7.268362	369.491329	1.77919	-0.370982	22245.70452
235.033403	378.911188	-53.005694	327.528379	1.77919	0.391981	22225.10453
196.885266	397.222294	-46.901992	404.587615	1.77919	-0.370982	22212.89712
192.30749	417.059325	-70.553837	395.432062	0.253264	1.154944	22232.73415
160.263055	417.059325	-102.598272	408.402429	-2.035624	-1.133945	22226.63045
113.722328	442.237095	-110.990862	416.032056	1.77919	-0.370982	22199.92676
107.618626	442.237095	-135.405669	422.135758	3.305115	1.917906	22222.05268
83.203818	438.422281	-147.613073	415.269094	-0.509698	-0.370982	22230.44527
64.892713	448.340797	-182.709359	400.009839	0.253264	0.391981	22114.47493
35.900129	444.525983	-175.079732	416.795019	-0.509698	-0.370982	22190.7712
6.144582	437.659319	-223.909347	398.483913	1.77919	0.391981	22199.92676
-2.248008	448.340797	-249.85008	362.624665	0.253264	0.391981	22190.7712
-20.559114	433.844505	-233.827863	413.743168	0.253264	0.391981	22187.71935
-61.759102	420.111176	-249.85008	404.587615	-2.035624	0.391981	117.496261
-73.203543	421.637101	-274.264888	404.587615	0.253264	-0.370982	16.022217
-93.803537	437.659319	-314.701913	409.165392	-0.509698	-1.133945	10.681478
-100.670201	417.059325	-336.827832	364.913553	-0.509698	-1.133945	9.155553
-137.292413	391.881554	-320.805615	359.572814	0.253264	-0.370982	11.444441
-140.344264	404.088958	-355.9019	342.024671	0.253264	-1.133945	8.39259
-186.884991	395.696368	-347.50931	307.691348	2.542152	-0.370982	10.681478
-204.433134	393.40748	-381.079671	293.958018	0.253264	-0.370982	21890.92685
-204.433134	377.385262	-388.709298	232.158037	1.77919	-0.370982	22193.06009
-238.766457	355.259343	-429.146323	228.343223	1.016227	-0.370982	22228.91934
-266.233115	349.918604	-372.687081	254.283956	1.016227	-0.370982	22232.73415
-267.759041	336.948237	-383.368559	208.506192	1.016227	-0.370982	22218.23786
-290.647923	307.192691	-388.709298	166.543241	-1.272661	0.391981	22208.31935
-295.225699	286.592697	-408.546329	194.772863	0.253264	-1.133945	22225.86749
-340.240501	271.333442	-400.916702	163.49139	-1.272661	-1.133945	22213.66009
-353.97383	235.474193	-397.101888	124.580291	1.016227	0.391981	22225.86749
-363.129383	214.874199	-391.761149	92.535856	-0.509698	-1.133945	22228.91934
-401.27752	182.066802	-426.094472	62.780309	-2.035624	-0.370982	22191.53417
-423.403439	171.385323	-411.59818	8.609955	-2.035624	-1.133945	22201.45268
-421.877514	125.607559	-413.124106	-31.82707	-1.272661	0.391981	22212.13416
-416.536774	111.111267	-409.309292	-28.775219	-0.509698	-0.370982	22202.97861
-435.610843	88.985348	-377.264857	-1.308561	1.016227	-0.370982	18214.97238
-446.292321	78.30387	-360.479677	-34.878921	1.77919	0.391981	22212.13416
-457.736762	52.363136	-323.094503	-64.634468	0.253264	-0.370982	22208.31935
-458.499725	14.977962	-329.961167	-98.967791	3.305115	0.391981	22220.52675
-453.921949	5.059447	-308.598211	-103.545567	0.253264	-0.370982	22229.6823
-467.655278	-20.118324	-292.575993	-154.664071	1.77919	0.391981	22210.60823
-450.870098	-49.110908	-283.42044	-180.604804	2.542152	-0.370982	22242.65267
-430.270104	-83.444231	-245.272304	-188.234431	2.542152	0.391981	22251.04526
-474.521942	-94.125709	-345.983385	-285.893662	2.542152	0.391981	22028.26014
-450.107135	-120.066442	-242.983415	-250.797376	1.016227	-0.370982	22223.5786
-427.218253	-150.584952	-197.968614	-233.249233	2.542152	0.391981	22238.83786
-396.699743	-184.155312	-203.309353	-263.767742	-2.035624	-1.133945	22221.28971
-364.655308	-210.096045	-161.346403	-318.701059	0.253264	1.154944	22217.4749
-360.077532	-236.036778	-139.983446	-310.308469	-0.509698	-0.370982	22227.39341
-352.447905	-257.399735	-137.694558	-332.434389	0.253264	-1.133945	22225.86749
-334.136799	-270.370101	-104.88716	-351.508457	-2.035624	-1.133945	22215.94897
-321.166432	-296.310834	-78.183464	-353.797345	-0.509698	-0.370982	22221.28971
-296.751625	-317.673791	-43.087178	-386.604743	0.253264	0.391981	22206.79342
-291.410886	-348.955263	-84.287166	-462.138054	-2.035624	0.391981	22191.53417
-242.58127	-360.399704	-81.235315	-475.871383	-2.035624	-1.896907	22186.19343
-237.240531	-389.392288	-32.4057	-440.012134	1.016227	0.391981	22219.00082
-201.381283	-391.681176	46.179462	-430.856582	0.253264	0.391981	22212.89712
-165.522034	-421.436723	56.86094	-420.175103	-1.272661	-0.370982	22202.97861
-140.344264	-426.0145	88.142412	-423.989917	0.253264	-0.370982	22227.39341
-119.74427	-438.221903	129.3424	-405.678811	-0.509698	-0.370982	22212.13416
-93.040574	-460.347823	133.157214	-424.75288	-1.272661	0.391981	22202.21564
-59.470214	-472.555227	173.594239	-411.782513	-2.035624	-1.133945	22204.50453
-28.951704	-466.451525	229.290519	-423.989917	1.77919	-0.370982	22209.84527
14.537172	-493.918183	233.868295	-401.863998	2.542152	0.391981	22219.76379
51.159383	-474.081152	220.897929	-417.886215	0.253264	-0.370982	22215.94897
45.055681	-472.555227	254.468289	-429.330656	1.77919	-0.370982	22213.66009
78.626042	-482.473742	300.246053	-372.871414	1.77919	-0.370982	22209.84527
105.329738	-471.029301	304.82383	-357.612159	-2.035624	-1.133945	22209.84527
164.077868	-466.451525	322.371973	-338.53809	0.253264	-0.370982	22205.2675
165.603794	-464.925599	365.097886	-327.093649	1.016227	-0.370982	22184.6675
199.937117	-452.718195	359.757147	-331.671426	-1.272661	-1.133945	22206.79342
213.670446	-445.088568	390.275656	-332.434389	-1.272661	0.391981	22199.16379
241.137105	-437.458941	388.749731	-304.96773	-2.035624	-1.896907	22183.14158
264.78895	-412.28117	363.57196	-310.308469	-2.035624	0.391981	22182.37861
293.781534	-408.466357	386.460843	-346.167718	-1.272661	-0.370982	22196.11194
302.937086	-381.762661	410.112687	-281.315885	-2.798587	-1.896907	22203.74157
328.114857	-365.740443	429.186756	-224.856643	-0.509698	-0.370982	22218.23786
347.188925	-341.325636	442.920085	-166.108512	0.253264	-0.370982	22230.44527
377.707435	-311.570089	459.705265	-133.301114	-0.509698	-0.370982	22218.23786
379.23336	-290.207132	454.364526	-117.278897	0.253264	-0.370982	22227.39341
400.596317	-258.92566	444.446011	-112.70112	-2.035624	-1.133945	22228.15638
408.988907	-242.14048	424.608979	-92.101126	-2.035624	-1.133945	22213.66009
422.722236	-217.725672	448.260824	-76.841872	1.77919	-1.133945	22247.23045
441.796305	-190.259014	433.764532	-56.241878	1.016227	-0.370982	22250.2823
442.559267	-149.059026	382.646029	-47.849288	2.542152	-1.133945	22227.39341
425.011124	-127.696069	373.490476	-3.597449	0.253264	-0.370982	22233.49712
438.744454	-81.155343	372.727513	-1.308561	1.016227	-1.133945	22194.58602
444.085193	-69.710901	400.957135	78.802527	-1.272661	-0.370982	22213.66009
444.848156	-30.036839	368.9127	119.239552	-0.509698	0.391981	22219.76379
439.507416	-6.384994	354.416408	151.283987	0.253264	-1.896907	22228.15638
419.670385	21.081664	330.764563	150.521024	-0.509698	-0.370982	22212.89712
401.35928	41.681658	328.475675	157.387689	-0.509698	-1.133945	22221.28971
402.122242	71.437205	334.579376	198.587676	-2.035624	-1.133945	22223.5786
393.729652	102.718677	315.505308	209.269155	0.253264	0.391981	22197.63787
383.811137	122.555708	260.571991	217.661745	-1.272661	0.391981	22206.03046
354.05559	140.103851	252.942364	233.683962	-1.272661	-1.133945	22210.60823
366.262994	191.985317	252.179401	248.943217	-0.509698	-0.370982	22212.13416
351.003739	207.244572	187.327568	264.202472	1.77919	1.154944	22219.76379
342.611149	237.000119	173.594239	300.824683	-0.509698	-1.133945	22230.44527
318.196341	256.83715	154.520171	306.165422	1.016227	0.391981	22228.91934
318.959304	281.251958	97.297965	313.79505	-2.798587	-1.896907	22215.18601
300.648198	311.007504	63.727605	348.891336	-0.509698	-0.370982	22226.63045
290.729683	331.607498	70.594269	345.839485	0.253264	-0.370982	22224.34156
275.470428	365.940821	26.342431	353.469112	1.77919	-0.370982	22234.26008
252.581546	361.363045	-3.413116	374.832069	1.77919	-0.370982	22235.02304
215.959334	386.540815	-59.109396	338.97282	2.542152	-1.133945	22200.68972
221.300074	419.348213	-103.361235	362.624665	1.77919	-0.370982	22217.4749
170.944533	420.111176	-80.472352	403.824653	0.253264	-0.370982	22228.15638
157.974166	429.266728	-115.568638	407.639466	1.016227	0.391981	22210.60823
143.477874	427.740803	-119.383452	404.587615	-0.509698	-0.370982	22208.31935
110.670477	440.71117	-115.568638	431.291311	0.253264	-1.133945	22224.34156
75.574191	446.814871	-156.005663	421.372796	0.253264	0.391981	22225.10453
59.551973	438.422281	-168.97603	409.165392	1.016227	-1.133945	22188.48232
40.477905	437.659319	-187.287136	412.217243	-2.798587	-0.370982	22190.7712
20.640874	446.051909	-225.435272	383.224659	-0.509698	-1.133945	22192.29713
3.092731	420.874138	-274.264888	394.6691	-0.509698	0.391981	22163.30454
-35.818369	436.896356	-268.161186	353.469112	-1.272661	0.391981	22194.58602
-57.181325	431.555617	-313.175987	368.728367	-0.509698	-1.133945	389.110996
-72.44058	423.925989	-280.368589	409.928354	0.253264	-0.370982	15.259255
-87.699835	428.503766	-303.257472	401.535764	-0.509698	-0.370982	12.970367
-128.13686	408.666735	-345.220422	355.758	-0.509698	0.391981	10.681478
-151.788705	400.274144	-336.064869	373.306143	-2.035624	-1.133945	9.155553
-148.736854	412.481548	-340.642646	345.839485	0.253264	-0.370982	11.444441
-170.862773	407.903772	-343.694497	318.372826	1.77919	-0.370982	2832.880642
-209.773873	392.644517	-376.501894	296.246907	1.77919	-1.133945	21800.89724
-237.240531	381.963039	-415.412994	239.024701	1.77919	0.391981	22175.51195
-242.58127	346.10379	-375.738932	267.254323	2.542152	1.154944	22231.20823
-264.70719	352.207492	-374.975969	248.943217	1.016227	0.391981	22228.91934
-279.966445	324.740834	-390.235224	184.854347	-0.509698	-1.133945	22212.89712
-295.988662	313.296392	-367.346341	198.587676	0.253264	-0.370982	22222.81564
-305.144215	285.066771	-415.412994	203.165453	0.253264	-1.133945	22223.5786
-318.114581	255.311224	-378.02782	138.31362	-1.272661	-1.896907	22214.42305
-383.729377	226.31864	-381.842633	128.395105	-0.509698	-0.370982	22224.34156
-366.944197	217.163088	-388.709298	78.802527	-1.272661	-0.370982	22219.76379
-379.914563	188.170504	-417.701882	58.965495	-3.561549	-1.896907	22193.82305
-392.88493	156.126069	-419.227808	7.846992	-2.798587	-1.133945	22207.55638
-424.929365	146.970516	-407.783367	-40.982623	2.542152	0.391981	22220.52675
-448.581209	115.689044	-461.190758	-82.182611	1.016227	0.391981	22144.23048
-433.321955	101.192752	-458.138907	-65.397431	0.253264	0.391981	22220.52675
-450.870098	72.96313	-368.872267	-48.61225	0.253264	-0.370982	22229.6823
-465.36639	50.837211	-329.198205	-53.95299	-1.272661	-0.370982	22212.89712
-461.551576	36.340919	-315.464875	-92.101126	1.016227	-1.133945	22220.52675
-483.677495	5.059447	-307.072285	-111.938158	-0.509698	-0.370982	22228.15638
-454.684911	-22.407212	-299.442658	-127.197412	1.016227	-0.370982	22214.42305
-443.24047	-44.533131	-273.501925	-160.767773	1.77919	-0.370982	22243.41563
-431.796029	-72.762752	-246.798229	-188.234431	2.542152	1.154944	22247.99341
-440.951582	-118.540517	-245.272304	-192.812208	1.77919	0.391981	22201.45268
-441.714545	-116.251628	-239.931564	-234.775158	-0.509698	-1.133945	22230.44527
-420.351588	-152.87384	-200.257502	-267.582556	-0.509698	-0.370982	22231.20823
-401.27752	-187.207163	-259.768596	-315.649208	-0.509698	-1.133945	22217.4749
-398.988631	-214.673821	-194.1538	-282.078848	-0.509698	-0.370982	22217.4749
-381.440489	-234.510853	-162.872328	-311.071432	-1.272661	-1.133945	22225.86749
-355.499755	-250.53307	-124.724191	-329.382538	-1.272661	-0.370982	22228.15638
-347.870128	-272.658989	-101.835309	-332.434389	1.77919	-0.370982	22219.76379
-324.981246	-297.073797	-93.442719	-372.108451	-2.798587	-0.370982	22202.97861
-295.225699	-316.910828	-68.264949	-402.62696	-2.798587	-0.370982	22205.2675
-291.410886	-339.036748	-88.864943	-414.834364	-2.798587	-1.133945	22151.09714
-247.159047	-388.629325	-72.842725	-452.982501	-0.509698	0.391981	22207.55638
-223.507202	-390.918214	-20.961259	-471.293607	-0.509698	-0.370982	22220.52675
-221.981277	-402.362655	-22.487184	-485.789899	2.542152	1.154944	22199.92676
-170.862773	-408.466357	70.594269	-432.382507	0.253264	-1.133945	22220.52675
-135.003525	-421.436723	112.55722	-427.041768	1.016227	-0.370982	22230.44527
-107.536866	-444.325605	120.94981	-401.101035	-2.035624	-1.133945	22210.60823
-92.277611	-461.110785	138.497953	-433.908433	-1.272661	-0.370982	22181.61565
-44.210959	-455.770046	184.275717	-410.256588	2.542152	0.391981	22240.36378
-23.610965	-480.184854	201.82386	-414.834364	1.016227	-0.370982	22212.13416
8.43347	-467.97745	219.372003	-404.152886	0.253264	-1.133945	22205.2675
34.374203	-488.577444	246.838662	-385.84178	2.542152	0.391981	22219.00082
63.366787	-477.895966	245.312736	-402.62696	1.77919	-1.133945	22199.92676
93.885297	-486.288556	294.142351	-371.345488	-0.509698	-1.133945	22212.89712
106.855663	-473.318189	310.164569	-378.975115	-1.272661	-1.133945	22217.4749
148.055651	-470.266338	342.209004	-347.693643	1.016227	1.917906	22214.42305
163.314906	-462.636711	371.201588	-330.1455	-0.509698	-1.133945	22212.89712
196.885266	-463.399674	365.860849	-315.649208	-1.272661	-1.133945	22195.34898
205.277856	-443.562643	387.986768	-336.249202	-2.798587	-1.133945	22196.87491
242.66303	-423.725611	384.934917	-299.626991	-3.561549	-1.133945	22183.14158
254.870434	-424.488574	377.30529	-333.960314	-2.035624	-0.370982	22190.7712
283.863018	-413.044133	386.460843	-290.471438	-2.035624	-0.370982	22214.42305
302.937086	-377.184884	415.453427	-277.501071	-2.798587	-1.133945	22206.79342
322.011155	-361.162667	416.979352	-240.115897	-0.509698	0.391981	22227.39341
351.003739	-340.562673	421.557128	-177.552953	0.253264	0.391981	22231.97119
373.892621	-310.807126	451.312675	-138.641853	-1.272661	-0.370982	22215.18601
392.203727	-289.44417	455.890452	-124.145561	0.253264	-0.370982	22225.86749
418.907422	-276.473803	449.023787	-104.30853	0.253264	-0.370982	22231.97119
420.433348	-248.244182	465.808967	-98.967791	-0.509698	-1.133945	22213.66009
434.166677	-201.703455	438.342309	-82.182611	1.77919	-0.370982	22246.46748
452.477783	-192.547902	428.423793	-64.634468	0.253264	-0.370982	22245.70452
458.581485	-157.451616	391.801582	-65.397431	1.77919	1.154944	22226.63045
445.611118	-126.170144	385.69788	-18.856704	2.542152	1.154944	22236.54897
431.114826	-85.733119	407.060836	21.580321	1.77919	-0.370982	22231.97119
430.351864	-59.792386	352.127519	0.980327	-2.798587	-1.896907	22205.2675
440.270379	-44.533131	347.549743	94.824744	1.77919	-0.370982	22223.5786
431.877789	-1.044255	359.757147	116.187701	-0.509698	0.391981	22231.20823
441.033342	24.133515	371.201588	150.521024	-0.509698	0.391981	22216.71194
427.300013	50.074248	345.260855	167.306204	-0.509698	-1.133945	22222.05268
387.62595	56.940913	324.660861	178.750645	-2.035624	-0.370982	22210.60823
396.01854	101.192752	302.534942	203.928416	-1.272661	0.391981	22205.2675
370.077807	122.555708	297.957165	229.869149	-2.798587	-1.133945	22125.91937
376.944472	159.940882	274.30532	235.209888	-4.324512	-2.65987	22214.42305
352.529664	184.35569	241.497923	264.965434	-0.509698	0.391981	22215.94897
362.44818	209.53346	176.64609	273.358025	-2.798587	-1.896907	22217.4749
343.374112	243.866783	162.912761	274.120987	0.253264	0.391981	22231.20823
332.692633	258.363075	138.497953	325.239491	2.542152	1.154944	22231.20823
315.14449	282.01492	120.94981	337.446894	-2.798587	-1.133945	22215.18601
305.225975	309.481579	75.172046	353.469112	1.016227	-0.370982	22226.63045
297.596347	336.185275	67.542419	347.36541	1.77919	-0.370982	22251.80822
288.440794	357.548231	54.572052	390.091323	2.542152	0.391981	22236.54897
250.292658	362.88897	-9.516818	352.706149	2.542152	0.391981	22202.21564
231.981552	391.118592	-5.702004	393.143174	1.77919	-0.370982	22226.63045
204.514893	406.377846	-64.450135	350.417261	2.542152	1.154944	22221.28971
183.9149	403.325995	-76.657539	377.120957	0.253264	-1.133945	22213.66009
135.848247	424.688952	-113.27975	390.091323	0.253264	-0.370982	22219.00082
129.744545	442.237095	-137.694558	412.980205	1.016227	0.391981	22211.3712
118.300104	429.266728	-123.198266	424.424646	1.016227	0.391981	22223.5786
96.937148	439.185244	-144.561222	395.432062	-2.035624	-0.370982	22042.75643
45.818644	427.740803	-168.213067	390.854286	-1.272661	0.391981	22177.03787
38.189017	446.814871	-180.420471	405.350578	-2.798587	-1.133945	22188.48232
20.640874	441.474132	-212.464906	409.165392	0.253264	-1.133945	22203.74157
-15.218375	449.10376	-232.301937	379.409845	-0.509698	-0.370982	22188.48232
-24.373928	433.081542	-238.405639	400.009839	0.253264	0.391981	22194.58602
-36.581331	429.266728	-302.494509	382.461696	-2.035624	-1.133945	569.933164
-60.996139	434.607468	-312.413024	373.306143	-0.509698	-1.133945	17.548143
-95.329462	433.844505	-319.279689	325.239491	0.253264	-0.370982	11.444441
-111.35168	419.348213	-327.672279	390.091323	0.253264	-0.370982	12.970367
-132.714636	412.481548	-333.013018	378.646882	1.016227	-0.370982	9.918516
-139.581301	407.140809	-337.590795	351.180224	1.016227	-0.370982	9.155553
-180.018326	400.274144	-362.005602	332.869118	0.253264	-0.370982	9.918516
-189.173879	394.933405	-364.294491	286.328391	1.77919	-0.370982	21652.88247
-214.351649	376.6223	-371.924118	276.409876	1.016227	-0.370982	22204.50453
-241.055345	357.548231	-397.101888	262.676546	1.016227	-0.370982	22228.15638
-262.418302	349.155641	-355.9019	251.232105	1.016227	0.391981	22227.39341
-275.388668	332.370461	-402.442627	194.0099	0.253264	-0.370982	22206.79342
-301.329401	308.718616	-376.501894	211.558043	1.77919	0.391981	22222.81564
-311.247917	286.592697	-390.235224	191.721012	1.016227	0.391981	22227.39341
-326.507171	275.148256	-395.575963	161.202502	-0.509698	-0.370982	22212.89712
-349.396054	243.103821	-378.790783	116.950664	-1.272661	-1.133945	22223.5786
-391.359004	208.770498	-404.731516	87.958079	-2.798587	-0.370982	22208.31935
-379.914563	198.851982	-401.679665	30.735874	-2.798587	-1.133945	22192.29713
-380.677526	160.703845	-431.435211	45.232166	-1.272661	-0.370982	22201.45268
-415.010849	153.074218	-407.020404	-12.753002	1.77919	0.391981	22220.52675
-426.45529	128.65941	-378.790783	1.74329	0.253264	-0.370982	22192.29713
-412.721961	100.429789	-413.124106	-58.530766	-0.509698	-0.370982	22217.4749
-434.084917	81.35572	-384.131522	-90.575201	1.016227	0.391981	22231.20823
-450.107135	52.363136	-383.368559	-108.123344	-1.272661	-1.896907	22215.18601
-456.973799	27.948329	-320.805615	-118.804822	-0.509698	0.391981	22220.52675
-447.818247	6.585372	-306.309323	-103.545567	0.253264	-1.133945	22228.15638
-434.084917	-14.014622	-288.76118	-120.330748	1.77919	-0.370982	22244.17859
-425.692327	-34.614616	-287.998217	-150.086294	2.542152	-0.370982	22242.65267
-444.766396	-62.844237	-295.627844	-220.278866	1.016227	-1.133945	22088.5342
-432.558992	-104.807187	-252.901931	-206.545537	1.016227	-0.370982	22229.6823
-425.692327	-134.562734	-223.909347	-226.382568	-0.509698	0.391981	22224.34156
-430.270104	-159.740504	-222.383421	-248.508487	1.016227	-0.370982	22229.6823
-426.45529	-189.496051	-223.146384	-307.256618	0.253264	-0.370982	22225.86749
-395.936781	-204.755306	-169.738993	-319.464022	1.016227	-0.370982	22216.71194
-373.810861	-233.74789	-159.057514	-304.204767	-0.509698	-0.370982	22225.86749
-361.603457	-255.873809	-123.198266	-317.938097	-0.509698	-0.370982	22227.39341
-350.159016	-281.05158	-115.568638	-338.53809	-4.324512	-2.65987	22199.16379
-323.455321	-295.547872	-98.783458	-348.456606	-2.035624	0.391981	22203.74157
-299.040513	-313.096015	-48.427917	-404.152886	0.253264	0.391981	22206.03046
-287.596072	-339.79971	-50.716806	-399.575109	-0.509698	-0.370982	22182.37861
-263.181264	-356.584891	-14.094594	-408.730662	-1.272661	-1.133945	22211.3712
-247.92201	-386.340437	-51.479768	-457.560277	2.542152	1.154944	22228.15638
-225.79609	-407.703394	44.653536	-433.908433	-0.509698	-0.370982	22191.53417
-167.810922	-400.836729	66.779456	-421.701029	0.253264	-0.370982	22220.52675
-147.973891	-435.170052	103.401667	-420.938066	-0.509698	-1.133945	22230.44527
-121.270195	-451.19227	127.816475	-410.256588	-0.509698	-1.133945	22186.95639
-90.751686	-449.666344	147.653506	-428.567693	1.016227	0.391981	22208.31935
-53.366512	-464.162636	177.409053	-417.123252	1.77919	0.391981	22232.73415
-24.373928	-488.577444	197.246084	-396.523258	2.542152	-0.370982	22220.52675
16.063097	-490.866332	246.838662	-429.330656	1.016227	0.391981	22207.55638
42.00383	-483.999668	244.549774	-392.708445	0.253264	-0.370982	22221.28971
65.655675	-490.866332	281.934948	-377.44919	-0.509698	-0.370982	22210.60823
83.203818	-472.555227	265.149767	-377.44919	0.253264	0.391981	22186.95639
109.144551	-485.525593	311.690494	-375.923265	-0.509698	0.391981	22214.42305
130.507508	-481.710779	339.157153	-356.086233	-0.509698	0.391981	22218.23786
174.759347	-463.399674	343.734929	-338.53809	0.253264	0.391981	22207.55638
193.070452	-457.295972	368.149737	-315.649208	-1.272661	-1.133945	22211.3712
212.144521	-461.873748	361.283072	-313.36032	1.016227	-0.370982	22200.68972
237.322291	-423.725611	393.327507	-294.286252	-2.035624	-1.133945	22177.80084
244.188956	-406.177468	374.253439	-300.389954	-2.035624	0.391981	22199.16379
280.811167	-402.362655	407.823799	-268.345519	-2.035624	-0.370982	22219.76379
308.277826	-376.421922	416.216389	-250.034413	-0.509698	0.391981	22211.3712
327.351894	-355.821928	431.475644	-224.856643	0.253264	-0.370982	22223.5786
357.870404	-342.851561	455.127489	-179.078878	0.253264	-0.370982	22231.20823
374.655584	-319.962679	432.238607	-152.375183	1.016227	-0.370982	22214.42305
384.574099	-290.207132	420.794166	-153.138145	1.77919	0.391981	22224.34156
407.462981	-270.370101	449.78675	-105.834456	1.77919	0.391981	22230.44527
416.618534	-231.459002	426.897868	-81.419648	1.77919	-0.370982	22238.83786
422.722236	-197.888641	436.05342	-77.604834	1.77919	1.154944	22243.41563
450.188895	-191.021977	394.853433	-80.656685	1.016227	0.391981	22241.88971
425.011124	-171.184945	429.949719	-14.278927	1.016227	0.391981	22226.63045
439.507416	-117.777554	395.616395	8.609955	0.253264	-0.370982	22151.8601
443.32223	-94.125709	399.431209	32.2618	0.253264	0.391981	22228.15638
436.455565	-70.473864	368.149737	54.387719	0.253264	-0.370982	22222.81564
424.248162	-44.533131	343.734929	98.639558	-1.272661	-0.370982	22217.4749
437.981491	-14.014622	369.675662	110.846962	-0.509698	-1.133945	22228.91934
419.670385	15.740925	343.734929	145.943248	1.016227	-1.133945	22226.63045
405.174093	40.918695	341.446041	180.276571	-3.561549	-0.370982	22200.68972
411.277795	69.911279	326.186786	212.321006	-2.035624	-1.133945	22204.50453
410.514832	101.192752	338.39419	206.217304	-2.035624	-1.133945	22215.18601
386.100025	106.533491	292.616426	232.158037	-1.272661	-0.370982	22202.97861
370.077807	160.703845	275.831246	255.046919	-0.509698	-0.370982	22215.18601
370.84077	175.9631	230.053482	270.306174	-0.509698	1.154944	22231.20823
338.796335	213.348274	199.534972	282.513577	0.253264	-1.133945	22217.4749
345.663	220.214939	135.446102	266.49136	1.016227	0.391981	22227.39341
315.907453	267.518628	104.16463	273.358025	1.77919	1.154944	22231.97119
316.670416	282.01492	106.453518	319.135789	0.253264	-0.370982	22212.89712
310.566714	310.244542	91.194263	344.313559	1.77919	-0.370982	22226.63045
299.885236	335.422312	62.964642	362.624665	0.253264	-1.133945	22243.41563
274.707465	353.733418	56.097977	376.357994	2.542152	1.154944	22225.10453
253.344509	368.992672	22.527617	380.172808	1.016227	-1.133945	22198.40083
233.507477	386.540815	-10.279781	359.572814	-0.509698	-1.133945	22234.26008
196.122303	394.933405	-45.376067	409.165392	-0.509698	-0.370982	22218.23786
177.811198	408.666735	-70.553837	404.587615	-2.035624	-1.133945	22184.6675
149.581576	423.925989	-116.331601	407.639466	1.016227	-1.133945	22222.81564
135.848247	436.133393	-139.983446	429.765386	0.253264	-0.370982	22222.81564
87.018632	449.10376	-179.657508	383.224659	2.542152	0.391981	22205.2675
77.863079	443.000058	-136.168632	408.402429	0.253264	-1.133945	22214.42305
51.159383	435.37043	-157.531589	395.432062	-2.035624	-0.370982	22200.68972
23.692725	447.577834	-205.598241	410.691317	-2.798587	-1.133945	22183.90454
-4.536896	443.76302	-207.124167	404.587615	-2.798587	-1.133945	22183.90454
21.403837	441.474132	-255.953782	389.328361	-0.509698	-0.370982	22204.50453
-16.7443	433.081542	-259.005633	398.483913	0.253264	0.391981	22196.11194
-38.107257	440.71117	-265.109335	380.93577	1.016227	0.391981	2224.036378
-65.573915	432.318579	-296.390807	406.113541	-0.509698	-0.370982	17.548143
-93.040574	401.80007	-331.487093	382.461696	1.77919	0.391981	13.733329
-102.196127	422.400064	-338.353757	391.617249	0.253264	0.391981	10.681478
-143.396115	405.614884	-359.716714	344.313559	0.253264	0.391981	12.207404
-150.262779	408.666735	-333.013018	357.283926	2.542152	-0.370982	10.681478
-160.944258	401.80007	-339.11672	338.97282	1.77919	-0.370982	8.39259
-198.329432	378.911188	-324.620428	309.217273	0.253264	-1.133945	21992.40089
-208.247947	375.859337	-371.924118	298.535795	1.77919	1.154944	22206.03046
-247.159047	360.600082	-370.398192	271.832099	1.77919	-1.133945	22222.81564
-261.655339	349.918604	-366.583379	253.520993	1.77919	-0.370982	22226.63045
-278.440519	327.792684	-381.079671	232.921	-1.272661	-1.133945	22205.2675
-302.092364	313.296392	-376.501894	213.846931	1.77919	1.154944	22220.52675
-312.773842	300.326026	-401.679665	195.535825	-0.509698	0.391981	22228.91934
-338.714575	262.177889	-410.072255	141.365471	0.253264	-0.370982	22214.42305
-356.262718	231.65938	-407.020404	123.054365	-2.035624	-0.370982	22203.74157
-369.233085	208.770498	-397.864851	93.298819	-4.324512	-1.133945	22206.79342
-371.521973	208.007535	-410.835217	49.809943	-2.798587	-0.370982	22205.2675
-391.359004	172.911249	-447.457429	60.491421	-0.509698	-0.370982	22207.55638
-440.188619	156.889031	-414.650031	10.13588	-1.272661	0.391981	21965.6972
-418.0627	120.26682	-381.842633	9.372918	0.253264	-0.370982	22219.00082
-427.981215	98.140901	-397.864851	-30.301145	0.253264	-0.370982	22214.42305
-443.24047	66.096466	-387.946335	-64.634468	0.253264	-1.133945	22225.86749
-479.862682	58.466838	-334.538944	-86.760387	-1.272661	0.391981	22225.86749
-447.055284	21.844627	-384.894484	-147.034443	0.253264	-0.370982	22215.18601
-447.818247	3.533521	-291.813031	-115.752971	1.016227	-1.133945	22230.44527
-447.055284	-14.777584	-302.494509	-127.197412	2.542152	-0.370982	22251.80822
-446.292321	-49.87387	-284.946366	-151.61222	0.253264	-0.370982	22230.44527
-460.788613	-75.814603	-301.731546	-203.493686	1.77919	0.391981	22228.91934
-415.010849	-108.622001	-264.346372	-231.723307	0.253264	-1.133945	22241.12674
-440.951582	-127.696069	-233.0649	-243.930711	1.77919	0.391981	22217.4749
-427.981215	-156.688653	-223.146384	-256.138115	2.542152	1.154944	22225.10453
-405.092333	-177.288647	-220.094533	-265.293668	-0.509698	-0.370982	22231.97119
-385.255302	-209.333082	-185.76121	-298.101065	0.253264	-1.133945	22212.89712
-357.025681	-249.007145	-147.613073	-324.804761	1.77919	0.391981	22224.34156
-356.262718	-254.347884	-149.138999	-324.804761	-0.509698	-0.370982	22230.44527
-350.159016	-284.866393	-110.227899	-345.404755	-5.087475	-1.896907	22193.06009
-331.084948	-302.414536	-69.790874	-366.767712	-1.272661	-0.370982	22201.45268
-316.588656	-332.933046	-64.450135	-378.975115	-2.798587	0.391981	22179.32676
-280.729407	-339.036748	-29.353849	-426.278805	-0.509698	-0.370982	22202.21564
-256.3146	-346.666375	-16.383483	-414.834364	0.253264	0.391981	22212.13416
-225.033127	-377.947847	18.712803	-430.093619	1.016227	-0.370982	22206.03046
-207.484985	-393.970065	29.394282	-440.775097	1.016227	-0.370982	22213.66009
-170.862773	-409.992282	70.594269	-426.278805	-1.272661	-1.133945	22217.4749
-161.70722	-435.170052	109.505369	-441.53806	-1.272661	-1.133945	22218.23786
-128.899823	-454.244121	143.075729	-423.226954	1.77919	-0.370982	22187.71935
-86.173909	-445.088568	129.3424	-407.967699	1.77919	-1.133945	22227.39341
-48.025772	-467.97745	168.2535	-433.908433	1.77919	-0.370982	22233.49712
-18.270226	-471.792264	216.320152	-410.256588	2.542152	0.391981	22225.86749
27.507538	-480.947817	225.475705	-384.315855	-0.509698	-1.133945	22209.08231
35.900129	-481.710779	263.623842	-383.552892	0.253264	-0.370982	22215.94897
67.181601	-487.051519	286.512724	-396.523258	1.016227	0.391981	22218.23786
80.151967	-477.133003	306.349755	-376.686227	1.016227	0.391981	22199.16379
112.959365	-480.184854	301.009016	-394.23437	-0.509698	-0.370982	22204.50453
145.766763	-477.895966	349.838631	-345.404755	-0.509698	-1.133945	22211.3712
175.522309	-483.236705	335.342339	-378.975115	1.77919	-0.370982	22176.27491
186.96675	-451.19227	337.631227	-356.086233	-1.272661	-1.133945	22196.11194
225.87785	-443.562643	357.468259	-324.804761	-1.272661	0.391981	22202.21564
243.425993	-446.614493	391.038619	-304.204767	-1.272661	-1.896907	22184.6675
265.551912	-429.829313	416.979352	-298.864028	-1.272661	-1.133945	22209.08231
280.048204	-384.051549	417.742315	-271.39737	0.253264	0.391981	22221.28971
309.803751	-380.236735	427.66083	-250.034413	-0.509698	-1.133945	22215.18601
329.640782	-358.873779	443.683048	-192.049245	-2.035624	-1.133945	22194.58602
354.05559	-334.458971	449.023787	-177.552953	0.253264	0.391981	22229.6823
367.025956	-324.540456	407.060836	-176.78999	1.016227	-0.370982	22221.28971
386.862988	-309.281201	413.927501	-165.345549	1.77919	-0.370982	22220.52675
388.388913	-283.340468	436.816383	-136.352965	1.77919	-0.370982	22234.26008
412.040758	-239.851592	424.608979	-129.486301	1.016227	-1.133945	22244.94156
421.959273	-219.251598	449.023787	-62.34558	1.016227	-0.370982	22233.49712
449.425932	-194.83679	431.475644	-71.501133	3.305115	1.154944	22241.12674
425.011124	-168.896057	453.601563	-0.545598	1.016227	-0.370982	22241.12674
455.529634	-115.488666	394.09047	-0.545598	-0.509698	-1.133945	22215.94897
437.981491	-100.992374	376.542327	25.395135	-2.035624	-0.370982	22219.00082
436.455565	-68.184976	402.48306	58.202533	-0.509698	-1.133945	22228.15638
429.588901	-33.851653	386.460843	91.00993	1.016227	1.154944	22218.23786
448.662969	-21.644249	314.742345	122.291403	0.253264	1.154944	22224.34156
423.485199	11.926111	360.52011	171.121018	0.253264	-0.370982	22232.73415
415.855572	39.39277	336.868265	159.676577	-0.509698	-1.133945	22195.34898
399.070391	70.674242	309.401606	168.83213	-0.509698	-0.370982	22206.79342
395.255578	83.644609	307.875681	216.898782	0.253264	1.154944	22206.03046
388.388913	105.007565	309.401606	227.58026	-0.509698	0.391981	22203.74157
346.425962	170.622361	265.91273	251.995068	0.253264	-0.370982	22221.28971
367.788919	166.044584	212.505339	258.09877	-0.509698	0.391981	22231.97119
355.581515	209.53346	197.246084	277.172838	0.253264	-0.370982	22215.18601
335.744484	239.289007	185.801643	293.195056	-0.509698	-0.370982	22222.05268
344.137074	262.177889	156.046096	310.743199	1.016227	0.391981	22230.44527
310.566714	272.096405	127.816475	313.032087	1.77919	-0.370982	22217.4749
296.833385	313.296392	21.001692	304.639497	1.016227	-1.133945	22238.83786
299.122273	329.31861	41.601685	363.387628	2.542152	0.391981	22246.46748
275.470428	358.311194	40.838723	381.698733	3.305115	1.154944	22213.66009
258.685248	378.148225	37.023909	379.409845	1.77919	-0.370982	22219.00082
248.766732	394.933405	22.527617	397.720951	-0.509698	-0.370982	22234.26008
191.544527	407.140809	-30.116812	396.957988	1.77919	1.154944	22217.4749
177.048235	410.19266	-64.450135	407.639466	0.253264	-0.370982	22204.50453
152.633427	425.451915	-105.650123	412.217243	-1.272661	-1.133945	22223.5786
135.085284	436.896356	-127.013079	425.187609	-2.035624	-1.133945	22225.10453
102.277887	443.76302	-130.827893	418.320945	-0.509698	-1.133945	22111.42308
82.440856	437.659319	-139.983446	392.380212	-1.272661	-1.133945	22193.82305
68.707526	440.71117	-226.961198	377.88392	-3.561549	-1.896907	22190.7712
33.61124	444.525983	-202.54639	404.587615	-3.561549	-1.133945	22191.53417
11.485321	443.000058	-213.227869	405.350578	-1.272661	0.391981	22202.21564
9.196433	443.000058	-254.427856	420.609833	-0.509698	0.391981	22209.84527
-22.848002	438.422281	-248.324155	410.691317	-2.035624	-1.896907	22198.40083
-44.210959	427.740803	-261.294521	397.720951	1.016227	-0.370982	506.607257
-70.151692	426.97784	-292.575993	387.802435	-1.272661	-0.370982	16.022217
-87.699835	423.163027	-287.998217	395.432062	-1.272661	1.154944	11.444441
-97.61835	410.19266	-328.435242	398.483913	-1.272661	-1.133945	11.444441
-135.003525	394.170443	-381.079671	333.632081	2.542152	-0.370982	9.918516
-155.603518	400.274144	-379.553745	340.498745	1.77919	-1.133945	11.444441
-183.070177	387.303778	-363.531528	312.269124	1.77919	0.391981	9.918516
-196.040543	394.933405	-355.9019	314.558012	-0.509698	-0.370982	21720.78616
-217.4035	388.066741	-358.190789	303.876534	1.016227	-0.370982	22204.50453
-257.840525	360.600082	-365.820416	253.520993	0.253264	-0.370982	22213.66009
-272.336817	355.259343	-432.961137	243.602478	-0.509698	0.391981	22152.62307
-273.862743	333.896386	-371.924118	237.498776	0.253264	-0.370982	22214.42305
-290.647923	317.874169	-381.079671	212.321006	-1.272661	-1.133945	22215.94897
-312.773842	282.777883	-394.813	192.483974	-1.272661	-1.133945	22224.34156
-344.818277	271.333442	-384.894484	168.069167	-2.035624	-0.370982	22222.05268
-362.36642	230.133454	-413.887068	106.269185	-2.798587	-1.133945	22196.87491
-369.233085	210.296423	-433.7241	33.024762	-1.272661	0.391981	22208.31935
-376.099749	200.377907	-403.968553	60.491421	-3.561549	-1.133945	22206.79342
-395.173818	175.200137	-422.279659	53.624756	-0.509698	-0.370982	22204.50453
-412.721961	146.970516	-404.731516	33.787725	1.016227	1.154944	22209.84527
-430.270104	118.740895	-387.183373	20.817359	-0.509698	0.391981	22227.39341
-428.744178	96.614975	-381.079671	-7.412263	1.016227	1.154944	22215.18601
-447.055284	76.777944	-375.738932	-28.012257	-0.509698	-1.133945	22223.5786
-456.973799	60.755727	-339.879683	-57.767803	0.253264	-0.370982	22230.44527
-456.973799	27.185366	-336.827832	-73.027058	1.016227	0.391981	22213.66009
-458.499725	9.637223	-300.968583	-98.967791	-0.509698	-0.370982	22244.17859
-450.870098	-14.777584	-316.227838	-144.745555	2.542152	0.391981	22254.09711
-460.788613	-55.214609	-263.583409	-178.315916	1.016227	0.391981	22190.7712
-444.003433	-78.103492	-262.057484	-187.471469	0.253264	-0.370982	22231.20823
-435.610843	-93.362746	-233.0649	-221.041829	2.542152	-0.370982	22239.60082
-437.899731	-139.903473	-246.798229	-217.227015	-1.272661	-1.133945	22213.66009
-416.536774	-167.370132	-197.968614	-243.167748	-1.272661	-1.133945	22220.52675
-395.936781	-191.784939	-184.998247	-285.893662	0.253264	-0.370982	22231.20823
-391.359004	-214.673821	-183.472322	-288.18255	-1.272661	-0.370982	22219.76379
-379.914563	-235.273815	-156.768626	-302.678842	0.253264	-0.370982	22219.00082
-372.284936	-267.31825	-143.79826	-336.249202	-2.798587	-0.370982	22211.3712
-357.788644	-269.607139	-154.479738	-368.293637	-2.035624	-1.133945	22202.97861
-342.529389	-297.83676	-153.716775	-431.619544	-0.509698	0.391981	22182.37861
-304.381252	-316.910828	-74.368651	-394.23437	0.253264	-0.370982	22209.08231
-276.151631	-332.170083	-37.746439	-383.552892	-1.272661	-1.133945	22215.94897
-258.603488	-368.029332	-21.724222	-398.812147	0.253264	0.391981	22212.89712
-214.351649	-368.792294	-0.361265	-423.226954	-1.272661	-0.370982	22209.84527
-211.299798	-393.207102	31.68317	-417.886215	-0.509698	-0.370982	22225.10453
-169.336848	-408.466357	70.594269	-413.308439	1.77919	0.391981	22218.23786
-143.396115	-426.777462	74.409083	-438.486209	0.253264	0.391981	21986.29719
-105.247978	-423.725611	156.046096	-407.204737	3.305115	1.154944	22203.74157
-67.099841	-456.533009	156.809059	-434.671395	-0.509698	-0.370982	22210.60823
-55.6554	-465.688562	146.12758	-433.14547	0.253264	-0.370982	22223.5786
-29.714667	-478.658928	186.564605	-452.219538	2.542152	-0.370982	22225.10453
-3.010971	-480.947817	247.601624	-379.738078	2.542152	-0.370982	22212.13416
31.322352	-484.76263	260.571991	-381.264004	-2.035624	-1.896907	22209.08231
57.263085	-485.525593	282.69791	-397.286221	0.253264	0.391981	22204.50453
73.285303	-493.15522	310.164569	-388.893631	1.77919	-1.133945	22202.21564
115.248253	-484.76263	308.638643	-381.264004	-2.035624	-1.133945	22215.94897
138.900098	-483.236705	346.78678	-360.66401	-1.272661	-2.65987	22202.97861
172.470458	-475.607077	363.57196	-360.66401	0.253264	-1.133945	22200.68972
194.596378	-475.607077	358.994184	-343.115867	-2.035624	0.391981	22184.6675
198.411192	-445.851531	275.831246	-386.604743	-2.035624	-1.133945	22190.00824
245.714881	-421.436723	360.52011	-354.560308	-0.509698	-0.370982	22196.87491
269.366726	-426.777462	391.801582	-315.649208	1.016227	-0.370982	22209.08231
286.914869	-409.992282	415.453427	-272.923295	0.253264	0.391981	22224.34156
302.937086	-383.288586	417.742315	-240.87886	-0.509698	-0.370982	22227.39341
328.87782	-368.029332	441.39416	-194.338133	0.253264	0.391981	22217.4749
344.137074	-333.696008	442.920085	-179.078878	-0.509698	-0.370982	22225.10453
377.707435	-313.096015	428.423793	-161.530735	0.253264	-0.370982	22228.91934
386.862988	-284.103431	449.023787	-147.034443	1.77919	0.391981	22218.23786
419.670385	-262.740474	443.683048	-115.752971	2.542152	0.391981	22249.51933
405.937056	-241.377517	430.712681	-104.30853	3.305115	-0.370982	22251.80822
413.566683	-227.644188	421.557128	-93.627052	0.253264	-1.133945	22225.10453
453.240746	-186.4442	420.794166	-93.627052	1.77919	-1.133945	22233.49712
434.92964	-162.029393	450.549712	-1.308561	0.253264	0.391981	22210.60823
440.270379	-115.488666	409.349725	4.032178	-0.509698	1.154944	22211.3712
450.951857	-112.436815	400.957135	40.65439	-2.035624	-1.133945	22218.23786
442.559267	-90.310895	413.927501	65.83216	-0.509698	-0.370982	22229.6823
444.848156	-38.429429	368.9127	106.269185	-1.272661	0.391981	22213.66009
429.588901	-13.251659	351.364557	131.446956	1.016227	1.154944	22225.86749
424.248162	14.977962	364.334923	149.758061	-0.509698	0.391981	22214.42305
414.329646	40.918695	324.660861	159.676577	-0.509698	0.391981	22196.11194
401.35928	73.726093	291.853463	165.017316	-1.272661	0.391981	22200.68972
396.01854	88.222385	289.564575	187.906198	0.253264	-0.370982	22217.4749
392.966689	119.503857	317.031234	229.106186	-0.509698	-0.370982	22213.66009
370.84077	165.281622	287.275687	251.995068	-1.272661	0.391981	22218.23786
378.470397	191.222355	252.942364	264.202472	1.016227	0.391981	22231.20823
361.685217	209.53346	178.172015	272.595062	-1.272661	-1.133945	22226.63045
354.818553	235.474193	165.964612	306.165422	-2.035624	-1.133945	22215.18601
329.640782	249.970485	146.890543	325.239491	-0.509698	-0.370982	22225.86749
318.959304	272.096405	125.527587	319.898752	1.77919	-0.370982	22237.31193
316.670416	298.8001	91.194263	337.446894	1.77919	0.391981	22187.71935
291.492645	330.844535	43.890574	352.706149	1.016227	-0.370982	22228.15638
262.500061	340.763051	14.135027	311.506161	0.253264	-0.370982	22212.13416
248.003769	365.940821	-9.516818	354.232075	2.542152	0.391981	22222.81564
235.796366	377.385262	-20.198296	399.246876	1.016227	-0.370982	22225.10453
216.722297	390.355629	-57.58347	380.93577	1.016227	0.391981	22209.08231
178.57416	407.903772	-88.864943	422.898721	-1.272661	-1.133945	22206.03046
148.055651	443.76302	-96.49457	412.217243	-0.509698	-1.133945	22221.28971
129.744545	431.555617	-138.45752	421.372796	0.253264	0.391981	22209.84527
110.670477	443.000058	-131.590856	419.083907	0.253264	-0.370982	22201.45268
81.677893	430.792654	-140.746409	412.980205	0.253264	1.154944	22191.53417
50.396421	444.525983	-194.916763	393.906137	-2.035624	-1.896907	22195.34898
20.640874	439.185244	-232.301937	364.913553	-3.561549	-1.896907	22161.77862
20.640874	439.185244	-226.961198	343.550596	-0.509698	0.391981	22199.92676
-7.588747	447.577834	-214.753794	407.639466	0.253264	0.391981	22215.94897
-18.270226	429.266728	-248.324155	416.032056	1.77919	0.391981	22206.03046
-38.87022	433.081542	-257.479707	400.772802	-0.509698	1.154944	749.229408
-64.04799	425.451915	-290.287105	404.587615	-1.272661	-1.133945	15.259255
-79.307245	422.400064	-323.094503	393.143174	-0.509698	-0.370982	12.970367
-101.433164	424.688952	-320.042652	400.772802	1.016227	-1.133945	9.155553
-129.662785	410.19266	-353.613012	347.36541	1.77919	1.154944	12.207404
-141.870189	400.274144	-378.02782	333.632081	1.77919	0.391981	9.155553
-153.31463	387.303778	-384.894484	284.802466	-0.509698	-1.133945	10.681478
-222.744239	380.437113	-368.872267	302.350609	1.016227	0.391981	21570.4825
-224.270165	376.6223	-372.687081	268.017285	2.542152	0.391981	22217.4749
-238.766457	349.155641	-354.375975	273.358025	-1.272661	-1.133945	22203.74157
-279.203482	356.022306	-385.657447	256.572844	1.016227	0.391981	22214.42305
-304.381252	339.237126	-389.472261	232.158037	-1.272661	-1.133945	22224.34156
-292.173848	322.451945	-394.813	196.298788	0.253264	0.391981	22212.89712
-309.721991	292.696399	-384.131522	197.824714	-1.272661	-0.370982	22221.28971
-329.559022	254.548262	-401.679665	154.335838	0.253264	-0.370982	22212.89712
-358.551606	237.000119	-394.813	101.691409	-0.509698	-0.370982	22190.7712
-369.233085	206.481609	-418.464845	44.469203	-2.798587	-1.896907	22201.45268
-368.470122	199.614945	-516.887038	-37.167809	0.253264	-0.370982	22219.76379
-397.462706	167.57051	-461.953721	-5.123374	-1.272661	-0.370982	22091.58605
-405.092333	144.681628	-398.627814	33.787725	0.253264	-0.370982	22215.94897
-418.0627	132.474224	-368.109304	17.002545	-1.272661	0.391981	22228.91934
-434.84788	95.08905	-379.553745	-20.382629	1.016227	0.391981	22219.00082
-461.551576	79.066832	-365.820416	-30.301145	1.77919	0.391981	22219.76379
-450.107135	46.259435	-357.427826	-81.419648	0.253264	-0.370982	22227.39341
-457.736762	29.474254	-314.701913	-87.52335	1.016227	-0.370982	22233.49712
-453.921949	13.452037	-298.679695	-96.678903	2.542152	0.391981	22242.65267
-444.766396	-26.222025	-318.516726	-137.878891	1.77919	0.391981	22243.41563
-458.499725	-52.925721	-273.501925	-164.582586	-2.035624	-1.896907	22231.97119
-440.188619	-79.629417	-297.916732	-182.130729	2.542152	-0.370982	22228.15638
-437.136768	-103.281262	-233.0649	-213.412202	1.016227	0.391981	22228.91934
-421.877514	-136.08866	-252.138968	-224.856643	1.77919	-0.370982	22227.39341
-429.507141	-154.399765	-258.24267	-245.456637	0.253264	0.391981	22215.18601
-429.507141	-191.021977	-195.679726	-273.686258	0.253264	-0.370982	22225.86749
-402.040482	-213.910859	-202.54639	-304.96773	-0.509698	0.391981	22229.6823
-377.625675	-232.221964	-178.894545	-311.071432	-0.509698	-0.370982	22215.94897
-354.736793	-256.636772	-173.553806	-340.064016	-1.272661	-1.133945	22150.33418
-356.262718	-270.370101	-140.746409	-394.23437	-1.272661	-0.370982	22205.2675
-337.18865	-295.547872	-115.568638	-394.997333	-3.561549	-0.370982	22142.70455
-308.959029	-332.170083	-120.146415	-443.063985	-1.272661	0.391981	22207.55638
-293.699774	-337.510822	-94.205682	-427.804731	-1.272661	-1.133945	22225.86749
-260.129413	-352.770077	-16.383483	-384.315855	1.016227	0.391981	22199.16379
-227.322016	-377.184884	23.29058	-404.915849	-1.272661	-1.896907	22215.18601
-210.536835	-406.940431	33.209095	-427.804731	1.77919	1.154944	22230.44527
-196.040543	-419.910798	50.757238	-412.545476	1.77919	0.391981	22212.13416
-141.107226	-422.962649	98.823891	-429.330656	-0.509698	-1.133945	22203.74157
-106.010941	-432.881164	140.023879	-391.182519	1.77919	-1.133945	22239.60082
-80.83317	-459.58486	139.260916	-438.486209	2.542152	0.391981	22222.05268
-78.544282	-465.688562	152.994245	-446.115836	2.542152	-0.370982	22202.97861
-31.240592	-486.288556	162.912761	-463.663979	0.253264	-0.370982	22219.76379
10.722358	-477.895966	194.957196	-428.567693	0.253264	-0.370982	22211.3712
27.507538	-486.288556	247.601624	-378.212153	-0.509698	-0.370982	22208.31935
55.73716	-489.340407	281.171985	-378.975115	-2.035624	-1.133945	22213.66009
80.151967	-486.288556	307.875681	-381.264004	0.253264	0.391981	22217.4749
109.907514	-475.607077	318.557159	-372.871414	-0.509698	-0.370982	22206.03046
132.033433	-487.814481	323.134935	-374.397339	-2.035624	-1.133945	22190.7712
161.026017	-467.214487	341.446041	-339.301053	-1.272661	-0.370982	22199.16379
186.203788	-465.688562	337.631227	-332.434389	-2.798587	-0.370982	22170.93417
233.507477	-458.058935	358.994184	-378.212153	-2.798587	-1.133945	22173.98602
248.003769	-445.088568	375.016402	-327.093649	-0.509698	-0.370982	22219.76379
264.025987	-424.488574	381.883066	-330.1455	-0.509698	1.154944	22205.2675
297.596347	-418.384872	365.097886	-353.034382	1.016227	-0.370982	22223.5786
308.277826	-376.421922	425.371942	-239.352935	-1.272661	-0.370982	22207.55638
334.218559	-361.162667	444.446011	-205.782574	-1.272661	-0.370982	22212.13416
345.663	-351.244151	463.520079	-173.738139	0.253264	-0.370982	22220.52675
374.655584	-332.933046	462.757116	-160.00481	-0.509698	-1.133945	22231.20823
405.937056	-297.83676	452.838601	-125.671487	1.016227	-0.370982	22228.15638
399.833354	-265.029362	436.816383	-116.515934	2.542152	0.391981	22244.17859
407.462981	-242.903443	438.342309	-108.123344	3.305115	1.154944	22246.46748
431.114826	-220.014561	439.868234	-97.441866	1.016227	-0.370982	22225.86749
421.959273	-185.681237	377.30529	-106.597418	3.305115	0.391981	22180.08972
450.188895	-169.65902	417.742315	-32.590033	-1.272661	-1.133945	22229.6823
439.507416	-126.933107	368.149737	-5.886337	0.253264	0.391981	22219.00082
434.92964	-94.125709	410.87565	28.446986	0.253264	-0.370982	22215.94897
431.114826	-66.659051	381.120103	42.180315	1.77919	0.391981	22228.91934
441.033342	-49.87387	341.446041	89.484005	1.77919	0.391981	22229.6823
427.300013	-31.562765	352.127519	127.632142	1.77919	-0.370982	22219.00082
420.433348	15.740925	362.808998	145.943248	-1.272661	0.391981	22206.03046
418.907422	39.39277	339.157153	150.521024	-2.798587	-0.370982	22212.89712
396.781503	65.333503	332.290488	179.513608	0.253264	-1.896907	22188.48232
399.833354	98.140901	313.979383	203.165453	1.016227	1.154944	22215.18601
387.62595	126.370522	317.031234	215.372857	-1.272661	-0.370982	22226.63045
379.23336	164.518659	244.549774	219.950633	1.016227	-1.133945	22215.18601
360.159292	177.489025	240.73496	259.624695	1.77919	0.391981	22226.63045
354.05559	202.666796	215.55719	279.461726	-0.509698	-0.370982	22231.20823
346.425962	228.607529	193.43127	298.535795	0.253264	-1.133945	22212.89712
346.425962	262.940852	151.46832	318.372826	-1.272661	-1.133945	22219.76379
335.744484	278.200107	132.394251	313.79505	2.542152	-0.370982	22251.80822
311.329677	299.563063	85.853524	351.180224	1.77919	0.391981	22228.91934
305.225975	340.763051	50.757238	330.58023	1.77919	0.391981	22188.48232
265.551912	359.074157	23.29058	354.995037	1.77919	-0.370982	22232.73415
276.996353	364.414896	-28.590886	345.076522	0.253264	-0.370982	22222.05268
221.300074	375.859337	-83.524203	291.66913	-1.272661	-1.133945	22198.40083
204.514893	394.170443	-63.687172	401.535764	0.253264	-0.370982	22220.52675
188.492676	404.851921	-71.3168	414.506131	-2.798587	-1.896907	22222.81564
159.500092	426.97784	-118.620489	399.246876	-0.509698	-0.370982	22216.71194
117.537141	448.340797	-118.620489	402.298727	-1.272661	-1.133945	22198.40083
104.566775	441.474132	-124.724191	409.165392	-3.561549	-1.133945	22193.06009
87.781595	440.71117	-155.242701	411.45428	-2.798587	-0.370982	22172.4601
53.448272	435.37043	-180.420471	388.565398	-2.035624	0.391981	22185.43046
36.663091	449.10376	-209.413055	392.380212	1.016227	1.154944	22206.03046
17.589023	434.607468	-209.413055	374.069106	0.253264	0.391981	22190.7712
-0.722083	455.207462	-271.213037	377.88392	1.016227	-0.370982	22212.13416
-19.033188	436.133393	-253.664894	377.88392	2.542152	0.391981	22220.52675
-41.159108	436.133393	-251.376005	403.06169	1.77919	-0.370982	1126.133
-64.04799	426.214878	-280.368589	403.06169	-0.509698	0.391981	16.78518
-91.514649	425.451915	-303.257472	402.298727	-1.272661	-1.133945	10.681478
-99.907239	431.555617	-304.020434	393.143174	1.77919	0.391981	11.444441
-113.640568	413.244511	-337.590795	365.676516	2.542152	-0.370982	9.155553
-132.714636	405.614884	-352.087087	328.291342	1.77919	-1.133945	10.681478
-170.862773	387.303778	-344.457459	326.002453	-0.509698	-0.370982	9.155553
-200.61832	379.674151	-353.613012	321.424677	1.016227	-0.370982	21340.06775
-213.588686	381.963039	-361.24264	290.143205	-1.272661	-0.370982	22207.55638
-229.610904	355.259343	-361.24264	270.306174	1.016227	1.154944	22112.18604
-263.944227	348.392678	-366.583379	252.758031	0.253264	-0.370982	22213.66009
-280.729407	327.792684	-372.687081	229.869149	0.253264	-1.133945	22225.86749
-291.410886	320.163057	-409.309292	210.032117	0.253264	-0.370982	22219.76379
-338.714575	284.303808	-400.916702	179.513608	-0.509698	-0.370982	22218.23786
-341.766426	257.600113	-393.287075	156.624726	-2.035624	0.391981	22208.31935
-349.396054	233.185305	-416.175957	94.824744	-1.272661	-0.370982	22208.31935
-365.418271	214.874199	-407.020404	60.491421	-1.272661	-1.133945	22194.58602
-372.284936	193.511243	-465.005572	-2.071523	-0.509698	0.391981	22213.66009
-383.729377	149.259404	-413.887068	34.550688	-0.509698	-0.370982	22219.00082
-395.173818	124.844596	-426.094472	20.817359	1.77919	-0.370982	22213.66009
-416.536774	131.711261	-443.642615	-55.478915	2.542152	0.391981	22226.63045
-426.45529	98.140901	-368.109304	-6.6493	1.016227	1.154944	22230.44527
-440.951582	86.69646	-349.035236	-28.012257	0.253264	-1.133945	22215.18601
-450.107135	54.652025	-337.590795	-56.241878	-1.272661	-1.133945	22222.81564
-451.63306	29.474254	-291.050068	-82.945574	1.77919	-0.370982	22254.09711
-451.63306	7.348335	-311.650062	-98.967791	1.77919	-0.370982	22234.26008
-447.818247	-10.199808	-339.879683	-162.293698	1.77919	-1.133945	22202.97861
-446.292321	-39.955355	-291.813031	-163.056661	-0.509698	-0.370982	22240.36378
-452.396023	-73.525715	-284.946366	-215.70109	2.542152	1.154944	22220.52675
-428.744178	-110.147927	-256.716745	-232.48627	0.253264	-1.133945	22219.76379
-432.558992	-124.644219	-221.620459	-252.323301	-0.509698	-1.896907	22228.15638
-440.951582	-156.688653	-215.516757	-240.115897	1.77919	0.391981	22215.94897
-415.773812	-178.05161	-204.072316	-265.293668	-1.272661	-1.133945	22222.81564
-381.440489	-214.673821	-179.657508	-301.915879	-2.035624	-0.370982	22229.6823
-397.462706	-236.036778	-168.97603	-326.330687	0.253264	1.154944	22199.92676
-378.388638	-259.688623	-146.087148	-327.093649	-2.798587	-1.133945	22191.53417
[truncated: 28,725 more rows]
