# Supplementary material for: Dynamic analysis of slant cracked rotor system considering nonlinear oil film force
Source: PLoS One. 2024 Jan 25;19(1):e0294293. doi: 10.1371/journal.pone.0294293 (PMC10810477; doi:10.1371/journal.pone.0294293)
Supplement: S1 File — These data were measured by two eddy current sensors, model WT0150. (ZIP) [file pone.0294293.s001.zip › 2021.3.18 Test data for plain bearings/2021.3.18 (P=0.2Mpa, Z=4.0g Clockwise126°+1.2g)/300.csv]

1024	30720	7	0	3
8	8	8	8	10	10	1
3	3	3	3	1	1	4
2	1	4	3	0	0	0
0	0	0	0	0.000061	0.000001	20754.90039
20.465134	433.851509	-221.066616	377.296001	-1.245317	-0.909882	22230.44527
28.094761	443.770024	-230.222168	355.933044	2.569496	-0.909882	22226.63045
19.702171	439.955211	-281.340672	353.644156	1.806534	-0.146919	22154.14899
-1.660786	439.955211	-237.851796	389.503405	2.569496	-0.909882	22251.04526
-3.949674	431.56262	-238.614759	392.555256	1.043571	-0.146919	22222.81564
-13.105227	417.066328	-260.740678	375.007113	1.043571	-0.146919	22232.73415
-68.038544	418.592254	-269.133268	361.273784	0.280608	-0.146919	22230.44527
-23.023742	424.695956	-270.659193	342.199715	-1.245317	-0.909882	1200.903348
-56.594103	422.407068	-275.999933	365.85156	-0.482355	-0.909882	18.311106
-71.853358	414.014478	-274.474007	372.718225	0.280608	-0.146919	12.207404
-73.379283	420.881142	-278.288821	368.140448	1.043571	0.616043	12.207404
-82.534836	411.725589	-288.970299	380.347852	0.280608	-0.146919	11.444441
-110.764457	415.540403	-308.80733	368.903411	1.043571	0.616043	9.918516
-125.260749	403.332999	-367.555461	333.044162	-0.482355	0.616043	9.918516
-130.601488	397.99226	-326.355473	358.221933	-3.534206	-1.672845	10.681478
-128.3126	393.414484	-323.303622	358.221933	-2.00828	-1.672845	8.39259
-138.231116	388.073744	-333.985101	348.303417	-0.482355	-0.146919	9.918516
-155.779259	385.021894	-346.192504	332.2812	-0.482355	-0.909882	9.155553
-161.119998	395.703372	-341.614728	293.3701	-0.482355	-0.909882	7.629627
-177.142215	385.784856	-359.162871	294.133063	1.043571	-0.909882	9.918516
-176.379253	390.362633	-347.71843	304.051578	-0.482355	-0.909882	612.659078
-199.268135	377.392266	-334.748063	289.555286	0.280608	-0.909882	22090.06012
-190.112582	395.703372	-375.185088	272.007143	0.280608	-1.672845	22224.34156
-206.897762	363.658937	-405.703598	220.88864	1.043571	-1.672845	22213.66009
-232.838495	370.525602	-382.051753	221.651603	2.569496	-0.146919	22209.84527
-249.623675	355.266347	-375.185088	271.244181	-0.482355	-1.672845	22228.15638
-245.808862	343.821906	-355.348057	237.67382	0.280608	-0.146919	22212.89712
-252.675526	346.873757	-388.918418	226.992342	-0.482355	-0.909882	22205.2675
-276.327371	317.11821	-364.50361	220.88864	-0.482355	-0.146919	22209.84527
-277.090334	325.5108	-383.577679	214.784938	0.280608	-0.146919	22212.89712
-283.956998	320.933024	-376.711014	201.051609	0.280608	1.379006	22218.23786
-306.845881	302.621918	-382.051753	212.49605	-0.482355	-1.672845	22206.03046
-316.001433	287.362663	-383.577679	180.451615	-1.245317	-0.909882	22192.29713
-318.290322	279.733036	-424.014704	162.903472	-2.771243	0.616043	22197.63787
-314.475508	266.762669	-426.303592	133.910888	-0.482355	0.616043	22193.06009
-332.786614	271.340446	-388.918418	152.221994	-2.00828	-0.146919	22209.08231
-338.127353	246.162675	-417.911002	124.755335	1.043571	-0.146919	22046.57124
-361.016235	235.481197	-388.155455	140.01459	1.043571	0.616043	22222.05268
-368.645862	225.562682	-390.444343	117.125708	0.280608	-0.909882	22222.05268
-355.675496	215.644166	-366.029536	98.814602	-0.482355	-1.672845	22206.03046
-365.594011	211.06639	-395.02212	77.451645	-0.482355	0.616043	22198.40083
-374.749564	206.488613	-407.229523	57.614614	0.280608	-0.146919	22177.03787
-373.223639	187.414545	-377.473977	58.377577	1.043571	-0.909882	22205.2675
-369.408825	175.207141	-430.118405	28.62203	1.806534	-0.909882	22222.81564
-382.379192	155.37011	-401.125821	12.599813	1.043571	-0.909882	22231.97119
-395.349558	154.607147	-382.051753	41.592397	1.043571	0.616043	22209.84527
-421.290291	133.24419	-364.50361	49.984987	1.043571	-0.146919	22215.94897
-407.556962	114.933085	-354.585095	34.725732	2.569496	-0.146919	22212.13416
-418.23844	105.014569	-368.318424	1.155372	0.280608	-0.146919	22184.6675
-444.179173	103.488644	-355.348057	-5.711293	1.043571	-0.909882	22207.55638
-427.393993	87.466426	-378.236939	-10.289069	-2.771243	-0.909882	22211.3712
-430.445844	82.88865	-356.873983	-17.155734	0.280608	0.616043	22173.98602
-431.971769	73.733097	-331.696212	-27.074249	1.043571	-0.909882	22208.31935
-461.727316	45.503476	-343.140653	-86.585343	-1.245317	-0.909882	22008.42311
-464.016204	59.236805	-339.32584	-96.503859	1.043571	0.616043	22207.55638
-461.727316	33.296072	-324.829548	-123.970517	-4.297168	-1.672845	22185.43046
-455.623614	20.325705	-298.125852	-90.400157	-0.482355	-0.146919	22207.55638
-452.571763	10.40719	-278.288821	-101.081635	-0.482355	-0.909882	22210.60823
-464.016204	-6.377991	-298.888815	-100.318672	-0.482355	-0.146919	22173.98602
-449.519912	-23.163171	-295.836964	-91.163119	1.806534	0.616043	22218.23786
-450.282875	-27.740947	-285.918448	-127.785331	-0.482355	-0.909882	22212.89712
-441.127322	-39.948351	-279.051784	-144.570511	1.043571	-0.909882	22182.37861
-431.208807	-49.866867	-301.940666	-152.963101	0.280608	-0.146919	22200.68972
-449.519912	-52.155755	-282.103635	-162.118654	4.095422	-0.146919	22254.86007
-424.342142	-87.252041	-275.23697	-170.511244	3.332459	0.616043	22234.26008
-421.290291	-74.281674	-263.792529	-201.029753	1.043571	-0.146919	22237.31193
-430.445844	-97.170556	-258.45179	-196.451977	2.569496	-0.146919	22244.17859
-444.942136	-112.429811	-212.674025	-199.503828	-0.482355	-0.146919	22220.52675
-425.105105	-147.526097	-249.296237	-226.207524	1.806534	0.616043	22219.76379
-418.23844	-125.400177	-227.170317	-231.548263	-0.482355	-0.146919	22229.6823
-411.371776	-154.392761	-219.54069	-248.333443	0.280608	-0.146919	22186.95639
-398.401409	-171.177942	-190.548106	-241.466779	-1.245317	-0.909882	22219.00082
-396.875484	-184.911271	-197.414771	-246.044555	-1.245317	-0.909882	22229.6823
-407.556962	-203.985339	-179.103665	-259.014921	-3.534206	-2.435808	22202.21564
-377.801415	-202.459414	-153.162932	-274.274176	-2.771243	-0.146919	22197.63787
-376.27549	-234.503849	-147.822193	-292.585282	-2.00828	-0.146919	22200.68972
-380.853266	-228.400147	-152.399969	-326.918605	-1.245317	-0.909882	22215.94897
-354.14957	-247.474215	-126.459236	-288.007505	-1.245317	-0.909882	22207.55638
-347.282906	-245.185327	-124.933311	-323.103791	-1.245317	-0.909882	22226.63045
-331.260688	-245.185327	-117.303683	-292.585282	1.043571	0.616043	22231.97119
-329.734763	-258.155694	-107.385168	-327.681568	-1.245317	-1.672845	22213.66009
-335.075502	-283.333464	-98.229615	-322.340829	-0.482355	-0.909882	22224.34156
-312.949582	-290.200129	-51.688888	-334.548232	-0.482355	-0.909882	22227.39341
-308.371806	-300.118644	-46.348149	-342.17786	2.569496	-0.909882	22235.02304
-274.038483	-310.03716	-42.533335	-355.911189	1.043571	-0.146919	22241.88971
-288.534775	-332.163079	-41.770372	-361.251928	1.806534	-0.146919	22245.70452
-257.253303	-315.377899	-19.644453	-369.644518	2.569496	-0.909882	22219.76379
-247.334787	-351.237148	-22.696304	-391.007475	2.569496	-0.146919	22118.28974
-245.045899	-347.422334	0.192578	-368.118593	-0.482355	-0.146919	22227.39341
-247.334787	-375.651955	10.111094	-391.770438	-0.482355	-0.146919	22210.60823
-215.290352	-371.837141	13.162945	-387.192661	1.043571	-0.146919	22222.81564
-225.97183	-374.888992	-5.148161	-410.081543	1.043571	0.616043	22229.6823
-188.586656	-392.437135	48.259231	-420.763022	-0.482355	-0.146919	22219.76379
-177.905178	-397.014912	61.229597	-410.844506	3.332459	-0.146919	22222.81564
-167.2237	-416.851943	68.096262	-407.792655	-2.00828	-0.909882	22207.55638
-152.727408	-444.318601	50.548119	-462.725972	-0.482355	0.616043	22208.31935
-139.757041	-444.318601	50.548119	-513.081513	-1.245317	-0.909882	22196.87491
-145.860743	-440.503788	76.488852	-467.303749	-0.482355	-1.672845	22215.18601
-106.186681	-438.2149	131.422169	-384.14081	1.043571	-0.146919	22228.91934
-92.453351	-435.926011	145.918461	-403.214879	-0.482355	-0.146919	22215.94897
-77.194097	-442.792676	134.47402	-395.585251	-0.482355	-0.909882	22226.63045
-58.882991	-465.681558	144.392535	-407.029692	0.280608	-0.909882	22233.49712
-71.853358	-468.733409	140.577722	-399.400065	-2.771243	-1.672845	22213.66009
-43.623736	-457.288968	186.355486	-405.503767	0.280608	-0.909882	22222.81564
-22.26078	-476.363036	173.385119	-429.918575	0.280608	-0.909882	22169.40825
-0.13486	-460.340819	219.925846	-378.037108	0.280608	-0.146919	22216.71194
18.176245	-459.577856	225.266586	-340.651934	2.569496	-0.146919	22239.60082
11.309581	-481.703776	262.65176	-362.777854	1.806534	0.616043	22243.41563
40.302165	-487.807477	264.177685	-359.726003	-0.482355	-0.909882	22223.5786
52.509569	-487.044515	265.703611	-380.325997	0.280608	-0.909882	22216.71194
42.591053	-478.651925	280.199903	-373.459332	-1.245317	-0.909882	22226.63045
86.079929	-461.866744	251.207319	-366.592667	0.280608	0.616043	22223.5786
94.472519	-480.17785	297.748046	-357.437115	-0.482355	-0.146919	22219.00082
95.235482	-476.363036	295.459157	-364.303779	-1.245317	-1.672845	22227.39341
105.153997	-480.940813	309.192487	-371.933407	0.280608	1.379006	22205.2675
134.909544	-480.17785	300.799896	-384.903773	-0.482355	0.616043	22198.40083
136.43547	-477.125999	319.873965	-362.777854	-1.245317	-2.435808	22202.21564
142.539171	-471.78526	338.948033	-355.148226	-0.482355	-0.146919	22215.18601
160.087314	-464.918595	319.873965	-325.39268	-1.245317	-0.909882	22204.50453
185.265085	-451.948229	351.9184	-323.866754	1.043571	-0.146919	22223.5786
202.050265	-453.474154	364.125804	-309.370462	-1.245317	-0.909882	22209.84527
214.257669	-440.503788	342.762847	-306.318611	-0.482355	-0.909882	22112.949
203.57619	-431.348235	355.733214	-307.081574	-1.245317	-0.146919	22215.18601
233.331737	-423.718608	364.888766	-300.977872	1.043571	0.616043	22196.87491
251.642843	-410.748241	377.859133	-286.48158	3.332459	-0.909882	22222.05268
256.983582	-414.563055	385.48876	-289.533431	2.569496	-0.909882	22238.07489
292.079868	-414.563055	351.9184	-295.637133	0.280608	-0.146919	22191.53417
277.583576	-400.829725	381.673947	-294.87417	1.043571	-0.909882	22201.45268
280.635427	-400.829725	373.281356	-275.800102	1.806534	-0.909882	22225.10453
288.265054	-379.466769	404.562829	-259.777884	1.043571	-0.146919	22228.91934
290.553942	-368.785291	419.822083	-226.970487	-1.245317	-0.909882	22194.58602
322.598377	-366.496402	414.481344	-211.711232	0.280608	-0.909882	22215.94897
331.75393	-354.288999	414.481344	-214.763083	-1.245317	-1.672845	22228.91934
324.124303	-341.318632	418.296158	-194.163089	1.043571	0.616043	22194.58602
341.672446	-342.081595	435.081338	-178.903834	-0.482355	-0.146919	22208.31935
352.353924	-322.244564	421.348009	-156.014952	-1.245317	-1.672845	22206.79342
369.902067	-316.903824	386.251723	-184.244573	0.280608	-0.146919	22202.21564
377.531694	-303.170495	419.822083	-188.82235	-2.00828	-1.672845	22177.80084
387.45021	-284.859389	382.436909	-239.17789	1.806534	0.616043	22125.15641
388.976136	-280.281613	410.666531	-162.118654	0.280608	-0.909882	22167.88232
392.027986	-266.548284	433.555413	-100.318672	1.043571	-0.146919	22218.23786
403.472428	-246.711253	443.473928	-109.474225	-1.245317	-0.909882	22218.23786
406.524278	-236.792737	434.318375	-91.926082	1.043571	0.616043	22219.00082
424.835384	-236.029774	427.451711	-122.444592	-0.482355	-0.909882	22174.74899
421.783533	-213.903855	427.451711	-69.0372	-0.482355	-0.909882	22190.7712
432.465012	-195.592749	444.236891	-74.377939	3.332459	0.616043	22234.26008
424.072421	-184.911271	405.325791	-68.274237	1.806534	0.616043	22215.94897
453.827968	-181.85942	403.799866	-36.229802	1.043571	-0.146919	22200.68972
445.435378	-156.68165	403.036903	-56.829796	1.043571	-0.146919	22218.23786
433.227974	-141.422395	404.562829	-15.629808	-1.245317	-0.909882	22193.82305
440.094639	-131.503879	394.644313	5.733148	1.806534	-0.146919	22197.63787
440.857602	-115.481662	396.170239	8.022036	0.280608	-0.909882	22215.18601
442.383527	-101.748333	406.088754	20.22944	-1.245317	-0.909882	22209.84527
450.776117	-91.829817	380.148021	20.22944	-1.245317	-1.672845	22204.50453
433.227974	-68.940935	358.022102	29.384993	-1.245317	-1.672845	22196.11194
434.7539	-63.600196	370.229506	51.510912	-1.245317	-0.146919	22152.62307
436.279825	-34.607612	370.229506	79.740534	-2.00828	-0.146919	22165.59343
437.805751	-30.792798	328.266555	80.503496	-1.245317	-1.672845	22203.74157
431.702049	-7.903916	284.777679	86.607198	-2.00828	-0.909882	22203.74157
434.7539	11.933115	333.607294	65.244242	-2.00828	-1.672845	22189.24528
435.516862	8.881264	300.036934	75.92572	2.569496	0.616043	22207.55638
420.257608	27.19237	344.288772	160.614584	-0.482355	-0.146919	22209.84527
415.679831	44.740513	329.79248	156.036807	1.043571	0.616043	22207.55638
403.472428	53.896066	322.925816	172.059025	0.280608	-1.672845	22195.34898
405.761316	71.444209	284.777679	160.614584	1.043571	-0.146919	22185.43046
409.576129	98.910867	313.0073	186.555317	3.332459	-0.909882	22223.5786
397.368726	110.355308	296.985083	203.340497	3.332459	-1.672845	22244.94156
381.346508	117.221973	298.511008	185.792354	3.332459	-0.146919	22244.17859
382.872434	118.747898	277.148052	200.288646	1.043571	0.616043	22226.63045
392.027986	143.162706	285.540642	210.970124	2.569496	-0.909882	22234.26008
381.346508	156.896035	251.970281	227.755305	-1.245317	-0.909882	22231.20823
361.509477	169.103439	249.681393	238.436783	1.043571	0.616043	22215.18601
368.376142	175.207141	226.029548	233.859007	0.280608	0.616043	22220.52675
351.590961	206.488613	200.088815	252.170112	-0.482355	0.616043	22211.3712
347.776148	201.910837	210.770294	232.333081	-1.245317	-0.146919	22222.81564
344.724297	205.72565	155.074014	273.533069	-0.482355	0.616043	22219.00082
338.620595	227.088607	171.096231	273.533069	-2.771243	-1.672845	22207.55638
340.14652	230.903421	171.859194	296.421951	-2.00828	-0.909882	22207.55638
319.546526	249.977489	108.533287	268.955292	-2.00828	-0.909882	22186.95639
325.650228	258.370079	108.533287	287.266398	0.280608	-0.909882	22218.23786
324.124303	272.866371	90.222181	277.347883	-1.245317	-0.909882	22228.91934
308.865048	282.021924	98.614771	293.3701	-2.00828	-0.909882	22216.71194
300.472458	293.466365	86.407367	314.733057	-0.482355	-1.672845	22216.71194
301.998383	311.777471	93.274032	333.044162	-1.245317	-0.909882	22221.28971
290.553942	325.5108	74.962926	325.414535	-1.245317	-0.909882	22206.79342
285.976166	326.273763	58.940709	329.992311	2.569496	-0.146919	22234.26008
270.716911	343.821906	45.970342	353.644156	0.280608	-0.146919	22248.75637
264.613209	368.236713	28.422199	337.621939	1.806534	-0.146919	22229.6823
257.746545	364.4219	6.29628	348.303417	0.280608	-0.909882	22219.76379
234.0947	381.20708	-9.725937	336.858976	0.280608	-0.146919	22233.49712
236.383588	384.258931	-46.348149	343.725641	2.569496	-0.146919	22146.51936
218.835445	375.866341	-52.451851	319.310833	-1.245317	-1.672845	22215.18601
196.709526	381.970043	-33.377782	370.429336	-0.482355	-1.672845	22224.34156
189.842861	391.125595	-57.029627	380.347852	1.043571	1.379006	22223.5786
194.420638	400.281148	-70.762956	360.510821	-1.245317	-0.909882	22217.4749
185.265085	406.38485	-82.207397	377.296001	-1.245317	0.616043	22228.15638
149.405836	420.118179	-107.385168	375.007113	-1.245317	-0.909882	22202.97861
142.539171	414.014478	-154.688857	362.036746	-2.771243	-0.146919	22195.34898
129.568805	410.199664	-179.103665	344.488603	-2.771243	-0.909882	22198.40083
126.516954	433.851509	-169.185149	356.696007	1.043571	0.616043	22219.76379
102.102146	439.192248	-166.896261	345.251566	0.280608	-0.146919	22210.60823
85.316966	428.51077	-190.548106	351.355268	-0.482355	-0.146919	22226.63045
88.368817	430.799658	-165.370336	352.118231	1.806534	-0.146919	22233.49712
74.635488	435.377434	-163.081448	381.873777	-1.245317	-0.146919	22215.18601
61.665121	437.666322	-172.999963	385.688591	-2.00828	-0.909882	22225.10453
34.198463	449.873726	-193.599957	367.377485	-1.245317	-0.909882	22228.15638
49.457718	446.821875	-198.177733	374.24415	1.806534	-0.909882	22236.54897
34.961426	434.614471	-218.777727	372.718225	1.806534	-0.146919	22152.62307
28.857724	441.481136	-195.125883	389.503405	1.806534	-0.909882	22245.70452
8.25773	435.377434	-205.044398	368.140448	0.280608	-0.146919	22223.5786
-5.475599	434.614471	-208.096249	375.770076	0.280608	-0.146919	22231.20823
-23.023742	436.90336	-244.71846	382.63674	0.280608	-0.909882	22229.6823
-14.631152	422.407068	-275.999933	332.2812	1.043571	-0.909882	22211.3712
-32.179295	425.458919	-264.555492	377.296001	-2.00828	-0.909882	22218.23786
-39.04596	420.118179	-255.399939	370.429336	0.280608	-0.146919	22230.44527
-55.83114	406.38485	-242.429572	365.85156	-0.482355	-1.672845	34.333323
-71.090395	417.829291	-264.555492	358.984895	-2.00828	-0.909882	14.496292
-80.245948	415.540403	-306.518442	375.770076	-0.482355	-0.146919	10.681478
-92.453351	415.540403	-291.259187	364.325635	0.280608	-0.146919	11.444441
-89.401501	408.673738	-331.696212	371.192299	1.043571	-0.146919	9.918516
-121.445935	410.199664	-319.488809	382.63674	-0.482355	-0.909882	9.155553
-122.208898	409.436701	-375.185088	374.24415	1.043571	0.616043	10.681478
-141.282967	394.177446	-305.755479	321.599721	-0.482355	-0.146919	9.155553
-140.520004	394.940409	-370.607312	309.392317	0.280608	-0.909882	7.629627
-151.964445	398.755223	-338.562877	333.044162	-0.482355	-0.146919	10.681478
-158.068147	378.155229	-341.614728	332.2812	2.569496	0.616043	9.918516
-173.327402	390.362633	-337.036952	313.970094	0.280608	-0.146919	8.39259
-172.564439	370.525602	-342.377691	309.392317	0.280608	-0.909882	10.681478
-185.534805	382.733005	-336.273989	281.162696	1.043571	-0.909882	9840.693381
-193.927395	371.288564	-362.214722	257.510851	0.280608	-0.909882	22125.15641
-219.868129	368.236713	-378.999902	271.244181	-2.00828	-1.672845	22218.23786
-229.786644	367.473751	-352.296206	265.140479	-0.482355	-0.146919	22206.79342
-225.97183	367.473751	-411.8073	224.703454	-0.482355	-0.909882	22177.80084
-248.860713	350.68857	-362.214722	230.044193	0.280608	-0.146919	22219.00082
-250.386638	335.429316	-369.081387	252.170112	-1.245317	-0.909882	22207.55638
-259.542191	346.873757	-363.740647	240.725671	-1.245317	-0.146919	22212.89712
-288.534775	326.273763	-390.444343	220.88864	1.043571	0.616043	22219.00082
-298.45329	313.303396	-380.525828	178.162727	-3.534206	-1.672845	22188.48232
-297.690328	312.540434	-427.829517	189.607168	-1.245317	-0.146919	22199.92676
-314.475508	294.992291	-397.311008	177.399764	-2.771243	-0.909882	22192.29713
-313.712545	290.414514	-398.073971	176.636801	0.280608	-0.146919	22205.2675
-337.36439	278.20711	-433.933219	160.614584	-0.482355	-0.146919	21989.34904
-313.712545	272.103408	-386.629529	153.747919	-1.245317	-0.909882	22223.5786
-319.053284	242.347862	-419.436927	155.273845	-0.482355	-0.909882	22221.28971
-344.994017	246.925638	-411.8073	132.384963	-0.482355	-0.909882	22208.31935
-345.75698	237.007123	-374.422126	115.599782	1.043571	-0.146919	22208.31935
-348.045868	227.85157	-385.866567	96.525714	1.043571	-0.146919	22193.06009
-361.016235	219.45898	-366.792498	88.133124	2.569496	-0.146919	22220.52675
-365.594011	203.436762	-374.422126	66.007204	2.569496	-0.146919	22233.49712
-373.223639	192.755284	-392.733231	64.481279	1.043571	-1.672845	22213.66009
-380.090303	188.177507	-405.703598	39.303509	0.280608	-0.909882	22202.97861
-386.194005	182.836768	-416.385076	27.096105	1.043571	-0.909882	22203.74157
-396.875484	157.658998	-375.948051	56.851652	-2.771243	-0.909882	22209.84527
-412.134738	136.296041	-386.629529	-7.237218	-0.482355	-0.909882	22175.51195
-415.186589	117.984936	-360.688796	14.125738	1.043571	-0.909882	22210.60823
-415.186589	114.933085	-346.955467	24.044254	1.806534	-0.146919	22223.5786
-425.868068	112.644196	-360.688796	23.281291	-1.245317	0.616043	22184.6675
-422.053254	79.836799	-340.088803	-4.185367	-1.245317	-0.909882	22198.40083
-440.36436	78.310873	-367.555461	-7.237218	-2.771243	-1.672845	22024.44533
-444.942136	63.051619	-360.688796	-60.64461	-0.482355	0.616043	22202.21564
-453.334726	63.051619	-342.377691	-45.385355	-2.00828	-0.146919	22186.95639
-462.490279	42.451625	-356.11102	-77.42979	-0.482355	-0.146919	22199.92676
-446.468061	27.19237	-299.651777	-84.296455	0.280608	-0.909882	22196.87491
-444.942136	26.429407	-324.066585	-107.9483	-0.482355	-0.146919	22168.64528
-466.305093	12.696078	-308.80733	-136.940884	-1.245317	-0.146919	22218.23786
-451.808801	5.066451	-280.577709	-100.318672	1.806534	0.616043	22214.42305
-451.808801	-16.296506	-289.733262	-105.659411	-0.482355	-1.672845	22187.71935
-446.468061	-9.429841	-298.888815	-114.052001	-1.245317	-2.435808	22204.50453
-427.393993	-24.689096	-281.340672	-120.155703	2.569496	-0.146919	22253.33415
-436.549546	-38.422425	-269.133268	-152.963101	1.043571	-0.146919	22232.73415
-445.705099	-60.548345	-271.422156	-172.037169	-0.482355	-1.672845	22233.49712
-432.734732	-70.46686	-249.296237	-161.355691	2.569496	0.616043	22243.41563
-439.601397	-84.20019	-228.696243	-196.451977	1.043571	-0.146919	22219.00082
-433.497695	-102.511295	-272.185119	-215.526045	0.280608	-1.672845	22221.28971
-432.734732	-110.140923	-221.066616	-202.555679	0.280608	-0.146919	22229.6823
-428.156956	-126.926103	-256.925864	-229.259375	0.280608	-0.146919	22182.37861
-425.105105	-127.689066	-217.251802	-233.837151	0.280608	-0.146919	22223.5786
-412.134738	-146.763134	-188.259218	-221.629747	-1.245317	-0.909882	22231.20823
-409.082887	-178.044606	-166.133299	-250.622331	1.806534	-0.909882	22193.06009
-428.156956	-194.829787	-198.940696	-249.859369	-2.00828	-0.909882	22200.68972
-386.956968	-194.066824	-213.436988	-283.429729	-3.534206	-0.909882	22198.40083
-383.905117	-203.985339	-153.162932	-271.222325	-1.245317	-0.909882	22207.55638
-382.379192	-219.244594	-161.555522	-281.903804	0.280608	-0.146919	22214.42305
-377.038452	-216.192743	-160.792559	-300.214909	1.806534	0.616043	22233.49712
-348.045868	-252.814955	-156.977746	-307.844537	1.806534	-0.146919	22226.63045
-373.223639	-236.029774	-154.688857	-334.548232	-0.482355	-0.909882	22217.4749
-343.468092	-253.577917	-125.696273	-342.940823	-0.482355	0.616043	22227.39341
-341.942166	-271.12606	-102.044429	-310.133425	-1.245317	-1.672845	22225.86749
-323.631061	-271.889023	-78.392584	-317.763052	1.043571	-0.909882	22238.83786
-297.690328	-271.12606	-66.18518	-337.600083	0.280608	-0.146919	22246.46748
-306.082918	-281.807539	-41.00741	-362.777854	0.280608	0.616043	22232.73415
-282.431073	-298.592719	-50.925925	-336.837121	2.569496	1.379006	22224.34156
-275.564408	-313.089011	-69.237031	-381.088959	1.806534	-0.909882	21973.32682
-261.831079	-314.614936	-45.585186	-358.200077	-0.482355	0.616043	22227.39341
-262.594042	-339.029744	3.244429	-396.348214	0.280608	-0.146919	22207.55638
-241.994048	-335.21493	14.68887	-363.540816	-1.245317	-1.672845	22222.05268
-244.282936	-356.577887	14.68887	-368.118593	0.280608	-0.909882	22231.20823
-225.208868	-360.3927	11.637019	-384.14081	1.043571	-0.909882	22209.84527
-230.549607	-384.044545	13.925907	-397.87414	-2.00828	-0.909882	22208.31935
-203.845911	-390.148247	23.844423	-413.133394	-1.245317	-0.146919	22211.3712
-206.134799	-374.888992	29.948125	-432.207463	-2.771243	-0.909882	22184.6675
-158.83111	-401.592688	31.47405	-437.548202	-1.245317	-0.146919	22202.97861
-168.749625	-404.644539	88.696256	-415.422283	-4.297168	-1.672845	22217.4749
-152.727408	-408.459353	90.222181	-413.133394	1.043571	0.616043	22225.10453
-139.757041	-426.770459	107.770324	-429.918575	1.806534	0.616043	22217.4749
-109.238532	-424.48157	112.3481	-430.681537	-1.245317	-0.909882	22229.6823
-96.268165	-418.377868	97.851808	-403.214879	0.280608	-0.146919	22227.39341
-86.34965	-442.792676	146.681424	-429.155612	0.280608	-0.146919	22217.4749
-68.038544	-458.051931	142.86661	-396.348214	-0.482355	-1.672845	22225.10453
-36.757072	-458.814893	151.2592	-408.555618	1.806534	0.616043	22231.97119
-24.549668	-439.740825	190.933262	-378.800071	1.806534	-0.146919	22222.81564
-19.971891	-461.103782	174.911045	-416.185245	1.043571	-0.909882	22236.54897
-6.238562	-471.022297	222.977697	-380.325997	1.806534	0.616043	22240.36378
2.154028	-483.229701	230.607325	-357.437115	-0.482355	-1.672845	22216.71194
5.968842	-492.385254	247.392505	-372.696369	-1.245317	-0.909882	22214.42305
37.250314	-480.17785	257.31102	-379.563034	-0.482355	-0.909882	22228.91934
38.776239	-472.548223	254.25917	-349.807487	-0.482355	-0.909882	22213.66009
44.116978	-474.074148	240.52584	-372.696369	-2.00828	-1.672845	22222.81564
70.057711	-490.096366	296.985083	-373.459332	-2.00828	-0.909882	22229.6823
85.316966	-480.940813	281.725828	-378.037108	-3.534206	-0.909882	22193.82305
76.924376	-466.444521	303.851747	-355.911189	-2.771243	-0.146919	22204.50453
105.91696	-470.259335	310.718412	-372.696369	-2.00828	-0.909882	22206.79342
133.383619	-470.259335	294.696195	-352.859338	-1.245317	-0.909882	22204.50453
120.413252	-461.103782	313.0073	-339.888972	0.280608	0.616043	22214.42305
132.620656	-450.422303	289.355455	-373.459332	-0.482355	-0.146919	22205.2675
175.346569	-442.792676	308.429524	-323.866754	-0.482355	-0.146919	22207.55638
160.087314	-480.940813	275.622126	-362.014891	-0.482355	-0.909882	22025.20829
159.324352	-446.60749	337.422108	-328.444531	-1.245317	-0.146919	22212.13416
208.153967	-448.133415	332.844331	-335.311195	-0.482355	0.616043	22207.55638
221.124333	-439.740825	358.022102	-303.26676	-0.482355	-1.672845	22231.20823
242.48729	-433.637123	367.177655	-292.585282	1.043571	-0.146919	22244.17859
244.013215	-425.244533	363.362841	-297.163058	1.043571	-0.146919	22199.16379
258.509507	-422.192682	405.325791	-295.637133	-0.482355	-0.909882	22211.3712
259.27247	-405.407502	379.385058	-291.822319	-0.482355	-0.146919	22228.91934
264.613209	-409.985278	406.851717	-284.192692	-0.482355	-2.435808	22218.23786
292.842831	-396.251949	389.303574	-252.148257	-2.00828	-0.909882	22190.00824
295.894682	-384.044545	410.666531	-255.963071	-1.245317	-0.909882	22222.05268
298.18357	-384.807508	422.110972	-242.992704	-0.482355	-0.909882	22229.6823
304.287272	-374.12603	375.570245	-235.363077	-0.482355	-0.146919	22186.95639
308.865048	-376.414918	414.481344	-218.577896	-4.297168	-2.435808	22199.16379
337.094669	-377.177881	419.822083	-214.763083	-0.482355	-0.146919	22209.08231
362.27244	-364.207514	420.585046	-169.748281	0.280608	-0.146919	22189.24528
339.383558	-345.133446	431.266524	-189.585312	-1.245317	0.616043	22195.34898
360.746514	-321.481601	395.407276	-163.644579	-2.00828	-1.672845	22152.62307
378.294657	-303.933458	399.985052	-160.592728	-1.245317	-0.909882	22163.30454
376.005769	-290.963091	451.103556	-123.970517	-2.00828	-1.672845	22215.18601
398.131688	-286.385315	442.710966	-130.074219	-2.00828	-1.672845	22215.18601
388.213173	-294.777905	410.666531	-142.281623	1.806534	-0.146919	22195.34898
421.783533	-265.785321	440.422077	-119.392741	-0.482355	-0.146919	22176.27491
411.102055	-245.94829	431.266524	-98.792747	1.043571	-0.146919	22206.79342
415.679831	-226.111259	432.029487	-88.111268	1.806534	-0.146919	22236.54897
411.102055	-230.689035	441.18504	-81.244604	1.043571	-0.146919	22225.10453
417.205757	-190.25201	406.088754	-65.985349	1.806534	0.616043	22213.66009
445.435378	-188.726085	433.555413	-54.540908	2.569496	0.616043	22220.52675
433.227974	-175.755718	415.244307	-59.881647	-1.245317	-1.672845	22194.58602
440.857602	-156.68165	430.503562	-36.229802	1.043571	-0.909882	22187.71935
445.435378	-140.659432	426.688748	-9.526107	0.280608	-0.909882	22212.89712
428.650198	-134.55573	405.325791	1.155372	1.043571	-0.146919	22200.68972
416.442794	-105.563146	369.466543	-25.548324	-2.00828	-1.672845	22192.29713
447.724266	-108.614997	402.27394	20.992403	-0.482355	-0.146919	22208.31935
439.331676	-90.303892	390.066537	39.303509	-2.00828	-0.909882	22180.08972
437.042788	-77.333525	377.859133	28.62203	-2.00828	-0.146919	22170.93417
443.909453	-58.259457	380.910984	67.53313	-1.245317	-0.146919	22202.97861
436.279825	-43.763165	393.118388	69.059055	-1.245317	-1.672845	22193.82305
444.672415	-30.792798	346.577661	82.792385	-1.245317	-1.672845	22201.45268
430.176123	-9.429841	332.081369	98.051639	0.280608	0.616043	22172.4601
416.442794	-5.615028	314.533226	107.970155	1.043571	-0.146919	22199.92676
431.702049	7.355339	332.844331	96.525714	0.280608	-0.146919	22203.74157
417.205757	43.97755	331.318406	101.10349	-1.245317	-1.672845	22195.34898
414.153906	23.377556	313.0073	114.073857	1.043571	0.616043	22193.82305
421.02057	51.607177	314.533226	169.770137	2.569496	-0.146919	22237.31193
408.050204	66.866432	323.688779	181.97754	1.806534	0.616043	22248.75637
412.62798	74.49606	310.718412	173.58495	1.806534	-0.146919	22241.88971
404.23539	79.073836	337.422108	189.607168	0.280608	-0.146919	22228.15638
386.687247	82.88865	322.925816	197.236795	2.569496	0.616043	22237.31193
386.687247	114.170122	283.251754	213.259013	1.043571	0.616043	22228.91934
386.687247	135.533079	287.82953	204.866423	-1.245317	-2.435808	22212.89712
383.635396	141.63678	251.207319	223.940491	0.280608	-0.909882	22224.34156
376.005769	162.236774	245.103617	225.466416	-1.245317	-1.672845	22216.71194
356.168738	179.784917	248.91843	260.562702	0.280608	-0.146919	22215.94897
359.220589	176.733066	228.318436	249.881224	-2.00828	0.616043	22208.31935
341.672446	185.888619	217.636958	263.614553	-2.771243	-0.909882	22212.89712
316.494675	190.466396	200.088815	271.244181	-1.245317	-0.146919	22196.11194
322.598377	210.303427	187.118449	258.273814	-1.245317	-0.909882	22207.55638
330.990968	219.45898	143.629573	267.429367	-0.482355	-0.909882	22220.52675
334.805781	240.058974	145.918461	292.607137	2.569496	-0.146919	22219.00082
318.020601	249.977489	138.288834	291.844175	0.280608	0.616043	22220.52675
324.887266	275.918222	113.874026	285.740473	1.043571	-0.146919	22225.10453
321.835415	269.051558	115.399951	303.288616	1.806534	0.616043	22214.42305
297.420607	305.673769	122.266616	297.947876	-0.482355	-0.146919	22215.18601
317.257638	287.362663	83.355516	320.836759	0.280608	-0.146919	22245.70452
295.894682	320.170061	84.881442	329.992311	1.043571	-0.146919	22245.70452
280.635427	333.90339	63.518485	351.355268	1.043571	-0.909882	22233.49712
274.531725	344.584868	49.022193	351.355268	-1.245317	-0.909882	22228.91934
274.531725	340.770055	38.340715	362.036746	1.043571	-0.146919	22238.07489
249.353955	350.68857	5.533317	326.94046	-1.245317	-1.672845	22168.64528
246.302104	366.710788	5.533317	357.45897	-0.482355	-0.909882	22223.5786
232.568774	368.236713	-2.09631	358.984895	0.280608	-0.909882	22228.91934
230.279886	387.310782	-5.148161	371.192299	0.280608	-0.146919	22215.94897
219.598408	362.895974	-44.822223	328.466386	0.280608	-0.146919	22219.76379
205.865079	390.362633	-84.496286	361.273784	-0.482355	-0.146919	22231.97119
184.502122	391.888558	-61.607404	377.296001	-2.771243	-1.672845	22191.53417
176.872495	404.095962	-95.177764	381.110815	-2.00828	-0.146919	22205.2675
164.665091	410.199664	-111.962944	357.45897	-1.245317	-0.909882	22202.97861
145.591022	426.221881	-125.696273	371.192299	-1.245317	-0.146919	22203.74157
134.909544	431.56262	-144.007379	382.63674	-2.771243	-1.672845	22217.4749
134.146581	429.273732	-183.681441	373.481187	-1.245317	-2.435808	22228.91934
125.753991	440.718173	-151.637007	384.162666	1.043571	0.616043	22220.52675
104.391035	439.192248	-135.614789	376.533038	1.806534	-0.146919	22222.81564
99.813258	430.799658	-131.037013	376.533038	0.280608	-0.146919	22229.6823
75.398451	433.088546	-170.711075	371.955262	1.043571	-0.909882	22225.10453
81.502153	446.821875	-175.288851	357.45897	1.806534	-0.909882	22242.65267
69.294749	443.007062	-185.207367	356.696007	0.280608	-0.909882	22179.32676
41.82809	446.058912	-193.599957	392.555256	1.806534	0.616043	22242.65267
50.983643	439.955211	-186.733292	384.925628	-0.482355	-1.672845	22225.86749
17.413283	436.140397	-190.548106	397.895995	-0.482355	-0.146919	22234.26008
37.250314	436.140397	-221.829578	387.214517	1.806534	0.616043	22229.6823
1.391065	428.51077	-214.962914	365.088597	-2.771243	-0.909882	22209.08231
-11.579301	439.192248	-216.488839	375.007113	-0.482355	-0.146919	22226.63045
-16.920041	435.377434	-234.799945	390.266368	1.043571	-0.146919	22235.02304
-15.394115	417.829291	-262.266603	376.533038	-0.482355	-0.146919	22215.18601
-42.860774	416.303366	-255.399939	364.325635	-1.245317	-0.146919	22206.03046
-58.882991	409.436701	-262.266603	347.540454	-3.534206	-2.435808	209.05179
-62.697805	420.118179	-266.84438	372.718225	-2.771243	-2.435808	16.022217
-59.645954	422.407068	-283.62956	364.325635	0.280608	-0.146919	11.444441
-82.534836	414.014478	-306.518442	376.533038	-3.534206	-0.909882	9.918516
-95.505202	420.118179	-288.970299	375.007113	1.043571	-0.909882	11.444441
-99.320016	418.592254	-308.80733	391.792293	-1.245317	-0.909882	9.918516
-110.764457	402.570036	-342.377691	382.63674	-0.482355	-0.146919	9.155553
-122.971861	408.673738	-343.903616	339.147864	0.280608	-0.146919	9.918516
-122.971861	388.073744	-351.533244	320.836759	0.280608	0.616043	9.155553
-148.912594	391.888558	-354.585095	308.629355	1.806534	-0.146919	9.155553
-149.675557	382.733005	-359.925834	312.444168	2.569496	-0.146919	11.444441
-160.357035	391.125595	-374.422126	313.207131	3.332459	2.141969	9.155553
-183.245917	386.547819	-335.511026	306.340467	1.806534	-0.909882	8.39259
-184.00888	380.444117	-361.451759	298.710839	0.280608	-1.672845	9.918516
-215.290352	381.20708	-327.881399	284.214547	-1.245317	-0.909882	22032.83792
-216.053315	368.999676	-364.50361	281.162696	-0.482355	-0.146919	22173.22306
-225.208868	369.762639	-346.955467	285.740473	-0.482355	0.616043	22209.08231
-239.70516	356.02931	-375.185088	274.296032	1.806534	-0.146919	22211.3712
-247.334787	348.399682	-385.866567	245.303448	-0.482355	-0.909882	22196.11194
-265.645893	336.192278	-388.918418	231.570118	-0.482355	-0.909882	22212.89712
-274.801446	327.036726	-373.659163	228.518267	-1.245317	-0.146919	22190.7712
-283.194036	329.325614	-417.148039	198.762721	-2.00828	-0.146919	22203.74157
-289.297738	324.747837	-380.525828	202.577534	-1.245317	-0.146919	22196.11194
-299.216253	320.170061	-391.970269	192.659019	-2.771243	-1.672845	22195.34898
-307.608843	312.540434	-380.525828	185.792354	1.043571	-0.146919	22056.48976
-282.431073	314.829322	-409.518412	218.599752	1.043571	-0.146919	22228.91934
-303.79403	284.310812	-369.081387	187.31828	-0.482355	-0.146919	22209.08231
-327.445874	279.733036	-385.866567	180.451615	1.043571	-0.146919	22207.55638
-335.838465	257.607116	-388.918418	167.481248	1.043571	0.616043	22206.03046
-335.838465	242.347862	-389.68138	133.147925	0.280608	-0.146919	22148.80825
-330.497725	255.318228	-392.733231	110.259043	1.806534	-0.909882	22219.00082
-338.890315	243.110824	-378.999902	105.681267	0.280608	-1.672845	22237.31193
-359.490309	230.140458	-369.844349	99.577565	2.569496	-0.146919	22212.89712
-357.964384	215.644166	-378.236939	85.081273	-1.245317	-2.435808	22214.42305
-369.408825	201.147874	-400.362859	69.822018	-1.245317	-1.672845	22212.89712
-400.690297	190.466396	-425.540629	39.303509	-2.00828	-1.672845	22190.00824
-395.349558	167.577514	-415.622113	27.096105	0.280608	0.616043	22186.19343
-396.112521	158.421961	-391.970269	51.510912	1.806534	0.616043	22215.94897
-406.793999	149.266408	-378.236939	36.251658	-1.245317	-0.146919	22209.08231
-407.556962	130.192339	-370.607312	31.673881	-0.482355	-0.146919	22177.80084
-430.445844	104.251606	-370.607312	20.992403	-3.534206	-1.672845	22190.00824
-420.527328	107.303457	-449.955437	-41.570541	0.280608	-0.146919	22000.03052
-437.312509	97.384942	-407.992486	-68.274237	-2.771243	-1.672845	22193.06009
-428.156956	87.466426	-367.555461	-14.103883	-1.245317	-1.672845	22202.21564
-436.549546	73.733097	-346.192504	-19.444622	-0.482355	-0.146919	22210.60823
-434.260658	66.103469	-353.822132	-40.044616	-1.245317	-1.672845	22196.11194
-457.912502	58.473842	-312.622144	-50.726094	0.280608	-0.146919	22177.80084
-455.623614	43.97755	-328.644361	-56.829796	-0.482355	-0.909882	22221.28971
-453.334726	35.58496	-302.703628	-64.459424	0.280608	-0.909882	22183.14158
-457.14954	21.088668	-310.333256	-109.474225	-1.245317	-0.909882	22172.4601
-456.386577	4.303488	-311.096219	-104.133486	2.569496	-0.909882	22222.05268
-425.105105	11.933115	-293.548076	-91.926082	2.569496	-0.146919	22234.26008
-469.356944	-29.266873	-369.844349	-162.118654	2.569496	0.616043	22234.26008
-449.519912	-20.11132	-285.918448	-110.237188	0.280608	-1.672845	22239.60082
-448.75695	-33.844649	-265.318454	-137.703846	1.806534	-0.146919	22228.91934
-446.468061	-51.392792	-256.925864	-172.800132	0.280608	-0.146919	22222.05268
-415.186589	-87.252041	-283.62956	-189.585312	-0.482355	-0.146919	22225.10453
-441.127322	-90.303892	-232.511057	-171.274207	1.806534	-0.146919	22224.34156
-435.786583	-95.644631	-252.348088	-202.555679	-1.245317	-1.672845	22193.82305
-423.579179	-111.666848	-234.799945	-193.400126	1.806534	-0.146919	22230.44527
-438.075471	-110.903885	-199.703659	-218.577896	-1.245317	-1.672845	22228.91934
-441.127322	-137.607581	-231.748094	-223.918636	-0.482355	0.616043	22198.40083
-419.001403	-168.126091	-214.962914	-230.7853	-2.771243	-0.909882	22203.74157
-424.342142	-151.340911	-213.436988	-268.170474	-0.482355	0.616043	22203.74157
-410.608813	-174.992755	-175.288851	-259.777884	-2.771243	-1.672845	22199.92676
-393.823633	-188.726085	-168.422187	-242.229741	1.806534	0.616043	22224.34156
-381.616229	-203.985339	-157.740708	-287.244543	1.806534	0.616043	22233.49712
-402.979185	-196.355712	-150.111081	-257.488996	1.043571	-0.909882	22214.42305
-377.038452	-212.377929	-168.422187	-286.48158	1.806534	0.616043	22222.81564
-367.8829	-238.318663	-124.933311	-288.007505	-0.482355	-0.909882	22230.44527
-360.253272	-232.977923	-118.829609	-307.081574	0.280608	-0.146919	22209.84527
-350.334757	-252.051992	-125.696273	-300.977872	1.806534	-0.146919	22244.17859
-340.416241	-252.814955	-132.562938	-326.155642	2.569496	-0.146919	22248.75637
-338.890315	-256.629768	-142.481454	-362.777854	0.280608	-0.146919	22222.81564
-312.949582	-284.096427	-66.948143	-320.814903	3.332459	-0.146919	22231.20823
-319.816247	-288.674203	-64.659255	-348.281562	1.043571	0.616043	22073.27494
-312.949582	-310.800123	-54.740739	-352.096375	-1.245317	-1.672845	22214.42305
-277.090334	-303.933458	-30.325931	-366.592667	1.043571	0.616043	22216.71194
-291.586626	-335.21493	-22.696304	-368.118593	0.280608	-0.146919	22228.91934
-264.119967	-337.503818	-28.800006	-372.696369	1.043571	-0.909882	22228.15638
-270.986632	-345.896408	-21.933341	-391.007475	1.043571	0.616043	22212.89712
-259.542191	-355.814924	-14.303714	-360.488966	-2.00828	-0.146919	22207.55638
-239.70516	-376.414918	-12.014826	-403.977842	-1.245317	-0.146919	22207.55638
-231.31257	-393.200098	-28.800006	-464.251898	-2.00828	-0.909882	22186.19343
-205.371837	-380.992694	-18.118528	-441.363016	1.043571	-0.146919	22213.66009
-195.453321	-394.726024	57.414783	-425.340798	-0.482355	0.616043	22222.05268
-182.482954	-401.592688	59.703672	-407.029692	3.332459	1.379006	22219.00082
-174.090364	-398.540837	78.77774	-408.555618	-1.245317	-1.672845	22223.5786
-146.623706	-419.903794	96.325883	-403.214879	0.280608	-0.909882	22231.97119
-142.808892	-422.955645	116.925877	-392.5334	-0.482355	-0.909882	22215.18601
-114.579271	-429.822309	129.896243	-398.637102	-0.482355	-0.909882	22220.52675
-94.74224	-440.503788	126.844392	-391.007475	1.043571	-0.909882	22246.46748
-102.371867	-426.007496	116.162914	-412.370432	2.569496	-0.146919	22167.11936
-94.74224	-456.526005	129.133281	-391.770438	1.806534	-0.146919	22228.15638
-58.882991	-463.39267	151.2592	-378.800071	1.043571	-0.146919	22240.36378
-51.253364	-452.711192	180.251784	-406.26673	1.043571	-0.909882	22228.91934
-32.942258	-470.259335	193.985113	-405.503767	-1.245317	-0.909882	22219.00082
-25.312631	-480.940813	207.718443	-400.925991	-1.245317	-0.146919	22223.5786
-20.734854	-482.466738	234.422138	-361.251928	-1.245317	-0.909882	22224.34156
14.361432	-477.888962	222.214735	-365.066742	-0.482355	-0.909882	22219.76379
25.04291	-478.651925	247.392505	-374.985258	-0.482355	-0.909882	22227.39341
31.909575	-480.940813	267.992499	-352.096375	-1.245317	-0.909882	22227.39341
51.746606	-484.755627	277.148052	-365.829705	-1.245317	-0.909882	22197.63787
56.324382	-480.940813	248.155468	-382.614885	-2.771243	-0.146919	22205.2675
60.902159	-470.259335	269.518424	-396.348214	-1.245317	-0.146919	22208.31935
87.605854	-469.496372	272.570275	-353.622301	0.280608	0.616043	22204.50453
99.813258	-475.600074	306.140636	-358.200077	1.043571	-0.909882	22222.81564
118.124364	-480.17785	292.407306	-356.674152	0.280608	-0.909882	22210.60823
130.331768	-474.074148	299.273971	-355.911189	-1.245317	-0.909882	22206.03046
130.331768	-476.363036	300.036934	-368.118593	1.043571	0.616043	22083.95642
143.302134	-484.755627	344.288772	-348.281562	-1.245317	-0.909882	22207.55638
176.109532	-467.207484	318.348039	-328.444531	1.043571	1.379006	22188.48232
193.657675	-467.207484	359.548027	-303.26676	3.332459	0.616043	22239.60082
202.813228	-455.00008	333.607294	-330.733419	1.043571	-0.909882	22237.31193
185.265085	-448.896378	287.066567	-357.437115	1.043571	-1.672845	22174.74899
221.124333	-432.111198	354.207288	-329.207493	1.043571	-0.146919	22220.52675
227.990998	-428.296384	373.281356	-294.111207	1.806534	0.616043	22236.54897
234.857663	-415.326017	393.88135	-288.770468	-0.482355	-0.909882	22199.92676
235.620625	-404.644539	377.859133	-298.688984	0.280608	0.616043	22206.03046
257.746545	-401.592688	375.570245	-265.118623	-1.245317	-1.672845	22225.10453
267.66506	-402.355651	406.851717	-257.488996	-0.482355	-0.146919	22219.76379
283.687278	-388.622322	393.118388	-281.140841	0.280608	0.616043	22187.71935
285.213203	-392.437135	407.61468	-246.044555	-0.482355	-0.909882	22200.68972
308.865048	-371.837141	411.429493	-247.57048	1.043571	1.379006	22213.66009
332.516893	-380.992694	366.414692	-273.511213	-2.00828	-0.146919	22165.59343
324.124303	-343.60752	385.48876	-260.540847	-2.771243	-0.909882	22207.55638
338.620595	-350.474185	345.814698	-265.881586	-1.245317	-0.146919	22172.4601
343.961334	-346.659371	425.162823	-177.377909	-1.245317	-1.672845	22167.11936
354.642812	-325.296415	422.873934	-146.096436	1.043571	0.616043	22225.86749
369.139104	-329.111228	432.029487	-140.755697	-0.482355	-0.909882	22223.5786
374.479844	-298.592719	430.503562	-149.148287	-0.482355	-0.909882	22193.82305
379.05762	-287.91124	429.740599	-139.229772	-0.482355	-0.909882	22175.51195
397.368726	-271.889023	440.422077	-124.73348	1.806534	-0.146919	22214.42305
405.761316	-253.577917	438.133189	-111.763113	-0.482355	0.616043	22219.00082
407.287241	-246.711253	428.977636	-101.081635	1.043571	-0.146919	22211.3712
414.153906	-231.451998	428.977636	-136.177921	1.043571	-0.909882	22222.81564
421.783533	-227.637184	409.140605	-138.466809	1.806534	-0.909882	22210.60823
418.731682	-206.274228	431.266524	-85.82238	-0.482355	-0.909882	22206.79342
420.257608	-192.540898	410.666531	-72.089051	-0.482355	-0.146919	22202.21564
431.702049	-191.014973	421.348009	-53.777945	-0.482355	-0.909882	22212.89712
430.939086	-158.207575	436.607264	-31.652026	0.280608	-0.146919	22206.03046
433.990937	-176.518681	413.718382	-4.185367	1.043571	-0.146919	22184.6675
437.042788	-143.711283	407.61468	-5.711293	-0.482355	-0.146919	22212.89712
439.331676	-133.792768	404.562829	-0.370554	0.280608	-0.146919	22108.37123
445.435378	-100.98537	386.251723	-8.763144	1.043571	-0.909882	22171.69713
425.598347	-101.748333	367.177655	23.281291	1.806534	-0.146919	22202.21564
423.309459	-82.674264	380.148021	14.888701	-2.00828	-0.146919	22194.58602
435.516862	-68.177972	378.622096	24.044254	0.280608	-0.909882	22212.13416
437.042788	-58.259457	387.014686	72.110906	0.280608	-0.146919	22198.40083
430.176123	-42.237239	378.622096	98.814602	-0.482355	-0.909882	22200.68972
436.279825	-34.607612	335.13322	104.155341	-0.482355	-0.909882	22210.60823
424.072421	-26.215022	320.636928	100.340528	0.280608	-0.146919	22192.29713
430.176123	10.40719	359.548027	128.570149	-1.245317	-0.909882	22181.61565
438.568713	24.140519	351.155437	140.01459	2.569496	-0.146919	22239.60082
429.413161	22.614593	340.473959	155.273845	0.280608	-0.146919	22245.70452
411.865018	47.792364	309.955449	143.829404	1.043571	-0.146919	22228.15638
402.709465	64.577544	329.029518	161.377547	1.043571	0.616043	22233.49712
404.998353	57.710879	322.162853	178.162727	-1.245317	-0.146919	22235.02304
404.23539	88.229389	325.977667	191.133093	0.280608	-0.146919	22219.00082
385.924285	101.199755	297.748046	206.392348	1.043571	-0.146919	22219.00082
400.420577	111.881234	296.985083	182.740503	0.280608	0.616043	22229.6823
377.531694	137.821967	304.61471	196.473832	-2.00828	-1.672845	22204.50453
369.139104	144.688631	280.199903	221.651603	-1.245317	-1.672845	22218.23786
369.902067	150.029371	251.970281	229.28123	-3.534206	-0.146919	22205.2675
360.746514	156.133072	251.970281	235.384932	-2.00828	-0.146919	22209.84527
363.798365	172.15529	242.814728	243.777522	-1.245317	0.616043	22187.71935
364.561328	202.673799	206.192517	193.421981	1.043571	-0.146919	22211.3712
343.961334	207.251576	187.881411	243.777522	-0.482355	-0.146919	22223.5786
345.48726	220.984905	159.65179	258.273814	2.569496	0.616043	22217.4749
338.620595	237.770085	185.592523	283.451584	0.280608	-0.146919	22226.63045
332.516893	246.162675	153.548088	293.3701	0.280608	-0.146919	22228.91934
321.835415	251.503415	152.022163	303.288616	0.280608	-0.909882	22211.3712
318.783564	261.42193	149.733275	309.392317	-0.482355	-0.146919	22220.52675
326.413191	267.525632	138.288834	314.733057	1.806534	0.616043	22254.09711
308.102085	294.229328	99.377734	300.999727	1.806534	-0.146919	22235.02304
301.998383	292.703402	68.859224	331.518237	1.806534	0.616043	22226.63045
305.050234	313.303396	35.288864	347.540454	1.806534	0.616043	22240.36378
285.976166	313.303396	40.629603	291.081212	0.280608	-2.435808	22208.31935
278.346539	331.614502	52.837007	320.836759	-0.482355	-0.909882	22187.71935
273.005799	335.429316	43.681454	326.94046	-1.245317	-1.672845	22226.63045
263.850247	348.399682	29.948125	345.251566	-0.482355	-0.909882	22219.76379
262.324321	369.762639	23.844423	361.273784	-2.771243	-0.909882	22218.23786
233.331737	376.629303	-2.09631	334.570088	-2.771243	-0.909882	22217.4749
208.91693	372.81449	-15.829639	364.325635	-2.00828	-0.146919	22225.10453
211.205818	371.288564	-14.303714	372.718225	-2.00828	-0.146919	22198.40083
197.472489	394.940409	-86.022211	355.170082	-2.00828	-0.146919	22205.2675
191.368787	378.155229	-130.27405	336.096013	-1.245317	-0.146919	22201.45268
173.820644	406.38485	-110.437019	333.044162	1.043571	0.616043	22207.55638
160.850277	413.251515	-131.799975	348.303417	-2.00828	-0.909882	22223.5786
156.272501	419.355217	-142.481454	352.118231	0.280608	0.616043	22232.73415
141.013246	422.407068	-124.933311	389.503405	-2.00828	-0.909882	22214.42305
124.991029	422.407068	-138.66664	374.24415	-1.245317	-0.909882	22225.10453
114.30955	427.747807	-177.57774	385.688591	-2.00828	-1.672845	22228.91934
115.072513	432.325583	-145.533305	373.481187	-1.245317	-0.909882	22212.13416
105.91696	435.377434	-135.614789	392.555256	1.806534	-0.909882	22244.94156
90.657705	432.325583	-166.133299	383.399703	3.332459	-0.146919	22161.01566
62.428084	436.90336	-172.999963	392.555256	-0.482355	-0.909882	22228.91934
54.035494	449.873726	-153.162932	371.955262	3.332459	0.616043	22232.73415
40.302165	445.29595	-161.555522	384.162666	0.280608	-0.146919	22233.49712
31.146612	427.747807	-192.074032	354.407119	1.043571	0.616043	22215.18601
35.724388	431.56262	-189.022181	368.903411	-0.482355	-0.909882	22217.4749
13.598469	431.56262	-197.414771	377.296001	-1.245317	-0.146919	22229.6823
4.442916	430.036695	-219.54069	375.007113	-2.00828	-1.672845	22225.10453
0.628102	420.118179	-273.711044	368.903411	0.280608	-0.146919	22218.23786
-19.208929	419.355217	-247.770311	370.429336	-3.534206	-1.672845	22205.2675
-32.179295	428.51077	-248.533274	357.45897	-3.534206	-1.672845	22207.55638
-29.890407	407.910776	-253.874013	375.007113	-2.00828	-0.909882	22191.53417
-36.757072	428.51077	-259.977715	387.214517	-1.245317	-0.909882	22214.42305
-62.697805	411.725589	-275.23697	362.799709	-0.482355	-0.909882	49.592578
-64.22373	416.303366	-282.866597	351.355268	1.043571	-0.146919	14.496292
-71.090395	419.355217	-299.651777	362.036746	1.806534	-0.146919	9.918516
-81.00891	420.118179	-292.785113	377.296001	0.280608	-0.909882	12.207404
-89.401501	405.621887	-298.125852	375.007113	-2.00828	-0.909882	10.681478
-109.238532	415.540403	-296.599927	372.718225	-2.00828	-1.672845	7.629627
-118.394085	404.858925	-315.673995	362.036746	1.806534	-0.909882	11.444441
-132.127414	415.540403	-326.355473	366.614523	2.569496	0.616043	9.918516
-134.416302	404.858925	-341.614728	334.570088	3.332459	0.616043	8.39259
-136.70519	397.229297	-346.192504	325.414535	0.280608	-0.146919	10.681478
-168.749625	400.281148	-375.185088	312.444168	1.806534	0.616043	9.918516
-163.408886	376.629303	-353.059169	302.525653	-0.482355	-0.146919	8.39259
-186.297768	375.866341	-323.303622	310.15528	0.280608	-0.146919	10.681478
-191.638507	376.629303	-343.140653	306.340467	2.569496	0.616043	17683.18735
-209.18665	376.629303	-352.296206	291.844175	1.043571	-0.146919	22180.85269
-231.31257	358.318198	-333.222138	269.718255	-2.00828	-0.909882	22186.95639
-223.682942	375.103378	-386.629529	258.273814	-2.00828	-0.909882	22193.82305
-252.675526	343.058943	-369.844349	256.747889	-3.534206	-1.672845	22190.7712
-255.727377	344.584868	-385.866567	244.540485	-3.534206	-1.672845	22199.92676
-264.119967	339.244129	-386.629529	234.621969	-0.482355	-0.909882	22190.7712
-274.801446	335.429316	-383.577679	217.836789	-1.245317	-1.672845	22201.45268
-297.690328	333.90339	-427.066555	165.19236	0.280608	1.379006	22033.60088
-261.831079	318.644135	-350.007318	214.784938	2.569496	0.616043	22224.34156
-282.431073	309.488583	-376.711014	207.155311	0.280608	-0.909882	22212.13416
-306.082918	296.518216	-375.185088	191.133093	1.806534	0.616043	22219.00082
-326.682912	278.970073	-396.548045	175.110876	-2.00828	-0.909882	22201.45268
-326.682912	272.103408	-396.548045	163.666435	-0.482355	-1.672845	22179.32676
-318.290322	276.681185	-413.333225	161.377547	2.569496	1.379006	22227.39341
-328.208837	263.710818	-395.785082	159.851621	-0.482355	-1.672845	22235.786
-351.860682	241.584899	-404.177672	120.940521	2.569496	0.616043	22196.11194
-356.438458	240.821936	-377.473977	88.133124	0.280608	-0.146919	22213.66009
-357.964384	237.007123	-408.755449	83.555347	-1.245317	-0.146919	22208.31935
-351.097719	222.510831	-370.607312	96.525714	1.043571	0.616043	22178.5638
-369.408825	198.096023	-409.518412	53.799801	1.043571	-0.909882	22209.08231
-387.719931	188.94047	-401.888784	65.244242	0.280608	-0.909882	22222.05268
-389.245856	173.681215	-399.599896	52.273875	-0.482355	0.616043	22203.74157
-395.349558	169.103439	-415.622113	56.851652	-1.245317	-0.909882	22190.7712
-419.764366	156.133072	-395.02212	40.829434	-2.00828	-0.146919	22196.11194
-413.660664	128.666414	-398.073971	10.310925	-3.534206	-2.435808	21916.10462
-420.527328	111.881234	-363.740647	14.888701	-1.245317	-0.909882	22191.53417
-412.897701	113.407159	-356.11102	-14.103883	0.280608	0.616043	22202.97861
-431.971769	80.599761	-389.68138	-11.052032	-2.00828	-1.672845	22204.50453
-408.319925	76.021985	-404.940635	-61.407573	-0.482355	-0.909882	22179.32676
-447.231024	72.970134	-409.518412	-56.066833	1.043571	-0.146919	22186.19343
-447.993987	69.15532	-366.792498	-45.385355	1.043571	0.616043	22223.5786
-453.334726	61.525693	-325.592511	-29.363138	-0.482355	-0.909882	22195.34898
-451.808801	42.451625	-321.014734	-41.570541	-1.245317	-0.146919	22187.71935
-451.808801	40.162736	-307.281405	-62.933498	0.280608	-0.146919	22231.97119
-434.260658	30.244221	-284.392523	-91.926082	2.569496	-0.146919	22234.26008
-452.571763	9.644227	-314.148069	-89.637194	3.332459	0.616043	22235.786
-438.075471	14.222003	-296.599927	-94.21497	1.043571	0.616043	22240.36378
-456.386577	-10.192804	-295.074001	-98.029784	-0.482355	-0.909882	22222.81564
-454.097689	-12.481692	-287.444374	-115.577927	1.043571	-0.146919	22224.34156
-451.808801	-38.422425	-281.340672	-123.970517	-0.482355	-0.909882	22227.39341
-446.468061	-49.866867	-244.71846	-163.644579	0.280608	-0.146919	22213.66009
-449.519912	-58.259457	-265.318454	-152.963101	-0.482355	0.616043	22199.16379
-456.386577	-62.837233	-250.822162	-152.963101	-0.482355	-0.909882	22229.6823
-425.868068	-99.459444	-254.636976	-194.926052	-3.534206	-0.909882	22213.66009
-424.342142	-114.718699	-270.659193	-191.111238	-2.00828	0.616043	22199.92676
-460.201391	-106.326109	-224.881429	-213.237157	-0.482355	-0.909882	22209.08231
-436.549546	-133.029805	-206.570324	-219.340859	-1.245317	-0.909882	22201.45268
-418.23844	-139.896469	-233.274019	-227.733449	0.280608	0.616043	22206.03046
-421.290291	-146.000171	-219.54069	-256.726033	-0.482355	-0.909882	22225.86749
-419.764366	-171.177942	-213.436988	-265.118623	1.806534	-0.909882	22230.44527
-398.401409	-191.014973	-219.54069	-287.244543	-3.534206	-0.909882	22207.55638
-399.164372	-190.25201	-186.733292	-268.170474	-1.245317	-1.672845	22217.4749
-402.979185	-201.696451	-162.318485	-261.30381	-1.245317	-0.146919	22224.34156
-367.8829	-212.377929	-158.503671	-268.933437	-0.482355	-0.909882	22225.86749
-355.675496	-216.192743	-142.481454	-286.48158	1.043571	-0.909882	22244.94156
-370.171788	-226.111259	-139.429603	-299.451947	1.043571	-0.909882	22244.17859
-345.75698	-229.16311	-153.925895	-300.977872	1.043571	-0.146919	22217.4749
-353.386607	-270.363097	-111.199981	-302.503798	0.280608	-0.146919	22232.73415
-346.519943	-265.022358	-105.859242	-357.437115	-0.482355	-0.146919	22017.57866
-348.045868	-304.696421	-101.281466	-337.600083	1.806534	0.616043	22207.55638
-310.660694	-293.25198	-67.711105	-348.281562	1.043571	0.616043	22222.05268
-313.712545	-308.511234	-37.192596	-331.496382	1.043571	0.616043	22230.44527
-289.297738	-306.985309	-29.562969	-353.622301	-0.482355	-0.146919	22219.76379
-295.401439	-328.348265	-15.066677	-358.200077	0.280608	-0.909882	22215.94897
-267.171818	-324.533452	-19.644453	-381.851922	-2.00828	-0.909882	22208.31935
-280.142185	-354.288999	-37.955559	-387.955624	-0.482355	-0.909882	22203.74157
-248.09775	-337.503818	-48.637037	-387.192661	-2.771243	-1.672845	22180.08972
-233.601458	-345.133446	-11.251863	-393.296363	-1.245317	-0.909882	22213.66009
-216.816278	-358.103812	7.059243	-393.296363	0.280608	-0.146919	22222.81564
-206.134799	-363.444551	23.08146	-377.274146	0.280608	0.616043	22219.00082
-206.897762	-379.466769	1.718504	-422.288947	-1.245317	-1.672845	22224.34156
-193.927395	-388.622322	48.259231	-421.525984	0.280608	-0.909882	22232.73415
-178.668141	-400.829725	61.229597	-423.814873	1.043571	-0.146919	22217.4749
-157.305184	-421.429719	99.377734	-401.688953	1.043571	-0.909882	22223.5786
-142.045929	-409.985278	127.607355	-408.555618	1.806534	-0.146919	22252.57118
-147.386669	-442.029713	107.007361	-428.392649	3.332459	-0.146919	22173.22306
-117.631122	-435.163049	128.370318	-373.459332	2.569496	-0.146919	22230.44527
-97.794091	-437.451937	141.340684	-380.325997	1.043571	-0.146919	22241.88971
-94.74224	-444.318601	154.311051	-388.718587	1.043571	-0.146919	22223.5786
-67.275581	-440.503788	135.236983	-400.925991	0.280608	-0.146919	22221.28971
-56.594103	-446.60749	139.051796	-435.259314	-2.00828	-1.672845	22221.28971
-51.253364	-464.155633	169.570306	-391.007475	0.280608	0.616043	22218.23786
-30.65337	-478.651925	188.644374	-410.844506	-1.245317	-0.146919	22219.76379
-18.445966	-489.333403	210.007331	-378.037108	-1.245317	-0.146919	22228.91934
1.391065	-490.096366	251.207319	-382.614885	-2.771243	-1.672845	22209.08231
9.783655	-480.940813	233.659176	-379.563034	-1.245317	-0.909882	22197.63787
2.916991	-469.496372	229.081399	-361.251928	0.280608	1.379006	22212.89712
38.013277	-475.600074	258.836946	-371.170444	-0.482355	0.616043	22212.89712
55.561419	-470.259335	281.725828	-365.829705	-2.771243	-0.909882	22202.97861
50.983643	-467.207484	280.962865	-376.511183	0.280608	-0.909882	22225.10453
92.946594	-477.888962	297.748046	-362.777854	-1.245317	-0.909882	22193.06009
99.813258	-490.859328	327.503592	-378.037108	-0.482355	-1.672845	22211.3712
118.887327	-478.651925	227.555474	-453.570419	1.043571	0.616043	22059.54161
122.70214	-473.311185	290.118418	-383.377848	0.280608	0.616043	22206.79342
130.331768	-466.444521	320.636928	-337.600083	0.280608	-1.672845	22202.97861
153.983613	-455.00008	320.636928	-338.363046	2.569496	-0.909882	22240.36378
179.161383	-454.237117	348.866549	-329.970456	0.280608	-0.146919	22240.36378
175.346569	-456.526005	342.762847	-349.807487	-0.482355	-0.909882	22172.4601
189.842861	-455.00008	364.888766	-307.081574	1.806534	0.616043	22225.10453
197.472489	-458.814893	343.52581	-305.555648	0.280608	-0.909882	22231.20823
221.124333	-445.844527	340.473959	-343.703785	1.043571	-0.146919	22173.98602
214.257669	-418.377868	353.444325	-301.740835	-2.00828	-1.672845	22211.3712
248.590992	-435.163049	383.962835	-312.422313	-2.00828	-0.909882	22226.63045
245.539141	-426.007496	370.992468	-304.792686	0.280608	-0.146919	22206.03046
263.087284	-412.274167	391.592462	-278.851953	0.280608	-0.146919	22209.84527
264.613209	-418.377868	390.829499	-267.407512	-5.060131	-0.909882	22202.21564
256.983582	-416.08898	388.540611	-268.933437	-1.245317	0.616043	22209.08231
250.116917	-416.851943	374.044319	-278.851953	-2.00828	-0.146919	22174.74899
292.079868	-393.963061	403.036903	-261.30381	-1.245317	-0.909882	22209.84527
307.339123	-370.311216	399.985052	-274.274176	0.280608	-0.146919	22164.83047
326.413191	-353.526036	399.22209	-242.992704	2.569496	1.379006	22176.27491
339.383558	-343.60752	417.533195	-173.563095	-0.482355	-1.672845	22226.63045
324.124303	-338.266781	413.718382	-179.666797	-0.482355	-0.909882	22217.4749
360.746514	-335.21493	432.029487	-191.111238	-0.482355	-0.909882	22195.34898
362.27244	-322.244564	424.39986	-157.540877	1.043571	0.616043	22196.11194
372.953918	-301.64457	432.79245	-134.651995	1.806534	-0.909882	22232.73415
383.635396	-294.014942	420.585046	-152.200138	1.043571	-0.909882	22219.00082
383.635396	-277.992725	435.081338	-139.992735	-0.482355	-0.909882	22214.42305
382.109471	-284.859389	442.710966	-116.34089	-0.482355	-0.909882	22222.81564
402.709465	-256.629768	432.029487	-114.052001	1.043571	0.616043	22199.16379
408.813167	-249.763104	444.236891	-92.689045	0.280608	-0.146919	22200.68972
411.102055	-232.214961	403.799866	-104.896449	0.280608	-0.909882	22189.24528
422.546496	-211.614967	427.451711	-85.059417	-0.482355	-0.146919	22202.21564
417.205757	-203.222377	435.081338	-120.918666	-0.482355	1.379006	22209.84527
425.598347	-181.096457	403.799866	-79.718678	1.043571	0.616043	22203.74157
424.835384	-186.437196	416.00727	-43.85943	-1.245317	-0.146919	22199.92676
431.702049	-168.889053	415.244307	-36.229802	-1.245317	-0.909882	22160.25269
437.805751	-157.444612	394.644313	-14.866846	-1.245317	-0.909882	22177.80084
420.257608	-136.081656	409.140605	-7.237218	-2.771243	-1.672845	22209.08231
433.990937	-126.16314	397.696164	7.259074	-2.771243	-1.672845	22196.11194
446.961304	-97.170556	384.725798	-1.896479	0.280608	-1.672845	22208.31935
427.887235	-79.622413	380.148021	8.784999	-0.482355	-0.909882	22163.30454
442.383527	-80.385376	361.073953	8.784999	0.280608	-0.909882	22200.68972
433.227974	-43.763165	407.61468	15.651664	0.280608	-0.146919	22206.03046
441.620564	-62.837233	368.70358	49.984987	-0.482355	-0.146919	22190.7712
436.279825	-30.792798	362.599878	106.444229	-1.245317	-0.909882	22197.63787
435.516862	-9.429841	341.999884	126.281261	-0.482355	-1.672845	22238.83786
427.887235	-0.274289	335.896182	125.518298	-1.245317	-1.672845	22244.94156
421.783533	9.644227	351.155437	146.118292	1.043571	-0.146919	22221.28971
418.731682	34.059035	367.177655	122.466447	1.806534	0.616043	22235.02304
421.02057	39.399774	346.577661	165.19236	0.280608	-0.146919	22234.26008
412.62798	46.266438	315.296188	158.325696	-2.771243	-1.672845	22209.08231
404.23539	66.103469	331.318406	180.451615	1.043571	-0.146919	22221.28971
401.946502	68.392358	287.82953	176.636801	-1.245317	-0.909882	22228.15638
387.45021	81.362724	271.807312	143.066441	0.280608	-0.146919	22206.03046
401.183539	105.014569	313.770263	218.599752	1.043571	-0.146919	22222.81564
387.45021	120.273824	285.540642	208.681236	-2.771243	-1.672845	22206.03046
380.583545	143.162706	301.562859	229.28123	-2.00828	-0.909882	22203.74157
376.005769	159.184923	253.496207	220.88864	0.280608	0.616043	22193.06009
372.953918	153.844184	242.814728	200.288646	-1.245317	-0.909882	22211.3712
369.902067	171.392327	211.533256	221.651603	0.280608	-0.146919	22222.05268
360.746514	194.281209	224.503623	237.67382	-1.245317	-0.146919	22218.23786
350.065036	198.096023	208.481405	249.881224	0.280608	-0.909882	22226.63045
353.87985	206.488613	185.592523	228.518267	1.806534	-0.146919	22229.6823
346.250222	228.614532	171.096231	277.347883	-0.482355	-0.146919	22215.18601
338.620595	213.355278	175.674008	261.325665	-0.482355	-0.909882	22222.81564
347.776148	249.214526	164.229567	292.607137	0.280608	-0.909882	22253.33415
334.805781	259.133042	158.125865	299.473802	2.569496	0.616043	22232.73415
330.228005	270.577483	135.236983	293.3701	0.280608	-0.146919	22228.91934
318.783564	287.362663	115.399951	310.918243	-0.482355	-0.909882	22238.83786
301.235421	300.33303	107.770324	294.133063	1.043571	-0.909882	22213.66009
299.709495	302.621918	84.118479	321.599721	0.280608	-0.146919	22191.53417
298.18357	307.962657	68.096262	330.755274	-1.245317	-1.672845	22226.63045
286.739129	320.170061	60.466634	333.044162	0.280608	-0.146919	22215.94897
266.902098	339.244129	29.948125	320.073796	-1.245317	1.379006	22221.28971
244.776178	341.533018	48.259231	298.710839	1.043571	-0.146919	22221.28971
253.168768	354.503384	17.740721	342.199715	-2.00828	-0.146919	22209.84527
243.250253	361.370049	9.348131	366.614523	-1.245317	0.616043	22199.16379
227.990998	359.08116	-24.985192	350.592305	-2.771243	-0.909882	22203.74157
224.176184	373.577452	-37.192596	344.488603	-2.00828	-0.909882	22209.84527
217.30952	384.258931	-57.029627	362.036746	-0.482355	-0.146919	22206.79342
194.420638	397.229297	-55.503702	367.377485	-2.00828	-0.909882	22225.86749
192.894712	394.177446	-89.074062	356.696007	0.280608	-0.146919	22231.97119
181.450271	412.488552	-87.548137	360.510821	1.806534	0.616043	22217.4749
153.22065	404.858925	-76.866658	362.799709	1.043571	-0.146919	22227.39341
144.065097	426.984844	-143.244416	369.666374	1.043571	-1.672845	22230.44527
154.746575	420.118179	-102.807391	360.510821	-0.482355	-0.909882	22220.52675
136.43547	439.955211	-128.748124	389.503405	1.806534	-0.146919	22244.94156
124.991029	437.666322	-155.45182	388.740442	1.043571	-0.146919	22170.17121
110.494737	443.770024	-144.007379	401.710809	0.280608	-0.909882	22225.86749
109.731774	432.325583	-132.562938	395.607107	0.280608	-0.146919	22233.49712
74.635488	415.540403	-139.429603	388.740442	1.806534	-0.146919	22238.07489
72.3466	433.851509	-165.370336	376.533038	-2.771243	-2.435808	22207.55638
56.324382	439.955211	-159.266634	383.399703	-1.245317	-0.909882	22219.00082
47.931792	439.955211	-185.97033	375.007113	0.280608	-1.672845	22231.97119
26.568835	431.56262	-210.385137	369.666374	-2.771243	-0.909882	22219.76379
15.887357	426.221881	-192.836994	362.036746	-1.245317	-0.909882	22220.52675
1.391065	427.747807	-228.696243	371.192299	-1.245317	-0.146919	22209.84527
12.072543	427.747807	-218.014765	380.347852	-1.245317	0.616043	22212.13416
-19.208929	415.540403	-237.088833	363.562672	-1.245317	-0.909882	22193.82305
-9.290413	414.77744	-232.511057	355.170082	-2.771243	-2.435808	22212.89712
-28.364482	429.273732	-233.274019	384.162666	-2.771243	-0.909882	22218.23786
-39.04596	411.725589	-260.740678	376.533038	0.280608	0.616043	22195.34898
-48.201513	425.458919	-243.192535	373.481187	-1.245317	-0.909882	3092.287973
-48.201513	417.066328	-273.711044	357.45897	-1.245317	-0.146919	19.074068
-68.801507	410.962627	-296.599927	344.488603	-0.482355	-0.909882	12.207404
-93.216314	413.251515	-308.044368	365.85156	1.806534	-0.909882	12.207404
-84.823724	417.829291	-301.177703	373.481187	0.280608	-0.909882	10.681478
-89.401501	408.673738	-301.940666	386.451554	3.332459	0.616043	10.681478
-103.897793	414.014478	-303.466591	382.63674	1.043571	-0.146919	10.681478
-126.786675	394.940409	-327.881399	346.777492	-1.245317	-1.672845	9.155553
-122.971861	409.436701	-314.148069	351.355268	0.280608	0.616043	8.39259
-161.882961	380.444117	-352.296206	349.829343	0.280608	0.616043	10.681478
-158.068147	391.125595	-336.273989	334.570088	-0.482355	0.616043	9.918516
-166.460737	383.495968	-327.118436	326.94046	-1.245317	-0.146919	8.39259
-171.038513	376.629303	-349.244355	321.599721	-2.00828	-0.146919	9.918516
-193.164433	378.155229	-367.555461	304.051578	-0.482355	-0.146919	9.918516
-215.290352	372.051527	-350.007318	275.821957	-2.771243	-0.909882	22010.712
-215.290352	370.525602	-359.925834	274.296032	-0.482355	-0.909882	22183.90454
-232.838495	352.977459	-351.533244	287.266398	-2.00828	-0.909882	22196.87491
-241.994048	362.133011	-375.185088	262.088628	-0.482355	-0.146919	22189.24528
-254.964414	360.607086	-378.236939	252.933075	-0.482355	-0.146919	22203.74157
-250.386638	333.90339	-386.629529	248.355299	0.280608	-0.146919	22060.30458
-257.253303	341.533018	-369.844349	233.096044	0.280608	-1.672845	22221.28971
-274.801446	327.799688	-379.762865	230.807156	-0.482355	0.616043	22212.13416
-277.853297	332.377465	-360.688796	221.651603	-1.245317	-0.909882	22208.31935
-276.327371	310.251545	-383.577679	194.947907	1.043571	-1.672845	22183.90454
-286.245887	311.777471	-372.133237	178.162727	1.806534	-0.146919	22182.37861
-306.082918	312.540434	-404.177672	197.236795	1.043571	-0.909882	22228.91934
-310.660694	285.836738	-388.918418	190.370131	3.332459	-0.146919	22238.07489
-312.949582	265.236744	-403.41471	178.925689	0.280608	-0.909882	22203.74157
-315.238471	259.133042	-388.155455	175.110876	1.806534	-0.146919	22219.76379
-329.734763	241.584899	-380.525828	156.036807	-2.00828	-1.672845	22214.42305
-357.201421	217.933054	-395.785082	143.829404	-2.00828	-1.672845	22172.4601
-363.305123	222.510831	-372.8962	116.362745	0.280608	-0.909882	22205.2675
-366.356974	224.036756	-375.948051	98.051639	0.280608	-0.909882	22214.42305
-369.408825	217.170091	-385.103604	81.266459	-0.482355	-0.146919	22176.27491
-376.27549	188.177507	-421.725815	61.429428	1.043571	-0.909882	22196.11194
-376.27549	181.310843	-463.688766	40.829434	-3.534206	-0.909882	22196.11194
-404.505111	171.392327	-439.273958	8.022036	-0.482355	-0.909882	22003.08237
-401.45326	164.525663	-401.125821	37.01462	0.280608	0.616043	22199.16379
-416.712515	146.97752	-360.688796	42.35536	-0.482355	0.616043	22209.08231
-412.134738	134.007153	-345.429542	17.940552	-0.482355	-0.146919	22209.84527
-424.342142	117.984936	-384.340641	8.022036	-1.245317	-0.909882	22182.37861
-437.312509	108.06642	-373.659163	4.207223	-1.245317	-1.672845	22188.48232
-428.156956	99.67383	-357.636945	-12.577957	-0.482355	-0.146919	22217.4749
-431.971769	91.28124	-384.340641	-39.281653	1.043571	-0.146919	22187.71935
-441.127322	75.259022	-368.318424	-33.940914	1.043571	-0.146919	22186.95639
-438.838434	45.503476	-301.177703	-38.518691	1.806534	-0.909882	22227.39341
-448.75695	69.918283	-301.177703	-35.46684	-0.482355	-1.672845	22231.97119
-443.41621	45.503476	-310.333256	-49.200169	0.280608	-2.435808	22237.31193
-437.312509	34.059035	-294.311038	-69.800163	1.043571	-0.909882	22240.36378
-438.075471	13.459041	-311.096219	-102.60756	1.043571	-1.672845	22220.52675
-447.231024	-2.563177	-297.362889	-88.874231	0.280608	-0.146919	22223.5786
-467.068055	-1.800214	-280.577709	-82.770529	-0.482355	-0.146919	22230.44527
-447.993987	-8.666879	-298.125852	-114.052001	-1.245317	-0.909882	22213.66009
-444.179173	-26.977984	-296.599927	-138.466809	1.806534	0.616043	22178.5638
-440.36436	-47.577978	-266.081417	-150.674213	2.569496	0.616043	22234.26008
-457.912502	-54.444643	-269.896231	-149.91125	-1.245317	-0.909882	22197.63787
-477.749534	-62.07427	-266.081417	-153.726064	-0.482355	-0.146919	22201.45268
-426.63103	-88.777966	-249.296237	-180.42976	-0.482355	-0.146919	22209.84527
-446.468061	-97.933519	-237.088833	-194.926052	-2.00828	-1.672845	22206.79342
-430.445844	-108.614997	-238.614759	-186.533461	-1.245317	-0.146919	22207.55638
-433.497695	-119.296476	-229.459206	-214.00012	-1.245317	-1.672845	22228.15638
-425.868068	-130.740917	-230.985131	-223.918636	1.043571	0.616043	22229.6823
-423.579179	-146.000171	-213.436988	-239.940853	-0.482355	-0.146919	22209.08231
-416.712515	-162.022389	-210.385137	-236.889002	-1.245317	-1.672845	22217.4749
-399.927334	-168.126091	-185.207367	-242.992704	1.043571	-0.146919	22221.28971
-393.823633	-170.414979	-218.777727	-246.807518	1.806534	-0.909882	22237.31193
-383.142154	-191.777936	-191.311069	-263.592698	1.043571	-0.146919	22244.94156
-373.986601	-198.6446	-208.096249	-279.614915	1.043571	-0.909882	22244.94156
-369.408825	-213.140892	-140.192565	-279.614915	0.280608	-1.672845	22215.94897
-370.93475	-235.266812	-147.822193	-279.614915	0.280608	-0.146919	22232.73415
-374.749564	-239.081625	-122.644423	-313.185276	-0.482355	-0.146919	22076.32679
-356.438458	-255.866805	-128.748124	-315.474164	-1.245317	-0.909882	22207.55638
-345.75698	-271.12606	-112.725907	-314.711201	-2.00828	-0.146919	22222.05268
-338.890315	-271.12606	-80.681472	-305.555648	-1.245317	-1.672845	22229.6823
-310.660694	-274.177911	-75.340733	-338.363046	0.280608	-1.672845	22211.3712
-317.527359	-290.963091	-59.318515	-349.044524	1.043571	-0.146919	22218.23786
-310.660694	-308.511234	-42.533335	-335.311195	-1.245317	-0.146919	22209.08231
-303.031067	-312.326048	-73.814807	-440.600053	-1.245317	-0.146919	22199.92676
-289.297738	-342.844557	-102.807391	-452.044494	0.280608	-0.146919	22192.29713
-279.379222	-346.659371	-31.851857	-377.274146	-2.771243	-0.909882	22215.94897
-242.757011	-346.659371	-13.540751	-394.059326	-0.482355	-0.909882	22222.05268
-248.860713	-371.837141	-0.570385	-374.985258	-0.482355	-0.909882	22215.94897
-233.601458	-356.577887	10.874056	-384.14081	-0.482355	-0.909882	22228.15638
-218.342203	-377.940843	17.740721	-375.74822	-0.482355	-1.672845	22230.44527
-209.949613	-371.837141	24.607386	-401.688953	-1.245317	-0.146919	22217.4749
-192.40147	-387.859359	32.999976	-410.081543	-1.245317	-0.909882	22222.81564
-171.038513	-404.644539	85.644405	-402.451916	3.332459	-0.909882	22254.86007
-187.060731	-398.540837	32.237013	-442.888941	1.043571	-0.909882	22146.51936
-148.149631	-408.459353	124.555504	-398.637102	1.043571	-0.909882	22231.97119
-144.334818	-416.851943	113.874026	-402.451916	1.043571	0.616043	22244.94156
-129.075563	-433.637123	144.392535	-385.666736	0.280608	-0.909882	22221.28971
-115.342234	-432.111198	122.266616	-394.822289	0.280608	-0.146919	22221.28971
-81.00891	-437.451937	137.525871	-412.370432	-2.00828	-0.909882	22225.10453
-86.34965	-449.659341	152.785126	-391.770438	-0.482355	-0.146919	22212.89712
-64.22373	-458.051931	155.074014	-388.718587	-1.245317	0.616043	22224.34156
-56.594103	-461.103782	139.814759	-415.422283	-1.245317	-0.909882	22230.44527
-35.994109	-469.496372	190.1703	-394.059326	-2.771243	-1.672845	22196.87491
-39.808923	-466.444521	212.296219	-411.607469	-2.00828	-0.909882	22200.68972
-3.949674	-477.888962	222.214735	-383.377848	0.280608	-0.909882	22209.08231
2.154028	-476.363036	242.051766	-374.985258	-2.00828	-0.909882	22212.13416
11.309581	-470.259335	258.836946	-366.592667	-0.482355	-0.146919	22208.31935
47.168829	-479.414887	250.444356	-352.859338	1.043571	0.616043	22225.10453
55.561419	-486.281552	289.355455	-351.333413	1.043571	0.616043	22202.21564
50.983643	-478.651925	269.518424	-352.859338	-0.482355	-1.672845	22214.42305
59.376233	-478.651925	260.362871	-394.059326	-1.245317	-1.672845	22033.60088
70.057711	-485.518589	293.933232	-373.459332	1.043571	-0.146919	22193.06009
116.598438	-458.814893	292.407306	-367.35563	3.332459	-0.146919	22217.4749
129.568805	-460.340819	303.851747	-386.429699	0.280608	-0.909882	22244.17859
97.52437	-474.074148	266.466573	-370.407481	1.043571	-0.146919	22206.79342
153.983613	-469.496372	274.096201	-374.985258	1.806534	-0.146919	22183.90454
168.479905	-468.733409	338.948033	-326.918605	0.280608	-0.146919	22229.6823
168.479905	-469.496372	356.496176	-323.103791	-0.482355	-0.146919	22228.91934
174.583606	-479.414887	347.340623	-333.78527	0.280608	-1.672845	22182.37861
175.346569	-466.444521	352.681363	-327.681568	-0.482355	-0.909882	22218.23786
215.020631	-448.896378	351.155437	-295.637133	1.043571	0.616043	22231.20823
215.783594	-436.688974	361.836915	-307.081574	-1.245317	-0.146919	22186.95639
233.331737	-426.007496	380.148021	-294.87417	0.280608	0.616043	22211.3712
244.776178	-420.666757	387.014686	-291.822319	-2.771243	-0.909882	22204.50453
241.724327	-407.69639	361.836915	-319.288978	-0.482355	-0.146919	22199.16379
278.346539	-413.800092	377.09617	-307.081574	-1.245317	-0.146919	22182.37861
274.531725	-393.200098	361.073953	-284.192692	-1.245317	-1.672845	22215.18601
276.05765	-387.096396	386.251723	-253.674182	-0.482355	-0.146919	22208.31935
315.731713	-403.881576	423.636897	-242.992704	-2.00828	-0.909882	22172.4601
314.205787	-372.600104	428.977636	-240.703816	0.280608	-0.146919	22228.91934
307.339123	-380.992694	410.666531	-212.474195	1.806534	0.616043	22220.52675
330.228005	-355.814924	420.585046	-206.370493	0.280608	-0.146919	22185.43046
344.724297	-344.370483	425.162823	-189.585312	0.280608	-0.146919	22176.27491
345.48726	-327.585303	420.585046	-167.459393	0.280608	-0.146919	22218.23786
366.087253	-309.274197	434.318375	-170.511244	1.043571	-0.146919	22219.00082
387.45021	-300.881607	374.807282	-182.718648	2.569496	-0.146919	22215.94897
382.109471	-287.148278	413.718382	-145.333474	1.806534	-0.909882	22224.34156
400.420577	-294.777905	444.236891	-127.022368	0.280608	-0.909882	22203.74157
392.027986	-272.651986	440.422077	-132.363107	0.280608	0.616043	22193.82305
396.605763	-262.73347	432.79245	-113.289039	-1.245317	-0.146919	22209.84527
395.8428	-268.837172	432.79245	-97.266821	-0.482355	-0.146919	22200.68972
413.390943	-233.740886	445.762816	-107.9483	0.280608	0.616043	22209.08231
398.894651	-245.185327	427.451711	-87.348306	-3.534206	-1.672845	22186.95639
417.205757	-220.77052	439.659115	-94.977933	-2.00828	-0.909882	22180.85269
429.413161	-217.718669	404.562829	-123.970517	-1.245317	-0.146919	22016.8157
444.672415	-172.703867	408.377642	-77.42979	-2.771243	-1.672845	22158.72677
414.916869	-171.940904	377.859133	-85.059417	-2.00828	-0.909882	22207.55638
436.279825	-155.918687	377.859133	-40.044616	-2.00828	-0.909882	22201.45268
443.909453	-138.370544	414.481344	-5.711293	0.280608	-0.146919	22218.23786
444.672415	-120.822401	399.985052	14.888701	1.043571	0.616043	22189.24528
437.042788	-107.852035	407.61468	8.022036	1.806534	0.616043	22207.55638
434.7539	-90.303892	396.933201	17.177589	1.043571	0.616043	22212.13416
435.516862	-72.755749	380.910984	22.518328	2.569496	-0.146919	22182.37861
446.198341	-71.229823	372.518394	25.570179	1.806534	-0.909882	22200.68972
444.672415	-48.340941	386.251723	73.636832	1.043571	0.616043	22242.65267
437.805751	-20.874283	364.888766	75.162757	0.280608	-0.909882	22240.36378
447.724266	-30.792798	333.607294	77.451645	1.043571	-0.909882	22221.28971
433.227974	0.488674	316.822114	96.525714	3.332459	0.616043	22238.83786
432.465012	17.273854	365.651729	131.622	1.043571	0.616043	22233.49712
427.887235	27.19237	377.859133	145.355329	1.806534	1.379006	22212.89712
419.494645	36.347923	345.814698	149.933105	1.806534	-0.146919	22224.34156
389.739098	35.58496	335.13322	146.118292	-1.245317	-0.909882	22229.6823
419.494645	69.918283	309.192487	159.851621	-0.482355	-1.672845	22194.58602
404.23539	75.259022	319.873965	185.792354	1.043571	0.616043	22224.34156
394.316875	82.125687	309.192487	190.370131	0.280608	-0.909882	22211.3712
398.894651	106.540495	298.511008	175.110876	-1.245317	-0.146919	22199.92676
388.976136	113.407159	288.592493	208.681236	-0.482355	-0.146919	22190.00824
373.716881	114.933085	298.511008	191.896056	-0.482355	-0.146919	22215.94897
382.872434	141.63678	263.414722	219.362715	1.806534	-0.909882	22223.5786
377.531694	169.103439	259.599909	235.384932	2.569496	0.616043	22221.28971
372.953918	182.073806	259.599909	236.910857	1.043571	-0.146919	22228.91934
362.27244	185.125656	216.873995	249.118261	-1.245317	-1.672845	22224.34156
358.457626	197.33306	229.844362	237.67382	-0.482355	-1.672845	22214.42305
368.376142	218.696017	212.296219	262.088628	1.043571	0.616043	22230.44527
353.87985	235.481197	187.118449	248.355299	2.569496	0.616043	22252.57118
343.198371	220.984905	164.229567	299.473802	1.806534	0.616043	22231.97119
366.087253	261.42193	132.948094	250.644187	2.569496	0.616043	22228.91934
324.887266	265.236744	132.185132	279.636771	1.043571	-0.146919	22239.60082
330.228005	262.184893	121.503653	251.407149	0.280608	-0.909882	22197.63787
307.339123	265.236744	125.318467	300.999727	-0.482355	-0.909882	22196.11194
307.339123	291.177477	116.925877	324.651572	-0.482355	-0.146919	22228.15638
307.339123	288.125626	97.851808	293.3701	0.280608	-0.146919	22212.89712
282.924315	307.962657	66.570336	336.096013	0.280608	0.616043	22225.10453
287.502091	323.221912	50.548119	313.970094	1.043571	-0.146919	22224.34156
282.161352	321.695986	49.022193	324.651572	-2.771243	-0.909882	22194.58602
272.242837	342.29598	33.762939	314.733057	-1.245317	0.616043	22201.45268
246.302104	333.140427	-60.081478	315.496019	0.280608	-0.146919	22195.34898
240.961365	376.629303	-47.874074	314.733057	0.280608	-0.146919	22206.79342
231.805812	351.451533	-7.437049	307.103429	-0.482355	-0.909882	22211.3712
237.909514	381.20708	-27.27408	323.125647	1.043571	-0.146919	22231.20823
225.70211	389.59967	-31.851857	370.429336	2.569496	-0.146919	22228.91934
202.050265	392.651521	-39.481484	371.955262	0.280608	-0.146919	22219.00082
185.265085	386.547819	-71.525919	379.584889	-1.245317	-0.146919	22228.15638
182.976197	394.177446	-114.251832	378.058964	0.280608	-0.146919	22228.15638
180.687308	415.540403	-78.392584	387.977479	3.332459	-0.146919	22238.07489
164.665091	423.17003	-95.177764	386.451554	2.569496	0.616043	22247.99341
154.746575	433.851509	-134.088864	360.510821	-0.482355	-0.909882	22140.41566
150.931762	430.036695	-113.48887	392.555256	-0.482355	-1.672845	22224.34156
141.013246	443.007062	-144.007379	377.296001	2.569496	-0.146919	22235.02304
109.731774	433.851509	-125.696273	381.110815	0.280608	0.616043	22234.26008
112.783625	423.17003	-124.933311	379.584889	-0.482355	0.616043	22209.84527
97.52437	430.036695	-154.688857	370.429336	-0.482355	-0.146919	22222.81564
70.820674	443.770024	-181.392553	375.007113	-1.245317	-0.909882	22231.20823
61.665121	441.481136	-193.599957	366.614523	0.280608	0.616043	22215.18601
46.405867	430.799658	-198.177733	375.770076	-2.00828	-0.909882	22219.76379
34.961426	435.377434	-195.125883	382.63674	-2.00828	-0.909882	22212.13416
28.857724	440.718173	-214.962914	364.325635	0.280608	0.616043	22204.50453
10.546618	418.592254	-184.444404	368.140448	-0.482355	-0.909882	22198.40083
-19.208929	423.932993	-250.0592	359.747858	-1.245317	-0.909882	22216.71194
-9.290413	453.68854	-236.32587	333.044162	-0.482355	-0.146919	22220.52675
-7.764488	435.377434	-248.533274	358.984895	-1.245317	-0.909882	22197.63787
-17.683003	435.377434	-235.562908	383.399703	1.806534	-0.909882	22225.10453
-23.786705	427.747807	-242.429572	390.266368	1.043571	0.616043	22224.34156
-30.65337	423.932993	-268.370305	365.85156	0.280608	-0.909882	1278.725547
-60.408917	426.221881	-253.111051	360.510821	-0.482355	-0.146919	45.777764
-55.83114	429.273732	-279.051784	364.325635	1.806534	0.616043	12.970367
-57.357066	423.17003	-290.496225	365.85156	1.806534	-0.146919	9.918516
-93.979277	400.281148	-326.355473	362.036746	1.043571	-0.146919	11.444441
-100.845942	412.488552	-285.155485	347.540454	2.569496	-0.146919	9.155553
-105.423718	386.547819	-310.333256	358.221933	0.280608	-0.146919	8.39259
-113.053345	394.940409	-375.185088	303.288616	1.806534	0.616043	9.918516
-135.942227	391.888558	-330.170287	357.45897	-2.00828	-0.909882	9.155553
-135.179265	401.044111	-321.777697	347.540454	-2.00828	-0.909882	8.39259
-161.119998	386.547819	-345.429542	333.044162	-1.245317	-1.672845	9.155553
-153.49037	398.755223	-345.429542	312.444168	-1.245317	-0.146919	8.39259
-187.823694	374.340415	-346.192504	300.999727	-1.245317	-0.909882	8.39259
-186.297768	368.999676	-355.348057	298.710839	-2.771243	0.616043	9.918516
-192.40147	368.999676	-372.133237	283.451584	-3.534206	-1.672845	20003.35704
-204.608874	368.236713	-358.399908	255.221963	1.043571	-0.146919	22161.77862
-213.001464	359.844123	-369.844349	247.592336	0.280608	-0.146919	22201.45268
-245.808862	349.925608	-440.799884	202.577534	-0.482355	-0.909882	22000.79348
-229.786644	354.503384	-372.8962	267.429367	0.280608	-0.146919	22211.3712
-245.808862	351.451533	-363.740647	256.747889	2.569496	0.616043	22214.42305
-251.149601	340.007092	-388.918418	248.355299	-1.245317	-1.672845	22213.66009
-242.757011	326.273763	-365.266573	224.703454	0.280608	0.616043	22183.14158
-261.068116	331.614502	-383.577679	215.547901	4.095422	1.379006	22202.97861
-283.956998	333.140427	-369.844349	196.473832	1.043571	-0.909882	22223.5786
-283.956998	326.273763	-382.051753	193.421981	3.332459	1.379006	22215.94897
-291.586626	301.095992	-401.888784	182.740503	1.806534	-0.146919	22206.79342
-316.001433	302.621918	-407.229523	178.925689	0.280608	-0.909882	22213.66009
-329.734763	282.784887	-375.185088	159.851621	1.806534	0.616043	22210.60823
-327.445874	257.607116	-401.888784	141.540515	-0.482355	0.616043	22185.43046
-338.127353	256.081191	-380.525828	150.696068	0.280608	-0.146919	22215.94897
-348.045868	246.162675	-386.629529	137.725702	1.043571	0.616043	22221.28971
-354.14957	237.770085	-389.68138	119.414596	0.280608	0.616043	22180.08972
-363.305123	220.221942	-393.496194	101.10349	-2.771243	-0.146919	22200.68972
-381.616229	211.829352	-412.570263	91.184975	-2.00828	-0.146919	22199.92676
-374.749564	187.414545	-407.992486	47.696099	-0.482355	0.616043	21914.57869
-386.194005	170.629364	-398.073971	67.53313	-1.245317	-0.146919	22203.74157
-407.556962	180.54788	-419.436927	26.333142	-2.00828	-0.909882	22203.74157
-382.379192	169.866402	-413.333225	7.259074	-1.245317	-0.909882	22198.40083
-412.134738	145.451594	-420.962853	-8.000181	1.806534	0.616043	22182.37861
-414.423626	145.451594	-369.081387	30.910919	0.280608	-0.146919	22210.60823
-412.897701	130.192339	-345.429542	18.703515	1.806534	0.616043	22212.89712
-434.260658	120.273824	-376.711014	14.125738	-0.482355	-0.909882	22190.7712
-420.527328	103.488644	-364.50361	7.259074	0.280608	-0.909882	22196.11194
-427.393993	107.303457	-353.059169	-0.370554	3.332459	0.616043	22228.15638
-434.260658	85.940501	-361.451759	-5.711293	1.806534	-0.146919	22235.786
-426.63103	64.577544	-348.481393	-40.044616	1.806534	-0.146919	22239.60082
-446.468061	76.021985	-317.19992	-35.46684	2.569496	-0.146919	22238.07489
-435.02362	44.740513	-321.014734	-38.518691	-0.482355	-0.909882	22222.05268
-454.097689	31.007184	-359.925834	-81.244604	-2.00828	-0.146919	22222.05268
-450.282875	34.821997	-295.074001	-98.029784	1.043571	0.616043	22228.15638
-451.808801	24.903482	-287.444374	-82.770529	1.043571	1.379006	22217.4749
-444.942136	-1.800214	-309.570293	-111.000151	-0.482355	0.616043	22198.40083
-452.571763	-10.192804	-300.41474	-104.133486	-2.771243	-1.672845	22228.15638
-447.993987	-22.400208	-312.622144	-117.866815	-4.297168	-0.909882	22192.29713
-443.41621	-49.103904	-293.548076	-165.933468	-2.771243	-0.909882	22204.50453
-455.623614	-43.000202	-252.348088	-147.622362	-2.771243	0.616043	22208.31935
-447.231024	-68.940935	-269.133268	-161.355691	-0.482355	-0.146919	22196.11194
-434.260658	-82.674264	-277.525858	-178.140871	-0.482355	-0.146919	22211.3712
-429.682881	-79.622413	-249.296237	-180.42976	1.043571	0.616043	22232.73415
-444.942136	-97.933519	-258.45179	-220.866785	0.280608	-0.146919	22212.89712
-436.549546	-103.274258	-232.511057	-200.266791	1.043571	-0.146919	22219.76379
-435.02362	-129.214991	-208.859212	-201.792716	-1.245317	-1.672845	22225.10453
-415.186589	-139.133507	-203.518473	-223.918636	0.280608	-0.909882	22213.66009
-408.319925	-139.133507	-196.651808	-224.681598	1.043571	-0.909882	22243.41563
-409.082887	-162.785352	-212.674025	-243.755667	3.332459	0.616043	22248.75637
-384.66808	-171.940904	-199.703659	-265.881586	3.332459	2.141969	22233.49712
-404.505111	-183.385345	-182.918479	-233.074188	1.043571	-0.909882	22224.34156
-367.8829	-201.696451	-151.637007	-266.644549	-1.245317	-0.909882	22234.26008
-382.379192	-210.089041	-192.074032	-313.948239	1.806534	-0.146919	22101.50456
-388.482893	-257.392731	-189.022181	-329.207493	0.280608	-0.146919	22212.13416
-368.645862	-236.029774	-121.118497	-294.87417	-1.245317	-0.909882	22225.10453
-354.912533	-250.526066	-128.748124	-301.740835	-0.482355	-0.146919	22230.44527
-342.705129	-257.392731	-123.407385	-314.711201	-1.245317	-0.909882	22210.60823
-345.75698	-265.022358	-108.148131	-325.39268	-1.245317	-0.909882	22215.94897
-328.9718	-279.51865	-100.518503	-329.970456	-0.482355	0.616043	22212.89712
-335.838465	-290.963091	-95.177764	-349.044524	-0.482355	0.616043	22194.58602
-309.897731	-307.748272	-75.340733	-349.807487	-2.00828	-0.909882	22202.97861
-289.297738	-334.451967	-49.4	-374.985258	-2.00828	-0.146919	22219.00082
-267.934781	-342.844557	-32.61482	-377.274146	0.280608	-0.146919	22212.89712
-269.460706	-336.740856	-45.585186	-382.614885	1.806534	0.616043	22223.5786
-268.697744	-338.266781	-39.481484	-414.65932	-1.245317	-0.909882	22230.44527
-245.045899	-348.185297	-7.437049	-366.592667	0.280608	-0.146919	22216.71194
-247.334787	-348.185297	8.585168	-377.274146	-1.245317	-1.672845	22219.76379
-221.394054	-376.414918	7.822206	-389.48155	-0.482355	-0.909882	22228.91934
-212.238501	-376.414918	-1.333347	-378.037108	1.043571	0.616043	22244.94156
-223.682942	-403.118614	-2.09631	-436.022276	-0.482355	-0.146919	22125.91937
-181.719992	-387.096396	45.970342	-400.163028	1.806534	0.616043	22236.54897
-174.090364	-406.933427	71.911075	-395.585251	1.806534	0.616043	22240.36378
-170.275551	-408.459353	87.933293	-400.163028	-0.482355	-0.146919	22221.28971
-141.282967	-403.118614	113.111063	-407.792655	1.806534	-0.909882	22222.81564
-128.3126	-430.585272	132.185132	-405.503767	1.043571	-0.146919	22228.91934
-107.712606	-433.637123	132.948094	-385.666736	0.280608	-1.672845	22216.71194
-110.764457	-431.348235	152.022163	-387.955624	-1.245317	0.616043	22228.15638
-91.690389	-438.2149	152.022163	-407.792655	-1.245317	-0.146919	22229.6823
-80.245948	-451.185266	132.185132	-394.822289	-1.245317	-0.146919	22194.58602
-61.934842	-473.311185	164.992529	-403.977842	-1.245317	0.616043	22209.84527
-34.468183	-483.992664	154.311051	-411.607469	-4.297168	-0.909882	22202.97861
-35.994109	-480.940813	193.222151	-400.163028	-1.245317	-0.146919	22201.45268
-14.631152	-485.518589	206.95548	-386.429699	-1.245317	-0.909882	22212.89712
8.25773	-473.311185	193.985113	-365.829705	-0.482355	-0.909882	22206.79342
-23.786705	-455.00008	239.762878	-381.088959	-0.482355	-0.146919	22202.97861
41.82809	-469.496372	173.385119	-423.05191	0.280608	-0.146919	22221.28971
46.405867	-476.363036	258.836946	-363.540816	0.280608	-0.146919	22157.96381
63.191047	-483.229701	293.170269	-361.251928	1.043571	-0.146919	22190.7712
68.531786	-467.970446	294.696195	-365.829705	0.280608	-1.672845	22230.44527
82.265115	-457.288968	312.244338	-351.333413	-0.482355	-0.909882	22247.99341
115.835476	-461.866744	295.459157	-364.303779	0.280608	-0.146919	22192.29713
97.52437	-473.311185	299.273971	-362.014891	-0.482355	-0.909882	22203.74157
131.857693	-471.78526	298.511008	-367.35563	0.280608	-0.909882	22233.49712
136.43547	-482.466738	328.266555	-348.281562	-0.482355	-0.909882	22218.23786
128.805842	-494.674142	333.607294	-337.600083	-0.482355	-0.146919	22196.11194
166.191016	-469.496372	338.948033	-346.755636	-1.245317	-0.909882	22222.81564
168.479905	-461.866744	350.392474	-336.837121	0.280608	-0.146919	22230.44527
185.265085	-454.237117	349.629512	-321.577866	-1.245317	-0.146919	22195.34898
199.761377	-455.00008	355.733214	-304.792686	-2.771243	-0.146919	22209.84527
211.205818	-441.266751	358.785064	-285.718617	-2.771243	-0.146919	22209.84527
238.672476	-420.666757	354.970251	-302.503798	0.280608	1.379006	22195.34898
248.590992	-422.955645	344.288772	-323.866754	-2.00828	-0.146919	22196.87491
242.48729	-409.985278	378.622096	-289.533431	0.280608	-0.146919	22219.00082
256.983582	-422.955645	358.022102	-325.39268	-0.482355	-0.909882	22108.37123
269.190986	-419.140831	393.118388	-301.740835	1.043571	-0.146919	22183.90454
290.553942	-406.933427	379.385058	-261.30381	1.043571	0.616043	22231.97119
305.050234	-400.066763	392.355425	-241.466779	-1.245317	-1.672845	22199.16379
295.894682	-385.570471	406.851717	-252.148257	1.806534	0.616043	22202.97861
298.18357	-368.022328	415.244307	-214.00012	0.280608	-0.146919	22200.68972
321.835415	-358.103812	434.318375	-214.00012	1.806534	-0.146919	22218.23786
333.279856	-335.977893	409.140605	-198.740865	3.332459	-0.146919	22226.63045
359.983552	-347.422334	423.636897	-194.926052	1.043571	-0.909882	22216.71194
357.694663	-326.059377	435.844301	-178.140871	0.280608	-0.146919	22213.66009
356.168738	-310.800123	426.688748	-154.489027	1.043571	-0.146919	22200.68972
373.716881	-306.222346	432.029487	-139.229772	-0.482355	1.379006	22186.95639
378.294657	-297.829756	435.081338	-149.91125	1.043571	-0.146919	22211.3712
398.894651	-278.755688	425.925785	-135.414958	0.280608	-0.146919	22204.50453
392.790949	-272.651986	413.718382	-132.363107	1.043571	-0.146919	22215.18601
400.420577	-255.103843	435.081338	-108.711262	-2.00828	-0.909882	22203.74157
394.316875	-255.866805	449.57763	-113.289039	-2.00828	0.616043	22183.90454
402.709465	-244.422364	428.977636	-108.711262	-3.534206	-0.146919	22103.79345
423.309459	-240.607551	453.392444	-90.400157	-2.771243	-0.146919	22172.4601
410.339092	-208.563116	425.162823	-93.452008	-1.245317	-0.146919	22199.16379
433.227974	-196.355712	402.27394	-59.118684	-1.245317	-0.909882	22206.79342
446.198341	-161.259426	414.481344	-79.718678	0.280608	-0.909882	22206.03046
409.576129	-179.570532	383.199872	-62.170535	1.043571	-0.909882	22167.11936
453.827968	-146.763134	390.829499	-12.577957	1.043571	0.616043	22211.3712
438.568713	-143.711283	408.377642	-24.785361	-2.00828	-1.672845	22214.42305
450.776117	-115.481662	409.903568	15.651664	-2.771243	-1.672845	22184.6675
443.14649	-94.118705	403.799866	33.962769	1.043571	0.616043	22221.28971
441.620564	-85.726115	389.303574	29.384993	1.043571	-0.909882	22246.46748
427.124272	-69.703898	367.940617	45.407211	1.043571	-0.909882	22228.91934
433.990937	-43.000202	406.851717	47.696099	1.806534	-0.146919	22230.44527
446.198341	-51.392792	382.436909	95.762751	2.569496	0.616043	22241.12674
430.939086	-29.266873	359.548027	99.577565	1.806534	-0.146919	22230.44527
440.094639	-23.163171	311.481375	116.362745	-1.245317	-0.909882	22214.42305
428.650198	-2.563177	361.073953	129.333112	-2.771243	-0.909882	22224.34156
427.887235	7.355339	338.948033	116.362745	1.806534	1.379006	22228.91934
424.072421	35.58496	321.39989	152.221994	-1.245317	-0.909882	22175.51195
421.02057	35.58496	331.318406	153.747919	-3.534206	-0.909882	22210.60823
407.287241	48.555327	308.429524	171.296062	-3.534206	-0.909882	22212.89712
401.183539	73.733097	332.081369	174.347913	-2.00828	-0.146919	22199.16379
395.079837	90.518277	292.407306	183.503466	-2.00828	-0.909882	22203.74157
392.027986	87.466426	290.118418	177.399764	0.280608	0.616043	22215.18601
385.924285	101.962718	313.770263	194.184944	-1.245317	-0.146919	22210.60823
385.161322	114.933085	284.014716	203.340497	0.280608	-0.909882	22223.5786
395.8428	124.8516	238.236952	217.836789	0.280608	-0.146919	22231.20823
379.820583	151.555296	238.236952	199.525683	0.280608	-0.146919	22214.42305
365.324291	166.051588	227.555474	220.125677	1.806534	0.616043	22221.28971
372.953918	175.207141	245.866579	246.829373	1.043571	-1.672845	22246.46748
366.850216	185.888619	233.659176	252.933075	2.569496	-0.146919	22241.12674
374.479844	202.673799	231.370287	251.407149	-0.482355	-0.909882	22234.26008
361.509477	221.747868	161.177716	255.984926	1.806534	-0.146919	22230.44527
350.827999	224.799719	189.407337	293.3701	3.332459	1.379006	22235.786
333.279856	235.481197	156.599939	274.296032	-1.245317	-0.146919	22212.13416
344.724297	252.266377	163.466604	284.214547	-1.245317	-0.146919	22183.14158
329.465042	256.844154	137.525871	298.710839	-0.482355	-0.909882	22227.39341
308.102085	267.525632	146.681424	307.866392	1.043571	-0.146919	22219.00082
326.413191	258.370079	116.162914	283.451584	0.280608	0.616043	22225.86749
301.998383	291.177477	96.325883	285.740473	-1.245317	-0.909882	22227.39341
289.028017	292.703402	94.799958	327.703423	-2.771243	-0.909882	22194.58602
293.605793	319.407098	68.096262	314.733057	-2.00828	-0.146919	22208.31935
288.265054	301.858955	30.711088	340.67379	-1.245317	0.616043	22198.40083
260.035433	337.718204	5.533317	329.992311	-1.245317	-0.146919	22196.87491
268.428023	354.503384	28.422199	326.177498	-2.00828	-1.672845	22219.00082
260.798396	351.451533	16.214796	323.888609	-0.482355	-0.909882	22231.20823
254.694694	372.051527	6.29628	346.777492	0.280608	-0.146919	22215.94897
242.48729	371.288564	-11.251863	346.014529	-1.245317	-0.909882	22222.05268
213.494706	382.733005	-25.748155	350.592305	0.280608	-0.909882	22230.44527
202.050265	387.310782	-53.977776	348.303417	1.806534	0.616043	22216.71194
211.968781	402.570036	-48.637037	380.347852	3.332459	-0.146919	22244.17859
195.946563	407.910776	-68.474068	373.481187	1.043571	0.616043	22248.75637
173.820644	415.540403	-60.844441	383.399703	1.043571	-0.146919	22138.88974
147.879911	409.436701	-79.155547	400.947846	-0.482355	-0.909882	22229.6823
146.353985	421.644105	-114.251832	387.214517	3.332459	-0.146919	22238.07489
133.383619	420.881142	-134.851826	377.296001	-1.245317	-0.909882	22225.10453
115.072513	428.51077	-142.481454	376.533038	-0.482355	-0.909882	22213.66009
115.835476	435.377434	-135.614789	393.318219	-0.482355	-0.146919	22227.39341
99.813258	436.90336	-143.244416	387.977479	1.806534	0.616043	22231.97119
83.791041	444.532987	-185.207367	351.355268	-1.245317	-0.146919	22214.42305
73.872525	432.325583	-152.399969	375.007113	1.043571	0.616043	22211.3712
65.479935	436.140397	-163.081448	375.007113	-1.245317	-0.146919	22214.42305
43.354016	437.666322	-160.792559	387.977479	-2.00828	-0.909882	22199.92676
41.82809	427.747807	-165.370336	369.666374	-1.245317	-0.146919	22209.08231
28.857724	424.695956	-201.992547	368.140448	-1.245317	-0.146919	22220.52675
31.909575	439.955211	-201.229584	392.555256	-1.245317	-0.909882	22209.08231
15.887357	436.140397	-211.911063	381.873777	0.280608	-0.909882	22189.24528
9.020693	430.799658	-227.170317	371.192299	1.043571	-0.146919	22227.39341
8.25773	429.273732	-251.585125	357.45897	0.280608	-0.146919	22207.55638
-3.949674	441.481136	-300.41474	362.799709	1.043571	-0.146919	22119.05271
-24.549668	433.088546	-252.348088	339.147864	1.043571	-0.146919	22220.52675
-32.179295	426.984844	-251.585125	378.821927	1.806534	0.616043	22235.02304
-45.149662	426.221881	-241.666609	375.770076	1.043571	0.616043	395.97766
-46.675587	422.407068	-278.288821	355.170082	-1.245317	-0.909882	15.259255
-59.645954	423.17003	-252.348088	355.933044	1.043571	-0.909882	12.207404
-97.031128	418.592254	-308.044368	373.481187	-0.482355	-0.146919	11.444441
-90.164463	413.251515	-280.577709	359.747858	-1.245317	-1.672845	10.681478
-106.186681	404.858925	-294.311038	367.377485	-1.245317	-1.672845	9.155553
-106.949643	397.229297	-311.096219	370.429336	1.043571	1.379006	10.681478
-119.92001	400.281148	-337.036952	336.096013	-0.482355	-0.146919	9.155553
-150.438519	403.332999	-337.799914	336.096013	0.280608	-0.146919	7.629627
-146.623706	388.836707	-331.696212	346.014529	-2.00828	-0.146919	10.681478
-166.460737	386.547819	-333.985101	338.384901	-2.00828	-1.672845	8.39259
-174.853327	381.20708	-360.688796	318.54787	-1.245317	-0.909882	7.629627
-185.534805	381.20708	-337.799914	317.021945	-0.482355	-0.146919	9.918516
-187.823694	383.495968	-345.429542	313.970094	0.280608	-0.146919	8499.404889
-207.660725	381.970043	-376.711014	264.377516	-1.245317	-0.146919	21898.55648
-206.897762	362.895974	-337.799914	288.792324	0.280608	-0.146919	21867.275
-227.497756	370.525602	-361.451759	281.162696	-0.482355	-0.909882	22201.45268
-232.075532	350.68857	-350.007318	278.873808	1.043571	0.616043	22206.03046
-228.260719	365.947825	-370.607312	237.67382	-0.482355	-1.672845	22162.54158
-248.860713	351.451533	-404.177672	194.184944	3.332459	-0.146919	22211.3712
-254.201452	348.399682	-388.918418	232.333081	1.043571	0.616043	22231.97119
-272.512557	344.584868	-364.50361	227.755305	1.806534	0.616043	22212.13416
-279.379222	327.036726	-358.399908	210.207162	3.332459	0.616043	22219.00082
-292.349589	315.592284	-394.259157	208.681236	-0.482355	-0.146919	22219.76379
-306.082918	304.147843	-368.318424	193.421981	1.806534	1.379006	22199.16379
-293.112551	290.414514	-394.259157	181.97754	-2.00828	-0.909882	22180.08972
-309.897731	292.703402	-366.029536	191.896056	-0.482355	-0.909882	22209.84527
-332.786614	278.20711	-397.311008	177.399764	-1.245317	-0.909882	22207.55638
-349.571794	244.63675	-375.185088	155.273845	-2.00828	-0.909882	22172.4601
-353.386607	243.110824	-396.548045	120.940521	-2.00828	-0.146919	22193.82305
-345.75698	235.481197	-412.570263	102.629416	-3.534206	-0.909882	22196.11194
-367.8829	209.540464	-376.711014	98.051639	-2.00828	-0.909882	21971.03794
-370.93475	206.488613	-393.496194	74.399795	-2.00828	0.616043	22212.13416
-357.201421	205.72565	-390.444343	71.347944	-1.245317	-0.146919	22211.3712
-377.038452	203.436762	-405.703598	72.873869	1.806534	-0.146919	22203.74157
-381.616229	185.888619	-401.125821	52.273875	-0.482355	-0.146919	22173.98602
-385.431042	174.444178	-418.673964	27.859068	3.332459	0.616043	22202.97861
-390.771782	152.318259	-370.607312	55.325726	0.280608	-0.146919	22199.92676
-406.031036	143.925669	-385.866567	14.888701	1.043571	0.616043	22186.95639
-409.082887	147.740482	-380.525828	-23.259436	2.569496	0.616043	22206.79342
-414.423626	133.24419	-349.244355	-4.94833	0.280608	-0.146919	22216.71194
-417.475477	117.984936	-360.688796	17.940552	1.043571	-0.909882	22238.07489
-422.053254	110.355308	-344.666579	1.918335	0.280608	-0.909882	22235.786
-425.105105	95.859016	-359.925834	-14.103883	0.280608	-0.909882	22232.73415
-427.393993	79.836799	-359.162871	-34.703877	-0.482355	0.616043	22222.05268
-437.312509	69.15532	-343.140653	-29.363138	-0.482355	-0.146919	22227.39341
-441.890285	54.659028	-312.622144	-33.177951	-2.00828	-1.672845	22222.05268
-450.282875	49.318289	-329.407324	-43.85943	0.280608	-0.909882	22219.00082
-472.408794	28.718295	-323.303622	-78.955716	-0.482355	-1.672845	22085.48235
-466.305093	14.984966	-312.622144	-86.585343	-0.482355	-0.909882	22223.5786
-452.571763	4.303488	-308.80733	-98.029784	-2.771243	-0.146919	22199.92676
-456.386577	-18.585394	-308.044368	-109.474225	-2.771243	-0.146919	22208.31935
-447.993987	-14.770581	-307.281405	-117.866815	-1.245317	-0.146919	22206.03046
-458.675465	-26.977984	-291.259187	-116.34089	-0.482355	-0.146919	22202.21564
-434.260658	-43.763165	-285.918448	-156.777915	2.569496	0.616043	22222.05268
-458.675465	-67.415009	-273.711044	-142.281623	-1.245317	-0.909882	22231.20823
-439.601397	-66.652047	-262.266603	-173.563095	1.806534	0.616043	22219.76379
-431.971769	-72.755749	-240.140684	-186.533461	0.280608	-0.909882	22220.52675
-441.890285	-91.066854	-236.32587	-207.133455	-0.482355	-0.909882	22228.91934
-443.41621	-106.326109	-243.955498	-222.39271	0.280608	-0.146919	22209.08231
-414.423626	-106.326109	-209.622175	-204.081604	1.043571	-0.909882	22244.17859
-415.949552	-126.16314	-215.725876	-245.281592	1.043571	-0.909882	22246.46748
-423.579179	-138.370544	-183.681441	-221.629747	1.806534	-0.146919	22222.05268
-412.134738	-172.703867	-172.237	-237.651965	-0.482355	-1.672845	22231.20823
-396.112521	-163.548314	-190.548106	-242.992704	-1.245317	-0.909882	22235.786
-374.749564	-194.066824	-200.466622	-247.57048	-2.00828	-0.909882	22081.66753
-386.194005	-200.170526	-187.496255	-255.963071	1.043571	-0.146919	22215.18601
-386.956968	-210.852004	-166.133299	-286.48158	-0.482355	0.616043	22228.15638
-377.801415	-232.977923	-137.903677	-281.903804	-1.245317	-0.909882	22225.10453
-367.119937	-236.792737	-149.348118	-304.792686	-1.245317	-0.146919	22212.13416
-357.201421	-249.763104	-140.955528	-326.155642	-2.00828	-0.909882	22207.55638
-362.54216	-261.207545	-116.540721	-350.57045	0.280608	1.379006	22212.13416
-349.571794	-258.155694	-163.081448	-332.259344	-2.00828	-0.146919	22194.58602
-335.075502	-284.096427	-97.466652	-322.340829	-0.482355	-0.909882	22209.08231
-334.312539	-285.622352	-71.525919	-352.096375	1.043571	-0.146919	22221.28971
-301.505141	-299.355681	-69.237031	-338.363046	-0.482355	-0.146919	22214.42305
-312.949582	-305.459383	-53.214813	-333.78527	1.043571	0.616043	22225.86749
-295.401439	-314.614936	-44.059261	-356.674152	0.280608	-1.672845	22231.20823
-276.327371	-319.192713	-25.748155	-366.592667	-1.245317	-0.909882	22214.42305
-267.171818	-331.400116	-31.088894	-388.718587	-2.00828	-0.909882	22221.28971
-248.09775	-336.740856	-15.066677	-365.829705	-2.00828	-1.672845	22240.36378
-238.942197	-342.844557	-21.933341	-373.459332	3.332459	0.616043	22235.786
-246.571824	-352.763073	-42.533335	-474.170413	2.569496	-0.909882	22122.10456
-225.208868	-383.281583	14.68887	-373.459332	-0.482355	-0.146919	22229.6823
-221.394054	-384.044545	17.740721	-394.059326	2.569496	1.379006	22230.44527
-206.897762	-408.459353	38.340715	-395.585251	1.806534	0.616043	22222.05268
-196.216284	-426.770459	58.940709	-436.022276	-1.245317	-0.909882	22225.10453
-159.594072	-411.511204	87.17033	-397.87414	0.280608	0.616043	22222.05268
-149.675557	-417.614906	94.799958	-400.925991	0.280608	0.616043	22220.52675
-145.09778	-429.822309	103.95551	-414.65932	-2.00828	-0.909882	22228.15638
-122.208898	-429.059347	136.762908	-395.585251	-1.245317	-0.909882	22228.91934
-119.157047	-435.926011	130.659206	-383.377848	-0.482355	-0.146919	22199.16379
-104.660755	-451.948229	108.533287	-446.703755	-1.245317	-0.146919	22211.3712
-78.720022	-448.133415	142.86661	-409.318581	-1.245317	-0.146919	22209.08231
-61.934842	-455.00008	158.125865	-403.977842	-2.00828	-0.909882	22203.74157
-48.964475	-458.051931	178.725859	-412.370432	0.280608	0.616043	22223.5786
-53.542252	-459.577856	152.785126	-396.348214	1.043571	0.616043	22214.42305
-29.127444	-471.78526	213.059182	-386.429699	1.806534	0.616043	22210.60823
-0.897823	-473.311185	197.799927	-389.48155	-0.482355	-1.672845	22222.05268
10.546618	-479.414887	206.95548	-386.429699	1.806534	0.616043	22022.15644
38.776239	-477.125999	251.970281	-407.792655	-2.771243	-1.672845	22183.90454
41.065127	-474.074148	240.52584	-372.696369	-0.482355	-0.909882	22241.12674
58.61327	-492.385254	280.199903	-378.800071	-0.482355	-0.909882	22244.17859
51.746606	-475.600074	245.866579	-396.348214	3.332459	-0.146919	22192.29713
81.502153	-467.970446	287.82953	-365.066742	1.806534	0.616043	22220.52675
96.761407	-471.78526	293.170269	-352.859338	1.043571	-0.146919	22234.26008
90.657705	-483.229701	297.748046	-362.777854	0.280608	-0.909882	22202.21564
99.050295	-490.096366	291.644344	-374.222295	-1.245317	-1.672845	22206.79342
136.43547	-482.466738	312.244338	-348.281562	-0.482355	-0.146919	22225.10453
139.487321	-470.259335	333.607294	-340.651934	-1.245317	-1.672845	22224.34156
161.61324	-467.970446	341.236922	-329.970456	-2.00828	-0.909882	22196.87491
155.509538	-471.022297	332.844331	-347.518599	-0.482355	-0.146919	22205.2675
183.739159	-470.259335	355.733214	-341.414897	-1.245317	-0.146919	22208.31935
181.450271	-442.029713	314.533226	-362.777854	-2.00828	-0.146919	22180.85269
208.91693	-451.948229	314.533226	-312.422313	-1.245317	-0.909882	22210.60823
219.598408	-438.2149	364.125804	-299.451947	-2.771243	-2.435808	22219.00082
236.383588	-428.296384	366.414692	-301.740835	1.043571	0.616043	22157.96381
230.279886	-400.829725	396.170239	-284.955655	-1.245317	-0.909882	22190.7712
250.87988	-406.933427	402.27394	-278.08899	1.043571	-0.146919	22233.49712
256.220619	-399.3038	393.88135	-272.748251	-2.00828	-1.672845	22196.11194
273.768762	-390.148247	398.459127	-271.985288	-1.245317	-0.146919	22180.08972
294.368756	-380.992694	398.459127	-250.622331	1.806534	-0.146919	22212.13416
310.390974	-378.703806	407.61468	-260.540847	1.806534	0.616043	22206.03046
318.020601	-364.970477	424.39986	-265.118623	1.806534	-0.146919	22219.76379
327.939117	-361.918626	416.00727	-229.259375	1.806534	-0.146919	22227.39341
337.094669	-341.318632	438.896152	-202.555679	0.280608	-0.146919	22214.42305
344.724297	-356.577887	421.348009	-184.244573	-1.245317	-0.909882	22205.2675
353.116887	-332.926042	421.348009	-169.748281	-0.482355	0.616043	22193.82305
358.457626	-323.007526	422.873934	-175.851983	-4.297168	-1.672845	22204.50453
377.531694	-320.718638	425.162823	-160.592728	-0.482355	-0.146919	22205.2675
385.161322	-303.170495	443.473928	-143.044585	0.280608	-0.909882	22194.58602
377.531694	-304.696421	435.844301	-156.777915	-0.482355	-0.909882	22202.97861
395.8428	-284.096427	411.429493	-150.674213	-2.771243	-1.672845	22181.61565
404.23539	-286.385315	383.962835	-175.08902	-2.771243	-0.909882	22041.23051
390.502061	-249.763104	376.333207	-120.918666	0.280608	1.379006	22177.03787
412.62798	-242.896439	416.770232	-111.000151	-1.245317	-1.672845	22202.97861
414.153906	-226.111259	440.422077	-89.637194	-1.245317	-1.672845	22215.18601
430.176123	-211.614967	415.244307	-84.296455	1.043571	0.616043	22214.42305
421.783533	-192.540898	428.214674	-80.481641	0.280608	-0.909882	22186.95639
414.916869	-186.437196	444.999854	-74.377939	-0.482355	-0.909882	22212.13416
437.805751	-160.496463	406.088754	-42.333504	1.806534	0.616043	22217.4749
438.568713	-162.022389	401.510978	-30.1261	-1.245317	0.616043	22175.51195
443.909453	-126.926103	419.822083	-5.711293	-0.482355	-1.672845	22208.31935
446.198341	-115.481662	420.585046	11.073887	0.280608	-0.146919	22243.41563
443.14649	-125.400177	393.118388	-10.289069	0.280608	-0.909882	22223.5786
445.435378	-97.933519	361.836915	14.888701	2.569496	-0.146919	22233.49712
440.857602	-90.303892	411.429493	49.222024	1.043571	-0.146919	22238.07489
430.939086	-88.777966	406.851717	46.170173	-0.482355	-0.146919	22216.71194
429.413161	-74.281674	387.777648	79.740534	-1.245317	-0.909882	22217.4749
433.227974	-53.68168	344.288772	103.392379	-0.482355	-0.146919	22229.6823
443.14649	-16.296506	337.422108	104.155341	-0.482355	-0.909882	22222.81564
431.702049	-10.192804	328.266555	123.992372	1.043571	0.616043	22191.53417
417.96872	3.540525	348.866549	130.096074	-2.771243	-0.146919	22207.55638
398.131688	12.696078	355.733214	133.910888	-2.00828	-0.146919	22206.03046
421.02057	26.429407	361.836915	159.851621	-1.245317	-0.146919	22196.11194
427.124272	41.688662	322.925816	149.933105	-1.245317	0.616043	22211.3712
415.679831	50.081252	319.111002	159.851621	-2.00828	-0.146919	22216.71194
408.813167	73.733097	319.111002	179.688652	-2.00828	-0.909882	22215.18601
393.553912	100.436793	334.370257	175.110876	0.280608	-1.672845	22226.63045
385.161322	96.621979	276.385089	175.873839	-2.771243	-1.672845	22218.23786
393.553912	107.303457	300.036934	200.288646	-1.245317	-1.672845	22204.50453
389.739098	129.429377	288.592493	208.681236	1.043571	-0.146919	22219.00082
385.924285	153.081222	266.466573	237.67382	3.332459	0.616043	22252.57118
372.190955	155.37011	283.251754	232.333081	-0.482355	-0.909882	22231.20823
375.242806	146.97752	274.859163	244.540485	2.569496	0.616043	22231.20823
381.346508	191.992321	258.073983	263.614553	2.569496	-0.146919	22235.02304
363.035402	201.147874	199.325852	214.784938	1.043571	-0.909882	22226.63045
352.353924	201.147874	211.533256	259.036777	0.280608	-0.146919	22222.81564
340.909483	222.510831	176.43697	262.088628	-0.482355	-0.146919	22186.95639
347.776148	214.881203	186.355486	292.607137	-1.245317	-0.909882	22219.00082
336.331707	235.481197	180.251784	288.029361	1.043571	-0.146919	22221.28971
318.020601	242.347862	159.65179	295.658988	-0.482355	-0.146919	22225.86749
311.916899	257.607116	129.133281	291.081212	-0.482355	-0.146919	22222.81564
297.420607	268.288595	101.666622	294.896025	-2.00828	-1.672845	22198.40083
298.946533	278.20711	78.014777	266.666404	-3.534206	-1.672845	22206.79342
306.57616	317.881173	63.518485	266.666404	-1.245317	-0.146919	22196.11194
300.472458	308.72562	-15.829639	250.644187	-0.482355	0.616043	22203.74157
289.028017	314.066359	61.229597	313.970094	1.043571	-0.909882	22226.63045
269.953949	342.29598	56.651821	335.333051	-0.482355	-1.672845	22231.97119
270.716911	347.636719	46.733305	349.06638	1.043571	-0.146919	22217.4749
273.005799	337.718204	45.20738	349.06638	-1.245317	-0.909882	22225.86749
257.746545	373.577452	31.47405	339.910827	0.280608	-0.909882	22230.44527
246.302104	367.473751	7.059243	353.644156	1.043571	-0.146919	22215.18601
237.146551	381.20708	7.059243	370.429336	1.043571	-0.146919	22246.46748
220.361371	395.703372	-23.459267	376.533038	1.806534	-0.146919	22249.51933
219.598408	404.095962	-68.474068	324.651572	2.569496	0.616043	22088.5342
200.524339	404.858925	-78.392584	394.081181	0.280608	-0.146919	22233.49712
181.450271	405.621887	-93.651839	389.503405	1.806534	-0.146919	22236.54897
166.191016	394.177446	-71.525919	378.058964	-1.245317	-0.909882	22212.89712
137.961395	413.251515	-121.88146	363.562672	-1.245317	-0.909882	22218.23786
120.413252	431.56262	-119.592572	362.799709	-2.771243	-0.909882	22227.39341
132.620656	417.829291	-137.140715	370.429336	1.806534	-0.146919	22223.5786
118.887327	430.036695	-160.792559	375.770076	2.569496	2.141969	22222.81564
101.339184	425.458919	-133.325901	384.925628	0.280608	-0.909882	22207.55638
93.709556	432.325583	-150.874044	382.63674	-1.245317	-0.146919	22209.84527
84.554003	443.770024	-163.081448	337.621939	-2.00828	-0.909882	22193.06009
72.3466	455.977428	-211.1481	341.436752	1.043571	0.616043	22215.94897
48.694755	449.873726	-182.155516	365.85156	-3.534206	-0.146919	22219.76379
54.798457	434.614471	-187.496255	378.058964	-0.482355	-0.909882	22212.13416
37.250314	433.088546	-179.103665	384.162666	-0.482355	-0.909882	22217.4749
30.383649	436.140397	-195.125883	397.133032	-1.245317	-0.909882	22227.39341
12.835506	443.770024	-192.836994	382.63674	1.043571	-0.909882	22211.3712
2.916991	432.325583	-225.644392	365.85156	-0.482355	-0.909882	22134.31196
2.916991	452.162614	-231.748094	373.481187	1.806534	-0.146919	22240.36378
1.391065	439.955211	-224.118467	368.140448	1.806534	-0.146919	22234.26008
-3.186711	440.718173	-264.555492	362.799709	1.043571	-0.146919	22199.16379
-48.964475	446.821875	-275.999933	341.436752	2.569496	1.379006	6812.494278
-26.838556	424.695956	-253.874013	353.644156	0.280608	-0.146919	19504.37941
-56.594103	427.747807	-277.525858	355.170082	-0.482355	-1.672845	67.140721
-54.305215	415.540403	-285.155485	384.925628	-0.482355	-0.146919	12.207404
-74.142246	417.066328	-279.814746	387.977479	-0.482355	-0.146919	12.970367
-100.845942	417.066328	-301.940666	377.296001	1.043571	-0.146919	10.681478
-96.268165	404.858925	-304.229554	360.510821	-0.482355	-0.146919	8.39259
-111.52742	408.673738	-324.829548	362.799709	-2.771243	-1.672845	10.681478
-120.682973	392.651521	-325.592511	358.984895	-2.771243	-0.146919	9.918516
-122.971861	391.888558	-343.140653	329.992311	-4.297168	-0.909882	8.39259
-137.468153	396.466335	-330.93325	317.021945	-1.245317	-0.146919	11.444441
-155.779259	392.651521	-339.32584	291.844175	-1.245317	-0.909882	8.39259
-168.749625	388.073744	-379.762865	294.896025	0.280608	-0.146919	9.155553
-168.749625	381.970043	-337.799914	313.970094	-1.245317	-0.146919	10.681478
-184.771843	378.918192	-347.71843	302.525653	-0.482355	-0.146919	9.155553
-186.297768	372.81449	-341.614728	294.896025	0.280608	-0.146919	21248.51222
-213.764427	374.340415	-362.977685	301.76269	-2.00828	-1.672845	22176.27491
-210.712576	368.999676	-345.429542	280.399733	0.280608	0.616043	22170.17121
-222.157017	368.999676	-349.244355	262.088628	-0.482355	-0.909882	22202.21564
-238.179234	350.68857	-354.585095	260.562702	1.806534	-0.146919	22221.28971
-232.838495	352.214496	-383.577679	248.355299	1.806534	0.616043	22208.31935
-256.49034	346.873757	-394.259157	236.147895	-2.00828	-0.909882	22215.18601
-280.142185	336.955241	-369.081387	203.340497	0.280608	-0.909882	22211.3712
-283.194036	336.192278	-375.948051	207.918273	-0.482355	-0.146919	22185.43046
-285.482924	320.170061	-381.28879	201.051609	1.806534	0.616043	22210.60823
-290.823663	307.199694	-382.051753	197.999758	0.280608	-0.909882	22217.4749
-293.875514	304.910806	-373.659163	203.340497	1.806534	0.616043	22202.21564
-300.742179	286.5997	-389.68138	185.029391	-1.245317	-0.909882	22183.14158
-326.682912	276.681185	-411.8073	182.740503	-2.00828	-0.146919	22192.29713
-345.75698	257.607116	-410.281374	165.19236	1.043571	-0.146919	22178.5638
-343.468092	256.844154	-443.088772	127.807186	-1.245317	-0.909882	21884.82315
-338.890315	258.370079	-407.992486	117.888671	1.043571	-0.146919	22215.18601
-375.512527	226.325644	-428.59248	104.918304	0.280608	-0.909882	22200.68972
-360.253272	199.621948	-414.096188	78.214608	-0.482355	-0.909882	22203.74157
-372.460676	209.540464	-400.362859	85.081273	1.806534	-0.146919	22209.84527
-377.038452	201.910837	-383.577679	55.325726	0.280608	-0.146919	22202.97861
-380.090303	188.177507	-399.599896	81.266459	1.043571	-0.146919	22193.06009
-389.245856	185.125656	-400.362859	66.007204	0.280608	-0.146919	22208.31935
-383.142154	169.103439	-388.155455	54.562763	2.569496	-1.672845	22222.81564
-402.979185	150.792333	-366.029536	36.251658	3.332459	-0.146919	22214.42305
-392.297707	150.029371	-388.918418	10.310925	3.332459	1.379006	22236.54897
-424.342142	131.718265	-390.444343	8.784999	0.280608	-0.146919	22239.60082
-405.268074	103.488644	-368.318424	16.414627	-0.482355	-0.146919	22223.5786
-419.001403	99.67383	-364.50361	-8.000181	-0.482355	-0.146919	22223.5786
-426.63103	98.147904	-353.822132	-12.577957	-0.482355	-0.909882	22228.91934
-425.868068	87.466426	-342.377691	-17.155734	-1.245317	-0.146919	22212.13416
-445.705099	83.651612	-330.170287	-18.681659	1.043571	0.616043	22224.34156
-450.282875	56.947917	-330.170287	-68.274237	-0.482355	-0.146919	22133.549
-475.460645	48.555327	-336.273989	-69.0372	-2.771243	-0.909882	22209.84527
-451.808801	27.19237	-302.703628	-72.852014	-2.00828	0.616043	22202.97861
-449.519912	20.325705	-295.074001	-74.377939	-2.00828	1.379006	22209.84527
-444.942136	17.273854	-293.548076	-82.007567	-1.245317	-1.672845	22196.87491
-454.097689	11.170152	-300.41474	-134.651995	1.043571	0.616043	22203.74157
-460.964353	-9.429841	-308.80733	-130.837182	-0.482355	-0.909882	22224.34156
-460.964353	-32.318724	-314.911032	-136.940884	-0.482355	-0.909882	22223.5786
-443.41621	-34.607612	-274.474007	-136.177921	-1.245317	-0.909882	22217.4749
-431.208807	-47.577978	-259.977715	-144.570511	-0.482355	0.616043	22226.63045
-447.993987	-52.155755	-247.007349	-159.066803	1.043571	0.616043	22226.63045
-438.075471	-69.703898	-237.088833	-158.30384	0.280608	-0.146919	22224.34156
-419.764366	-75.044637	-230.985131	-173.563095	3.332459	1.379006	22247.99341
-434.260658	-97.933519	-229.459206	-203.318642	-0.482355	-1.672845	22245.70452
-419.001403	-111.666848	-224.118467	-206.370493	4.858384	1.379006	22221.28971
-435.786583	-107.852035	-206.570324	-210.185306	1.043571	1.379006	22237.31193
-426.63103	-158.207575	-256.162901	-233.074188	0.280608	-0.146919	22233.49712
-450.282875	-155.918687	-233.274019	-292.585282	-1.245317	-0.909882	21964.93423
-410.608813	-155.918687	-199.703659	-234.600114	-1.245317	-0.146919	22219.00082
-396.875484	-179.570532	-167.659224	-248.333443	1.043571	0.616043	22229.6823
-409.84585	-192.540898	-175.288851	-247.57048	-0.482355	-0.146919	22213.66009
-368.645862	-201.696451	-179.866628	-256.726033	-0.482355	-0.146919	22217.4749
-383.905117	-232.214961	-169.948112	-275.800102	-2.771243	-2.435808	22207.55638
-376.27549	-229.16311	-146.296267	-285.718617	-2.00828	-0.146919	22202.21564
-367.8829	-236.029774	-162.318485	-344.466748	-0.482355	0.616043	22193.82305
-364.068086	-257.392731	-158.503671	-320.05194	-2.771243	-1.672845	22211.3712
-365.594011	-280.281613	-149.348118	-349.807487	1.043571	-0.146919	22218.23786
-348.808831	-276.466799	-127.222199	-339.888972	-0.482355	0.616043	22216.71194
-322.105135	-277.229762	-121.118497	-368.881556	-1.245317	-0.909882	22227.39341
-313.712545	-287.148278	-63.896292	-327.681568	-2.00828	-0.909882	22225.86749
-316.764396	-292.489017	-57.79259	-333.022307	0.280608	-0.146919	22218.23786
-287.771812	-317.666787	-46.348149	-352.096375	-2.771243	-1.672845	22223.5786
-293.112551	-313.089011	-5.911124	-337.600083	1.043571	0.616043	22254.09711
-271.749595	-322.244564	-16.592602	-393.296363	2.569496	0.616043	22237.31193
-266.408855	-328.348265	-49.4	-399.400065	0.280608	-0.146919	22012.23792
-238.942197	-348.948259	-0.570385	-353.622301	0.280608	-0.146919	22235.02304
-242.757011	-347.422334	-4.385198	-365.066742	-0.482355	-0.146919	22223.5786
-225.208868	-372.600104	19.266647	-381.088959	-1.245317	-0.146919	22224.34156
-223.682942	-384.044545	24.607386	-396.348214	-2.00828	-1.672845	22226.63045
-203.082948	-377.940843	31.47405	-398.637102	0.280608	-0.909882	22211.3712
-174.853327	-396.251949	66.570336	-395.585251	0.280608	-0.146919	22222.05268
-179.431103	-402.355651	64.281448	-426.866724	1.043571	1.379006	22230.44527
-170.275551	-411.511204	86.407367	-410.081543	-3.534206	-1.672845	22209.84527
-161.119998	-422.955645	118.451802	-418.474134	-2.00828	-0.909882	22200.68972
-132.127414	-439.740825	107.007361	-416.185245	-0.482355	-0.146919	22210.60823
-131.364451	-432.111198	124.555504	-400.163028	-1.245317	-0.146919	22206.03046
-99.320016	-447.370452	139.051796	-396.348214	-0.482355	-0.146919	22207.55638
-83.297799	-442.029713	131.422169	-410.081543	-0.482355	-0.909882	22223.5786
-88.638538	-444.318601	120.740691	-410.844506	0.280608	-0.146919	22205.2675
-41.334848	-467.207484	150.496237	-424.577835	0.280608	-0.146919	22214.42305
-42.860774	-464.918595	171.859194	-403.214879	1.043571	0.616043	22226.63045
-45.912625	-473.311185	198.56289	-400.925991	1.806534	-0.146919	22077.85272
-16.157078	-466.444521	224.503623	-378.037108	-0.482355	-0.909882	22199.92676
9.783655	-467.207484	244.340654	-357.437115	1.043571	-0.909882	22244.94156
9.020693	-480.940813	259.599909	-365.066742	3.332459	0.616043	22246.46748
40.302165	-475.600074	245.866579	-375.74822	-0.482355	-0.146919	22201.45268
42.591053	-471.78526	260.362871	-370.407481	-0.482355	-0.909882	22218.23786
52.509569	-477.125999	276.385089	-376.511183	0.280608	-0.909882	22230.44527
72.3466	-491.622291	259.599909	-367.35563	-0.482355	0.616043	22187.71935
81.502153	-491.622291	306.903598	-368.118593	-0.482355	-0.909882	22212.13416
86.842892	-477.888962	290.881381	-353.622301	-0.482355	-0.146919	22229.6823
108.205848	-474.837111	306.903598	-360.488966	-1.245317	-0.909882	22211.3712
129.568805	-471.78526	323.688779	-361.251928	-1.245317	-0.909882	22206.79342
121.176215	-474.074148	322.162853	-358.200077	-2.00828	-0.909882	22204.50453
134.146581	-475.600074	326.74063	-355.148226	-2.771243	-0.909882	22199.92676
144.065097	-468.733409	322.925816	-342.940823	-2.771243	-0.146919	22190.00824
179.924346	-463.39267	337.422108	-323.103791	0.280608	-0.909882	22212.13416
184.502122	-468.733409	329.79248	-334.548232	2.569496	-0.146919	22223.5786
187.553973	-446.60749	288.592493	-372.696369	2.569496	-0.909882	21971.8009
197.472489	-433.637123	329.029518	-337.600083	-1.245317	-2.435808	22197.63787
220.361371	-426.007496	380.910984	-285.718617	-1.245317	-1.672845	22226.63045
239.435439	-422.192682	384.725798	-291.059356	0.280608	-0.146919	22206.79342
253.168768	-409.222316	391.592462	-292.585282	-1.245317	0.616043	22201.45268
259.27247	-396.251949	392.355425	-271.985288	1.043571	-0.146919	22222.81564
250.116917	-401.592688	401.510978	-293.348245	2.569496	0.616043	22204.50453
268.428023	-384.807508	357.259139	-273.511213	-0.482355	-0.909882	22215.94897
291.316905	-381.755657	409.903568	-251.385294	-0.482355	-1.672845	22225.10453
305.813197	-366.496402	395.407276	-255.963071	0.280608	0.616043	22203.74157
313.442825	-374.12603	412.955419	-233.074188	-0.482355	-0.909882	22206.79342
321.835415	-368.022328	406.088754	-218.577896	-1.245317	-0.909882	22190.00824
335.568744	-351.237148	425.162823	-197.977903	-1.245317	-0.909882	22198.40083
349.302073	-340.555669	416.770232	-173.563095	-0.482355	-0.909882	22210.60823
359.220589	-326.059377	428.214674	-150.674213	-0.482355	0.616043	22202.97861
354.642812	-321.481601	436.607264	-154.489027	-3.534206	-0.146919	22193.82305
360.746514	-316.140862	425.925785	-147.622362	-2.00828	-0.146919	22187.71935
345.48726	-310.03716	389.303574	-143.044585	-2.00828	-0.146919	22071.74902
398.894651	-290.963091	417.533195	-161.355691	-0.482355	0.616043	22170.93417
386.687247	-270.363097	435.844301	-139.229772	-1.245317	-1.672845	22203.74157
399.657614	-259.681619	430.503562	-120.918666	-0.482355	-0.909882	22215.94897
394.316875	-238.318663	396.933201	-161.355691	1.043571	-0.146919	22200.68972
432.465012	-257.392731	411.429493	-111.763113	0.280608	-0.909882	22184.6675
414.153906	-216.955706	441.948003	-96.503859	-0.482355	-0.146919	22212.13416
421.783533	-204.748302	420.585046	-90.400157	-1.245317	-0.909882	22213.66009
433.227974	-181.85942	428.214674	-62.933498	1.806534	-0.146919	22193.82305
433.990937	-165.837203	441.18504	-47.674243	1.043571	-0.146919	22222.05268
439.331676	-146.763134	412.955419	-29.363138	1.043571	-0.909882	22246.46748
449.250192	-140.659432	408.377642	-1.896479	1.043571	0.616043	22223.5786
446.961304	-133.029805	422.873934	13.362776	0.280608	-0.909882	22231.97119
443.909453	-109.37796	406.851717	23.281291	0.280608	-0.146919	22234.26008
434.7539	-111.666848	396.170239	27.859068	-0.482355	0.616043	22212.13416
446.961304	-84.20019	364.125804	44.644248	-1.245317	-0.909882	22221.28971
437.805751	-80.385376	383.962835	46.933136	-0.482355	-1.672845	22229.6823
438.568713	-52.918717	361.836915	-14.866846	-0.482355	-0.146919	22203.74157
434.7539	-52.155755	371.755431	84.31831	-1.245317	-0.146919	22207.55638
431.702049	-36.133537	348.866549	114.073857	-2.00828	-0.146919	22209.08231
430.176123	-30.029835	346.577661	107.970155	-1.245317	-0.909882	22206.03046
418.731682	-14.007618	313.0073	130.859037	-0.482355	-0.146919	22200.68972
430.939086	4.303488	351.155437	129.333112	-2.00828	-1.672845	22210.60823
421.02057	14.222003	345.814698	157.562733	-1.245317	-0.146919	22217.4749
426.36131	31.007184	334.370257	146.881255	-0.482355	-0.146919	22222.05268
410.339092	40.162736	291.644344	137.725702	-0.482355	-1.672845	22225.10453
388.976136	48.555327	290.118418	148.40718	-0.482355	-0.146919	22221.28971
400.420577	76.021985	279.43694	148.40718	-1.245317	-0.909882	22208.31935
399.657614	96.621979	309.192487	187.31828	-1.245317	-0.146919	22219.76379
396.605763	117.984936	306.140636	206.392348	1.806534	-0.909882	22254.86007
386.687247	136.296041	301.562859	202.577534	-0.482355	-1.672845	22226.63045
366.850216	130.192339	248.91843	223.940491	0.280608	-0.146919	22229.6823
378.294657	135.533079	294.696195	206.392348	1.806534	-0.146919	22240.36378
376.005769	159.947886	264.940648	234.621969	1.043571	-0.146919	22219.00082
359.983552	172.918253	229.081399	230.807156	-0.482355	-0.909882	22203.74157
360.746514	184.362694	222.214735	226.992342	1.043571	-0.146919	22199.92676
348.53911	206.488613	185.592523	255.984926	-1.245317	-0.146919	22211.3712
339.383558	208.777501	189.407337	262.088628	0.280608	-1.672845	22219.76379
351.590961	218.696017	190.933262	260.562702	-1.245317	-1.672845	22226.63045
321.835415	231.666383	165.755492	281.925659	-5.823094	-1.672845	22202.97861
330.990968	240.058974	168.807343	290.318249	-2.771243	-0.146919	22199.16379
324.124303	239.296011	149.733275	274.296032	0.280608	0.616043	22208.31935
297.420607	280.495999	131.422169	286.503435	-1.245317	-0.146919	22208.31935
310.390974	282.784887	88.696256	288.792324	-2.00828	-0.146919	22204.50453
298.18357	293.466365	82.592554	298.710839	0.280608	-0.909882	22228.91934
297.420607	291.94044	84.118479	307.866392	0.280608	-0.146919	22228.91934
279.109501	317.881173	45.20738	327.703423	1.043571	-0.146919	22219.00082
273.768762	336.955241	62.755523	329.229349	1.043571	-0.146919	22228.15638
279.109501	327.036726	18.503684	309.392317	-0.482355	-0.909882	22228.15638
263.850247	349.925608	44.444417	346.777492	1.043571	-0.909882	22212.13416
261.561358	362.895974	39.103678	367.377485	3.332459	-0.146919	22246.46748
267.66506	378.918192	-1.333347	357.45897	0.280608	-0.146919	22247.99341
241.724327	382.733005	28.422199	350.592305	1.806534	-1.672845	22117.52678
219.598408	394.940409	-13.540751	381.873777	0.280608	-0.146919	22235.02304
218.072482	388.073744	-32.61482	368.903411	-0.482355	-0.909882	22231.97119
189.079898	387.310782	-43.296298	368.140448	-1.245317	-0.146919	22211.3712
172.294718	399.518186	-85.259248	387.214517	-0.482355	-0.146919	22220.52675
167.716942	395.703372	-81.444435	378.058964	1.043571	1.379006	22231.97119
166.953979	403.332999	-116.540721	373.481187	-1.245317	-0.909882	22219.76379
146.353985	414.014478	-137.140715	378.058964	0.280608	-0.146919	22222.81564
136.43547	413.251515	-111.962944	381.873777	-2.00828	-0.909882	22208.31935
121.939178	428.51077	-144.770342	372.718225	-2.00828	0.616043	22208.31935
121.176215	425.458919	-165.370336	368.140448	-2.00828	-0.909882	22190.7712
102.865109	411.725589	-158.503671	373.481187	-1.245317	-0.146919	22215.18601
97.52437	423.17003	-144.007379	372.718225	-2.00828	-0.146919	22219.76379
94.472519	433.088546	-156.977746	381.110815	1.806534	0.616043	22209.08231
79.213264	437.666322	-170.711075	352.118231	-2.00828	-1.672845	22215.18601
56.324382	443.007062	-191.311069	361.273784	1.043571	-0.146919	22228.15638
41.065127	430.036695	-211.911063	355.933044	1.043571	-0.146919	22190.7712
32.672537	441.481136	-228.696243	333.044162	1.806534	-0.146919	22156.43788
38.013277	446.821875	-185.97033	399.42192	3.332459	-0.146919	22249.51933
18.176245	443.770024	-192.074032	368.903411	0.280608	-0.146919	22228.91934
18.939208	423.17003	-230.222168	381.110815	1.806534	-0.909882	22206.03046
5.968842	442.244099	-223.355504	376.533038	-0.482355	-1.672845	22220.52675
-18.445966	430.799658	-249.296237	360.510821	1.043571	0.616043	22217.4749
-26.838556	418.592254	-245.481423	381.873777	-2.00828	-0.909882	22212.13416
-37.520034	422.407068	-264.555492	378.821927	-1.245317	-0.909882	22215.18601
-44.386699	425.458919	-253.874013	377.296001	1.806534	1.379006	779.747917
-62.697805	427.747807	-279.051784	371.955262	1.043571	-0.146919	16.022217
-77.194097	420.881142	-284.392523	342.199715	0.280608	-0.146919	13.733329
-83.297799	404.095962	-294.311038	367.377485	-0.482355	0.616043	10.681478
-94.74224	413.251515	-278.288821	375.770076	-1.245317	-0.146919	9.918516
-115.342234	391.125595	-343.903616	386.451554	-2.771243	-0.909882	10.681478
-114.579271	415.540403	-300.41474	365.088597	0.280608	-0.909882	9.155553
-121.445935	388.836707	-324.066585	342.962678	-1.245317	-0.909882	8.39259
-137.468153	392.651521	-337.036952	329.992311	-0.482355	-0.146919	11.444441
-155.016296	402.570036	-365.266573	307.866392	1.043571	-0.146919	9.918516
-155.779259	376.629303	-315.673995	325.414535	-2.00828	-0.146919	8.39259
-177.142215	400.281148	-364.50361	312.444168	-0.482355	-0.909882	10.681478
-187.823694	384.258931	-348.481393	304.814541	-1.245317	-2.435808	8.39259
-193.927395	385.784856	-339.32584	284.214547	2.569496	-0.146919	8.39259
-195.453321	375.103378	-340.088803	286.503435	2.569496	-0.909882	21986.29719
-207.660725	370.525602	-350.007318	281.162696	1.806534	-0.146919	22213.66009
-225.208868	345.347831	-333.222138	273.533069	0.280608	0.616043	22199.16379
-238.942197	360.607086	-369.844349	265.903441	-1.245317	-0.909882	22212.13416
-252.675526	354.503384	-369.081387	260.562702	2.569496	-0.146919	22213.66009
-250.386638	349.162645	-356.11102	249.881224	-1.245317	-0.909882	22182.37861
-264.88293	346.110794	-372.8962	230.807156	-1.245317	-0.146919	22202.21564
-277.853297	325.5108	-369.844349	219.362715	0.280608	-0.146919	22212.89712
-275.564408	342.29598	-391.970269	217.073826	-2.00828	-0.909882	22182.37861
-291.586626	312.540434	-404.940635	199.525683	-0.482355	-0.146919	22196.11194
-302.268104	306.436732	-382.814716	194.184944	-2.771243	-0.909882	22196.87491
-305.319955	298.807104	-380.525828	186.555317	-2.00828	-0.909882	22183.14158
-337.36439	269.051558	-417.148039	176.636801	-4.297168	-1.672845	21910.76388
-340.416241	279.733036	-398.073971	175.873839	-2.771243	-0.146919	22215.94897
-319.053284	262.947856	-415.622113	149.933105	1.043571	-0.909882	22206.03046
-335.838465	230.903421	-411.8073	135.436813	1.806534	1.379006	22198.40083
-364.068086	226.325644	-404.177672	122.466447	-1.245317	-1.672845	22196.11194
-368.645862	227.088607	-391.970269	100.340528	-0.482355	-0.146919	22197.63787
-373.223639	220.221942	-395.02212	85.844236	-0.482355	0.616043	22204.50453
-374.749564	209.540464	-400.362859	25.570179	2.569496	0.616043	22201.45268
-369.408825	203.436762	-388.918418	66.770167	1.043571	-0.146919	22230.44527
-380.090303	191.229358	-388.918418	61.429428	1.043571	-0.146919	22216.71194
-387.719931	174.444178	-395.02212	44.644248	-0.482355	-1.672845	22234.26008
-397.638446	169.103439	-401.125821	52.273875	1.806534	0.616043	22242.65267
-385.431042	150.029371	-375.185088	19.466477	0.280608	-0.909882	22223.5786
-406.031036	124.8516	-374.422126	36.251658	0.280608	-0.909882	22224.34156
-412.897701	116.45901	-344.666579	20.992403	1.806534	-0.909882	22231.97119
-419.001403	104.251606	-354.585095	6.496111	0.280608	-0.146919	22213.66009
-426.63103	97.384942	-337.799914	1.918335	-1.245317	-1.672845	22222.05268
-451.808801	95.859016	-446.140623	-25.548324	-1.245317	-0.909882	22126.68233
-455.623614	66.103469	-333.222138	-27.074249	-1.245317	-0.909882	22196.11194
-442.653248	63.814581	-333.222138	-41.570541	0.280608	-0.146919	22203.74157
-462.490279	36.347923	-297.362889	-49.963132	-2.771243	-0.146919	22210.60823
-447.231024	36.347923	-324.829548	-49.200169	-0.482355	-0.146919	22209.08231
-453.334726	37.110885	-292.02215	-84.296455	-3.534206	-0.146919	22202.21564
-454.860652	26.429407	-308.80733	-94.977933	-0.482355	-0.146919	22228.15638
-449.519912	6.592376	-301.177703	-116.34089	1.806534	0.616043	22226.63045
-445.705099	-8.666879	-308.80733	-107.9483	1.043571	0.616043	22219.00082
-461.727316	-27.740947	-296.599927	-111.000151	-0.482355	-0.146919	22224.34156
-451.808801	-30.029835	-268.370305	-139.229772	-0.482355	-1.672845	22222.05268
-426.63103	-26.977984	-273.711044	-136.940884	-0.482355	-1.672845	22233.49712
-438.838434	-49.103904	-298.888815	-156.777915	-0.482355	-0.909882	22246.46748
-426.63103	-60.548345	-250.822162	-149.91125	1.806534	-0.909882	22247.23045
-441.890285	-75.8076	-254.636976	-181.192722	0.280608	-0.909882	22217.4749
-432.734732	-101.748333	-239.377721	-197.21494	-0.482355	-0.909882	22235.786
-425.868068	-94.881668	-216.488839	-180.42976	1.043571	-0.909882	22231.97119
-419.764366	-120.822401	-260.740678	-250.622331	-2.00828	-0.146919	21961.11942
-430.445844	-142.185358	-218.777727	-214.00012	1.043571	-0.909882	22221.28971
-431.971769	-150.577948	-196.651808	-217.814934	-2.00828	-0.909882	22229.6823
-425.868068	-150.577948	-184.444404	-255.963071	1.806534	0.616043	22211.3712
-383.905117	-171.940904	-208.096249	-238.414928	0.280608	-0.146919	22218.23786
-421.290291	-191.777936	-217.251802	-264.355661	-1.245317	-2.435808	22207.55638
-392.297707	-201.696451	-203.518473	-273.511213	0.280608	-0.146919	22200.68972
-377.801415	-215.42978	-182.155516	-288.770468	-0.482355	-0.909882	22195.34898
-382.379192	-215.42978	-155.45182	-292.585282	0.280608	-0.146919	22217.4749
-362.54216	-247.474215	-125.696273	-297.163058	1.043571	-0.146919	22217.4749
-361.016235	-241.370513	-122.644423	-298.688984	1.806534	0.616043	22221.28971
-348.045868	-253.577917	-124.170348	-315.474164	0.280608	-0.909882	22229.6823
-329.734763	-257.392731	-102.044429	-306.318611	0.280608	-0.909882	22228.15638
-335.075502	-261.207545	-98.992578	-317.763052	1.043571	-1.672845	22219.00082
-325.919949	-287.148278	-104.333317	-361.251928	-1.245317	-0.909882	22224.34156
-316.764396	-288.674203	-43.296298	-320.814903	0.280608	-1.672845	22250.2823
-301.505141	-310.800123	-54.740739	-333.022307	0.280608	-1.672845	22232.73415
-291.586626	-306.985309	-38.718521	-361.251928	-2.00828	-0.909882	22058.77865
-272.512557	-306.222346	10.111094	-359.726003	1.806534	-0.146919	22235.02304
-283.956998	-332.926042	-12.014826	-366.592667	1.043571	-0.909882	22223.5786
-270.223669	-325.296415	-44.059261	-387.192661	-3.534206	-0.909882	22221.28971
-254.201452	-348.948259	-15.066677	-372.696369	-1.245317	-0.909882	22227.39341
-238.179234	-367.259365	23.08146	-376.511183	-0.482355	-0.146919	22214.42305
-213.764427	-373.363067	28.422199	-376.511183	-0.482355	-1.672845	22223.5786
-218.342203	-382.51862	13.162945	-415.422283	-1.245317	-0.909882	22230.44527
-194.690358	-400.829725	26.896274	-407.792655	-2.00828	0.616043	22196.11194
-200.031097	-396.251949	29.948125	-439.83709	-2.771243	-0.909882	22202.21564
-180.957029	-416.08898	73.437001	-401.688953	0.280608	0.616043	22213.66009
-165.697774	-419.140831	96.325883	-421.525984	-0.482355	0.616043	22209.84527
-138.994078	-426.007496	110.822175	-398.637102	-1.245317	-0.146919	22209.08231
-116.868159	-436.688974	125.318467	-410.081543	-0.482355	-1.672845	22225.10453
-105.423718	-440.503788	141.340684	-402.451916	1.043571	-0.909882	22215.94897
-82.534836	-426.007496	143.629573	-397.111177	-0.482355	-0.909882	22214.42305
-94.74224	-461.866744	119.977728	-423.05191	0.280608	-0.146919	22226.63045
-85.586687	-463.39267	97.851808	-443.651904	-0.482355	-0.146919	21948.91202
-76.431134	-468.733409	165.755492	-407.792655	0.280608	-0.909882	22211.3712
-29.890407	-468.733409	170.333268	-416.185245	1.043571	-0.909882	22245.70452
-24.549668	-467.207484	162.703641	-416.948208	3.332459	-0.146919	22236.54897
7.494767	-479.414887	216.873995	-374.222295	0.280608	-0.146919	22192.29713
-2.423749	-465.681558	236.711027	-376.511183	1.043571	-0.146919	22227.39341
22.754022	-467.207484	255.785095	-376.511183	2.569496	0.616043	22231.97119
42.591053	-480.17785	228.318436	-368.881556	-2.00828	-0.146919	22195.34898
47.931792	-489.333403	274.859163	-368.118593	1.806534	-0.146919	22221.28971
57.087345	-477.888962	286.303604	-352.859338	-1.245317	-0.146919	22231.20823
74.635488	-460.340819	287.066567	-383.377848	1.806534	0.616043	22178.5638
94.472519	-469.496372	290.881381	-365.066742	1.043571	-0.146919	22196.87491
92.183631	-477.888962	306.903598	-366.592667	-2.771243	-0.909882	22207.55638
118.887327	-493.148217	271.04435	-389.48155	-2.00828	-0.909882	22196.11194
134.146581	-486.281552	298.511008	-381.088959	-1.245317	-0.146919	22171.69713
126.516954	-486.281552	328.266555	-339.126009	-2.00828	-0.909882	22215.18601
155.509538	-489.333403	344.288772	-336.074158	-0.482355	-0.146919	22221.28971
150.168799	-452.711192	341.236922	-357.437115	-1.245317	-0.909882	22026.73421
178.39842	-471.022297	330.555443	-329.970456	0.280608	-0.146919	22197.63787
191.368787	-454.237117	339.710996	-313.185276	0.280608	-0.909882	22226.63045
197.472489	-451.948229	356.496176	-305.555648	0.280608	-0.146919	22194.58602
215.783594	-442.792676	352.681363	-305.555648	-0.482355	-1.672845	22190.00824
228.753961	-431.348235	389.303574	-307.844537	2.569496	-0.146919	22215.18601
245.539141	-419.140831	388.540611	-311.65935	1.806534	0.616043	22202.21564
263.087284	-411.511204	388.540611	-323.103791	-0.482355	-0.909882	22220.52675
263.087284	-390.148247	374.044319	-282.666766	2.569496	0.616043	22231.20823
283.687278	-414.563055	403.036903	-271.222325	0.280608	-0.909882	22209.84527
269.953949	-388.622322	396.170239	-250.622331	0.280608	-0.146919	22200.68972
274.531725	-388.622322	409.903568	-238.414928	-1.245317	-0.909882	22215.18601
310.390974	-381.755657	399.22209	-252.148257	1.043571	0.616043	22200.68972
324.124303	-373.363067	415.244307	-211.711232	1.043571	-0.146919	22208.31935
328.702079	-361.918626	396.933201	-224.681598	1.806534	-0.909882	22191.53417
311.916899	-364.970477	431.266524	-187.296424	-3.534206	0.616043	22179.32676
349.302073	-325.296415	413.718382	-194.163089	-1.245317	1.379006	22182.37861
334.042818	-327.585303	329.029518	-244.518629	-1.245317	-0.146919	22030.54903
371.427993	-307.748272	430.503562	-153.726064	-0.482355	-0.909882	22179.32676
376.005769	-301.64457	430.503562	-133.889033	-2.00828	-0.146919	22209.08231
388.213173	-284.859389	416.770232	-146.859399	-0.482355	-0.146919	22219.76379
398.131688	-273.414948	457.97022	-131.600144	1.043571	-0.146919	22206.03046
395.079837	-252.814955	430.503562	-114.814964	-0.482355	-0.146919	22186.19343
395.8428	-262.73347	428.977636	-101.844598	-2.771243	-0.909882	22206.79342
412.62798	-226.874221	437.370226	-108.711262	3.332459	0.616043	22209.08231
420.257608	-236.029774	416.00727	-101.844598	0.280608	-0.909882	22198.40083
433.990937	-197.881637	403.799866	-106.422374	0.280608	-0.909882	22215.94897
417.205757	-210.089041	391.592462	-121.681629	1.043571	-1.672845	22239.60082
439.331676	-189.489047	414.481344	-117.866815	1.806534	0.616043	22223.5786
442.383527	-171.940904	423.636897	-33.177951	1.043571	-0.146919	22235.02304
437.042788	-156.68165	410.666531	-20.970548	-1.245317	-0.146919	22231.97119
430.176123	-121.585364	441.18504	-3.422405	0.280608	-0.909882	22212.13416
453.065005	-112.429811	418.296158	17.940552	-0.482355	-0.146919	22224.34156
442.383527	-104.037221	393.88135	13.362776	1.043571	0.616043	22232.73415
440.094639	-101.748333	380.148021	14.888701	0.280608	-0.146919	22174.74899
437.805751	-88.777966	398.459127	23.281291	1.043571	-0.146919	22210.60823
430.176123	-78.096488	391.592462	53.036838	-1.245317	-0.146919	22211.3712
419.494645	-68.177972	395.407276	64.481279	-0.482355	-0.909882	22201.45268
424.835384	-56.733531	345.814698	103.392379	-0.482355	-0.146919	22202.97861
427.887235	-32.318724	325.977667	98.814602	2.569496	0.616043	22215.94897
435.516862	-1.800214	337.422108	111.022006	-1.245317	-0.909882	22220.52675
439.331676	-1.800214	349.629512	140.01459	-0.482355	-0.146919	22222.05268
420.257608	28.718295	358.785064	133.147925	-0.482355	-0.909882	22227.39341
422.546496	42.451625	320.636928	164.429397	0.280608	-0.909882	22222.05268
413.390943	44.740513	325.214704	152.984956	1.043571	1.379006	22217.4749
404.23539	65.340507	308.429524	181.97754	0.280608	-0.146919	22225.10453
416.442794	91.28124	333.607294	178.925689	3.332459	0.616043	22253.33415
406.524278	106.540495	328.266555	194.184944	1.806534	-0.146919	22234.26008
383.635396	91.28124	301.562859	180.451615	1.043571	-0.146919	22231.97119
392.790949	110.355308	251.207319	190.370131	0.280608	-0.909882	22239.60082
388.213173	132.481228	275.622126	216.310864	0.280608	-0.909882	22219.76379
371.427993	143.925669	276.385089	223.940491	0.280608	1.379006	22209.08231
383.635396	164.525663	258.836946	220.88864	-2.771243	-1.672845	22201.45268
374.479844	162.236774	239.762878	246.829373	0.280608	-0.909882	22212.89712
357.694663	172.15529	222.977697	230.044193	0.280608	-0.146919	22222.05268
351.590961	198.096023	226.792511	252.170112	-0.482355	0.616043	22229.6823
347.013185	197.33306	203.140666	250.644187	-2.771243	-0.909882	22194.58602
340.909483	211.829352	182.540672	214.784938	-2.00828	-0.909882	22204.50453
330.990968	244.63675	97.088846	213.259013	-2.00828	-2.435808	22200.68972
337.857632	242.347862	85.644405	233.096044	-2.00828	-0.909882	22207.55638
332.516893	250.740452	140.577722	296.421951	-0.482355	-0.146919	22207.55638
324.887266	259.896005	136.762908	299.473802	1.806534	0.616043	22228.91934
323.36134	275.918222	123.029579	299.473802	-1.245317	-1.672845	22226.63045
314.205787	285.836738	89.459218	301.76269	-0.482355	-0.909882	22218.23786
302.761346	306.436732	93.274032	311.681206	0.280608	-1.672845	22228.15638
299.709495	308.72562	70.38515	318.54787	1.043571	0.616043	22229.6823
293.605793	319.407098	91.748107	337.621939	1.806534	-0.146919	22234.26008
283.687278	336.955241	65.044411	348.303417	1.806534	-0.909882	22247.99341
269.190986	349.162645	-37.192596	275.821957	1.043571	0.616043	22212.13416
256.220619	340.007092	-17.355565	312.444168	1.806534	0.616043	22125.15641
262.324321	356.792272	20.792572	363.562672	0.280608	-1.672845	22231.97119
248.590992	364.4219	17.740721	358.221933	-1.245317	-0.146919	22231.97119
228.753961	391.888558	-15.066677	358.984895	-2.00828	-1.672845	22209.08231
215.020631	357.555235	-37.192596	351.355268	0.280608	-0.909882	22224.34156
189.842861	403.332999	-28.800006	358.221933	-2.00828	-0.909882	22230.44527
192.131749	392.651521	-82.207397	363.562672	-0.482355	-0.146919	22215.18601
184.502122	397.99226	-86.022211	379.584889	-2.771243	-1.672845	22220.52675
168.479905	401.807074	-92.125913	372.718225	-2.00828	-1.672845	22209.08231
136.43547	404.095962	-141.718491	368.140448	-2.00828	-0.146919	22197.63787
128.042879	407.147813	-183.681441	346.014529	-0.482355	-0.146919	22200.68972
122.70214	411.725589	-179.866628	371.192299	-2.771243	-0.909882	22216.71194
118.124364	433.088546	-149.348118	394.844144	-0.482355	-0.909882	22225.86749
117.361401	432.325583	-150.111081	397.133032	1.806534	-0.146919	22215.18601
102.865109	425.458919	-150.111081	390.266368	-1.245317	-1.672845	22223.5786
82.265115	439.192248	-165.370336	382.63674	-2.00828	-1.672845	22225.86749
79.213264	443.770024	-153.925895	370.429336	1.043571	-0.909882	22199.92676
65.479935	433.851509	-184.444404	355.170082	-0.482355	0.616043	22155.67492
53.272531	433.851509	-176.051814	371.955262	1.043571	-0.146919	22250.2823
36.487351	444.532987	-179.103665	372.718225	2.569496	1.379006	22231.97119
25.805873	460.555204	-206.570324	350.592305	2.569496	-0.909882	22212.13416
10.546618	455.214465	-203.518473	355.933044	1.043571	-0.146919	22226.63045
7.494767	433.088546	-214.199951	378.821927	1.043571	0.616043	22216.71194
-6.238562	428.51077	-227.93328	363.562672	-2.00828	-1.672845	22202.21564
-9.290413	437.666322	-220.303653	365.088597	0.280608	-0.909882	22224.34156
-6.238562	429.273732	-257.688827	387.977479	1.043571	-0.146919	22212.89712
-28.364482	426.221881	-237.088833	393.318219	-2.00828	-0.909882	22215.94897
-50.490401	427.747807	-253.111051	378.058964	1.806534	-0.146919	15234.07697
-49.727438	417.829291	-268.370305	370.429336	-2.771243	-0.909882	21.362957
-68.038544	425.458919	-269.896231	361.273784	-1.245317	0.616043	14.496292
-81.771873	417.829291	-322.54066	322.362684	-1.245317	-0.909882	12.207404
-81.00891	408.673738	-350.770281	313.207131	-1.245317	-0.146919	9.155553
-97.794091	407.147813	-320.251771	338.384901	-0.482355	-0.146919	11.444441
-110.001494	414.014478	-318.725846	368.140448	-2.00828	-1.672845	9.155553
-116.105196	405.621887	-343.903616	365.088597	0.280608	-0.909882	9.155553
-122.208898	404.095962	-328.644361	355.170082	-0.482355	-0.909882	11.444441
-151.201482	398.755223	-325.592511	333.807125	3.332459	0.616043	9.918516
-145.09778	399.518186	-329.407324	339.147864	2.569496	1.379006	7.629627
-158.83111	394.177446	-327.881399	320.836759	1.806534	-0.146919	9.918516
-167.986662	384.258931	-329.407324	300.999727	3.332459	-0.146919	9.155553
-193.164433	392.651521	-355.348057	284.214547	1.043571	-0.146919	8.39259
-195.453321	374.340415	-351.533244	272.007143	-0.482355	-0.146919	21406.44551
-204.608874	372.81449	-362.977685	268.955292	0.280608	-0.146919	22195.34898
-227.497756	364.4219	-346.955467	269.718255	0.280608	-0.146919	22212.13416
-234.364421	359.844123	-370.607312	262.851591	0.280608	-0.909882	22180.08972
-243.519973	362.133011	-356.873983	259.79974	1.806534	0.616043	22205.2675
-261.068116	349.162645	-369.844349	257.510851	0.280608	-1.672845	22216.71194
-264.119967	349.925608	-364.50361	246.829373	-2.771243	-0.909882	22168.64528
-275.564408	333.140427	-382.814716	232.333081	-1.245317	-0.146919	22188.48232
-274.801446	326.273763	-387.392492	217.836789	-1.245317	0.616043	22196.11194
-277.853297	307.962657	-376.711014	210.970124	-0.482355	-1.672845	22169.40825
-293.112551	311.777471	-404.940635	178.925689	-1.245317	-0.146919	21956.54164
-313.712545	310.251545	-417.148039	184.266429	1.043571	0.616043	22214.42305
-316.001433	288.125626	-401.125821	108.733118	-2.00828	-1.672845	22206.79342
-319.816247	271.340446	-378.999902	170.533099	0.280608	-0.909882	22199.92676
-327.445874	272.103408	-399.599896	171.296062	1.043571	-0.146919	22206.79342
-332.023651	252.266377	-382.814716	151.459031	1.043571	-0.909882	22200.68972
-331.260688	236.24416	-366.792498	115.599782	-0.482355	-0.146919	22201.45268
-347.282906	233.955272	-398.836933	108.733118	-0.482355	-0.146919	22202.21564
-353.386607	219.45898	-366.792498	98.814602	1.806534	-0.909882	22216.71194
-357.201421	211.06639	-372.133237	72.873869	0.280608	-1.672845	22211.3712
-390.771782	211.06639	-388.918418	57.614614	1.043571	-0.909882	22235.786
-384.66808	208.777501	-401.125821	59.14054	1.806534	-0.146919	22242.65267
-383.142154	180.54788	-395.785082	57.614614	-0.482355	-0.146919	22220.52675
-402.216223	162.236774	-422.488778	19.466477	2.569496	0.616043	22222.81564
-402.979185	152.318259	-367.555461	40.066471	-0.482355	-0.146919	22228.91934
-411.371776	128.666414	-386.629529	43.881285	-1.245317	-1.672845	22212.13416
-415.949552	105.014569	-353.059169	19.466477	2.569496	0.616043	22225.10453
-438.838434	107.303457	-394.259157	14.888701	0.280608	-0.146919	22170.17121
-437.312509	91.28124	-349.244355	-3.422405	-2.00828	-1.672845	22193.06009
-436.549546	93.570128	-353.059169	-6.474256	-0.482355	0.616043	22207.55638
-451.808801	79.073836	-364.50361	-3.422405	0.280608	0.616043	22211.3712
-444.942136	72.970134	-340.851765	-41.570541	-1.245317	-2.435808	22198.40083
-449.519912	71.444209	-331.696212	-13.34092	-2.00828	-1.672845	22205.2675
-451.808801	56.184954	-325.592511	-48.437206	0.280608	-0.146919	22228.91934
-442.653248	40.925699	-307.281405	-53.014983	-0.482355	0.616043	22224.34156
-456.386577	24.140519	-309.570293	-76.666827	-2.771243	-2.435808	22216.71194
-447.231024	16.510892	-296.599927	-88.874231	2.569496	1.379006	22230.44527
-454.097689	-3.32614	-288.207336	-117.866815	0.280608	-0.146919	22224.34156
-445.705099	-13.244655	-294.311038	-83.533492	2.569496	-0.146919	22239.60082
-435.786583	-11.71873	-298.125852	-107.185337	2.569496	-0.909882	22246.46748
-445.705099	-27.740947	-275.23697	-141.51866	-0.482355	-0.909882	22235.786
-434.260658	-48.340941	-279.814746	-154.489027	1.806534	0.616043	22225.10453
-428.156956	-44.526127	-262.266603	-186.533461	2.569496	0.616043	22235.02304
-459.438428	-85.726115	-244.71846	-168.985319	-2.00828	-1.672845	22228.91934
-444.179173	-96.407593	-256.162901	-198.740865	0.280608	-0.146919	22022.9194
-435.786583	-96.407593	-216.488839	-188.82235	0.280608	-0.146919	22219.76379
-430.445844	-103.274258	-225.644392	-201.029753	-0.482355	-0.146919	22230.44527
-424.342142	-144.474246	-204.281435	-210.948269	0.280608	-0.909882	22210.60823
-441.890285	-149.052022	-206.570324	-236.126039	-1.245317	-0.146919	22214.42305
-416.712515	-153.629799	-199.703659	-236.126039	-2.00828	0.616043	22211.3712
-419.764366	-171.940904	-206.570324	-287.244543	-0.482355	-0.146919	22197.63787
-394.586595	-181.096457	-215.725876	-271.985288	1.043571	-0.909882	22196.87491
-386.194005	-177.281644	-207.333286	-314.711201	-0.482355	-0.146919	22214.42305
-386.194005	-229.926072	-180.629591	-293.348245	0.280608	-0.146919	22219.76379
-396.875484	-215.42978	-241.666609	-317.00009	-0.482355	-0.909882	22219.00082
-364.831049	-226.111259	-139.429603	-281.903804	-0.482355	-0.146919	22228.91934
-353.386607	-238.318663	-128.748124	-297.163058	-1.245317	-0.909882	22228.15638
-361.779198	-240.607551	-124.170348	-333.78527	1.043571	-0.146919	22216.71194
-338.127353	-268.837172	-114.251832	-313.948239	-0.482355	-0.146919	22226.63045
-341.942166	-254.34088	-113.48887	-314.711201	2.569496	0.616043	22252.57118
-324.394023	-277.992725	-66.948143	-311.65935	1.806534	-0.146919	22237.31193
-328.208837	-298.592719	-92.888876	-376.511183	-0.482355	-0.909882	21954.25275
-293.875514	-293.25198	-55.503702	-343.703785	1.043571	0.616043	22236.54897
-299.216253	-321.481601	-39.481484	-352.096375	2.569496	0.616043	22220.52675
-291.586626	-315.377899	-24.985192	-369.644518	-1.245317	-0.146919	22219.76379
-277.853297	-346.659371	-17.355565	-358.96304	-0.482355	-1.672845	22229.6823
-251.149601	-339.792707	-9.725937	-355.148226	-0.482355	-0.909882	22212.13416
-239.70516	-352.00011	0.955541	-387.955624	0.280608	-0.146919	22224.34156
-253.438489	-366.496402	23.844423	-380.325997	1.043571	1.379006	22233.49712
-237.416271	-375.651955	-0.570385	-385.666736	-3.534206	-1.672845	22193.06009
-227.497756	-397.777875	10.111094	-394.822289	-3.534206	-0.909882	22205.2675
-198.505172	-391.674173	23.08146	-417.711171	0.280608	-0.146919	22207.55638
-202.319986	-393.963061	39.103678	-420.000059	0.280608	0.616043	22208.31935
-161.882961	-410.748241	74.199964	-409.318581	-0.482355	-0.909882	22210.60823
-160.357035	-400.829725	59.703672	-391.770438	-1.245317	-0.146919	22223.5786
-154.253333	-423.718608	89.459218	-427.629686	0.280608	-0.146919	22219.76379
-126.023712	-433.637123	124.555504	-406.26673	0.280608	-0.909882	22218.23786
-118.394085	-435.163049	140.577722	-386.429699	-0.482355	-0.146919	22225.86749
-100.845942	-429.822309	139.051796	-396.348214	1.043571	0.616043	22062.59346
-75.668171	-444.318601	150.496237	-400.925991	-0.482355	-1.672845	22228.15638
-77.957059	-451.948229	158.125865	-413.133394	1.043571	-0.146919	22244.17859
-63.460767	-447.370452	168.807343	-410.844506	0.280608	-0.909882	22208.31935
-35.231146	-458.814893	180.251784	-422.288947	1.806534	-0.909882	22202.21564
-26.075593	-462.629707	222.214735	-403.214879	1.806534	-0.146919	22221.28971
-19.971891	-473.311185	229.081399	-381.088959	1.806534	0.616043	22226.63045
-1.660786	-479.414887	229.081399	-381.088959	0.280608	0.616043	22195.34898
10.546618	-477.125999	253.496207	-369.644518	-2.00828	-1.672845	22219.00082
43.354016	-480.940813	252.733244	-367.35563	-1.245317	-0.146919	22231.20823
32.672537	-480.17785	254.25917	-371.933407	-1.245317	-0.909882	22191.53417
52.509569	-488.57044	267.229536	-368.118593	-1.245317	-0.909882	22206.03046
74.635488	-474.837111	287.066567	-387.192661	-2.771243	-0.146919	22208.31935
74.635488	-486.281552	267.992499	-387.192661	-4.297168	-2.435808	22191.53417
87.605854	-483.229701	298.511008	-378.800071	0.280608	-0.146919	22188.48232
117.361401	-468.733409	275.622126	-383.377848	-1.245317	0.616043	22216.71194
116.598438	-497.725993	309.192487	-381.088959	-1.245317	-0.909882	22222.05268
146.353985	-455.00008	246.629542	-420.000059	1.806534	0.616043	22008.42311
164.665091	-470.259335	328.266555	-361.251928	1.043571	-0.909882	22202.21564
161.61324	-464.155633	346.577661	-329.207493	1.043571	-1.672845	22226.63045
170.00583	-471.78526	327.503592	-319.288978	0.280608	0.616043	22200.68972
198.998414	-465.681558	345.051735	-304.792686	-1.245317	-0.146919	22199.92676
205.865079	-448.133415	351.9184	-327.681568	2.569496	-0.146919	22222.05268
206.628041	-438.2149	355.733214	-294.111207	3.332459	0.616043	22206.79342
230.279886	-434.400086	361.836915	-300.977872	-1.245317	-1.672845	22215.18601
244.776178	-424.48157	393.88135	-301.740835	1.043571	-0.146919	22227.39341
256.220619	-430.585272	372.518394	-312.422313	0.280608	-0.146919	22197.63787
266.139135	-427.533421	358.785064	-310.133425	0.280608	-0.909882	22186.95639
271.479874	-400.829725	399.985052	-268.933437	-1.245317	-0.909882	22215.18601
[truncated: 28,725 more rows]
