# Supplementary material for: Dynamic analysis of slant cracked rotor system considering nonlinear oil film force
Source: PLoS One. 2024 Jan 25;19(1):e0294293. doi: 10.1371/journal.pone.0294293 (PMC10810477; doi:10.1371/journal.pone.0294293)
Supplement: S1 File — These data were measured by two eddy current sensors, model WT0150. (ZIP) [file pone.0294293.s001.zip › 2021.3.18 Test data for plain bearings/2021.3.18 (P=0.2Mpa, Z=4.0g Clockwise126°+1.2g)/500.csv]

1024	30720	7	0	3
8	8	8	8	10	10	1
3	3	3	3	1	1	4
2	1	4	3	0	0	0
0	0	0	0	-0.000013	0.000048	20754.53906
95.970679	422.99727	-174.388396	399.236594	0.397796	-0.305645	22212.89712
70.029946	448.175041	-156.07729	408.392147	1.160758	0.457317	22228.91934
55.533654	445.886152	-167.521731	405.340296	-0.365167	-1.068608	22203.74157
38.748474	435.967637	-192.699502	400.762519	-0.365167	-1.068608	22190.7712
5.178114	431.38986	-220.929123	369.481047	-0.365167	-0.305645	22122.10456
4.415151	422.234308	-255.262446	392.369929	-2.654055	-0.305645	22179.32676
-7.02929	418.419494	-239.240229	406.103258	-2.654055	-1.831571	22180.85269
-39.073725	429.863935	-256.025409	359.562531	-1.12813	-1.068608	22202.21564
-48.229278	416.130606	-262.129111	403.051407	-1.12813	0.457317	25.17777
-76.458899	424.523196	-307.143912	411.443998	0.397796	-0.305645	14.496292
-81.799638	421.471345	-295.699471	391.606966	1.160758	0.457317	9.918516
-110.02926	406.21209	-320.114279	385.503265	0.397796	0.457317	12.207404
-115.369999	404.686165	-333.084645	348.881053	0.397796	-0.305645	10.681478
-146.651471	392.478761	-321.640204	338.199575	1.923721	-0.305645	8.39259
-151.99221	391.715798	-349.869826	296.236624	1.923721	-1.068608	10.681478
-186.325533	395.530612	-373.52167	322.177357	1.923721	-1.068608	2208.777123
-207.68849	394.767649	-395.64759	262.666264	1.160758	-0.305645	22107.60826
-213.029229	369.589879	-376.573521	216.8885	2.686684	-1.068608	22196.87491
-236.681074	358.145438	-368.943894	268.007003	-1.12813	-0.305645	22200.68972
-245.836627	345.175071	-369.706857	261.903301	1.923721	-0.305645	22212.89712
-255.755142	349.752848	-391.832776	223.755164	-1.12813	-0.305645	22196.87491
-272.540323	331.441742	-382.677223	214.599611	-3.417018	-1.831571	22208.31935
-290.088466	306.263972	-378.099447	216.125537	-0.365167	-1.831571	22224.34156
-300.769944	288.715829	-379.625372	184.081102	-0.365167	-1.068608	22228.15638
-327.47364	265.063984	-396.410552	172.636661	-2.654055	-1.068608	22200.68972
-341.206969	242.938064	-388.017962	136.01445	-1.891093	-0.305645	22200.68972
-352.65141	223.101033	-375.810559	107.021866	-0.365167	0.457317	22208.31935
-364.095851	217.760294	-396.410552	49.79966	-1.12813	-1.068608	22198.40083
-386.984733	195.634375	-421.588323	43.695958	-1.12813	-1.068608	22211.3712
-393.851398	175.797344	-397.936478	42.170033	-0.365167	-1.068608	22228.91934
-396.140286	149.856611	-358.262416	33.01448	-1.12813	-1.831571	22212.89712
-428.947684	134.597356	-362.840192	24.62189	1.160758	-0.305645	22221.28971
-414.451392	111.708474	-371.995745	-5.133657	-1.12813	-1.068608	22227.39341
-435.051386	96.449219	-378.86241	-27.259576	-1.12813	-1.068608	22215.18601
-440.392125	75.086262	-367.417968	-50.911421	-1.12813	-1.068608	22218.23786
-435.051386	78.138113	-307.143912	-58.541048	1.923721	-0.305645	22226.63045
-457.940268	42.278865	-345.292049	-111.185477	1.923721	0.457317	22239.60082
-454.888417	10.23443	-355.210565	-151.622502	1.160758	-1.068608	22219.76379
-456.414342	2.604802	-319.351316	-140.941024	0.397796	-0.305645	22238.83786
-449.547678	-21.810005	-277.388366	-151.622502	1.160758	-0.305645	22231.97119
-454.125454	-52.328515	-283.492067	-150.096577	-1.891093	-0.305645	22211.3712
-447.258789	-88.187763	-227.795788	-182.903974	-1.891093	-1.831571	22224.34156
-437.340274	-107.261832	-257.551334	-204.266931	1.160758	0.457317	22230.44527
-427.421758	-122.521087	-229.321713	-240.889142	-0.365167	-0.305645	22215.18601
-429.710646	-131.676639	-218.640235	-224.103962	1.160758	1.22028	22226.63045
-419.792131	-169.061813	-202.618017	-256.91136	-1.12813	0.457317	22161.77862
-402.243988	-183.558105	-207.958756	-266.066913	-0.365167	0.457317	22198.40083
-396.903249	-202.632174	-152.262477	-290.48172	-1.12813	0.457317	22205.2675
-398.429174	-222.469205	-176.677284	-284.378018	-1.12813	-1.068608	22217.4749
-370.962516	-250.698826	-146.158775	-340.074298	0.397796	-0.305645	22209.08231
-364.858814	-255.276603	-137.003222	-321.00023	1.160758	-1.068608	22225.10453
-341.206969	-268.246969	-102.669899	-314.133565	1.160758	0.457317	22233.49712
-312.977348	-294.187702	-62.232874	-342.363186	-1.12813	-0.305645	22215.18601
-312.977348	-308.683994	-63.758799	-344.652075	-0.365167	0.457317	22220.52675
-282.458838	-324.706212	-47.736582	-371.35577	0.397796	-1.068608	22228.91934
-259.569956	-338.439541	-30.188439	-417.133535	2.686684	0.457317	22235.786
-253.466254	-354.461759	1.855996	-365.252069	-0.365167	-1.068608	22232.73415
-215.318117	-359.802498	-8.062519	-391.955764	0.397796	-0.305645	22213.66009
-180.221831	-400.239523	8.722661	-469.777964	1.923721	-0.305645	22218.23786
-194.718123	-413.972852	56.026351	-447.652044	-1.12813	-1.831571	22219.00082
-159.621838	-420.839517	103.33004	-435.44464	0.397796	-0.305645	22219.76379
-136.732955	-424.65433	122.404109	-398.822429	0.397796	-1.068608	22204.50453
-97.821856	-449.832101	136.137438	-388.140951	-1.12813	0.457317	22212.89712
-73.407048	-455.935803	143.767065	-416.370572	-0.365167	1.22028	22223.5786
-55.095943	-468.143206	131.559661	-442.311305	0.397796	0.457317	22201.45268
-39.073725	-477.298759	199.463345	-415.607609	-4.942944	-1.831571	22190.7712
-12.370029	-475.009871	225.404078	-371.35577	-2.654055	-1.068608	22192.29713
21.963294	-485.691349	258.974439	-382.800212	-3.417018	-1.068608	22164.83047
31.881809	-494.083939	284.915172	-366.015031	-1.12813	-1.068608	22175.51195
51.718841	-481.113573	268.892954	-420.948348	-1.12813	-0.305645	22190.7712
89.104015	-476.535796	279.574432	-384.326137	0.397796	-0.305645	22222.05268
111.992897	-472.720983	338.322563	-355.333553	-1.12813	-0.305645	22198.40083
128.778077	-478.061722	328.404048	-353.807628	0.397796	0.457317	22209.84527
153.955847	-472.720983	336.796638	-327.866894	-1.891093	-0.305645	22206.79342
184.474357	-464.328393	323.063308	-333.970596	-0.365167	-1.068608	22183.90454
196.681761	-470.432095	337.5596	-320.237267	0.397796	-1.068608	22194.58602
211.178053	-436.098771	365.789222	-321.00023	2.686684	1.22028	22208.31935
230.252121	-415.498777	359.68552	-304.21505	1.160758	-1.068608	22202.21564
246.274338	-426.943219	338.322563	-337.022447	1.923721	-0.305645	22190.00824
259.244705	-388.032119	395.544768	-301.163199	1.160758	-0.305645	22213.66009
270.689146	-402.528411	401.64847	-267.592838	0.397796	-1.068608	22209.84527
322.570612	-383.454343	413.855874	-229.444701	-1.12813	-1.068608	22195.34898
323.333575	-352.935833	419.196613	-194.348416	1.160758	0.457317	22223.5786
357.666898	-330.809914	427.589203	-169.170645	1.923721	0.457317	22230.44527
350.800233	-328.521025	435.981793	-167.64472	1.160758	-0.305645	22215.94897
363.007637	-307.921032	423.011427	-134.074359	-0.365167	-0.305645	22226.63045
388.185407	-284.269187	433.692905	-144.755838	-1.891093	0.457317	22169.40825
395.815035	-275.876597	451.241048	-91.348446	-2.654055	0.457317	22196.11194
408.022439	-241.543273	430.641054	-113.474365	0.397796	-0.305645	22209.08231
417.940954	-220.94328	415.3818	-108.133626	0.397796	-0.305645	22219.76379
417.940954	-195.765509	403.174396	-102.029924	1.160758	-0.305645	22208.31935
440.829836	-171.350702	416.144762	-65.407713	1.160758	0.457317	22225.10453
426.333544	-146.935894	411.566986	-1.318843	-0.365167	0.457317	22232.73415
449.985389	-125.572937	397.833657	16.992263	0.397796	-0.305645	22212.89712
450.748352	-99.632204	394.781806	26.910778	-1.891093	0.457317	22219.76379
445.407613	-72.928509	382.574402	21.570039	1.160758	0.457317	22230.44527
437.777985	-39.358148	371.129961	86.421872	0.397796	-0.305645	22237.31193
442.355762	-24.861856	330.692936	93.288536	1.160758	-0.305645	22239.60082
446.170575	-7.313713	332.981824	94.814462	3.449646	1.22028	22238.83786
405.73355	36.175163	341.374414	123.807046	0.397796	-0.305645	22232.73415
416.415029	38.464051	341.374414	171.110735	0.397796	-1.068608	22225.86749
395.052072	65.167747	325.352197	125.332971	1.160758	-0.305645	22227.39341
412.600215	78.138113	310.092942	187.895916	0.397796	-0.305645	22222.81564
386.659482	116.28625	321.537383	210.784798	-0.365167	-0.305645	22216.71194
378.266892	130.782542	307.804054	233.67368	-1.891093	-1.068608	22228.15638
371.400227	147.567722	266.604066	226.807015	-2.654055	-1.831571	22228.15638
340.881718	172.745493	217.774451	235.962568	-1.891093	-0.305645	22199.92676
346.98542	195.634375	216.248525	271.058854	0.397796	0.457317	22202.97861
332.489128	223.101033	184.20409	280.97737	-0.365167	-0.305645	22209.84527
348.511345	247.515841	156.737432	280.214407	0.397796	-0.305645	22203.74157
314.178022	264.301021	123.167071	277.925519	-0.365167	-1.068608	22213.66009
307.311357	281.086201	98.752264	292.421811	-0.365167	-0.305645	22231.20823
298.155805	301.686195	68.233754	318.362544	-1.12813	-1.831571	22213.66009
283.659513	316.182487	71.285605	346.592165	-0.365167	0.457317	22225.10453
282.89655	338.308407	36.952282	361.85142	-1.12813	-1.068608	22228.15638
257.718779	363.486177	23.218953	351.169941	0.397796	0.457317	22212.89712
250.089152	374.167655	-9.588445	340.488463	0.397796	-0.305645	22224.34156
231.015084	386.375059	4.907847	377.110674	1.923721	-1.068608	22222.05268
219.570643	398.582463	-40.869917	378.6366	0.397796	-0.305645	22214.42305
179.133618	402.397276	-68.336576	378.6366	1.923721	-0.305645	22186.19343
174.555841	403.923202	-103.432862	386.266227	1.160758	-0.305645	22231.97119
124.963263	425.286159	-140.055073	372.532898	-1.12813	-1.068608	22218.23786
111.992897	428.33801	-185.832837	338.962538	-1.12813	-0.305645	22185.43046
112.755859	431.38986	-133.188408	398.473631	-1.12813	-2.594534	22219.76379
79.948462	445.886152	-166.758769	406.866221	-1.12813	-1.068608	22225.10453
55.533654	437.493562	-163.706918	409.918072	-1.12813	-1.068608	22196.87491
50.955878	445.886152	-161.41803	413.732886	0.397796	-0.305645	22215.18601
21.963294	432.152823	-199.566166	396.184743	-2.654055	-0.305645	22090.06012
18.14848	434.441711	-215.588384	387.792153	-2.654055	-1.068608	22182.37861
-11.607067	436.7306	-230.847639	411.443998	0.397796	0.457317	22186.19343
-55.095943	434.441711	-246.869856	391.606966	-1.891093	-0.305645	22196.11194
-65.014458	422.99727	-260.603185	371.006973	1.923721	1.22028	1242.866298
-60.436682	415.367643	-272.047626	397.710668	0.397796	-1.068608	17.548143
-73.407048	418.419494	-283.492067	400.762519	-0.365167	-0.305645	12.207404
-95.532968	417.656531	-285.780956	391.606966	-0.365167	-1.068608	12.970367
-119.947775	417.656531	-307.143912	371.769935	0.397796	-0.305645	9.155553
-117.658887	395.530612	-344.529086	365.666233	-1.12813	-1.068608	9.155553
-143.59962	404.686165	-342.240198	326.755134	0.397796	-1.068608	9.918516
-157.332949	393.241724	-311.721689	306.15514	1.923721	0.457317	8.39259
-186.325533	381.797283	-333.084645	322.94032	0.397796	-0.305645	12068.54457
-211.503304	367.300991	-360.551304	263.429227	-0.365167	-0.305645	22130.49715
-215.318117	353.567661	-361.314267	277.162556	1.923721	-0.305645	22186.95639
-213.792192	356.619512	-394.884627	194.76258	-1.891093	-1.068608	22196.87491
-262.621807	356.619512	-373.52167	223.755164	-1.12813	-1.831571	22186.95639
-271.77736	337.545444	-364.366118	228.332941	1.160758	-1.068608	22218.23786
-283.984764	313.130636	-388.780925	216.8885	1.160758	-1.068608	22228.91934
-287.799577	291.76768	-394.884627	213.073686	1.923721	-0.305645	22222.05268
-315.266236	278.797313	-381.91426	209.258872	-1.12813	0.457317	22200.68972
-345.784745	258.960282	-414.721658	166.532959	-3.417018	-1.068608	22204.50453
-361.044	239.123251	-383.440186	128.384822	-3.417018	-0.305645	22199.92676
-343.495857	225.389921	-387.255	91.762611	0.397796	0.457317	22204.50453
-390.799547	197.923263	-400.988329	58.19225	-0.365167	-1.068608	22215.94897
-390.036584	203.264002	-430.743876	49.79966	-0.365167	-1.068608	22226.63045
-384.695845	155.960312	-418.536472	29.962629	-1.12813	-1.831571	22215.18601
-411.399541	146.80476	-376.573521	28.436704	-0.365167	-0.305645	22220.52675
-413.688429	125.441803	-355.210565	16.992263	1.160758	0.457317	22225.10453
-412.925466	114.760325	-354.447602	0.970045	0.397796	-0.305645	22212.13416
-423.606945	103.315884	-341.477235	-24.970688	1.160758	-1.831571	22241.12674
-431.236572	72.797374	-379.625372	-31.07439	0.397796	-1.068608	22216.71194
-458.70323	51.434417	-326.217981	-80.666968	1.923721	0.457317	22225.10453
-453.362491	32.360349	-335.373534	-94.400297	1.160758	-1.068608	22230.44527
-448.784715	23.967759	-314.010577	-106.607701	1.160758	-0.305645	22240.36378
-436.577311	-21.810005	-307.906875	-109.659552	-0.365167	-0.305645	22215.18601
-468.621746	-40.121111	-325.455018	-147.044726	2.686684	1.22028	22218.23786
-441.155088	-46.987776	-302.566136	-187.481751	0.397796	-0.305645	22230.44527
-447.258789	-70.63962	-236.95134	-166.118794	-0.365167	-0.305645	22221.28971
-437.340274	-90.476652	-230.084676	-202.741006	1.160758	0.457317	22222.05268
-444.969901	-124.809975	-236.95134	-215.711372	-0.365167	-1.068608	22229.6823
-420.555094	-127.098863	-230.084676	-235.548403	-3.417018	-1.831571	22152.62307
-417.503243	-169.824776	-207.195794	-248.51877	-0.365167	0.457317	22202.21564
-409.110653	-185.846994	-186.5958	-260.726174	-1.891093	-1.068608	22209.84527
-395.377323	-206.446988	-172.099508	-290.48172	0.397796	0.457317	22217.4749
-375.540292	-211.024764	-170.573582	-309.555789	-0.365167	-1.068608	22214.42305
-350.362522	-234.676609	-142.343961	-312.60764	-1.12813	-1.068608	22228.15638
-334.340304	-251.461789	-169.047657	-420.185386	1.160758	1.22028	22231.20823
-328.236602	-276.639559	-74.440277	-333.207634	-0.365167	-0.305645	22214.42305
-309.162534	-294.950665	-60.706948	-346.178	0.397796	-0.305645	22225.10453
-296.95513	-323.943249	-43.921768	-367.540957	0.397796	-1.068608	22227.39341
-268.725509	-320.128435	-34.003252	-382.037249	1.160758	-0.305645	22230.44527
-246.59959	-343.78028	-5.773631	-412.555758	1.160758	0.457317	22240.36378
-235.918111	-363.617311	-3.484743	-392.718727	1.160758	-0.305645	22218.23786
-202.347751	-368.958051	1.855996	-394.244653	0.397796	-0.305645	22210.60823
-195.481086	-392.609895	45.344872	-430.103901	3.449646	0.457317	22227.39341
-151.99221	-411.683964	43.818947	-439.259454	-1.891093	-1.068608	22201.45268
-144.362583	-417.787666	106.381891	-426.289088	-0.365167	-1.068608	22190.7712
-116.132962	-429.99507	136.900401	-396.533541	1.160758	-0.305645	22219.00082
-94.770005	-439.913585	154.448544	-407.215019	-1.12813	-1.068608	22228.15638
-74.170011	-456.698765	146.055953	-404.926131	1.923721	0.457317	22202.97861
-59.673719	-477.298759	150.63373	-428.577976	-1.12813	-0.305645	22195.34898
-35.258911	-488.7432	204.804084	-377.459472	-2.654055	-1.068608	22198.40083
-0.925588	-496.372828	231.50778	-396.533541	-1.891093	0.457317	22160.25269
21.200331	-481.113573	253.633699	-388.140951	-0.365167	0.457317	22190.7712
37.985511	-492.558014	262.026289	-373.644659	-0.365167	-0.305645	22199.92676
63.926244	-466.617281	261.263327	-390.429839	-0.365167	-1.068608	22212.89712
62.400319	-497.13579	307.041091	-400.348354	-0.365167	-1.068608	22185.43046
103.600307	-464.328393	242.952221	-425.526125	1.160758	-0.305645	22209.84527
137.170667	-476.535796	335.270712	-342.363186	0.397796	-0.305645	22208.31935
157.770661	-470.432095	345.952191	-339.311336	1.160758	-0.305645	22198.40083
182.948431	-462.039504	355.107743	-315.659491	1.923721	-0.305645	22221.28971
202.785462	-445.254324	351.29293	-314.133565	1.160758	0.457317	22209.08231
231.778046	-436.098771	356.633669	-331.681708	3.449646	0.457317	22180.08972
240.933599	-430.758032	361.211445	-307.266901	-0.365167	-1.831571	22206.03046
265.348407	-413.209889	394.781806	-303.452087	1.160758	-0.305645	22214.42305
279.081736	-404.054336	390.204029	-284.378018	0.397796	-0.305645	22198.40083
305.785432	-399.47656	365.026259	-255.385434	1.923721	0.457317	22186.19343
311.889134	-365.143237	398.596619	-240.12618	1.160758	0.457317	22228.91934
321.807649	-352.935833	435.981793	-192.059527	-1.12813	-1.068608	22222.81564
353.089122	-343.017317	435.218831	-157.726204	1.160758	0.457317	22222.05268
368.348376	-315.550659	416.144762	-150.85954	-0.365167	0.457317	22228.91934
365.296525	-300.291404	432.929943	-156.200279	-3.417018	-0.305645	22170.17121
393.526147	-278.165485	430.641054	-120.34103	-1.12813	-0.305645	22202.21564
394.289109	-260.617342	416.907725	-106.607701	-2.654055	-1.831571	22209.84527
413.363178	-241.543273	437.507719	-97.452148	-4.179981	-2.594534	22211.3712
428.622433	-213.313652	437.507719	-89.059558	-0.365167	0.457317	22215.94897
422.518731	-199.580323	413.092911	-66.933638	-1.12813	-0.305645	22226.63045
441.592799	-157.617372	426.826241	-89.059558	1.160758	-0.305645	22231.97119
441.592799	-132.439602	357.396632	-50.911421	-0.365167	-0.305645	22215.94897
446.170575	-117.94331	414.618837	23.095965	-0.365167	0.457317	22225.86749
443.881687	-94.291465	398.596619	32.251517	1.160758	-0.305645	22229.6823
449.222426	-55.380366	394.781806	49.036698	1.923721	-0.305645	22236.54897
433.200209	-41.647036	389.441067	85.658909	3.449646	1.22028	22242.65267
453.03724	-17.232229	335.270712	109.310754	2.686684	0.457317	22238.83786
430.911321	9.471467	352.055892	142.881114	1.160758	-0.305645	22224.34156
416.415029	16.338132	368.07811	171.110735	-0.365167	-1.068608	22228.15638
385.896519	54.486268	292.544799	134.488524	0.397796	-0.305645	22224.34156
395.815035	70.508486	323.826271	175.688512	0.397796	0.457317	22214.42305
402.681699	92.634405	297.885538	219.177388	-0.365167	-1.068608	22221.28971
384.370594	117.049213	300.937389	182.555177	0.397796	-1.068608	22230.44527
369.111339	150.619573	275.759619	222.992202	-1.12813	-0.305645	22219.00082
369.111339	159.775126	212.433712	232.147754	-2.654055	-1.068608	22198.40083
369.111339	185.715859	215.485563	232.910717	-3.417018	-0.305645	22204.50453
331.726165	200.212151	207.092972	250.45886	-1.12813	-1.831571	22205.2675
336.303941	200.975114	180.389277	273.347742	-4.179981	-1.068608	22203.74157
325.622463	242.175102	154.448544	293.184773	-1.12813	-0.305645	22218.23786
326.385426	263.538058	124.692997	301.577363	1.923721	0.457317	22231.97119
292.052103	294.056568	94.174487	304.629214	1.160758	-1.068608	22219.00082
311.126171	316.182487	40.767096	268.769966	0.397796	-0.305645	22228.91934
283.659513	332.967667	36.189319	313.784767	-1.891093	-1.068608	22227.39341
276.792848	346.700997	52.9745	342.777351	-1.12813	-0.305645	22214.42305
261.533593	374.930618	26.270804	370.24401	0.397796	-1.068608	22236.54897
253.903966	384.849134	17.115251	389.318078	3.449646	0.457317	22238.83786
223.385456	381.03432	-21.795849	389.318078	-0.365167	-1.831571	22209.84527
195.918798	405.449127	-77.492128	396.184743	1.923721	-1.068608	22211.3712
183.711394	403.923202	-79.018054	379.399563	-1.12813	-1.068608	22231.97119
145.563257	420.708382	-95.040271	389.318078	1.923721	1.22028	22212.13416
136.407704	415.367643	-175.151359	365.666233	1.160758	0.457317	22184.6675
128.778077	435.204674	-137.003222	406.866221	-0.365167	0.457317	22224.34156
94.444754	443.597264	-137.003222	397.710668	-1.12813	-1.068608	22214.42305
63.926244	436.7306	-169.81062	372.532898	-3.417018	-1.068608	22194.58602
66.978095	444.360227	-166.758769	402.288445	1.160758	1.22028	22219.76379
49.429952	434.441711	-185.832837	395.42178	-2.654055	-0.305645	22114.47493
17.385517	448.175041	-211.010607	376.347712	-1.891093	-0.305645	22191.53417
-13.132992	410.789867	-236.95134	398.473631	-2.654055	-1.068608	22194.58602
-16.184843	444.360227	-217.114309	399.999557	-1.12813	-0.305645	21937.46757
-24.577433	423.760233	-240.766154	387.02919	0.397796	-0.305645	22192.29713
-41.362613	422.234308	-269.758738	393.132892	-0.365167	-1.068608	767.540513
-71.11816	438.256525	-271.284664	388.555115	-0.365167	-1.068608	14.496292
-90.955191	424.523196	-304.092061	364.903271	0.397796	-1.068608	12.970367
-108.503334	419.182457	-330.032794	328.281059	1.923721	-1.068608	9.918516
-119.184813	413.078755	-336.136496	371.006973	-1.12813	-1.068608	12.207404
-126.051477	413.841718	-326.980943	352.695867	1.160758	-1.831571	9.155553
-145.888508	402.397276	-341.477235	342.777351	1.923721	0.457317	7.629627
-150.466285	396.293575	-336.136496	310.732916	1.160758	-0.305645	9.918516
-190.90331	397.8195	-337.662422	315.310693	3.449646	0.457317	20036.16443
-218.369968	374.167655	-336.899459	298.525513	0.397796	-1.068608	22173.98602
-256.518105	360.434326	-395.64759	217.651462	1.923721	0.457317	22186.95639
-251.177366	353.567661	-400.988329	243.592195	1.160758	-1.831571	22190.7712
-277.881062	354.330624	-375.047596	248.169972	-0.365167	-1.068608	22219.00082
-268.725509	332.204705	-381.91426	196.288506	-0.365167	0.457317	22227.39341
-278.644025	313.893599	-382.677223	193.236655	-1.891093	0.457317	22211.3712
-328.236602	299.397307	-383.440186	195.525543	-3.417018	-1.068608	22196.87491
-318.318087	286.42694	-376.573521	193.999618	-2.654055	-0.305645	22212.13416
-351.125485	251.330655	-420.82536	155.851481	-1.891093	0.457317	22194.58602
-335.86623	236.0714	-392.595739	90.236685	-2.654055	-1.831571	22205.2675
-361.806963	221.575108	-398.699441	81.081133	-1.12813	-0.305645	22218.23786
-371.725478	208.604741	-391.832776	50.562623	-1.891093	-1.831571	22222.81564
-392.325472	178.086232	-392.595739	12.414486	-1.12813	-1.068608	22219.76379
-395.377323	175.034381	-434.558689	28.436704	0.397796	-0.305645	22228.15638
-422.081019	120.864027	-411.669807	24.62189	0.397796	0.457317	22225.86749
-426.658796	134.597356	-452.106832	-13.526247	0.397796	-0.305645	22215.94897
-418.266205	113.234399	-366.655006	-5.133657	1.923721	-0.305645	22245.70452
-431.236572	85.767741	-347.580937	-17.341061	1.160758	-1.068608	22226.63045
-454.888417	71.271449	-322.403167	-31.837353	1.923721	-1.068608	22220.52675
-460.229156	40.752939	-303.329099	-49.385495	-1.12813	-0.305645	22231.20823
-451.073603	36.938125	-307.143912	-70.748452	1.160758	-1.068608	22239.60082
-448.784715	3.367765	-301.04021	-101.266962	-1.12813	-1.831571	22215.18601
-457.940268	-8.076676	-336.899459	-160.015092	-0.365167	-1.068608	22221.28971
-436.577311	-27.150744	-269.758738	-142.466949	-1.12813	-1.831571	22229.6823
-445.732864	-54.617403	-264.417999	-153.148428	1.160758	0.457317	22214.42305
-445.732864	-73.691471	-254.499483	-226.39285	-1.891093	-0.305645	22219.76379
-438.103237	-104.972944	-263.655036	-227.918776	-1.12813	0.457317	22230.44527
-439.629162	-135.491453	-239.240229	-225.629888	0.397796	-0.305645	22157.20084
-419.029168	-137.780341	-184.306912	-241.652105	-2.654055	-1.068608	22205.2675
-419.792131	-147.698857	-209.484682	-277.511354	-0.365167	-0.305645	22217.4749
-411.399541	-172.876627	-163.706918	-278.274317	-1.12813	-1.068608	22206.79342
-390.799547	-222.469205	-188.884688	-302.689124	-0.365167	-1.068608	22219.76379
-361.806963	-233.913646	-146.921738	-316.422453	1.160758	-0.305645	22232.73415
-342.732894	-252.987715	-151.499514	-314.896528	-0.365167	-1.068608	22224.34156
-339.681044	-259.091416	-157.603216	-349.992814	1.923721	-0.305645	22219.00082
-331.288453	-284.269187	-126.321744	-359.911329	0.397796	0.457317	22227.39341
-321.369938	-310.972883	-109.536563	-418.65946	-1.12813	-1.831571	22224.34156
-286.273652	-309.446957	-53.077321	-386.615025	1.160758	-0.305645	22235.02304
-271.77736	-326.232137	-17.981035	-369.829845	-0.365167	-1.068608	22236.54897
-253.466254	-339.202504	-6.536594	-381.274286	2.686684	-1.068608	22217.4749
-224.47367	-376.587678	23.981916	-382.037249	-1.12813	-1.831571	22215.18601
-208.451453	-382.69138	9.485624	-419.422423	1.923721	0.457317	22228.15638
-188.614422	-406.343225	48.396723	-451.466858	-1.12813	-0.305645	22199.92676
-167.251465	-417.787666	93.411525	-411.792796	-1.891093	-1.831571	22201.45268
-154.281098	-427.706181	124.692997	-401.111317	0.397796	0.457317	22222.05268
-113.844073	-430.758032	137.663363	-399.585392	1.160758	-0.305645	22222.81564
-92.481117	-449.832101	117.063369	-456.044634	-2.654055	-1.068608	22180.85269
-78.747787	-453.646914	141.478177	-419.422423	-1.891093	-1.068608	22196.87491
-58.910756	-471.95802	204.804084	-414.844646	-3.417018	-1.068608	22202.97861
-24.577433	-487.980238	219.300376	-388.140951	0.397796	0.457317	22159.48973
4.415151	-488.7432	233.033705	-373.644659	-1.12813	-0.305645	22195.34898
46.378101	-468.143206	257.448513	-386.615025	-1.12813	-1.068608	22206.03046
54.007729	-473.483946	266.604066	-371.35577	-2.654055	-1.831571	22202.21564
72.318834	-482.639498	284.915172	-368.30392	1.160758	0.457317	22205.2675
102.074381	-464.328393	295.59665	-387.377988	-1.12813	0.457317	22209.84527
114.281785	-486.454312	294.070724	-381.274286	-1.891093	-1.068608	22194.58602
143.274369	-466.617281	285.678134	-368.30392	-0.365167	-1.831571	22176.27491
183.711394	-460.513579	316.959607	-354.57059	1.160758	-0.305645	22231.20823
195.155835	-456.698765	353.581818	-317.948379	1.923721	0.457317	22212.13416
220.333605	-436.861734	368.841073	-301.926161	1.160758	-0.305645	22193.06009
224.911382	-429.99507	372.655886	-324.052081	-1.12813	-1.068608	22212.89712
235.59286	-421.602479	387.152178	-303.452087	1.160758	-0.305645	22217.4749
273.740997	-421.602479	381.048476	-291.244683	-1.891093	-1.068608	22202.21564
287.474326	-403.291374	366.552184	-285.903944	1.160758	0.457317	22193.06009
292.815065	-383.454343	414.618837	-246.992844	-0.365167	-0.305645	22229.6823
311.889134	-369.721013	426.063278	-215.711372	-0.365167	-0.305645	22215.18601
336.303941	-347.595094	429.878092	-207.318782	1.160758	-0.305645	22224.34156
359.955786	-330.809914	451.241048	-165.355832	-1.891093	-1.831571	22225.10453
373.689115	-316.313622	426.063278	-150.096577	-2.654055	-0.305645	22174.74899
377.503929	-296.476591	439.033644	-137.889173	-1.891093	-0.305645	22205.2675
399.629849	-265.195118	438.270682	-116.526216	-1.891093	-1.831571	22218.23786
392.763184	-268.246969	423.77439	-104.318813	-0.365167	-0.305645	22204.50453
413.363178	-243.832162	439.796607	-99.741036	-0.365167	-1.068608	22219.76379
439.303911	-207.972913	419.196613	-63.118825	-0.365167	-0.305645	22231.20823
436.25206	-178.980329	414.618837	-60.066974	-1.12813	-1.068608	22214.42305
447.696501	-154.565521	384.86329	-40.229943	-1.12813	-0.305645	22219.00082
444.64465	-143.884043	398.596619	3.258933	1.923721	0.457317	22228.91934
424.044656	-108.787757	339.848489	-28.785502	-0.365167	-0.305645	22222.81564
442.355762	-77.506285	316.196644	-50.148458	1.160758	-0.305645	22207.55638
445.407613	-65.298881	377.233663	70.399654	1.160758	-1.068608	22242.65267
447.696501	-40.121111	348.241079	92.525574	1.160758	-0.305645	22237.31193
424.807619	-19.521117	332.981824	120.755195	0.397796	-1.068608	22226.63045
417.940954	6.419616	341.374414	107.784828	0.397796	-0.305645	22231.20823
403.444662	28.545535	312.38183	126.858897	-0.365167	0.457317	22222.05268
408.022439	56.775157	330.692936	181.029251	0.397796	-1.068608	22215.94897
411.837252	81.189964	310.092942	197.051469	-0.365167	1.22028	22226.63045
384.370594	97.975144	315.433681	204.681096	0.397796	-0.305645	22231.97119
384.370594	136.123281	262.026289	207.732947	0.397796	-1.068608	22215.18601
377.503929	133.834393	249.818886	196.288506	-3.417018	-1.831571	22202.21564
369.111339	156.723275	252.107774	216.125537	-2.654055	-0.305645	22209.08231
347.748382	182.664008	233.796668	247.407009	0.397796	0.457317	22190.7712
355.37801	216.234369	191.833718	261.140338	-1.12813	0.457317	22211.3712
328.674314	209.367704	185.730016	278.688481	-0.365167	0.457317	22224.34156
319.518761	251.330655	185.730016	297.76255	-1.12813	-1.068608	22215.18601
312.652097	269.64176	111.72263	302.340326	0.397796	-1.068608	22224.34156
310.363208	283.37509	65.181903	306.918103	1.160758	0.457317	22230.44527
292.815065	294.819531	43.818947	337.436612	-1.12813	-1.068608	22218.23786
285.185438	316.94545	29.322655	316.073655	1.923721	-0.305645	22219.00082
292.052103	354.330624	-14.166221	261.140338	1.923721	0.457317	22247.23045
262.296556	356.619512	-20.269923	343.540314	2.686684	0.457317	22228.91934
234.066935	384.849134	1.093033	374.821786	1.923721	0.457317	22212.89712
208.126202	384.086171	-36.292141	393.895855	1.923721	-0.305645	22224.34156
201.259537	393.241724	-51.551395	382.451414	-0.365167	-1.068608	22232.73415
163.1114	403.923202	-72.914352	383.977339	0.397796	-0.305645	22212.89712
153.192885	420.708382	-139.29211	389.318078	-1.12813	-0.305645	22193.06009
139.459555	429.100972	-120.218042	401.525482	-0.365167	1.22028	22226.63045
116.570673	435.204674	-131.662483	399.999557	2.686684	0.457317	22215.94897
101.311418	435.967637	-142.343961	387.792153	0.397796	-0.305645	22193.06009
63.163282	426.049121	-169.81062	399.999557	-1.12813	-0.305645	22215.18601
62.400319	430.626898	-195.751353	375.584749	-1.891093	-0.305645	22129.73418
37.222549	443.597264	-195.751353	377.110674	-0.365167	-1.068608	22190.7712
29.592921	426.812084	-195.751353	387.792153	-1.12813	-0.305645	22207.55638
8.229965	451.226892	-248.395782	393.895855	-1.891093	-1.068608	22186.95639
-17.710769	432.152823	-249.158744	395.42178	-1.891093	-0.305645	22209.84527
-19.236694	436.7306	-275.099477	413.732886	1.160758	1.22028	22209.84527
-42.888539	436.7306	-249.158744	387.02919	0.397796	-0.305645	479.140599
-58.147794	423.760233	-270.521701	383.977339	2.686684	0.457317	16.022217
-77.221862	413.841718	-295.699471	361.088457	1.160758	0.457317	10.681478
-102.399632	413.841718	-366.655006	338.199575	-1.12813	-0.305645	11.444441
-145.125546	420.708382	-435.321652	267.24404	1.923721	-0.305645	9.918516
-140.547769	391.715798	-407.854994	309.206991	1.160758	-1.068608	10.681478
-168.014428	406.21209	-343.003161	329.806985	1.923721	0.457317	10.681478
-172.592204	397.056537	-332.321683	316.836618	1.160758	-1.831571	8.39259
-181.747757	384.849134	-335.373534	320.651432	1.160758	-1.068608	21970.27497
-204.636639	355.093587	-346.055012	273.347742	-0.365167	-1.068608	22173.98602
-235.155149	358.9084	-352.158714	260.377376	-1.12813	-0.305645	22194.58602
-246.59959	352.804699	-360.551304	262.666264	1.160758	-1.068608	22221.28971
-274.066248	337.545444	-370.469819	239.014419	-1.891093	-0.305645	22222.81564
-269.488472	332.967667	-385.729074	200.103319	0.397796	0.457317	22215.18601
-300.769944	316.182487	-399.462403	213.073686	-1.12813	0.457317	22202.97861
-294.666242	310.841748	-391.069813	185.607027	-1.12813	0.457317	22207.55638
-341.969932	276.508425	-382.677223	188.658878	-2.654055	-1.068608	22190.00824
-340.444006	248.278804	-388.780925	132.199636	-1.12813	-0.305645	22212.89712
-345.021783	247.515841	-378.099447	100.918164	-0.365167	-0.305645	22222.81564
-357.229186	221.575108	-360.551304	85.658909	-0.365167	-1.068608	22214.42305
-399.192137	200.975114	-403.277217	50.562623	1.160758	0.457317	22224.34156
-383.932882	186.478822	-406.329068	42.170033	0.397796	-1.068608	22229.6823
-411.399541	150.619573	-373.52167	22.333002	0.397796	-0.305645	22212.89712
-414.451392	144.515871	-384.966111	-7.422545	1.160758	0.457317	22219.76379
-402.243988	117.812176	-410.906844	-39.46698	1.160758	0.457317	22251.04526
-428.184721	89.582554	-351.395751	-20.392911	1.923721	-0.305645	22213.66009
-442.681013	78.901076	-381.151298	-105.844738	2.686684	1.22028	22223.5786
-445.732864	68.219598	-338.425384	-44.044756	2.686684	0.457317	22239.60082
-447.258789	40.752939	-323.16613	-70.748452	1.160758	-1.068608	22227.39341
-439.629162	18.62702	-297.225397	-85.244744	1.160758	-0.305645	22219.76379
-448.021752	-8.076676	-277.388366	-118.052142	-0.365167	-0.305645	22222.05268
-432.762497	-23.335931	-317.825391	-140.941024	-1.891093	-1.068608	22222.81564
-442.681013	-40.884074	-273.573552	-150.85954	2.686684	0.457317	22220.52675
-440.392125	-59.958142	-285.780956	-178.326198	0.397796	-0.305645	22225.10453
-438.103237	-83.609987	-238.477266	-200.452117	-2.654055	-1.068608	22217.4749
-438.866199	-108.024795	-239.240229	-222.578037	-3.417018	-1.831571	22167.11936
-442.681013	-149.224782	-240.003191	-235.548403	-2.654055	0.457317	22203.74157
-422.081019	-168.298851	-196.514315	-234.022478	-0.365167	-0.305645	22219.00082
-403.006951	-188.135882	-193.462464	-260.726174	-1.891093	-0.305645	22203.74157
-386.22177	-186.609956	-189.647651	-265.30395	-0.365167	-0.305645	22224.34156
-375.540292	-207.20995	-175.151359	-285.903944	-3.417018	-1.831571	22228.91934
-384.695845	-229.33587	-130.136557	-327.866894	-1.12813	0.457317	22213.66009
-359.518075	-249.172901	-135.477296	-329.39282	0.397796	-0.305645	22222.05268
-338.155118	-262.90623	-117.929154	-330.918745	0.397796	1.22028	22229.6823
-312.214385	-280.454373	-85.884719	-368.30392	1.160758	-0.305645	22211.3712
-327.47364	-310.20992	-143.869887	-398.822429	1.923721	-0.305645	22133.549
-276.355136	-304.869181	-37.818066	-405.689094	1.160758	-0.305645	22238.07489
-270.251434	-357.513609	-107.247675	-432.392789	-0.365167	-0.305645	22200.68972
-251.177366	-353.698796	1.855996	-379.748361	1.160758	-1.068608	22223.5786
-226.762558	-367.432125	24.744878	-384.326137	-1.891093	-1.831571	22227.39341
-209.214415	-394.135821	16.352288	-434.681678	-0.365167	-1.831571	22193.82305
-189.377384	-410.158038	52.211537	-424.763162	-1.891093	-1.068608	22207.55638
-165.725539	-408.632113	81.204121	-419.422423	0.397796	-0.305645	22227.39341
-141.310732	-429.99507	122.404109	-404.163168	0.397796	-0.305645	22218.23786
-103.925558	-437.624697	134.611512	-388.140951	-0.365167	-0.305645	22200.68972
-82.562601	-446.017287	130.033736	-420.948348	-0.365167	0.457317	22202.21564
-53.570017	-462.039504	171.233724	-407.215019	-2.654055	-1.831571	22198.40083
-36.784837	-494.083939	191.070755	-442.311305	-2.654055	-2.594534	22154.14899
-27.629284	-480.35061	194.885569	-419.422423	-0.365167	-1.068608	22200.68972
3.652188	-478.061722	243.715184	-363.726143	-1.891093	-0.305645	22212.89712
22.726257	-484.165424	239.137407	-363.726143	-1.891093	-1.831571	22196.87491
65.45217	-472.720983	278.81147	-382.800212	0.397796	-1.068608	22210.60823
88.341052	-469.669132	268.129991	-366.777994	1.160758	-0.305645	22216.71194
112.755859	-477.298759	300.174426	-382.800212	-0.365167	-0.305645	22193.06009
134.881779	-472.720983	326.115159	-366.015031	-1.12813	-1.068608	22183.14158
147.852145	-466.617281	319.248495	-382.037249	1.923721	-1.068608	22228.15638
170.741027	-473.483946	342.90034	-350.755777	1.160758	-1.068608	22206.03046
173.792878	-449.832101	323.826271	-322.526155	0.397796	0.457317	22184.6675
197.444723	-442.965436	341.374414	-337.022447	1.160758	-1.068608	22219.00082
228.726195	-430.758032	380.285514	-307.266901	1.923721	0.457317	22211.3712
261.533593	-425.417293	386.389216	-296.585422	1.160758	-0.305645	22215.18601
267.637295	-402.528411	381.048476	-288.192832	-1.12813	-1.068608	22195.34898
272.215071	-380.402492	394.781806	-250.807658	-0.365167	-0.305645	22223.5786
306.548395	-386.506193	413.855874	-243.178031	-1.12813	-0.305645	22219.00082
317.229873	-365.143237	419.196613	-216.474335	-1.12813	0.457317	22227.39341
327.911351	-350.646945	439.796607	-182.903974	1.923721	0.457317	22219.00082
347.748382	-338.439541	428.352166	-159.25213	-1.12813	-0.305645	22186.19343
375.978004	-310.20992	416.907725	-144.755838	0.397796	-0.305645	22204.50453
388.185407	-291.135851	386.389216	-129.496583	-1.12813	-0.305645	22219.00082
400.392811	-279.69141	395.544768	-120.34103	-1.12813	-0.305645	22202.97861
405.73355	-252.224752	427.589203	-98.215111	-0.365167	-1.068608	22223.5786
395.052072	-232.387721	442.085495	-76.852154	-1.12813	-0.305645	22229.6823
417.940954	-210.261801	435.981793	-92.874371	-3.417018	-1.068608	22211.3712
427.096507	-182.03218	424.537352	-73.800303	-1.891093	-1.068608	22215.94897
433.963172	-171.350702	408.515135	-15.052172	-1.891093	-0.305645	22227.39341
453.800203	-124.809975	401.64847	-8.94847	2.686684	-1.068608	22229.6823
423.281693	-91.239614	345.952191	-24.207725	2.686684	0.457317	22065.64531
441.592799	-59.958142	377.996625	10.888561	0.397796	0.457317	22244.94156
446.933538	-56.143328	342.90034	26.910778	1.923721	-1.068608	22221.28971
442.355762	-40.884074	303.226277	65.821878	1.160758	-0.305645	22231.97119
433.200209	-7.313713	368.07811	125.332971	-1.12813	-1.068608	22228.91934
421.755768	18.62702	343.663302	129.147785	-0.365167	-0.305645	22216.71194
408.022439	31.597386	349.004041	139.829263	-1.891093	-1.831571	22217.4749
425.570582	71.271449	339.848489	160.429257	0.397796	-1.068608	22229.6823
388.185407	73.560337	312.38183	171.873698	3.449646	1.22028	22226.63045
387.422445	107.89366	313.907756	206.969984	0.397796	-0.305645	22219.76379
386.659482	125.441803	278.81147	216.8885	-2.654055	0.457317	22206.03046
373.689115	156.723275	258.211476	221.466276	-0.365167	0.457317	22209.08231
358.429861	175.797344	232.270743	210.021835	-2.654055	-1.068608	22192.29713
346.98542	182.664008	184.967053	229.095903	-2.654055	-1.831571	22211.3712
343.933569	216.997331	184.967053	259.614413	-1.891093	-1.068608	22225.86749
327.148389	238.360288	199.463345	287.081071	-0.365167	-0.305645	22216.71194
317.992836	252.093617	127.744848	306.918103	2.686684	1.22028	22228.91934
321.807649	283.37509	118.589295	319.125506	-0.365167	-1.068608	22231.20823
308.07432	308.55286	78.15227	327.518097	-0.365167	-1.068608	22212.89712
292.815065	329.152854	39.24117	338.199575	-1.891093	-0.305645	22221.28971
298.918767	345.938034	23.981916	332.858836	2.686684	-0.305645	22250.2823
263.059519	352.804699	28.559692	344.303277	2.686684	0.457317	22225.10453
260.007668	368.063953	-5.773631	328.281059	1.160758	0.457317	22188.48232
210.41509	381.797283	-33.24029	385.503265	2.686684	-1.068608	22223.5786
215.755829	397.056537	-34.766215	366.429196	1.160758	-0.305645	22224.34156
195.918798	400.108388	-49.262507	378.6366	0.397796	-0.305645	22215.18601
169.978065	413.841718	-95.803234	392.369929	-1.12813	-0.305645	22203.74157
167.689177	411.552829	-132.425446	422.888439	0.397796	-1.068608	22217.4749
126.489189	432.915786	-127.847669	393.132892	1.160758	1.22028	22219.00082
118.096599	433.678749	-146.158775	397.710668	0.397796	0.457317	22198.40083
84.526238	426.049121	-155.314328	408.392147	-3.417018	-1.831571	22200.68972
75.370685	441.308376	-172.099508	385.503265	-3.417018	-0.305645	22147.28233
37.985511	440.545413	-194.225427	389.318078	-1.12813	-1.068608	22167.88232
36.459586	427.575047	-212.536533	366.429196	0.397796	-1.068608	22210.60823
13.570704	442.834302	-217.114309	344.303277	-1.12813	-0.305645	22184.6675
-1.688551	444.360227	-227.795788	399.999557	1.160758	0.457317	21578.11213
2.126263	437.493562	-236.188378	423.651401	1.923721	0.457317	22206.03046
-45.177427	423.760233	-236.188378	392.369929	1.160758	1.22028	22201.45268
-54.33298	419.945419	-262.129111	400.762519	0.397796	-1.068608	28.229621
-79.51075	420.708382	-281.966142	376.347712	-0.365167	1.22028	12.970367
-90.955191	416.130606	-303.329099	375.584749	1.923721	0.457317	12.207404
-86.377415	413.078755	-334.610571	359.562531	0.397796	-0.305645	9.918516
-127.577403	414.60468	-311.721689	348.11809	2.686684	-0.305645	11.444441
-129.103328	421.471345	-368.180931	332.858836	1.160758	-0.305645	9.918516
-172.592204	390.189873	-361.314267	303.103289	0.397796	-0.305645	7.629627
-179.458869	385.612096	-341.477235	298.525513	0.397796	-1.068608	328.073977
-210.740341	386.375059	-350.632788	303.103289	-1.12813	-1.068608	22077.85272
-218.369968	376.456543	-348.3439	287.081071	0.397796	-0.305645	22192.29713
-245.073664	364.24914	-344.529086	280.97737	-0.365167	-1.831571	22219.76379
-245.836627	344.412108	-379.625372	271.058854	0.397796	-0.305645	22215.18601
-264.910695	339.071369	-375.047596	240.540345	-0.365167	-1.068608	22214.42305
-279.406987	321.523226	-381.151298	209.258872	-1.12813	0.457317	22206.03046
-299.244018	310.078785	-376.573521	210.784798	-0.365167	-0.305645	22207.55638
-328.999565	275.745462	-378.86241	185.607027	-1.891093	-0.305645	22192.29713
-329.762528	268.115835	-418.536472	148.984816	-1.12813	-1.068608	22212.89712
-345.784745	267.352872	-425.403136	81.081133	0.397796	-0.305645	22223.5786
-357.992149	230.730661	-403.277217	99.392238	-1.12813	-1.068608	22214.42305
-380.118069	211.656592	-406.329068	58.955213	-0.365167	-1.831571	22224.34156
-375.540292	198.686226	-383.440186	57.429288	1.923721	0.457317	22230.44527
-393.088435	170.456604	-417.010546	40.644107	0.397796	0.457317	22213.66009
-428.184721	172.745493	-364.366118	42.932996	1.923721	-0.305645	22222.05268
-393.851398	133.07143	-375.047596	0.207082	2.686684	-1.068608	22253.33415
-420.555094	110.945511	-365.892043	5.547822	1.923721	-0.305645	22221.28971
-431.999535	96.449219	-380.388335	-54.726235	0.397796	-0.305645	22219.00082
-436.577311	69.745523	-364.366118	-73.800303	-0.365167	-1.068608	22237.31193
-441.91805	39.989976	-354.447602	-89.059558	2.686684	-0.305645	22219.76379
-454.125454	33.123312	-352.158714	-111.94844	-1.12813	-1.831571	22218.23786
-453.362491	12.523318	-325.455018	-97.452148	-2.654055	-1.068608	22222.81564
-442.681013	1.84184	-288.069844	-86.007707	0.397796	0.457317	22222.81564
-449.547678	-27.150744	-281.966142	-127.970657	-1.12813	-0.305645	22219.00082
-464.04397	-56.143328	-309.4328	-150.85954	-1.891093	-1.831571	22225.86749
-448.784715	-81.321099	-288.832807	-176.03731	-2.654055	-1.068608	22203.74157
-442.681013	-96.580353	-256.788372	-191.296565	-1.891093	-0.305645	22176.27491
-445.732864	-114.891459	-227.795788	-215.711372	-1.891093	-0.305645	22203.74157
-441.155088	-133.202565	-227.795788	-229.444701	-2.654055	-0.305645	22217.4749
-430.473609	-149.987745	-252.973558	-264.540987	-1.891093	-0.305645	22204.50453
-409.873615	-177.454404	-203.38098	-295.82246	-0.365167	-1.068608	22226.63045
-407.584727	-207.972913	-155.314328	-278.274317	-0.365167	-1.068608	22231.97119
-375.540292	-214.839578	-150.736551	-293.533571	1.923721	0.457317	22219.00082
-364.095851	-235.439572	-143.869887	-314.133565	-0.365167	-0.305645	22224.34156
-351.888447	-253.750677	-124.032855	-317.185416	-1.891093	-1.068608	22228.15638
-345.784745	-268.246969	-91.98842	-332.444671	1.160758	-0.305645	22220.52675
-312.214385	-279.69141	-99.618048	-372.118733	1.923721	-0.305645	22112.949
-302.295869	-312.498808	-50.788433	-369.829845	1.160758	-0.305645	22235.786
-269.488472	-306.395106	-31.714364	-388.903913	1.160758	0.457317	22199.92676
-260.332919	-326.9951	-41.63288	-378.985398	2.686684	0.457317	22225.10453
-240.495888	-365.9062	-1.958817	-427.05205	-1.12813	-0.305645	22225.10453
-222.947745	-376.587678	-26.373625	-433.918715	-0.365167	-1.068608	22190.00824
-190.90331	-388.795082	48.396723	-412.555758	-1.12813	-1.068608	22212.13416
-165.725539	-412.446927	65.181903	-396.533541	1.160758	0.457317	22229.6823
-155.044061	-423.128405	88.070785	-420.185386	-1.12813	-1.068608	22202.97861
-142.836657	-418.550628	110.196705	-422.474274	-1.12813	-1.068608	22202.21564
-109.266297	-447.543212	120.11522	-407.977982	-0.365167	-0.305645	22205.2675
-84.088527	-462.039504	156.737432	-417.896497	-2.654055	-1.068608	22199.16379
-48.992241	-462.802467	155.974469	-407.977982	-1.12813	1.22028	22157.20084
-35.258911	-474.246908	175.048537	-424.763162	-1.891093	-0.305645	22190.7712
-4.740402	-503.239492	226.167041	-419.422423	-0.365167	-1.068608	22209.84527
21.200331	-474.246908	239.137407	-413.318721	-0.365167	-0.305645	22194.58602
51.718841	-478.824685	271.944805	-360.674292	-1.12813	-1.068608	22214.42305
73.081797	-478.824685	281.100358	-383.563174	0.397796	-0.305645	22220.52675
89.866977	-465.091355	310.092942	-366.015031	-0.365167	-0.305645	22196.87491
130.304002	-493.320977	308.567016	-396.533541	0.397796	-0.305645	22190.00824
137.170667	-463.56543	317.722569	-351.518739	3.449646	0.457317	22236.54897
151.666959	-461.276542	319.248495	-338.548373	3.449646	1.22028	22215.18601
167.689177	-468.143206	348.241079	-337.78541	1.160758	-0.305645	22173.22306
177.607692	-442.202473	344.426265	-308.029863	1.923721	-1.068608	22206.79342
199.733611	-440.676548	361.211445	-294.296534	1.923721	-1.831571	22196.87491
237.881748	-439.913585	310.855905	-365.252069	0.397796	-0.305645	22194.58602
246.274338	-415.498777	370.366998	-308.792826	-2.654055	-1.068608	22206.79342
273.740997	-401.002485	397.833657	-276.748391	1.923721	0.457317	22222.05268
289.000252	-395.661746	416.907725	-258.437285	-0.365167	-0.305645	22219.00082
299.68173	-386.506193	417.670688	-226.39285	0.397796	0.457317	22228.91934
325.622463	-370.483976	417.670688	-209.60767	-2.654055	-0.305645	22206.79342
332.489128	-352.935833	413.855874	-187.481751	-2.654055	-1.068608	22185.43046
351.563196	-336.150653	416.144762	-162.303981	-1.12813	-0.305645	22207.55638
371.400227	-297.239553	435.218831	-152.385465	-0.365167	-1.068608	22219.00082
385.896519	-295.713628	411.566986	-146.281763	-1.12813	0.457317	22205.2675
412.600215	-272.061783	414.618837	-115.000291	1.160758	-1.068608	22225.10453
420.992805	-247.646975	427.589203	-118.815105	-1.891093	-0.305645	22231.20823
418.703917	-223.232168	432.16698	-83.718819	0.397796	-0.305645	22215.94897
430.911321	-193.476621	434.455868	-73.800303	1.923721	0.457317	22222.81564
440.066874	-179.743292	419.196613	-31.837353	0.397796	-0.305645	22228.91934
449.222426	-147.698857	406.989209	-17.341061	2.686684	-0.305645	22215.94897
429.385395	-130.150714	402.411433	-0.55588	3.449646	0.457317	22035.88977
439.303911	-98.106279	370.366998	21.570039	0.397796	-0.305645	22245.70452
430.148358	-55.380366	368.841073	37.592257	-0.365167	-0.305645	22219.76379
435.489097	-56.143328	364.263296	75.740393	1.160758	-0.305645	22229.6823
429.385395	-27.913707	320.011457	93.288536	-1.12813	-0.305645	22230.44527
421.755768	-11.128527	280.337395	42.932996	1.160758	-1.068608	22214.42305
414.126141	17.101094	350.529967	146.695928	-0.365167	-1.831571	22219.76379
422.518731	44.567753	343.663302	161.19222	1.923721	0.457317	22230.44527
390.474296	62.878859	323.826271	163.481108	-1.12813	-0.305645	22224.34156
394.289109	75.086262	317.722569	191.710729	-0.365167	-0.305645	22219.76379
385.896519	102.552921	294.833687	223.755164	-1.891093	-0.305645	22208.31935
384.370594	135.360319	267.367029	211.547761	0.397796	-0.305645	22208.31935
366.822451	152.145499	258.974439	232.147754	-2.654055	-1.831571	22193.06009
359.192823	187.241785	224.641115	239.014419	-2.654055	-1.068608	22213.66009
347.748382	200.975114	189.544829	233.67368	0.397796	-1.068608	22225.86749
326.385426	213.182518	162.841134	256.562562	1.160758	-1.831571	22217.4749
340.118755	249.041766	129.270773	242.06627	1.923721	-0.305645	22227.39341
327.148389	262.012133	142.24114	316.836618	1.160758	-0.305645	22232.73415
317.229873	277.271388	109.433742	328.281059	-2.654055	-1.831571	22210.60823
308.07432	303.975083	87.307823	325.992171	0.397796	-0.305645	22222.05268
289.763214	330.678779	49.922649	353.45883	1.160758	-0.305645	22247.23045
290.526177	345.938034	29.322655	343.540314	2.686684	1.22028	22225.86749
266.11137	360.434326	7.196735	338.962538	0.397796	-0.305645	22200.68972
227.963233	374.167655	17.115251	374.058823	3.449646	1.983243	22228.91934
241.696562	390.952835	-22.558811	409.918072	1.923721	-0.305645	22217.4749
208.889164	389.42691	-42.395843	362.614382	0.397796	0.457317	22183.90454
175.318804	403.160239	-96.566197	376.347712	-0.365167	-0.305645	22212.13416
167.689177	406.975053	-106.484712	397.710668	-0.365167	-0.305645	22218.23786
138.696593	423.760233	-102.669899	399.999557	0.397796	-0.305645	22218.23786
131.829928	435.967637	-128.610632	400.762519	-0.365167	-1.068608	22206.03046
88.341052	439.782451	-144.632849	379.399563	-1.12813	-0.305645	22199.92676
77.659574	442.071339	-149.973588	409.155109	-1.891093	0.457317	22167.88232
47.904027	432.915786	-175.151359	391.606966	-1.891093	-0.305645	22176.27491
47.904027	442.071339	-160.655067	397.710668	0.397796	-0.305645	22208.31935
28.829958	445.886152	-190.410614	387.792153	1.923721	1.22028	22187.71935
10.518853	432.152823	-257.551334	380.162525	-1.891093	-0.305645	22207.55638
-26.866321	445.12319	-247.632819	422.888439	0.397796	-0.305645	22205.2675
-26.103359	441.308376	-276.625403	383.214376	0.397796	-1.068608	22200.68972
-36.784837	434.441711	-238.477266	400.762519	-1.12813	-0.305645	12228.00378
-48.229278	429.863935	-261.366148	390.081041	-0.365167	0.457317	22.125919
-64.251495	430.626898	-288.832807	387.02919	0.397796	-0.305645	12.207404
-101.63667	432.152823	-333.847608	367.192159	3.449646	0.457317	9.918516
-120.710738	422.234308	-336.899459	363.377345	0.397796	0.457317	11.444441
-139.021844	395.530612	-330.795757	338.199575	-0.365167	0.457317	9.918516
-145.125546	400.108388	-333.847608	351.932904	1.923721	-0.305645	10.681478
-175.644055	386.375059	-331.55872	309.206991	-2.654055	-1.831571	10.681478
-211.503304	379.508394	-341.477235	280.97737	-1.891093	-1.831571	3271.584216
-216.844043	373.404692	-397.936478	252.747748	-1.891093	-1.831571	22120.57863
-233.629223	360.434326	-368.180931	284.029221	-0.365167	0.457317	22212.89712
-225.236633	356.619512	-367.417968	284.029221	0.397796	0.457317	22214.42305
-254.99218	354.330624	-369.706857	258.088487	-1.891093	-0.305645	22213.66009
-270.251434	340.597295	-385.729074	213.073686	-1.891093	-0.305645	22205.2675
-280.932913	318.471375	-381.151298	212.310723	-1.891093	-0.305645	22202.97861
-306.873646	308.55286	-408.617956	200.103319	-1.12813	-0.305645	22196.87491
-317.555124	287.952866	-382.677223	183.318139	-1.891093	-0.305645	22211.3712
-329.762528	265.826947	-408.617956	127.621859	0.397796	-0.305645	22222.05268
-351.888447	242.175102	-399.462403	80.31817	0.397796	-0.305645	22217.4749
-361.806963	237.597325	-420.062397	64.295952	1.160758	-0.305645	22227.39341
-375.540292	204.026965	-439.899428	-8.185508	-0.365167	-0.305645	22228.15638
-387.747696	187.241785	-381.91426	56.666325	-1.891093	-1.068608	22212.89712
-404.532876	178.849195	-397.173515	59.718176	2.686684	-0.305645	22223.5786
-397.666212	153.671424	-374.284633	31.488555	0.397796	-0.305645	22251.80822
-417.503243	118.575138	-365.12908	-5.896619	1.923721	0.457317	22224.34156
-406.058802	118.575138	-393.358702	-33.363278	1.160758	-1.068608	22224.34156
-421.318056	89.582554	-375.047596	-31.837353	1.923721	-1.068608	22238.83786
-430.473609	55.249231	-356.73649	-30.311427	-1.12813	-0.305645	22219.00082
-470.910634	50.671455	-302.566136	-66.933638	-0.365167	-0.305645	22215.18601
-444.206938	30.071461	-294.936508	-102.792887	-0.365167	-0.305645	22225.86749
-464.806932	17.101094	-322.403167	-94.400297	-1.12813	-0.305645	22215.94897
-453.362491	-13.417415	-301.803173	-103.55585	-1.12813	-1.068608	22218.23786
-450.31064	-33.254446	-275.099477	-143.992875	-1.12813	0.457317	22230.44527
-439.629162	-54.617403	-251.447632	-156.200279	-1.891093	-0.305645	22202.21564
-452.599529	-68.350732	-285.017993	-178.326198	-1.891093	-0.305645	22182.37861
-457.940268	-76.743322	-248.395782	-211.133596	-0.365167	1.22028	22206.03046
-431.236572	-114.128496	-228.55875	-224.866925	-3.417018	-2.594534	22212.89712
-431.236572	-140.069229	-214.062458	-233.259515	-0.365167	-1.068608	22208.31935
-430.473609	-163.721074	-211.010607	-255.385434	-0.365167	-1.831571	22227.39341
-406.058802	-179.743292	-201.855055	-271.407652	-0.365167	-0.305645	22229.6823
-392.325472	-204.158099	-224.743937	-307.266901	-1.891093	0.457317	22205.2675
-375.540292	-227.809944	-180.492098	-304.21505	-1.12813	-1.068608	22219.76379
-360.281037	-240.780311	-133.951371	-311.844677	-1.12813	-0.305645	22225.86749
-342.732894	-252.224752	-103.432862	-308.029863	1.160758	0.457317	22235.786
-313.74031	-264.432156	-94.277309	-344.652075	0.397796	-0.305645	22109.13419
-309.925497	-292.661777	-89.699532	-350.755777	0.397796	-0.305645	22231.97119
-297.718093	-326.232137	-36.292141	-367.540957	1.160758	-1.068608	22202.21564
-279.406987	-336.150653	-28.662513	-376.69651	2.686684	0.457317	22228.91934
-250.414403	-350.646945	-11.877333	-401.87428	1.160758	-0.305645	22227.39341
-248.125515	-368.958051	-28.662513	-392.718727	-1.891093	-1.068608	22173.98602
-238.969962	-387.269156	3.381922	-393.48169	-0.365167	-0.305645	22215.18601
-207.68849	-392.609895	40.004133	-416.370572	0.397796	-0.305645	22229.6823
-164.199614	-405.580262	49.159686	-458.333522	-1.891093	-1.068608	22195.34898
-142.073695	-424.65433	100.278189	-423.237237	0.397796	1.22028	22211.3712
-132.918142	-439.150622	130.796699	-409.503907	-3.417018	-0.305645	22206.79342
-118.42185	-447.543212	129.270773	-403.400205	-0.365167	0.457317	22199.92676
-92.481117	-471.95802	118.589295	-431.629827	-1.891093	-1.068608	22167.88232
-50.518166	-473.483946	155.211506	-420.185386	-1.891093	-0.305645	22192.29713
-29.918172	-468.906169	216.248525	-401.87428	-1.12813	-0.305645	22205.2675
11.281815	-485.691349	216.248525	-388.140951	2.686684	0.457317	22191.53417
21.963294	-475.009871	268.892954	-395.770578	1.160758	1.22028	22211.3712
51.718841	-494.083939	225.404078	-423.237237	-0.365167	-0.305645	22211.3712
64.689207	-470.432095	267.367029	-392.718727	0.397796	-0.305645	22195.34898
85.289201	-474.246908	302.463315	-352.281702	-1.12813	0.457317	22202.21564
121.911412	-470.432095	315.433681	-366.777994	1.160758	0.457317	22238.07489
142.511406	-468.906169	323.063308	-345.415037	1.923721	-0.305645	22216.71194
168.452139	-471.195057	333.744787	-361.437255	-0.365167	-1.068608	22180.85269
182.948431	-466.617281	352.818855	-320.237267	1.160758	-0.305645	22210.60823
195.155835	-439.913585	347.478116	-320.237267	-0.365167	0.457317	22186.95639
221.096568	-438.38766	348.241079	-334.733559	-1.891093	-0.305645	22186.95639
237.881748	-429.99507	381.048476	-304.978012	-0.365167	-0.305645	22214.42305
254.666929	-418.550628	384.100327	-305.740975	2.686684	1.983243	22218.23786
276.029885	-407.86915	399.359582	-293.533571	-0.365167	0.457317	22221.28971
309.600246	-394.135821	394.781806	-270.644689	-0.365167	-1.068608	22228.91934
301.970618	-374.29879	425.300315	-222.578037	-3.417018	-0.305645	22200.68972
329.437277	-370.483976	439.796607	-191.296565	-2.654055	-0.305645	22189.24528
329.437277	-367.432125	419.196613	-186.718788	1.160758	0.457317	22207.55638
366.059488	-320.891398	418.433651	-161.541018	-1.12813	-0.305645	22215.94897
385.896519	-304.869181	406.226247	-166.881757	-3.417018	-1.831571	22205.2675
391.237258	-284.269187	435.218831	-129.496583	0.397796	-1.068608	22226.63045
384.370594	-260.617342	423.011427	-112.711403	1.160758	-1.068608	22231.20823
413.363178	-236.202534	380.285514	-143.992875	-0.365167	-0.305645	22215.94897
419.46688	-216.365503	413.092911	-99.741036	3.449646	1.22028	22227.39341
426.333544	-191.950696	420.722539	-92.111409	0.397796	-0.305645	22230.44527
435.489097	-164.484037	421.485501	-18.866986	2.686684	0.457317	22235.02304
454.563166	-139.306267	418.433651	-10.474396	-0.365167	-1.068608	22076.32679
454.563166	-133.202565	396.307731	-3.607731	0.397796	-0.305645	22242.65267
431.674283	-77.506285	382.574402	25.384853	1.160758	-0.305645	22219.76379
434.726134	-85.135912	345.189228	18.518188	0.397796	-0.305645	22232.73415
432.437246	-43.935925	374.944775	71.162617	0.397796	0.457317	22232.73415
440.066874	-28.67667	355.870706	94.051499	-0.365167	0.457317	22209.84527
427.096507	-3.4989	355.107743	138.303338	1.923721	0.457317	22222.81564
430.911321	20.915908	361.211445	160.429257	0.397796	-0.305645	22231.97119
408.785401	58.301082	308.567016	123.044083	-0.365167	0.457317	22215.94897
405.73355	62.115896	284.915172	152.79963	-0.365167	0.457317	22219.76379
395.815035	87.293666	313.907756	200.103319	-2.654055	0.457317	22209.08231
392.000221	110.182548	296.359613	197.051469	-0.365167	1.22028	22207.55638
349.274308	146.041797	257.448513	220.703313	-1.891093	-0.305645	22202.21564
389.711333	153.671424	208.618898	261.903301	-1.891093	-1.068608	22215.18601
351.563196	178.849195	222.352227	244.355158	-1.891093	-0.305645	22223.5786
351.563196	209.367704	207.092972	258.088487	-1.891093	-1.831571	22217.4749
352.326159	218.523257	162.841134	283.266258	-0.365167	-0.305645	22228.15638
314.178022	232.256586	145.292991	285.555146	-1.12813	-1.068608	22229.6823
330.200239	267.352872	110.959668	313.784767	-1.891093	-1.068608	22213.66009
323.333575	283.37509	85.018935	286.318109	-0.365167	-1.068608	22224.34156
301.207655	311.604711	81.967084	345.829202	3.449646	1.22028	22251.04526
297.392842	338.308407	71.285605	351.169941	1.160758	-0.305645	22221.28971
268.400258	343.649146	20.167102	332.858836	2.686684	0.457317	22202.97861
265.348407	352.041736	44.581909	345.066239	0.397796	-0.305645	22231.20823
245.511376	355.093587	19.404139	379.399563	1.160758	-0.305645	22214.42305
224.148419	377.219506	-21.795849	366.429196	-0.365167	-1.831571	22190.7712
193.62991	387.138022	-48.499544	393.132892	1.160758	-0.305645	22218.23786
177.607692	401.634314	-74.440277	391.606966	1.160758	1.22028	22214.42305
160.059549	426.049121	-114.11434	393.895855	-0.365167	0.457317	22214.42305
160.059549	431.38986	-137.766185	374.058823	1.160758	0.457317	22194.58602
111.229934	438.256525	-156.07729	391.606966	-1.891093	-0.305645	22198.40083
99.785493	440.545413	-124.795818	403.81437	-0.365167	0.457317	22180.08972
66.215133	422.234308	-140.818036	388.555115	-1.891093	0.457317	22183.90454
56.296617	444.360227	-185.832837	394.658817	-1.891093	-1.831571	22202.97861
31.118847	443.597264	-191.173576	393.132892	-1.891093	-1.831571	22193.06009
12.044778	440.545413	-199.566166	397.710668	-0.365167	-0.305645	22207.55638
9.75589	446.649115	-225.506899	396.184743	-0.365167	-0.305645	22210.60823
-8.555216	441.308376	-240.766154	393.132892	-1.12813	-1.831571	22198.40083
-18.473731	419.945419	-240.766154	352.695867	-1.12813	-0.305645	22201.45268
-29.15521	420.708382	-265.180962	332.095873	0.397796	-1.068608	2670.369579
-65.777421	426.812084	-316.299465	326.755134	1.160758	-2.594534	17.548143
-71.11816	431.38986	-283.492067	383.977339	2.686684	0.457317	12.207404
-100.110744	406.975053	-302.566136	374.821786	2.686684	0.457317	11.444441
-110.02926	404.686165	-334.610571	370.24401	1.923721	0.457317	9.918516
-137.495918	396.293575	-333.084645	369.481047	1.160758	0.457317	11.444441
-157.332949	380.271357	-333.847608	338.199575	0.397796	0.457317	9.918516
-166.488502	381.797283	-359.788341	308.444028	0.397796	0.457317	9.918516
-188.614422	389.42691	-336.136496	291.658848	-1.891093	-1.068608	19584.49049
-200.821825	377.982469	-335.373534	303.866252	0.397796	-0.305645	22200.68972
-233.629223	367.300991	-384.966111	273.347742	0.397796	0.457317	22199.16379
-243.547739	352.041736	-381.151298	253.510711	0.397796	-0.305645	22209.84527
-268.725509	347.463959	-413.195733	213.836649	-1.891093	-1.068608	22192.29713
-287.799577	327.626928	-376.573521	206.207021	-1.12813	-0.305645	22193.82305
-272.540323	327.626928	-365.892043	222.992202	-1.891093	-1.831571	22201.45268
-319.844012	298.634344	-390.306851	170.347773	-1.891093	-0.305645	22212.89712
-318.318087	278.797313	-400.988329	184.844065	0.397796	0.457317	22220.52675
-356.466224	266.589909	-404.803143	142.118151	-1.12813	-1.068608	22216.71194
-341.206969	248.278804	-381.91426	112.362605	-0.365167	-1.068608	22227.39341
-370.962516	211.656592	-433.032764	93.288536	1.923721	1.22028	22222.81564
-379.355106	205.55289	-396.410552	28.436704	-1.891093	-1.068608	22215.18601
-393.088435	189.530673	-420.82536	4.784859	2.686684	-0.305645	22238.83786
-386.984733	171.98253	-407.854994	8.599673	1.160758	-1.068608	22251.80822
-406.058802	141.46402	-365.12908	29.199666	1.160758	0.457317	22225.10453
-403.769913	130.019579	-355.210565	-4.370694	1.160758	-0.305645	22224.34156
-426.658796	91.871443	-370.469819	-16.578098	2.686684	0.457317	22241.12674
-444.206938	91.871443	-375.047596	-25.733651	0.397796	-0.305645	22218.23786
-457.177305	56.775157	-365.892043	-62.355862	-1.891093	-1.831571	22216.71194
-441.91805	49.908492	-312.484651	-64.64475	-0.365167	-0.305645	22228.91934
-460.992119	27.782573	-296.462434	-77.615117	0.397796	0.457317	22215.18601
-464.806932	-3.4989	-304.092061	-102.792887	1.923721	0.457317	22225.86749
-464.04397	-21.810005	-296.462434	-140.178061	1.160758	-0.305645	22231.97119
-451.073603	-39.358148	-291.884658	-157.726204	-1.891093	0.457317	22193.06009
-441.155088	-64.535919	-283.492067	-181.378049	-3.417018	-1.068608	22190.00824
-450.31064	-87.424801	-261.366148	-189.770639	-1.891093	-0.305645	22211.3712
-443.443976	-117.180347	-244.580968	-206.555819	-2.654055	-1.068608	22205.2675
-433.52546	-134.72849	-219.403198	-250.044695	-0.365167	-0.305645	22213.66009
-441.155088	-129.387751	-231.610601	-245.466919	1.923721	-0.305645	22231.97119
-406.058802	-169.061813	-218.640235	-270.644689	0.397796	-1.831571	22222.81564
-401.481025	-187.372919	-203.38098	-280.563205	1.923721	1.22028	22223.5786
-383.932882	-207.972913	-178.20321	-298.87431	2.686684	-0.305645	22229.6823
-381.643994	-221.706242	-153.788402	-321.763193	-1.12813	-1.068608	22222.05268
-362.569926	-254.51364	-186.5958	-357.622441	4.212609	0.457317	22240.36378
-338.155118	-265.958081	-153.025439	-373.644659	2.686684	0.457317	22151.8601
-312.977348	-278.165485	-66.81065	-333.970596	1.160758	0.457317	22225.10453
-304.584758	-293.42474	-66.81065	-361.437255	0.397796	-0.305645	22216.71194
-277.881062	-312.498808	-23.321774	-354.57059	0.397796	-1.831571	22230.44527
-272.540323	-327.758063	-43.158805	-374.407621	1.160758	0.457317	22226.63045
-271.77736	-349.121019	4.907847	-398.059466	-1.12813	0.457317	22184.6675
-238.969962	-367.432125	20.167102	-399.585392	-1.891093	0.457317	22219.76379
-215.318117	-376.587678	22.45599	-395.007615	-0.365167	0.457317	22231.20823
-200.058863	-407.86915	47.63376	-449.940932	-0.365167	0.457317	22178.5638
-161.910726	-414.735815	75.100419	-438.496491	-1.12813	0.457317	22206.79342
-153.518136	-440.676548	39.24117	-495.718697	-1.891093	-1.068608	22128.20826
-122.999626	-437.624697	123.930034	-398.822429	-1.12813	-1.068608	22186.95639
-113.844073	-449.832101	125.45596	-404.926131	-1.891093	-1.068608	22183.14158
-81.036676	-448.306175	118.589295	-406.452056	-0.365167	-0.305645	22203.74157
-40.599651	-465.854318	172.759649	-410.26687	-0.365167	-0.305645	22202.21564
-52.044092	-468.143206	209.381861	-400.348354	-0.365167	-0.305645	22199.16379
-8.555216	-465.854318	260.500364	-382.037249	-0.365167	-1.068608	22215.18601
28.829958	-485.691349	242.189258	-396.533541	0.397796	-1.068608	22193.82305
62.400319	-482.639498	267.367029	-400.348354	1.160758	-0.305645	22186.95639
65.45217	-480.35061	258.211476	-433.918715	0.397796	-0.305645	22204.50453
91.392903	-490.269126	270.41888	-414.844646	1.923721	-0.305645	22222.05268
133.355853	-468.906169	320.011457	-365.252069	1.160758	-0.305645	22226.63045
145.563257	-468.143206	336.796638	-343.126149	-1.891093	-1.068608	22196.87491
167.689177	-479.587647	367.315147	-348.466888	1.160758	-1.068608	22213.66009
175.318804	-445.254324	371.129961	-314.133565	-0.365167	-1.068608	22188.48232
198.207686	-462.802467	353.581818	-311.844677	-1.12813	-1.068608	22191.53417
213.466941	-435.335809	383.337365	-304.978012	-0.365167	1.22028	22214.42305
243.222487	-424.65433	389.441067	-286.666907	1.160758	1.22028	22218.23786
252.37804	-401.002485	386.389216	-275.222466	-0.365167	1.22028	22225.86749
275.266922	-397.187672	409.278098	-256.91136	-1.12813	-0.305645	22231.20823
297.392842	-385.743231	386.389216	-258.437285	-2.654055	-0.305645	22194.58602
309.600246	-381.928417	400.885508	-211.896558	-1.891093	0.457317	22198.40083
343.170606	-365.9062	410.804023	-193.585453	-1.891093	-1.831571	22209.84527
348.511345	-331.572876	418.433651	-168.407682	-2.654055	-1.068608	22198.40083
359.955786	-312.498808	439.796607	-154.674353	-2.654055	-1.068608	22213.66009
397.34096	-302.580292	439.033644	-147.044726	-1.891093	-1.068608	22230.44527
391.237258	-275.876597	411.566986	-128.73362	-2.654055	-1.831571	22213.66009
396.577998	-262.90623	439.796607	-107.370664	0.397796	-1.068608	22222.05268
407.259476	-236.965497	431.404017	-90.585483	1.160758	0.457317	22229.6823
407.259476	-209.498839	395.544768	-105.844738	0.397796	-0.305645	22219.76379
433.963172	-164.484037	405.463284	-92.111409	2.686684	0.457317	22241.88971
431.674283	-140.069229	383.337365	-71.511415	1.160758	0.457317	22127.4453
443.118725	-153.802559	351.29293	-83.718819	1.923721	0.457317	22233.49712
446.170575	-110.313683	395.544768	10.888561	-1.12813	-1.068608	22225.86749
450.748352	-95.054428	387.152178	20.044114	1.923721	0.457317	22239.60082
436.25206	-61.484068	367.315147	58.955213	-1.891093	-1.068608	22226.63045
440.066874	-35.543335	348.241079	81.081133	-1.12813	-0.305645	22212.89712
425.570582	-24.098893	329.16701	120.755195	-0.365167	-1.068608	22226.63045
430.911321	4.130728	361.974408	142.118151	-1.12813	-0.305645	22228.91934
416.415029	30.834424	341.374414	142.881114	0.397796	-0.305645	22215.18601
413.363178	53.723306	319.248495	161.955183	-1.891093	-1.068608	22213.66009
409.548364	85.767741	236.085556	126.095934	-1.891093	-1.068608	22148.80825
382.844668	85.004778	254.396662	188.658878	-2.654055	-1.068608	22196.87491
371.400227	119.338101	284.915172	229.858866	-1.12813	-1.831571	22212.13416
379.029855	149.856611	250.581848	241.303307	-0.365167	1.22028	22219.76379
362.244674	175.797344	237.611482	236.725531	-1.891093	-1.068608	22212.13416
337.829867	198.686226	224.641115	238.251456	-0.365167	-0.305645	22225.86749
348.511345	209.367704	190.307792	260.377376	0.397796	0.457317	22231.97119
333.25209	235.308437	173.522612	271.058854	-1.891093	-0.305645	22214.42305
341.644681	249.041766	157.500395	305.392177	1.160758	0.457317	22221.28971
325.622463	268.878798	123.930034	315.310693	1.160758	-0.305645	22231.20823
308.837283	304.738046	75.100419	273.347742	1.923721	0.457317	22241.12674
306.548395	306.263972	43.818947	305.392177	2.686684	1.22028	22226.63045
277.555811	330.678779	16.352288	330.569947	1.160758	0.457317	22206.79342
275.266922	349.752848	49.159686	356.510681	2.686684	0.457317	22228.91934
253.141003	367.300991	43.055984	366.429196	-1.891093	-1.831571	22217.4749
239.407674	382.560245	-33.24029	368.718084	-0.365167	0.457317	22200.68972
195.155835	390.952835	-42.395843	394.658817	-1.891093	-1.831571	22217.4749
194.392872	396.293575	-36.292141	384.740302	1.160758	-0.305645	22217.4749
179.133618	416.130606	-82.069905	397.710668	-0.365167	-0.305645	22202.21564
163.874363	419.945419	-102.669899	399.236594	-0.365167	-1.068608	22212.89712
131.829928	423.760233	-131.662483	390.081041	-2.654055	-1.068608	22192.29713
103.600307	434.441711	-149.973588	382.451414	-1.12813	-0.305645	22191.53417
99.785493	419.945419	-179.729135	379.399563	-3.417018	-1.068608	22169.40825
75.370685	442.834302	-146.158775	390.844004	0.397796	-0.305645	22194.58602
50.955878	437.493562	-182.780986	384.740302	-1.12813	-0.305645	22206.03046
28.066996	428.33801	-191.173576	408.392147	-1.891093	-0.305645	22212.89712
29.592921	449.700966	-191.936539	399.999557	-1.12813	-1.831571	22198.40083
4.415151	442.071339	-221.692086	391.606966	1.160758	1.22028	22206.03046
-7.792253	435.204674	-259.07726	390.844004	-1.891093	-1.068608	22203.74157
-33.732986	433.678749	-240.003191	378.6366	1.160758	0.457317	22179.32676
-47.466315	449.700966	-259.840223	377.873637	4.212609	1.22028	59.511093
-60.436682	416.893568	-275.86244	377.873637	1.160758	0.457317	15.259255
-65.777421	404.686165	-331.55872	345.066239	-0.365167	-1.831571	11.444441
-104.688521	408.500978	-302.566136	366.429196	0.397796	-1.068608	9.918516
-113.844073	410.026904	-317.062428	368.718084	1.923721	-0.305645	10.681478
-141.310732	410.789867	-333.084645	361.088457	-1.12813	-1.831571	9.918516
-174.881092	402.397276	-347.580937	311.495879	0.397796	-1.068608	10.681478
-195.481086	391.715798	-335.373534	308.444028	-0.365167	0.457317	9.155553
-197.007012	377.982469	-329.269832	307.681065	-0.365167	-1.068608	21253.09
-212.266266	375.693581	-348.3439	284.029221	-0.365167	-1.068608	22192.29713
-236.681074	351.278773	-384.203149	277.925519	-2.654055	-1.068608	22201.45268
-240.495888	349.752848	-376.573521	239.014419	-1.891093	-0.305645	22157.96381
-267.962546	336.019518	-368.180931	207.732947	-1.12813	0.457317	22196.11194
-296.95513	321.523226	-389.543888	215.362574	-1.891093	0.457317	22210.60823
-280.932913	305.501009	-393.358702	186.36999	-1.12813	-0.305645	22213.66009
-313.74031	290.241754	-381.91426	200.866282	1.923721	0.457317	22214.42305
-340.444006	276.508425	-378.099447	157.377406	-3.417018	-1.831571	22222.05268
-335.103267	254.382505	-409.380919	130.67371	0.397796	-0.305645	22230.44527
-334.340304	242.175102	-390.306851	105.49594	-0.365167	-1.068608	22210.60823
-367.147702	215.471406	-396.410552	96.340387	0.397796	-0.305645	22222.05268
-370.962516	199.449188	-416.247584	55.140399	0.397796	-1.068608	22230.44527
-381.643994	176.560306	-436.847578	28.436704	2.686684	-1.068608	22234.26008
-427.421758	156.723275	-384.966111	48.273735	1.923721	0.457317	22231.97119
-418.266205	147.567722	-420.82536	-24.970688	-0.365167	-1.068608	22228.91934
-415.977317	118.575138	-421.588323	-14.28921	2.686684	0.457317	22224.34156
-433.52546	103.315884	-343.766124	-8.94847	-0.365167	-0.305645	22222.81564
-439.629162	68.219598	-334.610571	-37.941054	-2.654055	-1.831571	22221.28971
-445.732864	52.19738	-352.158714	-54.726235	-0.365167	-1.068608	22216.71194
-451.073603	49.145529	-325.455018	-69.985489	-0.365167	-1.068608	22220.52675
-460.229156	14.812206	-303.329099	-98.978073	0.397796	-0.305645	22228.15638
-460.229156	1.84184	-303.329099	-113.474365	-1.12813	-1.068608	22219.76379
-464.04397	-24.098893	-291.121695	-144.755838	-3.417018	-1.068608	22196.11194
-455.65138	-45.46185	-281.966142	-178.326198	-1.12813	-0.305645	22206.79342
-464.04397	-70.63962	-293.410583	-165.355832	-1.891093	0.457317	22202.21564
-460.229156	-96.580353	-268.232813	-237.837292	-0.365167	0.457317	22205.2675
-428.947684	-101.921093	-236.95134	-198.163229	-0.365167	-0.305645	22223.5786
-419.029168	-123.284049	-234.662452	-225.629888	-1.12813	-1.068608	22231.20823
-407.584727	-144.647006	-207.958756	-227.918776	0.397796	-0.305645	22216.71194
-412.162504	-166.009963	-195.751353	-256.91136	0.397796	-0.305645	22226.63045
-391.56251	-191.187733	-185.832837	-289.718758	1.160758	-0.305645	22229.6823
-379.355106	-214.076615	-171.336545	-286.666907	-1.12813	-0.305645	22212.13416
-352.65141	-214.839578	-168.284694	-321.763193	1.923721	-0.305645	22242.65267
-362.569926	-239.254385	-113.351377	-308.029863	2.686684	0.457317	22168.64528
-329.762528	-266.721044	-120.218042	-359.911329	2.686684	1.22028	22194.58602
-316.792161	-288.846963	-92.751383	-353.044665	1.160758	-1.068608	22222.05268
-311.451422	-314.024733	-65.284725	-362.96318	0.397796	-0.305645	22236.54897
-287.036615	-333.098802	-25.610662	-356.096516	-1.12813	-1.068608	22207.55638
-270.251434	-346.069168	-17.981035	-373.644659	-0.365167	0.457317	22196.87491
-253.466254	-343.78028	15.589325	-388.903913	-1.891093	-1.831571	22224.34156
-235.155149	-375.824715	27.796729	-388.140951	1.160758	0.457317	22218.23786
-201.584788	-384.217305	14.826363	-406.452056	0.397796	-0.305645	22189.24528
-200.821825	-408.632113	59.078201	-416.370572	-0.365167	-0.305645	22205.2675
-177.169981	-419.313591	67.470792	-434.681678	-1.12813	0.457317	22059.54161
-148.940359	-439.150622	90.359674	-428.577976	0.397796	1.22028	22178.5638
-120.710738	-446.017287	130.796699	-411.792796	-0.365167	-1.831571	22193.06009
-115.369999	-465.091355	138.426326	-438.496491	-1.891093	-1.068608	22196.87491
-64.251495	-470.432095	155.974469	-406.452056	0.397796	-1.068608	22210.60823
-56.621868	-476.535796	206.33001	-388.140951	0.397796	-0.305645	22211.3712
-16.184843	-475.772834	241.426296	-389.666876	-2.654055	-1.068608	22219.00082
16.622555	-487.217275	248.29296	-378.222435	0.397796	0.457317	22187.71935
41.800325	-473.483946	238.374445	-389.666876	-1.891093	-1.831571	22192.29713
56.296617	-475.009871	274.233693	-395.007615	0.397796	-0.305645	22212.13416
76.896611	-465.854318	279.574432	-394.244653	2.686684	1.22028	22210.60823
121.14845	-481.876536	282.626283	-392.718727	0.397796	-0.305645	22215.94897
131.066965	-491.032088	316.959607	-404.163168	-0.365167	-1.068608	22190.00824
152.429922	-465.854318	353.581818	-394.244653	1.923721	0.457317	22196.11194
153.192885	-458.987654	330.692936	-349.229851	0.397796	-0.305645	22207.55638
189.052133	-457.461728	349.767004	-314.896528	-0.365167	-1.068608	22203.74157
195.918798	-451.358026	360.448483	-299.637273	-1.891093	-1.068608	22200.68972
221.859531	-423.128405	368.07811	-303.452087	-0.365167	1.22028	22222.05268
251.615078	-432.283958	358.159594	-298.111348	-0.365167	-0.305645	22230.44527
262.296556	-402.528411	394.018843	-269.118764	0.397796	-0.305645	22222.05268
276.792848	-401.765448	406.989209	-266.066913	-0.365167	0.457317	22200.68972
298.155805	-391.08397	396.307731	-250.044695	-2.654055	-0.305645	22210.60823
296.629879	-366.669162	405.463284	-198.163229	-1.891093	-0.305645	22191.53417
343.933569	-349.121019	416.144762	-191.296565	-1.891093	-1.831571	22206.79342
369.874302	-336.150653	408.515135	-188.244714	-1.12813	-1.831571	22223.5786
362.244674	-317.076584	439.796607	-134.074359	0.397796	-1.068608	22227.39341
385.133557	-289.609926	435.981793	-150.85954	1.923721	-0.305645	22219.76379
408.785401	-269.772895	448.189197	-107.370664	-0.365167	-0.305645	22226.63045
406.496513	-252.224752	453.529936	-107.370664	1.160758	-0.305645	22229.6823
414.889103	-223.232168	436.744756	-98.978073	-1.12813	-0.305645	22214.42305
430.148358	-185.846994	439.796607	-84.481781	-1.12813	-1.068608	22246.46748
433.963172	-160.669223	409.278098	-48.622533	2.686684	-1.068608	22170.93417
431.674283	-166.772925	391.729955	-48.622533	1.923721	-1.068608	22215.94897
431.674283	-124.809975	371.892924	-10.474396	1.160758	-1.831571	22231.97119
446.170575	-92.76554	356.633669	-10.474396	-0.365167	0.457317	22238.07489
438.540948	-82.084061	359.68552	-3.607731	-0.365167	-1.068608	22212.13416
433.963172	-53.85444	377.233663	80.31817	-0.365167	0.457317	22218.23786
430.911321	-42.409999	324.589234	103.970015	-0.365167	-0.305645	22230.44527
436.25206	-13.417415	351.29293	130.67371	-1.891093	-1.068608	22214.42305
419.46688	17.864057	353.581818	126.858897	-1.12813	-0.305645	22220.52675
411.837252	38.464051	310.855905	145.170002	-2.654055	-0.305645	22209.84527
408.022439	57.538119	293.307762	152.79963	-1.891093	1.22028	22110.66012
392.000221	67.456635	293.307762	174.925549	-0.365167	0.457317	22201.45268
391.237258	105.604772	300.937389	194.76258	-2.654055	-1.068608	22217.4749
382.081706	122.389952	305.515165	198.577394	-1.891093	-1.068608	22209.84527
369.874302	158.249201	275.759619	213.073686	1.160758	0.457317	22219.00082
370.637265	171.98253	255.922588	255.799599	-1.12813	-1.831571	22229.6823
356.903935	194.871412	226.930004	258.088487	-1.12813	-1.068608	22225.86749
359.192823	220.812145	198.700382	274.873668	-0.365167	0.457317	22219.00082
322.570612	229.204735	168.944836	293.184773	-1.12813	0.457317	22228.15638
336.303941	258.197319	155.974469	315.310693	1.160758	0.457317	22247.23045
317.992836	279.560276	103.33004	300.051438	3.449646	0.457317	22237.31193
298.918767	307.026934	77.389307	320.651432	-1.12813	-1.068608	22223.5786
302.733581	307.789897	11.011549	319.888469	2.686684	0.457317	22201.45268
274.50396	326.863966	11.011549	348.11809	-0.365167	-1.068608	22215.94897
259.244705	352.041736	33.900431	327.518097	-1.12813	-1.068608	22220.52675
257.718779	366.538028	-24.8477	348.11809	-1.12813	-0.305645	22202.21564
221.096568	377.982469	-1.958817	389.318078	0.397796	0.457317	22209.84527
214.992866	380.271357	-12.640296	387.02919	1.923721	0.457317	22223.5786
176.081767	400.108388	-41.63288	380.925488	-0.365167	-0.305645	22210.60823
192.866947	411.552829	-88.936569	392.369929	-0.365167	-0.305645	22196.87491
136.407704	414.60468	-120.218042	377.873637	-3.417018	-1.068608	22199.16379
126.489189	426.812084	-148.447663	392.369929	-4.179981	-2.594534	22200.68972
115.044748	425.286159	-137.003222	387.792153	-1.12813	0.457317	22140.41566
95.207717	438.256525	-151.499514	397.710668	-1.12813	-1.068608	22193.06009
50.192915	431.38986	-198.803204	380.162525	0.397796	0.457317	22209.84527
52.481803	442.834302	-207.195794	377.110674	0.397796	0.457317	22205.2675
34.93366	442.834302	-190.410614	396.947706	0.397796	-1.068608	22206.03046
29.592921	439.019488	-197.277278	394.658817	-0.365167	0.457317	22217.4749
2.889225	442.071339	-229.321713	396.184743	-1.891093	-0.305645	22205.2675
-17.710769	440.545413	-220.929123	391.606966	-1.891093	-1.068608	22182.37861
-18.473731	439.019488	-275.86244	381.688451	0.397796	-0.305645	22226.63045
-51.281129	433.678749	-276.625403	390.844004	3.449646	1.22028	47.30369
-60.436682	433.678749	-296.462434	383.214376	1.160758	-0.305645	13.733329
-86.377415	432.915786	-301.04021	377.873637	1.923721	-0.305645	12.970367
-113.081111	418.419494	-330.032794	361.85142	1.160758	-0.305645	10.681478
-113.081111	407.738016	-400.988329	296.236624	-1.12813	-0.305645	9.155553
-139.784806	391.715798	-351.395751	343.540314	-1.12813	-1.068608	11.444441
-152.755173	390.189873	-345.292049	332.095873	-1.12813	-0.305645	9.155553
-190.140347	389.42691	-333.084645	333.621798	-1.12813	-1.068608	10.681478
-201.584788	379.508394	-343.766124	295.473662	1.923721	-0.305645	22099.97864
-225.236633	368.063953	-379.625372	282.503295	0.397796	0.457317	22198.40083
-248.125515	343.649146	-381.91426	255.799599	-1.891093	-0.305645	22129.73418
-255.755142	342.886183	-372.758708	246.644046	-1.891093	-0.305645	22199.92676
-259.569956	332.204705	-369.706857	227.569978	-2.654055	-2.594534	22213.66009
-294.666242	326.101003	-419.299435	179.503326	-2.654055	-1.831571	22196.87491
-294.666242	314.656562	-407.092031	197.814431	-1.891093	-1.068608	22215.94897
-307.636609	282.612127	-425.403136	125.332971	-0.365167	-1.068608	22228.15638
-318.318087	270.404723	-375.810559	177.9774	-1.891093	-1.068608	22212.89712
-344.25882	248.278804	-384.203149	140.592226	-1.12813	-1.068608	22217.4749
-347.310671	231.493623	-398.699441	117.703344	-1.12813	-0.305645	22227.39341
-347.310671	216.234369	-394.121664	87.947797	3.449646	-0.305645	22233.49712
-386.22177	196.397337	-386.492037	57.429288	2.686684	-0.305645	22238.83786
-395.377323	178.086232	-431.506838	46.747809	1.160758	-1.068608	22230.44527
-419.029168	160.538089	-366.655006	38.355219	-0.365167	-1.068608	22229.6823
-414.451392	133.07143	-361.314267	-5.133657	-1.12813	-0.305645	22224.34156
-428.184721	117.049213	-388.780925	-5.133657	-0.365167	-0.305645	22227.39341
-464.04397	92.634405	-431.506838	-15.815135	-0.365167	-1.831571	22222.05268
-434.288423	77.375151	-349.869826	-42.518831	0.397796	-0.305645	22215.18601
-446.495827	53.723306	-305.617987	-49.385495	0.397796	-0.305645	22227.39341
-458.70323	22.441833	-322.403167	-73.03734	-1.12813	-0.305645	22228.91934
-462.518044	27.01961	-320.877242	-86.007707	0.397796	-0.305645	22216.71194
-480.066187	-19.521117	-304.092061	-134.074359	-3.417018	-1.068608	22203.74157
-465.569895	-22.572968	-297.225397	-140.178061	-1.891093	-0.305645	22209.84527
-455.65138	-56.906291	-276.625403	-152.385465	-2.654055	-1.831571	22183.90454
-448.784715	-71.402583	-249.158744	-166.881757	-1.12813	-1.831571	22210.60823
-438.103237	-90.476652	-243.818005	-209.60767	-0.365167	-0.305645	22227.39341
-424.369907	-108.024795	-233.136527	-216.474335	0.397796	-0.305645	22214.42305
-435.051386	-130.913677	-251.447632	-272.170615	-1.12813	-1.068608	22222.81564
-419.792131	-156.091447	-196.514315	-237.837292	0.397796	0.457317	22235.02304
-404.532876	-177.454404	-197.277278	-260.726174	1.923721	-1.068608	22214.42305
-390.799547	-195.002547	-170.573582	-264.540987	-0.365167	-1.068608	22216.71194
-361.044	-220.94328	-163.706918	-288.192832	0.397796	0.457317	22248.75637
-351.888447	-236.202534	-155.314328	-323.289118	1.923721	1.22028	22183.90454
-350.362522	-243.832162	-130.136557	-336.259485	1.160758	0.457317	22196.87491
-331.288453	-265.195118	-101.906936	-334.733559	3.449646	1.22028	22231.97119
-319.844012	-271.29882	-69.099538	-349.992814	1.160758	-0.305645	22228.15638
-284.747726	-300.291404	-77.492128	-375.933547	1.160758	1.22028	22191.53417
-275.592174	-331.572876	-19.50696	-401.111317	0.397796	0.457317	22212.13416
-260.332919	-349.883982	-8.825482	-372.118733	-2.654055	-0.305645	22225.10453
-247.362552	-365.9062	17.878214	-385.0891	1.160758	0.457317	22215.94897
-228.288484	-378.876566	9.485624	-388.903913	-2.654055	-1.068608	22199.92676
-227.525521	-402.528411	36.189319	-422.474274	-3.417018	-1.068608	22204.50453
-178.695906	-426.180256	42.293021	-455.281672	-2.654055	-0.305645	22071.74902
-159.621838	-427.706181	63.655978	-419.422423	-1.12813	-0.305645	22186.95639
-126.051477	-436.861734	136.900401	-410.26687	-1.891093	-0.305645	22202.21564
-113.844073	-433.04692	133.84855	-421.711311	1.160758	0.457317	22183.14158
-102.399632	-461.276542	133.085587	-445.363156	-1.12813	-1.068608	22202.97861
-57.384831	-452.883952	143.004103	-446.126119	-0.365167	-0.305645	22210.60823
-25.340396	-477.298759	198.700382	-442.311305	0.397796	-1.068608	22203.74157
-9.318178	-479.587647	233.033705	-376.69651	0.397796	-0.305645	22208.31935
23.489219	-476.535796	245.241109	-368.30392	-0.365167	-0.305645	22207.55638
47.904027	-472.720983	258.974439	-369.829845	0.397796	-1.068608	22212.89712
55.533654	-465.854318	280.337395	-384.326137	1.923721	-0.305645	22223.5786
97.496605	-482.639498	282.626283	-395.007615	1.160758	-0.305645	22216.71194
116.570673	-473.483946	318.485532	-378.985398	-0.365167	-0.305645	22190.7712
139.459555	-475.009871	352.055892	-369.829845	-0.365167	-0.305645	22196.11194
153.955847	-487.980238	349.767004	-359.911329	1.923721	1.22028	22211.3712
150.141034	-472.720983	300.937389	-371.35577	-0.365167	-0.305645	22190.00824
201.259537	-458.224691	336.796638	-327.103932	-1.12813	-1.831571	22209.84527
218.044717	-429.232107	329.929973	-310.318752	1.923721	0.457317	22229.6823
240.170637	-433.809883	378.759588	-292.770609	-1.891093	0.457317	22228.15638
260.77063	-417.024703	394.018843	-292.770609	-0.365167	0.457317	22219.00082
260.007668	-413.972852	384.86329	-288.192832	-1.891093	-0.305645	22206.03046
294.340991	-391.846933	393.25588	-279.800242	0.397796	-0.305645	22214.42305
298.155805	-384.980268	409.278098	-240.889142	-1.891093	-0.305645	22186.95639
326.385426	-362.854349	421.485501	-207.318782	-1.891093	-1.068608	22212.89712
327.911351	-349.883982	426.826241	-185.955825	-1.12813	-0.305645	22228.15638
364.533563	-327.758063	398.596619	-178.326198	0.397796	0.457317	22215.94897
361.481712	-313.261771	397.070694	-152.385465	-0.365167	-0.305645	22225.86749
385.896519	-285.795112	404.700321	-158.489167	0.397796	-1.068608	22228.91934
398.103923	-268.246969	455.818825	-100.503999	1.160758	-0.305645	22212.89712
414.889103	-237.72846	445.900309	-90.585483	1.923721	-0.305645	22223.5786
418.703917	-209.498839	442.848458	-84.481781	0.397796	-0.305645	22252.57118
426.333544	-195.765509	429.878092	-89.822521	0.397796	-1.831571	22180.08972
442.355762	-169.824776	409.278098	-78.378079	0.397796	-0.305645	22219.00082
445.407613	-152.276633	422.248464	-12.763284	0.397796	0.457317	22240.36378
444.64465	-116.417385	395.544768	-16.578098	0.397796	-0.305645	22225.10453
447.696501	-109.55072	371.129961	-38.704017	0.397796	-1.068608	22214.42305
431.674283	-84.37295	397.070694	41.40707	0.397796	-1.068608	22227.39341
443.118725	-52.328515	368.841073	97.10335	-0.365167	-0.305645	22224.34156
435.489097	-30.202595	349.767004	99.392238	0.397796	-0.305645	22218.23786
431.674283	-5.024825	370.366998	136.777412	-0.365167	1.22028	22228.91934
423.281693	-0.447049	353.581818	129.910748	-1.891093	-0.305645	22206.79342
408.785401	11.760355	303.226277	155.088518	-1.12813	-0.305645	22128.97122
406.496513	37.701088	292.544799	148.984816	-2.654055	-1.068608	22207.55638
408.022439	94.160331	294.070724	199.340357	-1.12813	-0.305645	22219.00082
371.400227	108.656623	303.226277	209.258872	-0.365167	0.457317	22205.2675
385.896519	136.123281	273.470731	210.784798	1.160758	-1.068608	22224.34156
376.740966	143.752909	261.263327	239.014419	-1.891093	-1.068608	22231.20823
363.7706	189.530673	194.885569	216.8885	0.397796	-0.305645	22215.18601
354.615047	195.634375	211.670749	252.747748	-0.365167	-1.068608	22222.05268
339.355792	224.626959	186.492979	293.184773	-0.365167	1.22028	22230.44527
344.696531	247.515841	172.759649	304.629214	1.923721	0.457317	22231.20823
325.622463	262.012133	130.796699	301.577363	1.923721	0.457317	22243.41563
296.629879	297.108419	104.855966	321.414395	3.449646	-0.305645	22227.39341
324.8595	315.419524	69.75968	316.073655	0.397796	0.457317	22199.16379
285.185438	327.626928	60.604127	336.673649	-0.365167	-0.305645	22219.76379
282.89655	333.73063	62.130052	355.747718	-1.12813	-1.068608	22225.86749
287.474326	345.175071	1.093033	345.066239	-0.365167	-0.305645	22180.08972
253.903966	369.589879	16.352288	354.221792	-0.365167	-0.305645	22212.13416
221.096568	387.900984	-14.929184	396.947706	0.397796	0.457317	22228.15638
206.600276	394.767649	-67.573613	349.644016	0.397796	-0.305645	22202.97861
193.62991	399.345426	-48.499544	386.266227	-1.12813	-1.068608	22206.79342
142.511406	402.397276	-111.825452	404.577333	-0.365167	0.457317	22208.31935
143.274369	416.893568	-132.425446	400.762519	-1.12813	0.457317	22207.55638
132.592891	427.575047	-137.766185	385.503265	-1.12813	-1.068608	22143.46751
95.207717	434.441711	-162.180992	399.999557	-2.654055	-1.831571	22199.16379
70.792909	439.782451	-165.995806	397.710668	1.160758	0.457317	22214.42305
78.422536	442.834302	-165.995806	391.606966	-0.365167	-1.831571	22187.71935
55.533654	439.782451	-170.573582	377.110674	1.923721	-0.305645	22210.60823
28.829958	452.752817	-216.351347	354.984755	-0.365167	-1.068608	22215.18601
12.044778	439.019488	-223.980974	367.192159	-1.12813	-1.068608	22191.53417
-1.688551	442.834302	-244.580968	400.762519	1.923721	0.457317	22192.29713
-13.895955	434.441711	-220.16616	398.473631	2.686684	0.457317	22238.07489
-36.784837	431.38986	-236.95134	406.103258	1.160758	0.457317	15973.38786
-58.147794	420.708382	-266.706887	374.821786	-0.365167	-0.305645	22.125919
-74.170011	409.263941	-282.729105	390.844004	4.212609	1.22028	14.496292
-96.29593	404.686165	-285.780956	374.058823	-0.365167	-0.305645	11.444441
-122.236663	401.634314	-329.269832	330.569947	-1.12813	-1.068608	9.155553
-123.762589	402.397276	-318.588353	356.510681	-1.12813	-0.305645	9.918516
-144.362583	400.871351	-334.610571	339.7255	1.160758	1.22028	8.39259
-160.3848	384.849134	-355.210565	322.94032	0.397796	0.457317	10.681478
-190.140347	390.952835	-337.662422	317.599581	0.397796	-0.305645	17868.5873
-199.2959	383.323208	-330.795757	308.444028	0.397796	0.457317	22160.25269
-209.214415	362.723214	-366.655006	278.688481	-0.365167	-1.068608	22127.4453
-245.073664	332.204705	-372.758708	276.399593	-1.891093	-0.305645	22203.74157
-271.77736	331.441742	-391.069813	238.251456	-3.417018	-1.068608	22208.31935
-276.355136	341.360258	-372.758708	226.044053	-1.12813	-1.831571	22202.21564
-273.303285	324.575077	-389.543888	205.444059	1.160758	-1.068608	22223.5786
-305.34772	298.634344	-404.04018	203.15517	-1.12813	-1.831571	22225.86749
-305.34772	299.397307	-426.166099	168.058885	1.160758	0.457317	22215.94897
-328.236602	264.301021	-395.64759	137.540375	-1.12813	-1.068608	22222.81564
-339.681044	249.804729	-403.277217	89.473723	0.397796	-0.305645	22228.15638
-345.021783	231.493623	-372.758708	115.414456	3.449646	0.457317	22235.02304
-370.199553	211.656592	-398.699441	73.451505	1.160758	0.457317	22246.46748
-365.621777	196.397337	-434.558689	41.40707	-0.365167	-0.305645	22235.786
-408.34769	171.98253	-425.403136	25.384853	2.686684	1.22028	22219.00082
-403.769913	150.619573	-389.543888	24.62189	-0.365167	-1.068608	22229.6823
-411.399541	127.730691	-355.973527	23.858927	0.397796	0.457317	22233.49712
-453.362491	107.89366	-391.069813	-12.763284	-0.365167	-1.068608	22205.2675
-428.184721	90.345517	-402.514254	-30.311427	-0.365167	-1.831571	22222.81564
-451.836566	55.249231	-337.662422	-33.363278	-1.12813	-1.068608	22229.6823
-465.569895	45.330716	-343.003161	-115.763254	0.397796	0.457317	22216.71194
-463.281007	39.227014	-297.988359	-89.059558	0.397796	0.457317	22217.4749
-463.281007	5.656653	-299.514285	-100.503999	0.397796	-0.305645	22209.84527
-455.65138	-3.4989	-285.017993	-102.792887	-2.654055	-1.068608	22202.21564
-438.103237	-37.06926	-284.25503	-164.592869	1.160758	1.22028	22198.40083
-433.52546	-63.009993	-270.521701	-198.163229	-1.12813	-0.305645	22215.94897
-438.866199	-78.269248	-252.973558	-178.326198	-1.891093	-1.068608	22224.34156
-430.473609	-86.661838	-240.766154	-215.711372	-0.365167	-1.068608	22218.23786
-432.762497	-117.94331	-247.632819	-244.703956	-1.12813	-1.831571	22226.63045
-411.399541	-148.46182	-214.062458	-255.385434	0.397796	1.22028	22228.91934
-417.503243	-166.772925	-234.662452	-266.829876	-1.12813	-1.068608	22214.42305
-405.295839	-185.846994	-244.580968	-304.21505	1.923721	0.457317	22225.10453
-386.984733	-195.765509	-153.025439	-278.274317	2.686684	-0.305645	22248.75637
-372.488441	-218.654391	-156.07729	-292.770609	1.160758	-0.305645	22197.63787
-367.910665	-243.832162	-139.29211	-323.289118	1.160758	-0.305645	22205.2675
-360.281037	-272.061783	-123.269893	-340.837261	-0.365167	-0.305645	22232.73415
-339.681044	-284.269187	-88.936569	-333.207634	1.160758	-0.305645	22212.89712
-325.947714	-303.343255	-59.181023	-379.748361	1.923721	-0.305645	22191.53417
-317.555124	-312.498808	-63.758799	-369.829845	-0.365167	1.22028	22219.00082
-289.325503	-330.046951	-32.477327	-376.69651	-0.365167	0.457317	22212.13416
-258.806993	-358.276572	2.618959	-390.429839	0.397796	-0.305645	22212.13416
-242.784776	-346.832131	5.67081	-385.0891	-0.365167	-0.305645	22209.84527
-212.266266	-374.29879	11.774512	-390.429839	-1.12813	-0.305645	22193.82305
-190.140347	-389.558044	30.085617	-407.977982	-2.654055	-0.305645	22118.28974
-188.614422	-431.520995	48.396723	-404.163168	-1.12813	-0.305645	22195.34898
-150.466285	-401.765448	85.781897	-427.05205	-1.891093	-0.305645	22198.40083
-138.258881	-440.676548	97.226338	-401.111317	-1.891093	-0.305645	22190.00824
-95.532968	-438.38766	136.900401	-401.87428	1.160758	-0.305645	22204.50453
-74.170011	-447.543212	142.24114	-425.526125	-1.12813	-1.831571	22209.84527
-76.458899	-481.113573	165.892985	-438.496491	-0.365167	0.457317	22192.29713
-39.073725	-473.483946	175.8115	-417.896497	-1.12813	1.22028	22196.87491
-5.503365	-481.876536	197.93742	-411.792796	-0.365167	-0.305645	22196.87491
25.778107	-472.720983	217.011488	-406.452056	1.160758	-1.068608	22222.81564
54.770691	-479.587647	276.522581	-362.200218	0.397796	-0.305645	22230.44527
66.215133	-475.772834	274.996656	-372.118733	1.923721	0.457317	22218.23786
85.289201	-459.750616	302.463315	-376.69651	-0.365167	-1.831571	22195.34898
113.518822	-487.217275	315.433681	-382.037249	1.160758	-1.831571	22203.74157
137.170667	-476.535796	323.826271	-345.415037	-0.365167	-0.305645	22214.42305
143.274369	-468.906169	316.196644	-336.259485	-0.365167	0.457317	22172.4601
186.763245	-463.56543	352.055892	-326.340969	1.160758	0.457317	22210.60823
192.103984	-440.676548	353.581818	-305.740975	-1.12813	-1.068608	22229.6823
212.703978	-442.202473	346.715153	-305.740975	-1.891093	-1.068608	22214.42305
228.726195	-427.706181	376.4707	-317.185416	-2.654055	-0.305645	22212.89712
247.800264	-420.839517	382.574402	-296.585422	-2.654055	-1.068608	22208.31935
277.555811	-395.661746	394.018843	-279.037279	-2.654055	-0.305645	22202.21564
270.689146	-399.47656	417.670688	-256.91136	-0.365167	1.22028	22198.40083
332.489128	-388.795082	419.196613	-244.703956	-1.891093	-0.305645	22215.94897
320.281724	-355.987684	426.063278	-198.163229	-0.365167	-0.305645	22224.34156
355.37801	-339.202504	419.196613	-176.03731	-1.891093	-1.831571	22217.4749
363.007637	-319.365473	443.611421	-144.755838	0.397796	0.457317	22230.44527
373.689115	-310.20992	398.596619	-168.407682	-1.12813	-0.305645	22225.86749
407.259476	-297.239553	423.77439	-178.326198	1.160758	-0.305645	22216.71194
388.94837	-246.884013	394.781806	-161.541018	-1.891093	-1.068608	22223.5786
420.229842	-227.046981	418.433651	-105.081775	1.160758	-0.305645	22251.80822
425.570582	-214.839578	429.115129	-80.666968	1.160758	-0.305645	22197.63787
427.85947	-186.609956	420.722539	-64.64475	1.160758	0.457317	22230.44527
427.096507	-173.63959	400.885508	-56.25216	1.923721	1.22028	22242.65267
427.85947	-150.750708	401.64847	-14.28921	-1.891093	-2.594534	22213.66009
420.992805	-117.180347	398.596619	-15.052172	0.397796	-0.305645	22219.76379
450.748352	-96.580353	400.885508	47.510772	3.449646	1.983243	22232.73415
435.489097	-66.824807	387.915141	52.851511	-1.12813	0.457317	22213.66009
442.355762	-44.698887	384.86329	104.732977	-0.365167	0.457317	22223.5786
440.066874	-10.365564	344.426265	105.49594	-1.891093	-1.831571	22228.91934
421.755768	-18.758154	342.90034	126.095934	-3.417018	-1.831571	22194.58602
429.385395	7.945541	324.589234	139.066301	-2.654055	-1.068608	22155.67492
411.07429	28.545535	304.752203	154.325555	-0.365167	0.457317	22215.18601
395.815035	69.745523	305.515165	184.081102	-0.365167	-1.068608	22209.84527
396.577998	93.397368	303.98924	179.503326	-1.12813	-0.305645	22214.42305
374.452078	107.89366	281.863321	180.266288	0.397796	-1.068608	22228.91934
379.029855	138.412169	265.841103	219.940351	-0.365167	-1.068608	22225.10453
353.852084	159.775126	242.952221	212.310723	-0.365167	-1.068608	22219.00082
372.16319	185.715859	215.485563	249.695897	-0.365167	-1.068608	22227.39341
356.140973	211.656592	194.885569	227.569978	-1.891093	-1.068608	22225.10453
334.778016	246.752878	178.100388	254.273674	2.686684	-0.305645	22239.60082
337.066904	245.989915	141.478177	264.955152	1.923721	1.22028	22231.20823
312.652097	259.723245	139.189289	314.54773	1.160758	-0.305645	22222.05268
324.096538	276.508425	112.485593	323.703283	1.923721	-0.305645	22206.03046
307.311357	296.345456	81.204121	339.7255	1.160758	-0.305645	22227.39341
284.422475	308.55286	39.24117	345.829202	-1.12813	-1.068608	22226.63045
298.155805	341.360258	16.352288	336.673649	-1.891093	-1.068608	22176.27491
261.533593	360.434326	33.900431	357.273643	-0.365167	-0.305645	22215.18601
240.933599	371.878767	1.093033	370.24401	1.923721	0.457317	22231.97119
224.911382	381.03432	-11.11437	364.140308	-1.891093	-0.305645	22177.03787
193.62991	387.138022	-72.151389	373.295861	-1.891093	-0.305645	22200.68972
180.659543	406.21209	-96.566197	402.288445	-2.654055	0.457317	22209.08231
159.296586	407.738016	-103.432862	408.392147	-2.654055	-0.305645	22195.34898
129.54104	424.523196	-127.847669	409.155109	-2.654055	-1.068608	22164.06751
124.200301	426.049121	-149.210626	377.110674	-2.654055	-1.831571	22206.79342
115.044748	426.812084	-143.106924	405.340296	1.923721	-1.068608	22210.60823
82.23735	444.360227	-113.351377	394.658817	0.397796	-1.068608	22196.11194
62.400319	439.019488	-158.366179	389.318078	-1.12813	-1.068608	22213.66009
39.511437	445.12319	-175.914322	384.740302	3.449646	0.457317	22199.92676
34.93366	439.782451	-200.329129	396.184743	-1.891093	-0.305645	22181.61565
28.066996	446.649115	-249.158744	369.481047	2.686684	0.457317	22204.50453
-4.740402	437.493562	-275.86244	338.962538	1.160758	-0.305645	22231.20823
-9.318178	442.071339	-269.758738	358.036606	2.686684	0.457317	22196.87491
-31.444098	430.626898	-259.07726	385.503265	3.449646	-0.305645	211.340678
-58.147794	422.99727	-287.306881	396.184743	-0.365167	-1.068608	16.78518
-77.221862	429.100972	-278.914291	380.925488	-1.891093	-0.305645	11.444441
-94.007042	422.99727	-298.751322	371.006973	0.397796	-0.305645	12.207404
-117.658887	406.21209	-324.692055	378.6366	0.397796	1.22028	9.918516
-132.155179	403.923202	-313.247614	369.481047	-1.891093	-1.068608	8.39259
-151.229247	403.160239	-339.188347	340.488463	-1.12813	-0.305645	9.918516
-171.829241	395.530612	-363.603155	336.673649	0.397796	-0.305645	8.39259
-200.821825	367.300991	-344.529086	308.444028	-1.891093	-1.068608	21353.80108
-214.555155	374.930618	-395.64759	281.740332	1.160758	0.457317	22161.77862
-238.969962	356.619512	-373.52167	273.347742	-1.891093	-1.068608	22200.68972
-248.125515	365.012102	-365.12908	256.562562	-1.891093	-1.831571	22193.82305
-270.251434	347.463959	-356.73649	249.695897	-0.365167	-1.068608	22209.08231
-248.888478	341.360258	-376.573521	200.103319	0.397796	-0.305645	22227.39341
-286.273652	321.523226	-359.025378	216.125537	-0.365167	-0.305645	22212.13416
-297.718093	300.16027	-388.780925	172.636661	-0.365167	-1.068608	22217.4749
-311.451422	283.37509	-388.780925	165.769996	-1.12813	-1.068608	22226.63045
-324.421789	255.908431	-412.43277	121.518158	-0.365167	-1.068608	22219.76379
-349.599559	259.723245	-411.669807	78.792244	1.160758	-1.068608	22238.83786
-341.206969	237.597325	-499.410522	-50.911421	-1.12813	-1.068608	22144.99344
-361.044	212.419555	-462.788311	16.992263	-1.12813	-0.305645	22231.20823
-391.56251	190.293636	-395.64759	55.140399	1.160758	-0.305645	22224.34156
-397.666212	165.115865	-384.966111	42.170033	-0.365167	-0.305645	22233.49712
-396.903249	151.382536	-382.677223	25.384853	-1.12813	-1.068608	22227.39341
-442.681013	129.256617	-368.180931	4.784859	-3.417018	-1.831571	22206.79342
-429.710646	99.50107	-363.603155	-14.28921	-3.417018	-2.594534	22221.28971
-435.814348	81.189964	-352.921676	-15.815135	-0.365167	-0.305645	22231.97119
-446.495827	67.456635	-332.321683	-48.622533	-2.654055	-0.305645	22215.18601
-455.65138	43.80479	-326.217981	-87.533632	-0.365167	-0.305645	22206.79342
-450.31064	10.23443	-290.358732	-127.207695	-1.12813	0.457317	22212.89712
-470.147672	17.101094	-307.906875	-115.000291	-0.365167	0.457317	22195.34898
-452.599529	-21.810005	-307.143912	-125.681769	0.397796	1.983243	22204.50453
-444.206938	-45.46185	-277.388366	-163.066943	-1.12813	-0.305645	22218.23786
-447.258789	-61.484068	-268.232813	-172.222496	-1.891093	0.457317	22218.23786
-457.177305	-87.424801	-274.336515	-188.244714	-0.365167	-0.305645	22221.28971
-416.74028	-96.580353	-245.343931	-205.029894	-0.365167	-0.305645	22230.44527
-431.236572	-121.758124	-245.343931	-240.889142	-0.365167	-0.305645	22219.76379
-412.925466	-147.698857	-198.040241	-233.259515	-0.365167	-1.068608	22219.00082
-400.718062	-159.906261	-206.432831	-264.540987	1.923721	-0.305645	22243.41563
-383.932882	-182.795143	-220.929123	-350.755777	2.686684	0.457317	22243.41563
-376.303255	-219.417354	-218.640235	-315.659491	-0.365167	-0.305645	22203.74157
-354.177336	-230.861795	-194.225427	-356.096516	1.160758	-0.305645	22200.68972
-348.073634	-233.150683	-133.188408	-299.637273	3.449646	0.457317	22237.31193
-348.836596	-257.565491	-95.040271	-315.659491	-0.365167	-1.068608	22216.71194
-338.155118	-287.321038	-100.381011	-333.207634	-0.365167	1.22028	22193.82305
-318.318087	-314.024733	-85.884719	-358.385404	-0.365167	-1.068608	22219.76379
-289.325503	-312.498808	-47.736582	-382.800212	-0.365167	-0.305645	22213.66009
-273.303285	-328.521025	-14.929184	-378.985398	0.397796	0.457317	22201.45268
-250.414403	-362.854349	-26.373625	-375.933547	0.397796	0.457317	22210.60823
-250.414403	-375.824715	-5.010668	-404.163168	-1.891093	-1.068608	22189.24528
-231.340335	-394.135821	3.381922	-440.022417	-1.891093	-0.305645	22156.43788
-199.2959	-393.372858	11.774512	-425.526125	-4.179981	-1.068608	22180.08972
-173.355167	-422.365442	79.678195	-413.318721	-1.891093	-1.831571	22193.06009
-150.466285	-430.758032	97.989301	-426.289088	-1.12813	-0.305645	22202.97861
-145.888508	-443.728399	135.374475	-394.244653	-0.365167	-0.305645	22209.84527
-110.792222	-443.728399	120.11522	-420.948348	1.923721	0.457317	22201.45268
-61.962607	-449.832101	167.41891	-413.318721	-1.891093	-1.831571	22207.55638
-45.177427	-462.802467	166.655947	-406.452056	-3.417018	-1.831571	22204.50453
-16.947806	-489.506163	213.196674	-404.926131	-1.12813	-1.831571	22181.61565
-8.555216	-472.720983	227.692966	-380.511323	1.160758	-0.305645	22219.00082
53.244766	-469.669132	150.63373	-469.015001	1.923721	0.457317	22066.40828
47.141064	-484.165424	249.055923	-388.903913	1.160758	-0.305645	22214.42305
66.978095	-464.328393	287.20406	-419.422423	1.160758	-0.305645	22208.31935
87.578089	-476.535796	310.855905	-369.829845	1.160758	1.22028	22213.66009
103.600307	-469.669132	328.404048	-364.489106	-0.365167	-0.305645	22214.42305
128.015114	-470.432095	319.248495	-345.415037	1.160758	-1.831571	22185.43046
156.244735	-473.483946	337.5596	-363.726143	1.160758	-0.305645	22214.42305
177.607692	-465.854318	352.055892	-330.918745	-0.365167	-0.305645	22231.97119
200.496574	-452.883952	364.263296	-310.318752	1.160758	-0.305645	22215.18601
216.518792	-446.78025	370.366998	-306.503938	-1.891093	0.457317	22206.79342
233.303972	-426.180256	380.285514	-290.48172	-1.891093	-0.305645	22211.3712
253.141003	-423.891368	397.833657	-316.422453	-1.12813	-1.068608	22196.87491
266.11137	-394.898784	389.441067	-272.933577	-2.654055	-0.305645	22202.97861
297.392842	-392.609895	406.989209	-267.592838	-1.891093	-0.305645	22219.76379
327.148389	-375.061752	426.826241	-224.866925	-1.12813	-0.305645	22212.89712
345.459494	-346.069168	416.144762	-185.955825	-1.12813	-1.068608	22222.05268
366.822451	-337.676578	439.796607	-180.615086	-0.365167	-1.831571	22228.15638
384.370594	-316.313622	411.566986	-182.903974	0.397796	-0.305645	22217.4749
377.503929	-308.683994	429.115129	-158.489167	-1.12813	-0.305645	22219.76379
401.918737	-264.432156	446.663272	-131.785471	1.923721	0.457317	22234.26008
406.496513	-252.987715	433.692905	-134.074359	1.923721	0.457317	22244.94156
419.46688	-216.365503	369.604035	-127.970657	-0.365167	-1.068608	22212.89712
443.118725	-214.839578	380.285514	-152.385465	0.397796	-0.305645	22222.81564
433.200209	-189.661807	401.64847	-65.407713	2.686684	0.457317	22237.31193
433.963172	-167.535888	415.3818	-26.496613	1.923721	-0.305645	22219.76379
440.066874	-135.491453	405.463284	-12.763284	1.160758	0.457317	22220.52675
451.511315	-104.972944	379.522551	6.310784	0.397796	1.22028	22228.91934
447.696501	-98.106279	390.966992	56.666325	0.397796	0.457317	22216.71194
435.489097	-63.772956	378.759588	52.088549	-1.891093	-0.305645	22225.86749
437.015023	-33.254446	362.737371	103.970015	0.397796	0.457317	22232.73415
426.333544	-30.965558	346.715153	119.229269	-0.365167	-0.305645	22196.11194
430.911321	4.893691	331.455899	106.258903	-3.417018	0.457317	22172.4601
412.600215	14.049243	294.833687	126.095934	1.160758	0.457317	22212.13416
411.07429	50.671455	320.011457	141.355189	-2.654055	-1.068608	22200.68972
408.785401	73.560337	321.537383	175.688512	-1.891093	-0.305645	22216.71194
384.370594	107.130697	320.77442	183.318139	-1.12813	-0.305645	22229.6823
377.503929	122.389952	284.152209	221.466276	-0.365167	0.457317	22215.94897
367.585414	153.671424	274.996656	232.147754	1.160758	0.457317	22223.5786
379.792817	173.508455	237.611482	252.747748	1.160758	1.22028	22230.44527
356.140973	190.293636	217.011488	239.777382	0.397796	-1.068608	22215.94897
363.007637	204.026965	198.700382	265.718115	2.686684	0.457317	22242.65267
355.37801	229.967698	101.804115	206.207021	1.160758	-1.068608	22088.5342
327.148389	274.219537	94.174487	280.97737	2.686684	-0.305645	22196.87491
325.622463	284.901015	101.041152	279.451444	1.923721	-0.305645	22213.66009
314.940985	295.582493	70.522643	300.051438	-0.365167	-1.068608	22229.6823
297.392842	310.078785	65.181903	338.962538	0.397796	0.457317	22220.52675
295.866916	319.997301	52.9745	333.621798	-0.365167	0.457317	22191.53417
266.11137	348.989885	59.841164	344.303277	0.397796	-0.305645	22223.5786
264.585444	370.352842	36.952282	371.006973	-0.365167	-1.068608	22227.39341
233.303972	372.64173	6.433773	379.399563	-1.12813	-0.305645	22185.43046
211.178053	380.271357	-19.50696	385.503265	-2.654055	-1.068608	22196.87491
196.681761	393.241724	-57.655097	378.6366	-0.365167	0.457317	22210.60823
150.903996	402.397276	-56.129172	378.6366	-0.365167	0.457317	22178.5638
153.192885	419.945419	-103.432862	398.473631	-1.12813	-0.305645	22169.40825
130.304002	420.708382	-133.951371	383.977339	-1.12813	-1.068608	22206.79342
125.726226	429.100972	-123.269893	400.762519	-0.365167	0.457317	22203.74157
102.837344	441.308376	-150.736551	395.42178	-0.365167	-1.068608	22205.2675
67.741058	438.256525	-156.840253	390.844004	0.397796	-0.305645	22220.52675
64.689207	442.071339	-191.936539	396.184743	-1.891093	-1.068608	22187.71935
52.481803	438.256525	-178.20321	403.81437	-1.891093	-0.305645	22192.29713
29.592921	449.700966	-222.455048	393.895855	0.397796	-0.305645	22215.94897
8.992927	452.752817	-227.032825	381.688451	1.160758	-0.305645	22215.18601
-10.081141	455.041705	-256.788372	374.058823	1.160758	-1.068608	22212.13416
-20.762619	419.182457	-285.780956	348.881053	-1.12813	-1.068608	22182.37861
-42.125576	427.575047	-289.595769	375.584749	1.160758	0.457317	136.57033
-67.303346	432.152823	-278.914291	387.02919	1.923721	0.457317	13.733329
-92.481117	418.419494	-294.173546	383.977339	-1.12813	-0.305645	11.444441
-110.792222	404.686165	-295.699471	386.266227	0.397796	-1.068608	10.681478
-118.42185	406.975053	-315.536502	380.162525	0.397796	-0.305645	11.444441
-133.681105	404.686165	-329.269832	353.45883	-0.365167	-1.068608	9.918516
-148.177397	389.42691	-334.610571	336.673649	-1.891093	-1.831571	9.155553
-180.984794	379.508394	-340.714273	321.414395	-3.417018	-1.831571	9.918516
-203.873676	370.352842	-366.655006	295.473662	0.397796	0.457317	20049.1348
-222.184782	366.538028	-375.047596	296.236624	-0.365167	1.22028	22177.80084
-222.947745	354.330624	-392.595739	253.510711	-1.12813	-0.305645	22190.00824
-254.99218	355.093587	-389.543888	232.147754	-1.891093	-1.068608	22214.42305
-262.621807	351.278773	-357.499453	241.303307	-1.12813	-1.068608	22224.34156
-279.406987	332.967667	-387.255	222.229239	0.397796	0.457317	22211.3712
-306.110683	312.367674	-391.069813	207.732947	-1.12813	-1.831571	22211.3712
-293.140317	299.397307	-403.277217	190.947767	0.397796	0.457317	22224.34156
-325.947714	289.478791	-417.773509	187.895916	-1.12813	-1.068608	22210.60823
-321.369938	274.219537	-395.64759	134.488524	1.160758	-1.068608	22242.65267
-336.629193	255.908431	-442.951279	83.370021	0.397796	-1.068608	22094.6379
-353.414373	225.389921	-409.380919	69.636691	1.923721	1.22028	22214.42305
-374.777329	205.55289	-428.454987	45.221884	1.160758	-1.068608	22228.91934
-373.251404	175.797344	-426.166099	6.310784	1.160758	-1.068608	22236.54897
-391.56251	162.064014	-398.699441	-15.052172	-0.365167	-1.068608	22215.18601
-424.369907	139.938095	-362.840192	18.518188	0.397796	0.457317	22214.42305
-420.555094	116.28625	-394.884627	-2.844769	-2.654055	-1.831571	22225.10453
-424.369907	109.419585	-339.95131	-15.052172	-0.365167	-0.305645	22226.63045
-427.421758	70.508486	-355.973527	-24.207725	-1.891093	-0.305645	22216.71194
-454.125454	44.567753	-336.899459	-57.015123	-1.891093	-0.305645	22206.79342
-444.969901	38.464051	-326.980943	-78.378079	-1.891093	0.457317	22209.08231
-473.199522	5.656653	-304.092061	-78.378079	-2.654055	-0.305645	22193.06009
-460.229156	-1.972974	-307.143912	-104.318813	1.160758	1.983243	22215.18601
-448.021752	-11.128527	-309.4328	-156.200279	-1.12813	-1.068608	22217.4749
-442.681013	-28.67667	-288.832807	-194.348416	1.160758	-1.068608	22215.94897
-444.206938	-61.484068	-249.921707	-152.385465	-0.365167	-0.305645	22226.63045
-429.710646	-75.217397	-240.766154	-189.007676	-1.12813	-0.305645	22231.20823
-449.547678	-98.106279	-224.743937	-207.318782	2.686684	1.22028	22215.18601
-447.258789	-107.261832	-241.529117	-233.259515	-0.365167	-0.305645	22222.81564
-410.636578	-129.387751	-211.77357	-249.281733	1.160758	-0.305645	22243.41563
-406.821764	-172.876627	-199.566166	-282.852093	2.686684	0.457317	22231.97119
-399.192137	-189.661807	-194.225427	-285.903944	0.397796	0.457317	7882.930998
-389.273621	-217.891429	-185.832837	-288.955795	-0.365167	-1.068608	22115.23789
-347.310671	-236.202534	-171.336545	-366.777994	1.923721	0.457317	22215.94897
-354.177336	-259.854379	-132.425446	-340.837261	-1.12813	-0.305645	22215.94897
-331.288453	-259.854379	-109.536563	-364.489106	0.397796	-1.068608	22199.16379
-318.318087	-277.402522	-69.862501	-335.496522	-0.365167	-1.068608	22214.42305
-320.606975	-304.106218	-43.158805	-344.652075	-1.891093	-1.068608	22215.18601
-300.006981	-335.38769	-30.188439	-371.35577	1.160758	1.22028	22214.42305
-277.881062	-350.646945	-46.210656	-390.429839	-0.365167	-1.831571	22190.00824
-249.651441	-362.091386	-14.166221	-400.348354	-1.12813	-0.305645	22196.11194
-226.762558	-372.772864	8.722661	-412.555758	0.397796	-0.305645	22164.06751
-209.977378	-389.558044	44.581909	-425.526125	-0.365167	1.22028	22178.5638
-204.636639	-410.921001	33.137468	-414.844646	-2.654055	-0.305645	22192.29713
-174.11813	-422.365442	48.396723	-424.000199	-0.365167	-0.305645	22203.74157
-136.732955	-418.550628	76.626344	-442.311305	1.160758	-0.305645	22210.60823
-113.081111	-430.758032	140.715214	-388.140951	-0.365167	-1.831571	22202.21564
-86.377415	-449.069138	147.581879	-397.296504	1.160758	-0.305645	22215.18601
-52.807054	-462.039504	143.004103	-410.26687	-0.365167	0.457317	22214.42305
-27.629284	-460.513579	168.944836	-417.896497	0.397796	-1.068608	22180.08972
1.3633	-471.95802	200.989271	-388.903913	1.160758	-1.068608	22220.52675
18.14848	-468.906169	178.863351	-446.126119	0.397796	-0.305645	22061.8305
39.511437	-465.854318	217.011488	-396.533541	3.449646	0.457317	22191.53417
63.163282	-492.558014	263.552215	-378.222435	1.160758	-1.068608	22214.42305
87.578089	-474.246908	277.285544	-364.489106	1.160758	-0.305645	22205.2675
76.133648	-469.669132	294.833687	-419.422423	0.397796	-0.305645	22186.95639
116.570673	-471.195057	309.329979	-366.015031	-0.365167	-0.305645	22197.63787
137.93363	-480.35061	352.055892	-330.918745	-0.365167	-0.305645	22221.28971
158.533624	-458.224691	365.026259	-332.444671	0.397796	0.457317	22223.5786
177.607692	-463.56543	356.633669	-340.074298	-1.12813	-0.305645	22219.00082
211.941015	-460.513579	359.68552	-313.370602	-3.417018	-1.831571	22209.84527
217.281754	-438.38766	377.233663	-307.266901	-1.12813	-1.068608	22206.79342
241.696562	-433.04692	405.463284	-296.585422	-2.654055	-0.305645	22199.16379
262.296556	-405.580262	393.25588	-285.903944	0.397796	-1.068608	22209.08231
269.163221	-410.921001	377.996625	-298.111348	-1.891093	-0.305645	22216.71194
293.578028	-376.587678	375.707737	-237.837292	-0.365167	0.457317	22216.71194
327.148389	-365.143237	404.700321	-209.60767	1.160758	-0.305645	22226.63045
336.303941	-346.832131	428.352166	-189.007676	0.397796	-0.305645	22231.20823
347.748382	-329.283988	425.300315	-155.437316	-0.365167	-0.305645	22215.18601
375.978004	-324.706212	417.670688	-127.207695	1.160758	-0.305645	22225.10453
396.577998	-289.609926	435.218831	-134.074359	0.397796	-1.068608	22245.70452
393.526147	-269.772895	429.878092	-114.237328	2.686684	1.22028	22236.54897
404.970588	-243.069199	423.77439	-125.681769	0.397796	0.457317	22223.5786
390.474296	-221.706242	426.826241	-135.600285	1.160758	0.457317	22225.10453
418.703917	-210.261801	426.063278	-114.237328	1.923721	0.457317	22221.28971
437.777985	-191.950696	421.485501	-45.570682	0.397796	-0.305645	22224.34156
418.703917	-164.484037	376.4707	-78.378079	1.160758	0.457317	22227.39341
434.726134	-129.387751	394.018843	3.258933	-0.365167	0.457317	22214.42305
440.829836	-114.891459	394.781806	31.488555	1.160758	0.457317	22221.28971
431.674283	-80.558136	375.707737	46.747809	-0.365167	-0.305645	22228.91934
440.066874	-62.24703	377.996625	101.681126	-1.12813	-1.068608	22221.28971
427.096507	-55.380366	340.611451	105.49594	-1.12813	-0.305645	22200.68972
423.281693	-14.943341	338.322563	112.362605	-1.891093	-0.305645	22194.58602
417.177991	4.893691	331.455899	131.436673	0.397796	-0.305645	22206.79342
418.703917	30.834424	320.77442	156.614443	-0.365167	-0.305645	22209.08231
408.785401	56.012194	294.833687	171.110735	-1.891093	-0.305645	22222.81564
395.815035	89.582554	313.907756	157.377406	-0.365167	-0.305645	22228.91934
385.133557	104.841809	282.626283	173.399624	0.397796	-0.305645	22219.76379
379.029855	129.256617	287.20406	230.621829	-0.365167	-0.305645	22228.15638
376.740966	155.19735	262.789252	238.251456	2.686684	0.457317	22230.44527
364.533563	168.930679	233.796668	250.45886	-1.891093	-1.831571	22212.13416
372.926153	201.738077	221.589264	242.06627	1.923721	-0.305645	22246.46748
356.140973	224.626959	145.292991	237.488494	1.923721	0.457317	22084.71938
334.778016	231.493623	139.952252	277.162556	1.923721	-0.305645	22192.29713
334.015053	239.123251	132.322624	293.184773	1.923721	0.457317	22224.34156
327.148389	256.671394	123.930034	316.073655	1.923721	-0.305645	22231.97119
285.185438	275.745462	57.552276	291.658848	-1.12813	-0.305645	22183.14158
291.28914	304.738046	49.922649	347.355128	-1.12813	-1.068608	22205.2675
280.607662	333.73063	56.789313	342.014389	1.160758	1.22028	22231.20823
270.689146	360.434326	46.870798	351.932904	-0.365167	-1.068608	22213.66009
249.326189	365.012102	32.374506	380.162525	-0.365167	-1.068608	22199.16379
223.385456	360.434326	-20.269923	388.555115	-4.179981	-0.305645	22202.21564
211.941015	393.241724	-21.795849	375.584749	-2.654055	-1.068608	22196.87491
187.526208	396.293575	-51.551395	384.740302	-0.365167	1.22028	22194.58602
168.452139	411.552829	-83.59583	391.606966	2.686684	-0.305645	22182.37861
152.429922	414.60468	-117.166191	411.443998	0.397796	-1.068608	22193.06009
145.563257	441.308376	-131.662483	412.20696	-0.365167	-0.305645	22190.00824
108.941046	422.234308	-168.284694	373.295861	-0.365167	-1.068608	22207.55638
86.052164	442.071339	-178.20321	362.614382	-0.365167	-1.068608	22216.71194
83.763275	439.782451	-146.921738	396.184743	-0.365167	-0.305645	22202.21564
38.748474	448.938003	-174.388396	390.844004	-0.365167	1.22028	22202.21564
31.881809	449.700966	-172.862471	399.236594	3.449646	-0.305645	22235.02304
28.066996	453.51578	-198.803204	383.214376	0.397796	-1.068608	22216.71194
-0.162626	442.834302	-238.477266	403.81437	3.449646	0.457317	22225.86749
-3.977439	434.441711	-230.084676	375.584749	1.923721	0.457317	22192.29713
-19.236694	442.834302	-259.840223	388.555115	-0.365167	-0.305645	22191.53417
-44.414464	427.575047	-254.499483	372.532898	-1.891093	-1.068608	52.644429
-98.584819	418.419494	-323.929092	351.932904	-0.365167	-1.068608	14.496292
-87.90334	421.471345	-294.936508	362.614382	-0.365167	-0.305645	10.681478
-103.925558	415.367643	-307.906875	374.821786	0.397796	-0.305645	11.444441
-116.132962	406.975053	-315.536502	371.769935	-1.12813	0.457317	9.155553
-151.229247	403.923202	-326.217981	333.621798	1.923721	-0.305645	12.207404
-172.592204	379.508394	-326.980943	317.599581	-2.654055	-1.068608	9.918516
-183.273682	388.663947	-389.543888	306.15514	-2.654055	-0.305645	8.39259
-201.584788	376.456543	-337.662422	307.681065	-1.12813	-0.305645	21963.40831
-216.08108	370.352842	-347.580937	276.399593	-0.365167	-0.305645	22191.53417
-236.681074	367.300991	-378.099447	264.955152	0.397796	-1.068608	22219.00082
-256.518105	349.752848	-391.069813	243.592195	1.160758	-0.305645	22212.13416
-286.273652	329.915816	-362.840192	195.525543	0.397796	-0.305645	22216.71194
-276.355136	330.678779	-424.640174	163.481108	-0.365167	1.22028	22226.63045
-295.429205	314.656562	-387.255	208.49591	0.397796	-0.305645	22217.4749
-311.451422	302.449158	-379.625372	188.658878	1.160758	-0.305645	22215.94897
-306.110683	274.982499	-399.462403	167.295922	1.923721	0.457317	22248.75637
-318.318087	266.589909	-424.640174	101.681126	1.923721	0.457317	22054.96384
-357.229186	232.256586	-406.329068	94.814462	1.160758	-1.068608	22224.34156
-361.806963	214.708443	-404.803143	90.236685	1.160758	-0.305645	22236.54897
-367.147702	189.530673	-402.514254	48.273735	-1.12813	-0.305645	22231.97119
-367.910665	171.98253	-427.692025	33.01448	-0.365167	-0.305645	22209.08231
-410.636578	144.515871	-355.973527	37.592257	1.160758	-0.305645	22222.81564
-421.318056	136.886244	-343.766124	21.570039	1.160758	-0.305645	22228.91934
-411.399541	120.864027	-368.943894	9.362635	-1.12813	-1.068608	22215.18601
-419.792131	94.160331	-360.551304	-6.659582	1.160758	-1.831571	22222.81564
-453.362491	68.219598	-342.240198	-29.548464	-2.654055	-1.068608	22207.55638
-440.392125	46.093678	-292.64762	-41.755868	-2.654055	0.457317	22193.06009
-502.955069	20.152945	-337.662422	-116.526216	-1.891093	-0.305645	22202.97861
-453.362491	20.152945	-307.143912	-100.503999	-0.365167	-0.305645	22215.18601
-460.229156	1.84184	-306.38095	-112.711403	-1.891093	-0.305645	22203.74157
-451.836566	-31.728521	-326.217981	-144.755838	1.923721	-0.305645	22222.05268
-436.577311	-44.698887	-301.803173	-176.800273	-1.891093	-1.831571	22231.20823
-445.732864	-65.298881	-282.729105	-166.118794	-0.365167	-0.305645	22213.66009
-434.288423	-88.187763	-263.655036	-224.866925	-1.891093	-1.068608	22219.76379
-436.577311	-113.365534	-220.16616	-192.059527	-0.365167	-1.068608	22226.63045
-422.843982	-130.150714	-207.195794	-218.00026	2.686684	0.457317	22238.83786
-410.636578	-142.358118	-204.143943	-249.281733	1.923721	-0.305645	22238.83786
-395.377323	-159.143298	-203.38098	-289.718758	3.449646	1.983243	22214.42305
-386.984733	-191.950696	-180.492098	-279.037279	1.923721	0.457317	22203.74157
-388.510659	-207.972913	-178.966172	-295.82246	-2.654055	-3.357496	22218.23786
-366.384739	-239.254385	-140.818036	-295.82246	-1.12813	-1.831571	22220.52675
-377.066218	-263.669193	-153.025439	-355.333553	-1.891093	-0.305645	22180.08972
-342.732894	-269.009932	-110.299526	-359.911329	-0.365167	-1.068608	22208.31935
-307.636609	-283.506224	-78.255091	-355.333553	0.397796	-0.305645	22224.34156
-303.058832	-299.528441	-47.736582	-352.281702	-2.654055	-1.831571	22196.11194
-291.614391	-318.60251	-41.63288	-369.066882	-0.365167	0.457317	22199.16379
-281.695876	-329.283988	-2.72178	-372.118733	-1.891093	-0.305645	22200.68972
-252.703292	-379.639529	17.878214	-401.87428	-2.654055	-1.068608	22173.22306
-248.888478	-381.165454	7.959698	-406.452056	-0.365167	0.457317	22170.17121
-201.584788	-388.032119	27.796729	-423.237237	-1.12813	1.22028	22202.21564
-173.355167	-400.239523	47.63376	-428.577976	-1.891093	-1.831571	22209.08231
-161.910726	-415.498777	82.730046	-420.185386	0.397796	0.457317	22183.14158
-144.362583	-428.469144	101.041152	-450.703895	-1.12813	-1.068608	22208.31935
-109.266297	-429.232107	139.952252	-420.185386	-0.365167	-0.305645	22214.42305
-83.325564	-452.883952	141.478177	-418.65946	-0.365167	0.457317	22199.92676
-56.621868	-459.750616	166.655947	-424.763162	0.397796	-1.068608	22199.16379
-30.681135	-461.276542	193.359643	-404.163168	3.449646	0.457317	22235.02304
-25.340396	-479.587647	213.196674	-422.474274	1.160758	-1.068608	22072.51198
9.75589	-462.802467	229.981855	-394.244653	-1.12813	-1.068608	22207.55638
36.459586	-479.587647	268.129991	-370.592808	1.923721	-0.305645	22224.34156
66.978095	-469.669132	287.20406	-370.592808	1.160758	-1.068608	22186.95639
102.074381	-480.35061	258.974439	-382.800212	0.397796	-1.068608	22179.32676
93.681791	-475.009871	304.752203	-391.192802	-3.417018	-2.594534	22199.92676
119.622524	-481.876536	321.537383	-375.933547	-0.365167	-1.068608	22219.00082
154.71881	-477.298759	349.767004	-339.311336	1.160758	2.746206	22221.28971
177.607692	-459.750616	319.248495	-340.837261	-0.365167	0.457317	22226.63045
183.711394	-457.461728	356.633669	-320.237267	-1.12813	-1.068608	22207.55638
216.518792	-453.646914	358.159594	-327.103932	-0.365167	0.457317	22196.11194
200.496574	-444.491362	371.129961	-315.659491	-1.12813	-0.305645	22209.08231
234.066935	-432.283958	358.922557	-289.718758	-0.365167	-0.305645	22214.42305
265.348407	-420.839517	390.966992	-275.985428	1.923721	0.457317	22204.50453
289.000252	-398.713597	403.937359	-275.222466	1.160758	-0.305645	22224.34156
318.755798	-375.824715	414.618837	-265.30395	1.923721	-0.305645	22232.73415
305.785432	-370.483976	374.944775	-225.629888	0.397796	1.22028	22215.94897
350.037271	-357.513609	411.566986	-185.192863	0.397796	-0.305645	22222.81564
366.822451	-329.283988	410.04106	-165.355832	-0.365167	0.457317	22228.15638
381.318743	-303.343255	441.322533	-137.889173	2.686684	1.22028	22235.02304
392.000221	-283.506224	431.404017	-131.022508	2.686684	-0.305645	22243.41563
400.392811	-259.854379	435.218831	-118.052142	1.160758	-0.305645	22235.02304
420.992805	-242.306236	409.278098	-129.496583	1.923721	-0.305645	22225.10453
429.385395	-234.676609	440.55957	-89.822521	2.686684	0.457317	22226.63045
422.518731	-206.446988	433.692905	-74.563266	1.160758	0.457317	22231.97119
442.355762	-179.743292	412.329949	-77.615117	-1.12813	0.457317	22218.23786
427.096507	-148.46182	412.329949	-31.07439	-1.12813	-1.068608	22219.76379
447.696501	-117.94331	393.25588	14.703374	-1.12813	-0.305645	22228.15638
450.748352	-114.891459	345.189228	-35.652166	1.160758	-1.831571	22223.5786
436.25206	-78.269248	378.759588	55.903362	-1.12813	-1.068608	22210.60823
422.518731	-68.350732	385.626253	97.10335	-2.654055	0.457317	22207.55638
418.703917	-41.647036	320.77442	111.599642	0.397796	0.457317	22200.68972
424.807619	3.367765	348.241079	116.177418	-1.891093	-0.305645	22199.92676
416.415029	-5.024825	333.744787	122.28112	-1.891093	-1.068608	22212.89712
419.46688	40.752939	342.137377	156.614443	-1.891093	-0.305645	22229.6823
404.207625	52.19738	323.063308	163.481108	1.160758	1.22028	22216.71194
408.022439	91.871443	295.59665	165.769996	-0.365167	0.457317	22222.81564
382.081706	97.975144	271.181842	190.184804	-2.654055	-1.831571	22227.39341
399.629849	146.041797	261.263327	182.555177	0.397796	0.457317	22210.60823
377.503929	165.115865	240.663333	235.199605	1.160758	-0.305645	22234.26008
369.874302	186.478822	250.581848	257.325525	2.686684	-0.305645	22251.80822
359.955786	200.975114	211.670749	250.45886	0.397796	0.457317	22132.02307
359.955786	213.182518	175.8115	291.658848	-0.365167	-0.305645	22206.03046
344.696531	240.649176	158.263357	290.895885	-0.365167	-1.068608	22230.44527
324.096538	260.486207	120.878183	322.94032	0.397796	-1.068608	22222.05268
296.629879	284.138052	102.567077	312.258842	1.923721	-0.305645	22181.61565
296.629879	296.345456	75.863382	326.755134	1.160758	0.457317	22219.76379
287.474326	313.893599	57.552276	355.747718	-1.12813	-0.305645	22222.81564
286.711363	326.101003	31.611543	345.829202	-1.12813	-0.305645	22202.97861
253.903966	343.649146	30.84858	354.984755	2.686684	0.457317	22206.79342
243.222487	361.197289	-8.062519	364.140308	-1.891093	-1.068608	22201.45268
227.963233	372.64173	-1.958817	385.503265	-3.417018	-0.305645	22196.11194
224.911382	389.42691	-44.684731	382.451414	-4.942944	-1.831571	22197.63787
181.422506	413.078755	-37.818066	385.503265	-0.365167	-1.068608	22193.06009
163.874363	412.315792	-69.862501	376.347712	1.160758	-0.305645	22192.29713
141.748443	426.812084	-117.929154	399.236594	-1.891093	-1.831571	22203.74157
121.911412	426.049121	-120.981004	372.532898	-0.365167	-0.305645	22212.13416
128.778077	445.886152	-117.166191	385.503265	0.397796	-0.305645	22199.92676
91.392903	439.019488	-162.180992	387.02919	1.160758	-1.068608	22201.45268
63.163282	448.175041	-217.877272	348.881053	1.923721	0.457317	22202.21564
63.926244	451.226892	-191.936539	367.192159	1.923721	-0.305645	22222.05268
37.222549	450.463929	-178.20321	400.762519	1.160758	1.22028	22228.15638
32.644772	437.493562	-200.329129	406.866221	1.923721	-0.305645	22224.34156
-2.451514	435.967637	-247.632819	405.340296	1.923721	-0.305645	22185.43046
-29.15521	439.019488	-238.477266	377.873637	-0.365167	-1.068608	22200.68972
-50.518166	429.863935	-245.343931	376.347712	-1.891093	-0.305645	18900.87588
-40.599651	429.863935	-278.151328	389.318078	1.160758	0.457317	22.125919
-74.932974	422.234308	-298.751322	395.42178	0.397796	0.457317	13.733329
-109.266297	413.841718	-298.751322	400.762519	-1.12813	-0.305645	10.681478
-131.392216	403.923202	-339.95131	368.718084	-0.365167	-0.305645	9.155553
-137.495918	397.056537	-325.455018	364.140308	-1.891093	-0.305645	10.681478
-155.807024	391.715798	-334.610571	328.281059	-1.12813	-0.305645	9.155553
-160.3848	394.004686	-342.240198	316.073655	-4.179981	-0.305645	10.681478
-183.273682	387.900984	-339.188347	330.569947	-2.654055	-1.068608	856.044191
-198.532937	372.64173	-354.447602	304.629214	-1.12813	-0.305645	22109.89715
-235.155149	355.093587	-383.440186	275.63663	1.923721	1.22028	22210.60823
-239.732925	353.567661	-346.055012	257.325525	-1.12813	-0.305645	22207.55638
-270.251434	353.567661	-355.973527	251.984786	2.686684	-0.305645	22222.81564
-260.332919	344.412108	-404.803143	227.569978	-1.12813	-1.068608	22221.28971
-294.666242	325.33804	-409.380919	207.732947	1.923721	0.457317	22211.3712
-284.747726	295.582493	-436.084615	172.636661	-1.891093	-1.068608	22219.00082
-293.903279	297.871382	-380.388335	165.769996	1.923721	0.457317	22248.75637
-317.555124	269.64176	-384.966111	163.481108	1.923721	0.457317	22151.09714
-348.836596	247.515841	-394.884627	129.147785	2.686684	1.22028	22234.26008
-339.681044	228.441772	-360.551304	110.073717	-0.365167	-1.068608	22240.36378
-383.16992	213.94548	-403.277217	70.399654	1.160758	-0.305645	22213.66009
-370.199553	193.345487	-423.114248	36.829294	-0.365167	0.457317	22215.94897
-394.614361	168.167716	-404.04018	42.170033	-1.12813	-1.068608	22228.15638
-417.503243	149.856611	-373.52167	19.281151	1.160758	-1.068608	22214.42305
-399.192137	138.412169	-381.91426	7.83671	-1.12813	-0.305645	22219.00082
-427.421758	94.160331	-392.595739	5.547822	0.397796	0.457317	22228.91934
-444.206938	74.3233	-363.603155	-23.444762	-2.654055	-1.068608	22197.63787
-448.021752	66.693672	-371.232782	-44.807719	-2.654055	-1.068608	22195.34898
-454.125454	37.701088	-325.455018	-48.622533	0.397796	1.22028	22210.60823
-456.414342	28.545535	-340.714273	-74.563266	-1.891093	-1.068608	22213.66009
-457.177305	10.997392	-297.225397	-93.637334	-2.654055	-1.068608	22208.31935
-454.125454	-24.098893	-297.225397	-115.000291	1.160758	-0.305645	22227.39341
-454.888417	-26.387782	-284.25503	-147.807689	1.160758	0.457317	22229.6823
-457.940268	-39.358148	-277.388366	-166.118794	1.160758	-0.305645	22217.4749
-452.599529	-66.824807	-265.943924	-195.874341	1.923721	-0.305645	22225.86749
-438.103237	-97.343316	-256.025409	-197.400266	0.397796	-0.305645	22227.39341
-424.369907	-116.417385	-291.884658	-275.222466	1.160758	-1.068608	22237.31193
-418.266205	-133.202565	-215.588384	-237.074329	3.449646	1.22028	22247.23045
-425.895833	-162.195149	-201.855055	-237.074329	2.686684	-0.305645	22222.81564
-403.006951	-182.795143	-196.514315	-276.748391	1.160758	-0.305645	22202.21564
-395.377323	-204.158099	-175.914322	-272.933577	-1.12813	-0.305645	22225.86749
-393.851398	-226.284019	-163.706918	-317.948379	-1.891093	-1.068608	22222.81564
-355.703261	-245.358087	-140.055073	-332.444671	1.160758	0.457317	22178.5638
-344.25882	-259.854379	-114.11434	-327.103932	1.923721	0.457317	22221.28971
-341.206969	-281.217336	-88.173607	-330.918745	0.397796	0.457317	22230.44527
-311.451422	-305.632143	-68.336576	-356.859478	0.397796	1.22028	22180.08972
-301.532907	-330.809914	-57.655097	-378.985398	-1.891093	-1.831571	22196.87491
-293.140317	-337.676578	-46.973619	-375.170584	-2.654055	-0.305645	22209.84527
-268.725509	-339.202504	-21.032886	-388.140951	-1.12813	-0.305645	22180.08972
-229.814409	-364.380274	4.144884	-379.748361	-1.891093	-0.305645	22183.14158
-219.132931	-386.506193	23.218953	-395.770578	-1.12813	0.457317	22211.3712
-205.399602	-397.950635	42.293021	-421.711311	-1.891093	-1.068608	22206.03046
-189.377384	-415.498777	49.159686	-414.081684	-1.12813	-0.305645	22192.29713
-145.125546	-412.446927	90.359674	-412.555758	-1.12813	-2.594534	22213.66009
-132.918142	-429.99507	127.744848	-412.555758	-0.365167	-0.305645	22196.11194
-109.266297	-446.78025	129.270773	-401.111317	-1.12813	-1.068608	22178.5638
-80.273713	-448.306175	142.24114	-438.496491	1.923721	-0.305645	22200.68972
-56.621868	-464.328393	132.322624	-475.118703	1.160758	-1.068608	22230.44527
-16.184843	-464.328393	200.989271	-415.607609	1.923721	0.457317	22138.88974
-3.214477	-477.298759	217.011488	-390.429839	0.397796	-0.305645	22212.89712
23.489219	-478.824685	259.737401	-375.170584	1.923721	-0.305645	22231.97119
50.955878	-471.195057	265.841103	-394.244653	-1.891093	-0.305645	22195.34898
62.400319	-491.032088	280.337395	-379.748361	0.397796	0.457317	22193.06009
81.474387	-471.195057	290.255911	-366.777994	-1.12813	-1.068608	22214.42305
115.044748	-479.587647	309.329979	-359.911329	0.397796	-1.068608	22205.2675
133.355853	-478.824685	317.722569	-350.755777	0.397796	0.457317	22222.81564
160.059549	-466.617281	340.611451	-330.918745	-2.654055	-1.831571	22229.6823
175.318804	-462.039504	319.248495	-337.022447	-1.891093	-0.305645	22191.53417
202.0225	-455.935803	283.389246	-378.985398	-2.654055	-0.305645	22186.19343
196.681761	-448.306175	376.4707	-333.970596	-0.365167	0.457317	22215.18601
224.911382	-448.306175	387.915141	-304.978012	-1.12813	-1.068608	22196.87491
253.903966	-423.128405	375.707737	-295.82246	-1.891093	-1.068608	22210.60823
281.370624	-416.26174	389.441067	-283.615056	-0.365167	-1.831571	22228.91934
295.103954	-391.08397	403.174396	-263.778025	-0.365167	-0.305645	22222.81564
304.259506	-378.113603	406.989209	-238.600254	0.397796	0.457317	22220.52675
321.807649	-363.617311	416.144762	-236.311366	-1.12813	-1.831571	22227.39341
342.407643	-337.676578	422.248464	-202.741006	-0.365167	-0.305645	22223.5786
366.059488	-324.706212	407.752172	-190.533602	0.397796	-0.305645	22240.36378
390.474296	-299.528441	403.174396	-200.452117	-0.365167	-1.068608	22247.99341
386.659482	-269.009932	384.86329	-160.778055	0.397796	-1.831571	22235.786
390.474296	-263.669193	433.692905	-108.896589	2.686684	0.457317	22224.34156
402.681699	-242.306236	435.981793	-98.215111	1.160758	0.457317	22234.26008
426.333544	-216.365503	422.248464	-83.718819	-0.365167	-0.305645	22227.39341
424.044656	-188.898845	418.433651	-106.607701	-1.891093	-1.831571	22208.31935
433.200209	-176.691441	423.011427	-50.911421	0.397796	-0.305645	22223.5786
439.303911	-143.884043	422.248464	2.495971	-1.12813	-1.068608	22231.20823
439.303911	-122.521087	391.729955	-10.474396	-1.891093	-1.068608	22211.3712
427.85947	-103.447018	390.966992	30.725592	-0.365167	-0.305645	22210.60823
430.148358	-78.269248	371.129961	26.910778	-1.891093	-0.305645	22210.60823
410.311327	-55.380366	368.841073	103.970015	-1.12813	-1.068608	22192.29713
430.148358	-19.521117	334.507749	114.651493	-1.12813	-0.305645	22209.08231
423.281693	-10.365564	368.07811	127.621859	-2.654055	-1.068608	22218.23786
424.807619	16.338132	352.055892	161.955183	-1.891093	-1.831571	22212.89712
427.85947	29.308498	348.241079	148.984816	0.397796	-0.305645	22222.81564
420.992805	57.538119	319.248495	176.451475	0.397796	-1.068608	22231.97119
399.629849	87.293666	317.722569	181.792214	-4.179981	-1.831571	22210.60823
395.815035	122.389952	310.855905	213.073686	1.160758	0.457317	22220.52675
372.926153	142.226983	246.767035	222.992202	-0.365167	-1.068608	22230.44527
380.55578	181.138083	239.90037	203.918133	1.923721	-0.305645	22242.65267
350.037271	188.004747	156.737432	174.162586	-0.365167	-0.305645	22138.12677
353.089122	216.997331	178.863351	234.436643	0.397796	-0.305645	22212.13416
349.274308	230.730661	178.100388	294.710699	0.397796	0.457317	22234.26008
323.333575	246.752878	150.63373	304.629214	-0.365167	0.457317	22216.71194
318.755798	249.804729	126.981885	309.969954	-0.365167	-1.068608	22199.16379
310.363208	268.115835	133.84855	331.33291	-1.12813	-1.068608	22219.76379
301.970618	298.634344	94.174487	344.303277	-0.365167	0.457317	22215.18601
295.103954	319.234338	59.078201	330.569947	-0.365167	0.457317	22200.68972
267.637295	344.412108	18.641176	357.273643	-0.365167	0.457317	22209.08231
262.296556	355.093587	19.404139	326.755134	-1.12813	0.457317	22190.00824
253.903966	348.226922	-39.343992	326.755134	-1.12813	-1.068608	22153.38603
234.066935	381.03432	-29.425476	362.614382	-1.891093	-1.831571	22198.40083
204.311388	389.42691	-41.63288	403.051407	0.397796	0.457317	22186.19343
176.081767	394.004686	-62.995836	384.740302	-1.12813	-0.305645	22200.68972
165.400288	416.130606	-91.225458	399.236594	-0.365167	-0.305645	22209.84527
140.985481	426.049121	-126.321744	396.184743	1.923721	0.457317	22200.68972
124.963263	442.834302	-150.736551	388.555115	-0.365167	-1.068608	22207.55638
101.311418	432.915786	-149.210626	390.844004	-0.365167	-0.305645	22208.31935
86.815126	451.989854	-160.655067	380.162525	-0.365167	1.22028	22182.37861
69.266983	439.019488	-217.114309	371.006973	1.160758	-0.305645	22218.23786
30.355884	453.51578	-223.980974	337.436612	2.686684	-1.068608	22228.15638
40.274399	438.256525	-291.884658	356.510681	0.397796	-0.305645	22212.89712
8.992927	441.308376	-228.55875	384.740302	1.160758	0.457317	22200.68972
0.600337	440.545413	-244.580968	387.02919	1.923721	-0.305645	22216.71194
-13.895955	432.152823	-233.136527	377.873637	1.160758	-0.305645	22210.60823
-35.258911	409.263941	-270.521701	385.503265	1.160758	0.457317	1449.6292
-52.044092	413.841718	-270.521701	393.132892	-1.891093	-1.068608	19.074068
-69.592235	422.234308	-287.306881	380.925488	1.160758	0.457317	12.970367
-83.325564	419.182457	-291.884658	386.266227	1.160758	0.457317	12.207404
-118.42185	406.975053	-338.425384	367.192159	-3.417018	-1.068608	10.681478
-138.258881	395.530612	-334.610571	361.088457	-2.654055	-0.305645	9.155553
-152.755173	379.508394	-377.336484	317.599581	-0.365167	-0.305645	10.681478
-156.569987	375.693581	-334.610571	334.384761	0.397796	-0.305645	9.155553
-193.192198	376.456543	-329.269832	315.310693	-1.891093	-1.068608	4454.939421
-212.266266	376.456543	-351.395751	290.895885	-0.365167	-0.305645	22004.6083
-236.681074	366.538028	-391.832776	265.718115	-1.12813	-0.305645	22206.03046
-245.836627	361.197289	-355.973527	265.718115	-0.365167	-0.305645	22222.81564
-252.703292	352.804699	-363.603155	215.362574	1.160758	1.983243	22208.31935
-269.488472	332.967667	-384.203149	224.518127	1.923721	-0.305645	22219.76379
-269.488472	320.760264	-405.566105	206.969984	-0.365167	0.457317	22231.97119
-300.006981	315.419524	-412.43277	180.266288	1.923721	-1.068608	22230.44527
-302.295869	281.086201	-421.588323	90.236685	1.160758	0.457317	22175.51195
-324.421789	266.589909	-491.017932	62.007064	1.923721	-0.305645	22229.6823
-335.86623	245.226953	-393.358702	85.658909	0.397796	-1.068608	22221.28971
-367.910665	225.389921	-393.358702	116.177418	1.923721	0.457317	22222.81564
-361.806963	203.264002	-396.410552	70.399654	-0.365167	-0.305645	22225.10453
-389.273621	198.686226	-424.640174	35.303368	1.923721	0.457317	22218.23786
-414.451392	163.58994	-391.069813	46.747809	1.160758	0.457317	22222.05268
-405.295839	144.515871	-371.995745	36.066331	-0.365167	-0.305645	22228.15638
-418.266205	118.575138	-380.388335	11.651523	1.160758	0.457317	22224.34156
-433.52546	97.975144	-379.625372	-15.815135	-4.179981	-0.305645	22197.63787
-439.629162	75.086262	-388.017962	-47.85957	-1.891093	1.22028	22183.14158
-448.021752	56.012194	-343.003161	-54.726235	-1.12813	-0.305645	22206.79342
-442.681013	50.671455	-339.95131	-55.489197	-1.891093	-0.305645	22204.50453
-448.021752	33.123312	-320.877242	-77.615117	-1.891093	-1.831571	22221.28971
-444.969901	11.760355	-296.462434	-105.081775	-1.12813	-1.068608	22229.6823
-470.147672	-6.550751	-313.247614	-114.237328	-0.365167	-0.305645	22218.23786
-436.577311	-30.965558	-290.358732	-159.25213	1.160758	0.457317	22226.63045
-451.836566	-62.24703	-272.047626	-187.481751	0.397796	0.457317	22230.44527
-440.392125	-77.506285	-266.706887	-194.348416	-1.12813	-0.305645	22213.66009
-417.503243	-84.37295	-244.580968	-218.00026	2.686684	-1.068608	22247.23045
-426.658796	-101.921093	-254.499483	-259.963211	2.686684	0.457317	22247.23045
-460.992119	-149.224782	-266.706887	-285.903944	2.686684	1.22028	22177.80084
-420.555094	-163.721074	-244.580968	-289.718758	1.160758	0.457317	22217.4749
-396.140286	-184.321068	-204.143943	-313.370602	4.212609	1.22028	22238.07489
-379.355106	-207.20995	-191.173576	-277.511354	-1.12813	-1.068608	22202.21564
-374.014367	-223.995131	-147.6847	-321.763193	0.397796	-1.068608	22196.11194
-377.066218	-240.017348	-123.269893	-308.792826	0.397796	0.457317	22228.91934
-352.65141	-262.90623	-124.795818	-324.815044	-0.365167	-0.305645	22214.42305
-341.206969	-281.217336	-70.625464	-333.970596	-0.365167	-0.305645	22188.48232
-322.895863	-304.869181	-65.284725	-341.600224	-2.654055	-1.068608	22202.21564
-300.006981	-324.706212	-45.447693	-357.622441	0.397796	1.22028	22201.45268
-280.16995	-333.861765	-30.188439	-375.170584	-2.654055	-0.305645	22170.93417
-280.932913	-344.543243	-43.921768	-407.977982	-0.365167	0.457317	22185.43046
-253.466254	-359.039535	7.196735	-396.533541	1.160758	-0.305645	22208.31935
-216.844043	-372.772864	24.744878	-391.955764	-0.365167	-0.305645	22205.2675
-180.221831	-398.713597	20.930065	-417.133535	-0.365167	1.22028	22206.79342
-183.273682	-413.209889	90.359674	-421.711311	-0.365167	-1.068608	22216.71194
-152.755173	-425.417293	93.411525	-411.792796	1.923721	1.22028	22193.82305
-122.236663	-424.65433	139.952252	-416.370572	2.686684	0.457317	22196.87491
-84.088527	-438.38766	139.952252	-388.903913	2.686684	-0.305645	22222.81564
-65.777421	-457.461728	136.900401	-431.629827	0.397796	0.457317	22211.3712
-57.384831	-468.906169	135.374475	-476.644628	1.160758	-0.305645	22151.8601
-19.236694	-480.35061	155.974469	-412.555758	-0.365167	-1.068608	22202.21564
4.415151	-469.669132	209.381861	-407.977982	0.397796	0.457317	22215.18601
16.622555	-478.061722	252.870737	-380.511323	-0.365167	-0.305645	22212.13416
37.222549	-487.217275	276.522581	-377.459472	-2.654055	-1.831571	22201.45268
73.84476	-467.380244	278.048507	-373.644659	-1.891093	0.457317	22200.68972
97.496605	-472.720983	303.226277	-375.170584	-1.12813	-0.305645	22215.18601
115.80771	-470.432095	303.226277	-369.829845	-0.365167	0.457317	22231.20823
131.066965	-478.824685	321.537383	-351.518739	0.397796	0.457317	22214.42305
153.955847	-471.195057	342.137377	-337.78541	0.397796	1.22028	22201.45268
180.659543	-452.883952	323.063308	-337.78541	-1.891093	-1.068608	22187.71935
186.000282	-455.17284	361.211445	-313.370602	-1.12813	-0.305645	22204.50453
222.622494	-436.098771	387.915141	-302.689124	-2.654055	-1.068608	22205.2675
248.563227	-439.913585	372.655886	-317.948379	-0.365167	-0.305645	22222.81564
264.585444	-427.706181	397.833657	-284.378018	-0.365167	-0.305645	22227.39341
282.133587	-394.898784	403.174396	-259.963211	-1.891093	-0.305645	22219.00082
293.578028	-387.269156	384.86329	-266.829876	-1.12813	-1.068608	22227.39341
301.207655	-380.402492	406.226247	-227.155813	-1.12813	-0.305645	22225.10453
331.726165	-349.121019	412.329949	-200.452117	-0.365167	-0.305645	22215.94897
359.192823	-337.676578	417.670688	-175.274347	1.923721	-1.068608	22248.75637
379.792817	-321.654361	432.16698	-181.378049	1.923721	0.457317	22247.23045
411.837252	-302.580292	394.018843	-165.355832	2.686684	1.22028	22217.4749
395.815035	-296.476591	435.981793	-140.941024	1.923721	-1.831571	22235.02304
401.918737	-265.195118	401.64847	-150.85954	-0.365167	-0.305645	22238.83786
420.229842	-239.254385	398.596619	-136.363248	-0.365167	0.457317	22210.60823
427.096507	-207.972913	433.692905	-86.77067	-1.12813	-0.305645	22220.52675
417.940954	-196.528472	429.878092	-67.696601	1.160758	1.22028	22233.49712
426.333544	-180.506255	455.818825	-28.022539	0.397796	-0.305645	22214.42305
427.096507	-134.72849	415.3818	-2.844769	0.397796	-0.305645	22223.5786
437.777985	-124.047012	401.64847	3.258933	-2.654055	-1.068608	22209.84527
432.437246	-93.528503	386.389216	23.095965	-3.417018	-0.305645	22193.82305
442.355762	-66.061844	374.944775	71.162617	-0.365167	0.457317	22201.45268
429.385395	-60.721105	371.129961	103.970015	-0.365167	0.457317	22216.71194
415.652066	-11.89149	320.011457	109.310754	1.160758	0.457317	22207.55638
427.85947	-1.210011	355.870706	122.28112	-0.365167	-1.068608	22219.76379
414.126141	30.071461	350.529967	158.140369	2.686684	1.22028	22233.49712
420.229842	46.093678	320.77442	177.9774	-1.12813	-0.305645	22221.28971
401.155774	76.612188	319.248495	187.895916	0.397796	-1.068608	22219.00082
396.577998	104.841809	323.063308	193.236655	1.160758	0.457317	22228.15638
390.474296	133.07143	316.959607	215.362574	4.212609	1.22028	22240.36378
385.133557	149.093648	252.107774	208.49591	1.160758	-0.305645	22238.07489
369.874302	173.508455	226.930004	221.466276	1.923721	-0.305645	22193.82305
367.585414	181.138083	189.544829	229.858866	1.160758	0.457317	22208.31935
333.25209	202.501039	191.833718	229.095903	-0.365167	-1.068608	22220.52675
340.881718	237.597325	146.055953	284.792183	-0.365167	0.457317	22223.5786
331.726165	241.412139	141.478177	281.740332	-1.12813	-1.068608	22199.92676
320.281724	271.930648	149.107804	320.651432	2.686684	1.22028	22213.66009
294.340991	291.004717	107.907817	342.777351	-0.365167	0.457317	22224.34156
299.68173	310.841748	81.204121	331.33291	-1.12813	-0.305645	22209.08231
285.185438	337.545444	46.870798	345.066239	1.160758	1.22028	22199.92676
272.978034	339.071369	39.24117	346.592165	-1.12813	-0.305645	22200.68972
251.615078	360.434326	-6.536594	355.747718	-1.12813	0.457317	22138.88974
246.274338	367.300991	16.352288	374.821786	1.160758	0.457317	22177.03787
215.755829	362.723214	-40.106954	399.999557	-0.365167	-0.305645	22190.00824
195.918798	400.871351	-72.151389	367.192159	-0.365167	-0.305645	22207.55638
175.318804	409.263941	-101.906936	350.406979	-1.12813	-1.068608	22190.7712
163.874363	423.760233	-103.432862	392.369929	0.397796	0.457317	22210.60823
140.985481	430.626898	-142.343961	395.42178	-1.12813	-1.068608	22220.52675
96.733642	428.33801	-120.218042	390.844004	-1.12813	-0.305645	22197.63787
99.02253	445.886152	-147.6847	405.340296	1.160758	-0.305645	22190.00824
92.918828	441.308376	-146.158775	397.710668	1.160758	0.457317	22228.15638
70.792909	450.463929	-179.729135	380.925488	2.686684	0.457317	22221.28971
36.459586	448.938003	-187.358763	389.318078	-1.12813	-1.068608	22199.92676
31.118847	438.256525	-231.610601	373.295861	0.397796	-1.068608	22205.2675
22.726257	441.308376	-225.506899	387.02919	1.923721	-0.305645	22201.45268
-15.42188	423.760233	-279.677254	364.903271	1.923721	-0.305645	22188.48232
-28.392247	424.523196	-253.736521	380.925488	0.397796	-0.305645	22205.2675
-49.755203	429.863935	-250.68467	392.369929	-0.365167	-1.068608	331.125828
-67.303346	432.915786	-268.995775	389.318078	-2.654055	-1.068608	14.496292
-97.058893	418.419494	-270.521701	385.503265	1.160758	0.457317	12.970367
-113.081111	399.345426	-301.803173	371.006973	-1.891093	-1.068608	9.918516
-127.577403	402.397276	-332.321683	366.429196	-4.179981	-1.068608	10.681478
-134.444067	398.582463	-333.847608	355.747718	0.397796	0.457317	9.918516
-154.281098	399.345426	-343.766124	332.095873	-1.12813	-0.305645	7.629627
-183.273682	396.293575	-353.684639	328.281059	-0.365167	-0.305645	9.918516
-208.451453	394.004686	-352.921676	300.051438	-1.12813	-1.068608	21045.56414
-204.636639	381.03432	-375.810559	280.214407	-0.365167	-1.831571	22202.97861
-228.288484	365.012102	-351.395751	296.236624	-0.365167	-1.068608	22202.97861
-242.784776	351.278773	-371.995745	269.532929	1.923721	0.457317	22219.00082
-249.651441	351.278773	-377.336484	242.829233	1.160758	1.22028	22225.86749
-270.251434	330.678779	-371.995745	216.8885	2.686684	0.457317	22226.63045
-285.510689	330.678779	-371.232782	202.392208	0.397796	-1.068608	22238.83786
-288.56254	302.449158	-416.247584	174.925549	1.160758	0.457317	22199.16379
-314.503273	285.663978	-413.195733	157.377406	1.160758	1.22028	22219.00082
-347.310671	260.486207	-424.640174	108.547791	-1.12813	-1.831571	22226.63045
-359.518075	231.493623	-398.699441	123.044083	-1.891093	-0.305645	22228.15638
-364.095851	213.94548	-458.973497	46.747809	-1.12813	-0.305645	22216.71194
-380.881031	208.604741	-390.306851	69.636691	0.397796	1.22028	22219.00082
-397.666212	181.901045	-396.410552	45.221884	-0.365167	-0.305645	22225.86749
-398.429174	170.456604	-405.566105	56.666325	-1.12813	-1.068608	22223.5786
-417.503243	125.441803	-394.884627	30.725592	-1.12813	-1.068608	22215.94897
-437.340274	131.545505	-387.255	-10.474396	-1.891093	-1.831571	22206.03046
-435.814348	104.841809	-380.388335	-17.341061	-1.12813	0.457317	22177.80084
-433.52546	78.901076	-355.210565	-24.207725	0.397796	1.22028	22199.16379
-454.888417	68.98256	-338.425384	-53.200309	-0.365167	-1.068608	22213.66009
-463.281007	34.649237	-297.225397	-66.933638	-0.365167	-0.305645	22227.39341
-469.384709	18.62702	-326.217981	-108.896589	-0.365167	-1.068608	22215.94897
-450.31064	-5.024825	-317.825391	-120.34103	-0.365167	-1.831571	22215.94897
-457.177305	-17.995192	-309.4328	-122.629918	0.397796	-0.305645	22223.5786
-448.021752	-37.06926	-272.810589	-161.541018	0.397796	-0.305645	22207.55638
-446.495827	-53.091477	-256.025409	-176.03731	3.449646	0.457317	22225.10453
-439.629162	-76.743322	-256.025409	-189.007676	2.686684	0.457317	22254.09711
-451.073603	-104.209981	-238.477266	-234.785441	-0.365167	-1.831571	22226.63045
-406.058802	-116.417385	-254.499483	-220.289149	3.449646	-0.305645	22197.63787
-414.451392	-137.017379	-207.958756	-250.044695	1.160758	-1.068608	22226.63045
-403.769913	-166.772925	-240.766154	-266.066913	0.397796	-0.305645	22215.18601
-404.532876	-204.158099	-202.618017	-294.296534	0.397796	0.457317	22186.19343
-378.592143	-215.60254	-182.018023	-308.029863	-1.12813	-1.068608	22213.66009
-365.621777	-235.439572	-146.158775	-297.348385	-1.891093	-1.068608	22217.4749
-349.599559	-247.646975	-122.50693	-306.503938	0.397796	0.457317	22218.23786
-342.732894	-259.091416	-108.773601	-324.815044	0.397796	-0.305645	22201.45268
-348.836596	-290.372889	-75.20324	-379.748361	-1.12813	0.457317	22198.40083
-319.08105	-313.261771	-88.936569	-353.807628	-2.654055	0.457317	22196.87491
-300.769944	-317.076584	-29.425476	-384.326137	-2.654055	-0.305645	22193.82305
-274.066248	-336.150653	-22.558811	-364.489106	1.160758	-0.305645	22190.7712
-254.229217	-365.143237	-7.299557	-401.87428	-1.12813	-0.305645	22193.06009
-227.525521	-384.217305	18.641176	-393.48169	1.923721	-0.305645	22200.68972
-219.132931	-377.350641	-6.536594	-436.970566	0.397796	-0.305645	22208.31935
-183.273682	-397.187672	50.685611	-435.44464	0.397796	-0.305645	22205.2675
-155.807024	-412.446927	81.967084	-414.844646	-0.365167	-1.068608	22206.03046
-133.681105	-417.024703	132.322624	-417.896497	-0.365167	-0.305645	22196.87491
-116.132962	-435.335809	133.84855	-404.163168	3.449646	-0.305645	22202.21564
-87.90334	-432.283958	150.63373	-407.977982	2.686684	-0.305645	22225.86749
-60.436682	-456.698765	121.641146	-471.303889	1.923721	-0.305645	22138.12677
-42.888539	-459.750616	168.181873	-430.103901	1.160758	-0.305645	22199.16379
-9.318178	-486.454312	204.804084	-398.822429	1.923721	0.457317	22219.76379
9.75589	-479.587647	241.426296	-382.800212	0.397796	-0.305645	22212.89712
29.592921	-482.639498	227.692966	-429.340938	0.397796	0.457317	22177.80084
41.037362	-475.772834	242.189258	-402.637243	-0.365167	-0.305645	22209.84527
63.163282	-472.720983	288.729985	-364.489106	0.397796	-0.305645	22225.86749
97.496605	-471.95802	296.359613	-357.622441	-1.12813	-0.305645	22215.18601
115.044748	-477.298759	319.248495	-350.755777	-0.365167	0.457317	22219.76379
124.200301	-465.854318	329.929973	-336.259485	-3.417018	-0.305645	22210.60823
163.1114	-478.061722	322.300346	-348.466888	-0.365167	0.457317	22190.7712
194.392872	-467.380244	355.107743	-316.422453	-0.365167	0.457317	22204.50453
217.281754	-448.306175	365.026259	-305.740975	-0.365167	-1.068608	22216.71194
231.778046	-439.913585	373.418849	-314.133565	2.686684	0.457317	22225.10453
244.748413	-419.313591	375.707737	-326.340969	1.160758	0.457317	22219.00082
264.585444	-412.446927	413.855874	-302.689124	1.923721	-1.068608	22227.39341
281.370624	-398.713597	389.441067	-290.48172	-2.654055	-1.831571	22227.39341
300.444693	-385.743231	420.722539	-252.333584	0.397796	0.457317	22215.18601
317.229873	-369.721013	425.300315	-227.918776	-0.365167	0.457317	22224.34156
346.222457	-353.698796	443.611421	-180.615086	4.212609	1.22028	22254.09711
340.118755	-339.202504	416.907725	-182.903974	0.397796	-1.068608	22231.97119
378.266892	-317.076584	429.878092	-171.459533	1.923721	0.457317	22225.86749
385.896519	-296.476591	422.248464	-151.622502	2.686684	0.457317	22241.88971
398.103923	-274.350671	431.404017	-119.578067	2.686684	-0.305645	22216.71194
411.07429	-265.958081	431.404017	-121.103993	1.160758	0.457317	22215.94897
420.229842	-226.284019	387.152178	-94.400297	-1.12813	-1.068608	22228.15638
420.229842	-210.261801	432.929943	-124.918806	-1.12813	-1.831571	22212.13416
436.25206	-186.609956	434.455868	-50.148458	1.160758	-0.305645	22223.5786
449.222426	-153.802559	425.300315	-13.526247	-1.891093	-0.305645	22228.91934
436.25206	-149.987745	401.64847	-1.318843	-1.12813	-0.305645	22194.58602
431.674283	-103.447018	398.596619	0.970045	-2.654055	-0.305645	22199.92676
428.622433	-103.447018	399.359582	37.592257	-2.654055	-1.068608	22202.21564
422.518731	-68.350732	384.86329	77.266319	-3.417018	-1.068608	22205.2675
436.25206	-32.491484	335.270712	102.444089	-2.654055	-1.831571	22209.08231
428.622433	-20.28408	346.715153	114.651493	0.397796	0.457317	22228.15638
411.837252	-0.447049	341.374414	113.88853	0.397796	-1.068608	22227.39341
420.992805	38.464051	281.863321	139.829263	-0.365167	-0.305645	22219.76379
417.177991	54.486268	330.692936	153.562593	1.923721	-0.305645	22228.15638
401.918737	81.952927	332.218861	189.421841	-0.365167	-1.068608	22227.39341
404.970588	117.049213	323.826271	209.258872	3.449646	1.22028	22239.60082
384.370594	127.730691	302.463315	225.28109	3.449646	0.457317	22247.23045
379.792817	149.093648	235.322594	222.229239	0.397796	0.457317	22188.48232
372.16319	164.352903	229.218892	226.044053	1.923721	0.457317	22203.74157
352.326159	204.026965	209.381861	252.747748	3.449646	0.457317	22235.02304
347.748382	209.367704	183.441128	279.451444	1.160758	0.457317	22225.10453
340.881718	229.204735	114.774481	255.036637	-0.365167	-0.305645	22176.27491
334.015053	249.804729	151.396693	302.340326	1.160758	-0.305645	22219.00082
318.755798	265.826947	110.959668	332.858836	-1.12813	-0.305645	22231.20823
305.022469	284.901015	94.93745	319.888469	-0.365167	1.22028	22193.06009
295.103954	296.345456	69.75968	345.066239	-1.12813	-0.305645	22206.79342
266.874332	316.94545	37.715245	323.703283	-1.891093	-0.305645	22209.08231
276.792848	353.567661	23.218953	313.021805	-3.417018	-0.305645	22151.09714
250.089152	355.093587	1.093033	348.11809	-1.12813	0.457317	22190.00824
231.015084	381.03432	4.144884	384.740302	0.397796	0.457317	22201.45268
211.178053	391.715798	-43.158805	384.740302	-0.365167	0.457317	22193.82305
192.103984	393.241724	-64.521762	374.058823	0.397796	-0.305645	22188.48232
167.689177	397.8195	-81.306942	359.562531	-1.12813	-1.068608	22211.3712
137.93363	423.760233	-139.29211	359.562531	0.397796	-0.305645	22205.2675
130.304002	426.812084	-140.055073	387.02919	2.686684	0.457317	22202.21564
118.859561	435.967637	-133.951371	409.155109	0.397796	0.457317	22203.74157
104.363269	443.597264	-142.343961	405.340296	3.449646	0.457317	22233.49712
76.896611	455.804668	-155.314328	376.347712	1.923721	0.457317	22220.52675
86.815126	451.226892	-191.173576	387.02919	-0.365167	-1.068608	22212.89712
44.852176	448.175041	-169.81062	394.658817	1.160758	0.457317	22205.2675
16.622555	440.545413	-217.114309	374.821786	-3.417018	-1.831571	22179.32676
-9.318178	423.760233	-242.29208	381.688451	-1.12813	0.457317	22183.14158
-15.42188	433.678749	-289.595769	375.584749	1.923721	0.457317	22206.79342
-29.15521	432.915786	-279.677254	386.266227	0.397796	-0.305645	22205.2675
-54.33298	434.441711	-272.047626	367.955122	-0.365167	-0.305645	95.370342
-57.384831	417.656531	-291.121695	374.821786	-1.12813	-0.305645	15.259255
-86.377415	403.160239	-310.958726	377.873637	-1.12813	-0.305645	10.681478
-100.873707	402.397276	-329.269832	396.947706	-2.654055	-0.305645	11.444441
-127.577403	377.982469	-355.973527	356.510681	-1.12813	0.457317	10.681478
-152.755173	389.42691	-339.188347	329.044022	-1.12813	0.457317	10.681478
-166.488502	397.8195	-326.217981	331.33291	-1.12813	0.457317	9.918516
[truncated: 28,725 more rows]
