# Supplementary material for: Dynamic analysis of slant cracked rotor system considering nonlinear oil film force
Source: PLoS One. 2024 Jan 25;19(1):e0294293. doi: 10.1371/journal.pone.0294293 (PMC10810477; doi:10.1371/journal.pone.0294293)
Supplement: S1 File — These data were measured by two eddy current sensors, model WT0150. (ZIP) [file pone.0294293.s001.zip › 2021.3.18 Test data for plain bearings/2021.3.18 (P=0.2Mpa, Z=4.0g Clockwise126°+1.2g)/1900.csv]

1024	30720	7	0	3
8	8	8	8	10	10	1
3	3	3	3	1	1	4
2	1	4	3	0	0	0
0	0	0	0	0.000022	0.000031	20703.83789
45.107987	-765.351515	252.823648	-1060.865114	0.446624	0.648979	22220.52675
188.544981	-756.195962	419.149524	-988.383654	0.446624	1.411942	22220.52675
283.152361	-694.395981	591.579103	-909.03553	-0.316339	0.648979	22205.2675
426.589355	-624.966372	690.764259	-812.902225	-1.842265	0.648979	22206.03046
521.196734	-507.47011	802.919781	-591.643031	-0.316339	-0.876946	22200.68972
592.152269	-378.529408	879.216055	-450.494925	-1.079302	-0.876946	22215.94897
649.374474	-256.45537	917.364191	-248.309799	-1.079302	-2.402872	22227.39341
673.789282	-94.70727	912.786415	-4.161724	-1.079302	-3.165835	22215.18601
669.211505	65.514905	893.712347	246.090054	-0.316339	-0.876946	22214.42305
632.589294	192.929682	854.038284	429.201111	0.446624	0.648979	22227.39341
602.833747	340.944453	791.47534	655.801044	-0.316339	0.648979	22201.45268
553.241169	463.018491	625.912426	819.075069	1.972549	2.174904	22202.97861
499.070815	592.722156	530.542084	971.667617	1.209586	-0.113984	22239.60082
393.781957	681.988797	351.245841	1063.223145	1.209586	-1.639909	22215.94897
280.10051	742.262853	157.453305	1089.163878	0.446624	-0.876946	22196.87491
154.211658	739.973965	29.275566	1144.097195	-1.079302	-3.165835	22238.83786
29.085769	727.766561	-127.131795	1099.082394	-1.842265	-3.165835	22220.52675
-94.514194	704.114716	-397.220604	996.082424	-1.079302	-0.876946	26.703696
-211.247493	662.151765	-473.516878	949.541698	-0.316339	-0.113984	12.207404
-334.847456	588.907343	-682.568668	805.34174	0.446624	0.648979	21983.24534
-438.610389	505.744404	-788.620488	623.756609	1.209586	1.411942	22202.97861
-540.847395	375.277776	-851.946395	422.334446	-0.316339	-0.113984	22220.52675
-633.928849	244.811148	-941.213036	235.408576	-3.36819	-2.402872	22202.97861
-670.551061	132.655626	-969.442657	19.490121	-1.842265	-0.113984	22193.06009
-733.876968	-9.255443	-966.390806	-199.480184	-3.36819	-1.639909	22186.19343
-718.617713	-134.381332	-912.983414	-435.23567	-0.316339	-1.639909	22196.87491
-681.995502	-274.003513	-820.664923	-592.405994	0.446624	1.411942	22199.16379
-616.380706	-403.707178	-707.746438	-785.435566	-0.316339	0.648979	22209.84527
-553.817762	-499.07752	-589.487214	-905.983679	-0.316339	2.174904	22205.2675
-438.610389	-618.86267	-385.776163	-1011.272536	1.209586	1.411942	22212.13416
-298.225245	-702.025608	-217.161398	-1115.798431	-0.316339	2.174904	22202.97861
-166.232691	-743.988559	-48.546634	-1115.035469	1.209586	0.648979	22228.91934
-28.899399	-779.847807	207.808846	-1086.805847	4.261437	1.411942	22242.65267
126.744999	-757.721888	375.660648	-1069.257704	3.498475	-0.876946	22243.41563
228.982006	-712.707086	516.045792	-964.731809	1.209586	-0.876946	22243.41563
369.36715	-659.299695	609.127246	-874.702206	1.209586	-0.876946	22222.81564
491.441188	-571.55898	802.156818	-679.383746	2.735512	2.174904	22228.91934
559.344871	-457.11457	879.216055	-462.702329	-1.079302	-0.113984	22226.63045
634.11522	-318.255351	896.001235	-338.339402	0.446624	0.648979	22225.10453
668.448543	-163.373916	925.756781	-49.176525	-0.316339	0.648979	22216.71194
673.026319	-19.936921	934.912334	177.423408	0.446624	1.411942	22222.81564
627.248555	137.233402	869.297539	360.534465	0.446624	1.411942	22208.31935
617.330039	279.144472	854.038284	581.793658	-0.316339	-0.876946	22202.21564
583.759679	404.27036	709.075364	759.563976	-2.605227	-0.876946	22196.87491
525.774511	549.23328	561.823556	892.319492	-1.079302	-0.113984	22206.03046
408.278249	652.23325	413.808785	1034.230561	-1.842265	2.174904	22162.54158
306.041243	701.825828	207.045883	1083.823139	0.446624	2.937867	22190.7712
206.856087	749.89248	113.201467	1135.704605	0.446624	2.937867	22228.91934
99.278341	752.181368	-67.620702	1137.993494	-1.079302	2.174904	22215.94897
-25.084585	729.292486	-298.798411	1068.563884	0.446624	1.411942	169.377728
-157.077139	681.225834	-430.790965	1000.660201	-1.842265	-0.876946	13.733329
-289.832655	613.32215	-601.694618	844.25284	1.972549	0.648979	19463.94238
-388.254848	560.677721	-742.842724	672.586224	0.446624	0.648979	22190.00824
-496.595557	441.655534	-845.842694	526.097379	2.735512	-0.113984	22241.88971
-591.965899	318.818534	-918.324154	306.36411	1.209586	0.648979	22241.12674
-652.239955	194.455608	-922.90193	90.445656	2.735512	2.937867	22228.91934
-717.091788	55.59639	-946.553775	-116.317246	1.972549	2.937867	22235.786
-716.328825	-88.603568	-962.575992	-336.813477	1.209586	0.648979	22224.34156
-703.358458	-228.225749	-876.361203	-513.820832	-1.079302	1.411942	22187.71935
-665.210321	-343.433122	-778.701973	-678.620783	-2.605227	-0.113984	22202.97861
-584.336271	-465.50716	-610.087208	-840.368883	-0.316339	0.648979	22222.05268
-488.202966	-576.899719	-459.020586	-947.946629	-0.316339	-0.876946	22207.55638
-356.973376	-653.195993	-330.842846	-1102.065102	-0.316339	0.648979	22197.63787
-242.528965	-729.492267	-114.924392	-1108.931767	-1.842265	0.648979	22204.50453
-87.64753	-776.032994	118.542206	-1083.753996	0.446624	3.70083	22195.34898
48.9228	-766.114478	282.579194	-1080.702145	-0.316339	2.937867	22203.74157
216.01164	-742.462633	425.253226	-1029.583642	-1.842265	2.937867	22216.71194
315.959758	-690.581167	560.297631	-958.628107	-0.316339	1.411942	22207.55638
437.270833	-602.07749	677.030929	-792.302231	0.446624	-0.113984	22219.76379
546.374505	-501.366408	830.386439	-585.539329	-0.316339	-0.876946	22231.20823
618.855965	-380.818296	873.112353	-454.309738	-0.316339	-2.402872	22223.5786
668.448543	-221.359084	947.882701	-152.939457	1.209586	1.411942	22219.00082
677.604096	-66.477648	934.912334	89.682693	0.446624	2.174904	22226.63045
665.396692	88.403787	924.230856	287.290042	3.498475	2.937867	22239.60082
634.878182	247.862999	870.060502	516.941826	3.498475	2.174904	22233.49712
611.226337	365.359261	761.719793	695.475106	1.972549	1.411942	22227.39341
543.322654	506.507367	630.490202	818.312107	0.446624	-0.113984	22204.50453
472.367119	615.611038	500.023574	983.875021	0.446624	-0.876946	22207.55638
356.396783	684.277685	328.356958	1061.69722	-0.316339	-0.113984	22211.3712
248.056075	727.003598	151.349604	1123.497202	-1.079302	-3.165835	22210.60823
146.582031	746.840629	26.986677	1152.489786	-0.316339	-0.113984	22214.42305
28.322806	736.922114	-166.805858	1131.889792	0.446624	0.648979	5757.316813
-112.062337	700.299902	-354.494691	1060.934257	2.735512	2.174904	19.074068
-240.240077	650.707324	-547.524263	901.475045	-3.36819	-1.639909	1113.162633
-370.706705	582.040678	-668.072376	783.978784	-2.605227	1.411942	22106.08234
-463.788159	492.011075	-798.539004	603.156615	-0.316339	-0.113984	22201.45268
-551.528874	366.885186	-889.33157	378.082608	-1.842265	-1.639909	22194.58602
-639.269588	231.077819	-963.338955	201.075253	0.446624	-0.876946	22204.50453
-733.876968	115.107483	-965.627843	-20.183941	0.446624	-2.402872	22224.34156
-736.165856	-35.196176	-985.464874	-267.383868	0.446624	-0.876946	22200.68972
-727.773266	-151.929475	-921.376005	-444.391223	-1.079302	-0.113984	22199.92676
-666.736247	-288.499805	-812.272333	-649.628199	-1.079302	0.648979	22210.60823
-620.958483	-428.884948	-737.501985	-845.709622	-0.316339	0.648979	22216.71194
-538.558507	-531.884918	-521.58353	-925.82071	-0.316339	-0.113984	22181.61565
-411.906693	-619.625633	-378.909499	-1041.791046	1.209586	0.648979	22231.97119
-287.543767	-688.292279	-180.539187	-1082.991034	0.446624	0.648979	22228.15638
-144.869735	-758.484851	7.912609	-1105.116953	1.972549	-0.876946	22229.6823
12.300589	-790.529286	185.682927	-1089.094735	-0.316339	-2.402872	22231.97119
137.426478	-773.744105	371.082872	-1047.894748	-0.316339	-1.639909	22234.26008
257.211627	-723.388565	525.964307	-983.042915	-0.316339	-1.639909	22211.3712
380.048628	-639.462664	689.238333	-859.442952	-1.842265	-0.113984	22215.94897
499.070815	-557.062688	808.26052	-659.546715	2.735512	1.411942	22233.49712
599.781896	-424.307172	894.475309	-475.672695	-0.316339	-0.876946	22222.81564
635.641145	-291.551656	934.149372	-275.013495	-1.079302	-0.876946	22219.76379
669.974468	-151.166512	957.038254	-32.391345	-1.842265	-0.113984	22207.55638
668.448543	6.766774	941.778999	196.497476	-3.36819	-3.165835	22205.2675
644.033735	160.122285	908.971601	396.393713	-1.842265	-2.402872	22180.08972
615.804114	305.848167	833.43829	601.630689	-1.079302	-0.876946	22183.90454
570.789312	430.974056	699.919811	768.719529	-0.316339	2.174904	22212.89712
512.041182	546.181429	558.008742	903.000971	0.446624	2.174904	22202.21564
422.011579	622.477703	400.838419	1033.467599	1.209586	1.411942	22203.74157
309.856056	711.744343	187.208852	1031.17871	-0.316339	-0.113984	22214.42305
188.544981	738.448039	112.438504	1138.756456	-0.316339	-0.876946	22214.42305
64.945018	752.181368	-90.509584	1132.652754	-1.079302	-1.639909	22222.81564
-47.210505	722.425822	-270.56879	1102.134245	1.972549	-1.639909	52.644429
-172.336393	684.277685	-424.687263	994.556499	3.498475	0.648979	13.733329
-288.306729	623.240666	-610.850171	831.282473	-0.316339	-0.113984	21388.1344
-429.454836	556.099945	-738.264948	638.252901	1.209586	1.411942	22216.71194
-501.936296	423.344429	-837.450103	508.549236	1.972549	0.648979	22219.00082
-601.121452	289.82595	-931.29452	291.104856	-0.316339	1.411942	22215.94897
-669.025135	173.092651	-980.124135	42.379003	-0.316339	0.648979	22221.28971
-718.617713	22.026029	-923.664893	-114.79132	-0.316339	0.648979	22216.71194
-718.617713	-90.892456	-890.094532	-329.946812	-0.316339	1.411942	22206.79342
-714.039937	-246.536854	-842.02788	-545.865267	1.972549	1.411942	22201.45268
-647.662178	-373.951631	-764.205681	-730.502249	1.209586	-0.113984	22221.28971
-575.943681	-490.68493	-574.227959	-865.546654	-3.36819	-0.113984	22187.71935
-473.706674	-587.581198	-448.339108	-989.146617	-0.316339	2.174904	22210.60823
-346.291897	-668.455248	-262.939163	-1111.983618	-2.605227	0.648979	22175.51195
-198.277126	-743.988559	-78.30218	-1120.376208	-0.316339	2.174904	22199.92676
-60.943834	-782.899658	129.223684	-1127.242872	0.446624	4.463793	22222.81564
73.337608	-774.507068	287.919933	-1056.287338	-0.316339	2.174904	22228.91934
226.693118	-761.536702	452.719885	-1001.354021	-0.316339	1.411942	22208.31935
341.900491	-692.870055	542.749488	-977.702176	0.446624	-0.876946	22216.71194
441.085647	-617.336744	731.964246	-747.287429	0.446624	-0.113984	22225.10453
543.322654	-479.240489	854.801247	-542.050453	0.446624	-0.876946	22222.81564
619.618928	-341.907196	922.704931	-349.783843	2.735512	0.648979	22242.65267
660.055953	-198.470202	957.038254	-103.346879	1.209586	1.411942	22246.46748
674.552245	-58.848021	934.149372	117.912314	1.209586	2.937867	22208.31935
670.737431	102.900079	899.053086	334.593732	1.209586	2.937867	22215.94897
630.300406	240.233372	870.823464	545.171447	-1.079302	1.411942	22225.86749
596.730045	376.040739	730.438321	722.178802	1.972549	2.174904	22209.84527
540.270803	498.114777	625.912426	875.534312	0.446624	1.411942	22200.68972
460.159715	621.71474	496.208761	1008.289828	1.209586	-0.876946	22216.71194
345.715305	693.433238	295.549561	1102.897208	1.209586	-0.876946	22222.05268
233.559783	727.003598	142.194051	1099.082394	0.446624	1.411942	22211.3712
118.352409	730.055449	-11.161459	1147.149046	-1.842265	2.174904	22203.74157
-6.010517	729.292486	-201.139181	1116.630537	-1.079302	2.174904	1001.770074
-112.8253	681.988797	-410.953934	1013.630567	-2.605227	0.648979	16.022217
-250.158593	627.818442	-549.050189	845.778765	-0.316339	0.648979	16943.1135
-356.210413	567.544386	-690.198295	729.045467	-0.316339	-0.876946	22185.43046
-472.943712	473.699969	-795.487153	577.978845	1.972549	-0.876946	22208.31935
-584.336271	347.811118	-905.353787	359.771502	1.209586	-0.876946	22219.00082
-640.032551	213.529676	-964.101918	136.22342	1.209586	-0.113984	22228.91934
-715.565862	79.248234	-968.679694	-65.198743	1.209586	2.174904	22219.76379
-754.476962	-53.507282	-999.198204	-296.376452	2.735512	3.70083	22186.95639
-700.306607	-164.899841	-897.72416	-481.013434	1.972549	1.411942	22235.02304
-674.365874	-302.996097	-784.042712	-670.228193	1.209586	-0.113984	22231.97119
-596.543675	-424.307172	-665.020525	-819.005927	-0.316339	0.648979	22222.05268
-527.114066	-536.462694	-502.509462	-941.842927	1.209586	-0.876946	22209.84527
-403.514103	-627.25526	-359.072467	-1065.442891	1.972549	-0.113984	22216.71194
-256.262294	-712.707086	-153.835491	-1089.857698	-1.079302	-1.639909	22209.08231
-112.062337	-766.114478	37.668156	-1098.250288	1.209586	-0.113984	22225.10453
32.13762	-779.847807	244.431057	-1088.331773	-1.079302	-0.876946	22229.6823
167.182025	-763.82559	403.127307	-1001.354021	1.209586	2.174904	22216.71194
274.75977	-700.499683	581.660587	-951.761443	0.446624	1.411942	22222.81564
418.959728	-653.958956	696.86796	-797.64297	0.446624	-0.113984	22228.15638
499.833778	-541.040471	799.104967	-627.50228	-2.605227	-0.876946	22193.82305
570.789312	-409.047917	873.875315	-435.23567	-1.079302	-1.639909	22209.08231
653.952251	-252.640556	928.04567	-228.472768	-0.316339	-1.639909	22217.4749
670.737431	-135.144295	958.564179	13.386419	-1.842265	-3.165835	22205.2675
681.418909	31.944545	902.104937	220.912284	0.446624	-1.639909	22215.94897
653.952251	192.929682	904.393825	452.852956	1.209586	-0.113984	22209.84527
605.122636	335.603714	779.267936	644.356603	0.446624	-0.113984	22215.18601
570.789312	474.462932	621.334649	817.549144	1.209586	2.174904	22205.2675
495.256001	572.122162	527.490233	946.489847	-0.316339	-0.113984	22205.2675
377.75974	661.388803	346.668064	1047.200928	-1.079302	-0.876946	22206.03046
302.989392	726.240635	210.860697	1110.526835	1.209586	-1.639909	22223.5786
164.130174	746.840629	62.845926	1138.756456	0.446624	-2.402872	22244.17859
68.759831	745.314704	-90.509584	1124.260164	1.972549	-3.165835	22249.51933
-62.469759	710.218418	-301.087299	1070.08981	0.446624	-2.402872	34.333323
-186.832685	664.440654	-474.279841	980.060207	1.972549	0.648979	12.970367
-318.825239	604.92956	-639.079792	811.445442	-1.079302	-0.113984	21955.01572
-426.402985	522.529585	-748.946426	656.564007	-1.079302	0.648979	22196.11194
-536.269619	409.6111	-852.709358	445.223328	-1.079302	-0.113984	22209.08231
-637.743663	276.855583	-957.235253	274.319675	-3.36819	-2.402872	22225.10453
-678.943651	157.833396	-978.59821	51.534556	-0.316339	-0.113984	22211.3712
-727.773266	9.055663	-929.768595	-175.065377	-2.605227	-0.876946	22187.71935
-715.565862	-124.462816	-979.361173	-414.635676	-1.079302	-2.402872	22199.92676
-720.143638	-274.003513	-848.894545	-587.828217	-3.36819	-2.402872	22167.11936
-648.425141	-402.181253	-729.872358	-734.317063	-1.842265	0.648979	22196.11194
-540.084433	-499.840483	-597.116841	-909.798492	-1.842265	0.648979	22206.03046
-443.188165	-596.73675	-441.472443	-1004.405872	0.446624	2.174904	22217.4749
-326.454866	-683.714502	-251.494722	-1105.116953	0.446624	2.174904	22184.6675
-183.780834	-741.69967	-44.73182	-1111.983618	1.209586	0.648979	22227.39341
-30.425324	-779.847807	164.31997	-1105.116953	-2.605227	-1.639909	22227.39341
100.041304	-760.010776	288.682896	-1095.9614	1.209586	0.648979	22215.18601
241.18941	-727.203378	511.468015	-955.576257	2.735512	-0.876946	22245.70452
367.841224	-653.195993	633.542053	-857.917026	1.972549	0.648979	22251.80822
472.367119	-581.477496	689.238333	-744.235578	-0.316339	-0.113984	22223.5786
546.374505	-447.959017	862.430874	-503.902316	0.446624	1.411942	22231.97119
643.270772	-329.699793	922.704931	-320.028297	1.972549	2.174904	22240.36378
661.581878	-175.58132	938.727148	-78.169109	-1.079302	1.411942	22215.18601
658.530027	-4.677667	901.341974	164.453041	-1.842265	-0.113984	22203.74157
655.478176	128.07785	930.334558	383.423347	-1.842265	-0.113984	22218.23786
628.77448	276.092621	838.016067	579.50477	0.446624	-0.113984	22214.42305
591.389306	401.981472	751.038315	758.038051	-1.079302	-0.876946	22186.95639
528.826362	527.107361	609.127246	913.682449	-3.36819	-1.639909	22212.89712
431.167131	618.662889	471.03099	1034.230561	-0.316339	-0.876946	22199.92676
315.959758	704.114716	218.490324	1043.386114	-0.316339	4.463793	22190.7712
209.907938	733.870263	56.742224	1080.771288	-1.079302	4.463793	22212.89712
113.774633	744.551741	-62.279963	1109.00091	-0.316339	2.174904	22219.00082
-23.55866	729.292486	-234.709541	1087.637953	-2.605227	-0.113984	469.985046
-139.528996	662.151765	-424.687263	1004.475015	-1.079302	-0.876946	15.259255
-255.499332	624.766591	-581.094624	851.119504	1.209586	-0.876946	16373.9433
-382.151146	552.285131	-722.24273	716.838063	0.446624	-0.113984	22179.32676
-500.41037	445.470348	-850.42047	560.430702	1.972549	0.648979	22214.42305
-588.151085	322.633348	-950.368589	304.838185	-1.079302	-0.113984	22225.10453
-646.899216	204.374123	-987.753763	120.201202	2.735512	2.174904	22232.73415
-694.965868	86.877862	-976.309322	-67.487631	2.735512	2.937867	22229.6823
-733.114005	-65.714686	-953.420439	-342.154216	-0.316339	1.411942	22213.66009
-717.091788	-199.996127	-848.894545	-493.983801	0.446624	1.411942	22213.66009
-652.239955	-334.277569	-793.198265	-654.205975	2.735512	2.174904	22210.60823
-594.254787	-452.536793	-664.257562	-834.265181	-0.316339	-0.113984	22207.55638
-487.440004	-566.981204	-464.361325	-953.287368	-1.079302	-0.876946	22209.84527
-372.23263	-649.381179	-327.028033	-1050.946599	-1.842265	-0.113984	22204.50453
-243.291928	-714.233012	-120.265131	-1094.435475	1.972549	1.411942	22226.63045
-96.04012	-766.114478	68.186665	-1100.539177	0.446624	2.937867	22226.63045
36.715397	-767.640404	240.616244	-1092.909549	-1.842265	2.937867	22198.40083
172.522764	-756.195962	426.779152	-1009.746611	-1.079302	2.937867	22206.79342
306.041243	-708.12931	526.72727	-986.094766	-3.36819	0.648979	22204.50453
423.537504	-624.966372	707.549439	-820.531852	-1.079302	1.411942	22198.40083
514.33007	-518.914551	832.675328	-604.613398	-1.079302	-1.639909	22215.18601
574.604126	-380.818296	879.979017	-429.131968	1.209586	-0.876946	22234.26008
645.559661	-251.114631	916.601229	-198.717222	0.446624	-0.876946	22215.94897
668.448543	-92.418381	935.675297	41.616041	1.209586	0.648979	22145.7564
660.055953	48.729725	902.104937	254.482644	-1.079302	0.648979	22222.81564
642.50781	206.663012	892.186421	471.164061	0.446624	1.411942	22186.19343
615.041151	343.996304	730.438321	626.045497	0.446624	0.648979	22226.63045
559.344871	476.75182	612.179097	796.94915	2.735512	1.411942	22236.54897
480.759709	601.877709	541.223562	989.978723	-0.316339	-1.639909	22220.52675
384.626405	672.833244	306.231039	1014.39353	3.498475	-0.876946	22202.21564
269.419031	742.262853	187.971815	1105.949059	1.209586	-0.876946	22232.73415
137.426478	739.973965	33.853342	1148.674972	0.446624	-2.402872	22225.10453
26.033918	740.736927	-149.257715	1089.926841	-2.605227	-0.876946	19443.34239
-95.277157	701.825828	-317.87248	1051.778704	-1.079302	-0.876946	21.362957
-214.299344	657.573989	-520.057605	937.334294	-1.079302	0.648979	12.207404
-335.610419	585.855492	-663.494599	780.16397	-1.079302	-0.113984	22045.04532
-440.899277	505.744404	-777.176047	617.652907	-2.605227	-1.639909	22205.2675
-548.477023	377.566665	-913.746377	415.467782	-1.079302	-1.639909	22205.2675
-619.432557	263.122254	-949.605626	203.364141	1.972549	-0.113984	22202.21564
-695.728831	119.685259	-956.47229	13.386419	1.209586	-0.876946	22208.31935
-707.173272	-3.151741	-969.442657	-265.09498	-1.079302	-1.639909	22206.03046
-722.432527	-154.218363	-884.753793	-407.769011	-3.36819	-1.639909	22205.2675
-700.306607	-276.292401	-830.583439	-576.383776	0.446624	1.411942	22203.74157
-619.432557	-410.573843	-691.724221	-791.539268	-1.842265	0.648979	22222.81564
-559.158501	-499.07752	-552.865003	-911.324418	1.209586	1.411942	22198.40083
-429.454836	-605.129341	-397.983567	-1036.450307	-0.316339	0.648979	22191.53417
-318.062276	-718.810788	-233.946579	-1105.879916	1.972549	0.648979	22215.18601
-157.077139	-743.988559	1.045944	-1116.561394	3.498475	-0.113984	22246.46748
-18.980883	-779.847807	182.631076	-1118.087319	1.209586	-2.402872	22235.786
125.219074	-765.351515	368.793984	-1043.316971	-0.316339	-3.165835	22241.12674
264.841255	-727.203378	480.949506	-1008.220685	1.209586	-0.113984	22235.786
385.389367	-642.514515	637.356867	-844.94666	-1.079302	0.648979	22219.00082
482.285635	-557.062688	772.401271	-658.020789	0.446624	1.411942	22224.34156
571.552275	-451.77383	899.053086	-462.702329	-2.605227	-0.876946	22226.63045
629.537443	-295.366469	968.482695	-285.694974	-1.079302	0.648979	22215.94897
666.159654	-154.218363	959.327142	-37.732084	1.209586	-1.639909	22226.63045
662.344841	-10.781369	900.579011	175.13452	-2.605227	-2.402872	22202.97861
646.322623	133.418589	903.630862	416.993707	-1.842265	-0.876946	22180.08972
618.855965	289.82595	814.364222	586.371435	-1.079302	-1.639909	22190.00824
579.181902	404.27036	686.186482	715.312137	-0.316339	1.411942	22190.00824
516.618958	544.655504	570.979109	943.437996	-1.079302	2.174904	22190.00824
421.248616	639.262883	406.179158	1019.734269	-1.079302	1.411942	22202.21564
325.115311	704.877679	238.327356	1111.289798	0.446624	1.411942	22214.42305
209.144975	737.685076	107.097765	1138.756456	-0.316339	1.411942	22222.81564
90.122788	756.759145	-105.005876	1131.126829	-0.316339	2.174904	22222.05268
-15.929032	729.292486	-278.96138	1078.4824	-0.316339	-0.876946	104.525895
-163.943803	675.885095	-435.368741	1008.289828	-1.079302	-1.639909	15.259255
-276.099326	625.529554	-591.776102	823.652846	2.735512	0.648979	20390.17914
-389.017811	567.544386	-716.139028	682.50474	1.209586	0.648979	22224.34156
-495.069631	430.211093	-868.731576	449.801105	2.735512	2.174904	22219.76379
-610.277004	318.055571	-929.768595	272.030787	1.209586	1.411942	22222.05268
-669.025135	183.774129	-957.235253	113.334538	1.972549	2.937867	22233.49712
-727.773266	47.966762	-937.398222	-121.657985	-1.079302	0.648979	22218.23786
-753.713999	-104.625785	-929.768595	-310.109781	-1.079302	0.648979	22193.82305
-707.936235	-216.018345	-843.553805	-520.687497	-1.842265	0.648979	22207.55638
-658.343657	-364.796078	-769.54642	-698.457814	1.209586	-0.113984	22223.5786
-572.89183	-485.344191	-621.531649	-853.33925	-0.316339	0.648979	22185.43046
-492.780743	-589.870086	-475.805766	-974.650325	0.446624	1.411942	22203.74157
-364.603003	-671.507099	-311.005815	-1115.798431	-2.605227	1.411942	22197.63787
-230.321561	-714.233012	-95.08736	-1134.8725	-1.842265	2.937867	22199.16379
-98.329008	-782.899658	76.579255	-1123.428059	-1.842265	4.463793	22206.03046
53.500577	-787.477435	312.334741	-1068.494742	-2.605227	2.174904	22216.71194
205.330161	-756.195962	464.164326	-993.724393	-0.316339	2.174904	22215.94897
335.796789	-701.262645	614.467985	-913.613306	-1.842265	-0.113984	22217.4749
451.767125	-614.284893	760.193868	-728.213361	-0.316339	-1.639909	22229.6823
541.796728	-490.68493	867.771613	-559.598596	-2.605227	-2.402872	22225.86749
633.352257	-377.003482	906.682713	-384.117167	-1.842265	1.411942	22216.71194
672.263356	-217.54427	908.208639	-172.776488	0.446624	2.174904	22227.39341
685.233723	-45.114692	872.34939	50.771593	0.446624	1.411942	22245.70452
676.07817	78.485272	911.260489	278.134489	-0.316339	1.411942	22215.94897
637.16707	240.233372	844.882731	490.23813	2.735512	0.648979	22215.18601
611.9893	364.596298	736.542023	682.50474	-1.079302	-0.113984	22228.91934
550.952281	503.455516	634.305016	872.482461	0.446624	-0.113984	22205.2675
474.656008	617.899927	516.808755	989.978723	-1.079302	-1.639909	22207.55638
364.789373	681.225834	329.119921	1102.897208	-0.316339	-1.639909	22213.66009
254.922739	733.1073	170.423672	1146.386084	-1.842265	-1.639909	22209.84527
139.715366	749.89248	10.96446	1150.96386	-0.316339	2.174904	22222.81564
28.322806	749.129517	-186.642889	1112.05276	-1.079302	0.648979	8340.70864
-104.43271	697.248051	-376.62061	1085.349065	-1.079302	2.174904	18.311106
-231.847487	667.492505	-594.827953	844.25284	-1.842265	1.411942	5044.709616
-359.262264	583.566604	-694.013109	741.25287	-0.316339	-0.113984	22136.60085
-482.099265	494.299963	-824.479737	614.601056	0.446624	-1.639909	22198.40083
-568.314054	373.751851	-908.405638	391.052974	0.446624	-0.876946	22208.31935
-647.662178	244.811148	-917.561191	181.238221	-0.316339	-0.113984	22225.86749
-702.595496	115.107483	-957.998216	7.282717	-0.316339	-0.113984	22225.86749
-721.669564	-30.6184	-971.731545	-235.339433	-1.079302	1.411942	22209.08231
-722.432527	-152.692438	-873.309352	-422.265303	0.446624	2.937867	22219.00082
-686.573278	-301.470171	-819.901961	-607.665249	0.446624	1.411942	22204.50453
-607.988116	-412.099768	-714.613103	-797.64297	2.735512	0.648979	22217.4749
-524.825178	-517.388626	-526.92427	-910.561455	3.498475	0.648979	22237.31193
-398.936326	-612.758968	-456.731698	-1086.805847	1.972549	-1.639909	22221.28971
-281.440065	-707.366347	-201.902144	-1137.924351	1.972549	-0.113984	22217.4749
-149.447511	-750.855223	-24.131826	-1161.576196	-2.605227	-2.402872	22229.6823
1.619111	-772.21818	199.416256	-1080.702145	0.446624	-0.113984	22229.6823
144.293142	-772.981143	397.023605	-1048.65771	0.446624	1.411942	22211.3712
279.337547	-696.684869	539.697637	-937.265151	-0.316339	2.174904	22222.05268
386.915293	-639.462664	684.660557	-825.109629	-2.605227	-0.876946	22228.15638
499.833778	-541.803433	808.26052	-622.161541	-1.842265	-0.876946	22219.76379
576.893014	-441.855315	912.023452	-454.309738	-0.316339	-0.113984	22212.13416
635.641145	-289.262767	962.378993	-237.628321	-3.36819	-2.402872	22206.79342
665.396692	-135.907257	950.934552	-61.383929	-1.079302	-3.165835	22104.55641
666.922617	28.129731	928.04567	161.40119	1.209586	-0.876946	22169.40825
641.744847	166.225986	868.534576	408.601117	1.209586	-0.876946	22202.97861
605.885598	316.529646	770.875346	563.482553	-0.316339	0.648979	22221.28971
578.41894	448.522199	686.949445	809.156554	-0.316339	0.648979	22200.68972
505.93748	559.151796	562.586519	946.489847	0.446624	1.411942	22212.89712
410.567138	646.892511	394.734717	1049.489816	-1.079302	0.648979	22211.3712
302.226429	710.218418	226.882914	1123.497202	-1.079302	-0.113984	22204.50453
190.833869	747.603592	93.364436	1159.35645	1.209586	-1.639909	22236.54897
69.522794	752.181368	-97.376249	1131.126829	1.972549	-1.639909	22253.33415
-65.52161	714.033232	-335.420623	1047.200928	1.209586	-1.639909	37.385174
-165.469729	671.307318	-567.361295	893.845418	3.498475	2.174904	14.496292
-311.195612	616.374001	-665.020525	833.571361	0.446624	1.411942	21168.40114
-427.165948	544.655504	-766.494569	633.675124	0.446624	0.648979	22196.87491
-512.617774	408.085174	-853.472321	474.215912	1.209586	-0.113984	22210.60823
-610.277004	286.774099	-941.975998	278.134489	-0.316339	-0.113984	22224.34156
-691.914017	162.411173	-939.68711	87.393805	-1.079302	-0.113984	22220.52675
-730.825117	16.68529	-950.368589	-150.650569	1.209586	0.648979	22207.55638
-723.958452	-103.09986	-905.353787	-345.96903	-0.316339	0.648979	22208.31935
-701.06957	-245.010929	-832.109364	-554.257857	-1.842265	-0.876946	22189.24528
-643.847365	-389.973849	-739.02791	-734.317063	0.446624	1.411942	22183.14158
-559.158501	-509.758998	-598.642767	-886.90961	-2.605227	1.411942	22177.80084
-462.262233	-599.025639	-526.161307	-1028.057717	-1.842265	2.174904	22200.68972
-318.825239	-685.240428	-330.842846	-1168.44286	-1.079302	1.411942	22193.06009
-215.825269	-729.492267	-78.30218	-1115.035469	0.446624	2.174904	22228.15638
-45.684579	-773.744105	113.964429	-1064.679928	0.446624	0.648979	22233.49712
80.967235	-774.507068	306.994002	-1060.102151	-1.842265	-0.113984	22212.89712
220.589416	-742.462633	497.734686	-967.020698	1.972549	0.648979	22224.34156
330.45605	-661.588583	632.779091	-905.220716	0.446624	1.411942	22228.15638
465.500455	-584.529347	773.164234	-703.798553	1.972549	1.411942	22237.31193
554.004132	-480.003452	844.882731	-532.131938	1.209586	1.411942	22243.41563
627.248555	-339.618308	863.193837	-363.517173	0.446624	1.411942	22241.12674
650.137437	-182.447984	940.253073	-131.576501	1.972549	0.648979	22225.10453
682.944835	-51.981356	894.475309	123.253053	-1.842265	2.174904	22218.23786
636.404108	108.240818	916.601229	336.88262	0.446624	2.174904	22216.71194
621.144853	260.833366	818.941998	516.941826	0.446624	0.648979	22214.42305
579.944865	376.040739	773.927197	751.934349	1.209586	2.174904	22211.3712
531.878213	519.477734	612.942059	892.319492	-1.079302	0.648979	22217.4749
451.767125	605.692523	465.690251	1012.867605	-1.842265	-1.639909	22197.63787
335.033827	695.722126	287.156971	1084.586102	-4.131153	1.411942	22192.29713
232.79682	732.344337	159.742194	1134.941643	-2.605227	3.70083	22206.03046
110.722782	749.129517	-14.976273	1114.341649	-1.079302	1.411942	22218.23786
-9.062368	727.766561	-272.094715	1031.17871	-3.36819	0.648979	1408.429212
-128.084555	693.433238	-409.428008	1007.526866	-3.36819	-1.639909	16.78518
-266.943773	644.603622	-601.694618	870.193573	-0.316339	0.648979	10702.84127
-358.499301	570.596237	-758.101979	691.660292	0.446624	-0.876946	22161.77862
-485.914078	463.018491	-812.272333	587.89736	-0.316339	-0.876946	22193.06009
-569.077017	348.574081	-878.650091	336.119657	-0.316339	0.648979	22224.34156
-665.973284	212.003751	-933.583408	176.660445	-0.316339	2.174904	22210.60823
-710.225123	106.714893	-935.872297	-53.754302	0.446624	2.937867	22205.2675
-723.958452	-29.092474	-931.29452	-263.569054	3.498475	2.174904	22244.94156
-716.328825	-179.396133	-880.176017	-468.043068	1.209586	1.411942	22215.18601
-669.788098	-313.677575	-815.324184	-682.435597	0.446624	1.411942	22203.74157
-612.565893	-425.833097	-696.301997	-842.657771	1.209586	-0.113984	22221.28971
-503.462221	-553.247874	-516.242791	-938.791076	-0.316339	-0.876946	22222.05268
-396.647438	-655.484881	-386.539126	-1086.042885	-0.316339	-0.113984	22195.34898
-245.580816	-697.447832	-154.598454	-1096.724363	1.209586	0.648979	22225.10453
-104.43271	-774.507068	57.505187	-1124.191021	-0.316339	1.411942	22228.15638
28.322806	-785.188546	244.431057	-1061.628077	-2.605227	0.648979	22212.13416
177.863503	-751.618186	409.231009	-1021.191052	-0.316339	1.411942	22225.10453
283.152361	-705.840422	562.586519	-944.131815	-3.36819	-0.876946	22207.55638
410.567138	-639.462664	706.023513	-795.354082	0.446624	0.648979	22195.34898
525.011548	-536.462694	818.179036	-621.398578	0.446624	-0.113984	22202.21564
591.389306	-407.521992	869.297539	-484.828248	-1.842265	-1.639909	22218.23786
650.9004	-253.403519	894.475309	-245.257948	-1.079302	-0.876946	22215.18601
665.396692	-106.914673	933.386409	19.490121	0.446624	-1.639909	22207.55638
675.315207	31.181582	931.097521	183.52711	0.446624	0.648979	22210.60823
645.559661	184.537092	892.949384	458.956658	0.446624	0.648979	22212.13416
624.959667	324.159273	792.238303	638.252901	-0.316339	1.411942	22208.31935
560.870797	467.596268	685.423519	820.600995	0.446624	-0.876946	22186.95639
492.20415	575.174013	563.349481	964.03799	0.446624	-1.639909	22231.97119
399.122697	668.255467	362.690282	1060.934257	1.209586	-0.876946	22216.71194
283.915323	730.818412	197.89033	1109.763872	1.972549	-1.639909	22238.83786
170.996838	737.685076	49.87556	1138.756456	1.209586	-0.876946	22238.07489
68.759831	733.870263	-156.887342	1115.104611	1.972549	-0.876946	22225.10453
-73.151238	709.455455	-304.902113	1084.586102	0.446624	0.648979	28.229621
-193.69935	678.936946	-500.983537	915.971337	-0.316339	1.411942	15.259255
-336.373382	607.218448	-645.183494	793.897299	0.446624	1.411942	21879.48241
-426.402985	521.766622	-742.079761	668.77141	-0.316339	-0.113984	22209.08231
-563.736277	400.455547	-882.464905	429.201111	0.446624	-1.639909	22225.10453
-625.536259	273.803732	-922.138967	240.749315	-2.605227	-1.639909	22200.68972
-694.965868	128.07785	-972.494508	54.586407	-1.079302	-0.876946	22201.45268
-714.802899	24.314917	-994.620427	-210.924625	-1.842265	-2.402872	22196.87491
-724.721415	-134.381332	-906.879713	-378.776427	-0.316339	-0.113984	22170.93417
-710.988086	-274.766475	-871.783427	-585.539329	-1.842265	-0.113984	22196.11194
-631.639961	-386.921998	-800.827892	-799.931858	1.209586	2.174904	22217.4749
-540.084433	-500.603446	-570.413146	-880.805908	2.735512	2.937867	22209.08231
-449.291867	-607.418229	-406.376157	-1030.346605	-1.079302	0.648979	22206.79342
-327.980792	-695.158944	-223.2651	-1088.331773	0.446624	0.648979	22225.10453
-170.810468	-757.721888	-56.939224	-1108.168804	2.735512	-0.876946	22225.86749
-33.477175	-793.581137	146.771827	-1095.9614	0.446624	-0.113984	22218.23786
128.270925	-763.82559	327.593996	-1060.865114	1.209586	-0.876946	22247.23045
248.056075	-709.655236	485.527282	-969.309586	2.735512	0.648979	22245.70452
360.211597	-660.82562	608.364283	-889.961461	0.446624	2.174904	22224.34156
474.656008	-579.188608	775.453122	-671.754118	0.446624	2.937867	22235.02304
582.233753	-455.588644	856.327172	-519.924534	-0.316339	0.648979	22233.49712
631.063369	-326.647942	907.445676	-366.569024	0.446624	0.648979	22215.18601
662.344841	-171.766506	937.201223	-85.798736	1.209586	1.411942	22154.91195
685.233723	-12.307294	944.83085	172.082669	0.446624	0.648979	22225.86749
650.137437	132.655626	912.023452	375.793719	1.972549	0.648979	22207.55638
615.041151	263.885217	839.541992	581.030696	-0.316339	-0.113984	22206.79342
576.130052	399.692584	725.860544	722.178802	-2.605227	-0.876946	22199.16379
514.33007	522.529585	615.99391	876.297275	-2.605227	0.648979	22180.85269
420.485653	608.744374	418.386561	988.452797	-1.842265	2.937867	22156.43788
314.433833	700.299902	236.80143	1096.793506	-1.842265	1.411942	22204.50453
205.330161	740.736927	116.253318	1134.941643	-1.842265	0.648979	22214.42305
99.278341	746.840629	-89.746621	1119.682388	1.209586	1.411942	22221.28971
-13.640144	726.240635	-234.709541	1108.237947	-0.316339	0.648979	646.229438
-135.714182	694.1962	-438.420592	980.060207	1.209586	1.411942	16.78518
-279.151177	640.025846	-582.620549	877.060237	1.972549	1.411942	18282.87606
-372.23263	581.277715	-694.013109	701.578808	-1.079302	0.648979	22194.58602
-508.039998	456.914789	-815.324184	559.667739	-0.316339	-0.876946	22241.88971
-579.758495	326.448161	-901.538973	333.067806	2.735512	2.937867	22230.44527
-659.10662	193.692645	-961.050067	126.304904	-1.079302	1.411942	22231.97119
-720.906601	70.092682	-983.938949	-110.213544	-0.316339	2.174904	22209.84527
-727.010303	-68.003574	-903.827862	-281.117197	-1.079302	1.411942	22209.08231
-709.46216	-209.914643	-875.59824	-495.509726	-1.842265	-0.113984	22210.60823
-647.662178	-334.277569	-797.776041	-691.59115	-0.316339	0.648979	22205.2675
-585.099234	-451.77383	-633.739053	-809.087411	-0.316339	-0.876946	22203.74157
-489.728892	-557.825651	-488.776133	-972.361437	-2.605227	-0.113984	22209.84527
-380.625221	-656.247844	-316.346554	-1089.857698	0.446624	1.411942	22200.68972
-237.188226	-741.69967	-133.235497	-1095.198437	-1.842265	2.174904	22208.31935
-102.906784	-772.981143	87.260734	-1099.013251	-2.605227	3.70083	22198.40083
42.819098	-789.00336	272.660679	-1128.768798	-1.079302	2.937867	22216.71194
174.811652	-772.981143	406.179158	-1037.976232	-3.36819	-0.876946	22206.03046
299.174578	-718.047826	530.542084	-991.435505	-0.316339	0.648979	22199.92676
424.300467	-612.758968	693.053147	-790.013343	-0.316339	-0.876946	22226.63045
542.559691	-511.284924	841.067918	-596.98377	-0.316339	-1.639909	22230.44527
612.752263	-387.684961	866.245688	-443.62826	-1.842265	-0.876946	22215.18601
666.922617	-239.67019	952.460477	-175.065377	-0.316339	2.174904	22225.86749
680.655946	-88.603568	923.467893	42.379003	1.209586	2.937867	22214.42305
678.367058	60.174166	940.253073	282.712265	-1.079302	0.648979	22198.40083
653.189288	219.633378	889.897533	503.208496	1.972549	2.174904	22240.36378
617.330039	359.255559	780.793861	680.215851	0.446624	0.648979	22235.786
582.996716	477.514783	642.697606	813.73433	1.209586	-0.113984	22193.06009
485.337486	610.270299	500.023574	935.808368	1.209586	-1.639909	22209.08231
383.100479	656.048064	321.490294	1042.623151	-0.316339	-0.876946	22207.55638
259.500516	736.159151	181.868113	1121.208313	0.446624	-0.113984	22215.18601
150.396844	743.025816	33.853342	1133.415717	-1.842265	0.648979	22217.4749
28.322806	720.136933	-147.731789	1129.600903	-0.316339	1.411942	22230.44527
-91.462343	710.218418	-319.398405	1065.512034	0.446624	2.174904	24.414808
-224.980822	647.655473	-506.324276	937.334294	-0.316339	-0.113984	12.207404
-358.499301	569.833274	-673.413115	776.349156	-1.842265	-1.639909	22084.71938
-457.684457	487.433299	-796.250116	608.497354	1.209586	-0.876946	22175.51195
-568.314054	374.514814	-906.879713	393.341862	-4.131153	-1.639909	22189.24528
-663.684396	251.677813	-940.450073	188.867849	-1.079302	-2.402872	22212.13416
-704.884384	118.159334	-1013.694496	-33.154308	-0.316339	-1.639909	22219.00082
-714.802899	-0.09989	-963.338955	-240.680172	0.446624	0.648979	22193.06009
-722.432527	-140.485034	-883.227868	-440.576409	1.209586	1.411942	22195.34898
-699.543645	-274.766475	-868.731576	-625.213391	0.446624	1.411942	22219.76379
-629.351073	-415.151619	-716.901991	-757.205945	-0.316339	-0.113984	22201.45268
-530.165917	-515.099738	-528.450195	-905.983679	2.735512	-0.113984	22206.79342
-411.906693	-615.047856	-379.672461	-1006.69476	1.972549	-0.113984	22230.44527
-302.040059	-692.870055	-192.746591	-1079.939183	1.209586	-0.876946	22231.97119
-134.951219	-762.299664	-4.294795	-1132.583611	-0.316339	-1.639909	22233.49712
2.382073	-766.114478	190.260703	-1092.909549	1.209586	-1.639909	22238.83786
120.641298	-781.373733	352.008803	-1063.154002	0.446624	-0.113984	22223.5786
260.263478	-716.5219	488.579133	-979.228101	-2.605227	-0.113984	22217.4749
357.922709	-627.25526	654.142047	-838.842958	-0.316339	-0.876946	22225.86749
498.307852	-549.433061	799.104967	-642.761534	-0.316339	-1.639909	22222.81564
574.604126	-441.855315	880.74198	-469.568993	0.446624	-1.639909	22218.23786
640.218921	-310.625724	962.378993	-278.828309	0.446624	-0.876946	22227.39341
660.055953	-154.981326	951.697515	-49.939488	-4.131153	-4.69176	22212.89712
666.922617	-12.307294	930.334558	183.52711	-3.36819	-3.928797	22190.7712
648.611512	146.388955	914.31234	398.682601	-1.079302	-1.639909	22206.79342
621.144853	284.485211	825.0457	578.741807	0.446624	1.411942	22190.00824
580.707828	425.633317	675.505004	733.623243	-1.079302	1.411942	22189.24528
518.907846	556.099945	574.03096	915.971337	-1.079302	1.411942	22209.08231
407.515287	630.870293	388.631015	1028.126859	0.446624	0.648979	22202.97861
314.433833	702.58879	227.645877	1067.037959	-0.316339	-0.876946	22212.13416
202.27831	738.448039	88.023696	1128.837941	0.446624	-0.113984	22222.05268
78.678347	750.655443	-71.435516	1144.097195	-1.079302	-2.402872	22228.91934
-31.95125	713.270269	-265.228051	1103.66017	-1.842265	-1.639909	138.859218
-154.025288	684.277685	-420.872449	1004.475015	2.735512	1.411942	16.022217
-289.832655	617.136964	-610.850171	865.615796	1.209586	1.411942	19900.35707
-392.832624	548.470318	-716.139028	694.712143	-0.316339	-0.113984	22205.2675
-507.277035	437.077758	-862.627874	504.734422	2.735512	0.648979	22222.05268
-609.514042	311.951869	-948.0797	276.608564	0.446624	0.648979	22227.39341
-666.736247	160.885247	-983.175986	72.13455	0.446624	0.648979	22219.00082
-727.773266	46.440837	-948.842663	-133.102426	1.209586	1.411942	22180.85269
-718.617713	-99.285046	-906.879713	-323.84311	-0.316339	0.648979	22218.23786
-693.439943	-220.596121	-866.442687	-563.41341	1.209586	-0.876946	22217.4749
-651.476992	-364.796078	-755.050128	-683.198559	0.446624	2.174904	22205.2675
-579.758495	-476.188638	-621.531649	-854.865175	1.972549	2.937867	22196.87491
-469.891861	-593.6849	-449.865033	-989.90958	-1.842265	2.174904	22190.00824
-347.817823	-666.929322	-285.065082	-1082.991034	0.446624	3.70083	22184.6675
-211.247493	-724.91449	-81.354031	-1115.035469	-1.079302	2.174904	22212.89712
-59.417908	-767.640404	80.394069	-1110.457692	-0.316339	2.174904	22224.34156
58.078353	-777.558919	282.579194	-1105.879916	1.209586	1.411942	22215.18601
209.144975	-745.514484	338.275474	-1092.146586	-1.842265	-0.113984	22220.52675
325.878274	-685.240428	574.793923	-909.03553	-0.316339	-0.113984	22230.44527
435.744908	-608.944154	740.356836	-736.605951	0.446624	-0.113984	22219.00082
544.848579	-486.870116	845.645694	-559.598596	1.972549	2.174904	22221.28971
623.433741	-346.484973	915.838266	-369.620875	1.209586	2.174904	22250.2823
671.500394	-200.75909	917.364191	-154.465383	2.735512	3.70083	22062.59346
670.737431	-55.033207	913.549378	82.816028	1.972549	2.937867	22212.13416
663.107804	87.640825	928.04567	316.282626	0.446624	1.411942	22218.23786
643.270772	230.314856	868.534576	504.734422	0.446624	0.648979	22223.5786
586.048567	379.855553	767.823495	708.445473	-0.316339	-0.113984	22207.55638
520.433772	495.062926	609.890208	845.778765	1.209586	-0.113984	22199.92676
459.396753	607.218448	467.979139	970.904654	-0.316339	-0.113984	22222.05268
370.130113	673.596206	287.919933	1067.037959	-0.316339	2.174904	22206.03046
247.293112	733.870263	143.719976	1148.674972	-0.316339	3.70083	22224.34156
135.900552	749.89248	10.96446	1137.993494	-1.842265	2.174904	22219.00082
17.641328	729.292486	-166.805858	1136.467568	-1.079302	0.648979	12078.46309
-112.8253	698.011014	-354.494691	1057.882406	-1.079302	0.648979	21.362957
-218.87712	646.892511	-580.331661	866.378759	-0.316339	-0.876946	9382.915738
-363.84004	585.092529	-674.176078	774.823231	-2.605227	-0.876946	22144.23048
-469.891861	492.011075	-802.353818	567.297366	0.446624	-0.876946	22210.60823
-557.632576	367.648149	-897.72416	352.904837	-0.316339	-0.876946	22224.34156
-632.402924	240.996335	-973.257471	139.275271	1.209586	0.648979	22215.18601
-691.914017	107.477856	-981.650061	-1.109873	-0.316339	2.937867	22209.84527
-742.269558	-35.196176	-960.287104	-230.761656	1.972549	1.411942	22202.97861
-700.306607	-148.114661	-892.383421	-471.094919	1.972549	0.648979	22214.42305
-674.365874	-290.02573	-817.613072	-618.346727	3.498475	1.411942	22227.39341
-607.988116	-423.544209	-658.15386	-805.272597	-1.079302	-0.876946	22225.10453
-541.610358	-518.914551	-588.724251	-973.887362	1.972549	-0.876946	22204.50453
-395.121513	-632.595999	-390.35394	-1074.598443	0.446624	-0.876946	22202.21564
-276.862288	-708.892273	-175.961411	-1098.250288	-1.079302	-0.113984	22227.39341
-134.188257	-779.084845	7.912609	-1138.687313	-0.316339	0.648979	22228.15638
2.382073	-779.847807	223.068101	-1083.753996	-0.316339	2.174904	22215.18601
143.53018	-761.536702	408.468046	-1021.191052	0.446624	2.174904	22224.34156
290.781988	-718.810788	520.623568	-997.539207	-1.842265	0.648979	22228.91934
397.596771	-625.729334	658.719824	-864.020728	-1.079302	-1.639909	22212.13416
499.833778	-565.455278	827.334588	-610.717099	-2.605227	-1.639909	22200.68972
575.367089	-421.255321	875.401241	-479.487509	-2.605227	-3.165835	22210.60823
615.804114	-296.129432	935.675297	-246.783874	-0.316339	-1.639909	22196.11194
645.559661	-127.514667	915.075303	-46.887637	-1.842265	-1.639909	22200.68972
657.767064	20.500104	933.386409	204.890066	-1.079302	-0.876946	22218.23786
644.796698	187.588943	907.445676	459.71962	-2.605227	-0.876946	22212.13416
631.063369	322.633348	792.238303	622.230683	-0.316339	1.411942	22200.68972
557.818946	440.892572	669.401302	789.319523	-0.316339	0.648979	22215.94897
509.752293	572.885125	545.801339	957.171325	1.209586	-0.113984	22212.13416
396.070846	636.211032	352.771766	1052.541667	-0.316339	-1.639909	22193.06009
298.411615	733.1073	244.431057	1119.682388	3.498475	-0.876946	22251.80822
162.604248	753.707294	83.44592	1135.704605	5.787363	-1.639909	22252.57118
87.8339	737.685076	-122.554019	1137.993494	1.972549	-1.639909	22229.6823
-38.054952	703.351753	-282.013231	1081.534251	1.972549	-0.113984	45.014801
-184.543797	670.544356	-478.094654	936.571331	-0.316339	-0.113984	12.207404
-307.380798	608.744374	-588.724251	831.282473	-0.316339	0.648979	21491.89734
-429.454836	522.529585	-749.709389	661.904746	-1.842265	-0.876946	22200.68972
-530.165917	417.240727	-842.02788	436.067776	1.209586	-0.876946	22222.81564
-620.19552	289.062987	-944.264887	232.356725	1.209586	-0.876946	22209.84527
-679.706613	160.885247	-948.0797	37.801227	-0.316339	-0.876946	22199.16379
-714.802899	16.68529	-951.131551	-173.539451	-1.842265	-1.639909	22193.82305
-730.062154	-122.173928	-916.035265	-365.806061	-4.131153	-2.402872	22186.19343
-733.876968	-269.425736	-826.005662	-548.154155	-1.079302	1.411942	22199.92676
-627.062185	-390.736811	-724.531618	-733.5541	1.972549	1.411942	22188.48232
-564.49924	-485.344191	-594.06499	-853.33925	-0.316339	0.648979	22194.58602
-442.425202	-588.34416	-479.62058	-1019.665126	-0.316339	2.937867	22199.92676
-339.425233	-680.662652	-261.413237	-1098.250288	1.972549	1.411942	22226.63045
-192.936387	-736.358931	-95.08736	-1134.8725	-0.316339	-0.113984	22224.34156
-67.810498	-758.484851	113.964429	-1086.042885	0.446624	0.648979	22219.00082
90.122788	-770.692254	318.438443	-1053.99845	0.446624	-0.113984	22227.39341
236.611634	-723.388565	473.319879	-973.887362	1.972549	0.648979	22228.91934
357.159746	-651.670068	627.438351	-876.991095	0.446624	1.411942	22239.60082
474.656008	-575.373794	760.193868	-680.909671	1.209586	1.411942	22238.83786
555.530058	-464.744197	886.082719	-523.739347	4.261437	2.174904	22245.70452
626.485592	-344.959047	925.756781	-359.702359	1.972549	2.174904	22225.86749
667.68558	-184.736873	927.282707	-110.213544	-1.842265	0.648979	22222.81564
687.522611	-32.144325	896.001235	115.623426	-1.079302	0.648979	22205.2675
665.396692	107.477856	930.334558	362.06039	0.446624	0.648979	22194.58602
646.322623	261.596329	857.853098	548.986261	-1.842265	-0.876946	22213.66009
604.359673	383.670366	745.697576	742.015833	-0.316339	0.648979	22211.3712
538.744877	519.477734	635.067979	908.34171	0.446624	1.411942	22199.92676
434.981945	617.899927	471.793953	1005.237977	-1.842265	0.648979	22189.24528
348.767156	687.329536	268.845865	1040.334263	-4.131153	2.174904	22202.97861
206.093124	720.136933	155.92738	1126.549052	-2.605227	2.174904	22200.68972
96.22649	740.736927	-59.991075	1124.260164	-1.842265	1.411942	22206.79342
1.619111	718.611008	-233.183616	1085.349065	-1.079302	-0.113984	798.821986
-137.240107	669.01843	-462.8354	973.956505	0.446624	0.648979	16.78518
-253.973406	640.025846	-523.872419	878.586163	0.446624	-0.876946	13954.58846
-380.625221	565.255498	-693.250146	738.201019	1.209586	0.648979	22184.6675
-472.180749	475.225895	-821.427886	557.378851	1.209586	1.411942	22220.52675
-569.839979	349.337043	-931.29452	311.704849	-0.316339	1.411942	22210.60823
-640.032551	221.922266	-933.583408	174.371557	3.498475	3.70083	22246.46748
-707.936235	80.77416	-980.887098	-87.324662	2.735512	2.937867	22243.41563
-719.380676	-26.040623	-933.583408	-262.806091	1.209586	0.648979	22211.3712
-724.721415	-177.107245	-887.042681	-477.961583	0.446624	0.648979	22216.71194
-670.551061	-328.93683	-784.805675	-645.813385	-0.316339	0.648979	22221.28971
-575.943681	-425.070135	-659.679786	-827.398517	1.972549	0.648979	22202.21564
-520.247401	-535.699731	-542.183524	-966.257735	-1.079302	-0.876946	22185.43046
-390.543736	-635.64785	-356.783579	-1052.472524	0.446624	1.411942	22223.5786
-261.603034	-709.655236	-147.731789	-1103.591027	-0.316339	2.937867	22215.94897
-119.691965	-766.114478	39.957044	-1083.753996	0.446624	3.70083	22219.76379
19.930216	-781.373733	236.80143	-1076.887332	-1.842265	2.174904	22212.89712
158.026472	-775.270031	409.231009	-1034.161418	-3.36819	0.648979	22199.16379
277.048659	-688.292279	509.179127	-954.050331	-1.079302	0.648979	22199.92676
423.537504	-603.603415	729.675358	-777.042976	-2.605227	-0.113984	22212.13416
526.537474	-537.225657	838.779029	-598.509696	-0.316339	-0.876946	22217.4749
611.226337	-402.181253	902.104937	-435.23567	-0.316339	-0.113984	22217.4749
619.618928	-234.32945	938.727148	-219.317215	-0.316339	-0.876946	21990.112
656.241139	-110.729487	896.001235	-22.472829	-1.079302	-0.113984	22218.23786
666.159654	50.25565	931.860483	271.267824	-1.079302	2.174904	22212.13416
642.50781	207.425974	905.91975	486.423316	1.209586	0.648979	22210.60823
602.833747	345.52223	797.579042	637.489938	-0.316339	-0.113984	22209.08231
562.396722	471.411081	674.742041	840.438026	3.498475	-0.113984	22228.91934
499.833778	579.75179	471.03099	895.371343	1.209586	0.648979	22224.34156
392.256032	676.648057	346.668064	1067.037959	0.446624	-3.165835	22209.84527
280.863472	727.003598	211.62366	1137.993494	3.498475	-0.876946	22225.10453
161.841285	742.262853	54.453336	1155.541636	-1.079302	-0.876946	22223.5786
41.293173	731.581374	-176.724373	1102.897208	-1.842265	0.648979	22225.86749
-97.566045	708.692492	-316.346554	1096.030543	1.209586	-0.876946	26.703696
-215.825269	665.203616	-455.968735	935.808368	-1.079302	0.648979	12.207404
-336.373382	588.14438	-640.605717	816.786181	-1.842265	-1.639909	21993.92682
-453.106681	525.581436	-784.805675	613.075131	0.446624	-0.876946	22207.55638
-540.084433	383.670366	-848.131582	444.460366	-4.131153	-1.639909	22190.00824
-636.217737	269.225956	-920.613042	245.327091	-1.842265	-0.876946	22206.79342
-698.780682	138.759328	-1008.353757	22.541972	0.446624	-0.876946	22183.90454
-722.432527	16.68529	-916.035265	-164.383898	-3.36819	-1.639909	22192.29713
-723.195489	-119.88504	-887.042681	-371.909763	1.209586	1.411942	22207.55638
-678.180688	-267.899811	-851.183433	-593.931919	1.209586	0.648979	22212.13416
-648.425141	-394.551625	-746.657538	-780.094827	-0.316339	-0.113984	22187.71935
-542.373321	-521.203439	-560.49463	-910.561455	1.209586	0.648979	22202.21564
-447.002979	-599.025639	-439.183555	-1056.287338	0.446624	-0.113984	22201.45268
-311.195612	-692.107093	-227.842877	-1085.279922	-1.079302	-1.639909	22211.3712
-179.203058	-753.907074	-92.03551	-1141.739164	1.972549	-0.876946	22247.23045
-21.269771	-776.795956	186.445889	-1070.020667	1.972549	-0.876946	22250.2823
121.40426	-769.166329	333.697698	-1039.502158	-0.316339	-0.113984	22227.39341
233.559783	-718.810788	477.897655	-973.124399	1.972549	1.411942	22231.20823
360.97456	-665.403397	664.823525	-847.998511	0.446624	0.648979	22238.83786
479.233784	-581.477496	795.290153	-680.146709	-0.316339	0.648979	22217.4749
581.470791	-456.351607	821.993849	-519.161571	-1.079302	-0.876946	22217.4749
642.50781	-307.573873	939.490111	-278.828309	-0.316339	-0.876946	22228.91934
663.870766	-169.477618	938.727148	-74.354295	-1.842265	-1.639909	22218.23786
677.604096	-25.277661	941.016036	139.275271	-1.842265	-2.402872	22190.7712
649.374474	128.07785	910.497527	379.608533	-1.079302	-1.639909	22200.68972
608.174486	280.670397	821.993849	554.327	-1.079302	-0.113984	22197.63787
572.315238	409.6111	724.334619	759.563976	-0.316339	2.174904	22198.40083
517.381921	530.922175	566.401332	890.030604	-3.36819	1.411942	22177.80084
443.374535	627.818442	433.645816	1030.415748	-1.079302	2.174904	22202.97861
335.033827	703.351753	267.31994	1105.186096	1.209586	1.411942	22217.4749
212.196826	749.89248	121.594057	1114.341649	-1.079302	-0.113984	22224.34156
96.989453	746.840629	-59.228112	1117.3935	1.209586	0.648979	22233.49712
-25.084585	698.011014	-252.257684	1086.87499	-1.079302	-1.639909	162.511063
-166.232691	680.462871	-467.413176	984.637983	1.209586	1.411942	14.496292
-278.388214	636.211032	-578.042773	870.956536	-1.079302	-0.113984	13377.78863
-389.017811	571.3592	-713.087177	690.134367	2.735512	1.411942	22192.29713
-492.01778	435.551833	-844.316768	529.149229	1.209586	2.174904	22222.81564
-588.151085	321.107422	-929.768595	313.230775	3.498475	2.937867	22238.07489
-661.395508	186.82598	-942.738961	123.253053	-1.079302	0.648979	22221.28971
-712.514011	73.144533	-920.613042	-100.295028	-1.079302	1.411942	22212.89712
-727.773266	-74.870238	-905.353787	-285.694974	-1.079302	1.411942	22205.2675
-701.06957	-211.440568	-846.605656	-522.976385	0.446624	-0.113984	22213.66009
-645.37329	-340.381271	-757.339016	-688.539299	0.446624	1.411942	22206.03046
-586.62516	-445.670129	-615.427947	-860.968877	-0.316339	1.411942	22212.89712
-474.469637	-573.847868	-533.027971	-988.383654	-0.316339	2.937867	22196.11194
-376.047444	-663.877471	-323.213219	-1089.857698	-1.842265	2.937867	22193.06009
-246.343779	-740.173745	-129.420684	-1188.279891	-1.079302	3.70083	22206.79342
-107.484561	-789.00336	72.764442	-1083.753996	-2.605227	2.174904	22208.31935
48.159838	-773.744105	288.682896	-1086.042885	-0.316339	2.174904	22203.74157
184.730167	-750.092261	429.06804	-1036.450307	-0.316339	1.411942	22216.71194
315.959758	-693.633018	603.786507	-909.798492	-0.316339	-0.876946	22230.44527
434.981945	-605.892303	739.593874	-749.576318	2.735512	-0.876946	22217.4749
537.981915	-512.810849	829.623477	-569.517112	-1.079302	0.648979	22221.28971
621.907816	-368.610892	912.786415	-416.161602	2.735512	2.174904	22231.97119
666.922617	-232.040562	955.512328	-182.695004	-1.079302	2.174904	22210.60823
691.337425	-80.210978	865.482725	39.327152	1.209586	2.174904	22228.91934
673.026319	72.38157	903.630862	301.786334	0.446624	1.411942	22239.60082
650.137437	230.314856	838.779029	462.771471	1.972549	0.648979	22213.66009
608.174486	366.885186	775.453122	697.001032	1.972549	1.411942	22216.71194
547.137468	482.09256	647.275383	842.726914	-1.079302	-1.639909	22221.28971
463.974529	586.618454	512.993941	993.030574	0.446624	-1.639909	22212.13416
359.448634	662.151765	345.905101	1061.69722	-1.842265	-1.639909	22204.50453
260.263478	731.581374	183.394038	1139.519419	-0.316339	1.411942	22225.86749
146.582031	755.233219	17.831125	1154.778674	0.446624	1.411942	22230.44527
10.011701	733.1073	-172.146597	1128.837941	-1.079302	2.174904	14950.25483
-103.669747	693.433238	-352.968766	1053.30463	-1.842265	-0.876946	22.888882
-234.899338	658.336952	-526.92427	888.504679	-1.842265	-1.639909	1326.792199
-339.425233	595.774007	-703.168662	754.9862	-1.079302	-2.402872	22106.08234
-444.71409	498.87774	-804.642706	560.430702	-1.842265	-1.639909	21642.201
-548.477023	377.566665	-886.279719	400.97149	0.446624	-0.876946	22209.08231
-628.58811	253.203738	-936.635259	231.593762	1.209586	0.648979	22209.84527
-685.047353	133.418589	-956.47229	14.149382	-0.316339	0.648979	22198.40083
-721.669564	-1.625816	-927.479706	-186.509818	1.972549	2.937867	22220.52675
-722.432527	-147.351698	-905.353787	-408.531974	1.209586	2.174904	22197.63787
-668.262172	-284.684991	-834.398253	-607.665249	-0.316339	0.648979	22186.19343
-611.80293	-403.707178	-682.568668	-776.280013	1.972549	2.174904	22212.89712
-519.484439	-530.358992	-610.087208	-972.361437	1.972549	0.648979	22229.6823
-437.847426	-621.914521	-418.583561	-1044.842897	1.209586	-0.113984	22214.42305
-292.884506	-693.633018	-217.924361	-1075.361406	2.735512	-1.639909	22239.60082
-132.662331	-772.21818	-23.368863	-1115.035469	2.735512	-0.113984	22240.36378
0.093185	-779.084845	210.860697	-1063.916965	0.446624	1.411942	22219.76379
128.270925	-769.929292	381.76435	-1052.472524	1.972549	1.411942	22225.10453
261.026441	-722.625602	511.468015	-954.813294	1.209586	2.174904	22228.91934
373.944926	-642.514515	684.660557	-832.739256	0.446624	-0.113984	22216.71194
496.018964	-553.247874	802.919781	-647.339311	1.972549	-0.113984	22226.63045
577.655977	-426.59606	849.460508	-478.724546	1.209586	-0.876946	22232.73415
636.404108	-300.707209	890.660496	-306.294967	-2.605227	-3.928797	22135.83789
662.344841	-145.825773	879.979017	-145.30983	-2.605227	-3.165835	22190.7712
669.974468	6.003812	887.608645	149.956749	-1.842265	-1.639909	22181.61565
653.952251	164.700061	869.297539	370.45298	-0.316339	0.648979	22197.63787
605.885598	301.270391	816.65311	611.549205	-3.36819	1.411942	22207.55638
571.552275	433.262944	722.045731	796.186187	1.209586	1.411942	22213.66009
510.515256	565.255498	587.764289	894.60838	-1.842265	0.648979	22198.40083
424.300467	647.655473	384.053238	1027.363897	-0.316339	-1.639909	22202.21564
306.804205	717.085082	242.142169	1118.156462	0.446624	-0.113984	22228.91934
187.782018	742.262853	91.075547	1111.289798	-2.605227	-2.402872	22222.05268
92.411676	749.89248	-92.03551	1108.237947	2.735512	-1.639909	22242.65267
-38.817914	723.951747	-224.791026	1107.474984	1.972549	-0.113984	90.029603
-163.180841	678.173983	-452.916884	910.630598	1.209586	0.648979	13.733329
-304.328947	621.71474	-665.783488	800.763964	1.209586	-0.113984	21407.97144
-392.832624	530.922175	-715.376066	655.038081	1.972549	0.648979	22214.42305
-506.514072	440.892572	-816.087147	507.786273	1.972549	0.648979	22223.5786
-593.491824	306.61113	-934.346371	287.290042	0.446624	-1.639909	22207.55638
-665.973284	176.144502	-949.605626	113.334538	-1.842265	-0.876946	22214.42305
-733.876968	41.86306	-922.90193	-132.339463	1.209586	-0.113984	22220.52675
-713.276974	-87.077642	-889.33157	-314.687558	0.446624	-0.113984	22179.32676
-706.410309	-231.277599	-854.235284	-513.057869	-1.079302	-0.113984	22196.87491
-662.921433	-363.270153	-814.561221	-745.761504	-3.36819	0.648979	22191.53417
-593.491824	-476.188638	-671.124227	-934.976263	-1.842265	1.411942	22185.43046
-469.891861	-563.16639	-520.820568	-1057.813263	-1.842265	2.174904	22180.08972
-356.210413	-692.107093	-301.087299	-1133.346574	-0.316339	1.411942	22217.4749
-195.225275	-737.884857	-98.902174	-1099.013251	0.446624	-0.876946	22221.28971
-77.729014	-770.692254	142.957013	-1082.991034	-1.079302	0.648979	22219.00082
76.389459	-779.084845	300.8903	-1070.78363	1.209586	1.411942	22228.91934
231.270894	-743.225596	463.401363	-1005.931797	-0.316339	-0.113984	22222.05268
340.374566	-675.321912	626.675389	-893.776275	-1.079302	-0.113984	22217.4749
457.870827	-583.766384	762.482756	-709.902255	2.735512	2.174904	22246.46748
552.478207	-489.159005	858.616061	-544.339341	2.735512	1.411942	22248.75637
620.38189	-349.536824	889.897533	-397.087533	-0.316339	1.411942	22228.15638
664.633729	-202.285015	896.764197	-175.065377	2.735512	3.70083	22214.42305
692.86335	-57.322095	861.667912	64.504923	1.972549	2.937867	22222.05268
671.500394	82.300085	914.31234	335.356694	-1.079302	-0.113984	22212.13416
627.248555	233.366707	887.608645	504.734422	-1.079302	-0.113984	22204.50453
592.152269	375.277776	754.853128	715.312137	1.209586	-0.113984	22221.28971
549.426356	497.351814	618.282799	890.030604	0.446624	0.648979	22201.45268
454.818976	602.640672	469.505065	983.875021	1.209586	2.937867	22194.58602
355.633821	692.670275	302.416225	1091.452767	-1.079302	3.70083	22229.6823
225.167193	730.818412	174.238486	1140.282382	-0.316339	3.70083	22196.11194
119.878335	737.685076	-56.939224	1081.534251	-1.079302	2.174904	22202.97861
12.300589	725.477673	-217.924361	1080.771288	-1.079302	-0.113984	2454.451125
-119.691965	685.040648	-459.020586	1012.867605	1.209586	0.648979	16.022217
-253.973406	662.151765	-562.020555	881.638014	1.209586	0.648979	6872.768334
-374.521519	595.011045	-665.783488	783.215821	1.209586	-0.876946	22167.11936
-479.810376	473.699969	-793.961227	612.312168	1.209586	-0.113984	22215.94897
-559.158501	366.885186	-886.279719	358.245576	-0.316339	2.937867	22213.66009
-643.847365	231.840782	-967.916731	180.475259	0.446624	2.937867	22222.05268
-698.780682	98.322303	-954.946365	-41.546898	-1.079302	1.411942	22200.68972
-717.85475	-27.566549	-917.561191	-201.769072	0.446624	0.648979	22222.81564
-709.46216	-167.951692	-871.020464	-455.072701	0.446624	2.174904	22224.34156
-662.15847	-304.522022	-790.909377	-647.339311	4.261437	0.648979	22222.05268
-607.988116	-425.833097	-667.309413	-786.961492	-0.316339	-2.402872	22213.66009
-514.906662	-541.040471	-559.731667	-992.198468	-1.079302	-0.113984	22216.71194
-393.595587	-629.544148	-391.879865	-1076.124369	0.446624	1.411942	22227.39341
-257.025257	-684.477465	-152.309566	-1096.724363	-0.316339	0.648979	22209.84527
-138.00307	-755.433	33.090379	-1105.116953	0.446624	2.174904	22222.05268
2.382073	-779.084845	218.490324	-1086.805847	0.446624	1.411942	22228.91934
151.92277	-768.403366	393.208791	-1049.420673	-0.316339	0.648979	22214.42305
278.574584	-708.12931	541.986525	-939.554039	-2.605227	-0.113984	22200.68972
392.256032	-643.277477	685.423519	-799.168895	-1.079302	-2.402872	22209.84527
499.070815	-535.699731	757.142017	-655.731901	-2.605227	-3.165835	22205.2675
574.604126	-412.099768	821.993849	-495.509726	-0.316339	-1.639909	22206.79342
648.611512	-277.055364	951.697515	-226.18388	-1.842265	-0.113984	22213.66009
663.107804	-121.410965	901.341974	-63.672817	-1.079302	-0.113984	22215.18601
660.055953	36.522321	921.179005	229.304874	1.972549	1.411942	22203.74157
644.033735	195.21857	909.734564	453.615919	-1.842265	2.174904	22219.76379
602.833747	326.448161	796.053116	640.541789	-1.079302	-0.876946	22211.3712
573.841163	443.18146	678.556855	809.919517	-0.316339	-1.639909	22189.24528
509.752293	583.566604	532.830972	929.704666	1.209586	-0.876946	22203.74157
400.648622	663.677691	373.37176	1057.119443	2.735512	-2.402872	22244.94156
285.441249	730.055449	224.594026	1125.78609	1.972549	-2.402872	22225.86749
174.811652	735.396188	1.808907	1097.556468	0.446624	-0.876946	22235.786
58.841316	740.736927	-110.346615	1136.467568	1.972549	0.648979	22242.65267
-70.862349	730.818412	-313.294703	1062.460183	0.446624	0.648979	34.333323
-214.299344	680.462871	-492.590946	918.260225	2.735512	1.411942	12.970367
-315.773388	609.507337	-642.894606	845.015803	-1.079302	-0.113984	21750.5417
-408.854842	524.818473	-758.101979	651.223267	0.446624	-0.876946	22197.63787
-513.380737	411.899988	-862.627874	463.534434	0.446624	-0.876946	22215.18601
-632.402924	284.485211	-937.398222	262.112272	-1.079302	-1.639909	22225.86749
-691.151054	146.388955	-970.20562	66.793811	-2.605227	-3.928797	22188.48232
-724.721415	27.366768	-960.287104	-179.643153	-1.079302	-0.113984	22190.7712
-751.425111	-129.040593	-925.953781	-378.013465	-3.36819	0.648979	22171.69713
-733.876968	-264.084997	-852.709358	-598.509696	-1.079302	2.174904	22199.92676
-640.032551	-381.581259	-726.057544	-734.317063	0.446624	2.174904	22206.79342
-543.899246	-480.766414	-631.450165	-909.03553	-2.605227	-0.876946	22203.74157
-456.921494	-589.870086	-428.502077	-1010.509574	0.446624	0.648979	22212.13416
-329.506717	-686.766353	-242.339169	-1090.620661	0.446624	-1.639909	22215.94897
-181.491946	-740.936708	-79.828106	-1105.116953	0.446624	0.648979	22225.10453
-59.417908	-774.507068	141.431088	-1085.279922	0.446624	-0.876946	22228.15638
82.493161	-769.929292	312.334741	-1067.731779	1.972549	-1.639909	22236.54897
235.848671	-746.277447	472.556916	-990.672542	3.498475	2.174904	22243.41563
354.870858	-656.247844	639.645755	-889.198498	1.209586	2.937867	22245.70452
465.500455	-574.610831	767.823495	-699.220777	1.209586	0.648979	22225.10453
550.189318	-471.610862	854.801247	-536.709714	-1.079302	0.648979	22228.91934
630.300406	-341.144234	941.016036	-321.554222	0.446624	1.411942	22229.6823
664.633729	-185.499835	905.91975	-121.657985	-1.842265	-0.113984	22193.82305
669.974468	-39.773953	937.201223	151.482675	-2.605227	-2.402872	22211.3712
661.581878	109.003781	917.364191	346.801135	-1.842265	-1.639909	22224.34156
627.248555	273.04077	847.934582	527.623304	-0.316339	-0.876946	22199.92676
582.233753	392.825919	731.201284	719.889914	-4.131153	1.411942	22186.19343
525.011548	505.744404	584.712438	851.882467	-1.842265	1.411942	22186.95639
451.004163	616.374001	409.231009	951.067623	-2.605227	0.648979	22181.61565
330.45605	685.80361	283.342157	1089.926841	-2.605227	0.648979	22201.45268
212.196826	728.529524	33.853342	1078.4824	-1.079302	0.648979	22215.18601
119.878335	749.129517	-42.442932	1140.282382	-0.316339	-0.113984	22232.73415
-18.217921	729.292486	-238.524355	1114.341649	1.972549	0.648979	448.622089
-135.714182	688.855461	-418.583561	1016.682418	-0.316339	-0.113984	14.496292
-274.5734	643.84066	-529.213158	903.000971	-0.316339	1.411942	16563.15806
-371.469668	582.803641	-674.939041	749.64546	1.972549	1.411942	22176.27491
-497.358519	471.411081	-813.798259	577.215882	1.972549	2.937867	22223.5786
-593.491824	344.759267	-928.242669	345.27521	3.498475	2.937867	22249.51933
-666.736247	227.263005	-967.153769	111.808612	1.972549	1.411942	22204.50453
-694.965868	83.063048	-977.072284	-90.376513	3.498475	4.463793	22197.63787
-708.699197	-38.248027	-909.168601	-242.96906	1.209586	1.411942	22199.16379
-720.143638	-199.996127	-878.650091	-494.746763	-0.316339	-0.113984	22211.3712
-662.921433	-324.359053	-792.435302	-635.89487	1.972549	0.648979	22202.97861
-594.254787	-430.410874	-683.331631	-828.924442	-0.316339	-0.113984	22220.52675
-485.151116	-559.351576	-498.694648	-975.413288	-0.316339	2.937867	22214.42305
-390.543736	-640.225626	-338.472474	-1054.761412	-0.316339	2.937867	22216.71194
-265.417847	-711.944124	-140.102162	-1108.931767	1.209586	5.226755	22228.15638
-110.536412	-773.744105	69.712591	-1121.13917	-1.079302	3.70083	22207.55638
43.582061	-759.247813	249.008834	-1109.694729	-1.842265	-0.113984	22199.16379
143.53018	-780.61077	323.779182	-1044.079934	-1.842265	1.411942	22197.63787
291.544951	-711.181161	539.697637	-934.976263	-1.079302	-0.113984	22216.71194
420.485653	-626.492297	689.238333	-810.613337	-0.316339	-1.639909	22210.60823
524.248585	-523.492328	774.69016	-622.924503	1.209586	-0.113984	22225.10453
602.833747	-398.366439	908.208639	-428.369005	0.446624	2.174904	22232.73415
654.715213	-254.929444	934.912334	-203.294998	-1.079302	0.648979	22203.74157
669.974468	-103.862822	918.127154	40.853078	-0.316339	2.174904	22205.2675
659.29299	49.492688	936.43826	272.030787	-0.316339	1.411942	22207.55638
650.137437	200.55931	901.341974	465.06036	2.735512	1.411942	22225.10453
605.885598	354.677782	760.193868	690.89733	1.209586	-0.113984	22222.05268
572.315238	471.411081	670.164265	848.067653	1.972549	-0.113984	22206.79342
507.463405	606.455486	493.919872	929.704666	2.735512	-0.876946	22212.89712
373.944926	675.885095	326.831033	1055.593518	-1.079302	-1.639909	22222.05268
275.522733	727.766561	210.860697	1128.837941	0.446624	2.174904	22227.39341
154.211658	748.366555	7.149646	1170.037928	-0.316339	2.174904	22225.86749
49.685763	743.025816	-125.60587	1152.489786	-1.079302	2.174904	6730.857265
-81.543828	715.559157	-328.553958	1089.163878	1.972549	2.174904	19.074068
-200.566015	666.729542	-498.694648	957.171325	-1.079302	-1.639909	13.733329
-340.188196	594.248082	-636.790904	816.786181	-2.605227	-3.165835	22030.54903
-441.66224	501.166628	-764.205681	616.126981	-1.079302	-1.639909	22191.53417
-543.136284	389.774068	-858.81306	394.867788	-3.36819	-2.402872	22205.2675
-620.19552	267.70003	-943.501924	207.941917	-0.316339	-0.113984	22199.16379
-707.936235	126.551924	-1039.635229	-81.22096	1.209586	1.411942	22201.45268
-725.484378	-11.544331	-962.575992	-215.502402	0.446624	1.411942	22215.94897
-713.276974	-139.722071	-947.316738	-422.265303	-1.079302	-0.113984	22186.95639
-698.017719	-269.425736	-823.716774	-580.961553	-1.079302	-0.113984	22213.66009
-633.928849	-396.840513	-719.953842	-750.33928	0.446624	0.648979	22213.66009
-549.239985	-513.573812	-565.072406	-915.139231	1.972549	-1.639909	22186.95639
-434.032612	-615.047856	-395.694679	-1004.405872	1.209586	-1.639909	22225.86749
-302.040059	-682.188577	-210.294734	-1089.857698	2.735512	-0.113984	22251.04526
-177.677133	-756.195962	-36.33923	-1130.294723	1.209586	-0.113984	22236.54897
-32.714213	-777.558919	136.853312	-1113.509543	-0.316339	-0.113984	22227.39341
103.093155	-753.144112	303.179188	-1099.013251	3.498475	2.174904	22238.07489
254.159777	-713.470049	455.008773	-990.672542	1.209586	1.411942	22228.15638
370.893075	-650.907105	626.675389	-876.228132	0.446624	-0.876946	22215.18601
486.863411	-579.95157	798.342004	-710.665218	-1.079302	-0.113984	22224.34156
582.996716	-461.692346	886.082719	-494.746763	0.446624	-0.876946	22228.91934
644.796698	-314.440538	951.697515	-292.561638	-0.316339	-1.639909	22212.89712
666.922617	-167.18873	963.904918	-85.035774	1.209586	-2.402872	22203.74157
665.396692	-19.173959	941.016036	172.082669	-1.842265	-0.876946	22203.74157
638.692996	142.574142	915.838266	354.430763	-1.842265	-0.113984	22186.19343
615.041151	290.588913	791.47534	547.460335	-0.316339	2.174904	22177.80084
560.870797	421.055541	683.134631	735.912131	2.735512	2.937867	22209.84527
491.441188	522.529585	543.51245	854.171355	-2.605227	-1.639909	22196.11194
416.670839	630.870293	412.28286	1001.423164	-0.316339	-0.113984	22206.03046
331.981976	685.80361	266.556977	1083.823139	0.446624	-0.876946	22230.44527
210.670901	727.766561	120.831094	1133.415717	1.972549	-0.113984	22223.5786
83.256123	734.633225	-60.754037	1132.652754	1.972549	-2.402872	22219.00082
-41.869765	716.32212	-268.279902	1070.08981	-1.079302	-1.639909	220.496231
-152.499362	690.381387	-416.294673	1004.475015	-0.316339	0.648979	15.259255
-273.047475	634.685107	-553.627965	881.638014	1.209586	1.411942	18819.23887
-398.936326	561.440684	-719.190879	694.712143	1.209586	0.648979	22213.66009
-498.884445	448.522199	-820.664923	505.497385	1.972549	0.648979	22229.6823
-585.862197	331.025938	-925.190818	326.201141	2.735512	0.648979	22222.05268
-659.869582	189.877831	-968.679694	68.319736	2.735512	1.411942	22203.74157
-709.46216	44.914911	-947.316738	-97.243178	-0.316339	-1.639909	22202.97861
-718.617713	-71.818387	-937.398222	-332.2357	1.972549	0.648979	22206.03046
-706.410309	-223.647972	-854.998246	-481.776397	0.446624	2.174904	22220.52675
-653.76588	-343.433122	-745.894575	-669.46523	-0.316339	2.174904	22209.84527
-569.839979	-473.89975	-624.5835	-850.287399	-2.605227	2.174904	22181.61565
-485.151116	-583.003421	-488.776133	-993.724393	-1.079302	1.411942	22177.80084
-366.891891	-669.981173	-311.005815	-1083.753996	-1.842265	2.174904	22210.60823
-228.032673	-745.514484	-152.309566	-1108.931767	-1.079302	2.174904	22195.34898
-75.440126	-788.240397	65.134814	-1092.909549	-0.316339	2.174904	22211.3712
59.604279	-764.588553	234.512542	-1123.428059	0.446624	-0.113984	22231.20823
183.204242	-753.907074	410.756934	-1046.368822	1.972549	0.648979	22219.00082
319.774572	-708.12931	582.42355	-937.265151	1.209586	0.648979	22221.28971
437.270833	-606.655266	739.593874	-754.917057	1.209586	1.411942	22229.6823
552.478207	-490.68493	836.490141	-566.465261	-1.079302	1.411942	22224.34156
619.618928	-365.559041	926.519744	-389.457906	3.498475	4.463793	22230.44527
657.767064	-213.729457	942.541962	-173.539451	2.735512	4.463793	22244.17859
679.892984	-72.58135	921.941968	80.52714	2.735512	3.70083	22225.86749
673.026319	78.485272	931.860483	299.497446	1.972549	1.411942	22210.60823
649.374474	220.396341	868.534576	469.638136	0.446624	0.648979	22216.71194
600.544859	364.596298	750.275352	670.297336	-0.316339	-1.639909	22219.76379
548.663393	471.411081	551.90504	770.245454	-0.316339	-0.876946	22194.58602
464.737492	609.507337	506.127276	965.563915	-0.316339	2.174904	22219.76379
367.078262	681.225834	319.201406	1060.934257	0.446624	4.463793	22231.20823
274.75977	723.188784	213.912548	1131.126829	-0.316339	2.937867	22214.42305
145.819068	755.233219	33.090379	1157.830525	-2.605227	1.411942	22223.5786
13.063552	732.344337	-177.487336	1101.371282	-2.605227	-0.113984	7999.664296
-102.143822	710.218418	-375.857648	1029.652785	-0.316339	0.648979	20.599994
-229.558599	656.811026	-504.035387	936.571331	-0.316339	-1.639909	56.459243
-345.528935	592.722156	-655.864972	771.008417	-1.079302	-1.639909	22108.37123
-463.788159	498.87774	-814.561221	590.186248	1.972549	0.648979	22203.74157
-574.417756	376.803702	-921.376005	385.712235	0.446624	1.411942	22215.94897
-643.847365	240.233372	-980.124135	214.808582	-1.842265	0.648979	22209.08231
-720.906601	130.366738	-965.627843	-46.887637	-1.842265	1.411942	22214.42305
-727.010303	2.951961	-957.998216	-205.583886	-0.316339	0.648979	22192.29713
-722.432527	-162.610953	-867.968613	-424.554192	0.446624	0.648979	22212.13416
-662.15847	-283.159066	-795.487153	-597.746733	1.972549	-0.113984	22238.07489
-630.876998	-409.047917	-681.805705	-769.413349	0.446624	-0.876946	22217.4749
-542.373321	-518.914551	-536.079822	-968.546623	1.209586	-0.113984	22199.16379
-415.721506	-624.203409	-399.509493	-1026.531791	3.498475	-0.113984	22241.88971
-282.203028	-703.551534	-190.457703	-1115.035469	0.446624	1.411942	22221.28971
-158.603064	-763.062627	-21.079975	-1130.294723	0.446624	1.411942	22222.81564
-1.43274	-774.507068	198.653293	-1081.465108	-1.842265	1.411942	22226.63045
117.589447	-767.640404	368.031021	-1070.020667	-1.079302	1.411942	22212.89712
266.36718	-721.862639	531.305047	-954.050331	0.446624	-0.113984	22222.05268
379.285665	-647.855254	681.608706	-858.679989	-1.079302	0.648979	22229.6823
476.181933	-567.744166	795.290153	-659.546715	-1.079302	-3.165835	22193.82305
578.41894	-439.566427	852.512359	-468.80603	-1.079302	-2.402872	22200.68972
620.38189	-283.159066	931.860483	-264.332017	-1.842265	-1.639909	22209.08231
676.841133	-136.67022	900.579011	-56.806152	-1.842265	-1.639909	22191.53417
669.974468	7.529737	932.623446	205.653029	-1.842265	0.648979	22200.68972
651.663362	172.329688	854.038284	390.290011	0.446624	1.411942	22215.18601
632.589294	314.240757	752.56424	578.741807	-1.842265	-0.876946	22199.92676
578.41894	438.603684	714.416103	801.526927	-1.842265	-2.402872	22209.84527
497.54489	571.3592	561.823556	907.578747	-0.316339	-0.876946	22207.55638
418.196765	646.892511	393.971754	1007.526866	1.209586	-0.876946	22229.6823
304.515317	711.744343	262.742163	1146.386084	1.972549	-1.639909	22236.54897
202.27831	753.707294	113.964429	1147.149046	1.209586	-1.639909	22247.99341
71.04872	746.840629	-79.065143	1141.808307	1.209586	0.648979	22244.17859
-53.314206	724.71471	-319.398405	1038.045375	1.209586	1.411942	60.274056
-173.099356	683.514722	-461.309474	970.904654	0.446624	0.648979	14.496292
-313.4845	625.529554	-591.776102	853.408393	0.446624	-0.113984	21183.66039
-418.010395	540.077728	-772.598271	638.252901	0.446624	0.648979	22192.29713
-514.1437	417.240727	-832.872327	469.638136	-0.316339	-1.639909	22212.89712
-603.41034	295.929652	-921.376005	282.712265	-1.079302	-0.876946	22225.10453
-672.839949	157.833396	-961.050067	36.275301	-0.316339	-1.639909	22190.7712
-722.432527	54.070464	-953.420439	-129.287612	0.446624	-1.639909	22200.68972
-747.610297	-103.862822	-887.042681	-332.2357	-0.316339	0.648979	22194.58602
-710.988086	-233.566488	-888.568607	-525.265273	-1.842265	2.174904	22199.16379
-629.351073	-360.981265	-770.309383	-709.902255	-1.842265	1.411942	22166.3564
-572.89183	-492.973818	-657.390898	-876.228132	-1.842265	0.648979	22192.29713
-469.891861	-582.240458	-467.413176	-998.30217	-1.079302	0.648979	22220.52675
-353.921525	-660.82562	-297.272486	-1095.9614	0.446624	-0.113984	22217.4749
-214.299344	-750.092261	-165.279932	-1162.339158	-0.316339	0.648979	22225.86749
-57.891983	-778.321882	94.890361	-1125.716947	-0.316339	-0.113984	22230.44527
70.285757	-776.795956	276.475492	-1099.776214	-0.316339	-0.876946	22213.66009
226.693118	-761.536702	429.06804	-977.702176	0.446624	1.411942	22223.5786
352.58197	-667.692285	658.719824	-873.939244	2.735512	0.648979	22251.80822
440.322684	-590.633049	744.934613	-728.213361	1.972549	1.411942	22232.73415
567.737461	-476.188638	838.016067	-534.420826	1.972549	1.411942	22238.07489
632.589294	-349.536824	937.201223	-332.2357	1.972549	1.411942	22235.02304
661.581878	-199.233165	899.816048	-152.939457	0.446624	-0.113984	22212.89712
677.604096	-45.877654	919.65308	85.104917	-1.079302	-0.113984	22200.68972
660.055953	103.663042	916.601229	314.7567	-1.842265	-2.402872	22210.60823
622.670778	244.811148	850.223471	511.601087	1.209586	-0.113984	22211.3712
593.678194	374.514814	762.482756	706.919547	0.446624	2.174904	22215.18601
536.455989	493.537001	622.860575	844.25284	-2.605227	2.174904	22202.97861
454.056014	606.455486	487.053208	967.852803	-1.079302	2.937867	22192.29713
351.056044	681.988797	286.394008	1083.823139	-2.605227	2.174904	22198.40083
228.982006	715.559157	152.112566	1103.66017	-2.605227	1.411942	22209.84527
102.330192	739.973965	-92.03551	1069.326847	0.446624	0.648979	22218.23786
22.982067	711.744343	-224.791026	1092.978692	-1.842265	-1.639909	1367.992187
-142.580847	674.359169	-404.087269	977.008356	1.209586	1.411942	16.78518
-244.054891	644.603622	-541.420562	912.156523	1.972549	1.411942	10905.78936
-363.077078	570.596237	-694.776072	735.912131	1.209586	1.411942	22165.59343
-469.128898	470.648118	-838.976029	563.482553	1.209586	2.174904	22214.42305
-566.788128	358.492596	-876.361203	359.771502	-1.079302	2.937867	22224.34156
-637.743663	233.366707	-919.087116	126.304904	2.735512	2.174904	22207.55638
-704.121421	94.507489	-926.716744	-33.91727	0.446624	2.174904	22235.02304
-704.121421	-50.455431	-907.642675	-215.502402	0.446624	0.648979	22225.10453
-723.195489	-161.085028	-883.99083	-468.043068	-1.079302	-0.113984	22194.58602
-694.965868	-307.573873	-805.405669	-653.443013	1.972549	-0.113984	22214.42305
-599.595526	-437.277538	-671.124227	-812.139262	1.972549	0.648979	22217.4749
-523.299252	-541.040471	-545.998338	-977.702176	-1.842265	0.648979	22183.90454
-402.75114	-640.988589	-388.828014	-1055.524375	0.446624	2.174904	22217.4749
-264.654885	-723.388565	-153.835491	-1094.435475	-2.605227	2.174904	22225.10453
-115.877151	-762.299664	52.92741	-1101.302139	1.209586	3.70083	22226.63045
26.033918	-775.270031	233.749579	-1072.309555	-1.079302	2.174904	22218.23786
151.159807	-769.166329	413.045822	-1027.294754	-1.079302	1.411942	22206.79342
295.359764	-703.551534	559.534668	-938.791076	-0.316339	-0.113984	22211.3712
391.493069	-633.358962	684.660557	-792.302231	-1.842265	-1.639909	22196.87491
507.463405	-532.647881	798.342004	-609.191174	0.446624	1.411942	22215.18601
581.470791	-399.129402	854.038284	-475.672695	3.498475	1.411942	22231.20823
630.300406	-253.403519	918.127154	-247.546837	1.209586	1.411942	22194.58602
668.448543	-121.410965	918.890117	5.756792	1.972549	2.174904	22209.84527
671.500394	25.840843	920.416042	230.830799	-1.079302	0.648979	22220.52675
625.722629	167.751912	870.823464	445.986291	0.446624	0.648979	22195.34898
611.9893	320.344459	804.445706	632.912162	0.446624	0.648979	22205.2675
576.130052	465.307379	658.719824	796.186187	1.972549	-0.876946	22242.65267
499.070815	572.122162	542.749488	956.408362	1.209586	-0.876946	22216.71194
386.15233	675.885095	377.949536	1070.08981	2.735512	-0.113984	22237.31193
285.441249	730.055449	199.416256	1126.549052	1.972549	-0.113984	22241.12674
160.31536	748.366555	17.068162	1123.497202	1.209586	0.648979	22228.15638
58.078353	741.49989	-138.576236	1118.156462	-0.316339	1.411942	22217.4749
-55.603095	713.270269	-300.324337	1078.4824	-1.842265	-0.876946	28.229621
-197.514164	671.307318	-478.094654	958.69725	-0.316339	-0.113984	15.259255
-331.032643	602.640672	-627.635351	824.415809	1.209586	-0.113984	21890.16388
-429.454836	514.136994	-801.590855	590.186248	1.209586	-0.876946	22213.66009
-541.610358	401.981472	-837.450103	456.667769	-1.079302	-1.639909	22202.21564
-623.247371	274.566695	-945.790812	230.830799	-1.842265	-1.639909	22187.71935
-688.862166	136.47044	-1007.590794	34.749376	-4.131153	-0.876946	22186.95639
-737.691781	26.603806	-954.183402	-159.806122	-1.079302	1.411942	22206.79342
-731.58808	-126.751705	-913.746377	-374.198651	-1.079302	0.648979	22190.7712
-701.832533	-277.818326	-886.279719	-571.806	-1.842265	0.648979	22209.08231
-609.514042	-399.129402	-720.716805	-740.420765	0.446624	-0.113984	22205.2675
-585.862197	-478.477526	-637.553866	-928.872561	0.446624	0.648979	22196.11194
-452.343718	-595.210825	-432.31689	-979.228101	-1.842265	-2.402872	22220.52675
-341.714121	-696.684869	-263.702125	-1115.035469	0.446624	-0.876946	22229.6823
-171.573431	-739.410782	-50.072559	-1104.35399	3.498475	-0.876946	22231.97119
-33.477175	-767.640404	148.297753	-1069.257704	2.735512	0.648979	22241.88971
94.700565	-761.536702	308.519927	-1085.279922	-0.316339	0.648979	22238.07489
250.344963	-747.04041	496.971723	-1012.798462	0.446624	2.937867	22229.6823
360.211597	-663.877471	660.245749	-865.546654	1.209586	0.648979	22227.39341
470.841194	-588.34416	791.47534	-685.487448	-1.079302	0.648979	22229.6823
550.189318	-463.981234	856.327172	-517.635646	-1.842265	-0.876946	22223.5786
631.063369	-341.907196	918.890117	-348.257918	-0.316339	-2.402872	22212.89712
663.107804	-180.159096	956.275291	-86.561699	-0.316339	-2.402872	22220.52675
683.707797	-58.085058	912.786415	139.275271	0.446624	-1.639909	22205.2675
647.085586	109.766744	893.712347	346.038173	1.972549	1.411942	22201.45268
623.433741	262.359291	839.541992	549.749223	-1.079302	1.411942	22199.92676
588.337455	395.114808	738.830911	742.778796	-1.079302	2.174904	22207.55638
520.433772	526.344398	564.875407	891.556529	-1.842265	0.648979	22161.77862
434.218982	626.292517	456.534698	1028.889822	-0.316339	0.648979	22211.3712
338.085678	700.299902	279.527343	1105.186096	1.209586	2.174904	22231.20823
229.744969	740.736927	118.542206	1126.549052	-0.316339	-0.113984	22215.94897
125.982037	747.603592	-79.065143	1131.126829	0.446624	-0.876946	22222.81564
-11.351256	746.840629	-262.1762	1037.282412	0.446624	-0.113984	633.259072
-142.580847	699.53694	-443.761331	1031.941673	-0.316339	0.648979	17.548143
-273.047475	646.129548	-536.079822	879.349126	-0.316339	-0.113984	18340.09827
-382.914109	561.440684	-714.613103	680.215851	2.735512	1.411942	22221.28971
-493.543706	467.596268	-819.138998	561.956627	2.735512	1.411942	22232.73415
-585.862197	338.655565	-901.538973	323.912253	2.735512	1.411942	22228.91934
-667.49921	206.663012	-970.968582	124.778979	-1.079302	-0.113984	22216.71194
-717.091788	79.248234	-936.635259	-67.487631	-1.079302	-0.876946	22224.34156
-720.143638	-53.507282	-929.005632	-283.406085	1.209586	0.648979	22193.06009
-716.328825	-193.129463	-862.627874	-490.168987	0.446624	0.648979	22209.84527
-664.447359	-333.514606	-776.413085	-681.672634	1.209586	1.411942	22219.76379
-594.254787	-434.98865	-651.287196	-867.835542	0.446624	2.937867	22202.97861
-499.647408	-574.610831	-506.324276	-967.78366	-1.079302	2.174904	22210.60823
-391.306699	-662.351546	-368.990983	-1074.598443	-4.131153	1.411942	22206.79342
-264.654885	-726.440416	-126.368833	-1094.435475	-1.842265	2.174904	22194.58602
-103.669747	-772.981143	49.87556	-1108.168804	-1.842265	1.411942	22203.74157
32.13762	-772.21818	240.616244	-1082.991034	1.209586	1.411942	22218.23786
170.996838	-765.351515	429.06804	-1063.916965	-3.36819	0.648979	22197.63787
312.144945	-694.395981	592.342065	-910.561455	-1.079302	-0.876946	22222.81564
428.878243	-624.966372	725.097582	-772.4652	0.446624	0.648979	22231.97119
536.455989	-512.810849	796.053116	-582.487478	-0.316339	1.411942	22219.76379
608.937449	-376.240519	896.764197	-395.561608	0.446624	1.411942	22218.23786
654.715213	-244.247966	900.579011	-194.902408	1.972549	2.174904	22199.16379
682.944835	-102.336897	922.704931	31.697525	1.209586	1.411942	22219.76379
666.159654	76.959346	912.023452	250.667831	1.972549	-0.113984	22225.86749
631.826331	220.396341	885.319756	468.112211	1.209586	1.411942	22230.44527
605.122636	336.366677	777.742011	662.667708	1.972549	-0.113984	22215.18601
550.952281	466.070342	646.51242	811.445442	-0.316339	-1.639909	22205.2675
471.604157	588.14438	516.045792	966.326878	1.209586	0.648979	22213.66009
369.36715	661.388803	348.19399	1080.008326	-1.842265	2.174904	22226.63045
254.159777	723.951747	188.734778	1129.600903	1.972549	4.463793	22216.71194
159.552397	741.49989	35.379268	1150.96386	-0.316339	0.648979	22224.34156
38.241322	725.477673	-162.228081	1093.741655	-0.316339	0.648979	22229.6823
-99.854933	703.351753	-359.072467	1040.334263	1.972549	-0.113984	24.414808
-234.899338	640.025846	-496.40576	944.200958	-2.605227	-3.165835	12.970367
-351.632637	614.848076	-658.916823	771.008417	-0.316339	-1.639909	22098.45271
-461.499271	509.559218	-772.598271	612.312168	-1.079302	-0.876946	22186.19343
-550.002948	390.537031	-877.887129	431.489999	-1.079302	1.411942	22204.50453
-646.136253	267.70003	-966.390806	220.912284	-1.842265	1.411942	22218.23786
-696.491794	130.366738	-955.709328	42.379003	1.972549	2.937867	22199.92676
-717.85475	-3.151741	-922.90193	-177.354265	-0.316339	-0.113984	22202.21564
-722.432527	-129.803555	-887.805644	-410.820862	1.972549	2.174904	22217.4749
-689.625129	-279.344252	-827.531588	-620.635615	-0.316339	-0.113984	22199.92676
-615.617744	-382.344221	-750.472351	-796.117045	1.972549	0.648979	22195.34898
-517.19555	-510.521961	-578.042773	-889.198498	0.446624	0.648979	22236.54897
-433.269649	-605.892303	-395.694679	-1045.605859	1.209586	-0.113984	22247.23045
-297.462282	-693.633018	-201.139181	-1095.9614	3.498475	0.648979	22235.02304
-157.840101	-742.462633	-34.813304	-1127.242872	1.209586	0.648979	22237.31193
-15.16607	-776.795956	193.312554	-1074.598443	-0.316339	1.411942	22237.31193
122.167223	-761.536702	367.268058	-1050.946599	-2.605227	-0.113984	22209.84527
254.159777	-723.388565	522.912456	-957.102182	-1.079302	0.648979	22220.52675
366.315299	-660.062658	685.423519	-808.324448	-0.316339	-0.876946	22231.20823
489.915262	-567.744166	785.371638	-645.050423	1.209586	0.648979	22216.71194
569.263387	-443.38124	866.245688	-460.41344	0.446624	-2.402872	22223.5786
625.722629	-311.388687	920.416042	-298.66534	-0.316339	-1.639909	22199.16379
664.633729	-175.58132	941.778999	-85.798736	-1.842265	-2.402872	22186.19343
658.530027	-22.22581	941.778999	175.13452	-1.079302	1.411942	22186.19343
625.722629	125.788961	911.260489	410.890005	-1.842265	0.648979	22208.31935
614.278188	281.43336	832.675328	571.875143	-1.842265	-0.876946	22194.58602
570.789312	424.107392	708.312401	767.193603	-1.842265	-0.113984	22206.79342
539.50784	549.996243	567.927258	909.867635	-1.079302	-0.876946	22196.11194
430.404169	640.025846	443.564332	1055.593518	0.446624	-1.639909	22226.63045
322.826423	713.270269	236.038467	1120.445351	0.446624	-2.402872	22217.4749
200.752385	741.49989	88.786659	1096.793506	0.446624	-1.639909	22225.86749
106.145006	760.573958	-83.642919	1115.104611	2.735512	-0.113984	22247.99341
-28.136436	735.396188	-273.620641	1086.87499	2.735512	2.174904	133.518479
-147.921586	672.070281	-523.872419	915.208374	0.446624	-0.113984	17.548143
-292.121543	626.292517	-569.650183	874.008387	1.209586	0.648979	21053.95673
-409.617805	559.914759	-717.664954	687.082516	-1.079302	-0.876946	22202.21564
-507.277035	449.285162	-847.368619	513.889975	1.209586	-0.113984	22217.4749
-593.491824	309.662981	-948.0797	258.297458	1.209586	-0.876946	22211.3712
-677.417725	180.722278	-945.790812	106.467873	-1.079302	-1.639909	22196.87491
-727.010303	60.937129	-922.90193	-101.057991	-0.316339	-0.876946	22214.42305
-740.743632	-81.736903	-927.479706	-320.028297	-0.316339	0.648979	22208.31935
-697.254756	-219.070196	-865.679725	-503.902316	-3.36819	2.174904	22192.29713
-662.921433	-356.403488	-766.494569	-683.961522	0.446624	2.937867	22196.11194
-562.973315	-459.403458	-661.968674	-877.754057	-0.316339	2.174904	22202.21564
-487.440004	-589.107123	-573.464997	-1007.457723	-0.316339	1.411942	22200.68972
-369.943742	-676.084875	-286.591007	-1074.598443	-0.316339	0.648979	22209.84527
-227.26971	-724.91449	-103.479951	-1156.235456	1.209586	0.648979	22225.86749
-74.677163	-766.114478	118.542206	-1098.250288	-1.079302	-0.113984	22225.86749
62.65613	-769.166329	297.075486	-1108.931767	-1.079302	-0.113984	22215.94897
201.515348	-744.751521	445.85322	-992.198468	0.446624	0.648979	22227.39341
312.907907	-690.581167	628.964277	-901.405902	1.209586	2.937867	22229.6823
443.374535	-595.973788	706.786476	-747.287429	1.209586	2.937867	22215.94897
540.270803	-483.055303	837.253104	-616.057839	1.209586	1.411942	22246.46748
626.485592	-364.796078	907.445676	-384.117167	0.446624	2.937867	22247.99341
644.796698	-223.647972	927.282707	-215.502402	2.735512	3.70083	22197.63787
678.367058	-74.870238	928.808632	98.075283	3.498475	-0.113984	22222.81564
651.663362	89.16675	924.993819	304.075222	1.209586	0.648979	22227.39341
636.404108	223.448192	845.645694	499.393683	-0.316339	-0.876946	22199.92676
567.737461	385.196292	771.638309	677.926963	-1.079302	-1.639909	22202.21564
554.767095	492.011075	635.830941	838.912101	-1.079302	1.411942	22218.23786
475.41897	602.640672	508.416164	997.60835	0.446624	4.463793	22216.71194
364.026411	679.699908	332.934735	1083.823139	-1.842265	1.411942	22221.28971
254.922739	713.270269	175.764411	1125.78609	-1.079302	0.648979	22208.31935
121.40426	733.870263	-16.502199	1096.793506	-1.079302	0.648979	22201.45268
9.248738	730.055449	-224.791026	1055.593518	-1.079302	0.648979	4272.591327
-112.8253	685.80361	-414.005785	999.134275	-2.605227	0.648979	19.074068
-244.817853	647.655473	-494.879835	922.075039	-1.842265	-1.639909	9735.404523
-347.817823	588.907343	-675.702003	751.934349	1.209586	1.411942	22167.11936
-444.71409	488.959224	-811.50937	612.312168	-0.316339	1.411942	22215.94897
-553.817762	356.203708	-874.835278	416.230744	1.972549	3.70083	22225.10453
-631.639961	244.048186	-925.953781	188.867849	-0.316339	0.648979	22204.50453
-686.573278	108.240818	-949.605626	-9.502463	-0.316339	0.648979	22196.11194
-720.906601	-4.677667	-945.790812	-226.18388	-0.316339	-0.113984	22214.42305
-725.484378	-145.06281	-887.042681	-468.043068	1.972549	-0.113984	22216.71194
-670.551061	-286.973879	-791.672339	-588.59118	1.972549	-0.876946	22226.63045
-615.617744	-412.099768	-745.894575	-844.183697	1.209586	-0.113984	22212.89712
-542.373321	-529.59603	-582.620549	-940.317002	0.446624	0.648979	22206.03046
-417.247432	-624.203409	-373.568759	-1037.976232	1.209586	2.937867	22222.05268
-294.410431	-700.499683	-214.109547	-1083.753996	-1.842265	2.174904	22225.10453
-141.054921	-752.381149	13.253348	-1116.561394	-0.316339	2.174904	22216.71194
-5.247554	-766.114478	199.416256	-1061.628077	-1.079302	1.411942	22220.52675
138.952403	-778.321882	354.297692	-1053.99845	-1.079302	-0.113984	22225.10453
286.204211	-701.262645	558.008742	-942.60589	-1.079302	-0.876946	22222.05268
392.256032	-632.595999	681.608706	-812.139262	-2.605227	-1.639909	22197.63787
496.781927	-534.173806	766.297569	-673.280044	0.446624	-0.113984	22215.18601
582.996716	-425.070135	900.579011	-450.494925	-1.079302	-0.113984	22210.60823
618.093002	-286.973879	852.512359	-323.84311	-1.842265	-0.876946	22192.29713
663.870766	-140.485034	953.986403	-30.102457	-1.079302	-0.113984	22221.28971
657.004102	-2.388778	957.038254	223.201172	-0.316339	1.411942	22216.71194
646.322623	176.144502	891.423458	415.467782	-1.079302	-1.639909	22202.21564
602.070785	289.82595	792.238303	587.89736	1.209586	-0.876946	22213.66009
566.974499	434.78887	677.030929	773.297305	1.209586	-0.876946	22204.50453
500.596741	568.307349	538.171711	890.793567	1.209586	-1.639909	22181.61565
404.463436	659.099914	364.216207	1067.037959	2.735512	-1.639909	22246.46748
312.144945	719.373971	181.868113	1099.082394	1.209586	-1.639909	22249.51933
183.967205	747.603592	47.586671	1115.104611	-0.316339	-0.876946	22228.15638
87.070937	736.159151	-125.60587	1114.341649	2.735512	2.174904	22235.02304
-60.180871	711.744343	-326.26507	1068.563884	-1.079302	-0.113984	43.488876
-186.069723	669.01843	-430.790965	980.060207	1.972549	1.411942	12.970367
-299.75117	617.136964	-598.642767	831.282473	-1.842265	-2.402872	21531.5714
-437.847426	531.685137	-737.501985	681.741777	-2.605227	-1.639909	22209.08231
-534.743693	427.922205	-832.872327	467.349248	-1.079302	-3.165835	22213.66009
-601.121452	299.744465	-986.9908	221.675246	0.446624	-2.402872	22189.24528
-678.943651	166.988949	-953.420439	72.897513	-1.842265	-0.876946	22190.00824
-729.299191	35.759358	-948.842663	-143.020942	-0.316339	1.411942	22186.95639
-727.010303	-122.936891	-950.368589	-394.035682	-0.316339	2.174904	22167.11936
-705.647346	-242.722041	-837.450103	-522.213422	-0.316339	0.648979	22203.74157
-651.476992	-367.084967	-780.990861	-730.502249	0.446624	2.174904	22212.13416
-576.706644	-487.633079	-613.139059	-868.598505	-0.316339	-0.113984	22200.68972
-463.788159	-570.796017	-426.976151	-978.465139	-0.316339	-1.639909	22224.34156
-344.765972	-660.82562	-278.96138	-1092.909549	2.735512	-0.113984	22233.49712
-194.462313	-736.358931	-84.405882	-1127.242872	0.446624	-0.113984	22214.42305
-56.366057	-747.803372	140.668125	-1073.835481	1.972549	-0.113984	22223.5786
92.411676	-749.329298	282.579194	-1088.331773	1.972549	2.174904	22247.99341
237.374596	-743.225596	484.001357	-958.628107	1.209586	1.411942	22234.26008
360.211597	-682.188577	631.253165	-870.887393	2.735512	1.411942	22236.54897
444.137498	-586.055272	735.77906	-767.124461	-0.316339	-0.113984	22238.83786
556.29302	-471.610862	879.979017	-522.976385	2.735512	1.411942	22230.44527
606.648561	-349.536824	909.734564	-343.680142	1.972549	-0.876946	22214.42305
676.841133	-193.892425	929.571595	-117.080209	-1.079302	-1.639909	22211.3712
674.552245	-45.114692	943.304924	140.038234	0.446624	-0.876946	22212.89712
664.633729	102.137117	915.075303	338.408545	-1.842265	-1.639909	22210.60823
622.670778	269.988919	861.667912	542.882559	-1.079302	0.648979	22200.68972
589.100418	389.011106	746.460538	730.571392	-1.079302	2.174904	22205.2675
518.144884	500.403665	612.179097	866.378759	0.446624	3.70083	22186.19343
439.559722	617.899927	441.275444	991.504648	-1.842265	0.648979	22205.2675
341.900491	687.329536	229.934765	1051.015742	-1.842265	0.648979	22212.13416
225.167193	733.870263	144.482939	1117.3935	0.446624	1.411942	22206.03046
119.878335	743.788778	-30.998491	1130.363866	-1.842265	-1.639909	22222.81564
-13.640144	730.818412	-214.109547	1096.793506	-2.605227	-0.876946	1911.984619
-128.847517	688.855461	-375.094685	1015.156493	-1.842265	-0.113984	19.074068
-247.106742	637.736958	-544.472413	898.423194	1.972549	2.174904	14275.79577
-373.758556	570.596237	-692.487183	735.912131	-0.316339	0.648979	22186.95639
-488.965929	477.514783	-813.035296	544.408484	1.209586	2.174904	22202.97861
-546.951097	349.337043	-906.879713	313.993738	1.209586	0.648979	22234.26008
-649.951067	211.240788	-946.553775	128.593793	1.209586	2.174904	22229.6823
-691.151054	118.159334	-926.716744	-68.250594	-0.316339	-0.876946	22197.63787
-723.195489	-28.329511	-953.420439	-300.191266	1.209586	-0.113984	22212.89712
-710.988086	-179.396133	-860.338986	-449.731962	1.209586	-0.113984	22225.86749
-674.365874	-309.862761	-777.93901	-624.450429	0.446624	1.411942	22203.74157
-614.091818	-443.38124	-649.76127	-803.746672	1.209586	2.174904	22202.21564
-519.484439	-555.536763	-510.139089	-918.954045	-1.842265	1.411942	22224.34156
-398.936326	-646.329328	-323.976182	-1048.65771	-1.842265	3.70083	22227.39341
-266.18081	-707.366347	-164.51697	-1124.953984	-0.316339	2.937867	22216.71194
-129.61048	-778.321882	43.008895	-1113.509543	-1.842265	1.411942	22202.97861
30.611695	-788.240397	140.668125	-1150.131754	-1.842265	0.648979	22206.79342
155.737583	-754.670037	368.031021	-1065.442891	-1.842265	0.648979	22192.29713
274.75977	-704.314496	571.742072	-912.850343	-2.605227	-0.876946	22214.42305
390.730106	-638.699701	689.238333	-880.042946	0.446624	1.411942	22222.05268
519.670809	-526.544179	818.941998	-581.724515	1.972549	2.937867	22216.71194
591.389306	-393.0257	907.445676	-399.376421	2.735512	2.937867	22224.34156
665.396692	-260.270183	933.386409	-229.235731	-0.316339	1.411942	22222.05268
670.737431	-113.781338	950.934552	28.645674	1.209586	2.174904	22212.89712
672.263356	43.388986	921.941968	229.304874	-0.316339	1.411942	22199.16379
647.848549	184.537092	874.638278	453.615919	1.972549	0.648979	22229.6823
626.485592	347.048155	791.47534	638.252901	2.735512	-0.113984	22220.52675
546.374505	467.596268	590.053177	722.941765	1.972549	-1.639909	22206.03046
493.730076	591.959194	519.860605	949.541698	1.972549	0.648979	22228.91934
402.93751	669.01843	374.897685	1076.193512	-0.316339	0.648979	22231.97119
284.678286	710.218418	213.912548	1131.889792	-2.605227	0.648979	22217.4749
161.841285	733.1073	60.557038	1131.126829	-1.079302	1.411942	22225.86749
60.367241	737.685076	-110.346615	1118.156462	-2.605227	-0.876946	22225.86749
-72.388275	717.085082	-298.035448	1073.904624	-1.079302	0.648979	33.57036
-204.380828	662.151765	-465.887251	966.326878	-1.842265	-2.402872	12.970367
-311.195612	608.744374	-645.946457	806.104703	-0.316339	-0.876946	22004.6083
-445.477053	508.796255	-744.36865	635.20105	-5.657078	-2.402872	22177.80084
-540.084433	393.588882	-832.872327	448.275179	-1.842265	-0.113984	22205.2675
-649.188104	292.114838	-981.650061	168.267855	-0.316339	1.411942	22171.69713
-680.469576	141.811179	-999.961166	4.230866	-1.079302	1.411942	22186.95639
-730.062154	30.418619	-990.805614	-192.61352	-1.079302	-0.876946	22191.53417
-723.958452	-115.307263	-890.094532	-374.198651	0.446624	1.411942	22218.23786
-682.758464	-266.373885	-837.450103	-577.909702	-0.316339	-0.876946	22202.97861
-620.19552	-396.840513	-741.316799	-744.235578	1.972549	0.648979	22208.31935
-542.373321	-505.944185	-574.990922	-910.561455	-0.316339	-0.113984	22202.21564
-438.610389	-597.499713	-410.953934	-992.198468	-1.842265	-1.639909	22221.28971
-328.743754	-681.425614	-234.709541	-1092.909549	1.972549	-0.113984	22242.65267
-176.151207	-756.958925	-53.887373	-1114.272506	1.972549	-0.113984	22247.23045
-48.73643	-772.21818	139.905162	-1115.798431	1.972549	1.411942	22237.31193
117.589447	-746.277447	286.394008	-1069.257704	2.735512	1.411942	22227.39341
249.582	-736.358931	505.364313	-959.39107	-1.079302	-0.113984	22231.20823
357.922709	-674.55895	603.786507	-925.057747	0.446624	-0.113984	22225.10453
475.41897	-566.218241	799.104967	-670.228193	0.446624	-2.402872	22215.94897
566.211536	-453.299756	886.845682	-486.354173	-1.079302	-2.402872	22225.10453
631.063369	-333.514606	941.778999	-339.865328	-0.316339	-1.639909	22221.28971
666.922617	-183.210947	960.090105	-83.509848	-1.842265	-2.402872	22193.82305
659.29299	-23.751735	947.119738	178.18637	-0.316339	0.648979	22193.82305
645.559661	131.129701	928.04567	375.793719	-1.842265	-0.113984	22194.58602
614.278188	274.566695	818.179036	510.838124	-2.605227	2.174904	22164.83047
583.759679	395.87777	648.801308	674.875112	-2.605227	-0.876946	22194.58602
532.641176	519.477734	547.327264	865.615796	0.446624	-0.876946	22211.3712
436.507871	626.292517	416.097673	1008.289828	0.446624	-0.876946	22215.18601
334.270864	700.299902	247.482908	1085.349065	-0.316339	-1.639909	22223.5786
200.752385	731.581374	121.594057	1121.208313	-1.079302	-1.639909	22228.91934
103.856117	750.655443	-37.102192	1133.415717	-0.316339	-0.113984	22218.23786
-13.640144	730.055449	-235.472504	1082.297214	-1.842265	-0.876946	356.303598
-140.291958	687.329536	-412.479859	1026.600934	2.735512	0.648979	15.259255
-274.5734	626.292517	-582.620549	894.60838	0.446624	0.648979	19664.60158
-382.914109	563.729572	-704.694587	714.549175	0.446624	1.411942	22205.2675
-518.721476	452.337013	-829.057513	532.20108	0.446624	-0.113984	22227.39341
-579.758495	317.292608	-973.257471	299.497446	1.209586	0.648979	22225.86749
-645.37329	193.692645	-960.287104	124.016016	-0.316339	-0.113984	22190.00824
-722.432527	92.981564	-935.872297	-56.04319	-0.316339	-1.639909	22199.16379
-724.721415	-68.766537	-928.242669	-310.872744	1.209586	1.411942	22225.10453
-716.328825	-206.099829	-842.790843	-468.043068	-0.316339	2.174904	22207.55638
-664.447359	-335.803494	-757.339016	-664.124491	0.446624	1.411942	22203.74157
-582.047383	-468.559011	-637.553866	-839.605921	-1.079302	0.648979	22206.79342
-503.462221	-566.218241	-476.568729	-959.39107	-4.894115	0.648979	22191.53417
-374.521519	-666.929322	-357.546542	-1088.331773	-1.842265	2.937867	22208.31935
-222.691934	-729.492267	-213.346585	-1171.494711	-1.079302	0.648979	22212.89712
-94.514194	-764.588553	65.897777	-1089.857698	-3.36819	-0.876946	22199.92676
32.13762	-771.455217	204.756995	-1118.087319	-0.316339	0.648979	22219.76379
180.152391	-756.195962	420.67545	-1070.78363	1.209586	1.411942	22230.44527
312.144945	-692.870055	576.319848	-911.324418	0.446624	1.411942	22219.00082
431.167131	-615.047856	728.912395	-772.4652	-1.079302	0.648979	22219.76379
539.50784	-505.944185	828.097551	-578.672665	-1.079302	2.174904	22228.91934
600.544859	-389.973849	904.393825	-441.339372	0.446624	2.937867	22206.03046
668.448543	-219.833158	928.808632	-186.509818	1.209586	1.411942	22231.20823
682.944835	-77.922089	944.067887	78.238252	1.972549	1.411942	22231.20823
663.870766	54.070464	907.445676	275.082638	0.446624	-0.876946	22213.66009
651.663362	218.870415	875.401241	483.371465	2.735512	-0.876946	22208.31935
608.937449	353.151857	777.742011	675.638075	-0.316339	-0.876946	22218.23786
549.426356	483.618485	619.808724	816.786181	-1.079302	0.648979	22212.13416
460.922678	609.507337	535.882823	991.504648	0.446624	2.937867	22212.89712
382.337516	681.225834	377.186574	1083.060176	-0.316339	2.937867	22225.10453
287.730137	736.159151	183.394038	1133.415717	-1.079302	1.411942	22231.20823
152.685733	746.077666	26.986677	1137.230531	0.446624	1.411942	22215.18601
22.219105	732.344337	-174.435485	1114.341649	-2.605227	-0.113984	14053.77361
-96.04012	698.011014	-330.842846	1067.037959	-1.842265	-1.639909	23.651845
-224.217859	657.573989	-507.850201	937.334294	-1.079302	-0.113984	12.970367
-336.373382	585.092529	-697.06496	738.201019	0.446624	0.648979	22068.69717
-460.736308	480.566634	-822.190849	537.54182	-2.605227	0.648979	22205.2675
-565.262203	385.196292	-892.383421	394.104825	2.735512	2.937867	22210.60823
-649.188104	250.91485	-970.20562	175.13452	-0.316339	1.411942	22195.34898
-694.965868	129.603775	-991.568576	-4.924686	-0.316339	0.648979	22218.23786
-723.195489	0.663073	-940.450073	-181.932041	1.209586	2.174904	22212.13416
-720.906601	-143.536885	-896.198234	-407.006049	-2.605227	-0.876946	22195.34898
-689.625129	-264.84796	-790.909377	-599.272658	1.209586	-0.876946	22228.91934
-601.884414	-409.81088	-704.694587	-820.531852	4.261437	2.174904	22228.91934
-524.062215	-511.284924	-548.287226	-909.03553	4.261437	0.648979	22228.91934
-424.877059	-620.388595	-411.716896	-1010.509574	-1.079302	-0.113984	22233.49712
-295.936357	-691.34413	-227.842877	-1113.509543	1.209586	2.174904	22240.36378
-160.12899	-752.381149	-14.21331	-1127.242872	0.446624	2.174904	22215.18601
-12.114219	-779.847807	151.349604	-1115.035469	-1.842265	0.648979	22221.28971
124.456111	-765.351515	338.275474	-1073.072518	1.209586	0.648979	22228.91934
241.952373	-707.366347	552.668003	-948.709592	-0.316339	-0.113984	22213.66009
354.107895	-638.699701	679.319817	-841.894809	0.446624	-0.113984	22222.81564
492.967113	-560.877502	824.282737	-636.657833	-1.842265	-1.639909	22229.6823
575.367089	-438.040501	889.897533	-464.228254	-1.842265	-1.639909	22192.29713
624.959667	-312.914612	927.282707	-291.798675	-0.316339	-0.876946	22195.34898
663.107804	-146.588736	937.964185	-56.806152	-1.842265	-0.876946	22186.19343
663.107804	-11.544331	917.364191	174.371557	-1.079302	0.648979	22196.11194
644.033735	137.996365	848.697545	344.512247	-1.842265	-0.113984	22206.79342
618.855965	302.796316	830.386439	600.867727	-1.842265	0.648979	22213.66009
569.263387	430.211093	665.586488	751.934349	1.209586	-0.113984	22212.89712
508.226368	549.23328	585.475401	879.349126	-1.842265	-1.639909	22213.66009
425.826392	639.262883	437.46063	1051.778704	-0.316339	-2.402872	22228.91934
301.463466	710.218418	255.112536	1119.682388	-1.842265	-3.165835	22224.34156
185.49313	746.840629	117.01628	1137.993494	1.209586	-0.876946	22239.60082
93.937602	745.314704	-69.146627	1100.608319	-0.316339	0.648979	22243.41563
-17.454958	720.899896	-285.065082	1076.956475	1.972549	0.648979	182.348094
-158.603064	694.1962	-423.9243	1002.949089	1.209586	0.648979	13.733329
-273.810437	628.581405	-587.198326	867.141722	-1.079302	-0.876946	20700.70498
-403.514103	553.811057	-759.627904	657.326969	1.209586	-1.639909	22207.55638
-523.299252	434.78887	-838.976029	522.282565	-0.316339	-1.639909	22203.74157
-587.388122	322.633348	-932.820446	276.608564	-0.316339	-1.639909	22211.3712
-676.654762	182.248204	-967.916731	85.104917	-0.316339	-0.876946	22217.4749
-712.514011	58.648241	-948.0797	-104.872805	-0.316339	0.648979	22152.62307
-739.98067	-75.633201	-905.353787	-356.650508	-3.36819	0.648979	22187.71935
-730.825117	-225.93686	-864.153799	-544.339341	-2.605227	-0.113984	22194.58602
-663.684396	-354.877563	-792.435302	-737.368914	-4.131153	-1.639909	22157.20084
-569.077017	-475.425675	-654.339047	-876.228132	-1.842265	-0.113984	22193.06009
-477.521488	-587.581198	-483.435394	-1002.116983	-1.842265	-1.639909	22217.4749
-353.158562	-673.795987	-321.687293	-1114.272506	-0.316339	-0.876946	22222.05268
-234.136375	-736.358931	-122.554019	-1128.005835	-0.316339	-0.876946	22219.00082
-80.017902	-775.270031	78.868144	-1104.35399	-1.842265	0.648979	22215.18601
66.470943	-779.084845	294.023635	-1070.020667	0.446624	2.174904	22219.76379
206.856087	-748.566335	448.905071	-1006.69476	-0.316339	1.411942	22214.42305
326.641237	-674.55895	601.497618	-905.983679	2.735512	2.174904	22249.51933
443.374535	-585.292309	740.356836	-747.287429	0.446624	-0.113984	22248.75637
561.63376	-475.425675	842.593843	-548.917118	1.972549	1.411942	22228.91934
598.255971	-367.847929	892.186421	-385.643092	2.735512	0.648979	22214.42305
654.715213	-211.440568	928.808632	-154.465383	1.209586	-0.876946	22228.91934
664.633729	-55.79617	925.756781	116.386389	-1.842265	-2.402872	22198.40083
644.796698	76.959346	906.682713	320.09744	0.446624	0.648979	22200.68972
638.692996	243.285223	886.082719	518.467751	1.209586	0.648979	22225.86749
587.574493	376.040739	735.016097	668.77141	-0.316339	2.174904	22207.55638
536.455989	504.981442	618.282799	845.015803	0.446624	2.937867	22197.63787
479.233784	590.433268	499.260612	980.82317	-0.316339	2.937867	22226.63045
360.211597	672.833244	293.260673	1083.060176	-2.605227	1.411942	22196.87491
248.819037	715.559157	118.542206	1084.586102	-0.316339	1.411942	22206.79342
125.982037	729.292486	-32.524416	1108.237947	1.209586	-0.113984	22215.18601
17.641328	733.1073	-218.687324	1032.704636	-1.079302	-0.876946	2376.628925
-122.743815	693.433238	-397.983567	1022.78612	-0.316339	0.648979	17.548143
-232.61045	637.736958	-513.19094	888.504679	0.446624	-0.113984	710.318308
-355.44745	587.381417	-678.753854	737.438057	-1.079302	0.648979	22128.20826
-458.44742	482.855522	-791.672339	600.104764	0.446624	2.937867	22205.2675
-562.973315	353.91482	-901.538973	316.282626	1.209586	2.937867	22206.79342
-648.425141	228.788931	-924.427855	196.497476	-1.079302	0.648979	22209.84527
-694.965868	111.292669	-948.842663	6.519755	2.735512	0.648979	22227.39341
-727.010303	-16.122108	-961.050067	-242.206098	-0.316339	-0.113984	22223.5786
-707.936235	-179.396133	-916.798228	-477.198621	0.446624	-0.113984	22209.84527
-669.788098	-282.396103	-803.879743	-606.902286	1.972549	-0.113984	22206.79342
-615.617744	-420.492358	-708.509401	-842.657771	3.498475	2.937867	22212.13416
-530.92888	-546.38121	-508.613164	-916.665157	-0.316339	3.70083	22227.39341
-408.091879	-628.018223	-355.257654	-1014.324387	-0.316339	3.70083	22211.3712
-267.706736	-705.840422	-172.146597	-1081.465108	1.972549	4.463793	22222.81564
-133.425294	-762.299664	15.542236	-1105.116953	1.209586	1.411942	22231.20823
6.95985	-770.692254	228.40884	-1102.065102	-0.316339	1.411942	22216.71194
145.819068	-765.351515	366.505095	-1047.894748	0.446624	1.411942	22199.92676
278.574584	-708.12931	541.986525	-928.109598	-1.079302	-0.876946	22210.60823
410.567138	-637.936738	661.771675	-812.139262	-1.842265	0.648979	22206.03046
493.730076	-547.144173	781.556824	-637.420795	-2.605227	-0.113984	22206.03046
597.493008	-415.151619	847.934582	-501.613428	-1.842265	-0.113984	20076.60146
643.270772	-286.210917	886.082719	-274.250532	-0.316339	1.411942	22195.34898
666.159654	-106.914673	954.749365	-3.398761	1.972549	2.174904	22200.68972
677.604096	20.500104	922.704931	182.764147	1.972549	1.411942	22215.18601
641.744847	179.959316	919.65308	439.119627	-0.316339	0.648979	22219.00082
605.885598	320.344459	812.075334	626.80846	-1.842265	-2.402872	22053.43791
583.759679	468.35923	691.527221	816.786181	1.209586	-1.639909	22225.10453
508.989331	581.277715	558.771705	948.015772	2.735512	-0.876946	22251.04526
409.041212	656.811026	388.631015	1068.563884	1.209586	2.174904	22227.39341
294.596802	717.848045	189.49774	1116.630537	1.209586	0.648979	22231.97119
172.522764	746.077666	78.868144	1131.889792	0.446624	1.411942	22239.60082
69.522794	731.581374	-124.842907	1139.519419	0.446624	0.648979	22214.42305
-68.573461	709.455455	-314.820629	1078.4824	-0.316339	-0.113984	53.407392
-191.410462	677.41102	-446.813182	977.771319	-1.079302	-3.165835	13.733329
-320.351164	623.240666	-603.983506	841.963952	3.498475	-1.639909	21752.06763
-417.247432	525.581436	-735.213097	676.401038	-1.079302	-2.402872	22200.68972
-538.558507	408.085174	-859.576023	470.401099	-2.605227	-1.639909	22214.42305
-618.669594	288.300024	-950.368589	261.349309	-4.131153	-2.402872	22192.29713
-691.914017	151.729694	-975.546359	66.793811	-1.079302	1.411942	22196.87491
-714.039937	22.026029	-963.338955	-144.546867	-0.316339	0.648979	22183.90454
-750.662148	-93.181344	-925.190818	-384.117167	-1.842265	-0.876946	22204.50453
-701.832533	-249.588705	-836.687141	-561.887484	-1.079302	-0.113984	22200.68972
-630.876998	-373.188669	-772.598271	-766.361498	1.209586	0.648979	22196.87491
-569.839979	-472.373824	-602.457581	-884.620722	1.972549	-0.113984	22228.91934
-463.025196	-606.655266	-452.153921	-1007.457723	1.209586	-0.113984	22213.66009
-327.217829	-665.403397	-278.96138	-1098.250288	-0.316339	-2.402872	22222.05268
-193.69935	-741.69967	-81.354031	-1114.272506	-1.842265	-1.639909	22227.39341
-53.314206	-766.877441	136.853312	-1098.250288	2.735512	0.648979	22234.26008
96.22649	-772.21818	311.571778	-1076.124369	1.972549	2.174904	22238.83786
235.085708	-729.492267	480.949506	-977.702176	4.261437	2.174904	22247.99341
341.900491	-658.536732	612.179097	-886.146647	0.446624	0.648979	22225.86749
467.02638	-586.818235	754.090166	-692.354112	-1.842265	-0.876946	22223.5786
533.404138	-477.714563	895.238272	-510.768981	0.446624	-1.639909	22226.63045
631.063369	-355.640526	899.053086	-358.939396	-1.842265	-3.165835	22204.50453
676.841133	-184.736873	914.31234	-123.183911	0.446624	-2.402872	22212.13416
673.026319	-60.373946	942.541962	104.941948	-2.605227	-1.639909	22217.4749
666.159654	105.188967	910.497527	336.119657	-0.316339	1.411942	22212.13416
619.618928	247.100037	851.749396	552.801074	-1.079302	2.937867	22190.7712
591.389306	386.722217	729.675358	719.126951	-1.842265	2.174904	22195.34898
537.981915	517.951808	572.505034	883.926902	-1.842265	0.648979	22196.87491
440.322684	624.003629	489.342096	1023.549083	-1.079302	0.648979	22205.2675
335.796789	711.744343	285.631045	1087.637953	1.972549	0.648979	22219.00082
239.663485	750.655443	111.675541	1082.297214	1.209586	-0.876946	22232.73415
123.693149	736.922114	-95.850323	1081.534251	1.972549	-0.876946	22214.42305
-15.929032	723.188784	-322.450256	1028.889822	0.446624	1.411942	1078.82931
-142.580847	703.351753	-412.479859	1042.623151	1.209586	2.174904	15.259255
-254.736369	654.522138	-572.702034	870.956536	-1.079302	0.648979	12340.15931
-364.603003	576.699939	-690.961258	753.460274	2.735512	-0.113984	22196.11194
-475.2326	472.174044	-797.776041	582.556621	1.209586	0.648979	22240.36378
-601.121452	340.944453	-901.538973	323.912253	0.446624	-0.113984	22196.11194
-646.136253	218.107453	-925.953781	158.349339	-0.316339	-0.113984	22209.84527
-720.143638	89.929713	-930.531557	-24.761718	1.972549	0.648979	22169.40825
-720.906601	-51.218394	-948.0797	-267.383868	-0.316339	2.174904	22210.60823
-714.039937	-206.862792	-859.576023	-463.465291	-1.842265	-0.876946	22186.19343
-672.839949	-316.729426	-798.539004	-692.354112	-0.316339	0.648979	22214.42305
-601.121452	-436.514576	-677.990891	-824.346666	-0.316339	2.937867	22219.00082
-528.639992	-540.277508	-492.590946	-967.78366	-1.079302	2.174904	22215.94897
-401.988177	-643.277477	-335.420623	-1041.791046	-0.316339	2.174904	22218.23786
-252.447481	-714.995975	-134.761423	-1086.042885	-3.36819	0.648979	22207.55638
-116.640114	-776.032994	59.794075	-1092.909549	1.209586	0.648979	22202.97861
12.300589	-782.136696	197.127368	-1132.583611	-3.36819	-0.876946	22201.45268
159.552397	-759.247813	415.334711	-1013.561425	-2.605227	-0.113984	22218.23786
302.989392	-696.684869	567.164295	-931.924412	-0.316339	-0.113984	22211.3712
403.700473	-631.833036	730.438321	-808.324448	1.209586	2.174904	22225.86749
528.826362	-521.966402	794.527191	-638.946721	-0.316339	1.411942	22230.44527
599.018934	-393.0257	855.56421	-535.946751	-0.316339	2.174904	22206.79342
652.426325	-253.403519	897.52716	-231.524619	-1.079302	2.937867	22196.11194
679.892984	-115.307263	968.482695	9.571606	1.209586	1.411942	22223.5786
670.737431	57.122315	957.038254	245.327091	3.498475	-0.113984	22231.20823
644.796698	203.611161	896.001235	468.112211	-0.316339	-0.113984	22221.28971
607.411524	334.077789	760.95683	641.304752	1.209586	0.648979	22217.4749
569.263387	447.759236	671.69019	779.401007	1.972549	-0.113984	22208.31935
484.574523	575.936976	543.51245	952.593548	0.446624	3.70083	22222.05268
387.678255	650.707324	363.453244	1056.356481	-1.079302	2.174904	22225.10453
290.019025	714.033232	192.549591	1108.237947	-1.842265	2.174904	22225.10453
166.419062	742.262853	59.794075	1157.067562	0.446624	1.411942	22215.94897
45.107987	742.262853	-132.472535	1113.578686	2.735512	1.411942	22227.39341
-76.203089	723.188784	-339.998399	1038.045375	-0.316339	-0.876946	26.703696
-209.721567	669.01843	-487.250207	955.645399	-2.605227	-1.639909	14.496292
-327.217829	599.588821	-642.894606	807.630628	0.446624	-0.113984	21922.97128
-435.558538	507.27033	-797.776041	638.252901	-0.316339	1.411942	22194.58602
-543.136284	400.455547	-894.672309	431.489999	-1.079302	2.174904	22187.71935
-616.380706	294.403726	-982.413023	216.334507	-1.079302	2.174904	22205.2675
-684.28439	141.048216	-952.657477	58.401221	-0.316339	0.648979	22208.31935
-736.165856	15.922327	-957.235253	-168.198712	-0.316339	-0.113984	22197.63787
-719.380676	-111.49245	-889.33157	-413.109751	2.735512	1.411942	22206.79342
-688.862166	-264.084997	-832.109364	-576.383776	-0.316339	-1.639909	22219.76379
-632.402924	-380.818296	-724.531618	-771.702237	-0.316339	-1.639909	22194.58602
-540.084433	-506.707147	-545.235375	-899.117014	3.498475	-0.876946	22240.36378
-430.980761	-608.181192	-429.265039	-1006.69476	1.209586	-0.113984	22248.75637
-307.380798	-698.973757	-244.628057	-1132.583611	0.446624	0.648979	22237.31193
-183.017872	-753.907074	-47.783671	-1134.8725	1.209586	1.411942	22228.91934
-42.632728	-787.477435	114.727392	-1108.168804	1.209586	2.174904	22235.02304
104.61908	-776.032994	350.482878	-1063.154002	2.735512	1.411942	22226.63045
241.952373	-744.751521	504.601351	-950.99848	-1.079302	-0.876946	22210.60823
358.685671	-650.907105	660.245749	-840.368883	1.209586	-0.113984	22225.86749
475.41897	-559.351576	797.579042	-688.539299	-0.316339	-2.402872	22230.44527
554.004132	-452.536793	869.297539	-518.398608	-0.316339	-1.639909	22198.40083
614.278188	-332.751643	935.675297	-332.2357	-2.605227	-0.876946	22195.34898
657.767064	-158.796139	940.253073	-98.769103	-2.605227	-0.876946	22203.74157
674.552245	-0.862853	928.04567	178.18637	-1.842265	0.648979	22191.53417
649.374474	133.418589	892.186421	390.290011	-2.605227	0.648979	22180.08972
609.700412	266.937068	796.816079	539.067745	-1.842265	-0.113984	22051.14902
581.470791	413.425913	722.808693	697.763994	0.446624	-0.876946	22196.11194
524.248585	540.84069	585.475401	910.630598	1.972549	-0.876946	22222.05268
438.033796	623.240666	455.008773	1025.837971	-0.316339	-1.639909	22229.6823
328.930125	688.092498	203.994032	1083.823139	-0.316339	-3.165835	22220.52675
216.01164	731.581374	127.697759	1107.474984	-0.316339	-0.113984	22219.00082
102.330192	749.129517	-122.554019	1113.578686	-1.079302	0.648979	22225.10453
-19.743846	719.373971	-248.442871	1046.437965	1.972549	0.648979	212.866604
-148.684549	675.885095	-435.368741	998.371313	-0.316339	0.648979	15.259255
-271.521549	618.662889	-599.40573	865.615796	0.446624	-0.876946	18919.18699
-400.462252	562.203647	-718.427917	698.526957	-0.316339	-2.402872	22208.31935
-495.832594	439.366646	-841.264917	556.615888	-0.316339	-1.639909	22210.60823
-579.758495	343.996304	-930.531557	293.393744	0.446624	-0.113984	22196.87491
-662.921433	192.16672	-957.235253	134.697494	-0.316339	-0.876946	22214.42305
-722.432527	68.566756	-932.057483	-85.798736	-1.079302	-0.113984	22201.45268
-734.63993	-59.610984	-938.924147	-308.583856	-0.316339	2.174904	22215.94897
-710.225123	-198.470202	-849.657507	-482.53936	1.209586	2.174904	22214.42305
-672.076986	-343.433122	-795.487153	-680.146709	-2.605227	0.648979	22181.61565
-608.751079	-453.299756	-651.287196	-891.487387	-2.605227	0.648979	22196.11194
-492.01778	-563.929353	-486.487245	-963.968847	0.446624	0.648979	22209.84527
-383.677072	-664.640434	-356.783579	-1067.731779	1.209586	0.648979	22204.50453
-234.899338	-734.070043	-134.761423	-1124.191021	-1.842265	-0.876946	22209.84527
-85.358641	-770.692254	64.371852	-1091.383624	-0.316339	-0.113984	22227.39341
57.31539	-758.484851	231.460691	-1122.665096	-0.316339	0.648979	22221.28971
179.389428	-753.144112	449.668034	-986.094766	-1.842265	0.648979	22218.23786
302.989392	-695.158944	576.319848	-912.850343	-1.079302	1.411942	22227.39341
418.959728	-601.314527	731.964246	-776.280013	0.446624	1.411942	22222.81564
547.137468	-496.025669	850.986433	-551.206006	3.498475	2.937867	22240.36378
595.967083	-386.159035	889.13457	-395.561608	1.972549	1.411942	22240.36378
665.396692	-223.647972	872.34939	-200.243147	3.498475	-0.113984	22229.6823
669.211505	-99.285046	905.156788	64.504923	0.446624	-0.113984	22215.94897
660.055953	70.092682	912.786415	263.638197	1.209586	-1.639909	22220.52675
642.50781	213.529676	886.845682	481.082577	0.446624	0.648979	22222.05268
597.493008	359.255559	722.045731	693.949181	-1.842265	1.411942	22179.32676
544.848579	484.381448	657.956861	841.200989	-0.316339	2.937867	22217.4749
477.707858	596.53697	532.830972	989.978723	-0.316339	2.937867	22231.20823
358.685671	672.833244	323.016219	1058.645369	-1.079302	2.937867	22212.89712
259.500516	725.477673	200.179219	1137.230531	-1.079302	2.174904	22215.18601
142.004254	737.685076	7.149646	1154.015711	-3.36819	-0.876946	22208.31935
6.196887	739.973965	-216.398436	1041.097226	-1.842265	-0.113984	21070.74191
-115.114188	690.381387	-355.257654	1064.749071	-1.079302	-0.113984	22.125919
-216.588232	667.492505	-497.931686	920.549113	0.446624	-0.113984	118.259224
-346.291897	591.959194	-652.050158	782.452858	0.446624	1.411942	22114.47493
-450.05483	511.085144	-790.909377	600.867727	1.972549	3.70083	22206.79342
-550.765911	377.566665	-949.605626	355.956688	-0.316339	1.411942	22210.60823
-640.032551	253.203738	-932.057483	227.015986	-0.316339	2.174904	22216.71194
-698.780682	118.922297	-976.309322	16.43827	0.446624	1.411942	22119.81567
-711.751048	-3.151741	-966.390806	-217.028327	-1.079302	-0.113984	22201.45268
-717.091788	-139.722071	-880.176017	-413.109751	1.972549	-1.639909	22238.83786
-669.788098	-285.447954	-868.731576	-620.635615	1.972549	0.648979	22217.4749
-606.462191	-404.470141	-713.087177	-816.717038	0.446624	2.174904	22206.79342
-520.247401	-499.840483	-549.050189	-917.42812	1.972549	2.174904	22241.88971
-427.92891	-640.988589	-432.31689	-1037.213269	-0.316339	2.174904	22216.71194
-313.4845	-677.610801	-200.376218	-1084.516959	-1.842265	1.411942	22219.76379
-132.662331	-776.795956	4.097795	-1112.74658	-1.079302	0.648979	22228.91934
-10.588293	-773.744105	204.756995	-1085.279922	0.446624	0.648979	22214.42305
125.982037	-772.981143	364.216207	-1043.316971	0.446624	0.648979	22222.05268
261.789404	-711.944124	504.601351	-951.761443	-1.079302	-0.876946	22230.44527
359.448634	-648.618217	661.008712	-838.842958	-3.36819	-0.876946	22196.11194
490.678225	-562.403427	805.971632	-653.443013	0.446624	1.411942	22203.74157
560.870797	-459.403458	847.17162	-532.131938	-2.605227	0.648979	22185.43046
646.322623	-294.603507	938.727148	-281.88016	-2.605227	-0.113984	22196.87491
664.633729	-151.166512	933.386409	-44.598749	-1.842265	0.648979	22206.03046
673.026319	-9.255443	932.623446	174.371557	1.209586	1.411942	22206.79342
635.641145	126.551924	892.949384	406.312229	-0.316339	-1.639909	22213.66009
628.77448	298.21854	806.734595	604.68254	0.446624	-0.876946	22193.06009
589.863381	418.766652	706.023513	742.015833	-0.316339	-1.639909	22198.40083
502.122666	554.57402	577.845773	915.208374	1.209586	-1.639909	22227.39341
427.352318	646.129548	399.312493	1021.260195	3.498475	-0.876946	22239.60082
309.093094	724.71471	226.882914	1092.215729	1.972549	0.648979	22247.99341
193.88572	740.736927	107.860728	1149.437935	0.446624	1.411942	22244.94156
80.204273	743.788778	-129.420684	1092.978692	4.261437	3.70083	22222.05268
-40.34384	711.744343	-247.679908	1109.00091	0.446624	0.648979	57.222205
-170.047505	671.307318	-427.739114	1002.949089	-1.842265	-1.639909	14.496292
-298.225245	614.848076	-612.376096	861.03802	1.209586	-0.876946	21198.15668
-411.906693	553.048094	-739.02791	685.556591	-1.079302	-2.402872	22201.45268
-503.462221	431.737019	-842.790843	503.971459	-1.079302	-2.402872	22219.76379
-591.965899	308.137056	-993.094502	254.482644	-0.316339	-1.639909	22186.19343
-681.995502	173.092651	-970.20562	95.023432	-1.842265	0.648979	22186.19343
-719.380676	45.677874	-932.820446	-145.30983	-2.605227	-0.113984	22195.34898
-726.24734	-87.840605	-910.694526	-326.131999	-1.842265	0.648979	22199.92676
-715.565862	-235.092413	-858.050097	-522.976385	0.446624	0.648979	22196.87491
-646.136253	-364.033116	-774.887159	-712.191143	-1.079302	0.648979	22200.68972
-575.180718	-471.610862	-610.087208	-861.73184	0.446624	-0.113984	22228.15638
-466.84001	-572.321943	-439.183555	-994.487356	-1.079302	-0.876946	22215.94897
-337.899307	-652.43303	-278.198417	-1103.591027	-0.316339	0.648979	22228.15638
-228.032673	-738.64782	-120.265131	-1128.768798	-1.079302	-0.876946	22225.86749
-61.706797	-766.877441	83.44592	-1105.116953	-1.079302	-0.113984	22210.60823
67.233906	-776.795956	290.971784	-1110.457692	-0.316339	0.648979	22224.34156
216.774602	-744.751521	489.342096	-957.865145	3.498475	2.937867	22253.33415
344.952342	-687.529316	598.445767	-903.69479	2.735512	1.411942	22229.6823
444.137498	-597.499713	753.327203	-737.368914	2.735512	1.411942	22240.36378
549.426356	-478.477526	851.749396	-566.465261	1.972549	-0.876946	22238.83786
625.722629	-353.351637	902.104937	-369.620875	0.446624	-0.876946	22213.66009
676.07817	-226.699823	927.282707	-148.361681	-1.079302	-0.876946	22202.97861
668.448543	-60.373946	918.127154	117.149352	-0.316339	-0.113984	22220.52675
673.789282	86.114899	912.023452	339.934471	-2.605227	-0.113984	22204.50453
637.930033	244.811148	831.912365	453.615919	0.446624	0.648979	22063.35643
587.574493	348.574081	701.445737	695.475106	0.446624	0.648979	22196.87491
533.404138	499.640702	631.253165	878.586163	-1.842265	-0.113984	22202.21564
452.530088	597.299933	445.090257	956.408362	-2.605227	0.648979	22196.87491
348.004193	684.277685	282.579194	1067.800922	-2.605227	-0.113984	22207.55638
246.530149	731.581374	169.660709	1127.312015	-0.316339	-0.876946	22217.4749
135.900552	739.211002	-25.657751	1115.867574	-0.316339	1.411942	22207.55638
22.219105	729.292486	-162.228081	1092.215729	0.446624	2.937867	3372.295297
-113.588263	694.959163	-379.672461	1042.623151	0.446624	-0.113984	18.311106
-241.00304	651.470287	-549.813152	896.897269	-2.605227	-0.113984	11223.94482
-366.891891	584.329566	-675.702003	764.141752	0.446624	1.411942	22173.22306
-456.158532	467.596268	-816.087147	603.156615	2.735512	2.174904	22219.76379
-553.054799	379.855553	-951.894514	326.201141	1.972549	1.411942	22213.66009
-643.084402	236.418558	-972.494508	178.949333	1.209586	1.411942	22231.97119
-714.039937	114.34452	-977.072284	-49.176525	1.972549	0.648979	22220.52675
-719.380676	-23.751735	-937.398222	-234.57647	1.209586	-0.876946	22212.89712
-720.143638	-158.033177	-862.627874	-441.339372	1.209586	0.648979	22214.42305
-671.314023	-296.129432	-795.487153	-638.946721	1.972549	2.174904	22217.4749
-609.514042	-418.20347	-706.983475	-815.954076	0.446624	1.411942	22206.03046
-517.958513	-535.699731	-503.272425	-918.954045	2.735512	4.463793	22220.52675
-403.514103	-633.358962	-349.916915	-1036.450307	-0.316339	2.937867	22227.39341
-283.728953	-698.973757	-179.776224	-1102.828065	-0.316339	2.174904	22225.86749
-145.632698	-779.084845	3.334833	-1156.235456	-2.605227	-0.113984	22202.21564
6.95985	-790.529286	208.571809	-1108.931767	-2.605227	0.648979	22205.2675
159.552397	-785.188546	348.956952	-1082.991034	-3.36819	-0.876946	22212.13416
264.078292	-692.107093	519.097643	-1012.035499	0.446624	-0.113984	22204.50453
410.567138	-645.566366	697.630923	-819.005927	1.209586	1.411942	22216.71194
516.618958	-541.040471	826.571626	-612.243025	1.209586	3.70083	22229.6823
595.20412	-417.440507	896.001235	-435.23567	-0.316339	1.411942	22196.87491
645.559661	-274.003513	948.645664	-210.924625	0.446624	2.174904	22215.18601
673.789282	-134.381332	932.623446	27.882711	-1.079302	0.648979	22215.18601
674.552245	37.285284	950.934552	207.178954	-1.079302	-0.113984	22184.6675
643.270772	179.196353	898.290123	451.32703	-1.079302	-0.113984	22196.87491
592.915232	328.737049	771.638309	571.875143	0.446624	-0.876946	22234.26008
567.737461	454.625901	659.482786	803.815815	1.972549	-0.113984	22215.94897
513.567107	568.307349	557.24578	960.986139	1.972549	1.411942	22235.786
396.833808	672.833244	387.105089	1086.87499	1.209586	3.70083	22242.65267
286.967174	713.270269	224.594026	1140.282382	-0.316339	1.411942	22224.34156
183.204242	758.28507	74.290367	1137.993494	-1.079302	-0.876946	22214.42305
75.626496	739.211002	-90.509584	1127.312015	1.972549	-0.113984	22228.15638
-65.52161	714.796194	-281.250268	1094.504618	-0.316339	-1.639909	39.674062
-193.69935	671.307318	-454.44281	978.534282	0.446624	-0.876946	15.259255
-318.825239	611.796225	-616.953873	804.578777	-0.316339	-0.876946	21632.28248
-437.847426	528.633286	-770.309383	662.667708	0.446624	-0.876946	22191.53417
-517.19555	406.559249	-932.057483	400.97149	-2.605227	0.648979	22180.08972
-610.277004	274.566695	-951.894514	223.964135	-2.605227	1.411942	22167.88232
-704.884384	124.263036	-1028.190788	23.304935	-1.842265	0.648979	22077.85272
-718.617713	15.922327	-949.605626	-173.539451	-3.36819	-0.876946	22197.63787
-736.928819	-100.810971	-910.694526	-364.280135	1.972549	-0.113984	22207.55638
-697.254756	-251.114631	-864.153799	-562.650447	0.446624	-0.876946	22214.42305
-633.165886	-372.425706	-743.605687	-766.361498	-1.079302	-1.639909	22195.34898
-569.077017	-501.366408	-583.383512	-878.51702	1.972549	-0.113984	22223.5786
-448.528904	-587.581198	-446.050219	-988.383654	1.972549	-0.113984	22229.6823
-318.825239	-668.455248	-291.168784	-1133.346574	2.735512	0.648979	22241.88971
-203.617866	-734.070043	-86.69477	-1082.228071	3.498475	0.648979	22239.60082
-22.032734	-777.558919	76.579255	-1155.472494	1.972549	2.174904	22238.07489
93.174639	-772.21818	293.260673	-1106.642878	-0.316339	-0.876946	22228.15638
229.744969	-745.514484	451.956922	-1026.531791	0.446624	-0.113984	22227.39341
341.900491	-668.455248	664.823525	-850.287399	-0.316339	-1.639909	22225.86749
467.02638	-594.447862	784.608675	-693.880038	-1.842265	-3.165835	22223.5786
573.078201	-465.50716	878.453092	-498.561577	-0.316339	-2.402872	22212.89712
621.907816	-338.092383	938.727148	-340.628291	0.446624	-1.639909	22222.05268
663.107804	-188.551686	957.801216	-98.00614	-1.842265	-0.876946	22209.08231
670.737431	-43.588766	942.541962	133.171569	-2.605227	-0.113984	22190.00824
663.107804	97.55934	912.786415	329.252992	-2.605227	-0.113984	22191.53417
611.226337	264.64818	822.756812	510.075161	-1.079302	0.648979	22199.16379
595.967083	405.796286	701.445737	693.186218	-1.079302	-0.876946	22174.74899
542.559691	517.188845	593.867991	827.46766	-1.079302	-1.639909	22208.31935
446.426386	627.05548	475.608767	1006.00094	-0.316339	-3.165835	22230.44527
327.404199	695.722126	282.579194	1095.26758	1.209586	-0.876946	22217.4749
221.352379	738.448039	135.327386	1130.363866	0.446624	-0.113984	22222.81564
90.885751	739.211002	-62.279963	1125.023127	1.209586	2.174904	22228.91934
-8.299405	730.818412	-205.716957	1102.134245	-0.316339	0.648979	607.318339
-128.084555	701.825828	-396.457642	1046.437965	1.972549	0.648979	16.022217
-259.314145	662.914728	-577.27981	871.719498	1.209586	0.648979	15288.24732
-369.943742	588.907343	-693.250146	713.023249	2.735512	-0.113984	22199.92676
-473.706674	477.514783	-906.879713	516.178863	2.735512	-0.113984	22199.92676
-583.573309	350.862969	-900.013048	320.860402	1.209586	-0.876946	22214.42305
-673.602912	207.425974	-946.553775	160.638228	-1.079302	-2.402872	22219.00082
-693.439943	80.011197	-925.190818	-34.680233	1.209586	-0.113984	22199.16379
-740.743632	-46.640617	-929.005632	-250.598688	-1.079302	1.411942	22212.13416
-702.595496	-182.447984	-866.442687	-456.598627	-0.316339	1.411942	22224.34156
-655.291806	-318.255351	-787.857526	-655.731901	-1.079302	1.411942	22199.16379
-599.595526	-442.618278	-655.864972	-815.954076	1.209586	2.174904	22222.05268
-504.225184	-557.062688	-499.457611	-959.39107	0.446624	2.174904	22209.84527
-380.625221	-657.010807	-336.183585	-1092.909549	-1.079302	0.648979	22193.82305
-248.632667	-726.440416	-161.465119	-1116.561394	-1.079302	1.411942	22199.16379
-116.640114	-780.61077	-12.687385	-1142.502127	-1.079302	-0.113984	22215.18601
29.085769	-772.981143	200.179219	-1153.946568	-0.316339	1.411942	22206.79342
177.10054	-740.936708	431.356928	-996.776244	1.209586	2.937867	22223.5786
291.544951	-702.025608	573.267997	-912.087381	0.446624	-0.113984	22230.44527
420.485653	-618.86267	702.971662	-776.280013	1.209586	2.937867	22219.76379
515.855995	-521.203439	824.282737	-611.480062	1.209586	2.174904	22220.52675
601.307822	-393.0257	901.341974	-440.576409	0.446624	2.174904	22205.2675
661.581878	-254.166482	950.171589	-192.61352	2.735512	2.174904	22236.54897
675.315207	-111.49245	952.460477	45.430854	-0.316339	-0.876946	22223.5786
659.29299	17.448253	877.690129	239.986352	-0.316339	-0.876946	22215.18601
643.270772	203.611161	874.638278	432.252962	2.735512	-0.876946	22206.03046
614.278188	334.077789	742.645725	623.756609	1.209586	0.648979	22211.3712
553.241169	451.57405	644.223532	775.586193	-1.079302	3.70083	22220.52675
490.678225	578.225864	516.808755	972.43058	-1.079302	2.174904	22226.63045
383.863442	672.070281	355.060654	1081.534251	-0.316339	1.411942	22214.42305
279.337547	727.766561	201.705144	1125.78609	0.446624	2.174904	22223.5786
170.233875	752.944331	59.031112	1131.126829	0.446624	-0.113984	22229.6823
39.767247	735.396188	-124.842907	1125.023127	-1.842265	-0.876946	22198.40083
-83.832716	707.92953	-311.768778	1070.852773	-2.605227	-2.402872	31.281472
-218.114158	669.01843	-550.576114	907.578747	1.972549	0.648979	14.496292
-326.454866	613.32215	-669.598301	744.304721	0.446624	0.648979	21847.43797
-440.899277	507.27033	-753.524202	641.304752	0.446624	4.463793	22196.11194
-559.921464	395.114808	-888.568607	403.260378	1.972549	2.937867	22209.84527
-646.136253	267.70003	-975.546359	220.149321	1.972549	1.411942	22201.45268
-703.358458	147.151918	-943.501924	47.719742	2.735512	1.411942	22209.08231
-712.514011	6.003812	-942.738961	-202.532035	1.972549	-0.113984	22209.08231
-734.63993	-135.144295	-932.057483	-390.983831	1.972549	-0.876946	22200.68972
-694.965868	-277.055364	-829.820476	-620.635615	0.446624	-1.639909	22191.53417
-639.269588	-390.736811	-737.501985	-787.724454	1.209586	0.648979	22238.83786
-540.847395	-518.151589	-552.865003	-898.354051	1.209586	0.648979	22241.88971
-442.425202	-622.677484	-420.109486	-1029.583642	1.209586	0.648979	22225.86749
-313.4845	-689.818204	-258.361386	-1138.687313	1.209586	1.411942	22235.786
-154.025288	-749.329298	-37.865155	-1149.368792	-0.316339	1.411942	22231.20823
-45.684579	-780.61077	125.40887	-1126.47991	-1.842265	-0.113984	22207.55638
96.22649	-769.929292	360.401393	-1047.131785	1.972549	0.648979	22225.10453
261.026441	-712.707086	517.571717	-967.78366	-1.079302	-0.876946	22230.44527
373.944926	-654.721918	677.030929	-845.709622	-0.316339	-0.876946	22214.42305
492.20415	-566.981204	781.556824	-674.805969	1.209586	-0.113984	22224.34156
562.396722	-463.981234	861.667912	-470.331956	-1.842265	-0.876946	22199.92676
621.907816	-320.54424	932.623446	-304.006079	-2.605227	0.648979	22188.48232
656.241139	-187.788723	947.882701	-88.850587	-1.079302	-0.113984	22172.4601
674.552245	-5.440629	886.845682	175.13452	-1.842265	-0.113984	22205.2675
652.426325	145.625993	916.601229	390.290011	-1.079302	-0.113984	22212.89712
633.352257	289.82595	820.467924	552.801074	0.446624	-1.639909	22202.97861
589.863381	414.951839	670.164265	692.423255	1.972549	-0.876946	22213.66009
512.041182	539.314765	593.867991	941.91207	-1.842265	-3.928797	22225.86749
431.930094	629.344368	455.771736	1035.756487	-0.316339	-0.113984	22216.71194
309.093094	693.433238	259.690312	1101.371282	1.972549	-0.113984	22225.86749
220.589416	738.448039	146.008864	1150.96386	1.209586	-0.876946	22251.04526
98.515378	746.840629	-98.139211	1112.05276	3.498475	-0.113984	22235.02304
-14.403107	730.055449	-271.331753	1080.771288	1.209586	-0.876946	292.977691
-156.314176	678.173983	-423.161337	967.08984	2.735512	-0.876946	16.78518
-288.306729	621.71474	-597.879804	828.230622	0.446624	-1.639909	20001.83111
-405.040028	555.336982	-695.539034	713.023249	-1.079302	-1.639909	22194.58602
-505.751109	431.737019	-859.576023	509.312198	-0.316339	-3.165835	22198.40083
-591.202936	321.107422	-955.709328	289.57893	-1.079302	-2.402872	22199.92676
-688.099204	195.21857	-987.753763	119.43824	-0.316339	1.411942	22123.63048
-726.24734	47.966762	-954.946365	-94.954289	-1.079302	0.648979	22209.84527
-735.402893	-90.129493	-910.694526	-293.324601	-1.842265	-0.113984	22187.71935
-738.454744	-216.781307	-845.079731	-548.917118	-1.079302	0.648979	22185.43046
-675.8918	-361.744227	-843.553805	-733.5541	-2.605227	-0.113984	22177.03787
-573.654793	-460.166421	-661.968674	-854.865175	-1.079302	-1.639909	22206.79342
-488.965929	-586.055272	-532.265009	-1018.139201	-0.316339	-0.113984	22207.55638
-368.417817	-663.114509	-349.153952	-1108.168804	-0.316339	0.648979	22228.91934
-232.61045	-729.492267	-117.976243	-1095.9614	1.209586	-0.113984	22229.6823
-83.069753	-777.558919	47.586671	-1132.583611	-1.079302	-0.876946	22215.18601
51.974651	-769.166329	284.868082	-1066.968816	-0.316339	2.937867	22226.63045
193.122758	-740.173745	448.142108	-973.124399	-0.316339	0.648979	22228.91934
310.619019	-670.744136	607.60132	-889.961461	1.972549	1.411942	22219.00082
435.744908	-604.366378	718.99388	-741.183727	3.498475	0.648979	22247.23045
543.322654	-497.551595	854.801247	-600.798584	1.972549	0.648979	22229.6823
618.855965	-366.322004	856.327172	-426.84308	0.446624	-1.639909	22191.53417
661.581878	-240.433152	938.727148	-137.680203	1.972549	-0.113984	22217.4749
682.181872	-75.633201	920.416042	78.238252	-0.316339	-0.876946	22217.4749
666.922617	77.722309	932.623446	316.282626	0.446624	1.411942	22199.16379
631.063369	229.551894	868.534576	503.971459	-1.079302	2.174904	22210.60823
589.863381	376.803702	749.512389	680.215851	0.446624	1.411942	22219.76379
541.796728	495.062926	638.882792	848.830616	-0.316339	2.174904	22219.00082
459.396753	603.403635	489.342096	955.645399	-1.079302	0.648979	22220.52675
370.893075	673.596206	333.697698	1090.689804	0.446624	1.411942	22209.84527
257.211627	733.1073	141.431088	1102.134245	-1.079302	0.648979	22206.79342
134.374627	739.973965	-28.709602	1058.645369	-1.079302	0.648979	22192.29713
16.115403	712.507306	-207.242883	1070.08981	0.446624	0.648979	11129.33744
-99.091971	699.53694	-397.983567	1052.541667	-1.842265	-0.876946	21.362957
-243.291928	645.366585	-529.213158	886.978753	1.209586	1.411942	3083.895383
-348.580786	581.277715	-645.183494	766.430641	1.209586	2.174904	21517.83807
-470.654824	488.196261	-802.353818	566.534404	0.446624	2.174904	22208.31935
-543.899246	368.411112	-883.227868	384.949272	0.446624	2.937867	22198.40083
-630.876998	236.418558	-935.109334	222.438209	0.446624	1.411942	22200.68972
-681.995502	129.603775	-951.131551	12.623457	2.735512	1.411942	22237.31193
-712.514011	-4.677667	-932.057483	-217.79129	1.972549	-0.113984	22213.66009
-718.617713	-151.929475	-869.494538	-429.131968	1.972549	-0.113984	22220.52675
-661.395508	-272.477587	-819.138998	-671.754118	0.446624	0.648979	22215.18601
-612.565893	-411.336805	-676.464966	-777.042976	-1.079302	2.174904	22217.4749
-527.114066	-532.647881	-531.502046	-904.457753	-0.316339	3.70083	22219.00082
-428.691873	-618.099707	-377.383573	-1034.161418	-1.842265	1.411942	22224.34156
-287.543767	-692.107093	-170.620671	-1083.753996	0.446624	1.411942	22221.28971
-144.106772	-747.803372	10.201497	-1108.168804	-1.842265	-0.113984	22217.4749
6.95985	-774.507068	201.705144	-1095.9614	1.209586	1.411942	22228.91934
130.559813	-769.929292	381.76435	-1035.687344	-2.605227	-0.876946	22210.60823
255.685702	-713.470049	528.253196	-955.576257	-1.079302	-0.113984	22196.87491
371.656038	-647.855254	657.956861	-851.050362	-2.605227	0.648979	22209.84527
479.233784	-570.796017	807.497557	-643.524497	-0.316339	1.411942	22219.00082
570.02635	-430.410874	802.919781	-534.420826	-1.842265	1.411942	22195.34898
644.033735	-291.551656	936.43826	-233.050545	1.209586	2.174904	22214.42305
655.478176	-161.085028	944.83085	-49.176525	-0.316339	-0.113984	22209.08231
674.552245	15.159365	957.038254	242.27524	1.209586	1.411942	22210.60823
651.663362	168.514875	907.445676	433.015925	0.446624	-0.113984	22205.2675
637.930033	307.374093	817.416073	630.623273	-1.842265	-1.639909	22204.50453
578.41894	450.811087	705.260551	803.815815	1.209586	-1.639909	22210.60823
515.093033	567.544386	577.082811	962.512064	2.735512	1.411942	22244.94156
405.226398	662.151765	380.238425	1064.749071	0.446624	2.174904	22243.41563
298.411615	723.188784	183.394038	1056.356481	2.735512	1.411942	22225.86749
178.626466	749.129517	23.934826	1096.030543	-0.316339	-0.113984	22228.91934
79.44131	741.49989	-93.561435	1078.4824	0.446624	-0.876946	22232.73415
-39.580877	725.477673	-284.302119	1073.904624	-0.316339	-1.639909	74.007385
-194.462313	679.699908	-447.576145	986.163909	0.446624	-2.402872	13.733329
-315.773388	624.766591	-591.776102	857.986169	1.209586	-1.639909	20930.35676
-417.247432	534.736988	-729.872358	695.475106	-0.316339	-2.402872	22206.03046
-522.53629	434.025907	-842.790843	491.001093	-0.316339	-0.876946	22186.19343
-610.277004	294.403726	-941.975998	260.586346	-4.131153	-0.113984	22189.24528
-678.943651	163.174136	-985.464874	85.104917	-1.079302	1.411942	22194.58602
-740.743632	37.285284	-956.47229	-129.287612	-1.842265	-0.113984	22163.30454
-725.484378	-119.122077	-911.457489	-359.702359	-1.079302	-0.113984	22195.34898
-733.114005	-251.114631	-917.561191	-623.687466	-1.079302	-0.113984	22209.84527
-645.37329	-373.188669	-787.857526	-748.813355	1.209586	-0.876946	22199.16379
-563.736277	-465.50716	-606.272394	-841.894809	-1.079302	-0.876946	22221.28971
-482.099265	-586.818235	-482.672431	-999.065133	2.735512	0.648979	22231.97119
-348.580786	-673.795987	-265.991014	-1077.650294	-2.605227	-2.402872	22208.31935
-220.403046	-734.070043	-105.768839	-1102.065102	0.446624	0.648979	22219.76379
-76.966051	-766.877441	122.35702	-1116.561394	1.209586	0.648979	22251.04526
83.256123	-770.692254	317.67548	-1074.598443	-0.316339	-0.113984	22235.786
222.115342	-734.833006	448.905071	-992.961431	2.735512	0.648979	22236.54897
335.796789	-662.351546	620.571687	-872.413318	2.735512	-1.639909	22239.60082
451.767125	-592.158974	760.95683	-728.213361	1.972549	-0.113984	22231.97119
534.167101	-485.344191	807.497557	-622.924503	-0.316339	-2.402872	22199.16379
633.352257	-358.692377	902.867899	-351.309769	-1.842265	-2.402872	22207.55638
663.107804	-196.944276	962.378993	-129.287612	0.446624	-1.639909	22214.42305
686.759648	-50.455431	933.386409	143.853047	-1.842265	1.411942	22211.3712
660.055953	101.374154	923.467893	334.593732	0.446624	2.174904	22205.2675
633.352257	246.337074	867.771613	510.838124	-0.316339	-0.876946	22193.82305
581.470791	373.751851	761.719793	724.46769	-1.842265	0.648979	22177.03787
535.693026	504.981442	626.675389	882.400977	-0.316339	2.174904	22212.89712
453.293051	626.292517	487.053208	1006.763903	-2.605227	-0.113984	22219.76379
335.033827	703.351753	277.238455	1031.941673	0.446624	-0.876946	22205.2675
248.819037	741.49989	154.401454	1136.467568	1.209586	-0.113984	22223.5786
104.61908	743.788778	-68.383665	1056.356481	-0.316339	-0.113984	22229.6823
15.35244	723.188784	-229.368802	1057.119443	0.446624	1.411942	1861.629078
-120.454927	691.907312	-395.694679	988.452797	-2.605227	-0.113984	19.074068
-254.736369	652.23325	-529.213158	922.838002	1.209586	1.411942	8845.789972
-372.23263	592.722156	-684.094593	754.9862	1.972549	0.648979	22167.11936
-466.077047	484.381448	-806.931594	578.741807	2.735512	-0.876946	22224.34156
-578.232569	347.811118	-906.879713	354.430763	2.735512	0.648979	22222.05268
-653.002918	233.366707	-954.183402	174.371557	0.446624	-1.639909	22084.71938
-707.173272	103.663042	-961.81303	-32.391345	3.498475	1.411942	22211.3712
-727.773266	-47.40358	-945.027849	-249.072762	1.209586	2.937867	22214.42305
-718.617713	-180.159096	-938.924147	-492.457875	1.209586	2.174904	22208.31935
-665.210321	-312.15165	-827.531588	-664.887454	-0.316339	2.174904	22197.63787
-624.010334	-422.018284	-689.435333	-836.55407	1.209586	3.70083	22225.86749
-521.010364	-558.588614	-531.502046	-967.020698	0.446624	1.411942	22229.6823
-401.225214	-640.988589	-340.761362	-1064.679928	0.446624	2.174904	22215.18601
-275.336363	-718.810788	-151.546603	-1079.17622	-2.605227	0.648979	22202.97861
-121.980853	-766.877441	29.275566	-1163.102121	-2.605227	0.648979	22208.31935
14.589477	-775.270031	219.253287	-1075.361406	-3.36819	-0.876946	22192.29713
154.211658	-771.455217	392.445828	-1015.08735	-1.842265	-0.113984	22210.60823
294.596802	-710.418198	511.468015	-941.079965	0.446624	3.70083	22227.39341
387.678255	-618.86267	702.2087	-806.03556	-0.316339	1.411942	22215.18601
505.174517	-534.173806	767.060532	-649.628199	1.972549	2.937867	22213.66009
595.967083	-402.181253	873.112353	-448.206037	-0.316339	3.70083	22222.05268
643.270772	-282.396103	935.675297	-207.872774	1.209586	2.174904	22204.50453
670.737431	-108.440599	976.112322	33.986413	0.446624	0.648979	22206.03046
672.263356	41.86306	932.623446	259.060421	2.735512	-0.876946	22235.786
665.396692	177.670428	884.556794	474.215912	-0.316339	-2.402872	22218.23786
636.404108	339.418528	788.423489	598.578839	0.446624	-0.876946	22193.06009
578.41894	461.492566	698.393886	818.312107	1.209586	1.411942	22234.26008
508.226368	579.75179	552.668003	958.69725	0.446624	2.937867	22235.02304
402.174547	662.914728	359.638431	1067.037959	-1.079302	2.937867	22214.42305
283.152361	723.951747	207.045883	1127.312015	0.446624	-0.113984	22223.5786
164.893136	743.788778	56.742224	1099.845357	0.446624	0.648979	22230.44527
70.285757	734.633225	-128.657721	1114.341649	-0.316339	-1.639909	22214.42305
-49.499393	697.248051	-299.561374	1100.608319	1.209586	-1.639909	32.807398
-217.351195	649.944362	-455.205772	969.378729	-2.605227	-0.113984	12.207404
-327.980792	604.166597	-607.79832	829.756548	-1.842265	1.411942	21792.50465
-417.247432	521.766622	-755.813091	636.726975	-1.079302	2.937867	22190.7712
-530.92888	382.144441	-874.835278	417.75667	-1.842265	2.174904	22191.53417
-609.514042	278.381509	-938.924147	261.349309	-1.842265	-0.113984	22191.53417
-681.232539	144.86303	-969.442657	53.060482	0.446624	-0.113984	22208.31935
-714.802899	19.737141	-967.916731	-204.057961	1.209586	1.411942	22202.97861
-717.091788	-113.781338	-889.33157	-378.013465	-0.316339	-1.639909	22209.08231
-712.514011	-257.981295	-836.687141	-600.798584	-0.316339	0.648979	22199.92676
-611.039967	-391.499774	-768.020494	-742.709653	-2.605227	-0.876946	22220.52675
-554.580725	-488.396042	-570.413146	-876.228132	1.972549	-0.113984	22241.12674
-440.899277	-597.499713	-430.028002	-996.013282	1.209586	1.411942	22239.60082
-324.165978	-683.714502	-265.228051	-1114.272506	1.972549	1.411942	22237.31193
-183.017872	-752.381149	-116.450317	-1137.924351	-1.079302	1.411942	22232.73415
-28.136436	-778.321882	142.957013	-1095.9614	-0.316339	0.648979	22223.5786
89.359825	-766.877441	313.097704	-1061.628077	-0.316339	-1.639909	22226.63045
230.507932	-747.803372	480.186543	-957.102182	-1.842265	-0.876946	22225.10453
362.500485	-667.692285	624.3865	-881.568871	-1.079302	-2.402872	22212.89712
468.552306	-582.240458	791.47534	-669.46523	-0.316339	-2.402872	22222.05268
550.952281	-473.89975	841.83088	-555.783782	1.209586	-0.113984	22211.3712
621.907816	-332.751643	915.838266	-320.791259	1.209586	-0.113984	22194.58602
655.478176	-190.840574	964.667881	-114.028358	-1.842265	0.648979	22196.11194
670.737431	-35.959139	941.778999	160.638228	-1.079302	0.648979	22200.68972
641.744847	118.922297	902.867899	358.245576	-2.605227	-2.402872	22168.64528
634.11522	265.411142	804.445706	539.830708	-1.079302	-0.113984	22185.43046
587.574493	392.825919	718.99388	725.993616	0.446624	-1.639909	22216.71194
536.455989	526.344398	612.942059	912.156523	-1.079302	-2.402872	22223.5786
429.641206	633.159181	424.490263	971.667617	-1.079302	-2.402872	22219.76379
333.507901	708.692492	162.031082	1053.30463	-0.316339	-0.113984	22227.39341
222.115342	741.49989	105.571839	1112.815723	0.446624	2.174904	22227.39341
97.752415	730.818412	-80.591068	1086.87499	1.209586	0.648979	22215.18601
-2.195703	727.766561	-220.213249	1115.104611	3.498475	0.648979	852.99234
-131.899368	676.648057	-388.065051	1041.097226	1.972549	-0.876946	16.022217
-241.00304	639.262883	-575.753885	879.349126	1.972549	-1.639909	17497.78741
-371.469668	574.411051	-695.539034	736.675094	1.209586	-1.639909	22200.68972
-477.521488	449.285162	-838.976029	513.889975	1.209586	-1.639909	22219.00082
-590.439973	332.551863	-920.613042	342.986322	0.446624	-1.639909	22189.24528
-662.921433	201.322272	-952.657477	139.275271	-1.079302	-0.876946	22194.58602
-708.699197	77.722309	-980.887098	-56.04319	-1.079302	1.411942	22215.94897
-725.484378	-51.981356	-925.190818	-280.354234	-0.316339	2.174904	22205.2675
-710.225123	-183.210947	-885.516756	-501.613428	-0.316339	-0.113984	22199.92676
-677.417725	-340.381271	-787.094563	-711.428181	-1.842265	0.648979	22197.63787
-585.862197	-461.692346	-637.553866	-812.902225	-1.842265	-0.113984	22194.58602
-508.80296	-545.618247	-491.065021	-1002.116983	-0.316339	1.411942	22206.03046
-389.780773	-638.699701	-356.020617	-1102.828065	-1.842265	0.648979	22216.71194
-224.980822	-749.329298	-114.161429	-1086.805847	-0.316339	-0.113984	22207.55638
-92.225306	-795.870025	43.008895	-1165.391009	-0.316339	-0.113984	22215.94897
31.374657	-769.166329	249.771797	-1092.146586	-0.316339	2.174904	22228.91934
176.337577	-743.988559	422.201375	-1033.398456	0.446624	2.937867	22227.39341
317.485684	-693.633018	554.193929	-966.257735	-0.316339	1.411942	22217.4749
420.485653	-626.492297	736.542023	-754.917057	-1.079302	0.648979	22224.34156
531.11525	-515.099738	809.786445	-607.665249	1.972549	0.648979	22223.5786
605.885598	-386.921998	915.075303	-400.139384	0.446624	0.648979	22229.6823
648.611512	-243.485003	960.090105	-176.591302	-2.605227	-2.402872	22223.5786
660.818915	-112.255413	938.727148	49.245668	1.209586	-0.876946	22221.28971
676.07817	39.574172	913.549378	273.556713	-0.316339	-0.113984	22205.2675
649.374474	215.055602	890.660496	494.052944	-1.079302	0.648979	22209.08231
598.255971	345.52223	734.253135	655.038081	0.446624	2.937867	22196.87491
572.315238	476.75182	667.875376	848.830616	-0.316339	2.937867	22212.13416
476.181933	604.166597	528.253196	980.060207	1.209586	2.937867	22223.5786
389.967144	675.122132	312.334741	1073.141661	1.972549	2.937867	22232.73415
275.522733	731.581374	202.468107	1145.623121	-0.316339	0.648979	22216.71194
152.685733	736.159151	30.801491	1129.600903	-1.079302	0.648979	22199.16379
51.974651	743.025816	-121.028094	1137.230531	-0.316339	0.648979	22212.89712
-82.30679	688.855461	-337.709511	1074.667586	-2.605227	-2.402872	25.940733
-234.899338	670.544356	-488.01317	915.971337	-1.079302	2.174904	12.207404
-331.032643	615.611038	-689.435333	797.712113	-1.079302	2.174904	22083.19346
-435.558538	513.374032	-785.568637	625.282534	0.446624	0.648979	22199.92676
-539.32147	395.87777	-893.146383	371.978906	0.446624	1.411942	22191.53417
-631.639961	256.255589	-945.790812	237.697464	0.446624	0.648979	22173.22306
-683.521427	119.685259	-967.153769	33.986413	0.446624	-0.113984	22196.11194
-736.165856	6.003812	-943.501924	-175.065377	0.446624	-0.876946	22196.11194
-707.936235	-130.566518	-892.383421	-391.746794	2.735512	-0.113984	22238.07489
-672.076986	-274.003513	-845.842694	-614.531913	-0.316339	-0.876946	22231.97119
-641.558477	-398.366439	-710.035326	-767.887423	1.209586	2.174904	22228.91934
-546.188134	-515.8627	-558.968705	-910.561455	0.446624	2.937867	22234.26008
-440.136314	-619.625633	-424.687263	-1056.287338	-1.079302	2.174904	22238.07489
-320.351164	-698.210794	-227.079914	-1105.879916	-0.316339	0.648979	22211.3712
-157.077139	-758.484851	-62.279963	-1140.976202	-1.842265	-0.876946	22215.18601
-22.795697	-783.662621	197.89033	-1082.991034	-1.842265	-0.113984	22228.15638
113.01167	-779.084845	362.690282	-1048.65771	1.972549	-0.113984	22216.71194
234.322745	-704.314496	522.912456	-960.916996	-3.36819	-2.402872	22216.71194
364.026411	-658.536732	663.2976	-847.235548	-2.605227	-0.876946	22207.55638
472.367119	-570.033055	784.608675	-711.428181	-1.842265	1.411942	22201.45268
570.789312	-454.062719	872.34939	-489.406024	-3.36819	0.648979	22186.19343
627.248555	-303.759059	948.645664	-299.428303	0.446624	1.411942	22196.11194
654.715213	-158.796139	953.22344	-87.324662	-1.079302	0.648979	22207.55638
682.944835	-35.196176	937.964185	132.408606	0.446624	0.648979	22207.55638
644.796698	154.781545	923.467893	396.393713	-1.079302	-0.876946	22186.19343
611.226337	276.092621	783.08275	552.038112	-1.842265	-2.402872	22212.89712
579.181902	414.188876	715.942029	764.904715	1.972549	-1.639909	22215.18601
519.670809	552.285131	571.742072	906.815784	-1.079302	-1.639909	22224.34156
425.06343	648.418436	412.28286	1014.39353	2.735512	1.411942	22244.94156
331.219013	713.270269	248.245871	1122.734239	3.498475	1.411942	22235.02304
210.670901	743.788778	107.097765	1128.837941	0.446624	1.411942	22232.73415
97.752415	754.470257	-76.013292	1133.415717	0.446624	1.411942	22239.60082
-29.662362	721.662859	-236.235467	1117.3935	1.209586	-0.876946	170.903653
-147.158623	688.855461	-432.31689	1004.475015	-1.842265	-2.402872	13.733329
-309.669686	631.633256	-566.598332	856.460244	-0.316339	-2.402872	19446.39424
-399.699289	543.129578	-697.827923	705.393622	0.446624	-2.402872	22188.48232
-511.854811	440.892572	-836.687141	496.341832	-2.605227	-3.165835	22201.45268
-600.358489	320.344459	-922.138967	291.867818	1.209586	-0.113984	22199.16379
-675.128837	185.300055	-988.516725	125.541942	-0.316339	0.648979	22201.45268
-739.217707	56.359352	-953.420439	-86.561699	-1.079302	0.648979	22191.53417
-727.010303	-77.922089	-916.798228	-313.924595	-1.079302	-0.113984	22194.58602
-697.254756	-222.122047	-871.020464	-509.243055	-1.079302	-0.113984	22177.03787
-657.580694	-360.981265	-787.094563	-687.776336	-1.079302	-1.639909	22198.40083
-580.521458	-477.714563	-613.902022	-841.131846	-1.842265	-3.165835	22218.23786
-470.654824	-594.447862	-460.546511	-1002.116983	-0.316339	-2.402872	22231.20823
-369.18078	-671.507099	-332.368772	-1112.74658	-0.316339	-1.639909	22216.71194
-240.240077	-732.544118	-188.931777	-1198.198407	1.972549	1.411942	22224.34156
-80.780865	-776.795956	82.682957	-1124.953984	0.446624	1.411942	22228.91934
60.367241	-781.373733	282.579194	-1099.013251	-0.316339	0.648979	22212.89712
198.463497	-740.936708	422.201375	-1050.183636	2.735512	-0.113984	22247.23045
328.167162	-680.662652	626.675389	-894.539238	-0.316339	-0.876946	22248.75637
439.559722	-602.840452	749.512389	-728.976324	1.209586	-0.876946	22225.86749
521.196734	-485.344191	855.56421	-568.754149	1.209586	-0.113984	22216.71194
611.9893	-375.477557	937.201223	-387.169018	-1.842265	-2.402872	22228.15638
651.663362	-219.070196	960.090105	-134.628352	-1.842265	-1.639909	22204.50453
682.181872	-69.529499	908.971601	96.549358	0.446624	1.411942	22206.79342
657.004102	79.248234	947.119738	298.734483	-0.316339	1.411942	22219.00082
643.270772	222.685229	867.771613	477.267763	-1.842265	-0.113984	22209.08231
610.463375	354.677782	718.230917	678.689926	0.446624	-0.876946	22198.40083
542.559691	483.618485	648.801308	870.956536	-1.079302	-0.113984	22205.2675
476.181933	598.825858	503.838388	975.482431	-2.605227	-0.876946	22208.31935
358.685671	669.781393	320.727331	1080.771288	-4.131153	-2.402872	22200.68972
253.396814	728.529524	179.579225	1124.260164	-1.079302	-0.876946	22215.18601
145.056105	743.788778	-30.235528	1119.682388	-1.842265	-0.113984	22215.18601
22.219105	741.49989	-169.857709	1112.815723	0.446624	1.411942	3373.821223
[truncated: 28,725 more rows]
