# Supplementary material for: Dynamic analysis of slant cracked rotor system considering nonlinear oil film force
Source: PLoS One. 2024 Jan 25;19(1):e0294293. doi: 10.1371/journal.pone.0294293 (PMC10810477; doi:10.1371/journal.pone.0294293)
Supplement: S1 File — These data were measured by two eddy current sensors, model WT0150. (ZIP) [file pone.0294293.s001.zip › 2021.3.18 Test data for plain bearings/2021.3.18 (P=0.2Mpa, Z=4.0g Clockwise126°+1.2g)/1200.csv]

1024	30720	7	0	3
8	8	8	8	10	10	1
3	3	3	3	1	1	4
2	1	4	3	0	0	0
0	0	0	0	0.000027	-0.000034	20744.91602
-483.503742	-88.426138	-370.862427	-229.819477	-0.402277	-0.638281	22222.81564
-471.296339	-144.122418	-329.662439	-303.826862	-1.928202	0.887645	22207.55638
-439.251904	-218.129804	-328.899477	-409.11572	-1.165239	0.124682	22193.06009
-429.333388	-263.144605	-252.603203	-457.945335	-2.691165	-0.638281	22173.98602
-390.422289	-308.922369	-184.699519	-447.263857	-0.402277	-0.638281	22212.13416
-343.881562	-359.27791	-119.084724	-480.834217	-1.928202	-0.638281	22210.60823
-293.526021	-398.951972	-76.358811	-493.804584	1.886612	0.124682	22209.08231
-236.303816	-436.337147	-9.981053	-538.056423	1.886612	0.124682	22215.18601
-161.533468	-474.485283	52.581892	-576.967522	1.123649	0.124682	22209.84527
-96.681635	-507.292681	106.752246	-565.523081	1.123649	0.124682	22196.11194
-36.407579	-518.737122	170.841116	-541.871236	0.360686	-0.638281	22198.40083
32.259068	-517.211197	219.670731	-589.174926	1.886612	0.124682	22234.26008
93.296087	-518.737122	316.566999	-527.374944	1.886612	0.887645	22222.05268
161.19977	-524.840824	340.218844	-557.893454	1.123649	-1.401243	22236.54897
218.421975	-486.692687	432.537335	-427.426826	-0.402277	0.887645	22238.07489
255.044187	-482.114911	490.522503	-367.15277	1.886612	0.124682	22224.34156
315.318243	-448.54455	495.863242	-377.071285	-0.402277	-0.638281	22225.10453
368.725635	-402.003823	539.352118	-272.54539	-1.928202	0.124682	22228.91934
412.977473	-336.389028	561.478037	-212.271334	0.360686	0.887645	22213.66009
455.703387	-305.107556	565.292851	-151.997278	1.886612	1.650608	22225.10453
490.799673	-234.914984	524.855826	-155.049129	-1.165239	0.124682	22227.39341
485.458933	-169.300189	540.115081	-51.286197	-4.21709	0.124682	22200.68972
466.384865	-107.500207	549.270634	15.091562	-3.454128	-0.638281	22199.16379
490.799673	-31.203933	482.892875	104.358202	-0.402277	-1.401243	22212.13416
491.562635	17.625682	497.389167	178.365587	-2.691165	0.124682	22213.66009
455.703387	65.692334	432.537335	255.424824	-0.402277	1.650608	22208.31935
443.495983	153.433049	417.27808	287.469259	-0.402277	-0.638281	22226.63045
409.925622	209.129329	348.611434	340.87665	-0.402277	0.887645	22228.15638
390.851554	277.795975	273.841086	355.372942	-1.165239	-0.638281	22213.66009
360.333045	315.944112	214.329992	404.202557	0.360686	-0.638281	22223.5786
330.577498	368.588541	142.611495	464.476614	-1.928202	-0.638281	22196.11194
282.510845	410.551491	82.337439	503.387713	-0.402277	-0.638281	22206.03046
244.362709	455.566293	-6.929202	511.017341	0.360686	-1.401243	22223.5786
190.192354	472.351473	-100.773618	475.158092	1.886612	0.124682	22233.49712
133.733112	486.847765	-104.588432	540.772887	1.123649	0.887645	22216.71194
58.962763	492.951467	-172.492116	534.669185	1.123649	1.650608	22225.10453
23.103515	481.507026	-241.158762	533.906223	0.360686	0.124682	22205.2675
-34.881653	483.032951	-319.743924	505.676601	-2.691165	0.124682	22178.5638
-77.607566	465.484809	-334.240216	512.543266	1.886612	1.650608	46.540727
-131.777921	460.907032	-388.41057	493.469198	1.123649	0.887645	12.207404
-180.607536	431.914448	-440.292036	440.824769	-1.928202	-1.401243	12.207404
-245.459369	417.418156	-441.054999	393.521079	1.123649	0.887645	20190.28291
-307.25935	396.055199	-503.617943	359.950719	0.360686	-0.638281	22180.85269
-331.674158	355.618174	-558.55126	245.506308	-1.165239	0.124682	22191.53417
-370.585257	307.551522	-515.825347	241.691494	-1.928202	1.650608	22194.58602
-408.733394	255.670056	-530.321639	123.43227	-1.165239	0.887645	22212.89712
-429.333388	215.995994	-521.929049	76.891543	-1.928202	0.124682	22215.94897
-446.118568	152.670086	-502.092018	17.38045	-1.928202	-0.638281	22217.4749
-487.318556	109.944173	-492.936465	-29.92324	1.886612	0.887645	22226.63045
-496.474109	50.43308	-424.269819	-75.701004	-1.928202	-0.638281	22227.39341
-498.000034	9.996055	-434.951297	-140.552837	-0.402277	0.124682	22215.94897
-494.185221	-51.040964	-396.80316	-215.323185	-1.165239	0.124682	22223.5786
-469.770413	-102.92243	-326.610588	-280.175018	4.1755	0.124682	22255.62304
-443.82968	-188.374257	-310.588371	-364.863881	4.1755	1.650608	22233.49712
-422.466724	-237.203872	-284.647638	-412.167571	2.649574	1.650608	22202.21564
-395.000065	-290.611264	-214.455066	-464.812	0.360686	-1.401243	22225.86749
-340.829711	-344.018655	-143.499532	-468.626814	0.360686	0.124682	22219.76379
-324.04453	-364.618649	-57.284742	-528.137907	0.360686	0.124682	22222.05268
-243.933443	-411.159376	-36.684748	-543.397162	-0.402277	1.650608	22221.28971
-211.889008	-467.618619	32.744861	-542.634199	1.886612	1.650608	22207.55638
-127.200144	-482.877873	109.804097	-533.478646	-0.402277	-0.638281	22208.31935
-57.770535	-525.603787	160.159638	-542.634199	1.123649	0.124682	22215.18601
-11.229808	-548.492669	262.396644	-537.29346	-3.454128	0.887645	22199.16379
60.488689	-535.522302	276.129974	-549.500864	-2.691165	-1.401243	22184.6675
100.162751	-530.181563	252.478129	-543.397162	-1.165239	0.887645	22205.2675
191.71828	-529.4186	357.004024	-476.256441	-0.402277	0.887645	22213.66009
244.362709	-485.166762	460.766956	-393.856465	-1.165239	-0.638281	22206.79342
304.636765	-437.863072	489.75954	-346.552776	1.123649	0.887645	22226.63045
353.46638	-402.766786	514.93731	-316.797229	-1.928202	0.124682	22228.91934
399.244144	-361.566798	556.137298	-235.160216	0.360686	-1.401243	22215.94897
448.073759	-324.944587	569.107665	-189.382452	-1.165239	-0.638281	22223.5786
463.333014	-255.514978	560.715075	-161.915793	1.886612	0.887645	22230.44527
484.695971	-196.003884	571.396553	-55.10101	3.412537	1.650608	22228.91934
509.110778	-131.915014	561.478037	27.298965	1.123649	-0.638281	22244.17859
503.770039	-75.455772	571.396553	80.706357	2.649574	-0.638281	22249.51933
509.873741	-6.789126	482.129913	105.884127	1.886612	1.650608	22226.63045
468.673753	56.536782	496.626205	218.802612	1.886612	0.124682	22232.73415
454.177461	122.151577	457.715105	274.498892	-0.402277	0.124682	22232.73415
420.607101	183.951559	388.285496	333.247023	-0.402277	0.887645	22217.4749
401.533032	250.329317	308.937371	372.158122	0.360686	-0.638281	22216.71194
369.488597	302.973746	257.055905	415.646998	-0.402277	-0.638281	22225.86749
329.051572	350.277435	169.315191	467.528465	0.360686	0.887645	22214.42305
301.584914	397.581125	119.722613	497.284011	0.360686	0.887645	22204.50453
247.414559	430.388523	44.952264	521.698819	-1.928202	0.887645	22199.16379
168.066435	450.988517	-61.862519	472.106241	-0.402277	-0.638281	22198.40083
130.681261	482.269989	-137.39583	480.498831	-0.402277	-0.638281	22172.4601
81.851646	494.477393	-141.210643	538.483999	-0.402277	0.887645	22207.55638
41.414621	499.055169	-216.743954	534.669185	1.886612	0.124682	22219.76379
-5.889069	498.292206	-271.677271	520.935856	0.360686	0.887645	22196.11194
-65.400163	479.218138	-339.580955	489.654384	-0.402277	-0.638281	448.622089
-105.837188	467.010734	-354.077247	511.780303	0.360686	1.650608	15.259255
-160.770505	448.699628	-418.92908	458.372912	0.360686	1.650608	12.970367
-226.3853	429.62556	-440.292036	408.780334	2.649574	1.650608	8696.249275
-259.955661	410.551491	-514.299422	355.372942	4.938463	1.650608	22196.11194
-305.733425	393.766311	-512.010534	304.254439	1.886612	0.887645	22222.81564
-364.481556	322.047814	-523.454975	224.906314	2.649574	0.887645	22228.91934
-406.444506	285.425603	-537.951267	169.972997	1.123649	0.124682	22235.02304
-433.148202	241.936727	-578.388292	80.706357	-1.165239	-0.638281	22221.28971
-452.22227	181.66267	-508.958683	78.417469	0.360686	0.887645	22216.71194
-491.13337	123.677502	-477.67721	-13.901022	1.123649	0.124682	22226.63045
-494.948184	62.640483	-472.336471	-52.812122	1.123649	0.887645	22223.5786
-507.91855	22.966421	-425.795744	-115.375066	0.360686	0.887645	22218.23786
-497.237072	-47.226151	-396.040197	-190.145415	-1.928202	-0.638281	22225.10453
-501.814848	-101.396505	-360.943912	-261.863912	-1.928202	-0.638281	22214.42305
-471.296339	-160.907598	-320.506887	-306.878713	-0.402277	0.887645	22196.11194
-442.303755	-235.677947	-386.121682	-461.760149	-1.165239	0.887645	22180.85269
-417.125984	-286.033487	-284.647638	-459.471261	-0.402277	-0.638281	22206.03046
-365.244518	-324.181624	-154.18101	-473.967553	-2.691165	-0.638281	22199.16379
-320.99268	-363.855686	-92.381028	-480.071255	-0.402277	0.124682	22221.28971
-290.47417	-405.818637	-29.818084	-521.271242	1.886612	0.887645	22216.71194
-205.785306	-455.411215	-0.062537	-581.545299	1.123649	0.887645	22203.74157
-164.585318	-488.218613	83.100401	-542.634199	-0.402277	-0.638281	22198.40083
-87.526082	-532.470451	144.900383	-572.389746	1.123649	1.650608	22195.34898
-11.229808	-539.337116	209.752216	-528.137907	2.649574	0.124682	22199.16379
37.599807	-534.75934	256.292943	-498.38236	0.360686	-1.401243	22215.94897
113.896081	-526.366749	291.389228	-531.189758	4.1755	2.41357	22237.31193
184.088652	-508.055644	374.552167	-480.834217	3.412537	0.124682	22236.54897
229.866417	-501.951942	458.478068	-397.671279	1.123649	0.124682	22227.39341
282.510845	-470.67047	492.811391	-377.834248	-1.165239	0.887645	22227.39341
325.236759	-430.996407	515.700273	-339.686111	-1.165239	0.124682	22225.10453
373.303411	-396.663084	538.589155	-259.575024	1.886612	0.887645	22216.71194
436.629318	-347.070506	550.033596	-185.567638	1.886612	1.650608	22228.15638
464.095977	-279.929785	584.366919	-164.967644	-1.165239	-0.638281	22228.15638
480.118194	-224.233506	563.003963	-110.034327	-0.402277	0.124682	22215.94897
501.481151	-157.855748	559.189149	0.59527	-1.928202	0.124682	22202.97861
498.4293	-89.189101	508.070646	48.661922	-2.691165	0.887645	22212.89712
489.273747	-41.122449	480.603987	112.750792	-1.928202	-0.638281	22196.87491
480.118194	40.514564	436.352148	181.417438	2.649574	-0.638281	22214.42305
458.755238	94.684918	443.981776	240.928532	0.360686	2.41357	22227.39341
438.918206	171.744155	418.804006	305.780364	0.360686	-0.638281	22215.94897
410.688585	230.492286	355.478098	366.817383	1.886612	0.887645	22223.5786
390.088591	280.847826	267.737384	396.57293	0.360686	0.887645	22226.63045
358.807119	319.758926	182.285557	437.772918	0.360686	0.124682	22212.13416
324.473796	382.32187	144.13742	494.995123	-1.165239	-0.638281	22198.40083
287.851585	420.470007	60.974482	517.121042	2.649574	2.41357	22228.91934
222.999752	450.988517	-30.581047	494.995123	1.886612	1.650608	22229.6823
162.725696	463.19592	-126.714351	530.091409	2.649574	1.650608	22198.40083
109.318304	502.10702	-129.766202	507.96549	0.360686	-1.401243	22220.52675
54.384987	492.188504	-175.543967	543.061776	0.360686	-0.638281	22226.63045
6.318335	489.136653	-274.729122	469.817353	1.123649	2.41357	22206.79342
-47.089057	491.425542	-298.380967	514.069192	0.360686	-1.401243	22212.89712
-87.526082	473.114436	-339.580955	513.306229	0.360686	1.650608	23.651845
-156.955691	463.19592	-389.173533	476.684017	-1.165239	0.887645	11.444441
-215.703822	429.62556	-417.403154	435.48403	-1.165239	-1.401243	12.207404
-253.088996	412.077417	-457.077216	369.869234	-1.928202	-0.638281	21704.00098
-305.733425	389.188535	-515.062384	336.298874	-1.928202	-0.638281	22173.22306
-346.17045	339.595957	-502.854981	247.795196	-1.928202	-0.638281	22196.11194
-381.266736	296.870044	-575.336441	179.891513	-1.165239	0.124682	22211.3712
-409.496357	257.195981	-628.743832	37.217481	0.360686	0.124682	22202.21564
-435.43709	191.581186	-643.240124	-10.849171	-0.402277	0.887645	22215.18601
-459.088935	155.721937	-499.80313	24.247114	-2.691165	-0.638281	22225.10453
-488.081519	99.262695	-483.017949	-0.930656	1.123649	-0.638281	22220.52675
-491.896333	30.596048	-438.003148	-114.612104	1.123649	1.650608	22218.23786
-527.755581	-15.944678	-414.351303	-147.419501	0.360686	-0.638281	22225.86749
-482.74078	-75.455772	-354.84021	-235.160216	1.123649	-0.638281	22232.73415
-462.140786	-142.596493	-354.077247	-291.619459	1.886612	0.124682	22237.31193
-465.192637	-210.500176	-321.269849	-366.389807	2.649574	0.124682	22229.6823
-427.807463	-273.063121	-289.225414	-444.974969	0.360686	0.124682	22210.60823
-384.318587	-320.36681	-192.329147	-441.923118	-1.165239	1.650608	22219.00082
-356.088965	-337.151991	-107.640283	-502.197174	-0.402277	0.124682	22219.00082
-300.392686	-397.426047	-77.121773	-504.486062	-1.165239	-1.401243	22205.2675
-256.140847	-434.048258	-22.188456	-549.500864	-0.402277	0.124682	22205.2675
-172.214946	-471.433432	47.241153	-572.389746	1.123649	1.650608	22215.94897
-119.570517	-493.559352	125.826315	-561.708268	-0.402277	0.887645	22210.60823
-50.903871	-533.996377	202.885551	-547.211976	1.886612	-0.638281	22197.63787
8.607223	-543.914892	248.663315	-518.219392	-1.928202	0.887645	22185.43046
65.829428	-523.314899	265.448495	-536.530497	-1.928202	-0.638281	22190.00824
140.599776	-527.129712	311.22626	-464.049037	-2.691165	-1.401243	22196.87491
202.399758	-521.788973	418.804006	-440.397192	-1.165239	0.887645	22203.74157
260.384926	-463.803805	389.048459	-418.271273	-1.165239	-0.638281	22223.5786
314.55528	-452.359364	488.996577	-364.863881	1.123649	0.124682	22228.15638
364.910821	-411.922339	536.300267	-288.567608	0.360686	0.124682	22218.23786
406.873771	-366.907537	551.559522	-225.241701	-0.402277	0.124682	22223.5786
441.207095	-302.055705	566.055814	-138.263949	-1.165239	-0.638281	22225.86749
470.199679	-244.070537	569.107665	-129.871358	1.123649	-0.638281	22214.42305
497.666337	-177.692779	574.448404	-36.789905	1.123649	0.124682	22250.2823
505.295965	-115.129834	556.900261	46.373034	2.649574	0.887645	22250.2823
491.562635	-43.411337	524.855826	121.906345	-0.402277	-0.638281	22225.86749
492.325598	3.892353	453.137329	146.321152	0.360686	1.650608	22234.26008
464.095977	70.270111	427.196596	182.943364	1.886612	2.41357	22240.36378
434.34043	141.225645	442.45585	298.150737	1.123649	-0.638281	22212.89712
419.081175	198.447851	380.655869	342.402576	1.886612	0.887645	22219.76379
407.636734	246.514503	293.678117	395.047005	-1.165239	0.124682	22227.39341
358.807119	309.077447	224.248508	438.535881	-1.928202	-1.401243	22211.3712
318.370094	367.062615	157.870749	447.691433	-1.165239	-0.638281	22196.87491
293.192324	396.055199	90.730029	491.943272	-1.928202	0.124682	22185.43046
244.362709	432.677411	19.774494	511.017341	-2.691165	-0.638281	22190.7712
173.407174	445.647777	-90.855103	524.75067	-1.928202	-0.638281	22173.98602
150.518292	480.744063	-122.136575	534.669185	-1.165239	-1.401243	22200.68972
75.747944	489.899616	-194.618035	504.913639	-2.691165	0.887645	22204.50453
31.496105	494.477393	-277.780973	494.23216	1.123649	0.887645	22206.79342
-33.355728	488.373691	-321.269849	479.735868	-0.402277	0.887645	22206.79342
-69.977939	475.403324	-315.92911	507.202527	0.360686	1.650608	82.399976
-138.644585	462.432958	-372.388353	494.23216	-0.402277	0.887645	12.970367
-179.844573	443.358889	-415.877229	461.424763	-0.402277	0.124682	12.207404
-226.3853	425.810746	-449.447589	408.017371	1.886612	0.887645	18305.00198
-279.029729	417.418156	-454.025365	356.135905	1.886612	0.124682	22202.21564
-324.04453	383.084833	-512.010534	279.076669	1.886612	0.124682	22228.91934
-373.637108	341.884845	-541.76608	245.506308	0.360686	0.887645	22234.26008
-407.207469	273.981162	-576.099403	96.728574	2.649574	1.650608	22221.28971
-439.251904	206.840441	-544.817931	74.602655	2.649574	0.887645	22223.5786
-452.22227	176.321931	-532.610527	15.091562	1.123649	0.124682	22227.39341
-484.266705	110.707136	-486.832763	13.565636	1.123649	0.887645	22213.66009
-499.52596	59.588632	-428.084632	-48.997308	0.360686	0.887645	22219.00082
-474.34819	6.181241	-402.906862	-148.182464	-1.165239	-1.401243	22227.39341
-493.422258	-52.56689	-381.543905	-206.930595	-1.165239	0.887645	22221.28971
-488.844482	-118.181685	-354.077247	-259.575024	-3.454128	-0.638281	22195.34898
-453.748196	-182.270555	-330.425402	-351.893515	-0.402277	0.124682	22206.79342
-451.459308	-241.781649	-344.921694	-462.523112	-0.402277	1.650608	22184.6675
-392.711177	-280.692748	-244.973576	-461.760149	-1.165239	0.124682	22199.92676
-369.822295	-325.70755	-154.943973	-483.886068	-1.928202	0.124682	22219.76379
-315.65194	-378.351978	-83.225475	-547.974938	2.649574	1.650608	22202.21564
-257.666772	-413.448264	-77.884736	-531.952721	1.123649	-0.638281	22207.55638
-196.629753	-462.27788	17.485606	-554.07864	0.360686	0.887645	22216.71194
-139.407548	-496.611203	102.17447	-528.137907	-1.165239	0.124682	22214.42305
-66.926088	-524.077861	156.344824	-571.626783	0.360686	0.887645	22197.63787
-5.889069	-517.211197	240.270725	-528.90087	1.123649	0.124682	22224.34156
58.962763	-521.02601	288.337378	-528.137907	2.649574	0.887645	22225.86749
111.607192	-513.396383	353.952173	-488.463845	1.123649	0.887645	22228.15638
187.140503	-508.818607	405.070676	-437.345341	1.123649	-2.164206	22231.20823
240.547895	-472.196395	420.329931	-405.300906	-0.402277	-0.638281	22237.31193
270.303442	-456.93714	467.633621	-443.449043	-1.165239	0.124682	22217.4749
336.6812	-426.418631	540.115081	-317.560192	2.649574	0.887645	22219.76379
392.377479	-369.959388	561.478037	-229.056514	-0.402277	0.124682	22228.15638
436.629318	-327.996438	578.263218	-191.67134	-1.928202	0.887645	22225.10453
459.5182	-266.959419	569.107665	-142.841725	0.360686	0.887645	22217.4749
472.488567	-218.129804	578.263218	-77.989892	-1.165239	0.124682	22206.79342
489.273747	-145.648344	567.581739	-6.271395	-3.454128	-1.401243	22209.08231
505.295965	-69.35207	524.092863	76.891543	-0.402277	0.124682	22197.63787
495.377449	-2.974312	464.58177	118.854494	-1.165239	0.124682	22216.71194
474.777455	54.247893	434.826223	154.713742	1.123649	-0.638281	22219.76379
450.362647	116.810838	427.196596	270.684078	2.649574	0.887645	22215.94897
423.658952	181.66267	375.31513	328.669246	-1.165239	0.124682	22224.34156
400.77007	235.833025	309.700334	334.009986	-0.402277	-0.638281	22228.15638
380.933038	293.818193	263.159607	417.935887	0.360686	0.124682	22209.84527
351.940454	349.514473	187.626296	459.898837	0.360686	0.124682	22202.97861
307.688616	396.818162	118.196687	493.469198	3.412537	0.887645	22236.54897
261.910851	428.862597	75.470774	524.75067	3.412537	0.887645	22225.86749
218.421975	456.329256	-42.78845	520.935856	1.886612	0.124682	22221.28971
145.177553	478.455175	-116.032873	519.409931	1.886612	1.650608	22219.76379
83.377571	482.269989	-151.129159	503.387713	0.360686	1.650608	22219.00082
39.888695	496.766281	-222.847656	520.172893	1.886612	-0.638281	22202.21564
-2.074255	499.055169	-270.914309	487.365496	-1.165239	0.887645	22205.2675
-57.007573	467.773697	-310.588371	478.972906	0.360686	0.124682	2972.502823
-101.259411	464.721846	-385.358719	520.172893	0.360686	-0.638281	17.548143
-156.955691	447.936666	-396.040197	478.972906	0.360686	1.650608	14.496292
-225.622337	433.440374	-450.210552	422.513663	-1.165239	-0.638281	10.681478
-272.163064	409.788529	-459.366105	373.684048	-1.165239	-0.638281	22047.33421
-316.414903	383.084833	-502.092018	279.839631	-3.454128	0.124682	22188.48232
-348.459338	343.410771	-584.491994	232.535942	-1.165239	-0.638281	22127.4453
-383.555624	277.795975	-570.758664	177.602625	1.123649	0.887645	22196.11194
-433.148202	229.729323	-585.254956	52.476736	-0.402277	0.887645	22215.18601
-465.9556	183.951559	-559.314223	33.402667	-1.165239	0.124682	22228.91934
-464.429674	125.203428	-548.632745	-11.612134	1.123649	2.41357	22213.66009
-490.370407	77.899738	-499.80313	-64.256563	0.360686	-0.638281	22222.05268
-516.31114	23.729384	-444.10685	-129.871358	-1.165239	0.124682	22228.91934
-507.91855	-36.544672	-402.906862	-171.071346	0.360686	0.124682	22215.18601
-479.688929	-76.218735	-341.869843	-236.686142	0.360686	-0.638281	22241.12674
-469.770413	-153.277971	-330.425402	-274.071316	1.123649	0.124682	22243.41563
-441.540792	-211.263139	-341.869843	-416.745348	1.886612	0.124682	22202.97861
-408.733394	-266.959419	-206.825439	-422.849049	0.360686	-2.164206	22222.05268
-362.192667	-301.292742	-174.018041	-443.449043	1.123649	0.887645	22231.20823
-338.540822	-359.27791	-117.558799	-493.041621	1.123649	2.41357	22161.77862
-286.659356	-411.159376	-73.30696	-514.404578	-1.928202	-1.401243	22202.21564
-234.014928	-457.700103	0.700426	-583.834187	-1.165239	-1.401243	22214.42305
-166.874207	-484.403799	79.285588	-544.160125	-1.165239	0.887645	22221.28971
-98.970523	-506.529718	127.35224	-552.552715	-0.402277	1.650608	22197.63787
-29.540914	-535.522302	202.885551	-526.611982	-1.928202	-1.401243	22190.7712
29.207217	-536.285265	249.426278	-516.693466	-1.928202	0.124682	22191.53417
91.007198	-534.75934	334.878104	-522.797168	-2.691165	1.650608	22195.34898
151.281255	-524.840824	373.026241	-479.308292	-1.928202	-0.638281	22211.3712
221.473826	-493.559352	420.329931	-435.056453	0.360686	0.124682	22222.05268
261.910851	-459.226029	397.441049	-411.404608	-0.402277	-1.401243	22210.60823
331.340461	-435.574184	449.322515	-437.345341	-0.402277	-0.638281	22222.05268
377.881187	-385.981606	521.041012	-283.989831	-1.165239	0.124682	22230.44527
422.133026	-347.833469	568.344702	-228.293551	1.123649	0.887645	22202.21564
466.384865	-293.663115	578.263218	-150.471352	0.360686	0.124682	22219.76379
477.829306	-232.626096	576.737292	-94.01211	1.123649	0.124682	22249.51933
518.266331	-144.122418	591.996547	-3.982507	1.123649	-0.638281	22245.70452
496.903374	-93.003915	546.218783	32.639705	0.360686	0.887645	22234.26008
490.03671	-20.522455	497.389167	150.898929	1.123649	0.124682	22238.07489
487.747822	18.388645	491.285466	179.891513	1.886612	0.124682	22237.31193
449.599685	91.633067	436.352148	237.113718	-0.402277	1.650608	22219.76379
451.12561	145.803422	389.048459	265.343339	0.360686	-0.638281	22224.34156
414.503399	207.603403	357.004024	331.721097	-0.402277	-0.638281	22224.34156
403.058958	264.062646	273.078123	379.78775	-0.402277	0.887645	22215.18601
365.673784	329.677441	206.700365	431.669216	-1.928202	-0.638281	22203.74157
325.999721	373.166317	144.900383	491.180309	-1.165239	-0.638281	22224.34156
277.170106	401.395939	93.018917	515.595117	-3.454128	-0.638281	22180.85269
200.11087	436.492225	-8.455127	515.595117	-0.402277	-0.638281	22191.53417
160.436807	463.958883	-94.669916	520.172893	-2.691165	0.124682	22180.08972
119.999782	476.92925	-112.981022	522.461782	-0.402277	1.650608	22186.95639
50.570173	495.240355	-216.743954	520.172893	1.886612	1.650608	22208.31935
4.792409	505.158871	-294.566153	495.758086	1.886612	0.887645	19814.90524
-52.429796	479.981101	-356.366135	388.18034	-1.928202	-1.401243	22184.6675
-83.711268	482.269989	-351.788359	500.335862	0.360686	1.650608	31.281472
-139.407548	454.80333	-398.329086	458.372912	1.123649	0.887645	12.970367
-200.444567	435.729262	-412.825378	448.454396	0.360686	-0.638281	11.444441
-235.540853	422.758895	-468.521657	391.232191	2.649574	0.887645	21723.83801
-289.711207	387.662609	-476.151285	345.454427	1.123649	-0.638281	22223.5786
-297.340835	351.803361	-515.825347	286.706296	0.360686	-0.638281	22231.20823
-371.34822	318.233	-530.321639	244.743345	2.649574	0.887645	22222.81564
-411.022282	252.618205	-512.773496	157.002631	1.886612	1.650608	22229.6823
-440.014866	216.758956	-576.862366	59.3434	-1.928202	0.887645	22224.34156
-456.800047	152.670086	-495.225353	36.454518	-1.928202	-0.638281	22210.60823
-493.422258	99.262695	-483.017949	-23.056575	-1.165239	-0.638281	22222.05268
-516.31114	45.855303	-428.084632	-88.671371	1.123649	0.887645	22230.44527
-501.051885	-12.892828	-410.536489	-132.160247	-0.402277	-1.401243	22212.89712
-506.392625	-73.166884	-375.440204	-203.878744	-2.691165	-0.638281	22200.68972
-491.13337	-131.152052	-326.610588	-289.33057	1.123649	3.176533	22215.94897
-482.74078	-168.537226	-329.662439	-356.471291	-1.165239	-0.638281	22168.64528
-430.096351	-247.122388	-299.906893	-412.167571	-2.691165	-0.638281	22201.45268
-385.844512	-290.611264	-205.299513	-430.478677	-1.165239	0.887645	22219.00082
-357.614891	-355.463096	-165.625451	-500.671249	0.360686	0.124682	22055.7268
-311.837127	-384.45568	-111.455097	-533.478646	-1.165239	-0.638281	22201.45268
-255.377884	-438.626035	-61.862519	-586.123075	0.360686	0.887645	22215.18601
-197.392716	-464.566768	35.796712	-597.567516	-0.402277	0.124682	22204.50453
-113.466815	-489.744538	116.670762	-544.160125	1.123649	0.124682	22199.16379
-57.007573	-513.396383	173.892967	-537.29346	1.123649	-0.638281	22228.91934
4.029446	-521.02601	254.004054	-508.300876	3.412537	1.650608	22230.44527
55.14795	-517.974159	301.307744	-500.671249	0.360686	0.887645	22224.34156
130.681261	-516.448234	359.292912	-478.545329	1.886612	-1.401243	22235.02304
204.688646	-514.922308	409.648453	-428.952751	0.360686	0.887645	22239.60082
260.384926	-480.588985	449.322515	-398.434242	-1.165239	-1.401243	22215.18601
312.266392	-456.93714	493.574354	-386.226838	-1.165239	-0.638281	22222.81564
357.281194	-407.344562	535.537304	-274.834278	1.886612	1.650608	22231.97119
410.688585	-363.855686	548.507671	-216.84911	0.360686	0.887645	22189.24528
422.133026	-304.344593	548.507671	-210.745409	-1.165239	-0.638281	22220.52675
458.755238	-245.596462	578.263218	-146.656539	-1.928202	0.124682	22230.44527
472.488567	-196.766847	561.478037	-39.078793	-2.691165	0.124682	22192.29713
483.933008	-145.648344	519.515087	10.513785	-1.165239	0.124682	22203.74157
511.399666	-80.796511	518.752124	105.884127	-2.691165	-2.164206	22215.18601
480.118194	4.655315	499.678056	163.106333	-0.402277	0.887645	22209.84527
474.014492	64.929372	463.818807	203.543358	1.886612	0.124682	22219.00082
443.495983	127.492316	456.18918	258.476675	-0.402277	-0.638281	22230.44527
400.007107	174.033043	314.278111	284.417408	1.123649	0.887645	22224.34156
380.170076	254.907093	222.722582	298.150737	1.886612	1.650608	22217.4749
346.599715	305.262634	184.574445	404.202557	0.360686	0.124682	22205.2675
325.999721	357.1441	138.796681	448.454396	1.123649	0.887645	22212.89712
304.636765	397.581125	128.878165	501.098825	0.360686	-0.638281	22186.95639
257.333075	430.388523	33.507823	527.039558	4.1755	1.650608	22232.73415
199.347907	483.032951	-61.099556	514.832154	1.123649	-0.638281	22219.76379
129.155335	504.395908	-91.618065	546.113626	1.123649	0.887645	22206.79342
73.459055	490.662579	-167.151376	531.617334	1.886612	2.41357	22222.05268
41.414621	490.662579	-240.395799	491.180309	-0.402277	-1.401243	22196.87491
-20.385361	476.166287	-251.077277	500.335862	1.123649	0.124682	22196.11194
-60.059424	467.010734	-327.373551	514.069192	-1.165239	-0.638281	405.133213
-118.044592	460.144069	-399.855011	496.521049	-0.402277	0.124682	14.496292
-166.111244	441.832964	-401.380937	458.372912	-1.928202	-0.638281	12.970367
-239.355667	425.810746	-450.210552	393.521079	-1.928202	0.887645	14833.52153
-293.526021	398.344088	-472.336471	356.135905	-1.165239	-0.638281	22165.59343
-320.229717	350.277435	-474.625359	302.728513	-4.21709	-1.401243	22185.43046
-336.251934	331.96633	-512.773496	265.343339	0.360686	2.41357	22187.71935
-390.422289	271.692273	-521.166086	118.854494	1.123649	0.887645	22215.18601
-426.281537	235.070062	-546.343857	69.261916	-0.402277	0.124682	22222.81564
-459.088935	187.00341	-512.010534	56.291549	-0.402277	0.887645	22217.4749
-473.585227	111.470099	-491.41054	8.224897	-0.402277	0.887645	22225.86749
-495.711146	58.062707	-508.958683	-80.278781	1.886612	0.124682	22226.63045
-497.237072	14.573831	-454.025365	-165.730607	-0.402277	0.887645	22215.94897
-491.896333	-37.307635	-367.047613	-180.989862	2.649574	0.887645	22244.17859
-483.503742	-93.766878	-339.580955	-243.552806	2.649574	0.887645	22252.57118
-456.800047	-155.566859	-331.951328	-323.663894	-1.165239	-0.638281	22206.79342
-433.148202	-208.974251	-312.114296	-361.049068	-0.402277	0.124682	22219.00082
-388.1334	-264.670531	-224.373582	-409.878683	1.123649	-0.638281	22235.02304
-377.451922	-327.233475	-142.736569	-453.367559	-0.402277	0.887645	22206.79342
-315.65194	-369.959388	-87.040289	-495.330509	-1.928202	-0.638281	22202.97861
-257.666772	-421.840854	-51.18104	-512.11569	1.886612	1.650608	22221.28971
-205.022344	-454.648252	6.041165	-547.974938	1.886612	0.124682	22204.50453
-157.718654	-485.166762	54.107817	-584.59715	-1.165239	-1.401243	22200.68972
-75.318678	-515.685271	133.455942	-554.841603	-1.165239	-0.638281	22219.76379
-18.096473	-551.54452	216.61888	-523.560131	-3.454128	-0.638281	22186.95639
45.229434	-532.470451	274.604048	-524.323093	-1.928202	-2.164206	22184.6675
103.977565	-524.077861	344.79662	-500.671249	-1.165239	1.650608	22214.42305
171.118286	-525.603787	396.678086	-444.212006	-0.402277	0.887645	22212.13416
226.051603	-495.84824	420.329931	-425.9009	-0.402277	-1.401243	22218.23786
285.562696	-454.648252	477.552136	-374.782397	-0.402277	0.887645	22228.91934
335.155274	-433.285296	514.174348	-338.923148	0.360686	0.887645	22228.15638
374.066374	-369.196426	449.322515	-269.493539	-0.402277	-0.638281	21989.34904
439.681169	-339.440879	515.700273	-237.449104	-1.165239	0.124682	22222.05268
461.807089	-263.144605	549.270634	-174.123197	2.649574	-0.638281	22237.31193
481.64412	-212.026102	580.552106	-94.01211	-0.402277	-0.638281	22236.54897
510.636704	-148.700195	566.055814	9.750822	0.360686	-0.638281	22243.41563
515.977443	-91.477989	544.692857	74.602655	1.886612	2.41357	22246.46748
502.244114	-26.626157	512.648422	149.373003	1.123649	1.650608	22225.10453
471.725604	29.833086	485.181764	187.52114	1.123649	-0.638281	22228.15638
435.103393	110.707136	456.952142	238.639643	-1.928202	0.887645	22227.39341
438.155244	158.773788	398.204012	314.935917	-0.402277	0.887645	22210.60823
403.058958	230.492286	343.270695	356.898868	-1.928202	-2.164206	22218.23786
387.799703	283.136714	285.285527	415.646998	-0.402277	0.124682	22220.52675
358.044156	332.729292	197.544812	456.846986	1.123649	0.887645	22201.45268
316.844169	376.981131	123.537426	463.713651	-3.454128	0.124682	22096.92679
272.59233	415.129268	46.47819	517.121042	-0.402277	0.124682	22197.63787
202.399758	470.062585	-45.077339	536.195111	-1.928202	0.124682	22182.37861
161.19977	479.218138	-89.329177	521.698819	-4.21709	0.124682	22191.53417
95.584975	484.558877	-135.106941	518.646968	-1.165239	-0.638281	22203.74157
41.414621	494.477393	-211.403215	527.802521	0.360686	-1.401243	22203.74157
-14.281659	483.795914	-270.914309	491.180309	-0.402277	0.124682	22196.11194
-59.296461	484.558877	-322.795775	520.172893	1.886612	-0.638281	8264.412366
-100.496449	471.58851	-363.2328	490.417347	0.360686	-0.638281	19.837031
-157.718654	450.225554	-414.351303	467.528465	1.123649	0.124682	14.496292
-190.526052	431.151485	-473.862397	420.987738	2.649574	-0.638281	10.681478
-254.614921	425.810746	-451.736477	382.076638	4.1755	1.650608	21991.63793
-287.422319	390.71446	-473.862397	340.113687	1.886612	0.887645	22209.08231
-337.014897	350.277435	-508.19572	268.39519	-1.165239	-1.401243	22163.30454
-357.614891	318.233	-533.37349	214.224836	1.123649	0.124682	22235.02304
-407.970432	243.462652	-519.640161	129.535972	-0.402277	0.124682	22209.84527
-436.200053	194.633037	-531.847565	101.306351	-1.165239	-0.638281	22218.23786
-472.059301	136.647869	-483.780912	23.484152	-1.165239	0.887645	22228.15638
-481.977817	89.344179	-466.995732	-31.449165	1.886612	0.124682	22214.42305
-508.681513	26.781235	-425.795744	-129.108396	0.360686	0.887645	22219.00082
-507.155587	-18.996529	-430.373521	-171.834309	-1.928202	0.887645	22225.10453
-499.52596	-84.611325	-351.025396	-242.026881	-2.691165	-0.638281	22198.40083
-476.637078	-148.700195	-346.44762	-319.086117	-1.928202	-0.638281	22197.63787
-454.511158	-196.766847	-313.640222	-372.493509	-1.165239	-1.401243	22204.50453
-429.333388	-251.700164	-261.758756	-415.219422	0.360686	0.887645	22212.13416
-377.451922	-306.633481	-174.781004	-448.02682	1.886612	1.650608	22214.42305
-346.17045	-353.937171	-98.48473	-490.752733	0.360686	-1.401243	22185.43046
-291.237133	-403.529749	-112.218059	-512.11569	0.360686	-1.401243	22213.66009
-245.459369	-443.966774	-21.425494	-576.20456	0.360686	-0.638281	22196.87491
-203.496418	-488.218613	51.818929	-536.530497	-1.928202	-0.638281	22196.11194
-125.674219	-527.129712	73.181886	-600.619367	0.360686	0.124682	22224.34156
-21.911287	-534.75934	179.996669	-526.611982	1.123649	-0.638281	22221.28971
38.36277	-534.75934	237.218874	-522.797168	1.123649	0.124682	22225.86749
75.747944	-518.737122	325.722552	-496.856435	1.123649	0.124682	22244.94156
145.940515	-519.500085	371.500316	-460.234224	1.886612	-1.401243	22226.63045
220.710864	-502.714905	403.544751	-446.500894	0.360686	0.124682	22227.39341
239.021969	-469.144544	437.878074	-407.589795	0.360686	0.124682	22228.91934
323.710833	-445.492699	514.174348	-341.212037	1.123649	-0.638281	22215.18601
365.673784	-397.426047	545.45582	-262.626875	0.360686	1.650608	22221.28971
412.214511	-356.989022	579.789143	-204.641707	-0.402277	-0.638281	22227.39341
445.784871	-302.055705	568.344702	-174.88616	-1.165239	0.124682	22217.4749
464.095977	-239.49276	556.137298	-115.375066	-2.691165	-0.638281	22198.40083
491.562635	-184.559443	539.352118	-49.760271	-2.691165	0.124682	22210.60823
478.592269	-111.315021	567.581739	16.617487	-1.165239	0.887645	22202.21564
469.436716	-48.752076	488.233615	97.491537	-1.165239	-0.638281	22208.31935
471.725604	20.677533	492.048428	157.765593	-1.165239	0.124682	22221.28971
463.333014	55.773819	453.900291	237.876681	-0.402277	1.650608	22227.39341
461.044126	156.4849	426.433633	304.254439	0.360686	-0.638281	22218.23786
426.710803	212.18118	365.396614	288.995184	-0.402277	-0.638281	22222.05268
388.562666	267.87746	285.285527	367.580346	0.360686	0.887645	22227.39341
361.096007	323.573739	228.826284	442.350694	1.123649	0.124682	22193.82305
347.362678	375.455206	138.033718	400.387744	2.649574	-0.638281	22158.72677
303.110839	415.892231	44.189302	437.772918	1.886612	0.887645	22235.786
235.207156	451.751479	30.455972	525.513633	0.360686	0.887645	22211.3712
181.799764	479.981101	-71.781034	543.061776	1.123649	0.124682	22218.23786
125.340522	491.425542	-119.847687	530.091409	-2.691165	-1.401243	22223.5786
69.644242	489.899616	-174.781004	524.75067	1.886612	1.650608	22202.97861
26.155366	496.003318	-213.692103	513.306229	0.360686	0.887645	22199.92676
-23.437212	492.951467	-277.780973	527.802521	-0.402277	0.887645	22226.63045
-82.948306	472.351473	-328.899477	512.543266	-1.165239	0.887645	45.014801
-143.222362	462.432958	-389.936496	491.943272	0.360686	0.124682	12.207404
-183.659387	433.440374	-416.640191	435.48403	-2.691165	-1.401243	12.207404
-243.17048	421.23297	-449.447589	357.66183	-1.928202	0.887645	20286.41621
-287.422319	382.32187	-474.625359	346.980352	-1.165239	0.887645	22175.51195
-331.674158	368.588541	-502.854981	269.921116	-2.691165	-0.638281	22079.37864
-356.088965	318.233	-537.951267	246.269271	-1.165239	0.124682	22205.2675
-400.340804	262.53672	-546.343857	140.980413	-1.928202	0.124682	22212.13416
-437.725978	221.336733	-545.580894	78.417469	-1.165239	0.124682	22224.34156
-454.511158	165.640453	-508.19572	47.898959	0.360686	0.124682	22228.91934
-475.874115	109.944173	-474.625359	-10.849171	2.649574	0.124682	22216.71194
-514.785215	45.09234	-467.758695	-78.752855	-1.928202	-0.638281	22222.81564
-496.474109	4.655315	-448.684626	-172.597272	0.360686	-2.164206	22228.91934
-480.451892	-43.411337	-373.914278	-248.893545	1.886612	1.650608	22235.786
-464.429674	-121.996499	-356.366135	-264.1528	0.360686	0.887645	22234.26008
-456.800047	-185.322406	-341.10688	-369.441658	3.412537	0.124682	22217.4749
-422.466724	-236.440909	-262.521719	-372.493509	1.123649	-0.638281	22215.18601
-373.637108	-293.663115	-195.380998	-417.50831	-1.165239	0.124682	22221.28971
-353.800077	-353.937171	-131.292128	-467.100888	-0.402277	0.887645	22173.98602
-309.548238	-396.663084	-64.91437	-504.486062	0.360686	0.887645	22202.97861
-258.429735	-427.181594	-32.869935	-515.167541	-1.165239	0.124682	22209.08231
-199.681604	-462.27788	22.826345	-544.923087	-1.928202	0.124682	22209.84527
-129.489033	-482.877873	118.196687	-523.560131	1.123649	-0.638281	22215.18601
-67.689051	-518.737122	133.455942	-582.308261	-2.691165	-1.401243	22184.6675
-17.33351	-555.359333	208.22629	-540.345311	0.360686	2.41357	22195.34898
29.207217	-556.122296	242.559613	-544.160125	-1.928202	0.124682	22207.55638
107.029416	-533.996377	353.18921	-473.967553	-1.165239	0.124682	22206.03046
171.118286	-530.944526	373.789204	-437.345341	-1.928202	0.124682	22219.76379
247.414559	-480.588985	430.248447	-414.456459	0.360686	-0.638281	22230.44527
300.821951	-443.966774	442.45585	-385.463875	-0.402277	0.124682	22219.00082
351.940454	-422.603817	524.855826	-325.952782	-1.165239	0.124682	22214.42305
388.562666	-367.6705	534.774342	-226.767626	1.123649	0.887645	22209.08231
427.473765	-321.892736	541.641006	-232.108365	1.123649	-0.638281	22210.60823
455.703387	-257.040903	566.055814	-160.389868	2.649574	0.124682	22248.75637
491.562635	-202.870549	575.211367	-51.286197	3.412537	0.887645	22254.09711
501.481151	-126.574275	526.381751	9.750822	1.886612	0.124682	22228.15638
506.058927	-62.485405	525.618789	64.684139	1.886612	-1.401243	22231.97119
488.510784	-15.944678	517.226199	184.469289	0.360686	0.887645	22239.60082
458.755238	53.484931	472.97436	227.958165	0.360686	1.650608	22215.94897
448.073759	125.203428	444.744739	285.18037	-0.402277	0.124682	22219.76379
437.392281	179.373782	383.70772	317.987768	0.360686	2.41357	22226.63045
401.533032	233.544136	325.722552	385.128489	-1.165239	-0.638281	22214.42305
387.03674	291.529305	248.663315	411.069222	-1.165239	-0.638281	22190.00824
342.784902	342.647808	168.552228	447.691433	-0.402277	0.887645	22207.55638
300.058988	390.71446	118.95965	482.787719	-2.691165	-0.638281	22187.71935
253.518261	420.470007	20.537457	454.558098	1.123649	0.887645	22186.19343
193.244205	451.751479	-47.366227	533.14326	-1.928202	0.124682	22206.79342
145.177553	471.58851	-110.692134	545.350664	-1.928202	0.887645	22205.2675
90.244236	496.766281	-137.39583	540.772887	-0.402277	0.887645	22212.89712
33.02203	503.632945	-203.773588	517.884005	-1.165239	-2.164206	22202.97861
-3.600181	489.136653	-248.788389	508.728452	0.360686	1.650608	22218.23786
-47.089057	474.640361	-304.484669	523.224744	0.360686	0.887645	1033.051546
-105.074225	463.19592	-351.788359	523.224744	1.123649	0.124682	16.022217
-167.637169	457.092218	-411.299452	448.454396	-1.165239	-0.638281	12.970367
-221.044561	443.358889	-457.077216	423.276626	1.123649	0.124682	9285.256508
-264.533437	415.129268	-506.669794	365.291458	1.123649	-0.638281	22180.08972
-308.022313	385.373721	-477.67721	331.721097	1.886612	0.124682	22231.20823
-331.674158	332.729292	-532.610527	214.987799	1.123649	0.124682	22216.71194
-388.896363	268.640422	-520.403124	192.861879	-0.402277	1.650608	22221.28971
-428.570425	240.410801	-552.447559	106.64709	-1.165239	0.124682	22225.86749
-458.325972	185.477484	-521.166086	75.365618	-1.165239	0.124682	22212.89712
-470.533376	118.336763	-474.625359	-1.693619	-0.402277	0.124682	22219.00082
-488.081519	78.662701	-450.973515	-48.997308	-0.402277	-0.638281	22230.44527
-503.340774	27.544198	-428.084632	-120.715806	-1.165239	-0.638281	22221.28971
-504.103736	-41.885412	-389.936496	-170.308383	-2.691165	0.124682	22195.34898
-513.259289	-109.789095	-400.617974	-276.360204	-0.402277	0.887645	22209.84527
-477.400041	-171.589077	-392.988347	-399.197205	-2.691165	-0.638281	22161.77862
-430.096351	-235.677947	-357.129098	-401.486093	-0.402277	0.124682	22199.92676
-404.155618	-282.218674	-213.692103	-409.11572	-1.928202	-2.164206	22217.4749
-379.74081	-320.36681	-163.336563	-431.24164	1.886612	0.887645	22096.92679
-317.940829	-356.989022	-128.240277	-502.960137	1.123649	0.887645	22206.03046
-269.111213	-399.714935	-29.055121	-533.478646	-0.402277	0.887645	22215.18601
-217.229747	-461.514917	-18.373643	-560.945305	0.360686	0.124682	22204.50453
-152.377915	-487.45565	70.892997	-556.367528	1.123649	0.887645	22191.53417
-87.526082	-511.870457	104.463358	-580.019373	1.123649	0.124682	22225.10453
-44.800169	-521.788973	177.707781	-581.545299	2.649574	0.887645	22228.15638
37.599807	-554.596371	255.52998	-543.397162	1.886612	-2.164206	22221.28971
110.84423	-526.366749	308.937371	-535.004572	1.123649	1.650608	22231.97119
172.644211	-505.766756	396.678086	-463.286074	1.123649	0.887645	22241.12674
221.473826	-489.744538	418.804006	-425.9009	-0.402277	-1.401243	22213.66009
290.140473	-456.93714	475.263248	-367.15277	-0.402277	0.124682	22219.76379
329.051572	-424.892705	504.255832	-348.841664	0.360686	-0.638281	22229.6823
383.984889	-407.344562	550.796559	-246.604657	0.360686	0.124682	22215.18601
434.34043	-341.729767	566.055814	-247.36762	0.360686	0.124682	22219.00082
447.310797	-293.663115	560.715075	-161.152831	-1.928202	0.887645	22217.4749
471.725604	-230.337208	581.315068	-111.560253	0.360686	1.650608	22200.68972
488.510784	-146.411306	578.263218	2.884158	-2.691165	-2.927169	22202.21564
493.088561	-93.003915	530.959528	-15.426948	-0.402277	0.887645	22216.71194
490.799673	-23.574306	489.75954	153.187817	-1.165239	0.887645	22215.94897
478.592269	35.173825	502.729907	205.832246	-0.402277	0.124682	22218.23786
445.784871	99.262695	463.055844	253.135935	-1.165239	0.124682	22228.15638
433.577467	158.010826	389.811422	308.832215	-1.165239	-0.638281	22225.86749
410.688585	219.047844	337.166993	320.276656	-1.165239	-1.401243	22212.89712
393.903405	274.744124	262.396644	393.521079	0.360686	0.887645	22201.45268
352.703417	328.914479	196.781849	437.009955	1.123649	1.650608	22215.94897
319.896019	382.32187	131.167054	482.787719	0.360686	-0.638281	22206.03046
265.725665	429.62556	49.530041	480.498831	1.886612	1.650608	22225.86749
219.184938	447.936666	-75.595848	506.439564	0.360686	-1.401243	22222.05268
163.488658	473.877399	-83.225475	537.721036	2.649574	0.887645	22215.18601
116.947931	484.558877	-135.106941	543.061776	0.360686	0.124682	22221.28971
54.384987	499.818132	-177.069892	515.595117	-1.165239	0.124682	22202.97861
6.318335	480.744063	-257.180979	524.75067	1.123649	1.650608	22201.45268
-32.592765	479.218138	-293.803191	526.276595	-0.402277	-0.638281	22195.34898
-92.866821	474.640361	-341.10688	509.491415	-2.691165	-1.401243	23.651845
-135.592734	454.80333	-383.069831	491.943272	-1.928202	-0.638281	13.733329
-206.548269	428.862597	-457.077216	422.513663	0.360686	-0.638281	10.681478
-266.822325	409.025566	-499.80313	359.187756	-1.165239	1.650608	21304.2085
-314.126015	399.870013	-550.921633	276.024818	-2.691165	0.124682	22177.03787
-327.859344	347.225584	-557.788298	245.506308	-1.928202	-1.401243	22194.58602
-366.007481	300.684857	-529.558676	202.017432	-2.691165	-1.401243	22212.13416
-420.177835	262.53672	-527.269788	126.484121	-1.165239	-1.401243	22222.05268
-445.355606	199.973776	-533.37349	84.521171	1.886612	1.650608	22216.71194
-472.822264	147.329347	-492.173502	42.55822	-1.165239	0.887645	22224.34156
-499.52596	86.292328	-503.617943	-14.663985	0.360686	0.124682	22228.15638
-501.814848	53.484931	-415.877229	-94.01211	1.123649	1.650608	22215.18601
-500.288923	-4.500237	-427.32167	-160.389868	2.649574	0.887645	22250.2823
-480.451892	-65.537256	-362.469837	-204.641707	0.360686	0.124682	22250.2823
-466.718562	-121.233536	-416.640191	-382.412024	1.123649	1.650608	22180.85269
-448.407457	-209.737214	-370.862427	-405.300906	1.123649	0.124682	22215.18601
-429.333388	-240.255723	-274.729122	-440.397192	1.886612	0.887645	22237.31193
-386.607475	-299.003854	-223.610619	-460.997186	-1.928202	-1.401243	22201.45268
-362.192667	-341.729767	-138.158792	-451.078671	2.649574	1.650608	22210.60823
-314.126015	-394.374196	-54.995854	-499.908286	1.123649	1.650608	22223.5786
-226.3853	-434.811221	-12.269941	-532.715684	2.649574	0.887645	22209.84527
-190.526052	-473.722321	57.922631	-567.811969	0.360686	0.887645	22192.29713
-110.414964	-512.63342	99.885581	-553.315677	-1.165239	1.650608	22202.97861
-44.800169	-543.15193	171.604079	-582.308261	-1.165239	-0.638281	22182.37861
12.422037	-537.048228	181.522594	-584.59715	-0.402277	0.887645	22190.7712
49.044248	-521.02601	262.396644	-546.449013	-1.165239	0.887645	22216.71194
129.155335	-514.159346	379.129943	-459.471261	-0.402277	-0.638281	22214.42305
190.955317	-500.426016	349.374396	-492.278658	1.123649	2.41357	22219.00082
256.570112	-466.092693	476.026211	-408.352757	1.886612	1.650608	22230.44527
316.081206	-435.574184	501.966944	-351.130552	-1.928202	-1.401243	22225.86749
359.570082	-403.529749	540.115081	-287.804645	-0.402277	0.124682	22199.16379
407.636734	-349.359394	509.596571	-212.271334	1.123649	0.124682	22223.5786
447.310797	-303.58163	565.292851	-187.856526	0.360686	0.124682	22244.17859
479.355231	-247.122388	594.285435	-119.952843	1.123649	0.887645	22238.07489
504.533002	-180.74463	589.707659	-42.893606	2.649574	0.887645	22243.41563
509.110778	-114.366872	524.092863	10.513785	0.360686	0.124682	22242.65267
496.903374	-45.700225	521.803975	95.965612	1.886612	0.124682	22225.10453
490.799673	12.284943	511.122497	180.654475	3.412537	1.650608	22227.39341
466.384865	80.188626	459.241031	239.402606	1.886612	1.650608	22229.6823
453.414498	132.070092	447.033627	282.891482	-1.928202	-1.401243	22211.3712
423.658952	183.188596	367.685502	332.48406	0.360686	0.887645	22220.52675
380.170076	265.588571	310.463297	396.57293	-1.165239	0.124682	22211.3712
370.25156	306.788559	236.455911	440.061806	-0.402277	0.124682	22208.31935
320.658982	347.988547	163.211489	466.002539	-1.165239	0.124682	22180.08972
279.458994	399.10705	105.226321	491.180309	-1.928202	0.887645	22195.34898
242.836783	425.810746	4.515239	481.261794	-0.402277	0.887645	22167.88232
171.118286	454.040367	-96.195842	521.698819	-1.165239	-0.638281	22190.7712
132.970149	486.084802	-116.032873	540.009925	-0.402277	-1.401243	22215.18601
69.644242	502.869983	-213.692103	474.395129	-0.402277	0.887645	22216.71194
33.02203	493.71443	-232.003209	526.276595	1.123649	0.887645	22206.03046
-19.622398	493.71443	-266.336532	520.172893	0.360686	-1.401243	22227.39341
-69.977939	476.92925	-314.403185	511.017341	1.886612	1.650608	157.933287
-127.963107	455.566293	-373.151315	507.202527	2.649574	0.887645	12.970367
-178.318648	432.677411	-447.158701	447.691433	2.649574	-0.638281	12.207404
-234.014928	434.966299	-447.921664	391.232191	3.412537	0.887645	18546.86117
-267.585288	405.973715	-468.521657	350.032203	1.123649	0.124682	22196.87491
-301.155648	388.425572	-512.773496	266.106302	0.360686	0.887645	22221.28971
-337.014897	323.573739	-559.314223	202.780395	1.123649	0.887645	22233.49712
-416.363022	270.929311	-559.314223	108.173015	0.360686	-0.638281	22209.08231
-416.363022	231.255248	-520.403124	103.595239	0.360686	0.887645	22218.23786
-445.355606	177.847857	-515.825347	52.476736	1.886612	-0.638281	22228.91934
-490.370407	112.996024	-475.388322	-10.849171	0.360686	0.887645	22214.42305
-485.029668	77.899738	-455.551291	-58.152861	0.360686	1.650608	22222.81564
-514.022252	-6.026163	-428.084632	-129.871358	-1.928202	-0.638281	22216.71194
-504.866699	-47.989113	-382.306868	-192.434303	-3.454128	-2.164206	22196.11194
-494.185221	-96.055766	-399.092048	-278.649092	-0.402277	0.124682	22181.61565
-467.481525	-173.115002	-352.551321	-365.626844	0.360686	-0.638281	22207.55638
-438.488941	-238.729798	-300.669855	-415.219422	-1.165239	0.887645	22210.60823
-419.414873	-266.959419	-232.003209	-448.02682	0.360686	0.124682	22209.84527
-357.614891	-338.677916	-168.677302	-478.545329	-0.402277	-0.638281	22209.84527
-313.363052	-384.45568	-98.48473	-501.434211	1.123649	0.124682	22221.28971
-268.348251	-416.500115	-47.366227	-516.693466	1.123649	0.124682	22202.21564
-201.970493	-455.411215	37.322637	-548.737901	0.360686	0.887645	22201.45268
-150.089026	-494.322315	88.44114	-541.871236	-1.928202	-0.638281	22223.5786
-69.214976	-514.922308	124.300389	-560.945305	3.412537	1.650608	22212.13416
-18.859436	-526.366749	223.485545	-525.086056	2.649574	0.887645	22219.00082
48.281285	-517.974159	277.655899	-499.908286	1.886612	-0.638281	22243.41563
107.792379	-533.996377	350.137359	-477.782366	2.649574	0.124682	22225.86749
171.881249	-514.159346	405.070676	-432.767565	-0.402277	0.887645	22224.34156
232.155305	-495.085277	413.463266	-444.974969	1.886612	0.124682	22230.44527
284.799734	-459.226029	488.233615	-370.204621	0.360686	0.887645	22215.18601
329.051572	-429.470482	530.959528	-297.723161	1.886612	1.650608	22222.05268
361.85897	-389.79642	547.744708	-230.58244	-2.691165	-0.638281	22226.63045
433.577467	-342.49273	566.818776	-187.093564	-1.165239	-0.638281	22221.28971
445.784871	-282.218674	574.448404	-134.449135	-4.21709	-1.401243	22199.16379
484.695971	-215.840916	572.922478	-74.938041	-4.21709	0.887645	22211.3712
490.03671	-153.277971	557.663224	-8.560283	-1.165239	-0.638281	22206.79342
479.355231	-104.448356	508.070646	28.061928	0.360686	0.124682	22207.55638
470.962641	-36.544672	456.18918	55.528587	-0.402277	0.887645	22224.34156
473.25153	51.196042	477.552136	176.839662	1.123649	0.124682	22228.15638
453.414498	119.099726	456.18918	231.010016	-2.691165	-1.401243	22216.71194
429.762654	176.321931	401.255863	309.595178	0.360686	0.887645	22225.86749
395.42933	226.677472	326.485514	372.921085	-0.402277	-0.638281	22225.10453
386.273778	290.003379	254.004054	422.513663	0.360686	0.124682	22199.16379
351.177492	347.988547	205.174439	438.535881	1.886612	0.887645	22243.41563
312.266392	391.477423	122.011501	474.395129	0.360686	0.887645	22235.786
253.518261	415.892231	60.211519	523.987707	0.360686	1.650608	22198.40083
203.925683	458.618144	-52.706966	511.780303	0.360686	-0.638281	22215.18601
157.384957	492.188504	-100.773618	504.913639	0.360686	0.124682	22222.81564
84.903497	507.447759	-206.825439	472.106241	-0.402277	0.887645	22199.92676
34.547956	490.662579	-215.980992	515.595117	-0.402277	-0.638281	22209.84527
3.266484	480.744063	-247.262464	498.809937	-0.402277	0.124682	22225.10453
-60.822386	484.558877	-296.855042	518.646968	0.360686	0.124682	2728.354747
-95.155709	445.647777	-354.84021	516.35808	-0.402277	-0.638281	16.78518
-172.214946	453.277405	-415.114266	451.506247	-1.928202	0.124682	14.496292
-202.733455	436.492225	-441.817962	423.276626	-1.165239	0.887645	11.444441
-260.718623	395.292237	-479.966099	375.972936	-2.691165	0.124682	21961.11942
-321.755642	386.136684	-513.536459	292.809998	-1.928202	-0.638281	22194.58602
-351.511189	346.462622	-595.936435	158.528556	1.886612	1.650608	22209.84527
-386.607475	296.870044	-657.736416	95.202649	-1.165239	0.124682	22208.31935
-398.051916	249.566354	-544.817931	109.698941	1.886612	0.887645	22225.86749
-448.407457	190.818223	-551.684596	89.86191	-0.402277	-0.638281	22228.91934
-477.400041	126.729353	-474.625359	35.691555	-0.402277	1.650608	22215.18601
-498.762997	71.796036	-496.751279	-59.678787	1.886612	0.124682	22225.86749
-492.659295	28.30716	-417.403154	-105.456551	0.360686	0.124682	22234.26008
-490.370407	-23.574306	-393.751309	-161.915793	2.649574	2.41357	22235.02304
-477.400041	-86.13725	-374.677241	-242.789843	1.123649	-1.401243	22228.15638
-468.244488	-146.411306	-344.158731	-323.663894	1.123649	0.124682	22217.4749
-457.563009	-216.603878	-284.647638	-351.130552	-1.165239	0.124682	22212.89712
-407.970432	-260.855717	-249.551352	-412.167571	0.360686	-0.638281	22219.00082
-369.822295	-312.737183	-156.469898	-456.41941	-0.402277	0.887645	22189.24528
-339.303785	-360.803836	-112.218059	-496.093472	-1.165239	0.124682	22210.60823
-270.637139	-396.663084	-58.810668	-523.560131	0.360686	0.887645	22213.66009
-234.014928	-439.388997	0.700426	-565.523081	-0.402277	1.650608	22210.60823
-164.585318	-469.907507	84.626327	-551.026789	-1.928202	-0.638281	22222.05268
-102.785337	-519.500085	128.115203	-553.315677	-2.691165	0.124682	22185.43046
-45.563132	-549.255632	183.811483	-547.974938	-1.165239	-0.638281	22192.29713
30.733142	-541.626004	254.767017	-512.11569	-1.165239	-1.401243	22210.60823
95.584975	-526.366749	305.122558	-518.982354	0.360686	0.887645	22202.21564
155.096068	-527.129712	365.396614	-478.545329	-0.402277	-0.638281	22222.05268
216.89605	-510.344532	403.544751	-449.552745	-1.165239	-1.401243	22228.91934
277.933069	-472.959358	460.766956	-402.249056	0.360686	0.887645	22215.18601
322.184908	-439.388997	512.648422	-340.449074	-2.691165	0.124682	22214.42305
372.540448	-392.085308	551.559522	-264.915763	-0.402277	0.124682	22226.63045
419.081175	-339.440879	553.085447	-212.271334	-1.928202	0.124682	22209.08231
444.258946	-286.033487	600.389137	-154.286166	1.886612	0.887645	22247.99341
477.829306	-233.389058	579.02618	-103.167663	1.886612	0.124682	22251.80822
484.695971	-170.826114	586.655808	-12.375097	3.412537	0.887645	22228.91934
494.614486	-83.085399	524.092863	20.432301	1.123649	0.124682	22231.97119
501.481151	-32.729859	488.233615	96.728574	1.123649	-0.638281	22235.786
480.881157	6.944204	478.315099	176.839662	1.123649	-0.638281	22219.00082
467.91079	89.344179	452.374366	252.372973	1.123649	1.650608	22219.00082
428.999691	153.433049	424.144745	303.491476	1.123649	0.887645	22225.10453
416.792287	205.314515	350.137359	353.847017	-0.402277	-0.638281	22222.81564
387.03674	253.381168	292.915154	404.96552	-1.165239	-0.638281	22202.97861
357.281194	319.758926	202.122588	433.195141	-1.928202	0.124682	22198.40083
313.029355	353.329286	144.13742	478.209943	-4.21709	-0.638281	22195.34898
274.881218	391.477423	76.233737	509.491415	-1.928202	-0.638281	22177.80084
223.762715	425.810746	-21.425494	501.098825	-0.402277	0.887645	22199.92676
161.962733	480.744063	-69.492146	502.62475	1.123649	1.650608	22206.03046
134.496074	463.958883	-116.032873	517.121042	0.360686	-0.638281	22199.92676
50.570173	480.744063	-252.603203	479.735868	1.123649	0.124682	22203.74157
-8.177957	501.344057	-243.44765	476.684017	0.360686	1.650608	22220.52675
-31.06684	486.847765	-265.573569	531.617334	-0.402277	-0.638281	22213.66009
-85.237194	467.773697	-330.425402	520.172893	0.360686	0.124682	41.962951
-133.303846	467.773697	-394.514272	503.387713	3.412537	0.887645	15.259255
-178.318648	450.988517	-419.692042	449.980322	1.123649	-0.638281	10.681478
-246.985294	418.181119	-448.684626	392.758116	1.886612	0.887645	21318.70479
-283.607505	389.951498	-476.914248	334.772948	0.360686	0.124682	22215.18601
-336.251934	367.825578	-526.506826	264.580377	0.360686	1.650608	22221.28971
-347.696375	313.655224	-518.114235	234.061867	1.886612	0.887645	22217.4749
-386.607475	270.166348	-540.240155	128.773009	1.123649	0.887645	22222.81564
-434.674127	221.336733	-541.76608	56.291549	-0.402277	0.124682	22220.52675
-459.851898	148.855273	-473.862397	18.143413	-0.402277	-0.638281	22216.71194
-492.659295	109.944173	-484.543875	-27.634352	1.886612	0.124682	22227.39341
-507.155587	48.907154	-439.529073	-65.782489	-0.402277	0.887645	22228.91934
-501.814848	-18.233567	-425.795744	-132.160247	-2.691165	-0.638281	22193.06009
-509.444476	-61.722443	-370.862427	-235.923179	-1.165239	1.650608	22206.79342
-488.844482	-133.44094	-347.210582	-310.693527	-0.402277	2.41357	22196.11194
-447.644494	-202.870549	-328.136514	-355.708329	-1.165239	0.124682	22196.87491
-436.963016	-244.070537	-262.521719	-376.308322	1.886612	1.650608	22222.81564
-391.948214	-282.218674	-217.506917	-424.374975	-0.402277	0.124682	22187.71935
-372.874146	-353.937171	-164.099525	-487.700882	-0.402277	0.124682	22199.16379
-316.414903	-387.507531	-100.010656	-561.708268	0.360686	0.124682	22211.3712
-250.800108	-423.36678	-22.951419	-534.241609	1.886612	0.887645	22217.4749
-193.577902	-463.803805	55.633743	-563.997156	-0.402277	0.887645	22199.92676
-125.674219	-488.218613	118.95965	-527.374944	1.886612	0.887645	22227.39341
-60.822386	-527.892675	179.233706	-568.574932	1.886612	-0.638281	22226.63045
-2.074255	-530.181563	234.167023	-528.90087	3.412537	3.176533	22236.54897
69.644242	-527.892675	308.174409	-509.063839	1.886612	0.887645	22229.6823
134.496074	-515.685271	356.241061	-472.441627	-1.165239	-1.401243	22233.49712
178.747913	-526.366749	366.922539	-470.152739	-0.402277	0.124682	22224.34156
234.444193	-468.381581	456.952142	-416.745348	-2.691165	-0.638281	22215.94897
306.16269	-447.781588	488.996577	-359.523142	1.123649	-0.638281	22226.63045
344.310827	-417.263078	508.070646	-316.797229	-0.402277	0.124682	22228.91934
396.192293	-369.959388	561.478037	-254.234285	1.123649	1.650608	22215.94897
422.133026	-330.285326	581.315068	-179.463936	-1.928202	0.887645	22204.50453
455.703387	-249.411276	566.055814	-122.241731	-1.928202	0.124682	22212.89712
502.244114	-184.559443	566.055814	-42.893606	-1.165239	0.124682	22199.16379
489.273747	-117.418722	565.292851	20.432301	-1.165239	0.124682	22214.42305
498.4293	-73.929846	501.966944	63.921177	0.360686	-0.638281	22222.05268
482.407082	0.840502	500.441018	149.373003	1.123649	0.887645	22215.94897
482.407082	71.796036	444.744739	186.758177	1.886612	1.650608	22223.5786
439.681169	128.255279	387.522533	231.772979	2.649574	0.124682	22228.91934
428.999691	206.840441	346.322546	287.469259	1.123649	2.41357	22215.94897
396.955256	231.255248	266.211458	346.217389	-0.402277	0.887645	22196.87491
377.118225	304.499671	250.189241	433.195141	1.886612	-0.638281	22231.97119
345.07379	357.1441	186.863333	464.476614	1.886612	0.887645	22227.39341
288.614547	413.603342	87.678178	482.787719	1.123649	0.124682	22218.23786
235.207156	441.832964	49.530041	517.121042	1.123649	0.887645	22217.4749
186.377541	475.403324	-39.736599	536.195111	-1.165239	0.124682	22221.28971
149.755329	482.269989	-115.26991	536.195111	-1.165239	-0.638281	22210.60823
93.296087	502.10702	-225.899507	514.832154	1.886612	1.650608	22192.29713
26.918329	500.581094	-227.425433	511.017341	2.649574	0.124682	22219.76379
-15.807585	493.71443	-258.706905	512.543266	1.123649	1.650608	22218.23786
-59.296461	472.351473	-315.166147	532.380297	-0.402277	1.650608	363.933226
-123.385331	457.855181	-399.092048	509.491415	-3.454128	-2.164206	13.733329
-169.163095	451.751479	-396.040197	470.580316	-1.165239	0.124682	12.970367
-225.622337	416.655193	-459.366105	392.758116	-1.165239	0.124682	10187.84143
-288.948245	412.077417	-510.484608	340.87665	-1.165239	-0.638281	22154.14899
-314.126015	360.195951	-500.566092	281.365557	0.360686	0.887645	22189.24528
-349.222301	338.070031	-543.292006	213.461873	2.649574	0.887645	22212.13416
-391.948214	274.744124	-534.899416	150.135966	1.123649	0.887645	22228.15638
-414.074133	232.781174	-538.714229	103.595239	-0.402277	0.124682	22215.94897
-462.140786	170.218229	-513.536459	41.795257	-1.165239	-1.401243	22217.4749
-463.666711	116.047875	-526.506826	4.410083	1.123649	0.124682	22225.86749
-497.237072	69.507148	-442.580924	-50.523234	-0.402277	0.124682	22219.00082
-497.237072	27.544198	-418.92908	-107.745439	0.360686	-1.401243	22239.60082
-493.422258	-39.596523	-405.19575	-180.989862	1.123649	1.650608	22244.94156
-494.948184	-79.270586	-362.469837	-278.649092	1.886612	0.887645	22212.89712
-474.34819	-156.329822	-335.766141	-329.004633	0.360686	0.124682	22215.18601
-439.251904	-215.077953	-288.462452	-361.81203	0.360686	1.650608	22231.20823
-420.177835	-290.611264	-232.003209	-420.560161	-0.402277	0.124682	22203.74157
-375.163034	-331.811252	-155.706935	-467.100888	0.360686	0.124682	22201.45268
-324.04453	-380.640867	-94.669916	-515.167541	1.123649	0.124682	22215.94897
-267.585288	-422.603817	-70.255109	-541.108274	0.360686	0.124682	22222.05268
-218.755673	-453.122327	20.537457	-558.656417	1.886612	1.650608	22199.92676
-153.90384	-498.137128	81.574476	-555.604566	-0.402277	0.124682	22195.34898
-96.681635	-511.107495	141.085569	-573.915671	-0.402277	0.124682	22195.34898
-34.11869	-544.677855	214.329992	-514.404578	-3.454128	0.887645	22183.14158
42.940546	-546.203781	290.626266	-510.589764	-0.402277	-0.638281	22211.3712
107.792379	-533.996377	342.507732	-493.041621	1.886612	0.124682	22222.81564
167.303472	-519.500085	365.396614	-499.145323	-0.402277	0.124682	22215.94897
232.918267	-493.559352	406.596602	-434.29349	1.886612	0.887645	22224.34156
284.799734	-445.492699	488.233615	-414.456459	-0.402277	0.124682	22228.91934
341.258976	-418.789004	508.833608	-316.034266	0.360686	0.124682	22220.52675
387.799703	-390.559382	525.618789	-263.389837	3.412537	0.887645	22219.76379
432.814505	-319.603848	555.374335	-229.056514	0.360686	-0.638281	22247.99341
450.362647	-275.352009	591.996547	-137.500986	1.886612	0.887645	22247.99341
483.933008	-231.863133	584.366919	-91.723222	1.886612	0.887645	22231.97119
503.007076	-154.803897	555.374335	-16.189911	0.360686	-0.638281	22237.31193
505.295965	-99.87058	543.166932	56.291549	0.360686	-0.638281	22239.60082
499.192263	-19.759492	476.789174	156.239668	0.360686	2.41357	22218.23786
462.570051	34.410862	481.36695	214.987799	-0.402277	-0.638281	22223.5786
456.466349	100.025658	450.085478	274.498892	1.886612	0.124682	22226.63045
420.607101	173.27008	422.618819	322.565545	0.360686	0.124682	22215.18601
389.325629	225.151546	314.278111	307.30629	-0.402277	-0.638281	22194.58602
391.614517	281.610789	281.470713	404.202557	1.123649	0.887645	22219.00082
348.125641	331.96633	202.122588	441.587732	-1.928202	0.124682	22184.6675
332.103423	376.981131	151.004085	457.609949	-2.691165	-0.638281	22193.82305
263.436777	434.203336	61.737445	512.543266	-1.928202	0.124682	22199.92676
226.814566	446.41074	-47.366227	523.224744	-0.402277	-0.638281	22189.24528
168.829398	483.795914	-85.514364	530.854372	-1.928202	0.124682	22213.66009
84.903497	493.71443	-129.766202	517.884005	-0.402277	0.124682	22198.40083
48.281285	508.973685	-235.05506	499.5729	0.360686	-0.638281	22202.97861
14.710925	502.10702	-257.943942	497.284011	-1.165239	0.124682	22219.00082
-38.696467	486.847765	-291.514303	528.565484	-1.928202	0.124682	20432.14209
-118.044592	471.58851	-352.551321	480.498831	0.360686	-0.638281	21.362957
-153.140877	454.80333	-379.255017	478.972906	1.886612	1.650608	14.496292
-197.392716	440.307038	-422.743893	427.854402	1.886612	0.124682	10.681478
-253.851959	420.470007	-483.017949	390.469228	1.886612	0.124682	21998.50459
-279.792692	377.744094	-483.017949	334.009986	1.886612	0.124682	22209.08231
-337.014897	352.566323	-531.847565	237.113718	0.360686	0.887645	22224.34156
-380.503773	295.344118	-561.603111	188.284103	-0.402277	0.887645	22222.81564
-411.022282	248.040428	-506.669794	135.639674	0.360686	0.124682	22211.3712
-449.170419	201.499702	-531.084602	83.758208	-1.165239	0.124682	22219.76379
-469.770413	150.381198	-489.884614	42.55822	1.886612	0.887645	22230.44527
-495.711146	89.344179	-526.506826	-52.049159	1.886612	0.124682	22213.66009
-508.681513	27.544198	-428.084632	-86.382482	-0.402277	2.41357	22201.45268
-496.474109	-20.522455	-428.847595	-151.997278	-2.691165	0.124682	22209.08231
-491.13337	-79.270586	-392.988347	-240.500955	-1.928202	-0.638281	22172.4601
-480.451892	-138.018716	-357.892061	-316.797229	-0.402277	0.887645	22204.50453
-459.851898	-203.633512	-298.380967	-348.078701	-1.928202	0.887645	22216.71194
-409.496357	-256.277941	-238.869874	-393.093503	-1.928202	0.124682	22206.03046
-379.74081	-311.211258	-180.121743	-429.715714	0.360686	0.124682	22202.21564
-341.592673	-347.070506	-155.706935	-485.411994	1.886612	-0.638281	22215.94897
-294.288984	-421.077892	-116.032873	-528.137907	1.886612	1.650608	22201.45268
-247.748257	-433.285296	-53.469929	-565.523081	-0.402277	0.124682	22193.82305
-188.237163	-465.329731	73.944848	-540.345311	2.649574	-0.638281	22238.07489
-106.60015	-492.796389	122.774464	-540.345311	0.360686	0.887645	22235.02304
-31.829802	-514.159346	208.989253	-570.86382	2.649574	-0.638281	22213.66009
19.288701	-536.285265	287.574415	-509.826801	1.123649	0.124682	22235.02304
100.925714	-524.840824	315.804036	-480.834217	-0.402277	0.887645	22240.36378
129.918298	-538.574153	396.678086	-463.286074	-2.691165	-2.164206	22215.18601
213.844199	-510.344532	375.31513	-448.789782	1.123649	0.124682	22222.81564
261.147889	-472.959358	476.789174	-393.856465	-0.402277	0.887645	22231.20823
313.029355	-445.492699	511.122497	-362.574993	-1.928202	0.124682	22214.42305
340.496013	-389.79642	522.566938	-293.908347	1.886612	1.650608	22225.10453
406.110809	-352.411245	530.196565	-236.686142	-0.402277	-0.638281	22231.97119
439.681169	-315.789034	580.552106	-169.545421	-1.928202	0.124682	22193.82305
468.673753	-247.88535	585.892845	-100.115812	-4.21709	0.124682	22204.50453
478.592269	-168.537226	548.507671	-22.293613	-0.402277	-0.638281	22216.71194
490.03671	-125.04835	536.300267	45.610071	0.360686	0.124682	22206.03046
487.747822	-51.040964	508.070646	69.261916	-1.165239	0.124682	22219.00082
489.273747	9.233092	491.285466	182.943364	1.123649	-0.638281	22231.20823
458.755238	76.373813	457.715105	238.639643	1.886612	1.650608	22223.5786
438.918206	153.433049	375.31513	231.772979	-0.402277	0.124682	22216.71194
405.347846	199.210813	311.22626	279.076669	0.360686	-1.401243	22204.50453
378.64415	258.721907	307.411446	377.498862	1.123649	0.124682	22207.55638
364.910821	314.418187	244.085539	441.587732	2.649574	0.124682	22228.15638
335.918237	375.455206	156.344824	478.972906	1.123649	0.887645	22233.49712
295.481212	421.23297	103.700395	506.439564	0.360686	0.124682	22225.86749
229.866417	446.41074	6.041165	536.958074	0.360686	0.124682	22214.42305
181.036801	470.825548	-52.706966	520.935856	1.886612	0.887645	22215.18601
143.651627	488.373691	-154.18101	524.75067	-3.454128	-3.690132	22193.06009
75.747944	494.477393	-173.255078	520.935856	-1.928202	-0.638281	22197.63787
23.866478	495.240355	-206.062476	540.009925	1.123649	0.887645	22222.81564
-33.355728	491.425542	-273.203197	523.224744	-1.165239	-0.638281	22230.44527
-77.607566	467.010734	-355.603172	526.276595	1.886612	1.650608	141.148106
-135.592734	446.41074	-392.225384	497.284011	-0.402277	0.887645	15.259255
-182.133461	439.544075	-419.692042	440.824769	-1.165239	0.124682	12.207404
-250.037145	417.418156	-442.580924	391.232191	0.360686	0.887645	18792.53517
-285.896394	394.529274	-473.099434	353.847017	-1.928202	0.124682	22176.27491
-335.488972	353.329286	-528.032751	256.187786	-1.165239	0.124682	22208.31935
-349.985264	320.521889	-534.136453	240.928532	-0.402277	0.124682	22212.13416
-385.081549	272.455236	-524.9809	157.765593	1.123649	0.887645	22219.76379
-427.0445	220.57377	-541.76608	89.86191	0.360686	0.887645	22227.39341
-469.770413	173.27008	-515.825347	51.713773	-0.402277	-0.638281	22221.28971
-472.059301	96.210844	-502.092018	-8.560283	1.886612	0.887645	22215.18601
-515.548177	66.455297	-463.180918	-119.952843	1.123649	1.650608	22245.70452
-498.000034	13.810868	-401.380937	-126.819507	0.360686	-0.638281	22246.46748
-497.237072	-54.855778	-410.536489	-233.634291	1.886612	0.887645	22215.18601
-488.081519	-109.789095	-349.499471	-271.782427	0.360686	-0.638281	22222.05268
-480.451892	-168.537226	-310.588371	-333.582409	1.123649	-0.638281	22235.786
-417.888947	-237.203872	-260.23283	-386.226838	-0.402277	0.124682	22207.55638
-403.392655	-295.952003	-220.558768	-422.086087	-0.402277	0.124682	22191.53417
-368.296369	-323.418661	-156.469898	-470.152739	0.360686	-1.401243	22220.52675
-321.755642	-379.114941	-89.329177	-506.77495	-0.402277	0.124682	22202.97861
-264.533437	-424.129743	-61.099556	-516.693466	0.360686	0.887645	22193.06009
-194.340865	-461.514917	33.507823	-563.997156	-1.165239	0.887645	22208.31935
-153.140877	-492.033426	87.678178	-568.574932	1.123649	0.887645	22186.19343
-88.289045	-502.714905	64.789296	-627.323063	-0.402277	-0.638281	22192.29713
-22.674249	-545.440818	239.507762	-506.011988	0.360686	1.650608	22218.23786
52.096099	-532.470451	282.233676	-513.641615	-1.928202	-0.638281	22203.74157
122.288671	-525.603787	357.766987	-478.545329	-0.402277	0.124682	22219.00082
169.59236	-504.24083	408.122527	-460.997186	-0.402277	-0.638281	22230.44527
229.103454	-500.426016	397.441049	-439.63423	0.360686	0.887645	22225.10453
287.088622	-454.648252	484.418801	-372.493509	1.123649	0.887645	22215.94897
342.784902	-424.892705	514.174348	-343.500925	0.360686	0.887645	22225.10453
384.747852	-376.06309	510.359534	-253.471322	0.360686	0.124682	22231.20823
441.970057	-298.240891	557.663224	-206.930595	1.886612	0.887645	22241.88971
462.570051	-272.300158	564.529888	-164.967644	1.886612	-0.638281	22244.94156
482.407082	-202.107586	599.626174	-76.463967	1.886612	1.650608	22242.65267
503.770039	-135.729828	546.218783	-16.189911	1.886612	0.887645	22228.15638
494.614486	-87.663176	512.648422	78.417469	-1.165239	-0.638281	22228.91934
474.777455	-12.129865	502.729907	151.661891	-0.402277	1.650608	22228.15638
469.436716	46.618266	462.292882	218.802612	0.360686	0.124682	22213.66009
453.414498	125.203428	442.45585	285.18037	1.123649	0.124682	22225.10453
424.421914	182.425633	385.996608	322.565545	0.360686	0.124682	22223.5786
403.821921	238.121913	298.255893	379.78775	1.123649	2.41357	22193.82305
348.125641	277.033013	244.848502	407.254408	-2.691165	-0.638281	22192.29713
339.733051	345.699659	142.611495	415.646998	-0.402277	1.650608	22196.11194
308.451578	385.373721	108.278172	466.765502	1.123649	1.650608	22182.37861
251.992336	417.418156	45.715227	520.935856	-0.402277	1.650608	22201.45268
199.347907	450.988517	-26.766233	527.802521	-2.691165	0.124682	22212.89712
132.207186	487.610728	-103.062507	541.53585	-0.402277	-0.638281	22193.82305
98.636826	487.610728	-159.521749	500.335862	-0.402277	1.650608	22202.21564
33.784993	495.240355	-218.26988	525.513633	-0.402277	0.124682	22221.28971
-5.126106	487.610728	-252.603203	537.721036	-0.402277	-0.638281	22224.34156
-45.563132	472.351473	-293.803191	512.543266	-1.165239	-0.638281	2410.199286
-102.785337	470.825548	-406.721676	509.491415	2.649574	0.887645	16.78518
-168.400132	460.907032	-431.899446	456.846986	1.123649	0.887645	12.970367
-207.311232	439.544075	-447.158701	423.276626	2.649574	0.887645	3129.673147
-253.851959	408.262603	-470.810546	353.847017	1.886612	0.124682	22152.62307
-301.918611	390.71446	-492.936465	329.432209	1.123649	-0.638281	22222.81564
-337.77786	333.492255	-520.403124	259.239637	-0.402277	0.124682	22209.08231
-392.711177	280.847826	-528.795714	208.884097	-0.402277	0.887645	22219.00082
-417.888947	241.173764	-530.321639	125.721158	0.360686	0.887645	22228.91934
-443.82968	188.529335	-509.721645	77.654506	-0.402277	-0.638281	22212.89712
-467.481525	116.047875	-505.143869	8.98786	-0.402277	0.124682	22222.81564
-495.711146	77.899738	-467.758695	-36.026942	-0.402277	-0.638281	22228.15638
-520.888917	14.573831	-437.240185	-97.826923	-0.402277	0.124682	22193.82305
-488.081519	-43.411337	-458.603142	-208.45652	-3.454128	0.887645	22198.40083
-483.503742	-100.633542	-402.143899	-299.249086	-1.165239	-1.401243	22199.16379
-477.400041	-160.144636	-315.166147	-299.249086	-0.402277	0.124682	22200.68972
-437.725978	-214.31499	-280.069861	-350.367589	-1.165239	-0.638281	22215.18601
-423.992649	-261.61868	-216.743954	-420.560161	-0.402277	0.124682	22209.08231
-387.370438	-310.448295	-178.595817	-452.604596	1.123649	0.124682	22207.55638
-321.755642	-358.514947	-121.373612	-490.752733	2.649574	0.124682	22210.60823
-279.792692	-399.714935	-74.069923	-506.011988	1.123649	0.124682	22199.16379
-231.726039	-454.648252	-33.632897	-616.641585	-0.402277	-0.638281	22159.48973
-153.90384	-494.322315	35.796712	-602.908255	2.649574	-0.638281	22220.52675
-92.866821	-517.974159	96.070768	-614.352696	1.123649	0.887645	22228.15638
-16.570547	-533.996377	187.626296	-558.656417	1.123649	0.124682	22238.83786
25.392403	-533.233414	254.004054	-493.804584	1.123649	-1.401243	22228.91934
101.688677	-535.522302	347.085508	-469.389776	-1.928202	-0.638281	22228.15638
152.044217	-522.551936	388.285496	-481.59718	-1.165239	0.124682	22226.63045
223.762715	-489.744538	449.322515	-441.923118	0.360686	-0.638281	22215.18601
271.066404	-450.833439	494.337316	-380.123136	-1.165239	0.124682	22225.10453
316.844169	-425.655668	497.389167	-322.137968	-2.691165	-1.401243	22228.15638
373.303411	-392.085308	538.589155	-287.804645	1.123649	0.887645	22214.42305
411.451548	-347.070506	568.344702	-217.612073	-2.691165	0.124682	22202.21564
454.940424	-286.79645	571.396553	-151.997278	-2.691165	-1.401243	22212.13416
453.414498	-219.655729	557.663224	-101.641737	-1.928202	0.887645	22186.19343
478.592269	-164.722412	535.537304	-22.293613	-1.165239	-0.638281	22211.3712
490.03671	-90.715027	541.641006	31.876742	-0.402277	-0.638281	22222.05268
511.399666	-30.44097	492.811391	115.802643	-0.402277	0.887645	22222.81564
474.014492	29.070123	483.655838	213.461873	-1.928202	-2.164206	22221.28971
456.466349	94.684918	446.270664	238.639643	-2.691165	-0.638281	22226.63045
441.970057	159.536751	415.752155	295.098886	0.360686	1.650608	22218.23786
417.55525	211.418217	336.40403	337.824799	-0.402277	0.887645	22189.24528
389.325629	285.425603	291.389228	396.57293	1.886612	0.887645	22241.12674
367.962672	341.121882	213.567029	427.09144	3.412537	0.887645	22228.15638
344.310827	383.084833	83.100401	435.48403	-0.402277	-1.401243	22198.40083
274.118255	419.707044	71.65596	493.469198	1.886612	0.887645	22224.34156
220.710864	441.832964	-19.899568	538.483999	-0.402277	-0.638281	22225.10453
171.118286	464.721846	-94.669916	533.906223	-1.165239	0.124682	22197.63787
123.814596	488.373691	-116.032873	544.587701	-1.928202	-1.401243	22206.79342
65.829428	504.395908	-191.566184	518.646968	1.123649	-1.401243	22215.94897
16.999813	492.188504	-246.499501	533.906223	1.123649	0.887645	22214.42305
-39.45943	476.166287	-286.173563	530.854372	0.360686	0.124682	22223.5786
-101.259411	462.432958	-338.055029	498.809937	-1.165239	0.124682	28.992584
-158.481617	451.751479	-417.403154	471.343278	-0.402277	0.887645	15.259255
-195.866791	437.255187	-457.840179	362.239607	-1.928202	-0.638281	11.444441
-245.459369	418.181119	-467.758695	371.39516	1.886612	0.887645	21773.43059
-292.000096	386.899647	-500.566092	302.728513	-1.165239	0.887645	22183.14158
-324.807493	351.040398	-505.906832	279.076669	-0.402277	0.887645	22211.3712
-368.296369	311.366336	-520.403124	233.298904	-1.165239	0.887645	22225.10453
-406.444506	254.907093	-506.669794	163.106333	-1.928202	-1.401243	22214.42305
-445.355606	207.603403	-518.114235	73.07673	1.123649	0.887645	22219.00082
-464.429674	144.277496	-482.254987	34.928593	-0.402277	0.887645	22226.63045
-488.844482	93.921956	-491.41054	-43.656569	0.360686	-2.164206	22219.00082
-498.762997	41.277527	-405.19575	-104.693588	1.123649	0.887645	22239.60082
-485.792631	0.840502	-420.455005	-140.552837	1.886612	0.124682	22244.94156
-474.34819	-70.115033	-477.67721	-264.1528	-0.402277	-0.638281	22206.79342
-464.429674	-136.492791	-336.529104	-312.982415	1.123649	1.650608	22216.71194
-463.666711	-197.52981	-298.380967	-339.686111	0.360686	-0.638281	22228.15638
-425.518574	-267.722382	-277.780973	-376.308322	-1.165239	-0.638281	22210.60823
-397.288953	-282.218674	-210.640252	-438.871267	-1.928202	-0.638281	22206.03046
-354.56304	-336.389028	-122.136575	-492.278658	1.123649	0.887645	22219.00082
-293.526021	-375.300128	-95.432879	-521.271242	1.123649	0.887645	22219.76379
-237.066778	-429.470482	-7.692164	-543.397162	-0.402277	-1.401243	22198.40083
-189.000126	-472.959358	51.055966	-556.367528	-1.928202	-1.401243	22183.14158
-111.177927	-511.107495	86.152252	-577.730485	0.360686	0.887645	22190.00824
-52.429796	-537.048228	154.818899	-599.093442	-2.691165	-1.401243	22184.6675
-2.837218	-535.522302	245.611464	-545.68605	-1.928202	-0.638281	22208.31935
65.066465	-532.470451	285.285527	-525.086056	-0.402277	0.887645	22223.5786
136.022	-519.500085	351.663285	-465.574963	-0.402277	-0.638281	22218.23786
197.059019	-505.003793	404.307714	-451.841633	-0.402277	-0.638281	22222.05268
248.177522	-468.381581	459.241031	-408.352757	-1.928202	-0.638281	22226.63045
307.688616	-450.070476	483.655838	-355.708329	1.886612	0.887645	22222.05268
349.651566	-419.551966	508.833608	-318.323154	1.123649	0.887645	22217.4749
404.584883	-360.803836	534.774342	-230.58244	2.649574	0.887645	22251.80822
450.362647	-295.952003	547.744708	-175.649123	0.360686	1.650608	22246.46748
456.466349	-232.626096	534.011379	-190.908377	1.886612	0.887645	22009.94903
494.614486	-184.559443	570.63359	-87.908408	1.123649	-1.401243	22235.02304
496.903374	-120.470573	524.092863	-12.375097	1.886612	1.650608	22239.60082
499.192263	-61.722443	524.092863	118.091531	-0.402277	0.887645	22216.71194
491.562635	-2.974312	521.803975	173.024848	-0.402277	-1.401243	22224.34156
472.488567	62.640483	482.892875	240.928532	-1.928202	-0.638281	22228.15638
445.784871	141.225645	437.878074	284.417408	-0.402277	-0.638281	22212.13416
412.977473	181.66267	366.922539	340.113687	-1.165239	-0.638281	22198.40083
395.42933	246.514503	311.989222	392.758116	-1.928202	0.887645	22210.60823
362.621933	302.973746	241.033688	427.09144	-0.402277	0.887645	22184.6675
343.547864	331.96633	154.055936	410.306259	-1.928202	0.124682	22180.85269
286.325659	405.210752	31.218935	461.424763	-0.402277	-1.401243	22204.50453
239.021969	427.336672	12.144867	494.995123	-1.165239	-0.638281	22191.53417
177.221988	466.247771	-112.981022	481.261794	-1.165239	0.887645	22075.56383
129.155335	483.795914	-110.692134	542.298813	0.360686	0.124682	22208.31935
87.192385	496.766281	-155.706935	525.513633	1.886612	0.887645	22204.50453
15.473887	500.581094	-215.980992	531.617334	0.360686	0.124682	22219.00082
-16.570547	488.373691	-270.914309	527.802521	-0.402277	-1.401243	22228.15638
-66.163125	474.640361	-315.92911	504.150676	-0.402277	0.887645	330.362865
-119.570517	465.484809	-410.536489	488.128458	0.360686	0.124682	15.259255
-181.370499	454.040367	-437.240185	443.113657	1.123649	0.124682	12.207404
-237.829741	447.936666	-460.89203	399.624781	3.412537	1.650608	15808.58791
-282.08158	392.240386	-544.817931	314.935917	1.886612	0.124682	22188.48232
-313.363052	369.351504	-524.9809	293.572961	0.360686	-0.638281	22219.76379
-339.303785	331.203367	-539.477192	224.143351	1.123649	0.124682	22220.52675
-374.400071	278.558938	-517.351273	172.261885	-1.165239	-1.401243	22209.84527
-439.251904	198.447851	-549.395708	98.2545	-0.402277	1.650608	22208.31935
-474.34819	179.373782	-519.640161	76.128581	1.886612	0.887645	22230.44527
-476.637078	104.603434	-473.862397	12.039711	-0.402277	0.124682	22215.18601
-509.444476	68.744185	-446.395738	-43.656569	-3.454128	0.887645	22200.68972
-499.52596	-0.685424	-430.373521	-133.686172	-1.928202	-0.638281	22212.89712
-504.866699	-52.56689	-476.914248	-290.856496	-4.21709	-0.638281	22144.23048
-516.31114	-112.077983	-385.358719	-294.67131	-0.402277	0.124682	22202.97861
-461.377823	-165.485375	-386.121682	-357.997217	1.123649	-0.638281	22222.81564
-434.674127	-242.544611	-300.669855	-381.649062	-0.402277	0.124682	22194.58602
-382.792661	-273.063121	-207.588401	-420.560161	1.886612	-0.638281	22212.89712
-372.111183	-321.892736	-145.78842	-450.315708	1.123649	1.650608	22220.52675
-323.281568	-379.877904	-107.640283	-502.960137	0.360686	0.124682	22204.50453
-265.2964	-431.75937	-45.840301	-531.189758	1.123649	-0.638281	22195.34898
-208.074194	-450.833439	26.641159	-528.90087	4.1755	0.887645	22217.4749
-153.140877	-476.011209	81.574476	-583.071224	1.886612	0.124682	22215.94897
-87.526082	-501.188979	95.307805	-612.826771	2.649574	-0.638281	22209.84527
-11.229808	-515.685271	264.685533	-522.034205	-0.402277	0.124682	22238.07489
65.829428	-520.263048	315.041073	-503.7231	1.886612	-0.638281	22240.36378
109.318304	-523.314899	270.789235	-503.7231	1.886612	-1.401243	22215.94897
176.459025	-507.292681	382.181794	-422.849049	-0.402277	0.887645	22224.34156
221.473826	-480.588985	444.744739	-399.197205	1.123649	0.124682	22231.97119
271.829367	-465.329731	495.863242	-376.308322	0.360686	0.887645	22217.4749
327.525647	-433.285296	530.196565	-361.049068	0.360686	0.124682	22223.5786
380.933038	-387.507531	540.878043	-256.523173	-1.165239	-0.638281	22219.00082
428.236728	-331.811252	556.900261	-197.775042	-3.454128	0.887645	22193.82305
455.703387	-278.40386	542.403969	-157.338017	-0.402277	0.124682	22206.79342
487.747822	-222.70758	556.900261	-94.775073	-1.928202	-0.638281	22215.18601
493.088561	-134.966865	538.589155	-71.88619	-0.402277	0.124682	22202.97861
496.140412	-80.796511	482.892875	31.113779	-1.165239	-1.401243	22219.00082
489.273747	-3.737275	508.833608	158.528556	1.123649	0.887645	22231.20823
470.962641	39.751601	487.470652	211.935948	-0.402277	0.124682	22216.71194
451.888573	103.077508	447.79659	241.691494	-0.402277	0.887645	22219.76379
440.444132	182.425633	373.789204	306.543327	0.360686	0.124682	22207.55638
406.873771	232.781174	347.848471	368.343309	1.886612	0.887645	22210.60823
389.325629	284.66264	269.263309	415.646998	0.360686	-0.638281	22226.63045
350.414529	339.595957	180.759632	447.691433	2.649574	1.650608	22228.15638
330.577498	388.425572	92.255954	475.921055	0.360686	0.124682	22219.76379
265.725665	418.181119	28.930047	491.180309	1.886612	-0.638281	22212.13416
200.11087	454.040367	-63.388444	496.521049	1.886612	-0.638281	22186.19343
161.19977	462.432958	-127.477314	504.913639	-1.165239	-0.638281	22205.2675
113.896081	493.71443	-143.499532	518.646968	0.360686	2.41357	22204.50453
55.910913	502.10702	-202.247662	544.587701	1.123649	-2.164206	22225.10453
10.133148	497.529243	-253.366166	521.698819	-1.165239	0.124682	22231.20823
-43.274243	480.744063	-309.825408	518.646968	-0.402277	0.887645	6499.679556
-99.733486	465.484809	-359.417986	501.098825	-1.928202	-0.638281	19.074068
-170.68902	433.440374	-431.899446	446.165508	-3.454128	-0.638281	12.970367
-201.970493	430.388523	-463.180918	402.676632	-0.402277	0.887645	9.918516
-277.503804	409.788529	-495.988316	351.558129	-1.165239	0.124682	21982.48238
-288.948245	376.218168	-605.091987	169.210034	1.123649	0.124682	22206.03046
-339.303785	341.121882	-579.914217	231.010016	-0.402277	0.124682	22206.79342
-377.451922	293.818193	-524.9809	159.291519	-0.402277	0.887645	22219.00082
-411.022282	235.833025	-537.188304	136.402637	1.886612	0.887645	22156.43788
-436.200053	199.973776	-544.054968	76.128581	-0.402277	-1.401243	22212.13416
-456.037084	128.255279	-495.988316	29.587854	1.123649	1.650608	22219.00082
-472.822264	95.447881	-502.092018	-22.293613	-1.165239	0.124682	22249.51933
-491.896333	44.329378	-435.71426	-113.849141	1.123649	-1.401243	22239.60082
-515.548177	-15.181716	-396.80316	-174.123197	0.360686	-0.638281	22196.11194
-488.844482	-80.033548	-370.862427	-254.997247	0.360686	0.124682	22218.23786
-476.637078	-140.307605	-327.373551	-305.352788	-0.402277	-0.638281	22230.44527
-462.140786	-205.159437	-284.647638	-348.078701	0.360686	0.887645	22194.58602
-414.074133	-246.359425	-231.240246	-394.619428	-2.691165	-1.401243	22202.21564
-374.400071	-299.766817	-160.284712	-436.582379	1.123649	0.124682	22222.81564
-346.933413	-354.700134	-132.055091	-467.863851	-0.402277	0.124682	22208.31935
-283.607505	-399.714935	-64.91437	-493.041621	-0.402277	0.124682	22198.40083
-244.696406	-443.966774	-10.744015	-554.07864	-4.21709	0.124682	22158.72677
-175.266797	-482.114911	58.685594	-561.708268	-0.402277	-0.638281	22180.85269
-106.60015	-501.951942	52.581892	-605.960106	-1.165239	3.176533	22172.4601
-38.696467	-536.285265	170.078153	-571.626783	1.123649	0.887645	22220.52675
27.681291	-545.440818	276.129974	-503.7231	0.360686	0.124682	22202.97861
99.399789	-523.314899	283.759601	-535.004572	0.360686	0.124682	22222.81564
152.044217	-532.470451	317.329962	-502.960137	-0.402277	0.124682	22231.20823
212.318274	-497.374165	414.226229	-414.456459	1.123649	-0.638281	22216.71194
268.777516	-457.700103	482.129913	-389.278689	-1.165239	0.887645	22219.76379
300.821951	-430.996407	489.75954	-345.02685	-0.402277	0.124682	22225.86749
367.199709	-402.766786	537.06323	-301.537974	4.1755	0.887645	22233.49712
421.370063	-337.914953	550.033596	-206.167632	3.412537	-0.638281	22241.12674
456.466349	-283.744599	569.870627	-165.730607	0.360686	0.887645	22245.70452
477.829306	-249.411276	579.02618	-116.900992	1.123649	2.41357	22207.55638
486.984859	-174.640928	563.766926	-51.286197	1.123649	-1.401243	22230.44527
496.903374	-118.944648	543.929894	34.928593	1.123649	0.887645	22229.6823
499.192263	-43.411337	478.315099	76.128581	1.123649	2.41357	22227.39341
482.407082	20.677533	511.122497	184.469289	0.360686	-0.638281	22216.71194
464.858939	83.240477	457.715105	256.187786	1.123649	0.124682	22225.10453
440.444132	159.536751	426.433633	292.809998	1.123649	0.887645	22221.28971
406.873771	204.551552	359.292912	330.958135	0.360686	-0.638281	22207.55638
387.03674	254.907093	294.441079	390.469228	-1.928202	0.124682	22199.16379
357.281194	306.025597	221.959619	420.987738	-1.928202	0.124682	22200.68972
332.103423	354.092249	147.952234	438.535881	-0.402277	0.887645	22163.30454
264.962702	403.684827	63.26337	500.335862	-0.402277	-0.638281	22195.34898
222.999752	436.492225	-6.166239	512.543266	-1.165239	-1.401243	22210.60823
163.488658	471.58851	-153.418047	457.609949	-1.165239	0.887645	22186.19343
125.340522	474.640361	-141.973606	426.328477	-0.402277	0.124682	22210.60823
70.407205	495.240355	-192.329147	502.62475	1.886612	-0.638281	22225.10453
16.999813	497.529243	-208.351364	532.380297	0.360686	-0.638281	22215.94897
-18.096473	482.269989	-272.440234	543.061776	0.360686	-0.638281	22219.76379
-82.185343	473.114436	-319.743924	500.335862	1.886612	-1.401243	39.674062
-137.11866	455.566293	-397.566123	488.891421	0.360686	0.887645	15.259255
-182.133461	452.514442	-453.262403	419.461812	2.649574	0.887645	11.444441
-240.118629	434.203336	-445.632775	392.758116	4.1755	1.650608	20599.9939
-286.659356	413.603342	-509.721645	302.728513	1.123649	0.124682	22206.79342
-341.592673	342.647808	-614.24754	179.12855	-1.928202	-0.638281	22202.97861
-362.95563	308.314485	-538.714229	237.876681	0.360686	0.887645	22219.76379
-410.25932	261.010795	-525.743863	116.565606	-0.402277	-0.638281	22198.40083
-433.148202	213.707105	-523.454975	97.491537	0.360686	0.887645	22214.42305
-465.192637	162.588602	-502.092018	41.795257	1.123649	0.124682	22225.86749
-483.503742	100.025658	-495.225353	-12.375097	-0.402277	0.124682	22210.60823
-511.733364	45.855303	-441.817962	-87.908408	-1.165239	1.650608	22196.11194
-509.444476	-1.448386	-431.136483	-155.049129	-0.402277	0.124682	22187.71935
-479.688929	-74.692809	-427.32167	-281.700943	-1.165239	-1.401243	22206.79342
-491.896333	-131.152052	-367.047613	-294.67131	-1.165239	0.887645	22196.87491
-465.9556	-176.166853	-306.010595	-368.678695	0.360686	0.887645	22215.18601
-420.177835	-233.389058	-259.469868	-406.826832	0.360686	0.887645	22209.08231
-401.86673	-295.18904	-212.166178	-457.182373	-1.165239	-1.401243	22199.92676
-350.748226	-337.151991	-156.469898	-464.812	1.123649	-2.164206	22209.08231
-304.207499	-392.84827	-73.30696	-502.960137	-0.402277	0.887645	22206.03046
-253.851959	-414.211227	-51.18104	-539.582348	-0.402277	-0.638281	6712.546159
-195.103828	-455.411215	44.189302	-580.782336	3.412537	1.650608	22163.30454
-140.170511	-497.374165	78.522625	-572.389746	2.649574	1.650608	22218.23786
-59.296461	-515.685271	156.344824	-560.182342	0.360686	-2.164206	22226.63045
-4.363144	-524.077861	256.292943	-517.456429	1.123649	-0.638281	22229.6823
57.436838	-533.996377	308.937371	-511.352727	-0.402277	0.887645	22230.44527
107.792379	-533.233414	328.01144	-501.434211	-2.691165	-1.401243	22220.52675
186.377541	-512.63342	405.070676	-428.952751	-0.402277	0.887645	22216.71194
249.703448	-480.588985	460.766956	-404.537944	-0.402277	0.124682	22226.63045
297.007137	-449.307513	495.863242	-363.337956	1.886612	0.887645	22228.15638
345.836753	-413.448264	537.06323	-306.115751	1.123649	0.887645	22218.23786
399.244144	-383.692718	531.722491	-251.945396	-4.21709	-1.401243	22201.45268
437.392281	-315.026071	554.611373	-184.041713	-1.928202	0.124682	22213.66009
453.414498	-254.752015	575.974329	-138.263949	1.123649	0.887645	22097.68975
492.325598	-191.426108	562.241	-83.330631	-1.165239	-1.401243	22212.13416
502.244114	-134.203903	543.166932	-32.212128	-1.165239	1.650608	22225.10453
487.747822	-73.929846	517.226199	54.765624	-0.402277	-1.401243	22214.42305
491.562635	3.12939	515.700273	166.921146	1.123649	0.124682	22226.63045
464.858939	51.196042	463.055844	195.150767	-1.165239	0.124682	22228.91934
451.12561	133.596018	440.929925	260.0026	-1.165239	-1.401243	22201.45268
433.577467	192.344149	382.181794	327.143321	2.649574	0.887645	22210.60823
394.666368	240.410801	338.692918	385.891452	2.649574	1.650608	22247.99341
368.725635	297.633006	264.685533	434.721067	-1.165239	0.124682	22222.81564
333.629349	344.173733	186.100371	436.246992	2.649574	0.887645	22208.31935
322.184908	403.684827	134.218905	478.972906	1.123649	0.887645	22222.05268
264.962702	441.070001	62.500407	507.96549	0.360686	0.887645	22211.3712
213.844199	483.032951	-54.232891	517.884005	-0.402277	0.887645	22172.4601
124.577559	469.299622	-105.351395	499.5729	-0.402277	-1.401243	22215.18601
84.903497	492.951467	-152.655084	527.039558	-1.165239	0.887645	22215.18601
37.599807	492.188504	-210.640252	525.513633	-1.165239	0.887645	22217.4749
-16.570547	483.795914	-252.603203	531.617334	0.360686	0.124682	22229.6823
-51.666833	479.218138	-333.477253	514.832154	-1.928202	0.887645	334.177679
-124.148293	451.751479	-366.284651	507.202527	-1.928202	0.124682	14.496292
-160.007542	446.41074	-466.995732	460.6618	-1.165239	0.124682	11.444441
-212.651971	434.966299	-441.054999	381.313675	-1.165239	0.124682	4045.991394
-282.844543	399.10705	-485.306838	319.513694	-1.928202	-0.638281	22122.10456
-307.25935	360.958914	-542.529043	263.054451	-1.165239	0.124682	22207.55638
-327.859344	335.781143	-534.899416	242.454457	-0.402277	-1.401243	22223.5786
-378.977848	284.66264	-551.684596	155.476705	0.360686	0.887645	22210.60823
-414.837096	229.729323	-544.817931	82.232282	1.123649	1.650608	22220.52675
-464.429674	178.610819	-505.906832	46.373034	0.360686	-0.638281	22228.91934
-474.34819	124.440465	-480.729061	28.061928	1.886612	-0.638281	22219.00082
-483.503742	66.455297	-431.136483	-38.31583	2.649574	0.887645	22241.88971
-517.074103	35.936788	-402.143899	-106.219514	1.886612	0.887645	22246.46748
-500.288923	-36.544672	-391.462421	-229.819477	1.886612	0.887645	22199.92676
-492.659295	-90.715027	-375.440204	-276.360204	-1.165239	-0.638281	22221.28971
-471.296339	-159.381673	-327.373551	-307.641676	-0.402277	-2.164206	22224.34156
-431.622276	-208.974251	-284.647638	-364.100919	1.123649	1.650608	22190.00824
-400.340804	-276.877934	-226.66247	-418.271273	-0.402277	0.124682	22206.79342
-376.688959	-324.944587	-189.277296	-435.056453	-1.165239	0.124682	22219.76379
-321.755642	-370.722351	-94.669916	-491.515696	1.123649	0.124682	22213.66009
-272.926027	-413.448264	-36.684748	-525.086056	0.360686	0.887645	22209.08231
-230.200114	-458.463066	6.041165	-552.552715	-4.21709	0.124682	22191.53417
-150.089026	-478.300097	73.181886	-541.871236	-1.928202	0.124682	22190.7712
-98.970523	-510.344532	97.596693	-583.834187	-2.691165	-0.638281	22190.7712
-24.200175	-543.914892	206.700365	-526.611982	-0.402277	0.887645	22213.66009
27.681291	-534.75934	289.10034	-525.086056	1.123649	0.124682	22227.39341
109.318304	-536.285265	311.22626	-505.249025	1.123649	-0.638281	22215.18601
161.19977	-502.714905	345.559583	-484.649031	0.360686	0.124682	22216.71194
222.999752	-491.270464	363.107726	-447.263857	0.360686	0.124682	22226.63045
271.829367	-463.040842	479.078062	-396.145354	-0.402277	0.124682	22205.2675
329.051572	-426.418631	495.863242	-339.686111	-0.402277	-0.638281	22220.52675
388.562666	-370.722351	559.952112	-254.997247	1.886612	0.887645	22255.62304
439.681169	-340.966804	572.159516	-196.249117	-0.402277	-1.401243	22231.20823
468.673753	-270.774233	583.603957	-163.441719	3.412537	0.124682	22144.23048
477.066343	-220.418692	566.818776	-89.434333	1.123649	0.124682	22240.36378
499.955225	-153.277971	569.107665	-24.582501	0.360686	0.124682	22224.34156
496.140412	-81.559474	515.700273	25.010077	-1.928202	-1.401243	22216.71194
489.273747	-18.996529	488.233615	134.113749	-0.402277	0.124682	22229.6823
467.147828	43.566415	485.181764	188.284103	-1.928202	-1.401243	22219.76379
447.310797	103.840471	445.507701	263.054451	1.886612	0.124682	22215.18601
423.658952	147.329347	373.789204	313.409992	0.360686	0.887645	22209.08231
401.533032	209.892292	355.478098	348.506278	-3.454128	0.124682	22200.68972
392.377479	277.033013	289.863303	398.861818	-2.691165	0.124682	22190.7712
367.962672	299.921895	172.367041	437.009955	-1.165239	0.124682	22191.53417
325.236759	377.744094	96.070768	458.372912	-0.402277	0.124682	22203.74157
274.881218	419.707044	91.492991	494.23216	-1.165239	0.124682	22188.48232
225.28864	458.618144	2.226351	490.417347	0.360686	0.124682	22168.64528
165.777547	495.240355	-164.099525	463.713651	-0.402277	0.124682	22210.60823
106.266453	503.632945	-194.618035	512.543266	0.360686	-0.638281	22197.63787
48.281285	479.218138	-209.87729	515.595117	0.360686	0.124682	22225.86749
-0.54833	508.210722	-229.714321	515.595117	0.360686	0.887645	22231.97119
-35.644616	494.477393	-269.388383	522.461782	2.649574	0.887645	22224.34156
-102.022374	473.114436	-345.684657	522.461782	1.886612	-0.638281	26.703696
-143.222362	459.381107	-418.166117	460.6618	0.360686	0.887645	13.733329
-176.02976	426.573709	-431.899446	400.387744	1.123649	0.887645	9.155553
-247.748257	428.099634	-481.492024	375.972936	2.649574	0.124682	21820.73428
-298.86676	385.373721	-485.306838	305.780364	0.360686	0.124682	22213.66009
-335.488972	349.514473	-496.751279	292.047035	-0.402277	0.124682	22206.03046
-364.481556	299.158932	-521.166086	222.617426	-1.928202	0.124682	22214.42305
-411.785245	253.381168	-505.143869	160.054482	-0.402277	0.887645	22224.34156
-427.0445	205.314515	-535.662378	60.106363	1.123649	-0.638281	22219.76379
-475.111152	144.277496	-483.780912	52.476736	-2.691165	-0.638281	22215.94897
-487.318556	87.818254	-472.336471	-3.219544	-2.691165	-1.401243	22207.55638
-515.548177	40.514564	-434.188334	-101.641737	-2.691165	0.124682	22202.97861
-526.229656	-16.707641	-443.343887	-192.434303	-1.165239	0.887645	22163.30454
-477.400041	-73.929846	-388.41057	-248.893545	-2.691165	-0.638281	22209.08231
-475.111152	-132.677977	-325.847626	-295.434272	-0.402277	-0.638281	22225.86749
-458.325972	-189.13722	-285.410601	-341.212037	-0.402277	0.124682	22190.00824
-407.207469	-248.648313	-250.314315	-394.619428	1.123649	0.124682	22210.60823
-395.763028	-284.507562	-226.66247	-479.308292	-1.928202	0.124682	22212.13416
-351.511189	-344.018655	-130.529165	-505.249025	1.886612	0.124682	22194.58602
-295.814909	-398.18901	-58.047705	-509.063839	1.123649	0.887645	22212.89712
-232.489002	-432.522333	-0.062537	-553.315677	0.360686	-0.638281	22231.20823
-184.42235	-477.537134	78.522625	-561.708268	1.886612	-1.401243	22213.66009
-116.518666	-486.692687	109.041134	-572.389746	0.360686	1.650608	22213.66009
-50.903871	-527.892675	193.729998	-550.263826	-0.402277	-0.638281	22240.36378
13.184999	-531.707489	250.952203	-512.11569	1.886612	0.124682	22221.28971
74.984981	-533.233414	306.648483	-516.693466	-1.165239	-0.638281	22219.76379
126.103484	-535.522302	377.604018	-467.863851	0.360686	0.124682	22229.6823
184.088652	-501.188979	412.700304	-416.745348	1.123649	0.124682	22218.23786
253.518261	-487.45565	465.344732	-390.804614	1.123649	0.124682	22222.05268
297.007137	-432.522333	499.678056	-382.412024	1.123649	-1.401243	22229.6823
339.733051	-416.500115	495.863242	-299.249086	-3.454128	-1.401243	22198.40083
410.688585	-360.040873	562.241	-231.345402	-4.21709	-0.638281	22197.63787
426.710803	-309.685332	595.81136	-170.308383	0.360686	1.650608	22213.66009
442.73302	-260.855717	589.707659	-95.538035	-0.402277	-0.638281	22212.89712
490.03671	-172.35204	552.322484	-55.863973	-1.928202	-1.401243	22208.31935
506.058927	-125.04835	546.981745	-10.849171	-0.402277	0.887645	22227.39341
498.4293	-62.485405	525.618789	98.2545	1.123649	0.124682	22230.44527
468.673753	5.418278	506.54472	136.402637	-1.165239	-1.401243	22213.66009
486.221896	64.166409	416.515117	160.817444	0.360686	-0.638281	22220.52675
450.362647	140.462683	417.27808	253.898898	-1.165239	-0.638281	22196.11194
415.266362	212.18118	378.36698	327.906284	1.886612	-2.164206	22215.18601
396.955256	269.403385	315.041073	408.780334	1.123649	0.887645	22238.83786
367.962672	317.470038	199.070737	418.698849	0.360686	-0.638281	22234.26008
333.629349	360.958914	159.396675	453.032173	0.360686	0.124682	22206.03046
297.007137	423.521858	103.700395	501.861788	1.886612	-0.638281	22216.71194
252.755299	452.514442	15.95968	507.202527	1.123649	0.124682	22192.29713
180.273839	464.721846	-47.366227	531.617334	0.360686	1.650608	22182.37861
123.814596	490.662579	-107.640283	541.53585	0.360686	0.887645	22209.08231
78.036832	494.477393	-148.840271	517.121042	-1.165239	-0.638281	22228.91934
16.999813	494.477393	-228.951358	507.96549	-0.402277	0.124682	22215.94897
-39.45943	490.662579	-279.306899	506.439564	-0.402277	-0.638281	22221.28971
-89.81497	467.773697	-332.71429	513.306229	-2.691165	-0.638281	65.614795
-128.72607	452.514442	-382.306868	493.469198	-2.691165	0.124682	15.259255
-173.740871	430.388523	-431.136483	446.928471	-2.691165	0.124682	11.444441
-243.17048	428.099634	-428.847595	404.202557	-1.928202	-0.638281	19063.38694
-272.926027	391.477423	-515.825347	311.121103	-0.402277	0.124682	21911.52684
-316.414903	364.010765	-521.929049	258.476675	0.360686	1.650608	22204.50453
-357.614891	322.047814	-529.558676	260.765563	2.649574	-0.638281	22221.28971
-387.370438	262.53672	-516.58831	194.387805	0.360686	-0.638281	22224.34156
-431.622276	226.677472	-533.37349	76.128581	0.360686	0.887645	22213.66009
-461.377823	169.455267	-539.477192	39.506369	0.360686	0.124682	22223.5786
-466.718562	117.5738	-465.469807	4.410083	4.1755	0.124682	22252.57118
-499.52596	58.82567	-430.373521	-58.915824	-1.165239	-0.638281	22229.6823
-501.051885	11.52198	-434.951297	-138.263949	1.886612	-0.638281	22215.94897
-494.185221	-54.092815	-375.440204	-196.249117	1.886612	0.124682	22234.26008
-485.792631	-119.707611	-369.336502	-271.019465	0.360686	1.650608	22216.71194
-471.296339	-170.826114	-299.906893	-306.878713	-1.928202	-1.401243	22195.34898
-443.82968	-239.49276	-260.23283	-370.204621	-0.402277	0.124682	22217.4749
-396.52599	-292.137189	-218.26988	-437.345341	-0.402277	-0.638281	22202.21564
-356.088965	-335.626065	-155.706935	-475.493478	-1.165239	0.124682	22209.84527
-315.65194	-375.300128	-83.988438	-505.249025	1.123649	0.887645	22212.13416
-259.955661	-430.996407	-80.173624	-537.29346	-1.165239	0.887645	22170.17121
-206.548269	-470.67047	1.463388	-592.226777	-1.928202	-0.638281	22177.80084
-160.007542	-493.559352	102.937432	-546.449013	-1.165239	0.124682	22193.06009
-76.844604	-531.707489	171.604079	-551.789752	-1.928202	-1.401243	22206.79342
-18.859436	-533.233414	243.322576	-551.026789	-2.691165	0.124682	22208.31935
58.199801	-540.863041	278.418862	-537.29346	-1.928202	0.124682	22226.63045
102.451639	-517.211197	331.826254	-504.486062	-0.402277	-0.638281	22229.6823
176.459025	-530.944526	377.604018	-457.945335	1.123649	1.650608	22219.00082
229.103454	-474.485283	464.58177	-412.930534	-0.402277	0.124682	22226.63045
298.533063	-464.566768	449.322515	-417.50831	1.123649	0.124682	22225.86749
324.473796	-402.766786	492.048428	-393.093503	1.886612	-1.401243	22238.07489
393.903405	-366.907537	564.529888	-304.589825	0.360686	-1.401243	22246.46748
445.784871	-319.603848	564.529888	-186.330601	1.123649	1.650608	22241.88971
457.992275	-273.826084	595.81136	-127.58247	0.360686	0.887645	22222.81564
508.347815	-198.292773	567.581739	-86.382482	3.412537	0.124682	22236.54897
487.747822	-144.885381	585.892845	18.906375	-0.402277	0.887645	22232.73415
489.273747	-62.485405	540.115081	87.573022	0.360686	-2.164206	22212.13416
490.03671	-17.470604	501.966944	168.447072	1.123649	0.887645	22224.34156
475.540418	47.381229	474.500285	226.43224	1.123649	1.650608	22231.97119
459.5182	125.203428	393.626235	227.958165	1.886612	0.887645	22186.19343
445.784871	185.477484	395.152161	301.202588	0.360686	0.124682	22208.31935
396.955256	215.995994	324.959589	378.261824	-2.691165	-0.638281	22201.45268
378.64415	286.951528	206.700365	401.150706	-1.928202	-0.638281	22193.06009
342.784902	344.173733	192.967035	436.246992	-0.402277	0.124682	22186.19343
318.370094	386.136684	136.507793	488.891421	-1.928202	-0.638281	22207.55638
267.251591	427.336672	47.241153	514.069192	1.123649	0.887645	22207.55638
188.666429	447.936666	-35.921786	527.802521	0.360686	-0.638281	22190.00824
144.41459	482.269989	-110.692134	506.439564	0.360686	0.124682	22208.31935
92.533124	488.373691	-165.625451	521.698819	1.886612	2.41357	22224.34156
30.733142	505.158871	-190.803221	515.595117	-0.402277	-0.638281	22215.94897
8.607223	494.477393	-254.129128	507.96549	1.123649	0.124682	22228.15638
-39.45943	487.610728	-322.795775	468.291427	0.360686	-0.638281	2155.369732
-111.177927	470.825548	-359.417986	510.254378	1.123649	0.887645	16.022217
-149.326064	457.855181	-414.351303	466.765502	2.649574	-0.638281	12.970367
-205.785306	437.255187	-443.343887	420.987738	3.412537	1.650608	10.681478
-256.140847	418.181119	-465.469807	374.447011	0.360686	0.124682	22094.6379
-314.888978	367.062615	-534.136453	303.491476	-0.402277	0.124682	22204.50453
-337.77786	344.936696	-502.092018	273.735929	-1.165239	-0.638281	22222.81564
-388.1334	292.292267	-508.19572	211.172985	-1.165239	0.124682	22209.84527
-412.548208	242.699689	-510.484608	130.298935	-0.402277	0.887645	22222.05268
-440.014866	185.477484	-515.825347	71.550804	-0.402277	-0.638281	22227.39341
-491.13337	122.91454	-497.514242	18.906375	-3.454128	0.887645	22189.24528
-494.185221	74.084924	-451.736477	-41.367681	-2.691165	0.887645	22200.68972
-510.207438	25.255309	-502.092018	-152.760241	-3.454128	-1.401243	22192.29713
-504.866699	-36.544672	-407.484639	-182.515787	-0.402277	-1.401243	22199.16379
-498.000034	-102.159468	-369.336502	-243.552806	-1.928202	0.124682	22208.31935
-469.770413	-135.729828	-323.558737	-297.723161	-0.402277	0.124682	22217.4749
-441.540792	-208.974251	-285.410601	-366.389807	0.360686	0.124682	22206.79342
-405.681543	-271.537195	-236.580985	-443.449043	-0.402277	-0.638281	22210.60823
-366.007481	-321.892736	-187.75137	-454.130522	-0.402277	-0.638281	22205.2675
-345.407487	-360.803836	-124.425463	-502.960137	-0.402277	0.887645	22196.11194
-257.666772	-403.529749	-91.618065	-502.197174	3.412537	0.124682	22206.79342
-214.940859	-447.018625	-28.292158	-629.611951	1.886612	0.887645	22231.20823
-147.037176	-467.618619	28.167084	-603.671218	2.649574	-1.401243	22218.23786
-94.392747	-520.263048	118.95965	-572.389746	1.123649	0.124682	22222.81564
-37.170541	-525.603787	214.329992	-514.404578	1.886612	1.650608	22235.02304
23.866478	-532.470451	266.211458	-518.219392	0.360686	0.124682	22233.49712
64.303503	-518.737122	328.01144	-515.167541	-0.402277	0.887645	22213.66009
154.333106	-518.737122	391.337347	-471.678665	-0.402277	0.124682	22222.81564
212.318274	-495.085277	418.804006	-410.641646	0.360686	0.124682	22230.44527
270.303442	-480.588985	483.655838	-408.352757	-1.165239	0.887645	22210.60823
309.977504	-437.863072	498.915093	-360.286105	0.360686	0.887645	22223.5786
364.910821	-395.900121	512.648422	-288.567608	-1.165239	-0.638281	22209.08231
422.895989	-348.596432	516.463236	-282.463906	0.360686	0.887645	22199.16379
428.236728	-292.900152	563.766926	-182.515787	-1.165239	-0.638281	22199.92676
464.858939	-218.129804	578.263218	-106.219514	-1.928202	1.650608	22217.4749
495.377449	-157.092785	551.559522	-19.241762	-1.928202	-1.401243	22219.76379
493.851523	-111.315021	570.63359	38.743406	1.123649	-0.638281	22220.52675
484.695971	-20.522455	508.070646	153.187817	-1.165239	1.650608	22229.6823
476.303381	19.151607	448.559552	173.787811	-1.165239	0.124682	22225.10453
477.066343	84.766403	430.248447	219.565575	1.123649	0.124682	22185.43046
440.444132	154.958975	408.122527	282.128519	-0.402277	0.887645	22210.60823
430.525616	226.677472	328.01144	345.454427	1.123649	-0.638281	22243.41563
397.718219	282.373752	260.870719	361.476644	2.649574	0.124682	22215.94897
357.281194	313.655224	205.937402	402.676632	1.886612	-0.638281	22219.00082
332.103423	367.062615	155.581861	482.024757	1.123649	2.41357	22229.6823
272.59233	415.892231	97.596693	494.995123	-0.402277	1.650608	22205.2675
221.473826	447.936666	-9.21809	510.254378	0.360686	-2.164206	22187.71935
179.510876	477.692212	-89.329177	528.565484	-0.402277	-0.638281	22215.94897
119.23682	492.951467	-115.26991	544.587701	-0.402277	1.650608	22202.21564
66.592391	496.766281	-160.284712	532.380297	0.360686	-1.401243	22222.81564
6.318335	490.662579	-248.025427	524.75067	-0.402277	0.124682	22231.20823
-44.037206	480.744063	-273.203197	511.780303	-2.691165	-0.638281	22191.53417
-86.763119	458.618144	-349.499471	451.506247	-1.928202	-0.638281	36.622211
-145.51125	454.80333	-415.114266	453.795135	-0.402277	0.887645	14.496292
-200.444567	434.966299	-415.114266	438.535881	-1.165239	0.124682	10.681478
-243.17048	415.892231	-472.336471	395.809967	-1.165239	0.124682	21422.46773
-298.103797	379.270019	-495.988316	327.143321	-1.165239	-0.638281	22205.2675
-332.437121	359.432988	-517.351273	270.684078	0.360686	-0.638281	22212.13416
-362.95563	315.944112	-521.166086	240.165569	-1.928202	0.124682	22214.42305
-400.340804	254.14413	-518.114235	165.395221	-0.402277	-0.638281	22224.34156
-438.488941	209.129329	-547.106819	84.521171	-0.402277	0.124682	22224.34156
-466.718562	158.010826	-543.292006	47.898959	1.123649	0.124682	22235.02304
-498.762997	96.210844	-531.084602	-34.501016	0.360686	-0.638281	22246.46748
-475.111152	38.988639	-474.625359	-91.723222	1.123649	0.124682	22233.49712
-502.577811	-3.737275	-437.240185	-147.419501	2.649574	0.887645	22206.79342
-473.585227	-64.011331	-396.80316	-213.797259	-0.402277	-1.401243	22228.91934
-478.163003	-121.233536	-332.71429	-283.226869	-0.402277	0.887645	22229.6823
-449.933382	-183.796481	-274.729122	-332.056484	0.360686	0.887645	22192.29713
-426.281537	-246.359425	-261.758756	-390.041652	-0.402277	0.124682	22215.18601
-402.629692	-287.559413	-193.855072	-413.693497	-0.402277	0.124682	22221.28971
-353.037114	-338.677916	-154.943973	-487.700882	-1.165239	-0.638281	22179.32676
-298.103797	-379.877904	-57.284742	-493.041621	-2.691165	-1.401243	22205.2675
-247.748257	-447.781588	-64.151407	-563.997156	-2.691165	-1.401243	22196.11194
-201.970493	-492.796389	-54.232891	-606.723069	0.360686	0.124682	22183.90454
-111.177927	-501.951942	33.507823	-595.278628	-1.165239	3.176533	22200.68972
-50.140908	-517.211197	113.618911	-580.019373	-0.402277	0.124682	22217.4749
15.473887	-533.996377	250.952203	-506.77495	-0.402277	-0.638281	22222.05268
92.533124	-534.75934	307.411446	-541.871236	-1.928202	0.124682	22219.00082
119.999782	-528.655638	353.18921	-487.700882	-1.165239	-0.638281	22225.86749
192.481242	-517.974159	407.359564	-447.263857	-0.402277	-0.638281	22223.5786
249.703448	-476.011209	454.663254	-391.567577	0.360686	0.887645	22212.13416
297.007137	-440.15196	466.870658	-399.960167	1.886612	0.124682	22235.786
353.46638	-414.97419	484.418801	-320.612043	1.123649	1.650608	22251.80822
419.081175	-367.6705	538.589155	-239.737993	0.360686	-0.638281	22232.73415
449.599685	-311.211258	543.929894	-177.938011	-0.402277	-2.164206	22231.97119
464.095977	-247.88535	537.06323	-188.619489	0.360686	0.124682	22241.88971
489.273747	-202.870549	553.84841	-46.70842	-0.402277	-0.638281	22219.00082
503.007076	-130.389089	556.900261	-3.982507	-1.165239	0.887645	22221.28971
499.192263	-57.907629	549.270634	97.491537	-3.454128	-1.401243	22228.91934
495.377449	1.603464	509.596571	183.706326	0.360686	-1.401243	22210.60823
465.621902	67.21826	470.685472	236.350755	0.360686	0.887645	22213.66009
446.547834	132.070092	439.403999	267.632227	1.123649	2.41357	22214.42305
411.451548	178.610819	387.522533	332.48406	-1.928202	-0.638281	22185.43046
382.458964	247.277466	270.789235	369.106272	-2.691165	0.124682	22188.48232
339.733051	302.973746	196.781849	393.521079	-1.165239	-0.638281	22181.61565
338.970088	341.884845	103.700395	408.780334	-3.454128	-0.638281	22198.40083
295.481212	390.71446	111.330023	491.180309	-1.165239	0.887645	22201.45268
248.940485	441.070001	44.189302	523.224744	1.123649	1.650608	22204.50453
198.584944	459.381107	-65.677332	517.884005	-0.402277	1.650608	22212.13416
140.599776	499.055169	-114.506948	514.832154	1.886612	0.124682	22201.45268
82.614608	493.71443	-148.077308	538.483999	-0.402277	0.124682	22228.91934
37.599807	495.240355	-196.906923	530.091409	-1.165239	0.887645	22228.91934
-18.096473	492.951467	-284.647638	505.676601	1.886612	0.124682	22239.60082
-56.24461	474.640361	-312.877259	503.387713	2.649574	0.124682	296.792505
-104.311262	458.618144	-441.817962	456.846986	1.123649	0.124682	16.78518
-166.111244	445.647777	-414.351303	453.795135	0.360686	-1.401243	11.444441
-227.148263	422.758895	-452.49944	394.284042	1.886612	0.887645	11603.1373
-275.977878	389.951498	-470.810546	362.239607	-1.165239	0.124682	22178.5638
-319.466754	383.847796	-491.41054	306.543327	1.123649	1.650608	22202.21564
-366.770444	326.62559	-499.040167	260.765563	-2.691165	0.124682	22217.4749
-387.370438	272.455236	-499.040167	202.780395	0.360686	-0.638281	22227.39341
-419.414873	228.96636	-541.003118	108.173015	-0.402277	1.650608	22210.60823
-470.533376	172.507118	-510.484608	69.261916	-2.691165	-1.401243	22215.18601
-478.925966	106.129359	-486.0698	12.802673	0.360686	0.124682	22211.3712
-510.207438	65.692334	-447.921664	-55.863973	1.123649	1.650608	22195.34898
-511.733364	6.944204	-492.936465	-265.678726	0.360686	0.887645	22182.37861
-523.940768	-56.381704	-406.721676	-259.575024	-2.691165	-0.638281	22212.89712
-487.318556	-101.396505	-372.388353	-280.93798	-1.165239	0.124682	22214.42305
-486.555593	-150.22612	-285.410601	-312.982415	-0.402277	-1.401243	22203.74157
-441.540792	-218.892766	-282.35875	-367.915732	-1.165239	0.887645	22215.94897
-398.814879	-266.196456	-235.05506	-427.426826	-0.402277	-0.638281	22209.84527
-353.800077	-313.500146	-170.203227	-471.678665	-1.165239	0.124682	22189.24528
-320.229717	-379.877904	-108.403246	-528.90087	-0.402277	-0.638281	22202.97861
-275.977878	-416.500115	-61.099556	-545.68605	1.123649	-1.401243	22220.52675
-207.311232	-443.203811	-5.403276	-607.486032	-1.165239	0.124682	22208.31935
-151.614952	-499.663054	31.981898	-592.98974	0.360686	0.887645	22222.05268
-91.340896	-510.344532	112.855948	-551.789752	1.123649	-0.638281	22241.12674
-31.829802	-545.440818	211.278141	-523.560131	0.360686	0.124682	22219.00082
33.784993	-539.337116	290.626266	-518.219392	0.360686	0.124682	22222.81564
97.873863	-528.655638	372.263279	-488.463845	-1.928202	-2.164206	22226.63045
171.118286	-517.974159	412.700304	-444.974969	-0.402277	0.887645	22214.42305
214.607162	-482.114911	433.300298	-410.641646	-1.165239	-0.638281	22222.81564
285.562696	-456.174178	479.841024	-401.486093	-2.691165	-1.401243	22229.6823
323.710833	-428.707519	500.441018	-327.478707	-1.165239	0.124682	22191.53417
377.881187	-382.166792	530.959528	-261.100949	-1.928202	0.124682	22200.68972
408.399697	-348.596432	553.84841	-235.160216	-2.691165	0.124682	22206.03046
441.970057	-264.670531	554.611373	-181.752825	-2.691165	-2.164206	22204.50453
467.91079	-216.603878	534.011379	-148.182464	1.123649	0.887645	22215.94897
490.799673	-155.566859	553.085447	0.59527	-1.165239	0.887645	22231.97119
491.562635	-96.818729	549.270634	50.187847	1.886612	-0.638281	22223.5786
489.273747	-8.315051	493.574354	153.95078	-1.165239	-0.638281	22217.4749
487.747822	44.329378	487.470652	207.358171	1.886612	1.650608	22227.39341
468.673753	104.603434	436.352148	265.343339	-0.402277	0.124682	22199.16379
439.681169	174.796006	413.463266	321.802582	-1.165239	-0.638281	22225.10453
416.792287	232.018211	347.848471	360.713681	1.886612	0.887645	22231.20823
380.933038	273.218199	247.900352	370.632197	0.360686	-0.638281	22207.55638
364.910821	346.462622	184.574445	423.276626	-0.402277	-1.401243	22205.2675
319.896019	389.951498	125.826315	469.05439	0.360686	-0.638281	22222.81564
264.962702	423.521858	80.04855	521.698819	-0.402277	1.650608	22224.34156
209.266423	460.144069	-24.477345	525.513633	-1.928202	-1.401243	22198.40083
167.303472	475.403324	-90.09214	511.017341	1.123649	-0.638281	22212.89712
107.792379	487.610728	-145.025457	537.721036	0.360686	1.650608	22232.73415
50.570173	504.395908	-184.699519	531.617334	0.360686	0.124682	22215.18601
7.081297	492.951467	-248.025427	520.172893	-1.928202	-1.401243	22215.94897
-49.377945	471.58851	-278.543936	516.35808	-4.21709	-0.638281	5790.887173
-111.177927	470.062585	-397.566123	469.817353	-1.928202	0.887645	18.311106
-163.822356	442.595926	-454.788328	412.595148	-2.691165	-1.401243	12.970367
-214.177896	426.573709	-478.440173	372.158122	-1.165239	0.124682	10.681478
-272.926027	417.418156	-532.610527	329.432209	-0.402277	-0.638281	22000.79348
-306.496388	390.71446	-512.773496	292.047035	0.360686	0.124682	22205.2675
-337.77786	352.566323	-495.988316	268.39519	1.123649	0.124682	22224.34156
-376.688959	306.025597	-539.477192	224.143351	0.360686	0.887645	22215.94897
-430.096351	241.936727	-546.343857	140.21745	1.123649	0.887645	22215.94897
-437.725978	198.447851	-542.529043	59.3434	1.123649	-0.638281	22226.63045
-478.925966	150.381198	-502.854981	41.795257	3.412537	1.650608	22244.17859
-504.866699	86.292328	-448.684626	-9.323246	0.360686	-0.638281	22233.49712
-475.111152	45.09234	-477.67721	-176.412085	1.886612	0.124682	22202.21564
-491.13337	-33.492821	-457.077216	-177.938011	0.360686	0.124682	22228.15638
-495.711146	-70.115033	-387.647607	-219.137999	0.360686	-0.638281	22212.89712
-481.214854	-142.596493	-340.343918	-300.012049	-0.402277	-0.638281	22200.68972
-444.592643	-199.818698	-274.729122	-355.708329	0.360686	0.887645	22220.52675
-396.52599	-265.433493	-208.351364	-369.441658	0.360686	0.887645	22206.03046
-388.1334	-317.31496	-180.121743	-422.086087	-0.402277	0.124682	22215.18601
-337.014897	-368.433463	-123.6625	-478.545329	-0.402277	-0.638281	22221.28971
-281.318617	-423.36678	-83.988438	-509.826801	-2.691165	-0.638281	22173.22306
-250.800108	-453.122327	-47.366227	-596.041591	-1.928202	0.124682	22180.08972
-188.237163	-480.588985	2.989314	-596.804553	-0.402277	-0.638281	22176.27491
-112.703852	-517.211197	116.670762	-573.915671	-0.402277	0.887645	22199.16379
-60.059424	-521.788973	196.018886	-554.07864	0.360686	1.650608	22215.18601
33.02203	-527.129712	236.455911	-576.967522	-1.165239	-1.401243	22230.44527
83.377571	-535.522302	326.485514	-501.434211	1.886612	0.124682	22219.00082
152.80718	-531.707489	369.211428	-471.678665	-1.165239	0.124682	22220.52675
214.607162	-511.870457	417.27808	-430.478677	-1.928202	-1.401243	22227.39341
258.096038	-468.381581	453.137329	-393.093503	-1.928202	-1.401243	22221.28971
331.340461	-431.75937	508.833608	-348.841664	2.649574	-0.638281	22242.65267
371.014523	-389.033457	543.166932	-274.071316	0.360686	0.887645	22247.23045
409.16266	-335.626065	541.641006	-221.426887	-1.165239	0.887645	22235.02304
441.207095	-295.18904	563.766926	-154.286166	-0.402277	-1.401243	22224.34156
460.281163	-236.440909	526.381751	-138.263949	-1.165239	-0.638281	22234.26008
485.458933	-169.300189	572.922478	-23.819538	-0.402277	-0.638281	22230.44527
496.903374	-103.685393	559.189149	37.217481	-0.402277	0.124682	22214.42305
503.007076	-43.411337	517.226199	134.876711	-1.928202	0.124682	22222.81564
480.881157	22.203458	487.470652	195.150767	1.123649	-0.638281	22230.44527
454.177461	71.033074	471.448434	245.506308	-1.165239	-1.401243	22193.06009
441.207095	150.381198	416.515117	297.387774	-1.165239	0.887645	22201.45268
408.399697	199.973776	379.129943	349.26924	-3.454128	-0.638281	22202.97861
390.851554	244.988578	266.974421	375.972936	-1.165239	0.124682	22173.22306
342.021939	306.788559	204.411476	406.491446	-0.402277	-0.638281	22186.95639
329.051572	352.566323	142.611495	429.380328	-1.928202	0.124682	22202.21564
280.98492	403.684827	57.922631	467.528465	-1.165239	0.887645	22207.55638
245.125671	454.80333	-0.8255	474.395129	-0.402277	-1.401243	22200.68972
180.273839	466.247771	-136.632867	485.83957	1.123649	0.124682	22215.94897
129.155335	481.507026	-104.588432	549.92844	-1.928202	-0.638281	22221.28971
65.829428	493.71443	-161.047675	531.617334	-1.928202	-1.401243	22217.4749
28.444254	504.395908	-205.299513	524.75067	-0.402277	0.124682	22228.15638
-18.859436	499.055169	-270.914309	513.306229	3.412537	0.887645	22251.80822
-82.948306	470.825548	-345.684657	504.913639	1.886612	0.124682	60.274056
-111.177927	467.773697	-412.825378	492.706235	3.412537	0.887645	15.259255
-176.792722	457.092218	-463.180918	436.246992	1.123649	-0.638281	10.681478
-242.407518	427.336672	-441.054999	388.18034	-0.402277	0.887645	20703.75683
-272.926027	389.951498	-512.773496	305.780364	-1.165239	-1.401243	22194.58602
-311.837127	367.062615	-505.906832	263.054451	1.123649	0.124682	22221.28971
-355.326003	309.84041	-526.506826	255.424824	-0.402277	0.887645	22208.31935
-379.74081	253.381168	-496.751279	149.373003	-0.402277	-1.401243	22220.52675
-410.25932	205.314515	-521.929049	54.765624	-1.165239	0.124682	22228.91934
-462.140786	157.247863	-507.432757	59.3434	-2.691165	1.650608	22191.53417
-477.400041	88.581216	-467.758695	-26.871389	1.123649	-0.638281	22204.50453
-511.733364	38.988639	-483.780912	-105.456551	-1.928202	-0.638281	22181.61565
-497.237072	-0.685424	-441.054999	-184.804675	-4.21709	-1.401243	22192.29713
-489.607444	-53.329853	-417.403154	-216.086148	-0.402277	-0.638281	22212.89712
-493.422258	-106.737244	-380.01798	-292.382421	1.886612	1.650608	22206.79342
-451.459308	-163.196487	-305.247632	-353.41944	0.360686	0.124682	22203.74157
-430.096351	-236.440909	-272.440234	-356.471291	-0.402277	0.124682	22210.60823
-389.659326	-279.929785	-213.692103	-429.715714	-0.402277	0.887645	22213.66009
-364.481556	-345.544581	-129.00324	-461.760149	0.360686	-0.638281	22205.2675
-298.103797	-371.485314	-82.462513	-484.649031	1.123649	0.887645	22219.00082
-252.326033	-409.633451	-45.077339	-547.974938	1.123649	0.887645	22222.81564
-207.311232	-484.403799	-15.321792	-597.567516	3.412537	-1.401243	22196.11194
-122.622368	-490.507501	101.411507	-550.263826	1.886612	0.887645	22226.63045
-69.977939	-513.396383	157.870749	-573.152709	1.123649	-0.638281	22237.31193
-31.06684	-559.174147	219.670731	-555.604566	1.123649	0.887645	22228.91934
50.570173	-525.603787	261.633682	-520.50828	-1.165239	0.124682	22212.89712
118.473857	-522.551936	366.159577	-473.20459	-1.165239	-1.401243	22222.81564
181.036801	-504.24083	418.804006	-432.004602	-1.165239	0.124682	22231.20823
236.733081	-492.796389	439.403999	-410.641646	1.123649	0.887645	22213.66009
287.088622	-472.196395	485.181764	-390.041652	-4.21709	-2.164206	22207.55638
329.814535	-429.470482	535.537304	-309.930564	-1.928202	0.124682	22210.60823
398.481181	-376.826053	547.744708	-238.97503	-0.402277	-0.638281	22197.63787
440.444132	-327.996438	582.840994	-171.834309	-1.165239	0.887645	22207.55638
451.888573	-276.114972	529.433602	-151.234315	-1.165239	-0.638281	22220.52675
470.199679	-208.974251	506.54472	-111.560253	1.123649	-1.401243	22217.4749
507.584853	-136.492791	506.54472	-66.545451	-1.165239	0.124682	22221.28971
499.192263	-67.063182	521.041012	101.306351	1.123649	0.124682	22231.97119
493.088561	-7.552088	495.100279	138.691525	-1.165239	0.124682	22224.34156
485.458933	69.507148	484.418801	220.328538	1.123649	1.650608	22199.92676
454.940424	115.284912	449.322515	288.995184	-0.402277	0.124682	22218.23786
435.103393	190.818223	387.522533	323.328507	3.412537	0.124682	22246.46748
390.088591	237.35895	334.115142	353.084054	2.649574	1.650608	22221.28971
377.881187	290.766342	237.218874	411.069222	0.360686	0.887645	22206.79342
350.414529	336.544106	160.9226	431.669216	1.123649	0.887645	22222.81564
309.977504	391.477423	116.670762	468.291427	-4.21709	-2.927169	22200.68972
226.814566	421.23297	11.381904	488.891421	-0.402277	-0.638281	22197.63787
184.851615	453.277405	-58.810668	500.335862	0.360686	1.650608	22222.81564
154.333106	479.981101	-109.929171	523.224744	1.123649	0.124682	22206.79342
74.222018	496.766281	-155.706935	538.483999	0.360686	-0.638281	22225.10453
45.992397	498.292206	-208.351364	533.906223	-0.402277	0.124682	22231.97119
-14.281659	477.692212	-288.462452	517.884005	-1.928202	-0.638281	22191.53417
-62.348312	470.062585	-339.580955	521.698819	0.360686	0.887645	728.629414
-107.363113	458.618144	-402.143899	484.313645	-1.928202	0.887645	16.78518
-172.977909	449.462591	-433.425372	468.291427	-1.165239	0.124682	11.444441
-213.414934	444.121852	-512.773496	339.350725	-1.928202	0.124682	4945.524461
-264.533437	399.870013	-560.077186	307.30629	1.886612	0.887645	22154.91195
-304.970462	357.907063	-511.247571	285.18037	1.886612	0.887645	22212.89712
-344.644524	327.388553	-521.929049	229.484091	-0.402277	0.124682	22213.66009
-389.659326	290.003379	-524.217937	207.358171	-1.928202	-1.401243	22222.81564
-422.466724	232.781174	-518.877198	98.2545	-0.402277	0.887645	22222.81564
-446.881531	199.973776	-489.884614	95.965612	1.123649	-2.164206	22238.83786
-465.192637	136.647869	-510.484608	22.721189	3.412537	1.650608	22248.75637
-472.822264	74.847887	-487.595726	-62.730638	2.649574	1.650608	22231.97119
-505.629662	32.884937	-418.166117	-129.108396	0.360686	-0.638281	22213.66009
-490.370407	-41.122449	-413.58834	-178.700974	3.412537	0.124682	22230.44527
-491.13337	-102.159468	-354.84021	-258.812061	-2.691165	0.124682	22207.55638
-486.555593	-157.092785	-306.010595	-309.167602	-0.402277	-0.638281	22198.40083
-439.251904	-224.233506	-280.832824	-386.226838	-0.402277	0.124682	22213.66009
-408.733394	-265.433493	-223.610619	-393.093503	-1.165239	-1.401243	22225.10453
-370.585257	-318.077922	-146.551383	-444.212006	-1.165239	0.124682	22190.7712
-346.933413	-383.692718	-96.958805	-480.834217	-1.165239	0.124682	22198.40083
-270.637139	-408.870488	-69.492146	-506.011988	0.360686	-0.638281	22200.68972
-210.363083	-440.15196	-24.477345	-567.049007	-2.691165	-0.638281	22162.54158
-153.140877	-493.559352	93.018917	-553.315677	-0.402277	0.887645	22208.31935
-103.5483	-516.448234	105.989283	-564.760118	-1.928202	-0.638281	22217.4749
-33.355728	-538.574153	199.070737	-526.611982	0.360686	0.887645	22219.00082
55.910913	-549.255632	248.663315	-524.323093	-0.402277	-0.638281	22217.4749
84.903497	-519.500085	257.055905	-531.189758	1.123649	0.887645	22229.6823
165.014584	-517.211197	396.678086	-451.841633	-0.402277	0.887645	22221.28971
226.051603	-500.426016	423.381782	-435.819416	1.886612	1.650608	22215.94897
277.170106	-453.122327	476.026211	-386.989801	0.360686	0.124682	22243.41563
334.392311	-427.944556	522.566938	-343.500925	3.412537	0.124682	22247.99341
367.962672	-391.322345	548.507671	-246.604657	1.123649	-0.638281	22235.02304
419.844138	-340.966804	553.085447	-193.197266	1.886612	0.124682	22238.07489
446.547834	-277.640897	571.396553	-148.945427	0.360686	-1.401243	22240.36378
468.673753	-221.944617	567.581739	-97.063961	0.360686	0.124682	22219.76379
481.64412	-167.774263	561.478037	-9.323246	1.123649	0.887645	22222.81564
505.295965	-94.52984	538.589155	8.224897	0.360686	-1.401243	22229.6823
495.377449	-25.100231	485.944726	140.980413	-0.402277	0.124682	22213.66009
484.695971	19.91457	460.766956	137.165599	-1.928202	0.124682	22205.2675
448.073759	93.921956	470.685472	248.558159	-1.165239	-0.638281	22224.34156
425.94784	167.166378	427.196596	297.387774	-1.165239	0.124682	22186.95639
406.110809	222.862658	337.929955	351.558129	-1.928202	0.124682	22190.7712
364.910821	262.53672	269.263309	398.861818	-2.691165	-1.401243	22183.14158
331.340461	331.203367	193.729998	417.935887	0.360686	0.124682	22191.53417
309.977504	384.610758	120.485575	450.743284	-0.402277	0.124682	22202.21564
276.407143	426.573709	93.018917	492.706235	1.123649	2.41357	22201.45268
214.607162	444.884815	-74.069923	488.891421	0.360686	-0.638281	22205.2675
166.540509	478.455175	-121.373612	514.069192	-1.928202	-1.401243	22205.2675
126.866447	496.003318	-132.055091	551.454366	-1.165239	0.887645	22227.39341
58.199801	497.529243	-171.729153	540.009925	-1.165239	-0.638281	22206.79342
29.970179	509.736647	-228.188395	546.113626	2.649574	-0.638281	22241.12674
-32.592765	470.825548	-304.484669	520.172893	0.360686	0.124682	22246.46748
-123.385331	472.351473	-360.180949	512.543266	3.412537	0.124682	34.333323
-146.274213	455.566293	-405.19575	457.609949	0.360686	-0.638281	13.733329
-181.370499	438.781113	-433.425372	408.780334	1.123649	-0.638281	10.681478
-268.348251	404.44779	-510.484608	342.402576	-0.402277	0.887645	21514.78622
-309.548238	388.425572	-487.595726	318.750731	-0.402277	0.887645	22192.29713
-331.674158	342.647808	-512.010534	280.602594	0.360686	-1.401243	22214.42305
-353.800077	306.788559	-509.721645	238.639643	0.360686	0.887645	22226.63045
-421.703761	244.988578	-529.558676	139.454488	-0.402277	-0.638281	22211.3712
-439.251904	203.025627	-546.343857	74.602655	-2.691165	-2.164206	22201.45268
-471.296339	151.907124	-486.832763	54.002661	-0.402277	2.41357	22210.60823
-498.762997	68.744185	-483.780912	-20.004724	-0.402277	1.650608	22191.53417
-501.814848	29.833086	-432.662409	-128.345433	-1.928202	-2.164206	22199.92676
-499.52596	-35.018747	-471.573508	-211.508371	-0.402277	0.887645	22215.94897
-500.288923	-72.403921	-383.069831	-223.715775	-1.165239	0.124682	22209.84527
-483.503742	-138.781679	-312.877259	-256.523173	0.360686	0.124682	22205.2675
-451.459308	-201.344624	-330.425402	-385.463875	1.123649	0.124682	22214.42305
-434.674127	-257.040903	-295.329116	-453.367559	0.360686	0.124682	22209.84527
-380.503773	-295.952003	-193.855072	-428.189789	-1.165239	0.124682	22198.40083
-338.540822	-344.781618	-119.084724	-469.389776	1.886612	0.887645	22222.05268
-300.392686	-380.640867	-69.492146	-505.249025	1.886612	0.124682	22229.6823
-250.037145	-441.677886	-32.106972	-576.20456	1.886612	1.650608	22213.66009
-179.844573	-456.93714	34.270786	-577.730485	1.123649	-0.638281	22226.63045
-113.466815	-488.218613	117.433724	-547.974938	1.123649	0.124682	22241.12674
-53.955722	-521.02601	173.892967	-535.767534	-0.402277	0.124682	22215.94897
10.896111	-536.285265	254.767017	-539.582348	-0.402277	-0.638281	22222.05268
76.510906	-543.914892	312.752185	-503.7231	0.360686	0.887645	22231.97119
135.259037	-534.75934	363.107726	-472.441627	0.360686	0.887645	22215.18601
196.296056	-513.396383	389.048459	-447.263857	1.123649	0.887645	22222.81564
251.229373	-463.803805	424.907707	-421.323124	-1.928202	-0.638281	22230.44527
315.318243	-455.411215	481.36695	-372.493509	-2.691165	0.887645	22191.53417
348.125641	-402.003823	521.803975	-304.589825	-1.165239	0.887645	22203.74157
414.503399	-364.618649	537.826192	-221.426887	-4.21709	-2.164206	22208.31935
438.155244	-298.240891	570.63359	-177.175048	-1.928202	-0.638281	22206.79342
452.651536	-259.329792	571.396553	-142.841725	-2.691165	-0.638281	22214.42305
486.984859	-182.270555	561.478037	-44.419532	-0.402277	-0.638281	22231.20823
512.925592	-114.366872	530.196565	-2.456581	0.360686	-0.638281	22225.86749
503.770039	-44.1743	474.500285	41.032295	0.360686	-0.638281	22215.18601
499.192263	22.203458	472.97436	152.424854	0.360686	-0.638281	22212.13416
481.64412	70.270111	421.855856	203.543358	2.649574	0.124682	22210.60823
458.755238	139.69972	443.218813	297.387774	1.123649	1.650608	22232.73415
429.762654	195.396	379.892906	357.66183	1.123649	-0.638281	22235.786
394.666368	266.351534	311.989222	353.084054	1.123649	-1.401243	22223.5786
358.807119	306.788559	252.478129	391.995154	1.123649	-0.638281	22209.08231
334.392311	363.247802	162.448526	456.084024	2.649574	0.124682	22215.18601
283.273808	409.788529	126.589277	488.128458	-0.402277	0.887645	22212.89712
243.599746	431.914448	1.463388	515.595117	0.360686	-1.401243	22196.87491
188.666429	457.855181	-54.232891	507.96549	-1.165239	0.124682	22209.84527
134.496074	496.766281	-134.343979	517.121042	-1.165239	0.124682	22230.44527
89.481273	500.581094	-178.595817	525.513633	0.360686	-0.638281	22202.21564
24.62944	484.558877	-218.26988	519.409931	-1.928202	0.887645	22202.21564
-35.644616	473.114436	-275.492085	537.721036	-0.402277	0.124682	22211.3712
-79.896455	463.19592	-310.588371	485.076608	-1.928202	-0.638281	117.496261
-137.881623	447.936666	-363.2328	501.861788	-1.928202	0.124682	16.022217
-185.948275	441.832964	-412.825378	445.402545	-1.165239	0.124682	11.444441
-231.726039	422.758895	-479.203136	358.424793	0.360686	0.124682	6093.020417
-262.244549	401.395939	-465.469807	334.772948	-1.928202	-1.401243	22147.28233
-317.940829	373.166317	-519.640161	295.861849	-1.165239	0.124682	22215.18601
-371.34822	337.307069	-501.329055	248.558159	-1.928202	-1.401243	22216.71194
-388.1334	286.188565	-550.15867	134.113749	1.123649	0.124682	22214.42305
-423.992649	230.492286	-525.743863	77.654506	1.886612	0.887645	22234.26008
-447.644494	173.27008	-487.595726	65.447102	2.649574	0.887645	22249.51933
-472.059301	119.099726	-486.832763	12.802673	1.123649	-1.401243	22214.42305
-510.970401	55.010856	-453.262403	-66.545451	-0.402277	0.887645	22217.4749
-485.792631	6.944204	-434.188334	-132.923209	-0.402277	0.887645	22235.02304
-493.422258	-49.515039	-386.121682	-199.300967	0.360686	0.124682	22212.13416
-484.266705	-98.344654	-338.817992	-268.730577	-1.165239	0.124682	22193.06009
-468.244488	-177.692779	-300.669855	-307.641676	-1.928202	-0.638281	22217.4749
-440.777829	-221.944617	-261.758756	-364.863881	0.360686	0.887645	22202.97861
-417.125984	-277.640897	-222.084693	-462.523112	-0.402277	0.124682	22196.87491
-359.903779	-325.70755	-135.869904	-438.871267	0.360686	-0.638281	22212.13416
-313.363052	-378.351978	-108.403246	-515.930503	-0.402277	0.887645	22183.14158
-263.770474	-421.077892	-42.78845	-536.530497	-1.165239	-1.401243	22186.95639
-217.229747	-456.93714	17.485606	-578.493448	1.123649	0.124682	22175.51195
-130.251995	-498.900091	90.730029	-534.241609	-2.691165	2.41357	22206.79342
-84.474231	-515.685271	147.189271	-551.789752	-2.691165	-0.638281	22183.14158
-31.829802	-519.500085	218.144806	-551.026789	-1.928202	-1.401243	22228.91934
45.229434	-529.4186	284.522564	-521.271242	3.412537	0.124682	22225.10453
93.296087	-543.914892	310.463297	-503.7231	-1.928202	-0.638281	22216.71194
174.170137	-519.500085	376.841055	-435.056453	0.360686	0.124682	22227.39341
211.555311	-476.774172	410.411415	-471.678665	0.360686	-1.401243	22226.63045
293.955286	-445.492699	485.944726	-372.493509	1.123649	-0.638281	22238.83786
332.103423	-414.97419	533.248416	-326.715745	0.360686	1.650608	22244.17859
393.903405	-386.744569	563.766926	-237.449104	1.123649	0.887645	22244.94156
460.281163	-335.626065	563.766926	-215.323185	2.649574	0.124682	22227.39341
476.303381	-260.092754	559.952112	-138.263949	0.360686	0.124682	22231.97119
481.64412	-218.892766	566.818776	-102.4047	-2.691165	-1.401243	22227.39341
490.799673	-141.070567	563.766926	12.039711	0.360686	2.41357	22213.66009
490.799673	-76.218735	547.744708	78.417469	-1.928202	-1.401243	22215.18601
472.488567	-18.996529	474.500285	129.535972	-1.165239	-2.164206	22224.34156
466.384865	49.670117	469.159546	190.572991	0.360686	0.124682	22192.29713
443.495983	119.099726	454.663254	225.669277	-1.928202	-0.638281	22192.29713
420.607101	176.321931	412.700304	316.461843	-2.691165	-0.638281	22204.50453
412.977473	209.892292	309.700334	387.417377	-2.691165	0.124682	22182.37861
376.355262	296.107081	289.863303	408.780334	0.360686	0.887645	22192.29713
337.444162	350.277435	196.781849	437.009955	-1.928202	-0.638281	22202.21564
312.266392	393.766311	111.330023	469.817353	-1.928202	-1.401243	22207.55638
277.933069	423.521858	36.559674	478.972906	0.360686	0.887645	22193.82305
213.844199	446.41074	-38.973637	512.543266	1.886612	2.41357	22209.08231
158.910882	470.825548	-119.847687	512.543266	1.123649	-0.638281	22226.63045
98.636826	490.662579	-157.995824	530.091409	0.360686	0.887645	22216.71194
60.488689	501.344057	-169.440265	496.521049	0.360686	-0.638281	22235.786
-3.600181	496.766281	-281.595787	516.35808	0.360686	-1.401243	22248.75637
-44.037206	476.166287	-298.380967	515.595117	0.360686	0.124682	4950.8652
-99.733486	460.144069	-342.632806	514.069192	1.123649	0.887645	20.599994
-153.140877	446.41074	-434.951297	439.298843	-1.928202	0.124682	11.444441
-201.20753	431.151485	-454.788328	404.96552	0.360686	0.124682	17.548143
-259.955661	399.870013	-501.329055	344.691464	-1.928202	-1.401243	22104.55641
-304.970462	389.951498	-478.440173	332.48406	0.360686	1.650608	22217.4749
-346.933413	341.884845	-511.247571	268.39519	1.123649	0.124682	22208.31935
-382.029698	290.766342	-502.092018	213.461873	-1.928202	0.124682	22217.4749
-431.622276	232.781174	-536.425341	131.82486	-1.928202	0.124682	22226.63045
-450.696345	183.188596	-533.37349	74.602655	-1.928202	0.124682	22192.29713
-469.00745	129.781204	-495.988316	28.061928	-2.691165	-0.638281	22200.68972
-488.081519	72.558999	-487.595726	-26.871389	-1.928202	-1.401243	22188.48232
-517.837066	32.884937	-445.632775	-119.952843	-2.691165	-0.638281	22202.97861
-503.340774	-17.470604	-419.692042	-159.626905	-1.165239	-0.638281	22213.66009
-486.555593	-86.13725	-360.943912	-241.263918	-0.402277	0.887645	22206.03046
-486.555593	-149.463157	-329.662439	-300.775011	-0.402277	-2.164206	22196.11194
-431.622276	-206.685363	-300.669855	-351.893515	-0.402277	-0.638281	22202.21564
-401.103767	-247.122388	-270.151346	-411.404608	1.123649	0.887645	22203.74157
-398.051916	-316.551997	-174.018041	-456.41941	-1.165239	0.887645	22206.03046
-338.540822	-356.989022	-114.506948	-487.700882	1.123649	-0.638281	22227.39341
-285.896394	-390.559382	-80.936587	-540.345311	3.412537	-0.638281	22231.97119
-227.148263	-433.285296	-9.21809	-569.337895	0.360686	0.124682	22213.66009
-152.377915	-472.959358	73.181886	-531.189758	-0.402277	-0.638281	22224.34156
-113.466815	-496.611203	136.507793	-571.626783	-0.402277	-0.638281	22135.83789
-50.140908	-529.4186	208.989253	-544.160125	0.360686	0.887645	22228.15638
32.259068	-543.914892	280.70775	-482.360143	0.360686	0.124682	22213.66009
82.614608	-524.840824	315.804036	-495.330509	-1.928202	-1.401243	22222.05268
158.147919	-531.707489	382.944757	-461.760149	-1.165239	0.887645	22230.44527
206.214572	-518.737122	408.122527	-417.50831	-1.928202	-1.401243	22209.84527
248.940485	-477.537134	468.396583	-410.641646	-4.21709	-0.638281	22198.40083
303.110839	-436.337147	428.722521	-395.382391	-3.454128	-2.164206	22209.08231
351.940454	-405.818637	514.93731	-359.523142	-2.691165	0.124682	22199.92676
425.184877	-337.914953	538.589155	-203.115781	-2.691165	0.124682	22209.08231
435.866355	-293.663115	573.685441	-165.730607	-1.928202	-2.927169	22217.4749
477.066343	-239.49276	546.218783	-135.212098	-1.165239	0.887645	22222.81564
503.007076	-166.248338	550.033596	-26.108426	-1.928202	0.124682	22222.05268
496.140412	-105.974281	553.085447	48.661922	0.360686	-0.638281	22166.3564
506.058927	-43.411337	477.552136	102.069314	2.649574	0.887645	22223.5786
481.64412	22.966421	463.818807	133.350786	1.123649	1.650608	22184.6675
454.177461	96.210844	450.84844	272.972967	1.123649	-0.638281	22229.6823
451.12561	151.907124	421.092894	317.987768	2.649574	0.124682	22245.70452
396.192293	216.758956	314.278111	280.602594	1.123649	-0.638281	22215.18601
393.903405	256.433019	292.152191	406.491446	-0.402277	0.887645	22220.52675
354.229343	315.944112	232.641098	443.113657	1.886612	0.124682	22228.91934
323.710833	363.247802	119.722613	474.395129	1.886612	1.650608	22208.31935
258.859001	412.84038	100.648544	483.550682	-1.165239	0.124682	22192.29713
222.999752	443.358889	-3.114388	512.543266	0.360686	-0.638281	22217.4749
178.747913	473.877399	-77.884736	533.906223	1.123649	0.887645	22209.84527
115.422006	479.981101	-127.477314	526.276595	1.886612	0.887645	22225.10453
55.14795	499.055169	-153.418047	543.061776	0.360686	-1.401243	22222.81564
11.659074	476.92925	-221.321731	514.069192	-1.928202	0.124682	22195.34898
-37.170541	470.825548	-333.477253	482.024757	-1.165239	0.124682	22204.50453
-82.948306	476.166287	-338.055029	489.654384	-1.165239	0.887645	35.096286
-137.881623	454.040367	-389.173533	479.735868	-0.402277	0.124682	13.733329
-181.370499	431.914448	-443.343887	429.380328	1.123649	0.887645	9.918516
-257.666772	405.973715	-447.158701	358.424793	-0.402277	-0.638281	19609.66826
-295.051946	394.529274	-518.114235	328.669246	1.123649	0.124682	22196.11194
-327.096381	362.484839	-514.299422	288.995184	0.360686	0.887645	22210.60823
-349.985264	313.655224	-525.743863	256.950749	-0.402277	0.124682	22222.05268
-409.496357	257.195981	-519.640161	141.743376	-1.165239	-1.401243	22222.05268
-420.177835	228.203397	-569.995702	62.395251	-0.402277	-0.638281	22236.54897
-452.22227	151.144161	-489.884614	21.958226	1.123649	0.887645	22240.36378
-488.844482	99.262695	-505.143869	-46.70842	0.360686	-0.638281	22219.00082
-498.762997	52.721968	-429.610558	-81.804706	1.123649	-1.401243	22217.4749
-487.318556	7.707166	-409.010564	-128.345433	1.123649	0.887645	22229.6823
-507.91855	-65.537256	-354.84021	-219.900961	0.360686	-0.638281	22208.31935
-483.503742	-133.44094	-323.558737	-254.234285	0.360686	0.124682	22207.55638
-468.244488	-188.374257	-315.166147	-316.797229	0.360686	-0.638281	22214.42305
-436.200053	-244.070537	-260.995793	-376.308322	-1.165239	-1.401243	22216.71194
-390.422289	-301.292742	-185.462482	-419.797198	-1.165239	1.650608	22194.58602
-369.059332	-359.27791	-140.447681	-496.093472	-0.402277	-0.638281	22193.06009
-327.096381	-387.507531	-162.5736	-557.893454	-4.21709	0.887645	22197.63787
-260.718623	-442.440848	-81.69955	-573.915671	-1.165239	0.887645	22174.74899
-201.970493	-478.300097	13.670792	-616.641585	-1.165239	-1.401243	22209.08231
-120.33348	-494.322315	116.670762	-526.611982	-1.928202	0.124682	22219.00082
-61.585349	-537.048228	132.692979	-550.263826	-1.928202	-0.638281	22219.76379
20.814627	-539.337116	240.270725	-529.663833	-0.402277	-0.638281	22220.52675
62.777577	-530.944526	273.078123	-515.167541	-1.928202	-0.638281	22227.39341
132.207186	-534.75934	370.737353	-480.071255	-0.402277	0.124682	22224.34156
174.170137	-506.529718	405.833639	-462.523112	-0.402277	-0.638281	22215.94897
255.80715	-491.270464	389.048459	-460.997186	2.649574	0.887645	22249.51933
309.977504	-435.574184	476.789174	-387.752764	2.649574	0.124682	22251.80822
350.414529	-409.633451	515.700273	-325.189819	1.886612	0.124682	22230.44527
395.42933	-366.907537	556.900261	-224.478738	0.360686	-0.638281	22235.02304
437.392281	-295.18904	560.715075	-186.330601	1.123649	0.124682	22240.36378
477.829306	-251.700164	585.892845	-126.819507	1.123649	0.887645	22215.94897
488.510784	-210.500176	556.900261	-58.915824	0.360686	-0.638281	22222.81564
477.829306	-123.522424	562.241	5.173046	-1.165239	0.124682	22140.41566
493.851523	-63.248368	527.907677	95.202649	1.123649	1.650608	22212.13416
471.725604	-1.448386	493.574354	145.55819	0.360686	0.124682	22192.29713
475.540418	62.640483	465.344732	232.535942	-1.928202	0.124682	22215.18601
443.495983	130.544167	458.478068	286.706296	-1.928202	0.124682	22189.24528
428.999691	176.321931	363.870688	277.550743	-3.454128	-1.401243	22186.95639
393.140442	254.907093	301.307744	359.187756	0.360686	0.124682	22193.06009
371.777486	286.188565	248.663315	431.669216	-1.165239	0.124682	22194.58602
344.310827	348.75151	177.707781	462.187725	0.360686	0.887645	22208.31935
313.792318	401.395939	105.226321	499.5729	-1.165239	-1.401243	22204.50453
251.992336	414.366305	39.611525	491.943272	-0.402277	-1.401243	22209.08231
192.481242	459.381107	-65.677332	518.646968	1.886612	3.939496	22203.74157
148.992366	483.795914	-109.929171	546.876589	0.360686	0.124682	22228.91934
94.822012	490.662579	-148.840271	529.328446	0.360686	0.124682	22198.40083
45.992397	515.077386	-226.66247	512.543266	0.360686	0.887645	22239.60082
-28.777951	483.795914	-254.892091	504.150676	0.360686	-0.638281	22243.41563
-60.822386	485.32184	-332.71429	480.498831	1.886612	0.124682	630.970183
-104.311262	466.247771	-354.077247	507.96549	1.123649	-0.638281	16.78518
-176.02976	444.121852	-409.010564	445.402545	-1.165239	-0.638281	11.444441
-229.437151	425.810746	-464.706844	383.602564	0.360686	1.650608	6076.235237
-279.029729	407.499641	-518.877198	346.217389	-1.165239	0.124682	22142.70455
-306.496388	367.062615	-498.277204	307.30629	0.360686	-0.638281	22212.13416
-350.748226	337.307069	-501.329055	267.632227	0.360686	1.650608	22226.63045
-384.318587	280.847826	-505.906832	190.572991	-1.165239	-2.164206	22209.08231
-425.518574	225.914509	-550.15867	77.654506	-2.691165	0.124682	22198.40083
-448.407457	177.847857	-503.617943	61.632289	-1.165239	0.887645	22209.08231
-463.666711	125.966391	-530.321639	-23.819538	-2.691165	-0.638281	22154.91195
-514.022252	62.640483	-480.729061	-121.478768	0.360686	1.650608	22201.45268
-507.91855	15.336794	-474.625359	-177.175048	-0.402277	1.650608	22216.71194
-504.866699	-41.122449	-377.729092	-172.597272	1.886612	1.650608	22215.18601
-485.792631	-86.900213	-360.180949	-263.389837	-0.402277	0.887645	22215.94897
-472.822264	-157.855748	-331.188365	-307.641676	-0.402277	0.887645	22219.76379
-425.518574	-209.737214	-274.729122	-377.834248	-1.165239	0.124682	22202.97861
-404.918581	-263.907568	-222.084693	-407.589795	1.886612	0.124682	22183.90454
-355.326003	-321.129773	-137.39583	-455.656447	3.412537	1.650608	22225.86749
-308.785276	-363.855686	-92.381028	-547.211976	1.886612	0.887645	22225.10453
-277.503804	-436.337147	-122.136575	-604.434181	1.123649	0.124682	22200.68972
-215.703822	-445.492699	-10.744015	-602.908255	-0.402277	0.887645	22228.91934
-139.407548	-482.114911	64.789296	-576.20456	1.886612	1.650608	22241.88971
-102.022374	-534.75934	131.167054	-551.026789	-1.165239	-2.164206	22212.13416
-48.614982	-551.54452	202.122588	-509.826801	-2.691165	-1.401243	22221.28971
36.073881	-530.181563	281.470713	-492.278658	-0.402277	-0.638281	22229.6823
89.481273	-529.4186	347.085508	-483.886068	-1.165239	-0.638281	22213.66009
157.384957	-525.603787	378.36698	-451.078671	1.886612	1.650608	22224.34156
215.370125	-499.663054	435.589186	-435.056453	-1.165239	0.124682	22231.20823
278.696032	-479.06306	471.448434	-393.856465	-4.980053	-0.638281	22190.7712
333.629349	-435.574184	503.492869	-359.523142	-0.402277	0.124682	22203.74157
383.221927	-377.589016	502.729907	-245.078732	1.886612	0.124682	22215.94897
438.918206	-340.966804	540.115081	-286.278719	-2.691165	0.124682	22202.97861
466.384865	-287.559413	591.996547	-150.471352	-1.928202	-0.638281	22219.00082
473.25153	-224.233506	574.448404	-86.382482	-2.691165	-2.164206	22227.39341
499.955225	-156.329822	566.818776	2.121195	-1.928202	-0.638281	22220.52675
493.851523	-89.189101	538.589155	64.684139	-1.928202	-1.401243	22215.94897
491.562635	-24.337269	500.441018	134.876711	-0.402277	0.124682	22205.2675
476.303381	45.855303	482.129913	203.543358	0.360686	1.650608	22208.31935
460.281163	104.603434	454.663254	264.580377	2.649574	1.650608	22238.83786
428.236728	168.692304	408.88549	302.728513	-1.165239	-1.401243	22226.63045
393.140442	227.440435	289.863303	298.150737	1.886612	0.124682	22212.13416
397.718219	291.529305	239.507762	346.217389	1.123649	0.124682	22212.13416
364.910821	325.099665	196.018886	461.424763	0.360686	0.887645	22219.00082
306.16269	373.166317	138.033718	478.972906	-1.928202	-0.638281	22215.18601
274.118255	414.366305	99.122619	504.150676	-1.928202	-0.638281	22200.68972
213.081236	436.492225	-13.032904	541.53585	-1.165239	-0.638281	22212.13416
157.384957	476.92925	-113.743985	533.14326	-0.402277	0.124682	22231.97119
107.029416	492.951467	-133.581016	542.298813	-1.165239	0.887645	22190.00824
49.807211	488.373691	-183.173594	531.617334	-2.691165	0.124682	22199.16379
-15.807585	482.269989	-274.729122	497.284011	-1.928202	0.124682	22211.3712
-43.274243	488.373691	-343.395769	454.558098	-1.928202	0.124682	13567.00339
-102.785337	465.484809	-393.751309	448.454396	-0.402277	0.887645	22.888882
-156.955691	458.618144	-434.188334	465.239576	-1.165239	0.887645	11.444441
-189.763089	440.307038	-479.966099	365.291458	-0.402277	0.124682	12.207404
-251.56307	416.655193	-466.995732	382.076638	1.886612	2.41357	21872.61574
-292.763058	395.292237	-495.988316	332.48406	1.123649	2.41357	22214.42305
-340.829711	345.699659	-528.795714	266.869265	-0.402277	0.124682	22213.66009
-374.400071	302.973746	-537.951267	200.491507	2.649574	1.650608	22215.18601
-401.86673	262.53672	-522.692012	132.587823	1.886612	0.887645	22245.70452
-432.385239	197.684888	-528.795714	71.550804	0.360686	-1.401243	22243.41563
-481.977817	147.329347	-512.010534	0.59527	1.123649	0.124682	22198.40083
-476.637078	114.52195	-541.003118	-83.330631	-0.402277	0.887645	22214.42305
-493.422258	47.381229	-410.536489	-102.4047	1.886612	0.124682	22229.6823
-495.711146	-33.492821	-423.506856	-152.760241	-0.402277	0.124682	22212.13416
-488.844482	-85.374288	-346.44762	-208.45652	0.360686	-0.638281	22210.60823
-472.059301	-123.522424	-295.329116	-298.486123	-0.402277	0.887645	22224.34156
-459.851898	-177.692779	-289.225414	-341.212037	-2.691165	-0.638281	22205.2675
-410.25932	-253.989052	-264.047644	-409.878683	0.360686	-2.164206	22195.34898
-393.47414	-316.551997	-179.35878	-454.893484	-2.691165	0.124682	22216.71194
-331.674158	-364.618649	-102.299544	-489.226808	-2.691165	-0.638281	22180.08972
-298.86676	-391.322345	-136.632867	-549.500864	-1.165239	-0.638281	22183.14158
-251.56307	-443.203811	-108.403246	-605.960106	-2.691165	0.124682	22191.53417
-185.948275	-479.06306	13.670792	-585.360112	0.360686	0.124682	22201.45268
-110.414964	-495.085277	134.981867	-588.411963	-1.928202	-1.401243	22215.94897
-54.718684	-525.603787	170.841116	-515.930503	0.360686	0.887645	22231.97119
17.762776	-546.203781	275.367011	-522.034205	-1.165239	-1.401243	22212.13416
66.592391	-533.996377	315.804036	-500.671249	-1.165239	0.124682	22212.89712
129.918298	-516.448234	376.078092	-463.286074	-1.928202	-0.638281	22221.28971
206.977534	-497.374165	406.596602	-461.760149	1.123649	-0.638281	22231.97119
251.992336	-469.144544	451.611403	-386.226838	-0.402277	-0.638281	22239.60082
312.266392	-429.470482	505.781758	-343.500925	-0.402277	-0.638281	22244.94156
359.570082	-405.055674	527.907677	-303.0639	2.649574	1.650608	22239.60082
404.584883	-350.122357	533.248416	-223.715775	1.123649	0.124682	22228.91934
432.814505	-287.559413	543.929894	-167.256533	0.360686	-0.638281	22231.97119
471.725604	-250.937201	566.818776	-113.086178	-1.165239	1.650608	22226.63045
480.118194	-183.033518	568.344702	-17.715836	-1.928202	-0.638281	22215.18601
502.244114	-123.522424	551.559522	34.928593	-0.402277	0.124682	22225.86749
482.407082	-54.092815	523.3299	119.617457	-0.402277	0.124682	22222.05268
482.407082	8.470129	516.463236	170.73596	1.123649	0.887645	22199.92676
462.570051	69.507148	468.396583	240.928532	-1.928202	-0.638281	22196.87491
442.73302	135.121943	443.218813	302.728513	-1.928202	-0.638281	22205.2675
420.607101	191.581186	319.61885	319.513694	-1.928202	0.887645	22163.30454
390.088591	264.062646	266.211458	343.165538	1.123649	0.124682	22197.63787
350.414529	313.655224	173.130004	398.861818	1.123649	0.124682	22212.89712
336.6812	361.721876	176.944818	466.002539	-1.165239	0.887645	22208.31935
292.429361	412.84038	80.811513	469.05439	-1.165239	0.124682	22206.03046
243.599746	439.544075	22.063382	526.276595	0.360686	-1.401243	22215.18601
177.221988	468.536659	-51.18104	533.906223	-0.402277	-1.401243	22220.52675
129.918298	490.662579	-110.692134	539.246962	0.360686	1.650608	22219.76379
64.303503	506.684796	-165.625451	540.772887	1.123649	-0.638281	22248.75637
22.340552	494.477393	-209.114327	520.172893	1.123649	0.124682	22244.17859
-37.933504	492.951467	-307.53652	482.787719	2.649574	0.124682	22229.6823
-76.081641	463.19592	-321.269849	485.83957	-0.402277	-1.401243	103.762932
-143.222362	450.988517	-390.699458	504.150676	3.412537	0.887645	14.496292
-191.289014	449.462591	-466.232769	437.009955	-2.691165	-1.401243	10.681478
-224.859375	424.284821	-477.67721	395.809967	0.360686	0.887645	20849.48271
-290.47417	389.188535	-472.336471	367.580346	-0.402277	0.124682	22202.97861
-303.444537	380.795945	-479.203136	282.891482	-1.165239	-0.638281	22205.2675
-343.118599	318.995963	-544.817931	234.82483	-0.402277	0.124682	22219.00082
-410.25932	259.48487	-537.188304	181.417438	-1.165239	0.124682	22223.5786
-435.43709	215.233031	-547.869782	86.047096	-2.691165	0.124682	22191.53417
-466.718562	164.114527	-502.092018	44.084146	-2.691165	0.124682	22188.48232
-475.874115	93.921956	-525.743863	-77.989892	-2.691165	-0.638281	22193.82305
-480.451892	63.403446	-522.692012	-135.212098	0.360686	0.124682	22195.34898
-485.792631	18.388645	-424.269819	-140.552837	0.360686	0.887645	22219.00082
-485.029668	-76.218735	-401.380937	-241.263918	-0.402277	-1.401243	22209.08231
-487.318556	-112.840946	-329.662439	-253.471322	0.360686	-0.638281	22207.55638
-467.481525	-173.115002	-311.351334	-338.923148	0.360686	-0.638281	22209.84527
-423.992649	-244.070537	-260.23283	-383.93795	-1.165239	0.124682	22207.55638
-387.370438	-282.218674	-193.092109	-411.404608	-1.928202	-0.638281	22197.63787
-361.429705	-324.944587	-129.00324	-441.923118	2.649574	0.124682	22220.52675
-299.629723	-384.45568	-88.566215	-521.271242	1.123649	0.124682	22222.81564
-248.51122	-433.285296	-97.721767	-627.323063	2.649574	0.887645	22190.7712
-200.444567	-443.966774	19.774494	-556.367528	1.123649	-2.164206	22229.6823
-140.933474	-485.929724	131.167054	-532.715684	-1.165239	0.887645	22225.10453
-88.289045	-532.470451	80.811513	-633.426765	0.360686	0.124682	22225.86749
-3.600181	-527.892675	270.026272	-502.197174	-0.402277	-0.638281	22216.71194
49.807211	-543.15193	299.781819	-499.908286	-1.165239	0.887645	22225.10453
116.947931	-531.707489	359.292912	-489.98977	1.886612	1.650608	22231.97119
170.355323	-513.396383	387.522533	-420.560161	0.360686	0.887645	22215.94897
244.362709	-500.426016	448.559552	-422.086087	-1.165239	-0.638281	22202.97861
285.562696	-456.93714	456.952142	-386.989801	-1.165239	0.887645	22213.66009
332.103423	-425.655668	496.626205	-329.767596	-1.165239	1.650608	22193.82305
387.799703	-380.640867	549.270634	-238.212067	-1.165239	-0.638281	22213.66009
428.236728	-329.522363	534.011379	-229.056514	-0.402277	-0.638281	22222.81564
454.940424	-254.752015	536.300267	-190.145415	0.360686	0.887645	22216.71194
490.799673	-202.107586	581.315068	-52.049159	1.123649	0.124682	22224.34156
493.088561	-138.018716	562.241	14.328599	0.360686	0.124682	22225.10453
497.666337	-67.826145	537.826192	73.839692	-0.402277	-0.638281	22213.66009
482.407082	-9.078014	479.078062	166.158183	-0.402277	-1.401243	22195.34898
486.221896	63.403446	474.500285	227.958165	3.412537	0.124682	22243.41563
452.651536	117.5738	465.344732	281.365557	1.886612	0.124682	22238.83786
425.184877	186.240447	382.181794	295.861849	-0.402277	-0.638281	22202.21564
401.533032	228.203397	316.566999	369.106272	1.886612	0.124682	22217.4749
376.355262	276.27005	241.796651	396.57293	0.360686	-1.401243	22215.94897
330.577498	354.092249	171.604079	453.795135	-1.165239	0.887645	22206.79342
297.7701	383.084833	135.74483	469.05439	-3.454128	-1.401243	22202.97861
264.19974	429.62556	75.470774	512.543266	-1.928202	-1.401243	22217.4749
208.50346	466.247771	-23.714382	514.832154	-2.691165	-0.638281	22212.13416
165.777547	469.299622	-100.010656	549.92844	-0.402277	-1.401243	22224.34156
87.192385	486.084802	-126.714351	526.276595	-1.928202	-1.401243	22221.28971
41.414621	484.558877	-186.988408	515.595117	-2.691165	0.887645	22194.58602
-18.096473	480.744063	-286.173563	472.106241	-1.928202	0.124682	22208.31935
-61.585349	472.351473	-307.53652	498.046974	-1.165239	1.650608	632.496109
-123.385331	457.855181	-380.01798	478.972906	-1.928202	-0.638281	16.78518
-158.481617	445.647777	-486.832763	334.772948	1.886612	0.124682	11.444441
-206.548269	429.62556	-474.625359	343.165538	0.360686	0.887645	11.444441
-279.029729	410.551491	-494.462391	327.906284	-2.691165	-0.638281	22037.41569
[truncated: 28,725 more rows]
