# Supplementary material for: Dynamic analysis of slant cracked rotor system considering nonlinear oil film force
Source: PLoS One. 2024 Jan 25;19(1):e0294293. doi: 10.1371/journal.pone.0294293 (PMC10810477; doi:10.1371/journal.pone.0294293)
Supplement: S1 File — These data were measured by two eddy current sensors, model WT0150. (ZIP) [file pone.0294293.s001.zip › 2021.3.18 Test data for plain bearings/2021.3.18 (P=0.2Mpa, Z=4.0g Clockwise126°+1.2g)/1800.csv]

1024	30720	7	0	3
8	8	8	8	10	10	1
3	3	3	3	1	1	4
2	1	4	3	0	0	0
0	0	0	0	-0.000044	0.000007	20710.12695
587.432628	236.403309	747.689524	504.330439	-3.791309	-0.795531	22191.53417
545.469678	355.425496	621.800673	637.848918	-0.739458	-1.558494	22212.89712
495.8771	460.714354	521.089591	763.73777	0.023505	-1.558494	22219.00082
430.262305	551.506919	389.860001	853.767373	-0.739458	-0.795531	22203.74157
334.129	616.358752	238.793379	921.671056	-0.739458	-0.032568	22222.05268
247.151248	675.869845	77.808241	947.61179	0.786467	1.493357	22230.44527
127.366098	681.973547	-29.769505	961.345119	0.023505	0.730394	22212.89712
36.573532	669.003181	-190.754642	914.041429	0.786467	-0.032568	22221.28971
-74.056065	628.566156	-370.813848	907.937727	1.54943	-0.032568	57.222205
-186.97455	614.832826	-537.902687	799.597019	0.786467	1.493357	14.496292
-296.078221	566.003211	-592.836004	683.626683	1.54943	2.25632	20301.67547
-395.263377	504.966192	-767.554471	537.137837	0.023505	0.730394	22201.45268
-473.848539	404.255111	-785.865577	419.641576	0.023505	1.493357	22208.31935
-547.092961	279.892185	-849.954447	212.115711	0.023505	0.730394	22212.89712
-627.204049	161.632961	-878.184068	63.337977	1.54943	0.730394	22215.94897
-676.796627	64.736693	-894.206285	-112.906415	-0.739458	-0.795531	21987.82312
-674.507738	-54.285494	-830.117416	-280.758217	1.54943	0.730394	22197.63787
-665.352186	-168.729904	-748.480403	-447.084094	-2.265384	-0.795531	22223.5786
-621.86331	-283.174315	-679.050794	-588.2322	-0.739458	-0.032568	22229.6823
-568.455918	-391.515023	-612.673036	-731.669194	-0.739458	-0.032568	22213.66009
-489.870756	-495.277956	-415.065687	-827.039536	-3.028346	-1.558494	22200.68972
-369.322644	-595.989037	-334.191637	-945.298761	-3.028346	-1.558494	22209.84527
-264.796749	-660.84087	-228.902779	-1082.632053	-1.502421	-0.795531	22183.90454
-147.300487	-688.307528	49.57862	-957.506164	-1.502421	-0.032568	22209.84527
-10.730157	-697.463081	198.356354	-934.617282	-1.502421	-0.032568	22225.10453
104.477216	-691.359379	392.911852	-911.7284	3.075356	3.782245	22219.76379
234.180881	-681.440863	500.489598	-824.750648	-2.265384	0.730394	22220.52675
363.121584	-603.618664	592.045126	-751.506226	-0.739458	0.730394	22225.10453
443.995634	-537.240906	714.882127	-548.558138	-0.739458	0.730394	22207.55638
527.158572	-431.189086	824.748761	-409.698919	1.54943	0.730394	22188.48232
588.195591	-306.063197	839.245053	-261.684148	1.54943	0.730394	22232.73415
636.262244	-179.411383	869.0006	-72.46939	3.838318	1.493357	22231.20823
648.469647	-48.944755	852.215419	154.130543	2.312393	1.493357	22216.71194
615.66225	79.995948	824.748761	289.174948	3.075356	1.493357	22217.4749
599.640032	197.492209	782.78581	469.234154	-0.739458	-0.795531	22230.44527
559.96597	327.195875	701.148797	638.611881	0.023505	-0.795531	22214.42305
524.106721	434.773621	543.215511	727.115559	1.54943	0.730394	22222.05268
440.943783	540.062478	450.89702	853.767373	-2.265384	-1.558494	22228.91934
362.358621	602.625423	301.356323	936.167348	-0.739458	-0.032568	22214.42305
247.151248	650.692075	136.556372	946.085864	0.023505	-0.032568	22221.28971
144.151278	667.477255	-12.221362	969.737709	0.023505	0.730394	22213.66009
44.966122	664.425404	-174.732425	912.515504	-0.739458	2.25632	22184.6675
-79.396804	653.743926	-296.806462	879.708106	-1.502421	-0.032568	212.866604
-157.981966	611.780976	-471.524929	838.508118	0.023505	0.730394	14.496292
-272.426376	565.240249	-569.947122	724.82667	-1.502421	-0.032568	16050.4471
-386.870787	508.018043	-695.073011	574.523011	0.023505	0.730394	22175.51195
-467.744837	415.699552	-770.606322	460.078601	-0.739458	0.730394	22199.16379
-550.907775	320.32921	-833.932229	253.315699	-1.502421	-0.795531	22206.03046
-623.389235	208.173688	-858.347037	109.878704	-0.739458	-0.795531	22188.48232
-650.092931	79.995948	-876.658143	-91.543458	0.786467	0.730394	22196.11194
-663.063297	-19.952171	-854.532223	-266.261925	1.54943	1.493357	22209.84527
-653.907745	-140.500283	-788.154465	-401.306329	3.075356	1.493357	22225.10453
-653.907745	-267.152097	-675.23598	-533.298883	3.075356	0.730394	22241.12674
-573.796657	-353.366887	-578.339712	-679.787728	0.023505	-0.032568	22241.88971
-505.892974	-454.077968	-439.480494	-799.572878	0.023505	0.730394	22224.34156
-402.130041	-551.737198	-288.413872	-869.002487	0.786467	1.493357	22225.10453
-282.344892	-623.455695	-150.317617	-1009.387631	-0.739458	1.493357	22223.5786
-168.663444	-680.677901	12.193446	-968.187643	1.54943	0.730394	22212.13416
-29.804226	-720.351963	181.571174	-914.780251	2.312393	2.25632	22224.34156
72.432781	-702.80382	323.482243	-941.483947	1.54943	0.730394	22231.20823
201.373483	-690.596416	502.778486	-816.358058	-0.739458	0.730394	22219.76379
318.869745	-627.270509	593.571051	-775.15807	-2.265384	0.730394	22196.87491
421.869714	-561.655714	659.185847	-656.135883	-1.502421	-0.032568	22200.68972
466.121553	-462.470558	741.585822	-466.158162	-3.791309	-1.558494	22171.69713
567.595597	-345.737259	842.296904	-296.780434	-0.739458	0.730394	22199.92676
626.343728	-225.95211	878.156152	-102.987899	1.54943	1.493357	22215.94897
623.291877	-84.041041	871.289488	100.723152	0.023505	-1.558494	22207.55638
633.210393	36.507072	837.719127	266.286065	-3.028346	-0.795531	22182.37861
606.506697	173.077402	791.941363	410.486023	-0.739458	1.493357	22213.66009
566.832634	291.336626	716.408052	584.441527	0.786467	3.019282	22225.10453
527.158572	409.59585	566.867356	703.463714	0.023505	0.730394	22212.89712
467.647479	514.884708	471.497014	819.43405	1.54943	-0.032568	22247.99341
392.114168	586.603205	336.452609	923.959945	3.838318	0.730394	22254.09711
292.166049	647.640224	74.75639	894.204398	0.786467	-0.032568	22222.81564
198.321633	675.106883	-39.68802	886.574771	1.54943	0.730394	22231.97119
65.566116	688.077249	-86.228747	986.522889	0.786467	1.493357	22238.83786
-24.463487	659.847628	-238.058332	933.87846	-1.502421	-0.795531	2829.828791
-132.804195	606.440236	-423.458277	861.397	0.023505	0.730394	17.548143
-247.248606	587.366168	-529.510097	741.611851	-1.502421	-0.795531	5790.887173
-351.774501	526.329149	-658.4508	617.248924	-0.739458	-0.795531	22147.28233
-442.567066	443.166211	-750.769291	487.545259	0.786467	0.730394	22183.90454
-531.833707	332.536614	-814.858161	299.856426	-2.265384	-0.032568	22193.06009
-608.892943	207.410725	-923.961832	149.552767	0.023505	2.25632	22184.6675
-654.670707	109.751495	-865.976664	-6.091632	0.023505	-0.795531	22190.7712
-682.900329	-11.55958	-921.672944	-268.550813	-1.502421	-0.795531	22183.90454
-690.529956	-125.241028	-821.724825	-416.565584	0.023505	-0.032568	22204.50453
-642.463304	-230.529886	-698.124862	-517.276665	2.312393	2.25632	22218.23786
-572.270732	-342.685408	-644.717471	-666.817362	1.54943	3.019282	22227.39341
-514.285564	-445.685378	-500.517513	-803.387692	0.023505	3.019282	22230.44527
-421.967073	-538.766832	-347.924966	-891.128406	0.023505	0.730394	22214.42305
-322.018954	-626.507546	-221.273152	-991.076525	-0.739458	2.25632	22219.00082
-189.263438	-659.314944	-22.139877	-960.558015	3.075356	0.730394	22239.60082
-61.085698	-712.722336	170.126733	-945.298761	3.075356	0.730394	22189.24528
52.59575	-702.80382	286.860031	-946.824686	2.312393	1.493357	22234.26008
192.217931	-681.440863	466.919237	-836.958052	0.786467	0.730394	22238.83786
297.506788	-638.71495	584.415499	-771.343257	0.786467	-0.795531	22228.91934
390.588242	-579.203857	696.571021	-659.187734	-1.502421	-0.795531	22215.94897
496.640063	-466.285372	772.867295	-473.787789	0.023505	-0.795531	22213.66009
568.35856	-380.070582	850.689494	-328.061907	-0.739458	-1.558494	22214.42305
621.765952	-229.003961	856.793196	-166.313806	1.54943	-0.795531	22209.08231
641.602983	-100.826221	891.126519	29.767617	0.023505	-0.795531	22202.21564
645.417796	18.958929	836.956165	220.508301	-1.502421	1.493357	22205.2675
598.877069	125.010749	799.57099	402.093433	-2.265384	0.730394	22180.85269
569.121523	276.840334	701.148797	524.167471	-1.502421	0.730394	22206.79342
554.625231	362.292161	560.000691	613.434111	-0.739458	3.019282	22210.60823
485.958584	489.706938	482.941455	810.278497	-2.265384	-0.795531	22201.45268
409.662311	579.736541	380.704448	898.782174	-0.739458	0.730394	22219.76379
285.299385	630.855044	175.467472	955.241417	1.54943	1.493357	22231.20823
207.477185	675.869845	51.104546	970.500672	-0.739458	-0.032568	22214.42305
96.084626	679.684659	-62.576902	966.685858	0.023505	0.730394	22222.81564
-5.389418	665.95133	-246.450922	939.219199	-0.739458	-0.032568	17360.45412
-116.019015	633.143932	-415.828649	899.545137	0.023505	-1.558494	21.362957
-219.018985	611.780976	-520.354544	772.893323	3.075356	-0.795531	12.970367
-331.174507	541.588404	-699.650788	603.515595	2.312393	0.730394	22079.37864
-418.915222	463.003242	-722.53967	493.648961	3.075356	-0.032568	22190.7712
-506.655936	355.425496	-865.976664	334.189749	3.075356	-0.032568	22208.31935
-586.767024	253.188489	-883.524807	188.463866	-0.739458	-0.032568	22222.05268
-640.937378	141.032967	-878.184068	2.300959	-0.739458	-0.032568	22215.18601
-681.374403	11.329302	-860.635925	-179.284173	-2.265384	-0.032568	22174.74899
-672.21885	-74.885488	-798.072981	-346.373012	-0.739458	0.730394	22212.13416
-660.774409	-206.115078	-729.406334	-489.047044	-3.028346	-0.795531	22225.86749
-618.811459	-337.344669	-664.554502	-624.854411	-2.265384	-0.032568	22214.42305
-531.833707	-427.374272	-524.169358	-770.580294	-4.554272	-0.032568	22205.2675
-443.330029	-526.559428	-418.117538	-874.343226	-2.265384	0.730394	22208.31935
-364.744867	-608.959403	-312.065717	-1032.276513	-2.265384	-0.032568	22188.48232
-232.752314	-690.596416	-89.280598	-997.94319	-1.502421	-1.558494	22209.08231
-77.870878	-692.122342	74.75639	-988.024674	0.023505	0.730394	22219.00082
39.625383	-708.907522	252.526708	-919.358028	0.023505	-0.032568	22215.18601
154.069794	-708.907522	434.874802	-867.476562	-0.739458	-0.795531	22221.28971
271.566055	-637.951987	563.052542	-762.187704	1.54943	0.730394	22231.20823
379.143801	-570.048304	664.526586	-677.49884	1.54943	1.493357	22216.71194
479.854882	-496.040918	774.39322	-501.254448	0.786467	0.730394	22190.00824
559.203007	-393.803912	847.637643	-361.632267	-0.739458	-0.032568	22214.42305
611.847436	-266.389135	856.030233	-200.647129	1.54943	0.730394	22228.91934
622.528914	-138.211395	859.082084	-15.247184	3.075356	0.730394	22212.89712
641.602983	-8.50773	749.978413	147.263879	2.312393	-0.795531	22217.4749
615.66225	141.79593	804.148767	302.145314	-0.739458	-0.032568	22220.52675
584.380777	248.610713	726.326568	492.123036	2.312393	1.493357	22219.76379
565.306709	339.403278	647.741406	685.152608	0.023505	-0.032568	22223.5786
479.854882	457.662503	534.059958	789.678503	-0.739458	-0.795531	22229.6823
415.00305	569.055062	406.645181	869.78959	-0.739458	-0.795531	22212.89712
326.499372	635.43282	234.215602	933.87846	0.023505	-0.795531	22221.28971
234.180881	662.899479	86.963794	952.952529	-0.739458	-0.032568	22230.44527
114.395731	676.632808	-61.050977	958.293268	-2.265384	-0.032568	22145.7564
28.180942	669.766144	-218.984263	909.463653	-0.739458	-0.032568	22206.03046
-81.685692	642.299485	-404.384208	811.04146	-0.739458	0.730394	35.096286
-198.418991	595.758758	-489.836035	806.463683	-0.739458	2.25632	12.970367
-325.070805	541.588404	-627.93229	636.322993	1.54943	1.493357	21320.23072
-418.152259	496.573602	-737.798924	513.485992	1.54943	0.730394	22192.29713
-496.737421	382.892154	-797.310018	370.81196	-2.265384	-0.032568	22198.40083
-577.611471	275.314409	-848.428521	195.330531	-1.502421	-0.032568	22202.21564
-632.544788	160.107035	-877.421105	45.789835	-0.739458	-0.795531	22206.79342
-689.766993	67.788544	-846.139633	-124.350856	2.312393	1.493357	22188.48232
-659.248484	-40.552165	-815.621124	-300.595248	0.786467	-0.032568	22213.66009
-668.404037	-183.989159	-729.406334	-450.135944	2.312393	-0.032568	22244.94156
-602.789241	-277.070613	-694.310048	-634.009964	1.54943	0.730394	22243.41563
-557.77444	-389.226135	-530.27306	-777.446959	3.075356	1.493357	22226.63045
-457.826321	-505.196471	-398.280506	-811.780282	0.786467	-0.032568	22231.97119
-367.033756	-583.01867	-291.465723	-926.224692	-0.739458	-0.795531	22228.15638
-254.11527	-646.344578	-103.77689	-968.950606	-0.739458	-0.032568	22209.84527
-119.833829	-680.677901	83.911943	-968.950606	0.023505	-0.032568	22223.5786
-6.152381	-702.80382	269.311888	-915.543214	-1.502421	-0.795531	22228.91934
120.499433	-698.226044	389.860001	-866.713599	-3.028346	-0.795531	22211.3712
240.284583	-681.440863	512.697001	-796.521027	-4.554272	-1.558494	22198.40083
340.995664	-618.114956	584.415499	-748.454375	-2.265384	0.730394	22200.68972
449.336373	-529.611279	734.719158	-553.135914	-0.739458	2.25632	22169.40825
515.714131	-408.300204	829.326537	-395.96559	-2.265384	0.730394	22197.63787
603.454846	-313.692824	838.48209	-307.461913	-2.265384	-0.795531	22206.03046
628.632616	-171.018793	885.022817	-46.528657	3.838318	1.493357	22220.52675
640.077057	-30.633649	823.985798	103.775003	0.786467	1.493357	22161.01566
619.477063	79.232985	830.0895	333.426786	-0.739458	-0.032568	22212.89712
592.010405	225.721831	790.415438	493.648961	0.023505	-0.795531	22225.86749
563.780783	332.536614	646.978443	632.508179	0.786467	0.730394	22217.4749
519.528945	453.847689	532.534033	771.367397	1.54943	0.730394	22247.23045
441.706746	558.373584	418.089622	866.737739	0.786467	-1.558494	22250.2823
353.203068	604.151348	236.504491	905.648839	0.786467	1.493357	22225.86749
265.462353	674.34392	83.148981	911.752541	3.838318	-0.795531	22231.20823
131.180912	664.425404	-32.821356	951.426603	2.312393	-0.032568	22242.65267
46.492048	675.869845	-168.628723	959.056231	3.075356	0.730394	22218.23786
-66.426437	646.114299	-323.510158	899.545137	0.023505	1.493357	182.348094
-175.530109	607.203199	-444.058271	841.559969	-0.739458	1.493357	13.733329
-286.159705	555.321733	-569.18416	711.093341	0.786467	1.493357	19279.3054
-388.396712	498.099528	-682.102645	571.47116	-1.502421	-0.032568	22176.27491
-470.796688	409.59585	-788.154465	446.345271	2.312393	2.25632	22180.08972
-573.033694	289.047738	-870.554441	216.693488	-3.791309	-0.032568	22180.85269
-616.52257	171.551476	-918.621093	50.367611	-0.739458	0.730394	22186.19343
-672.981813	49.477438	-901.835913	-110.617527	0.786467	2.25632	22184.6675
-670.692925	-56.574382	-865.213701	-265.498962	-0.739458	-0.032568	22190.7712
-647.804043	-148.12991	-782.050763	-468.44705	-1.502421	-0.795531	22214.42305
-650.855894	-286.226166	-779.761875	-635.53589	0.023505	-0.032568	22227.39341
-581.426285	-377.781694	-582.917489	-688.180318	-0.739458	-0.795531	22228.15638
-492.159644	-469.337223	-453.976786	-814.06917	0.786467	0.730394	22216.71194
-387.633749	-567.759416	-320.458307	-901.046922	1.54943	0.730394	22225.10453
-283.870817	-634.137174	-165.576872	-976.580233	0.023505	-0.795531	22228.15638
-144.248636	-683.729752	32.79344	-953.691351	3.075356	1.493357	22239.60082
-10.730157	-714.248261	208.274869	-940.720984	3.075356	0.730394	22241.88971
108.29203	-704.329746	362.393342	-962.083941	0.786467	0.730394	22247.23045
230.366067	-664.655683	489.808119	-834.669164	1.54943	-0.032568	22223.5786
343.284553	-621.166807	611.119194	-733.958083	1.54943	2.25632	22224.34156
424.158603	-541.818683	730.904344	-579.83961	0.786467	2.25632	22211.3712
529.44746	-454.077968	817.119133	-426.4841	0.023505	-0.032568	22198.40083
595.825218	-344.974297	875.104301	-260.158223	-0.739458	0.730394	22214.42305
640.077057	-198.485451	900.282072	-67.891613	0.023505	-1.558494	22222.05268
635.499281	-64.204009	881.208003	132.767587	0.023505	-0.795531	22185.43046
634.736318	61.684842	835.430239	280.782357	-2.265384	-0.795531	22182.37861
599.640032	182.995917	801.859879	465.41934	0.023505	1.493357	22209.08231
566.069672	300.492179	708.015462	595.123005	-1.502421	0.730394	22210.60823
506.558578	421.803254	547.793287	709.567416	-0.739458	-0.032568	22206.79342
455.440075	530.143963	417.326659	791.204428	-0.739458	-0.795531	22215.94897
383.721578	582.025429	257.104485	878.945143	-1.502421	-0.032568	22227.39341
273.091981	638.484671	121.297117	927.011796	1.54943	1.493357	22216.71194
172.380899	680.447622	-4.591734	977.367336	-0.739458	1.493357	22225.86749
66.329079	679.684659	-126.665772	959.819193	-0.739458	0.730394	22230.44527
-31.330151	646.877261	-296.0435	914.804392	-0.739458	-0.032568	2325.510422
-141.196785	617.121715	-434.902718	873.604404	3.838318	0.730394	16.022217
-259.45601	578.973578	-560.791569	730.930372	1.54943	-0.032568	7246.620075
-361.693016	510.306932	-663.791539	603.515595	0.786467	-0.795531	22146.51936
-435.700402	430.958807	-773.658173	473.048967	0.786467	-0.032568	22212.89712
-524.967042	324.906986	-858.347037	254.078662	2.312393	1.493357	22212.13416
-596.685539	217.329241	-876.658143	108.352779	0.023505	1.493357	22201.45268
-656.196633	100.595942	-877.421105	-52.632359	-0.739458	-0.032568	22090.82308
-679.085515	-10.033655	-833.169267	-205.224906	-0.739458	-0.795531	22215.18601
-656.959596	-117.611401	-795.02113	-378.417447	-3.028346	-1.558494	22214.42305
-628.729974	-238.159513	-714.14708	-559.239616	-0.739458	1.493357	22217.4749
-567.692955	-347.263185	-601.228594	-653.846995	0.023505	3.019282	22229.6823
-503.604085	-469.337223	-466.947153	-789.654362	-1.502421	-0.032568	22206.03046
-444.855955	-554.789049	-399.806432	-906.387661	-0.739458	-0.795531	22199.16379
-305.233774	-611.248292	-235.006481	-1029.987624	-1.502421	-0.032568	22201.45268
-174.767146	-692.885305	-35.110244	-1001.758003	-2.265384	-0.032568	22214.42305
-41.248667	-726.455665	116.719341	-978.869121	-0.739458	0.730394	22212.89712
66.329079	-703.566783	285.334106	-963.609866	0.023505	-0.795531	22225.10453
197.55867	-683.729752	475.311827	-840.009903	1.54943	1.493357	22234.26008
305.899378	-630.32236	572.208095	-791.180288	-2.265384	-0.795531	22209.84527
413.477124	-559.366826	711.067313	-615.698858	0.786467	1.493357	22215.94897
511.136355	-457.129819	805.674692	-448.610019	0.023505	-1.558494	22208.31935
577.514113	-357.944663	854.504308	-314.328577	3.075356	0.730394	22221.28971
627.869653	-245.789141	875.104301	-144.95085	1.54943	0.730394	22224.34156
623.291877	-110.744736	860.608009	79.360195	1.54943	1.493357	22223.5786
630.158542	35.744109	798.808028	203.723121	1.54943	-0.032568	22203.74157
621.765952	170.788514	791.1784	395.226768	0.023505	0.730394	22224.34156
558.440044	295.15144	708.778425	574.523011	0.023505	0.730394	22225.86749
533.262274	394.336596	609.593269	712.619267	-0.739458	1.493357	22221.28971
472.988218	504.966192	500.489598	827.82664	-1.502421	-0.032568	22218.23786
397.454907	585.07728	376.889634	917.09328	3.075356	2.25632	22229.6823
292.166049	646.877261	170.889695	960.582156	-1.502421	0.730394	22223.5786
184.588303	668.240218	73.993428	985.759926	-1.502421	0.730394	22197.63787
85.403147	673.580957	-95.3843	941.508088	-0.739458	0.730394	22208.31935
-21.411636	649.929112	-232.717593	898.019212	-2.265384	0.730394	14271.98096
-132.041233	639.247634	-435.665681	870.552553	-0.739458	-0.795531	22.888882
-257.167121	585.07728	-578.339712	698.122975	-3.028346	-2.321457	12.970367
-349.485613	531.669888	-735.510036	581.389676	0.023505	0.730394	22069.46013
-444.855955	461.477316	-778.998912	467.708228	0.786467	-0.795531	22172.4601
-511.996676	347.795869	-802.650757	309.774942	0.786467	-0.032568	22209.08231
-592.870726	242.507011	-881.998882	171.678686	-0.739458	-0.032568	22213.66009
-658.485521	113.566308	-885.050733	4.589847	-0.739458	0.730394	22184.6675
-668.404037	24.299668	-839.272968	-187.676763	3.075356	1.493357	22215.18601
-673.744776	-100.826221	-789.680391	-332.639683	1.54943	1.493357	22244.17859
-647.04108	-218.322482	-716.435968	-499.728522	1.54943	2.25632	22228.91934
-579.137396	-331.240967	-640.902657	-641.639591	0.786467	0.730394	22228.91934
-519.626303	-435.766862	-509.673066	-775.921033	-0.739458	0.730394	22237.31193
-435.700402	-525.033502	-350.976817	-880.446928	-2.265384	2.25632	22219.76379
-331.174507	-615.826068	-251.028698	-992.60245	-0.739458	-0.032568	22212.89712
-217.493059	-668.470497	-102.250965	-972.765419	-0.739458	-0.032568	22225.86749
-83.97458	-716.537149	144.948962	-955.980239	0.023505	1.493357	22227.39341
36.573532	-703.566783	283.045218	-935.380245	1.54943	-0.032568	22216.71194
160.936458	-686.781603	428.008138	-846.876568	-0.739458	-0.795531	22225.10453
276.906794	-658.551981	550.845138	-797.28399	-3.028346	-0.795531	22206.79342
369.988248	-588.35941	637.059927	-682.839579	-1.502421	-1.558494	22190.7712
479.854882	-486.122403	746.926562	-494.387783	0.023505	-0.032568	22180.85269
557.677082	-388.463173	833.141351	-344.847087	-1.502421	0.730394	22204.50453
604.217809	-262.574321	819.408022	-189.965651	0.786467	0.730394	22199.92676
640.077057	-117.611401	874.341339	-2.276818	0.786467	-2.321457	22206.03046
640.84002	-6.981804	849.163568	177.782388	-1.502421	-0.032568	22214.42305
624.817802	137.218153	799.57099	351.737892	0.023505	1.493357	22206.79342
590.484479	263.869968	765.237667	541.715614	0.023505	0.730394	22218.23786
553.862268	375.262527	634.008077	675.997055	-0.739458	1.493357	22231.20823
498.928951	479.025459	514.98589	795.019242	0.023505	-0.032568	22240.36378
437.128969	556.084696	408.934069	899.545137	3.075356	1.493357	22238.07489
336.417888	616.358752	169.36377	885.048845	1.54943	-0.032568	22239.60082
226.551254	666.714293	80.09713	980.419187	0.786467	-0.795531	22231.97119
112.106843	677.395771	-64.102828	948.374752	0.023505	-0.032568	22224.34156
-1.574605	666.714293	-247.976847	907.937727	0.786467	0.730394	22226.63045
-100.75976	636.195783	-356.317556	896.493286	-0.739458	-0.032568	33.57036
-222.070836	588.892093	-469.999004	769.841472	-0.739458	0.730394	12.970367
-323.54488	525.566186	-659.976725	653.871136	0.023505	0.730394	21795.55651
-437.98929	475.210646	-743.902626	504.330439	-0.739458	-0.795531	22197.63787
-507.418899	355.425496	-802.650757	359.367519	-1.502421	0.730394	22178.5638
-577.611471	253.188489	-863.687776	167.863872	-3.791309	-0.795531	22183.14158
-643.226266	137.981116	-879.709993	32.056505	-1.502421	0.730394	22184.6675
-668.404037	41.084848	-850.717409	-164.024918	0.023505	1.493357	22176.27491
-698.159583	-79.463264	-828.59149	-357.817453	-1.502421	-0.032568	22201.45268
-674.507738	-197.722488	-733.221148	-488.284081	1.54943	0.730394	22231.97119
-606.604055	-317.507638	-689.732272	-614.172933	0.786467	2.25632	22215.18601
-542.515185	-403.722427	-552.398979	-751.506226	1.54943	-0.032568	22220.52675
-465.455949	-512.063136	-381.495326	-846.113605	-0.739458	0.730394	22228.15638
-362.455979	-591.411261	-283.073133	-935.380245	2.312393	2.25632	22218.23786
-228.174537	-650.159391	-60.288014	-961.320978	0.023505	-0.795531	22235.786
-96.181984	-700.514932	83.148981	-959.03209	3.838318	1.493357	22251.04526
5.29206	-711.959373	247.948932	-954.454314	3.075356	0.730394	22236.54897
161.699421	-693.648267	399.015554	-899.520996	0.786467	-0.795531	22226.63045
266.225316	-647.870503	491.334045	-804.150654	0.023505	0.730394	22235.02304
376.854913	-588.35941	658.422884	-696.572908	-1.502421	-0.032568	22211.3712
456.203038	-518.166838	756.082114	-531.772957	0.786467	0.730394	22189.24528
544.706715	-418.981682	825.511724	-388.335963	-0.739458	1.493357	22213.66009
608.795585	-280.122464	875.867264	-205.224906	1.54943	-0.032568	22225.86749
638.551132	-156.522501	888.074668	-5.328669	0.023505	0.730394	22199.16379
644.654834	-34.448463	846.111717	183.88609	0.786467	0.730394	22212.13416
608.795585	93.729277	836.956165	334.189749	-2.265384	-0.032568	22198.40083
591.247442	228.010719	772.867295	511.197104	-3.028346	0.730394	22196.11194
527.158572	351.610682	661.474735	638.611881	-2.265384	1.493357	22203.74157
492.062286	463.766205	514.98589	742.374813	-1.502421	-0.032568	22218.23786
415.766013	560.662472	392.911852	833.930342	-0.739458	-0.795531	22210.60823
345.573441	620.173566	172.415621	885.048845	0.023505	-0.032568	22219.76379
244.862359	675.106883	82.386018	929.300684	0.786467	-0.795531	22231.20823
147.203129	685.025398	-27.480616	964.39697	3.838318	-0.032568	22219.76379
43.440197	670.529106	-187.702791	920.908094	0.023505	0.730394	22220.52675
-66.426437	644.588373	-318.169419	922.434019	0.023505	1.493357	45.014801
-187.737512	606.440236	-469.236041	840.797006	0.786467	1.493357	12.970367
-280.818966	563.714323	-595.887855	691.25631	2.312393	0.730394	19639.42381
-389.922638	493.521751	-698.124862	555.448943	-0.739458	0.730394	22192.29713
-475.374464	396.625484	-791.969279	410.486023	0.786467	0.730394	22215.94897
-560.826291	290.573663	-891.917397	203.723121	0.023505	2.25632	22191.53417
-653.144782	159.344073	-899.547025	46.552797	-0.739458	1.493357	22199.16379
-661.537372	70.840395	-872.843329	-101.461974	0.786467	0.730394	22215.94897
-676.033664	-46.655866	-844.613708	-283.810068	1.54943	0.730394	22204.50453
-687.478105	-163.389165	-746.191515	-460.05446	2.312393	1.493357	22225.86749
-627.204049	-286.226166	-685.154496	-584.417386	0.023505	-0.032568	22231.97119
-565.404067	-399.144651	-568.421197	-720.987716	-1.502421	0.730394	22193.06009
-470.796688	-483.833515	-412.776798	-840.009903	-1.502421	1.493357	22202.21564
-383.818936	-563.944602	-321.22127	-961.320978	-2.265384	-0.032568	22204.50453
-268.611562	-646.344578	-124.376884	-964.372829	-2.265384	-2.321457	22202.97861
-124.411605	-690.596416	49.57862	-982.683935	-1.502421	-0.795531	22208.31935
-16.833859	-706.618634	186.14895	-969.713568	1.54943	1.493357	22231.20823
99.899439	-683.729752	318.904466	-971.239494	0.023505	0.730394	22225.86749
221.210515	-679.151975	492.097007	-850.691381	-0.739458	2.25632	22219.00082
351.677143	-594.463111	615.696971	-703.439573	0.023505	1.493357	22219.00082
437.891932	-546.396459	749.978413	-589.758125	-0.739458	-0.032568	22201.45268
536.314125	-427.374272	817.882096	-409.698919	2.312393	0.730394	22221.28971
605.743734	-319.033563	856.793196	-230.402676	3.075356	0.730394	22235.02304
633.210393	-177.885457	875.104301	-65.602725	3.075356	-0.032568	22226.63045
664.491865	-51.233643	819.408022	136.5824	1.54943	-0.032568	22199.16379
641.602983	73.892246	824.748761	308.249016	2.312393	1.493357	22206.79342
598.114107	212.751464	800.333953	482.20452	0.786467	-0.032568	22231.97119
572.173374	327.195875	664.526586	581.389676	0.023505	-1.558494	22212.13416
523.343758	438.588434	527.193293	760.685919	0.023505	-0.795531	22224.34156
456.966	533.195814	449.371094	861.397	-0.739458	0.730394	22230.44527
358.543807	594.995795	283.045218	897.256249	-0.739458	1.493357	22210.60823
269.277167	652.218001	100.697123	942.27105	0.786467	-0.032568	22222.05268
160.173496	664.425404	-3.065809	976.604374	0.023505	0.730394	22209.84527
55.647601	675.106883	-151.08058	931.589572	-3.028346	-1.558494	22203.74157
-70.241251	643.82541	-303.673127	917.09328	-0.739458	0.730394	311.288797
-157.219003	601.86246	-434.902718	846.137746	-1.502421	1.493357	16.78518
-264.796749	576.68469	-627.169328	689.730384	-1.502421	1.493357	14165.16617
-378.478197	504.966192	-700.41375	579.86375	0.786467	1.493357	22149.57122
-458.589284	430.958807	-795.02113	438.715644	0.786467	-0.032568	22201.45268
-560.063328	316.514396	-861.398888	251.789773	1.54943	1.493357	22206.79342
-611.944794	205.8848	-864.450739	118.271295	0.023505	-0.795531	22202.21564
-647.804043	97.544091	-885.050733	-71.706427	0.786467	0.730394	22202.21564
-682.137366	-17.663282	-817.147049	-234.980453	1.54943	-0.795531	22231.97119
-665.352186	-123.715103	-780.524838	-401.306329	0.786467	-0.795531	22230.44527
-618.811459	-278.596538	-711.858191	-545.506287	1.54943	2.25632	22241.12674
-565.404067	-371.677992	-610.384147	-698.861797	2.312393	-0.032568	22242.65267
-496.737421	-454.077968	-462.369376	-798.809915	-0.739458	-1.558494	22215.94897
-397.552265	-553.263124	-332.665711	-951.402463	-0.739458	-0.032568	22217.4749
-300.655997	-625.744584	-172.443536	-972.765419	1.54943	0.730394	22228.91934
-174.767146	-680.677901	9.904558	-965.135792	-0.739458	0.730394	22213.66009
-40.485704	-718.826038	173.178583	-973.528382	0.023505	1.493357	22221.28971
84.640185	-710.433447	360.867417	-913.254326	2.312393	1.493357	22232.73415
199.084595	-684.492714	495.148858	-812.543244	-0.739458	1.493357	22197.63787
323.447521	-626.507546	576.785871	-747.691412	-0.739458	-0.032568	22196.87491
396.691944	-557.077937	740.059897	-632.484039	-2.265384	0.730394	22183.90454
499.691914	-456.366856	814.830245	-447.847056	-1.502421	-0.032568	22164.83047
559.96597	-370.152067	826.274686	-283.047105	-0.739458	0.730394	22198.40083
612.610399	-207.641004	871.289488	-131.21752	0.023505	-0.032568	22214.42305
649.23261	-74.122525	805.674692	43.500946	0.786467	-0.032568	22211.3712
632.44743	38.79596	804.148767	206.774972	2.312393	-0.032568	22203.74157
621.765952	175.36629	806.437655	444.819346	-1.502421	-0.795531	22224.34156
570.647448	288.284775	652.319182	556.211906	0.786467	1.493357	22231.97119
535.551162	412.647701	613.408083	721.011857	4.601281	1.493357	22240.36378
470.69933	517.936559	491.334045	840.034044	1.54943	1.493357	22244.94156
393.640093	577.447652	340.267423	918.619206	0.786467	-0.032568	22239.60082
282.247534	656.795777	171.652658	912.515504	0.786467	-1.558494	22218.23786
188.403117	670.529106	48.815657	982.708075	-0.739458	-1.558494	22231.20823
94.5587	672.055032	-103.013927	968.211783	0.023505	0.730394	22230.44527
-29.804226	658.321702	-273.154618	909.463653	0.023505	0.730394	1689.962462
-133.567158	622.462454	-421.169389	873.604404	-0.739458	-0.032568	19.074068
-244.959718	578.210615	-548.584166	743.137776	0.786467	1.493357	2649.769585
-342.618948	531.669888	-649.295247	595.123005	1.54943	-0.032568	22112.18604
-454.011508	439.351397	-791.206316	477.626744	-1.502421	-1.558494	22182.37861
-527.25593	337.877353	-813.332235	317.404569	-2.265384	-0.032568	22193.82305
-607.367018	218.855166	-898.784062	155.656469	-1.502421	0.730394	22197.63787
-663.82626	112.803346	-885.050733	-25.928663	-3.028346	-0.032568	22167.88232
-676.033664	-8.50773	-830.117416	-197.595279	-1.502421	0.730394	22191.53417
-670.692925	-109.981774	-788.154465	-354.765602	0.786467	1.493357	22226.63045
-659.248484	-216.033594	-729.406334	-537.876659	1.54943	1.493357	22218.23786
-606.604055	-343.448371	-650.05821	-704.965499	1.54943	0.730394	22225.10453
-495.974458	-428.137235	-532.561948	-847.63953	2.312393	3.782245	22231.20823
-412.81152	-534.189055	-352.502742	-880.446928	-3.791309	0.730394	22206.79342
-325.070805	-605.14459	-241.873145	-989.550599	0.023505	0.730394	22220.52675
-193.078252	-663.892721	-27.480616	-997.180227	2.312393	0.730394	22253.33415
-72.530139	-713.485298	149.526739	-938.432096	0.023505	-0.032568	22228.15638
69.38093	-715.011224	298.304472	-914.780251	2.312393	-0.032568	22238.83786
179.247564	-684.492714	450.134057	-864.424711	0.786467	-0.032568	22241.12674
297.506788	-637.951987	593.571051	-796.521027	-0.739458	-0.032568	22214.42305
399.743795	-572.337192	701.148797	-650.795144	-0.739458	-1.558494	22199.92676
486.721547	-492.226105	782.78581	-449.372982	3.075356	-0.032568	22213.66009
557.677082	-361.759477	850.689494	-315.09154	3.075356	2.25632	22216.71194
621.002989	-242.73729	885.022817	-171.654545	0.786467	-0.795531	22209.08231
641.602983	-113.033625	869.763562	27.478729	0.786467	-2.321457	22215.18601
624.05484	14.381153	841.533941	223.560152	-2.265384	0.730394	22195.34898
607.26966	132.640377	772.104332	376.915662	-1.502421	1.493357	22195.34898
567.595597	263.869968	730.904344	544.767464	-1.502421	3.019282	22208.31935
540.891901	385.181043	626.378449	698.122975	0.023505	1.493357	22221.28971
495.8771	505.729155	503.541449	808.752571	0.786467	-0.032568	22208.31935
395.166019	579.736541	354.000752	875.13033	0.786467	0.730394	22225.10453
297.506788	636.195783	157.919329	914.041429	-0.739458	-0.032568	22231.97119
217.395701	681.210585	73.230465	993.389554	1.54943	0.730394	22216.71194
103.714253	670.529106	-76.310232	949.900678	0.023505	-0.795531	22222.81564
-1.574605	666.714293	-240.34722	907.174764	-1.502421	-0.032568	22228.91934
-105.337537	641.536522	-373.865699	911.752541	3.838318	-0.032568	23.651845
-212.915283	590.418019	-499.75455	766.789621	0.023505	-0.795531	12.207404
-331.93747	540.825441	-624.880439	659.211875	3.075356	-1.558494	21854.30464
-418.915222	467.581018	-746.191515	511.197104	1.54943	0.730394	22063.35643
-511.233713	359.24031	-795.02113	358.604557	0.023505	1.493357	22207.55638
-579.900359	236.403309	-878.947031	170.915723	-0.739458	-0.795531	22209.08231
-656.196633	144.847781	-876.658143	20.612064	0.023505	-0.032568	22193.06009
-691.292919	37.270035	-840.798894	-147.239738	-0.739458	-0.032568	22201.45268
-683.663291	-91.670668	-816.384086	-334.928571	1.54943	2.25632	22226.63045
-664.589223	-193.907675	-756.872993	-501.254448	-2.265384	1.493357	22225.10453
-609.655906	-324.374303	-664.554502	-648.506256	-3.791309	2.25632	22209.08231
-547.855924	-427.374272	-530.27306	-740.061784	-1.502421	0.730394	22204.50453
-454.77447	-515.114987	-458.554563	-946.061723	1.54943	2.25632	22215.94897
-336.515246	-608.196441	-241.110183	-943.772835	-1.502421	2.25632	22191.53417
-234.278239	-657.026056	-51.895424	-972.002456	0.023505	0.730394	22212.13416
-99.996798	-709.670485	83.911943	-948.350612	0.786467	-0.795531	22228.15638
43.440197	-702.040857	259.393373	-943.009872	0.023505	1.493357	22215.94897
141.86239	-702.040857	379.941485	-888.076555	0.786467	0.730394	22224.34156
266.988279	-652.448279	537.111809	-835.432127	-0.739458	-0.032568	22225.86749
380.669727	-586.070521	656.896959	-682.839579	0.023505	-0.795531	22188.48232
472.988218	-496.040918	758.371003	-490.57297	-0.739458	-1.558494	22176.27491
561.491895	-391.515023	791.941363	-408.935957	1.54943	-0.032568	22237.31193
608.795585	-277.070613	893.415407	-189.965651	3.075356	2.25632	22226.63045
632.44743	-140.500283	878.919115	14.508362	1.54943	0.730394	22219.00082
656.862237	-9.270692	820.170984	198.382382	0.786467	-0.795531	22217.4749
622.528914	118.144085	845.348755	366.234184	-1.502421	-2.321457	22225.86749
596.588181	253.188489	774.39322	514.248955	-0.739458	-0.032568	22214.42305
559.203007	350.84772	666.815474	688.967422	0.023505	-0.032568	22227.39341
497.403025	459.951391	533.296995	798.834056	2.312393	1.493357	22230.44527
426.447491	560.662472	398.252591	858.345149	1.54943	-0.032568	22215.18601
341.758627	633.143932	202.93413	901.071063	-1.502421	-0.032568	22222.81564
233.417918	668.240218	105.2749	956.767342	-0.739458	-0.032568	22208.31935
116.68462	681.973547	-76.310232	942.27105	-3.028346	0.730394	22195.34898
-4.626455	645.351336	-216.695375	932.352535	-0.739458	-0.032568	22208.31935
-80.922729	634.669858	-340.295338	914.041429	0.786467	0.730394	40.437025
-207.574544	601.86246	-522.643433	788.91554	0.023505	1.493357	14.496292
-297.604146	563.714323	-608.858222	637.848918	2.312393	3.019282	21584.97879
-405.181892	487.418049	-709.569303	544.004502	1.54943	-0.795531	22189.24528
-488.344831	379.840304	-823.250751	383.019364	1.54943	1.493357	22199.16379
-569.981844	273.788483	-865.976664	211.352748	0.023505	0.730394	22192.29713
-618.811459	170.788514	-865.213701	74.019456	2.312393	0.730394	22206.79342
-662.300335	68.551507	-870.554441	-109.091601	3.838318	2.25632	22226.63045
-663.82626	-46.655866	-849.191484	-284.573031	2.312393	3.019282	22236.54897
-659.248484	-163.389165	-766.791508	-473.787789	0.786467	-0.032568	22240.36378
-612.707757	-302.248383	-698.124862	-595.098864	1.54943	-0.795531	22235.02304
-553.959626	-399.144651	-569.947122	-739.298822	1.54943	-0.032568	22225.10453
-463.16706	-505.959434	-405.910134	-814.832133	0.023505	1.493357	22227.39341
-365.50783	-576.914969	-305.962015	-941.483947	-1.502421	-0.795531	22222.81564
-251.826382	-648.633466	-89.280598	-959.03209	0.786467	1.493357	22217.4749
-128.226419	-689.833454	60.260098	-976.580233	-1.502421	0.730394	22224.34156
0.714284	-703.566783	218.956348	-951.402463	-0.739458	-0.032568	22230.44527
121.262396	-705.855671	374.600746	-888.076555	-1.502421	-0.032568	22205.2675
238.758658	-676.863087	514.222927	-808.728431	-3.028346	-0.032568	22198.40083
345.573441	-615.063105	558.474766	-773.632145	-2.265384	-0.032568	22202.21564
447.810447	-539.529794	680.548803	-616.461821	0.023505	2.25632	22143.46751
521.817833	-437.292788	809.489506	-411.987808	1.54943	2.25632	22203.74157
608.032622	-306.063197	841.533941	-267.78785	0.023505	0.730394	22216.71194
614.136324	-164.152128	888.837631	-51.106433	-1.502421	-1.558494	22195.34898
640.077057	-39.026239	802.622841	125.900922	0.023505	0.730394	22198.40083
624.05484	78.470022	849.163568	354.789743	0.786467	-0.795531	22227.39341
612.610399	222.66998	787.363587	498.226738	2.312393	-0.032568	22225.86749
561.491895	339.403278	680.548803	608.856334	2.312393	-0.032568	22231.20823
528.684498	444.692136	527.956256	754.582217	2.312393	0.730394	22251.04526
462.306739	551.506919	415.800734	856.819224	3.075356	1.493357	22245.70452
369.225286	616.358752	234.978565	863.685888	1.54943	0.730394	22224.34156
245.625322	672.817995	140.371186	982.708075	3.838318	-0.032568	22237.31193
129.654986	680.447622	14.482334	992.626591	-0.739458	-0.032568	22234.26008
48.017973	674.34392	-161.762058	934.641423	0.023505	0.730394	22212.13416
-73.293102	641.536522	-305.199053	930.063647	-1.502421	1.493357	266.273995
-179.344922	614.832826	-447.110122	844.61182	0.023505	1.493357	16.022217
-280.818966	571.34395	-597.413781	721.011857	1.54943	2.25632	18260.75015
-373.90042	502.677304	-691.258197	582.915601	3.838318	3.019282	22165.59343
-479.189278	409.59585	-818.672975	444.056383	-2.265384	1.493357	22190.7712
-561.589253	294.388477	-901.835913	219.745339	-0.739458	-0.032568	22181.61565
-622.626272	182.995917	-874.369254	95.382412	-3.028346	-0.795531	22178.5638
-658.485521	79.995948	-912.517391	-90.017533	-0.739458	0.730394	22198.40083
-679.085515	-35.211425	-839.272968	-247.187856	-0.739458	0.730394	22212.89712
-680.61144	-152.707687	-772.132248	-420.380398	0.023505	-0.795531	22219.00082
-633.307751	-262.574321	-704.228564	-579.076647	-0.739458	-0.795531	22225.86749
-569.981844	-374.729843	-600.465632	-710.306238	0.023505	-1.558494	22228.15638
-486.818905	-470.863148	-467.710116	-827.039536	1.54943	0.730394	22124.39345
-392.211526	-549.44831	-312.82868	-951.402463	0.023505	1.493357	22222.05268
-284.63378	-638.71495	-141.162064	-988.024674	2.312393	1.493357	22253.33415
-146.537525	-686.781603	-13.747287	-995.654301	0.023505	0.730394	22233.49712
-25.226449	-719.589	188.437838	-989.550599	0.023505	-0.032568	22237.31193
99.899439	-702.040857	353.237789	-905.624698	0.786467	1.493357	22240.36378
223.499403	-674.574199	484.46738	-840.009903	0.786467	1.493357	22218.23786
321.921596	-621.92977	606.541418	-713.358089	0.023505	1.493357	22210.60823
419.580826	-542.581645	743.111748	-597.387753	0.786467	1.493357	22209.84527
527.158572	-457.129819	817.119133	-421.14336	0.786467	1.493357	22207.55638
587.432628	-339.633557	860.608009	-265.498962	-0.739458	-0.032568	22210.60823
630.921504	-206.115078	885.022817	-82.387905	-0.739458	0.730394	22198.40083
643.128908	-71.070674	849.926531	55.70835	-3.791309	-1.558494	22193.82305
641.602983	53.292252	840.008016	274.678656	-0.739458	-0.795531	22190.7712
594.299293	167.736663	805.674692	460.078601	-1.502421	0.730394	22212.13416
575.225225	312.699583	676.73399	571.47116	-1.502421	-0.032568	22215.94897
532.499311	416.462515	598.911791	737.797037	-2.265384	-1.558494	22203.74157
466.884516	520.98841	477.600715	857.582187	0.786467	0.730394	22224.34156
366.173435	601.099497	305.171137	884.285882	-0.739458	-0.795531	22228.15638
286.062347	650.692075	156.393403	975.078448	2.312393	-0.795531	22219.76379
179.247564	677.395771	-6.880622	962.108082	2.312393	0.730394	22225.86749
79.299446	673.580957	-135.058362	961.345119	0.023505	1.493357	22229.6823
-27.515338	667.477255	-305.199053	914.041429	0.786467	0.730394	557.725761
-129.752344	636.195783	-460.080488	791.204428	3.075356	0.730394	16.78518
-251.06342	582.025429	-578.339712	716.43408	0.786467	0.730394	3894.161809
-363.218942	537.010627	-704.228564	572.997086	3.075356	0.730394	22122.86752
-470.796688	430.195844	-794.258167	474.574893	1.54943	-0.032568	22202.21564
-536.411483	325.669949	-847.665559	292.989761	-2.265384	-0.032568	22208.31935
-599.73739	219.618129	-868.265552	132.004624	0.023505	-0.032568	22196.87491
-670.692925	92.966314	-879.709993	-51.106433	0.023505	1.493357	22201.45268
-686.715142	-10.033655	-830.117416	-205.987869	0.023505	-0.032568	22222.05268
-670.692925	-126.003991	-771.369285	-373.076708	0.786467	-0.032568	22225.86749
-646.278117	-248.078029	-707.280415	-521.091479	-0.739458	-0.032568	22215.18601
-578.374434	-367.863179	-621.065626	-653.084032	0.023505	0.730394	22205.2675
-524.204079	-465.522409	-488.310109	-788.8914	-0.739458	0.730394	22212.13416
-411.285594	-545.633496	-457.7916	-948.350612	-0.739458	2.25632	22191.53417
-334.989321	-633.374211	-248.73981	-1033.039475	2.312393	0.730394	22212.13416
-179.344922	-673.811236	-45.791722	-972.765419	0.023505	-0.032568	22225.86749
-69.478288	-713.485298	148.000813	-928.51358	-1.502421	1.493357	22214.42305
64.040191	-699.751969	314.32669	-948.350612	-2.265384	-0.032568	22220.52675
190.692005	-681.440863	463.104423	-832.380276	0.023505	1.493357	22229.6823
312.766043	-646.344578	566.104393	-738.535859	1.54943	0.730394	22206.79342
405.847497	-561.655714	725.563605	-641.639591	-1.502421	-0.032568	22191.53417
514.951168	-463.233521	768.289518	-476.076678	1.54943	1.493357	22234.26008
570.647448	-347.263185	836.193202	-312.802652	0.023505	-0.795531	22225.86749
624.05484	-229.766923	879.682078	-148.765663	2.312393	-0.032568	22212.89712
642.365945	-88.618817	852.215419	28.241692	3.075356	1.493357	22222.81564
625.580765	25.825594	834.667276	197.619419	0.023505	0.730394	22215.94897
605.743734	149.425557	812.541357	421.167501	0.786467	0.730394	22217.4749
587.432628	285.232924	724.800642	576.048937	0.786467	0.730394	22224.34156
543.943752	382.892154	627.904375	721.011857	0.023505	-0.032568	22228.91934
483.669696	500.388416	498.963672	814.093311	0.786467	-0.032568	22213.66009
392.114168	588.892093	341.793348	865.211814	0.023505	2.25632	22223.5786
295.2179	634.669858	200.645242	958.293268	-0.739458	1.493357	22218.23786
196.795707	667.477255	73.993428	975.078448	-3.791309	-0.795531	22192.29713
91.506849	672.055032	-141.162064	917.09328	-1.502421	-0.032568	22211.3712
-13.782008	659.084665	-263.999065	917.856243	-1.502421	-0.795531	3021.332438
-116.019015	615.595789	-390.650879	887.337733	-0.739458	-0.795531	17.548143
-237.33009	592.706907	-550.873054	717.197043	0.023505	-0.032568	14.496292
-342.618948	543.877292	-640.139694	667.604465	0.786467	0.730394	22029.0231
-433.411514	463.766205	-731.695223	511.197104	0.786467	0.730394	22191.53417
-507.418899	351.610682	-824.013714	329.611973	3.075356	0.730394	22196.11194
-604.315167	231.825533	-875.89518	142.686102	-1.502421	-0.795531	22196.11194
-639.411453	138.744079	-924.724795	-9.906445	-0.739458	-0.795531	22193.06009
-668.404037	19.721892	-864.450739	-184.624912	1.54943	-0.032568	22216.71194
-650.855894	-94.722519	-856.058149	-356.291528	0.023505	2.25632	22238.83786
-660.011446	-222.900259	-727.117446	-551.609988	0.023505	1.493357	22238.83786
-589.055912	-323.61134	-622.591551	-624.854411	2.312393	2.25632	22228.91934
-534.885558	-439.581676	-498.228625	-734.721045	-0.739458	0.730394	22226.63045
-428.833737	-523.507577	-383.784214	-878.15804	-1.502421	-0.032568	22224.34156
-323.54488	-605.907553	-209.82871	-962.083941	-1.502421	1.493357	22212.13416
-214.441208	-663.892721	-41.976908	-972.765419	0.023505	0.730394	22223.5786
-80.159766	-721.114926	112.904527	-943.009872	0.786467	1.493357	22231.97119
41.914271	-704.329746	273.889665	-950.6395	-0.739458	-0.795531	22212.13416
147.966092	-707.381597	444.030355	-882.735816	-1.502421	-0.032568	22202.21564
283.773459	-641.766801	489.045157	-835.432127	-0.739458	-0.795531	22206.79342
366.936397	-598.277925	647.741406	-696.572908	-1.502421	-1.558494	22160.25269
463.069702	-502.907583	775.919146	-521.091479	0.023505	-0.795531	22196.11194
553.099305	-395.329837	830.852463	-338.743385	-1.502421	0.730394	22215.94897
613.373361	-269.440986	869.763562	-179.284173	1.54943	1.493357	22207.55638
635.499281	-132.870656	864.422823	-19.824961	-0.739458	1.493357	22199.92676
637.025206	-10.796618	857.556158	201.434233	-3.028346	-0.795531	22202.97861
620.240026	129.588526	821.69691	392.174917	0.023505	1.493357	22220.52675
594.299293	269.210707	745.400636	537.137837	0.786467	1.493357	22216.71194
556.914119	383.655117	629.4303	671.419279	1.54943	1.493357	22249.51933
508.847466	473.68472	514.222927	788.152578	3.075356	1.493357	22249.51933
424.158603	573.632839	310.511876	782.811838	3.838318	2.25632	22228.15638
329.551223	636.195783	179.282285	911.752541	-0.739458	-1.558494	22231.97119
234.943844	673.580957	96.88231	977.367336	0.786467	1.493357	22241.88971
94.5587	674.34392	-24.428765	962.871044	-1.502421	-0.795531	22212.89712
25.129091	666.714293	-194.569456	957.530305	-1.502421	-2.321457	22219.76379
-83.97458	629.329118	-347.162003	922.434019	-0.739458	-0.795531	25.940733
-216.730096	603.388385	-484.495296	802.64887	-2.265384	-0.032568	13.733329
-318.967103	545.403217	-611.910073	672.182242	1.54943	0.730394	21642.96396
-415.100408	469.869906	-714.14708	532.560061	-1.502421	-0.795531	22183.14158
-513.522601	382.129192	-801.124832	368.523072	-2.265384	1.493357	22173.22306
-579.900359	251.662564	-939.221087	141.923139	0.023505	1.493357	22180.08972
-639.411453	154.766296	-973.55441	-53.395321	-0.739458	1.493357	22193.06009
-681.374403	41.847811	-878.184068	-164.024918	-3.791309	0.730394	22190.7712
-682.900329	-90.144742	-827.065565	-340.26931	-1.502421	-0.032568	22217.4749
-653.907745	-187.803973	-770.606322	-504.306299	0.786467	-0.032568	22228.15638
-621.100347	-301.485421	-673.710055	-609.595156	1.54943	1.493357	22224.34156
-550.144812	-404.48539	-537.139725	-752.269188	-0.739458	0.730394	22215.18601
-455.537433	-501.381658	-379.206438	-827.802499	1.54943	1.493357	22226.63045
-360.167091	-588.35941	-262.473139	-931.565431	1.54943	1.493357	22231.20823
-231.226388	-644.818652	-80.125045	-954.454314	0.786467	0.730394	22238.07489
-121.359754	-705.855671	38.897142	-991.839488	0.023505	1.493357	22238.07489
6.055023	-707.381597	202.93413	-970.476531	1.54943	0.730394	22242.65267
135.758688	-697.463081	408.171106	-867.476562	2.312393	0.730394	22225.10453
253.25495	-657.026056	496.674784	-809.491394	0.786467	0.730394	22211.3712
350.91418	-607.433478	595.096977	-779.735847	-1.502421	-0.795531	22207.55638
456.203038	-515.114987	760.659891	-524.906293	1.54943	-0.032568	22203.74157
524.106721	-408.300204	852.978382	-392.150776	-0.739458	0.730394	22213.66009
603.454846	-299.959495	882.733929	-244.898968	0.786467	0.730394	22219.00082
633.210393	-177.885457	859.082084	-41.187917	0.023505	-0.032568	22186.19343
633.973355	-35.974388	833.141351	167.10091	-1.502421	0.730394	22183.90454
627.869653	98.307054	830.852463	341.056414	0.786467	0.730394	22211.3712
597.351144	239.45516	723.274717	441.004532	-1.502421	-0.795531	22199.92676
561.491895	327.958837	628.667337	605.804483	-1.502421	0.730394	22206.79342
507.321541	447.743987	557.711803	774.419248	0.023505	1.493357	22223.5786
448.57341	553.795808	403.59333	795.782205	-0.739458	-0.032568	22228.15638
347.862329	611.018013	222.771161	916.330317	-0.739458	-0.795531	22216.71194
245.625322	659.084665	140.371186	983.471038	-0.739458	-1.558494	22225.86749
143.388315	672.055032	-20.613952	977.367336	2.312393	-0.795531	22231.20823
41.914271	688.840212	-154.895393	942.27105	-1.502421	-0.795531	22213.66009
-62.611623	649.929112	-325.036084	920.145131	0.786467	-0.032568	102.999969
-167.137518	613.306901	-506.621215	798.834056	0.786467	0.730394	13.733329
-289.974519	569.055062	-592.836004	693.545198	1.54943	-0.032568	18710.1352
-393.737451	495.047677	-715.673005	576.811899	1.54943	0.730394	22173.98602
-472.322613	384.41808	-836.98408	385.308252	0.786467	1.493357	22217.4749
-557.011477	293.625514	-870.554441	228.137929	0.023505	0.730394	22199.92676
-624.152198	168.499625	-903.361838	54.182425	1.54943	1.493357	22195.34898
-670.692925	68.551507	-838.510006	-70.180501	0.023505	0.730394	22215.94897
-692.818844	-42.841053	-829.354453	-233.454527	2.312393	-0.032568	22214.42305
-676.033664	-170.25583	-743.902626	-438.691503	-0.739458	-0.032568	22218.23786
-638.64849	-290.040979	-698.124862	-575.261833	-3.791309	-1.558494	22209.08231
-569.981844	-396.855763	-598.939706	-711.832163	-2.265384	-0.795531	22202.21564
-500.552234	-489.174254	-507.384178	-892.654332	-4.554272	-0.795531	22197.63787
-389.159675	-567.759416	-324.273121	-975.81727	-1.502421	0.730394	22212.89712
-289.211556	-633.374211	-144.213915	-1004.046891	-2.265384	-0.795531	22214.42305
-145.774562	-680.677901	-38.925057	-1009.387631	-2.265384	-0.032568	22216.71194
-16.833859	-724.166777	233.45264	-933.091357	0.023505	-0.032568	22227.39341
102.188328	-700.514932	374.600746	-914.017288	1.54943	1.493357	22231.97119
225.025328	-682.203826	508.119225	-828.565462	0.786467	2.25632	22208.31935
330.314186	-604.381627	652.319182	-712.595126	0.023505	-0.032568	22206.79342
441.706746	-531.137204	749.21545	-569.921094	1.54943	2.25632	22217.4749
523.343758	-442.633527	797.282102	-425.721137	0.023505	1.493357	22217.4749
595.825218	-342.685408	849.926531	-268.550813	2.312393	2.25632	22219.00082
615.66225	-174.070643	856.030233	-114.43234	2.312393	-0.032568	22206.79342
640.077057	-51.996606	802.622841	62.575015	1.54943	-0.032568	22206.79342
612.610399	79.232985	845.348755	309.774942	0.023505	-1.558494	22222.81564
611.847436	199.781098	743.111748	381.493439	-0.739458	-1.558494	22226.63045
557.677082	312.699583	704.963611	637.848918	0.023505	-0.032568	22219.76379
521.05487	420.277329	589.756238	743.137776	-0.739458	-1.558494	22219.76379
457.728963	521.751373	444.030355	849.189596	-2.265384	-2.321457	22225.86749
365.410472	604.914311	269.311888	917.09328	-0.739458	-0.032568	22225.10453
268.514204	643.82541	142.660074	968.974746	-3.791309	-2.321457	22194.58602
169.329049	666.714293	4.563819	958.293268	1.54943	1.493357	22210.60823
35.81057	665.188367	-166.339834	923.959945	-1.502421	0.730394	22207.55638
-63.374586	643.82541	-312.82868	880.471069	-0.739458	-0.032568	468.45912
-165.611593	603.388385	-502.806401	809.515534	1.54943	2.25632	15.259255
-283.870817	582.788392	-579.102675	713.382229	-1.502421	-0.032568	11789.30021
-368.559681	497.336565	-668.369315	598.937819	0.023505	0.730394	22151.8601
-457.063358	427.906956	-775.947061	444.819346	0.023505	0.730394	22205.2675
-537.937409	307.358844	-826.302602	276.204581	0.023505	-0.032568	22208.31935
-611.944794	202.069986	-858.347037	135.819437	0.786467	0.730394	22187.71935
-631.781825	103.647793	-892.68036	-47.291619	1.54943	0.730394	22222.05268
-683.663291	-8.50773	-826.302602	-212.854533	3.838318	0.730394	22249.51933
-679.085515	-128.292879	-782.813726	-382.232261	1.54943	-0.795531	22228.15638
-638.64849	-242.73729	-709.569303	-572.972945	0.023505	-0.032568	22228.91934
-579.137396	-360.996514	-661.502651	-703.439573	1.54943	1.493357	22239.60082
-506.655936	-455.603893	-485.258258	-817.883984	2.312393	1.493357	22220.52675
-428.070774	-555.552012	-358.606444	-904.861736	0.786467	-0.032568	22214.42305
-292.263407	-615.063105	-170.154648	-973.528382	0.023505	-0.032568	22228.15638
-178.58196	-686.781603	-6.880622	-972.002456	0.786467	0.730394	22225.86749
-19.88571	-721.877889	167.074882	-951.402463	-2.265384	0.730394	22215.18601
76.247595	-705.092708	330.348907	-918.595065	-1.502421	1.493357	22208.31935
196.795707	-698.226044	469.208125	-826.276574	-2.265384	3.019282	22202.97861
318.869745	-623.455695	557.711803	-771.343257	-0.739458	0.730394	22184.6675
416.528975	-569.285341	688.178431	-636.298852	-1.502421	-0.032568	22195.34898
488.247473	-451.026117	759.896928	-425.721137	0.786467	0.730394	22206.79342
580.565964	-347.263185	742.348785	-397.491516	0.023505	-0.032568	22201.45268
622.528914	-208.403967	881.208003	-97.64716	0.023505	0.730394	22207.55638
635.499281	-96.248444	845.348755	30.53058	2.312393	1.493357	22219.76379
642.365945	45.662625	852.215419	287.649022	0.023505	-0.795531	22209.84527
608.795585	179.181104	815.593208	447.108234	0.023505	-0.795531	22221.28971
591.247442	299.729216	718.69694	581.389676	2.312393	0.730394	22251.04526
538.603013	406.543999	578.311797	708.04149	2.312393	0.730394	22236.54897
491.299323	498.099528	489.045157	851.478485	0.786467	0.730394	22233.49712
386.773429	591.180982	318.141503	858.345149	0.786467	0.730394	22232.73415
292.929012	649.929112	161.734142	959.056231	1.54943	-0.032568	22232.73415
185.351266	678.921696	40.423067	946.085864	-0.739458	-0.795531	22222.05268
80.062408	681.210585	-141.162064	929.300684	0.786467	1.493357	22227.39341
-16.833859	661.373553	-257.1324	943.796976	0.023505	0.730394	2613.147374
-153.404189	622.462454	-408.961985	869.78959	0.786467	1.493357	16.78518
-232.752314	589.655056	-561.554532	746.95259	2.312393	1.493357	344.096194
-339.567097	518.699522	-652.347098	644.715583	-0.739458	1.493357	22107.60826
-432.648551	435.536583	-750.769291	499.752663	-3.028346	-0.032568	22174.74899
-534.885558	324.906986	-881.998882	300.619389	0.023505	-1.558494	22188.48232
-606.604055	231.06257	-885.050733	154.130543	-0.739458	-0.795531	22190.00824
-660.011446	132.640377	-938.458124	-96.884197	0.023505	1.493357	22180.08972
-677.559589	12.855227	-864.450739	-213.617496	-1.502421	-0.795531	22215.18601
-676.033664	-93.196593	-827.065565	-360.106341	-1.502421	0.730394	22224.34156
-646.278117	-219.848408	-791.969279	-553.135914	2.312393	3.019282	22215.94897
-600.500353	-339.633557	-637.087843	-645.454405	-0.739458	-0.795531	22220.52675
-522.678154	-431.952049	-495.939737	-768.291406	0.786467	2.25632	22230.44527
-428.070774	-529.611279	-351.73978	-885.024704	1.54943	1.493357	22217.4749
-313.626364	-605.14459	-205.250934	-938.432096	3.075356	1.493357	22242.65267
-206.811581	-647.870503	-38.162095	-968.950606	1.54943	1.493357	22249.51933
-48.115331	-703.566783	105.2749	-942.24691	2.312393	1.493357	22238.83786
69.38093	-705.092708	296.778547	-959.795053	0.786467	-0.795531	22227.39341
174.669788	-687.544565	431.059989	-891.891369	1.54943	-0.032568	22230.44527
304.373453	-649.396429	563.815505	-797.28399	0.023505	0.730394	22212.13416
390.588242	-589.885335	669.104362	-684.365505	0.786467	0.730394	22191.53417
484.432659	-463.996483	793.467289	-501.254448	-2.265384	-0.795531	22217.4749
565.306709	-377.018731	852.978382	-336.454497	0.023505	-0.032568	22224.34156
621.765952	-242.73729	877.39319	-141.136036	0.023505	-0.032568	22190.7712
615.66225	-129.055842	865.948749	22.900952	0.023505	-0.032568	22193.06009
628.632616	5.988562	864.422823	236.530519	-2.265384	0.730394	22206.79342
607.26966	129.588526	810.252469	402.093433	-1.502421	2.25632	22193.82305
579.803001	257.766266	714.119164	523.404508	0.786467	4.545208	22212.89712
543.18079	389.758819	569.919207	637.848918	0.023505	0.730394	22222.81564
510.373392	490.4699	457.763684	780.52295	-0.739458	1.493357	22215.18601
421.869714	559.136547	321.193354	861.397	0.023505	0.730394	22219.00082
303.61049	618.64764	186.911913	911.752541	2.312393	-0.032568	22231.20823
203.662372	660.610591	41.18603	977.367336	0.786467	0.730394	22216.71194
95.321663	669.766144	-53.421349	991.100666	-0.739458	-0.032568	22220.52675
9.106874	669.003181	-222.036114	941.508088	-1.502421	-0.795531	15961.18046
-95.419021	654.506889	-363.184221	888.100696	0.786467	-0.795531	21.362957
-226.648612	605.677274	-515.776768	781.285913	0.023505	-0.032568	13.733329
-323.54488	550.743957	-629.458216	659.974838	0.786467	-0.032568	21944.33424
-409.759669	478.262497	-769.843359	518.826731	0.023505	-0.032568	22202.97861
-514.285564	358.477347	-849.191484	339.530488	0.786467	0.730394	22196.87491
-582.95221	266.921818	-945.324789	145.737953	0.786467	0.730394	22199.92676
-630.2559	149.425557	-881.998882	1.537996	-0.739458	0.730394	22217.4749
-674.507738	48.714476	-837.747043	-164.024918	-1.502421	0.730394	22205.2675
-672.21885	-72.596599	-785.865577	-331.87672	-1.502421	-0.032568	22222.81564
-646.278117	-203.82619	-711.858191	-473.787789	0.786467	2.25632	22231.20823
-614.233682	-315.21875	-650.05821	-621.039598	-3.028346	1.493357	22190.00824
-569.218881	-404.48539	-550.110091	-733.958083	-0.739458	2.25632	22205.2675
-454.011508	-516.640912	-434.139755	-926.224692	-1.502421	0.730394	22202.21564
-353.300426	-602.855702	-260.947214	-947.587649	-2.265384	-0.032568	22201.45268
-219.018985	-657.026056	-80.125045	-968.187643	0.786467	2.25632	22217.4749
-108.389388	-720.351963	85.437869	-975.054307	0.023505	-0.032568	22231.20823
18.262427	-720.351963	246.423006	-984.20986	-1.502421	-1.558494	22217.4749
138.810539	-695.937155	404.356293	-898.758034	1.54943	1.493357	22219.00082
276.143832	-645.581615	526.430331	-801.098803	0.786467	-0.795531	22212.89712
363.121584	-592.937186	685.889543	-693.521058	0.786467	-0.795531	22209.08231
473.751181	-505.959434	780.496922	-520.328516	1.54943	-0.032568	22228.15638
540.891901	-393.040949	838.48209	-386.810037	3.075356	-0.032568	22232.73415
589.721517	-289.278017	897.993184	-219.721198	3.075356	-1.558494	22214.42305
640.84002	-154.996575	864.422823	-40.424955	-0.739458	0.730394	22200.68972
639.314094	-20.715133	816.356171	154.893506	-2.265384	1.493357	22222.05268
624.05484	109.751495	840.008016	370.81196	0.023505	1.493357	22228.15638
598.877069	228.773682	774.39322	530.271172	1.54943	3.019282	22215.18601
553.099305	355.425496	670.630288	651.582248	0.786467	1.493357	22222.05268
504.26969	462.240279	511.934039	788.91554	-1.502421	0.730394	22230.44527
431.78823	548.455068	365.445193	851.478485	-0.739458	-0.795531	22211.3712
315.054931	620.936528	266.260037	949.900678	-3.791309	-1.558494	22201.45268
245.625322	656.032814	95.356384	990.337703	-2.265384	-0.795531	22207.55638
145.677204	659.084665	-27.480616	960.582156	-2.265384	-0.032568	22200.68972
1.477246	665.95133	-200.673158	925.48587	0.023505	-0.032568	22212.89712
-83.211617	638.484671	-395.228656	878.945143	-1.502421	-0.032568	52.644429
-194.604177	609.492087	-553.924905	746.189627	2.312393	0.730394	12.207404
-311.337476	565.240249	-610.384147	691.25631	1.54943	0.730394	21347.69738
-414.337445	475.973608	-746.191515	537.9008	0.023505	-0.032568	22193.82305
-495.211495	381.366229	-831.643341	393.700843	-1.502421	-0.795531	22201.45268
-576.085545	292.862552	-850.717409	218.219413	1.54943	1.493357	22193.06009
-618.048496	178.418141	-872.080366	50.367611	1.54943	0.730394	22219.76379
-664.589223	76.944097	-850.717409	-105.276787	2.312393	-0.032568	22228.91934
-676.033664	-53.522531	-806.465571	-262.447111	1.54943	0.730394	22225.86749
-647.04108	-159.574351	-773.658173	-441.743354	3.075356	2.25632	22235.02304
-618.811459	-293.09283	-677.524868	-627.143299	1.54943	0.730394	22239.60082
-560.826291	-389.989098	-548.584166	-707.254387	1.54943	1.493357	22215.94897
-492.159644	-492.989067	-473.050855	-893.417295	0.786467	2.25632	22220.52675
-369.322644	-580.729782	-296.0435	-906.387661	-1.502421	-0.795531	22228.15638
-252.589345	-657.026056	-109.117629	-968.187643	0.786467	-0.032568	22215.94897
-141.196785	-697.463081	41.948993	-982.683935	-0.739458	-0.032568	22220.52675
3.766135	-714.248261	230.400789	-917.069139	-0.739458	0.730394	22230.44527
103.714253	-708.144559	373.074821	-903.33581	-1.502421	3.019282	22175.51195
223.499403	-679.914938	499.726635	-840.772866	-1.502421	-0.032568	22199.92676
341.758627	-599.040888	627.904375	-716.40994	-0.739458	-0.032568	22189.24528
450.862298	-547.922385	740.059897	-566.10628	0.786467	0.730394	22199.16379
522.580796	-442.633527	804.148767	-416.565584	0.023505	1.493357	22201.45268
587.432628	-318.270601	867.474674	-261.684148	0.023505	0.730394	22203.74157
633.973355	-189.329898	788.889512	-112.906415	-3.028346	-0.795531	22203.74157
643.891871	-62.678084	820.170984	133.530549	0.023505	0.730394	22200.68972
618.714101	76.181134	832.378388	334.189749	-0.739458	-0.795531	22219.00082
587.432628	209.699613	753.793226	483.730446	-2.265384	-0.795531	22227.39341
569.884485	336.351428	690.467319	635.56003	1.54943	-0.032568	22239.60082
526.395609	439.351397	576.785871	768.315546	1.54943	-0.795531	22243.41563
482.143771	540.062478	450.89702	831.641454	3.075356	1.493357	22242.65267
363.121584	610.25505	287.622994	923.959945	0.023505	-0.032568	22222.05268
263.173465	655.269852	126.637857	986.522889	0.786467	1.493357	22231.20823
149.492017	674.34392	7.61567	990.337703	-1.502421	0.730394	22228.15638
59.462414	671.292069	-135.058362	958.293268	-1.502421	-1.558494	22211.3712
-55.744959	654.506889	-309.013866	909.463653	-0.739458	-0.032568	172.429579
-164.84863	608.729125	-464.658265	844.61182	-0.739458	1.493357	13.733329
-303.707848	557.610621	-598.176744	720.248894	0.786467	0.730394	16954.55794
-400.604116	482.840273	-711.858191	579.86375	0.786467	2.25632	22161.01566
-490.633719	407.306962	-823.250751	441.767495	-0.739458	2.25632	22188.48232
-580.663322	292.862552	-855.295186	247.97496	-1.502421	0.730394	22181.61565
-617.285533	182.232955	-878.184068	77.834269	-2.265384	-0.032568	22180.08972
-683.663291	92.966314	-889.628509	-85.439756	-0.739458	-0.032568	22193.82305
-679.085515	-26.818835	-828.59149	-239.558229	0.023505	-0.032568	22228.15638
-651.618856	-146.603985	-792.732241	-406.647068	1.54943	-0.032568	22215.94897
-646.278117	-256.470619	-748.480403	-611.121082	1.54943	1.493357	22227.39341
-566.929993	-371.677992	-582.154526	-698.098834	-0.739458	-0.032568	22228.91934
-480.715203	-461.707595	-441.769382	-851.454344	0.786467	-0.795531	22213.66009
-398.315228	-539.529794	-309.013866	-925.46173	2.312393	-0.795531	22237.31193
-282.344892	-635.663099	-119.036145	-932.328394	2.312393	1.493357	22254.86007
-157.219003	-670.759385	5.326781	-1025.409848	0.023505	0.730394	22223.5786
-4.626455	-686.781603	212.089683	-951.402463	0.786467	2.25632	22232.73415
111.343881	-692.885305	393.674814	-896.469146	0.786467	0.730394	22238.83786
221.210515	-677.62605	491.334045	-830.85435	-2.265384	0.730394	22206.03046
321.921596	-616.589031	608.067343	-747.691412	-0.739458	-0.795531	22192.29713
415.766013	-542.581645	708.778425	-595.861827	1.54943	2.25632	22219.00082
514.188206	-447.974266	790.415438	-444.795205	0.023505	0.730394	22208.31935
579.040038	-342.685408	864.422823	-279.995254	-0.739458	1.493357	22206.79342
625.580765	-206.878041	868.237637	-128.928632	-0.739458	-0.032568	22201.45268
646.943722	-93.196593	865.948749	57.997238	-1.502421	-0.032568	22193.82305
617.951138	58.632991	852.215419	284.597171	-2.265384	-2.321457	22201.45268
601.92892	170.025551	807.200618	432.611942	-2.265384	-1.558494	22209.08231
563.780783	308.121806	703.437686	563.07857	-0.739458	-0.795531	22212.13416
513.425243	424.855105	569.156244	714.908155	-0.739458	-0.032568	22213.66009
469.173404	520.225447	431.822951	786.626652	0.786467	1.493357	22223.5786
369.988248	590.418019	309.748913	900.3081	0.786467	0.730394	22231.20823
266.225316	656.795777	170.889695	959.819193	0.023505	-0.795531	22216.71194
171.617937	678.158734	16.771222	955.241417	0.786467	-0.032568	22225.86749
76.247595	677.395771	-114.458368	965.159932	0.786467	1.493357	22228.91934
-22.174598	668.240218	-275.443506	936.930311	1.54943	1.493357	2185.125278
-127.463456	632.380969	-422.695314	859.871075	2.312393	2.25632	16.78518
-243.433792	605.677274	-541.717501	725.589633	4.601281	2.25632	7700.582904
-361.693016	517.173596	-659.976725	631.745216	0.786467	-0.032568	22145.7564
-444.855955	424.855105	-791.969279	479.152669	-2.265384	-1.558494	22198.40083
-533.359632	317.277359	-851.480372	282.308283	-0.739458	-1.558494	22197.63787
-611.181831	218.092203	-887.339621	130.478698	0.786467	0.730394	22183.14158
-653.907745	111.27742	-886.576658	-53.395321	-1.502421	0.730394	22204.50453
-676.796627	-15.374394	-833.169267	-195.30639	-0.739458	-0.032568	22228.15638
-691.292919	-122.95214	-839.272968	-380.706335	0.023505	0.730394	22224.34156
-644.752192	-245.789141	-720.250781	-511.172963	-1.502421	-0.032568	22197.63787
-593.633688	-362.522439	-615.724886	-662.239585	-2.265384	-0.795531	22205.2675
-519.626303	-444.159452	-520.354544	-817.121021	-1.502421	1.493357	22206.79342
-443.330029	-529.611279	-367.761997	-878.921003	-2.265384	1.493357	22202.21564
-317.441178	-621.166807	-182.362052	-949.876537	-0.739458	-0.795531	22215.94897
-180.107885	-676.100124	-14.51025	-968.187643	0.023505	0.730394	22231.20823
-64.900512	-718.063075	134.267484	-958.269127	1.54943	0.730394	22218.23786
58.699452	-709.670485	330.348907	-901.046922	0.023505	-0.795531	22225.10453
185.351266	-670.759385	434.874802	-865.187673	0.023505	0.730394	22219.76379
318.106782	-647.870503	551.608101	-769.817331	0.023505	0.730394	22183.90454
412.714162	-560.129788	682.074729	-635.53589	3.838318	1.493357	22222.05268
506.558578	-468.57426	810.252469	-463.106311	2.312393	0.730394	22241.88971
577.514113	-366.337253	862.133935	-320.432279	3.838318	1.493357	22213.66009
611.847436	-249.603954	885.022817	-167.839732	1.54943	0.730394	22199.92676
659.914088	-91.670668	865.948749	24.426878	0.786467	-0.032568	22216.71194
639.314094	18.195966	864.422823	245.686072	0.023505	0.730394	22215.94897
617.188175	154.766296	805.674692	412.774911	0.023505	1.493357	22213.66009
583.617815	278.36626	738.533971	576.048937	-0.739458	0.730394	22229.6823
537.077088	393.573633	630.193263	712.619267	1.54943	0.730394	22224.34156
476.803031	490.4699	464.630349	787.389615	-1.502421	-0.032568	22216.71194
411.951199	554.55877	376.126671	901.071063	-1.502421	0.730394	22226.63045
292.166049	633.906895	154.867478	930.063647	-3.028346	0.730394	22205.2675
197.55867	678.921696	60.260098	973.552523	0.786467	1.493357	22204.50453
80.062408	665.188367	-105.302816	977.367336	-0.739458	0.730394	22209.08231
-9.204232	662.136516	-257.895363	935.404386	-2.265384	0.730394	13188.57387
-112.204201	625.514305	-427.27309	860.634038	0.786467	0.730394	23.651845
-234.278239	595.758758	-512.724917	780.52295	0.023505	0.730394	12.207404
-335.752283	531.669888	-634.798955	668.367428	-0.739458	-0.032568	22078.61568
-417.389296	469.869906	-743.139664	480.678595	1.54943	2.25632	22186.95639
-498.263346	350.84772	-830.117416	332.663824	0.023505	1.493357	22189.24528
-582.95221	246.321825	-878.947031	138.871288	-0.739458	-0.032568	22199.92676
-637.122564	135.692228	-907.176652	9.167623	3.075356	-0.032568	22220.52675
-675.270701	37.270035	-856.058149	-194.543428	0.786467	-0.032568	22238.07489
-672.981813	-93.196593	-801.124832	-318.143391	0.786467	-0.032568	22247.23045
-639.411453	-222.900259	-714.14708	-488.284081	-0.739458	-0.032568	22222.05268
-610.418869	-327.426154	-638.613769	-644.691442	1.54943	3.019282	22225.10453
-538.700371	-431.952049	-538.66565	-788.8914	-2.265384	2.25632	22224.34156
-438.752253	-520.455726	-361.658295	-867.476562	0.786467	2.25632	22221.28971
-341.855985	-602.855702	-235.006481	-946.824686	0.023505	-0.032568	22219.00082
-214.441208	-666.944571	-38.925057	-949.876537	1.54943	1.493357	22229.6823
-83.211617	-703.566783	66.3638	-994.128376	0.023505	0.730394	22225.86749
29.706868	-719.589	285.334106	-923.935804	-1.502421	0.730394	22193.82305
147.203129	-702.80382	402.067405	-906.387661	-0.739458	0.730394	22202.97861
266.988279	-636.426062	534.059958	-797.28399	-0.739458	-0.032568	22200.68972
387.536391	-600.566813	662.237698	-646.980331	-1.502421	-0.032568	22193.06009
460.017851	-505.959434	769.815444	-514.224814	-2.265384	-0.795531	22204.50453
549.284491	-403.722427	838.48209	-356.291528	1.54943	-0.795531	22216.71194
606.506697	-282.411352	881.970966	-160.210104	1.54943	-0.032568	22186.19343
645.417796	-140.500283	857.556158	-29.743476	3.838318	2.25632	22206.79342
635.499281	-12.322543	848.400606	207.537935	-0.739458	0.730394	22229.6823
616.425212	135.692228	798.045065	368.523072	0.786467	2.25632	22210.60823
599.640032	247.84775	753.793226	510.434141	1.54943	2.25632	22244.17859
556.914119	374.499564	666.052511	689.730384	2.312393	1.493357	22251.04526
500.454876	466.055093	440.215541	743.900739	0.023505	1.493357	22223.5786
421.106752	566.766174	375.363709	871.315516	0.786467	1.493357	22226.63045
311.240118	627.04023	254.052634	940.745125	1.54943	1.493357	22241.12674
217.395701	670.529106	80.860092	977.367336	1.54943	0.730394	22223.5786
107.529067	682.73651	-53.421349	948.374752	0.023505	-0.032568	22217.4749
5.29206	646.877261	-191.517605	967.448821	-3.028346	-2.321457	22225.86749
-90.841245	635.43282	-346.39904	911.752541	-1.502421	-0.795531	32.044435
-207.574544	590.418019	-512.724917	781.285913	1.54943	-0.032568	12.970367
-310.574513	549.218031	-612.673036	689.730384	0.786467	0.730394	21459.08994
-412.048557	472.921757	-745.428552	518.063769	-4.554272	-0.795531	22177.03787
-499.789272	370.684751	-809.517422	387.597141	-1.502421	-0.032568	22185.43046
-583.715173	284.469961	-900.309987	165.574984	-1.502421	-0.032568	22200.68972
-631.018862	163.921849	-888.865546	41.212058	0.023505	-0.032568	22199.16379
-670.692925	54.055215	-842.324819	-137.321222	0.023505	1.493357	22212.89712
-664.589223	-61.152158	-838.510006	-286.861919	0.023505	1.493357	22217.4749
-673.744776	-182.463234	-746.954477	-465.395199	2.312393	2.25632	22231.20823
-621.86331	-312.166899	-720.250781	-630.958113	1.54943	1.493357	22213.66009
-524.204079	-402.196502	-585.206377	-759.135853	1.54943	3.019282	22220.52675
-464.692986	-502.907583	-428.799016	-897.232108	0.023505	1.493357	22227.39341
-353.300426	-578.440894	-262.473139	-911.7284	2.312393	0.730394	22237.31193
-251.826382	-649.396429	-112.16948	-1018.543183	1.54943	-0.032568	22238.83786
-116.781978	-689.070491	95.356384	-972.765419	1.54943	0.730394	22247.99341
14.447613	-698.226044	245.660043	-913.254326	1.54943	-0.795531	22231.20823
129.654986	-705.855671	376.126671	-904.098773	1.54943	0.730394	22223.5786
236.469769	-663.892721	524.141442	-788.8914	0.023505	-0.795531	22211.3712
350.151217	-594.463111	664.526586	-688.943281	1.54943	-1.558494	22206.79342
458.491926	-516.640912	760.659891	-519.565554	-0.739458	1.493357	22207.55638
543.18079	-424.322421	811.778394	-389.098925	0.786467	0.730394	22218.23786
579.803001	-295.381719	879.682078	-219.721198	3.075356	1.493357	22196.87491
616.425212	-180.937308	884.259854	-60.261986	-2.265384	0.730394	22183.90454
644.654834	-48.944755	814.067282	117.508332	-0.739458	-0.032568	22202.21564
625.580765	92.966314	821.69691	308.249016	-1.502421	1.493357	22215.94897
584.380777	228.010719	764.474705	497.463775	0.023505	1.493357	22206.03046
560.728933	340.166241	679.022878	661.500763	0.023505	1.493357	22219.00082
509.610429	446.981024	541.689585	760.685919	1.54943	0.730394	22231.97119
460.017851	545.403217	420.37851	846.137746	0.786467	0.730394	22209.84527
357.017882	621.699491	271.600777	945.322901	0.023505	-0.795531	22224.34156
244.099397	661.373553	122.06008	965.922895	0.023505	-0.032568	22231.20823
154.832757	688.077249	-25.191728	962.108082	0.786467	-0.032568	22212.89712
48.780936	688.077249	-178.547238	948.374752	1.54943	-1.558494	22240.36378
-45.063481	656.032814	-335.717562	929.300684	0.786467	0.730394	146.488845
-166.374556	594.995795	-524.932321	798.071093	1.54943	-0.032568	14.496292
-290.737482	576.68469	-592.836004	679.811869	0.786467	-0.032568	19747.00156
-380.004122	504.966192	-720.250781	592.834117	-0.739458	0.730394	22200.68972
-491.396682	413.410664	-799.598906	455.500824	0.786467	-0.032568	22205.2675
-563.878142	292.099589	-846.902596	226.612003	0.023505	0.730394	22186.19343
-645.515154	187.573694	-894.206285	76.308344	1.54943	2.25632	22212.89712
-668.404037	74.655209	-838.510006	-71.706427	0.023505	-0.032568	22224.34156
-681.374403	-36.737351	-830.880378	-244.136005	1.54943	0.730394	22216.71194
-664.589223	-163.389165	-784.339651	-416.565584	1.54943	3.019282	22225.10453
-632.544788	-275.544687	-695.073011	-576.787759	-2.265384	0.730394	22209.08231
-562.352216	-383.885396	-595.887855	-720.987716	-1.502421	-0.032568	22199.92676
-493.68557	-477.729813	-485.258258	-883.498779	-1.502421	-0.032568	22202.21564
-381.530048	-563.181639	-325.036084	-924.698767	1.54943	0.730394	22217.4749
-271.663413	-634.137174	-119.036145	-963.609866	1.54943	0.730394	22213.66009
-148.826413	-679.914938	20.586036	-1016.254295	0.786467	0.730394	22224.34156
-13.019046	-719.589	198.356354	-955.217276	2.312393	0.730394	22232.73415
93.032775	-705.855671	315.852615	-933.85432	-0.739458	0.730394	22208.31935
234.180881	-669.23346	491.334045	-833.906201	-1.502421	-0.032568	22195.34898
333.366037	-606.670515	629.4303	-731.669194	2.312393	2.25632	22209.08231
434.077118	-538.766832	721.748791	-617.987747	1.54943	2.25632	22222.05268
523.343758	-441.870564	792.704326	-439.454466	0.023505	-0.795531	22223.5786
584.380777	-320.559489	873.578376	-266.261925	0.786467	-0.795531	22225.86749
616.425212	-206.115078	858.319121	-141.898999	1.54943	2.25632	22215.94897
628.632616	-80.98919	885.022817	104.537965	0.023505	-0.795531	22217.4749
624.05484	57.107066	830.852463	289.93791	0.023505	-1.558494	22209.84527
588.958554	189.862582	804.91173	483.730446	-0.739458	-0.032568	22226.63045
553.862268	310.410694	692.756207	625.641515	-0.739458	-0.795531	22217.4749
516.477094	424.855105	587.46735	743.900739	-1.502421	-0.795531	22225.10453
462.306739	516.410633	419.615547	824.011826	1.54943	0.730394	22227.39341
370.751211	585.07728	307.460025	925.48587	0.023505	-0.795531	22194.58602
275.380869	655.269852	109.089714	952.189566	-3.028346	-0.795531	22206.79342
144.151278	668.240218	-41.976908	893.441435	-1.502421	0.730394	22212.89712
59.462414	667.477255	-140.399101	962.871044	-1.502421	1.493357	22203.74157
-47.352369	659.847628	-285.362021	894.967361	-0.739458	0.730394	702.688681
-145.774562	622.462454	-457.028637	848.426634	0.786467	0.730394	17.548143
-258.693047	571.34395	-547.05824	727.115559	0.023505	0.730394	9080.019532
-362.455979	503.440267	-697.361899	614.960036	0.023505	0.730394	22152.62307
-459.352247	428.669919	-790.443353	446.345271	-0.739458	1.493357	22199.16379
-524.967042	313.462545	-830.880378	276.204581	-2.265384	0.730394	22175.51195
-587.529986	218.092203	-911.754428	98.434263	2.312393	2.25632	22215.18601
-663.063297	91.440389	-874.369254	-46.528657	1.54943	-0.795531	22234.26008
-656.196633	-35.974388	-859.11	-227.350825	1.54943	-0.795531	22231.97119
-661.537372	-119.137326	-784.339651	-399.780404	2.312393	0.730394	22227.39341
-642.463304	-248.078029	-691.258197	-521.854442	0.023505	-0.795531	22237.31193
-584.478136	-364.048365	-596.650818	-649.269219	0.786467	0.730394	22225.10453
-517.337415	-450.263154	-477.628631	-822.46176	0.023505	2.25632	22210.60823
-396.789302	-547.159422	-325.799046	-869.002487	0.023505	-0.032568	22225.86749
-301.41896	-624.218658	-170.154648	-957.506164	0.023505	0.730394	22230.44527
-186.97455	-690.596416	-33.584318	-999.469115	0.023505	1.493357	22215.18601
-40.485704	-710.433447	184.623025	-941.483947	-0.739458	2.25632	22223.5786
72.432781	-711.19641	331.874833	-956.743202	-3.028346	0.730394	22209.84527
212.817925	-686.01864	422.667398	-952.165425	0.023505	-0.032568	22179.32676
284.536422	-621.166807	601.963642	-744.639561	0.023505	1.493357	22175.51195
403.558609	-547.159422	670.630288	-642.402554	-0.739458	0.730394	22209.84527
497.403025	-458.655744	783.548773	-463.869274	-0.739458	-0.032568	22202.97861
575.225225	-364.048365	861.370972	-316.617465	-0.739458	-1.558494	22202.21564
618.714101	-230.529886	865.185786	-134.269371	1.54943	-0.032568	22210.60823
646.180759	-102.352146	854.504308	64.10094	-2.265384	-0.032568	22201.45268
627.869653	31.166333	846.87468	271.626805	0.786467	0.730394	22219.76379
601.165958	161.632961	822.459873	408.960097	2.312393	-0.032568	22239.60082
586.669666	298.203291	684.363617	592.071154	0.023505	-1.558494	22247.23045
534.025237	399.677335	611.119194	693.545198	0.786467	-0.795531	22236.54897
456.203038	499.625453	400.541479	756.108143	2.312393	2.25632	22240.36378
402.032683	572.106913	317.378541	828.589603	0.023505	-0.032568	22237.31193
294.454937	646.114299	169.36377	939.982162	1.54943	2.25632	22221.28971
174.669788	672.817995	44.237881	960.582156	0.786467	1.493357	22225.10453
83.114259	661.373553	-81.650971	975.841411	0.023505	1.493357	22228.91934
-29.041263	653.743926	-227.376853	922.434019	1.54943	2.25632	3997.924741
-134.330121	627.803193	-416.591612	858.345149	0.023505	2.25632	19.837031
-235.804165	582.025429	-534.087874	767.552584	-1.502421	-0.032568	11.444441
-347.959687	521.751373	-656.161912	633.271142	-0.739458	1.493357	22058.77865
-450.196694	444.692136	-795.02113	454.737862	-1.502421	0.730394	22173.98602
-531.833707	331.773651	-829.354453	290.700873	-0.739458	0.730394	22185.43046
-576.848508	223.432942	-907.176652	144.97499	0.023505	-0.032568	22182.37861
-658.485521	131.877414	-900.309987	-61.787911	-1.502421	-0.032568	22195.34898
-683.663291	10.566339	-851.480372	-171.654545	0.023505	-1.558494	22228.91934
-665.352186	-105.403997	-801.887794	-350.950789	0.023505	0.730394	22220.52675
-653.907745	-204.589153	-737.798924	-501.254448	0.023505	0.730394	22217.4749
-589.055912	-327.426154	-628.695253	-632.484039	0.786467	0.730394	22228.15638
-523.441117	-438.05575	-501.280476	-795.758064	2.312393	1.493357	22222.81564
-415.100408	-525.796465	-357.843481	-865.950636	3.838318	-0.032568	22240.36378
-320.493029	-602.855702	-217.458338	-930.802469	2.312393	-0.032568	22247.99341
-186.97455	-657.789019	-89.280598	-1019.306146	1.54943	0.730394	22239.60082
-72.530139	-708.144559	99.934161	-991.839488	3.075356	1.493357	22227.39341
39.625383	-697.463081	295.252621	-922.409879	-0.739458	-0.032568	22232.73415
171.617937	-701.277895	420.37851	-878.15804	-1.502421	-0.032568	22218.23786
280.721608	-653.974205	572.208095	-782.787698	-0.739458	0.730394	22197.63787
377.617876	-582.255708	681.311766	-646.217368	1.54943	0.730394	22219.00082
485.195622	-484.596477	779.733959	-476.83964	0.786467	-0.795531	22223.5786
550.047454	-382.359471	825.511724	-331.87672	0.786467	-0.795531	22185.43046
620.240026	-261.048395	850.689494	-172.417508	-0.739458	0.730394	22199.92676
627.869653	-130.581767	856.030233	6.878735	-1.502421	1.493357	22195.34898
630.921504	-0.878102	827.800612	204.486084	-0.739458	0.730394	22200.68972
611.847436	127.299638	754.556189	360.893445	0.786467	2.25632	22208.31935
575.988187	266.158856	739.296934	527.982284	-1.502421	0.730394	22218.23786
543.943752	369.158825	633.245114	681.337794	0.023505	1.493357	22219.00082
491.299323	478.262497	501.25256	775.945174	1.54943	1.493357	22219.00082
418.817863	577.447652	396.726665	874.367367	-0.739458	-0.032568	22230.44527
315.817894	626.277268	227.348938	962.871044	-1.502421	-2.321457	22225.86749
203.662372	667.477255	74.75639	965.922895	-2.265384	-0.795531	22215.18601
106.766104	681.210585	-60.288014	965.159932	1.54943	0.730394	22227.39341
19.025389	662.899479	-178.547238	965.159932	1.54943	-0.032568	22251.04526
-113.730127	622.462454	-396.754581	860.634038	2.312393	0.730394	23.651845
-211.389357	598.810609	-536.376762	755.34518	2.312393	1.493357	13.733329
-309.81155	540.062478	-635.561918	636.322993	3.075356	1.493357	21871.08982
-416.626333	472.921757	-731.695223	524.930433	1.54943	0.730394	22191.53417
-515.048526	361.529198	-799.598906	358.604557	0.023505	0.730394	22198.40083
-572.270732	269.973669	-859.872962	179.308313	2.312393	2.25632	22213.66009
-650.855894	153.240371	-908.702577	26.715766	-0.739458	0.730394	22196.87491
-673.744776	40.321886	-824.013714	-128.165669	-0.739458	1.493357	22221.28971
-664.589223	-64.966972	-789.680391	-326.535981	-0.739458	3.019282	22229.6823
-660.011446	-202.300265	-750.769291	-468.44705	0.023505	1.493357	22193.06009
-609.655906	-317.507638	-653.110061	-644.691442	0.023505	0.730394	22202.21564
-569.218881	-451.78908	-597.413781	-794.232139	-3.791309	1.493357	22204.50453
-448.670768	-512.826099	-432.61383	-891.128406	-0.739458	-0.032568	22202.97861
-363.981905	-592.174223	-271.628692	-930.039506	1.54943	0.730394	22212.13416
-238.093053	-656.263093	-99.962076	-952.928388	-0.739458	-0.032568	22228.91934
-104.574574	-696.700118	102.223049	-978.106158	0.023505	-0.795531	22228.15638
31.995756	-704.329746	283.045218	-920.883953	0.786467	-0.795531	22219.00082
156.358682	-697.463081	428.008138	-875.869152	-0.739458	-0.032568	22220.52675
264.699391	-657.026056	546.267362	-791.943251	0.786467	-0.795531	22206.03046
364.647509	-586.833484	675.971027	-664.528474	2.312393	-0.032568	22222.81564
472.225255	-498.329807	749.21545	-530.247032	3.838318	0.730394	22231.20823
563.780783	-399.144651	796.51914	-395.202627	1.54943	-0.032568	22214.42305
608.032622	-286.989129	802.622841	-298.30636	0.023505	-1.558494	22202.21564
630.158542	-168.729904	830.0895	-67.128651	0.786467	0.730394	22219.00082
643.891871	-26.818835	816.356171	151.841655	0.786467	1.493357	22231.20823
620.240026	92.966314	820.170984	341.819376	0.786467	3.019282	22214.42305
601.92892	227.247756	762.948779	508.908216	1.54943	3.019282	22225.10453
545.469678	347.795869	679.022878	684.389645	0.023505	1.493357	22230.44527
506.558578	469.106944	508.882188	785.863689	-1.502421	-0.795531	22209.08231
434.077118	544.640255	411.98592	877.419218	-0.739458	-1.558494	22215.18601
334.891962	611.018013	255.578559	944.559939	-0.739458	0.730394	22211.3712
231.12903	669.003181	80.860092	948.374752	-0.739458	-0.032568	22212.13416
112.869806	683.499473	-109.117629	943.796976	-2.265384	-1.558494	22202.97861
30.46983	672.817995	-177.021313	933.87846	0.786467	-0.032568	22220.52675
-87.026431	649.16615	-357.080519	849.189596	0.786467	2.25632	64.851833
-173.24122	611.018013	-515.013805	786.626652	0.786467	-0.795531	15.259255
-296.841184	551.506919	-580.628601	692.782235	0.786467	0.730394	20062.10517
-377.715234	482.840273	-718.724856	544.767464	3.075356	2.25632	22193.82305
-497.500384	402.729186	-813.332235	409.72306	0.786467	-0.795531	22182.37861
-557.011477	285.232924	-863.687776	187.700904	0.786467	-0.032568	22191.53417
-616.52257	169.262588	-856.058149	29.004654	3.838318	1.493357	22225.10453
-662.300335	79.232985	-870.554441	-103.750862	1.54943	0.730394	22226.63045
-687.478105	-57.337345	-844.613708	-283.047105	1.54943	2.25632	22238.83786
-663.063297	-164.152128	-741.613738	-483.706305	0.023505	-0.032568	22238.83786
-620.337384	-284.70024	-671.421166	-584.417386	-2.265384	0.730394	22215.18601
-562.352216	-394.566874	-595.887855	-761.424741	0.786467	1.493357	22219.00082
-469.270762	-480.781664	-449.39901	-840.009903	-0.739458	0.730394	22226.63045
-375.426346	-551.737198	-296.0435	-888.839518	-0.739458	1.493357	22214.42305
-269.374525	-634.900137	-139.636139	-947.587649	-2.265384	-0.032568	22221.28971
-135.093084	-702.040857	16.00826	-1001.758003	-0.739458	-0.795531	22228.15638
-19.88571	-716.537149	247.948932	-969.713568	-2.265384	-0.795531	22195.34898
110.580918	-715.011224	339.50446	-955.217276	-1.502421	-0.795531	22194.58602
232.654956	-664.655683	513.459964	-821.698797	0.023505	0.730394	22188.48232
357.780845	-625.744584	640.111778	-733.19512	-1.502421	1.493357	22190.00824
433.314155	-552.500161	706.489537	-572.209982	-1.502421	-1.558494	22196.87491
537.077088	-428.137235	816.356171	-417.328547	2.312393	-0.032568	22224.34156
597.351144	-312.929862	846.87468	-289.150807	0.786467	-0.032568	22212.13416
632.44743	-180.937308	887.311705	-57.210135	1.54943	0.730394	22202.97861
647.706685	-55.811419	864.422823	157.182394	1.54943	-0.032568	22227.39341
627.106691	70.840395	867.474674	290.700873	0.023505	1.493357	22229.6823
595.062256	215.803315	785.837661	489.834147	2.312393	-0.032568	22241.12674
562.254858	332.536614	667.578437	609.619297	2.312393	0.730394	22245.70452
530.210423	425.618068	519.563666	672.182242	2.312393	0.730394	22237.31193
460.780814	537.77359	428.7711	807.989609	0.023505	-0.795531	22219.76379
369.988248	617.121715	271.600777	924.722907	0.786467	-0.795531	22232.73415
244.862359	656.795777	132.741558	967.448821	1.54943	0.730394	22230.44527
151.017943	679.684659	-11.458399	956.767342	-1.502421	-0.795531	22209.08231
51.069824	674.34392	-154.895393	976.604374	-3.028346	-0.032568	22219.76379
-69.478288	646.877261	-300.621276	927.774758	0.786467	1.493357	241.859188
-149.589376	619.410603	-457.028637	824.774789	0.023505	-0.032568	16.022217
-273.952302	568.2921	-554.687868	724.063708	-0.739458	0.730394	15446.18061
-380.767085	503.440267	-679.050794	587.493378	-1.502421	0.730394	22158.72677
-460.115209	411.121776	-795.02113	408.960097	-1.502421	0.730394	22181.61565
-542.515185	295.15144	-860.635925	239.58237	-0.739458	1.493357	22035.88977
-626.441086	187.573694	-951.428491	11.456511	-1.502421	0.730394	22193.82305
-654.670707	89.151501	-921.672944	-52.632359	0.786467	1.493357	22223.5786
-672.21885	-39.789202	-847.665559	-282.284142	-1.502421	-0.032568	22215.18601
-665.352186	-145.841022	-763.739657	-391.387814	1.54943	-0.795531	22226.63045
-630.2559	-254.944694	-708.043378	-552.372951	1.54943	-0.032568	22228.15638
-586.004061	-364.811328	-591.310079	-683.602542	2.312393	3.019282	22215.94897
-496.737421	-468.57426	-462.369376	-818.646946	0.023505	-0.032568	22223.5786
-398.315228	-547.922385	-296.0435	-867.476562	2.312393	-0.032568	22253.33415
-270.900451	-642.529764	-147.265766	-959.03209	0.786467	-0.795531	22228.91934
-171.715295	-695.937155	-15.273213	-1020.069109	0.786467	-0.032568	22238.07489
-24.463487	-708.907522	157.919329	-924.698767	1.54943	0.730394	22240.36378
79.299446	-706.618634	302.882249	-897.995071	0.023505	3.019282	22210.60823
205.188297	-699.751969	454.711833	-852.98027	-0.739458	-0.032568	22195.34898
322.684559	-621.92977	627.141412	-735.484008	-2.265384	-0.032568	22207.55638
408.136385	-552.500161	721.748791	-601.202566	-1.502421	-0.032568	22206.03046
512.66228	-455.603893	814.067282	-432.587802	0.786467	1.493357	22212.89712
579.803001	-349.552073	854.504308	-301.358211	0.023505	-0.032568	22195.34898
608.795585	-225.95211	869.763562	-99.173085	-2.265384	-0.795531	22181.61565
642.365945	-84.041041	869.763562	79.360195	-0.739458	0.730394	22200.68972
620.240026	44.899662	849.926531	280.019395	-3.791309	-1.558494	22205.2675
606.506697	168.499625	796.51914	414.300836	0.786467	-0.795531	22213.66009
556.914119	304.306993	685.12658	552.397092	-1.502421	-2.321457	22209.84527
522.580796	419.514366	548.55625	668.367428	-0.739458	-0.795531	22225.86749
489.010435	496.573602	428.008138	761.448882	1.54943	0.730394	22222.81564
395.166019	597.284684	337.978535	872.078479	1.54943	0.730394	22221.28971
284.536422	652.218001	170.889695	972.78956	-0.739458	-0.032568	22222.05268
185.351266	676.632808	24.40085	962.108082	0.786467	1.493357	22231.20823
101.425365	694.180951	-90.806524	990.337703	3.075356	2.25632	22239.60082
-14.544971	670.529106	-264.762028	925.48587	-0.739458	2.25632	3268.532365
-153.404189	620.936528	-428.799016	849.952559	0.786467	1.493357	18.311106
-231.989351	572.869876	-558.502681	756.871105	2.312393	3.019282	4775.38377
-361.693016	524.040261	-664.554502	602.752632	2.312393	3.019282	22141.94159
-447.144843	437.062509	-759.924844	473.048967	0.023505	-0.032568	22206.79342
-523.441117	324.906986	-810.280384	302.145314	-0.739458	-0.032568	22190.00824
-594.396651	216.566278	-885.050733	113.693518	0.023505	0.730394	22209.08231
-647.04108	93.729277	-892.68036	-11.432371	0.023505	-0.795531	22225.10453
-673.744776	-15.374394	-797.310018	-183.098987	0.786467	-0.032568	22217.4749
-686.715142	-124.478066	-789.680391	-385.284112	0.023505	1.493357	22208.31935
-648.567005	-232.055811	-714.910042	-529.484069	-2.265384	-0.032568	22207.55638
-585.241098	-337.344669	-658.4508	-698.861797	-0.739458	-0.032568	22208.31935
-530.307781	-470.100185	-529.510097	-790.417325	-3.028346	-0.795531	22195.34898
-418.915222	-534.952018	-366.999034	-881.209891	0.023505	1.493357	22215.94897
-322.018954	-603.618664	-222.036114	-996.417264	1.54943	1.493357	22228.15638
-198.418991	-651.685317	-70.969492	-996.417264	-0.739458	1.493357	22216.71194
-66.426437	-700.514932	162.497105	-926.987655	-2.265384	0.730394	22225.86749
64.803154	-709.670485	286.860031	-926.987655	1.54943	1.493357	22228.91934
192.980893	-691.359379	440.978504	-856.795083	1.54943	0.730394	22199.16379
292.166049	-644.818652	589.756238	-743.876598	1.54943	-0.032568	22208.31935
403.558609	-563.181639	688.178431	-640.876629	3.075356	1.493357	22241.12674
505.032653	-473.914999	746.926562	-487.521119	0.023505	-1.558494	22209.08231
569.121523	-364.811328	788.889512	-411.224845	0.023505	1.493357	21965.6972
612.610399	-242.73729	850.689494	-195.30639	0.786467	-0.032568	22214.42305
630.921504	-106.16696	865.948749	5.352809	-0.739458	-3.084419	22212.89712
647.706685	14.381153	852.215419	254.078662	0.786467	-0.795531	22219.76379
605.743734	144.847781	813.30432	399.804544	0.023505	-0.032568	22228.91934
579.803001	274.551446	753.793226	553.923017	-0.739458	0.730394	22214.42305
534.025237	375.262527	623.326598	682.100757	0.786467	1.493357	22222.81564
491.299323	494.284714	494.385896	806.463683	-2.265384	-0.795531	22227.39341
398.980832	555.321733	366.208156	903.359951	-1.502421	-1.558494	22196.11194
292.166049	637.721709	176.230434	943.796976	-1.502421	-0.795531	22201.45268
200.610521	667.477255	46.526769	943.796976	-3.028346	-0.032568	22206.03046
97.610551	663.662442	-80.888008	930.063647	-1.502421	1.493357	22213.66009
-20.648673	659.084665	-279.25832	874.367367	1.54943	0.730394	20463.42357
-96.944947	614.069864	-433.376792	807.226646	1.54943	1.493357	22.125919
-212.15232	598.047646	-531.036023	783.574801	0.023505	-0.795531	14.496292
-334.989321	525.566186	-653.110061	644.715583	-0.739458	-0.795531	22032.07495
-421.967073	463.766205	-734.747073	516.537843	1.54943	-0.795531	22202.21564
-511.996676	356.951421	-817.147049	349.449004	-1.502421	-0.032568	22197.63787
-579.900359	259.292191	-885.813695	163.286096	2.312393	2.25632	22215.18601
-638.64849	147.136669	-875.132217	14.508362	3.838318	3.019282	22238.83786
-665.352186	39.558923	-820.1989	-150.291589	0.786467	-0.032568	22241.88971
-651.618856	-90.907705	-804.939645	-322.721167	0.023505	0.730394	22222.81564
-639.411453	-190.855824	-755.347067	-487.521119	0.786467	0.730394	22234.26008
-586.767024	-322.085414	-672.947092	-632.484039	0.023505	0.730394	22228.91934
-549.38185	-422.796496	-544.006389	-798.809915	0.023505	2.25632	22209.08231
-436.463365	-500.618695	-420.406426	-853.743232	0.023505	0.730394	22222.05268
-342.618948	-585.307559	-258.658326	-926.987655	0.786467	2.25632	22219.00082
-208.337506	-654.737168	-61.050977	-940.720984	0.023505	0.730394	22216.71194
-103.811611	-707.381597	125.111931	-961.320978	-3.028346	-1.558494	22206.79342
33.521681	-716.537149	255.578559	-936.143208	-2.265384	-0.032568	22204.50453
141.86239	-704.329746	385.282224	-910.965438	-1.502421	-0.795531	22193.06009
270.04013	-650.159391	564.578467	-777.446959	-0.739458	-0.795531	22179.32676
372.277137	-595.989037	648.504369	-675.209952	-1.502421	-0.032568	22203.74157
466.121553	-484.596477	713.356201	-550.847026	0.786467	-0.032568	22213.66009
550.810417	-389.989098	814.830245	-392.913739	1.54943	-0.032568	22196.87491
606.506697	-274.018762	862.133935	-249.476745	-0.739458	-1.558494	22215.94897
642.365945	-131.34473	885.022817	9.167623	2.312393	-0.795531	22211.3712
637.025206	-7.744767	845.348755	203.723121	0.023505	0.730394	22215.18601
626.343728	118.907048	826.274686	379.204551	3.075356	0.730394	22241.12674
595.062256	250.899601	768.289518	524.930433	1.54943	1.493357	22252.57118
553.099305	357.714384	640.111778	686.678534	2.312393	-0.032568	22229.6823
505.032653	493.521751	480.652566	726.352596	0.023505	0.730394	22229.6823
424.158603	561.425435	411.98592	862.922926	1.54943	-0.032568	22241.88971
328.788261	619.410603	246.423006	956.767342	0.023505	1.493357	22216.71194
241.047546	656.032814	74.75639	949.137715	0.786467	-0.032568	22221.28971
129.654986	676.632808	-41.976908	972.78956	-0.739458	-0.795531	22229.6823
30.46983	667.477255	-196.095381	963.634007	-0.739458	0.730394	22212.13416
-67.952363	642.299485	-391.413842	867.500702	0.786467	0.730394	35.096286
-204.522693	598.810609	-491.36196	824.774789	-0.739458	-2.321457	14.496292
-324.307842	549.218031	-618.776737	689.730384	-1.502421	-0.032568	20295.57176
-417.389296	466.055093	-714.14708	515.77488	-1.502421	-0.032568	22164.83047
-477.663352	358.477347	-815.621124	372.337886	-1.502421	-0.795531	22167.88232
-571.507769	273.02552	-874.369254	156.419431	-1.502421	-1.558494	22180.08972
-648.567005	154.766296	-885.813695	9.930586	0.023505	1.493357	22202.21564
-679.085515	60.158917	-842.324819	-138.084185	1.54943	2.25632	22228.15638
-678.322552	-61.152158	-845.37667	-342.558199	0.023505	1.493357	22228.15638
-670.692925	-171.781755	-794.258167	-519.565554	1.54943	3.019282	22218.23786
-616.52257	-299.959495	-668.369315	-586.706274	0.786467	2.25632	22226.63045
-533.359632	-400.670576	-570.710085	-765.239555	0.786467	2.25632	22226.63045
-464.692986	-483.070552	-412.013836	-826.276574	3.075356	2.25632	22238.83786
-357.878203	-584.544596	-228.902779	-909.439512	0.023505	-0.032568	22244.94156
-248.774531	-621.166807	-99.199114	-977.343196	2.312393	0.730394	22243.41563
-119.070866	-701.277895	53.393434	-986.498748	0.786467	-0.032568	22224.34156
9.869837	-715.774187	199.119317	-944.535798	0.786467	-0.795531	22231.97119
114.395731	-699.751969	387.571113	-935.380245	0.023505	-2.321457	22211.3712
237.232732	-663.129758	507.356262	-818.646946	0.786467	-0.795531	22183.14158
350.91418	-602.092739	656.896959	-699.624759	0.786467	-0.795531	22212.89712
445.521559	-534.189055	733.956195	-529.484069	0.023505	-0.795531	22223.5786
536.314125	-423.559458	830.852463	-398.254478	2.312393	0.730394	22196.87491
579.040038	-316.744675	852.978382	-249.476745	-0.739458	1.493357	22195.34898
617.951138	-167.966942	879.682078	-39.661992	-1.502421	0.730394	22195.34898
641.602983	-58.100307	838.48209	144.212028	-1.502421	-0.032568	22210.60823
618.714101	85.336687	820.170984	331.137898	-3.028346	-0.032568	22205.2675
590.484479	218.855166	730.141381	448.63416	-2.265384	-0.795531	22216.71194
559.96597	341.692167	646.978443	594.360042	0.786467	1.493357	22225.86749
502.743765	428.669919	476.837753	700.411863	1.54943	1.493357	22216.71194
446.284522	527.855074	398.252591	836.21923	1.54943	-0.795531	22229.6823
340.995664	614.069864	283.045218	895.730323	1.54943	-0.795531	22207.55638
247.91421	653.743926	73.230465	937.693274	0.786467	-0.032568	22217.4749
143.388315	685.788361	7.61567	982.708075	3.838318	-0.032568	22231.97119
41.151309	680.447622	-144.213915	968.211783	1.54943	0.730394	22252.57118
-74.819027	656.795777	-298.332388	927.011796	0.786467	0.730394	96.133305
-153.404189	603.388385	-471.524929	834.693304	0.023505	-0.032568	14.496292
-294.552296	566.003211	-580.628601	689.730384	1.54943	1.493357	16232.79519
-380.767085	498.099528	-666.84339	572.997086	0.023505	0.730394	22164.06751
-493.68557	410.358813	-792.732241	418.878613	0.023505	-0.795531	22185.43046
-560.063328	296.677365	-898.021099	210.589786	0.786467	-0.795531	22211.3712
-622.626272	196.729247	-883.524807	47.31576	0.023505	1.493357	22201.45268
-666.115148	76.181134	-844.613708	-90.017533	0.023505	1.493357	22219.00082
-693.581807	-39.789202	-859.11	-255.580447	-1.502421	1.493357	22228.91934
-682.900329	-164.152128	-759.924844	-416.565584	-0.739458	0.730394	22196.87491
-625.678123	-277.833576	-679.813756	-561.528504	-1.502421	0.730394	22199.16379
-560.826291	-394.566874	-599.702669	-730.143269	0.023505	1.493357	22202.97861
-502.841123	-480.018701	-437.191606	-836.958052	-1.502421	-0.032568	22209.08231
-388.396712	-558.603863	-291.465723	-872.054338	-1.502421	-0.795531	22212.89712
-254.11527	-634.900137	-190.754642	-975.81727	-0.739458	0.730394	22228.91934
-151.878264	-680.677901	16.771222	-1000.232078	-0.739458	0.730394	22226.63045
-29.041263	-710.433447	205.223018	-969.713568	0.786467	1.493357	22218.23786
95.321663	-703.566783	361.630379	-904.098773	1.54943	-0.032568	22207.55638
222.73644	-668.470497	491.334045	-809.491394	1.54943	-0.032568	22200.68972
330.314186	-597.514962	630.956226	-720.224753	3.075356	0.730394	22231.97119
431.78823	-537.240906	712.593238	-587.469237	3.838318	1.493357	22234.26008
519.528945	-435.766862	801.096916	-421.14336	3.075356	1.493357	22221.28971
585.14374	-333.529855	828.563574	-279.232291	1.54943	-0.032568	22186.19343
617.188175	-209.166929	845.348755	-95.358272	0.786467	0.730394	22207.55638
629.395579	-71.070674	872.815413	109.878704	-1.502421	-0.795531	22229.6823
622.528914	57.107066	831.615425	286.123097	0.023505	-0.032568	22212.13416
598.877069	176.129253	806.437655	437.952681	-0.739458	-0.032568	22222.05268
563.017821	306.595881	717.933978	606.567446	-2.265384	-0.032568	22229.6823
531.736349	420.277329	572.208095	694.308161	1.54943	-0.032568	22214.42305
457.728963	519.462484	428.008138	797.30813	-2.265384	-0.795531	22201.45268
364.647509	578.210615	326.534094	914.804392	-0.739458	0.730394	22209.84527
243.336434	636.195783	118.245266	947.61179	-3.028346	-2.321457	22205.2675
170.092011	657.55874	0.749005	963.634007	0.786467	0.730394	22207.55638
67.855005	670.529106	-117.510219	946.085864	-2.265384	1.493357	22219.76379
-63.374586	659.084665	-302.910164	877.419218	0.786467	2.25632	1039.155248
-135.093084	617.884677	-438.717532	837.745155	1.54943	1.493357	15.259255
-266.322674	582.788392	-559.265644	737.797037	0.786467	1.493357	12531.66295
-370.848569	522.514335	-717.961893	592.071154	1.54943	2.25632	22164.83047
-444.092992	438.588434	-777.472987	466.182303	2.312393	-0.032568	22187.71935
-524.204079	329.484763	-837.747043	264.76014	1.54943	-0.032568	22212.13416
-594.396651	216.566278	-856.058149	123.612034	1.54943	0.730394	22228.91934
-654.670707	99.832979	-892.68036	-28.980514	1.54943	1.493357	22225.86749
-670.692925	8.277451	-836.221117	-249.476745	1.54943	1.493357	22234.26008
-659.248484	-137.448432	-790.443353	-381.469298	0.786467	0.730394	22238.83786
-651.618856	-251.892843	-714.910042	-548.558138	-1.502421	-2.321457	22212.89712
-581.426285	-341.922446	-619.5397	-701.913648	-0.739458	0.730394	22218.23786
-521.915191	-452.552042	-463.132339	-791.943251	-1.502421	1.493357	22228.15638
-418.915222	-538.766832	-356.317556	-901.046922	0.023505	-0.032568	22180.08972
-294.552296	-614.300143	-199.147232	-957.506164	1.54943	3.019282	22223.5786
-175.530109	-675.337162	-3.828772	-968.950606	0.023505	-0.032568	22230.44527
-56.507922	-719.589	173.178583	-932.328394	-4.554272	-0.795531	22193.06009
61.751303	-708.907522	287.622994	-945.298761	-2.265384	1.493357	22198.40083
194.506819	-692.885305	452.422945	-835.432127	-2.265384	0.730394	22190.7712
296.743826	-631.085323	595.096977	-733.958083	-0.739458	0.730394	22198.40083
395.928981	-562.418677	690.467319	-646.217368	0.786467	2.25632	22205.2675
487.48451	-479.255738	788.126549	-482.943342	0.023505	0.730394	22215.18601
546.995603	-364.811328	823.985798	-331.113757	0.023505	-0.032568	22205.2675
608.795585	-236.633588	876.630227	-192.254539	-0.739458	-0.795531	22193.06009
629.395579	-103.115109	885.78578	62.575015	-0.739458	-0.795531	22219.76379
626.343728	26.588556	837.719127	248.737923	0.023505	-0.795531	22229.6823
614.899287	168.499625	820.933947	427.271203	3.075356	-0.032568	22239.60082
578.277076	297.440328	734.719158	583.678564	0.786467	-0.795531	22244.94156
563.017821	399.677335	614.934008	701.174826	2.312393	-0.032568	22248.75637
476.040069	489.706938	495.911821	828.589603	0.786467	-1.558494	22224.34156
401.269721	582.025429	369.260007	916.330317	0.786467	-0.795531	22231.20823
290.640124	641.536522	218.193385	963.634007	-1.502421	1.493357	22231.20823
193.743856	665.188367	9.141595	965.922895	0.023505	2.25632	22210.60823
94.5587	680.447622	-86.228747	984.996964	0.023505	0.730394	22222.05268
-11.49312	649.929112	-249.502773	930.063647	-1.502421	-0.032568	4535.813471
-124.411605	640.77356	-416.591612	851.478485	0.786467	0.730394	16.78518
-256.404159	578.973578	-515.776768	760.685919	-0.739458	0.730394	12.970367
-347.196724	517.173596	-661.502651	645.478546	-0.739458	0.730394	21279.7937
-442.567066	453.084726	-756.872993	497.463775	-1.502421	0.730394	22177.80084
-511.233713	342.455129	-810.280384	338.767526	-3.791309	0.730394	22183.90454
-592.107763	253.951452	-887.339621	154.130543	-1.502421	-0.032568	22196.11194
-637.122564	118.907048	-874.369254	13.7454	0.786467	1.493357	22225.86749
-701.974397	23.536705	-830.880378	-191.491577	0.786467	-0.032568	22216.71194
-677.559589	-104.641034	-830.880378	-349.424863	-0.739458	0.730394	22225.86749
-649.329968	-226.715072	-743.139664	-521.854442	1.54943	-0.032568	22228.91934
-604.315167	-336.581706	-680.576719	-700.387722	-0.739458	1.493357	22212.13416
-525.730005	-431.952049	-522.643433	-788.128437	0.786467	0.730394	22227.39341
-417.389296	-538.003869	-385.31014	-862.135822	3.075356	-0.032568	22250.2823
-329.648581	-612.774217	-211.354636	-956.743202	0.786467	-0.032568	22225.10453
-209.863432	-660.84087	-25.191728	-959.03209	0.023505	-0.032568	22233.49712
-69.478288	-718.063075	148.000813	-954.454314	1.54943	1.493357	22241.12674
41.914271	-726.455665	289.148919	-943.772835	-1.502421	0.730394	22210.60823
163.225347	-700.514932	444.030355	-881.972854	0.023505	1.493357	22207.55638
286.82531	-642.529764	580.600685	-767.528443	-0.739458	1.493357	22212.13416
393.640093	-567.759416	662.237698	-670.632175	-1.502421	-0.032568	22211.3712
472.225255	-512.063136	775.919146	-508.121112	0.786467	-0.032568	22201.45268
556.914119	-375.492806	847.637643	-360.106341	-0.739458	-1.558494	22211.3712
600.402995	-279.359501	876.630227	-183.861949	0.023505	1.493357	22194.58602
625.580765	-147.366948	862.133935	-61.024949	-2.265384	-0.032568	22199.92676
637.025206	-20.715133	845.348755	212.115711	0.786467	-0.032568	22210.60823
606.506697	117.381122	841.533941	386.071215	-1.502421	-0.032568	22217.4749
576.75115	260.055154	746.163599	512.72303	1.54943	-1.558494	22214.42305
540.128939	381.366229	595.096977	654.634099	0.786467	-0.032568	22227.39341
498.165988	471.395832	475.311827	755.34518	0.786467	1.493357	22228.91934
414.240087	566.003211	410.459995	883.52292	-0.739458	1.493357	22215.94897
315.817894	634.669858	192.252652	943.796976	1.54943	1.493357	22226.63045
233.417918	665.95133	86.963794	957.530305	1.54943	-0.795531	22231.20823
123.551284	685.788361	-33.584318	988.811777	1.54943	-0.795531	22235.786
14.447613	678.158734	-230.428704	930.826609	1.54943	1.493357	22233.49712
-93.130133	645.351336	-410.48791	877.419218	0.786467	0.730394	35.096286
-202.233804	604.151348	-494.413811	801.885907	0.023505	-0.032568	12.970367
-312.863401	550.743957	-607.332296	653.871136	0.786467	0.730394	21356.08997
-405.944855	468.343981	-736.272999	538.663763	-0.739458	-1.558494	22198.40083
-490.633719	360.003272	-804.176683	378.441588	0.786467	-0.795531	22177.03787
-577.611471	260.818117	-875.89518	195.330531	0.023505	-0.032568	22202.21564
-637.122564	151.714445	-862.924813	29.767617	1.54943	1.493357	22226.63045
-666.115148	44.136699	-830.117416	-141.898999	0.786467	2.25632	22219.76379
-679.085515	-83.278078	-791.969279	-283.047105	-2.265384	2.25632	22199.16379
-672.981813	-193.144712	-738.561887	-458.528535	-0.739458	1.493357	22207.55638
-611.181831	-303.011346	-727.880409	-683.602542	0.786467	2.25632	22209.08231
-539.463334	-412.87798	-552.398979	-743.113635	-1.502421	1.493357	22200.68972
-459.352247	-489.937217	-406.673097	-844.587679	-2.265384	0.730394	22212.13416
-363.981905	-583.01867	-268.576841	-946.824686	-0.739458	1.493357	22231.20823
-243.433792	-667.707534	-106.065778	-987.261711	0.786467	2.25632	22217.4749
-111.441239	-692.885305	62.548987	-975.054307	2.312393	-0.032568	22225.86749
8.343911	-711.959373	247.185969	-926.987655	0.023505	-0.032568	22226.63045
153.306831	-701.277895	398.252591	-894.180257	-1.502421	-2.321457	22182.37861
259.358651	-653.974205	526.430331	-776.683996	3.838318	-0.795531	22224.34156
358.543807	-581.492745	622.563635	-735.484008	3.838318	0.730394	22238.07489
466.121553	-505.959434	766.00063	-506.595187	2.312393	1.493357	22221.28971
547.758566	-405.248353	837.719127	-367.735969	-0.739458	0.730394	22206.79342
596.588181	-284.70024	872.815413	-225.061937	0.786467	0.730394	22222.81564
640.84002	-156.522501	878.156152	-5.328669	0.786467	0.730394	22218.23786
641.602983	-32.922537	846.87468	191.515717	0.023505	0.730394	22215.94897
602.691883	99.070016	856.793196	341.056414	1.54943	1.493357	22228.15638
598.877069	225.721831	756.082114	510.434141	0.023505	0.730394	22226.63045
541.654864	330.247726	654.60807	605.804483	1.54943	2.25632	22219.00082
496.640063	436.299546	529.482182	779.759987	-1.502421	-0.032568	22225.10453
442.469708	550.743957	433.348877	865.974777	-3.028346	-1.558494	22206.79342
343.284553	608.729125	235.741528	865.211814	-2.265384	-0.032568	22197.63787
250.203099	652.980963	91.541571	966.685858	-0.739458	0.730394	22207.55638
140.336465	673.580957	-26.717654	981.18215	-1.502421	-2.321457	22218.23786
25.892054	680.447622	-194.569456	947.61179	1.54943	0.730394	22213.66009
-61.085698	658.321702	-331.902748	899.545137	1.54943	-0.795531	83.925901
-183.922699	609.492087	-463.132339	825.537752	2.312393	0.730394	12.970367
-312.863401	558.373584	-606.569334	706.515565	0.786467	0.730394	20736.56423
-380.767085	494.284714	-701.939676	566.130421	0.786467	-0.032568	22179.32676
-465.455949	411.121776	-823.250751	408.960097	0.786467	0.730394	22196.87491
-540.226297	292.862552	-901.07295	189.989792	1.54943	-0.032568	22213.66009
-612.707757	173.077402	-888.865546	48.841685	3.075356	2.25632	22234.26008
-665.352186	65.499656	-857.584074	-114.43234	0.786467	0.730394	22242.65267
-674.507738	-39.789202	-830.117416	-252.528596	1.54943	1.493357	22228.91934
-661.537372	-159.574351	-752.295216	-432.587802	0.023505	2.25632	22223.5786
-612.707757	-283.937278	-672.184129	-572.972945	0.786467	2.25632	22225.10453
-560.063328	-389.989098	-580.628601	-695.046983	0.023505	1.493357	22224.34156
-487.581868	-486.885366	-412.013836	-811.780282	0.786467	1.493357	22216.71194
-378.478197	-562.418677	-278.495357	-911.7284	0.023505	1.493357	22225.86749
-251.826382	-642.529764	-135.058362	-965.898755	0.023505	0.730394	22230.44527
-148.06345	-703.566783	22.111962	-987.261711	-1.502421	-1.558494	22196.87491
-9.967195	-716.537149	201.408205	-970.476531	-1.502421	-0.032568	22204.50453
87.692036	-702.040857	314.32669	-939.958022	0.023505	-0.795531	22190.00824
225.025328	-666.181609	413.511846	-845.350642	-0.739458	-0.795531	22179.32676
344.047515	-609.722366	648.504369	-708.01735	-0.739458	0.730394	22204.50453
442.469708	-528.848316	734.719158	-572.972945	0.023505	0.730394	22221.28971
525.632647	-422.796496	820.933947	-399.780404	-0.739458	-1.558494	22188.48232
585.14374	-336.581706	837.719127	-263.973037	0.023505	-0.032568	22201.45268
625.580765	-199.248414	878.156152	-55.684209	-0.739458	1.493357	22219.76379
635.499281	-58.100307	861.370972	132.767587	1.54943	0.730394	22216.71194
635.499281	74.655209	817.119133	273.15273	0.786467	1.493357	22240.36378
608.032622	193.677396	742.348785	418.878613	3.838318	1.493357	22251.80822
558.440044	315.751434	682.837692	605.804483	0.786467	0.730394	22238.83786
528.684498	414.936589	495.148858	655.397061	3.075356	-0.032568	22225.10453
471.462292	517.173596	439.452579	797.30813	0.023505	-0.795531	22235.02304
372.277137	596.521721	308.222988	949.900678	-1.502421	-0.795531	22228.91934
244.099397	659.847628	115.193415	981.18215	0.786467	-0.032568	22215.18601
154.069794	674.34392	22.874924	974.315485	0.023505	-0.795531	22226.63045
56.410563	675.869845	-157.947244	943.034013	-0.739458	0.730394	22228.91934
-60.322735	653.743926	-300.621276	897.256249	-0.739458	-0.032568	345.62212
-158.744928	617.121715	-448.636047	849.952559	2.312393	1.493357	14.496292
-273.952302	563.714323	-576.813787	712.619267	-2.265384	0.730394	13596.75893
-375.426346	488.181012	-695.835974	559.263756	0.786467	0.730394	22143.46751
-460.878172	417.98844	-764.50262	455.500824	-3.028346	-0.795531	22174.74899
-550.144812	289.810701	-858.347037	209.826823	0.023505	1.493357	22200.68972
-612.707757	204.358874	-869.791478	106.826853	0.786467	0.730394	22202.21564
-644.752192	69.31447	-850.717409	-33.55829	-0.739458	-0.032568	22219.76379
-681.374403	-25.29291	-827.828527	-244.898968	1.54943	2.25632	22230.44527
-654.670707	-152.707687	-795.784092	-416.565584	-0.739458	-0.032568	22217.4749
-644.752192	-257.233582	-701.176713	-546.269249	0.786467	0.730394	22217.4749
-569.981844	-367.863179	-621.065626	-721.750679	-0.739458	0.730394	22223.5786
-494.448533	-454.840931	-488.310109	-816.358058	2.312393	-0.032568	22245.70452
-411.285594	-551.737198	-328.850897	-897.232108	0.786467	-0.032568	22235.02304
-270.900451	-627.270509	-241.873145	-1001.758003	0.786467	-0.032568	22244.17859
-167.137518	-674.574199	-0.776921	-963.609866	0.023505	0.730394	22238.83786
-45.826443	-708.144559	186.911913	-979.632084	0.023505	0.730394	22219.76379
77.77352	-704.329746	363.156305	-922.409879	-0.739458	1.493357	22210.60823
209.003111	-687.544565	471.497014	-837.721015	1.54943	1.493357	22210.60823
315.054931	-630.32236	621.03771	-754.558076	0.023505	0.730394	22206.03046
406.61046	-564.707565	721.748791	-603.491455	0.023505	0.730394	22215.18601
508.084504	-453.315005	798.045065	-451.66187	-0.739458	-0.032568	22200.68972
581.328926	-359.470589	856.793196	-312.802652	-1.502421	0.730394	22177.80084
621.002989	-219.085445	842.296904	-119.773079	-1.502421	-0.795531	22193.82305
640.84002	-100.063258	873.578376	78.597232	-0.739458	-0.795531	22216.71194
628.632616	51.766327	817.882096	206.774972	0.023505	-0.795531	22204.50453
606.506697	164.684812	825.511724	441.004532	-1.502421	0.730394	22212.89712
580.565964	298.966253	721.748791	589.019303	1.54943	0.730394	22184.6675
541.654864	405.781037	570.682169	739.322962	1.54943	0.730394	22222.81564
476.040069	518.699522	482.178492	843.085895	0.023505	-0.032568	22220.52675
390.588242	596.521721	353.237789	944.559939	0.023505	0.730394	22228.91934
298.269751	650.692075	150.289701	972.026597	0.023505	0.730394	22225.86749
182.299415	687.314287	17.534185	990.337703	1.54943	-0.795531	22235.02304
80.825371	694.943914	-125.139847	918.619206	3.075356	-0.032568	22246.46748
-19.88571	656.032814	-288.413872	878.945143	2.312393	0.730394	1866.206854
-119.833829	644.588373	-455.502712	827.063677	2.312393	1.493357	19.074068
-262.507861	593.46987	-553.924905	713.382229	0.786467	1.493357	1995.147557
-328.122656	521.751373	-666.84339	635.56003	0.023505	0.730394	22133.549
-435.700402	446.981024	-738.561887	496.700812	0.023505	0.730394	22179.32676
-509.707787	322.618098	-805.702608	311.300867	2.312393	1.493357	22207.55638
-596.685539	231.825533	-871.317403	124.374996	0.023505	0.730394	22215.18601
-646.278117	114.329271	-872.843329	-3.039781	0.023505	0.730394	22209.84527
-699.685509	2.936712	-842.324819	-212.091571	-2.265384	-1.558494	22221.28971
-676.796627	-121.426215	-799.598906	-389.098925	-2.265384	-0.032568	22207.55638
-662.300335	-225.189147	-742.376701	-557.71369	-2.265384	0.730394	22194.58602
-602.789241	-335.818744	-704.991527	-675.972915	-3.028346	-1.558494	22193.82305
-513.522601	-451.026117	-572.23601	-827.802499	-1.502421	-0.795531	22215.94897
-421.20411	-534.952018	-398.280506	-899.520996	1.54943	1.493357	22218.23786
-309.048588	-609.722366	-190.754642	-935.380245	-0.739458	-0.032568	22221.28971
-195.36714	-671.522348	-22.139877	-950.6395	0.786467	2.25632	22229.6823
-69.478288	-721.877889	141.897111	-970.476531	-0.739458	1.493357	22225.10453
59.462414	-711.19641	305.9341	-951.402463	1.54943	1.493357	22202.97861
170.854974	-695.937155	452.422945	-842.298791	-0.739458	-0.032568	22199.92676
295.2179	-641.003838	566.104393	-785.076586	3.075356	3.019282	22229.6823
384.48454	-574.62608	666.815474	-667.580324	1.54943	1.493357	22215.18601
506.558578	-480.781664	749.21545	-510.410001	0.023505	-0.795531	22217.4749
578.277076	-366.337253	795.756177	-339.506348	0.786467	-0.032568	22227.39341
617.188175	-254.181731	838.48209	-192.254539	2.312393	1.493357	22206.79342
618.714101	-126.766954	866.711711	31.293543	1.54943	-0.032568	22224.34156
635.499281	19.721892	857.556158	247.211997	0.023505	-0.795531	22229.6823
616.425212	135.692228	826.274686	401.33047	1.54943	-0.795531	22215.18601
569.121523	280.655148	715.645089	527.219322	-1.502421	-1.558494	22221.28971
540.891901	360.766235	626.378449	681.337794	-1.502421	0.730394	22228.15638
482.143771	474.447683	498.200709	801.885907	-3.028346	-0.032568	22192.29713
421.869714	575.158764	399.015554	900.3081	-0.739458	-0.032568	22204.50453
299.032714	611.780976	139.608223	862.922926	-1.502421	-0.795531	22212.89712
215.869775	665.95133	32.030477	936.930311	0.023505	1.493357	22211.3712
94.5587	668.240218	-65.628753	962.871044	-0.739458	1.493357	22209.84527
9.869837	659.084665	-247.213885	898.782174	0.786467	1.493357	22217.4749
-99.996798	648.403187	-360.13237	906.411802	1.54943	1.493357	24.414808
-222.070836	592.706907	-505.858252	791.204428	0.023505	0.730394	12.207404
-334.226358	545.403217	-627.169328	669.893353	0.786467	0.730394	21813.86761
-425.781886	459.188428	-711.858191	526.456359	3.075356	-0.795531	22183.14158
-491.396682	376.788453	-836.98408	322.745308	2.312393	-0.032568	22204.50453
-564.641104	266.158856	-907.176652	106.063891	2.312393	0.730394	22219.76379
-660.011446	132.640377	-883.524807	29.004654	0.786467	0.730394	22240.36378
-685.95218	40.321886	-852.243335	-147.239738	2.312393	1.493357	22225.10453
-660.774409	-80.226227	-790.443353	-346.373012	0.023505	-0.032568	22232.73415
-672.21885	-202.300265	-721.776707	-476.83964	0.023505	0.730394	22234.26008
-587.529986	-313.692824	-701.176713	-647.743293	0.023505	1.493357	22209.84527
-546.329999	-422.033533	-546.295277	-751.506226	0.023505	1.493357	22221.28971
-460.878172	-516.640912	-364.710146	-845.350642	0.023505	0.730394	22231.20823
-340.33006	-599.040888	-263.999065	-951.402463	-1.502421	0.730394	22214.42305
-231.226388	-656.263093	-78.59912	-949.876537	1.54943	1.493357	22222.81564
-105.337537	-705.092708	95.356384	-979.632084	-2.265384	-0.795531	22207.55638
28.180942	-715.011224	180.808211	-993.365413	-1.502421	-0.032568	22197.63787
143.388315	-681.440863	385.282224	-916.306177	0.023505	-0.795531	22165.59343
248.677173	-658.551981	524.904405	-840.772866	-0.739458	0.730394	22205.2675
372.277137	-595.226074	608.830306	-703.439573	0.786467	-0.795531	22215.94897
466.884516	-519.692763	759.896928	-518.039628	0.023505	0.730394	22202.97861
551.57338	-410.589092	839.245053	-354.765602	2.312393	1.493357	22208.31935
594.299293	-278.596538	872.815413	-232.691564	0.023505	0.730394	22208.31935
637.788169	-148.892873	885.78578	-15.247184	-1.502421	-1.558494	22209.08231
637.788169	-8.50773	835.430239	158.70832	0.023505	0.730394	22227.39341
612.610399	117.381122	820.933947	340.293451	3.075356	0.730394	22253.33415
600.402995	234.114421	776.682108	503.567477	0.023505	-0.795531	22230.44527
533.262274	362.292161	573.73402	595.123005	1.54943	-0.032568	22235.786
517.240057	469.869906	509.64515	770.604435	0.023505	-0.795531	22239.60082
430.262305	564.477286	405.882218	881.234031	3.075356	-0.032568	22218.23786
345.573441	616.358752	212.852646	929.300684	-0.739458	-0.032568	22219.76379
234.943844	662.136516	126.637857	1000.256218	0.023505	-0.795531	22228.91934
131.180912	678.158734	-15.273213	999.493256	0.786467	-0.795531	22215.18601
24.366129	659.847628	-165.576872	950.66364	2.312393	1.493357	22215.18601
-80.922729	646.114299	-333.428674	935.404386	0.023505	-0.032568	43.488876
-191.552326	605.677274	-479.154557	817.908124	-0.739458	-0.795531	13.733329
-312.100438	562.188398	-653.110061	667.604465	-1.502421	-0.032568	20890.6827
-400.604116	461.477316	-732.458185	526.456359	-2.265384	-2.321457	22150.33418
-492.922607	375.262527	-877.421105	332.663824	-1.502421	-0.032568	22184.6675
-553.196663	278.36626	-895.732211	166.337947	0.786467	0.730394	22193.06009
-624.152198	160.869998	-874.369254	46.552797	0.023505	0.730394	22224.34156
-669.166999	51.766327	-839.272968	-105.276787	2.312393	1.493357	22229.6823
-685.189217	-55.048457	-813.332235	-263.973037	0.786467	0.730394	22215.18601
-660.011446	-163.389165	-754.584105	-440.980392	0.786467	2.25632	22223.5786
-602.026278	-305.300234	-659.213763	-593.572939	-0.739458	2.25632	22228.15638
-553.959626	-404.48539	-555.45083	-735.484008	0.786467	-0.032568	22228.91934
-469.270762	-492.226105	-421.932351	-815.595095	0.786467	-0.032568	22241.88971
-375.426346	-576.152006	-299.095351	-943.009872	0.786467	1.493357	22245.70452
-256.404159	-642.529764	-114.458368	-1000.99504	0.786467	0.730394	22222.05268
-125.174568	-691.359379	55.682322	-975.054307	0.786467	-0.032568	22231.97119
-16.833859	-707.381597	208.274869	-943.772835	-1.502421	-0.032568	22218.23786
112.869806	-693.648267	360.104454	-923.935804	-0.739458	-0.795531	22193.06009
244.099397	-688.307528	504.304411	-788.8914	-0.739458	-1.558494	22209.84527
331.840111	-587.596447	637.059927	-699.624759	-2.265384	-1.558494	22220.52675
449.336373	-528.085353	765.237667	-575.261833	-0.739458	-1.558494	22195.34898
534.025237	-437.292788	832.378388	-388.335963	-0.739458	-1.558494	22201.45268
588.958554	-313.692824	865.948749	-259.39526	-0.739458	1.493357	22191.53417
637.788169	-176.359532	878.156152	-67.891613	-1.502421	1.493357	22209.84527
643.128908	-42.841053	794.993214	115.219444	-2.265384	3.019282	22200.68972
640.84002	59.395954	817.882096	276.204581	-1.502421	1.493357	22216.71194
600.402995	208.93665	782.022848	468.471191	1.54943	2.25632	22229.6823
571.410411	314.225508	653.082145	586.730415	0.786467	1.493357	22208.31935
516.477094	448.50695	535.585883	714.908155	0.786467	0.730394	22224.34156
450.862298	533.195814	464.630349	865.974777	2.312393	1.493357	22232.73415
349.388254	612.543938	302.882249	926.248833	0.786467	-0.032568	22213.66009
240.284583	660.610591	115.956378	955.241417	-0.739458	-0.795531	22221.28971
135.758688	669.766144	-11.458399	965.922895	2.312393	-0.032568	22252.57118
65.566116	679.684659	-196.095381	917.856243	0.023505	-1.558494	22219.00082
-59.559773	643.82541	-313.591643	900.3081	1.54943	-0.795531	289.92584
-175.530109	617.884677	-463.895302	844.61182	1.54943	-0.032568	17.548143
-281.581929	559.136547	-597.413781	685.152608	-1.502421	-0.032568	18012.78726
-383.055973	502.677304	-692.02116	581.389676	-1.502421	-0.795531	22179.32676
-472.322613	408.069925	-814.095198	447.108234	2.312393	0.730394	22202.97861
-540.226297	309.647732	-875.89518	212.878674	0.786467	-0.032568	22205.2675
-608.892943	190.625545	-867.50259	86.989822	-0.739458	-0.032568	22214.42305
-660.011446	92.966314	-853.76926	-64.839762	-0.739458	1.493357	22225.10453
-697.396621	-41.315127	-814.858161	-229.639713	0.023505	2.25632	22205.2675
-687.478105	-154.996575	-765.265583	-465.395199	-2.265384	0.730394	22194.58602
-660.011446	-265.626172	-769.080397	-629.432188	-2.265384	0.730394	22202.97861
-591.3448	-384.648359	-640.139694	-798.046952	-0.739458	0.730394	22213.66009
-494.448533	-481.544626	-485.258258	-830.85435	-1.502421	-0.795531	22205.2675
-399.841153	-569.285341	-312.82868	-909.439512	-0.739458	-0.032568	22225.86749
-283.870817	-626.507546	-141.162064	-955.217276	2.312393	-0.032568	22231.97119
-150.352338	-686.01864	38.897142	-968.187643	2.312393	0.730394	22215.18601
-19.88571	-707.381597	205.223018	-946.061723	-0.739458	-0.032568	22217.4749
82.351297	-689.833454	363.156305	-933.091357	-0.739458	-0.032568	22212.13416
225.788291	-670.759385	489.045157	-819.409909	0.786467	-0.795531	22090.06012
343.284553	-603.618664	634.008077	-733.958083	1.54943	-0.795531	22228.91934
434.840081	-531.137204	701.91176	-605.01738	2.312393	0.730394	22225.10453
501.980802	-437.292788	804.148767	-415.802621	0.786467	-0.032568	22208.31935
553.862268	-316.744675	799.57099	-318.143391	1.54943	0.730394	22207.55638
614.136324	-196.959526	857.556158	-113.669377	-0.739458	0.730394	22227.39341
623.291877	-79.463264	863.65986	67.152791	0.023505	1.493357	22217.4749
624.05484	39.558923	829.326537	318.930494	0.023505	0.730394	22220.52675
604.217809	178.418141	807.200618	450.160085	-0.739458	0.730394	22228.15638
556.151156	300.492179	709.541387	605.041521	-0.739458	-0.795531	22225.10453
534.025237	395.862521	601.963642	719.485931	-0.739458	-0.795531	22215.18601
455.440075	511.832857	464.630349	833.930342	-3.791309	-0.795531	22205.2675
366.173435	573.632839	313.563727	885.811808	0.786467	0.730394	22218.23786
286.82531	659.084665	115.193415	919.382168	-1.502421	-1.558494	22200.68972
185.351266	646.877261	38.897142	919.382168	-1.502421	-1.558494	22215.18601
62.514265	665.95133	-213.643524	881.234031	0.786467	0.730394	22224.34156
-32.093114	637.721709	-258.658326	920.145131	1.54943	-0.032568	1524.399548
-157.219003	623.225417	-408.199022	872.841441	2.312393	0.730394	17.548143
-257.167121	582.025429	-544.769352	739.322962	0.786467	2.25632	10172.58217
-346.433762	515.647671	-653.873023	606.567446	-0.739458	-0.032568	22145.7564
-445.618917	430.195844	-750.769291	469.997116	2.312393	-0.032568	22183.90454
-524.967042	340.929204	-830.117416	260.182364	0.786467	-0.032568	22222.81564
-598.211465	224.195905	-872.080366	125.137959	0.786467	-0.032568	22228.91934
-666.878111	115.092234	-867.50259	-19.061998	1.54943	0.730394	22235.786
-671.455888	0.647823	-862.161851	-193.017502	2.312393	0.730394	22239.60082
-679.085515	-140.500283	-768.317434	-390.624851	1.54943	0.730394	22226.63045
-637.885527	-233.581737	-760.687807	-585.180349	0.786467	0.730394	22198.40083
-594.396651	-349.552073	-639.376731	-656.135883	0.023505	-1.558494	22225.86749
-519.626303	-464.759446	-520.354544	-788.128437	0.023505	-0.032568	22226.63045
-409.759669	-549.44831	-319.695345	-891.891369	1.54943	1.493357	22218.23786
-310.574513	-611.248292	-186.176866	-921.646916	0.786467	1.493357	22225.86749
-191.552326	-685.255677	8.378632	-960.558015	-1.502421	0.730394	22207.55638
-56.507922	-721.114926	166.311919	-938.432096	-0.739458	1.493357	22189.24528
58.699452	-711.959373	307.460025	-978.106158	-3.791309	-0.795531	22179.32676
182.299415	-697.463081	444.793318	-852.217307	0.786467	0.730394	22204.50453
292.929012	-646.344578	559.237728	-784.313623	-0.739458	0.730394	22195.34898
416.528975	-553.263124	669.104362	-696.572908	1.54943	1.493357	22211.3712
494.351174	-467.811297	804.148767	-450.898907	0.023505	0.730394	22217.4749
563.017821	-373.203918	832.378388	-344.084124	0.786467	1.493357	22202.21564
618.714101	-237.396551	859.082084	-173.180471	0.023505	-0.795531	22215.18601
632.44743	-113.033625	875.867264	54.945387	1.54943	0.730394	22231.20823
642.365945	36.507072	848.400606	250.263848	0.023505	-1.558494	22244.94156
630.158542	158.58111	845.348755	393.700843	2.312393	0.730394	22242.65267
578.277076	275.314409	714.882127	532.560061	2.312393	-0.032568	22241.12674
545.469678	396.625484	589.756238	668.367428	0.786467	-0.032568	22229.6823
479.09192	494.284714	481.415529	820.959975	0.786467	-0.795531	22226.63045
402.032683	578.973578	365.445193	894.967361	0.786467	-0.032568	22228.15638
302.847527	641.536522	144.185999	908.70069	0.786467	-0.032568	22225.86749
198.321633	677.395771	80.860092	983.471038	0.023505	1.493357	22215.94897
83.114259	686.551324	-96.910225	978.130299	-3.028346	2.25632	22220.52675
-12.256083	662.136516	-269.339804	934.641423	0.023505	1.493357	9044.923246
-110.678276	630.092081	-395.991618	888.100696	0.786467	1.493357	19.837031
-228.174537	575.921727	-505.858252	781.285913	0.023505	3.019282	13.733329
-337.278209	517.173596	-653.873023	618.77485	-0.739458	-0.032568	22007.66015
-433.411514	449.269913	-766.791508	479.915632	0.786467	1.493357	22151.8601
-515.811489	343.218092	-864.450739	254.078662	-2.265384	-0.032568	22177.03787
-581.426285	246.321825	-884.28777	141.160177	1.54943	0.730394	22223.5786
-630.2559	141.032967	-870.554441	8.40466	0.786467	-0.032568	22210.60823
-682.900329	30.40337	-885.813695	-209.03972	1.54943	1.493357	22221.28971
-665.352186	-97.77437	-783.576689	-325.773018	0.786467	0.730394	22228.91934
-660.774409	-210.692855	-753.821142	-530.247032	-1.502421	-0.795531	22212.13416
-609.655906	-325.900228	-648.532284	-656.135883	-0.739458	0.730394	22215.18601
-520.389266	-429.66316	-483.732333	-742.350673	2.312393	1.493357	22249.51933
-430.359663	-512.826099	-375.391624	-862.135822	2.312393	1.493357	22243.41563
-324.307842	-582.255708	-263.999065	-951.402463	3.075356	0.730394	22235.02304
-235.804165	-672.285311	-65.628753	-951.402463	3.838318	2.25632	22240.36378
-90.841245	-708.144559	106.800825	-981.920972	0.023505	0.730394	22226.63045
19.788352	-697.463081	239.556342	-981.158009	-1.502421	1.493357	22190.7712
156.358682	-696.700118	429.534063	-846.113605	0.023505	1.493357	22205.2675
269.277167	-640.240876	549.319213	-801.861766	0.786467	1.493357	22221.28971
373.040099	-579.203857	677.496953	-661.476623	0.023505	0.730394	22211.3712
476.040069	-502.907583	781.259885	-500.491485	2.312393	1.493357	22201.45268
555.388193	-387.70021	839.245053	-341.032273	-2.265384	-0.032568	22197.63787
611.847436	-286.226166	881.970966	-193.780465	-1.502421	-1.558494	22186.95639
637.025206	-151.181761	873.578376	6.878735	-2.265384	0.730394	22205.2675
639.314094	-5.455879	844.585792	160.997208	-1.502421	-0.032568	22218.23786
621.765952	113.566308	788.126549	325.034196	-0.739458	-0.795531	22206.03046
582.091889	258.529228	728.615456	508.145253	0.786467	-1.558494	22215.18601
543.18079	367.6329	581.363648	630.219291	0.786467	-0.032568	22228.91934
499.691914	475.973608	499.726635	769.078509	0.786467	-0.795531	22218.23786
430.262305	559.136547	356.28964	866.737739	0.023505	1.493357	22219.76379
320.39567	630.092081	239.556342	950.66364	3.075356	4.545208	22231.20823
231.891993	670.529106	97.645273	988.048815	3.838318	2.25632	22247.99341
132.706837	671.292069	-33.584318	983.471038	2.312393	1.493357	22239.60082
7.580948	657.55874	-185.413903	923.196982	3.838318	1.493357	22222.05268
-88.552357	642.299485	-352.502742	905.648839	1.54943	1.493357	28.229621
-197.656028	601.86246	-489.836035	795.019242	2.312393	1.493357	14.496292
-328.122656	545.403217	-614.198961	671.419279	1.54943	1.493357	21629.23063
-389.922638	494.284714	-747.71744	520.352657	-1.502421	-0.032568	22181.61565
-501.315197	364.581049	-843.087782	331.900861	0.023505	-0.032568	22200.68972
-571.507769	266.921818	-872.843329	173.967574	-0.739458	-0.032568	22211.3712
-627.967012	157.818147	-888.102584	42.737984	-1.502421	-2.321457	22223.5786
-672.981813	41.084848	-837.747043	-151.054552	-1.502421	-0.795531	22205.2675
-683.663291	-77.174376	-808.754459	-281.52118	0.023505	0.730394	22202.97861
-657.722558	-203.82619	-747.71744	-482.943342	-1.502421	0.730394	22215.94897
-602.026278	-309.115048	-748.480403	-652.32107	0.023505	2.25632	22191.53417
-548.618887	-402.959465	-559.265644	-756.846965	0.023505	0.730394	22209.08231
-470.796688	-505.959434	-412.013836	-850.691381	0.786467	1.493357	22231.20823
-376.952271	-590.648298	-274.680543	-923.935804	-1.502421	-0.795531	22222.05268
-233.515277	-660.077907	-151.843542	-1013.965407	0.786467	-0.032568	22222.05268
-121.359754	-695.174193	61.023061	-976.580233	2.312393	0.730394	22226.63045
4.529097	-715.011224	238.030416	-964.372829	0.786467	2.25632	22201.45268
130.417949	-705.092708	408.934069	-935.380245	2.312393	1.493357	22200.68972
273.854943	-650.922354	541.689585	-794.995102	2.312393	0.730394	22238.07489
353.966031	-606.670515	659.94881	-708.780312	2.312393	-0.032568	22231.20823
447.047485	-488.411291	727.852493	-541.691473	1.54943	-0.032568	22204.50453
532.499311	-418.981682	833.904314	-411.987808	1.54943	0.730394	22211.3712
596.588181	-313.692824	820.170984	-263.210074	2.312393	2.25632	22221.28971
627.869653	-174.833606	875.867264	-34.321253	3.075356	2.25632	22214.42305
643.128908	-33.6855	852.978382	184.649053	1.54943	0.730394	22224.34156
623.291877	100.595942	856.793196	341.056414	-0.739458	-0.795531	22230.44527
597.351144	228.773682	783.548773	512.72303	0.023505	0.730394	22214.42305
564.543746	336.351428	628.667337	590.545229	-0.739458	1.493357	22221.28971
509.610429	431.72177	543.978474	748.478515	0.023505	3.019282	22211.3712
437.128969	544.640255	442.50443	864.448851	-1.502421	-0.032568	22195.34898
337.943813	600.336534	241.082267	929.300684	-3.028346	-0.032568	22199.92676
262.410502	643.82541	80.860092	923.959945	-1.502421	-0.795531	22219.76379
135.758688	675.869845	-38.925057	947.61179	0.023505	-0.795531	22211.3712
22.840203	684.262436	-184.65094	914.804392	-1.502421	-2.321457	22199.92676
-59.559773	649.929112	-303.673127	898.019212	0.786467	0.730394	107.577746
-170.952332	610.25505	-492.887886	771.367397	1.54943	1.493357	14.496292
-290.737482	564.477286	-613.435998	685.915571	0.786467	-0.032568	20289.46806
-388.396712	498.099528	-669.895241	571.47116	3.075356	0.730394	22185.43046
-469.270762	407.306962	-786.62854	379.967513	3.838318	1.493357	22227.39341
-539.463334	298.203291	-850.717409	227.374966	0.786467	-0.032568	22213.66009
-620.337384	186.810731	-873.606292	90.041673	1.54943	3.019282	22237.31193
-653.144782	74.655209	-856.821111	-91.543458	3.838318	3.782245	22239.60082
-684.426254	-38.263276	-859.872962	-279.232291	3.075356	1.493357	22222.81564
-675.270701	-160.337314	-772.132248	-474.550752	-1.502421	0.730394	22219.76379
-620.337384	-277.833576	-746.191515	-647.743293	1.54943	0.730394	22225.10453
-567.692955	-394.566874	-593.598967	-704.965499	0.023505	0.730394	22212.13416
-486.055942	-477.729813	-425.747165	-807.202505	-0.739458	-0.032568	22223.5786
-398.315228	-586.070521	-288.413872	-907.150624	-0.739458	0.730394	22231.20823
-276.24119	-645.581615	-106.065778	-974.291345	-2.265384	-1.558494	22202.97861
-141.196785	-696.700118	20.586036	-981.158009	-1.502421	-0.795531	22201.45268
-14.544971	-737.137143	195.304503	-948.350612	-1.502421	-0.032568	22202.21564
83.877222	-716.537149	370.785932	-912.491363	-2.265384	-0.795531	22183.14158
233.417918	-679.151975	510.408113	-825.513611	-0.739458	-0.032568	22197.63787
347.862329	-601.329776	589.756238	-752.269188	1.54943	-0.032568	22216.71194
427.210454	-534.952018	715.645089	-602.728492	1.54943	0.730394	22196.11194
525.632647	-461.707595	747.689524	-498.202597	0.023505	-0.032568	22200.68972
582.091889	-346.500222	805.674692	-337.217459	0.023505	0.730394	22209.08231
617.188175	-196.196563	878.156152	-83.913831	0.786467	0.730394	22223.5786
658.388163	-64.966972	841.533941	128.18981	1.54943	0.730394	22228.91934
638.551132	66.262619	851.452457	315.878643	1.54943	0.730394	22250.2823
602.691883	195.966284	803.385804	469.234154	3.075356	1.493357	22247.99341
585.906703	323.381061	679.022878	598.937819	1.54943	0.730394	22225.10453
527.921535	434.773621	592.045126	727.878521	2.312393	-0.032568	22237.31193
469.173404	531.669888	469.971088	859.108112	0.023505	1.493357	22234.26008
376.854913	592.706907	301.356323	909.463653	0.786467	-0.032568	22212.89712
269.277167	649.16615	142.660074	984.234001	-0.739458	-0.795531	22222.81564
172.380899	663.662442	21.348999	985.759926	0.023505	-0.032568	22232.73415
82.351297	674.34392	-125.139847	933.87846	0.023505	2.25632	22199.16379
-42.774592	666.714293	-289.176835	913.278466	-1.502421	-2.321457	492.110965
-164.085668	607.203199	-462.369376	864.448851	-2.265384	-0.795531	15.259255
-277.004153	560.662472	-562.317495	740.085925	-1.502421	1.493357	11481.82623
-386.107824	508.781006	-671.421166	576.811899	-1.502421	-0.032568	22123.63048
-464.692986	433.247695	-801.124832	437.952681	-2.265384	-0.032568	22186.19343
-547.092961	303.54403	-865.213701	249.500885	-1.502421	0.730394	22185.43046
-625.678123	212.751464	-859.872962	139.634251	-0.739458	0.730394	22217.4749
-651.618856	102.88483	-869.791478	-48.054582	0.786467	2.25632	22227.39341
-666.115148	-20.715133	-886.576658	-252.528596	-0.739458	-0.032568	22223.5786
-663.82626	-146.603985	-766.791508	-412.75077	0.786467	0.730394	22215.94897
-634.833676	-254.944694	-733.984111	-585.943312	2.312393	0.730394	22223.5786
-578.374434	-359.470589	-621.065626	-700.387722	0.786467	-0.795531	22248.75637
-493.68557	-466.285372	-452.450861	-788.128437	3.075356	0.730394	22236.54897
-406.707818	-566.23349	-338.769413	-895.706183	2.312393	0.730394	22240.36378
-309.048588	-627.270509	-199.910195	-959.03209	2.312393	-0.032568	22241.88971
-190.789363	-695.937155	-5.354697	-952.928388	2.312393	0.730394	22220.52675
-42.774592	-722.640851	173.178583	-941.483947	-1.502421	-0.032568	22210.60823
74.721669	-721.114926	333.400758	-939.195059	0.023505	-0.032568	22199.92676
200.610521	-691.359379	473.022939	-832.380276	1.54943	1.493357	22203.74157
305.136416	-638.71495	604.25253	-755.321039	0.023505	1.493357	22214.42305
413.477124	-560.129788	689.704356	-633.247001	-2.265384	-2.321457	22206.03046
498.165988	-472.389074	804.148767	-448.610019	-0.739458	-0.795531	22195.34898
566.832634	-354.129849	850.689494	-310.513764	-1.502421	0.730394	22187.71935
612.610399	-235.107662	887.311705	-142.661961	1.54943	1.493357	22217.4749
639.314094	-111.507699	865.185786	93.856487	-1.502421	1.493357	22206.79342
646.943722	33.455221	858.319121	241.871258	-0.739458	1.493357	22208.31935
614.136324	158.58111	804.91173	407.434172	-0.739458	-0.032568	22228.15638
559.96597	281.41811	729.378419	528.745247	0.023505	-0.032568	22227.39341
534.025237	401.966223	613.408083	691.25631	0.786467	0.730394	22217.4749
472.225255	508.781006	486.756268	842.322932	0.786467	-0.032568	22228.91934
395.166019	587.366168	318.141503	872.841441	0.786467	-0.032568	22230.44527
295.980863	643.062448	172.415621	921.671056	3.075356	2.25632	22217.4749
202.899409	678.921696	61.023061	977.367336	1.54943	0.730394	22247.23045
96.847589	667.477255	-112.16948	935.404386	1.54943	1.493357	22235.02304
-33.619039	648.403187	-266.287953	921.671056	2.312393	0.730394	2743.614002
-129.752344	623.988379	-410.48791	885.811808	0.023505	-0.032568	16.78518
-244.196755	582.025429	-531.036023	772.893323	-0.739458	0.730394	13.733329
-352.537464	526.329149	-697.361899	643.189658	-0.739458	0.730394	22010.712
-437.226327	446.981024	-741.613738	482.967483	-0.739458	1.493357	22190.7712
-507.418899	331.773651	-819.435937	317.404569	0.023505	0.730394	22210.60823
-594.396651	240.981085	-878.947031	161.760171	0.786467	1.493357	22212.89712
-674.507738	115.855197	-859.11	-41.187917	-1.502421	-0.032568	22219.00082
-693.581807	9.803376	-837.747043	-205.224906	-3.791309	-2.321457	22205.2675
-680.61144	-109.981774	-782.050763	-366.210043	-2.265384	-0.032568	22197.63787
-653.907745	-236.633588	-740.087813	-514.224814	-3.791309	0.730394	22191.53417
-589.055912	-348.78911	-640.902657	-659.950697	-2.265384	0.730394	22213.66009
-524.204079	-444.159452	-478.391594	-753.032151	0.023505	0.730394	22219.00082
-412.81152	-531.137204	-351.73978	-891.891369	2.312393	0.730394	22221.28971
-327.359693	-605.907553	-253.317586	-956.743202	1.54943	-0.032568	22229.6823
-191.552326	-669.996422	-35.110244	-958.269127	0.786467	0.730394	22224.34156
-99.996798	-724.92974	68.652689	-1005.572817	2.312393	3.019282	22203.74157
61.751303	-719.589	287.622994	-926.224692	1.54943	1.493357	22195.34898
186.114229	-685.255677	482.941455	-888.839518	1.54943	1.493357	22236.54897
295.2179	-631.848286	580.600685	-770.580294	1.54943	-0.032568	22225.10453
394.403056	-573.100155	686.652505	-643.92848	3.075356	0.730394	22219.00082
495.8771	-489.174254	797.282102	-484.469268	0.023505	-0.795531	22218.23786
555.388193	-384.648359	815.593208	-378.417447	0.023505	-0.032568	22198.40083
614.136324	-252.655805	848.400606	-157.158253	-1.502421	-0.032568	22216.71194
622.528914	-116.848438	888.837631	6.115772	-1.502421	-1.558494	22225.86749
624.817802	4.462637	855.26727	222.034227	0.786467	-0.795531	22215.18601
621.002989	131.877414	814.067282	405.908246	0.786467	-0.795531	22222.81564
586.669666	261.581079	688.941394	466.182303	0.023505	-0.795531	22226.63045
543.18079	370.684751	630.193263	666.841502	-1.502421	-1.558494	22208.31935
475.277106	471.395832	486.756268	779.759987	-2.265384	-0.032568	22199.92676
407.373422	558.373584	328.060019	856.056261	0.023505	2.25632	22218.23786
305.899378	627.803193	209.037832	939.219199	0.023505	0.730394	22214.42305
226.551254	670.529106	74.75639	965.922895	-1.502421	-0.032568	22207.55638
107.529067	681.973547	-54.947275	955.241417	-1.502421	0.730394	22219.76379
-0.048679	662.136516	-217.458338	952.189566	3.075356	3.019282	22212.89712
-99.996798	636.195783	-371.576811	904.885876	0.023505	1.493357	25.17777
-216.730096	588.129131	-511.198992	766.789621	2.312393	0.730394	13.733329
-339.567097	538.536553	-626.406365	651.582248	-0.739458	-0.032568	21922.20832
-415.863371	477.499534	-736.272999	493.648961	1.54943	0.730394	22191.53417
-509.707787	369.158825	-811.80631	357.078631	1.54943	-0.032568	22222.81564
-560.063328	261.581079	-917.85813	156.419431	1.54943	-1.558494	22238.83786
-656.196633	166.210737	-895.732211	17.560213	0.786467	-0.795531	22223.5786
-665.352186	32.692258	-850.717409	-155.632328	1.54943	0.730394	22231.97119
-664.589223	-82.515115	-804.939645	-306.69895	-0.739458	-0.032568	22229.6823
-653.144782	-180.174345	-755.347067	-499.728522	-1.502421	-0.032568	22206.79342
-604.315167	-319.796526	-675.23598	-612.647007	-1.502421	-0.795531	22217.4749
-538.700371	-418.981682	-526.458246	-737.009934	1.54943	-0.795531	22229.6823
-450.196694	-506.722397	-399.043469	-863.661748	0.786467	0.730394	22220.52675
-347.959687	-600.566813	-254.843512	-975.81727	-0.739458	0.730394	22219.00082
-237.33009	-659.314944	-68.680604	-955.217276	-1.502421	-0.032568	22206.03046
-98.470872	-709.670485	32.79344	-1019.306146	-0.739458	3.019282	22202.21564
22.840203	-712.722336	203.697093	-970.476531	-3.028346	0.730394	22167.88232
138.047576	-718.063075	426.482212	-880.446928	-0.739458	0.730394	22206.03046
260.884577	-669.23346	535.585883	-793.469176	0.786467	1.493357	22213.66009
374.566025	-593.700149	626.378449	-688.180318	2.312393	-0.032568	22196.11194
450.862298	-505.959434	741.585822	-542.454436	-0.739458	-0.795531	22196.11194
540.128939	-406.011315	809.489506	-404.35818	0.786467	0.730394	22211.3712
611.847436	-288.515054	885.022817	-218.195272	2.312393	0.730394	22215.18601
631.684467	-158.048426	852.215419	-57.210135	-1.502421	-1.558494	22221.28971
656.862237	-8.50773	832.378388	170.915723	0.786467	-0.032568	22253.33415
630.921504	109.751495	836.193202	369.286035	1.54943	0.730394	22235.02304
611.084473	238.692197	737.008046	435.663793	-0.739458	-0.032568	22232.73415
550.810417	349.321794	611.882157	613.434111	3.075356	1.493357	22240.36378
518.003019	461.477316	543.978474	788.152578	0.786467	-0.032568	22222.81564
436.366006	544.640255	420.37851	854.530336	-0.739458	-0.795531	22219.76379
357.780845	630.855044	254.815596	959.819193	1.54943	0.730394	22228.15638
221.210515	644.588373	108.326751	972.78956	-1.502421	0.730394	22219.00082
118.210545	673.580957	-47.317648	982.708075	1.54943	0.730394	22215.18601
40.388346	665.188367	-186.939828	948.374752	0.023505	0.730394	22203.74157
-92.36717	630.855044	-318.932382	912.515504	-1.502421	-0.795531	96.896268
-190.789363	611.018013	-492.124923	802.64887	-0.739458	1.493357	14.496292
-299.893035	553.795808	-622.591551	691.25631	-2.265384	-1.558494	20533.61614
-398.315228	488.181012	-697.361899	550.871166	-0.739458	0.730394	22168.64528
-486.818905	389.758819	-817.147049	396.752694	2.312393	1.493357	22183.90454
-566.16703	282.181073	-868.265552	217.45645	0.023505	1.493357	22217.4749
-624.152198	176.892216	-862.161851	66.389828	0.023505	3.782245	22229.6823
-664.589223	81.521873	-840.798894	-124.350856	1.54943	1.493357	22214.42305
-672.21885	-45.129941	-854.532223	-281.52118	-1.502421	-1.558494	22220.52675
-663.82626	-181.700271	-775.184099	-451.66187	2.312393	1.493357	22230.44527
-630.2559	-283.174315	-715.673005	-641.639591	1.54943	1.493357	22212.89712
-549.38185	-390.752061	-572.23601	-712.595126	1.54943	-0.032568	22245.70452
-491.396682	-486.885366	-456.265674	-854.506195	-0.739458	1.493357	22241.88971
-379.241159	-554.789049	-257.895363	-907.913587	1.54943	3.019282	22228.91934
-257.930084	-638.71495	-118.273182	-959.795053	-1.502421	-1.558494	22230.44527
-132.041233	-696.700118	43.474918	-964.372829	0.786467	-0.032568	22228.15638
-0.811642	-734.085292	223.534124	-968.950606	-2.265384	-0.795531	22197.63787
115.921657	-712.722336	376.126671	-892.654332	-1.502421	-0.032568	22202.97861
240.284583	-673.048273	533.296995	-792.706213	-0.739458	-0.795531	22218.23786
331.077149	-618.114956	659.185847	-743.876598	0.786467	0.730394	22202.97861
445.521559	-531.900167	754.556189	-563.05443	1.54943	-0.032568	22205.2675
526.395609	-432.715011	803.385804	-434.113727	-1.502421	-0.795531	22193.82305
583.617815	-317.507638	798.808028	-276.18044	0.023505	-0.032568	22202.21564
630.921504	-195.4336	851.452457	-93.069384	-2.265384	1.493357	22190.7712
643.128908	-68.781786	848.400606	125.900922	0.023505	1.493357	22213.66009
637.025206	72.366321	830.0895	325.034196	0.023505	0.730394	22224.34156
602.691883	214.27739	810.252469	482.967483	2.312393	1.493357	22219.00082
563.017821	330.247726	669.104362	596.648931	0.023505	-0.032568	22222.05268
510.373392	439.351397	571.445132	744.663702	0.023505	0.730394	22233.49712
456.203038	523.277298	444.030355	860.634038	3.075356	1.493357	22215.94897
349.388254	602.625423	270.074851	929.300684	1.54943	2.25632	22222.81564
260.884577	658.321702	128.163782	956.767342	3.075356	-0.795531	22254.86007
170.092011	692.655026	-12.984324	956.00438	3.838318	0.730394	22230.44527
52.59575	701.810579	-206.77686	928.537721	0.023505	-1.558494	22202.21564
-45.063481	643.82541	-331.139786	886.574771	0.786467	-1.558494	411.236915
-157.219003	602.625423	-468.473078	852.241447	0.786467	0.730394	14.496292
-286.159705	557.610621	-571.473048	731.693335	-1.502421	-0.032568	19346.44612
-384.581898	503.440267	-678.287831	565.367458	1.54943	1.493357	22177.03787
-460.878172	408.832888	-788.154465	443.29342	1.54943	1.493357	22201.45268
-547.855924	296.677365	-832.406304	257.130513	0.023505	-0.032568	22209.08231
-619.574421	199.781098	-876.658143	108.352779	-0.739458	1.493357	22221.28971
-669.166999	77.70706	-862.161851	-71.706427	-2.265384	0.730394	22212.13416
-670.692925	-31.396612	-867.50259	-241.084155	-1.502421	1.493357	22194.58602
-672.21885	-142.026209	-788.154465	-423.432249	0.023505	2.25632	22209.84527
-622.626272	-274.018762	-770.606322	-586.706274	1.54943	1.493357	22211.3712
-557.011477	-377.018731	-640.139694	-738.535859	-2.265384	0.730394	22201.45268
-499.026309	-472.389074	-447.110122	-784.313623	-0.739458	0.730394	22225.10453
-389.922638	-551.737198	-302.147202	-883.498779	0.023505	1.493357	22231.20823
-296.841184	-628.033472	-165.576872	-955.217276	0.786467	0.730394	22214.42305
-152.641226	-674.574199	-21.376914	-985.735786	1.54943	0.730394	22206.03046
-42.774592	-729.507516	148.000813	-955.217276	0.786467	-0.795531	22205.2675
93.795738	-702.040857	364.68223	-912.491363	-0.739458	-1.558494	22195.34898
227.314217	-677.62605	492.85997	-851.454344	3.075356	0.730394	22225.10453
317.343819	-608.196441	556.94884	-775.15807	3.075356	-0.032568	22228.15638
423.39564	-545.633496	726.326568	-588.2322	0.786467	-1.558494	22212.13416
521.817833	-463.233521	737.008046	-484.469268	0.023505	-0.032568	22214.42305
587.432628	-330.478005	843.822829	-300.595248	3.075356	0.730394	22218.23786
636.262244	-229.003961	872.815413	-88.491607	2.312393	2.25632	22224.34156
649.995573	-64.204009	894.17837	89.278711	-1.502421	0.730394	22216.71194
632.44743	66.262619	855.26727	284.597171	0.023505	0.730394	22227.39341
604.980771	187.573694	787.363587	441.004532	0.786467	-0.032568	22228.15638
575.225225	281.41811	661.474735	559.263756	1.54943	3.019282	22215.18601
521.05487	398.914372	592.808089	722.537782	-1.502421	-1.558494	22203.74157
454.677112	514.121745	458.526647	821.722938	-1.502421	-0.032568	22212.89712
368.462323	588.892093	270.837814	845.374783	0.023505	-0.795531	22194.58602
286.062347	649.16615	171.652658	957.530305	-2.265384	-0.032568	22213.66009
176.958676	672.817995	-18.325064	904.122914	0.786467	1.493357	22226.63045
80.062408	674.34392	-121.325033	946.848827	0.786467	-1.558494	22203.74157
-17.596822	661.373553	-241.873145	927.011796	0.023505	-0.795531	880.458998
-131.27827	623.988379	-435.665681	852.241447	2.312393	0.730394	15.259255
-260.218972	575.921727	-569.18416	750.004441	0.786467	0.730394	7425.916318
-354.826352	526.329149	-656.161912	619.537813	1.54943	1.493357	22128.97122
-424.255961	452.321764	-770.606322	476.100818	2.312393	0.730394	22221.28971
-523.441117	344.744018	-846.139633	295.27865	2.312393	1.493357	22219.76379
-578.374434	244.032936	-898.021099	61.812052	2.312393	1.493357	21993.92682
-658.485521	90.677426	-910.991466	-40.424955	0.786467	2.25632	22237.31193
-669.166999	-3.16699	-841.561857	-190.728614	0.023505	1.493357	22229.6823
-685.95218	-128.292879	-783.576689	-363.921155	0.786467	0.730394	22215.94897
-679.085515	-241.211364	-724.828558	-527.958144	-0.739458	-0.032568	22219.76379
-575.322583	-344.211334	-605.043408	-656.898846	-0.739458	-0.795531	22225.10453
-524.967042	-441.870564	-472.287892	-769.054368	0.786467	1.493357	22217.4749
-436.463365	-539.529794	-334.191637	-872.054338	-1.502421	0.730394	22224.34156
-323.54488	-626.507546	-206.77686	-946.824686	-3.791309	-2.321457	22210.60823
-206.048618	-672.285311	-77.073194	-1020.069109	0.023505	1.493357	22194.58602
-75.58199	-715.774187	101.460086	-1057.454283	-0.739458	-0.795531	22173.22306
54.884638	-728.744553	315.089653	-965.135792	0.786467	0.730394	22194.58602
192.980893	-702.040857	446.319243	-880.446928	-0.739458	0.730394	22194.58602
298.269751	-627.270509	579.837722	-762.950667	-1.502421	-0.795531	22214.42305
397.454907	-566.996453	693.51917	-628.669225	0.786467	0.730394	22210.60823
499.691914	-484.596477	792.704326	-457.765572	0.023505	-0.032568	22199.92676
576.75115	-376.255769	834.667276	-350.950789	3.075356	0.730394	22193.82305
621.002989	-248.840992	880.445041	-131.980483	0.023505	-0.795531	22228.91934
645.417796	-107.692885	893.415407	35.871319	3.838318	-0.032568	22244.94156
635.499281	22.01078	856.793196	233.478668	3.838318	-0.795531	22241.12674
617.951138	147.899632	826.274686	407.434172	1.54943	0.730394	22245.70452
589.721517	285.232924	625.615486	424.219352	1.54943	-0.795531	22229.6823
527.921535	388.995856	603.489567	651.582248	1.54943	-0.795531	22226.63045
486.721547	504.20323	503.541449	799.597019	0.023505	0.730394	22228.91934
405.084534	566.766174	366.971119	901.834025	-0.739458	-0.795531	22227.39341
315.054931	639.247634	202.93413	975.841411	-0.739458	-0.795531	22215.18601
202.136446	669.003181	73.993428	992.626591	-3.028346	-0.032568	22193.82305
106.003141	671.292069	-64.86579	952.952529	-1.502421	2.25632	22209.08231
-6.915344	659.847628	-212.880561	935.404386	0.786467	0.730394	13662.37373
-116.781978	628.566156	-392.939767	887.337733	-1.502421	1.493357	23.651845
-242.670829	591.180982	-540.954538	760.685919	0.023505	0.730394	12.970367
-341.855985	538.536553	-646.243396	630.219291	0.023505	0.730394	22024.44533
-431.122625	453.847689	-784.339651	461.604526	-0.739458	0.730394	22183.14158
-524.967042	357.714384	-865.213701	274.678656	0.786467	1.493357	22209.84527
-582.189247	253.951452	-885.050733	114.456481	0.786467	-0.032568	22217.4749
-650.855894	142.558892	-860.635925	6.878735	-0.739458	-0.032568	22218.23786
-688.241068	16.670041	-842.324819	-171.654545	0.786467	-0.032568	22228.15638
-668.404037	-97.011407	-777.472987	-349.424863	0.786467	-0.795531	22222.05268
-656.196633	-212.21878	-751.532254	-514.987777	-0.739458	0.730394	22213.66009
-587.529986	-320.559489	-640.139694	-627.906262	1.54943	-0.032568	22248.75637
-521.915191	-430.426123	-503.569364	-739.298822	3.075356	1.493357	22247.23045
-443.330029	-518.166838	-430.324941	-892.654332	1.54943	-0.032568	22231.20823
-331.93747	-590.648298	-257.1324	-984.20986	1.54943	1.493357	22238.07489
-220.54491	-653.974205	-48.08061	-958.269127	0.786467	2.25632	22237.31193
-90.078282	-722.640851	74.75639	-978.106158	0.023505	2.25632	22196.11194
42.677234	-714.248261	285.334106	-917.069139	-2.265384	0.730394	22199.92676
154.069794	-716.537149	450.89702	-860.609897	-0.739458	0.730394	22223.5786
278.43272	-649.396429	578.311797	-794.995102	2.312393	1.493357	22205.2675
371.514174	-589.122372	707.252499	-675.209952	-3.028346	-0.795531	22192.29713
472.225255	-506.722397	751.504338	-515.75074	-2.265384	0.730394	22196.87491
534.025237	-406.011315	820.933947	-405.121143	-1.502421	-0.795531	22163.30454
604.980771	-276.30765	884.259854	-205.987869	0.023505	-1.558494	22204.50453
646.180759	-140.500283	831.615425	-49.580508	-0.739458	-1.558494	22215.18601
639.314094	-1.641065	795.756177	171.678686	0.786467	-0.032568	22213.66009
620.240026	121.195936	831.615425	377.678625	0.786467	1.493357	22222.81564
592.773368	255.477377	717.171015	460.078601	0.023505	0.730394	22228.15638
552.336342	354.662533	643.926592	663.789651	1.54943	0.730394	22230.44527
501.980802	468.343981	540.16366	795.782205	0.786467	-0.032568	22221.28971
424.921565	575.921727	395.20074	877.419218	-2.265384	-0.032568	22224.34156
335.654925	626.277268	222.771161	957.530305	1.54943	1.493357	22239.60082
241.047546	680.447622	101.460086	981.945113	1.54943	1.493357	22236.54897
130.417949	682.73651	-84.702822	939.219199	3.838318	3.019282	22219.76379
9.106874	682.73651	-223.56204	923.959945	0.786467	1.493357	22209.84527
-81.685692	646.877261	-375.391624	890.389584	2.312393	0.730394	32.044435
-209.100469	588.129131	-531.036023	780.52295	5.364244	3.019282	12.207404
-315.152289	548.455068	-605.806371	675.997055	0.023505	-0.795531	21445.35661
-402.130041	479.025459	-709.569303	545.530427	1.54943	0.730394	22181.61565
-499.789272	376.788453	-802.650757	377.678625	1.54943	1.493357	22203.74157
-560.063328	275.314409	-871.317403	197.619419	-1.502421	-0.032568	22223.5786
-633.307751	163.921849	-878.947031	47.31576	-0.739458	0.730394	22212.13416
-690.529956	49.477438	-862.161851	-120.536042	-0.739458	-0.795531	22198.40083
-685.189217	-80.226227	-830.117416	-328.061907	-0.739458	-0.032568	22212.13416
-678.322552	-196.959526	-811.80631	-502.017411	0.023505	1.493357	22191.53417
-603.552204	-306.063197	-693.547086	-643.165517	1.54943	1.493357	22204.50453
-565.404067	-415.929831	-571.473048	-709.543275	-0.739458	-0.032568	22224.34156
-463.16706	-505.959434	-496.7027	-922.409879	1.54943	0.730394	22228.15638
-363.218942	-573.863118	-287.65091	-929.276543	1.54943	0.730394	22218.23786
-241.144904	-645.581615	-78.59912	-978.869121	0.023505	0.730394	22186.95639
-117.544941	-698.989006	58.734173	-1002.520966	0.786467	2.25632	22219.76379
8.343911	-711.959373	250.23782	-911.7284	1.54943	2.25632	22193.82305
138.047576	-690.596416	395.20074	-878.921003	3.075356	1.493357	22232.73415
248.677173	-665.418646	517.274778	-801.861766	0.786467	-0.032568	22232.73415
359.30677	-608.196441	604.25253	-730.143269	1.54943	0.730394	22196.11194
476.803031	-523.507577	684.363617	-598.150715	-0.739458	-0.795531	22204.50453
549.284491	-416.692794	753.030264	-420.380398	0.786467	-1.558494	22221.28971
601.165958	-314.455787	842.296904	-250.239707	-1.502421	-0.795531	22207.55638
620.240026	-185.515085	869.763562	-54.921247	0.023505	0.730394	22219.76379
646.180759	-43.604015	830.852463	153.36758	0.023505	0.730394	22231.20823
627.869653	78.470022	840.008016	328.086047	-1.502421	-0.032568	22219.76379
590.484479	216.566278	774.39322	478.389706	0.786467	1.493357	22219.76379
555.388193	334.825502	656.896959	620.300775	-2.265384	-0.795531	22207.55638
505.032653	431.72177	555.422915	769.841472	-3.791309	-0.795531	22203.74157
420.343789	532.432851	402.067405	839.271081	-0.739458	1.493357	22201.45268
354.728994	605.677274	231.163751	915.567355	-2.265384	-0.795531	22215.18601
235.706807	646.114299	99.171198	962.108082	-0.739458	-0.032568	22220.52675
139.573502	668.240218	-119.799108	890.389584	0.023505	0.730394	22205.2675
48.780936	682.73651	-154.132431	920.145131	1.54943	-0.795531	22201.45268
-67.952363	646.114299	-325.799046	918.619206	0.023505	-0.795531	151.066622
-193.078252	597.284684	-463.132339	826.300714	1.54943	1.493357	13.733329
[truncated: 28,725 more rows]
