# Supplementary material for: Dynamic analysis of slant cracked rotor system considering nonlinear oil film force
Source: PLoS One. 2024 Jan 25;19(1):e0294293. doi: 10.1371/journal.pone.0294293 (PMC10810477; doi:10.1371/journal.pone.0294293)
Supplement: S1 File — These data were measured by two eddy current sensors, model WT0150. (ZIP) [file pone.0294293.s001.zip › 2021.3.18 Test data for plain bearings/2021.3.18 (P=0.2Mpa, Z=8.1g Clockwise162°+4.0g)/1200.csv]

1024	30720	7	0	3
8	8	8	8	10	10	1
3	3	3	3	1	1	4
2	1	4	3	0	0	0
0	0	0	0	-0.000047	-0.000019	20738.875
-316.509925	390.644123	-516.142603	360.193119	-0.042192	-0.226451	22185.43046
-349.317323	358.599688	-542.083336	306.785727	-0.805155	0.536512	22213.66009
-398.909901	297.562669	-565.735181	226.67464	-1.568118	-0.226451	22205.2675
-430.954336	246.444166	-584.046286	129.015409	-0.042192	-0.989413	22177.80084
-450.791367	177.777519	-566.498143	74.845055	1.483733	1.299475	22220.52675
-462.998771	126.659016	-554.29074	13.045073	-0.042192	-0.226451	22228.15638
-513.354311	85.459028	-564.972218	-44.177132	-0.042192	-0.226451	22171.69713
-500.383945	27.47386	-507.750013	-137.258586	-0.042192	-0.226451	22211.3712
-516.406162	-38.903898	-484.098168	-219.658561	1.483733	0.536512	22221.28971
-504.198759	-87.733513	-409.32782	-256.280773	-0.042192	-0.226451	22216.71194
-498.095057	-157.163122	-368.127832	-331.814084	-2.331081	1.299475	22217.4749
-472.917286	-215.14829	-330.742658	-369.199258	0.72077	-0.226451	22228.91934
-404.25064	-290.681601	-275.046378	-435.577016	-0.042192	-0.226451	22223.5786
-385.176572	-334.93344	-204.853806	-507.295513	1.483733	2.062438	22220.52675
-345.502509	-380.711204	-145.342713	-538.576985	-2.331081	-0.226451	22217.4749
-299.724745	-431.066745	-84.305694	-544.680687	-0.805155	-0.226451	22202.21564
-270.732161	-454.718589	-72.09829	-725.502856	-0.805155	0.536512	22197.63787
-168.495154	-504.311167	-16.40201	-649.206582	-0.042192	0.536512	22213.66009
-93.724806	-527.200049	94.227587	-662.176949	-2.331081	-0.226451	22215.94897
-36.502601	-544.748192	213.249774	-562.22883	0.72077	-0.226451	22217.4749
37.504785	-531.014863	257.501612	-570.62142	-0.805155	-0.226451	22227.39341
71.838108	-528.725975	319.301594	-564.517718	-0.805155	0.536512	22223.5786
166.445487	-534.066714	380.338613	-520.26588	0.72077	-0.989413	22210.60823
232.060283	-489.051913	465.027477	-439.39183	-0.042192	2.062438	22222.05268
288.519525	-466.163031	484.864508	-421.080724	2.246696	1.299475	22230.44527
321.326923	-416.570453	525.301533	-405.058506	2.246696	0.536512	22235.02304
378.549128	-395.207496	560.397819	-299.006686	1.483733	0.536512	22230.44527
432.719482	-377.659353	603.123732	-243.310406	2.246696	0.536512	22207.55638
467.052805	-300.600117	611.516322	-214.317822	-0.042192	-0.226451	22206.79342
502.912054	-226.592731	603.123732	-115.895629	-0.805155	0.536512	22209.08231
499.09724	-160.977936	606.175583	-41.888244	-0.042192	0.536512	22208.31935
496.808352	-97.652029	595.494105	35.170993	0.72077	0.536512	22205.2675
512.067607	-36.61501	545.901527	138.933925	-1.568118	-1.752376	22204.50453
502.149091	19.08127	522.249682	184.711689	-0.805155	-0.989413	22207.55638
470.867619	88.510879	503.175614	247.274634	-1.568118	1.299475	22201.45268
436.534296	160.229376	464.264514	315.178317	-1.568118	0.536512	22200.68972
409.8306	216.688619	401.70157	371.63756	-1.568118	-0.226451	22211.3712
388.467644	282.303414	281.153457	365.533858	-0.042192	1.299475	22203.74157
364.052836	336.473769	233.086805	428.859765	-0.805155	0.536512	22210.60823
333.534327	387.592272	180.442376	518.889368	-0.042192	-0.226451	22224.34156
283.178786	433.370036	123.220171	550.933803	-0.042192	0.536512	22230.44527
230.534357	453.207067	39.29427	576.111573	0.72077	1.299475	22220.52675
177.126965	495.170018	-62.942737	576.111573	0.72077	-0.226451	22228.91934
122.956611	501.27372	-123.979756	580.68935	-0.805155	-0.226451	22229.6823
76.415884	509.66631	-141.527899	586.030089	-0.805155	0.536512	22217.4749
21.482567	510.429273	-214.772322	594.422679	3.772621	1.299475	22252.57118
-31.924824	502.799645	-282.676005	586.030089	2.246696	-1.752376	22252.57118
-88.384067	485.251502	-387.964863	515.074554	0.72077	0.536512	25.940733
-131.10998	451.681142	-447.475957	518.889368	-0.042192	0.536512	12.970367
-203.59144	451.681142	-435.268553	488.370858	2.246696	-0.989413	12.970367
-252.421055	423.451521	-474.942615	406.733846	-0.805155	-0.989413	21541.48991
-299.724745	388.355235	-526.824081	386.133852	-1.568118	-0.989413	22182.37861
-330.243255	359.362651	-533.690746	344.170901	-2.331081	0.536512	22215.18601
-379.835832	305.192296	-578.705547	248.800559	0.72077	2.062438	22202.21564
-419.509895	251.784905	-580.231473	145.037627	0.72077	0.536512	22193.06009
-451.55433	196.088625	-593.201839	87.815422	-3.094043	-0.989413	22199.16379
-486.650616	146.496047	-574.890734	35.170993	-3.094043	-0.989413	22170.93417
-512.591349	77.829401	-576.416659	-96.821561	-2.331081	-1.752376	22139.6527
-522.509864	44.25904	-535.216671	-184.562275	-2.331081	0.536512	22186.95639
-537.006156	-17.540941	-511.564826	-211.265971	-2.331081	-0.989413	22186.95639
-487.413578	-83.155737	-535.216671	-256.280773	-0.805155	1.299475	22218.23786
-485.12469	-125.88165	-381.861161	-324.184456	1.483733	1.299475	22232.73415
-466.813584	-199.889035	-375.757459	-362.332593	0.72077	-0.226451	22222.81564
-424.087671	-247.955688	-288.779707	-408.110357	0.72077	0.536512	22221.28971
-400.435826	-292.970489	-234.609353	-472.199227	-0.805155	0.536512	22228.91934
-336.346956	-358.585285	-170.520483	-489.74737	2.246696	-0.226451	22226.63045
-296.672894	-403.600086	-111.00939	-564.517718	1.483733	0.536512	22244.17859
-262.339571	-437.933409	-82.779768	-611.821408	1.483733	-0.226451	22244.17859
-208.169217	-469.977844	-38.52793	-662.939912	0.72077	1.299475	22235.02304
-109.747024	-521.096348	85.834997	-588.932526	-0.805155	-0.989413	22229.6823
-60.154446	-527.963012	164.420158	-619.451036	1.483733	-0.226451	22231.20823
24.534418	-540.170416	226.22014	-585.880675	-1.568118	-0.226451	22223.5786
61.156629	-546.274118	332.271961	-543.917725	2.246696	-0.989413	22218.23786
137.452903	-537.118565	367.368246	-511.110327	-1.568118	-0.226451	22226.63045
204.593624	-508.125981	436.034893	-478.302929	-1.568118	0.536512	22228.91934
238.163984	-480.659323	471.131179	-459.228861	-2.331081	-1.752376	22190.7712
302.252854	-474.555621	528.353384	-412.688134	-3.094043	-0.989413	22198.40083
345.74173	-407.4149	542.086713	-351.651115	-2.331081	0.536512	22207.55638
402.200973	-376.89639	580.23485	-276.880767	-2.331081	-0.226451	22154.14899
433.482445	-316.622334	611.516322	-213.554859	-0.042192	0.536512	22192.29713
470.867619	-249.481613	569.553372	-173.117834	-0.042192	-0.226451	22211.3712
497.571315	-196.837184	626.775577	-84.614157	-1.568118	-0.989413	22199.16379
512.067607	-124.355724	593.205217	5.415446	1.483733	1.299475	22209.84527
509.778719	-62.555743	590.916328	101.548751	-0.042192	-0.989413	22202.97861
501.386129	3.059053	557.345968	178.607987	2.246696	0.536512	22191.53417
467.052805	75.540513	519.197831	225.911677	1.483733	-0.226451	22180.85269
464.763917	141.155308	484.864508	302.970913	2.246696	-0.226451	22254.86007
440.34911	198.377513	443.66452	362.482007	3.009659	1.299475	22238.07489
399.912085	251.021942	352.871954	400.630144	-0.042192	-1.752376	22237.31193
379.312091	314.347849	259.790501	421.230138	-0.042192	-0.989413	22240.36378
348.793581	357.836725	178.91645	467.007902	-0.042192	0.536512	22231.20823
307.593593	409.718191	159.079419	539.489362	2.246696	0.536512	22219.76379
243.504724	440.999664	53.027599	521.178256	-0.042192	0.536512	22226.63045
187.045481	472.281136	-22.505712	586.793052	-1.568118	0.536512	22224.34156
138.978829	478.384838	-99.564948	586.793052	-0.805155	0.536512	22219.00082
77.178847	495.932981	-146.868638	596.711567	-0.805155	0.536512	22226.63045
26.823306	492.118167	-184.253812	586.793052	-3.094043	-0.989413	22206.79342
-23.532234	489.066316	-249.868608	572.29676	-3.857006	-0.989413	22196.11194
-68.547036	491.355204	-356.683391	535.674548	-0.805155	-0.226451	118.259224
-128.058129	460.073732	-434.50559	500.578262	-0.805155	-0.989413	16.022217
-169.258117	459.310769	-458.920398	479.215306	-3.857006	-0.989413	10.681478
-228.006248	438.710775	-521.483342	362.482007	-0.042192	-0.226451	16865.2913
-284.46549	405.903378	-509.275938	375.452373	-0.805155	-0.226451	22163.30454
-318.798814	381.48857	-540.55741	335.015348	-0.805155	-1.752376	22199.16379
-364.576578	325.029328	-545.89815	266.348702	-0.805155	-0.226451	22215.94897
-419.509895	276.199712	-589.387026	209.889459	0.72077	1.299475	22203.74157
-422.561746	218.977507	-603.883318	131.304298	-1.568118	-0.989413	22200.68972
-453.843218	178.540482	-589.387026	49.667285	2.246696	-0.989413	22223.5786
-467.576547	112.162724	-546.661112	14.570999	0.72077	1.299475	22223.5786
-501.90987	64.859034	-547.424075	-93.76971	2.246696	-0.989413	22174.74899
-486.650616	12.977568	-485.624093	-179.984499	1.483733	-0.226451	22208.31935
-497.332094	-60.266855	-440.609292	-229.577077	-0.042192	1.299475	22224.34156
-478.258026	-124.355724	-426.113	-281.458543	-1.568118	-1.752376	22210.60823
-486.650616	-183.866818	-356.683391	-336.39186	-0.042192	-0.989413	22219.76379
-439.346926	-240.32606	-304.038962	-395.902954	-1.568118	-0.226451	22231.20823
-385.176572	-296.02234	-247.579719	-450.836271	-2.331081	-0.989413	22214.42305
-394.332124	-331.881589	-191.120477	-498.902923	-0.805155	-0.226451	22222.05268
-317.272888	-385.28898	-145.342713	-536.288097	-2.331081	-0.989413	22207.55638
-278.361788	-440.98526	-113.298278	-599.614004	0.72077	0.536512	22200.68972
-211.221068	-473.029695	-53.024222	-627.843626	-3.094043	-0.989413	22192.29713
-144.080347	-495.155615	49.975748	-633.184365	-0.805155	-0.989413	22217.4749
-67.784073	-529.488938	114.064618	-649.206582	0.72077	1.299475	22119.81567
-9.035942	-524.148199	227.746066	-596.562153	-1.568118	-1.752376	22218.23786
53.527002	-540.170416	263.605314	-566.043644	-0.042192	-0.989413	22230.44527
121.430686	-544.748192	352.871954	-543.154762	1.483733	2.062438	22231.20823
173.312152	-532.540789	394.834905	-488.984408	-0.042192	-0.989413	22219.00082
245.030649	-484.474136	445.190446	-449.310345	1.483733	-0.226451	22205.2675
300.726929	-446.325999	487.153396	-424.895538	-0.042192	0.536512	22244.17859
343.452842	-423.437117	529.116347	-358.517779	1.483733	0.536512	22234.26008
400.675047	-384.526018	575.657074	-264.673363	0.72077	-0.226451	22207.55638
431.95652	-327.303812	622.960763	-237.969667	2.246696	1.299475	22215.18601
469.341694	-276.185309	599.308919	-214.317822	-0.042192	-0.989413	22202.21564
487.652799	-231.170508	565.738558	-181.510425	-0.805155	-0.989413	22202.97861
508.252793	-151.822383	606.938546	-27.391952	-0.805155	0.536512	22209.08231
501.386129	-80.103886	587.864477	59.5858	0.72077	1.299475	22110.66012
503.675017	-27.459457	550.479303	150.378366	-0.042192	1.299475	22213.66009
466.289843	41.970152	524.53857	202.259832	-0.042192	-1.752376	22196.11194
454.082439	93.088656	513.857092	280.844994	-2.331081	-0.226451	22193.06009
442.637998	164.807153	453.583036	335.015348	-2.331081	0.536512	22202.21564
411.356526	241.103427	354.39788	364.770895	-3.094043	-0.989413	22213.66009
388.467644	280.777489	299.464563	421.9931	-1.568118	-0.226451	22204.50453
367.104687	329.607104	184.25719	449.459759	-0.042192	1.299475	22212.13416
321.326923	386.829309	117.879432	484.556045	-1.568118	-0.989413	22230.44527
280.126935	427.266334	54.553524	516.60048	1.483733	-0.226451	22221.28971
219.089916	466.177434	-20.979787	531.859734	-0.042192	-0.226451	22220.52675
161.867711	486.777428	-71.335327	586.793052	0.72077	2.062438	22231.20823
106.171431	502.036683	-104.905688	596.711567	2.246696	0.536512	22226.63045
52.764039	513.481124	-144.57975	610.444896	2.246696	-0.226451	22202.97861
6.986275	511.955198	-239.187129	571.533797	0.72077	-0.989413	22250.2823
-53.287781	511.192235	-314.72044	579.926387	1.483733	-0.226451	5579.546495
-102.880359	487.540391	-362.787093	551.696766	1.483733	0.536512	19.074068
-158.576639	473.044099	-406.275969	535.674548	-0.042192	-0.226451	12.207404
-229.532173	436.421887	-471.127801	480.741231	0.72077	-0.226451	12.207404
-246.317354	406.66634	-506.98705	348.748678	-3.094043	-0.989413	21982.48238
-295.909931	396.747825	-543.609261	368.585709	-0.042192	1.299475	22200.68972
-353.895099	357.836725	-548.187038	313.652392	-0.805155	-0.989413	22219.00082
-405.776566	292.22193	-570.312957	258.719075	0.72077	1.299475	22193.82305
-430.954336	244.91824	-578.705547	129.015409	0.72077	0.536512	22210.60823
-470.628398	182.355296	-600.068504	87.052459	-3.094043	-0.226451	22194.58602
-490.465429	127.421979	-561.920367	9.23026	-3.094043	-0.989413	22174.74899
-511.065423	80.118289	-562.68333	-29.68084	-1.568118	-0.226451	22136.60085
-506.487647	20.607196	-521.483342	-171.591909	-1.568118	0.536512	22193.06009
-520.220976	-21.355755	-540.55741	-241.784481	-1.568118	-0.226451	22192.29713
-505.724684	-83.918699	-443.661143	-253.228922	1.483733	0.536512	22224.34156
-501.90987	-149.533495	-361.261167	-333.340009	-1.568118	0.536512	22231.20823
-468.33951	-212.096439	-350.579689	-443.969606	0.72077	-0.226451	22213.66009
-418.746932	-273.896421	-277.335266	-431.762202	-0.042192	-0.226451	22222.81564
-388.991385	-318.911222	-219.350098	-485.169594	-0.805155	1.299475	22229.6823
-325.665478	-371.555651	-142.290862	-518.739954	0.72077	-0.226451	22235.02304
-286.754379	-413.518602	-101.853837	-565.280681	0.72077	-0.226451	22241.12674
-216.561807	-461.585254	-59.127923	-649.206582	0.72077	-1.752376	22238.07489
-168.495154	-492.866726	35.479456	-611.058445	0.72077	0.536512	22232.73415
-105.169247	-516.518571	110.249804	-616.399185	-0.805155	1.299475	22225.86749
-44.132228	-546.274118	185.783115	-620.976961	-0.805155	-0.989413	22225.10453
26.823306	-546.274118	271.997904	-563.754756	1.483733	1.299475	22224.34156
90.912176	-543.222267	322.353445	-548.495501	-0.042192	-0.226451	22220.52675
158.81586	-528.725975	403.227495	-510.347364	0.72077	0.536512	22231.20823
205.356587	-516.518571	454.345998	-456.939973	-1.568118	-0.226451	22227.39341
267.156568	-493.629689	481.049694	-436.339979	-1.568118	-0.226451	22187.71935
330.482476	-447.851925	518.434868	-368.436295	-2.331081	-0.226451	22205.2675
370.156538	-410.466751	577.182999	-312.740015	-1.568118	0.536512	22183.14158
412.882451	-359.348247	588.62744	-249.414108	-3.094043	-0.226451	22183.14158
451.793551	-303.651968	587.101515	-196.006717	1.483733	2.062438	22202.97861
485.363911	-234.985321	593.205217	-187.614126	-0.042192	-0.226451	22214.42305
496.045389	-160.977936	626.775577	-44.177132	2.246696	-0.226451	22184.6675
509.015756	-106.044619	574.894111	22.200626	-0.805155	-0.226451	22191.53417
496.045389	-37.377972	582.523738	87.815422	1.483733	0.536512	22213.66009
499.09724	22.896084	567.264484	180.896875	-0.805155	0.536512	22183.90454
486.889837	91.56273	521.486719	251.089447	0.72077	0.536512	22237.31193
444.926886	166.333078	479.523769	299.919062	3.009659	-0.989413	22257.14896
425.089855	199.903439	433.746005	363.24497	1.483733	0.536512	22228.91934
409.067637	273.910824	341.427513	399.104218	0.72077	1.299475	22233.49712
383.889867	322.740439	259.027538	441.067169	2.246696	1.299475	22245.70452
352.608395	385.303384	197.990519	528.807884	-0.042192	-0.226451	22215.94897
306.830631	423.451521	112.538692	531.859734	-0.805155	-0.989413	22217.4749
237.401022	436.421887	-15.639047	532.622697	-0.805155	-0.989413	22230.44527
188.571407	483.725577	-61.416812	576.874536	0.72077	2.062438	22222.05268
124.482537	499.747794	-94.987172	589.08194	-0.805155	-0.226451	22219.76379
79.467735	497.458906	-168.231595	579.163424	1.483733	1.299475	22150.33418
20.719604	515.770012	-207.905657	602.052306	-0.805155	-0.226451	22202.21564
-9.035942	505.088534	-300.224148	563.141207	-0.042192	-0.989413	22204.50453
-103.643322	482.962614	-384.150049	520.415293	-0.805155	1.299475	38.148137
-154.761825	454.732993	-402.461155	510.496778	2.246696	-0.226451	14.496292
-188.332186	451.681142	-449.764845	470.059753	-2.331081	-0.226451	10.681478
-246.317354	418.110782	-497.831497	441.830132	-0.805155	-0.226451	20699.17905
-293.621043	405.903378	-535.216671	364.770895	-1.568118	-0.226451	22190.7712
-327.954366	384.540421	-547.424075	311.363504	-0.042192	-0.226451	22202.97861
-377.546944	334.18488	-567.261106	266.348702	-1.568118	-1.752376	22199.92676
-411.880267	283.066377	-568.787032	193.104279	-1.568118	-1.752376	22202.97861
-436.295075	215.162694	-584.046286	107.652453	3.009659	2.062438	22222.05268
-472.154324	167.859004	-550.475926	51.956173	1.483733	-0.226451	22222.81564
-479.783951	106.059022	-570.312957	-3.740107	0.72077	1.299475	22090.06012
-509.539498	50.362742	-522.246305	-118.184517	3.009659	0.536512	22199.16379
-513.354311	8.399792	-521.483342	-180.747462	-0.805155	-2.515339	22195.34898
-501.146908	-80.103886	-451.29077	-233.391891	-1.568118	-0.989413	22227.39341
-508.013572	-135.037203	-387.2019	-292.902984	0.72077	1.299475	22212.13416
-462.998771	-182.340892	-347.527838	-389.799252	1.483733	-0.226451	22223.5786
-454.606181	-230.407545	-281.913043	-411.925171	-0.042192	0.536512	22230.44527
-411.117305	-289.155676	-239.187129	-464.5696	-1.568118	-1.752376	22213.66009
-368.391391	-344.088993	-186.542701	-508.821439	-0.042192	0.536512	22202.21564
-311.169186	-411.992676	-108.720501	-569.095495	-0.805155	0.536512	22209.84527
-282.176602	-426.488968	-122.453831	-629.369551	-1.568118	-0.226451	22195.34898
-203.59144	-479.133397	-18.690898	-645.391769	-0.805155	0.536512	22211.3712
-131.10998	-501.259316	82.783146	-608.006594	2.246696	1.299475	22222.05268
-60.917408	-546.274118	125.509059	-610.295483	-0.042192	0.536512	22220.52675
-5.221129	-561.533373	204.857184	-567.569569	0.72077	1.299475	22222.81564
61.919592	-548.563006	253.686799	-620.213998	-0.042192	-0.989413	22226.63045
125.245499	-540.170416	358.212694	-564.517718	2.246696	0.536512	22225.86749
186.282518	-510.414869	429.931191	-493.562184	-0.042192	-0.226451	22217.4749
258.763978	-477.607472	471.131179	-451.599233	1.483733	-0.226451	22242.65267
296.912115	-451.666739	508.516353	-395.139991	3.009659	1.299475	22249.51933
367.104687	-410.466751	565.738558	-331.051121	2.246696	3.588363	22213.66009
402.200973	-378.422316	594.731142	-266.199288	0.72077	0.536512	22211.3712
441.112072	-312.044558	593.968179	-217.369673	2.246696	-0.989413	22224.34156
465.52688	-268.555682	619.14595	-147.940064	0.72077	-0.226451	22203.74157
491.467613	-191.496445	603.123732	-106.740076	-0.805155	1.299475	22187.71935
499.09724	-135.037203	605.41262	-22.814175	1.483733	0.536512	22218.23786
507.489831	-73.237221	552.768192	79.422831	1.483733	0.536512	22203.74157
483.837986	-4.570575	552.768192	136.645037	0.72077	2.062438	22202.21564
489.941688	56.466444	529.116347	226.67464	-1.568118	-0.989413	22226.63045
455.608364	109.873836	505.464502	292.289435	-2.331081	-0.989413	22190.00824
414.408377	205.244178	425.353414	343.407938	-1.568118	2.062438	22206.79342
413.645414	244.155278	380.338613	375.452373	-0.042192	0.536512	22217.4749
395.334308	301.377483	321.590482	427.33384	-0.042192	-0.226451	22204.50453
351.845432	350.207098	217.064587	490.659747	-0.805155	0.536512	22219.76379
306.067668	399.036713	158.316457	492.948635	-0.805155	-0.989413	22231.20823
241.215835	436.421887	-3.431644	459.378274	-0.042192	-0.226451	22216.71194
196.963997	486.014465	-84.305694	483.030119	-0.042192	0.536512	22221.28971
154.238083	496.695943	-135.424197	570.007871	1.483733	-0.226451	22230.44527
84.045512	498.221869	-214.009359	505.156039	-0.805155	0.536512	22170.93417
48.949226	511.955198	-170.520483	602.052306	3.009659	0.536512	22243.41563
0.119611	515.770012	-233.84639	578.400461	3.009659	0.536512	22248.75637
-41.080377	507.377422	-321.587105	547.118989	2.246696	1.299475	830.103458
-108.221098	473.807061	-370.41672	547.118989	0.72077	-0.989413	16.022217
-166.969229	457.784844	-429.927814	493.711598	0.72077	2.062438	11.444441
-216.561807	424.214483	-466.550025	440.304206	-0.042192	-0.989413	11086.61153
-273.784012	418.873744	-501.646311	414.363473	-0.042192	-0.226451	22149.57122
-314.984	379.199682	-519.957417	359.430156	-0.042192	0.536512	22213.66009
-371.443242	343.340433	-555.053702	283.896845	0.72077	-0.226451	22209.84527
-416.458044	284.592303	-566.498143	196.919093	1.483733	1.299475	22190.00824
-440.109889	219.74047	-588.624063	141.985776	-0.805155	-0.226451	22194.58602
-472.917286	179.303445	-574.890734	70.267279	-0.042192	0.536512	22187.71935
-484.361727	141.155308	-573.364808	-22.814175	-3.094043	1.299475	21885.58611
-515.6432	58.755332	-555.053702	-62.488238	-1.568118	0.536512	22191.53417
-524.798752	21.370158	-510.038901	-145.651176	1.483733	0.536512	22198.40083
-505.724684	-43.481674	-445.187068	-209.740046	3.009659	2.062438	22215.94897
-515.6432	-96.889066	-397.883379	-276.880767	-1.568118	-1.752376	22223.5786
-499.620982	-167.8446	-373.468571	-334.102972	0.72077	-0.226451	22231.97119
-439.346926	-231.170508	-334.557471	-391.325177	1.483733	2.062438	22214.42305
-424.850634	-275.422346	-256.735272	-486.695519	0.72077	-0.989413	22222.05268
-376.783982	-318.911222	-179.676036	-479.828855	1.483733	-0.226451	22254.09711
-334.821031	-370.792688	-128.557533	-537.05106	1.483733	1.299475	22235.786
-276.0729	-414.281564	-76.676066	-560.702905	0.72077	0.536512	22235.786
-222.665509	-448.614888	-20.979787	-608.769557	-0.805155	-0.989413	22238.07489
-147.132198	-493.629689	64.47204	-594.273265	3.772621	0.536512	22230.44527
-95.250732	-530.2519	136.9535	-617.92511	-0.805155	0.536512	22201.45268
-25.05816	-527.963012	213.249774	-578.251048	2.246696	0.536512	22230.44527
34.452934	-546.274118	278.864569	-558.414017	1.483733	-0.989413	22224.34156
93.201064	-536.355602	348.294178	-522.554768	1.483733	2.062438	22223.5786
171.023264	-529.488938	405.516383	-495.851072	-0.042192	0.536512	22228.91934
216.038065	-501.259316	436.797856	-481.35478	-2.331081	-0.226451	22208.31935
278.601009	-473.029695	494.020061	-431.762202	-0.805155	1.299475	22192.29713
329.719513	-453.955627	532.93116	-380.643699	-1.568118	-0.226451	22205.2675
370.919501	-382.237129	581.760776	-304.347425	-3.857006	-1.752376	22185.43046
420.512079	-356.296396	603.123732	-250.177071	-0.805155	-0.226451	22193.06009
447.978737	-288.392713	588.62744	-207.451158	-0.805155	-0.989413	22209.84527
482.31206	-239.563098	613.042248	-123.525257	0.72077	0.536512	22198.40083
489.178725	-169.370526	607.701509	-56.384536	-0.805155	-0.226451	22196.87491
527.326862	-97.652029	618.382987	47.378397	3.772621	2.062438	22177.80084
505.963905	-39.666861	506.990427	103.074676	-0.805155	-0.226451	22202.21564
483.837986	42.733115	529.879309	177.845025	-0.042192	-0.226451	22186.95639
483.837986	106.821985	474.18303	253.378335	1.483733	1.299475	22247.99341
452.556513	172.43678	471.894141	325.096833	1.483733	-0.226451	22248.75637
409.8306	218.214544	403.990458	346.459789	2.246696	-0.989413	22229.6823
406.778749	268.570085	282.679383	419.704212	1.483733	-0.226451	22236.54897
382.363942	344.866359	246.057171	460.9042	-0.042192	-0.226451	22235.786
330.482476	386.829309	172.049786	505.156039	-0.805155	-0.226451	22210.60823
286.230637	437.947813	115.590543	557.800468	-0.042192	0.536512	22219.76379
219.852879	463.888546	-6.483495	556.274542	1.483733	1.299475	22231.20823
166.445487	479.1478	-72.09829	556.274542	-0.042192	0.536512	22220.52675
116.852909	489.066316	-94.987172	589.844902	-0.805155	-0.989413	22220.52675
59.630704	483.725577	-148.394564	587.556014	-2.331081	-0.226451	22205.2675
16.904791	486.014465	-256.735272	573.059722	1.483733	2.062438	22202.21564
-40.317415	496.695943	-291.068595	560.089356	-1.568118	-1.752376	20315.4088
-95.250732	481.436689	-347.527838	544.830101	-2.331081	-0.989413	21.362957
-156.287751	444.051515	-413.142633	512.022703	-0.805155	1.299475	14.496292
-205.117366	453.207067	-498.59446	474.637529	-0.805155	-0.989413	9.918516
-248.606242	436.421887	-516.142603	400.630144	1.483733	-0.226451	21784.87503
-292.85808	394.458937	-500.883348	367.822746	1.483733	0.536512	22205.2675
-337.872882	354.021912	-521.483342	332.72646	1.483733	0.536512	22195.34898
-387.46546	319.688588	-609.224057	265.585739	-0.042192	0.536512	22187.71935
-411.880267	268.570085	-604.64628	163.348733	1.483733	-0.989413	22231.97119
-441.635814	211.34788	-569.549994	103.837639	1.483733	1.299475	22224.34156
-469.865435	144.970122	-544.372224	55.770987	0.72077	-0.226451	22215.18601
-493.51728	84.696066	-545.89815	1.600632	3.009659	1.299475	22214.42305
-498.858019	28.236823	-501.646311	-96.821561	2.246696	2.062438	22202.21564
-514.117274	-22.118718	-487.150019	-179.221536	-0.805155	-0.226451	22221.28971
-498.095057	-74.000184	-420.772261	-241.784481	2.246696	-0.989413	22228.91934
-485.887653	-133.511277	-382.624124	-305.873351	2.246696	0.536512	22215.94897
-469.102473	-204.466812	-356.683391	-372.251109	-0.805155	-0.989413	22224.34156
-432.480261	-256.348278	-323.11303	-437.102941	-2.331081	-0.989413	22228.91934
-399.672864	-312.044558	-246.053794	-482.117743	-1.568118	-0.226451	22208.31935
-355.421025	-363.163061	-152.97234	-510.347364	0.72077	0.536512	22201.45268
-301.250671	-410.466751	-127.031607	-571.384383	-1.568118	-0.226451	22212.13416
-239.450689	-437.170447	-60.653849	-594.273265	0.72077	0.536512	22200.68972
-189.095148	-502.785242	1.909096	-623.265849	-2.331081	-0.226451	22209.84527
-128.058129	-511.940795	83.546108	-606.480669	-0.805155	0.536512	22211.3712
-39.554452	-534.829677	182.731264	-576.725122	-0.042192	-1.752376	22219.76379
10.801089	-535.59264	255.212724	-579.776973	-0.042192	1.299475	22222.05268
83.282549	-521.85931	312.434929	-546.206613	0.72077	-0.226451	22231.97119
161.867711	-557.718559	393.30898	-540.865874	0.72077	-0.989413	22223.5786
188.571407	-510.414869	412.383048	-505.769588	0.72077	1.299475	22218.23786
272.497308	-478.370434	467.316365	-459.228861	3.772621	1.299475	22247.99341
323.615811	-444.037111	521.486719	-405.058506	2.246696	0.536512	22237.31193
363.289873	-408.177863	573.368185	-329.525195	0.72077	-0.226451	22209.08231
415.171339	-355.533434	597.782993	-228.051151	3.009659	0.536512	22219.76379
445.689849	-318.14826	641.271869	-191.42894	2.246696	-0.226451	22209.84527
489.941688	-249.481613	601.597807	-147.177101	0.72077	-0.226451	22190.00824
493.756501	-176.237191	618.382987	-56.384536	-1.568118	-0.226451	22208.31935
497.571315	-125.88165	602.360769	28.304328	0.72077	1.299475	22188.48232
509.015756	-39.666861	551.242266	100.785788	0.72077	-1.752376	22198.40083
492.230576	-22.88168	539.797825	163.348733	-0.042192	-0.989413	22196.11194
479.260209	75.540513	526.064496	233.541304	0.72077	1.299475	22209.84527
417.460228	131.999755	494.020061	293.052398	-2.331081	-0.989413	22196.11194
418.22319	206.007141	407.805272	354.089417	1.483733	2.062438	22209.08231
385.415793	266.281197	379.57565	409.785697	-1.568118	-0.226451	22220.52675
365.578761	314.347849	269.709016	420.467175	-0.805155	-0.226451	22207.55638
357.949134	350.970061	197.990519	506.681964	0.72077	1.299475	22226.63045
302.252854	410.481154	114.064618	514.311592	-1.568118	-0.989413	22228.91934
251.897314	432.607074	37.768344	537.963436	3.772621	2.062438	22216.71194
200.015848	474.570024	-19.453861	564.667132	0.72077	0.536512	22222.81564
119.90476	494.407055	-69.809402	595.948604	-0.042192	-0.989413	22228.91934
90.912176	515.770012	-150.683452	600.526381	-0.042192	0.536512	22233.49712
45.897375	502.036683	-226.216763	558.56343	3.009659	0.536512	22244.17859
-15.139644	503.562608	-263.601937	579.926387	2.246696	-0.226451	22249.51933
-66.258148	493.644092	-334.557471	573.822685	-0.042192	-0.226451	150.303659
-134.924794	475.332987	-384.913012	548.644915	0.72077	0.536512	14.496292
-191.384036	457.021881	-441.372255	484.556045	-1.568118	0.536512	12.207404
-250.89513	442.525589	-496.305572	446.407908	0.72077	1.299475	18767.3574
-280.650677	406.66634	-510.801864	409.022734	2.246696	0.536512	22179.32676
-326.428441	368.518204	-526.061118	338.830162	-0.805155	-0.226451	22215.18601
-366.102503	336.473769	-564.209255	256.430186	1.483733	-0.226451	22190.00824
-410.354342	270.858973	-593.201839	193.867242	-2.331081	1.299475	22190.7712
-430.191373	202.95529	-625.246274	91.630235	-0.805155	0.536512	22190.7712
-477.495063	154.125675	-551.238889	70.267279	-0.805155	-0.226451	22202.97861
-488.939504	105.296059	-567.261106	-6.791958	-1.568118	-0.989413	22160.25269
-513.354311	57.99237	-504.698162	-80.799343	-0.042192	0.536512	22196.11194
-527.087641	-3.807612	-495.542609	-160.910431	1.483733	-0.226451	22220.52675
-504.198759	-72.474258	-456.631509	-213.554859	-0.042192	2.8254	22215.94897
-491.991355	-118.252023	-407.801894	-279.932618	-0.805155	0.536512	22226.63045
-486.650616	-173.18534	-361.261167	-367.673332	-1.568118	-2.515339	22228.91934
-434.006187	-229.644582	-312.431552	-414.214059	-0.042192	0.536512	22213.66009
-398.909901	-308.992707	-257.498235	-480.591817	-0.042192	0.536512	22223.5786
-353.132137	-344.088993	-193.409365	-521.791805	0.72077	-0.989413	22253.33415
-327.954366	-386.814906	-167.468632	-588.169563	1.483733	-0.226451	22231.20823
-268.443273	-437.170447	-93.461247	-646.917694	-0.805155	-0.989413	22231.97119
-186.043297	-463.874142	9.538723	-614.110296	0.72077	1.299475	22244.17859
-137.213682	-499.733391	71.338705	-582.065861	-0.805155	-0.226451	22219.00082
-51.761856	-524.148199	148.397941	-609.53252	0.72077	1.299475	22220.52675
-4.458166	-547.800043	237.664581	-592.74734	-1.568118	0.536512	22228.91934
60.393667	-550.088932	286.494196	-570.62142	1.483733	0.536512	22222.05268
107.697356	-531.014863	366.605284	-540.102911	0.72077	0.536512	22222.81564
194.675108	-527.963012	417.723787	-484.406631	0.72077	0.536512	22225.86749
223.667692	-502.022279	466.553402	-488.984408	-3.094043	-1.752376	22194.58602
296.912115	-479.133397	426.116377	-476.777004	-1.568118	-0.226451	22197.63787
343.452842	-453.955627	494.020061	-350.125189	-0.805155	1.299475	22175.51195
381.600979	-375.370465	606.175583	-271.540027	-0.042192	0.536512	22209.08231
408.304675	-327.303812	606.175583	-207.451158	0.72077	1.299475	22201.45268
447.978737	-287.62975	600.834844	-179.221536	-2.331081	-0.226451	22205.2675
489.178725	-224.303843	619.14595	-107.503039	3.009659	-0.226451	22209.08231
512.067607	-128.933501	564.212633	-64.777126	-0.042192	-1.752376	22128.97122
518.934272	-90.022401	584.812627	18.385813	0.72077	-0.226451	22199.16379
502.149091	8.399792	556.583005	141.985776	-0.805155	0.536512	22185.43046
491.467613	57.229407	516.908943	214.467236	2.246696	-0.226451	22240.36378
473.91947	128.947904	477.234881	273.978329	-0.042192	-0.989413	22247.99341
461.712066	190.747886	427.642303	279.319069	0.72077	2.062438	22248.75637
432.719482	241.866389	378.812688	378.504224	1.483733	-0.226451	22225.10453
394.571345	293.747855	316.249743	438.778281	0.72077	-0.226451	22235.786
364.052836	354.784874	246.820134	496.000486	-0.042192	-0.226451	22231.20823
320.56396	389.88116	191.123854	534.148623	-0.805155	-1.752376	22207.55638
270.208419	437.18485	71.338705	548.644915	-0.042192	-0.226451	22224.34156
211.460289	466.940397	2.672058	579.926387	-1.568118	0.536512	22231.97119
154.238083	486.777428	-88.120507	583.741201	1.483733	2.8254	22219.00082
99.304766	504.325571	-111.00939	574.585648	-1.568118	0.536512	22205.2675
31.401083	491.355204	-163.653818	552.459728	-2.331081	-0.989413	22209.84527
-21.243346	498.984832	-294.883409	521.178256	-0.042192	0.536512	22205.2675
-53.287781	492.88113	-288.779707	565.430095	-1.568118	-0.226451	2777.947325
-115.850725	479.910763	-357.446354	555.511579	-0.805155	-0.226451	18.311106
-160.865527	460.073732	-426.875963	505.156039	1.483733	0.536512	13.733329
-194.435887	455.495956	-497.831497	436.489392	2.246696	-0.226451	2576.525163
-264.628459	418.873744	-523.009267	410.548659	-0.042192	0.536512	22138.88974
-301.250671	388.355235	-520.720379	363.24497	0.72077	0.536512	22207.55638
-348.55436	354.021912	-547.424075	306.785727	-0.042192	-0.989413	22177.03787
-402.724715	302.903408	-568.787032	224.385751	0.72077	-0.226451	22204.50453
-432.480261	256.362681	-606.172206	123.67467	1.483733	-0.989413	22223.5786
-468.33951	193.036774	-606.935169	84.763571	1.483733	0.536512	22213.66009
-507.25061	133.525681	-599.305541	-7.554921	2.246696	2.062438	22202.21564
-494.280243	75.540513	-535.979634	-38.07343	3.009659	-0.226451	22223.5786
-520.220976	24.422009	-486.387056	-120.473406	2.246696	0.536512	22202.97861
-500.383945	-40.429823	-477.994466	-160.147468	-1.568118	0.536512	22222.81564
-524.03579	-85.444625	-415.431522	-245.599294	-0.042192	-0.989413	22231.20823
-481.309876	-141.140905	-383.387087	-322.658531	-1.568118	-0.989413	22214.42305
-446.213591	-210.570514	-327.690807	-391.325177	2.246696	1.299475	22228.15638
-434.76915	-267.792719	-246.816757	-469.910339	1.483733	-0.226451	22233.49712
-382.887683	-321.200111	-199.513067	-488.984408	-2.331081	0.536512	22193.06009
-353.132137	-378.422316	-256.735272	-608.006594	-2.331081	-0.226451	22202.97861
-323.37659	-415.044527	-146.105675	-642.339918	-1.568118	-0.226451	22207.55638
-234.872912	-460.822291	-98.039023	-694.984346	-3.094043	-2.515339	22201.45268
-153.998862	-500.496354	42.346121	-582.065861	-0.042192	1.299475	22217.4749
-112.798875	-518.044497	127.797947	-598.088079	0.72077	2.062438	22231.20823
-50.998893	-531.014863	178.91645	-594.273265	0.72077	0.536512	22218.23786
23.771455	-542.459304	255.975687	-557.651054	3.009659	0.536512	22223.5786
77.94181	-533.303751	333.797886	-549.258464	-0.805155	1.299475	22229.6823
158.81586	-538.644491	398.649719	-524.843656	-2.331081	-2.515339	22217.4749
225.193618	-511.940795	418.48675	-490.510333	3.009659	-0.226451	22235.02304
290.045451	-459.296366	476.471918	-451.599233	0.72077	-0.226451	22243.41563
336.586177	-441.748223	532.168198	-414.977022	1.483733	-0.226451	22201.45268
394.571345	-414.281564	578.708925	-279.932618	1.483733	1.299475	22210.60823
421.275041	-339.511216	601.597807	-240.258555	1.483733	0.536512	22226.63045
471.630582	-293.733452	624.486689	-196.006717	-1.568118	-0.226451	22216.71194
468.578731	-246.429762	621.434838	-125.814145	-0.042192	0.536512	22189.24528
502.912054	-164.792749	593.968179	-43.414169	0.72077	-0.989413	22215.18601
502.149091	-94.600178	590.916328	19.911738	0.72077	1.299475	22215.94897
496.808352	-44.244637	531.405235	93.156161	3.009659	2.8254	22173.22306
482.31206	35.103488	534.457086	188.526503	-0.805155	-0.226451	22204.50453
459.423178	84.696066	515.383017	258.719075	-0.805155	2.062438	22212.89712
442.637998	170.910855	442.138595	314.415354	-1.568118	-0.226451	22199.16379
428.141706	219.74047	332.271961	296.104249	-0.042192	-0.989413	22215.18601
390.756532	273.910824	346.768253	428.859765	-0.042192	1.299475	22221.28971
373.971352	328.844141	271.997904	467.770865	-0.805155	1.299475	22212.89712
332.771364	383.777458	191.123854	508.970852	-0.805155	0.536512	22225.10453
309.882482	431.844111	99.568326	525.756033	0.72077	1.299475	22234.26008
232.060283	446.340403	33.190568	542.541213	-0.042192	-0.989413	22212.13416
164.919562	485.251502	-55.31311	579.163424	0.72077	1.299475	22224.34156
130.586239	506.614459	-106.431613	586.030089	3.009659	-0.226451	22238.07489
82.519586	503.562608	-163.653818	604.341194	2.246696	0.536512	22239.60082
25.297381	515.770012	-211.720471	595.185642	-0.042192	-0.226451	22239.60082
-19.717421	516.532975	-303.275999	550.933803	3.009659	0.536512	22244.17859
-76.176663	494.407055	-345.23895	566.193058	1.483733	-0.989413	24.414808
-150.184049	463.888546	-403.987081	531.096772	-0.042192	-0.989413	12.207404
-192.146999	449.392254	-439.083366	481.504194	0.72077	0.536512	11.444441
-241.739577	421.162632	-484.861131	457.852349	1.483733	1.299475	21275.21592
-298.19882	407.429303	-536.742597	385.370889	-0.042192	0.536512	22196.11194
-334.058068	360.888576	-541.320373	315.178317	0.72077	-0.226451	22187.71935
-369.154354	318.925626	-582.520361	260.245	-0.805155	-0.226451	22203.74157
-419.509895	260.940458	-558.105553	176.319099	-0.805155	-0.226451	22180.85269
-433.243224	197.614551	-621.431461	85.526533	-0.042192	0.536512	22187.71935
-468.33951	152.599749	-566.498143	46.615434	-2.331081	-0.226451	22160.25269
-495.806168	83.17014	-619.905535	-87.666008	-0.805155	-0.989413	22186.19343
-508.013572	54.177556	-505.461125	-104.451188	-0.042192	1.299475	22208.31935
-517.932088	-22.88168	-503.172236	-148.703027	-0.805155	-0.989413	22228.91934
-506.487647	-73.237221	-436.031515	-228.814114	2.246696	0.536512	22217.4749
-481.309876	-140.377942	-374.994497	-315.028903	-3.094043	1.299475	22223.5786
-487.413578	-209.044588	-371.179683	-369.199258	-1.568118	-0.989413	22229.6823
-436.295075	-259.400129	-288.016745	-428.710351	-0.042192	-0.989413	22214.42305
-389.754348	-296.02234	-220.113061	-476.777004	3.009659	1.299475	22247.99341
-345.502509	-340.274179	-191.120477	-549.258464	0.72077	-0.226451	22251.04526
-310.406223	-391.392682	-219.350098	-620.976961	2.246696	0.536512	22225.86749
-237.161801	-453.955627	-87.357545	-618.688073	1.483733	-1.752376	22235.02304
-179.176633	-479.133397	40.057232	-604.191781	-0.805155	-0.989413	22238.83786
-121.191465	-510.414869	73.627593	-601.902893	0.72077	-0.226451	22210.60823
-50.998893	-537.118565	168.997935	-586.643638	-0.042192	-0.226451	22221.28971
14.615903	-551.614857	254.449761	-559.939942	0.72077	2.062438	22231.20823
71.838108	-547.037081	324.642333	-566.043644	-1.568118	0.536512	22217.4749
140.504754	-521.85931	369.657135	-521.028842	-0.042192	1.299475	22224.34156
193.912146	-536.355602	412.383048	-482.117743	-3.094043	-0.226451	22199.92676
245.030649	-499.733391	473.420067	-460.754786	-0.805155	0.536512	22196.87491
300.726929	-450.140813	497.834874	-411.925171	-0.042192	0.536512	22172.4601
366.341724	-433.355633	559.634856	-368.436295	-3.094043	-0.989413	22190.7712
418.22319	-376.89639	568.790409	-289.08817	-0.805155	0.536512	22197.63787
441.112072	-312.80752	600.071881	-210.503009	-1.568118	-0.989413	22209.84527
479.260209	-253.296427	610.75336	-135.73266	1.483733	0.536512	22211.3712
502.149091	-184.629781	624.486689	-60.962312	-1.568118	-0.989413	22213.66009
521.22316	-125.118687	603.123732	9.23026	0.72077	-0.226451	22195.34898
506.726868	-59.503892	573.368185	62.637651	-0.042192	-0.989413	22191.53417
500.623166	3.059053	561.160782	173.267248	1.483733	1.299475	22220.52675
486.126874	72.488662	529.116347	238.119081	2.246696	0.536512	22240.36378
451.030588	134.288643	491.731173	302.207951	2.246696	0.536512	22244.17859
438.823184	177.014557	385.679352	329.674609	2.246696	-0.226451	22239.60082
393.04542	257.125644	306.331228	404.444957	1.483733	0.536512	22228.15638
377.786165	311.295998	301.753451	450.985684	2.246696	0.536512	22229.6823
346.504693	359.362651	206.383109	499.8153	-0.805155	1.299475	22229.6823
321.326923	408.955229	150.686829	544.067138	-0.805155	-0.226451	22213.66009
268.682494	447.866328	66.760928	561.615281	1.483733	1.299475	22225.86749
196.201034	476.858912	-39.290892	571.533797	-0.042192	-0.989413	22231.20823
151.949195	500.510757	-65.231625	597.47453	-0.042192	0.536512	22215.18601
78.704772	492.118167	-132.372346	578.400461	-0.805155	1.299475	22202.97861
29.112195	504.325571	-217.824173	575.34861	-2.331081	-0.989413	22214.42305
-18.191495	491.355204	-323.11303	523.467144	-0.042192	-0.226451	22196.11194
-58.62852	474.570024	-352.868577	550.933803	-0.805155	2.8254	431.836909
-119.665539	482.199651	-392.542639	528.807884	1.483733	0.536512	15.259255
-163.917378	457.021881	-485.624093	453.274573	-0.805155	-0.226451	12.970367
-223.428471	431.081148	-471.890764	447.170871	0.72077	-0.226451	14782.40303
-295.146969	402.851527	-500.883348	421.230138	-0.042192	-0.226451	22185.43046
-313.458074	382.251533	-528.350007	345.696827	-0.042192	-0.226451	22195.34898
-342.450658	321.977477	-539.031485	293.815361	-0.042192	-0.226451	22181.61565
-381.361758	291.458967	-564.972218	225.911677	3.009659	0.536512	22226.63045
-414.932118	231.947874	-588.624063	144.274664	1.483733	0.536512	22215.18601
-443.924702	170.910855	-602.357392	74.082092	2.246696	-0.226451	22202.21564
-466.050622	116.7405	-571.07592	-43.414169	-0.805155	0.536512	22212.13416
-534.717268	69.436811	-539.794448	-89.954896	0.72077	0.536512	22210.60823
-529.376529	-0.755761	-524.535193	-141.073399	-0.042192	-0.226451	22213.66009
-498.095057	-38.903898	-434.50559	-204.399307	0.72077	2.8254	22225.86749
-500.383945	-109.859432	-378.80931	-263.9104	-0.042192	-0.226451	22227.39341
-490.465429	-170.133489	-360.498205	-339.443711	-0.805155	-0.226451	22216.71194
-454.606181	-204.466812	-316.246366	-407.347395	-0.042192	1.299475	22227.39341
-421.03582	-310.518632	-229.268614	-474.488116	-2.331081	-0.989413	22209.84527
-378.309907	-328.066775	-193.409365	-518.739954	-3.857006	-0.989413	22192.29713
-343.976584	-374.607502	-174.335297	-616.399185	-2.331081	-0.226451	22199.92676
-264.628459	-405.888974	-118.639017	-611.058445	-0.042192	-0.226451	22220.52675
-211.98403	-457.007478	-11.824234	-636.236216	-0.042192	0.536512	22204.50453
-141.028496	-493.629689	37.768344	-616.399185	-0.042192	-1.752376	22223.5786
-75.4137	-514.992646	97.279438	-643.865843	-0.042192	1.299475	22234.26008
-14.376681	-549.325969	207.146072	-582.065861	0.72077	1.299475	22202.21564
41.319598	-547.800043	293.360861	-568.332532	-1.568118	-1.752376	22213.66009
102.356617	-538.644491	349.820104	-546.206613	-1.568118	1.299475	22226.63045
176.364003	-511.940795	408.568234	-501.191811	1.483733	-0.226451	22225.86749
240.452873	-488.28895	451.294148	-458.465898	3.009659	-0.226451	22241.88971
286.9936	-457.007478	500.123763	-418.028873	2.246696	0.536512	22215.18601
334.297289	-431.066745	548.190415	-346.310376	-0.042192	0.536512	22199.16379
394.571345	-395.970459	571.079297	-277.643729	-0.805155	0.536512	22211.3712
436.534296	-341.800104	602.360769	-233.391891	-0.042192	0.536512	22219.00082
470.104656	-286.866787	615.331136	-185.325238	-0.042192	0.536512	22199.16379
486.889837	-227.355694	619.14595	-106.740076	-0.042192	2.062438	22212.13416
496.045389	-161.740899	595.494105	-8.317883	-0.805155	-0.226451	22215.94897
492.993539	-89.259439	590.153366	58.822838	-2.331081	-0.989413	22193.82305
515.119458	-15.252053	521.486719	123.67467	0.72077	1.299475	22202.21564
477.734284	34.340525	532.93116	217.519087	-3.857006	-1.752376	22204.50453
467.815768	108.34791	488.679322	264.059814	-3.094043	0.536512	22213.66009
435.771333	171.673818	422.301564	317.467205	-3.094043	-0.226451	22199.16379
404.489861	223.555284	339.901588	369.348672	1.483733	-0.226451	22217.4749
393.808383	273.910824	222.405326	373.926448	1.483733	-0.226451	22228.91934
364.815799	341.814508	251.39791	482.267157	0.72077	0.536512	22218.23786
324.378774	396.747825	163.657196	489.133821	-0.805155	-0.989413	22225.10453
284.704711	434.895962	114.827581	549.407877	-0.042192	0.536512	22231.97119
223.667692	482.199651	-1.905718	576.874536	-0.042192	-0.989413	22218.23786
163.393636	493.644092	-78.201992	584.504163	1.483733	1.299475	22227.39341
119.90476	502.036683	-107.957539	599.763418	5.298547	2.8254	22256.386
67.260331	504.325571	-163.653818	599.000455	3.009659	-0.226451	22235.02304
20.719604	512.718161	-263.601937	576.111573	-0.042192	1.299475	22238.83786
-40.317415	491.355204	-285.727856	563.904169	-0.042192	-0.989413	9614.093448
-114.3248	468.466322	-358.972279	528.807884	0.72077	-0.989413	20.599994
-154.761825	445.57744	-467.312988	454.037535	-0.042192	0.536512	11.444441
-222.665509	424.977446	-472.653727	483.030119	1.483733	0.536512	11.444441
-270.732161	416.584856	-497.068534	439.541243	-0.805155	-0.226451	21936.70461
-327.191404	407.429303	-497.068534	389.948665	-2.331081	-0.989413	22198.40083
-343.976584	354.021912	-532.927783	315.94128	-0.805155	1.299475	22197.63787
-431.717299	287.644154	-598.542578	251.089447	-4.619969	-0.989413	22178.5638
-436.295075	229.658986	-613.03887	122.148745	-0.805155	0.536512	22172.4601
-459.183957	183.881221	-596.25369	87.815422	-1.568118	-0.989413	22175.51195
-490.465429	136.577532	-571.07592	-4.50307	-0.805155	0.536512	22180.85269
-489.702467	87.747916	-554.29074	-80.799343	-0.805155	-1.752376	22183.90454
-519.458013	39.681264	-523.77223	-164.725244	-0.042192	1.299475	22215.94897
-515.6432	-9.911314	-510.038901	-164.725244	1.483733	1.299475	22227.39341
-498.858019	-90.022401	-425.350037	-271.540027	1.483733	-0.989413	22221.28971
-488.176541	-136.563128	-391.016714	-334.102972	2.246696	0.536512	22227.39341
-479.783951	-209.044588	-330.742658	-401.243693	-0.042192	1.299475	22227.39341
-414.169156	-261.689017	-262.076011	-444.732569	1.483733	0.536512	22235.02304
-394.332124	-301.363079	-201.801955	-456.17701	-0.042192	-0.226451	22247.99341
-354.658062	-367.740837	-181.201961	-545.44365	3.772621	1.299475	22245.70452
-293.621043	-411.992676	-135.424197	-577.488085	2.246696	2.062438	22226.63045
-226.480322	-447.088962	-58.364961	-629.369551	2.246696	1.299475	22239.60082
-179.939595	-489.814875	49.212785	-598.851042	-0.042192	0.536512	22232.73415
-97.53962	-509.651907	85.834997	-643.865843	-0.042192	-0.226451	22213.66009
-47.184079	-527.963012	192.64978	-588.932526	1.483733	-0.226451	22225.86749
14.615903	-548.563006	269.709016	-566.043644	-0.042192	-0.226451	22233.49712
81.756623	-534.066714	346.00529	-534.762172	-0.805155	-0.226451	22212.89712
145.845493	-524.911161	372.708986	-501.954774	-1.568118	-0.989413	22220.52675
200.77881	-521.85931	414.671936	-485.169594	-1.568118	0.536512	22206.03046
260.289904	-483.711173	468.84229	-447.78442	-2.331081	-0.226451	22190.7712
318.275072	-455.481552	523.775608	-379.117773	-0.805155	1.299475	22168.64528
369.393575	-402.837123	560.397819	-323.421494	-0.805155	-0.226451	22206.79342
415.171339	-349.429732	574.131148	-276.880767	1.483733	-0.226451	22195.34898
456.371327	-315.096409	568.790409	-218.132636	2.246696	1.299475	22194.58602
480.023172	-241.851986	597.782993	-146.414139	0.72077	0.536512	22216.71194
505.963905	-180.814967	590.153366	-49.517871	-0.042192	0.536512	22209.84527
502.912054	-112.148321	589.390403	9.23026	-0.042192	2.062438	22199.16379
492.993539	-46.533525	555.820042	112.993192	0.72077	-1.752376	22193.82305
505.963905	29.762748	572.605223	179.37095	1.483733	-0.226451	22247.99341
482.31206	85.459028	513.857092	253.378335	3.009659	2.062438	22239.60082
445.689849	151.073824	474.945992	308.311653	-0.042192	-0.226451	22243.41563
425.089855	221.266395	403.227495	348.748678	3.772621	0.536512	22244.17859
392.282457	251.021942	313.960855	375.452373	-0.042192	-0.989413	22223.5786
360.238022	317.3997	231.560879	418.178287	0.72077	0.536512	22225.86749
336.586177	362.414502	189.597929	503.630113	-0.805155	-0.226451	22227.39341
296.149152	420.39967	111.77573	528.044921	-0.805155	-0.226451	22215.94897
238.163984	453.97003	51.501673	547.881952	-1.568118	0.536512	22226.63045
174.838077	493.644092	-44.631631	571.533797	-3.094043	-0.226451	22229.6823
122.956611	483.725577	-84.305694	573.822685	-2.331081	-1.752376	22194.58602
97.015878	511.192235	-165.179744	556.274542	-3.094043	-0.989413	22204.50453
-3.695203	507.377422	-207.142694	559.326393	-0.805155	2.062438	22213.66009
-25.05816	496.695943	-303.275999	576.874536	-0.805155	-0.226451	22204.50453
-79.991477	479.1478	-355.920428	536.437511	-2.331081	-0.989413	51.118503
-123.480353	463.125583	-472.653727	479.978268	2.246696	0.536512	12.970367
-182.991446	427.266334	-490.20187	431.148653	-0.805155	0.536512	12.970367
-255.472906	444.051515	-508.512975	438.015318	0.72077	2.8254	20077.36442
-291.332155	411.244117	-546.661112	389.948665	-1.568118	-1.752376	22196.87491
-354.658062	375.384868	-518.431491	323.570907	-1.568118	-0.226451	22181.61565
-367.628429	332.658955	-548.950001	260.245	0.72077	0.536512	22219.00082
-403.487677	259.414532	-548.950001	170.215397	2.246696	0.536512	22230.44527
-452.317292	199.140476	-554.29074	107.652453	-0.805155	0.536512	22196.11194
-479.020988	161.755302	-540.55741	66.452465	3.009659	0.536512	22186.95639
-473.680249	117.503463	-602.357392	-18.236399	-0.042192	-0.226451	22209.08231
-518.695051	42.733115	-530.638895	-78.510455	1.483733	0.536512	22202.21564
-514.880237	-24.407606	-486.387056	-151.754878	0.72077	0.536512	22218.23786
-504.961721	-67.133519	-427.638925	-245.599294	-1.568118	0.536512	22228.15638
-482.072839	-127.407575	-408.564857	-305.873351	-2.331081	0.536512	22226.63045
-471.391361	-195.311259	-351.342652	-336.39186	-0.805155	-2.515339	22217.4749
-445.450628	-253.296427	-288.779707	-418.791836	-0.042192	-0.226451	22226.63045
-417.221007	-308.992707	-246.816757	-487.458482	-3.857006	-0.226451	22206.03046
-368.391391	-351.71862	-243.001943	-518.739954	-2.331081	-0.989413	22196.87491
-332.532143	-415.044527	-135.424197	-588.169563	-1.568118	-0.226451	22204.50453
-261.576608	-436.407484	-82.779768	-582.828824	0.72077	0.536512	22220.52675
-197.487738	-467.688956	14.116499	-621.739924	-0.042192	0.536512	22214.42305
-119.665539	-505.837093	85.072034	-582.065861	-0.042192	-0.226451	22227.39341
-62.443334	-533.303751	91.938698	-616.399185	-0.805155	-0.989413	22233.49712
-5.221129	-544.748192	193.412742	-598.851042	-0.042192	2.062438	22216.71194
63.445518	-540.933379	300.227526	-556.888091	0.72077	-0.226451	22226.63045
126.771425	-542.459304	379.57565	-525.606619	2.246696	-0.226451	22241.12674
187.045481	-521.096348	414.671936	-476.777004	4.535584	2.062438	22231.20823
265.630643	-486.763024	444.427483	-453.125159	2.246696	1.299475	22237.31193
300.726929	-453.955627	508.516353	-399.717767	2.246696	-0.226451	22215.94897
358.712097	-421.148229	572.605223	-340.969637	1.483733	0.536512	22212.13416
407.541712	-379.948241	574.131148	-281.458543	-3.094043	-0.989413	22199.16379
430.430594	-323.488999	606.938546	-235.680779	0.72077	0.536512	22200.68972
467.052805	-271.607533	575.657074	-144.12525	-0.805155	-2.515339	22196.87491
489.178725	-201.414961	608.464471	-88.428971	0.72077	0.536512	22212.13416
512.067607	-144.192756	590.916328	-12.132697	0.72077	1.299475	22222.05268
511.304644	-61.79278	591.679291	55.008024	-0.042192	-0.989413	22188.48232
476.971321	-4.570575	580.23485	159.533919	-3.094043	0.536512	22195.34898
463.237992	43.496078	535.220049	220.570938	-2.331081	0.536512	22208.31935
428.904669	126.659016	498.597837	291.526472	-2.331081	-1.752376	22200.68972
437.297259	173.962706	434.508967	344.170901	-3.094043	-0.989413	22206.79342
422.800967	251.784905	358.212694	390.711628	-0.805155	0.536512	22220.52675
402.200973	309.770073	312.434929	424.281989	0.72077	-0.226451	22230.44527
361.763948	344.866359	210.960885	473.111604	-0.042192	-0.989413	22219.00082
320.56396	402.851527	65.997965	419.704212	-0.042192	-1.752376	22226.63045
254.186202	424.214483	56.842413	543.304176	-1.568118	-0.226451	22231.20823
207.645475	469.229285	-60.653849	557.800468	-0.805155	-0.226451	22215.94897
171.023264	497.458906	-59.127923	609.681934	1.483733	-0.226451	22249.51933
87.097363	496.695943	-146.868638	590.607865	2.246696	1.299475	22255.62304
38.267747	518.821863	-151.446415	580.68935	2.246696	-0.226451	22232.73415
-11.324831	508.903347	-278.861192	550.17084	0.72077	0.536512	22235.02304
-45.658154	480.673726	-314.72044	566.193058	1.483733	1.299475	543.992431
-108.984061	482.962614	-377.283385	546.356026	2.246696	2.062438	15.259255
-178.41367	437.947813	-466.550025	483.030119	0.72077	0.536512	10.681478
-210.458105	441.762626	-471.890764	476.163455	-0.042192	-0.989413	7631.153294
-287.517341	427.266334	-531.401858	412.074585	-3.857006	-2.515339	22143.46751
-318.798814	389.118198	-555.053702	357.90423	-0.805155	-0.226451	22181.61565
-359.235839	353.258949	-555.053702	282.37092	-2.331081	-0.989413	22206.79342
-410.354342	280.014526	-574.890734	235.830193	-2.331081	1.299475	22176.27491
-443.924702	244.91824	-584.809249	155.719105	-1.568118	1.299475	22187.71935
-475.206175	174.725668	-566.498143	68.741353	-1.568118	-1.752376	22173.98602
-469.865435	122.08124	-565.735181	-22.814175	-2.331081	2.062438	22181.61565
-513.354311	66.38496	-556.579628	-66.303051	0.72077	-0.226451	22190.00824
-509.539498	28.999786	-481.80928	-144.12525	-1.568118	-1.752376	22228.15638
-511.828386	-32.037233	-463.498174	-210.503009	0.72077	2.062438	22219.76379
-491.228392	-96.889066	-469.601876	-286.799282	0.72077	-0.226451	22219.00082
-500.383945	-169.370526	-365.075981	-331.051121	-0.805155	-0.989413	22227.39341
-456.895069	-222.014955	-336.84636	-381.406662	-1.568118	-1.752376	22223.5786
-417.983969	-270.081607	-247.579719	-437.102941	-0.805155	-0.226451	22239.60082
-398.146938	-321.200111	-210.194545	-507.295513	3.009659	1.299475	22247.23045
-327.954366	-369.266763	-156.024191	-540.865874	0.72077	-0.989413	22238.07489
-277.598826	-416.570453	-90.409396	-563.754756	-0.042192	0.536512	22229.6823
-230.295136	-471.50377	-24.031638	-583.591787	3.009659	1.299475	22235.02304
-166.206266	-489.051913	38.531307	-592.74734	0.72077	-0.989413	22228.15638
-87.621104	-521.096348	121.694245	-594.273265	0.72077	-0.226451	22215.94897
-31.924824	-547.037081	214.012736	-590.458452	-0.805155	-0.226451	22225.86749
30.63812	-537.118565	284.205308	-556.888091	-0.805155	-0.989413	22233.49712
94.72699	-534.066714	348.294178	-530.947358	2.246696	2.062438	22220.52675
162.630673	-527.200049	401.70157	-498.902923	-3.094043	-0.226451	22200.68972
214.51214	-513.46672	445.953408	-477.539966	-2.331081	-0.989413	22212.89712
280.126935	-485.237099	479.523769	-434.814053	-2.331081	0.536512	22167.11936
330.482476	-443.274148	540.560788	-365.384444	-0.042192	0.536512	22202.97861
390.756532	-393.681571	583.286701	-309.688164	-0.805155	-0.226451	22210.60823
428.141706	-341.800104	577.182999	-260.858549	1.483733	0.536512	22188.48232
468.578731	-283.814936	613.805211	-199.82153	-0.042192	2.062438	22200.68972
485.363911	-228.881619	597.782993	-128.103033	1.483733	0.536512	22213.66009
499.09724	-162.503861	602.360769	-56.384536	-0.805155	-0.989413	22193.82305
502.912054	-87.733513	567.264484	14.570999	-0.805155	0.536512	22197.63787
507.489831	-17.540941	532.168198	141.985776	1.483733	0.536512	22233.49712
497.571315	49.59978	535.220049	208.363534	2.246696	-1.752376	22239.60082
461.712066	107.584948	468.84229	276.267218	2.246696	1.299475	22229.6823
433.482445	158.703451	441.375632	338.830162	-0.805155	-0.226451	22238.83786
413.645414	213.636768	368.131209	365.533858	1.483733	0.536512	22231.20823
401.43801	265.518234	333.797886	442.593094	-0.042192	0.536512	22221.28971
352.608395	341.051545	227.746066	441.830132	-2.331081	-0.226451	22222.05268
331.245438	389.88116	161.368308	490.659747	0.72077	0.536512	22229.6823
290.808413	412.00708	119.405357	534.911585	-0.805155	-0.226451	22217.4749
220.615841	441.762626	-59.127923	561.615281	-0.042192	-0.989413	22226.63045
161.867711	475.332987	-63.7057	577.637499	-0.805155	1.299475	22222.05268
119.90476	492.118167	-119.40198	576.111573	-1.568118	0.536512	22196.87491
64.971443	516.532975	-213.246396	577.637499	-0.805155	-0.226451	22215.94897
21.482567	511.955198	-219.350098	553.985654	-0.042192	1.299475	22218.23786
-33.45075	490.592242	-271.994527	576.874536	-2.331081	-0.226451	22205.2675
-95.250732	482.962614	-346.001913	583.741201	1.483733	0.536512	26.703696
-151.709974	457.784844	-446.712994	489.896784	-0.042192	0.536512	12.207404
-197.487738	450.155216	-481.046317	470.059753	-0.042192	-0.226451	12.970367
-258.524757	426.503372	-464.261137	442.593094	0.72077	1.299475	21633.80841
-278.361788	389.118198	-529.875932	345.696827	-2.331081	0.536512	22186.95639
-338.635845	359.362651	-604.64628	292.289435	-1.568118	0.536512	22186.95639
-370.68028	321.977477	-577.179622	262.533888	1.483733	1.299475	22229.6823
-413.406193	263.229346	-561.920367	183.185764	-0.042192	-0.989413	22228.91934
-462.998771	212.110843	-600.831467	80.948757	0.72077	-0.226451	22196.87491
-479.783951	148.784935	-536.742597	39.748769	0.72077	0.536512	22207.55638
-520.983939	80.881252	-558.868516	-28.917877	-2.331081	-1.752376	22207.55638
-524.03579	41.970152	-502.409274	-106.740076	-0.805155	-0.989413	22209.84527
-514.117274	-22.118718	-491.727795	-161.673393	0.72077	-0.226451	22221.28971
-497.332094	-74.763147	-422.298186	-243.310406	0.72077	-0.989413	22230.44527
-496.569131	-135.800165	-398.646341	-316.554829	-0.805155	1.299475	22219.76379
-463.761734	-202.940886	-358.972279	-340.969637	-0.042192	-0.226451	22222.05268
-427.139522	-260.163092	-283.438968	-411.162208	-1.568118	-0.226451	22209.08231
-398.146938	-312.044558	-232.320465	-482.117743	-2.331081	0.536512	22202.97861
-357.709913	-354.770471	-180.438999	-530.947358	-1.568118	-0.226451	22196.11194
-298.19882	-400.548235	-125.505682	-569.858458	-1.568118	-0.226451	22215.94897
-242.50254	-442.511186	-43.105706	-591.984377	-3.857006	-1.752376	22219.00082
-177.650707	-489.051913	21.746127	-593.510302	-0.042192	-0.226451	22221.28971
-115.087763	-515.755608	107.960916	-627.843626	1.483733	1.299475	22231.97119
-52.524818	-524.148199	145.34609	-608.006594	-0.042192	-1.752376	22221.28971
21.482567	-543.98523	210.197923	-599.614004	2.246696	1.299475	22215.94897
82.519586	-551.614857	292.597898	-560.702905	-0.805155	0.536512	22214.42305
152.712158	-538.644491	372.708986	-540.102911	2.246696	-0.989413	22246.46748
211.460289	-520.333385	424.590452	-495.088109	0.72077	-0.226451	22234.26008
262.578792	-477.607472	503.938576	-426.421463	-2.331081	0.536512	22222.81564
297.675078	-467.688956	523.012645	-403.532581	-0.042192	-0.989413	22220.52675
350.319507	-406.651937	571.84226	-332.577046	0.72077	-0.226451	22212.89712
422.800967	-372.318614	577.182999	-282.221506	-0.805155	-1.752376	22212.13416
457.897253	-319.674185	591.679291	-212.791897	0.72077	1.299475	22199.16379
467.815768	-258.637166	604.649658	-144.12525	0.72077	0.536512	22200.68972
503.675017	-187.681632	638.982981	-78.510455	-0.805155	-0.989413	22211.3712
507.489831	-139.614979	580.997813	-49.517871	-0.042192	2.062438	22194.58602
505.200942	-67.896482	563.44967	87.815422	-1.568118	-1.752376	22190.00824
484.600948	16.792382	558.871893	154.19318	-3.094043	-0.989413	22200.68972
474.682433	68.673848	519.960794	241.170932	-0.805155	2.062438	22179.32676
469.341694	145.733084	465.79044	311.363504	-0.042192	0.536512	22203.74157
404.489861	205.244178	441.375632	348.748678	-0.042192	-0.989413	22212.13416
402.200973	239.577501	317.012706	384.607926	-0.805155	0.536512	22230.44527
386.941718	304.429334	272.760867	450.985684	-0.805155	-0.226451	22225.86749
351.845432	369.281166	187.309041	488.370858	-0.805155	-0.226451	22219.00082
315.223221	434.895962	84.309071	481.504194	-0.042192	0.536512	22227.39341
248.0825	452.444105	36.242419	550.17084	-1.568118	0.536512	22224.34156
195.438071	493.644092	-49.972371	570.770834	0.72077	-0.226451	22221.28971
147.371419	505.851496	-104.905688	578.400461	2.246696	-0.226451	22251.80822
90.149213	511.192235	-125.505682	585.267126	-0.042192	1.299475	22245.70452
35.215896	500.510757	-224.690837	579.163424	-0.042192	0.536512	22231.97119
-17.428532	489.066316	-254.446384	600.526381	0.72077	-0.226451	22238.07489
-72.361849	489.066316	-346.764875	566.95602	-1.568118	0.536512	105.288858
-126.532204	481.436689	-423.824112	528.044921	-1.568118	-0.226451	14.496292
-182.228484	456.258918	-435.268553	501.341225	-0.805155	-1.752376	10.681478
-232.584024	437.947813	-470.364839	465.481976	-0.042192	0.536512	17442.85409
-292.85808	410.481154	-499.357423	421.230138	-2.331081	-1.752376	22169.40825
-333.295106	375.384868	-535.216671	331.200535	-0.042192	1.299475	22196.11194
-381.361758	337.236731	-584.809249	269.400553	-3.094043	-0.226451	22193.82305
-404.25064	267.04416	-556.579628	189.289466	-0.805155	0.536512	22182.37861
-442.398777	219.74047	-584.046286	120.622819	-2.331081	0.536512	22178.5638
-472.917286	171.673818	-568.024069	57.296912	-1.568118	-0.989413	22199.16379
-489.702467	112.162724	-569.549994	-0.688256	-0.805155	-0.989413	22185.43046
-513.354311	65.621997	-514.616677	-91.480822	-2.331081	0.536512	22215.18601
-514.880237	6.110904	-473.41669	-133.443772	-2.331081	-0.989413	22230.44527
-496.569131	-54.163153	-446.712994	-220.421524	-0.805155	-0.226451	22214.42305
-502.672833	-101.466842	-423.061149	-309.688164	0.72077	-0.989413	22222.05268
-473.680249	-173.948302	-378.80931	-362.332593	-0.805155	-0.226451	22228.15638
-439.346926	-228.118657	-301.750074	-435.577016	-0.042192	0.536512	22237.31193
-403.487677	-270.84457	-236.898241	-440.154792	2.246696	0.536512	22242.65267
-379.07287	-332.644552	-218.587135	-534.762172	-0.042192	-1.752376	22242.65267
-324.139553	-380.711204	-133.898272	-566.806607	-0.042192	-0.226451	22226.63045
-274.546975	-441.748223	-81.253843	-575.96216	-0.042192	0.536512	22231.20823
-206.643291	-479.89636	-1.142755	-620.213998	-0.042192	1.299475	22229.6823
-136.450719	-500.496354	87.360922	-602.665855	1.483733	-0.226451	22225.86749
-73.124812	-531.014863	141.531276	-612.584371	-1.568118	-1.752376	22218.23786
-12.087793	-542.459304	225.457177	-568.332532	-0.805155	0.536512	22228.91934
39.03071	-540.170416	307.857153	-586.643638	-1.568118	-1.752376	22227.39341
107.697356	-546.274118	329.983072	-546.206613	-1.568118	-1.752376	22193.82305
160.341785	-527.200049	342.190476	-521.791805	-1.568118	2.062438	22206.03046
216.801028	-514.229683	410.09416	-524.843656	-0.042192	-0.226451	22193.06009
286.9936	-469.214881	497.834874	-409.636283	-0.805155	0.536512	22183.90454
361.000985	-424.963043	546.66449	-329.525195	-1.568118	0.536512	22207.55638
406.015787	-390.62972	571.84226	-263.147437	-0.805155	-0.989413	22216.71194
408.304675	-325.014924	586.338552	-230.34004	-0.042192	-0.226451	22188.48232
461.712066	-269.318644	619.14595	-160.910431	2.246696	0.536512	22210.60823
494.519464	-210.570514	610.75336	-121.236368	-0.805155	2.062438	22205.2675
515.882421	-135.800165	587.101515	-40.362318	2.246696	0.536512	22175.51195
501.386129	-68.659445	550.479303	32.119142	0.72077	-2.515339	22201.45268
483.837986	-3.044649	571.079297	164.874658	1.483733	0.536512	22255.62304
470.867619	64.096072	457.397849	187.76354	2.246696	0.536512	22140.41566
463.237992	126.659016	513.857092	268.63759	2.246696	-0.989413	22236.54897
441.875035	177.777519	409.331197	342.644976	1.483733	0.536512	22243.41563
428.904669	238.814538	367.368246	377.741262	-0.805155	0.536512	22217.4749
374.734314	309.770073	342.953439	428.859765	-0.805155	-0.226451	22221.28971
361.763948	354.021912	249.871985	489.133821	0.72077	-0.226451	22232.73415
316.749146	399.036713	175.8646	501.341225	-1.568118	-0.989413	22215.94897
274.786196	444.051515	60.657226	556.274542	-0.042192	1.299475	22223.5786
225.956581	471.518173	0.38317	586.030089	-0.042192	0.536512	22231.97119
155.764009	477.621875	-88.120507	593.659716	-2.331081	-0.989413	22199.16379
95.489953	490.592242	-170.520483	508.970852	0.72077	2.062438	22204.50453
58.867741	494.407055	-168.994558	593.659716	-3.094043	-1.752376	22211.3712
2.408499	499.747794	-235.372316	600.526381	-0.042192	1.299475	22213.66009
-45.658154	488.303353	-295.646372	547.118989	1.483733	0.536512	1758.629109
-116.613688	466.940397	-377.283385	538.726399	-0.805155	0.536512	19.074068
-158.576639	456.258918	-445.187068	503.630113	0.72077	-0.226451	11.444441
-205.880328	444.814477	-461.209286	480.741231	-0.042192	-0.226451	135.807367
-270.732161	411.244117	-500.883348	431.911616	-0.042192	1.299475	22102.26753
-310.406223	394.458937	-541.320373	356.378305	-0.042192	0.536512	22180.08972
-343.976584	347.155247	-591.675914	289.237584	2.246696	0.536512	22211.3712
-396.621013	289.933042	-574.890734	207.600571	2.246696	0.536512	22224.34156
-431.717299	251.021942	-558.868516	154.19318	1.483733	0.536512	22221.28971
-456.895069	190.747886	-597.779616	87.052459	3.772621	0.536512	22207.55638
-475.969137	125.133091	-549.712963	26.778403	0.72077	1.299475	22212.89712
-511.828386	93.851618	-555.816665	-31.969728	-0.042192	-0.989413	22195.34898
-520.220976	32.814599	-507.750013	-141.836362	-0.042192	-0.226451	22210.60823
-502.672833	-38.140935	-468.07595	-170.065983	-0.805155	1.299475	22204.50453
-512.591349	-93.837215	-416.194484	-270.014102	-1.568118	-1.752376	22230.44527
-503.435796	-164.792749	-367.364869	-353.940003	1.483733	0.536512	22214.42305
-469.865435	-211.333476	-324.638956	-405.058506	1.483733	2.062438	22207.55638
-428.665448	-279.23716	-300.987111	-453.125159	-3.094043	-0.226451	22208.31935
-385.939534	-312.80752	-249.868608	-557.651054	-0.805155	2.062438	22193.06009
-343.976584	-381.474167	-233.84639	-615.636222	-1.568118	-1.752376	22209.84527
-296.672894	-427.251931	-101.090874	-572.147346	-0.805155	0.536512	22220.52675
-237.161801	-457.77044	-48.446445	-604.954744	-2.331081	0.536512	22215.18601
-164.680341	-489.814875	23.272052	-602.665855	-0.805155	-0.226451	22222.05268
-102.880359	-521.096348	86.597959	-597.325116	-0.805155	1.299475	22230.44527
-29.635936	-563.059298	196.464593	-577.488085	0.72077	0.536512	22222.05268
29.112195	-526.437087	265.13124	-580.539936	0.72077	-1.752376	22221.28971
71.075145	-565.348186	333.034923	-579.01401	1.483733	2.062438	22229.6823
145.082531	-532.540789	366.605284	-533.236246	2.246696	0.536512	22243.41563
209.1714	-492.866726	395.597868	-527.132544	3.772621	-0.226451	22207.55638
281.65286	-463.11118	471.131179	-411.925171	-0.042192	1.299475	22207.55638
322.852848	-450.903776	545.901527	-378.354811	0.72077	1.299475	22237.31193
379.312091	-411.992676	569.553372	-296.717798	2.246696	0.536512	22209.84527
435.008371	-359.348247	597.782993	-258.569661	-2.331081	-0.989413	22199.16379
460.186141	-303.651968	635.168167	-189.140052	0.72077	-0.226451	22219.00082
482.31206	-231.170508	609.227434	-134.206735	-1.568118	0.536512	22202.97861
518.934272	-172.422377	604.649658	-38.836393	-0.805155	-0.226451	22193.82305
502.912054	-95.36314	584.812627	28.304328	-0.042192	-0.226451	22202.97861
496.808352	-32.800196	558.871893	128.252447	-1.568118	0.536512	22192.29713
490.70465	23.659047	502.412651	178.607987	-1.568118	-1.752376	22205.2675
471.630582	75.540513	456.634887	217.519087	-0.805155	0.536512	22208.31935
441.112072	154.888637	456.634887	307.54869	-0.042192	1.299475	22204.50453
423.563929	223.555284	386.442315	359.430156	-2.331081	-0.989413	22219.00082
397.623196	264.755271	344.479364	419.704212	-2.331081	0.536512	22234.26008
382.363942	329.607104	254.449761	459.378274	0.72077	-0.226451	22215.94897
331.245438	382.251533	179.679413	479.978268	1.483733	1.299475	22223.5786
300.726929	424.977446	130.086835	509.733815	-0.805155	0.536512	22231.20823
239.68991	456.258918	33.190568	574.585648	-0.805155	-0.226451	22213.66009
175.60104	486.014465	-38.52793	603.578232	0.72077	0.536512	22244.17859
143.556605	501.27372	-144.57975	579.163424	2.246696	-0.226451	22252.57118
48.949226	511.955198	-193.409365	517.363442	-0.042192	-0.989413	22233.49712
23.771455	508.140384	-223.927875	598.237493	0.72077	2.8254	22232.73415
-23.532234	502.036683	-268.942676	577.637499	0.72077	0.536512	22238.07489
-81.517402	473.044099	-336.84636	563.141207	-1.568118	-0.989413	25.940733
-134.924794	462.36262	-404.750043	521.941219	-0.805155	-0.989413	14.496292
-178.41367	442.525589	-432.216702	491.422709	-0.042192	-0.226451	10.681478
-247.080316	427.266334	-468.07595	451.748647	1.483733	0.536512	21525.4677
-278.361788	399.036713	-518.431491	391.474591	0.72077	1.299475	22167.88232
-336.346956	358.599688	-543.609261	322.807945	-1.568118	-0.226451	22185.43046
-366.865466	309.00711	-612.275908	257.193149	-2.331081	0.536512	22178.5638
-406.539528	253.31083	-569.549994	178.607987	-1.568118	-0.989413	22168.64528
-442.398777	211.34788	-611.512945	52.719136	-1.568118	-0.226451	22199.16379
-466.050622	154.125675	-574.890734	3.126558	-2.331081	-0.226451	22202.21564
-495.043206	108.34791	-549.712963	-14.421585	0.72077	-0.989413	22197.63787
-503.435796	47.310891	-507.750013	-93.76971	0.72077	1.299475	22225.86749
-510.30246	-6.859463	-485.624093	-145.651176	-0.805155	1.299475	22132.78604
-510.30246	-76.289072	-440.609292	-242.547443	-1.568118	-0.226451	22215.18601
-512.591349	-128.170538	-405.513006	-317.317792	-1.568118	1.299475	22222.81564
-456.132106	-186.918669	-354.394503	-374.539997	2.246696	-0.226451	22244.94156
-410.354342	-241.089023	-313.957478	-443.969606	2.246696	-0.226451	22238.07489
-391.280274	-318.911222	-235.372316	-489.74737	3.009659	2.062438	22239.60082
-336.346956	-357.822322	-214.009359	-566.806607	1.483733	0.536512	22239.60082
-289.80623	-395.970459	-152.97234	-611.821408	1.483733	-0.226451	22227.39341
-273.021049	-431.829707	-69.046439	-564.517718	-1.568118	-0.226451	22223.5786
-201.302552	-467.688956	30.90168	-614.110296	-2.331081	0.536512	22228.15638
-125.769241	-499.733391	65.997965	-588.932526	-0.805155	1.299475	22216.71194
-43.369265	-514.992646	140.005351	-591.221414	0.72077	-0.226451	22222.05268
-12.087793	-566.874112	245.294209	-548.495501	-0.805155	2.062438	22231.20823
60.393667	-537.881528	307.857153	-568.332532	-1.568118	-0.226451	22146.51936
127.534388	-543.222267	349.057141	-532.473284	-2.331081	-1.752376	22194.58602
174.075115	-536.355602	344.479364	-540.102911	-3.094043	-0.989413	22200.68972
221.378804	-499.733391	446.716371	-488.221445	-3.857006	-0.989413	22167.11936
303.015817	-462.348217	520.723757	-419.554798	-0.042192	-0.989413	22202.97861
354.13432	-436.407484	525.301533	-349.362227	-0.805155	0.536512	22215.18601
402.963936	-375.370465	588.62744	-242.547443	1.483733	1.299475	22215.18601
455.608364	-325.777887	616.857061	-212.028934	-0.042192	0.536512	22204.50453
473.91947	-274.659384	610.75336	-160.147468	-0.805155	-0.989413	22212.13416
501.386129	-219.726067	603.886695	-86.903045	0.72077	-0.989413	22204.50453
503.675017	-137.326091	577.182999	-13.658622	-0.805155	0.536512	22172.4601
515.119458	-55.689078	581.760776	84.000608	2.246696	-0.226451	22239.60082
490.70465	0.007202	556.583005	154.19318	2.246696	-0.226451	22251.04526
484.600948	61.044221	516.908943	241.933894	1.483733	0.536512	22212.89712
464.763917	124.370128	465.79044	244.985745	3.772621	0.536512	22239.60082
444.163923	191.510849	431.457116	342.644976	1.483733	0.536512	22241.12674
403.726898	242.629352	362.79047	418.178287	-0.805155	1.299475	22209.84527
377.023203	307.481185	311.671967	450.222722	-0.042192	0.536512	22222.81564
338.875066	370.044129	227.746066	483.030119	-0.042192	-0.226451	22231.20823
308.356556	418.110782	150.686829	520.415293	-2.331081	-1.752376	22214.42305
267.919531	444.814477	78.968332	570.007871	-2.331081	0.536512	22222.81564
193.149183	470.75521	-14.876085	576.874536	-1.568118	2.062438	22210.60823
154.238083	491.355204	-83.542731	562.378244	-0.042192	1.299475	22197.63787
88.623288	499.747794	-192.646402	534.148623	-3.857006	-1.752376	22201.45268
42.082561	514.244086	-273.520453	533.38566	-0.805155	-0.226451	22221.28971
-13.613719	499.747794	-257.498235	583.741201	1.483733	-0.226451	22211.3712
-68.547036	492.118167	-337.609322	543.304176	0.72077	1.299475	283.059175
-110.509986	471.518173	-382.624124	543.304176	0.72077	1.299475	16.78518
-169.258117	460.073732	-423.061149	494.47456	-0.042192	0.536512	10.681478
-221.902546	431.081148	-470.364839	461.667163	1.483733	0.536512	12216.55934
-283.702528	419.636707	-499.357423	435.72643	-0.805155	-1.752376	22166.3564
-323.37659	386.066347	-560.394442	355.615342	1.483733	-0.989413	22206.79342
-363.813615	335.710806	-576.416659	287.711659	3.772621	0.536512	22215.18601
-401.961752	270.096011	-582.520361	202.259832	2.246696	2.062438	22203.74157
-448.502479	236.52565	-590.149988	90.10431	-0.805155	-0.226451	22205.2675
-469.102473	173.962706	-648.135156	12.282111	0.72077	-1.752376	22207.55638
-482.072839	111.399761	-556.579628	14.570999	0.72077	0.536512	22213.66009
-514.880237	74.77755	-536.742597	-57.910461	-0.805155	0.536512	22226.63045
-515.6432	17.555345	-478.757429	-128.103033	-0.805155	-0.989413	22215.18601
-534.717268	-45.770563	-447.475957	-203.636344	-1.568118	1.299475	22225.10453
-493.51728	-107.570544	-427.638925	-273.065953	-1.568118	0.536512	22230.44527
-471.391361	-167.081638	-393.305602	-327.99927	-0.805155	-0.989413	22214.42305
-452.317292	-237.274209	-324.638956	-403.532581	-1.568118	-0.226451	22203.74157
-401.198789	-282.289011	-270.468602	-495.851072	0.72077	1.299475	22212.89712
-374.495093	-318.911222	-224.690837	-600.376967	-0.805155	0.536512	22189.24528
-316.509925	-393.681571	-194.935291	-618.688073	-1.568118	-0.226451	22209.84527
-268.443273	-428.014894	-104.142725	-611.058445	-0.042192	-0.226451	22229.6823
-219.613658	-471.50377	-29.372377	-605.717706	-0.042192	1.299475	22215.18601
-157.813676	-489.814875	44.635009	-585.880675	-0.805155	-0.226451	22223.5786
-70.072961	-541.696341	115.590543	-617.162147	-0.042192	-0.989413	22229.6823
-18.191495	-534.066714	196.464593	-571.384383	-0.805155	-0.226451	22215.18601
23.008493	-549.325969	274.286793	-566.043644	-0.042192	-0.226451	22064.11939
102.356617	-525.674124	342.953439	-533.999209	1.483733	-0.989413	22244.94156
178.652891	-518.044497	410.857122	-514.162178	0.72077	0.536512	22234.26008
240.452873	-503.548205	461.212663	-468.384414	3.009659	0.536512	22195.34898
282.415823	-482.948211	516.14598	-398.954805	1.483733	1.299475	22223.5786
333.534327	-430.303782	482.57562	-373.777034	2.246696	1.299475	22214.42305
374.734314	-406.651937	538.2719	-300.532611	-0.042192	0.536512	22206.79342
441.112072	-337.985291	600.834844	-224.999301	0.72077	1.299475	22216.71194
466.289843	-281.526048	608.464471	-157.85858	0.72077	0.536512	22215.94897
494.519464	-218.200141	626.775577	-114.369704	0.72077	0.536512	22206.79342
486.126874	-165.555712	609.990397	-50.280834	-0.805155	-0.989413	22186.19343
496.808352	-90.785364	585.575589	34.40803	-3.094043	-1.752376	22188.48232
486.889837	-24.407606	560.397819	139.696888	-2.331081	0.536512	22196.87491
479.260209	33.577562	513.094129	212.94131	-0.042192	0.536512	22156.43788
453.319476	113.68865	426.116377	233.541304	-0.805155	0.536512	22219.76379
450.267625	161.755302	410.09416	271.689441	-0.805155	0.536512	22207.55638
420.512079	227.370097	369.657135	357.141268	-0.805155	1.299475	22226.63045
402.200973	276.199712	346.768253	433.437541	-0.805155	-0.226451	22233.49712
358.712097	342.577471	241.479395	479.215306	2.246696	1.299475	22216.71194
315.986184	386.066347	172.812749	515.837517	0.72077	0.536512	22224.34156
303.015817	424.214483	98.805363	547.881952	2.246696	1.299475	22234.26008
226.719543	464.651508	21.746127	583.741201	2.246696	-0.989413	22234.26008
172.549189	486.777428	-62.942737	595.185642	3.009659	1.299475	22247.99341
112.275133	502.799645	-110.246427	593.659716	2.246696	2.062438	22249.51933
55.81589	497.458906	-168.231595	593.659716	-0.042192	-1.752376	22224.34156
23.008493	521.873714	-248.342682	558.56343	2.246696	1.299475	22236.54897
-39.554452	489.829279	-288.779707	566.95602	0.72077	0.536512	16167.1804
-92.198881	475.332987	-380.335236	504.393076	0.72077	0.536512	20.599994
-153.2359	463.888546	-425.350037	517.363442	-0.042192	0.536512	12.970367
-190.621074	449.392254	-458.157435	479.978268	-0.042192	-0.226451	11.444441
-260.050683	428.029297	-483.335205	428.096802	2.246696	1.299475	22009.94903
-302.776596	381.48857	-505.461125	363.24497	-0.805155	-0.226451	22187.71935
-330.243255	345.629322	-561.920367	296.867212	-1.568118	0.536512	22188.48232
-382.124721	303.666371	-588.624063	219.807975	-1.568118	0.536512	22183.14158
-425.613597	248.733054	-572.601845	137.407999	1.483733	-0.226451	22165.59343
-489.702467	209.821954	-616.090721	38.985806	-0.805155	-0.989413	22195.34898
-480.546914	123.607165	-611.512945	6.178409	-0.805155	2.062438	22203.74157
-485.12469	95.377544	-561.157404	-76.98453	1.483733	0.536512	22214.42305
-523.272827	44.25904	-504.698162	-128.103033	0.72077	-0.226451	22228.91934
-497.332094	-10.674277	-493.253721	-177.695611	-0.805155	-0.226451	22227.39341
-508.776535	-86.207588	-413.142633	-233.391891	1.483733	0.536512	22217.4749
-479.020988	-147.244607	-387.964863	-309.688164	-0.805155	-0.226451	22225.86749
-438.583963	-217.437178	-326.164881	-366.147407	1.483733	-0.226451	22252.57118
-426.376559	-241.851986	-294.120446	-438.628867	3.772621	0.536512	22234.26008
-403.487677	-297.548266	-281.15008	-543.917725	0.72077	-0.226451	22231.20823
-331.76918	-346.377881	-161.36493	-532.473284	3.772621	1.299475	22244.94156
-276.0729	-397.496384	-143.816787	-543.154762	2.246696	1.299475	22222.81564
-241.739577	-435.644521	-47.683482	-604.191781	-0.042192	-0.226451	22221.28971
-176.124782	-471.50377	23.272052	-618.688073	2.246696	-0.989413	22231.97119
-105.169247	-501.259316	95.753512	-596.562153	-0.042192	1.299475	22212.89712
-59.391483	-549.325969	195.701631	-580.539936	0.72077	-0.226451	22225.10453
16.141828	-549.325969	264.368277	-554.599203	-0.805155	0.536512	22232.73415
64.971443	-558.481522	310.909004	-560.702905	-3.094043	1.299475	22190.7712
147.371419	-546.274118	366.605284	-550.021426	-0.805155	0.536512	22198.40083
208.408438	-522.622273	425.353414	-485.169594	-0.805155	-0.226451	22177.80084
265.630643	-472.266732	481.049694	-456.17701	-0.042192	1.299475	22199.16379
320.56396	-439.459335	511.568204	-410.399246	-1.568118	-0.989413	22195.34898
368.630612	-407.4149	539.034862	-387.510363	-0.042192	-0.226451	22204.50453
412.119488	-361.637136	575.657074	-276.880767	-0.805155	-0.989413	22206.03046
457.13429	-305.177893	612.279285	-182.273387	0.72077	0.536512	22207.55638
486.889837	-242.614949	632.879279	-141.073399	-0.042192	0.536512	22207.55638
515.119458	-185.392743	610.75336	-55.621573	-0.042192	-1.752376	22193.82305
508.252793	-118.252023	582.523738	-3.740107	1.483733	0.536512	22211.3712
506.726868	-43.481674	564.975595	119.859857	3.009659	2.8254	22251.80822
497.571315	15.266456	551.242266	177.845025	0.72077	-1.752376	22222.05268
457.897253	74.014587	513.094129	244.985745	-0.042192	0.536512	22226.63045
445.689849	159.466414	471.894141	306.785727	0.72077	0.536512	22238.07489
431.95652	199.140476	408.568234	344.170901	0.72077	-0.226451	22233.49712
401.43801	265.518234	346.00529	393.763479	-0.042192	0.536512	22214.42305
366.341724	321.977477	262.079389	441.067169	0.72077	0.536512	22225.86749
335.823215	366.992278	210.960885	511.259741	0.72077	-0.226451	22230.44527
306.067668	417.347819	133.138686	544.830101	0.72077	-0.226451	22214.42305
249.608425	441.762626	33.190568	553.985654	-1.568118	0.536512	22222.81564
168.734375	462.36262	-37.002004	586.793052	-1.568118	1.299475	22209.84527
119.141797	492.88113	-84.305694	574.585648	-0.042192	-0.226451	22199.92676
61.156629	502.036683	-171.283446	573.822685	-1.568118	-0.989413	22207.55638
27.586269	509.66631	-220.876024	573.059722	-0.805155	0.536512	22219.76379
-20.480383	480.673726	-287.253782	549.407877	0.72077	-0.226451	22202.21564
-70.072961	466.177434	-419.246335	516.60048	-0.042192	-0.989413	64.851833
-127.295167	452.444105	-413.905596	496.763449	-0.042192	0.536512	16.022217
-181.465521	445.57744	-458.157435	492.185672	0.72077	0.536512	10.681478
-224.954397	439.473738	-455.868547	438.778281	-0.042192	-0.226451	19228.1869
-302.013633	403.61449	-515.37964	398.341256	-1.568118	-0.226451	22183.14158
-339.398807	367.755241	-526.061118	335.015348	3.009659	0.536512	22219.76379
-339.398807	318.925626	-558.868516	261.007963	3.772621	1.299475	22214.42305
-417.221007	266.281197	-566.498143	167.163546	-0.805155	-1.752376	22199.92676
-430.954336	219.74047	-580.231473	119.096894	3.772621	0.536512	22204.50453
-488.176541	154.125675	-580.231473	52.719136	-0.805155	-0.226451	22195.34898
-499.620982	109.873836	-612.275908	-25.103063	0.72077	-0.226451	22206.03046
-504.198759	60.281258	-507.750013	-93.76971	2.246696	2.062438	22229.6823
-514.880237	1.533127	-477.994466	-142.599325	-0.042192	-0.226451	22216.71194
-496.569131	-48.822413	-426.113	-217.369673	0.72077	-0.989413	22226.63045
-488.939504	-109.859432	-401.698192	-289.851133	-2.331081	-0.226451	22228.91934
-466.813584	-193.785333	-341.424136	-335.628897	-2.331081	0.536512	22195.34898
-450.791367	-257.874203	-314.72044	-407.347395	-1.568118	-0.226451	22206.79342
-420.272858	-299.074191	-279.624154	-495.088109	-1.568118	-1.752376	22206.79342
-370.68028	-347.140844	-218.587135	-535.525134	-1.568118	-0.226451	22200.68972
-306.59141	-395.970459	-133.898272	-566.043644	-0.042192	2.062438	22215.94897
-267.68031	-450.903776	-76.676066	-580.539936	-0.805155	-0.226451	22231.20823
-195.19885	-454.718589	-7.246457	-643.10288	-1.568118	-0.226451	22215.18601
-132.635906	-504.311167	59.894264	-664.465837	-0.042192	0.536512	22224.34156
-74.650738	-529.488938	141.531276	-608.769557	-0.805155	-0.989413	22229.6823
-15.139644	-547.037081	233.849768	-566.806607	-0.042192	0.536512	22213.66009
61.919592	-542.459304	313.197892	-547.732538	1.483733	0.536512	22241.12674
125.245499	-531.777826	347.531215	-543.154762	2.246696	-0.989413	22248.75637
189.334369	-527.200049	416.197862	-497.376998	-0.042192	-0.226451	22210.60823
238.163984	-494.392652	481.812657	-440.917755	-0.042192	-0.226451	22207.55638
303.77878	-451.666739	531.405235	-399.717767	1.483733	1.299475	22231.97119
349.556544	-432.59267	523.012645	-331.814084	1.483733	1.299475	22212.13416
396.860234	-357.059359	537.508937	-329.525195	-1.568118	-0.989413	22188.48232
447.215774	-322.726036	597.02003	-214.317822	-0.042192	-0.989413	22218.23786
472.393545	-271.607533	622.197801	-152.517841	0.72077	-0.226451	22219.76379
507.489831	-209.044588	619.908912	-101.399337	0.72077	-0.226451	22191.53417
507.489831	-131.985352	581.760776	-29.68084	-1.568118	2.062438	22203.74157
483.837986	-80.103886	579.471887	77.896906	-3.857006	-2.515339	22202.97861
490.70465	-15.252053	542.849676	161.059844	0.72077	-0.226451	22202.21564
487.652799	57.99237	521.486719	214.467236	-3.094043	-0.989413	22211.3712
464.763917	109.110873	460.4497	273.215367	-0.805155	-0.989413	22217.4749
439.586147	197.614551	426.87934	320.519056	-1.568118	-1.752376	22212.13416
415.934302	225.081209	379.57565	380.793113	-0.805155	0.536512	22226.63045
386.178755	292.984893	246.057171	422.756063	0.72077	-0.226451	22232.73415
354.897283	348.681172	198.753482	451.748647	0.72077	0.536512	22215.94897
324.378774	421.162632	149.923866	504.393076	0.72077	0.536512	22224.34156
277.838047	428.79226	85.072034	581.452312	-0.805155	2.062438	22232.73415
201.541773	463.125583	-11.061271	580.68935	-0.805155	-0.989413	22236.54897
183.99363	478.384838	-86.594582	565.430095	1.483733	-0.226451	22242.65267
87.097363	503.562608	-146.868638	579.926387	1.483733	0.536512	22246.46748
58.104779	508.903347	-201.801955	583.741201	0.72077	0.536512	22226.63045
-4.458166	497.458906	-249.105645	564.667132	-0.805155	-0.989413	22219.76379
-71.598887	489.829279	-339.898211	525.756033	-0.805155	-0.226451	350.962859
-118.139614	451.681142	-403.224118	528.807884	-2.331081	-0.989413	14.496292
-160.865527	476.858912	-437.557441	501.341225	-0.805155	-0.226451	11.444441
-213.509956	440.236701	-455.105584	433.437541	0.72077	1.299475	11.444441
-292.095118	419.636707	-513.090752	435.72643	0.72077	0.536512	22078.61568
-326.428441	379.962645	-514.616677	373.926448	-0.805155	0.536512	22176.27491
-368.391391	347.155247	-562.68333	302.970913	-3.094043	-0.226451	22187.71935
-402.724715	283.066377	-575.653696	229.726491	-1.568118	0.536512	22164.06751
-443.16174	244.155278	-594.727765	125.200596	-2.331081	0.536512	22181.61565
-472.917286	175.488631	-586.335175	79.422831	2.246696	0.536512	22198.40083
-500.383945	133.525681	-595.490727	-27.391952	1.483733	1.299475	22189.24528
-508.013572	89.273842	-519.957417	-47.228983	-0.805155	0.536512	22216.71194
-507.25061	9.925717	-483.335205	-117.421555	0.72077	-0.226451	22224.34156
-515.6432	-33.563159	-463.498174	-224.236338	-1.568118	0.536512	22228.15638
-497.332094	-109.859432	-421.535223	-263.147437	-0.042192	0.536512	22215.94897
-476.7321	-156.400159	-371.942646	-322.658531	0.72077	-1.752376	22247.23045
-447.739516	-214.385327	-314.72044	-379.117773	-0.042192	-0.226451	22251.04526
-388.991385	-265.503831	-262.076011	-451.599233	1.483733	0.536512	22227.39341
-403.487677	-341.037142	-228.505651	-507.295513	-0.042192	-0.989413	22231.20823
-331.006217	-366.214912	-143.816787	-551.547352	-0.042192	-0.226451	22241.12674
-277.598826	-421.911192	-79.727917	-558.414017	-1.568118	0.536512	22214.42305
-234.872912	-459.296366	-24.7946	-625.554737	-0.805155	0.536512	22221.28971
-147.132198	-496.68154	53.790562	-598.088079	-0.042192	-0.989413	22232.73415
-102.117396	-518.044497	137.716463	-604.954744	-0.805155	-0.989413	22214.42305
-27.347048	-545.511155	221.642364	-569.095495	1.483733	2.062438	22224.34156
41.319598	-556.192633	288.020122	-565.280681	-1.568118	-0.989413	22215.18601
101.593655	-541.696341	323.116408	-540.102911	-1.568118	-0.226451	22191.53417
161.104748	-534.829677	359.738619	-520.26588	-0.805155	0.536512	22199.92676
215.275102	-505.07413	420.012675	-489.74737	-0.805155	-0.226451	22185.43046
274.786196	-473.792658	480.286732	-427.947389	-0.805155	1.299475	22206.79342
333.534327	-440.222297	532.168198	-393.614065	-0.805155	0.536512	22202.97861
390.756532	-416.570453	565.738558	-326.473345	0.72077	0.536512	22200.68972
438.060221	-347.903806	583.286701	-263.9104	-0.805155	-0.989413	22205.2675
470.104656	-301.363079	600.071881	-207.451158	-0.042192	-1.752376	22201.45268
476.971321	-209.807551	604.649658	-144.888213	-0.805155	1.299475	22206.03046
492.230576	-164.792749	615.331136	-55.621573	2.246696	0.536512	22208.31935
516.645383	-90.785364	595.494105	42.037657	3.009659	-0.989413	22238.83786
496.045389	-12.963165	541.32375	136.645037	-0.805155	1.299475	22243.41563
496.045389	41.970152	532.93116	196.919093	1.483733	-0.989413	22240.36378
467.052805	109.873836	512.331166	264.822777	2.246696	-0.989413	22228.15638
457.897253	154.125675	442.901557	313.652392	-0.042192	1.299475	22231.20823
422.800967	215.925656	386.442315	335.778311	-0.805155	-0.226451	22228.15638
390.756532	273.910824	338.375662	421.230138	-0.805155	0.536512	22214.42305
368.630612	320.451551	228.509028	435.72643	-0.805155	-0.226451	22225.86749
330.482476	366.229315	171.286823	467.770865	-0.042192	-0.226451	22232.73415
280.889898	419.636707	111.012767	550.933803	-0.805155	0.536512	22215.18601
206.119549	449.392254	27.849829	571.533797	-1.568118	-0.226451	22203.74157
153.475121	491.355204	-82.779768	578.400461	-3.857006	-0.226451	22211.3712
135.926978	498.984832	-89.646433	604.341194	-3.094043	-0.989413	22193.82305
72.601071	491.355204	-174.335297	591.370828	-1.568118	-0.989413	22211.3712
11.564052	517.295937	-232.320465	560.852318	-0.042192	1.299475	22225.10453
-38.028526	511.955198	-270.468602	554.748617	-0.042192	0.536512	21005.12711
-101.354433	459.310769	-378.046347	523.467144	0.72077	-0.989413	22.888882
-133.398868	463.125583	-425.350037	516.60048	-0.042192	2.062438	15.259255
-192.909962	449.392254	-474.179652	447.933833	-0.042192	-0.226451	11.444441
-253.184018	412.00708	-473.41669	429.622728	-0.805155	-0.989413	21385.08255
-283.702528	399.036713	-527.587044	384.607926	3.009659	1.299475	22219.00082
-337.872882	376.910794	-543.609261	326.622758	3.009659	1.299475	22222.05268
-356.94695	305.955259	-552.001851	259.482037	2.246696	1.299475	22201.45268
-428.665448	253.31083	-549.712963	173.267248	-0.042192	-0.226451	22217.4749
-444.687665	212.873805	-615.327759	66.452465	0.72077	0.536512	22208.31935
-472.154324	143.444196	-544.372224	38.985806	-2.331081	0.536512	22191.53417
-498.858019	89.273842	-539.031485	-45.703057	-1.568118	-1.752376	22222.05268
-517.169125	35.86645	-486.387056	-79.273418	-1.568118	-0.226451	22226.63045
-520.983939	-9.911314	-471.890764	-167.014133	0.72077	1.299475	22217.4749
-508.013572	-93.837215	-445.187068	-249.414108	-1.568118	-1.752376	22223.5786
-501.146908	-139.614979	-378.046347	-312.740015	-2.331081	-0.989413	22214.42305
-478.258026	-197.600147	-326.164881	-370.725183	-2.331081	-0.226451	22192.29713
-441.635814	-254.05939	-293.357484	-416.502947	-0.805155	0.536512	22202.97861
-393.569162	-316.622334	-247.579719	-491.273296	-1.568118	0.536512	22219.00082
-352.369174	-365.451949	-164.416781	-535.525134	-1.568118	0.536512	22203.74157
-296.672894	-401.311198	-112.535315	-570.62142	1.483733	-0.226451	22223.5786
-240.976614	-437.170447	-41.57978	-585.880675	0.72077	-0.989413	22231.20823
-189.858111	-466.163031	-5.720532	-627.080663	-0.805155	-1.752376	22214.42305
-142.554421	-506.600056	47.68686	-600.376967	-0.805155	0.536512	22220.52675
-54.813707	-521.85931	165.946084	-599.614004	-0.805155	-0.226451	22229.6823
22.24553	-533.303751	271.997904	-547.732538	2.246696	-0.226451	22231.97119
68.786257	-541.696341	302.516414	-559.176979	2.246696	1.299475	22242.65267
139.741791	-537.118565	381.101576	-531.710321	3.009659	0.536512	22239.60082
210.697326	-511.177832	413.146011	-476.777004	0.72077	-0.226451	22205.2675
266.393606	-492.103764	487.916359	-437.102941	2.246696	0.536512	22221.28971
326.667662	-446.325999	523.012645	-400.48073	-0.805155	0.536512	22215.94897
342.689879	-402.074161	554.294117	-346.310376	1.483733	1.299475	22197.63787
409.067637	-371.555651	582.523738	-244.836332	0.72077	0.536512	22206.79342
453.319476	-308.992707	614.568173	-199.058567	-1.568118	1.299475	22215.18601
502.912054	-269.318644	597.782993	-158.621542	2.246696	1.299475	22202.21564
496.808352	-179.289041	593.968179	-80.799343	-0.805155	-0.989413	22199.16379
498.334278	-123.592762	589.390403	-12.89566	-3.094043	0.536512	22193.82305
503.675017	-63.318705	599.308919	101.548751	-0.042192	2.062438	22212.13416
484.600948	14.503494	565.738558	178.607987	-0.042192	-0.226451	22195.34898
468.578731	59.518295	503.938576	212.94131	-1.568118	-0.226451	22215.18601
460.949104	137.340494	490.96821	293.052398	0.72077	-0.989413	22225.86749
431.95652	209.058992	420.012675	340.356088	2.246696	1.299475	22219.76379
404.489861	241.866389	368.894172	399.104218	-0.042192	0.536512	22228.15638
381.600979	302.903408	275.812718	410.548659	-0.042192	0.536512	22231.97119
328.193587	363.177464	219.353476	484.556045	-0.042192	-1.752376	22215.18601
312.17137	410.481154	126.272022	524.230107	-0.042192	-1.752376	22222.81564
272.497308	446.340403	91.175736	559.326393	3.009659	0.536512	22256.386
206.882512	485.251502	-15.639047	576.874536	0.72077	1.299475	22235.02304
140.504754	482.199651	-67.520514	592.133791	0.72077	-0.226451	22239.60082
83.282549	507.377422	-135.424197	568.481946	3.772621	0.536512	22243.41563
33.689971	511.192235	-199.513067	589.844902	-0.042192	-0.226451	22224.34156
-31.924824	498.221869	-278.098229	577.637499	-0.042192	-0.989413	22218.23786
-61.680371	488.303353	-332.268583	558.56343	-0.042192	0.536512	44.251839
-128.058129	472.281136	-398.646341	536.437511	-0.805155	0.536512	12.970367
-166.206266	457.784844	-436.031515	510.496778	-0.042192	1.299475	11.444441
-238.687726	419.636707	-460.446323	450.985684	-0.042192	1.299475	18734.55001
-286.754379	403.61449	-542.846299	393.763479	-0.805155	-0.226451	22158.72677
-321.087702	381.48857	-523.77223	347.222752	0.72077	-0.226451	22180.85269
-356.183988	326.555253	-543.609261	296.867212	-1.568118	1.299475	22193.82305
-398.909901	280.014526	-557.342591	212.94131	-1.568118	-1.752376	22190.7712
-446.213591	229.658986	-582.520361	125.963558	-0.805155	1.299475	22188.48232
-483.598765	178.540482	-591.675914	58.822838	1.483733	0.536512	22206.03046
-491.228392	118.266426	-557.342591	0.83767	-0.805155	-0.989413	22225.10453
-516.406162	57.229407	-496.305572	-74.695641	-0.805155	-0.226451	22215.94897
-506.487647	10.68868	-488.675944	-128.865996	0.72077	0.536512	22227.39341
-502.672833	-61.79278	-483.335205	-214.317822	-0.042192	-0.226451	22228.15638
-493.51728	-106.044619	-430.690776	-309.688164	0.72077	0.536512	22223.5786
-466.813584	-168.607563	-345.23895	-342.495562	0.72077	-1.752376	22248.75637
-436.295075	-230.407545	-333.794509	-396.665916	0.72077	0.536512	22247.23045
-421.03582	-276.185309	-273.520453	-484.406631	2.246696	1.299475	22224.34156
-372.206205	-325.777887	-201.038993	-505.769588	0.72077	0.536512	22236.54897
-313.458074	-382.237129	-123.216793	-557.651054	2.246696	1.299475	22237.31193
-269.206236	-437.170447	-73.624215	-562.22883	-0.042192	-0.989413	22212.89712
-208.932179	-469.214881	11.064648	-595.799191	-1.568118	-0.226451	22222.05268
-150.184049	-494.392652	58.368338	-578.251048	-3.094043	-0.989413	22229.6823
-108.221098	-517.281534	134.664612	-623.265849	0.72077	-0.226451	22215.18601
-11.324831	-543.98523	225.457177	-580.539936	-1.568118	0.536512	22221.28971
46.660337	-543.222267	288.020122	-565.280681	-3.094043	0.536512	22206.79342
95.489953	-540.933379	311.671967	-600.376967	-0.042192	0.536512	22194.58602
170.260301	-539.407453	400.175644	-508.058476	-3.857006	0.536512	22177.80084
223.667692	-496.68154	448.242297	-453.125159	0.72077	2.062438	22212.89712
306.830631	-495.918577	478.760806	-421.843687	-0.042192	0.536512	22201.45268
339.638028	-444.037111	539.797825	-353.940003	-1.568118	-0.989413	22198.40083
397.623196	-373.081577	574.894111	-284.510394	-2.331081	-0.226451	22210.60823
443.400961	-321.200111	607.701509	-234.917816	0.72077	1.299475	22206.79342
464.000955	-283.051974	616.094099	-174.64376	0.72077	-0.226451	22189.24528
491.467613	-212.859402	564.975595	-169.303021	-1.568118	-0.989413	22187.71935
512.83057	-162.503861	603.886695	-78.510455	2.246696	1.299475	22229.6823
504.43798	-66.370556	568.027446	17.62285	0.72077	-1.752376	22237.31193
510.541681	-15.252053	568.027446	150.378366	2.246696	0.536512	22242.65267
507.489831	64.859034	542.849676	204.54872	2.246696	1.299475	22240.36378
456.371327	99.95532	467.316365	239.645006	-0.042192	-0.226451	22226.63045
415.934302	188.458998	413.908973	315.178317	-0.805155	-0.989413	22223.5786
415.934302	241.103427	378.049725	384.607926	-1.568118	0.536512	22230.44527
399.912085	286.118228	318.538631	421.9931	-0.805155	0.536512	22216.71194
356.423209	348.681172	242.242358	476.926417	-0.805155	1.299475	22225.86749
328.193587	405.140415	126.272022	504.393076	0.72077	-0.226451	22231.97119
270.971382	419.636707	82.020183	560.852318	-0.805155	0.536512	22196.87491
197.726959	464.651508	-14.876085	570.007871	-0.805155	0.536512	22204.50453
169.497338	477.621875	-73.624215	571.533797	-0.805155	-0.226451	22214.42305
109.223282	494.407055	-111.00939	589.844902	-1.568118	-0.226451	22202.97861
61.919592	514.244086	-199.513067	608.918971	1.483733	0.536512	22215.94897
-9.035942	518.821863	-252.920459	601.289344	-0.805155	-0.226451	22231.97119
-70.835924	481.436689	-324.638956	564.667132	0.72077	1.299475	2848.90286
-86.858141	479.1478	-359.735242	545.593064	0.72077	0.536512	17.548143
-151.709974	469.229285	-412.379671	522.704182	0.72077	1.299475	13.733329
-203.59144	446.340403	-439.846329	478.452343	-0.042192	0.536512	9.918516
-246.317354	430.318185	-536.742597	415.889398	2.246696	0.536512	21976.37867
-295.909931	405.903378	-555.816665	340.356088	3.772621	1.299475	22219.76379
-340.924733	362.414502	-556.579628	317.467205	3.009659	1.299475	22215.94897
-376.783982	302.140446	-555.053702	238.119081	-0.042192	0.536512	22202.21564
-418.746932	247.970091	-557.342591	145.037627	0.72077	2.062438	22220.52675
-449.265442	193.799737	-560.394442	100.022825	-0.042192	0.536512	22203.74157
-493.51728	122.08124	-576.416659	27.541365	-0.042192	1.299475	22203.74157
-504.198759	82.407177	-516.142603	-16.710473	-0.805155	0.536512	22227.39341
-518.695051	37.392376	-481.80928	-99.110449	-0.805155	-0.989413	22225.10453
-514.880237	-29.748345	-497.068534	-170.065983	-1.568118	-0.989413	22219.00082
-511.065423	-92.311289	-420.772261	-263.147437	-0.042192	-0.226451	22229.6823
-498.095057	-155.637197	-382.624124	-317.317792	-2.331081	0.536512	22209.84527
-466.813584	-214.385327	-379.572273	-395.139991	-0.042192	0.536512	22200.68972
-420.272858	-262.45198	-329.979695	-488.984408	-0.805155	-0.226451	22203.74157
-395.85805	-309.755669	-240.713055	-501.954774	-3.094043	-0.226451	22217.4749
-345.502509	-376.133428	-145.342713	-530.947358	-1.568118	-1.752376	22209.08231
-305.065484	-415.044527	-77.439029	-557.651054	-1.568118	-0.989413	22225.10453
-221.139583	-450.140813	-35.476079	-609.53252	-0.042192	0.536512	22225.10453
-157.813676	-502.785242	29.375754	-608.769557	2.246696	-0.989413	22210.60823
-96.776657	-527.963012	83.546108	-617.162147	0.72077	-0.226451	22219.00082
-23.532234	-522.622273	188.834966	-592.74734	2.246696	0.536512	22231.20823
19.193679	-539.407453	261.316426	-598.851042	-0.042192	-1.752376	22230.44527
92.438102	-521.096348	287.257159	-571.384383	1.483733	-0.226451	22238.07489
154.238083	-529.488938	353.634917	-569.095495	3.772621	0.536512	22215.94897
222.90473	-505.837093	439.086744	-471.436265	-0.042192	-0.989413	22213.66009
269.445457	-470.740807	498.597837	-410.399246	2.246696	1.299475	22221.28971
328.95655	-453.192664	523.012645	-406.584432	-0.042192	0.536512	22219.76379
367.104687	-389.866757	574.894111	-314.265941	1.483733	0.536512	22202.21564
428.904669	-364.688987	591.679291	-239.495593	-0.042192	0.536512	22206.79342
457.897253	-315.096409	622.960763	-189.140052	-0.042192	0.536512	22219.76379
484.600948	-239.563098	564.212633	-176.932648	2.246696	2.8254	22177.03787
498.334278	-181.57793	596.257068	-75.458604	-4.619969	-2.515339	22177.80084
510.541681	-113.674246	580.997813	-5.266032	-2.331081	0.536512	22208.31935
496.045389	-64.844631	523.012645	50.430247	-2.331081	1.299475	22203.74157
493.756501	29.762748	520.723757	197.682056	-1.568118	-0.226451	22208.31935
464.000955	99.95532	523.775608	241.933894	-0.042192	-0.989413	22218.23786
461.712066	157.177526	459.686738	315.94128	-0.042192	1.299475	22231.20823
425.089855	196.088625	400.938607	359.430156	0.72077	0.536512	22219.76379
405.252824	272.384899	330.746035	405.970883	0.72077	0.536512	22228.15638
369.393575	309.00711	261.316426	451.748647	-0.805155	0.536512	22229.6823
335.823215	383.777458	185.783115	494.47456	2.246696	2.062438	22215.94897
312.934333	436.421887	133.901649	553.985654	1.483733	0.536512	22242.65267
244.267686	460.836695	40.057232	576.111573	3.009659	-0.226451	22256.386
167.20845	511.955198	-85.068656	553.985654	2.246696	2.062438	22232.73415
135.926978	508.903347	-149.157526	573.822685	-0.805155	-0.226451	22235.02304
68.786257	504.325571	-159.076042	596.711567	-0.805155	-0.226451	22241.88971
24.534418	498.221869	-202.564918	598.237493	-0.805155	0.536512	22215.18601
-39.554452	486.014465	-253.683421	581.452312	-3.094043	-1.752376	22196.11194
-82.280365	482.962614	-344.475987	579.163424	0.72077	-0.226451	30.518509
-128.058129	470.75521	-401.698192	540.252325	0.72077	0.536512	11.444441
-187.569223	454.732993	-438.320404	496.000486	2.246696	1.299475	12.207404
-245.554391	428.029297	-487.150019	454.037535	-0.805155	1.299475	21250.03815
-301.250671	397.510788	-523.009267	381.556075	-1.568118	0.536512	22157.96381
-339.398807	362.414502	-584.046286	275.504255	1.483733	0.536512	22180.85269
-376.021019	318.162663	-548.187038	266.348702	-0.805155	0.536512	22183.14158
-416.458044	261.70342	-623.720349	153.430217	-0.805155	0.536512	22190.00824
-441.635814	224.318246	-597.016653	93.919123	-0.042192	0.536512	22199.92676
-466.050622	144.207159	-556.579628	42.037657	-0.042192	0.536512	22197.63787
-496.569131	94.614581	-548.187038	-6.028995	-0.805155	-0.226451	22219.76379
-513.354311	55.703482	-477.994466	-78.510455	0.72077	1.299475	22219.76379
-527.087641	-6.859463	-487.150019	-154.806729	-1.568118	-0.226451	22228.15638
-488.939504	-64.844631	-464.261137	-219.658561	0.72077	-0.989413	22225.10453
-490.465429	-134.27424	-392.542639	-274.591878	2.246696	1.299475	22243.41563
-481.309876	-201.414961	-337.609322	-357.754817	0.72077	0.536512	22247.23045
-438.583963	-251.007539	-410.853745	-461.517749	0.72077	-0.989413	22236.54897
-385.939534	-309.755669	-241.476018	-499.665886	0.72077	-0.989413	22228.91934
-351.606211	-355.533434	-180.438999	-527.132544	1.483733	-0.226451	22235.02304
-307.354372	-410.466751	-98.801986	-560.702905	2.246696	2.8254	22226.63045
-244.791428	-462.348217	-82.779768	-556.125128	1.483733	1.299475	22219.00082
-197.487738	-479.89636	-14.113122	-608.006594	-0.042192	-0.226451	22225.86749
-132.635906	-491.340801	108.723879	-593.510302	-2.331081	1.299475	22231.20823
-69.309999	-537.118565	148.397941	-598.851042	-0.805155	-2.515339	22214.42305
-8.27298	-553.903745	243.00532	-569.858458	-0.042192	-0.226451	22205.2675
33.689971	-549.325969	241.479395	-627.843626	-0.805155	1.299475	22208.31935
138.215866	-523.385236	281.153457	-550.784389	-1.568118	-0.226451	22156.43788
188.571407	-518.807459	451.294148	-483.643668	-0.042192	-0.989413	22196.87491
251.897314	-508.888944	433.746005	-444.732569	-1.568118	-0.226451	22213.66009
300.726929	-457.77044	506.990427	-386.747401	-0.042192	-0.226451	22202.21564
363.289873	-433.355633	545.138564	-352.414078	-0.042192	1.299475	22200.68972
406.015787	-386.051943	592.442254	-261.621512	3.772621	0.536512	22215.94897
445.689849	-308.992707	606.938546	-223.473375	-1.568118	-0.226451	22190.00824
482.31206	-262.45198	588.62744	-189.140052	-1.568118	-0.226451	22177.03787
509.015756	-186.155706	605.41262	-105.214151	1.483733	0.536512	22222.05268
515.119458	-112.148321	600.834844	-18.236399	2.246696	0.536512	22243.41563
504.43798	-53.40019	577.945962	79.422831	1.483733	-0.226451	22234.26008
509.778719	-4.570575	548.190415	147.326515	0.72077	-0.226451	22239.60082
492.230576	61.044221	520.723757	242.696857	-0.805155	0.536512	22231.20823
457.13429	137.340494	502.412651	295.341286	2.246696	0.536512	22222.05268
435.771333	206.007141	439.849706	346.459789	0.72077	0.536512	22227.39341
404.489861	256.362681	352.108992	394.526442	1.483733	0.536512	22222.05268
382.363942	303.666371	306.331228	426.570877	-0.805155	-0.226451	22219.00082
354.897283	360.888576	191.886817	472.348641	-1.568118	-0.989413	22226.63045
314.460258	405.140415	162.13127	523.467144	0.72077	-0.226451	22226.63045
266.393606	438.710775	79.731295	571.533797	-2.331081	0.536512	22196.87491
193.912146	470.75521	-73.624215	541.77825	-1.568118	0.536512	22210.60823
148.897344	480.673726	-114.824203	523.467144	-0.042192	-0.226451	22215.18601
90.149213	496.695943	-137.713085	571.533797	-1.568118	0.536512	22204.50453
48.949226	502.799645	-185.016775	600.526381	-0.042192	0.536512	22225.86749
-11.324831	504.325571	-244.527869	587.556014	-1.568118	-0.989413	22214.42305
-56.339632	490.592242	-319.298217	548.644915	-0.042192	-0.226451	441.755425
-108.984061	481.436689	-362.787093	544.067138	0.72077	-0.226451	15.259255
-167.732192	454.732993	-429.164851	502.104188	-0.805155	-0.989413	12.970367
-221.902546	437.947813	-473.41669	472.348641	-1.568118	-0.989413	9182.256539
-270.732161	421.162632	-531.401858	396.052367	3.772621	1.299475	22167.88232
-332.532143	382.251533	-546.661112	315.94128	4.535584	1.299475	22215.94897
-364.576578	337.999694	-545.135187	246.511671	-0.805155	-0.226451	22186.19343
-393.569162	291.458967	-597.016653	212.94131	0.72077	0.536512	22214.42305
-425.613597	238.051576	-598.542578	103.074676	-0.805155	1.299475	22219.00082
-471.391361	174.725668	-573.364808	63.400614	-0.805155	-0.226451	22183.14158
-478.258026	116.7405	-558.105553	-8.317883	-0.805155	-0.989413	22218.23786
-518.695051	83.933103	-521.483342	-34.258616	-2.331081	2.8254	22229.6823
-537.006156	25.947935	-472.653727	-143.362288	1.483733	1.299475	22219.00082
-527.087641	-62.555743	-475.705578	-209.740046	-0.042192	0.536512	22222.05268
-503.435796	-114.437209	-407.038931	-280.69558	-3.094043	-0.226451	22206.79342
-491.228392	-160.977936	-393.305602	-352.414078	-2.331081	-0.989413	22199.16379
-441.635814	-226.592731	-360.498205	-427.947389	1.483733	-0.226451	22196.11194
-437.058038	-283.814936	-386.438938	-513.399215	-2.331081	0.536512	22215.18601
-404.25064	-324.251961	-261.313049	-545.44365	-1.568118	-0.989413	22214.42305
-318.035851	-367.740837	-178.15011	-601.13993	2.246696	0.536512	22222.05268
-281.413639	-431.829707	-96.513098	-572.147346	0.72077	-0.989413	22229.6823
-206.643291	-477.607472	-21.742749	-600.376967	0.72077	2.062438	22227.39341
-163.154415	-515.755608	47.68686	-612.584371	-0.042192	0.536512	22219.76379
-91.435918	-500.496354	105.672028	-621.739924	-0.805155	-0.989413	22226.63045
-19.717421	-543.98523	239.953469	-566.043644	3.772621	1.299475	22253.33415
36.741822	-536.355602	273.52383	-574.436234	2.246696	0.536512	22237.31193
110.749207	-542.459304	288.020122	-585.880675	-0.805155	-0.989413	22204.50453
183.230667	-526.437087	384.916389	-513.399215	-0.042192	0.536512	22207.55638
229.008432	-505.837093	435.27193	-481.35478	1.483733	1.299475	22189.24528
281.65286	-475.318583	484.864508	-428.710351	-0.042192	0.536512	22217.4749
325.141736	-429.540819	555.820042	-356.991854	-0.042192	-0.226451	22211.3712
393.04542	-392.918608	579.471887	-284.510394	-0.042192	-0.226451	22204.50453
436.534296	-342.563067	587.101515	-244.073369	0.72077	1.299475	22215.94897
468.578731	-304.41493	629.064465	-211.265971	-0.042192	-0.226451	22188.48232
491.467613	-222.777917	616.094099	-141.836362	1.483733	1.299475	22192.29713
501.386129	-160.977936	604.649658	-28.917877	-1.568118	0.536512	22196.11194
494.519464	-88.496476	558.871893	38.222844	-0.042192	-0.226451	22215.18601
486.126874	-10.674277	560.397819	154.956142	0.72077	2.062438	22195.34898
464.763917	49.59978	454.345998	164.874658	0.72077	2.8254	22213.66009
464.000955	95.377544	472.657104	246.511671	-0.805155	-0.989413	22227.39341
457.13429	181.592333	457.397849	337.304237	-0.805155	0.536512	22219.00082
423.563929	229.658986	390.257129	383.082001	0.72077	0.536512	22222.05268
391.519495	286.118228	317.775669	421.230138	-0.042192	1.299475	22231.97119
354.897283	342.577471	243.768283	456.326424	0.72077	0.536512	22216.71194
328.95655	392.933011	186.546078	503.630113	0.72077	1.299475	22220.52675
288.519525	434.895962	126.272022	552.459728	2.246696	1.299475	22254.09711
224.430655	463.888546	12.590574	570.770834	0.72077	-0.226451	22243.41563
169.497338	477.621875	-75.150141	570.770834	1.483733	-0.226451	22232.73415
120.667723	513.481124	-123.979756	531.096772	0.72077	0.536512	22238.83786
63.445518	502.799645	-177.387148	570.770834	0.72077	0.536512	22235.02304
15.378865	495.932981	-255.209347	544.067138	0.72077	0.536512	22200.68972
-33.45075	482.962614	-291.068595	570.770834	-0.805155	0.536512	9773.55266
-92.961843	482.962614	-368.890795	560.852318	-1.568118	-0.989413	20.599994
-153.998862	453.97003	-413.142633	525.756033	-1.568118	-0.989413	12.207404
-202.065515	446.340403	-470.364839	461.667163	-0.805155	-0.989413	10.681478
-249.369204	407.429303	-490.20187	448.696796	-2.331081	-0.989413	21923.73425
-299.724745	386.066347	-543.609261	349.51164	-0.805155	-0.989413	22158.72677
-347.028435	334.947843	-564.209255	286.185733	-1.568118	-0.226451	22158.72677
-378.309907	295.273781	-588.624063	233.541304	-1.568118	0.536512	22195.34898
-409.591379	247.207128	-661.868486	84.763571	-1.568118	0.536512	22186.95639
-442.398777	206.007141	-619.142572	91.630235	-0.042192	-0.226451	22208.31935
-473.680249	138.86642	-587.8611	15.333962	0.72077	1.299475	22231.20823
-501.90987	92.325693	-530.638895	-12.89566	-0.042192	-0.989413	22214.42305
-504.198759	40.444227	-474.179652	-117.421555	-0.042192	-0.989413	22223.5786
-516.406162	-26.696494	-487.912982	-167.777095	1.483733	1.299475	22230.44527
-499.620982	-61.029817	-434.50559	-234.917816	2.246696	-0.226451	22239.60082
-489.702467	-138.089054	-380.335236	-334.102972	3.009659	0.536512	22244.17859
-469.102473	-199.889035	-347.527838	-404.295544	2.246696	-0.226451	22241.88971
-432.480261	-244.903837	-317.009329	-456.939973	2.246696	1.299475	22226.63045
-411.117305	-312.80752	-263.601937	-518.739954	1.483733	0.536512	22230.44527
-356.94695	-370.792688	-189.594551	-560.702905	-0.805155	0.536512	22231.20823
-296.672894	-386.814906	-110.246427	-562.22883	-2.331081	-0.226451	22219.00082
-245.554391	-444.037111	-58.364961	-585.117712	1.483733	1.299475	22219.76379
-194.435887	-489.051913	49.212785	-608.006594	-0.805155	-1.752376	22227.39341
-127.295167	-514.229683	90.412773	-613.347334	-1.568118	1.299475	22225.86749
-63.969259	-536.355602	149.923866	-591.984377	-0.805155	1.299475	22212.13416
15.378865	-553.903745	247.583097	-556.888091	-1.568118	-1.752376	22199.92676
63.445518	-545.511155	279.627532	-558.414017	-0.805155	-0.226451	22197.63787
153.475121	-536.355602	349.820104	-534.762172	-1.568118	0.536512	22164.83047
199.252885	-520.333385	403.990458	-503.4807	-0.042192	0.536512	22210.60823
251.134351	-488.28895	491.731173	-446.258494	-2.331081	-0.989413	22208.31935
328.95655	-445.563037	492.494135	-376.828885	0.72077	-0.226451	22196.11194
364.815799	-407.4149	571.079297	-317.317792	0.72077	1.299475	22215.94897
416.697265	-356.296396	591.679291	-244.073369	1.483733	0.536512	22219.00082
470.104656	-313.570483	608.464471	-199.058567	0.72077	0.536512	22185.43046
472.393545	-253.296427	600.834844	-160.910431	0.72077	-0.226451	22197.63787
512.067607	-178.526079	597.782993	-50.280834	3.772621	-0.226451	22228.15638
505.963905	-109.859432	601.597807	26.01544	0.72077	0.536512	22234.26008
497.571315	-41.955749	568.790409	117.570968	4.535584	2.062438	22240.36378
490.70465	19.08127	551.242266	183.948726	0.72077	-0.226451	22241.88971
467.052805	91.56273	503.938576	229.726491	-0.042192	-0.226451	22222.05268
451.793551	139.629383	455.871924	280.844994	1.483733	2.062438	22221.28971
431.95652	214.399731	403.227495	370.111634	-2.331081	-0.226451	22228.15638
404.489861	266.281197	352.108992	412.837548	1.483733	0.536512	22222.81564
375.497277	328.844141	275.812718	463.193088	0.72077	1.299475	22221.28971
357.949134	379.199682	196.464593	511.259741	0.72077	0.536512	22231.20823
286.9936	418.110782	146.872016	537.963436	-1.568118	-0.226451	22203.74157
234.349171	454.732993	53.790562	558.56343	-0.805155	-0.989413	22199.16379
191.623257	479.910763	-66.757551	576.111573	-0.805155	-0.226451	22209.84527
131.349201	504.325571	-137.713085	566.193058	-0.805155	-0.226451	22219.00082
60.393667	515.770012	-158.313079	541.015287	-0.805155	-1.752376	22209.08231
16.904791	488.303353	-195.698253	579.163424	-1.568118	-0.226451	22227.39341
-15.902607	485.251502	-300.224148	558.56343	-2.331081	-0.226451	22201.45268
-85.332216	492.118167	-354.394503	537.200474	3.009659	0.536512	92.318491
-125.769241	474.570024	-390.253751	552.459728	0.72077	1.299475	13.733329
-179.939595	442.525589	-447.475957	496.000486	-0.042192	-0.226451	12.207404
-240.213652	434.132999	-458.920398	448.696796	3.772621	1.299475	18085.26872
-285.228453	402.851527	-513.090752	405.20792	1.483733	-0.989413	22195.34898
-324.902515	388.355235	-547.424075	338.830162	0.72077	1.299475	22201.45268
-356.183988	339.52562	-535.216671	267.111665	3.009659	2.062438	22191.53417
-389.754348	277.725638	-598.542578	167.163546	2.246696	-0.226451	22209.08231
-449.265442	218.977507	-574.127771	97.733937	-0.042192	1.299475	22212.89712
-481.309876	177.014557	-621.431461	56.533949	-0.805155	0.536512	22203.74157
-485.12469	106.059022	-543.609261	-22.051213	-1.568118	-2.515339	22220.52675
-508.013572	44.25904	-518.431491	-67.066014	0.72077	1.299475	22231.97119
-529.376529	6.110904	-484.861131	-131.917847	-0.805155	0.536512	22212.13416
-502.672833	-80.866848	-439.083366	-236.443742	-3.094043	-0.226451	22210.60823
-491.228392	-139.614979	-433.742627	-273.828916	-3.857006	0.536512	22207.55638
-460.709883	-183.103855	-347.527838	-362.332593	-0.805155	0.536512	22167.88232
-442.398777	-241.089023	-354.394503	-450.073308	-0.805155	0.536512	22205.2675
-421.03582	-303.651968	-275.046378	-482.117743	-3.094043	-0.989413	22212.89712
-371.443242	-329.592701	-178.913073	-517.214029	-0.042192	-0.226451	22224.34156
-318.798814	-398.259347	-106.431613	-552.310315	1.483733	-0.226451	22220.52675
-260.813646	-431.066745	-120.927905	-653.784359	-0.042192	0.536512	22225.86749
-199.776627	-463.11118	0.38317	-607.243632	-2.331081	-1.752376	22225.10453
-132.635906	-490.577838	75.153518	-588.932526	-0.042192	-0.226451	22215.18601
-58.62852	-521.85931	148.397941	-595.799191	0.72077	-0.989413	22242.65267
-16.66557	-538.644491	227.746066	-573.673271	2.246696	1.299475	22252.57118
64.20848	-527.200049	292.597898	-560.702905	3.772621	1.299475	22224.34156
122.193648	-527.200049	349.820104	-548.495501	-0.805155	-0.989413	22202.21564
183.230667	-519.570422	418.48675	-476.014041	-0.805155	-0.226451	22228.15638
243.504724	-500.496354	474.18303	-469.910339	-0.042192	0.536512	22191.53417
277.075084	-470.740807	461.212663	-440.917755	-0.042192	0.536512	22194.58602
347.267656	-425.726005	532.93116	-365.384444	1.483733	-0.226451	22218.23786
399.149122	-383.000092	590.916328	-261.621512	-0.805155	0.536512	22205.2675
447.215774	-342.563067	602.360769	-216.60671	-0.805155	1.299475	22215.18601
460.186141	-271.607533	625.249652	-147.940064	-0.805155	-0.226451	22212.13416
490.70465	-222.014955	601.597807	-127.34007	-1.568118	-1.752376	22177.03787
502.149091	-138.089054	614.568173	-31.206765	-3.094043	1.299475	22204.50453
498.334278	-77.814997	592.442254	58.059875	-1.568118	0.536512	22212.13416
495.282427	-9.911314	567.264484	137.407999	-0.805155	-0.226451	22206.79342
488.415762	37.392376	504.701539	203.785758	-0.805155	0.536512	22215.94897
457.897253	138.86642	426.87934	240.407969	1.483733	1.299475	22233.49712
430.430594	173.199743	427.642303	273.978329	-0.042192	-0.989413	22225.10453
414.408377	251.784905	343.716402	389.185703	2.246696	0.536512	22219.00082
376.26024	291.458967	324.642333	413.60051	-0.805155	0.536512	22228.15638
370.156538	347.91821	243.00532	466.244939	3.009659	2.062438	22222.81564
335.823215	407.429303	173.575711	541.77825	3.772621	-0.226451	22243.41563
275.549159	450.155216	104.146102	566.95602	3.772621	1.299475	22254.09711
201.541773	476.858912	-1.142755	559.326393	0.72077	1.299475	22244.94156
162.630673	487.540391	-81.253843	596.711567	0.72077	-0.989413	22228.15638
104.645505	508.140384	-107.194576	569.244909	-0.042192	0.536512	22238.07489
55.052928	507.377422	-179.676036	595.185642	-0.805155	-0.226451	22231.20823
-14.376681	514.244086	-282.676005	478.452343	0.72077	-0.989413	22176.27491
-48.710005	482.962614	-312.431552	557.800468	-0.805155	-0.226451	1406.140324
-101.354433	473.807061	-368.890795	538.726399	2.246696	1.299475	18.311106
-147.132198	443.288552	-425.350037	512.785666	-0.042192	-0.226451	10.681478
-229.532173	444.814477	-442.89818	475.400492	-1.568118	-0.226451	938.444166
-271.495124	398.27375	-498.59446	421.9931	-1.568118	0.536512	22101.50456
-324.139553	377.673756	-529.112969	352.563491	-1.568118	-0.226451	22167.88232
-355.421025	349.444135	-567.261106	290.000547	-0.042192	-0.989413	22180.08972
-389.754348	299.851557	-560.394442	215.993161	-3.094043	-1.752376	22196.11194
-426.376559	257.125644	-651.187007	60.348763	1.483733	2.062438	22187.71935
-463.761734	185.407147	-619.905535	77.133943	1.483733	-0.226451	22202.97861
-469.102473	115.214575	-529.875932	16.096924	0.72077	1.299475	22230.44527
-502.672833	90.799767	-515.37964	-76.221567	-0.042192	2.062438	22213.66009
-522.509864	17.555345	-461.209286	-108.266002	0.72077	-0.989413	22222.05268
-498.095057	-34.326121	-457.394472	-186.088201	2.246696	-0.226451	22232.73415
-489.702467	-86.97055	-420.009298	-234.917816	3.009659	0.536512	22244.94156
-475.969137	-160.214973	-383.387087	-334.865935	3.009659	0.536512	22155.67492
-462.998771	-248.718651	-379.572273	-404.295544	-0.805155	-0.989413	22235.02304
-400.435826	-273.133458	-278.861192	-480.591817	0.72077	-0.226451	22236.54897
-395.85805	-319.674185	-208.66862	-502.717737	0.72077	1.299475	22223.5786
-320.324739	-386.051943	-139.239011	-536.288097	-0.042192	0.536512	22225.86749
-279.887714	-404.363049	-114.06124	-562.22883	0.72077	-0.226451	22229.6823
-232.584024	-466.163031	-18.690898	-620.213998	-0.042192	2.062438	22218.23786
-157.813676	-492.103764	48.449822	-586.643638	-0.805155	0.536512	22228.15638
-92.198881	-519.570422	105.672028	-594.273265	1.483733	-0.226451	22231.97119
-24.295197	-550.088932	197.990519	-570.62142	-2.331081	0.536512	22193.82305
16.904791	-534.066714	265.894202	-585.117712	-0.042192	-0.226451	22206.03046
76.415884	-544.748192	336.849737	-553.073277	-3.094043	-0.989413	22177.80084
156.526972	-528.725975	394.071942	-511.87329	-0.042192	0.536512	22194.58602
225.956581	-509.651907	450.531185	-474.488116	0.72077	2.062438	22156.43788
289.282488	-463.11118	472.657104	-427.184426	1.483733	-0.226451	22208.31935
337.34914	-450.903776	527.590421	-392.851103	0.72077	-0.989413	22192.29713
386.178755	-399.02231	554.294117	-336.39186	0.72077	-0.226451	22209.08231
426.61578	-349.429732	600.834844	-237.969667	-0.042192	1.299475	22216.71194
460.949104	-298.311228	609.990397	-186.851164	0.72077	-0.226451	22184.6675
498.334278	-215.911253	628.301503	-117.421555	3.009659	1.299475	22224.34156
508.252793	-165.555712	607.701509	-47.991946	3.009659	1.299475	22251.80822
519.697234	-100.70388	569.553372	15.333962	-0.805155	-1.752376	22235.02304
515.119458	-32.800196	538.2719	135.119111	0.72077	-0.226451	22232.73415
502.912054	45.022003	542.086713	183.948726	0.72077	0.536512	22239.60082
471.630582	79.355326	472.657104	247.274634	-0.042192	1.299475	22219.76379
439.586147	165.570116	445.190446	303.733876	-0.805155	-0.226451	22217.4749
412.119488	218.977507	405.516383	341.11905	-2.331081	-0.989413	22219.76379
407.541712	263.992309	328.457147	416.652361	-0.805155	-0.989413	22225.86749
382.363942	341.051545	219.353476	451.748647	2.246696	1.299475	22219.76379
336.586177	394.458937	197.227556	497.526411	-1.568118	1.299475	22212.13416
274.023233	418.110782	118.642394	532.622697	-1.568118	0.536512	22209.84527
223.667692	457.784844	-27.083488	539.489362	-1.568118	-0.989413	22201.45268
188.571407	477.621875	-63.7057	570.770834	-0.042192	-0.226451	22215.94897
106.934394	488.303353	-98.801986	566.193058	-1.568118	0.536512	22220.52675
59.630704	502.036683	-182.727887	566.193058	-0.805155	-1.752376	22214.42305
6.223312	497.458906	-265.890825	550.933803	-0.042192	-0.226451	22191.53417
-31.161862	485.251502	-325.401919	515.074554	-0.042192	0.536512	22225.10453
-82.280365	501.27372	-379.572273	545.593064	0.72077	0.536512	26.703696
-136.450719	472.281136	-445.950031	502.86715	1.483733	1.299475	12.207404
-194.435887	463.125583	-442.89818	497.526411	0.72077	0.536512	12.207404
-259.28772	437.18485	-474.942615	441.830132	1.483733	0.536512	21092.86782
-283.702528	412.770042	-490.20187	394.526442	1.483733	1.299475	22202.97861
-325.665478	370.044129	-572.601845	318.993131	-0.042192	-0.226451	22197.63787
-393.569162	328.844141	-559.631479	290.76351	1.483733	1.299475	22209.84527
-417.983969	252.547868	-577.179622	171.741323	-1.568118	-0.226451	22197.63787
-435.532112	214.399731	-645.846268	82.474682	0.72077	-0.226451	22180.08972
-474.443212	144.970122	-537.505559	48.904322	-0.042192	-0.226451	22217.4749
-508.013572	87.747916	-529.875932	-18.236399	-0.805155	-0.226451	22219.00082
-530.139492	45.022003	-559.631479	-105.214151	-0.805155	-0.226451	22228.15638
-522.509864	-0.755761	-493.253721	-160.147468	-0.805155	0.536512	22224.34156
-508.776535	-69.422407	-416.194484	-233.391891	-1.568118	-0.989413	22199.16379
-497.332094	-143.429793	-374.994497	-314.265941	-0.805155	1.299475	22210.60823
-458.420994	-215.911253	-339.898211	-363.858519	-0.042192	0.536512	22202.21564
-430.191373	-256.348278	-287.253782	-428.710351	-2.331081	-0.226451	22202.21564
-401.198789	-299.837154	-236.898241	-476.777004	-0.805155	-0.989413	22222.05268
-358.472876	-350.192695	-197.224179	-523.317731	-0.042192	-0.989413	22231.97119
-308.117335	-399.02231	-126.268644	-570.62142	-0.042192	-0.226451	22217.4749
-237.161801	-452.429701	-64.468663	-594.273265	-0.042192	0.536512	22227.39341
-174.598856	-479.133397	9.538723	-608.769557	0.72077	0.536512	22233.49712
-113.561837	-510.414869	107.960916	-588.932526	0.72077	1.299475	22215.18601
-46.421116	-535.59264	178.153488	-590.458452	3.772621	2.062438	22249.51933
13.85294	-543.222267	230.797917	-579.01401	2.246696	0.536512	22251.04526
75.652921	-524.148199	294.886786	-567.569569	1.483733	1.299475	22203.74157
133.638089	-533.303751	353.634917	-521.791805	1.483733	0.536512	22223.5786
209.1714	-518.044497	424.590452	-481.35478	2.246696	-0.226451	22083.95642
258.001016	-487.525987	490.205247	-439.39183	-0.805155	-0.226451	22201.45268
300.726929	-448.614888	515.383017	-377.591848	-1.568118	-0.226451	22198.40083
356.423209	-415.80749	543.612639	-342.495562	-0.042192	1.299475	22215.18601
417.460228	-358.585285	600.834844	-255.51781	-0.805155	-0.989413	22208.31935
452.556513	-326.54085	588.62744	-201.347456	0.72077	0.536512	22198.40083
476.208358	-269.318644	606.938546	-183.799313	-3.094043	-0.226451	22198.40083
499.860203	-201.414961	628.301503	-60.199349	-0.805155	0.536512	22199.92676
492.230576	-140.377942	594.731142	-18.236399	-3.857006	-0.226451	22197.63787
507.489831	-55.689078	574.894111	89.341347	-0.805155	0.536512	22218.23786
493.756501	5.347941	547.427452	165.637621	-1.568118	0.536512	22219.76379
481.549097	67.910885	493.257098	203.022795	1.483733	0.536512	22218.23786
441.875035	131.999755	484.101545	308.311653	-0.042192	0.536512	22227.39341
426.61578	194.5627	384.153427	324.33387	2.246696	0.536512	22111.42308
406.015787	248.733054	306.331228	359.430156	-0.042192	0.536512	22215.18601
379.312091	298.325632	274.286793	404.444957	-0.805155	-0.989413	22225.10453
338.875066	365.466353	183.494227	481.504194	2.246696	0.536512	22241.88971
306.067668	418.873744	145.34609	546.356026	0.72077	1.299475	22238.07489
259.526941	440.236701	69.812779	570.770834	3.009659	-0.989413	22239.60082
201.541773	474.570024	-59.127923	591.370828	-1.568118	-0.226451	22242.65267
157.289934	509.66631	-95.750135	596.711567	-0.042192	-0.226451	22223.5786
77.94181	498.984832	-128.557533	570.770834	-0.805155	-0.989413	22226.63045
31.401083	506.614459	-228.505651	570.007871	-0.042192	1.299475	22202.21564
-9.035942	491.355204	-261.313049	584.504163	1.483733	0.536512	22206.79342
-74.650738	480.673726	-321.587105	569.244909	-0.805155	-0.989413	229.651784
-141.791459	473.044099	-385.675975	542.541213	-0.042192	0.536512	15.259255
-181.465521	457.784844	-429.164851	505.156039	2.246696	0.536512	11.444441
-226.480322	433.370036	-468.838913	469.29679	-3.094043	-0.226451	17374.18745
-287.517341	411.244117	-508.512975	418.178287	-3.094043	-0.226451	22164.83047
-311.932149	369.281166	-552.001851	315.178317	-0.805155	1.299475	22161.77862
-372.206205	337.236731	-555.816665	294.578323	-0.042192	-0.226451	22197.63787
-412.64323	292.984893	-581.757398	190.052428	-0.042192	-0.226451	22199.92676
-458.420994	231.947874	-615.327759	109.941341	-0.042192	1.299475	22183.90454
-466.050622	184.644184	-564.209255	73.31913	0.72077	0.536512	22217.4749
-487.413578	112.162724	-552.001851	-18.999362	-0.042192	-1.752376	22226.63045
-488.176541	70.199774	-530.638895	-37.310467	-0.805155	0.536512	22226.63045
-516.406162	11.451643	-525.298156	-131.917847	1.483733	1.299475	22216.71194
-503.435796	-52.637227	-442.135217	-203.636344	3.772621	-0.226451	22250.2823
-495.043206	-103.755731	-398.646341	-277.643729	2.246696	0.536512	22250.2823
-482.835802	-186.155706	-355.157465	-326.473345	1.483733	0.536512	22219.00082
-456.132106	-224.303843	-318.535254	-423.369612	2.246696	1.299475	22238.07489
-409.591379	-294.496415	-275.809341	-453.888122	1.483733	1.299475	22240.36378
-363.050652	-331.118626	-185.016775	-498.13996	-0.042192	-0.989413	22210.60823
-321.850664	-377.659353	-132.372346	-566.806607	-0.042192	0.536512	22223.5786
-274.546975	-423.437117	-76.676066	-575.96216	-0.042192	-0.226451	22231.97119
-229.532173	-466.925993	-11.061271	-600.376967	-0.042192	-0.226451	22215.18601
-146.369235	-488.28895	36.242419	-607.243632	-0.042192	2.062438	22224.34156
-86.095179	-528.725975	130.849798	-614.110296	-0.805155	-0.226451	22212.89712
-31.924824	-550.088932	215.538662	-618.688073	-2.331081	-0.989413	22193.82305
48.186263	-556.955596	275.049755	-569.858458	-0.042192	1.299475	22183.90454
109.986245	-554.666708	333.797886	-547.732538	-0.805155	-0.989413	22206.79342
181.704742	-528.725975	394.071942	-494.325147	-1.568118	0.536512	22205.2675
222.141767	-501.259316	458.923775	-447.021457	-2.331081	-0.989413	22203.74157
299.963966	-467.688956	503.938576	-440.154792	2.246696	1.299475	22201.45268
343.452842	-434.118596	541.32375	-376.828885	-0.042192	1.299475	22207.55638
393.808383	-384.526018	576.420036	-309.688164	-0.042192	-0.226451	22193.06009
450.267625	-342.563067	601.597807	-262.384475	-0.805155	0.536512	22196.11194
483.837986	-270.081607	577.945962	-206.688195	0.72077	-0.226451	22223.5786
483.837986	-206.7557	637.457055	-106.740076	3.009659	0.536512	22223.5786
514.356495	-154.874234	592.442254	-17.473436	1.483733	2.8254	22244.17859
530.378713	-74.000184	609.990397	71.793204	-0.042192	-0.989413	22240.36378
485.363911	-14.48909	556.583005	125.963558	2.246696	-0.226451	22228.91934
482.31206	55.703482	524.53857	185.474652	-1.568118	-0.226451	22227.39341
459.423178	113.68865	473.420067	277.03018	-0.042192	0.536512	22231.20823
436.534296	179.303445	445.190446	322.807945	0.72077	0.536512	22175.51195
431.193557	230.421948	345.242327	402.919032	0.72077	0.536512	22225.10453
385.415793	295.273781	297.938637	392.237554	0.72077	1.299475	22230.44527
353.371358	333.421918	230.797917	451.748647	-0.042192	0.536512	22214.42305
318.275072	399.799676	149.923866	518.889368	-1.568118	0.536512	22202.21564
283.941749	429.555223	85.072034	528.044921	-1.568118	2.062438	22215.18601
200.77881	471.518173	17.16835	569.244909	-0.805155	1.299475	22200.68972
148.897344	498.984832	-98.801986	576.111573	-0.805155	-0.989413	22212.13416
117.615872	494.407055	-132.372346	579.163424	0.72077	0.536512	22228.91934
58.867741	498.984832	-173.572334	579.163424	-0.042192	0.536512	22222.05268
3.171461	508.903347	-252.157496	555.511579	-1.568118	-0.989413	22205.2675
-39.554452	486.014465	-307.090813	534.911585	1.483733	0.536512	4676.198614
-112.035912	480.673726	-349.816726	569.244909	-0.805155	1.299475	19.837031
-159.339602	476.09595	-414.668559	526.518995	0.72077	0.536512	12.207404
-218.850695	440.999664	-473.41669	421.230138	2.246696	0.536512	11.444441
-253.184018	428.79226	-488.675944	435.72643	1.483733	0.536512	22053.43791
-292.85808	399.799676	-503.172236	370.874597	2.246696	1.299475	22196.11194
-327.954366	349.444135	-524.535193	319.756094	0.72077	-0.226451	22214.42305
-388.228423	309.770073	-568.024069	235.830193	-0.042192	-0.989413	22209.84527
-433.243224	251.021942	-597.779616	158.007993	-0.042192	2.062438	22182.37861
-453.843218	196.088625	-587.8611	101.548751	0.72077	-0.226451	22222.05268
-482.835802	140.392345	-545.135187	42.037657	0.72077	1.299475	22229.6823
-505.724684	77.829401	-532.927783	-28.917877	0.72077	-0.989413	22213.66009
-515.6432	38.918301	-542.083336	-163.962282	-0.805155	-0.989413	22222.05268
-523.272827	-33.563159	-458.920398	-171.591909	-2.331081	0.536512	22209.84527
-498.095057	-91.548327	-425.350037	-261.621512	-3.857006	-0.226451	22190.7712
-504.198759	-162.503861	-425.350037	-402.769618	-0.805155	-0.226451	22176.27491
-463.761734	-225.066806	-352.105614	-388.273326	-3.857006	-0.989413	22215.94897
-434.76915	-287.62975	-299.461186	-463.043674	-0.042192	0.536512	22202.21564
-382.887683	-319.674185	-226.979726	-479.065892	0.72077	0.536512	22222.81564
-361.524727	-360.874173	-140.764936	-521.791805	0.72077	-0.226451	22233.49712
-287.517341	-407.4149	-75.913104	-560.702905	0.72077	-0.226451	22220.52675
-240.213652	-440.222297	-48.446445	-622.502886	-0.042192	0.536512	22220.52675
-183.754409	-478.370434	37.768344	-621.739924	-0.805155	-0.989413	22228.15638
-102.880359	-514.992646	96.516475	-615.636222	2.246696	2.062438	22244.17859
-49.472967	-534.066714	191.123854	-591.221414	0.72077	0.536512	22240.36378
7.749238	-540.933379	230.034954	-592.74734	0.72077	-0.989413	22216.71194
75.652921	-533.303751	322.353445	-543.917725	0.72077	-1.752376	22214.42305
143.556605	-519.570422	366.605284	-512.636252	0.72077	2.062438	22222.81564
215.275102	-514.992646	449.005259	-492.036258	0.72077	1.299475	22213.66009
270.208419	-483.711173	456.634887	-436.339979	-1.568118	0.536512	22202.21564
325.904699	-431.066745	529.879309	-380.643699	-0.042192	-0.989413	22203.74157
377.786165	-411.229713	568.027446	-301.295574	0.72077	1.299475	22213.66009
412.119488	-345.614918	580.23485	-238.73263	1.483733	1.299475	22214.42305
457.897253	-311.281595	609.227434	-216.60671	-0.805155	-0.989413	22199.16379
481.549097	-256.348278	607.701509	-143.362288	-2.331081	0.536512	22189.24528
516.645383	-176.237191	598.545956	-66.303051	-3.094043	0.536512	22212.89712
505.963905	-112.148321	580.23485	24.489514	-1.568118	-0.226451	22196.87491
502.912054	-32.800196	571.84226	119.096894	-1.568118	1.299475	22212.89712
483.075023	10.68868	542.086713	185.474652	0.72077	0.536512	22229.6823
458.660215	96.903469	490.96821	248.037596	-0.042192	-0.226451	22215.94897
459.423178	155.6516	465.79044	306.022764	1.483733	1.299475	22225.86749
415.934302	222.029358	399.412681	339.593125	-0.042192	0.536512	22229.6823
386.178755	258.65157	336.849737	396.052367	-1.568118	-0.989413	22213.66009
373.971352	327.318216	259.790501	451.748647	-0.805155	-0.226451	22219.00082
343.452842	379.199682	215.538662	510.496778	2.246696	0.536512	22254.86007
290.808413	447.103366	114.064618	533.38566	1.483733	1.299475	22239.60082
254.186202	469.229285	-6.483495	515.074554	1.483733	-0.226451	22235.02304
190.097332	485.251502	-11.061271	587.556014	-0.805155	-1.752376	22239.60082
132.112164	496.695943	-83.542731	592.896753	1.483733	0.536512	22231.97119
57.341816	514.244086	-172.046409	589.08194	-0.805155	-0.226451	22216.71194
19.956642	495.932981	-221.638986	605.86712	2.246696	1.299475	22213.66009
-33.45075	490.592242	-284.201931	593.659716	-0.805155	0.536512	22224.34156
-77.702589	486.014465	-324.638956	560.089356	-0.805155	-0.226451	35.096286
-140.265533	458.547807	-413.905596	529.570846	0.72077	2.8254	14.496292
-187.569223	432.607074	-452.816696	490.659747	-0.042192	0.536512	11.444441
-242.50254	415.821893	-489.438907	428.859765	-1.568118	0.536512	19612.72012
-298.19882	405.140415	-529.875932	380.793113	-1.568118	-0.226451	22156.43788
-336.346956	363.177464	-536.742597	325.859796	-1.568118	-1.752376	22193.82305
-368.391391	323.503402	-567.261106	281.607957	2.246696	0.536512	22185.43046
-408.065454	269.333048	-603.883318	161.059844	-2.331081	-0.989413	22202.21564
-446.213591	207.533066	-578.705547	99.259863	2.246696	0.536512	22221.28971
-472.917286	157.940488	-542.846299	65.689502	-0.042192	2.062438	22215.18601
-504.961721	106.821985	-548.187038	4.652483	-1.568118	-0.226451	22221.28971
-510.30246	45.022003	-525.298156	-82.325269	0.72077	-0.989413	22230.44527
-501.90987	-2.281687	-491.727795	-159.384505	1.483733	-0.226451	22231.97119
-505.724684	-70.948333	-439.846329	-252.465959	0.72077	-0.226451	22242.65267
-491.228392	-137.326091	-422.298186	-347.073338	1.483733	-0.226451	22122.10456
-456.132106	-189.97052	-378.80931	-377.591848	-0.042192	-1.752376	22220.52675
-428.665448	-230.407545	-302.513037	-408.110357	1.483733	1.299475	22230.44527
-408.828416	-308.229744	-256.735272	-476.777004	-0.805155	1.299475	22231.20823
-386.702497	-352.481583	-199.513067	-524.843656	-0.042192	0.536512	22219.76379
-304.302522	-395.970459	-133.135309	-550.784389	-1.568118	-1.752376	22217.4749
-256.998832	-444.037111	-65.231625	-584.35475	-1.568118	-0.226451	22228.15638
-192.909962	-483.711173	-14.876085	-632.421402	-0.042192	-1.752376	22227.39341
-118.139614	-500.496354	94.227587	-602.665855	0.72077	1.299475	22219.00082
-85.332216	-541.696341	125.509059	-612.584371	-2.331081	0.536512	22204.50453
-19.717421	-560.77041	160.605345	-609.53252	-0.042192	-0.226451	22202.21564
27.586269	-547.800043	244.531246	-611.821408	1.483733	1.299475	22167.11936
115.326984	-545.511155	357.449731	-581.302899	0.72077	0.536512	22213.66009
193.912146	-525.674124	422.301564	-469.910339	0.72077	0.536512	22206.79342
268.682494	-472.266732	468.079328	-455.414047	0.72077	0.536512	22195.34898
308.356556	-465.400068	498.597837	-402.006655	3.009659	0.536512	22214.42305
342.689879	-419.622304	559.634856	-324.184456	-0.805155	0.536512	22213.66009
415.171339	-377.659353	576.420036	-251.702996	1.483733	0.536512	22207.55638
444.163923	-318.14826	590.153366	-234.917816	-0.805155	-1.752376	22189.24528
473.91947	-260.926054	570.316335	-186.851164	1.483733	0.536512	22226.63045
511.304644	-202.177924	598.545956	-96.058598	3.772621	-0.989413	22233.49712
533.430564	-106.044619	528.353384	-52.569722	1.483733	0.536512	22238.07489
504.43798	-62.555743	582.523738	74.082092	1.483733	2.062438	22245.70452
499.09724	14.503494	571.079297	169.452434	-0.805155	-0.226451	22219.00082
478.497247	59.518295	532.168198	217.519087	-0.805155	0.536512	22218.23786
447.215774	118.266426	487.153396	282.37092	-0.805155	-0.226451	22230.44527
428.141706	184.644184	426.116377	348.748678	-0.042192	-0.226451	22215.18601
411.356526	250.258979	360.501582	385.370889	-0.805155	-0.226451	22222.81564
381.600979	311.295998	297.938637	439.541243	-1.568118	-0.226451	22231.20823
333.534327	343.340433	207.909034	498.289374	-1.568118	1.299475	22204.50453
309.119519	400.562639	136.190537	526.518995	-0.805155	-0.226451	22200.68972
230.534357	451.681142	59.894264	531.096772	-3.094043	-0.989413	22207.55638
187.808444	470.75521	-72.09829	520.415293	-3.094043	0.536512	22214.42305
161.104748	495.170018	-72.09829	595.185642	0.72077	0.536512	22211.3712
94.72699	502.799645	-119.40198	584.504163	-0.805155	-0.226451	22230.44527
48.949226	501.27372	-200.27603	595.948604	0.72077	-0.226451	22203.74157
-7.510017	501.27372	-258.261198	592.133791	0.72077	-0.226451	22212.13416
-64.732222	489.066316	-308.616738	568.481946	2.246696	1.299475	704.214606
-111.272949	486.014465	-353.63154	560.089356	-0.042192	-0.226451	17.548143
-157.813676	450.918179	-431.453739	484.556045	0.72077	-0.226451	10.681478
-206.643291	428.029297	-468.07595	412.074585	1.483733	-0.226451	19189.2758
-252.421055	403.61449	-537.505559	345.696827	2.246696	0.536512	22186.95639
-303.539559	387.592272	-528.350007	331.963497	0.72077	-0.226451	22190.7712
-363.050652	343.340433	-575.653696	258.719075	-0.042192	0.536512	22223.5786
-405.013603	289.933042	-570.312957	222.859826	-0.042192	-0.989413	22217.4749
-418.746932	234.999725	-625.246274	137.407999	-0.805155	0.536512	22176.27491
-459.94692	168.621967	-563.446293	79.422831	1.483733	0.536512	22222.05268
-491.228392	131.236792	-540.55741	28.304328	1.483733	0.536512	22231.20823
-504.961721	77.829401	-529.875932	-44.177132	-1.568118	0.536512	22212.13416
-512.591349	12.214606	-509.275938	-116.658592	-2.331081	-0.989413	22218.23786
-526.324678	-55.689078	-469.601876	-226.525226	-1.568118	-0.226451	22208.31935
-518.695051	-111.385358	-426.875963	-291.377059	-3.094043	-0.989413	22185.43046
-475.206175	-186.918669	-402.461155	-420.317761	-0.805155	0.536512	22200.68972
-450.791367	-239.563098	-414.668559	-427.947389	-0.042192	0.536512	22218.23786
-413.406193	-296.02234	-275.809341	-458.465898	0.72077	-0.989413	22220.52675
-367.628429	-331.881589	-204.090843	-495.851072	1.483733	1.299475	22222.81564
-342.450658	-386.051943	-142.290862	-527.132544	-1.568118	0.536512	22222.05268
-287.517341	-428.014894	-81.253843	-584.35475	-0.805155	-0.226451	22220.52675
-211.221068	-471.50377	-18.690898	-616.399185	-0.042192	1.299475	22212.89712
-153.2359	-496.68154	65.997965	-602.665855	4.535584	2.062438	22239.60082
-68.547036	-502.785242	132.375724	-588.932526	0.72077	-2.515339	22247.99341
-34.976675	-544.748192	189.597929	-591.221414	0.72077	0.536512	22224.34156
20.719604	-553.140783	272.760867	-659.888061	1.483733	0.536512	22199.92676
101.593655	-519.570422	331.508998	-548.495501	3.009659	0.536512	22230.44527
163.393636	-537.118565	420.775638	-501.954774	1.483733	0.536512	22206.79342
224.430655	-490.577838	453.583036	-450.073308	-0.042192	-0.226451	22208.31935
275.549159	-463.11118	506.227465	-425.6585	-0.042192	2.062438	22219.76379
333.534327	-448.614888	532.168198	-367.673332	-0.042192	-1.752376	22200.68972
389.993569	-396.733421	572.605223	-308.925202	0.72077	-0.989413	22212.13416
446.452812	-349.429732	613.805211	-228.051151	0.72077	1.299475	22197.63787
454.845402	-285.340862	610.75336	-194.480791	-3.857006	-0.989413	22171.69713
480.023172	-228.118657	597.782993	-135.73266	-3.857006	-2.515339	22197.63787
497.571315	-169.370526	604.649658	-38.07343	-3.094043	0.536512	22211.3712
494.519464	-93.074252	580.23485	3.889521	0.72077	-0.226451	22206.79342
489.178725	-33.563159	519.960794	100.785788	-0.042192	-0.226451	22215.94897
475.445396	38.918301	521.486719	190.815391	1.483733	1.299475	22231.97119
466.289843	103.007171	510.042278	269.400553	1.483733	0.536512	22225.86749
455.608364	170.147892	456.634887	315.94128	-0.042192	0.536512	22217.4749
429.667631	234.236762	391.020091	374.689411	-0.805155	-0.989413	22228.91934
399.912085	276.199712	343.716402	441.830132	-1.568118	-0.226451	22221.28971
373.208389	341.814508	237.664581	475.400492	0.72077	-0.226451	22241.88971
342.689879	392.933011	185.020152	519.652331	3.009659	-0.226451	22251.04526
280.889898	431.081148	66.760928	529.570846	1.483733	1.299475	22244.17859
227.482506	473.044099	-14.876085	553.222691	2.246696	0.536512	22228.91934
177.126965	486.777428	-63.7057	579.926387	3.009659	0.536512	22239.60082
116.852909	502.036683	-96.513098	602.815269	-0.042192	1.299475	22231.97119
71.075145	499.747794	-162.127893	583.741201	-0.042192	-0.226451	22197.63787
-5.221129	491.355204	-229.268614	582.978238	0.72077	-0.226451	22219.76379
-34.976675	490.592242	-294.883409	566.193058	-0.042192	-0.226451	16507.46178
-108.221098	480.673726	-352.868577	555.511579	-1.568118	-0.226451	20.599994
-137.976645	461.599658	-422.298186	519.652331	-2.331081	-0.226451	12.970367
-208.169217	441.762626	-466.550025	459.378274	-3.094043	-0.226451	10.681478
-276.835863	415.058931	-464.261137	418.178287	-0.042192	1.299475	21808.52687
-299.724745	382.251533	-496.305572	377.741262	-0.805155	0.536512	22159.48973
-332.532143	366.229315	-550.475926	326.622758	-0.042192	-0.226451	22209.08231
-385.939534	300.61452	-584.809249	203.022795	0.72077	-0.226451	22197.63787
-427.902485	261.70342	-574.127771	138.170962	0.72077	-0.226451	22191.53417
-462.998771	197.614551	-601.594429	117.570968	-1.568118	-2.515339	22228.91934
-469.865435	143.444196	-548.950001	48.141359	1.483733	1.299475	22216.71194
-501.90987	79.355326	-537.505559	-25.866026	-0.042192	0.536512	22218.23786
-520.983939	48.073854	-492.490758	-99.873412	-0.042192	-0.989413	22229.6823
-504.198759	-19.066867	-505.461125	-161.673393	4.535584	1.299475	22245.70452
-482.072839	-93.837215	-432.979665	-233.391891	2.246696	-0.226451	22238.07489
-489.702467	-109.09647	-452.816696	-373.014071	0.72077	-0.226451	22235.786
-468.33951	-198.36311	-390.253751	-400.48073	-0.805155	-0.226451	22235.786
-413.406193	-256.348278	-291.068595	-447.021457	0.72077	-0.989413	22223.5786
-380.598795	-305.177893	-270.468602	-523.317731	-0.042192	-0.226451	22223.5786
-352.369174	-361.637136	-158.313079	-517.214029	0.72077	0.536512	22229.6823
-312.695112	-397.496384	-93.461247	-570.62142	-0.042192	-0.989413	22217.4749
-234.872912	-449.37785	-49.209408	-587.406601	1.483733	2.062438	22229.6823
-189.858111	-508.888944	9.538723	-599.614004	-1.568118	0.536512	22231.97119
-122.71739	-522.622273	110.249804	-606.480669	-1.568118	-0.989413	22193.82305
-37.265564	-560.77041	140.768314	-622.502886	0.72077	1.299475	22204.50453
14.615903	-550.851894	220.116438	-596.562153	0.72077	0.536512	22172.4601
64.971443	-527.200049	302.516414	-559.176979	-1.568118	0.536512	22191.53417
140.504754	-543.222267	338.375662	-546.969576	1.483733	-0.226451	22215.18601
219.089916	-529.488938	368.894172	-506.53255	0.72077	-0.989413	22215.94897
262.578792	-476.081546	474.18303	-433.288128	-0.042192	-0.226451	22195.34898
317.512109	-452.429701	523.775608	-382.932587	0.72077	0.536512	22209.84527
367.86765	-397.496384	558.871893	-317.317792	0.72077	0.536512	22215.18601
428.141706	-340.274179	554.294117	-238.73263	-0.042192	-0.989413	22183.14158
469.341694	-298.311228	602.360769	-204.399307	1.483733	-0.989413	22217.4749
490.70465	-245.6668	619.14595	-147.940064	2.246696	2.062438	22242.65267
501.386129	-169.370526	597.02003	-83.088231	1.483733	-0.226451	22232.73415
516.645383	-109.859432	589.390403	17.62285	-0.042192	-0.226451	22230.44527
527.326862	-31.274271	582.523738	88.578384	-0.042192	-0.226451	22240.36378
493.756501	12.214606	568.027446	141.222813	2.246696	1.299475	22226.63045
468.578731	87.747916	516.908943	246.511671	-0.805155	-0.989413	22215.94897
452.556513	141.155308	472.657104	307.54869	-0.042192	0.536512	22227.39341
409.067637	189.984923	417.723787	352.563491	-0.042192	0.536512	22228.91934
399.149122	261.70342	331.508998	407.496808	-1.568118	-0.989413	22214.42305
375.497277	309.00711	265.13124	437.252355	-1.568118	-0.989413	22216.71194
339.638028	365.466353	209.43496	508.970852	-1.568118	1.299475	22209.08231
290.045451	419.636707	138.479425	548.644915	-0.042192	2.062438	22202.21564
245.793612	433.370036	33.95353	546.356026	-0.042192	-0.226451	22215.94897
187.808444	468.466322	-71.335327	533.38566	-2.331081	-0.226451	22220.52675
146.608456	495.170018	-145.342713	543.304176	1.483733	1.299475	22215.94897
67.260331	495.932981	-148.394564	562.378244	0.72077	0.536512	22209.84527
30.63812	505.088534	-214.009359	546.356026	-0.042192	0.536512	22225.86749
-7.510017	494.407055	-271.994527	593.659716	-0.042192	1.299475	22213.66009
-79.991477	482.199651	-364.313018	569.244909	0.72077	-0.226451	64.08887
-131.10998	469.992248	-381.098198	557.037505	1.483733	-0.226451	16.78518
-164.680341	443.288552	-442.89818	499.052337	-0.042192	-1.752376	10.681478
-218.087732	436.421887	-479.520391	440.304206	0.72077	1.299475	19222.84616
-276.835863	401.325601	-499.357423	393.763479	2.246696	-0.226451	22171.69713
-307.354372	384.540421	-493.253721	326.622758	1.483733	-0.226451	22212.89712
-359.998801	337.999694	-595.490727	239.645006	-0.805155	2.062438	22198.40083
-414.169156	273.147862	-582.520361	147.326515	0.72077	0.536512	22198.40083
-440.872851	222.792321	-616.090721	124.437633	-1.568118	-0.226451	22217.4749
-457.658032	164.807153	-547.424075	79.422831	-0.042192	0.536512	22219.00082
-493.51728	105.296059	-519.194454	3.126558	-1.568118	-0.989413	22228.91934
-551.502448	66.38496	-525.298156	-58.673424	0.72077	1.299475	22226.63045
-524.03579	2.29609	-458.157435	-135.73266	-0.805155	1.299475	22197.63787
-514.880237	-62.555743	-468.07595	-234.917816	-2.331081	-0.226451	22206.79342
-497.332094	-115.200172	-423.824112	-324.947419	-1.568118	-0.226451	22202.97861
-463.761734	-179.289041	-485.624093	-423.369612	-2.331081	-0.989413	22201.45268
-436.295075	-242.614949	-345.23895	-421.843687	0.72077	0.536512	22219.00082
-408.828416	-290.681601	-261.313049	-466.095525	3.009659	2.062438	22235.02304
-378.309907	-342.563067	-179.676036	-502.717737	-0.805155	-0.989413	22216.71194
-306.59141	-389.866757	-119.40198	-572.147346	1.483733	-0.226451	22225.86749
-265.391422	-421.148229	-85.831619	-572.910309	-0.042192	0.536512	22231.97119
-204.354403	-473.029695	20.983164	-618.688073	-0.805155	-1.752376	22212.13416
-135.687757	-511.940795	88.123885	-592.74734	3.009659	1.299475	22248.75637
-70.072961	-528.725975	115.590543	-624.028812	2.246696	0.536512	22251.04526
6.223312	-543.222267	197.227556	-606.480669	2.246696	0.536512	22195.34898
39.03071	-543.222267	298.7016	-567.569569	4.535584	2.062438	22215.18601
135.164015	-531.014863	355.923805	-524.843656	0.72077	-0.989413	22232.73415
184.756593	-521.096348	418.48675	-514.162178	-0.042192	0.536512	22200.68972
220.615841	-502.022279	479.523769	-472.96219	-0.805155	-0.989413	22199.92676
290.045451	-459.296366	513.857092	-399.717767	-0.805155	1.299475	22221.28971
349.556544	-421.911192	553.531154	-356.991854	-0.042192	2.062438	22213.66009
398.386159	-377.659353	590.153366	-284.510394	1.483733	-0.989413	22206.03046
425.852818	-344.851955	614.568173	-244.836332	-0.805155	-0.226451	22199.16379
445.689849	-273.133458	584.049664	-185.325238	-1.568118	1.299475	22186.19343
488.415762	-209.044588	620.671875	-113.606741	-0.805155	-0.989413	22202.97861
512.83057	-140.377942	602.360769	-5.266032	-0.805155	0.536512	22213.66009
506.726868	-77.052035	538.2719	29.830254	-0.805155	-0.226451	22219.76379
497.571315	6.110904	540.560788	119.859857	-0.805155	-0.989413	22215.94897
500.623166	47.310891	489.442284	170.215397	-0.805155	-0.989413	22227.39341
466.289843	121.318277	491.731173	282.37092	0.72077	0.536512	22233.49712
441.875035	180.82937	425.353414	317.467205	-3.094043	0.536512	22213.66009
412.882451	229.658986	372.708986	379.267187	0.72077	0.536512	22225.10453
385.415793	292.984893	324.642333	440.304206	-0.805155	-0.989413	22234.26008
355.660246	363.177464	247.583097	502.104188	2.246696	-0.226451	22238.07489
318.275072	415.821893	179.679413	513.548629	-0.042192	0.536512	22239.60082
264.104717	439.473738	73.627593	553.222691	0.72077	0.536512	22244.94156
225.193618	473.044099	-11.824234	566.95602	2.246696	2.062438	22227.39341
171.023264	479.1478	-91.935321	589.08194	-0.042192	-0.989413	22224.34156
85.571437	488.303353	-149.157526	577.637499	-0.805155	-0.989413	22228.91934
33.689971	504.325571	-199.513067	615.785636	-1.568118	0.536512	22202.97861
0.882573	495.170018	-255.209347	585.267126	1.483733	1.299475	22220.52675
-68.547036	498.984832	-294.120446	578.400461	-0.805155	0.536512	2262.184515
-102.880359	484.48854	-362.02413	549.407877	-1.568118	-0.226451	16.78518
-187.569223	464.651508	-431.453739	539.489362	-0.805155	-0.226451	12.207404
-221.139583	434.132999	-472.653727	449.459759	-1.568118	1.299475	10.681478
-255.472906	411.244117	-534.453709	392.237554	-2.331081	0.536512	22044.28236
-310.406223	394.458937	-528.350007	348.748678	-0.042192	2.062438	22173.22306
-366.102503	362.414502	-561.157404	280.082031	-0.805155	-0.226451	22196.11194
-392.806199	289.170079	-603.883318	205.311683	-0.805155	-0.989413	22190.00824
-425.613597	244.155278	-612.275908	113.756155	-0.042192	2.062438	22209.84527
-460.709883	178.540482	-593.201839	94.682086	-0.805155	0.536512	22225.10453
-475.206175	125.896053	-535.216671	45.089508	-1.568118	-0.989413	22226.63045
-509.539498	86.221991	-539.031485	-26.628989	2.246696	0.536512	22215.94897
-514.117274	11.451643	-497.068534	-141.836362	2.246696	-0.989413	22247.23045
-514.880237	-54.926115	-442.89818	-184.562275	1.483733	0.536512	22251.04526
-495.043206	-90.022401	-421.535223	-293.665947	3.009659	1.299475	22225.86749
-469.865435	-157.926085	-384.913012	-359.280742	0.72077	-0.989413	22232.73415
-479.783951	-215.14829	-362.787093	-433.288128	3.009659	0.536512	22239.60082
-411.880267	-297.548266	-269.705639	-464.5696	-0.042192	-0.989413	22212.13416
-396.621013	-334.170477	-253.683421	-480.591817	-0.042192	0.536512	22222.05268
-324.902515	-362.400098	-151.446415	-549.258464	2.246696	2.062438	22232.73415
-296.672894	-427.251931	-96.513098	-547.732538	-0.042192	-1.752376	22215.18601
-228.006248	-473.792658	-37.002004	-607.243632	-0.042192	-0.226451	22220.52675
-179.939595	-502.022279	55.316487	-604.954744	-5.382932	-1.752376	22209.84527
-114.3248	-518.807459	96.516475	-602.665855	-1.568118	0.536512	22196.11194
-20.480383	-545.511155	181.968301	-594.273265	-0.805155	0.536512	22173.98602
18.430716	-546.274118	261.316426	-590.458452	-1.568118	-0.226451	22193.06009
88.623288	-534.829677	336.849737	-555.362166	-1.568118	-0.989413	22209.84527
155.001046	-525.674124	394.071942	-504.243662	0.72077	1.299475	22195.34898
232.060283	-512.703757	379.57565	-457.702935	-0.805155	-0.989413	22198.40083
266.393606	-465.400068	438.323781	-468.384414	-0.042192	-0.226451	22211.3712
329.719513	-443.274148	553.531154	-370.725183	-0.042192	-0.226451	22202.21564
391.519495	-402.837123	590.916328	-307.399276	0.72077	0.536512	22225.10453
441.112072	-341.037142	597.02003	-240.258555	-0.042192	1.299475	22213.66009
460.186141	-307.466781	619.14595	-187.614126	1.483733	-1.752376	22214.42305
479.260209	-226.592731	616.094099	-113.606741	1.483733	-0.226451	22243.41563
504.43798	-158.689048	615.331136	-25.103063	-0.042192	1.299475	22244.94156
517.408346	-102.229805	600.071881	26.01544	2.246696	0.536512	22228.91934
488.415762	-41.192786	548.953378	127.489484	0.72077	-0.989413	22227.39341
492.230576	32.051637	497.834874	141.985776	-0.805155	-0.226451	22230.44527
465.52688	90.036805	490.205247	253.378335	-1.568118	-1.752376	22212.89712
448.7417	165.570116	464.264514	329.674609	-0.042192	0.536512	22225.10453
402.963936	221.266395	384.153427	366.296821	-0.042192	-0.226451	22231.20823
411.356526	274.673787	324.642333	436.489392	-2.331081	0.536512	22212.13416
377.023203	319.688588	230.797917	456.326424	-0.805155	-0.226451	22199.92676
322.089885	380.725607	172.812749	533.38566	-3.094043	-0.989413	22213.66009
282.415823	419.636707	124.746096	499.8153	-2.331081	0.536512	22198.40083
240.452873	450.155216	22.509089	547.881952	-2.331081	0.536512	22209.84527
167.20845	481.436689	-59.127923	576.874536	-0.805155	-0.989413	22226.63045
132.875127	498.984832	-82.016806	595.948604	-0.042192	0.536512	22225.86749
71.838108	475.332987	-244.527869	505.919001	-0.805155	-0.226451	22206.79342
13.089977	507.377422	-266.653788	560.852318	1.483733	0.536512	22225.86749
-25.821123	498.221869	-313.957478	532.622697	-0.042192	-0.226451	22211.3712
-95.250732	472.281136	-320.061179	578.400461	-0.805155	-0.226451	28.229621
-130.347017	462.36262	-397.120416	544.830101	2.246696	0.536512	13.733329
-187.569223	464.651508	-420.772261	483.030119	-0.042192	-0.226451	10.681478
-258.524757	431.844111	-461.209286	471.585678	1.483733	-0.226451	21385.84552
-277.598826	389.88116	-539.031485	362.482007	0.72077	0.536512	22193.82305
-319.561776	367.755241	-533.690746	320.519056	2.246696	-0.226451	22198.40083
-379.07287	305.955259	-579.46851	250.326485	-2.331081	-1.752376	22187.71935
-414.169156	256.362681	-548.187038	180.133913	-0.042192	0.536512	22199.92676
-446.976553	202.95529	-613.03887	98.4969	0.72077	1.299475	22228.91934
-472.917286	144.970122	-544.372224	59.5858	-0.042192	1.299475	22215.18601
-491.228392	92.325693	-538.268522	2.363595	-1.568118	-0.989413	22222.05268
-508.013572	33.577562	-516.905566	-89.191933	-3.094043	-0.989413	22211.3712
-522.509864	-12.963165	-468.838913	-154.043766	-2.331081	-0.226451	22190.00824
-520.983939	-61.029817	-445.950031	-259.332624	-3.857006	-0.989413	22202.97861
-490.465429	-137.326091	-414.668559	-317.317792	-0.042192	1.299475	22221.28971
-467.576547	-192.259408	-389.490789	-369.199258	-3.094043	-1.752376	22199.92676
-426.376559	-249.481613	-306.32785	-424.895538	1.483733	0.536512	22223.5786
-405.013603	-295.259377	-241.476018	-483.643668	0.72077	1.299475	22232.73415
-359.998801	-341.037142	-182.727887	-523.317731	0.72077	-0.226451	22212.13416
-310.406223	-395.207496	-162.127893	-574.436234	0.72077	0.536512	22216.71194
-269.969198	-433.355633	-57.601998	-573.673271	-0.805155	1.299475	22227.39341
-189.095148	-479.133397	37.005381	-608.769557	0.72077	-1.752376	22243.41563
-117.376651	-498.970428	95.753512	-594.273265	3.009659	0.536512	22244.94156
-52.524818	-549.325969	158.316457	-611.058445	3.009659	2.8254	22235.786
10.801089	-560.77041	226.983103	-601.13993	-0.042192	0.536512	22205.2675
73.364033	-529.488938	313.197892	-562.22883	1.483733	0.536512	22224.34156
129.060313	-534.066714	367.368246	-528.65847	-0.042192	0.536512	22219.00082
194.675108	-521.096348	423.064526	-507.295513	1.483733	0.536512	22198.40083
273.26027	-491.340801	490.96821	-426.421463	-1.568118	-0.226451	22202.97861
309.882482	-458.533403	500.123763	-378.354811	1.483733	-0.226451	22216.71194
360.238022	-415.044527	568.790409	-321.895568	-0.042192	1.299475	22215.18601
421.275041	-360.11121	562.686707	-266.199288	0.72077	0.536512	22195.34898
454.845402	-305.940856	602.360769	-192.191903	-2.331081	-0.989413	22191.53417
468.578731	-277.711235	603.886695	-165.488207	-2.331081	-0.226451	22212.13416
502.149091	-192.259408	594.731142	-83.851194	-0.805155	-0.226451	22196.11194
494.519464	-121.303873	604.649658	-4.50307	-0.805155	-0.989413	22212.89712
504.43798	-60.266855	580.997813	101.548751	-0.805155	0.536512	22225.86749
501.386129	-3.044649	547.427452	146.563552	-1.568118	-0.226451	22215.18601
480.786135	60.281258	513.857092	215.230199	-0.042192	-0.226451	22225.10453
447.215774	134.288643	439.849706	276.267218	-0.805155	-0.989413	22230.44527
441.875035	184.644184	380.338613	300.682025	-1.568118	-0.989413	22212.89712
422.800967	246.444166	372.708986	376.978299	1.483733	0.536512	22222.81564
391.519495	307.481185	306.331228	467.770865	0.72077	0.536512	22254.86007
355.660246	382.251533	249.871985	501.341225	1.483733	0.536512	22240.36378
328.95655	424.214483	177.390525	502.104188	1.483733	-0.226451	22239.60082
261.052867	443.288552	62.183152	545.593064	1.483733	-0.226451	22242.65267
197.726959	458.547807	-20.979787	570.007871	-0.042192	0.536512	22230.44527
[truncated: 28,725 more rows]
