# Supplementary material for: Dynamic analysis of slant cracked rotor system considering nonlinear oil film force
Source: PLoS One. 2024 Jan 25;19(1):e0294293. doi: 10.1371/journal.pone.0294293 (PMC10810477; doi:10.1371/journal.pone.0294293)
Supplement: S1 File — These data were measured by two eddy current sensors, model WT0150. (ZIP) [file pone.0294293.s001.zip › 2021.3.18 Test data for plain bearings/2021.3.18 (P=0.2Mpa, Z=4.0g Clockwise126°+1.2g)/2000.csv]

1024	30720	7	0	3
8	8	8	8	10	10	1
3	3	3	3	1	1	4
2	1	4	3	0	0	0
0	0	0	0	-0.000092	-0.000031	20696.97461
-719.864283	183.73022	-1121.53595	98.797764	2.107315	2.350325	22235.02304
-780.13834	43.345076	-1074.232261	-107.965138	-0.944536	-0.701526	22209.84527
-796.92352	-91.699328	-1012.432279	-310.913226	0.581389	-3.753377	22220.52675
-761.064271	-257.262242	-957.498962	-560.402041	-0.944536	-1.464488	22228.91934
-688.582811	-401.462199	-829.321222	-767.164942	-1.707499	-1.464488	22212.13416
-599.316171	-531.928827	-680.543489	-959.431552	-1.707499	1.587362	22201.45268
-487.923611	-661.632493	-495.906506	-1090.661143	1.344352	3.876251	22198.40083
-326.175511	-762.343574	-273.88435	-1176.875932	-0.181573	2.350325	22182.37861
-168.242225	-793.625046	-88.484405	-1238.675914	-2.470462	0.061437	22175.51195
-27.857081	-836.350959	157.189597	-1212.735181	0.581389	0.061437	22190.00824
143.046572	-811.173189	319.70066	-1193.661112	-0.944536	0.061437	22190.00824
290.29838	-759.291723	576.819102	-1023.520422	-0.181573	2.350325	22220.52675
443.65389	-675.365822	721.019059	-902.97231	-0.181573	4.639213	22228.15638
557.335338	-565.499188	911.759743	-702.31311	1.344352	2.350325	22227.39341
643.550127	-431.217746	990.344905	-509.283537	-0.181573	0.8244	22218.23786
697.720482	-285.491863	1012.470825	-268.950275	-0.181573	-0.701526	22225.10453
713.742699	-97.80303	1013.233787	20.975565	2.107315	0.061437	22241.12674
713.742699	66.233958	1030.78193	278.094007	2.107315	2.350325	22238.83786
686.276041	241.715388	961.352321	504.69394	3.63324	3.113288	22243.41563
629.816798	409.56719	795.789407	718.323506	2.870277	1.587362	22238.83786
603.876065	557.581961	655.404264	860.997538	-0.181573	-2.990414	22209.84527
498.587207	656.767117	549.352443	1094.464136	0.581389	0.061437	22214.42305
365.068728	727.722651	317.411771	1176.864111	3.63324	1.587362	22202.97861
258.253945	784.181894	193.048845	1226.456689	-0.944536	2.350325	22205.2675
117.868802	800.204111	-8.373317	1274.523341	-0.181573	3.876251	22216.71194
-1.153385	776.552267	-228.106586	1209.671509	-0.944536	1.587362	74.770348
-156.034821	731.537465	-461.573183	1120.404869	-0.181573	-1.464488	13.733329
-313.968107	674.31526	-614.928693	976.967874	-0.944536	0.061437	21512.49733
-444.434735	575.893067	-806.43234	777.071637	0.581389	1.587362	22197.63787
-568.034699	427.878296	-939.187856	534.449487	-1.707499	1.587362	22188.48232
-639.753196	303.51537	-1069.654484	317.768069	-2.470462	0.061437	22198.40083
-733.597613	159.315412	-1075.758186	69.80518	2.107315	0.8244	22223.5786
-778.612414	17.404343	-1056.684118	-126.276243	-2.470462	-2.990414	22220.52675
-787.767967	-131.37339	-1049.817453	-438.328003	-1.707499	-2.990414	22215.94897
-742.753166	-291.595565	-939.187856	-620.676097	-0.181573	0.061437	22227.39341
-677.13837	-428.928858	-852.210104	-873.216763	1.344352	3.876251	22217.4749
-575.664326	-551.002896	-630.950911	-986.898211	-0.944536	1.587362	22197.63787
-435.279183	-663.921381	-446.313928	-1104.394472	4.396203	3.113288	22244.17859
-291.079225	-738.691729	-242.602878	-1168.483342	1.344352	0.061437	22233.49712
-129.331125	-813.462077	3.834086	-1197.475926	-0.181573	-0.701526	22195.34898
27.076236	-803.543562	222.041429	-1223.416659	2.107315	0.8244	22212.13416
172.039156	-781.417642	412.019151	-1165.431491	1.344352	2.350325	22214.42305
323.105778	-744.032468	624.122792	-1025.80931	2.870277	3.113288	22213.66009
460.439071	-647.136201	803.419035	-880.84639	1.344352	0.061437	22222.05268
571.068667	-537.269566	924.73011	-654.246457	0.581389	-0.701526	22228.15638
658.046419	-384.677019	994.922682	-459.69096	-0.181573	0.8244	22214.42305
700.00937	-232.084472	1013.233787	-262.083611	1.344352	2.350325	22221.28971
722.898252	-76.440073	1037.648595	91.931099	-3.233424	0.061437	22206.79342
693.905668	73.863586	999.500458	327.686585	-0.944536	0.061437	22199.92676
669.49086	275.285748	911.759743	539.790226	-1.707499	-0.701526	22202.21564
621.424208	424.063482	812.574588	789.279041	-0.181573	-2.990414	22217.4749
568.016816	569.789365	608.863537	898.382712	-0.181573	-1.464488	22199.92676
466.542772	680.418962	515.01912	1099.804875	1.344352	0.061437	22206.03046
366.594654	737.641167	297.57474	1199.752993	0.581389	2.350325	22205.2675
223.920622	779.604117	117.515534	1222.641875	0.581389	0.061437	22212.89712
88.876218	796.389298	-38.891827	1259.264087	-1.707499	-0.701526	22199.16379
-46.168187	768.159676	-256.336207	1181.441888	-0.181573	-0.701526	53.407392
-185.790368	740.693018	-460.81022	1089.886359	2.107315	0.061437	13.733329
-337.619952	677.367111	-647.736091	937.293812	2.870277	2.350325	21987.82312
-452.827326	558.344924	-794.987899	729.004985	0.581389	3.113288	22224.34156
-571.849512	397.359786	-973.521179	482.568021	-0.181573	1.587362	22231.97119
-695.449476	287.493152	-1030.743385	254.442162	2.107315	0.061437	22220.52675
-759.538346	145.582083	-1058.210043	59.886664	0.581389	0.8244	22224.34156
-784.716116	-12.351203	-1095.595217	-217.831772	-0.181573	0.061437	22225.10453
-783.190191	-164.180788	-1013.958205	-433.750226	-0.181573	2.350325	22212.13416
-731.308724	-324.402963	-907.906384	-629.83165	0.581389	2.350325	22222.05268
-646.619861	-467.076995	-788.121234	-869.401949	1.344352	0.061437	22207.55638
-548.197668	-570.076964	-595.854625	-1016.653757	1.344352	0.061437	22199.16379
-423.834742	-688.336188	-435.63245	-1119.653727	-5.522313	-2.990414	22188.48232
-263.612567	-763.869499	-186.906598	-1182.216671	-0.944536	0.061437	22203.74157
-85.842249	-815.750965	47.322962	-1200.527777	-0.944536	0.8244	22168.64528
27.076236	-819.565779	229.671057	-1192.135187	-0.944536	2.350325	22189.24528
214.765069	-795.913934	451.693213	-1110.498174	-0.181573	0.8244	22219.76379
355.913176	-714.276921	673.715369	-969.350068	0.581389	0.061437	22224.34156
474.1724	-622.721393	759.167196	-826.676036	2.107315	0.061437	22221.28971
592.431624	-517.432535	918.626408	-629.068687	0.581389	0.061437	22228.15638
674.068637	-363.314062	988.056017	-436.802077	0.581389	1.587362	22225.10453
710.690848	-217.58818	1010.181936	-193.416964	-0.181573	1.587362	22213.66009
719.846401	-29.899346	1050.618962	136.182938	2.107315	0.8244	22249.51933
682.461227	141.004307	994.922682	370.412498	2.107315	-2.990414	22247.99341
661.861233	308.856109	891.159749	606.167984	2.870277	-0.701526	22229.6823
616.846432	421.011631	779.76719	789.279041	2.107315	0.8244	22234.26008
554.283487	598.781949	614.967239	958.656768	-0.944536	2.350325	22226.63045
445.942779	697.967105	467.715431	1131.086347	-0.181573	3.113288	22190.7712
330.735405	759.767086	289.945113	1228.745577	0.581389	1.587362	22207.55638
202.557665	791.048559	119.04146	1249.345571	2.107315	0.061437	22222.05268
64.46141	798.678186	-97.639958	1236.375205	-0.944536	-0.701526	20735.80126
-85.079286	749.848571	-337.97322	1187.545589	-0.944536	0.8244	21.362957
-212.494063	715.515248	-488.276879	1056.315999	-0.181573	3.876251	152.592547
-384.923642	643.033788	-676.728675	912.879004	-2.470462	3.113288	22092.34901
-510.049531	546.13752	-862.891583	693.908699	-1.707499	0.8244	22189.24528
-580.242103	397.359786	-956.735999	466.545803	-0.181573	-2.227451	22211.3712
-690.871699	250.107978	-1052.106341	201.797733	-0.181573	-0.701526	22202.21564
-766.40501	118.115425	-1040.6619	6.479273	-0.944536	2.350325	22219.00082
-789.293892	-30.662309	-1066.602633	-251.402132	0.581389	2.350325	22228.15638
-766.40501	-209.19559	-1016.247093	-550.483525	-0.181573	0.8244	22225.10453
-709.182805	-349.580733	-892.647129	-676.372377	-0.944536	-0.701526	22214.42305
-628.308755	-469.365883	-764.46939	-919.75749	-0.944536	-2.227451	22196.87491
-528.360636	-596.017697	-608.824991	-1025.80931	1.344352	-1.464488	22225.86749
-377.294015	-699.780629	-372.306543	-1134.150019	0.581389	0.061437	22224.34156
-245.301461	-769.973201	-171.647343	-1191.372224	2.107315	3.876251	22225.86749
-79.738547	-824.143556	86.234062	-1202.053703	0.581389	0.8244	22210.60823
85.061404	-814.22504	302.152517	-1201.29074	2.107315	0.061437	22207.55638
251.387281	-775.31394	512.730232	-1072.350037	0.581389	-0.701526	22224.34156
378.802058	-702.83248	691.263512	-980.794509	-0.944536	-0.701526	22227.39341
500.876096	-615.091766	833.937544	-798.446415	-0.181573	1.587362	22213.66009
606.164953	-491.491802	950.670843	-583.290923	-0.181573	0.061437	22221.28971
662.624196	-351.106659	973.559725	-385.683574	-1.707499	2.350325	22228.91934
701.535295	-177.151155	1010.944899	-133.142908	-0.944536	0.061437	22213.66009
689.327892	-16.166017	1024.678228	159.07182	-0.944536	-1.464488	22199.92676
687.039003	183.73022	989.581943	406.271747	-0.944536	-0.701526	22215.18601
667.201972	330.982028	869.796793	649.65686	-1.707499	0.8244	22196.11194
583.276071	466.026433	765.270898	823.612364	-1.707499	4.639213	22200.68972
523.002015	603.359725	626.41168	1012.06416	1.344352	3.113288	22218.23786
410.846493	707.122657	444.826548	1157.02708	2.107315	1.587362	22193.06009
302.505784	780.36708	199.152547	1199.752993	1.344352	0.8244	22205.2675
164.409529	803.255962	25.960006	1231.797428	0.581389	0.8244	22218.23786
33.179938	793.337447	-160.202902	1216.538173	2.107315	2.350325	4006.317331
-113.308908	750.611533	-362.388027	1142.530788	-0.181573	3.876251	18.311106
-242.24961	718.567098	-505.825022	1035.716005	2.107315	1.587362	15334.78805
-359.745872	627.774533	-713.350886	868.627165	2.107315	-0.701526	22209.08231
-493.264351	520.95975	-850.684179	664.153152	2.107315	-1.464488	22220.52675
-616.101351	379.811643	-999.461913	416.953225	1.344352	0.061437	22229.6823
-703.079103	225.69317	-1077.284112	188.827367	-0.944536	0.8244	22231.97119
-770.219824	82.256176	-1048.291528	-49.217007	-0.181573	1.587362	22209.08231
-787.005004	-68.810446	-1028.454497	-299.468785	-0.944536	-1.464488	22221.28971
-781.664265	-230.558546	-956.735999	-534.461308	2.107315	-0.701526	22229.6823
-713.760582	-378.573317	-878.9138	-756.483464	-1.707499	-2.227451	22211.3712
-625.256904	-511.328833	-743.869396	-940.357484	-2.470462	-2.227451	22192.29713
-510.049531	-631.876946	-598.143513	-1067.772261	-4.75935	-0.701526	22190.00824
-375.768089	-740.980617	-328.817667	-1169.246305	-2.470462	2.350325	22185.43046
-220.123691	-785.995419	-125.106616	-1225.705547	-2.470462	0.061437	22180.85269
-26.331156	-824.143556	160.241448	-1192.89815	-0.181573	-0.701526	22195.34898
117.868802	-813.462077	339.537691	-1212.735181	-1.707499	-2.227451	22190.00824
273.5132	-757.765797	560.033922	-1067.009298	2.107315	1.587362	22220.52675
411.609455	-702.83248	705.759804	-978.505621	0.581389	3.113288	22229.6823
535.209419	-596.78066	818.678289	-759.535315	0.581389	3.113288	22228.91934
616.083469	-457.158479	952.959731	-582.52796	0.581389	0.8244	22217.4749
687.801966	-295.410379	980.42639	-358.979878	-0.944536	-1.464488	22223.5786
718.320476	-131.37339	1032.307856	-88.891069	2.870277	-1.464488	22241.12674
719.846401	31.900635	1039.937483	195.694031	0.581389	0.8244	22238.07489
694.668631	224.930208	1007.893048	461.205064	0.581389	2.350325	22239.60082
648.890867	374.470904	869.03383	686.279071	3.63324	3.113288	22241.88971
607.690879	506.463458	739.330165	893.041973	-0.181573	0.061437	22215.18601
523.764978	633.115272	621.833903	1073.101179	2.107315	0.061437	22219.76379
398.639089	726.196726	365.478424	1176.864111	-0.181573	-1.464488	22203.74157
278.090976	785.707819	243.404386	1250.108534	0.581389	2.350325	22202.97861
156.779901	791.811521	45.034074	1258.501124	-0.944536	1.587362	22214.42305
17.15772	775.026341	-176.225119	1226.456689	-1.707499	2.350325	339.518418
-123.227423	760.530049	-383.750984	1157.790043	0.581389	0.8244	15.259255
-279.634784	679.655999	-562.284264	1021.219713	-1.707499	-1.464488	19716.48305
-406.286599	615.567129	-734.713843	843.449395	-1.707499	-2.227451	22187.71935
-536.753227	478.996799	-901.802682	614.560574	-0.944536	0.061437	22193.06009
-613.0495	340.137581	-1030.743385	346.760653	-1.707499	2.350325	22198.40083
-715.286507	203.567251	-1062.78782	150.67923	-0.181573	0.8244	22222.81564
-785.479079	50.211741	-1053.632267	-82.024405	-2.470462	-2.227451	22221.28971
-785.479079	-84.069701	-1063.550782	-351.350251	1.344352	-2.990414	22219.76379
-764.879085	-254.973354	-971.232291	-592.446476	0.581389	-1.464488	22228.15638
-695.449476	-412.143678	-892.647129	-822.861222	0.581389	1.587362	22210.60823
-616.101351	-526.588088	-709.536073	-974.690807	-0.181573	3.113288	22184.6675
-468.08658	-657.054716	-529.476867	-1094.475957	2.107315	1.587362	22228.91934
-317.782921	-739.454692	-258.625095	-1172.298156	1.344352	0.8244	22237.31193
-176.634815	-802.017636	-55.677007	-1211.209255	-0.181573	-1.464488	22202.97861
-11.071901	-839.40281	186.945143	-1221.127771	2.107315	0.8244	22214.42305
156.779901	-814.22504	399.811747	-1175.350007	1.344352	1.587362	22214.42305
294.113194	-748.610245	574.530214	-1038.779677	0.581389	3.876251	22211.3712
435.2613	-673.839896	779.004227	-912.890825	0.581389	3.113288	22222.81564
551.994599	-570.076964	894.974563	-717.572365	0.581389	1.587362	22231.20823
641.261239	-433.506634	965.167135	-557.35019	-0.181573	-0.701526	22211.3712
687.801966	-269.469646	993.396756	-313.202114	0.581389	0.8244	22219.00082
693.142705	-103.143769	959.826396	-8.017019	-3.233424	0.061437	22207.55638
700.772333	40.293225	981.952315	272.753268	-2.470462	2.350325	22197.63787
683.22419	240.952425	959.063433	490.197648	-2.470462	0.061437	22201.45268
632.105686	391.256084	865.981979	729.767947	-0.181573	0.061437	22218.23786
581.750146	529.35234	707.28573	903.723451	-0.944536	-2.990414	22206.79342
490.95758	658.293042	575.293176	1099.804875	-0.181573	0.8244	22206.79342
389.483536	731.537465	354.033983	1188.308552	1.344352	2.350325	22205.2675
249.098392	777.315229	166.345149	1237.90113	-0.181573	3.876251	22215.18601
103.37251	807.070776	2.308161	1258.501124	0.581389	1.587362	22198.40083
-4.205236	790.285596	-252.521393	1227.219652	-0.181573	0.061437	95.370342
-160.612597	750.611533	-415.795419	1130.323384	1.344352	-0.701526	13.733329
-313.205145	690.337477	-606.536103	984.597501	1.344352	-0.701526	21786.40095
-418.494002	601.070837	-804.906415	794.61978	2.870277	1.587362	22223.5786
-551.249519	452.293103	-899.513794	566.493922	1.344352	3.113288	22232.73415
-658.064302	310.382034	-1026.928571	340.656951	0.581389	0.061437	22219.00082
-741.990203	173.811704	-1068.891522	120.160721	-0.181573	-2.227451	22224.34156
-795.397594	21.98212	-1061.261894	-143.824386	-0.944536	-2.227451	22225.86749
-799.212408	-129.084502	-1004.802652	-404.757642	-1.707499	-1.464488	22207.55638
-758.775383	-287.780751	-936.136005	-606.942768	0.581389	0.8244	22222.81564
-687.056886	-454.106628	-859.076769	-861.772322	-0.944536	3.113288	22202.97861
-568.034699	-562.447337	-627.136097	-999.105615	-0.181573	0.8244	22186.95639
-442.90881	-663.921381	-481.410214	-1170.77223	-2.470462	-0.701526	22190.00824
-295.657002	-763.106537	-233.447325	-1182.216671	-0.181573	-0.701526	22204.50453
-137.723715	-826.432444	5.360012	-1205.105553	-0.181573	1.587362	22177.03787
11.054019	-821.854667	196.863659	-1205.105553	0.581389	1.587362	22190.7712
185.772485	-821.091705	441.011735	-1128.80928	-0.944536	2.350325	22221.28971
338.365033	-740.217654	641.670935	-1018.942646	0.581389	1.587362	22223.5786
468.831661	-645.610275	778.241264	-857.957508	-0.944536	-1.464488	22218.23786
574.120518	-533.454753	894.2116	-700.024222	-0.944536	-1.464488	22227.39341
644.31309	-396.12146	981.189352	-525.305755	-0.181573	0.8244	22225.10453
710.690848	-246.580764	1031.544893	-261.320648	2.107315	2.350325	22216.71194
720.609364	-74.914148	1050.618962	77.434807	-0.944536	-1.464488	22246.46748
689.327892	95.989505	1007.130086	271.990305	0.581389	-0.701526	22247.23045
667.964935	275.285748	931.596775	561.916145	-0.181573	-2.990414	22230.44527
636.683463	416.433855	815.626439	770.967935	1.344352	-2.227451	22233.49712
572.594593	565.211588	682.10796	954.841955	2.870277	1.587362	22233.49712
471.883512	678.130073	522.648748	1134.901161	0.581389	2.350325	22196.11194
367.357617	749.848571	327.330287	1237.90113	-1.707499	1.587362	22207.55638
233.839138	792.574484	151.848857	1293.59741	-0.944536	1.587362	22216.71194
98.794733	805.544851	-69.410336	1269.182602	-0.944536	-0.701526	22202.97861
-35.486708	774.263378	-244.891766	1204.33077	-0.944536	-2.227451	37.385174
-185.027405	720.855987	-469.20281	1113.538204	-1.707499	3.113288	15.259255
-357.456983	664.396744	-669.099047	912.116041	-3.233424	2.350325	21893.21574
-477.242133	567.500477	-816.350856	769.44201	-0.181573	2.350325	22187.71935
-571.08655	420.248668	-933.084154	502.405052	-3.996387	-0.701526	22208.31935
-682.479109	277.574637	-1032.26931	272.753268	-0.944536	-1.464488	22206.79342
-752.671681	132.611717	-1053.632267	49.968149	2.107315	-0.701526	22218.23786
-785.479079	-11.588241	-1053.632267	-197.994741	-0.181573	0.061437	22226.63045
-786.242042	-159.603012	-1003.276726	-481.053916	2.107315	1.587362	22227.39341
-721.390209	-345.002957	-936.898968	-638.22424	0.581389	0.8244	22215.18601
-651.197637	-457.921442	-844.580477	-907.550086	0.581389	0.8244	22197.63787
-552.775444	-583.810293	-635.528687	-1007.498205	2.870277	0.8244	22219.76379
-407.049561	-699.780629	-455.469481	-1198.238889	2.870277	0.8244	22220.52675
-263.612567	-767.684313	-212.084368	-1200.527777	1.344352	0.8244	22230.44527
-102.627429	-820.328742	38.930372	-1205.868516	2.107315	3.113288	22215.94897
59.883634	-814.988003	285.367336	-1195.187038	1.344352	2.350325	22213.66009
223.157659	-805.069487	458.559878	-1118.890764	1.344352	-0.701526	22224.34156
358.202064	-734.113953	681.344997	-999.868577	-0.944536	-2.227451	22226.63045
487.142766	-631.876946	817.915327	-820.572334	-0.944536	-0.701526	22213.66009
591.668661	-513.617722	945.330104	-651.194606	-0.944536	0.061437	22223.5786
673.305674	-366.365913	994.922682	-433.750226	0.581389	1.587362	22228.15638
698.483444	-211.484478	1036.885632	-168.239194	0.581389	0.061437	22215.18601
696.957519	-42.869713	1041.463409	89.642211	-0.944536	-2.227451	22201.45268
693.905668	121.167276	995.685644	345.234728	-1.707499	-2.990414	22214.42305
663.387159	295.12278	916.33752	584.042065	-1.707499	0.8244	22206.79342
609.216804	450.004215	781.293115	777.8346	-1.707499	0.8244	22199.16379
550.468674	584.285657	660.745003	976.967874	1.344352	3.876251	22222.81564
448.231667	681.181924	497.470977	1141.767825	0.581389	2.350325	22206.03046
331.498368	765.107825	270.108082	1237.90113	-0.181573	-0.701526	22205.2675
183.483597	795.626335	125.908124	1249.345571	1.344352	0.8244	22213.66009
61.409559	791.811521	-105.269585	1237.90113	-0.181573	0.8244	22202.21564
-84.316324	767.396714	-298.299157	1195.93818	-0.944536	1.587362	24.414808
-210.968138	733.06339	-498.195394	1084.54562	3.63324	3.876251	3697.317423
-365.849574	660.58193	-713.350886	889.227159	-0.181573	0.8244	22167.88232
-471.138431	549.952334	-833.136036	729.004985	2.107315	0.061437	22219.00082
-590.923581	396.596824	-994.121173	432.21248	-0.181573	-1.464488	22226.63045
-689.345774	249.345015	-1048.291528	248.33846	3.63324	2.350325	22235.02304
-770.982787	103.619133	-1057.447081	7.242235	-2.470462	0.8244	22205.2675
-785.479079	-33.71416	-1042.187826	-236.90584	1.344352	1.587362	22219.76379
-800.738334	-213.010403	-991.832285	-471.898363	-0.181573	-2.227451	22229.6823
-710.708731	-345.002957	-903.328608	-709.179774	1.344352	-2.227451	22214.42305
-623.730979	-488.439951	-808.721228	-931.201931	0.581389	-0.701526	22193.06009
-523.78286	-605.17325	-596.617587	-1034.2019	-3.996387	-0.701526	22187.71935
-376.531052	-701.306555	-395.195425	-1182.979634	2.107315	2.350325	22191.53417
-243.775536	-775.31394	-145.70661	-1196.712963	-2.470462	2.350325	22184.6675
-58.375591	-831.01022	85.471099	-1225.705547	-0.944536	0.8244	22196.11194
83.535479	-809.647264	317.411771	-1215.787032	-1.707499	0.061437	22199.16379
245.283579	-767.684313	531.041338	-1057.090783	-0.181573	-2.227451	22220.52675
377.276132	-712.750996	702.707953	-967.06118	2.870277	2.350325	22228.91934
507.74276	-590.676958	822.493103	-776.320495	-0.181573	1.587362	22228.91934
598.535326	-481.573287	965.930098	-577.187221	-0.181573	1.587362	22215.94897
680.172339	-321.351112	1010.944899	-407.046531	1.344352	1.587362	22223.5786
712.216774	-158.077086	1032.307856	-90.416995	1.344352	0.061437	22251.80822
709.164923	9.774716	1018.574527	141.523677	2.107315	-1.464488	22235.02304
685.513078	169.233928	952.196768	371.938424	1.344352	-0.701526	22237.31193
663.387159	335.559805	886.581973	651.945748	1.344352	3.113288	22238.07489
601.587177	485.863464	737.804239	851.841985	-0.181573	2.350325	22215.18601
514.609425	604.885651	614.967239	1043.345632	-0.944536	0.061437	22214.42305
414.661306	720.855987	413.545076	1153.212266	0.581389	0.8244	22210.60823
310.135411	774.263378	279.263635	1229.50854	-0.944536	-0.701526	22205.2675
188.061373	795.626335	65.634068	1258.501124	0.581389	3.113288	22212.13416
33.179938	787.996708	-146.469573	1224.167801	-0.944536	3.113288	2050.843837
-99.575578	759.767086	-350.180623	1187.545589	1.344352	1.587362	18.311106
-257.508865	694.152291	-556.943525	1021.982676	-1.707499	0.061437	17668.69106
-406.286599	614.041204	-735.476806	826.664215	-2.470462	-1.464488	22178.5638
-519.205084	502.648644	-889.595278	661.101301	-0.181573	-0.701526	22200.68972
-626.78283	374.470904	-1042.187826	349.812504	-1.707499	0.8244	22196.11194
-706.130954	218.063543	-1046.002639	159.07182	-0.944536	1.587362	22220.52675
-799.975371	65.470996	-1022.350795	-52.268858	-1.707499	0.061437	22228.15638
-787.005004	-74.151185	-1052.869304	-321.594704	-0.181573	-2.227451	22215.18601
-767.167973	-231.321509	-991.069322	-552.009451	-0.944536	-2.227451	22224.34156
-695.449476	-390.017758	-884.254539	-780.135309	1.344352	0.061437	22216.71194
-633.649494	-512.854759	-727.084215	-932.727856	0.581389	0.8244	22186.19343
-494.027313	-628.825095	-530.239829	-1076.927814	2.870277	3.113288	22223.5786
-352.116244	-731.062102	-356.284325	-1199.764814	2.107315	2.350325	22231.97119
-191.89407	-786.758381	-112.13625	-1214.261106	0.581389	-2.227451	22212.89712
-27.094118	-816.513928	135.82664	-1227.994436	-0.181573	-1.464488	22214.42305
123.972504	-815.750965	335.722877	-1177.638895	2.870277	1.587362	22219.76379
269.698386	-750.13617	583.685767	-1041.831528	-0.181573	2.350325	22211.3712
403.216865	-702.83248	741.619053	-964.009329	-0.944536	3.113288	22219.00082
523.002015	-575.417703	882.004197	-749.6168	1.344352	2.350325	22229.6823
627.52791	-447.239963	952.196768	-534.461308	0.581389	1.587362	22222.81564
677.120488	-310.669634	1016.285638	-335.328033	-0.181573	0.8244	22218.23786
697.720482	-134.425241	1025.441191	-56.846634	-1.707499	0.8244	22206.79342
707.638997	21.98212	1006.367123	181.197739	-2.470462	0.061437	22204.50453
681.698264	201.278363	949.90788	410.849523	-2.470462	1.587362	22199.16379
645.076053	366.841277	842.330134	622.953164	0.581389	3.113288	22215.94897
575.646444	498.070868	704.996842	841.160507	-0.944536	0.061437	22210.60823
510.031648	639.981937	597.419096	1092.175247	-0.181573	-1.464488	22209.84527
384.90576	731.537465	415.833964	1186.782627	-0.181573	0.8244	22209.84527
266.646535	787.996708	198.389584	1227.982615	1.344352	1.587362	22218.23786
124.735466	806.307813	19.856304	1276.81223	-0.181573	0.8244	22196.11194
9.528093	796.389298	-183.091784	1202.804844	-0.944536	0.061437	444.044313
-120.938535	767.396714	-405.876903	1170.760409	3.63324	0.061437	14.496292
-284.212561	704.070806	-561.521302	993.753054	3.63324	-0.701526	19221.32023
-412.3903	602.596762	-767.521241	773.256823	0.581389	0.061437	22207.55638
-529.886562	485.863464	-881.965651	604.642058	2.107315	2.350325	22231.97119
-665.693929	354.633873	-1052.106341	361.256945	1.344352	2.350325	22221.28971
-716.04947	188.307996	-1083.387814	118.634795	1.344352	0.061437	22219.76379
-785.479079	60.893219	-1048.291528	-130.091057	-0.181573	-1.464488	22225.86749
-787.005004	-110.010434	-1018.535981	-352.113214	-1.707499	-2.227451	22215.18601
-781.664265	-254.210391	-949.106372	-557.35019	1.344352	1.587362	22219.76379
-693.160588	-428.165895	-889.595278	-825.913073	-0.944536	0.8244	22206.03046
-585.582842	-540.321417	-675.202749	-957.142664	2.870277	3.113288	22206.03046
-474.190282	-646.373238	-502.010208	-1110.498174	-1.707499	0.8244	22183.90454
-342.960691	-756.239872	-302.876934	-1224.942585	-0.944536	0.061437	22199.92676
-168.242225	-811.173189	-40.417752	-1193.661112	-1.707499	-1.464488	22193.06009
-13.360789	-827.195406	169.397	-1239.438877	-1.707499	0.061437	22190.7712
164.409529	-824.143556	337.248803	-1210.446293	-0.181573	3.113288	22219.00082
294.113194	-733.35099	585.211692	-1018.942646	-0.181573	2.350325	22229.6823
427.631673	-662.395455	760.693121	-899.920459	0.581389	1.587362	22216.71194
562.676077	-551.002896	893.448638	-708.416812	-0.181573	-0.701526	22225.86749
603.876065	-422.062193	972.796762	-536.750196	0.581389	-1.464488	22230.44527
696.957519	-269.469646	1028.493042	-278.105828	-0.181573	0.8244	22211.3712
720.609364	-104.669695	1030.018968	30.89408	3.63324	3.113288	22247.99341
706.876035	49.448778	992.633794	219.345876	1.344352	0.8244	22249.51933
675.594562	247.056127	901.078265	429.160629	2.107315	-1.464488	22229.6823
646.601978	404.226451	849.959762	706.879065	1.344352	-0.701526	22219.00082
594.720512	542.322706	647.774636	909.06419	1.344352	-0.701526	22228.91934
492.483505	645.322676	538.670965	1097.515986	1.344352	0.8244	22206.03046
351.335399	732.300428	335.722877	1193.649291	2.870277	3.113288	22211.3712
249.098392	781.130043	209.834025	1257.738161	0.581389	1.587362	22219.76379
105.661398	809.359664	-9.13628	1280.627043	1.344352	1.587362	22215.18601
-2.679311	775.789304	-226.58066	1225.693726	-0.944536	-1.464488	112.918485
-166.716299	726.959689	-430.291711	1124.982645	-0.944536	-0.701526	15.259255
-315.494033	674.31526	-642.395352	960.182694	-0.944536	0.8244	21663.56395
-456.642139	574.367141	-833.136036	729.004985	-0.181573	3.113288	22181.61565
-559.642109	446.189401	-931.558229	519.190232	-1.707499	0.8244	22204.50453
-681.716147	319.537587	-1062.78782	308.612517	-0.944536	-0.701526	22211.3712
-732.83465	166.94504	-1070.417447	49.968149	0.581389	-0.701526	22215.94897
-777.849451	11.300641	-1038.373012	-144.587349	-0.181573	0.061437	22225.10453
-780.13834	-134.425241	-1019.298944	-418.490972	-0.944536	0.8244	22230.44527
-738.938352	-283.965938	-950.632297	-603.127954	-0.181573	3.113288	22212.13416
-686.293923	-428.928858	-829.321222	-822.09826	-0.181573	2.350325	22198.40083
-561.168034	-551.002896	-622.558321	-971.638956	2.107315	0.061437	22225.10453
-455.879176	-674.602859	-472.254661	-1127.283354	3.63324	0.061437	22219.76379
-284.212561	-736.402841	-273.88435	-1211.972218	2.870277	0.8244	22219.00082
-133.145939	-802.017636	-3.032578	-1197.475926	-0.944536	0.8244	22219.76379
31.654012	-806.595413	190.759957	-1268.431461	0.581389	2.350325	22215.94897
182.720634	-791.336158	401.337672	-1138.727795	1.344352	3.113288	22220.52675
335.313182	-751.662096	624.122792	-1015.890795	2.107315	0.061437	22228.15638
447.468704	-652.47694	801.130147	-880.84639	-0.181573	-2.227451	22222.05268
559.624226	-532.69179	892.685675	-683.239041	-0.944536	0.061437	22219.00082
635.157537	-397.647386	980.42639	-484.105767	1.344352	2.350325	22228.15638
690.090854	-242.002987	1022.38934	-221.646586	1.344352	2.350325	22229.6823
709.164923	-81.780813	986.530092	56.071851	-0.944536	1.587362	22197.63787
698.483444	91.411729	961.352321	282.671783	-0.944536	-2.227451	22214.42305
669.49086	246.293164	877.42642	459.679138	-0.181573	-2.990414	22212.89712
613.031618	408.804227	768.322749	722.13832	-1.707499	0.8244	22193.82305
544.364972	556.818998	630.989456	938.056774	-0.944536	0.8244	22214.42305
463.490921	665.159707	494.419126	1062.419701	0.581389	3.113288	22215.18601
344.468735	749.085608	325.041399	1208.908546	-0.944536	2.350325	22196.11194
222.394697	793.337447	164.056261	1260.790012	0.581389	0.061437	22206.03046
96.505845	791.048559	-80.854777	1248.582608	-0.181573	-0.701526	22207.55638
-46.168187	775.026341	-249.469542	1234.849279	0.581389	0.061437	30.518509
-179.686666	741.455981	-437.921338	1128.797459	0.581389	4.639213	12.970367
-320.071809	677.367111	-664.521271	935.004924	2.870277	4.639213	22047.33421
-428.412518	578.181955	-887.30639	730.53091	0.581389	0.061437	22215.18601
-581.005065	429.404221	-941.476745	501.642089	-0.944536	-2.227451	22220.52675
-687.819848	279.863525	-1067.365596	257.494013	0.581389	-0.701526	22231.20823
-769.456861	141.004307	-1041.424863	55.308888	-0.181573	0.061437	22215.18601
-784.716116	-19.217868	-1076.521149	-185.787337	-0.944536	1.587362	22215.94897
-805.31611	-165.706714	-1023.113757	-423.068748	-1.707499	0.061437	22225.10453
-725.967985	-331.269627	-943.765633	-660.350159	-0.944536	1.587362	22223.5786
-658.827264	-468.60292	-794.224936	-848.801955	-0.944536	-2.227451	22192.29713
-556.590258	-593.728809	-621.795358	-1024.283385	-2.470462	-2.227451	22190.00824
-417.73104	-697.491741	-424.188009	-1163.905566	0.581389	2.350325	22193.82305
-265.901455	-770.736164	-227.343623	-1244.779616	-1.707499	2.350325	22171.69713
-107.968168	-835.587997	-10.662206	-1287.505529	-0.944536	1.587362	22193.06009
53.016969	-814.22504	255.61179	-1258.512945	-0.944536	0.061437	22207.55638
187.298411	-789.810232	431.856182	-1145.59446	0.581389	-1.464488	22215.18601
366.594654	-720.380623	675.241295	-996.816726	1.344352	-1.464488	22225.86749
490.194617	-625.010281	824.781991	-809.890856	-0.181573	-0.701526	22230.44527
587.853848	-515.90661	949.144918	-616.861283	-0.944536	0.8244	22212.13416
663.387159	-362.5511	1025.441191	-451.298369	2.107315	2.350325	22221.28971
711.453811	-192.410409	1038.411558	-156.794753	2.107315	0.061437	22246.46748
712.216774	-34.477123	1043.752297	123.975534	1.344352	-2.227451	22237.31193
683.22419	134.137642	996.448607	338.368063	2.107315	-1.464488	22234.26008
662.624196	314.959811	943.041216	611.508723	2.107315	0.8244	22241.12674
635.9205	470.604209	776.715339	799.197556	2.107315	3.876251	22217.4749
548.179785	598.781949	627.174643	999.856756	-0.181573	1.587362	22207.55638
436.787226	694.152291	450.93025	1121.930794	-0.944536	0.061437	22208.31935
314.713188	773.500416	307.493256	1238.664093	-0.181573	-0.701526	22218.23786
188.824336	806.307813	119.04146	1290.545559	1.344352	0.061437	22211.3712
72.854	800.967074	-82.380703	1250.108534	-0.944536	0.8244	13950.77364
-64.479292	767.396714	-288.380642	1226.456689	0.581389	3.113288	22.125919
-226.227393	718.567098	-493.617618	1085.308583	-2.470462	3.113288	1704.458754
-373.479201	627.774533	-714.876812	897.619749	-1.707499	0.061437	22119.05271
-471.901394	533.167153	-875.098986	706.116102	-3.996387	-2.990414	22197.63787
-595.501357	402.700525	-1060.498931	330.738436	1.344352	0.8244	22195.34898
-688.582811	260.026494	-1047.528565	223.923653	-1.707499	0.061437	22216.71194
-782.427228	83.782101	-1101.698919	-82.787367	-0.181573	0.061437	22228.15638
-785.479079	-43.632676	-1060.498931	-265.898424	2.107315	0.061437	22213.66009
-780.901302	-201.565962	-988.780434	-492.498357	-1.707499	-2.227451	22222.05268
-716.04947	-352.632584	-920.876751	-717.572365	-0.181573	-2.227451	22219.00082
-639.753196	-489.965877	-746.921247	-891.527869	-3.233424	-1.464488	22190.00824
-516.153233	-604.410287	-559.232413	-1033.438938	0.581389	0.8244	22224.34156
-401.708822	-719.617661	-383.750984	-1191.372224	-0.181573	1.587362	22231.20823
-217.834803	-792.099121	-155.625126	-1231.809249	1.344352	1.587362	22201.45268
-71.345957	-802.780599	92.337764	-1254.698131	0.581389	-1.464488	22209.84527
88.876218	-823.380593	276.211784	-1199.764814	-0.181573	-0.701526	22222.05268
254.439132	-764.632462	523.41171	-1059.379671	-1.707499	0.061437	22215.94897
386.431685	-726.484325	701.182028	-972.401919	-0.181573	2.350325	22217.4749
513.846462	-611.276952	856.826426	-781.661234	1.344352	3.876251	22227.39341
600.824214	-486.151063	972.796762	-583.290923	-0.181573	0.8244	22228.15638
677.883451	-348.81777	1036.885632	-381.105798	-0.944536	-1.464488	22214.42305
701.535295	-175.625229	1043.752297	-108.728101	-2.470462	-2.227451	22203.74157
718.320476	-7.010464	1024.678228	173.568112	-3.233424	0.061437	22208.31935
692.379743	182.967257	960.589359	352.864355	-1.707499	1.587362	22197.63787
639.735314	327.930177	817.915327	598.538357	-0.181573	2.350325	22207.55638
616.846432	488.915315	679.819071	789.279041	0.581389	3.113288	22211.3712
520.713127	616.330092	607.337611	1018.930825	2.107315	0.8244	22200.68972
422.290934	709.411546	413.545076	1095.990061	1.344352	0.8244	22211.3712
294.876157	779.604117	279.263635	1252.397422	0.581389	0.061437	22222.81564
168.987305	796.389298	77.078509	1276.049267	-0.181573	3.113288	22196.11194
31.654012	795.626335	-133.499206	1238.664093	-0.944536	2.350325	2774.132511
-94.234839	768.922639	-333.395443	1195.93818	0.581389	2.350325	16.78518
-230.042206	712.463397	-557.706488	1060.893775	2.870277	0.061437	16730.2469
-380.345866	628.537496	-721.743476	897.619749	3.63324	0.8244	22201.45268
-519.968046	510.278271	-859.076769	646.605009	4.396203	1.587362	22229.6823
-645.093935	384.38942	-1039.898938	344.471765	2.107315	1.587362	22226.63045
-706.130954	218.826506	-1068.128559	165.938485	0.581389	0.061437	22216.71194
-786.242042	77.6784	-1097.121143	-112.542914	0.581389	-2.227451	22223.5786
-774.7976	-74.914148	-1032.26931	-282.683605	2.870277	-0.701526	22227.39341
-777.086489	-229.032621	-970.469329	-526.068718	-1.707499	-3.753377	22215.94897
-707.65688	-373.232578	-877.387875	-764.113092	1.344352	1.587362	22212.89712
-621.44209	-525.062163	-716.402737	-921.283415	-0.181573	0.8244	22214.42305
-502.419903	-636.454722	-550.839823	-1057.853745	-1.707499	3.113288	22187.71935
-346.775505	-747.084319	-300.588046	-1199.764814	-0.944536	0.8244	22196.87491
-229.279244	-823.380593	-115.951063	-1215.024069	-2.470462	-0.701526	22180.08972
-47.694112	-828.721332	103.019242	-1226.46851	-0.181573	0.061437	22185.43046
130.839168	-822.61763	357.085834	-1198.238889	-1.707499	0.8244	22219.00082
284.194678	-753.950984	531.041338	-1079.979665	2.870277	2.350325	22231.97119
409.320567	-689.099151	733.226463	-938.068596	-0.944536	1.587362	22213.66009
529.86868	-583.047331	882.004197	-738.172358	1.344352	2.350325	22224.34156
621.424208	-456.395516	981.189352	-569.557594	-0.181573	0.8244	22230.44527
700.772333	-319.062224	1023.915266	-333.039145	0.581389	-0.701526	22213.66009
713.742699	-134.425241	1048.330073	-30.142939	-0.181573	-0.701526	22241.88971
689.327892	30.37471	1004.841197	198.745882	0.581389	2.350325	22245.70452
678.646413	227.982059	981.189352	452.812474	2.107315	1.587362	22238.07489
646.601978	356.922761	859.115315	648.893897	1.344352	-0.701526	22216.71194
596.246438	517.144936	714.152395	884.649383	0.581389	-1.464488	22224.34156
510.031648	639.218974	605.048723	1086.071545	-1.707499	-2.990414	22190.7712
388.720573	737.641167	344.115467	1173.049297	-0.181573	1.587362	22200.68972
276.565051	787.996708	237.300684	1270.708528	-0.944536	3.876251	22220.52675
141.520647	808.596701	16.04149	1258.501124	-0.181573	2.350325	22222.81564
6.476242	784.181894	-170.88438	1243.241869	0.581389	0.061437	243.385113
-136.960752	737.641167	-400.536164	1161.604856	-0.181573	-2.227451	15.259255
-294.131076	689.574514	-611.113879	1007.486384	-4.75935	-1.464488	18530.07599
-450.538437	576.656029	-756.839762	790.042004	-3.996387	-0.701526	22161.77862
-527.597674	484.337538	-978.861919	557.338369	-0.181573	2.350325	22198.40083
-656.538376	334.033879	-1087.96559	274.279193	-0.944536	1.587362	22211.3712
-729.782799	190.596885	-1093.306329	140.760714	-0.944536	-2.227451	22209.84527
-787.767967	23.508045	-1087.202627	-172.054008	-0.944536	-2.227451	22220.52675
-779.375377	-106.19562	-1038.373012	-349.061363	-0.181573	0.061437	22229.6823
-754.960569	-266.417795	-962.076738	-604.65388	1.344352	2.350325	22215.94897
-677.13837	-410.617752	-846.869365	-802.261228	0.581389	1.587362	22201.45268
-585.582842	-525.825125	-675.202749	-941.883409	3.63324	1.587362	22237.31193
-463.508804	-644.847312	-510.402798	-1096.764845	2.107315	1.587362	22228.91934
-334.568101	-750.13617	-254.810281	-1205.105553	1.344352	1.587362	22206.03046
-162.138523	-802.780599	-54.914044	-1207.394442	-1.707499	-0.701526	22203.74157
-15.649677	-798.202822	164.819224	-1257.749982	2.870277	2.350325	22222.05268
149.150274	-797.43986	379.211753	-1137.964833	-0.944536	3.113288	22217.4749
300.979859	-747.084319	584.448729	-1080.742627	-0.944536	1.587362	22223.5786
433.735375	-676.891747	772.137563	-899.920459	-0.944536	0.061437	22226.63045
555.04645	-563.210299	901.841228	-707.653849	0.581389	1.587362	22217.4749
629.816798	-430.454783	972.796762	-504.705761	0.581389	0.8244	22225.10453
692.379743	-275.573348	1049.093036	-289.550269	-0.181573	1.587362	22231.20823
712.216774	-114.58821	1022.38934	10.294086	-0.944536	1.587362	22193.82305
695.431594	38.004337	994.159719	243.760684	-0.944536	0.8244	22209.08231
677.883451	219.589469	949.90788	443.656921	1.344352	-0.701526	22214.42305
645.839016	392.019047	759.930159	669.493891	-0.944536	0.061437	22190.7712
572.594593	537.74493	708.048693	912.879004	-0.181573	-0.701526	22215.18601
493.246468	659.056005	537.14504	1079.967844	-0.181573	0.8244	22202.21564
378.039095	736.878204	289.18215	1176.864111	2.107315	3.876251	22204.50453
255.965057	787.233745	196.863659	1256.212236	0.581389	1.587362	22212.13416
120.15769	797.915223	-45.758491	1261.552975	2.107315	0.8244	22216.71194
-36.249671	768.922639	-223.528809	1253.923348	2.107315	0.061437	72.48146
-152.98297	751.374496	-418.84727	1135.664123	2.107315	0.8244	14.496292
-291.079225	670.500446	-601.195364	974.678986	-0.944536	3.113288	21575.82324
-442.145847	572.841216	-831.61011	790.042004	2.107315	2.350325	22219.76379
-556.590258	446.952364	-952.158223	530.634673	1.344352	0.061437	22221.28971
-662.642078	308.856109	-1041.424863	326.160659	0.581389	0.8244	22228.91934
-748.856867	160.078375	-1062.024857	68.279254	-0.944536	-1.464488	22219.76379
-793.871669	4.433977	-1065.076708	-166.713269	-0.944536	0.061437	22211.3712
-787.005004	-141.291906	-1007.854503	-388.735425	-0.944536	0.8244	22224.34156
-742.753166	-299.988155	-935.373043	-628.305724	-0.944536	0.8244	22222.05268
-651.197637	-450.291814	-836.187887	-822.861222	-0.944536	0.061437	22196.11194
-560.405071	-554.054747	-620.269432	-984.609323	-2.470462	-0.701526	22189.24528
-455.116214	-686.810263	-454.706518	-1149.409274	-3.233424	-1.464488	22195.34898
-308.627368	-788.284307	-218.18807	-1172.298156	0.581389	0.8244	22168.64528
-140.012603	-822.61763	-16.002945	-1289.031455	-0.944536	1.587362	22185.43046
49.965118	-795.150972	203.730324	-1208.920367	-0.181573	0.8244	22202.21564
197.979889	-798.965785	447.878399	-1133.387056	-0.181573	0.8244	22216.71194
333.787256	-713.513959	594.367245	-1041.831528	-0.181573	-0.701526	22222.81564
461.202033	-646.373238	784.344966	-850.327881	-0.181573	-0.701526	22228.91934
584.039034	-527.351051	927.018998	-664.927936	1.344352	1.587362	22215.94897
644.31309	-385.439982	957.537508	-471.898363	-0.944536	1.587362	22217.4749
705.350109	-225.217807	1046.804148	-178.920672	2.107315	1.587362	22245.70452
703.824184	-59.654893	1049.093036	83.538509	1.344352	-0.701526	22244.17859
696.194556	93.700617	1011.707862	331.501399	2.870277	-1.464488	22234.26008
670.253823	291.307966	928.544924	545.130965	2.107315	-0.701526	22234.26008
643.550127	444.663476	812.574588	751.893867	-0.181573	0.8244	22224.34156
560.387189	567.500477	666.848705	995.27898	1.344352	2.350325	22206.03046
445.179816	669.737483	495.182089	1092.93821	2.107315	2.350325	22200.68972
348.283548	750.611533	302.152517	1197.464105	-0.181573	0.8244	22223.5786
218.579883	793.337447	164.819224	1269.945565	1.344352	-0.701526	22212.13416
86.587329	794.100409	-87.721442	1215.012248	-0.181573	0.061437	22204.50453
-37.775597	771.97449	-294.484344	1221.878913	-0.944536	0.8244	27.466659
-206.390362	716.27821	-483.699102	1063.182663	-1.707499	3.876251	12.970367
-320.834772	640.744899	-662.232383	904.486414	-2.470462	2.350325	22065.64531
-485.634723	530.878265	-834.661961	711.456842	-2.470462	-0.701526	22198.40083
-584.819879	399.648674	-1003.276726	469.597654	-0.181573	-0.701526	22189.24528
-674.086519	282.152413	-1036.084124	285.723634	-0.944536	0.061437	22215.18601
-741.990203	130.322828	-1059.735969	36.234819	2.107315	2.350325	22228.91934
-801.501296	-27.610458	-1078.810037	-256.742872	2.107315	1.587362	22216.71194
-787.005004	-171.810415	-1001.750801	-436.802077	1.344352	2.350325	22221.28971
-738.175389	-323.64	-946.054521	-733.594582	0.581389	-2.227451	22206.79342
-644.330972	-470.128846	-781.25457	-879.320465	-1.707499	-3.753377	22199.92676
-529.886562	-585.336219	-586.699072	-1012.838944	2.870277	0.061437	22226.63045
-426.12363	-702.83248	-427.23986	-1150.172236	1.344352	1.587362	22234.26008
-268.190343	-774.550978	-196.825113	-1177.638895	0.581389	0.8244	22211.3712
-91.182988	-808.121338	48.085925	-1221.127771	-0.181573	0.8244	22206.03046
55.305857	-814.988003	276.211784	-1188.320373	-0.944536	-1.464488	22221.28971
212.476181	-785.232456	498.23394	-1108.972249	2.107315	-2.227451	22225.10453
348.283548	-709.699145	674.478332	-1002.157465	-0.181573	-1.464488	22213.66009
494.772394	-631.113983	833.937544	-810.653818	1.344352	2.350325	22227.39341
606.927916	-522.773274	916.33752	-648.905718	-0.181573	3.876251	22231.20823
664.150121	-355.684435	997.21157	-465.794661	-0.181573	2.350325	22213.66009
681.698264	-221.402993	1045.278222	-162.898455	-1.707499	0.061437	22202.21564
718.320476	-38.291937	1034.596744	106.427391	-0.944536	-1.464488	22210.60823
697.720482	122.693201	980.42639	337.605101	-0.181573	0.061437	22197.63787
660.335308	298.937593	885.056048	528.345785	-0.181573	2.350325	22209.08231
616.846432	461.448656	763.744972	772.493861	-0.944536	1.587362	22211.3712
545.127934	593.44121	659.219077	996.804905	-0.181573	2.350325	22203.74157
436.024263	690.337477	462.374691	1121.930794	0.581389	0.061437	22194.58602
324.631703	768.159676	288.419187	1186.782627	-0.181573	-1.464488	22216.71194
192.63915	804.781888	104.545168	1266.893714	1.344352	0.8244	22210.60823
73.616963	807.070776	-106.79551	1224.167801	-0.181573	1.587362	7055.879391
-74.397808	770.448565	-338.736182	1224.167801	2.870277	3.113288	23.651845
-210.968138	720.093024	-459.284295	1083.782657	-0.181573	-0.701526	6283.761101
-358.219946	661.344893	-693.513855	904.486414	1.344352	-1.464488	22164.83047
-490.975462	531.641228	-846.869365	728.242022	-0.944536	-1.464488	22215.18601
-612.286538	403.463488	-994.884136	443.656921	-0.181573	0.061437	22232.73415
-691.634662	250.870941	-1022.350795	233.079206	-0.181573	2.350325	22214.42305
-750.382793	112.011723	-1043.713751	1.901496	0.581389	0.8244	22219.76379
-790.819818	-52.788229	-1046.765602	-252.928058	-0.181573	-0.701526	22228.15638
-770.982787	-204.617813	-988.017471	-486.394655	1.344352	-2.227451	22214.42305
-699.26429	-345.002957	-946.817484	-689.342743	-0.181573	-2.990414	22197.63787
-635.17542	-499.12143	-714.113849	-904.498235	2.870277	0.061437	22215.94897
-540.56804	-620.432505	-559.995376	-1032.675975	-0.181573	3.113288	22187.71935
-400.182897	-717.328772	-337.210257	-1169.246305	-1.707499	1.587362	22196.87491
-230.805169	-797.43986	-167.832529	-1208.920367	-0.944536	0.8244	22189.24528
-68.294106	-832.536146	70.211845	-1221.890734	-1.707499	-2.990414	22188.48232
91.165106	-821.091705	334.196952	-1170.009268	1.344352	0.061437	22216.71194
255.202094	-775.31394	500.522828	-1089.135217	0.581389	2.350325	22230.44527
361.253915	-695.965816	679.819071	-1009.02413	-0.181573	4.639213	22220.52675
510.031648	-614.328803	829.359768	-796.157526	1.344352	3.876251	22217.4749
606.164953	-470.128846	928.544924	-615.335358	-0.181573	2.350325	22224.34156
682.461227	-334.321478	995.685644	-368.898394	0.581389	0.061437	22226.63045
715.268625	-163.417825	1054.433775	-82.787367	2.107315	0.8244	22239.60082
691.61678	3.671014	997.21157	191.116255	2.107315	0.061437	22243.41563
698.483444	188.307996	1007.130086	426.108778	2.107315	2.350325	22244.94156
656.520494	343.952395	886.581973	639.738344	0.581389	1.587362	22213.66009
609.979767	488.915315	766.033861	847.264209	0.581389	1.587362	22222.81564
529.105717	621.670831	627.174643	1044.108595	1.344352	0.061437	22199.92676
410.846493	701.018956	422.700629	1163.893745	0.581389	1.587362	22196.11194
284.194678	781.893006	231.959945	1218.827062	-1.707499	-0.701526	22210.60823
172.802119	797.15226	48.848888	1253.923348	1.344352	3.876251	22224.34156
49.202155	810.122627	-159.439939	1208.908546	-0.181573	2.350325	1441.999573
-110.257057	760.530049	-360.099139	1160.841894	-0.944536	0.061437	16.78518
-255.219977	694.152291	-517.269463	1034.953042	-1.707499	-2.227451	15561.38798
-398.656971	611.752315	-733.187917	848.027172	0.581389	-1.464488	22164.83047
-497.079164	504.937532	-904.09157	648.130934	-1.707499	0.061437	22193.06009
-623.730979	364.552389	-1040.6619	368.12361	-1.707499	1.587362	22209.84527
-709.182805	218.826506	-1044.476714	193.405143	1.344352	1.587362	22227.39341
-777.086489	76.152474	-1075.758186	-75.15774	-0.944536	-2.990414	22216.71194
-787.005004	-94.751179	-1043.713751	-327.698406	-0.181573	-1.464488	22225.86749
-757.249458	-236.662248	-1014.721167	-552.772413	1.344352	0.061437	22228.15638
-708.419842	-379.33628	-913.247123	-765.639017	1.344352	2.350325	22187.71935
-624.493941	-512.854759	-726.321253	-935.016745	0.581389	0.8244	22221.28971
-486.397686	-609.751026	-523.373165	-1051.750043	1.344352	1.587362	22240.36378
-355.931058	-724.9584	-312.795449	-1157.038901	1.344352	0.8244	22215.94897
-196.471846	-795.150972	-104.506622	-1189.083336	0.581389	-0.701526	22192.29713
-42.353373	-818.802816	141.167379	-1224.179622	-0.181573	-2.990414	22215.94897
130.076205	-814.988003	367.004349	-1148.646311	-0.181573	2.350325	22214.42305
274.276163	-752.425058	558.507996	-1071.587075	-0.944536	3.876251	22219.76379
414.661306	-691.388039	731.700537	-931.964894	0.581389	3.113288	22231.20823
537.498307	-584.573256	890.396787	-727.49088	-0.181573	0.061437	22215.94897
621.424208	-458.684405	954.485657	-584.816848	-0.944536	-0.701526	22221.28971
690.853817	-309.143708	1022.38934	-326.935443	-0.944536	-0.701526	22229.6823
714.505662	-135.188204	1006.367123	-36.246641	-1.707499	2.350325	22202.97861
709.927886	29.611747	1023.915266	214.005137	-0.944536	1.587362	22202.97861
683.22419	210.433916	985.767129	461.205064	-2.470462	-1.464488	22209.84527
647.364941	377.522755	833.937544	671.019817	-3.996387	-2.990414	22202.97861
591.668661	514.093085	735.515351	906.775302	1.344352	0.061437	22212.89712
506.979797	652.18934	598.945021	1061.656738	-0.181573	0.061437	22202.97861
395.587238	728.485614	408.9673	1178.390037	1.344352	3.876251	22219.76379
274.276163	783.418931	189.996994	1203.567807	0.581389	3.113288	22203.74157
141.520647	797.915223	-0.74369	1252.397422	-0.944536	-0.701526	22210.60823
-12.597826	778.841155	-182.328821	1206.619658	1.344352	0.061437	319.681387
-135.434827	743.744869	-405.11394	1142.530788	2.870277	-0.701526	16.78518
-268.190343	682.70785	-574.491668	1031.138228	0.581389	-1.464488	19858.39412
-426.12363	607.174539	-739.291619	836.58273	2.107315	3.876251	22219.00082
-546.671742	471.367172	-912.484161	603.116133	1.344352	2.350325	22212.89712
-651.197637	343.189432	-1009.380428	358.968057	-0.944536	-0.701526	22221.28971
-727.493911	186.019108	-1076.521149	149.916267	-0.944536	-2.990414	22222.81564
-787.767967	36.478412	-1074.232261	-143.824386	-1.707499	-1.464488	22213.66009
-778.612414	-117.640061	-1045.239677	-377.290984	0.581389	0.061437	22219.00082
-758.775383	-270.995571	-988.017471	-627.542762	-0.181573	3.113288	22215.94897
-688.582811	-422.062193	-886.543427	-831.253812	0.581389	2.350325	22195.34898
-611.523575	-544.899194	-685.121265	-947.224148	-0.944536	0.061437	22181.61565
-475.716208	-658.580642	-520.321314	-1134.912982	-2.470462	0.061437	22197.63787
-333.042176	-750.13617	-269.306573	-1174.587044	-1.707499	1.587362	22187.71935
-175.108889	-795.913934	-58.728858	-1217.312957	-0.944536	1.587362	22185.43046
8.002168	-805.83245	196.100696	-1208.157404	-2.470462	2.350325	22196.87491
161.357678	-807.358375	414.308039	-1124.231503	0.581389	3.113288	22232.73415
323.105778	-753.188021	595.89317	-1045.646341	-0.944536	2.350325	22215.94897
437.550188	-666.973232	745.433867	-922.046378	0.581389	0.061437	22225.86749
571.068667	-550.239933	849.959762	-728.253843	-0.181573	-2.227451	22228.91934
640.498276	-421.29923	958.30047	-528.357606	2.107315	0.8244	22212.13416
708.40196	-251.15854	1036.885632	-253.691021	2.870277	2.350325	22240.36378
719.083438	-74.151185	1011.707862	1.901496	2.870277	2.350325	22253.33415
706.876035	76.915437	1026.204154	304.797703	2.107315	0.061437	22228.15638
680.935302	240.952425	959.063433	524.530971	1.344352	-2.990414	22223.5786
651.179755	388.204233	846.907911	748.842016	-0.181573	-1.464488	22228.15638
576.409407	543.848632	715.67832	954.078992	-0.181573	0.061437	22211.3712
460.439071	667.448595	575.293176	1099.804875	0.581389	3.113288	22195.34898
360.490952	742.981906	367.767312	1196.701142	-0.181573	2.350325	22217.4749
239.94284	794.863372	195.337733	1250.871497	-0.944536	0.8244	22213.66009
103.37251	781.893006	-42.70664	1196.701142	0.581389	-0.701526	22196.87491
-24.80523	780.36708	-244.128803	1230.271503	2.107315	1.587362	90.029603
-165.953336	733.06339	-434.869487	1128.797459	-0.944536	1.587362	13.733329
-300.997741	660.58193	-634.002762	972.390098	-3.233424	2.350325	21770.37874
-445.197698	581.996769	-794.224936	780.123488	-0.944536	1.587362	22191.53417
-577.953214	430.167184	-932.321192	535.975412	-0.181573	0.061437	22210.60823
-670.271706	311.144997	-1020.824869	326.160659	1.344352	-0.701526	22210.60823
-745.042054	170.759853	-1083.387814	98.034801	-0.181573	-0.701526	22222.05268
-800.738334	11.300641	-1077.284112	-183.498449	1.344352	1.587362	22230.44527
-781.664265	-140.528943	-1038.373012	-429.17245	-0.944536	2.350325	22213.66009
-751.145756	-291.595565	-941.476745	-658.061271	-0.944536	0.061437	22198.40083
-656.538376	-461.736255	-821.691595	-844.987142	-0.181573	0.061437	22199.16379
-581.768028	-576.180666	-636.29165	-1043.357453	2.107315	-1.464488	22219.00082
-423.834742	-663.921381	-456.995407	-1124.231503	1.344352	0.8244	22228.91934
-291.079225	-752.425058	-218.951033	-1173.061119	2.870277	3.113288	22224.34156
-122.46446	-828.721332	-5.321466	-1178.401858	2.107315	3.113288	22212.89712
26.313273	-810.410226	244.930311	-1192.135187	-0.181573	0.8244	22217.4749
188.824336	-809.647264	460.085803	-1118.890764	-0.944536	-0.701526	22223.5786
318.528001	-726.484325	637.856121	-1043.357453	2.107315	-0.701526	22225.10453
454.335369	-650.188052	791.974594	-855.66862	0.581389	-0.701526	22219.76379
583.276071	-533.454753	929.307886	-681.713116	-0.181573	0.8244	22226.63045
651.179755	-383.914056	972.796762	-499.365022	-0.944536	0.8244	22227.39341
680.172339	-244.291875	1023.152303	-219.357697	-2.470462	-1.464488	22193.82305
699.246407	-79.491924	968.981949	-1.150355	-0.944536	-2.990414	22206.79342
692.379743	89.122841	1024.678228	312.42733	-2.470462	-2.227451	22212.13416
656.520494	278.337599	933.885663	531.397636	-4.75935	-1.464488	22199.92676
632.868649	423.300519	804.94496	767.916084	-0.944536	1.587362	22206.03046
567.253854	569.789365	689.737587	981.54565	-0.181573	2.350325	22222.81564
454.335369	683.470813	485.263573	1129.560421	-0.181573	1.587362	22192.29713
343.705772	764.344863	301.389554	1203.567807	-0.181573	0.8244	22209.84527
227.735436	807.070776	145.745156	1225.693726	0.581389	0.061437	22206.79342
71.328075	804.781888	-80.854777	1246.29372	-0.181573	0.8244	22183.90454
-46.168187	779.604117	-276.173238	1227.982615	2.870277	3.876251	36.622211
-175.108889	733.826353	-476.832438	1066.234514	0.581389	3.876251	14.496292
-330.753288	662.870819	-646.210165	945.686402	2.870277	2.350325	22073.27494
-467.323618	545.374557	-824.743446	756.471643	1.344352	0.061437	22210.60823
-606.182836	424.063482	-922.402676	484.093946	1.344352	0.061437	22230.44527
-680.190221	269.182046	-1025.402646	275.042156	0.581389	1.587362	22225.10453
-763.353159	134.900605	-1084.913739	29.368155	-0.181573	0.8244	22212.13416
-779.375377	-16.92898	-1095.595217	-223.935474	1.344352	0.061437	22223.5786
-780.901302	-169.521527	-1004.802652	-440.616891	-0.944536	-1.464488	22228.15638
-730.545762	-330.506665	-959.024887	-712.231625	-0.944536	-1.464488	22191.53417
-655.775414	-460.973293	-779.728644	-863.298247	2.107315	-1.464488	22202.21564
-545.145817	-586.862144	-634.002762	-1031.913012	-2.470462	-0.701526	22197.63787
-429.938443	-693.676928	-399.010239	-1145.59446	-0.944536	1.587362	22190.00824
-255.982939	-775.31394	-183.091784	-1200.527777	1.344352	1.587362	22183.90454
-88.131137	-825.669481	53.426664	-1192.89815	-0.944536	-0.701526	22201.45268
56.831783	-821.854667	269.345119	-1172.298156	-0.944536	-3.753377	22209.84527
208.661367	-784.469493	468.478393	-1098.29077	1.344352	0.061437	22224.34156
362.77984	-711.22507	644.722785	-1027.335236	-0.181573	0.061437	22231.20823
481.802027	-637.217685	798.078296	-812.179744	-0.181573	2.350325	22216.71194
585.564959	-499.12143	945.330104	-636.698314	-1.707499	2.350325	22217.4749
666.43901	-369.417764	1021.626378	-429.935413	-1.707499	-0.701526	22225.86749
722.898252	-190.121521	1033.070819	-169.765119	2.870277	-2.227451	22246.46748
708.40196	-29.136384	1024.678228	112.531093	0.581389	-2.227451	22235.786
706.113072	150.922822	1022.38934	371.175461	0.581389	1.587362	22241.88971
671.779749	298.937593	915.574557	610.74576	1.344352	4.639213	22229.6823
613.031618	470.604209	788.15978	820.560513	1.344352	1.587362	22214.42305
539.787195	604.122688	657.693152	1017.404899	-3.233424	-0.701526	22203.74157
431.446487	692.626365	461.611729	1147.108564	0.581389	0.061437	22216.71194
305.557635	772.737453	297.57474	1240.190018	0.581389	0.8244	22205.2675
207.135442	801.730037	100.730354	1266.130751	-0.944536	0.8244	22213.66009
63.698447	803.255962	-84.669591	1240.190018	-3.996387	1.587362	9489.730522
-93.471876	764.344863	-309.743598	1213.486323	-3.996387	1.587362	19.837031
-230.805169	716.27821	-563.047227	1024.271564	0.581389	1.587362	4171.880245
-369.664387	633.115272	-683.595339	889.227159	-1.707499	-2.990414	22137.36381
-487.160649	537.74493	-924.691564	676.360556	-1.707499	-0.701526	22186.95639
-623.730979	400.411637	-1004.802652	457.39025	-1.707499	0.061437	22202.97861
-703.842066	240.189462	-1045.239677	228.501429	0.581389	2.350325	22228.15638
-760.301308	102.093207	-1050.580416	-23.276274	1.344352	-0.701526	22215.18601
-796.92352	-44.395638	-1075.758186	-288.787306	-0.181573	-1.464488	22218.23786
-779.375377	-216.825217	-1025.402646	-538.276121	-0.944536	-4.516339	22225.10453
-710.708731	-373.232578	-961.313776	-758.772352	-0.181573	-1.464488	22195.34898
-622.968016	-483.862175	-737.765694	-925.861192	2.107315	0.8244	22212.13416
-513.864344	-593.728809	-590.513886	-1086.846329	2.107315	2.350325	22232.73415
-378.056977	-708.936182	-357.810251	-1157.038901	2.870277	0.8244	22231.97119
-236.908871	-804.306524	-178.514008	-1239.438877	2.870277	-0.701526	22202.21564
-61.427441	-832.536146	103.782205	-1243.25369	1.344352	-1.464488	22215.94897
107.950286	-832.536146	335.722877	-1162.37964	0.581389	0.061437	22229.6823
243.757653	-777.602829	510.441344	-1099.053733	-1.707499	1.587362	22212.13416
386.431685	-722.669512	705.759804	-975.45377	1.344352	3.876251	22226.63045
499.35017	-617.380654	843.093097	-758.00939	-0.181573	2.350325	22231.97119
602.35014	-464.025144	946.856029	-635.935352	2.107315	0.8244	22215.18601
683.22419	-332.03259	1016.285638	-353.639139	0.581389	0.061437	22224.34156
702.298258	-174.862266	1053.670812	-91.94292	-3.233424	-1.464488	22210.60823
709.927886	-6.247502	981.189352	127.027385	-0.944536	3.113288	22201.45268
694.668631	178.389481	1013.233787	432.975443	-0.181573	3.876251	22204.50453
658.046419	337.08573	845.381985	626.767978	-1.707499	0.8244	22206.79342
606.927916	503.411607	775.189413	889.990122	-2.470462	-1.464488	22212.13416
518.424239	635.40416	631.752419	1041.056744	-0.944536	-0.701526	22206.03046
422.290934	703.307844	428.804331	1180.678925	-1.707499	-1.464488	22215.94897
309.372449	783.418931	271.634007	1244.004832	-1.707499	0.8244	22212.89712
159.831752	797.915223	81.656286	1264.604826	-1.707499	2.350325	22186.19343
43.098453	787.996708	-131.973281	1253.923348	-1.707499	-0.701526	1931.82165
-105.67928	752.137459	-346.36581	1169.234484	3.63324	0.061437	19.074068
-241.486647	695.678216	-555.4176	996.041942	1.344352	-0.701526	14265.87726
-394.079195	621.670831	-718.691625	870.153091	0.581389	0.8244	22199.16379
-519.968046	486.626426	-932.321192	565.730959	1.344352	1.587362	22229.6823
-637.464308	364.552389	-1031.506347	363.545834	0.581389	2.350325	22215.18601
-726.730948	202.804288	-1038.373012	181.960702	-0.181573	0.061437	22219.00082
-786.242042	71.574698	-1051.343379	-86.602181	-0.181573	-1.464488	22227.39341
-784.716116	-93.988216	-1061.261894	-329.224332	-0.944536	-1.464488	22209.08231
-782.427228	-251.15854	-993.358211	-560.402041	-0.944536	-0.701526	22212.89712
-709.945768	-394.595535	-872.810098	-749.6168	-0.181573	0.8244	22206.03046
-620.679128	-525.062163	-718.691625	-929.676005	-1.707499	2.350325	22179.32676
-505.471754	-634.928797	-524.89909	-1119.653727	-0.944536	0.8244	22187.71935
-362.03476	-744.795431	-317.373226	-1188.320373	-0.944536	-2.227451	22192.29713
-188.842219	-787.521344	-125.106616	-1247.068504	-1.707499	-1.464488	22191.53417
-41.59041	-829.484295	108.359981	-1223.416659	-0.944536	3.113288	22196.11194
125.498429	-806.595413	367.767312	-1157.038901	-3.233424	1.587362	22228.91934
276.565051	-753.188021	581.396878	-1050.987081	-0.181573	3.876251	22227.39341
413.135381	-688.336188	730.174612	-927.387117	-0.181573	0.8244	22219.00082
549.705711	-589.913995	868.270867	-758.772352	-0.944536	-1.464488	22226.63045
627.52791	-443.42515	955.248619	-553.535376	-0.181573	-0.701526	22226.63045
699.246407	-283.965938	1052.144887	-281.157679	1.344352	2.350325	22233.49712
719.846401	-139.765981	1027.730079	-75.15774	-0.181573	1.587362	22246.46748
722.135289	28.848784	952.196768	201.034771	0.581389	-0.701526	22244.17859
702.298258	218.063543	1009.418974	471.886542	2.107315	0.061437	22220.52675
663.387159	382.100532	865.219016	695.434624	2.107315	-2.227451	22222.05268
604.639028	524.774563	755.352382	938.819737	1.344352	-0.701526	22224.34156
494.772394	646.085638	609.6265	1074.627104	-0.181573	0.8244	22195.34898
393.29835	736.115241	410.493225	1198.227068	-0.181573	2.350325	22212.13416
271.224312	779.604117	256.374752	1250.108534	-0.944536	1.587362	22217.4749
137.705833	807.833739	4.597049	1234.849279	1.344352	-0.701526	22186.95639
8.002168	781.130043	-160.965865	1250.871497	-0.944536	-2.227451	180.059206
-146.879268	747.559683	-391.380611	1153.975229	-3.996387	-0.701526	12.970367
-284.975523	673.552297	-656.128681	947.212327	-0.944536	1.587362	21416.36403
-420.019928	602.596762	-740.054582	824.375327	-0.181573	2.350325	22184.6675
-530.649525	469.078284	-941.476745	574.886512	-3.233424	0.8244	22203.74157
-653.486525	338.611656	-1037.610049	329.21251	-0.944536	-1.464488	22219.00082
-735.886501	176.863555	-1058.210043	133.131087	-0.181573	-1.464488	22215.18601
-789.293892	54.026555	-1070.417447	-112.542914	0.581389	0.8244	22227.39341
-777.849451	-111.536359	-1039.898938	-377.290984	-0.944536	0.8244	22225.10453
-770.219824	-266.417795	-966.654515	-590.92055	0.581389	2.350325	22196.87491
-678.664296	-419.010342	-837.713812	-786.239011	1.344352	0.8244	22202.97861
-596.26432	-529.639939	-675.202749	-967.06118	2.107315	1.587362	22237.31193
-461.219916	-641.795461	-495.143543	-1116.601876	0.581389	0.061437	22215.94897
-316.256996	-740.217654	-256.336207	-1183.742597	0.581389	0.8244	22219.00082
-158.323709	-825.669481	-41.180715	-1245.542579	1.344352	0.8244	22228.91934
-3.442273	-829.484295	175.500702	-1230.283324	2.107315	3.876251	22215.18601
147.624348	-814.988003	428.041368	-1126.520392	2.107315	1.587362	22221.28971
303.268747	-744.795431	571.478363	-1072.350037	2.107315	0.8244	22229.6823
426.86871	-658.580642	782.819041	-892.290831	-0.181573	-0.701526	22213.66009
567.253854	-567.025113	886.581973	-708.416812	-0.181573	-0.701526	22220.52675
640.498276	-422.062193	990.344905	-510.809463	-0.944536	2.350325	22228.91934
683.987152	-266.417795	1040.700446	-256.742872	-1.707499	3.113288	22200.68972
712.979736	-104.669695	999.500458	26.316304	-1.707499	0.061437	22198.40083
685.513078	53.263592	1018.574527	232.316243	-2.470462	-2.990414	22208.31935
670.253823	247.056127	915.574557	459.679138	-1.707499	-2.227451	22202.97861
624.476059	395.833861	803.419035	719.849432	-2.470462	-0.701526	22196.11194
577.172369	536.981967	728.648687	942.634551	-1.707499	0.061437	22217.4749
488.668692	649.137489	562.32281	1092.175247	-0.181573	2.350325	22212.89712
358.202064	732.300428	341.826579	1195.93818	1.344352	0.8244	22205.2675
236.890989	785.707819	182.367367	1233.323354	-0.181573	-2.227451	22204.50453
108.713249	801.730037	-18.291833	1248.582608	-0.181573	-1.464488	22191.53417
-8.02005	785.707819	-202.165852	1238.664093	0.581389	1.587362	108.340709
-156.797784	743.744869	-404.350978	1089.886359	2.107315	3.113288	13.733329
-298.708853	675.078222	-698.854594	930.427147	-0.181573	1.587362	21725.36393
-448.249549	569.026402	-820.928632	751.893867	-0.181573	0.8244	22198.40083
-549.723593	433.219035	-981.150807	493.249499	0.581389	-0.701526	22223.5786
-655.775414	311.144997	-1029.217459	228.501429	-0.181573	0.061437	22227.39341
-734.360575	143.293195	-1100.935957	65.990366	-0.944536	0.061437	22212.13416
-780.13834	5.196939	-1065.839671	-157.557716	1.344352	1.587362	22218.23786
-772.508712	-160.365974	-1017.010055	-422.305785	-0.181573	1.587362	22228.91934
-729.019836	-322.877037	-959.024887	-684.002004	-0.944536	-0.701526	22200.68972
-664.168004	-448.002926	-806.43234	-827.438999	-0.181573	-0.701526	22196.11194
-565.745811	-571.60289	-621.795358	-1005.972279	-3.996387	-1.464488	22196.11194
-449.012512	-687.573226	-456.995407	-1191.372224	1.344352	2.350325	22199.16379
-280.397747	-755.476909	-226.58066	-1186.031485	-1.707499	0.8244	22176.27491
-119.412609	-817.276891	-11.425168	-1213.498144	-2.470462	0.8244	22201.45268
36.231789	-815.750965	222.804392	-1222.653696	-0.944536	0.061437	22227.39341
161.357678	-801.254673	437.959884	-1115.838913	0.581389	-0.701526	22216.71194
349.809474	-741.74358	645.485748	-1014.364869	-0.944536	-2.227451	22225.10453
465.77981	-651.713977	819.441252	-830.49085	-0.181573	0.8244	22229.6823
577.172369	-534.217715	899.55234	-689.342743	0.581389	2.350325	22212.13416
658.809382	-382.388131	1009.418974	-460.453922	-0.181573	1.587362	22222.05268
721.372327	-222.928919	1059.011552	-191.891039	2.107315	0.061437	22253.33415
714.505662	-46.684527	997.21157	85.064435	2.107315	-2.227451	22230.44527
696.957519	101.330244	996.448607	290.301411	-0.181573	-2.227451	22235.786
673.305674	285.204264	928.544924	561.916145	1.344352	2.350325	22222.81564
663.387159	442.374588	813.33755	771.730898	0.581389	3.876251	22212.13416
574.120518	581.996769	644.722785	948.738253	-0.944536	1.587362	22199.16379
455.098331	678.893036	536.382077	1153.975229	1.344352	0.061437	22218.23786
340.653921	759.004124	331.908063	1227.982615	-0.944536	-1.464488	22215.18601
216.290995	787.233745	150.322932	1255.449273	-0.944536	0.061437	22207.55638
91.165106	799.441149	-48.810342	1265.367789	-0.181573	1.587362	22216.71194
-58.375591	773.500416	-260.15102	1225.693726	-1.707499	3.113288	29.755547
-201.049622	723.907838	-507.350947	1100.567837	-0.181573	2.350325	13.733329
-349.064393	654.478229	-685.121265	915.167892	-0.944536	0.061437	22092.34901
-455.116214	559.870849	-888.069353	680.938332	-0.181573	0.061437	22200.68972
-574.138401	419.485706	-1036.084124	426.871741	0.581389	0.061437	22196.11194
-699.26429	284.441301	-1018.535981	293.353262	-0.944536	0.8244	22222.05268
-764.116122	136.42653	-1041.424863	24.027416	1.344352	0.061437	22231.20823
-774.7976	-7.773427	-1071.943373	-218.594735	2.107315	-0.701526	22212.13416
-783.953153	-175.625229	-1033.032273	-452.824295	-0.944536	-2.227451	22219.00082
-733.597613	-337.373329	-949.106372	-709.942737	-0.944536	-1.464488	22206.79342
-641.279122	-453.343665	-761.417539	-843.461216	0.581389	0.061437	22211.3712
-539.805078	-591.439921	-619.50647	-1030.387087	3.63324	0.8244	22225.86749
-390.264381	-678.417673	-447.839854	-1187.557411	1.344352	2.350325	22215.94897
-272.76812	-775.31394	-212.084368	-1254.698131	-0.181573	-0.701526	22201.45268
-106.442243	-827.958369	30.537782	-1203.579628	2.870277	0.061437	22213.66009
87.350292	-798.965785	271.634007	-1196.712963	1.344352	-0.701526	22229.6823
217.053957	-792.862083	491.367275	-1070.824112	0.581389	0.8244	22222.05268
362.016877	-725.721362	670.663519	-981.557472	-0.944536	0.061437	22215.18601
499.35017	-640.269536	838.515321	-798.446415	-0.944536	1.587362	22225.10453
595.483475	-514.380684	915.574557	-649.668681	2.107315	1.587362	22227.39341
672.542711	-361.025174	1017.048601	-403.231717	2.107315	-1.464488	22216.71194
706.113072	-213.773366	1038.411558	-151.454014	-0.181573	-0.701526	22206.79342
717.557513	-22.269719	980.42639	109.479242	-0.181573	0.8244	22217.4749
707.638997	123.456164	1011.707862	368.12361	-0.944536	0.8244	22195.34898
671.016786	306.567221	853.774575	517.664306	-2.470462	2.350325	22197.63787
626.764947	446.952364	759.930159	801.486445	-0.944536	-0.701526	22221.28971
567.253854	606.411576	638.619084	996.041942	0.581389	-0.701526	22197.63787
429.157598	701.781918	490.604313	1160.078931	-0.944536	0.061437	22214.42305
315.476151	765.107825	299.863628	1246.29372	-0.181573	1.587362	22219.00082
204.846554	793.337447	121.330348	1247.056683	-0.944536	0.8244	22196.11194
61.409559	799.441149	-91.536256	1275.286304	-0.181573	2.350325	13074.89242
-68.294106	777.315229	-315.084338	1198.990031	1.344352	0.8244	22.125919
-215.545914	727.722651	-511.165761	1073.864142	0.581389	0.061437	8912.930692
-365.849574	650.663415	-686.64719	876.256793	-0.181573	-2.990414	22175.51195
-505.471754	530.878265	-880.439726	660.338338	2.107315	2.350325	22227.39341
-622.205053	382.100532	-989.543397	451.286548	-0.944536	0.061437	22222.05268
-693.160588	225.69317	-1113.14336	239.182907	-0.181573	0.8244	22211.3712
-766.40501	89.122841	-1074.995223	-27.85405	-0.181573	-2.227451	22222.05268
-790.819818	-52.025266	-1047.528565	-256.742872	-0.181573	-2.227451	22228.15638
-761.827234	-215.299291	-1000.987838	-504.705761	-0.181573	-2.227451	22209.08231
-725.967985	-363.314062	-904.854533	-722.150141	0.581389	1.587362	22206.03046
-644.330972	-496.069579	-756.076799	-902.97231	-3.233424	0.8244	22196.11194
-514.627307	-637.217685	-569.913892	-1070.824112	0.581389	0.8244	22173.22306
-382.634754	-734.876915	-366.202841	-1190.609261	-3.233424	-1.464488	22170.93417
-227.753318	-795.913934	-241.839915	-1284.453678	0.581389	-1.464488	22199.92676
-49.983	-816.513928	78.604435	-1237.149988	-1.707499	-1.464488	22195.34898
92.691031	-792.862083	339.537691	-1144.831497	-1.707499	2.350325	22219.76379
264.357647	-763.869499	503.574679	-1088.372255	-1.707499	2.350325	22228.91934
387.194648	-698.254704	711.100544	-959.431552	1.344352	3.113288	22224.34156
510.031648	-616.617691	850.722724	-771.742719	-0.944536	0.061437	22218.23786
596.246438	-464.025144	957.537508	-580.239072	-0.181573	-2.227451	22226.63045
684.750115	-321.351112	1035.359707	-333.802108	1.344352	0.061437	22247.23045
708.40196	-145.869682	1037.648595	-64.476262	2.107315	2.350325	22238.83786
715.268625	10.537679	985.767129	136.945901	1.344352	3.113288	22239.60082
680.935302	172.285779	939.989365	394.064343	-0.944536	0.061437	22229.6823
658.809382	343.189432	831.648656	595.486506	0.581389	0.061437	22209.84527
614.557543	490.44124	756.878308	844.212358	2.107315	0.8244	22210.60823
536.735344	630.826384	595.130208	1015.878974	-0.944536	0.8244	22209.84527
413.135381	713.989322	424.989517	1182.20485	-0.181573	2.350325	22206.79342
274.276163	770.448565	280.78956	1244.767795	0.581389	3.113288	22214.42305
162.883603	806.307813	58.004441	1263.841863	-0.944536	0.8244	22202.21564
40.809565	790.285596	-144.943647	1245.530757	1.344352	0.061437	1008.636738
-114.834833	738.40413	-373.069506	1176.864111	-3.996387	-1.464488	15.259255
-288.790337	689.574514	-576.780556	998.330831	-3.233424	-1.464488	16906.49129
-394.842158	625.485645	-730.899029	808.353109	0.581389	1.587362	22164.06751
-530.649525	487.389389	-989.543397	574.123549	0.581389	2.350325	22194.58602
-627.545792	346.241283	-1046.002639	391.012492	1.344352	1.587362	22222.81564
-729.782799	202.041326	-1084.150776	146.101454	1.344352	-2.990414	22222.05268
-777.086489	64.708033	-1049.05449	-77.446628	0.581389	-2.227451	22218.23786
-771.74575	-90.936365	-1058.210043	-319.305816	1.344352	-0.701526	22226.63045
-772.508712	-254.973354	-991.069322	-581.764997	-0.944536	0.061437	22215.94897
-691.634662	-398.410348	-868.995285	-748.090874	-0.944536	1.587362	22196.11194
-626.78283	-513.617722	-706.484222	-931.201931	1.344352	0.8244	22232.73415
-488.686574	-646.373238	-551.602786	-1120.41669	1.344352	0.061437	22231.20823
-332.279213	-749.373207	-321.188039	-1195.950001	-0.944536	-1.464488	22195.34898
-193.419995	-797.43986	-128.92143	-1247.068504	2.107315	1.587362	22210.60823
-30.908932	-823.380593	144.982193	-1183.742597	-0.181573	2.350325	22232.73415
106.424361	-802.017636	356.322871	-1180.690746	-2.470462	2.350325	22208.31935
278.853939	-763.869499	564.611698	-1084.557441	-0.944536	0.8244	22222.81564
425.342785	-689.099151	747.722755	-912.890825	-0.181573	0.061437	22230.44527
560.387189	-581.521405	864.456054	-721.387178	0.581389	0.8244	22213.66009
619.898283	-441.136262	987.293054	-532.935382	-0.181573	0.8244	22222.05268
692.379743	-299.988155	1037.648595	-283.446567	-3.233424	0.8244	22206.79342
701.535295	-129.847465	1001.026384	-56.846634	-3.233424	0.8244	22196.87491
709.164923	55.55248	1007.130086	207.138473	-0.944536	-0.701526	22199.16379
680.172339	217.30058	927.018998	410.849523	-0.944536	-1.464488	22204.50453
645.076053	363.789426	863.693091	645.079084	-0.181573	-2.227451	22196.87491
602.35014	518.670861	773.663488	906.01234	0.581389	0.061437	22204.50453
516.898313	648.374527	592.078357	1055.553036	1.344352	3.113288	22208.31935
388.720573	729.248577	411.256188	1189.834478	-0.181573	2.350325	22219.00082
275.039125	778.841155	225.09328	1234.086316	2.107315	0.8244	22202.21564
127.787317	815.463366	32.063708	1263.841863	0.581389	0.061437	22193.06009
12.579944	798.678186	-174.699194	1260.027049	0.581389	-2.990414	231.177709
-132.382976	743.744869	-414.269493	1155.501155	2.870277	1.587362	15.259255
-288.027374	699.49303	-588.224997	976.967874	0.581389	2.350325	20373.39396
-413.153263	587.337508	-757.602725	786.22719	0.581389	1.587362	22212.89712
-547.434705	479.759762	-927.743415	542.842077	2.107315	0.8244	22214.42305
-657.301339	342.426469	-1034.558198	342.182877	-0.181573	-2.990414	22216.71194
-750.382793	169.233928	-1114.669286	121.686646	-0.181573	-1.464488	22224.34156
-779.375377	43.345076	-1044.476714	-107.965138	-0.944536	1.587362	22212.89712
-776.323526	-122.217838	-1039.135975	-380.342835	-0.181573	1.587362	22218.23786
-761.064271	-280.914087	-978.861919	-620.676097	-1.707499	0.8244	22210.60823
-677.13837	-416.721454	-853.73603	-809.127893	-0.181573	0.061437	22205.2675
-602.368022	-539.558455	-656.891644	-978.505621	-2.470462	0.061437	22190.7712
-449.775475	-668.499157	-531.002792	-1145.59446	-1.707499	-0.701526	22194.58602
-313.968107	-733.35099	-225.054735	-1177.638895	-2.470462	0.061437	22173.98602
-168.242225	-824.906518	-86.958479	-1239.438877	-0.944536	2.350325	22181.61565
7.239205	-818.039854	186.945143	-1217.312957	0.581389	3.876251	22225.86749
159.068789	-810.410226	415.071002	-1164.668528	2.107315	1.587362	22231.97119
320.81689	-750.899133	592.078357	-1050.224118	-0.944536	-1.464488	22217.4749
440.602039	-670.025083	801.893109	-872.4538	-1.707499	-1.464488	22224.34156
577.172369	-557.86956	894.974563	-724.439029	-2.470462	1.587362	22227.39341
638.209388	-416.721454	990.344905	-497.839096	1.344352	4.639213	22214.42305
706.113072	-250.395577	1049.093036	-231.565101	3.63324	0.8244	22245.70452
725.18714	-88.647477	1038.411558	38.523708	2.107315	-0.701526	22247.23045
719.846401	68.522847	1013.99675	252.153274	0.581389	-2.990414	22226.63045
687.039003	259.263531	922.441222	488.671722	1.344352	-2.227451	22214.42305
622.187171	407.278302	872.848644	745.790165	-0.181573	0.8244	22224.34156
577.172369	542.322706	717.204245	935.004924	-0.181573	1.587362	22196.11194
475.698325	654.478229	534.093189	1083.782657	-0.944536	0.8244	22201.45268
370.409468	751.374496	341.063616	1224.930764	2.107315	-0.701526	22222.05268
231.550249	788.75967	180.078479	1250.108534	1.344352	0.061437	22219.76379
107.187323	810.122627	4.597049	1284.441857	1.344352	0.061437	22213.66009
-53.797814	791.811521	-223.528809	1248.582608	-1.707499	3.113288	69.429609
-159.849635	741.455981	-450.128742	1091.412285	-1.707499	3.113288	16.022217
-324.649586	684.996738	-667.573122	944.160476	-0.944536	1.587362	21558.27509
-447.486586	571.31529	-838.476775	728.242022	-1.707499	-1.464488	22192.29713
-581.005065	447.715327	-959.024887	532.160598	-1.707499	-0.701526	22204.50453
-680.953184	305.804258	-1052.106341	320.056958	1.344352	0.8244	22211.3712
-737.412426	136.42653	-1112.380398	36.997782	0.581389	0.8244	22222.05268
-784.716116	10.537679	-1064.313745	-151.454014	-1.707499	0.8244	22228.91934
-790.819818	-149.684496	-1044.476714	-422.305785	-0.181573	-0.701526	22207.55638
-736.649464	-310.669634	-943.765633	-663.40201	0.581389	-1.464488	22200.68972
-653.486525	-428.165895	-787.358272	-818.283446	2.107315	-0.701526	22232.73415
-563.456922	-563.973262	-643.158314	-993.764875	2.107315	0.8244	22220.52675
-454.353251	-679.180636	-485.987991	-1155.512976	2.107315	1.587362	22219.00082
-285.738486	-767.684313	-205.980666	-1202.053703	-0.181573	0.061437	22213.66009
-113.308908	-816.513928	2.308161	-1224.179622	-0.181573	-0.701526	22204.50453
50.728081	-808.121338	260.952529	-1181.453709	0.581389	-0.701526	22220.52675
197.216926	-789.810232	415.833964	-1141.016684	1.344352	0.061437	22228.15638
342.179846	-732.588027	644.722785	-1039.54264	0.581389	0.061437	22226.63045
468.831661	-650.188052	773.663488	-844.987142	0.581389	1.587362	22216.71194
591.668661	-525.062163	910.996781	-650.431644	-1.707499	0.8244	22224.34156
656.520494	-396.884423	1028.493042	-448.246518	-2.470462	-0.701526	22228.91934
708.40196	-237.425211	1052.144887	-201.046592	-1.707499	-1.464488	22196.11194
696.957519	-48.973415	1009.418974	54.545925	-0.944536	-1.464488	22211.3712
715.268625	110.485797	1033.070819	345.234728	-0.944536	0.8244	22215.18601
671.779749	270.707972	885.056048	481.042095	1.344352	3.876251	22193.06009
621.424208	431.693109	817.915327	780.886451	-0.181573	3.113288	22215.18601
560.387189	566.737514	673.715369	980.782688	-0.181573	0.061437	22208.31935
451.283518	684.233775	474.582095	1087.597471	0.581389	-0.701526	22201.45268
333.024293	759.004124	323.515473	1224.167801	-0.181573	-1.464488	22212.89712
220.868771	800.967074	141.930342	1215.775211	2.870277	2.350325	22213.66009
85.824367	797.15226	-55.677007	1266.893714	2.107315	3.113288	22224.34156
-47.694112	781.893006	-248.706579	1220.352987	1.344352	2.350325	25.940733
-188.842219	734.589316	-494.380581	1086.834508	2.870277	2.350325	11.444441
-323.12366	654.478229	-667.573122	909.827153	1.344352	0.061437	22099.97864
-474.953245	553.767147	-887.30639	698.486475	1.344352	0.061437	22214.42305
-587.108767	399.648674	-955.210074	487.145797	0.581389	1.587362	22226.63045
-683.242072	253.922792	-1020.061906	246.812535	-0.944536	0.061437	22219.76379
-766.40501	112.011723	-1051.343379	26.316304	-0.181573	0.061437	22213.66009
-793.871669	-36.003048	-1049.817453	-227.750287	-0.944536	-2.227451	22224.34156
-777.849451	-196.225223	-1030.743385	-460.453922	-0.944536	-2.227451	22214.42305
-737.412426	-343.477031	-929.269341	-725.201992	1.344352	-0.701526	22193.06009
-654.249488	-461.736255	-788.884197	-863.298247	-2.470462	-0.701526	22193.82305
-541.331003	-608.988064	-615.691656	-1049.461155	-0.181573	1.587362	22194.58602
-426.886592	-685.284337	-369.254692	-1176.875932	-3.233424	-0.701526	22173.22306
-258.271828	-780.65468	-238.788064	-1234.098137	-0.181573	-1.464488	22190.7712
-90.420025	-817.276891	45.034074	-1222.653696	-0.944536	-0.701526	22208.31935
75.142888	-810.410226	290.708076	-1156.275938	-0.181573	0.061437	22215.18601
242.994691	-782.943568	466.952468	-1147.120385	-1.707499	0.8244	22220.52675
362.77984	-723.432474	633.278344	-1032.675975	0.581389	2.350325	22230.44527
490.95758	-619.669542	824.781991	-839.646402	0.581389	1.587362	22221.28971
598.535326	-512.854759	905.656041	-628.305724	-1.707499	0.8244	22215.18601
671.016786	-355.684435	1032.307856	-403.99468	2.870277	-0.701526	22247.99341
702.298258	-201.565962	1061.30044	-128.565132	0.581389	0.061437	22247.99341
733.57973	-27.610458	1038.411558	157.545895	1.344352	1.587362	22233.49712
695.431594	147.870971	982.715278	373.464349	0.581389	3.113288	22228.91934
673.305674	308.093146	918.626408	604.642058	1.344352	3.113288	22227.39341
619.898283	468.315321	793.500519	844.975321	-0.944536	-0.701526	22201.45268
556.572375	604.885651	617.256127	1002.908607	0.581389	0.061437	22200.68972
438.313151	697.967105	482.974685	1152.449304	-0.181573	0.8244	22219.76379
309.372449	776.552267	309.782144	1249.345571	0.581389	1.587362	22205.2675
183.483597	800.204111	69.448882	1255.449273	0.581389	2.350325	22204.50453
71.328075	785.707819	-110.610324	1252.397422	-0.181573	1.587362	6643.879513
-95.760765	759.004124	-293.721381	1193.649291	-2.470462	-1.464488	19.074068
-235.382946	714.752285	-512.691686	1064.708589	-0.181573	-1.464488	6721.701712
-384.923642	634.641197	-713.350886	908.301228	0.581389	0.061437	22148.04529
-500.131015	517.907899	-902.565645	674.071668	-1.707499	1.587362	22186.19343
-606.182836	382.100532	-994.884136	454.338399	-1.707499	0.8244	22212.89712
-703.079103	244.767239	-1075.758186	223.16069	0.581389	0.061437	22225.86749
-779.375377	86.07099	-1154.343348	-81.261442	1.344352	-1.464488	22223.5786
-774.7976	-59.654893	-1046.765602	-265.135462	0.581389	-1.464488	22217.4749
-772.508712	-211.484478	-1013.195242	-535.22427	1.344352	0.8244	22202.21564
-709.945768	-366.365913	-933.084154	-740.461247	-2.470462	-0.701526	22199.92676
-622.205053	-494.543653	-722.506439	-889.23898	2.107315	2.350325	22229.6823
-523.019897	-621.195467	-579.832407	-1028.098199	1.344352	0.8244	22229.6823
-366.612536	-709.699145	-381.462096	-1182.979634	1.344352	-0.701526	22217.4749
-232.331095	-788.284307	-152.573275	-1234.8611	2.107315	-1.464488	22203.74157
-48.457075	-813.462077	120.567385	-1213.498144	-0.944536	0.061437	22225.86749
91.928069	-802.017636	321.226585	-1176.112969	0.581389	2.350325	22226.63045
255.965057	-769.973201	544.774667	-1092.187068	1.344352	3.876251	22212.89712
400.165014	-705.121369	698.130177	-955.616739	-0.181573	2.350325	22224.34156
519.187201	-602.884362	839.278283	-805.313079	-1.707499	-0.701526	22229.6823
623.713096	-476.99551	972.0338	-587.105737	-0.181573	0.8244	22212.13416
681.698264	-316.010373	986.530092	-332.276182	-2.470462	-0.701526	22199.92676
696.957519	-161.128937	1048.330073	-96.520697	-3.233424	2.350325	22209.08231
709.164923	5.959902	1023.915266	181.197739	-0.944536	1.587362	22201.45268
700.00937	192.12281	995.685644	411.612486	-2.470462	0.061437	22195.34898
658.809382	337.848693	887.344936	671.019817	-0.944536	-0.701526	22201.45268
611.505692	498.83383	793.500519	892.27901	2.107315	0.8244	22214.42305
516.898313	639.218974	615.730201	1070.049328	-0.181573	0.8244	22193.06009
410.08353	708.648583	422.700629	1154.738192	1.344352	3.113288	22216.71194
288.772455	790.285596	261.715492	1260.027049	-0.181573	0.8244	22215.18601
146.861386	820.041143	34.352596	1258.501124	0.581389	0.061437	22193.06009
42.335491	800.967074	-146.469573	1246.29372	3.63324	-2.227451	1366.466262
-94.234839	763.5819	-338.736182	1181.441888	3.63324	-1.464488	17.548143
-260.560716	704.070806	-550.076861	1038.004893	2.870277	1.587362	18761.2537
-391.790307	620.907868	-760.654576	838.108656	-0.181573	1.587362	22200.68972
-519.205084	509.515309	-916.298974	626.005015	-0.181573	2.350325	22231.97119
-635.938382	357.685724	-1007.854503	386.434716	-0.181573	-1.464488	22208.31935
-723.679097	196.700586	-1082.624851	162.123671	-0.944536	-1.464488	22216.71194
-787.767967	60.893219	-1041.424863	-105.67625	-0.181573	-2.990414	22227.39341
-786.242042	-97.80303	-1051.343379	-332.276182	-0.181573	0.061437	22212.13416
-751.145756	-248.869652	-968.943403	-607.70573	-1.707499	1.587362	22193.06009
-697.738364	-383.914056	-889.595278	-760.298278	0.581389	1.587362	22206.79342
-624.493941	-535.743641	-730.136066	-954.090813	-3.996387	-0.701526	22190.7712
-494.790276	-630.35102	-537.106494	-1096.001882	-0.181573	1.587362	22196.87491
-343.723654	-731.825064	-292.958418	-1192.135187	-1.707499	-1.464488	22184.6675
-208.67925	-800.491711	-105.269585	-1235.624063	-0.181573	1.587362	22191.53417
-20.990416	-829.484295	171.685889	-1199.001852	-0.944536	1.587362	22215.94897
135.416945	-818.039854	366.241387	-1171.535193	1.344352	2.350325	22228.91934
277.328014	-753.950984	548.589481	-1097.527808	-0.181573	0.061437	22227.39341
408.557604	-702.83248	765.270898	-944.93526	-0.181573	0.061437	22215.94897
556.572375	-567.025113	898.026414	-753.431613	-0.181573	-1.464488	22222.81564
620.661245	-449.528852	959.826396	-581.002035	0.581389	0.8244	22229.6823
690.090854	-290.832602	1059.011552	-296.416934	0.581389	3.113288	22236.54897
724.424178	-126.032651	1026.204154	-16.409609	2.107315	1.587362	22243.41563
735.868619	49.448778	1046.804148	223.923653	1.344352	-1.464488	22245.70452
700.00937	218.063543	985.004166	455.101362	-0.181573	-3.753377	22209.84527
648.890867	372.944979	901.841228	729.767947	1.344352	-0.701526	22223.5786
590.905699	526.300489	740.093128	899.145675	-3.233424	0.8244	22207.55638
502.402021	642.270825	598.945021	1094.464136	-0.181573	1.587362	22197.63787
398.639089	746.79672	395.233971	1191.360403	-0.944536	0.8244	22210.60823
276.565051	792.574484	186.182181	1234.086316	0.581389	-0.701526	22222.05268
127.787317	812.411515	-1.506653	1279.864081	-0.944536	0.061437	22217.4749
-8.783013	789.522633	-227.343623	1215.775211	-0.944536	0.061437	307.473983
-140.775566	751.374496	-406.639866	1153.212266	-0.944536	2.350325	16.022217
-285.738486	694.915254	-588.224997	1005.197495	-1.707499	2.350325	21005.89007
-416.205114	595.730098	-775.913831	796.145705	-0.181573	1.587362	22181.61565
-555.827295	462.974582	-900.276757	593.197617	-0.181573	-1.464488	22204.50453
-651.9606	332.507954	-1032.26931	367.360647	-0.944536	-0.701526	22227.39341
-733.597613	181.441332	-1095.595217	98.797764	-0.181573	0.061437	22212.89712
-787.767967	22.745082	-1101.698919	-143.061424	0.581389	1.587362	22212.89712
-784.716116	-122.9808	-1044.476714	-432.987264	-0.181573	1.587362	22215.94897
-758.01242	-272.521497	-986.491546	-618.387209	-0.181573	0.8244	22178.5638
-670.271706	-406.802938	-851.447142	-796.920489	2.870277	-2.227451	22225.10453
-581.768028	-540.321417	-673.676824	-973.927844	2.107315	0.061437	22244.17859
-470.375468	-650.951014	-468.439848	-1075.401888	2.107315	2.350325	22214.42305
-322.360698	-734.113953	-274.647312	-1182.979634	1.344352	3.876251	22209.84527
-139.249641	-789.810232	-27.447386	-1237.149988	1.344352	2.350325	22219.00082
5.713279	-815.750965	212.122914	-1188.320373	0.581389	3.113288	22219.76379
165.172491	-799.728748	421.174704	-1163.142603	-1.707499	-1.464488	22215.94897
312.4243	-744.032468	618.782052	-1061.668559	0.581389	-2.990414	22227.39341
459.676108	-673.076934	735.515351	-902.209347	-0.181573	0.061437	22220.52675
567.253854	-549.47697	882.767159	-702.31311	-0.181573	2.350325	22217.4749
634.394575	-431.217746	983.478241	-488.683544	-1.707499	0.8244	22226.63045
686.276041	-256.499279	1040.700446	-246.824356	-0.944536	0.061437	22207.55638
702.298258	-83.306738	1029.256005	45.390372	-0.181573	-2.227451	22202.21564
709.164923	83.782101	1038.411558	293.353262	-0.181573	-2.227451	22210.60823
680.935302	256.21168	950.670843	524.530971	-0.944536	0.061437	22209.08231
636.683463	413.382004	860.64124	767.153121	0.581389	2.350325	22208.31935
570.305705	562.9227	695.841289	966.286396	1.344352	3.876251	22206.03046
462.727959	666.685632	524.937636	1118.11598	-0.944536	1.587362	22215.18601
364.305766	744.507832	362.426573	1224.167801	0.581389	-0.701526	22199.16379
224.683585	794.100409	132.011826	1241.715944	-0.944536	-2.227451	22198.40083
103.37251	805.544851	-27.447386	1266.893714	1.344352	1.587362	22231.20823
-19.464491	784.181894	-238.788064	1229.50854	0.581389	3.113288	50.355541
-160.612597	742.981906	-433.343562	1118.11598	0.581389	0.8244	12.207404
-332.279213	678.893036	-641.632389	974.678986	2.107315	1.587362	21824.54909
-437.568071	581.233806	-801.854564	757.997569	0.581389	-0.701526	22211.3712
-569.560624	425.589408	-952.921186	545.130965	0.581389	0.061437	22218.23786
-674.086519	308.856109	-1028.454497	326.923622	-0.181573	0.8244	22222.81564
-740.464277	156.263561	-1089.491515	80.486658	-0.181573	1.587362	22221.28971
-790.819818	-1.669725	-1052.869304	-172.81697	-0.181573	0.061437	22217.4749
-796.92352	-144.343757	-1017.773018	-419.253934	0.581389	-0.701526	22213.66009
-732.83465	-315.24741	-944.528595	-624.490911	1.344352	-0.701526	22199.92676
-674.849482	-461.736255	-823.980483	-856.431583	-0.944536	-0.701526	22183.90454
-567.271736	-573.128815	-644.68424	-1015.890795	-1.707499	0.8244	22195.34898
-449.775475	-697.491741	-461.573183	-1146.357423	-0.181573	2.350325	22199.92676
-281.923672	-753.950984	-225.817697	-1192.89815	-0.944536	0.8244	22183.90454
-116.360759	-819.565779	19.093341	-1225.705547	-0.944536	-0.701526	22205.2675
40.809565	-818.039854	264.767343	-1171.535193	0.581389	-2.227451	22231.20823
208.661367	-798.202822	456.270989	-1112.0241	1.344352	0.061437	22215.94897
339.890958	-718.854698	650.063525	-1046.409304	2.107315	0.061437	22224.34156
468.068698	-646.373238	813.33755	-861.009359	-0.181573	2.350325	22228.15638
571.83163	-519.721423	921.678259	-674.083489	-0.944536	0.061437	22213.66009
664.913084	-383.151094	1010.181936	-443.668742	2.870277	-1.464488	22240.36378
706.113072	-213.010403	1025.441191	-246.824356	2.870277	-1.464488	22251.04526
724.424178	-45.158601	1033.070819	83.538509	2.870277	0.8244	22241.12674
703.824184	113.537648	996.448607	328.449548	1.344352	2.350325	22219.76379
674.8316	298.17463	934.648626	574.123549	-0.944536	1.587362	22227.39341
626.764947	435.507923	819.441252	799.197556	0.581389	2.350325	22224.34156
548.179785	581.996769	684.396848	1001.382682	-0.944536	0.061437	22196.11194
447.468704	679.655999	506.62653	1132.612272	-0.944536	-0.701526	22213.66009
348.283548	764.344863	309.782144	1221.878913	-0.944536	0.061437	22217.4749
204.083591	802.493	125.145162	1250.871497	-0.181573	1.587362	22186.19343
75.142888	800.204111	-59.491821	1267.656677	0.581389	3.113288	22225.10453
-65.242255	765.107825	-333.395443	1221.11595	-2.470462	1.587362	25.940733
-202.575548	723.144875	-485.987991	1081.493769	1.344352	0.061437	13.733329
-364.323648	649.137489	-716.402737	848.790134	0.581389	-0.701526	22047.33421
-469.612506	556.818998	-861.365657	720.612394	0.581389	1.587362	22202.21564
-581.005065	417.95978	-955.210074	489.434685	0.581389	2.350325	22206.79342
-684.005035	263.841307	-1023.87672	268.175491	1.344352	2.350325	22220.52675
-755.723532	122.693201	-1131.454466	14.1089	1.344352	0.061437	22231.20823
-787.767967	-28.373421	-1073.469298	-210.965107	2.107315	-2.990414	22219.76379
-771.74575	-190.121521	-1065.076708	-503.942798	-0.181573	-2.227451	22196.11194
-711.471693	-352.632584	-918.587862	-689.342743	-0.944536	0.061437	22199.92676
-651.9606	-477.758473	-806.43234	-891.527869	0.581389	2.350325	22227.39341
-533.701376	-588.38807	-601.958327	-1029.624124	0.581389	0.8244	22224.34156
-402.471785	-682.995449	-388.32876	-1132.624093	2.107315	-0.701526	22221.28971
-241.486647	-765.395425	-197.588076	-1215.787032	0.581389	-2.227451	22221.28971
-83.553361	-814.22504	46.56	-1174.587044	-0.181573	-1.464488	22219.76379
75.142888	-815.750965	296.048815	-1199.001852	-0.944536	0.061437	22220.52675
223.157659	-795.913934	521.122822	-1117.364839	-0.181573	2.350325	22227.39341
384.142797	-718.854698	663.796854	-996.816726	-1.707499	0.8244	22211.3712
494.009431	-626.536207	846.907911	-813.705669	-0.181573	2.350325	22222.81564
603.113102	-497.595504	959.826396	-622.964985	0.581389	0.061437	22231.20823
662.624196	-367.891839	1013.99675	-415.439121	-1.707499	-0.701526	22190.7712
690.853817	-200.040037	1007.893048	-189.602151	-1.707499	-0.701526	22205.2675
719.083438	-30.662309	1042.226371	132.368124	-3.233424	0.8244	22212.89712
691.61678	146.345046	982.715278	318.531032	-0.181573	2.350325	22197.63787
672.542711	303.51537	911.759743	603.879096	-1.707499	0.8244	22200.68972
622.950134	457.633842	795.789407	848.027172	1.344352	-0.701526	22220.52675
549.705711	604.122688	635.567233	1000.619719	1.344352	-0.701526	22202.97861
439.839077	697.967105	440.248772	1153.212266	1.344352	0.8244	22206.03046
304.031709	778.078192	276.974746	1204.33077	-0.181573	2.350325	22203.74157
181.194709	820.804105	93.100727	1250.871497	-0.181573	0.8244	22211.3712
73.616963	803.255962	-100.691808	1270.708528	1.344352	-0.701526	9099.856563
-61.427441	758.241161	-335.684331	1177.627074	2.870277	-1.464488	19.837031
-228.516281	725.433763	-490.565767	1076.915993	2.107315	0.061437	11189.6115
-378.81994	651.426378	-714.876812	837.345693	2.107315	2.350325	22170.17121
-479.531021	535.456042	-870.52121	670.256854	1.344352	3.876251	22223.5786
-632.123569	375.233867	-975.810068	452.049511	-0.181573	0.8244	22225.86749
-683.242072	244.767239	-1064.313745	212.479212	0.581389	-2.227451	22207.55638
-755.723532	97.515431	-1068.128559	-37.772566	-0.181573	-3.753377	22217.4749
-800.738334	-56.603042	-1026.928571	-272.765089	-0.944536	-2.990414	22229.6823
-777.849451	-218.351142	-1028.454497	-524.542792	1.344352	0.061437	22190.00824
-715.286507	-357.973323	-901.802682	-709.179774	-0.181573	1.587362	22199.16379
-648.908749	-495.306616	-724.032365	-896.868608	-1.707499	0.061437	22199.16379
-516.153233	-621.195467	-572.20278	-1047.172267	-0.181573	-0.701526	22196.87491
-370.42735	-717.328772	-382.988021	-1228.757398	-0.944536	-0.701526	22183.14158
-220.123691	-789.04727	-173.173268	-1259.275908	-0.944536	0.8244	22201.45268
-52.271889	-827.958369	135.82664	-1194.424075	-1.707499	0.061437	22223.5786
107.950286	-828.721332	351.745095	-1164.668528	-1.707499	3.113288	22216.71194
238.416914	-769.210238	524.174673	-1078.453739	1.344352	3.876251	22228.15638
381.853909	-708.936182	715.67832	-972.401919	-0.944536	0.061437	22225.86749
531.394605	-601.358436	833.937544	-789.290862	-0.944536	-0.701526	22212.13416
613.794581	-474.706622	960.589359	-582.52796	1.344352	0.061437	22229.6823
688.564929	-314.484447	1009.418974	-340.668773	2.107315	0.8244	22253.33415
716.031587	-164.943751	994.159719	-94.994771	1.344352	1.587362	22228.91934
720.609364	16.641381	1046.041185	203.323659	2.107315	3.113288	22240.36378
696.957519	176.863555	1005.60416	402.456933	-0.944536	-1.464488	22226.63045
674.068637	347.004246	885.056048	688.56796	-0.944536	-2.227451	22215.18601
604.639028	495.019017	778.241264	873.204942	0.581389	0.061437	22212.13416
523.002015	635.40416	605.811686	1054.790073	1.344352	1.587362	22215.18601
391.009461	737.641167	412.782113	1195.175217	0.581389	3.113288	22211.3712
286.483567	779.604117	276.974746	1250.871497	-0.944536	0.8244	22206.79342
156.016939	805.544851	67.922956	1258.501124	-0.944536	-1.464488	22225.10453
25.550311	775.789304	-144.180684	1240.190018	-0.944536	-2.227451	721.762749
-108.731131	758.241161	-399.010239	1100.567837	-0.944536	-0.701526	16.78518
-268.953306	698.730067	-550.076861	1031.901191	-0.181573	1.587362	17975.40208
-390.264381	614.041204	-753.787911	761.04942	-0.181573	3.876251	22183.14158
-536.753227	497.307905	-923.165639	632.108717	-0.181573	3.113288	22195.34898
-634.412457	345.47832	-1022.350795	413.138411	-2.470462	-2.990414	22221.28971
-719.101321	213.485767	-1052.106341	145.338491	-0.181573	-2.990414	22228.91934
-777.849451	66.233958	-1062.024857	-110.254026	-0.181573	0.8244	22212.89712
-788.53093	-91.699328	-1029.980422	-315.491002	0.581389	2.350325	22216.71194
-764.116122	-241.240025	-979.624881	-571.083519	-0.944536	1.587362	22202.21564
-700.790215	-396.12146	-862.12862	-768.690868	2.107315	0.8244	22214.42305
-611.523575	-527.351051	-756.076799	-939.594521	1.344352	0.061437	22227.39341
-484.108798	-633.402871	-556.180562	-1111.261137	2.107315	-0.701526	22228.91934
-355.168095	-739.454692	-324.23989	-1208.920367	2.870277	0.061437	22202.21564
-183.501479	-795.913934	-106.032548	-1252.409243	0.581389	1.587362	22212.89712
-28.620044	-806.595413	183.893292	-1176.875932	2.107315	3.113288	22232.73415
136.179907	-814.988003	349.456206	-1138.727795	-2.470462	0.061437	22219.00082
297.165045	-764.632462	550.115406	-1032.675975	-0.181573	0.061437	22217.4749
408.557604	-699.780629	733.226463	-936.54267	-0.944536	-0.701526	22226.63045
535.972382	-581.521405	865.219016	-757.246427	-1.707499	0.061437	22224.34156
626.001984	-458.684405	956.011582	-553.535376	0.581389	2.350325	22219.00082
684.750115	-298.46223	1038.411558	-304.046561	-3.996387	0.8244	22205.2675
708.40196	-140.528943	968.981949	-59.898485	-0.944536	0.061437	22216.71194
691.61678	31.900635	1021.626378	223.923653	-0.944536	-2.227451	22194.58602
689.327892	189.070959	908.707892	411.612486	1.344352	-2.990414	22199.92676
644.31309	372.182016	844.619023	679.412407	0.581389	-0.701526	22225.86749
606.927916	520.196787	746.196829	921.271594	-0.944536	2.350325	22200.68972
502.402021	630.063421	595.130208	1072.338216	-0.944536	0.8244	22212.13416
381.853909	739.930055	398.285821	1189.071515	1.344352	0.8244	22215.18601
246.809504	781.893006	179.315516	1245.530757	-0.181573	-2.227451	22181.61565
129.313243	810.88559	9.937788	1269.945565	1.344352	0.061437	22219.76379
-2.679311	790.285596	-200.639927	1227.219652	2.870277	1.587362	172.429579
-117.886684	762.055975	-417.321344	1114.301167	0.581389	2.350325	12.970367
-289.5533	692.626365	-576.017594	1002.908607	2.870277	2.350325	20773.18644
-429.175481	600.307874	-813.299005	787.753115	2.107315	0.8244	22216.71194
-552.012481	469.841246	-950.632297	539.790226	1.344352	0.8244	22224.34156
-645.856898	333.270916	-1028.454497	352.864355	-0.181573	-1.464488	22210.60823
-746.567979	173.048742	-1039.898938	152.205155	-1.707499	-0.701526	22220.52675
-770.219824	23.508045	-1068.128559	-132.379945	-1.707499	3.113288	22224.34156
-781.664265	-116.114136	-1021.587832	-373.47617	-0.944536	0.8244	22203.74157
-746.567979	-273.284459	-973.521179	-578.713146	-0.181573	0.061437	22200.68972
-685.53096	-432.743671	-821.691595	-809.890856	-0.944536	-1.464488	22196.87491
-596.26432	-566.26215	-688.936079	-980.031546	-0.181573	0.8244	22177.80084
-471.901394	-658.580642	-514.980575	-1133.387056	-0.181573	2.350325	10808.13013
-305.575517	-732.588027	-289.143604	-1219.601845	-0.944536	1.587362	22163.30454
-167.479262	-808.884301	-93.062181	-1295.898119	-0.944536	0.8244	22192.29713
4.950317	-817.276891	218.989578	-1195.950001	0.581389	-1.464488	22221.28971
162.12064	-822.61763	411.256188	-1119.653727	1.344352	-2.227451	22231.20823
326.920592	-747.084319	619.545015	-1036.490789	-1.707499	-1.464488	22214.42305
437.550188	-657.817679	768.322749	-878.557502	-0.944536	0.8244	22218.23786
566.490891	-547.951045	904.893079	-711.468663	1.344352	2.350325	22228.15638
650.416792	-413.669603	1004.841197	-484.86873	2.107315	1.587362	22241.12674
716.79455	-271.758534	1035.359707	-283.446567	3.63324	-0.701526	22241.12674
716.79455	-98.565993	986.530092	-33.19479	-0.181573	-4.516339	22239.60082
709.927886	70.811735	981.952315	275.805119	0.581389	0.061437	22219.00082
696.194556	259.263531	936.174551	504.69394	2.107315	2.350325	22216.71194
619.13532	395.833861	850.722724	762.575345	2.107315	2.350325	22220.52675
569.542742	534.693079	694.315363	948.738253	-0.181573	1.587362	22211.3712
466.542772	660.58193	562.32281	1123.45672	-0.944536	-1.464488	22203.74157
366.594654	756.715235	341.063616	1208.145583	-0.181573	-2.227451	22214.42305
235.365063	788.75967	184.656255	1247.819646	-0.181573	0.061437	22200.68972
109.476212	799.441149	-22.869609	1276.049267	0.581389	2.350325	22215.18601
-38.538559	775.789304	-248.706579	1231.797428	-1.707499	3.876251	54.933317
-162.138523	724.6708	-511.165761	1078.441918	-1.707499	0.8244	14.496292
-325.412548	665.159707	-713.350886	909.06419	-3.233424	-1.464488	21918.39351
-462.745841	556.818998	-856.787881	690.856848	0.581389	-0.701526	22191.53417
-576.427289	437.796811	-968.943403	535.975412	0.581389	0.8244	22222.81564
-679.427258	302.752407	-1004.802652	329.21251	-0.181573	0.061437	22210.60823
-751.145756	141.767269	-1068.891522	88.879248	-0.944536	1.587362	22217.4749
-781.664265	-0.1438	-1055.921155	-149.928088	1.344352	0.061437	22228.15638
-778.612414	-146.632645	-1011.669316	-431.461338	-0.944536	-1.464488	22202.97861
-728.256874	-316.010373	-935.373043	-626.779799	-0.944536	-2.990414	22191.53417
-668.74578	-426.63997	-826.269371	-844.224179	2.107315	0.8244	22231.97119
-555.064332	-576.943629	-649.262016	-1024.283385	3.63324	3.113288	22225.86749
-454.353251	-661.632493	-442.499115	-1128.046317	2.870277	1.587362	22209.84527
-286.501449	-748.610245	-241.076952	-1220.364808	2.870277	0.061437	22222.81564
-127.8052	-843.980587	3.834086	-1234.8611	0.581389	-1.464488	22233.49712
21.735497	-831.01022	277.737709	-1174.587044	0.581389	-1.464488	22212.89712
195.691001	-798.202822	466.952468	-1115.075951	-0.181573	0.061437	22224.34156
346.757623	-726.484325	652.352413	-1006.735242	-0.944536	1.587362	22229.6823
475.698325	-647.136201	798.841258	-848.038993	-0.944536	3.113288	22212.89712
586.327922	-528.114014	936.937514	-661.113122	-0.944536	0.061437	22223.5786
654.231606	-390.017758	992.633794	-467.320587	-1.707499	-0.701526	22209.84527
685.513078	-235.136323	1026.204154	-218.594735	-0.181573	0.061437	22193.82305
713.742699	-66.521558	994.159719	21.738527	-0.944536	0.8244	22203.74157
690.090854	131.085791	931.596775	260.545864	-0.944536	3.113288	22202.97861
654.231606	271.470935	878.952346	472.649505	-0.181573	3.113288	22199.92676
639.735314	428.641258	750.011643	712.982767	-0.944536	0.8244	22211.3712
565.727928	587.337508	686.685736	977.730837	-0.944536	-0.701526	22212.13416
448.231667	691.863403	494.419126	1125.745608	-1.707499	-1.464488	22205.2675
342.179846	763.5819	306.730293	1216.538173	-1.707499	0.061437	22194.58602
207.135442	796.389298	138.115528	1276.81223	-2.470462	2.350325	22212.89712
94.97992	804.781888	-44.995529	1284.441857	2.107315	3.113288	22252.57118
-66.005218	786.470782	-299.825083	1223.404838	1.344352	0.8244	28.992584
-226.990355	720.855987	-521.847239	1070.812291	2.870277	-0.701526	16.022217
-369.664387	655.241191	-695.802743	880.071606	0.581389	0.061437	21619.31211
-481.056947	555.293073	-852.973067	695.434624	0.581389	0.8244	22206.79342
-582.530991	412.619041	-978.861919	480.279132	1.344352	0.8244	22218.23786
-680.190221	273.759823	-1062.78782	284.197709	1.344352	0.061437	22224.34156
-757.249458	119.64135	-1052.869304	20.975565	0.581389	-2.990414	22211.3712
-790.819818	-25.32157	-1084.913739	-218.594735	1.344352	-1.464488	22222.05268
-796.92352	-177.151155	-1010.143391	-478.002065	-0.181573	0.061437	22209.84527
-724.44206	-338.899255	-917.061937	-681.713116	-0.944536	0.8244	22193.06009
-642.042084	-480.047361	-775.913831	-875.505651	-3.233424	0.061437	22190.7712
-539.805078	-608.988064	-611.876842	-1054.801894	-0.944536	1.587362	22200.68972
-403.99771	-720.380623	-405.876903	-1185.268522	0.581389	-1.464488	22172.4601
-265.138492	-783.70653	-228.869548	-1253.935169	-1.707499	-2.227451	22192.29713
-105.67928	-820.328742	75.552584	-1236.387026	-0.181573	0.061437	22228.15638
82.009553	-838.639848	278.500672	-1187.557411	-0.944536	1.587362	22225.86749
237.653951	-778.365791	486.789499	-1089.89818	1.344352	3.113288	22221.28971
362.016877	-718.854698	689.737587	-976.216732	-0.944536	2.350325	22225.86749
500.876096	-610.513989	805.707923	-798.446415	-3.233424	-1.464488	22224.34156
599.298289	-504.462169	948.381955	-609.994619	0.581389	0.061437	22217.4749
680.935302	-332.795553	1034.596744	-390.26135	-1.707499	-0.701526	22244.94156
715.268625	-182.491894	1049.855999	-153.742902	2.870277	2.350325	22247.99341
712.216774	-8.53639	1018.574527	144.575528	2.870277	3.113288	22230.44527
701.535295	174.574667	964.404172	313.190293	0.581389	0.8244	22216.71194
650.416792	329.456103	880.478271	601.590208	-0.181573	1.587362	22225.86749
611.505692	450.004215	754.58942	829.716066	1.344352	-0.701526	22199.16379
539.787195	607.937502	643.959823	1039.530818	-0.181573	0.8244	22213.66009
423.053896	701.018956	463.900617	1157.790043	-2.470462	1.587362	22220.52675
315.476151	765.870788	304.441405	1247.819646	0.581389	3.113288	22201.45268
181.194709	794.100409	114.463683	1275.286304	-1.707499	-0.701526	22218.23786
61.409559	780.36708	-107.558473	1247.819646	-0.944536	-0.701526	4612.872707
-101.864467	756.715235	-345.602847	1150.160415	2.107315	-0.701526	20.599994
-237.671834	707.88562	-526.425016	1037.24193	-0.944536	0.061437	9221.930601
-349.827356	612.515278	-818.639744	820.560513	-0.944536	2.350325	22156.43788
-506.234717	515.61901	-880.439726	631.345754	1.344352	3.876251	22202.21564
-598.553208	366.841277	-1039.135975	362.019908	1.344352	-0.701526	22215.94897
-705.367991	216.537618	-1048.291528	198.745882	1.344352	-2.990414	22227.39341
-754.197607	95.226542	-1049.817453	-30.142939	-0.944536	-2.990414	22225.10453
-783.190191	-64.995632	-1071.943373	-270.476201	0.581389	0.8244	22211.3712
-789.293892	-213.773366	-1014.721167	-525.305755	2.107315	1.587362	22206.03046
-710.708731	-358.736286	-877.387875	-709.179774	2.107315	1.587362	22237.31193
-631.360606	-496.832541	-743.869396	-924.335266	-0.181573	-2.227451	22219.00082
-523.78286	-612.802877	-584.410184	-1091.424106	1.344352	-0.701526	22206.79342
-355.168095	-716.56581	-373.832468	-1175.350007	0.581389	-0.701526	22210.60823
-214.019989	-794.388009	-151.047349	-1266.142572	-1.707499	0.8244	22209.08231
-46.931149	-818.802816	120.567385	-1186.794448	-0.944536	2.350325	22222.05268
105.661398	-813.462077	314.35992	-1171.535193	-0.944536	2.350325	22227.39341
261.305796	-779.128754	554.693183	-1048.698192	1.344352	2.350325	22212.13416
405.505753	-699.017667	729.411649	-938.068596	0.581389	-0.701526	22221.28971
502.402021	-593.728809	844.619023	-751.142725	0.581389	0.8244	22228.15638
614.557543	-471.654771	971.270837	-560.402041	-0.944536	0.8244	22216.71194
670.253823	-332.03259	1036.885632	-326.172481	-2.470462	1.587362	22199.16379
700.00937	-132.899316	1020.863415	-96.520697	-0.181573	3.113288	22215.18601
699.246407	9.011753	1005.60416	139.234789	-1.707499	-1.464488	22202.97861
699.246407	198.989475	894.2116	339.131026	-2.470462	-2.227451	22191.53417
655.757531	353.107948	878.952346	660.338338	1.344352	-1.464488	22217.4749
609.979767	491.967166	750.774606	806.064221	-0.181573	1.587362	22208.31935
528.342754	630.826384	627.174643	1061.656738	2.107315	3.113288	22208.31935
407.031679	722.381912	417.35989	1189.071515	-0.944536	0.061437	22212.13416
275.802088	792.574484	253.322901	1220.352987	2.107315	-0.701526	22213.66009
152.965088	805.544851	61.056292	1286.730745	-0.181573	-1.464488	22215.18601
22.49846	799.441149	-135.788094	1253.160385	2.107315	-0.701526	384.533219
-127.042237	747.559683	-382.988021	1152.449304	0.581389	0.8244	14.496292
-259.797753	702.544881	-558.469451	1018.167862	1.344352	0.8244	17121.64678
-400.945859	601.070837	-755.313837	790.804966	1.344352	1.587362	22198.40083
-542.093966	490.44124	-908.669347	648.130934	-0.181573	-1.464488	22224.34156
-642.805047	344.715357	-1051.343379	325.397697	-1.707499	-2.990414	22206.03046
-723.679097	196.700586	-1084.150776	172.805149	0.581389	-2.227451	22215.18601
-783.190191	61.656182	-1059.735969	-78.209591	2.107315	2.350325	22228.91934
-782.427228	-94.751179	-1032.26931	-323.12063	-0.181573	2.350325	22208.31935
-766.40501	-243.528913	-963.602664	-583.290923	-0.181573	0.061437	22201.45268
-711.471693	-415.958491	-859.076769	-761.061241	-0.944536	1.587362	22199.92676
-637.464308	-540.321417	-736.239768	-971.638956	-3.233424	-0.701526	22190.00824
-492.501388	-639.506573	-567.625003	-1122.705578	-1.707499	-0.701526	22165.59343
-362.03476	-727.247288	-344.076922	-1268.431461	0.581389	2.350325	22193.06009
-185.790368	-808.884301	-117.476989	-1258.512945	0.581389	1.587362	22214.42305
-30.145969	-820.328742	138.878491	-1221.127771	-0.944536	1.587362	22215.18601
143.809535	-821.091705	370.0562	-1201.29074	-0.181573	0.061437	22227.39341
291.061343	-761.580611	586.737617	-1057.853745	-0.181573	-1.464488	22230.44527
422.290934	-686.810263	743.907941	-923.572304	0.581389	-0.701526	22214.42305
550.468674	-585.336219	894.974563	-745.039023	0.581389	1.587362	22223.5786
639.735314	-444.188113	1001.026384	-513.861314	2.107315	1.587362	22251.04526
703.824184	-293.884453	1047.567111	-276.579903	2.107315	1.587362	22235.02304
709.927886	-116.114136	989.581943	-40.824417	0.581389	-1.464488	22235.02304
729.764917	38.7673	1001.789346	223.16069	-0.181573	-2.227451	22218.23786
671.016786	233.322798	968.218986	474.17543	0.581389	-1.464488	22211.3712
639.735314	379.048681	882.767159	740.449426	-0.181573	0.8244	22209.84527
574.883481	530.878265	682.10796	907.538265	0.581389	1.587362	22206.03046
496.298319	649.137489	592.841319	1085.308583	-1.707499	0.061437	22210.60823
394.824275	732.300428	354.033983	1178.390037	-0.944536	0.061437	22211.3712
274.276163	784.944857	228.908094	1267.656677	-1.707499	-1.464488	22202.21564
127.024355	804.781888	8.411863	1265.367789	-1.707499	0.8244	22225.10453
-4.205236	774.263378	-194.536225	1244.004832	-2.470462	3.113288	221.259194
-146.116305	730.774502	-445.550966	1105.908577	-2.470462	2.350325	14.496292
-320.071809	672.026372	-660.706457	933.478998	-1.707499	0.061437	20406.20136
-434.51622	569.026402	-804.143452	745.027202	-0.944536	-1.464488	22175.51195
-548.96063	462.974582	-911.721198	557.338369	-1.707499	-0.701526	22215.94897
-663.405041	321.063513	-1052.106341	312.42733	-0.181573	-0.701526	22225.86749
-737.412426	175.33763	-1062.024857	127.027385	2.107315	2.350325	22216.71194
-780.13834	29.611747	-1074.995223	-118.646616	0.581389	2.350325	22224.34156
-775.560563	-119.165987	-1058.210043	-390.26135	-0.944536	-0.701526	22215.18601
-747.330942	-284.728901	-949.869335	-574.898333	-0.944536	-3.753377	22200.68972
-668.74578	-415.195529	-837.713812	-825.913073	-0.181573	-1.464488	22229.6823
-600.079134	-541.08438	-675.965712	-1014.364869	1.344352	0.061437	22228.91934
-468.849543	-670.025083	-505.825022	-1096.001882	2.107315	2.350325	22201.45268
-310.153294	-756.239872	-289.143604	-1250.120355	0.581389	2.350325	22209.08231
-149.931119	-814.988003	-35.839976	-1234.8611	1.344352	-0.701526	22234.26008
18.683646	-838.639848	188.471069	-1195.950001	-1.707499	-0.701526	22212.89712
165.172491	-815.750965	386.84138	-1124.231503	0.581389	-1.464488	22219.76379
318.528001	-747.847282	635.567233	-1029.624124	2.107315	0.061437	22229.6823
455.861294	-676.128785	783.582004	-928.15008	-0.944536	2.350325	22219.00082
564.964966	-538.032529	914.811594	-682.476079	-2.470462	2.350325	22216.71194
651.942718	-409.091827	988.81898	-487.920581	-2.470462	-1.464488	22204.50453
716.031587	-264.128907	1001.789346	-258.268797	-0.944536	-1.464488	22209.08231
712.979736	-86.358589	1020.863415	15.634826	-3.996387	-2.990414	22195.34898
693.905668	79.967288	964.404172	258.256976	-0.181573	1.587362	22199.16379
677.883451	245.530202	945.330104	517.664306	-0.944536	2.350325	22212.89712
643.550127	402.700525	799.604221	761.812382	-0.181573	0.061437	22205.2675
572.594593	569.789365	701.944991	948.738253	2.107315	0.8244	22208.31935
474.1724	670.500446	546.300592	1122.693757	1.344352	-1.464488	22224.34156
350.572436	762.055975	360.900647	1214.249285	0.581389	0.061437	22199.92676
231.550249	788.75967	167.108112	1252.397422	2.107315	0.8244	22215.94897
119.394727	807.070776	-3.032578	1292.071484	0.581389	2.350325	22249.51933
-33.960783	784.181894	-240.313989	1231.797428	2.107315	2.350325	41.199988
-160.612597	739.167092	-473.017624	1100.567837	0.581389	-0.701526	15.259255
-345.24958	664.396744	-674.439787	941.871588	-0.181573	-2.227451	21611.68249
-429.938443	572.841216	-820.165669	764.10127	1.344352	0.8244	22212.89712
-561.168034	437.033849	-921.639713	529.108748	-1.707499	1.587362	22212.89712
-651.9606	310.382034	-1049.817453	255.205125	-0.944536	2.350325	22222.05268
-748.093905	150.922822	-1065.076708	75.908882	-2.470462	-1.464488	22214.42305
-799.212408	7.485828	-1058.210043	-162.898455	-0.181573	-2.227451	22213.66009
-808.367961	-151.210422	-1025.402646	-478.765028	-0.944536	-3.753377	22204.50453
-740.464277	-313.721485	-953.684148	-642.802016	1.344352	0.061437	22213.66009
-659.590227	-448.002926	-794.987899	-818.283446	-1.707499	2.350325	22188.48232
-557.35322	-595.254734	-649.262016	-1039.54264	-1.707499	0.8244	22193.06009
-432.227332	-687.573226	-477.595401	-1189.083336	-1.707499	0.8244	22176.27491
-288.027374	-779.891717	-242.602878	-1208.920367	0.581389	-0.701526	22184.6675
-113.308908	-819.565779	45.034074	-1196.712963	1.344352	-0.701526	22225.10453
37.757714	-829.484295	244.930311	-1195.950001	1.344352	0.061437	22230.44527
212.476181	-806.595413	406.678412	-1176.875932	1.344352	2.350325	22215.18601
350.572436	-737.928766	659.98204	-1000.63154	0.581389	3.113288	22224.34156
481.039064	-654.002865	815.626439	-880.083428	-0.181573	2.350325	22228.91934
598.535326	-518.195498	923.967147	-651.194606	-0.944536	-0.701526	22212.89712
677.883451	-376.284429	1034.596744	-429.935413	1.344352	-2.990414	22244.17859
717.557513	-218.351142	1040.700446	-189.602151	1.344352	0.061437	22247.23045
725.18714	-64.23267	1039.937483	124.738497	-0.944536	2.350325	22231.97119
698.483444	131.085791	994.922682	322.345846	1.344352	3.876251	22215.18601
667.201972	285.204264	947.618992	574.886512	2.107315	2.350325	22227.39341
616.083469	442.374588	780.530153	791.567929	1.344352	0.8244	22202.97861
556.572375	584.285657	656.167227	975.441949	0.581389	0.061437	22207.55638
452.04648	689.574514	508.915418	1160.078931	1.344352	0.061437	22223.5786
341.416884	760.530049	315.885846	1215.775211	-1.707499	3.113288	22218.23786
220.868771	792.574484	112.937758	1256.212236	-0.181573	3.113288	22215.18601
78.194739	787.996708	-67.121448	1260.790012	-3.996387	-0.701526	22202.21564
-66.005218	768.922639	-321.951002	1226.456689	-1.707499	-0.701526	25.940733
-224.701467	715.515248	-536.343531	1076.915993	-3.233424	-0.701526	12.207404
-346.012542	654.478229	-699.617557	870.153091	-2.470462	0.061437	22077.08976
-486.397686	541.559744	-836.95085	735.108686	-1.707499	2.350325	22207.55638
-591.686544	407.278302	-968.18044	468.834691	0.581389	1.587362	22209.84527
-694.686513	277.574637	-1047.528565	214.005137	-0.181573	-2.990414	22220.52675
-755.723532	121.930238	-1084.150776	-18.698498	-0.181573	-2.990414	22228.91934
-777.086489	-34.477123	-1058.973006	-230.039176	-1.707499	-2.227451	22202.21564
-780.901302	-184.780782	-1018.535981	-497.076134	3.63324	2.350325	22199.16379
-725.205023	-341.951106	-910.195272	-674.846451	1.344352	0.8244	22239.60082
-645.093935	-470.128846	-777.439756	-871.690837	2.107315	1.587362	22222.81564
-532.17545	-608.225101	-592.039811	-1031.913012	2.107315	-1.464488	22207.55638
-375.005126	-705.884331	-416.558382	-1170.009268	1.344352	-0.701526	22211.3712
-246.064424	-773.788015	-215.899182	-1228.757398	2.107315	-1.464488	22224.34156
-88.131137	-824.143556	92.337764	-1189.846299	0.581389	2.350325	22220.52675
53.016969	-832.536146	293.759927	-1200.527777	-0.181573	3.113288	22227.39341
237.653951	-791.336158	499.759865	-1076.164851	-1.707499	1.587362	22225.10453
384.90576	-702.069518	682.10796	-1002.157465	-2.470462	0.061437	22215.94897
494.772394	-614.328803	789.685705	-855.66862	-0.181573	0.8244	22224.34156
594.720512	-498.358467	961.352321	-630.594613	-0.181573	0.061437	22228.91934
656.520494	-351.106659	1032.307856	-375.002096	-3.233424	0.061437	22193.82305
700.00937	-174.099304	1034.596744	-165.187343	-1.707499	0.8244	22210.60823
689.327892	-0.1438	1003.315272	146.864416	0.581389	2.350325	22213.66009
701.535295	177.626518	982.715278	366.597685	-1.707499	0.061437	22190.00824
669.49086	327.167214	895.737526	640.501307	1.344352	-0.701526	22215.18601
620.661245	454.581992	780.530153	825.138289	0.581389	-1.464488	22206.03046
537.498307	593.44121	635.567233	990.701203	1.344352	2.350325	22198.40083
426.105747	713.226359	447.878399	1169.234484	0.581389	0.8244	22213.66009
315.476151	770.448565	283.841411	1233.323354	2.107315	0.8244	22213.66009
182.720634	813.937441	108.359981	1261.552975	0.581389	-1.464488	22219.00082
68.276224	796.389298	-109.084399	1274.523341	0.581389	-1.464488	2400.28077
-81.264473	753.663384	-337.97322	1181.441888	-0.181573	-2.990414	16.78518
-236.145908	716.27821	-529.476867	1076.15303	1.344352	0.8244	7081.057161
-382.634754	627.774533	-714.876812	868.627165	1.344352	2.350325	22164.06751
-496.316202	520.196787	-874.336024	672.545742	1.344352	1.587362	22222.81564
-617.627277	376.759792	-980.387844	413.138411	-1.707499	-3.753377	22217.4749
-715.286507	230.270947	-1074.995223	208.664398	-0.181573	-1.464488	22213.66009
-770.982787	91.411729	-1052.869304	-40.061454	-0.944536	-0.701526	22224.34156
-794.634632	-68.047483	-1081.861888	-264.372499	-0.181573	2.350325	22213.66009
-796.160557	-206.143739	-1038.373012	-558.113153	-0.944536	1.587362	22190.00824
-738.938352	-393.069609	-905.617496	-741.224209	-2.470462	0.8244	22195.34898
-661.116153	-513.617722	-740.054582	-906.024161	-0.944536	1.587362	22195.34898
-506.99768	-618.143617	-566.862041	-1063.957447	-4.75935	-2.227451	22161.01566
-368.138462	-710.462108	-347.891735	-1205.105553	0.581389	0.8244	22194.58602
-210.968138	-792.099121	-140.365871	-1213.498144	-0.181573	0.8244	22219.76379
-55.32374	-823.380593	117.515534	-1218.838883	-0.944536	1.587362	22214.42305
125.498429	-834.062071	305.204368	-1152.461125	0.581389	2.350325	22222.81564
258.253945	-788.284307	515.782083	-1106.68336	-0.944536	-0.701526	22226.63045
400.165014	-694.43989	717.967208	-953.32785	-0.181573	0.061437	22216.71194
527.579791	-583.810293	853.774575	-761.824203	-0.181573	-0.701526	22216.71194
626.001984	-468.60292	975.085651	-609.994619	3.63324	3.876251	22252.57118
704.587146	-318.299261	1042.226371	-336.853959	1.344352	0.8244	22246.46748
709.164923	-143.580794	1042.989334	-97.283659	2.870277	0.8244	22232.73415
723.661215	24.271008	1004.078235	152.968118	0.581389	-2.227451	22218.23786
689.327892	196.700586	994.922682	423.056927	2.107315	-2.227451	22226.63045
652.70568	341.663506	894.2116	691.61981	-0.944536	0.061437	22207.55638
584.801997	501.122718	748.485718	865.575314	-0.181573	2.350325	22196.11194
524.52794	636.167123	601.233909	1045.63452	-0.944536	1.587362	22216.71194
410.846493	713.989322	389.893231	1167.708558	0.581389	-0.701526	22208.31935
292.587268	792.574484	246.456237	1257.738161	0.581389	-1.464488	22204.50453
152.202125	796.389298	51.137776	1276.049267	-0.944536	-1.464488	22231.97119
-4.968199	781.893006	-160.202902	1275.286304	-2.470462	0.061437	513.473922
-121.701498	742.218943	-379.93617	1182.967813	-1.707499	2.350325	15.259255
-276.582933	709.411546	-581.358333	1007.486384	-1.707499	2.350325	18869.59441
-421.545853	610.22639	-754.550874	820.560513	-0.944536	-0.701526	22168.64528
-523.019897	494.256054	-881.965651	647.367972	0.581389	-0.701526	22213.66009
-649.671712	356.159798	-1024.639683	346.760653	0.581389	-2.227451	22226.63045
-720.627246	221.115394	-1076.521149	120.160721	2.107315	0.061437	22218.23786
-780.13834	64.708033	-1119.247062	-158.320678	2.870277	3.113288	22219.76379
-792.345743	-100.091918	-1051.343379	-333.039145	1.344352	3.876251	22202.97861
-751.908718	-270.232609	-968.18044	-561.165004	-0.181573	-0.701526	22195.34898
-699.26429	-391.543684	-862.891583	-767.164942	2.870277	-0.701526	22230.44527
-605.419873	-522.010312	-676.728675	-944.172297	-0.944536	0.061437	22229.6823
-494.027313	-644.847312	-516.5065	-1089.135217	2.107315	2.350325	22216.71194
-342.197729	-731.062102	-315.084338	-1204.342591	-0.944536	2.350325	22202.97861
-185.790368	-798.202822	-64.069597	-1208.157404	-0.181573	0.8244	22228.91934
-15.649677	-844.743549	164.819224	-1220.364808	-0.181573	0.061437	22228.15638
136.179907	-815.750965	370.819163	-1141.016684	-0.181573	-2.227451	22213.66009
287.246529	-762.343574	571.478363	-1033.438938	0.581389	0.061437	22225.10453
424.579822	-682.995449	730.174612	-952.564888	-0.181573	0.8244	22231.20823
536.735344	-565.499188	888.107899	-776.320495	-1.707499	-0.701526	22212.89712
645.839016	-438.847373	965.930098	-559.639078	-2.470462	0.8244	22201.45268
687.801966	-284.728901	1018.574527	-288.787306	-3.233424	-2.227451	22209.84527
702.298258	-122.9808	1015.522676	-26.328125	-1.707499	-2.227451	22193.06009
722.135289	54.026555	1010.944899	217.056988	-0.181573	-1.464488	22197.63787
677.120488	222.64132	962.878247	478.753207	0.581389	0.061437	22215.94897
648.127904	377.522755	856.063464	715.271655	-0.944536	2.350325	22206.79342
597.772363	533.930116	714.152395	924.323445	-0.181573	2.350325	22195.34898
501.639058	623.959719	569.952437	1054.02711	2.870277	2.350325	22219.76379
368.883542	751.374496	364.715461	1137.953012	1.344352	-0.701526	22213.66009
241.468765	794.863372	235.774759	1253.160385	-0.181573	0.8244	22212.13416
139.994721	808.596701	-12.188131	1263.0789	2.107315	3.876251	22247.23045
8.002168	788.75967	-202.165852	1265.367789	1.344352	3.113288	128.940703
-146.116305	746.79672	-399.773201	1137.953012	0.581389	2.350325	16.022217
-296.419964	677.367111	-582.121295	967.049358	1.344352	0.8244	18115.78723
-420.782891	603.359725	-774.387905	804.538296	0.581389	0.061437	22207.55638
-542.856928	471.367172	-903.328608	591.671692	-0.944536	-0.701526	22207.55638
-640.516159	330.982028	-1026.165608	322.345846	0.581389	0.061437	22216.71194
-731.308724	177.626518	-1051.343379	140.760714	-1.707499	0.061437	22225.10453
-792.345743	39.530263	-1060.498931	-125.513281	-0.181573	0.8244	22206.79342
-784.716116	-129.084502	-1071.18041	-409.335419	1.344352	0.061437	22196.11194
-744.279091	-274.810385	-946.817484	-604.65388	-0.944536	-2.990414	22217.4749
-675.612445	-422.825156	-838.476775	-800.735303	-0.944536	-0.701526	22184.6675
-592.449506	-559.395486	-657.654606	-978.505621	-1.707499	1.587362	22196.87491
-461.982878	-670.025083	-481.410214	-1135.675944	-0.944536	0.061437	22186.19343
-326.938474	-760.054686	-275.410275	-1228.757398	-0.944536	1.587362	22187.71935
-146.879268	-814.988003	-4.558504	-1188.320373	1.344352	-1.464488	22221.28971
27.839199	-823.380593	224.330317	-1177.638895	0.581389	-0.701526	22230.44527
176.616932	-814.988003	411.256188	-1147.883348	-0.181573	-0.701526	22221.28971
316.239113	-756.239872	621.070941	-1077.690776	0.581389	1.587362	22215.94897
455.861294	-663.158418	770.611637	-918.994527	0.581389	1.587362	22226.63045
564.964966	-567.788076	890.396787	-699.261259	0.581389	0.061437	22227.39341
665.676047	-407.565901	957.537508	-528.357606	1.344352	-0.701526	22241.12674
711.453811	-243.528913	1035.359707	-231.565101	0.581389	-1.464488	22243.41563
729.764917	-78.728962	1052.144887	60.649627	2.107315	0.061437	22243.41563
717.557513	97.515431	1003.315272	261.308827	-0.181573	0.061437	22212.13416
674.8316	263.078345	945.330104	531.397636	1.344352	3.113288	22225.10453
625.239022	409.56719	840.804209	761.812382	-0.181573	0.8244	22212.13416
566.490891	551.478259	710.337581	945.686402	-0.944536	0.061437	22198.40083
487.142766	670.500446	558.507996	1110.486353	-0.944536	-0.701526	22219.00082
353.624287	758.241161	305.96733	1188.308552	0.581389	0.061437	22222.05268
230.787287	799.441149	180.841441	1266.130751	-1.707499	1.587362	22213.66009
112.528063	802.493	-23.632572	1263.841863	-3.233424	1.587362	22199.92676
-27.857081	762.818937	-238.788064	1221.878913	-2.470462	1.587362	48.066652
-180.449628	736.878204	-437.158375	1109.72339	1.344352	0.061437	12.970367
-330.753288	664.396744	-632.476836	935.004924	-0.181573	0.061437	21986.29719
-462.745841	573.604178	-797.276787	768.679047	-0.181573	1.587362	22205.2675
-564.219885	424.063482	-949.106372	540.553189	-0.944536	1.587362	22213.66009
-680.190221	294.359817	-1028.454497	320.81992	-0.181573	0.8244	22216.71194
-744.279091	146.345046	-1050.580416	49.968149	1.344352	-1.464488	22228.91934
-764.879085	-18.454905	-1056.684118	-184.261411	-0.944536	-3.753377	22212.89712
-785.479079	-163.417825	-1026.165608	-430.698376	-0.181573	-1.464488	22187.71935
-724.44206	-290.06964	-963.602664	-650.431644	-0.181573	-0.701526	22229.6823
-667.219855	-453.343665	-810.247154	-822.09826	2.107315	2.350325	22240.36378
-552.012481	-569.314001	-615.691656	-993.001913	-0.181573	0.8244	22218.23786
-416.968077	-679.180636	-463.099108	-1125.757429	1.344352	0.061437	22203.74157
-276.582933	-757.765797	-230.395474	-1215.024069	0.581389	-2.227451	22234.26008
-115.597796	-816.513928	44.271112	-1175.350007	1.344352	0.8244	22217.4749
43.098453	-811.936152	253.322901	-1190.609261	1.344352	1.587362	22223.5786
212.476181	-792.099121	464.66358	-1092.187068	-0.181573	0.8244	22229.6823
340.653921	-733.35099	652.352413	-982.320434	-0.181573	1.587362	22212.13416
483.327953	-653.239902	788.15978	-835.068626	-0.181573	0.061437	22220.52675
593.95755	-519.721423	927.781961	-631.357575	-0.944536	-2.227451	22231.97119
658.046419	-390.780721	982.715278	-440.616891	-1.707499	-1.464488	22192.29713
698.483444	-214.536329	1025.441191	-165.187343	-1.707499	0.8244	22206.03046
707.638997	-45.921564	970.507874	24.027416	2.107315	4.639213	22207.55638
695.431594	116.589499	988.056017	344.471765	0.581389	3.113288	22198.40083
669.49086	295.12278	918.626408	602.35317	1.344352	0.061437	22214.42305
629.816798	439.322737	805.707923	819.79755	-0.181573	-0.701526	22209.08231
539.787195	585.811582	658.456115	991.464166	-3.233424	0.061437	22202.97861
449.757592	679.655999	447.115437	1090.649322	-1.707499	3.113288	22197.63787
344.468735	778.078192	294.522889	1197.464105	0.581389	1.587362	22197.63787
211.713218	805.544851	134.300714	1267.656677	1.344352	2.350325	22235.02304
98.031771	795.626335	-81.61774	1224.167801	1.344352	-1.464488	22238.07489
-63.71633	779.604117	-269.306573	1214.249285	2.107315	-0.701526	25.940733
-226.990355	724.6708	-538.632419	1035.716005	0.581389	-1.464488	906.399731
-365.849574	656.004154	-683.595339	895.330861	-0.181573	1.587362	22129.73418
-487.160649	546.13752	-804.143452	712.982767	2.870277	3.113288	22219.76379
-575.664326	403.463488	-988.017471	441.368033	-0.181573	0.061437	22222.81564
-685.53096	254.685754	-1056.684118	236.131057	0.581389	-0.701526	22209.84527
-759.538346	116.589499	-1066.602633	20.975565	1.344352	-2.990414	22221.28971
-778.612414	-39.054899	-1077.284112	-226.224362	1.344352	-0.701526	22214.42305
-778.612414	-184.017819	-988.780434	-478.002065	-0.944536	0.8244	22186.19343
-736.649464	-369.417764	-914.773049	-696.209408	-1.707499	1.587362	22188.48232
-650.434674	-488.439951	-769.047166	-922.046378	-0.944536	0.8244	22198.40083
-535.227301	-606.699175	-583.647221	-1032.675975	-2.470462	-1.464488	22179.32676
-384.923642	-705.121369	-418.084307	-1186.031485	-0.944536	-2.990414	22187.71935
-249.116275	-784.469493	-152.573275	-1202.816665	-1.707499	-0.701526	22218.23786
-82.027435	-823.380593	89.285913	-1215.024069	-0.181573	2.350325	22224.34156
78.194739	-819.565779	295.285852	-1158.564827	-0.944536	3.113288	22219.00082
237.653951	-798.965785	491.367275	-1099.816696	2.107315	3.113288	22228.15638
362.77984	-711.988033	686.685736	-986.898211	2.107315	2.350325	22228.91934
506.979797	-621.95843	831.648656	-804.550117	-0.181573	0.8244	22215.18601
620.661245	-488.439951	970.507874	-624.490911	1.344352	-0.701526	22244.17859
681.698264	-356.447398	997.21157	-382.631723	2.870277	2.350325	22251.04526
718.320476	-183.254857	1059.011552	-122.46143	1.344352	3.113288	22230.44527
707.638997	-7.773427	1002.552309	111.76813	1.344352	0.8244	22212.13416
706.113072	157.026524	1013.233787	416.953225	-1.707499	-2.227451	22225.86749
658.046419	325.641289	917.100483	651.945748	-0.944536	-1.464488	22209.84527
619.13532	484.337538	769.848674	855.656799	0.581389	0.061437	22201.45268
523.002015	606.411576	637.093158	1015.878974	0.581389	3.113288	22222.05268
432.209449	704.833769	453.219139	1169.234484	-2.470462	1.587362	22201.45268
301.742821	767.396714	287.656225	1205.093732	0.581389	0.8244	22207.55638
163.646566	789.522633	77.841472	1284.441857	0.581389	-1.464488	22231.20823
45.387342	785.707819	-101.454771	1249.345571	-3.996387	-1.464488	3213.599048
-91.182988	758.241161	-341.788033	1190.59744	-2.470462	0.8244	17.548143
-238.434796	695.678216	-547.787972	978.4938	-0.181573	3.113288	11522.26325
-373.479201	627.01157	-753.787911	843.449395	-2.470462	2.350325	22151.09714
-513.101382	521.722712	-843.054551	690.093885	0.581389	0.061437	22209.08231
-614.575426	379.811643	-1039.135975	413.901374	-0.181573	-1.464488	22225.86749
-698.501327	219.589469	-1044.476714	198.745882	-0.181573	-1.464488	22221.28971
-782.427228	89.885803	-1062.78782	-78.209591	0.581389	0.061437	22215.94897
-799.212408	-74.914148	-1080.335963	-319.305816	0.581389	1.587362	22202.97861
-787.767967	-231.321509	-1004.802652	-523.779829	-0.181573	1.587362	22194.58602
-720.627246	-372.469615	-872.047135	-747.327911	2.107315	0.061437	22219.00082
-622.205053	-499.884392	-767.521241	-925.861192	2.107315	-0.701526	22235.786
-519.968046	-626.536207	-560.758339	-1081.50559	2.870277	0.8244	22232.73415
-355.168095	-724.195437	-384.513947	-1201.29074	0.581389	0.8244	22206.03046
-217.07184	-797.43986	-132.736243	-1211.972218	-0.181573	2.350325	22229.6823
-37.775597	-851.610214	129.722938	-1196.712963	1.344352	3.113288	22229.6823
113.291025	-814.22504	369.293237	-1157.038901	2.107315	2.350325	22212.89712
251.387281	-751.662096	560.796884	-1076.927814	-1.707499	-1.464488	22221.28971
391.772424	-689.099151	721.019059	-937.305633	-0.181573	0.061437	22230.44527
521.47609	-594.491772	861.404203	-761.824203	-0.944536	1.587362	22214.42305
614.557543	-469.365883	959.826396	-581.002035	-2.470462	1.587362	22199.92676
667.201972	-325.165926	972.0338	-410.861344	-2.470462	0.061437	22209.08231
706.876035	-160.365974	1043.752297	-67.528113	-1.707499	0.061437	22201.45268
726.713066	19.693231	1007.893048	171.279224	-1.707499	-2.227451	22192.29713
693.142705	193.648736	971.270837	422.293964	-3.233424	-2.227451	22212.89712
664.150121	361.500538	853.774575	678.649444	-0.181573	1.587362	22216.71194
592.431624	489.678277	736.278314	881.597532	0.581389	1.587362	22198.40083
516.898313	622.433794	614.204276	1053.264148	2.107315	1.587362	22218.23786
410.846493	723.907838	408.204337	1169.997447	-0.944536	-1.464488	22210.60823
284.194678	785.707819	262.478454	1250.871497	0.581389	-2.990414	22211.3712
167.46138	808.596701	59.530366	1269.182602	1.344352	-1.464488	22246.46748
28.602161	784.181894	-160.202902	1231.034465	2.107315	2.350325	672.170171
-114.07187	757.478198	-357.810251	1182.20485	0.581389	1.587362	16.78518
-259.03479	705.596732	-572.20278	981.54565	1.344352	1.587362	18190.55757
-410.101412	623.196756	-746.921247	826.664215	1.344352	0.061437	22206.79342
-539.042115	500.359756	-848.395291	642.790195	-1.707499	-0.701526	22204.50453
-666.456892	341.663506	-1046.002639	362.019908	-0.944536	0.061437	22216.71194
-714.523544	204.330214	-1087.96559	162.886634	1.344352	2.350325	22228.15638
-769.456861	62.419145	-1076.521149	-82.787367	0.581389	3.876251	22208.31935
-781.664265	-93.988216	-1055.921155	-342.957661	1.344352	2.350325	22199.16379
-761.827234	-249.632615	-976.57303	-545.142786	1.344352	0.8244	22217.4749
-716.812432	-409.091827	-875.861949	-761.824203	-1.707499	0.061437	22185.43046
-603.893947	-545.662157	-765.232352	-957.905627	-2.470462	0.8244	22191.53417
-487.160649	-646.373238	-551.602786	-1124.994466	-3.233424	1.587362	22188.48232
-345.24958	-742.506543	-335.684331	-1209.68333	-2.470462	0.8244	22193.82305
-170.531113	-784.469493	-75.514038	-1205.105553	1.344352	0.8244	22219.76379
-6.494124	-816.513928	173.211814	-1183.742597	-0.944536	-0.701526	22228.91934
147.624348	-809.647264	380.737679	-1160.853715	-1.707499	-1.464488	22226.63045
292.587268	-752.425058	577.582065	-1083.794478	-0.944536	-0.701526	22215.94897
432.972412	-674.602859	720.256096	-944.93526	-0.944536	1.587362	22224.34156
541.313121	-580.758442	881.241234	-731.305694	-1.707499	-0.701526	22225.86749
635.157537	-426.63997	968.981949	-548.9576	2.107315	0.8244	22238.83786
703.061221	-270.232609	1005.60416	-330.750257	-0.181573	-2.227451	22243.41563
716.031587	-112.299322	1023.915266	-17.935535	1.344352	-1.464488	22243.41563
713.742699	51.737666	1010.944899	214.7681	2.107315	0.061437	22203.74157
689.327892	217.30058	971.270837	478.753207	1.344352	1.587362	22224.34156
646.601978	385.915345	859.115315	743.501277	-0.181573	3.876251	22215.18601
594.720512	533.167153	754.58942	944.923439	-0.181573	0.061437	22199.92676
481.802027	667.448595	594.367245	1082.256732	1.344352	-1.464488	22215.94897
368.883542	746.79672	376.159902	1193.649291	-0.181573	-0.701526	22218.23786
254.439132	795.626335	219.752541	1263.0789	-0.181573	2.350325	22214.42305
121.683615	800.967074	28.248894	1277.575192	-0.944536	3.876251	22200.68972
-4.205236	770.448565	-299.825083	1178.390037	-3.233424	3.113288	162.511063
-151.457044	739.930055	-424.950972	1124.982645	-0.944536	2.350325	14.496292
-322.360698	673.552297	-662.995346	927.375296	-2.470462	-1.464488	20804.46791
-437.568071	591.152321	-851.447142	742.738314	-1.707499	-0.701526	22195.34898
-558.879146	456.87088	-907.143421	587.856878	0.581389	0.061437	22214.42305
-671.797631	306.567221	-1033.795236	332.264361	-0.181573	1.587362	22215.94897
-738.938352	179.915406	-1084.913739	104.901466	2.870277	3.876251	22228.15638
-787.767967	15.115455	-1069.654484	-136.194759	-1.707499	-0.701526	22217.4749
-781.664265	-132.899316	-1020.061906	-373.47617	1.344352	-2.227451	22193.06009
-743.516128	-280.151124	-969.706366	-614.572395	2.107315	-1.464488	22236.54897
-683.242072	-428.165895	-866.706396	-836.594552	2.107315	0.8244	22231.20823
-577.190252	-546.425119	-727.847178	-1005.972279	1.344352	3.113288	22214.42305
-473.427319	-660.106567	-519.558351	-1165.431491	2.870277	1.587362	22214.42305
-328.464399	-763.869499	-292.195455	-1203.579628	-0.181573	-1.464488	22231.97119
-147.642231	-826.432444	-42.70664	-1174.587044	-0.944536	-4.516339	22213.66009
9.528093	-825.669481	234.248833	-1207.394442	2.107315	-0.701526	22223.5786
174.328044	-798.202822	412.019151	-1120.41669	2.870277	0.8244	22231.20823
304.031709	-741.74358	611.915388	-1027.335236	-0.944536	0.8244	22213.66009
453.572406	-660.86953	795.026445	-868.638986	-0.181573	1.587362	22222.81564
571.068667	-544.136231	919.389371	-696.972371	-0.944536	1.587362	22231.20823
646.601978	-415.195529	989.581943	-502.416873	-1.707499	-1.464488	22194.58602
693.905668	-258.025205	986.530092	-276.579903	-0.944536	-1.464488	22205.2675
723.661215	-81.780813	976.611576	9.531124	-1.707499	1.587362	22190.7712
687.801966	90.648766	961.352321	256.73105	0.581389	3.113288	22196.11194
669.49086	274.522786	958.30047	541.316151	-2.470462	0.061437	22209.84527
627.52791	398.122749	849.196799	757.997569	0.581389	1.587362	22215.18601
561.150152	555.293073	716.441283	964.76047	0.581389	-0.701526	22215.94897
476.461288	665.92267	521.122822	1100.567837	-0.944536	-1.464488	22204.50453
361.253915	768.159676	327.330287	1196.701142	-0.181573	0.8244	22193.06009
236.128026	801.730037	181.604404	1279.101118	-0.944536	3.876251	22225.86749
112.528063	814.700403	-33.551088	1263.0789	2.107315	2.350325	22239.60082
-20.227454	784.181894	-247.180654	1218.827062	2.870277	0.8244	54.170354
-191.131107	749.085608	-482.93614	1069.286365	1.344352	-0.701526	14.496292
-338.382915	668.211558	-676.728675	927.375296	-0.181573	-0.701526	21961.11942
-454.353251	559.107886	-846.869365	744.264239	1.344352	1.587362	22215.18601
-571.849512	439.322737	-928.506378	501.642089	0.581389	1.587362	22220.52675
-672.560594	288.256115	-998.69895	306.323628	-0.181573	-1.464488	22208.31935
-749.61983	146.345046	-1062.78782	96.508876	-0.181573	-2.227451	22221.28971
-774.034638	-20.743794	-1068.891522	-195.705853	1.344352	-2.227451	22220.52675
-790.819818	-158.077086	-997.935987	-429.935413	0.581389	-0.701526	22192.29713
-741.22724	-325.928888	-966.654515	-651.194606	-1.707499	0.8244	22190.00824
-649.671712	-472.417734	-815.587893	-888.476018	-0.944536	0.8244	22191.53417
-545.908779	-592.965846	-616.454619	-989.187099	-0.181573	0.8244	22173.98602
-411.627338	-685.284337	-466.150959	-1221.890734	-0.181573	-1.464488	22195.34898
-284.975523	-758.52876	-237.262138	-1211.209255	0.581389	0.061437	22219.00082
-115.597796	-833.299108	24.43408	-1215.024069	0.581389	0.061437	22222.81564
58.357708	-823.380593	247.2192	-1186.031485	1.344352	0.8244	22219.76379
215.528032	-805.069487	458.559878	-1105.157435	2.870277	3.113288	22228.91934
337.60207	-731.062102	657.693152	-987.661173	0.581389	2.350325	22226.63045
481.802027	-637.980648	819.441252	-836.594552	-0.181573	0.061437	22216.71194
590.142736	-518.195498	936.174551	-621.43906	2.107315	0.061437	22247.99341
677.883451	-370.94369	1008.656011	-451.298369	1.344352	0.061437	22249.51933
709.164923	-206.143739	988.81898	-227.750287	3.63324	2.350325	22229.6823
710.690848	-38.291937	981.952315	31.657043	-0.181573	3.113288	22202.21564
710.690848	117.352462	1007.130086	355.153243	0.581389	1.587362	22225.10453
665.676047	279.863525	926.256035	564.205033	-0.181573	-1.464488	22209.84527
635.157537	430.167184	766.033861	805.301258	0.581389	0.061437	22209.84527
541.313121	575.893067	666.085742	976.967874	-1.707499	0.8244	22220.52675
462.727959	691.863403	500.522828	1126.50857	-2.470462	1.587362	22200.68972
323.868741	751.374496	295.285852	1211.197434	1.344352	3.113288	22212.13416
199.505815	791.811521	138.878491	1277.575192	-0.944536	0.8244	22230.44527
69.802149	784.181894	-70.173299	1243.241869	-0.181573	-0.701526	22009.94903
-72.871883	759.004124	-329.58063	1186.019664	-0.944536	-1.464488	22.888882
-228.516281	707.122657	-566.099078	967.049358	-2.470462	0.061437	38.9111
-336.85699	633.878235	-715.639774	870.916054	-2.470462	0.8244	22087.77123
-496.316202	562.9227	-840.002701	725.190171	-1.707499	-1.464488	22204.50453
-597.790246	421.011631	-926.980453	465.78284	0.581389	-0.701526	22225.86749
-680.953184	259.263531	-1016.247093	267.412529	-0.181573	-2.227451	22221.28971
-766.40501	116.589499	-1053.632267	17.923714	0.581389	-0.701526	22216.71194
-780.901302	-50.49934	-1034.558198	-241.483617	-0.944536	-0.701526	22209.84527
-785.479079	-188.595596	-995.647099	-471.898363	-1.707499	0.061437	22197.63787
-716.812432	-351.106659	-943.765633	-690.868669	1.344352	1.587362	22223.5786
-640.516159	-479.284398	-767.521241	-897.63157	2.107315	0.061437	22223.5786
-555.827295	-590.676958	-638.580538	-1089.89818	-0.181573	-2.227451	22215.18601
-395.60512	-700.543592	-450.128742	-1204.342591	2.107315	-0.701526	22210.60823
-256.745902	-777.602829	-172.410306	-1211.972218	-0.944536	0.8244	22228.91934
-62.953367	-825.669481	76.315546	-1188.320373	-0.944536	2.350325	22225.86749
78.957702	-823.380593	318.174734	-1181.453709	1.344352	3.113288	22213.66009
235.365063	-788.284307	511.967269	-1089.135217	2.870277	2.350325	22225.86749
377.276132	-714.276921	692.789438	-987.661173	-0.944536	0.061437	22229.6823
505.453872	-629.588058	849.959762	-790.816787	-0.944536	-1.464488	22214.42305
587.090885	-507.51402	959.826396	-620.676097	-1.707499	1.587362	22200.68972
651.942718	-366.365913	973.559725	-420.016897	-1.707499	2.350325	22213.66009
686.276041	-177.151155	1007.893048	-143.824386	-2.470462	1.587362	22196.87491
717.557513	-7.773427	978.900464	50.731111	-0.944536	0.061437	22191.53417
696.194556	139.478381	986.530092	349.812504	-3.233424	-2.990414	22208.31935
673.305674	327.167214	855.300501	607.693909	1.344352	-0.701526	22206.79342
615.320506	469.078284	759.167196	850.31606	-0.181573	2.350325	22206.03046
539.024232	610.22639	653.115376	1023.508601	0.581389	2.350325	22219.00082
427.631673	709.411546	447.115437	1160.078931	-0.944536	-0.701526	22212.89712
296.402082	773.500416	299.100666	1239.427056	-1.707499	-1.464488	22215.18601
189.587299	813.937441	85.471099	1263.0789	2.107315	-2.227451	22249.51933
45.387342	797.15226	-103.743659	1268.41964	2.107315	0.061437	4365.672781
-69.057069	759.004124	-369.254692	1192.123366	0.581389	2.350325	19.074068
-217.834803	712.463397	-559.232413	1015.116011	0.581389	3.113288	9748.374889
-401.708822	633.878235	-717.928663	861.760501	1.344352	0.8244	22184.6675
-511.575456	527.826414	-884.254539	667.205003	-0.944536	-2.990414	22204.50453
-621.44209	376.759792	-982.676732	430.686554	-0.181573	-2.227451	22216.71194
-701.553178	236.374649	-1024.639683	213.242174	-0.944536	-0.701526	22225.86749
-785.479079	89.122841	-1051.343379	-39.298491	0.581389	1.587362	22210.60823
-776.323526	-77.203036	-1064.313745	-281.157679	-0.181573	2.350325	22204.50453
-778.612414	-219.114105	-977.335993	-512.335388	-0.181573	0.8244	22215.94897
-716.04947	-390.780721	-874.336024	-750.379762	-3.233424	-1.464488	22181.61565
-653.486525	-508.276982	-738.528657	-944.172297	-3.233424	-1.464488	22189.24528
-512.338419	-641.795461	-620.269432	-1112.787062	-0.181573	1.587362	22180.85269
-370.42735	-706.647294	-405.876903	-1214.261106	0.581389	3.876251	22193.06009
-205.627399	-779.128754	-122.054765	-1225.705547	0.581389	3.113288	22219.76379
-55.32374	-831.01022	80.893323	-1225.705547	2.107315	2.350325	22232.73415
102.609547	-813.462077	347.930281	-1162.37964	-0.944536	0.8244	22211.3712
266.646535	-769.210238	541.722816	-1073.875963	-0.181573	-0.701526	22213.66009
412.372418	-672.313971	711.863506	-967.824142	-0.944536	0.8244	22221.28971
532.157568	-587.625107	875.137532	-726.727917	2.107315	1.587362	22229.6823
632.868649	-460.21033	974.322688	-564.979817	1.344352	1.587362	22239.60082
682.461227	-303.802969	1008.656011	-335.328033	1.344352	0.061437	22244.94156
732.053805	-151.973384	1017.811564	-106.439212	-0.181573	-3.753377	22238.07489
712.216774	34.189523	1010.944899	159.07182	2.107315	-2.990414	22204.50453
686.276041	204.330214	985.767129	448.99766	1.344352	0.061437	22221.28971
643.550127	363.789426	831.648656	619.901313	0.581389	2.350325	22215.18601
596.246438	501.885681	770.611637	894.567898	0.581389	1.587362	22204.50453
516.898313	638.456011	618.01909	1058.604887	-0.181573	-0.701526	22218.23786
397.876126	720.093024	412.782113	1179.152999	-0.181573	-2.227451	22222.81564
287.246529	781.893006	250.271051	1242.478907	-1.707499	-2.227451	22212.89712
138.468796	790.285596	35.115559	1260.027049	-1.707499	0.061437	22202.97861
30.128087	775.026341	-173.936231	1198.227068	-1.707499	3.876251	368.511002
-136.19779	739.167092	-392.906537	1144.056713	-3.233424	2.350325	14.496292
-279.634784	697.967105	-643.158314	944.923439	0.581389	3.113288	19572.28309
-402.471785	612.515278	-786.595309	827.427178	-1.707499	-1.464488	22191.53417
-517.679158	473.65606	-923.928602	606.930947	1.344352	-0.701526	22209.84527
-638.227271	345.47832	-1033.795236	378.042126	-0.944536	0.061437	22216.71194
-735.123538	198.226512	-1052.869304	173.568112	-0.181573	2.350325	22226.63045
-772.508712	57.078406	-1081.861888	-112.542914	-1.707499	1.587362	22209.84527
-771.74575	-104.669695	-1029.980422	-307.861375	0.581389	0.061437	22199.92676
-759.538346	-258.025205	-948.343409	-558.113153	4.396203	0.061437	22239.60082
-685.53096	-409.854789	-845.34344	-784.713085	3.63324	0.8244	22231.97119
-583.293954	-549.47697	-714.113849	-989.187099	2.107315	0.8244	22200.68972
-474.190282	-652.47694	-549.313898	-1149.409274	-0.181573	1.587362	22206.79342
-320.071809	-724.9584	-308.980636	-1170.009268	0.581389	0.061437	22235.786
-180.449628	-808.121338	-53.388119	-1215.024069	2.870277	-0.701526	22217.4749
-17.938565	-815.750965	164.056261	-1222.653696	-0.181573	-2.227451	22222.81564
147.624348	-818.802816	398.285821	-1129.572243	2.870277	0.8244	22231.20823
299.453933	-753.950984	593.604282	-1056.32782	-0.181573	0.8244	22215.18601
416.187232	-678.417673	757.641271	-922.046378	0.581389	3.876251	22224.34156
554.283487	-576.180666	894.974563	-716.046439	-0.181573	0.061437	22229.6823
617.609394	-446.477001	977.374539	-513.098351	-2.470462	-1.464488	22192.29713
694.668631	-277.099273	985.004166	-282.683605	2.107315	-0.701526	22210.60823
712.979736	-110.010434	962.115284	-39.298491	-0.944536	0.061437	22186.95639
687.039003	47.922853	1006.367123	231.55328	-0.944536	0.061437	22183.90454
690.090854	221.878357	966.69306	506.982828	0.581389	2.350325	22211.3712
650.416792	375.99683	851.485687	725.953134	-0.944536	0.061437	22206.79342
581.750146	529.35234	733.226463	939.5827	-0.181573	-0.701526	22212.13416
495.535356	654.478229	550.115406	1073.864142	1.344352	0.061437	22209.08231
391.009461	731.537465	360.900647	1202.804844	2.107315	1.587362	22203.74157
260.542833	800.204111	226.619206	1269.182602	-0.181573	1.587362	22224.34156
138.468796	811.648552	1.545198	1277.575192	1.344352	4.639213	22242.65267
-9.545975	785.707819	-236.499176	1237.90113	0.581389	2.350325	99.948119
-157.560746	745.270794	-462.336146	1068.523402	2.870277	0.061437	13.733329
-295.657002	692.626365	-621.795358	942.634551	2.870277	0.061437	21318.70479
-415.442151	578.944918	-763.706427	768.679047	2.870277	1.587362	22213.66009
-536.753227	444.663476	-939.950819	555.049481	-1.707499	-0.701526	22217.4749
-658.827264	316.485736	-1023.113757	342.94584	-0.181573	3.113288	22210.60823
-734.360575	170.759853	-1077.284112	117.10887	-1.707499	-1.464488	22222.81564
-790.056855	25.796933	-1068.891522	-149.928088	0.581389	-2.227451	22220.52675
-790.819818	-136.71413	-1007.09154	-394.076164	0.581389	-2.990414	22196.11194
-755.723532	-285.491863	-943.765633	-614.572395	-2.470462	0.061437	22193.06009
-671.797631	-448.002926	-858.313806	-841.935291	-1.707499	0.8244	22193.82305
-594.738395	-571.60289	-646.973128	-989.950062	-1.707499	0.8244	22169.40825
-453.590288	-679.943598	-541.68427	-1136.438907	-0.944536	-1.464488	22188.48232
-301.760704	-743.269505	-254.047319	-1191.372224	-1.707499	-2.227451	22219.00082
-140.012603	-819.565779	-41.943678	-1214.261106	-1.707499	-1.464488	22216.71194
20.209571	-808.121338	164.056261	-1210.446293	-0.181573	0.8244	22223.5786
174.328044	-803.543562	440.248772	-1118.127801	-0.181573	0.8244	22229.6823
332.261331	-740.980617	615.730201	-1090.661143	-0.181573	2.350325	22218.23786
442.890928	-644.08435	777.478302	-877.794539	0.581389	1.587362	22219.76379
580.22422	-544.899194	909.470855	-661.876085	2.870277	-0.701526	22248.75637
661.861233	-398.410348	1024.678228	-487.157618	0.581389	-1.464488	22244.94156
700.00937	-222.165956	1030.018968	-246.824356	-0.181573	0.8244	22230.44527
705.350109	-76.440073	994.922682	37.760745	1.344352	2.350325	22212.13416
718.320476	104.382095	1030.78193	321.582883	2.107315	2.350325	22225.10453
682.461227	260.026494	959.826396	561.916145	-0.181573	0.8244	22208.31935
650.416792	419.485706	798.078296	755.70868	1.344352	-1.464488	22200.68972
576.409407	561.396775	719.493134	978.4938	0.581389	0.8244	22224.34156
474.1724	678.130073	531.041338	1088.360434	-0.181573	1.587362	22207.55638
345.99466	766.633751	353.27102	1213.486323	-0.944536	2.350325	22221.28971
214.002107	797.915223	162.530336	1270.708528	-0.944536	1.587362	22228.91934
88.113255	797.915223	-41.180715	1252.397422	-2.470462	0.061437	22193.82305
-49.220038	788.75967	-235.736213	1221.11595	-0.181573	0.8244	38.9111
-197.997771	744.507832	-516.5065	1057.841924	-3.233424	-0.701526	15.259255
-325.412548	651.426378	-657.654606	942.634551	-0.181573	2.350325	21874.14167
-461.219916	565.211588	-811.010117	761.04942	0.581389	0.8244	22203.74157
-578.716177	448.47829	-1045.239677	502.405052	1.344352	2.350325	22225.86749
-674.086519	294.359817	-1082.624851	267.412529	-3.233424	-3.753377	22208.31935
-760.301308	152.448748	-1073.469298	53.782962	-0.944536	-2.227451	22214.42305
-796.160557	-0.1438	-1093.306329	-217.831772	0.581389	-2.227451	22209.08231
-785.479079	-148.158571	-1027.691534	-433.750226	2.107315	0.8244	22206.03046
-741.990203	-322.877037	-947.580446	-653.483495	1.344352	0.8244	22227.39341
-664.168004	-457.921442	-777.439756	-833.542701	-0.181573	0.061437	22226.63045
-564.219885	-581.521405	-645.447203	-1022.757459	2.107315	-2.227451	22209.84527
-431.464369	-701.306555	-443.262077	-1161.616677	-0.181573	-2.227451	22204.50453
-264.37553	-772.262089	-190.721411	-1215.024069	2.107315	0.061437	22232.73415
-122.46446	-825.669481	6.885937	-1263.853684	0.581389	1.587362	22228.15638
56.831783	-822.61763	270.871044	-1196.712963	0.581389	3.113288	22215.18601
214.002107	-792.099121	494.419126	-1094.475957	2.870277	3.876251	22228.91934
347.520585	-732.588027	634.80427	-1035.727826	2.107315	2.350325	22231.20823
477.224251	-657.054716	816.389401	-856.431583	1.344352	0.8244	22215.94897
575.646444	-538.795492	941.51529	-640.513128	-2.470462	-0.701526	22202.21564
654.994568	-389.254795	988.056017	-453.587258	-3.233424	0.061437	22209.08231
702.298258	-224.454844	1048.330073	-198.757703	-2.470462	1.587362	22193.06009
712.979736	-68.047483	993.396756	50.731111	-2.470462	0.8244	22189.24528
693.905668	124.982089	994.922682	334.55325	-0.944536	0.061437	22214.42305
652.70568	275.285748	872.848644	565.730959	-0.944536	-2.227451	22203.74157
630.579761	450.767178	737.804239	754.945718	0.581389	0.061437	22204.50453
555.809413	586.574545	663.796854	986.88639	0.581389	1.587362	22222.81564
430.683524	682.70785	477.633946	1123.45672	-1.707499	2.350325	22209.08231
337.60207	767.396714	287.656225	1220.352987	-0.181573	0.8244	22219.00082
213.239144	803.255962	110.64887	1289.782596	-0.181573	-0.701526	22251.04526
81.24659	800.967074	-67.121448	1262.315938	2.107315	-1.464488	22247.23045
-56.849665	750.611533	-288.380642	1205.093732	2.107315	0.8244	25.17777
-210.968138	715.515248	-495.906506	1034.953042	-0.181573	2.350325	2927.488021
-345.24958	644.559713	-693.513855	916.693818	-0.181573	1.587362	22155.67492
-471.138431	537.74493	-823.980483	732.819798	0.581389	1.587362	22206.79342
-584.056916	398.122749	-1008.617465	436.027294	0.581389	-1.464488	22218.23786
-682.479109	263.841307	-1017.010055	255.968088	0.581389	-1.464488	22227.39341
-757.249458	122.693201	-1031.506347	33.182969	0.581389	0.8244	22209.08231
-787.767967	-20.743794	-1059.735969	-237.668803	-0.181573	0.8244	22199.16379
-767.930936	-202.328925	-1004.802652	-473.424289	-0.181573	1.587362	22219.76379
-732.071687	-344.239994	-934.61008	-669.505712	-2.470462	0.8244	22183.90454
-632.886531	-468.60292	-764.46939	-879.320465	-1.707499	-1.464488	22194.58602
-531.412487	-612.802877	-613.402768	-1038.016714	-2.470462	-2.227451	22177.03787
-398.656971	-704.358406	-386.802835	-1190.609261	-3.233424	-0.701526	22189.24528
-240.723685	-776.076903	-168.595492	-1218.07592	0.581389	3.113288	22222.81564
-72.871883	-840.165773	41.982223	-1215.787032	-0.944536	2.350325	22230.44527
73.616963	-818.802816	244.167349	-1220.364808	-0.181573	1.587362	22215.94897
239.179877	-779.128754	482.974685	-1105.157435	1.344352	1.587362	22221.28971
377.276132	-720.380623	657.693152	-1025.046348	-1.707499	0.061437	22227.39341
512.320537	-621.195467	792.737556	-766.40198	-0.944536	0.8244	22222.05268
614.557543	-489.965877	958.30047	-599.31314	-0.181573	0.8244	22241.12674
683.987152	-339.662218	1001.026384	-378.816909	2.870277	1.587362	22245.70452
709.164923	-187.832633	1016.285638	-155.268827	1.344352	-0.701526	22237.31193
706.113072	-16.166017	992.633794	144.575528	-0.944536	-2.227451	22210.60823
677.883451	157.789487	1003.315272	408.560635	0.581389	-2.227451	22220.52675
638.209388	323.352401	871.322718	621.427239	-2.470462	-0.701526	22203.74157
593.194587	470.604209	766.796823	858.70865	1.344352	3.113288	22205.2675
541.313121	607.174539	644.722785	1043.345632	-1.707499	0.8244	22220.52675
404.742791	715.515248	438.722847	1153.212266	1.344352	0.8244	22223.5786
307.08356	779.604117	273.159933	1203.567807	-0.944536	-0.701526	22214.42305
162.883603	798.678186	94.626652	1269.182602	0.581389	0.061437	22205.2675
49.202155	781.130043	-111.373287	1256.212236	-3.233424	0.8244	2285.83636
-111.782982	760.530049	-325.765816	1197.464105	-3.996387	2.350325	16.022217
-248.353312	698.730067	-548.550935	1021.219713	-1.707499	2.350325	13417.46269
-370.42735	630.063421	-699.617557	880.834569	1.344352	0.061437	22177.03787
-510.812494	525.537526	-881.965651	661.864264	-1.707499	-2.227451	22205.2675
-615.338388	387.441271	-1017.010055	420.005076	0.581389	-0.701526	22217.4749
-714.523544	233.322798	-1038.373012	222.397727	-0.181573	0.8244	22225.86749
-759.538346	91.411729	-1061.261894	-50.742933	-1.707499	2.350325	22202.97861
-796.92352	-51.262303	-1079.573	-288.024344	1.344352	0.8244	22191.53417
-776.323526	-217.58818	-1004.039689	-520.727978	2.107315	-0.701526	22238.83786
-698.501327	-367.891839	-887.30639	-724.439029	0.581389	0.8244	22228.15638
-616.864314	-517.432535	-738.528657	-921.283415	2.870277	-0.701526	22212.89712
-501.656941	-639.506573	-576.017594	-1080.742627	2.870277	1.587362	22210.60823
-358.219946	-711.988033	-359.336176	-1160.853715	1.344352	2.350325	22236.54897
-221.649616	-793.625046	-106.79551	-1211.972218	-2.470462	0.8244	22216.71194
-34.723746	-837.876885	120.567385	-1229.520361	0.581389	0.8244	22223.5786
100.320659	-836.350959	341.826579	-1171.535193	-1.707499	-1.464488	22228.91934
255.965057	-766.92135	546.300592	-1078.453739	-1.707499	-1.464488	22215.18601
397.113163	-715.039884	687.448699	-941.883409	-1.707499	0.8244	22222.81564
532.157568	-593.728809	871.322718	-777.083458	2.107315	3.113288	22231.97119
611.505692	-482.336249	965.930098	-597.024252	-0.181573	0.8244	22193.82305
670.253823	-312.958522	1020.863415	-320.831741	-0.944536	-2.227451	22210.60823
716.031587	-136.71413	1021.626378	-80.498479	-2.470462	-3.753377	22193.06009
705.350109	25.796933	1025.441191	185.012553	-2.470462	-1.464488	22188.48232
683.22419	202.804288	988.056017	454.338399	0.581389	2.350325	22212.13416
657.283457	361.500538	869.03383	651.182785	0.581389	3.113288	22206.79342
610.74273	489.678277	749.24868	880.071606	1.344352	0.8244	22204.50453
516.898313	643.79675	593.604282	1044.108595	0.581389	-2.227451	22206.79342
391.772424	747.559683	405.915449	1186.019664	-0.181573	-0.701526	22215.94897
284.194678	781.893006	240.352535	1256.212236	0.581389	0.8244	22219.76379
171.276193	810.122627	35.878521	1276.049267	2.107315	1.587362	22241.88971
14.105869	792.574484	-166.306604	1271.471491	0.581389	1.587362	491.348003
-125.516311	758.241161	-407.402829	1175.338186	1.344352	0.8244	16.022217
-262.849604	704.833769	-576.017594	1038.004893	0.581389	-0.701526	18987.85363
-400.182897	620.144905	-746.158284	844.212358	-0.944536	-2.227451	22201.45268
-529.886562	506.463458	-943.00267	599.301319	-1.707499	-0.701526	22216.71194
-625.256904	341.663506	-995.647099	377.279163	-0.944536	0.8244	22209.08231
-726.730948	195.937624	-1060.498931	165.938485	0.581389	1.587362	22221.28971
-770.219824	57.841368	-1062.024857	-115.594765	-0.181573	0.8244	22212.13416
-810.656849	-102.380806	-1042.950789	-326.172481	-0.181573	-1.464488	22185.43046
-765.642048	-255.736317	-997.173024	-590.92055	-2.470462	-2.990414	22193.06009
-714.523544	-419.773305	-865.943434	-780.898272	-3.233424	0.8244	22196.11194
-605.419873	-546.425119	-689.699041	-956.379701	-0.944536	2.350325	22179.32676
-498.60509	-663.158418	-566.099078	-1108.209286	-0.181573	2.350325	22190.7712
-334.568101	-735.639878	-274.647312	-1176.112969	-0.944536	0.8244	22219.76379
-163.664448	-798.965785	-63.306634	-1241.727765	-0.944536	-2.227451	22217.4749
6.476242	-840.928736	146.508118	-1237.912951	2.107315	-1.464488	22222.81564
143.809535	-821.091705	387.604343	-1147.883348	-0.181573	-0.701526	22228.91934
292.587268	-746.321356	545.53763	-1101.342621	1.344352	3.876251	22225.10453
445.942779	-669.26212	742.382016	-938.831558	-0.181573	0.061437	22216.71194
556.572375	-563.973262	877.42642	-737.409396	-0.181573	-1.464488	22244.94156
647.364941	-435.795522	990.344905	-518.43909	1.344352	-2.227451	22247.99341
693.905668	-280.914087	1036.12267	-260.557685	1.344352	-1.464488	22231.97119
722.135289	-103.906732	1007.893048	-18.698498	-0.944536	0.061437	22210.60823
707.638997	55.55248	1031.544893	255.205125	0.581389	0.8244	22228.91934
667.964935	229.507984	954.485657	506.982828	-1.707499	0.8244	22207.55638
633.631612	401.937563	849.196799	715.271655	-0.181573	0.8244	22196.87491
581.750146	534.693079	719.493134	929.664184	1.344352	0.061437	22220.52675
482.56499	652.952303	532.567263	1071.575253	-0.944536	-1.464488	22201.45268
389.483536	725.433763	357.848796	1198.990031	-0.181573	1.587362	22218.23786
252.913206	801.730037	225.09328	1243.241869	-0.181573	4.639213	22231.20823
[truncated: 28,725 more rows]
