# Supplementary material for: Dynamic analysis of slant cracked rotor system considering nonlinear oil film force
Source: PLoS One. 2024 Jan 25;19(1):e0294293. doi: 10.1371/journal.pone.0294293 (PMC10810477; doi:10.1371/journal.pone.0294293)
Supplement: S1 File — These data were measured by two eddy current sensors, model WT0150. (ZIP) [file pone.0294293.s001.zip › 2021.3.18 Test data for plain bearings/2021.3.18 (P=0.2Mpa, Z=8.1g Clockwise162°+4.0g)/1000.csv]

1024	30720	7	0	3
8	8	8	8	10	10	1
3	3	3	3	1	1	4
2	1	4	3	0	0	0
0	0	0	0	0.000094	0.000034	20739.79883
345.891343	304.47548	214.064644	406.617613	-2.24319	-0.218812	22193.82305
306.21728	332.705101	153.790588	451.632415	0.808661	1.307113	22206.03046
308.506169	378.482866	81.309128	435.610197	-2.24319	0.54415	22201.45268
264.25433	413.579152	50.790618	452.395378	-1.480227	-0.218812	22198.40083
204.743236	446.386549	-90.357488	427.217607	0.808661	-0.218812	22212.13416
168.121025	465.460618	-115.535258	456.210191	-0.717265	-0.218812	22231.97119
112.424745	479.95691	-96.46119	527.928688	0.808661	1.307113	22218.23786
84.958087	478.430984	-141.475991	541.662018	0.808661	0.54415	22223.5786
18.580329	471.56432	-205.564861	537.084241	-1.480227	-0.218812	22229.6823
10.187739	459.356916	-262.787067	527.165726	0.045698	-0.218812	22220.52675
-43.982616	487.586537	-282.624098	526.402763	3.097549	1.307113	3026.673177
-84.419641	480.719872	-333.742601	523.350912	3.097549	-0.981775	18.311106
-105.782597	475.379133	-391.727769	522.587949	0.045698	0.54415	13.733329
-146.219623	429.601369	-425.29813	426.454644	1.571624	-0.218812	11.444441
-232.434412	412.816189	-438.268496	369.232439	1.571624	-0.218812	16383.86181
-235.486263	396.793971	-483.283298	379.150955	0.045698	-0.981775	22178.5638
-295.760319	393.74212	-487.861074	315.825048	-1.480227	-1.744738	22177.80084
-318.649201	346.438431	-496.253664	318.113936	0.045698	0.54415	22219.76379
-363.664003	321.26066	-485.572186	243.343588	0.045698	1.307113	22217.4749
-387.315847	288.453263	-503.883291	193.75101	-1.480227	-0.218812	22190.7712
-406.389916	209.868101	-545.083279	128.136214	-0.717265	1.307113	22212.13416
-433.856574	178.586629	-508.461068	89.225115	-2.24319	-0.981775	22193.06009
-453.693606	137.386641	-488.624037	32.002909	-1.480227	-0.218812	22193.82305
-468.95286	113.734796	-539.74254	-37.4267	-0.717265	-0.218812	22158.72677
-478.108413	39.72741	-493.964776	-128.219265	-2.24319	1.307113	22195.34898
-485.73804	11.497789	-426.061092	-195.359986	0.808661	-0.218812	22202.21564
-475.056562	-48.776267	-402.409247	-173.234067	0.045698	-0.981775	22224.34156
-465.138047	-86.161441	-343.661117	-216.722943	1.571624	0.54415	22232.73415
-459.797307	-141.094758	-342.135191	-279.285887	2.334586	2.070076	22215.18601
-451.404717	-202.89474	-315.431495	-351.767347	-0.717265	1.307113	22223.5786
-434.619537	-241.805839	-268.890768	-379.234006	0.808661	-0.218812	22229.6823
-372.819555	-253.250281	-218.535228	-409.752515	1.571624	1.307113	22238.83786
-362.90104	-309.709523	-173.520426	-442.559913	3.860512	1.307113	22243.41563
-349.167711	-363.879877	-139.950066	-491.389528	2.334586	-0.218812	22238.83786
-288.130692	-400.502089	-88.831563	-532.589516	-1.480227	-0.981775	22225.10453
-235.486263	-439.413188	-58.313053	-576.841355	0.808661	-0.981775	22227.39341
-190.471461	-452.383555	-13.298252	-572.263578	2.334586	0.54415	22229.6823
-123.33074	-485.190953	69.864687	-520.382112	-1.480227	-0.218812	22218.23786
-82.130753	-502.739096	125.560967	-565.396914	-0.717265	-2.507701	22219.00082
-4.308553	-529.442791	200.331315	-520.382112	-3.006153	0.54415	22228.15638
36.128472	-539.361307	280.442402	-524.959888	-0.717265	-0.981775	22225.86749
78.854385	-538.598344	308.672023	-505.88582	-0.717265	1.307113	22198.40083
113.187708	-520.287238	359.790527	-492.915454	-1.480227	-0.218812	22208.31935
187.958056	-528.679829	379.627558	-489.10064	-3.769115	-0.218812	22183.14158
217.713603	-483.665027	397.938664	-488.337677	-2.24319	-0.218812	22190.00824
264.25433	-485.190953	421.590508	-475.367311	-2.24319	-0.218812	22214.42305
294.772839	-427.968747	498.649745	-376.182155	0.045698	-0.981775	22216.71194
352.758007	-409.657642	512.383074	-349.478459	0.808661	-0.218812	22193.82305
385.565405	-363.879877	526.116403	-230.456272	0.045698	0.54415	22210.60823
398.535772	-330.309517	543.664546	-215.95998	0.808661	2.070076	22221.28971
426.00243	-272.324349	494.071968	-189.256284	-2.24319	-1.744738	22189.24528
458.046865	-230.361398	551.294174	-123.641489	0.808661	-0.218812	22219.76379
489.328337	-164.746603	534.508993	-59.552619	2.334586	-0.981775	22234.26008
466.439455	-118.968839	502.464559	12.928841	3.097549	2.833038	22187.71935
490.854263	-83.872553	487.205304	63.284382	-1.480227	-0.218812	22199.16379
445.076499	-31.228124	458.975683	113.639922	-0.717265	0.54415	22214.42305
457.283902	38.201485	455.923832	186.121382	-0.717265	-0.218812	22209.84527
448.128349	90.845914	406.331254	209.010264	0.045698	-0.218812	22222.05268
429.817244	136.623678	389.546073	276.150985	1.571624	0.54415	22233.49712
384.03948	208.342175	341.479421	295.988016	0.045698	-0.218812	22216.71194
392.43207	241.149573	305.620172	373.047253	0.808661	-0.218812	22221.28971
358.861709	266.327343	281.968328	386.780582	-1.480227	0.54415	22222.81564
341.313566	312.86807	196.516501	427.98057	-1.480227	-0.218812	22200.68972
319.187647	360.934723	131.664668	408.143539	-0.717265	-0.218812	22207.55638
293.246914	373.142126	49.264693	451.632415	-2.24319	0.54415	22205.2675
231.446932	422.734704	-20.927879	426.454644	-3.769115	-0.981775	22212.89712
204.743236	441.04581	-94.935264	493.595365	2.334586	2.070076	22221.28971
149.046957	479.193947	-105.616743	521.062024	0.045698	-2.507701	22227.39341
91.061789	473.853208	-116.298221	505.802769	0.808661	1.307113	22229.6823
46.046987	475.379133	-171.231538	548.528682	0.808661	0.54415	22215.94897
14.002552	495.979127	-181.913016	509.617583	-0.717265	0.54415	22225.10453
-5.071516	476.142096	-248.290775	517.24721	0.808661	-0.981775	22240.36378
-47.797429	466.986543	-289.490762	511.906471	2.334586	0.54415	173.192541
-105.019635	458.593953	-353.579632	514.958322	0.045698	-0.218812	13.733329
-153.086287	464.697655	-438.268496	465.365744	0.808661	-0.218812	13.733329
-182.078871	434.942108	-412.327763	458.499079	1.571624	0.54415	9.155553
-210.308492	401.371748	-434.453682	379.913918	0.808661	0.54415	21459.08994
-261.426996	404.423599	-487.098111	365.417626	0.045698	-0.218812	22177.03787
-307.967723	373.905089	-460.394415	339.476892	1.571624	-0.218812	22192.29713
-311.782536	349.490282	-495.490701	303.617644	-0.717265	-0.981775	22210.60823
-354.50845	302.186592	-497.016627	244.869513	-0.717265	0.54415	22219.76379
-381.975108	266.327343	-490.912925	156.365836	0.808661	-0.218812	22188.48232
-404.86399	209.868101	-509.986993	129.66214	-3.006153	-0.981775	22185.43046
-429.278798	165.616262	-495.490701	75.491785	-2.24319	-0.218812	22183.90454
-450.641755	113.734796	-497.77959	3.010325	-0.717265	0.54415	22154.14899
-474.293599	87.794063	-494.727739	-81.678538	-0.717265	-1.744738	22181.61565
-488.789891	31.33482	-458.86849	-119.826675	0.045698	0.54415	22198.40083
-503.286183	-12.917018	-434.453682	-128.982228	0.808661	1.307113	22222.81564
-478.108413	-49.53923	-420.720353	-205.278502	-1.480227	-1.744738	22217.4749
-465.901009	-93.028106	-364.261111	-267.078483	0.045698	0.54415	22229.6823
-460.56027	-158.642901	-322.29816	-296.071067	-1.480227	-0.981775	22224.34156
-449.115829	-186.872522	-263.550029	-322.0118	0.808661	-0.218812	22218.23786
-420.886208	-231.887324	-248.290775	-385.337708	0.045698	-1.744738	22248.75637
-372.056593	-277.665088	-194.883383	-433.40436	3.097549	0.54415	22254.09711
-365.189928	-337.939144	-175.046352	-462.396944	3.097549	0.54415	22226.63045
-315.59735	-382.190983	-94.935264	-510.463596	0.808661	0.54415	22233.49712
-248.456629	-388.294685	-70.520457	-524.959888	-0.717265	-0.218812	22239.60082
-208.782567	-430.257636	-16.350103	-583.708019	-0.717265	2.070076	22217.4749
-176.738132	-458.487257	41.635065	-558.530249	0.045698	-0.218812	22224.34156
-116.464076	-476.798362	102.672084	-531.826553	-0.717265	0.54415	22231.97119
-53.901131	-501.21317	141.583184	-547.848771	-0.717265	-0.981775	22215.18601
-11.175218	-516.472425	227.797973	-541.745069	0.808661	1.307113	22225.10453
32.313658	-541.650195	265.183147	-522.671	-2.24319	0.54415	22225.86749
81.906236	-521.813164	338.42757	-486.048789	-3.006153	-0.218812	22191.53417
145.995106	-534.020568	370.472005	-469.263609	-0.717265	0.54415	22210.60823
177.276578	-524.865015	386.494223	-474.604348	-0.717265	-0.218812	22172.4601
239.839522	-475.272437	391.834962	-459.345093	-1.480227	0.54415	22199.16379
284.854324	-456.961331	434.560875	-386.10067	0.808661	1.307113	22216.71194
310.032094	-425.679859	468.131235	-338.034018	0.045698	0.54415	22197.63787
365.728374	-392.109499	520.012701	-306.752546	1.571624	0.54415	22215.94897
403.876511	-347.85766	514.671962	-267.078483	0.808661	-0.218812	22211.3712
419.135765	-317.33915	551.294174	-183.152582	1.571624	0.54415	22217.4749
442.024648	-258.59102	550.531211	-145.767408	-1.480227	-0.981775	22203.74157
474.832045	-202.89474	542.138621	-96.17483	1.571624	0.54415	22223.5786
480.935747	-145.672535	544.427509	-28.271147	0.045698	-0.218812	22225.86749
483.987598	-98.368845	524.590478	25.136245	0.808661	-0.981775	22197.63787
483.224635	-51.065155	477.286788	67.099195	1.571624	2.070076	22202.97861
458.046865	9.971864	486.442341	136.528804	-0.717265	-1.744738	22205.2675
448.891312	51.171851	444.479391	173.913979	0.808661	-0.218812	22228.91934
435.157983	100.001467	436.0868	243.343588	0.045698	-0.981775	22215.18601
419.135765	158.749597	390.309036	295.988016	0.808661	1.307113	22228.91934
401.587623	204.527362	361.316452	335.662079	0.045698	0.54415	22232.73415
384.03948	244.201424	315.538688	366.943551	-1.480227	-0.218812	22215.94897
361.150597	281.586598	263.657222	395.936135	-1.480227	0.54415	22204.50453
330.632088	320.497698	174.390582	400.513911	-2.24319	-0.218812	22211.3712
302.402467	350.253244	114.879488	437.899086	-0.717265	0.54415	22189.24528
266.543218	397.556934	58.420246	454.684266	-1.480227	1.307113	22213.66009
220.765454	431.890257	-11.009363	444.002787	-1.480227	0.54415	22222.05268
181.854354	463.171729	-56.787128	514.195359	0.808661	2.070076	22215.94897
145.232143	470.038394	-137.661178	521.824987	0.808661	-1.744738	22223.5786
94.11364	475.379133	-155.972283	511.906471	0.808661	-0.218812	22231.97119
46.046987	473.853208	-194.883383	535.558316	2.334586	1.307113	22216.71194
8.661813	470.038394	-215.483377	530.980539	-0.717265	-0.981775	22219.76379
-34.0641	481.482835	-265.838918	542.42498	1.571624	-0.218812	3643.910031
-62.293721	472.327282	-303.987054	537.084241	0.808661	0.54415	61.799982
-101.204821	472.327282	-358.157409	524.876838	0.045698	-0.218812	12.207404
-149.271473	450.964326	-405.461098	466.128707	1.571624	0.54415	11.444441
-198.864051	420.445816	-424.535167	448.580564	1.571624	1.307113	9.918516
-222.515896	413.579152	-422.246279	414.247241	0.045698	0.54415	21999.26756
-281.264027	401.371748	-490.912925	344.817632	-0.717265	-0.981775	22176.27491
-306.441797	362.460648	-472.601819	305.906532	0.045698	-0.218812	22196.11194
-334.671419	335.756952	-492.43885	273.862097	-0.717265	-0.218812	22202.97861
-358.323263	279.29771	-482.520335	221.217668	0.045698	0.54415	22206.03046
-403.338065	232.756983	-499.305515	160.943612	-0.717265	0.54415	22207.55638
-423.938059	190.794032	-498.542552	76.254748	-1.480227	-1.744738	22180.85269
-449.115829	152.645895	-456.579602	57.18068	-0.717265	0.54415	22155.67492
-475.056562	96.186653	-514.56477	1.4844	-3.769115	-0.981775	22165.59343
-482.68619	67.957032	-455.053676	-85.493352	-0.717265	1.307113	22174.74899
-484.212115	22.179267	-429.875906	-149.582222	-0.717265	-0.981775	22211.3712
-486.501003	-29.702199	-416.905539	-154.922961	-1.480227	0.54415	22230.44527
-478.871376	-62.509596	-397.831471	-215.95998	-0.717265	-0.218812	22199.92676
-481.923227	-112.102174	-377.231477	-282.337738	2.334586	2.070076	22223.5786
-459.034345	-168.561417	-343.661117	-306.752546	0.045698	0.54415	22230.44527
-414.019543	-215.102144	-277.283359	-338.796981	-0.717265	-1.744738	22213.66009
-396.4714	-252.487318	-208.616712	-377.70808	2.334586	0.54415	22247.23045
-363.664003	-291.398417	-179.624128	-412.041403	1.571624	2.070076	22250.2823
-326.278828	-343.279884	-162.075985	-482.233975	0.045698	-0.218812	22226.63045
-307.20476	-365.405803	-108.668594	-525.722851	1.571624	0.54415	22232.73415
-269.819586	-405.842828	-60.601941	-518.093224	0.808661	-0.218812	22235.02304
-206.493679	-446.279853	-1.853811	-566.159876	2.334586	1.307113	22220.52675
-162.24184	-462.30207	75.205426	-546.322845	-0.717265	-0.981775	22220.52675
-106.54556	-489.768729	111.064675	-554.715435	-0.717265	-0.981775	22229.6823
-63.819647	-516.472425	145.397998	-561.5821	0.808661	0.54415	22230.44527
6.372925	-539.361307	252.975744	-496.730267	-0.717265	-0.981775	22219.76379
44.521062	-527.153903	306.383135	-525.722851	-1.480227	0.54415	22207.55638
104.032155	-518.761313	322.405353	-505.122857	-2.24319	-0.218812	22209.08231
159.728435	-530.968717	362.079415	-478.419162	-0.717265	-0.218812	22175.51195
209.321013	-495.109468	371.997931	-454.004354	-3.006153	-0.981775	22206.79342
253.572852	-479.087251	417.012732	-432.641397	-2.24319	-0.218812	22220.52675
296.298765	-427.205785	449.82013	-379.234006	-0.717265	0.54415	22190.00824
328.3432	-403.55394	503.990484	-315.908099	0.045698	0.54415	22202.97861
372.595039	-376.087281	516.197888	-267.078483	-0.717265	0.54415	22196.87491
420.661691	-331.835442	536.797882	-215.95998	0.045698	-0.981775	22193.82305
421.424654	-301.316933	540.612695	-166.367402	0.045698	-0.218812	22190.00824
456.52094	-235.702138	557.397876	-131.271116	2.334586	1.307113	22241.12674
472.543157	-196.791038	545.953435	-70.99706	3.860512	0.54415	22219.76379
466.439455	-126.598466	532.983068	0.721437	2.334586	1.307113	22198.40083
482.461673	-77.768851	502.464559	28.188096	0.045698	-0.218812	22212.13416
469.491306	-31.991087	471.183086	118.217699	1.571624	0.54415	22196.87491
454.232051	17.601491	468.131235	176.202867	0.045698	1.307113	22219.76379
444.313536	53.46074	437.612726	210.53619	0.045698	-1.744738	22228.15638
432.106132	120.601461	420.064583	261.654693	-1.480227	-0.981775	22213.66009
415.320952	176.29774	368.94608	277.676911	0.045698	-0.981775	22223.5786
394.720958	221.312542	294.938694	305.906532	0.045698	0.54415	22231.97119
372.595039	246.490312	285.783141	398.987986	-2.24319	-0.218812	22209.84527
346.654305	301.423629	238.479452	411.19539	-1.480227	1.307113	22200.68972
325.291349	333.468064	140.820221	418.825017	-1.480227	0.54415	22174.74899
289.4321	380.008791	111.827637	462.313893	-0.717265	-1.744738	22206.79342
245.180261	409.764338	56.131357	463.839819	0.045698	0.54415	22206.79342
205.506199	431.127294	-37.713059	493.595365	-1.480227	-0.218812	22228.15638
170.409913	463.934692	-49.920463	511.906471	1.571624	1.307113	22231.97119
129.209925	473.853208	-127.742662	518.773136	0.045698	-1.744738	22139.6527
84.195124	486.060612	-184.964867	511.143508	3.097549	0.54415	22228.91934
30.02477	473.090245	-210.9056	469.94352	0.808661	0.54415	22231.97119
-0.49374	485.297649	-242.950035	543.950906	1.571624	-0.218812	22219.00082
-34.0641	474.61617	-264.312992	534.03239	0.808661	-0.218812	8207.953124
-79.078902	460.882841	-320.772235	521.824987	0.045698	-0.218812	20.599994
-126.382591	448.675437	-390.201844	486.728701	0.808661	-0.218812	14.496292
-152.323324	421.971742	-410.038875	442.476862	2.334586	1.307113	10.681478
-195.8122	418.919891	-411.5648	418.825017	-3.769115	-1.744738	16344.18775
-247.693667	399.08286	-458.105527	394.41021	1.571624	0.54415	22142.70455
-278.212176	376.95694	-467.26108	360.076886	1.571624	-0.218812	22199.92676
-317.886238	345.675468	-487.861074	314.299122	0.808661	-0.218812	22217.4749
-365.189928	303.712517	-549.661056	251.736178	-3.006153	-0.981775	22186.95639
-379.68622	263.275492	-495.490701	197.565823	0.808661	-0.981775	22201.45268
-411.730655	230.468095	-516.090695	114.402885	-1.480227	-0.218812	22201.45268
-443.77509	184.69033	-522.194397	83.121413	-3.006153	-1.744738	22178.5638
-456.745456	126.705162	-482.520335	32.765872	-3.006153	0.54415	22161.77862
-470.478786	101.527392	-494.727739	-49.634103	-0.717265	0.54415	22200.68972
-494.893593	55.749628	-421.483316	-84.730389	0.808661	2.070076	22190.00824
-481.160264	9.971864	-395.542583	-121.352601	0.045698	-0.981775	22220.52675
-490.315817	-25.887385	-387.149993	-183.915545	-1.480227	-2.507701	22227.39341
-487.263966	-87.687367	-338.320378	-233.508123	0.808661	0.54415	22215.18601
-455.219531	-138.042907	-355.105558	-332.693279	0.808661	2.070076	22220.52675
-428.515835	-173.139193	-300.935203	-347.952533	1.571624	0.54415	22228.91934
-407.152879	-221.205846	-255.920402	-360.159937	3.097549	-0.218812	22251.80822
-383.501034	-263.931759	-191.831532	-398.308074	1.571624	-0.218812	22240.36378
-379.68622	-305.131747	-160.55006	-447.900652	0.808661	-0.218812	22231.20823
-330.093642	-338.702107	-128.505625	-476.893236	0.808661	-0.218812	22238.07489
-292.708468	-370.746542	-68.231569	-507.411746	0.808661	0.54415	22227.39341
-243.878853	-421.102083	-45.342687	-521.145075	-0.717265	-0.218812	22226.63045
-183.604797	-447.805778	8.827668	-566.159876	-1.480227	-0.981775	22225.86749
-138.589995	-482.139102	95.80542	-530.300628	-0.717265	-0.218812	22197.63787
-80.604827	-491.294654	120.220227	-545.559882	1.571624	-0.218812	22228.15638
-40.930765	-531.73168	167.523917	-531.826553	-3.006153	0.54415	22230.44527
18.580329	-533.257605	262.131296	-498.256193	-1.480227	-0.218812	22198.40083
62.832167	-529.442791	317.064613	-507.411746	-4.532078	-1.744738	22201.45268
124.632149	-511.131686	347.583123	-489.10064	-2.24319	-0.218812	22106.08234
170.409913	-516.472425	370.472005	-467.737683	-0.717265	0.54415	22167.88232
215.424715	-488.242804	415.486807	-465.448795	-0.717265	0.54415	22210.60823
264.25433	-469.168735	434.560875	-399.071037	0.808661	1.307113	22226.63045
313.846908	-430.257636	497.123819	-362.448825	0.808661	0.54415	22183.90454
344.365417	-394.398387	489.494192	-337.271055	0.808661	-0.981775	22009.94903
392.43207	-362.353952	516.197888	-260.974781	-0.717265	-0.981775	22202.21564
406.928362	-347.85766	519.249739	-248.004415	0.808661	0.54415	22185.43046
434.39502	-276.139163	515.434925	-190.019247	3.097549	-0.218812	22210.60823
458.046865	-222.731771	561.975652	-109.90816	1.571624	1.307113	22239.60082
472.543157	-176.954007	552.057136	-43.530401	1.571624	0.54415	22218.23786
484.750561	-123.546615	510.857149	-3.856339	0.808661	-0.218812	22200.68972
496.195002	-51.065155	478.812714	52.602903	2.334586	0.54415	22216.71194
467.202418	-17.494795	463.553459	117.454736	0.045698	0.54415	22207.55638
465.676492	32.860746	460.501608	183.069531	-0.717265	1.307113	22218.23786
434.39502	90.082951	423.116434	227.32137	-3.006153	-0.981775	22227.39341
431.343169	139.675529	407.094216	298.276905	0.045698	0.54415	22224.34156
394.720958	171.719964	319.353502	296.750979	0.808661	0.54415	22220.52675
393.195032	223.60143	323.931278	340.239855	0.045698	0.54415	22228.91934
371.832076	267.853269	270.523887	395.936135	-0.717265	1.307113	22210.60823
350.469119	306.001406	207.197979	420.350943	-0.717265	0.54415	22201.45268
306.21728	356.356946	160.657252	434.847235	-1.480227	1.307113	22198.40083
290.195063	409.764338	88.175792	443.239825	0.808661	-0.981775	22219.76379
232.209895	424.26063	26.375811	470.706483	-2.24319	-0.981775	22209.08231
202.454348	447.912475	-34.661208	511.906471	0.808661	1.307113	22228.91934
158.202509	460.119878	-86.542674	527.928688	-0.717265	-0.218812	22231.97119
113.950671	483.771723	-102.564892	537.847204	3.097549	0.54415	22206.03046
58.254391	486.060612	-167.416724	517.24721	-3.006153	-3.270663	22221.28971
33.839583	489.112462	-192.594495	545.476831	-0.717265	-0.981775	22228.91934
0.269223	492.164313	-260.498178	513.432396	1.571624	0.54415	22238.83786
-53.901131	473.090245	-276.520396	541.662018	0.808661	-0.981775	1021.607105
-98.15297	467.749506	-332.979638	531.743502	0.045698	0.54415	16.022217
-134.012219	447.912475	-396.305546	498.936104	2.334586	0.54415	13.733329
-193.523312	435.705071	-413.090726	427.217607	0.045698	-0.981775	9.918516
-236.249226	429.601369	-410.038875	427.98057	0.045698	0.54415	16888.18018
-266.004772	392.216195	-461.157378	388.306508	-2.24319	-0.218812	22143.46751
-298.049207	377.719903	-476.416633	343.291706	-0.717265	1.307113	22150.33418
-333.145493	342.623617	-506.935142	286.069501	-0.717265	-0.981775	22210.60823
-352.982524	303.712517	-508.461068	216.639892	-3.006153	-0.218812	22180.08972
-398.760288	247.253275	-553.475869	159.417687	-0.717265	0.54415	22186.95639
-422.412133	215.20884	-497.77959	125.084363	0.808661	-0.218812	22197.63787
-447.589904	163.327374	-501.594403	55.654754	-0.717265	0.54415	22002.31941
-464.375084	116.023684	-475.65367	28.951059	0.045698	0.54415	22170.17121
-469.715823	80.927398	-482.520335	-36.663737	-1.480227	-0.218812	22194.58602
-480.397301	48.120001	-432.164794	-112.197048	-0.717265	0.54415	22214.42305
-479.634339	-6.050354	-413.090726	-127.456303	0.045698	1.307113	22219.76379
-488.789891	-51.065155	-394.016657	-227.404421	-0.717265	-1.744738	22115.23789
-481.923227	-98.368845	-339.846303	-253.345154	0.808661	1.307113	22230.44527
-481.160264	-159.405864	-307.801868	-297.596993	-0.717265	-0.218812	22215.18601
-439.960276	-205.183628	-281.861135	-377.70808	3.097549	1.307113	22248.75637
-404.101028	-235.702138	-274.231508	-411.278441	2.334586	-0.981775	22254.09711
-383.501034	-283.76879	-188.016718	-420.433993	-0.717265	-0.981775	22228.91934
-354.50845	-312.761374	-162.075985	-463.159907	0.808661	-0.218812	22230.44527
-311.019574	-334.887293	-115.535258	-508.937671	0.808661	2.070076	22241.88971
-251.50848	-392.872461	-30.846395	-486.811752	0.045698	-0.981775	22215.94897
-231.671449	-445.51689	-23.97973	-555.478398	0.045698	-0.218812	22222.05268
-177.501095	-456.198369	38.583215	-543.270994	0.808661	-1.744738	22232.73415
-129.434442	-483.665027	110.301712	-521.908038	0.045698	1.307113	22215.18601
-75.264088	-517.235388	118.694302	-566.922839	0.045698	-1.744738	22221.28971
1.032186	-525.627978	233.138712	-538.693218	0.808661	2.070076	22234.26008
30.787732	-540.887232	264.420185	-516.567298	-1.480227	0.54415	22195.34898
88.7729	-525.627978	333.849794	-503.596932	-0.717265	1.307113	22204.50453
135.313627	-524.102052	345.294235	-486.048789	-0.717265	-0.981775	22191.53417
191.77287	-496.635394	384.205334	-444.085838	-0.717265	1.307113	22205.2675
233.73582	-479.087251	418.538657	-428.826584	-0.717265	-0.218812	22212.89712
262.728404	-453.146518	462.790496	-377.70808	-0.717265	1.307113	22206.79342
321.476535	-426.442822	498.649745	-347.189571	-0.717265	-0.218812	22205.2675
354.283933	-389.82061	524.590478	-281.574775	2.334586	2.070076	22197.63787
387.091331	-357.013213	529.931217	-254.108117	-0.717265	0.54415	22206.03046
428.291318	-305.894709	552.820099	-217.485905	-1.480227	1.307113	22188.48232
464.91353	-252.487318	533.746031	-181.626657	3.860512	-0.218812	22219.76379
473.30612	-214.339181	545.190472	-110.671122	3.860512	-0.218812	22232.73415
492.380188	-155.59105	471.183086	-71.760023	3.860512	0.54415	22190.7712
477.883896	-104.472547	519.249739	31.239947	1.571624	0.54415	22210.60823
472.543157	-46.487379	498.649745	97.617705	1.571624	2.070076	22214.42305
467.965381	-25.887385	497.886782	163.2325	1.571624	0.54415	22227.39341
438.972797	51.934814	454.397906	199.091749	-1.480227	0.54415	22215.18601
438.209834	106.868131	424.642359	256.313954	0.045698	-0.981775	22205.2675
426.00243	146.542194	393.360887	289.884315	-3.006153	-0.981775	22231.97119
397.009846	206.81625	348.346086	305.906532	-3.769115	-0.981775	22213.66009
385.565405	226.653281	275.101663	324.217638	-3.006153	-0.981775	22202.97861
368.017262	273.956971	227.797973	375.336141	-2.24319	-0.218812	22209.84527
338.261715	335.756952	168.28688	408.906502	-0.717265	0.54415	22044.28236
290.958026	367.038425	113.353563	447.817601	-0.717265	-0.981775	22206.79342
284.091361	397.556934	79.02024	492.06944	-0.717265	1.307113	22220.52675
232.209895	425.786555	12.642481	498.173142	0.045698	-1.744738	22215.94897
203.980274	462.408767	-51.446388	511.143508	0.045698	0.54415	22222.81564
151.335845	471.56432	-101.801929	525.6398	0.045698	-0.218812	22146.51936
110.135857	488.3495	-117.824147	537.847204	0.045698	2.070076	22216.71194
39.943285	476.142096	-181.150054	534.03239	0.045698	0.54415	22222.05268
8.661813	506.660605	-227.690781	516.484247	4.623475	1.307113	22245.70452
-23.382622	479.95691	-278.809284	517.24721	2.334586	-0.218812	22250.2823
-66.108535	467.749506	-309.327794	500.46203	-0.717265	-1.744738	77.059236
-112.649262	459.356916	-387.149993	486.728701	2.334586	2.070076	13.733329
-159.189989	436.468034	-398.594434	473.758334	0.045698	-0.981775	12.970367
-188.182573	431.127294	-431.401831	466.128707	0.808661	0.54415	9.918516
-223.278859	418.156928	-456.579602	401.276874	0.045698	1.307113	21992.40089
-280.501064	384.586568	-462.683304	391.358359	-0.717265	0.54415	22202.97861
-294.997356	370.853238	-474.127745	329.558377	0.808661	1.307113	22202.21564
-336.197344	324.312511	-493.201813	272.336172	0.808661	-0.218812	22197.63787
-365.952891	293.031039	-480.994409	227.32137	0.045698	1.307113	22208.31935
-385.026959	228.179206	-497.77959	143.395469	-0.717265	0.54415	22177.80084
-412.493618	198.42366	-536.690689	79.306599	0.045698	-0.218812	22191.53417
-445.301015	157.986635	-511.512919	-0.804488	-1.480227	1.307113	22185.43046
-455.982494	109.919982	-474.127745	-3.856339	-0.717265	0.54415	22189.24528
-484.975078	69.482957	-442.846272	-42.004476	0.808661	2.070076	22204.50453
-512.441736	38.201485	-402.409247	-80.152613	0.808661	-0.218812	22232.73415
-468.189898	-19.02072	-415.379614	-132.797042	-0.717265	0.54415	22213.66009
-474.293599	-73.191075	-371.127775	-209.856278	0.808661	0.54415	22222.05268
-475.819525	-105.998472	-332.979638	-251.819229	-1.480227	-0.218812	22230.44527
-455.982494	-156.354013	-318.483346	-309.041434	1.571624	1.307113	22215.18601
-437.671388	-191.450299	-283.38706	-359.396975	3.097549	0.54415	22246.46748
-386.552885	-251.724355	-242.950035	-410.515478	0.808661	-0.218812	22250.2823
-362.90104	-288.346566	-265.075955	-508.174708	3.860512	1.307113	22202.97861
-343.826971	-326.494703	-181.913016	-480.70805	2.334586	0.54415	22231.97119
-306.441797	-377.613207	-101.038966	-480.70805	0.045698	0.54415	22238.07489
-267.530698	-407.368753	-52.209351	-517.330261	0.045698	-0.981775	22218.23786
-226.33071	-440.939114	6.53878	-560.819137	0.045698	0.54415	22219.00082
-172.923318	-472.983549	76.731351	-559.293212	0.045698	-0.218812	22212.89712
-112.649262	-495.872431	107.249861	-544.033957	1.571624	1.307113	22227.39341
-49.323355	-508.842797	173.627619	-540.219143	-0.717265	-0.218812	22221.28971
-13.464106	-542.413158	225.509085	-520.382112	-1.480227	-0.981775	22207.55638
37.654397	-529.442791	280.442402	-540.982106	-1.480227	1.307113	22209.08231
106.321043	-541.650195	323.931278	-533.352479	-1.480227	-0.218812	22125.91937
153.624733	-514.946499	345.294235	-541.745069	-1.480227	0.54415	22192.29713
190.246944	-504.265021	401.753477	-459.345093	0.808661	0.54415	22220.52675
247.46915	-467.64281	450.583092	-428.063621	2.334586	0.54415	22215.18601
296.298765	-456.961331	470.420124	-383.048819	1.571624	0.54415	22202.97861
341.313566	-409.657642	480.338639	-344.900683	0.808661	-0.981775	22177.03787
358.098747	-377.613207	511.620111	-268.604409	-2.24319	-0.981775	22196.11194
411.506138	-331.835442	544.427509	-237.322937	-0.717265	-0.218812	22189.24528
435.157983	-296.739157	532.220105	-209.093315	1.571624	-0.218812	22225.10453
432.869095	-241.805839	526.879366	-125.930377	0.045698	-0.218812	22211.3712
471.780194	-181.531783	484.153453	-145.767408	0.808661	-0.981775	22189.24528
490.0913	-132.702168	446.768279	-76.337799	1.571624	1.307113	22213.66009
473.30612	-96.079957	474.9979	6.062176	2.334586	0.54415	22209.08231
471.017232	-38.094789	494.071968	117.454736	0.808661	1.307113	22210.60823
452.706126	19.890379	493.309006	159.417687	0.045698	-0.981775	22230.44527
433.632057	76.349622	463.553459	218.92878	-0.717265	-0.218812	22217.4749
437.446871	110.682945	432.271987	259.365805	-0.717265	-0.218812	22222.81564
410.743175	161.801448	365.131266	299.039867	0.045698	0.54415	22231.20823
393.195032	203.764399	346.057197	338.71393	-2.24319	-0.218812	22220.52675
372.595039	254.882902	282.73129	368.469476	-0.717265	1.307113	22199.16379
342.839492	286.927337	214.827607	386.780582	-1.480227	-0.981775	22212.89712
309.269131	336.519915	75.968389	357.025035	-3.006153	-0.981775	22199.16379
295.535802	373.905089	98.094308	424.165756	-0.717265	0.54415	22207.55638
258.150628	409.001375	48.50173	472.232409	1.571624	2.070076	22227.39341
232.972858	431.890257	-23.97973	540.136092	1.571624	0.54415	22230.44527
176.513615	467.749506	-75.098233	534.795353	1.571624	1.307113	22222.05268
117.002522	490.638388	-104.090817	540.899055	1.571624	1.307113	22224.34156
87.246975	479.95691	-146.816731	527.928688	0.808661	0.54415	22222.81564
55.20254	483.771723	-207.090787	550.817571	0.808661	2.070076	22217.4749
19.343291	486.060612	-222.350042	532.506465	2.334586	-0.218812	22249.51933
-50.086318	479.95691	-255.920402	521.062024	3.860512	2.070076	8516.190069
-57.715945	489.112462	-331.453713	495.121291	3.097549	0.54415	19.837031
-112.649262	455.542102	-391.727769	493.595365	1.571624	0.54415	14.496292
-160.715915	444.860624	-401.646285	461.55093	0.808661	0.54415	11.444441
-201.915902	433.416183	-419.95739	431.032421	0.045698	-0.218812	4952.391125
-246.167741	412.053226	-434.453682	408.906502	1.571624	0.54415	22137.36381
-263.715884	381.534717	-474.890707	348.632445	0.808661	-0.218812	22199.92676
-319.412164	354.068058	-485.572186	307.432458	0.045698	1.307113	22198.40083
-362.90104	315.919921	-526.009211	273.099134	1.571624	0.54415	22186.95639
-370.530667	268.616231	-509.986993	193.75101	-1.480227	0.54415	22192.29713
-417.071394	222.075505	-509.224031	126.610289	-0.717265	2.070076	22170.93417
-443.77509	156.460709	-511.512919	68.625121	-3.006153	-0.981775	22141.17863
-458.271382	137.386641	-573.3129	-2.330414	-1.480227	0.54415	22200.68972
-484.212115	104.579243	-484.809223	-13.011892	0.045698	0.54415	22195.34898
-488.026929	61.090367	-448.187012	-68.708172	0.808661	-0.218812	22206.79342
-478.871376	13.023715	-402.409247	-116.011861	-0.717265	-0.981775	22231.20823
-475.819525	-28.176273	-398.594434	-174.759992	-0.717265	1.307113	22219.00082
-483.449152	-75.479963	-358.920371	-225.878496	1.571624	0.54415	22220.52675
-478.108413	-119.731802	-361.972222	-250.293303	2.334586	0.54415	22229.6823
-434.619537	-180.768821	-292.542613	-331.930316	1.571624	0.54415	22244.17859
-410.967692	-212.050293	-262.024104	-353.293273	2.334586	-0.218812	22241.12674
-391.130661	-273.087312	-235.320408	-427.300658	1.571624	0.54415	22238.07489
-385.789922	-321.916927	-194.12042	-472.31546	0.045698	0.54415	22237.31193
-310.256611	-346.331734	-159.024134	-487.574714	1.571624	0.54415	22228.91934
-290.41958	-368.457654	-101.038966	-535.641367	1.571624	0.54415	22229.6823
-257.612182	-418.050232	-23.216767	-524.196926	0.808661	-0.218812	22228.15638
-190.471461	-456.198369	36.294326	-564.633951	-1.480227	-0.981775	22215.18601
-139.352958	-476.0354	56.131357	-538.693218	-1.480227	0.54415	22225.86749
-100.441858	-489.768729	102.672084	-568.448764	-0.717265	-0.218812	22232.73415
-35.590026	-534.020568	205.672054	-524.196926	-1.480227	0.54415	22215.18601
12.476627	-526.39094	275.101663	-518.856187	-0.717265	-0.981775	22204.50453
68.935869	-524.865015	278.153514	-531.826553	-0.717265	-0.218812	22216.71194
111.661783	-526.39094	274.3387	-539.45618	-0.717265	0.54415	22160.25269
171.935839	-527.916866	340.716458	-600.493199	-3.006153	-0.981775	22206.03046
223.054342	-481.376139	399.464589	-471.552497	0.045698	0.54415	22228.15638
263.491367	-455.435406	456.686794	-412.041403	0.045698	-0.218812	22196.87491
294.772839	-434.835412	491.020117	-358.634012	0.045698	0.54415	22215.18601
342.839492	-402.790977	524.590478	-299.885881	0.045698	0.54415	22223.5786
378.69874	-370.746542	532.220105	-239.611825	1.571624	0.54415	22204.50453
406.165399	-330.309517	518.486776	-223.589607	-0.717265	-0.981775	22186.95639
448.891312	-277.665088	545.953435	-177.04888	3.097549	-0.218812	22229.6823
455.757977	-236.4651	547.47936	-125.930377	3.097549	2.833038	22216.71194
464.91353	-184.583634	548.242323	-89.308166	3.860512	-0.218812	22214.42305
474.832045	-126.598466	445.242353	-83.204464	2.334586	0.54415	22219.76379
463.387604	-77.768851	494.834931	54.891792	0.045698	-0.218812	22218.23786
473.30612	-22.835534	465.079384	87.699189	1.571624	0.54415	22216.71194
453.469089	32.097783	480.338639	189.173233	-1.480227	0.54415	22227.39341
431.343169	62.616293	454.397906	244.10655	0.808661	-0.218812	22228.15638
442.78761	123.653311	429.220136	274.62506	0.045698	-0.218812	22219.76379
404.639473	181.638479	376.575707	308.958383	-0.717265	-0.981775	22227.39341
388.617256	226.653281	326.220166	319.639861	-1.480227	-0.218812	22211.3712
365.728374	266.327343	265.94611	372.28429	0.045698	1.307113	22199.16379
334.446902	322.023623	215.590569	373.047253	-0.717265	0.54415	22204.50453
316.898759	341.860654	95.042457	357.025035	0.045698	1.307113	22220.52675
295.535802	392.216195	31.71655	398.987986	0.808661	0.54415	22206.79342
234.498783	419.682853	-18.638991	396.699098	1.571624	-0.218812	22228.15638
206.269162	442.571736	-21.690842	504.276844	-0.717265	0.54415	22232.73415
166.5951	463.171729	-81.201935	537.084241	-0.717265	-1.744738	22214.42305
122.343261	467.749506	-121.63896	529.454614	0.045698	0.54415	22225.10453
71.98772	488.3495	-133.846364	502.750918	0.045698	-1.744738	22231.97119
31.550695	501.319866	-207.090787	515.721285	1.571624	1.307113	22234.26008
-1.256703	492.927276	-241.42411	547.76572	1.571624	0.54415	22244.94156
-46.271504	471.56432	-298.646315	508.85462	2.334586	-0.218812	2766.502884
-108.071486	470.038394	-350.527781	463.839819	1.571624	-0.218812	17.548143
-129.434442	437.993959	-435.216645	434.847235	0.045698	-0.218812	14.496292
-188.182573	441.808773	-445.135161	440.187974	0.808661	-0.218812	9.918516
-236.249226	422.734704	-467.26108	408.906502	-1.480227	-0.981775	19256.41652
-269.056623	404.423599	-459.631453	400.513911	0.808661	1.307113	22186.19343
-301.101058	388.401381	-501.594403	331.847265	-0.717265	1.307113	22202.97861
-320.938089	338.808803	-472.601819	270.047283	0.045698	-0.981775	22190.7712
-349.930673	298.371778	-509.986993	228.084333	-1.480227	0.54415	22196.87491
-384.263996	257.17179	-481.757372	167.047314	-1.480227	-0.218812	22190.7712
-416.308431	223.60143	-534.401801	102.958444	0.045698	-0.218812	22189.24528
-440.723239	167.90515	-474.127745	55.654754	0.045698	-0.218812	22153.38603
-439.197314	122.127386	-586.283267	-60.315582	0.045698	0.54415	22195.34898
-451.404717	100.764429	-512.275882	-119.063712	-0.717265	1.307113	22211.3712
-481.923227	46.594075	-483.283298	-101.515569	1.571624	-0.218812	22217.4749
-488.789891	4.631125	-393.253695	-117.537787	0.045698	-0.981775	22226.63045
-475.819525	-52.591081	-397.831471	-182.38962	2.334586	1.307113	22234.26008
-481.923227	-90.739218	-332.216676	-280.04885	0.045698	-0.218812	22215.18601
-453.693606	-143.383646	-307.801868	-283.863664	0.045698	-0.218812	22222.81564
-429.278798	-183.820671	-327.638899	-324.300689	1.571624	-0.981775	22254.09711
-404.86399	-224.257697	-274.99447	-372.367341	1.571624	-0.218812	22231.20823
-378.160295	-274.613237	-226.164855	-407.463627	3.097549	0.54415	22238.07489
-371.29363	-315.813225	-122.401923	-475.367311	0.808661	-0.218812	22244.17859
-322.464015	-388.294685	-120.875998	-501.308044	1.571624	0.54415	22220.52675
-279.738102	-405.079865	-78.913047	-560.056174	0.808661	-0.218812	22220.52675
-233.197375	-423.390971	-36.950096	-545.559882	0.045698	1.307113	22229.6823
-177.501095	-444.753928	52.316544	-545.559882	0.808661	0.54415	22218.23786
-117.990001	-464.590959	72.916538	-540.219143	0.808661	2.833038	22225.10453
-98.15297	-529.442791	150.738737	-566.159876	0.808661	-0.981775	22234.26008
-19.567808	-525.627978	209.486868	-546.322845	-0.717265	-0.218812	22200.68972
27.735881	-521.813164	272.049812	-517.330261	-2.24319	-0.981775	22201.45268
82.669199	-521.813164	305.620172	-512.752485	-0.717265	0.54415	22211.3712
127.684	-524.865015	328.509055	-524.196926	0.045698	0.54415	22202.21564
203.217311	-492.82058	302.568321	-489.863603	-0.717265	0.54415	22208.31935
238.313597	-475.272437	402.51644	-484.522863	-0.717265	-0.218812	22212.13416
265.780255	-450.094667	417.775695	-440.271025	0.808661	0.54415	22208.31935
310.032094	-426.442822	493.309006	-348.715496	-2.24319	-0.981775	22214.42305
342.076529	-413.472455	516.197888	-287.678477	1.571624	2.070076	22213.66009
381.750591	-337.939144	517.723813	-228.167384	0.808661	-0.218812	22198.40083
437.446871	-312.761374	549.768248	-188.493321	3.097549	-0.218812	22221.28971
451.943163	-283.76879	584.101571	-157.974812	0.808661	-0.218812	22225.86749
451.1802	-227.309547	533.746031	-112.197048	1.571624	-0.218812	22210.60823
464.150567	-171.613268	531.457143	-46.582252	2.334586	0.54415	22190.00824
471.780194	-115.154025	466.60531	-11.485967	1.571624	-2.507701	22207.55638
472.543157	-50.302193	473.471975	51.076978	0.808661	0.54415	22222.05268
464.91353	-15.205907	456.686794	156.365836	-0.717265	-1.744738	22211.3712
461.098716	48.882963	458.21272	184.595457	-1.480227	-0.218812	22223.5786
435.920946	103.81628	412.434956	246.395439	-1.480227	-0.218812	22230.44527
406.165399	126.705162	424.642359	286.069501	0.808661	0.54415	22215.18601
397.009846	212.156989	345.294235	321.92875	-1.480227	0.54415	22220.52675
375.646889	224.364393	281.968328	357.025035	-1.480227	-0.218812	22210.60823
358.861709	281.586598	252.212781	373.810216	-1.480227	0.54415	22199.92676
336.73579	315.156958	153.790588	395.936135	0.808661	2.070076	22200.68972
307.743206	364.749536	50.790618	428.743533	-1.480227	0.54415	22218.23786
288.669137	405.949524	-4.905662	360.839849	-0.717265	-0.218812	22217.4749
236.787671	427.312481	12.642481	501.224993	-0.717265	-0.981775	22220.52675
183.38028	450.964326	-75.861196	465.365744	1.571624	1.307113	22231.97119
139.128441	475.379133	-85.779712	536.321279	2.334586	1.307113	22225.86749
91.824751	478.430984	-136.135252	498.173142	0.808661	-0.218812	22220.52675
61.306242	479.193947	-168.179687	542.42498	0.808661	0.54415	22230.44527
20.869217	486.823574	-207.85375	542.42498	2.334586	0.54415	22251.04526
-21.093734	492.164313	-261.261141	540.136092	0.045698	0.54415	22236.54897
-53.901131	480.719872	-305.51298	521.824987	-0.717265	-0.981775	80.87405
-114.175188	450.964326	-396.305546	512.669434	0.808661	-0.981775	13.733329
-145.45666	457.068028	-400.120359	476.047222	0.045698	-0.218812	12.207404
-193.523312	426.549518	-423.772204	430.269458	1.571624	0.54415	9.918516
-229.382561	419.682853	-426.061092	415.773166	1.571624	-0.218812	21826.07501
-262.189959	401.371748	-457.342564	380.67688	-2.24319	-0.981775	22192.29713
-298.049207	386.875456	-462.683304	336.425042	3.860512	0.54415	22213.66009
-314.834387	322.023623	-498.542552	278.439874	0.045698	0.54415	22202.21564
-366.715854	289.979188	-551.186981	220.454705	-2.24319	-0.218812	22179.32676
-398.760288	245.727349	-514.56477	149.499171	-3.006153	-0.218812	22182.37861
-422.412133	202.238473	-548.898093	90.75104	-1.480227	0.54415	22172.4601
-450.641755	154.934784	-531.34995	38.869574	0.045698	0.54415	22180.08972
-448.352866	101.527392	-532.875875	-54.21188	-0.717265	-0.981775	22183.90454
-465.901009	80.164435	-477.179596	-77.100762	2.334586	0.54415	22221.28971
-490.315817	47.357038	-426.061092	-122.115563	0.045698	-0.218812	22214.42305
-482.68619	-15.205907	-405.461098	-148.819259	0.045698	0.54415	22223.5786
-472.767674	-59.457745	-377.231477	-202.226651	-0.717265	-0.981775	22229.6823
-485.73804	-113.6281	-358.920371	-283.100701	-2.24319	-0.981775	22215.18601
-455.982494	-153.302162	-307.801868	-306.752546	2.334586	0.54415	22244.94156
-421.649171	-209.761405	-269.653731	-349.478459	3.860512	-0.981775	22252.57118
-410.20473	-260.116945	-215.483377	-394.49326	0.808661	-0.981775	22235.02304
-375.871406	-296.739157	-207.85375	-417.382143	1.571624	1.307113	22228.91934
-336.960307	-328.020629	-185.72783	-462.396944	0.808661	0.54415	22239.60082
-296.523282	-372.272468	-126.979699	-536.40433	0.045698	0.54415	22224.34156
-258.375145	-418.813194	-70.520457	-546.322845	0.808661	-0.981775	22216.71194
-210.308492	-433.309486	-23.97973	-535.641367	0.808661	1.307113	22229.6823
-165.293691	-469.931698	80.546165	-534.115441	0.808661	1.307113	22228.15638
-102.730747	-496.635394	110.301712	-560.819137	1.571624	1.307113	22218.23786
-39.404839	-506.553909	172.864656	-533.352479	-0.717265	0.54415	22222.81564
-8.88633	-540.887232	236.190563	-511.989522	-3.769115	1.307113	22207.55638
46.046987	-525.627978	297.990545	-517.330261	-0.717265	2.070076	22202.97861
98.691416	-521.813164	338.42757	-528.774702	-2.24319	-0.218812	22173.22306
137.602516	-513.420574	349.872011	-536.40433	-0.717265	1.307113	22215.18601
179.565466	-512.657611	373.523856	-496.730267	0.045698	0.54415	22210.60823
240.602485	-465.353921	452.871981	-407.463627	0.808661	-0.218812	22190.7712
274.172845	-465.353921	461.264571	-401.359925	0.808661	0.54415	22223.5786
326.817274	-418.813194	510.094186	-351.767347	0.045698	0.54415	22198.40083
362.676523	-384.479871	522.30159	-289.204403	0.045698	-0.218812	22207.55638
392.43207	-350.909511	529.931217	-213.671092	0.045698	0.54415	22214.42305
438.972797	-289.872492	536.797882	-164.078514	3.097549	-0.218812	22219.76379
451.1802	-242.568802	574.183056	-124.404452	3.097549	2.070076	22219.76379
468.728343	-187.635485	553.583062	-77.863725	3.097549	-0.218812	22212.89712
476.357971	-139.568833	521.538627	-54.974843	2.334586	1.307113	22200.68972
480.172784	-97.605882	489.494192	22.847357	0.808661	-0.218812	22199.92676
474.069083	-19.783683	473.471975	112.113997	0.045698	2.070076	22226.63045
456.52094	19.127417	474.234937	159.417687	0.045698	-0.981775	22223.5786
438.972797	59.564442	455.160869	229.610258	-2.24319	-0.218812	22220.52675
426.765393	105.342206	419.30162	263.943582	0.808661	0.54415	22231.20823
412.269101	175.534778	384.968297	293.699128	-1.480227	-0.218812	22223.5786
402.350585	196.134771	305.620172	343.291706	-1.480227	-0.218812	22199.92676
378.69874	243.438461	258.316483	366.943551	0.045698	-0.218812	22211.3712
349.706156	274.719933	229.323899	414.247241	-1.480227	-0.218812	22206.03046
321.476535	332.705101	143.872072	414.247241	-4.532078	-0.218812	22202.97861
308.506169	389.927307	69.864687	396.699098	0.808661	0.54415	22219.76379
261.202479	396.031009	67.575799	479.099073	3.097549	0.54415	22233.49712
220.002491	416.631002	-31.609357	505.039806	1.571624	0.54415	22219.76379
154.387696	460.119878	-85.016749	531.743502	0.045698	-0.981775	22227.39341
121.580298	470.801357	-101.038966	531.743502	-0.717265	0.54415	22230.44527
74.276608	479.95691	-148.342656	528.691651	1.571624	-0.218812	22215.94897
44.521062	487.586537	-188.016718	539.37313	2.334586	0.54415	22248.75637
11.713664	504.371717	-252.868551	544.713869	3.860512	0.54415	22254.86007
-11.938181	466.22358	-274.231508	522.587949	-0.717265	-0.218812	22225.10453
-64.58261	468.512469	-331.453713	514.958322	2.334586	-0.981775	24.414808
-124.093703	465.460618	-371.890738	501.224993	0.045698	-0.218812	12.970367
-163.767765	450.201363	-410.801838	453.921303	0.808661	-0.218812	12.207404
-217.93812	434.179145	-429.112943	450.106489	0.045698	0.54415	11.444441
-250.745518	396.031009	-444.372198	412.721315	-0.717265	0.54415	22106.08234
-270.582549	380.771754	-471.075894	366.943551	0.808661	0.54415	22190.7712
-297.286244	354.068058	-493.201813	326.506526	-3.006153	-1.744738	22193.82305
-365.952891	314.393996	-494.727739	269.284321	-1.480227	1.307113	22204.50453
-384.263996	260.223641	-504.646254	219.691743	-0.717265	0.54415	22180.85269
-399.523251	225.890318	-529.824024	144.158432	-0.717265	1.307113	22186.19343
-449.878792	181.638479	-524.483285	89.988077	-2.24319	-0.218812	22164.83047
-453.693606	144.253305	-493.964776	-4.619302	-2.24319	0.54415	22192.29713
-483.449152	115.260721	-529.824024	-35.137811	-1.480227	-2.507701	22196.11194
-483.449152	74.823696	-439.794422	-61.078544	0.045698	-0.218812	22228.91934
-503.286183	13.786677	-431.401831	-155.685924	0.808661	0.54415	22228.91934
-504.049146	-19.783683	-429.875906	-194.597023	1.571624	0.54415	22217.4749
-473.530637	-85.398478	-337.557415	-199.1748	0.808661	0.54415	22227.39341
-465.138047	-109.813286	-326.875936	-258.685893	3.097549	0.54415	22248.75637
-452.16768	-161.694752	-318.483346	-308.278471	2.334586	-0.218812	22241.12674
-407.915841	-201.368814	-240.661147	-328.115502	1.571624	0.54415	22242.65267
-418.59732	-263.931759	-204.801899	-437.219174	1.571624	-0.218812	22241.88971
-346.878822	-289.109529	-192.594495	-450.18954	0.808661	-0.218812	22228.15638
-349.930673	-354.724325	-138.42414	-469.263609	0.808661	-0.218812	22230.44527
-291.182543	-389.82061	-101.801929	-506.648783	0.808661	0.54415	22229.6823
-259.138108	-414.235418	-64.416755	-515.041373	3.097549	1.307113	22216.71194
-195.049238	-463.827996	32.479513	-555.478398	0.808661	-0.218812	22225.10453
-137.827032	-469.931698	47.738767	-541.745069	0.045698	1.307113	22233.49712
-88.234455	-500.450207	130.138743	-532.589516	0.045698	-0.981775	22217.4749
-49.323355	-529.442791	173.627619	-540.982106	-2.24319	-0.218812	22201.45268
12.476627	-525.627978	228.560936	-534.878404	-1.480227	-0.218812	22212.13416
60.543279	-544.702046	320.879427	-539.45618	0.045698	1.307113	22197.63787
94.876602	-537.072419	315.538688	-500.545081	1.571624	0.54415	22202.97861
162.017323	-508.842797	365.131266	-479.945087	1.571624	0.54415	22224.34156
223.817305	-484.42799	412.434956	-435.693248	0.045698	1.307113	22197.63787
252.809889	-473.746512	479.575676	-421.196956	0.045698	0.54415	22195.34898
284.854324	-456.961331	476.523825	-356.345124	0.808661	1.307113	22219.76379
325.291349	-427.968747	498.649745	-328.878465	-0.717265	-0.218812	22203.74157
365.728374	-377.613207	548.242323	-250.293303	0.045698	-1.744738	22197.63787
417.60984	-324.968778	541.375658	-222.826645	3.097549	1.307113	22229.6823
439.735759	-278.428051	561.975652	-164.841477	0.045698	-1.744738	22231.20823
463.387604	-234.176212	525.353441	-143.47852	1.571624	1.307113	22201.45268
449.654275	-190.687336	546.716397	-91.597054	0.045698	-0.981775	22208.31935
476.357971	-121.257727	468.894198	-33.611886	1.571624	1.307113	22212.13416
474.832045	-90.739218	506.279372	41.158462	3.097549	0.54415	22200.68972
461.861679	-23.598497	481.864565	120.506587	0.045698	-0.981775	22223.5786
471.780194	7.682975	481.101602	176.965829	-1.480227	-0.218812	22231.20823
426.765393	82.453324	446.768279	242.580625	0.808661	-0.218812	22217.4749
424.476505	128.994051	379.627558	258.602842	0.808661	0.54415	22225.10453
396.246883	167.90515	365.131266	299.039867	0.045698	2.070076	22219.76379
377.935778	212.919952	315.538688	347.869483	-1.480227	-0.218812	22194.58602
351.995045	267.853269	278.153514	369.232439	-0.717265	1.307113	22208.31935
337.498753	286.164374	214.827607	418.825017	-0.717265	-0.218812	22211.3712
295.535802	361.697685	133.190594	405.091688	-0.717265	0.54415	22205.2675
299.350616	399.08286	102.672084	434.847235	1.571624	2.070076	22222.05268
253.572852	416.631002	56.131357	492.06944	-0.717265	0.54415	22231.97119
188.721019	444.097661	-17.113065	505.039806	1.571624	0.54415	22222.05268
160.491398	450.964326	-64.416755	537.847204	0.045698	-0.981775	22221.28971
109.372894	485.297649	-103.327855	499.699067	0.045698	0.54415	22228.91934
75.039571	485.297649	-150.631544	546.239794	1.571624	-0.218812	22223.5786
44.521062	483.008761	-193.357458	550.054608	3.097549	-0.218812	22241.88971
-11.175218	494.453202	-256.683365	535.558316	-0.717265	-0.981775	22244.17859
-66.108535	463.171729	-275.757433	511.143508	3.860512	1.307113	1130.710776
-88.234455	445.623586	-361.20926	506.565732	0.808661	-0.218812	16.78518
-130.197405	444.860624	-385.624067	482.913887	-1.480227	-0.218812	13.733329
-163.767765	425.023593	-407.749987	459.262042	0.808661	1.307113	10.681478
-208.019604	424.26063	-414.616651	435.610197	0.045698	-0.218812	16534.92843
-269.819586	389.927307	-471.075894	405.854651	-0.717265	-0.218812	22175.51195
-303.389946	373.142126	-508.461068	312.773197	0.808661	-0.218812	22200.68972
-316.360313	342.623617	-521.431434	289.884315	0.045698	-0.218812	22190.00824
-355.271412	312.86807	-493.201813	257.076917	-2.24319	-0.218812	22192.29713
-375.871406	253.356977	-500.83144	169.336202	0.808661	1.307113	22195.34898
-407.152879	230.468095	-520.668472	118.980661	-5.295041	-0.218812	22159.48973
-414.019543	181.638479	-507.698105	66.336233	-0.717265	1.307113	22190.7712
-464.375084	125.179237	-480.994409	-20.641519	-0.717265	0.54415	22201.45268
-469.715823	88.557026	-463.446266	-29.034109	0.808661	1.307113	22207.55638
-492.604705	57.275553	-410.801838	-90.071128	0.808661	-1.744738	22223.5786
-496.419519	11.497789	-401.646285	-124.404452	-0.717265	0.54415	22230.44527
-472.767674	-32.75405	-429.875906	-189.256284	2.334586	0.54415	22215.18601
-479.634339	-86.161441	-377.231477	-248.004415	0.808661	0.54415	22222.05268
-460.56027	-133.465131	-319.246309	-270.130334	1.571624	-0.218812	22254.09711
-431.567686	-190.687336	-278.046321	-305.22662	-0.717265	-0.981775	22236.54897
-403.338065	-250.961392	-267.364843	-390.678447	0.808661	0.54415	22236.54897
-380.449183	-267.746573	-205.564861	-420.433993	0.808661	1.307113	22238.07489
-357.560301	-309.709523	-207.090787	-450.952503	3.097549	2.070076	22235.02304
-322.464015	-364.64284	-123.927848	-481.471012	-1.480227	-1.744738	22219.00082
-288.893654	-391.346536	-62.127867	-489.863603	-0.717265	-0.218812	22225.86749
-240.064039	-435.598375	-7.957512	-545.559882	0.045698	1.307113	22231.20823
-195.049238	-455.435406	30.190624	-554.715435	-0.717265	-0.981775	22218.23786
-149.271473	-495.872431	90.464681	-569.211727	3.097549	1.307113	22229.6823
-89.76038	-520.287238	137.76837	-561.5821	-1.480227	-0.981775	22212.89712
-30.249287	-531.73168	213.301681	-521.145075	-3.769115	-0.981775	22193.82305
42.232173	-524.102052	263.657222	-532.589516	0.045698	0.54415	22214.42305
64.358093	-528.679829	295.701657	-496.730267	-0.717265	-0.981775	22187.71935
145.232143	-536.309456	330.797943	-540.219143	-1.480227	1.307113	22201.45268
192.535833	-491.294654	380.390521	-481.471012	-3.769115	-0.218812	22215.94897
219.239528	-483.665027	434.560875	-420.433993	0.045698	-0.218812	22199.16379
279.513585	-451.620592	458.21272	-386.863633	0.045698	0.54415	22207.55638
320.713572	-441.702077	482.627527	-376.945117	0.045698	-0.218812	22193.82305
353.52097	-390.583573	481.101602	-315.145136	0.808661	-0.218812	22197.63787
391.669107	-357.013213	528.405292	-249.53034	1.571624	-0.218812	22199.92676
426.765393	-315.813225	559.686764	-193.071098	3.860512	0.54415	22233.49712
435.920946	-274.613237	540.612695	-143.47852	1.571624	2.833038	22232.73415
479.409822	-221.205846	562.738615	-110.671122	0.045698	-0.981775	22194.58602
475.595008	-180.005858	539.849733	-59.552619	0.045698	-0.981775	22207.55638
475.595008	-117.442913	509.331223	-3.093376	-1.480227	-0.981775	22209.08231
461.098716	-66.32441	509.331223	81.595487	0.045698	1.307113	22219.76379
474.832045	-7.576279	505.516409	150.262134	0.808661	0.54415	22221.28971
448.128349	45.06815	453.634943	215.113966	0.045698	1.307113	22230.44527
445.839461	87.0311	426.931248	217.402855	0.045698	-0.218812	22226.63045
426.00243	155.697746	384.205334	286.832464	0.045698	-0.981775	22220.52675
403.113548	190.03107	367.420154	320.402824	-3.006153	0.54415	22206.03046
376.409852	230.468095	316.301651	358.550961	-0.717265	0.54415	22212.13416
343.602455	293.031039	243.057228	398.987986	-1.480227	-0.218812	22190.00824
329.106163	309.816219	188.123911	416.536129	-0.717265	0.54415	22214.42305
311.55802	347.964356	124.798004	435.610197	0.045698	-0.218812	22225.10453
274.935808	402.13471	69.101724	460.025005	1.571624	2.070076	22219.76379
220.002491	418.156928	27.138773	511.906471	-2.24319	-0.218812	22219.00082
178.802503	442.571736	-44.579724	521.062024	-0.717265	0.54415	22225.10453
133.024739	455.542102	-97.987115	521.062024	-2.24319	-1.744738	22205.2675
107.084006	488.3495	-126.216737	499.699067	0.045698	-0.218812	22224.34156
69.698832	492.164313	-215.483377	475.28426	2.334586	0.54415	22256.386
28.498844	486.060612	-213.194489	543.950906	1.571624	1.307113	22235.02304
-5.834479	465.460618	-263.550029	550.054608	2.334586	1.307113	22239.60082
-52.375206	466.986543	-310.853719	532.506465	2.334586	0.54415	170.14069
-110.360374	460.119878	-341.372228	518.773136	0.045698	2.070076	14.496292
-140.878883	446.386549	-382.572216	463.839819	0.045698	0.54415	12.970367
-193.523312	434.942108	-401.646285	460.025005	-0.717265	-0.218812	9.918516
-233.960337	412.816189	-434.453682	431.795384	1.571624	2.070076	21462.14179
-272.108474	396.031009	-446.661086	377.625029	0.045698	1.307113	22190.00824
-297.286244	351.77917	-513.038844	271.573209	-0.717265	1.307113	22186.95639
-336.197344	335.756952	-509.986993	278.439874	-3.006153	-0.218812	22183.90454
-370.530667	289.216225	-497.77959	231.899147	-1.480227	-0.218812	22186.95639
-409.441767	241.149573	-500.068478	163.995463	0.808661	1.307113	22202.21564
-414.019543	209.868101	-527.535136	87.699189	-0.717265	-0.981775	22167.11936
-455.219531	168.668113	-498.542552	51.839941	-2.24319	0.54415	22191.53417
-451.404717	118.312572	-480.231447	-4.619302	0.808661	0.54415	22205.2675
-488.789891	78.63851	-446.661086	-27.508184	0.045698	0.54415	22228.15638
-481.923227	32.860746	-422.246279	-100.752607	0.808661	-0.981775	22217.4749
-480.397301	-9.102205	-416.905539	-145.767408	-0.717265	-0.981775	22223.5786
-482.68619	-65.561447	-381.809254	-207.56739	0.808661	-0.218812	22231.20823
-491.841742	-96.079957	-352.053707	-276.234036	1.571624	-0.218812	22225.10453
-443.77509	-151.013274	-337.557415	-327.35254	3.097549	2.070076	22247.99341
-436.145463	-202.89474	-275.757433	-347.189571	0.808661	1.307113	22247.23045
-403.338065	-250.961392	-250.579663	-370.841416	1.571624	-0.981775	22221.28971
-393.419549	-305.131747	-197.172271	-434.167323	2.334586	0.54415	22236.54897
-369.004742	-340.228033	-160.55006	-463.159907	-0.717265	-0.218812	22234.26008
-317.123276	-373.798393	-120.875998	-531.826553	-1.480227	1.307113	22211.3712
-264.478847	-399.739126	-53.735277	-515.041373	0.808661	-0.218812	22222.05268
-224.041822	-427.205785	-9.483438	-537.930255	0.045698	0.54415	22231.20823
-167.582579	-464.590959	38.583215	-543.270994	-0.717265	-0.981775	22216.71194
-117.990001	-481.376139	120.98319	-542.508031	-1.480227	-0.218812	22222.81564
-72.9752	-517.235388	165.235029	-566.922839	-0.717265	0.54415	22209.08231
-4.308553	-532.494642	243.820191	-515.041373	-1.480227	-0.218812	22205.2675
42.995136	-517.99835	294.175731	-505.122857	-1.480227	-0.981775	22198.40083
101.743267	-514.946499	326.983129	-523.433963	-0.717265	-0.218812	22213.66009
152.098808	-504.265021	382.679409	-499.019155	-1.480227	-0.218812	22220.52675
197.113609	-506.553909	418.538657	-448.663615	0.045698	-0.218812	22196.87491
244.417299	-475.272437	446.768279	-418.908068	-0.717265	0.54415	22209.84527
289.4321	-451.620592	488.731229	-373.130304	0.808661	1.307113	22224.34156
323.765423	-426.442822	477.286788	-343.374757	-1.480227	-0.981775	22184.6675
355.046896	-390.583573	507.042335	-311.330322	1.571624	0.54415	22191.53417
406.928362	-340.990995	507.042335	-251.056266	3.097549	0.54415	22231.20823
435.157983	-298.265082	559.686764	-199.1748	2.334586	-0.218812	22223.5786
452.706126	-250.19843	548.242323	-125.167414	0.808661	1.307113	22220.52675
467.202418	-203.657703	566.553428	-103.804458	0.045698	-0.981775	22223.5786
479.409822	-148.724386	526.116403	-45.056327	1.571624	1.307113	22202.21564
475.595008	-91.50218	523.064552	25.136245	-0.717265	-0.981775	22208.31935
462.624641	-45.724416	493.309006	112.113997	-0.717265	-0.218812	22230.44527
464.91353	11.497789	491.78308	163.2325	-0.717265	1.307113	22214.42305
448.891312	57.275553	454.397906	228.084333	-1.480227	-0.981775	22222.81564
449.654275	101.527392	399.464589	237.239886	-1.480227	0.54415	22231.97119
403.876511	161.038486	379.627558	286.069501	-0.717265	-1.744738	22197.63787
399.298734	194.608846	320.879427	283.01765	-2.24319	0.54415	22200.68972
384.03948	253.356977	297.227582	383.728731	-1.480227	0.54415	22217.4749
351.232082	296.08289	227.797973	413.484278	-0.717265	-0.218812	22208.31935
322.239498	332.705101	169.049843	437.136123	-1.480227	0.54415	22210.60823
311.55802	378.482866	107.249861	442.476862	0.045698	-0.218812	22228.91934
248.995075	409.001375	85.123941	486.728701	-0.717265	-1.744738	22225.86749
220.765454	435.705071	3.486929	519.536098	1.571624	-0.218812	22221.28971
176.513615	460.119878	-64.416755	530.980539	-0.717265	1.307113	22228.91934
139.128441	472.327282	-85.779712	525.6398	-2.24319	-0.218812	22228.91934
84.958087	481.482835	-149.868582	474.521297	2.334586	-0.218812	22230.44527
56.728465	487.586537	-218.535228	510.380546	2.334586	0.54415	22250.2823
7.89885	486.060612	-224.63893	548.528682	3.097549	0.54415	22247.99341
-35.590026	462.408767	-312.379644	502.750918	0.045698	-0.218812	22214.42305
-69.923349	464.697655	-331.453713	515.721285	-1.480227	-0.981775	30.518509
-105.019635	452.490251	-342.898154	497.410179	-2.24319	-0.981775	12.970367
-149.271473	445.623586	-410.801838	487.491663	0.045698	1.307113	10.681478
-195.8122	428.838406	-413.090726	440.950936	1.571624	-0.218812	11.444441
-238.538114	402.897673	-445.898123	422.639831	0.045698	-0.218812	22098.45271
-273.6344	391.453232	-465.735155	347.869483	-0.717265	-0.218812	22172.4601
-318.649201	358.645834	-493.201813	316.58801	-0.717265	-1.744738	22191.53417
-339.249195	316.682884	-522.194397	266.23247	-1.480227	1.307113	22192.29713
-370.530667	278.534747	-510.749956	168.573239	0.045698	-0.218812	22180.85269
-404.86399	247.253275	-540.505503	96.091779	-0.717265	1.307113	22191.53417
-431.567686	198.42366	-534.401801	82.35845	-0.717265	-0.218812	22202.97861
-445.301015	145.779231	-497.016627	37.343649	-0.717265	-0.218812	22192.29713
-459.797307	106.868131	-471.075894	-9.197078	1.571624	0.54415	22217.4749
-486.501003	61.85333	-448.949974	-41.241513	1.571624	0.54415	22231.20823
-482.68619	19.127417	-409.275912	-103.804458	0.045698	1.307113	22224.34156
-475.819525	-31.991087	-384.861104	-157.211849	1.571624	0.54415	22222.05268
-474.293599	-81.583665	-363.498148	-202.989613	-1.480227	-0.981775	22226.63045
-462.086196	-119.731802	-349.764819	-307.515508	0.808661	-0.981775	22247.99341
-445.301015	-158.642901	-310.853719	-309.041434	0.808661	0.54415	22239.60082
-415.545469	-209.761405	-275.757433	-371.604378	4.623475	1.307113	22247.99341
-395.708438	-262.405833	-237.609296	-401.359925	3.097549	-0.218812	22239.60082
-359.849189	-305.131747	-171.994501	-440.271025	-2.24319	-0.981775	22222.05268
-326.278828	-327.257666	-136.135252	-477.656199	0.808661	0.54415	22226.63045
-295.760319	-373.03543	-105.616743	-485.285826	-0.717265	-0.218812	22228.91934
-254.560331	-406.605791	-40.001947	-507.411746	0.808661	-0.218812	22217.4749
-203.441828	-440.176151	20.272109	-540.982106	-0.717265	-1.744738	22225.10453
-137.827032	-461.539108	93.516532	-537.930255	-1.480227	-0.218812	22230.44527
-91.286305	-503.502058	127.086892	-544.033957	-1.480227	-0.218812	22193.82305
-43.982616	-534.020568	188.123911	-558.530249	-3.769115	-0.218812	22202.21564
6.372925	-524.865015	220.931309	-586.75987	0.045698	0.54415	22219.00082
59.017354	-513.420574	261.368334	-592.100609	-0.717265	0.54415	22190.00824
101.743267	-512.657611	339.953496	-523.433963	-4.532078	-0.218812	22209.08231
152.86177	-527.916866	383.442372	-466.97472	0.045698	1.307113	22227.39341
194.061758	-492.82058	421.590508	-442.559913	-0.717265	-0.981775	22189.24528
255.098777	-463.065033	459.738645	-396.782149	0.808661	-0.981775	22216.71194
305.454318	-440.176151	497.886782	-374.656229	2.334586	1.307113	22210.60823
330.632088	-415.761344	498.649745	-309.804397	-1.480227	0.54415	22192.29713
381.750591	-360.065064	521.538627	-248.004415	0.808661	-0.218812	22215.94897
409.980213	-341.753958	520.775664	-248.004415	0.808661	1.307113	22225.86749
428.291318	-289.872492	537.560844	-229.693309	0.808661	-0.981775	22218.23786
454.995014	-237.991026	550.531211	-134.322967	0.808661	-0.218812	22196.87491
475.595008	-178.479932	549.005285	-82.441501	0.045698	0.54415	22224.34156
463.387604	-138.80587	522.30159	-12.248929	0.808661	-0.981775	22212.89712
458.046865	-81.583665	534.508993	39.632537	1.571624	0.54415	22216.71194
471.780194	-29.702199	477.286788	127.373252	-2.24319	-1.744738	22225.86749
452.706126	29.045932	476.523825	190.699159	0.045698	1.307113	22231.20823
442.024648	67.957032	422.353471	231.899147	-2.24319	-0.981775	22214.42305
429.054281	130.519976	424.642359	273.099134	0.808661	1.307113	22228.91934
408.454287	166.379225	378.101632	295.988016	-3.006153	-0.218812	22209.84527
377.935778	202.238473	332.323868	323.454675	-2.24319	-0.981775	22197.63787
378.69874	248.7792	222.457234	341.002818	-1.480227	0.54415	22205.2675
347.417268	306.764368	166.760954	373.047253	-3.006153	-2.507701	22215.94897
316.898759	354.831021	163.709103	450.869452	0.808661	-0.218812	22211.3712
300.113579	394.505083	105.723935	458.499079	-1.480227	-0.218812	22224.34156
252.046926	417.393965	54.605432	495.884254	-0.717265	-0.218812	22232.73415
207.032125	441.04581	-4.905662	532.506465	0.045698	0.54415	22217.4749
162.780286	476.905059	-98.750078	544.713869	0.045698	-0.218812	22223.5786
114.713633	477.668021	-81.964898	530.217577	-1.480227	-0.981775	22227.39341
87.246975	486.060612	-151.394507	526.402763	3.097549	-0.981775	22244.17859
40.706248	483.008761	-226.164855	523.350912	3.860512	1.307113	22243.41563
-7.360404	479.193947	-229.979669	534.03239	-0.717265	-0.981775	22247.23045
-34.0641	476.905059	-335.268527	485.202775	-1.480227	-0.981775	2990.050966
-92.049268	461.645804	-360.446297	518.773136	-0.717265	-0.981775	18.311106
-140.878883	454.016177	-367.312962	507.328695	-1.480227	-0.218812	13.733329
-172.923318	434.179145	-419.95739	463.839819	-1.480227	-1.744738	9.918516
-211.071455	426.549518	-413.853688	446.291676	-1.480227	-0.218812	16445.66179
-249.219592	417.393965	-442.846272	411.958352	0.045698	-0.218812	22164.83047
-298.049207	384.586568	-465.735155	349.395408	-1.480227	-0.218812	22186.19343
-314.071425	353.305095	-487.861074	295.988016	0.808661	-0.218812	22176.27491
-352.982524	321.26066	-510.749956	225.032482	-1.480227	0.54415	22176.27491
-376.634369	256.408828	-525.246248	167.810277	-1.480227	-0.981775	22174.74899
-410.20473	225.890318	-577.890677	106.773258	-0.717265	-0.218812	22182.37861
-423.938059	194.608846	-541.268466	29.714021	-1.480227	-0.981775	22202.21564
-446.826941	135.097753	-477.179596	41.921425	-0.717265	-1.744738	22215.94897
-480.397301	93.897765	-439.794422	15.980692	-0.717265	-0.218812	22215.18601
-482.68619	51.934814	-418.431465	-74.811874	0.808661	0.54415	22225.86749
-475.819525	-2.998503	-398.594434	-133.560004	-0.717265	-0.218812	22231.20823
-492.604705	-39.620714	-397.831471	-196.885912	0.045698	-0.218812	22213.66009
-466.663972	-77.768851	-358.920371	-244.952564	-1.480227	-0.981775	22240.36378
-455.219531	-138.80587	-324.587048	-271.65626	2.334586	-0.218812	22253.33415
-435.3825	-170.850305	-302.461129	-319.722912	1.571624	-0.218812	22227.39341
-412.493618	-237.991026	-305.51298	-398.308074	1.571624	2.070076	22226.63045
-398.760288	-264.694722	-240.661147	-440.271025	-0.717265	-0.218812	22241.12674
-351.456599	-295.976194	-158.261172	-470.026571	0.808661	-0.218812	22219.00082
-316.360313	-340.990995	-113.24637	-479.182124	0.808661	1.307113	22219.76379
-288.130692	-391.346536	-65.94268	-489.863603	-0.717265	-1.744738	22228.15638
-250.745518	-425.679859	-55.261202	-536.40433	0.045698	1.307113	22225.86749
-184.367759	-443.228002	33.242475	-549.374696	0.808661	1.307113	22216.71194
-133.249256	-475.272437	82.072091	-513.515447	-1.480227	-0.218812	22228.91934
-84.419641	-518.761313	111.064675	-560.819137	-2.24319	-0.981775	22206.03046
-39.404839	-537.072419	215.590569	-540.982106	-0.717265	0.54415	22202.97861
15.528478	-524.865015	214.064644	-518.093224	-0.717265	-0.218812	22199.16379
75.802534	-515.709462	271.286849	-601.256162	0.045698	0.54415	22216.71194
121.580298	-517.235388	342.242384	-534.878404	0.045698	1.307113	22211.3712
185.669168	-501.976133	410.146067	-458.58213	-0.717265	-1.744738	22209.84527
229.921007	-487.479841	439.138651	-415.856217	0.045698	-1.744738	22223.5786
271.883957	-453.146518	478.812714	-386.10067	0.808661	1.307113	22215.18601
308.506169	-421.865045	499.412708	-355.582161	0.045698	0.54415	22203.74157
353.52097	-398.213201	512.383074	-311.330322	0.808661	-1.744738	22194.58602
395.483921	-357.776176	509.331223	-273.182185	2.334586	1.307113	22212.89712
435.920946	-309.709523	536.797882	-228.930347	1.571624	0.54415	22219.76379
416.083915	-289.109529	565.027503	-175.522955	1.571624	0.54415	22229.6823
427.528356	-218.916957	469.657161	-153.397036	2.334586	-0.218812	22202.21564
479.409822	-167.798454	527.642329	-58.789656	0.808661	2.070076	22213.66009
471.780194	-118.205876	500.938633	-0.804488	-1.480227	-1.744738	22216.71194
466.439455	-71.665149	524.590478	87.699189	0.045698	2.070076	22218.23786
461.861679	-16.731832	476.523825	152.551022	0.045698	-0.218812	22221.28971
458.046865	46.594075	488.731229	211.299153	-3.006153	-1.744738	22228.91934
443.550573	105.342206	444.479391	243.343588	1.571624	1.307113	22223.5786
411.506138	138.149603	411.671993	263.943582	-0.717265	0.54415	22199.92676
395.483921	197.660697	352.160899	307.432458	-1.480227	0.54415	22210.60823
373.358001	220.549579	275.101663	324.217638	-0.717265	-0.218812	22211.3712
371.069113	260.223641	233.138712	322.691712	-0.717265	-0.981775	22203.74157
332.158013	306.764368	121.746153	351.684296	-0.717265	-0.218812	22218.23786
318.424684	357.119909	95.80542	395.936135	0.045698	-0.218812	22229.6823
275.698771	399.08286	119.457265	487.491663	-1.480227	0.54415	22218.23786
231.446932	417.393965	28.664699	501.987955	-2.24319	-0.981775	22227.39341
192.535833	457.83099	-36.187134	510.380546	-0.717265	-0.218812	22231.20823
158.965472	470.038394	-107.905631	511.143508	-0.717265	-0.218812	22215.94897
120.054373	493.690239	-117.824147	530.217577	2.334586	-0.218812	22247.23045
70.461795	474.61617	-152.920432	536.321279	0.808661	0.54415	22254.86007
27.735881	470.038394	-220.824116	534.03239	3.860512	-0.218812	22231.20823
-5.834479	479.193947	-255.157439	525.6398	3.097549	0.54415	22216.71194
-70.686312	472.327282	-383.335179	478.336111	1.571624	0.54415	173.955504
-105.782597	454.779139	-365.024073	514.958322	0.045698	-0.218812	13.733329
-134.775181	438.756922	-395.542583	477.573148	0.808661	1.307113	12.970367
-191.234424	418.919891	-383.335179	464.602781	1.571624	1.307113	2961.821345
-227.856635	418.919891	-443.609235	436.37316	0.045698	0.54415	20739.61608
-274.397362	407.47545	-474.127745	365.417626	0.045698	1.307113	22178.5638
-309.493648	375.431015	-479.468484	337.188004	0.045698	-0.218812	22205.2675
-324.752903	331.179176	-515.327732	283.780613	-2.24319	0.54415	22174.74899
-375.108444	289.979188	-502.357366	219.691743	-0.717265	-0.218812	22182.37861
-401.049177	241.912536	-495.490701	138.05473	-0.717265	0.54415	22160.25269
-421.649171	196.134771	-540.505503	-3.093376	0.045698	-0.218812	22190.00824
-442.249164	150.357007	-512.275882	19.795506	-1.480227	1.307113	22200.68972
-451.404717	120.601461	-519.905509	-1.567451	0.808661	0.54415	22225.86749
-476.582488	87.794063	-432.927757	-15.30078	0.808661	-0.218812	22223.5786
-486.501003	38.964448	-413.090726	-93.122979	-0.717265	-1.744738	22214.42305
-513.967662	-19.02072	-411.5648	-171.708141	0.045698	0.54415	22222.81564
-481.923227	-53.354043	-373.416663	-191.545172	2.334586	0.54415	22238.83786
-478.108413	-89.213292	-356.631483	-244.189601	0.808661	-0.218812	22239.60082
-459.797307	-147.961423	-287.964837	-273.945148	1.571624	1.307113	22244.17859
-454.456568	-184.583634	-333.742601	-335.74513	2.334586	0.54415	22249.51933
-447.589904	-262.405833	-252.868551	-370.078453	-1.480227	-0.218812	22224.34156
-397.234363	-286.057678	-217.009302	-431.115472	0.045698	0.54415	22229.6823
-371.29363	-319.628039	-154.446358	-503.596932	-1.480227	-0.218812	22227.39341
-317.886238	-360.065064	-105.616743	-489.10064	-1.480227	0.54415	22212.13416
-258.375145	-411.94653	-49.1575	-515.041373	0.045698	-0.218812	22224.34156
-211.071455	-432.546524	18.746183	-527.248777	-0.717265	0.54415	22231.20823
-195.8122	-477.561325	40.872103	-570.737653	-1.480227	-0.218812	22214.42305
-115.701113	-490.531692	90.464681	-555.478398	-0.717265	-0.218812	22203.74157
-70.686312	-507.316872	146.923923	-571.500615	-1.480227	-0.218812	22212.89712
0.269223	-550.042785	205.672054	-552.426547	-3.006153	-1.744738	22199.92676
49.098838	-538.598344	259.079445	-569.211727	-0.717265	-0.218812	22201.45268
100.980304	-517.99835	263.657222	-628.722821	-0.717265	-0.218812	22219.76379
136.07659	-511.131686	279.679439	-521.145075	0.045698	-0.218812	22208.31935
193.298795	-517.235388	355.21275	-468.500646	1.571624	0.54415	22199.16379
246.706187	-472.220586	464.316422	-421.959919	0.808661	1.307113	22227.39341
274.172845	-456.198369	479.575676	-379.234006	0.808661	1.307113	22212.13416
342.076529	-433.309486	497.886782	-338.034018	0.045698	0.54415	22190.00824
356.572821	-378.376169	533.746031	-286.152552	1.571624	-0.218812	22230.44527
402.350585	-335.650256	533.746031	-229.693309	2.334586	0.54415	22232.73415
436.683908	-289.109529	533.746031	-212.145166	0.808661	-0.981775	22197.63787
452.706126	-256.302131	541.375658	-139.663706	0.045698	2.070076	22190.7712
477.120934	-200.605852	478.812714	-171.708141	0.808661	-1.744738	22214.42305
487.039449	-148.724386	484.916416	-33.611886	0.045698	0.54415	22204.50453
462.624641	-109.813286	479.575676	-1.567451	0.045698	-0.218812	22222.05268
465.676492	-52.591081	509.331223	106.773258	0.808661	-0.218812	22232.73415
475.595008	0.816311	497.886782	140.343618	1.571624	2.070076	22215.94897
435.157983	62.616293	467.368273	235.71396	-1.480227	-1.744738	22224.34156
434.39502	122.127386	432.271987	256.313954	-0.717265	-0.218812	22229.6823
415.320952	141.201454	380.390521	260.128768	-3.006153	-0.218812	22192.29713
410.743175	212.156989	330.03498	298.276905	-3.769115	-0.218812	22205.2675
375.646889	244.201424	302.568321	353.210222	0.045698	1.307113	22200.68972
378.69874	276.245859	236.953526	359.313924	-2.24319	-0.981775	22204.50453
337.498753	326.601399	90.464681	333.373191	0.808661	1.307113	22219.00082
305.454318	373.905089	95.042457	410.432427	1.571624	-0.218812	22231.97119
265.017293	399.845822	58.420246	479.862036	0.808661	1.307113	22225.10453
216.187677	430.364332	27.901736	521.824987	0.045698	-0.218812	22221.28971
203.980274	467.749506	-34.661208	539.37313	2.334586	0.54415	22231.97119
138.365478	469.275431	-112.483407	554.632384	-2.24319	-0.981775	22226.63045
98.691416	489.875425	-171.231538	540.136092	1.571624	-0.218812	22241.88971
39.943285	470.801357	-146.816731	540.899055	0.808661	1.307113	22243.41563
-6.597442	486.060612	-203.275973	540.136092	0.808661	-1.744738	22248.75637
-51.612243	466.22358	-279.572247	485.965738	0.808661	0.54415	22220.52675
-88.234455	451.727288	-349.764819	496.647216	0.045698	-0.218812	44.251839
-119.515927	431.890257	-400.120359	506.565732	0.045698	-0.218812	12.970367
-169.108505	435.705071	-384.861104	480.624999	0.808661	-0.218812	10.681478
-200.389977	433.416183	-426.824055	444.002787	-1.480227	-0.218812	9.155553
-219.464045	409.001375	-413.853688	444.76575	0.045698	-0.218812	22097.68975
-307.967723	371.616201	-453.527751	341.765781	-1.480227	0.54415	22176.27491
-301.101058	351.77917	-482.520335	291.41024	-2.24319	-0.218812	22184.6675
-325.515866	334.99399	-494.727739	274.62506	0.045698	1.307113	22187.71935
-374.345481	263.275492	-485.572186	218.92878	0.045698	-0.218812	22151.09714
-399.523251	235.808834	-522.194397	115.928811	-0.717265	1.307113	22180.85269
-413.25658	206.053287	-597.727708	41.158462	-1.480227	-0.981775	22196.11194
-439.960276	140.438492	-542.794391	-38.952625	-0.717265	0.54415	22190.00824
-462.849158	121.364423	-485.572186	-6.90819	0.045698	0.54415	22222.81564
-469.715823	68.719994	-447.424049	-54.21188	0.045698	0.54415	22231.97119
-480.397301	21.416305	-405.461098	-110.671122	0.808661	0.54415	22218.23786
-470.478786	-34.279975	-400.883322	-141.952595	-2.24319	-0.218812	22218.23786
-470.478786	-72.428112	-344.424079	-209.856278	3.097549	1.307113	22254.09711
-481.923227	-139.568833	-352.81667	-253.345154	0.808661	0.54415	22243.41563
-450.641755	-159.405864	-352.053707	-302.174769	0.808661	0.54415	22233.49712
-449.878792	-217.391032	-300.935203	-375.419192	2.334586	1.307113	22233.49712
-385.026959	-270.798423	-271.942619	-428.063621	-0.717265	-0.218812	22235.02304
-388.841773	-306.657672	-215.483377	-420.433993	3.097549	1.307113	22221.28971
-328.567717	-327.257666	-159.787097	-470.026571	-0.717265	-0.981775	22225.86749
-295.760319	-389.82061	-98.750078	-491.389528	0.045698	-0.981775	22230.44527
-249.982555	-398.213201	-27.031581	-487.574714	-1.480227	0.54415	22216.71194
-199.627014	-444.753928	7.301742	-532.589516	0.808661	0.54415	22226.63045
-168.345542	-488.242804	60.709134	-561.5821	-1.480227	1.307113	22221.28971
-95.864082	-495.109468	116.405414	-553.952472	-1.480227	-0.218812	22194.58602
-53.901131	-508.842797	157.605401	-572.263578	-0.717265	0.54415	22212.13416
4.084037	-514.183537	244.583153	-515.041373	-3.006153	-0.981775	22196.11194
32.313658	-529.442791	259.842408	-560.056174	-1.480227	0.54415	22199.16379
122.343261	-527.153903	313.2498	-606.596901	-0.717265	0.54415	22215.18601
157.439547	-501.21317	372.760893	-497.49323	2.334586	0.54415	22199.92676
201.691385	-495.109468	367.420154	-482.233975	-1.480227	-0.981775	22204.50453
249.758038	-476.0354	465.079384	-408.989552	0.808661	2.070076	22215.94897
286.380249	-443.990965	478.049751	-377.70808	-0.717265	0.54415	22211.3712
329.869125	-405.842828	516.960851	-345.663645	0.045698	0.54415	22199.92676
374.120964	-380.665058	506.279372	-251.056266	1.571624	-1.744738	22223.5786
414.557989	-323.442852	537.560844	-227.404421	2.334586	0.54415	22225.86749
423.713542	-301.316933	525.353441	-141.189632	1.571624	-0.218812	22223.5786
427.528356	-260.116945	529.931217	-157.974812	-0.717265	0.54415	22201.45268
454.995014	-185.346597	494.834931	-95.411868	0.808661	0.54415	22209.84527
472.543157	-147.19846	485.679378	-50.397066	0.045698	0.54415	22204.50453
468.728343	-86.161441	512.383074	57.18068	-0.717265	0.54415	22218.23786
452.706126	-38.094789	478.812714	124.321401	1.571624	0.54415	22229.6823
427.528356	0.053348	474.234937	177.728792	0.808661	0.54415	22231.97119
454.995014	78.63851	420.064583	214.351004	-2.24319	-1.744738	22215.94897
415.320952	109.919982	428.457173	251.736178	-2.24319	-0.218812	22205.2675
426.00243	152.645895	368.183117	275.388023	0.808661	-0.218812	22212.89712
369.543188	206.81625	290.360918	327.269489	-3.006153	-0.218812	22195.34898
371.069113	257.17179	267.472036	388.306508	0.045698	1.307113	22212.13416
351.232082	281.586598	153.027625	335.662079	0.045698	0.54415	22222.81564
319.95061	318.208809	104.960973	368.469476	-0.717265	-0.218812	22216.71194
301.639504	386.875456	117.931339	431.032421	0.808661	-0.218812	22227.39341
238.313597	415.105077	59.183208	478.336111	-0.717265	-0.218812	22235.02304
223.054342	441.808773	-1.853811	520.299061	2.334586	2.833038	22215.18601
155.150659	473.090245	-80.438972	514.195359	0.045698	-0.218812	22210.60823
136.839553	476.905059	-106.379706	518.773136	3.097549	0.54415	22258.67489
84.195124	469.275431	-125.453774	545.476831	2.334586	-0.981775	22238.07489
46.046987	463.171729	-185.72783	569.128676	0.045698	-0.218812	22235.786
4.846999	476.142096	-244.475961	561.499049	1.571624	0.54415	22225.10453
-51.612243	482.245798	-325.350011	497.410179	-1.480227	-0.981775	8315.530869
-86.708529	452.490251	-320.009272	500.46203	-0.717265	-0.981775	19.837031
-131.723331	456.305065	-406.224061	466.128707	-0.717265	0.54415	13.733329
-164.530728	423.497667	-409.275912	442.476862	-2.24319	-1.744738	9.918516
-229.382561	421.971742	-432.927757	418.825017	0.808661	1.307113	11674.09284
-272.871437	412.816189	-468.024043	376.862067	-2.24319	-1.744738	22156.43788
-282.789952	383.823605	-468.024043	356.262073	-1.480227	1.307113	22197.63787
-314.071425	347.201393	-497.77959	312.010234	-2.24319	-0.981775	22178.5638
-359.849189	302.186592	-483.283298	241.817662	-0.717265	0.54415	22181.61565
-386.552885	237.334759	-512.275882	149.499171	-0.717265	-1.744738	22164.83047
-411.730655	209.868101	-548.898093	89.225115	0.045698	0.54415	22183.90454
-422.412133	173.245889	-550.424018	32.765872	-3.006153	-1.744738	22196.87491
-459.797307	136.623678	-490.912925	24.373282	0.808661	0.54415	22222.05268
-458.271382	101.527392	-500.83144	10.639953	-2.24319	-0.218812	22213.66009
-481.923227	66.431106	-427.587018	-77.863725	0.808661	0.54415	22224.34156
-504.812109	-3.761466	-426.061092	-108.382234	-0.717265	0.54415	22229.6823
-476.582488	-39.620714	-368.075924	-173.234067	1.571624	-0.218812	22215.94897
-466.663972	-87.687367	-328.401862	-241.13775	0.808661	-0.218812	22245.70452
-449.878792	-144.146609	-319.246309	-257.159968	0.808661	1.307113	22249.51933
-425.463984	-164.746603	-330.69075	-339.559943	1.571624	0.54415	22229.6823
-407.915841	-238.753989	-268.127806	-381.522894	3.097549	0.54415	22235.786
-394.182512	-270.035461	-200.987085	-419.671031	1.571624	1.307113	22237.31193
-349.167711	-302.842858	-192.594495	-467.737683	-1.480227	0.54415	22212.13416
-330.856605	-350.146548	-114.772296	-453.241391	-0.717265	1.307113	22222.81564
-299.575133	-392.872461	-80.438972	-482.996938	-0.717265	-0.981775	22230.44527
-233.197375	-427.205785	-59.838979	-564.633951	0.045698	0.54415	22219.76379
-177.501095	-479.087251	25.612848	-559.293212	0.045698	-0.218812	22219.76379
-134.012219	-494.346505	43.160991	-532.589516	-1.480227	-0.218812	22209.08231
-91.286305	-507.316872	123.272078	-562.345063	-0.717265	0.54415	22206.79342
-51.612243	-528.679829	183.546135	-521.908038	0.045698	2.070076	22199.92676
0.269223	-520.287238	241.531303	-528.774702	-2.24319	-0.218812	22212.89712
65.884018	-537.072419	302.568321	-552.426547	1.571624	0.54415	22219.00082
124.632149	-499.687245	305.620172	-522.671	1.571624	0.54415	22194.58602
178.802503	-511.894648	387.257185	-487.574714	1.571624	0.54415	22206.79342
210.083976	-489.005766	427.69421	-437.219174	-2.24319	-0.981775	22224.34156
242.891373	-448.568741	499.412708	-403.648813	1.571624	-0.218812	22195.34898
306.21728	-427.968747	478.049751	-376.945117	-1.480227	-0.981775	22206.79342
346.654305	-403.55394	528.405292	-299.122918	2.334586	1.307113	22236.54897
382.513554	-370.746542	543.664546	-260.974781	2.334586	-0.218812	22217.4749
409.21725	-332.598405	561.212689	-202.989613	1.571624	-0.981775	22210.60823
442.78761	-295.976194	530.69418	-165.604439	2.334586	1.307113	22209.84527
452.706126	-230.361398	497.886782	-137.374818	0.808661	1.307113	22198.40083
468.728343	-182.294746	536.797882	-60.315582	0.808661	1.307113	22209.08231
471.017232	-125.072541	493.309006	-7.671153	1.571624	-0.218812	22229.6823
467.965381	-65.561447	512.383074	69.388084	2.334586	0.54415	22215.18601
471.780194	-30.465161	491.78308	132.713991	1.571624	0.54415	22225.10453
436.683908	14.54964	465.079384	155.602873	3.097549	2.070076	22232.73415
422.187616	77.875547	417.012732	218.92878	0.045698	1.307113	22200.68972
403.113548	139.675529	400.227552	281.491724	-3.006153	0.54415	22200.68972
396.246883	183.927368	352.160899	276.150985	-1.480227	-0.981775	22217.4749
384.802442	202.238473	304.85721	333.373191	-1.480227	-0.981775	22199.16379
352.758007	264.801418	260.605371	365.417626	-2.24319	-0.981775	22207.55638
332.920976	317.445847	165.235029	391.358359	-1.480227	-0.218812	22226.63045
338.261715	366.275462	145.397998	431.032421	0.045698	0.54415	22227.39341
287.143212	391.453232	98.857271	476.810185	-0.717265	0.54415	22220.52675
247.46915	409.764338	17.983221	516.484247	-0.717265	-0.218812	22225.86749
184.906205	450.964326	-7.957512	490.543514	-0.717265	-0.218812	22227.39341
144.46918	473.853208	-85.016749	540.136092	-1.480227	-0.981775	22219.00082
116.239559	492.927276	-105.616743	545.476831	0.045698	-0.981775	22249.51933
58.254391	480.719872	-153.683395	527.928688	1.571624	-0.218812	22247.99341
30.787732	466.22358	-230.742632	529.454614	0.045698	-0.218812	22231.20823
-24.908547	482.245798	-252.105588	538.610167	0.808661	0.54415	22228.91934
-47.797429	470.038394	-300.935203	508.091657	0.808661	0.54415	418.10358
-92.049268	456.305065	-356.631483	491.306477	0.808661	0.54415	15.259255
-142.404809	442.571736	-385.624067	500.46203	0.045698	0.54415	13.733329
-188.945536	434.942108	-394.77962	440.187974	0.808661	-0.218812	9.918516
-222.515896	418.156928	-444.372198	424.928719	-2.24319	0.54415	20695.36424
-263.715884	385.34953	-498.542552	386.780582	2.334586	-0.218812	22180.85269
-301.864021	375.431015	-483.283298	331.847265	-0.717265	0.54415	22191.53417
-323.226978	344.149542	-496.253664	297.513942	-6.058004	-0.981775	22169.40825
-372.819555	303.712517	-493.201813	232.662109	-3.769115	-0.981775	22163.30454
-376.634369	238.097722	-510.749956	164.758426	-0.717265	0.54415	22197.63787
-418.59732	217.497728	-545.083279	62.521419	0.045698	-0.981775	22184.6675
-445.301015	159.51256	-494.727739	44.210313	-0.717265	0.54415	22187.71935
-449.115829	119.075535	-480.231447	13.691804	-0.717265	-0.981775	22228.91934
-478.108413	78.63851	-455.053676	-35.900774	0.045698	-0.218812	22222.05268
-500.234332	54.223702	-420.720353	-94.648905	0.045698	-0.218812	22219.00082
-468.95286	-3.761466	-450.4759	-179.337769	0.045698	-0.218812	22228.15638
-472.004711	-41.909602	-363.498148	-192.308135	3.860512	-0.218812	22250.2823
-470.478786	-96.842919	-342.135191	-244.952564	0.808661	1.307113	22239.60082
-452.16768	-153.302162	-308.564831	-302.937732	2.334586	1.307113	22244.17859
-425.463984	-196.028075	-271.179657	-332.693279	1.571624	1.307113	22236.54897
-420.886208	-241.805839	-217.772265	-379.234006	0.808661	-0.981775	22225.10453
-376.634369	-284.531753	-200.987085	-417.382143	0.045698	0.54415	22225.86749
-369.004742	-324.205815	-142.238954	-459.345093	-3.006153	-1.744738	22228.15638
-315.59735	-360.065064	-100.276004	-482.233975	0.808661	1.307113	22219.00082
-280.501064	-405.842828	-70.520457	-502.833969	1.571624	-0.981775	22226.63045
-245.404778	-464.590959	-10.246401	-580.656168	0.045698	-0.981775	22229.6823
-170.63443	-466.879847	47.738767	-544.033957	-3.006153	-0.218812	22196.11194
-134.012219	-492.057617	98.857271	-540.982106	-0.717265	-0.218812	22204.50453
-64.58261	-509.60576	146.923923	-541.745069	-2.24319	-0.218812	22215.94897
-20.330771	-539.361307	243.820191	-519.619149	-0.717265	-0.218812	22193.82305
46.046987	-535.546493	249.923893	-544.79692	-3.006153	0.54415	22208.31935
82.669199	-512.657611	297.227582	-516.567298	3.097549	1.307113	22226.63045
147.521031	-520.287238	356.738676	-474.604348	0.045698	-0.981775	22183.14158
195.587684	-497.398356	394.12385	-460.871019	-0.717265	-0.218812	22212.89712
230.683969	-466.116884	436.0868	-433.40436	-0.717265	-0.218812	22197.63787
283.328398	-443.228002	464.316422	-442.559913	0.045698	0.54415	22192.29713
316.898759	-421.865045	449.057167	-357.871049	4.623475	1.307113	22225.10453
363.439486	-388.294685	536.797882	-273.182185	1.571624	-0.218812	22238.83786
397.009846	-347.094697	542.901584	-231.219235	1.571624	1.307113	22221.28971
435.157983	-302.079896	565.790466	-177.04888	2.334586	-0.218812	22225.86749
433.632057	-255.539169	523.064552	-140.426669	2.334586	1.307113	22217.4749
449.654275	-207.472516	552.820099	-121.352601	-2.24319	-0.981775	22207.55638
468.728343	-169.324379	520.775664	-41.241513	0.045698	1.307113	22192.29713
477.883896	-108.287361	512.383074	22.084394	0.045698	0.54415	22228.91934
471.780194	-51.828118	497.123819	96.854742	-1.480227	-0.981775	22229.6823
464.91353	-3.761466	491.78308	147.210283	-1.480227	-0.218812	22218.23786
458.046865	48.120001	441.42754	209.010264	0.045698	-0.218812	22228.15638
428.291318	102.290355	413.960881	256.313954	-4.532078	0.54415	22208.31935
410.743175	148.831082	382.679409	282.254687	-1.480227	-0.218812	22196.87491
391.669107	199.949585	339.953496	319.639861	-1.480227	0.54415	22204.50453
371.832076	232.756983	297.990545	346.343557	0.045698	-0.218812	22219.76379
358.861709	281.586598	243.057228	391.358359	0.808661	-0.218812	22209.84527
321.476535	335.756952	150.738737	389.832433	1.571624	0.54415	22226.63045
308.506169	367.801387	120.220227	456.210191	0.045698	0.54415	22235.02304
274.172845	402.897673	72.916538	480.624999	0.045698	0.54415	22215.18601
219.239528	425.023593	27.901736	507.328695	1.571624	0.54415	22222.81564
182.617317	459.356916	-49.1575	553.869422	1.571624	0.54415	22233.49712
149.046957	465.460618	-110.957482	499.699067	1.571624	1.307113	22241.12674
94.876602	480.719872	-118.587109	543.950906	0.808661	-0.981775	22241.88971
59.017354	485.297649	-171.994501	553.869422	1.571624	0.54415	22247.23045
16.29144	492.927276	-219.298191	531.743502	0.045698	-0.981775	22225.86749
-36.352988	478.430984	-269.653731	524.113875	2.334586	0.54415	22225.86749
-85.945566	454.016177	-330.69075	507.328695	-0.717265	0.54415	30.518509
-109.597411	456.305065	-371.890738	510.380546	-0.717265	-1.744738	11.444441
-154.612213	439.519885	-384.098142	487.491663	0.808661	0.54415	12.207404
-192.760349	430.364332	-428.34998	434.847235	0.045698	0.54415	9.918516
-230.908486	414.342114	-476.416633	387.543545	0.808661	1.307113	21987.06015
-277.449213	385.34953	-468.024043	363.8917	-1.480227	1.307113	22168.64528
-318.649201	357.882872	-468.787006	319.639861	-3.006153	-0.981775	22186.19343
-336.197344	324.312511	-492.43885	270.810246	-0.717265	1.307113	22199.16379
-361.375114	274.719933	-498.542552	222.743594	-0.717265	-0.218812	22172.4601
-400.286214	231.99402	-491.675888	141.869544	0.045698	1.307113	22199.16379
-433.856574	193.082921	-538.216615	69.388084	-1.480227	-0.218812	22203.74157
-443.012127	157.223672	-507.698105	54.128829	-1.480227	-0.981775	22208.31935
-455.982494	106.868131	-446.661086	22.084394	0.045698	-0.218812	22225.10453
-484.212115	69.482957	-428.34998	-42.004476	-1.480227	-0.981775	22228.91934
-491.841742	29.808895	-432.164794	-106.856309	-0.717265	-0.218812	22213.66009
-496.419519	-22.835534	-367.312962	-167.893328	0.808661	-0.218812	22232.73415
-477.34545	-70.139224	-404.698136	-209.856278	3.860512	0.54415	22255.62304
-467.426935	-111.339211	-342.135191	-255.634042	3.097549	0.54415	22228.91934
-446.063978	-167.035491	-300.935203	-306.752546	0.045698	-0.218812	22228.91934
-430.804723	-209.761405	-294.831502	-350.241422	0.808661	0.54415	22241.88971
-402.575102	-269.272498	-220.824116	-389.915484	0.045698	-0.218812	22217.4749
-390.367698	-301.316933	-182.675979	-448.663615	-0.717265	0.54415	22219.00082
-343.064009	-341.753958	-144.527842	-460.871019	-1.480227	0.54415	22230.44527
-300.338095	-375.324318	-97.224153	-491.389528	3.097549	1.307113	22222.81564
-266.004772	-411.94653	-42.290836	-516.567298	-0.717265	0.54415	22221.28971
-209.54553	-439.413188	-33.135283	-551.663584	-0.717265	0.54415	22229.6823
-172.160356	-475.272437	83.598016	-566.922839	-2.24319	0.54415	22206.03046
-113.412225	-498.161319	117.931339	-547.085808	-0.717265	-0.981775	22201.45268
-55.427057	-514.946499	176.67947	-547.848771	-1.480227	-0.218812	22206.79342
10.187739	-530.205754	246.109079	-538.693218	-2.24319	-1.744738	22213.66009
40.706248	-530.968717	274.3387	-560.819137	1.571624	1.307113	22212.13416
103.269192	-520.287238	320.116464	-521.145075	0.808661	2.070076	22203.74157
160.491398	-521.050201	388.783111	-478.419162	0.045698	-0.218812	22213.66009
210.846938	-501.976133	420.827546	-432.641397	-0.717265	-0.218812	22213.66009
248.232112	-472.220586	473.471975	-423.485844	0.808661	0.54415	22209.84527
288.669137	-454.672443	474.234937	-365.500676	-1.480227	-0.981775	22196.11194
355.046896	-397.450238	453.634943	-370.841416	0.808661	0.54415	22215.94897
376.409852	-376.850244	514.671962	-264.789595	3.097549	1.307113	22231.20823
413.795026	-332.598405	545.953435	-219.774794	3.097549	2.833038	22227.39341
429.817244	-295.976194	552.820099	-180.863694	2.334586	0.54415	22206.79342
430.580207	-237.228063	519.249739	-154.922961	-1.480227	0.54415	22207.55638
464.91353	-196.028075	555.108987	-69.471135	-1.480227	0.54415	22211.3712
469.491306	-151.776237	532.220105	-19.115594	0.045698	-0.218812	22212.89712
477.120934	-87.687367	522.30159	47.262164	-0.717265	1.307113	22222.81564
473.30612	-35.805901	473.471975	128.899177	-2.24319	-0.981775	22230.44527
453.469089	16.075566	451.346055	148.736208	-2.24319	-0.981775	22220.52675
444.313536	48.882963	440.664577	204.432488	-3.769115	-0.981775	22199.16379
416.083915	122.890349	378.101632	205.195451	-3.006153	-1.744738	22207.55638
416.083915	167.90515	373.523856	292.173203	-3.769115	-0.218812	22208.31935
402.350585	212.919952	335.375719	341.002818	1.571624	-0.981775	22196.87491
377.935778	254.882902	291.886843	355.49911	-0.717265	0.54415	22218.23786
341.313566	293.794002	200.331315	391.358359	1.571624	-0.218812	22227.39341
336.73579	344.912505	137.005408	434.084272	0.045698	-0.981775	22218.23786
302.402467	384.586568	126.323929	466.89167	0.808661	2.070076	22230.44527
262.728404	418.156928	70.627649	491.306477	0.808661	0.54415	22231.20823
208.55805	441.04581	-0.327885	519.536098	0.045698	1.307113	22219.00082
152.098808	480.719872	-95.698227	501.224993	2.334586	-0.218812	22240.36378
133.787702	479.95691	-201.750048	508.85462	0.808661	1.307113	22257.91192
81.143273	490.638388	-132.320439	537.084241	2.334586	1.307113	22231.20823
44.521062	491.401351	-185.72783	553.106459	2.334586	0.54415	22225.86749
1.795148	487.586537	-247.527812	544.713869	0.808661	-0.218812	22234.26008
-42.45669	483.771723	-270.416694	527.928688	0.045698	-0.981775	8684.804834
-76.027051	457.068028	-352.053707	514.195359	0.808661	1.307113	21.362957
-121.041852	450.201363	-365.787036	503.513881	0.045698	-0.218812	13.733329
-178.264057	441.808773	-400.120359	475.28426	-1.480227	0.54415	9.918516
-198.864051	419.682853	-436.742571	440.950936	0.808661	0.54415	4818.109684
-241.589965	410.527301	-471.838856	404.328725	-3.006153	-1.744738	22132.02307
-288.893654	383.823605	-448.187012	354.736147	-2.24319	0.54415	22168.64528
-314.071425	344.912505	-499.305515	287.595426	0.045698	0.54415	22184.6675
-349.930673	307.527331	-501.594403	269.284321	0.045698	2.070076	22186.19343
-373.582518	272.431045	-497.77959	194.513972	-2.24319	-0.981775	22193.06009
-414.782506	237.334759	-500.068478	102.195481	0.808661	-0.218812	22193.06009
-411.730655	190.794032	-516.853658	68.625121	-2.24319	-0.218812	22195.34898
-451.404717	138.149603	-481.757372	44.973276	-0.717265	-0.981775	22225.86749
-464.375084	103.81628	-458.86849	-3.856339	0.045698	1.307113	22219.76379
-491.841742	55.749628	-437.505533	-62.60447	-0.717265	0.54415	22228.15638
-481.160264	19.890379	-455.816639	-132.034079	0.808661	-0.218812	22228.15638
-452.930643	-22.835534	-376.468514	-185.441471	0.808661	0.54415	22238.83786
-472.767674	-84.635516	-366.549999	-257.159968	2.334586	1.307113	22245.70452
-456.745456	-127.361429	-338.320378	-271.65626	2.334586	-0.981775	22244.94156
-438.434351	-179.242895	-292.542613	-314.382173	2.334586	0.54415	22225.86749
-416.308431	-232.650287	-267.364843	-367.026602	0.808661	1.307113	22232.73415
-398.760288	-263.931759	-215.483377	-422.722882	0.045698	-0.218812	22230.44527
-362.90104	-305.894709	-170.468575	-420.433993	-1.480227	-0.981775	22212.13416
-325.515866	-344.805809	-120.113035	-467.737683	0.045698	0.54415	22224.34156
-295.760319	-389.057648	-81.201935	-491.389528	0.045698	-0.981775	22231.20823
-249.982555	-422.628008	-64.416755	-518.093224	0.045698	1.307113	22213.66009
-205.730716	-453.90948	4.249891	-559.293212	-3.769115	-0.981775	22199.92676
-150.797399	-473.746512	62.998022	-575.315429	-3.769115	-0.981775	22208.31935
-92.812231	-502.739096	63.760985	-566.922839	-2.24319	0.54415	22198.40083
-45.508541	-524.102052	169.812805	-566.159876	-1.480227	-0.218812	22187.71935
20.106254	-530.205754	255.264632	-524.959888	0.045698	0.54415	22219.76379
78.091422	-521.813164	309.434986	-513.515447	-0.717265	-0.981775	22212.13416
117.002522	-511.894648	375.812744	-499.782118	0.045698	0.54415	22195.34898
172.698801	-517.235388	399.464589	-466.211758	0.045698	-0.981775	22226.63045
224.580268	-484.42799	420.827546	-419.671031	0.045698	-0.981775	22177.80084
271.883957	-455.435406	461.264571	-421.196956	-0.717265	0.54415	22188.48232
318.424684	-433.309486	462.027533	-377.70808	2.334586	-0.218812	22222.05268
345.12838	-421.865045	519.249739	-321.248838	1.571624	1.307113	22230.44527
374.883927	-353.198399	513.909	-278.522924	2.334586	-0.981775	22213.66009
419.898728	-332.598405	549.768248	-225.878496	1.571624	-0.218812	22100.7416
437.446871	-278.428051	542.901584	-181.626657	-2.24319	-0.218812	22219.76379
447.365387	-240.279914	539.08677	-139.663706	0.808661	0.54415	22206.03046
471.780194	-172.37623	501.701596	-67.182246	-1.480227	-0.981775	22205.2675
473.30612	-132.702168	507.042335	-7.671153	-3.006153	-1.744738	22231.20823
468.728343	-72.428112	495.597894	64.047344	0.045698	0.54415	22179.32676
469.491306	-18.257758	482.627527	147.973245	0.808661	0.54415	22225.10453
454.232051	29.808895	484.153453	193.75101	2.334586	1.307113	22235.786
442.024648	71.771845	429.983099	234.950997	-1.480227	-0.218812	22193.82305
403.113548	129.757013	393.360887	250.973215	-0.717265	0.54415	22208.31935
401.587623	159.51256	317.827576	284.543575	-1.480227	-0.218812	22175.51195
390.906144	234.282908	288.072029	322.691712	-1.480227	0.54415	22202.97861
374.883927	270.142157	272.049812	377.625029	-1.480227	-0.981775	22218.23786
339.024678	313.631033	190.412799	415.773166	0.045698	-0.218812	22230.44527
332.920976	364.749536	161.420215	453.921303	0.045698	-1.744738	22220.52675
292.483951	398.319897	109.538749	469.94352	-1.480227	0.54415	22222.05268
225.34323	426.549518	62.235059	514.195359	-0.717265	-0.218812	22228.15638
210.846938	440.282847	-36.950096	508.85462	0.045698	-0.218812	22220.52675
163.543249	476.142096	-130.03155	519.536098	1.571624	-0.981775	22243.41563
110.135857	495.216164	-137.661178	508.091657	2.334586	-0.981775	22247.99341
59.780316	491.401351	-197.172271	495.884254	0.808661	0.54415	22245.70452
12.476627	493.690239	-221.587079	514.958322	0.808661	-0.981775	22221.28971
-9.649293	482.245798	-260.498178	530.217577	-1.480227	-0.218812	22228.15638
-55.427057	476.905059	-288.7278	539.37313	0.808661	0.54415	2815.332499
-96.627045	459.356916	-368.838887	524.876838	-1.480227	-0.218812	18.311106
-150.797399	457.068028	-406.224061	489.780552	-2.24319	-0.981775	13.733329
-192.760349	429.601369	-408.512949	458.499079	-1.480227	-0.981775	9.918516
-230.145524	416.631002	-418.431465	417.299092	-1.480227	-0.218812	21373.63811
-265.24181	399.845822	-466.498117	383.728731	-3.006153	-0.981775	22167.11936
-288.130692	363.986574	-487.861074	328.795414	-0.717265	-0.218812	22177.80084
-311.782536	333.468064	-486.335148	247.158401	-3.769115	-0.981775	22161.77862
-372.056593	293.794002	-523.720323	207.484339	-0.717265	0.54415	22153.38603
-394.945475	258.697716	-534.401801	128.899177	-1.480227	1.307113	22207.55638
-406.389916	209.105138	-525.246248	108.299183	0.808661	-0.981775	22199.92676
-431.567686	187.742181	-516.853658	83.121413	0.808661	-0.218812	22219.00082
-443.77509	132.045902	-471.838856	34.291798	1.571624	-0.218812	22231.20823
-470.478786	82.453324	-455.053676	-13.011892	-0.717265	0.54415	22194.58602
-479.634339	35.912597	-438.268496	-83.204464	0.808661	-0.218812	22220.52675
-477.34545	7.682975	-426.061092	-116.774824	3.860512	1.307113	22251.80822
-486.501003	-30.465161	-403.17221	-202.989613	2.334586	0.54415	22244.17859
-480.397301	-99.89477	-373.416663	-237.322937	-0.717265	-0.218812	22232.73415
-480.397301	-143.383646	-365.024073	-312.093285	1.571624	0.54415	22043.5194
-449.115829	-202.131777	-299.409278	-359.396975	1.571624	0.54415	22236.54897
-409.441767	-237.991026	-257.446327	-388.389559	0.808661	-0.218812	22222.81564
-394.945475	-270.798423	-233.03152	-421.959919	-3.006153	-0.218812	22223.5786
-359.849189	-306.657672	-126.216737	-449.426578	-2.24319	-1.744738	22228.91934
-344.589934	-342.516921	-126.979699	-470.026571	-0.717265	0.54415	22152.62307
-260.664033	-393.635424	-53.735277	-483.759901	-0.717265	-0.218812	22222.05268
-231.671449	-426.442822	-18.638991	-540.982106	0.045698	-0.218812	22231.97119
-180.552946	-463.827996	31.71655	-557.004323	-3.769115	-0.981775	22193.06009
-119.515927	-501.21317	79.783202	-557.767286	0.808661	0.54415	22212.13416
-86.708529	-532.494642	71.390612	-603.54505	0.045698	1.307113	22062.59346
-19.567808	-515.709462	162.183178	-572.263578	-3.769115	-1.744738	22197.63787
33.839583	-532.494642	256.027595	-558.530249	-0.717265	0.54415	22219.00082
82.669199	-514.183537	342.242384	-496.730267	0.808661	0.54415	22215.18601
125.395112	-524.102052	368.94608	-471.552497	1.571624	0.54415	22208.31935
194.824721	-514.183537	404.805328	-443.322876	-1.480227	-0.981775	22221.28971
243.654336	-476.798362	459.738645	-419.671031	0.808661	-0.218812	22211.3712
267.306181	-461.539108	460.501608	-417.382143	1.571624	1.307113	22197.63787
315.372833	-421.865045	484.916416	-374.656229	0.045698	0.54415	22220.52675
361.150597	-376.850244	509.331223	-286.915515	0.045698	-0.981775	22222.81564
377.935778	-334.887293	543.664546	-259.448856	3.097549	0.54415	22202.97861
426.765393	-313.524337	540.612695	-216.722943	1.571624	-0.218812	22206.03046
448.128349	-263.931759	498.649745	-189.256284	-2.24319	-0.218812	22216.71194
468.728343	-212.813255	541.375658	-132.034079	0.045698	1.307113	22213.66009
477.883896	-176.191044	532.220105	-25.982259	-0.717265	0.54415	22218.23786
471.017232	-104.472547	498.649745	15.217729	0.045698	-0.218812	22227.39341
490.854263	-64.798485	513.909	99.906593	-2.24319	-0.981775	22228.15638
473.30612	-12.154056	499.412708	151.025096	0.045698	0.54415	22220.52675
439.735759	40.490373	460.501608	184.595457	-1.480227	-0.218812	22206.03046
438.972797	90.082951	394.12385	238.765811	-2.24319	-0.981775	22210.60823
393.195032	122.127386	372.760893	266.995432	-3.769115	-0.981775	22196.11194
410.743175	218.260691	281.968328	250.210252	-0.717265	-0.218812	22173.98602
385.565405	230.468095	245.346116	289.884315	0.045698	0.54415	22224.34156
358.098747	283.875486	190.412799	343.291706	0.045698	0.54415	22215.18601
340.550604	318.971772	179.731321	437.136123	-1.480227	0.54415	22223.5786
323.765423	378.482866	132.427631	466.89167	2.334586	-0.218812	22232.73415
278.750622	393.74212	90.464681	492.832403	2.334586	-0.218812	22194.58602
213.135827	428.838406	22.560997	502.750918	0.808661	1.307113	22222.81564
190.246944	450.201363	-50.683426	524.113875	1.571624	-0.218812	22255.62304
147.521031	468.512469	-92.646376	519.536098	0.808661	1.307113	22242.65267
82.669199	493.690239	-131.557476	517.24721	0.808661	-1.744738	22236.54897
33.076621	475.379133	-166.653762	550.054608	0.808661	0.54415	22090.06012
12.476627	482.245798	-270.416694	470.706483	0.808661	-0.218812	22223.5786
-12.701144	468.512469	-291.779651	528.691651	2.334586	1.307113	22215.18601
-71.449274	471.56432	-309.327794	527.165726	-0.717265	1.307113	80.87405
-98.15297	454.779139	-359.683334	537.847204	0.045698	0.54415	12.970367
-143.930734	408.238412	-396.305546	467.654632	0.808661	-0.981775	12.207404
-211.834418	425.023593	-427.587018	454.684266	-0.717265	0.54415	9.918516
-239.301076	403.660636	-424.535167	434.847235	-0.717265	-0.218812	21996.21571
-271.345511	398.319897	-474.127745	374.573178	-1.480227	1.307113	22164.83047
-317.123276	363.986574	-487.861074	292.936166	-1.480227	-0.981775	22180.85269
-318.649201	307.527331	-573.3129	238.002848	-0.717265	-0.218812	21976.37867
-394.945475	284.638449	-532.875875	160.180649	-2.24319	-0.981775	22180.85269
-398.760288	249.542163	-544.320316	151.025096	0.045698	1.307113	22208.31935
-433.093612	196.134771	-514.56477	60.232531	-1.480227	-0.981775	22204.50453
-426.98991	170.957001	-469.549968	83.121413	2.334586	0.54415	22217.4749
-455.219531	128.231088	-442.846272	9.114027	-0.717265	-0.218812	22225.10453
-477.34545	77.112585	-448.949974	-16.063743	0.045698	0.54415	22230.44527
-488.789891	35.912597	-419.95739	-112.197048	0.808661	1.307113	22213.66009
-483.449152	-10.62813	-413.090726	-151.87111	0.808661	-0.218812	22244.94156
-462.849158	-64.798485	-361.20926	-187.730359	2.334586	-0.218812	22249.51933
-509.389885	-130.41328	-371.890738	-248.004415	0.808661	-0.218812	22230.44527
-459.797307	-157.116976	-346.712968	-302.174769	0.045698	-0.981775	22223.5786
-443.77509	-199.079926	-353.579632	-426.537695	-1.480227	-0.218812	22232.73415
-410.20473	-252.487318	-275.757433	-450.18954	-0.717265	-0.981775	22214.42305
-367.478816	-299.791007	-204.038936	-412.041403	-0.717265	-0.218812	22219.00082
-345.352897	-320.391001	-138.42414	-440.271025	1.571624	0.54415	22228.91934
-329.330679	-394.398387	-81.964898	-482.996938	1.571624	-0.218812	22222.05268
-259.138108	-402.790977	-40.001947	-524.196926	0.808661	0.54415	22219.00082
-219.464045	-453.146518	-0.327885	-542.508031	-1.480227	-0.981775	22206.79342
-156.901101	-472.220586	48.50173	-566.159876	-3.769115	-0.981775	22207.55638
-121.041852	-504.265021	94.279494	-569.97469	-0.717265	-0.981775	22195.34898
-55.427057	-494.346505	138.531333	-586.75987	0.045698	1.307113	22194.58602
-1.256703	-534.78353	158.368364	-613.463566	-1.480227	-0.218812	22221.28971
30.787732	-531.73168	246.109079	-564.633951	-0.717265	-0.981775	22201.45268
103.269192	-517.235388	310.197949	-513.515447	-0.717265	-0.218812	22204.50453
160.491398	-511.894648	395.649775	-476.893236	0.045698	0.54415	22228.91934
190.246944	-511.894648	416.249769	-450.952503	0.045698	1.307113	22184.6675
247.46915	-473.746512	465.842347	-416.61918	0.808661	0.54415	22188.48232
303.165429	-424.916896	476.523825	-383.048819	2.334586	-0.218812	22232.73415
323.765423	-414.998381	490.257155	-325.826614	3.097549	2.070076	22215.94897
377.935778	-385.242834	517.723813	-293.782179	2.334586	1.307113	22198.40083
417.60984	-328.020629	525.353441	-229.693309	0.045698	-0.218812	22090.06012
438.209834	-299.791007	485.679378	-230.456272	1.571624	-0.218812	22201.45268
452.706126	-257.828057	507.805298	-183.915545	0.808661	2.070076	22210.60823
464.150567	-211.28733	496.360857	-109.145197	0.808661	0.54415	22216.71194
459.572791	-137.279945	536.034919	-17.589668	-0.717265	-0.218812	22215.18601
442.78761	-106.761435	535.271956	21.321431	-3.006153	-0.981775	22207.55638
442.78761	-41.909602	481.864565	96.854742	-0.717265	0.54415	22229.6823
454.995014	-2.23554	482.627527	180.780643	-0.717265	0.54415	22219.76379
447.365387	68.719994	458.21272	207.484339	-4.532078	-1.744738	22196.11194
415.320952	109.919982	420.064583	244.10655	-2.24319	0.54415	22214.42305
427.528356	173.245889	346.82016	264.706544	-0.717265	1.307113	22119.05271
371.832076	200.712548	324.694241	297.513942	-3.006153	-1.744738	22202.97861
364.965411	251.068089	168.28688	263.943582	-3.006153	-0.981775	22223.5786
335.972827	277.771784	194.227613	341.765781	-1.480227	-0.981775	22227.39341
342.839492	334.231027	131.664668	429.506495	-0.717265	0.54415	22218.23786
304.691355	391.453232	140.820221	457.736117	1.571624	2.070076	22228.15638
258.913591	398.319897	82.072091	485.202775	0.808661	-0.981775	22231.20823
226.106193	425.786555	-7.19455	508.091657	0.808661	0.54415	22216.71194
179.565466	458.593953	-67.468606	534.03239	2.334586	1.307113	22249.51933
136.839553	469.275431	-111.720445	552.343496	2.334586	2.070076	22251.04526
65.884018	473.090245	-147.579693	520.299061	0.808661	-0.218812	22231.20823
50.624764	475.379133	-142.238954	528.691651	3.097549	0.54415	22223.5786
5.609962	492.164313	-279.572247	494.358328	0.808661	0.54415	22231.97119
-46.271504	446.386549	-329.927787	444.76575	0.808661	0.54415	22183.90454
-82.130753	461.645804	-323.824086	535.558316	-1.480227	-0.218812	23.651845
-123.33074	461.645804	-368.075924	513.432396	-0.717265	0.54415	13.733329
-150.034436	434.942108	-377.231477	497.410179	-0.717265	-0.981775	10.681478
-218.701083	427.312481	-455.816639	461.55093	-0.717265	1.307113	4447.309793
-259.138108	403.660636	-442.846272	402.8028	-3.006153	-0.218812	22118.28974
-273.6344	370.090275	-480.994409	350.921334	-3.006153	-0.218812	22162.54158
-316.360313	357.119909	-500.068478	302.854681	-2.24319	-0.218812	22152.62307
-362.90104	332.705101	-522.194397	243.343588	-0.717265	1.307113	22186.95639
-378.160295	259.460679	-558.816608	122.032512	-0.717265	0.54415	22192.29713
-421.649171	233.519946	-556.52772	40.3955	-0.717265	-0.981775	22190.7712
-433.093612	186.979219	-515.327732	70.914009	-0.717265	-0.218812	22223.5786
-452.16768	149.594045	-500.83144	13.691804	-0.717265	-1.744738	22228.15638
-465.901009	106.868131	-464.972192	6.062176	-2.24319	-0.981775	22213.66009
-480.397301	62.616293	-445.135161	-47.345215	0.045698	-0.218812	22225.10453
-486.501003	27.520007	-414.616651	-120.589638	0.808661	-0.218812	22252.57118
-481.923227	-40.383677	-376.468514	-192.308135	1.571624	2.070076	22238.07489
-475.056562	-76.242926	-370.364812	-244.189601	3.097549	0.54415	22238.83786
-464.375084	-133.465131	-365.787036	-272.419223	2.334586	1.307113	22178.5638
-445.301015	-159.405864	-349.001856	-344.13772	0.808661	1.307113	22225.86749
-454.456568	-237.228063	-265.075955	-385.337708	-0.717265	0.54415	22225.10453
-426.98991	-277.665088	-257.446327	-415.856217	0.808661	-0.218812	22229.6823
-369.004742	-305.894709	-181.913016	-453.241391	0.045698	-0.981775	22213.66009
-310.256611	-331.835442	-120.875998	-497.49323	-0.717265	1.307113	22202.21564
-296.523282	-366.931728	-99.513041	-499.019155	-1.480227	-1.744738	22230.44527
-227.856635	-429.494673	-86.542674	-530.300628	-1.480227	1.307113	22204.50453
-200.389977	-440.176151	8.064705	-554.715435	-3.769115	-0.981775	22199.92676
-154.612213	-472.983549	59.946171	-559.293212	-1.480227	2.070076	22216.71194
-90.523343	-510.368723	86.649867	-585.233945	-2.24319	-0.218812	22163.30454
-29.486324	-529.442791	143.109109	-559.293212	0.045698	1.307113	22206.79342
15.528478	-524.102052	215.590569	-595.915423	0.045698	0.54415	22222.81564
85.721049	-522.576127	260.605371	-573.026541	-0.717265	-0.218812	22191.53417
119.29141	-514.183537	352.160899	-524.959888	-0.717265	-1.744738	22201.45268
159.728435	-511.894648	391.071999	-498.256193	-0.717265	-0.218812	22215.18601
200.16546	-495.109468	426.931248	-422.722882	-0.717265	0.54415	22199.92676
257.387665	-459.25022	468.894198	-381.522894	3.097549	1.307113	22203.74157
303.165429	-433.309486	481.864565	-351.004384	2.334586	-0.218812	22233.49712
332.920976	-403.55394	536.034919	-303.700695	-2.24319	-2.507701	22216.71194
379.461703	-372.272468	536.797882	-278.522924	0.045698	-0.981775	22193.82305
410.743175	-326.494703	555.108987	-222.826645	1.571624	-0.218812	22215.18601
438.972797	-302.842858	503.990484	-204.515539	0.808661	0.54415	22209.08231
445.076499	-207.472516	490.257155	-175.522955	0.045698	-0.218812	22178.5638
468.728343	-175.428081	544.427509	-68.708172	-1.480227	1.307113	22224.34156
474.069083	-134.228094	500.938633	-13.011892	-1.480227	-1.744738	22230.44527
479.409822	-95.316994	508.56826	86.173264	-0.717265	-0.218812	22215.94897
464.150567	-25.124422	489.494192	133.476953	-1.480227	-0.218812	22223.5786
439.735759	29.045932	468.894198	176.965829	-1.480227	0.54415	22212.13416
419.898728	77.112585	435.323838	225.032482	-1.480227	0.54415	22193.82305
405.402436	128.231088	378.101632	255.550991	-3.006153	-0.981775	22202.21564
400.82466	177.060703	362.079415	291.41024	0.045698	-0.218812	22218.23786
387.091331	213.682914	265.94611	314.299122	-1.480227	0.54415	22209.84527
359.624672	289.979188	221.694271	330.32134	0.045698	-0.981775	22222.05268
339.024678	309.053257	174.390582	372.28429	0.045698	-0.981775	22231.97119
325.291349	351.77917	154.553551	434.084272	0.045698	-0.981775	22221.28971
291.720988	387.638418	108.775786	489.017589	0.808661	1.307113	22222.05268
231.446932	418.156928	54.605432	512.669434	0.808661	-0.218812	22228.15638
202.454348	444.860624	1.19804	510.380546	3.097549	-0.218812	22247.99341
143.706217	486.060612	-93.409339	495.884254	3.097549	-0.218812	22241.88971
97.165491	466.986543	-117.061184	540.136092	-0.717265	0.54415	22240.36378
67.409944	480.719872	-140.713029	528.691651	0.808661	1.307113	22222.05268
29.261807	486.823574	-217.772265	520.299061	0.808661	-0.981775	22221.28971
-10.412255	464.697655	-240.661147	521.062024	1.571624	0.54415	22215.18601
-50.086318	481.482835	-327.638899	516.484247	0.045698	-0.218812	1124.607074
-82.130753	469.275431	-351.290744	511.143508	-0.717265	-0.218812	16.78518
-125.619629	456.305065	-384.861104	479.862036	-0.717265	-0.981775	14.496292
-198.101089	453.253214	-412.327763	482.150924	0.808661	-0.981775	9.918516
-229.382561	412.053226	-413.853688	460.787968	-3.769115	-0.218812	19151.12766
-272.871437	406.712487	-474.127745	384.491694	0.808661	2.070076	22165.59343
-288.130692	383.823605	-447.424049	369.232439	-2.24319	-0.218812	22189.24528
-324.752903	344.149542	-513.801807	270.810246	-0.717265	0.54415	22151.8601
-356.797338	309.053257	-506.935142	234.188035	-2.24319	-0.218812	22185.43046
-397.234363	263.275492	-507.698105	150.262134	2.334586	1.307113	22202.97861
-394.945475	222.075505	-567.972161	77.780674	0.045698	-0.981775	22173.98602
-434.619537	178.586629	-497.016627	59.469568	0.808661	1.307113	22222.81564
-453.693606	133.571827	-497.016627	13.691804	0.808661	0.54415	22232.73415
-478.108413	85.505175	-471.075894	-9.197078	-1.480227	-0.218812	22215.94897
-481.923227	56.512591	-419.95739	-79.38965	0.045698	0.54415	22222.05268
-474.293599	8.445938	-406.987024	-114.485936	3.097549	0.54415	22256.386
-474.293599	-43.435528	-384.861104	-186.967396	0.808661	0.54415	22237.31193
-488.789891	-103.709584	-365.787036	-239.611825	0.808661	-0.218812	22231.97119
-459.034345	-138.042907	-342.898154	-295.308105	2.334586	-0.218812	22241.12674
-435.3825	-187.635485	-278.809284	-336.508092	0.808661	0.54415	22225.86749
-389.604736	-241.042877	-302.461129	-425.774733	2.334586	-0.218812	22216.71194
-388.841773	-269.272498	-191.831532	-409.752515	0.808661	1.307113	22229.6823
-356.034375	-317.33915	-150.631544	-450.952503	0.045698	-0.218812	22228.15638
-316.360313	-366.168766	-137.661178	-481.471012	-1.480227	-0.218812	22219.00082
-285.841803	-394.398387	-105.616743	-479.182124	0.808661	1.307113	22229.6823
-228.619598	-420.33912	-37.713059	-548.611733	-1.480227	-0.218812	22208.31935
-179.789983	-459.25022	38.583215	-527.248777	0.808661	1.307113	22199.16379
-137.827032	-479.850213	80.546165	-542.508031	0.045698	2.070076	22206.79342
-76.790013	-492.057617	139.294296	-556.241361	0.808661	2.070076	22219.00082
-21.093734	-532.494642	191.938725	-547.848771	-0.717265	-0.218812	22207.55638
46.80995	-503.502058	249.923893	-534.878404	0.808661	0.54415	22196.87491
71.224757	-533.257605	326.220166	-529.537665	-1.480227	-0.218812	22211.3712
128.446963	-517.235388	386.494223	-500.545081	-0.717265	1.307113	22212.89712
191.009907	-526.39094	419.30162	-447.137689	0.808661	0.54415	22215.18601
235.261746	-486.716878	439.138651	-418.145105	-1.480227	-0.981775	22202.97861
282.565436	-453.90948	462.790496	-378.471043	3.097549	1.307113	22225.10453
335.972827	-421.102083	500.17567	-344.13772	1.571624	1.307113	22227.39341
354.283933	-406.605791	549.768248	-296.071067	1.571624	-1.744738	22215.18601
388.617256	-349.383585	536.797882	-248.767378	-0.717265	-0.981775	22202.97861
419.135765	-308.183598	549.005285	-210.619241	0.808661	-0.218812	22205.2675
440.498722	-261.642871	542.901584	-157.974812	1.571624	2.070076	22212.13416
465.676492	-216.628069	520.775664	-125.167414	-0.717265	-0.218812	22202.97861
472.543157	-170.087342	538.323807	-31.322998	0.808661	-0.218812	22219.76379
474.069083	-114.391062	516.197888	19.032543	1.571624	-0.218812	22234.26008
465.676492	-44.198491	491.020117	90.75104	-0.717265	-0.218812	22226.63045
479.409822	-6.050354	486.442341	147.973245	-4.532078	-0.218812	22202.21564
447.365387	37.438522	451.346055	199.091749	-1.480227	0.54415	22207.55638
427.528356	104.579243	442.190502	229.610258	-0.717265	0.54415	22212.13416
428.291318	138.149603	376.575707	251.736178	-0.717265	0.54415	22205.2675
385.565405	191.556995	332.323868	294.462091	-2.24319	-0.981775	22213.66009
392.43207	233.519946	244.583153	316.58801	-1.480227	1.307113	22228.91934
355.046896	285.401412	251.449818	364.654663	0.045698	-0.981775	22215.94897
343.602455	319.734735	204.146128	401.276874	1.571624	0.54415	22228.15638
303.165429	372.379164	160.657252	435.610197	-1.480227	-0.981775	22231.97119
272.64692	391.453232	49.264693	465.365744	-1.480227	-1.744738	22214.42305
235.261746	428.075444	12.642481	508.091657	0.808661	0.54415	22228.15638
186.432131	454.016177	-35.424171	524.876838	0.808661	-0.981775	22256.386
145.995106	470.801357	-50.683426	540.136092	0.808661	1.307113	22231.20823
104.795118	480.719872	-132.320439	530.217577	0.808661	-0.218812	22235.786
53.676615	483.008761	-188.779681	527.928688	-0.717265	0.54415	22236.54897
18.580329	481.482835	-258.972253	512.669434	0.808661	-0.981775	22214.42305
-5.834479	463.171729	-290.253725	534.03239	1.571624	-0.218812	22188.48232
-66.108535	464.697655	-307.038905	522.587949	-0.717265	0.54415	83.162938
-105.019635	465.460618	-348.238893	523.350912	0.045698	-0.218812	12.970367
-159.189989	447.912475	-379.520365	483.67685	1.571624	1.307113	12.207404
-185.893685	423.497667	-446.661086	434.847235	0.045698	-0.218812	9.918516
-232.434412	422.734704	-445.898123	424.165756	-1.480227	-0.218812	20746.48274
-267.530698	391.453232	-473.364782	374.573178	-3.006153	1.307113	22159.48973
-306.441797	377.719903	-458.105527	317.350973	-1.480227	-0.981775	22167.11936
-335.434381	344.912505	-487.098111	261.654693	-0.717265	0.54415	22193.82305
-352.982524	293.031039	-518.379583	222.743594	-1.480227	-0.981775	22188.48232
-386.552885	231.99402	-518.379583	129.66214	-0.717265	-0.218812	22188.48232
-418.59732	215.20884	-503.120329	98.380668	-1.480227	-1.744738	22219.00082
-430.041761	168.668113	-500.83144	70.151046	0.808661	1.307113	22217.4749
-464.375084	124.416274	-471.075894	15.980692	0.808661	2.070076	22228.91934
-480.397301	79.401473	-469.549968	-56.500768	0.808661	0.54415	22229.6823
-478.108413	42.779261	-404.698136	-87.78224	1.571624	0.54415	22240.36378
-470.478786	-5.287391	-417.668502	-125.930377	1.571624	0.54415	22248.75637
-465.138047	-47.250342	-338.320378	-209.093315	0.808661	-0.218812	22246.46748
-463.612121	-107.524398	-335.268527	-241.900713	0.808661	0.54415	22228.15638
-450.641755	-152.539199	-315.431495	-314.382173	0.045698	-0.218812	22235.02304
-425.463984	-209.761405	-297.883352	-344.900683	1.571624	0.54415	22230.44527
-403.338065	-253.250281	-230.742632	-418.908068	0.045698	0.54415	22215.18601
-375.871406	-283.76879	-191.831532	-408.22659	-1.480227	0.54415	22223.5786
-347.641785	-329.546554	-136.135252	-442.559913	-0.717265	0.54415	22231.97119
-327.041791	-369.220617	-123.927848	-476.130273	0.045698	-0.218812	22213.66009
-286.604766	-415.761344	-40.76491	-508.937671	-3.006153	1.307113	22204.50453
-224.041822	-434.835412	-14.824177	-552.426547	-3.006153	-1.744738	22209.84527
-169.108505	-479.850213	52.316544	-544.79692	0.045698	2.070076	22196.87491
-114.175188	-497.398356	100.383196	-570.737653	-1.480227	-0.218812	22207.55638
-63.056684	-508.079835	159.131327	-570.737653	0.045698	1.307113	22219.76379
-5.834479	-517.99835	194.227613	-549.374696	-0.717265	-0.218812	22212.89712
43.758099	-524.865015	274.3387	-527.248777	-0.717265	-0.218812	22186.19343
91.061789	-526.39094	310.197949	-511.989522	0.808661	1.307113	22222.05268
133.024739	-505.027984	365.894229	-472.31546	0.045698	-0.218812	22220.52675
184.906205	-501.976133	396.412738	-466.211758	0.808661	-0.218812	22171.69713
244.417299	-463.827996	443.716428	-458.58213	0.045698	-0.981775	22218.23786
287.143212	-437.1243	484.916416	-385.337708	2.334586	0.54415	22235.786
332.158013	-421.102083	497.886782	-341.085869	2.334586	2.833038	22218.23786
358.861709	-388.294685	533.746031	-276.996999	1.571624	0.54415	22207.55638
413.032064	-337.939144	538.323807	-238.848862	3.860512	0.54415	22206.79342
424.476505	-302.079896	538.323807	-173.997029	0.808661	0.54415	22198.40083
457.283902	-268.509535	530.69418	-163.315551	-2.24319	-1.744738	22180.85269
462.624641	-210.524367	553.583062	-78.626687	0.045698	0.54415	22229.6823
471.017232	-147.19846	526.116403	-34.374849	0.808661	-0.218812	22218.23786
483.987598	-92.265143	519.249739	27.425133	-2.24319	-1.744738	22225.10453
471.780194	-36.568863	464.316422	99.14363	-1.480227	-0.981775	22233.49712
454.232051	6.920013	487.205304	162.469537	-3.006153	-0.218812	22193.06009
438.209834	48.120001	446.768279	200.617674	-2.24319	-0.218812	22205.2675
420.661691	105.342206	431.509024	233.425072	0.045698	0.54415	22212.89712
400.061697	164.090337	385.73126	287.595426	-0.717265	-0.218812	22201.45268
378.69874	199.949585	314.775725	333.373191	0.808661	0.54415	22219.00082
384.03948	260.986604	262.131296	347.869483	-0.717265	-0.218812	22230.44527
356.572821	302.949555	246.872042	394.41021	-0.717265	0.54415	22214.42305
336.73579	331.179176	194.990576	441.713899	1.571624	0.54415	22225.86749
313.846908	382.297679	129.37578	437.136123	0.045698	-0.218812	22231.97119
270.358032	401.371748	50.027656	445.528713	-1.480227	-1.744738	22215.94897
227.632119	437.993959	-0.327885	511.143508	2.334586	0.54415	22246.46748
169.646951	463.934692	-45.342687	527.165726	1.571624	-0.218812	22251.04526
147.521031	477.668021	-67.468606	547.002757	0.808661	-0.218812	22237.31193
93.350677	475.379133	-119.350072	541.662018	0.045698	-0.218812	22231.97119
44.521062	476.142096	-219.298191	534.795353	0.808661	-0.218812	22235.786
-5.834479	476.905059	-233.03152	537.084241	-1.480227	0.54415	22211.3712
-38.641877	479.193947	-272.705582	534.03239	0.045698	-0.218812	22184.6675
-84.419641	469.275431	-332.216676	528.691651	0.045698	0.54415	23.651845
-125.619629	458.593953	-375.705552	519.536098	0.045698	0.54415	13.733329
-154.612213	429.601369	-410.801838	477.573148	-1.480227	-0.981775	11.444441
-195.049238	421.208779	-446.661086	440.950936	-0.717265	0.54415	4266.487625
-249.982555	403.660636	-441.320347	413.484278	-2.24319	0.54415	22119.81567
-283.552915	401.371748	-444.372198	360.839849	-0.717265	0.54415	22176.27491
-304.915872	352.542133	-472.601819	308.958383	0.808661	-0.218812	22191.53417
-364.426965	315.919921	-516.853658	255.550991	-1.480227	-0.218812	22194.58602
-356.797338	287.6903	-507.698105	172.388053	-1.480227	0.54415	22190.7712
-391.893624	233.519946	-535.164764	112.113997	0.808661	0.54415	22184.6675
-415.545469	196.897734	-519.905509	96.854742	0.045698	-1.744738	22231.20823
-439.960276	145.779231	-478.705521	56.417717	0.808661	-0.218812	22215.94897
-474.293599	109.157019	-466.498117	6.825139	-1.480227	-0.218812	22222.05268
-484.212115	52.697777	-472.601819	-91.597054	2.334586	-0.218812	22241.12674
-493.367668	25.994081	-403.935173	-117.537787	3.097549	-0.218812	22240.36378
-474.293599	-25.124422	-368.838887	-153.397036	0.808661	0.54415	22237.31193
-480.397301	-73.191075	-352.053707	-209.093315	0.045698	-0.218812	22241.12674
-468.189898	-116.679951	-343.661117	-272.419223	0.045698	0.54415	22225.10453
-464.375084	-176.954007	-283.38706	-318.959949	-0.717265	-0.218812	22223.5786
-435.3825	-226.546585	-301.698166	-393.730298	-0.717265	-0.218812	22226.63045
-396.4714	-259.353982	-219.298191	-396.782149	0.045698	-0.218812	22215.94897
-372.819555	-302.079896	-176.572277	-418.145105	0.045698	-0.981775	22221.28971
-316.360313	-336.413219	-154.446358	-453.241391	0.808661	2.070076	22231.97119
-294.997356	-392.109499	-97.987115	-517.330261	-0.717265	-0.218812	22219.76379
-250.745518	-405.842828	-36.187134	-512.752485	-3.006153	-0.981775	22196.87491
-203.441828	-450.857629	1.961003	-543.270994	-0.717265	-0.218812	22212.13416
-161.478877	-483.665027	60.709134	-534.878404	-0.717265	-0.218812	22206.79342
-88.997417	-502.739096	132.427631	-550.137659	-1.480227	-0.218812	22206.03046
-55.427057	-502.739096	161.420215	-558.530249	-1.480227	-0.218812	22222.81564
23.921068	-527.153903	265.183147	-517.330261	-1.480227	-1.744738	22199.16379
59.780316	-522.576127	290.360918	-521.908038	0.045698	-0.218812	22203.74157
118.528447	-514.183537	338.42757	-507.411746	-1.480227	-0.981775	22222.05268
163.543249	-530.205754	407.857179	-473.078422	-0.717265	1.307113	22212.13416
229.921007	-494.346505	417.775695	-461.633981	0.045698	0.54415	22193.06009
264.25433	-463.827996	413.197918	-418.145105	2.334586	0.54415	22227.39341
300.876541	-437.887263	486.442341	-390.678447	0.808661	-0.218812	22237.31193
343.602455	-399.739126	503.990484	-302.174769	1.571624	-0.218812	22208.31935
374.883927	-363.116915	533.746031	-262.500707	0.808661	-0.218812	22216.71194
418.372803	-321.916927	527.642329	-231.219235	0.045698	0.54415	22219.00082
416.846877	-299.791007	535.271956	-182.38962	-1.480227	-0.218812	22194.58602
452.706126	-245.620653	561.975652	-130.508153	-0.717265	-1.744738	22211.3712
475.595008	-183.057709	558.923801	-56.500768	0.808661	0.54415	22231.97119
468.728343	-128.887354	536.034919	-3.856339	0.045698	-0.218812	22215.18601
487.039449	-69.376261	505.516409	64.047344	-2.24319	-0.981775	22222.81564
461.861679	-48.013304	498.649745	109.825109	-1.480227	0.54415	22212.13416
445.839461	19.890379	447.531241	154.83991	-2.24319	-0.218812	22194.58602
445.839461	61.85333	432.271987	225.032482	-3.006153	-0.981775	22206.03046
422.950579	135.860715	409.383105	254.025066	-0.717265	1.307113	22222.05268
403.876511	169.431076	356.738676	299.039867	-1.480227	-0.218812	22208.31935
387.854293	222.838467	290.360918	308.958383	-0.717265	-0.218812	22218.23786
378.69874	280.060673	259.842408	373.047253	-1.480227	-0.218812	22231.20823
357.335784	314.393996	211.012793	408.143539	-0.717265	1.307113	22219.76379
314.609871	360.934723	160.657252	451.632415	0.808661	-0.218812	22219.00082
297.061728	396.793971	107.249861	453.15834	-0.717265	0.54415	22225.86749
258.150628	429.601369	27.901736	463.839819	1.571624	-0.218812	22249.51933
215.424715	437.993959	-29.320469	476.047222	0.808661	0.54415	22241.88971
170.409913	466.986543	-78.913047	535.558316	1.571624	2.070076	22242.65267
109.372894	473.853208	-97.224153	531.743502	0.045698	-0.218812	22239.60082
55.965503	483.008761	-158.261172	545.476831	0.045698	-0.218812	22222.05268
41.469211	480.719872	-212.431526	547.002757	0.045698	-0.218812	22226.63045
-4.308553	479.193947	-260.498178	521.062024	-0.717265	0.54415	22199.92676
-44.745579	468.512469	-284.150023	527.928688	-2.24319	-0.981775	2999.969481
-82.893715	463.934692	-320.009272	532.506465	-1.480227	-0.981775	17.548143
-121.804815	445.623586	-384.861104	489.017589	-0.717265	-0.218812	13.733329
-159.952952	421.208779	-399.357396	449.343527	0.045698	-0.981775	9.918516
-237.012188	417.393965	-447.424049	424.928719	-1.480227	-0.218812	16406.75069
-256.849219	398.319897	-488.624037	357.787998	-0.717265	0.54415	22162.54158
-285.078841	386.112493	-470.312931	343.291706	-0.717265	-0.981775	22159.48973
-320.938089	346.438431	-503.120329	307.432458	-1.480227	0.54415	22191.53417
-349.167711	293.031039	-504.646254	254.025066	-1.480227	-1.744738	22206.03046
-380.449183	272.431045	-506.17218	187.647308	-0.717265	1.307113	22181.61565
-408.678804	223.60143	-513.801807	115.928811	-2.24319	-0.981775	22217.4749
-432.330649	186.979219	-487.861074	77.017711	-0.717265	-0.218812	22229.6823
-464.375084	122.890349	-480.994409	35.817723	0.045698	-0.981775	22215.94897
-460.56027	100.001467	-478.705521	-29.797072	0.808661	-0.218812	22219.76379
-487.263966	41.253336	-417.668502	-69.471135	1.571624	-0.218812	22253.33415
-500.997295	11.497789	-452.001825	-138.900744	2.334586	0.54415	22241.12674
-483.449152	-39.620714	-377.99444	-158.737775	0.045698	-0.218812	22233.49712
-472.004711	-75.479963	-361.972222	-241.13775	-0.717265	-0.218812	22238.07489
-463.612121	-138.042907	-342.135191	-271.65626	0.808661	-0.218812	22233.49712
-441.486202	-170.087342	-273.468545	-366.263639	-0.717265	0.54415	22214.42305
-408.678804	-223.494734	-259.735216	-362.448825	1.571624	0.54415	22228.15638
-391.130661	-275.3762	-210.9056	-414.330292	-0.717265	0.54415	22229.6823
-347.641785	-313.524337	-152.920432	-434.167323	0.045698	0.54415	22219.00082
-327.804754	-352.435436	-123.164886	-470.789534	0.045698	-0.218812	22225.86749
-294.997356	-385.242834	-78.150084	-503.596932	0.045698	0.54415	22211.3712
-240.064039	-419.576157	-76.624159	-582.945056	-2.24319	-0.981775	22196.11194
-184.367759	-451.620592	-17.876028	-562.345063	-0.717265	-0.218812	22209.84527
-137.06407	-482.139102	104.960973	-544.033957	-1.480227	-0.981775	22222.81564
-82.893715	-511.894648	131.664668	-558.530249	-0.717265	0.54415	22202.21564
-23.382622	-529.442791	192.701687	-544.79692	0.045698	-0.981775	22214.42305
16.29144	-514.946499	278.916477	-524.959888	-1.480227	-0.981775	22204.50453
76.565497	-521.813164	326.983129	-512.752485	-1.480227	-0.218812	22209.84527
133.787702	-527.153903	373.523856	-499.782118	-1.480227	-0.218812	22221.28971
172.698801	-517.235388	400.990515	-479.945087	0.808661	1.307113	22196.11194
232.209895	-483.665027	445.242353	-445.611764	0.808661	-0.218812	22206.03046
284.854324	-464.590959	436.849763	-421.196956	-0.717265	-1.744738	22220.52675
318.424684	-427.968747	482.627527	-372.367341	2.334586	-0.218812	22225.10453
353.52097	-408.894679	518.486776	-291.493291	0.045698	-1.744738	22202.21564
376.409852	-356.25025	539.08677	-247.241452	-0.717265	0.54415	22208.31935
406.928362	-323.442852	528.405292	-202.989613	-0.717265	-0.981775	22215.94897
444.313536	-262.405833	529.168254	-194.597023	0.045698	2.070076	22186.95639
449.654275	-218.916957	533.746031	-121.352601	0.045698	-0.218812	22221.28971
465.676492	-173.902156	548.242323	-35.900774	-1.480227	-1.744738	22230.44527
463.387604	-113.6281	519.249739	2.247363	0.808661	1.307113	22227.39341
487.039449	-55.642932	520.775664	82.35845	-1.480227	-0.218812	22219.76379
471.017232	-12.917018	472.709012	153.313985	-0.717265	1.307113	22209.84527
435.920946	29.808895	406.331254	159.417687	-0.717265	-0.218812	22211.3712
428.291318	87.794063	400.227552	234.188035	-1.480227	-0.981775	22199.16379
423.713542	137.386641	400.990515	276.150985	-0.717265	0.54415	22216.71194
401.587623	182.401442	349.872011	307.432458	0.045698	-0.981775	22225.86749
376.409852	244.201424	309.434986	348.632445	-0.717265	0.54415	22214.42305
380.987629	282.349561	267.472036	387.543545	-0.717265	-1.744738	22228.15638
344.365417	327.364362	199.568352	426.454644	0.045698	0.54415	22233.49712
322.239498	362.460648	151.5017	466.128707	0.808661	2.070076	22215.94897
293.246914	414.342114	91.990606	489.780552	-0.717265	-0.981775	22221.28971
227.632119	439.519885	13.405444	490.543514	1.571624	0.54415	22255.62304
209.321013	454.779139	-56.024165	491.306477	2.334586	-0.981775	22233.49712
142.943255	480.719872	-134.609327	475.28426	3.097549	0.54415	22241.12674
106.321043	480.719872	-126.216737	526.402763	0.045698	-0.218812	22243.41563
54.439577	486.060612	-174.283389	536.321279	0.808661	0.54415	22218.23786
10.950701	470.038394	-207.090787	543.187943	-1.480227	0.54415	22211.3712
-14.990032	492.927276	-244.475961	529.454614	1.571624	0.54415	22219.76379
-50.086318	479.193947	-296.357427	516.484247	0.045698	-0.218812	173.192541
-111.886299	464.697655	-355.86852	537.084241	0.808661	0.54415	14.496292
-148.508511	443.334698	-399.357396	477.573148	-2.24319	-1.744738	12.207404
-195.8122	425.786555	-423.009241	462.313893	-3.006153	-0.218812	9.918516
-231.671449	428.075444	-452.764788	405.854651	-2.24319	-0.981775	21412.54921
-256.849219	396.031009	-486.335148	349.395408	-3.006153	0.54415	22155.67492
-289.656617	363.986574	-458.86849	303.617644	0.808661	0.54415	22189.24528
-320.938089	335.756952	-506.17218	251.736178	-1.480227	-0.218812	22188.48232
-362.138077	292.268076	-522.95736	238.765811	2.334586	0.54415	22212.89712
-379.68622	260.986604	-517.616621	153.313985	0.808661	0.54415	22193.82305
-421.649171	207.579213	-503.883291	86.173264	-1.480227	-0.981775	22215.94897
-437.671388	167.90515	-488.624037	79.306599	-0.717265	-0.218812	22228.15638
-452.16768	126.705162	-472.601819	12.928841	0.808661	1.307113	22228.91934
-481.160264	89.319988	-448.949974	-32.08596	2.334586	0.54415	22239.60082
-484.212115	38.964448	-436.742571	-116.774824	0.808661	-0.218812	22249.51933
-474.293599	-15.205907	-431.401831	-149.582222	2.334586	1.307113	22247.23045
-472.004711	-63.272559	-374.179626	-218.248868	2.334586	0.54415	22225.10453
-472.767674	-111.339211	-326.112974	-248.004415	1.571624	1.307113	22235.786
-457.508419	-163.220678	-316.194458	-301.411807	-0.717265	-0.218812	22233.49712
-426.226947	-206.709554	-260.498178	-351.767347	-1.480227	1.307113	22210.60823
-419.360282	-254.776206	-239.135222	-363.211788	2.334586	-0.218812	22226.63045
-396.4714	-278.428051	-210.9056	-404.411776	-2.24319	-0.981775	22230.44527
-368.241779	-313.524337	-123.164886	-457.056205	0.808661	0.54415	22213.66009
-304.152909	-356.25025	-111.720445	-473.078422	-1.480227	-0.218812	22223.5786
-273.6344	-402.028014	-62.127867	-527.248777	-3.006153	0.54415	22208.31935
-232.434412	-441.702077	-22.453804	-579.130243	-2.24319	-0.981775	22194.58602
-167.582579	-476.798362	-1.853811	-593.626535	-2.24319	0.54415	22206.03046
-117.227039	-494.346505	65.28691	-603.54505	2.334586	0.54415	22217.4749
-58.478908	-514.183537	142.346147	-572.263578	-2.24319	-0.218812	22212.89712
-3.545591	-519.524276	236.190563	-515.804336	-0.717265	-0.218812	22204.50453
59.017354	-532.494642	281.968328	-508.937671	0.808661	-0.981775	22219.00082
97.928453	-533.257605	338.42757	-507.411746	-0.717265	-0.218812	22215.94897
154.387696	-501.21317	362.079415	-469.263609	-0.717265	-0.218812	22193.82305
192.535833	-495.109468	418.538657	-450.18954	2.334586	0.54415	22207.55638
253.572852	-475.272437	436.0868	-413.567329	0.808661	0.54415	22220.52675
303.165429	-440.939114	444.479391	-392.967335	1.571624	0.54415	22210.60823
327.580237	-429.494673	441.42754	-357.108086	1.571624	0.54415	22209.08231
363.439486	-393.635424	539.849733	-280.04885	3.097549	-0.218812	22231.97119
404.639473	-344.042846	521.538627	-246.478489	-1.480227	-0.218812	22206.79342
433.632057	-293.687306	545.953435	-177.04888	-0.717265	0.54415	22202.21564
448.891312	-254.013243	557.397876	-131.271116	0.045698	0.54415	22222.05268
468.728343	-212.050293	559.686764	-104.56742	-0.717265	-0.981775	22216.71194
461.861679	-135.754019	551.294174	-30.560035	-1.480227	-0.981775	22227.39341
483.987598	-91.50218	518.486776	22.847357	-0.717265	1.307113	22233.49712
464.91353	-47.250342	488.731229	96.091779	-4.532078	-1.744738	22193.06009
462.624641	-5.287391	458.975683	131.951028	-0.717265	0.54415	22206.79342
444.313536	48.120001	419.30162	189.936196	-3.006153	-0.981775	22207.55638
438.209834	79.401473	441.42754	256.313954	-1.480227	-0.218812	22200.68972
418.372803	154.934784	352.923862	270.810246	-0.717265	0.54415	22216.71194
400.061697	211.394026	277.390551	273.862097	-0.717265	1.307113	22232.73415
384.03948	242.675498	291.12388	383.728731	2.334586	1.307113	22215.94897
357.335784	287.6903	243.057228	415.010203	3.097549	-0.218812	22225.86749
340.550604	341.860654	198.042427	434.847235	-0.717265	-0.981775	22231.97119
313.083945	382.297679	126.323929	469.94352	0.045698	1.307113	22213.66009
281.03951	420.445816	65.28691	472.995371	3.860512	-0.218812	22243.41563
218.476566	442.571736	3.486929	511.906471	1.571624	0.54415	22254.09711
173.461764	457.83099	-73.572308	498.173142	-0.717265	-0.981775	22231.20823
133.024739	478.430984	-120.875998	499.699067	0.045698	-0.981775	22229.6823
78.854385	492.927276	-191.068569	512.669434	1.571624	1.307113	22231.20823
43.758099	489.875425	-210.142638	549.291645	2.334586	1.307113	22220.52675
-1.256703	479.193947	-228.453743	544.713869	-1.480227	-0.218812	22196.11194
-45.508541	477.668021	-262.787067	530.980539	-0.717265	-0.981775	22225.10453
-54.664094	476.142096	-310.090756	516.484247	-1.480227	-0.218812	31.281472
-130.960368	444.097661	-397.831471	525.6398	0.045698	0.54415	12.970367
-157.664064	441.04581	-409.275912	469.180558	-1.480227	-1.744738	12.207404
-215.649232	415.86804	-420.720353	442.476862	-2.24319	0.54415	10.681478
-241.589965	410.527301	-439.794422	401.276874	-3.769115	-1.744738	22056.48976
-260.664033	386.875456	-475.65367	348.632445	0.808661	2.070076	22156.43788
-314.834387	344.912505	-499.305515	244.869513	0.045698	0.54415	22186.95639
-346.11586	330.416213	-523.720323	225.795445	-2.24319	-0.981775	22196.11194
-386.552885	273.956971	-490.149962	160.180649	0.808661	0.54415	22196.11194
-397.997326	235.045871	-503.883291	147.210283	0.808661	-0.218812	22229.6823
-433.093612	195.371809	-516.090695	99.906593	0.808661	0.54415	22215.18601
-451.404717	146.542194	-438.268496	54.128829	-0.717265	0.54415	22221.28971
-466.663972	114.497759	-474.890707	-8.434116	0.808661	0.54415	22225.10453
-462.086196	71.008883	-457.342564	-51.922992	0.808661	-1.744738	22234.26008
-470.478786	29.808895	-406.987024	-149.582222	1.571624	-0.218812	22241.12674
-477.34545	-16.731832	-413.090726	-160.2637	2.334586	0.54415	22243.41563
-481.923227	-77.768851	-376.468514	-230.456272	3.097549	2.070076	22227.39341
-467.426935	-132.702168	-355.86852	-291.493291	-0.717265	-0.218812	22225.10453
-459.034345	-171.613268	-348.238893	-361.685863	-0.717265	0.54415	22226.63045
-425.463984	-226.546585	-270.416694	-358.634012	0.045698	-0.218812	22218.23786
-403.338065	-259.353982	-224.63893	-385.337708	-3.769115	-0.981775	22217.4749
-397.234363	-330.309517	-201.750048	-457.056205	-2.24319	-0.218812	22228.91934
-346.878822	-324.968778	-139.187103	-466.97472	-0.717265	0.54415	22222.05268
-294.997356	-390.583573	-100.276004	-513.515447	-0.717265	-0.218812	22199.16379
-249.982555	-418.813194	-72.809345	-561.5821	-2.24319	-0.218812	22207.55638
-210.308492	-454.672443	-7.957512	-572.263578	-2.24319	-0.218812	22207.55638
-150.797399	-463.065033	69.864687	-537.930255	0.045698	0.54415	22209.84527
-93.575194	-501.976133	69.864687	-625.67097	-1.480227	-0.218812	22215.94897
-55.427057	-507.316872	129.37578	-602.019125	0.045698	-0.981775	22212.89712
3.321074	-524.102052	232.37575	-543.270994	1.571624	0.54415	22199.16379
52.150689	-524.102052	312.486837	-532.589516	0.045698	0.54415	22222.81564
114.713633	-514.946499	332.323868	-494.441379	0.045698	-0.218812	22228.15638
161.25436	-509.60576	413.960881	-486.811752	-1.480227	-0.218812	22183.90454
203.217311	-495.872431	429.983099	-428.826584	1.571624	-0.218812	22224.34156
247.46915	-450.094667	447.531241	-423.485844	2.334586	2.070076	22237.31193
304.691355	-451.620592	454.397906	-382.285857	3.097549	2.070076	22199.92676
344.365417	-407.368753	505.516409	-334.982167	0.045698	-0.218812	22202.21564
360.387635	-396.687275	520.775664	-306.752546	0.045698	-1.744738	22214.42305
407.691324	-344.042846	497.123819	-270.130334	0.808661	-1.744738	22202.21564
419.135765	-305.131747	496.360857	-184.678508	1.571624	2.070076	22196.87491
441.261685	-244.094728	553.583062	-128.982228	-1.480227	-1.744738	22230.44527
457.283902	-198.316963	536.797882	-63.367433	-0.717265	-0.218812	22219.00082
476.357971	-157.116976	549.005285	-17.589668	-0.717265	-0.218812	22220.52675
457.283902	-101.420696	518.486776	68.625121	-3.006153	-0.981775	22225.10453
461.861679	-19.783683	482.627527	140.343618	-2.24319	0.54415	22200.68972
444.313536	19.890379	447.531241	160.943612	-1.480227	1.307113	22205.2675
432.869095	74.060734	417.012732	197.565823	0.808661	0.54415	22213.66009
419.135765	135.860715	379.627558	207.484339	-0.717265	-0.218812	22209.84527
405.402436	178.586629	299.516471	225.032482	-0.717265	-0.981775	22215.94897
387.854293	244.201424	281.205365	260.891731	0.045698	0.54415	22228.15638
387.091331	264.038455	277.390551	349.395408	0.045698	-0.981775	22230.44527
352.758007	305.238443	240.005377	416.536129	1.571624	1.307113	22218.23786
331.395051	364.749536	185.835023	463.076856	-2.24319	-2.507701	22223.5786
294.772839	386.112493	110.301712	458.499079	0.808661	-0.218812	22228.15638
244.417299	421.208779	73.6795	506.565732	1.571624	0.54415	22240.36378
220.002491	440.282847	-0.327885	501.987955	0.808661	-0.218812	22242.65267
171.172876	457.83099	-108.668594	510.380546	0.808661	0.54415	22245.70452
126.158075	476.142096	-110.957482	543.187943	0.808661	-0.218812	22224.34156
61.306242	481.482835	-152.920432	522.587949	1.571624	1.307113	22225.86749
43.758099	464.697655	-215.483377	504.276844	0.808661	-0.981775	22199.16379
-4.308553	487.586537	-247.527812	540.899055	-1.480227	0.54415	22202.21564
-46.271504	470.038394	-266.60188	532.506465	-1.480227	-0.218812	3116.70278
-92.049268	457.83099	-300.935203	527.165726	3.097549	0.54415	18.311106
-143.930734	463.171729	-339.08334	476.047222	-1.480227	-0.218812	13.733329
-182.841834	419.682853	-398.594434	454.684266	-4.532078	-0.981775	9.918516
-204.967753	411.290263	-456.579602	420.350943	-1.480227	0.54415	11690.87802
-255.323294	397.556934	-445.898123	389.06947	-2.24319	0.54415	22102.26753
-295.760319	383.060642	-482.520335	331.847265	-0.717265	-0.981775	22186.95639
-309.493648	355.593983	-569.498087	251.736178	-1.480227	0.54415	22192.29713
-372.056593	312.105107	-590.861043	178.491755	0.808661	-0.218812	22196.11194
-360.612152	267.853269	-532.112913	139.580655	-0.717265	0.54415	22194.58602
-404.86399	227.416244	-502.357366	110.588071	-0.717265	-1.744738	22225.86749
-430.804723	186.979219	-494.727739	93.039928	0.045698	-0.218812	22219.00082
-443.012127	140.438492	-435.979608	17.506617	-2.24319	-0.981775	22215.18601
-484.975078	90.082951	-454.290714	-21.404482	1.571624	-0.218812	22252.57118
-507.86396	38.964448	-448.187012	-80.915576	-0.717265	-0.981775	22247.99341
-472.004711	15.312603	-428.34998	-127.456303	1.571624	0.54415	22228.91934
-470.478786	-39.620714	-379.520365	-190.78221	1.571624	-0.218812	22235.786
-466.663972	-104.472547	-356.631483	-250.293303	-1.480227	-0.981775	22238.07489
-455.982494	-130.41328	-302.461129	-348.715496	-0.717265	0.54415	22216.71194
-437.671388	-180.005858	-379.520365	-392.204372	0.045698	1.307113	22223.5786
-410.20473	-241.805839	-239.898184	-365.500676	-0.717265	-0.981775	22231.20823
-396.4714	-272.324349	-200.987085	-412.041403	-2.24319	-0.218812	22214.42305
-356.034375	-292.16138	-181.913016	-427.300658	0.045698	-0.981775	22224.34156
-336.197344	-364.64284	-123.927848	-514.27841	-2.24319	-0.218812	22222.81564
-284.315878	-418.050232	-75.098233	-507.411746	-0.717265	2.070076	22193.82305
-240.064039	-422.628008	-62.89083	-557.004323	1.571624	-0.218812	22212.13416
-182.078871	-462.30207	22.560997	-570.737653	0.045698	-0.218812	22215.94897
-130.197405	-492.82058	56.89432	-551.663584	-2.24319	-0.218812	22196.11194
-98.915933	-492.057617	89.701718	-651.611703	1.571624	1.307113	22215.18601
-27.197436	-492.057617	174.390582	-589.811721	0.808661	1.307113	22196.11194
17.054403	-535.546493	243.057228	-536.40433	0.045698	-0.218812	22209.84527
79.617348	-521.813164	320.116464	-502.833969	-1.480227	-0.218812	22221.28971
113.187708	-533.257605	368.183117	-494.441379	-0.717265	-0.218812	22200.68972
191.77287	-512.657611	398.701626	-463.92287	-0.717265	-0.218812	22202.21564
220.765454	-479.850213	433.034949	-430.352509	2.334586	-0.218812	22219.76379
263.491367	-463.065033	484.916416	-399.834	1.571624	-0.218812	22226.63045
300.876541	-450.094667	474.234937	-367.026602	0.808661	0.54415	22198.40083
349.706156	-404.316902	532.983068	-303.700695	1.571624	0.54415	22190.00824
368.780225	-370.746542	512.383074	-264.789595	0.808661	2.070076	22212.89712
413.795026	-340.228033	498.649745	-269.367372	-1.480227	-2.507701	22192.29713
432.869095	-286.820641	546.716397	-183.152582	0.045698	1.307113	22213.66009
452.706126	-224.257697	543.664546	-138.137781	0.808661	-0.218812	22228.15638
475.595008	-180.768821	547.47936	-34.374849	-0.717265	-0.218812	22229.6823
479.409822	-134.991056	549.768248	-4.619302	-0.717265	-0.218812	22218.23786
457.283902	-77.005888	494.834931	95.328817	-2.24319	-0.218812	22206.03046
454.232051	-28.939236	448.294204	118.217699	-3.006153	-0.218812	22210.60823
448.128349	43.542224	432.271987	163.995463	-0.717265	1.307113	22194.58602
442.024648	85.505175	431.509024	227.32137	0.045698	0.54415	22214.42305
404.639473	142.72738	337.664607	241.817662	-3.006153	0.54415	22222.05268
424.476505	185.453293	272.049812	268.521358	0.045698	-0.218812	22213.66009
366.491337	234.282908	236.953526	317.350973	0.045698	0.54415	22225.86749
374.883927	271.668082	245.346116	380.67688	0.045698	-0.218812	22232.73415
343.602455	322.023623	217.116495	435.610197	-0.717265	-0.218812	22214.42305
331.395051	367.801387	166.760954	478.336111	-2.24319	-0.218812	22220.52675
276.461734	406.712487	126.323929	470.706483	3.097549	1.307113	22256.386
231.446932	431.127294	40.872103	472.232409	3.097549	0.54415	22239.60082
200.928423	450.964326	-43.816761	514.958322	0.045698	-0.218812	22235.02304
149.046957	470.038394	-76.624159	535.558316	0.045698	-0.218812	22238.83786
104.032155	487.586537	-96.46119	510.380546	0.808661	0.54415	22225.86749
61.306242	492.164313	-181.150054	540.899055	-3.006153	-0.981775	22206.03046
10.950701	472.327282	-222.350042	513.432396	-2.24319	-0.981775	22190.00824
-6.597442	458.593953	-226.927818	534.03239	0.045698	1.307113	22218.23786
-60.767796	466.986543	-291.016688	522.587949	-1.480227	-0.981775	86.977752
-92.812231	454.016177	-345.950005	527.928688	0.045698	2.070076	13.733329
-156.138138	440.282847	-411.5648	473.758334	-2.24319	-0.218812	12.970367
-179.02702	426.549518	-402.409247	467.654632	-0.717265	-0.218812	9.155553
-235.486263	400.608785	-458.86849	428.743533	-3.006153	-0.981775	19321.26835
-260.664033	386.112493	-487.098111	381.439843	-1.480227	0.54415	22141.94159
-298.049207	367.801387	-481.757372	321.92875	0.045698	-0.218812	22158.72677
-311.782536	343.38658	-529.061062	239.528774	0.808661	1.307113	22197.63787
-358.323263	294.556965	-536.690689	199.091749	0.045698	-0.218812	22190.00824
-393.419549	271.668082	-480.994409	131.951028	0.808661	-0.218812	22213.66009
-404.101028	231.231057	-487.861074	93.039928	-1.480227	-0.218812	22223.5786
-435.3825	168.668113	-473.364782	91.514003	0.045698	-1.744738	22228.15638
-445.301015	130.519976	-464.209229	15.980692	0.045698	-0.218812	22212.89712
-469.715823	96.949616	-444.372198	-25.982259	-0.717265	-0.981775	22244.94156
-490.315817	33.623709	-419.95739	-104.56742	2.334586	-0.218812	22246.46748
-500.234332	-12.917018	-446.661086	-161.789626	0.808661	-0.981775	22225.10453
-487.263966	-42.672565	-387.149993	-223.589607	2.334586	-0.218812	22231.20823
-481.160264	-104.472547	-369.60185	-231.219235	-0.717265	1.307113	22235.786
-455.982494	-163.220678	-361.972222	-341.848832	0.045698	0.54415	22209.08231
-434.619537	-208.235479	-297.883352	-333.456241	-0.717265	0.54415	22222.05268
-413.25658	-244.094728	-254.394476	-374.656229	0.808661	0.54415	22231.97119
-395.708438	-281.479902	-218.535228	-405.174739	-0.717265	-0.981775	22218.23786
-370.530667	-311.998411	-163.601911	-432.641397	0.045698	1.307113	22222.81564
-327.804754	-388.294685	-126.979699	-497.49323	-3.006153	-1.744738	22206.79342
-262.952921	-401.265052	-93.409339	-538.693218	-2.24319	0.54415	22202.97861
-210.308492	-426.442822	-51.446388	-560.056174	-3.769115	0.54415	22197.63787
-173.686281	-457.724294	33.242475	-551.663584	0.045698	2.070076	22221.28971
-132.486293	-489.005766	57.657283	-549.374696	-3.006153	-0.981775	22215.18601
-74.501125	-521.050201	130.901706	-572.263578	0.045698	0.54415	22187.71935
-1.256703	-532.494642	190.412799	-534.878404	0.045698	-0.218812	22205.2675
34.602546	-524.102052	288.834992	-510.463596	0.808661	-0.218812	22225.86749
101.743267	-514.946499	345.294235	-529.537665	0.045698	1.307113	22213.66009
152.098808	-519.524276	376.575707	-494.441379	0.045698	-0.218812	22205.2675
221.528417	-489.005766	417.775695	-423.485844	0.045698	-0.981775	22238.83786
255.098777	-466.879847	423.116434	-420.433993	3.097549	1.307113	22221.28971
267.306181	-466.116884	475.760863	-395.256223	2.334586	-0.218812	22207.55638
307.743206	-421.102083	505.516409	-338.796981	0.045698	-0.218812	22217.4749
377.935778	-382.953946	516.197888	-316.671061	2.334586	-0.218812	22197.63787
381.750591	-360.828026	533.746031	-231.982197	-0.717265	0.54415	22205.2675
419.898728	-303.605821	503.227521	-211.382204	-0.717265	0.54415	22202.97861
451.943163	-269.272498	533.746031	-141.189632	0.045698	-1.744738	22212.89712
463.387604	-209.761405	535.271956	-106.856309	-1.480227	-0.218812	22222.81564
459.572791	-143.383646	513.909	-26.745221	-2.24319	-0.981775	22230.44527
459.572791	-108.287361	507.042335	6.062176	-3.769115	-0.218812	22196.87491
477.120934	-55.642932	511.620111	91.514003	-2.24319	-1.744738	22199.92676
461.098716	0.816311	508.56826	151.788059	0.045698	-0.218812	22219.00082
441.261685	43.542224	419.30162	205.195451	-0.717265	-0.981775	22206.03046
420.661691	96.949616	414.723844	209.010264	-0.717265	1.307113	22206.79342
403.113548	162.564411	344.531272	234.950997	0.045698	0.54415	22228.91934
413.795026	194.608846	301.042396	268.521358	0.045698	-0.218812	22222.05268
382.513554	238.097722	275.101663	377.625029	-3.006153	-0.981775	22215.94897
371.832076	301.423629	229.323899	418.062054	-1.480227	-0.218812	22225.10453
342.839492	316.682884	190.412799	398.987986	0.045698	-0.218812	22219.76379
318.424684	380.771754	136.242445	460.787968	3.097549	1.307113	22237.31193
275.698771	416.631002	104.19801	514.195359	3.097549	0.54415	22255.62304
228.395081	431.127294	1.19804	501.224993	3.097549	1.307113	22245.70452
193.298795	446.386549	-79.67601	522.587949	1.571624	-0.218812	22229.6823
136.839553	454.016177	-71.28342	527.928688	-0.717265	-0.981775	22232.73415
77.328459	467.749506	-146.053768	511.906471	0.808661	1.307113	22231.97119
46.046987	466.22358	-209.379675	505.802769	0.808661	1.307113	22181.61565
5.609962	491.401351	-222.350042	538.610167	0.808661	-0.981775	13901.18107
-14.227069	457.068028	-266.60188	540.899055	-0.717265	0.54415	22199.92676
-64.58261	450.964326	-320.772235	542.42498	0.045698	-0.218812	45.014801
-99.678896	461.645804	-356.631483	503.513881	-0.717265	-0.218812	12.970367
-159.189989	448.675437	-424.535167	463.076856	-3.006153	-1.744738	11.444441
-201.15294	419.682853	-431.401831	422.639831	-0.717265	1.307113	9.918516
-256.849219	388.401381	-470.312931	392.884284	-1.480227	-0.218812	21961.88238
-259.138108	384.586568	-484.04626	366.943551	-0.717265	0.54415	22198.40083
-327.804754	376.95694	-493.201813	266.995432	-2.24319	0.54415	22175.51195
-336.960307	328.890288	-520.668472	213.588041	0.045698	-0.981775	22182.37861
-372.056593	279.29771	-540.505503	153.313985	0.045698	-0.218812	22216.71194
-387.315847	252.594014	-507.698105	138.817693	0.045698	-0.218812	22212.89712
-449.115829	204.527362	-513.801807	96.091779	-0.717265	0.54415	22221.28971
-451.404717	169.431076	-485.572186	37.343649	-0.717265	-0.981775	22227.39341
-436.908425	102.290355	-451.238863	7.588102	3.097549	1.307113	22241.12674
-472.004711	75.586659	-439.794422	-27.508184	1.571624	0.54415	22239.60082
-497.182482	3.868162	-432.164794	-112.197048	2.334586	1.307113	22246.46748
-497.182482	-19.783683	-414.616651	-151.108147	1.571624	-0.981775	22234.26008
-489.552854	-65.561447	-356.631483	-228.930347	-0.717265	-0.981775	22226.63045
-481.923227	-109.813286	-349.764819	-266.315521	-1.480227	0.54415	22227.39341
-460.56027	-168.561417	-321.535197	-308.278471	-2.24319	1.307113	22223.5786
-420.886208	-228.07251	-273.468545	-351.004384	0.045698	1.307113	22218.23786
-398.760288	-244.85769	-226.927818	-376.182155	-0.717265	0.54415	22228.15638
-401.049177	-316.576188	-202.51301	-435.693248	0.045698	-0.981775	22228.15638
-344.589934	-350.909511	-152.15747	-479.182124	-2.24319	0.54415	22199.16379
-295.760319	-378.376169	-104.090817	-502.071006	-1.480227	0.54415	22204.50453
-262.189959	-434.072449	-39.238985	-514.27841	-0.717265	0.54415	22216.71194
-206.493679	-437.1243	-36.950096	-560.056174	0.808661	1.307113	22206.79342
-168.345542	-466.116884	66.812836	-568.448764	1.571624	0.54415	22213.66009
-103.493709	-495.872431	88.938755	-582.945056	1.571624	1.307113	22224.34156
-27.197436	-527.153903	146.923923	-558.530249	0.045698	1.307113	22182.37861
-5.071516	-527.916866	243.057228	-534.115441	-0.717265	-0.218812	22217.4749
52.150689	-510.368723	307.146098	-530.300628	-3.006153	-0.981775	22225.86749
117.002522	-507.316872	319.353502	-505.122857	0.045698	0.54415	22168.64528
169.646951	-511.131686	368.94608	-499.019155	3.860512	1.307113	22221.28971
218.476566	-485.190953	424.642359	-434.167323	1.571624	0.54415	22242.65267
258.913591	-462.30207	458.21272	-410.515478	0.808661	0.54415	22209.84527
305.454318	-427.968747	491.78308	-378.471043	1.571624	-0.218812	22205.2675
329.869125	-394.398387	480.338639	-296.071067	0.808661	-0.218812	22214.42305
369.543188	-375.324318	516.960851	-265.552558	0.045698	-0.218812	22196.11194
412.269101	-334.124331	542.901584	-251.056266	0.045698	-0.981775	22177.03787
423.713542	-288.346566	562.738615	-180.100731	0.045698	0.54415	22228.15638
451.1802	-251.724355	542.138621	-129.745191	0.045698	-0.218812	22221.28971
471.780194	-189.924373	554.346025	-90.834091	0.808661	1.307113	22219.76379
458.046865	-130.41328	529.168254	-38.189662	-1.480227	-0.981775	22229.6823
474.069083	-97.605882	528.405292	56.417717	-3.006153	-0.981775	22205.2675
465.676492	-23.598497	454.397906	115.165848	0.045698	2.070076	22202.97861
473.30612	-5.287391	471.946049	151.788059	-2.24319	0.54415	22210.60823
435.920946	73.297771	438.375689	213.588041	1.571624	0.54415	22219.76379
400.82466	101.527392	400.990515	234.188035	0.045698	0.54415	22209.84527
413.032064	186.216256	324.694241	271.573209	0.045698	1.307113	22228.15638
393.195032	221.312542	336.138682	308.958383	-0.717265	-0.218812	22231.97119
382.513554	255.645865	306.383135	377.625029	0.808661	-0.981775	22219.00082
346.654305	298.371778	222.457234	431.795384	-1.480227	-0.218812	22225.86749
358.098747	343.38658	153.790588	459.262042	0.045698	-0.981775	22229.6823
290.958026	383.060642	102.672084	425.691682	2.334586	0.54415	22238.83786
261.965442	413.579152	72.153575	496.647216	1.571624	-0.218812	22245.70452
204.743236	456.305065	0.435078	535.558316	0.808661	-0.218812	22247.99341
154.387696	469.275431	-52.209351	514.195359	2.334586	-0.218812	22225.86749
123.869186	461.645804	-101.038966	541.662018	2.334586	0.54415	22229.6823
79.617348	489.875425	-146.816731	545.476831	0.808661	1.307113	22218.23786
31.550695	479.95691	-200.987085	553.106459	-1.480227	-0.218812	22193.82305
-7.360404	476.905059	-246.764849	544.713869	1.571624	0.54415	22220.52675
-46.271504	469.275431	-285.675949	534.03239	0.808661	1.307113	8600.11597
-79.078902	461.645804	-367.312962	502.750918	-2.24319	-0.981775	19.837031
-131.723331	444.860624	-391.727769	491.306477	-0.717265	-0.218812	13.733329
-185.893685	441.04581	-428.34998	467.654632	-1.480227	0.54415	10.681478
-206.493679	428.075444	-429.875906	451.632415	-3.006153	0.54415	11489.45586
-258.375145	395.268046	-442.846272	405.854651	-0.717265	0.54415	22138.12677
-272.108474	388.401381	-472.601819	366.180588	-1.480227	-1.744738	22181.61565
-308.730686	369.327313	-520.668472	274.62506	0.045698	1.307113	22196.87491
-344.589934	317.445847	-523.720323	244.10655	1.571624	-0.981775	22179.32676
-379.68622	265.564381	-492.43885	186.121382	1.571624	0.54415	22227.39341
-407.152879	235.045871	-508.461068	110.588071	0.045698	-0.218812	22227.39341
[truncated: 28,725 more rows]
