# Supplementary material for: Dynamic analysis of slant cracked rotor system considering nonlinear oil film force
Source: PLoS One. 2024 Jan 25;19(1):e0294293. doi: 10.1371/journal.pone.0294293 (PMC10810477; doi:10.1371/journal.pone.0294293)
Supplement: S1 File — These data were measured by two eddy current sensors, model WT0150. (ZIP) [file pone.0294293.s001.zip › 2021.3.18 Test data for plain bearings/2021.3.18 (P=0.2Mpa, Z=4.0g Clockwise126°+1.2g)/400.csv]

1024	30720	7	0	3
8	8	8	8	10	10	1
3	3	3	3	1	1	4
2	1	4	3	0	0	0
0	0	0	0	0.000066	-0.00001	20752.67969
-458.580193	18.304847	-334.971885	-125.385972	1.068961	-0.735693	22214.42305
-450.950566	-3.058109	-300.638562	-98.682276	1.068961	-0.735693	22229.6823
-457.054268	-9.161811	-293.771897	-108.600791	-1.219927	-0.735693	22237.31193
-434.165386	-29.761805	-264.016351	-142.934115	1.068961	0.790232	22214.42305
-457.054268	-45.784023	-287.668196	-189.474842	-0.456964	-0.735693	22216.71194
-438.743162	-61.80624	-236.549692	-170.400773	1.068961	-0.735693	22229.6823
-433.402423	-83.169197	-230.44599	-189.474842	-1.219927	-1.498656	22217.4749
-432.63946	-105.295116	-232.734878	-213.126686	-1.219927	-0.735693	22219.76379
-427.298721	-131.998812	-227.394139	-200.919283	-0.456964	0.790232	22218.23786
-415.85428	-150.309918	-254.097835	-283.319258	-2.745852	-1.498656	22144.99344
-410.513541	-173.961762	-187.720077	-236.778531	-3.508815	-0.735693	22200.68972
-393.72836	-170.146949	-193.060816	-230.674829	-1.98289	-0.735693	22211.3712
-387.624659	-183.117315	-167.120083	-255.089637	-0.456964	-0.735693	22217.4749
-388.387621	-206.006197	-179.327487	-268.060003	-0.456964	-0.735693	22217.4749
-376.180218	-225.843229	-180.09045	-293.237774	1.068961	0.790232	22225.10453
-377.706143	-251.783962	-140.416387	-297.81555	-1.219927	0.027269	22229.6823
-358.632075	-238.050632	-133.549723	-318.415544	-1.98289	0.027269	22212.89712
-338.032081	-256.361738	-109.897878	-315.363693	2.594887	0.027269	22225.10453
-324.298751	-271.620993	-101.505288	-313.074805	1.831924	-0.735693	22247.99341
-301.409869	-302.139502	-60.3053	-355.037755	2.594887	0.027269	22235.786
-302.172832	-288.406173	-64.120114	-369.534047	1.068961	0.027269	22237.31193
-286.913577	-314.346906	-92.349735	-432.859955	1.068961	0.790232	22209.84527
-273.180248	-336.472825	-42.757157	-392.42293	3.35785	0.027269	22090.06012
-250.291366	-351.73208	9.124309	-364.193308	0.305999	-0.735693	22223.5786
-230.454335	-358.598745	-0.031244	-367.245159	0.305999	0.790232	22195.34898
-214.432117	-366.228372	-6.134946	-406.156259	-0.456964	-1.498656	22203.74157
-209.091378	-373.858	32.013191	-388.608116	0.305999	0.027269	22220.52675
-194.595086	-389.880217	71.687254	-416.074774	-1.219927	-0.735693	22210.60823
-170.180279	-407.42836	78.553918	-386.319228	-1.219927	-0.735693	22191.53417
-146.528434	-421.161689	94.576136	-416.837737	-3.508815	-2.261619	22196.11194
-127.454365	-441.761683	106.783539	-443.541433	-1.219927	0.790232	22210.60823
-106.091409	-444.050571	97.627987	-471.008091	-2.745852	-0.735693	22166.3564
-96.172893	-436.420944	139.590937	-411.496998	-2.745852	-0.735693	22201.45268
-69.469197	-463.887602	164.005745	-403.104408	-0.456964	-0.735693	22222.05268
-41.239576	-457.783901	173.161298	-433.622917	-1.219927	0.027269	22215.18601
-45.05439	-473.806118	190.70944	-417.6007	-0.456964	-0.735693	22103.03049
-19.876619	-470.754267	215.124248	-374.874787	0.305999	0.027269	22219.00082
12.167816	-472.280193	238.776093	-355.800718	-1.219927	-0.735693	22196.11194
29.715958	-485.250559	266.242751	-374.874787	-0.456964	-0.735693	22193.06009
54.130766	-466.176491	276.161267	-366.482196	1.831924	-0.735693	22221.28971
73.204834	-475.332044	276.161267	-371.059973	2.594887	0.027269	22225.86749
82.360387	-470.754267	228.094615	-395.47478	1.068961	0.027269	22192.29713
93.041866	-479.90982	276.161267	-402.341445	0.305999	-0.735693	22215.94897
115.930748	-473.043155	318.88718	-355.037755	0.305999	-1.498656	22224.34156
140.345555	-472.280193	312.020516	-350.459979	0.305999	0.790232	22202.97861
158.656661	-464.650565	330.331621	-358.852569	-1.98289	-0.735693	22193.82305
167.812214	-469.991304	339.487174	-339.778501	-1.98289	-0.735693	22217.4749
180.78258	-453.206124	352.457541	-319.94147	-1.219927	-0.735693	22199.16379
212.827015	-446.33946	366.953833	-303.156289	-0.456964	0.027269	22184.6675
211.30109	-449.39131	348.642727	-307.734066	-1.219927	0.027269	22191.53417
218.930717	-426.502428	383.739013	-306.20814	-3.508815	-2.261619	22158.72677
276.915885	-430.317242	380.687162	-322.230358	-1.219927	-0.735693	22177.03787
260.130705	-403.613546	352.457541	-329.097022	0.305999	-1.498656	22180.85269
267.760332	-408.191323	390.605678	-280.267407	-1.219927	0.027269	22201.45268
290.649215	-391.406142	392.131603	-256.615562	-0.456964	-0.735693	22200.68972
298.278842	-366.991335	387.553827	-247.46001	-0.456964	0.027269	22215.18601
315.826985	-370.806149	410.442709	-235.252606	0.305999	0.027269	22229.6823
340.241792	-356.309857	422.650113	-210.837798	-0.456964	-0.735693	22217.4749
348.634383	-340.287639	426.464926	-174.215587	1.831924	0.790232	22226.63045
360.841786	-316.635794	426.464926	-162.771146	1.068961	0.027269	22231.20823
379.152892	-309.76913	429.516777	-141.408189	1.068961	-0.735693	22237.31193
401.278811	-283.065434	449.353808	-152.089667	1.068961	-0.735693	22240.36378
387.545482	-265.517291	438.67233	-155.904481	0.305999	-1.498656	22241.12674
390.597333	-267.806179	437.146405	-117.756344	1.831924	0.027269	22222.05268
389.071408	-239.576558	430.27974	-76.556356	-0.456964	0.027269	22226.63045
411.96029	-246.443222	440.198255	-86.474872	1.831924	0.790232	22227.39341
411.197327	-202.954346	425.701963	-68.163766	0.305999	0.790232	22212.13416
450.108427	-178.539539	431.042703	-50.615623	-1.98289	-0.735693	22222.81564
431.797321	-170.909912	412.731597	-30.778592	-1.219927	-0.735693	22231.97119
444.004725	-136.576588	421.124187	-6.363785	-0.456964	0.027269	22215.94897
435.612135	-125.89511	400.524193	13.473247	-0.456964	0.790232	22201.45268
437.901023	-124.369185	358.561243	-41.460071	-1.98289	-0.735693	22210.60823
424.930656	-95.376601	328.042733	-78.082282	-1.98289	-0.735693	22189.24528
429.508433	-98.428452	257.087199	-52.141549	-1.219927	-0.735693	22122.10456
426.456582	-57.991426	382.213087	64.59175	-1.219927	0.027269	22222.05268
442.478799	-24.421066	349.40569	99.688036	-0.456964	0.027269	22226.63045
431.797321	-6.872923	352.457541	121.813955	-0.456964	-0.735693	22215.94897
421.115843	0.756704	370.005684	124.102843	-1.219927	-0.735693	22224.34156
427.982507	32.801139	347.879764	149.280614	1.831924	1.553195	22231.20823
416.538066	54.164096	353.220503	151.569502	-1.98289	-0.735693	22209.84527
412.723252	73.238164	311.257553	166.828757	3.35785	0.790232	22248.75637
421.878805	76.290015	304.390888	188.191713	2.594887	0.027269	22251.04526
398.22696	93.838158	271.583491	166.828757	1.831924	-0.735693	22223.5786
383.730668	136.564071	301.339037	175.221347	1.068961	-0.735693	22235.786
385.256594	133.512221	277.687192	223.287999	-0.456964	-1.498656	22239.60082
364.6566	154.112214	267.005714	225.576887	0.305999	0.027269	22214.42305
366.182525	188.445538	237.250167	227.102813	-0.456964	0.027269	22095.40086
355.501047	173.186283	196.05018	247.702807	-0.456964	0.027269	22228.91934
341.004755	208.282569	166.294633	249.228732	-1.98289	-1.498656	22213.66009
343.293643	210.571457	191.472403	294.243534	1.068961	0.790232	22223.5786
324.982538	226.593674	162.479819	298.058347	-2.745852	-2.261619	22215.18601
327.271426	247.193668	141.879825	288.902795	-1.219927	0.027269	22197.63787
301.330693	276.186252	78.553918	260.673173	-0.456964	0.790232	22205.2675
308.197357	279.238103	70.161328	298.058347	1.831924	0.027269	22218.23786
298.278842	296.786246	25.909489	302.636124	-0.456964	0.027269	22209.08231
298.278842	318.912166	72.450216	336.206484	-1.219927	-0.735693	22219.00082
287.597364	321.201054	70.924291	346.887963	0.305999	-0.735693	22229.6823
266.99737	347.90475	61.768738	344.599074	1.068961	0.790232	22225.10453
265.471444	362.401042	22.094676	345.362037	0.305999	-0.735693	22217.4749
243.345525	362.401042	-9.949759	346.125	-1.98289	0.027269	22137.36381
228.849233	383.001035	18.279862	369.776845	3.35785	0.790232	22218.23786
225.797382	398.26029	-45.046045	373.591658	2.594887	-0.735693	22229.6823
185.360357	394.445477	-48.097896	383.510174	1.831924	-0.735693	22231.97119
169.338139	405.889918	-96.927511	379.69536	1.831924	0.027269	22196.87491
167.049251	388.341775	-109.897878	354.51759	0.305999	-0.735693	22215.18601
143.397406	427.252874	-104.557139	393.428689	-1.219927	0.027269	22223.5786
143.397406	426.489911	-135.075648	391.139801	-0.456964	-0.735693	22207.55638
113.64186	430.304725	-120.579356	396.48054	-0.456964	-0.735693	22208.31935
105.249269	450.141756	-128.208984	409.450907	-1.98289	0.027269	22221.28971
96.093717	437.934353	-167.883046	392.665727	0.305999	-0.735693	22219.76379
75.493723	446.326943	-205.26822	392.665727	0.305999	-1.498656	22201.45268
42.686325	437.17139	-164.831195	391.902764	-3.508815	-3.024582	22195.34898
44.21225	442.512129	-183.905263	390.376839	-1.219927	-0.735693	22166.3564
27.42707	426.489911	-183.142301	391.902764	-3.508815	-1.498656	22162.54158
7.590039	430.304725	-215.186736	370.539807	-1.219927	-1.498656	22175.51195
2.2493	444.038054	-265.542276	363.673143	-0.456964	0.790232	22213.66009
-14.53588	436.408427	-241.127469	384.273137	1.831924	0.027269	22205.2675
-30.558098	431.830651	-224.342288	395.717578	1.068961	-0.735693	22204.50453
-30.558098	432.593613	-241.127469	387.324988	0.305999	-1.498656	2992.339854
-67.180309	420.38621	-254.860798	359.858329	0.305999	-0.735693	19.074068
-80.913638	413.519545	-303.690413	367.487956	-0.456964	-0.735693	11.444441
-84.728452	415.808433	-283.853382	369.013882	1.831924	0.027269	12.207404
-93.884005	425.726949	-303.690413	381.221286	-1.219927	-1.498656	10.681478
-102.276595	407.415843	-316.66078	335.443521	1.831924	-0.735693	8.39259
-144.239546	404.363992	-369.305208	318.658341	-0.456964	-0.735693	10.681478
-131.269179	395.971402	-351.757065	356.043515	0.305999	-1.498656	8.39259
-151.869173	389.104737	-402.875569	311.028714	-0.456964	0.027269	10.681478
-186.202496	383.763998	-343.364475	317.132416	-1.219927	-0.735693	9.155553
-193.069161	384.526961	-335.734848	305.687975	0.305999	0.027269	9732.352672
-193.832123	379.186222	-324.290407	300.347236	1.831924	0.027269	22144.23048
-223.58767	363.164004	-356.334842	281.273167	-1.219927	-0.735693	22141.17863
-240.37285	361.638079	-380.749649	274.406503	-1.219927	-0.735693	22190.00824
-249.528403	352.482526	-383.038538	247.702807	-1.219927	0.027269	22186.19343
-259.446919	344.852899	-379.986687	216.421335	-1.219927	-0.735693	22202.97861
-260.972844	335.697346	-389.905202	204.213931	-1.219927	0.027269	22214.42305
-291.491354	323.489942	-402.112606	183.613937	-1.219927	-0.735693	22200.68972
-291.491354	325.77883	-424.238525	165.302831	0.305999	-0.735693	22219.00082
-296.06913	293.734395	-396.008904	178.273198	1.068961	0.790232	22223.5786
-314.380236	283.052917	-381.512612	193.532452	1.068961	0.790232	22211.3712
-328.113565	267.793662	-392.957053	165.302831	-1.219927	-0.735693	22219.00082
-328.876528	269.319588	-382.275575	132.495433	1.831924	0.790232	22226.63045
-339.558006	233.460339	-376.934836	104.265812	3.35785	0.790232	22222.05268
-354.817261	225.830712	-374.645948	113.421365	1.068961	0.027269	22238.07489
-363.972814	203.704792	-398.297792	50.858421	3.35785	0.790232	22245.70452
-387.624659	193.786277	-392.194091	34.07324	-0.456964	-0.735693	22228.91934
-379.232068	188.445538	-403.638532	30.258427	-1.219927	-1.498656	22226.63045
-393.72836	159.452954	-408.979271	17.28806	-1.219927	0.027269	22227.39341
-412.039466	143.430736	-382.275575	4.317694	0.305999	-1.498656	22222.81564
-411.276503	122.830742	-354.808916	22.628799	0.305999	-0.735693	22215.94897
-430.350572	116.72704	-357.097805	5.080656	-0.456964	-0.735693	22225.86749
-434.928348	92.312233	-347.179289	-13.230449	1.068961	0.027269	22085.48235
-447.898715	77.815941	-354.808916	-8.652673	-1.98289	0.027269	22209.84527
-454.002417	65.608537	-341.075587	-43.748959	-2.745852	-0.735693	22200.68972
-471.55056	54.164096	-332.682997	-72.741543	-0.456964	-0.735693	22210.60823
-453.239454	12.964108	-357.097805	-91.052648	-1.98289	-0.735693	22180.08972
-454.765379	31.275214	-313.608929	-123.860046	0.305999	0.027269	22209.08231
-476.128336	-3.058109	-260.201537	-88.000797	-0.456964	-0.735693	22223.5786
-445.609827	-10.687737	-379.986687	-181.845214	2.594887	1.553195	22212.13416
-451.713528	-32.050693	-264.016351	-145.223003	1.068961	0.027269	22223.5786
-446.372789	-54.176613	-264.779313	-165.060034	-1.219927	-0.735693	22231.20823
-442.557976	-74.013644	-263.253388	-155.904481	-1.219927	-0.735693	22213.66009
-456.291305	-91.561787	-233.497841	-171.926699	0.305999	-0.735693	22219.00082
-425.772795	-93.087712	-225.105251	-184.897065	3.35785	0.790232	22255.62304
-430.350572	-107.584004	-219.764512	-220.756314	1.068961	-1.498656	22151.8601
-421.195019	-122.843259	-222.0534	-213.126686	2.594887	-0.735693	22231.97119
-413.565392	-148.021029	-199.927481	-233.72668	1.068961	0.027269	22237.31193
-405.935764	-157.176582	-181.616375	-280.267407	1.068961	0.027269	22231.20823
-408.987615	-186.169166	-215.949698	-272.63778	-0.456964	-2.261619	22215.94897
-388.387621	-196.087682	-160.253418	-284.082221	0.305999	0.027269	22225.10453
-374.654292	-231.183968	-143.468238	-276.452594	-1.98289	-1.498656	22228.15638
-354.817261	-251.783962	-118.290468	-296.289625	0.305999	-0.735693	22217.4749
-341.083932	-240.339521	-117.527505	-319.94147	-1.219927	-1.498656	22224.34156
-334.98023	-249.495073	-116.00158	-331.385911	-1.98289	-0.735693	22212.89712
-328.876528	-276.961732	-87.008996	-320.704432	-1.98289	-0.735693	22196.11194
-309.039497	-280.776546	-65.646039	-361.141457	-0.456964	0.027269	22198.40083
-322.772826	-291.458024	-101.505288	-403.867371	-1.98289	0.027269	22198.40083
-277.758024	-324.265422	-90.823809	-398.526631	0.305999	0.790232	22172.4601
-259.446919	-347.154304	-55.727524	-393.948855	0.305999	-0.735693	22215.18601
-261.735807	-332.658012	-7.660871	-360.378495	-0.456964	-2.261619	22195.34898
-234.269148	-354.783931	9.887272	-371.059973	-0.456964	-1.498656	22209.08231
-225.876558	-373.095037	25.146527	-380.215526	1.068961	-0.735693	22216.71194
-215.958043	-376.146888	45.74652	-390.134041	0.305999	-0.735693	22202.21564
-177.809906	-388.354292	53.376148	-422.178476	1.068961	-0.735693	22204.50453
-154.921024	-409.717248	62.531701	-409.20811	4.120812	0.790232	22241.88971
-146.528434	-418.109838	80.842806	-416.074774	3.35785	-0.735693	22235.02304
-135.083993	-431.080205	104.494651	-399.289594	0.305999	0.027269	22204.50453
-108.380297	-429.554279	146.457602	-387.08219	2.594887	-0.735693	22225.10453
-100.75067	-440.235758	135.013161	-406.156259	0.305999	-0.735693	22226.63045
-79.387713	-460.072789	109.83539	-448.882172	-0.456964	-0.735693	22197.63787
-47.343278	-467.702416	170.872409	-412.259961	-0.456964	-0.735693	22197.63787
-35.898837	-463.12464	198.339068	-405.393296	-0.456964	0.790232	22222.81564
-14.53588	-475.332044	231.146466	-384.030339	-1.219927	-0.735693	22196.87491
24.375219	-496.695	239.539056	-366.482196	-0.456964	-0.735693	22201.45268
19.03448	-471.51723	254.035348	-393.948855	0.305999	0.027269	22196.11194
42.686325	-481.435745	250.983497	-384.793302	-0.456964	0.790232	22190.7712
51.078915	-477.620932	263.1909	-385.556265	-0.456964	1.553195	22159.48973
69.390021	-476.857969	257.087199	-390.134041	-0.456964	0.027269	22196.11194
71.678909	-494.406112	247.931646	-397.763669	0.305999	0.027269	22208.31935
106.012232	-477.620932	279.213118	-399.289594	-0.456964	0.027269	22184.6675
114.404822	-480.672783	280.739043	-412.259961	-0.456964	-2.261619	22210.60823
150.264071	-473.806118	328.042733	-331.385911	-1.219927	-1.498656	22215.94897
165.523326	-460.835752	339.487174	-326.045171	-0.456964	-0.735693	22193.82305
190.701096	-457.020938	353.220503	-313.837768	-1.219927	-0.735693	22209.84527
217.404792	-437.946869	372.294572	-306.20814	-0.456964	-0.735693	22234.26008
224.271456	-444.050571	373.057535	-297.052587	0.305999	-1.498656	22193.06009
248.686264	-415.057987	376.872348	-287.134072	1.831924	0.027269	22198.40083
242.582562	-424.21354	395.183454	-297.052587	0.305999	-0.735693	22203.74157
267.760332	-395.220956	376.109386	-275.689631	2.594887	0.790232	22199.16379
242.582562	-386.828366	358.561243	-319.94147	-1.219927	-1.498656	22187.71935
295.989954	-402.087621	377.635311	-274.926668	0.305999	0.027269	22224.34156
312.775134	-385.302441	405.10197	-233.72668	1.068961	0.790232	22228.15638
311.249208	-369.280223	421.88715	-221.519276	1.068961	0.027269	22219.76379
332.612165	-345.628378	434.094554	-194.052618	0.305999	0.027269	22226.63045
328.797351	-354.020968	412.731597	-152.85263	-3.508815	-0.735693	22209.08231
342.530681	-324.265422	434.094554	-160.482258	-2.745852	-2.261619	22189.24528
372.286227	-300.613577	413.49456	-145.223003	-1.219927	0.027269	22210.60823
383.730668	-296.0358	421.88715	-145.223003	-1.98289	-0.735693	22218.23786
376.864004	-287.64321	427.990852	-139.882264	1.831924	0.027269	22202.97861
390.597333	-257.887664	421.124187	-139.882264	0.305999	-0.735693	22223.5786
415.012141	-233.472856	409.679746	-105.54894	2.594887	0.790232	22233.49712
418.826954	-228.89508	410.442709	-120.045232	1.831924	1.553195	22216.71194
430.271395	-210.583974	427.990852	-81.134133	-0.456964	-0.735693	22222.05268
421.878805	-179.302502	416.546411	-75.793394	1.068961	0.027269	22230.44527
432.560284	-164.80621	416.546411	-22.386002	1.068961	-0.735693	22232.73415
439.426948	-137.339551	410.442709	-0.260083	1.068961	-0.735693	22241.12674
440.952874	-139.628439	392.894566	-20.860077	2.594887	0.790232	22246.46748
434.086209	-95.376601	363.901982	-12.467487	-0.456964	-1.498656	22219.76379
427.219544	-76.302532	379.924199	24.917688	1.068961	-1.498656	22084.71938
425.693619	-68.672905	401.287156	44.754719	-0.456964	-1.498656	22228.91934
429.508433	-75.539569	362.376056	63.828787	-0.456964	-1.498656	22212.89712
424.167693	-39.680321	347.116802	111.89544	-1.219927	-1.498656	22216.71194
430.271395	-9.924774	342.539025	117.236179	0.305999	0.027269	22228.91934
429.508433	4.571518	343.301988	134.021359	-1.98289	-1.498656	22225.86749
418.063992	15.252996	332.62051	150.806539	0.305999	0.027269	22215.18601
416.538066	31.275214	313.546441	165.302831	-1.219927	-0.735693	22206.03046
379.152892	70.949276	298.287186	156.910241	0.305999	0.027269	22213.66009
401.278811	67.897425	302.864963	167.591719	-1.219927	0.027269	22193.82305
390.597333	95.364084	302.864963	182.088011	-1.98289	0.027269	22214.42305
382.204743	122.830742	305.916814	204.213931	-1.98289	-1.498656	22225.10453
388.308445	129.697407	267.768677	192.006527	2.594887	0.790232	22217.4749
377.626967	154.875177	245.642758	201.925043	1.068961	-0.735693	22154.91195
374.575116	188.445538	248.694608	245.413919	0.305999	-0.735693	22231.20823
358.552898	186.156649	238.776093	249.991695	0.305999	-1.498656	22211.3712
343.293643	193.023314	205.205732	258.384285	-1.219927	0.027269	22221.28971
345.582532	223.541823	205.205732	298.058347	2.594887	0.790232	22252.57118
341.767718	237.275153	142.642788	288.902795	1.831924	0.027269	22234.26008
339.47883	238.038115	138.065012	290.42872	1.831924	0.027269	22232.73415
318.878836	266.267737	128.146496	291.954645	-1.219927	-0.735693	22240.36378
317.35291	286.867731	117.465018	303.399087	0.305999	-0.735693	22226.63045
282.256624	311.282538	78.553918	311.028714	-1.98289	-1.498656	22215.94897
310.486246	319.675128	76.26503	326.287969	-0.456964	-0.735693	22228.15638
277.678848	328.067718	48.798371	336.969447	0.305999	0.027269	22222.05268
271.575146	336.460309	48.035409	359.095366	1.068961	0.790232	22219.76379
254.789966	360.112153	16.753936	362.147217	0.305999	-0.735693	22185.43046
247.160339	361.638079	19.805787	361.384255	-1.219927	0.027269	22201.45268
215.878866	361.638079	13.702086	357.569441	0.305999	-0.735693	22196.11194
228.08627	376.134371	-37.416418	380.458323	1.068961	0.027269	22180.85269
190.701096	387.578812	-40.468269	349.939813	-1.98289	-0.735693	22193.06009
176.204804	415.808433	-100.742325	350.702776	-1.219927	0.027269	22201.45268
167.812214	396.734365	-130.497872	333.917596	-1.98289	-1.498656	22215.94897
158.656661	412.756582	-142.705276	375.117584	0.305999	0.027269	22207.55638
117.456673	437.17139	-141.942313	385.799062	-1.219927	-2.261619	22209.84527
125.086301	434.119539	-153.386754	384.273137	-0.456964	-1.498656	22224.34156
99.90853	434.882502	-161.016381	405.636093	-1.98289	-1.498656	22210.60823
104.486307	447.089905	-144.994164	412.502758	2.594887	0.027269	22215.18601
74.73076	448.615831	-169.408971	394.191652	1.831924	-0.735693	22243.41563
34.293735	449.378794	-162.542307	370.539807	-0.456964	-0.735693	22231.20823
32.767809	434.882502	-202.979332	383.510174	0.305999	-2.261619	22201.45268
32.004847	444.801017	-202.979332	398.769429	3.35785	0.790232	22196.11194
25.138182	444.801017	-200.690444	385.799062	-1.219927	-2.261619	22220.52675
3.775225	422.675098	-247.994133	373.591658	1.068961	0.027269	22172.4601
-12.246992	439.460278	-241.127469	388.850913	-0.456964	-0.735693	22203.74157
-19.113657	436.408427	-228.157102	364.436105	-0.456964	-0.735693	22216.71194
-43.528464	428.015837	-258.675612	375.880547	1.831924	0.790232	4652.54677
-52.684017	418.860284	-271.645978	374.354621	-1.219927	0.027269	19.074068
-70.995123	415.04547	-284.616345	387.324988	0.305999	0.027269	12.970367
-83.965489	411.230657	-304.453376	376.643509	-4.271778	-0.735693	10.681478
-92.358079	396.734365	-316.66078	349.176851	-0.456964	1.553195	11.444441
-114.483999	400.549178	-331.920034	347.650925	-0.456964	0.027269	9.918516
-133.558067	399.786216	-348.705215	344.599074	1.068961	0.790232	8.39259
-136.609918	392.156588	-357.860767	305.687975	2.594887	0.027269	11.444441
-143.476583	370.030669	-369.305208	339.258335	1.068961	0.027269	9.155553
-169.417316	382.238073	-387.616314	301.873161	0.305999	-0.735693	7.629627
-196.121012	373.845483	-329.631146	304.162049	-1.98289	-0.735693	12954.34431
-209.091378	376.897334	-349.468177	291.954645	-0.456964	-1.498656	22132.78604
-215.19508	379.186222	-362.438544	295.006496	3.35785	0.790232	22220.52675
-212.906192	357.823265	-370.831134	265.25095	-1.219927	-1.498656	22220.52675
-248.76544	354.771414	-390.668165	264.487987	1.831924	0.027269	22231.20823
-267.076546	357.823265	-349.468177	249.228732	1.831924	-0.735693	22238.07489
-260.972844	341.038085	-366.253357	244.650956	1.831924	0.027269	22219.76379
-286.150615	327.304756	-367.779283	214.132446	0.305999	-1.498656	22217.4749
-284.624689	305.178836	-399.060755	201.16208	1.831924	0.027269	22166.3564
-305.987646	308.99365	-394.482979	175.984309	1.068961	0.027269	22211.3712
-328.876528	281.526991	-381.512612	177.510235	1.831924	-0.735693	22223.5786
-324.298751	273.134401	-383.038538	175.221347	1.068961	0.790232	22229.6823
-344.898745	238.038115	-410.505196	143.176912	-0.456964	-0.735693	22196.87491
-359.395037	219.72701	-385.327426	116.473216	-1.98289	-1.498656	22198.40083
-350.239484	202.178867	-383.038538	72.98434	-1.219927	-0.735693	22210.60823
-392.965398	189.2085	-412.794084	9.658433	-2.745852	-1.498656	22206.79342
-391.439472	193.023314	-401.349643	40.176942	-0.456964	0.027269	22207.55638
-389.150584	174.712208	-421.949637	35.599166	1.831924	0.027269	22226.63045
-383.809845	170.897395	-399.823718	27.969539	1.068961	0.790232	22228.91934
-420.432056	123.593705	-399.823718	7.369545	0.305999	-0.735693	22215.18601
-427.298721	139.615922	-386.090389	3.554731	0.305999	0.027269	22227.39341
-423.483907	106.808525	-421.949637	-41.460071	1.068961	-1.498656	22108.37123
-418.143168	95.364084	-354.808916	-0.260083	1.831924	0.027269	22223.5786
-434.165386	86.208531	-339.549662	-11.704524	1.068961	0.027269	22244.94156
-447.898715	59.504835	-334.971885	-32.304518	0.305999	0.027269	22244.17859
-441.795013	45.771506	-312.845966	-57.482288	1.831924	0.027269	22213.66009
-436.454274	32.801139	-312.845966	-86.474872	1.068961	-0.735693	22232.73415
-451.713528	21.356698	-302.164488	-78.845245	1.068961	0.790232	22230.44527
-437.980199	-6.10996	-322.001519	-148.274854	-1.98289	-1.498656	22206.03046
-456.291305	-19.84329	-315.897817	-110.88968	-1.98289	-0.735693	22222.05268
-439.506125	-30.524768	-261.727462	-145.223003	1.068961	-0.735693	22231.97119
-427.298721	-51.124762	-299.875599	-184.134102	-1.219927	-1.498656	22211.3712
-444.083901	-63.332166	-266.305239	-158.193369	0.305999	0.027269	22223.5786
-455.528342	-77.828458	-258.675612	-190.237804	-0.456964	0.027269	22210.60823
-428.824646	-93.850675	-248.757096	-226.860016	0.305999	0.027269	22184.6675
-427.298721	-109.10993	-234.260804	-210.074835	-1.98289	0.027269	22199.16379
-434.928348	-127.421036	-205.26822	-229.148904	-0.456964	0.027269	22216.71194
-419.669094	-158.702508	-219.764512	-246.697047	-1.98289	-1.498656	22214.42305
-414.328354	-169.383986	-188.48304	-258.141488	0.305999	-0.735693	22216.71194
-405.172802	-183.880278	-194.586742	-281.793333	-0.456964	0.027269	22228.91934
-376.180218	-195.324719	-170.171934	-298.578513	0.305999	-0.735693	22225.10453
-376.180218	-208.295086	-180.853412	-310.785917	-0.456964	0.027269	22216.71194
-362.446888	-236.524707	-155.675642	-321.467395	1.068961	-0.735693	22226.63045
-348.713559	-238.050632	-114.475654	-302.393327	4.120812	0.790232	22253.33415
-344.135783	-251.020999	-113.712692	-313.837768	2.594887	-0.735693	22235.02304
-333.454304	-263.228403	-61.831225	-324.519246	1.831924	0.790232	22225.86749
-309.039497	-279.25062	-108.371952	-342.067389	3.35785	0.790232	22231.97119
-314.380236	-296.798763	-56.490486	-353.51183	0.305999	-0.735693	22211.3712
-302.172832	-319.687645	-35.890492	-354.274793	1.068961	0.027269	22197.63787
-273.943211	-325.791347	-11.475685	-364.956271	-1.219927	-0.735693	22207.55638
-270.89136	-351.73208	-13.00161	-355.800718	-0.456964	-0.735693	22209.08231
-234.269148	-337.998751	23.620601	-371.059973	1.068961	0.027269	22220.52675
-229.691372	-362.413558	3.020607	-421.415514	1.068961	0.027269	22196.87491
-222.824707	-392.932068	26.672452	-405.393296	-1.219927	0.790232	22190.00824
-193.069161	-399.798733	49.561334	-413.785886	-1.219927	-0.735693	22201.45268
-180.098794	-405.139472	56.427999	-390.897004	-1.98289	-1.498656	22192.29713
-169.417316	-424.976503	86.183546	-409.971072	-1.219927	0.790232	22196.11194
-142.71362	-441.761683	116.702055	-408.445147	1.068961	0.027269	22209.84527
-127.454365	-428.028354	122.805757	-391.659967	-1.219927	-1.498656	22222.05268
-100.75067	-450.154273	138.827974	-406.156259	-1.219927	-1.498656	22179.32676
-79.387713	-456.257975	160.953894	-386.319228	-0.456964	-0.735693	22212.89712
-45.817352	-450.154273	133.487235	-418.363663	-0.456964	0.027269	22208.31935
-22.165508	-473.043155	177.739074	-439.726619	-1.219927	-0.735693	22177.03787
-9.195141	-466.939453	228.094615	-385.556265	3.35785	0.027269	22224.34156
11.404853	-476.095006	253.272385	-355.037755	3.35785	0.027269	22228.15638
22.086331	-477.620932	251.746459	-369.534047	-0.456964	-1.498656	22225.86749
40.397437	-473.806118	252.509422	-380.215526	1.068961	0.027269	22198.40083
72.441872	-463.887602	277.687192	-379.452563	-1.219927	-0.735693	22213.66009
75.493723	-472.280193	295.998298	-369.534047	0.305999	0.790232	22215.94897
86.938164	-466.176491	304.390888	-352.748867	1.068961	0.027269	22183.14158
102.197418	-473.806118	311.257553	-368.008122	1.831924	0.027269	22212.13416
124.323338	-467.702416	304.390888	-340.541463	-1.98289	-0.735693	22212.89712
153.315922	-457.020938	302.102	-380.215526	1.068961	-0.735693	21993.92682
158.656661	-466.176491	349.40569	-337.489612	0.305999	0.027269	22216.71194
173.152953	-466.176491	346.353839	-332.148873	-1.219927	-0.735693	22204.50453
199.856649	-462.361677	345.590876	-311.548879	-1.98289	-0.735693	22181.61565
223.508494	-429.554279	327.27977	-300.867401	-1.219927	0.790232	22167.11936
231.138121	-430.317242	350.931615	-307.734066	-1.98289	0.027269	22196.11194
232.664047	-437.946869	379.924199	-285.608146	-0.456964	0.027269	22188.48232
248.686264	-414.295025	364.664944	-309.259991	2.594887	2.316157	22188.48232
283.78255	-390.64318	386.790864	-296.289625	-0.456964	-0.735693	22228.91934
281.493662	-397.509844	405.864932	-261.193339	1.068961	-0.735693	22222.81564
304.382544	-371.569111	404.339007	-266.534078	-1.219927	-0.735693	22217.4749
321.930687	-386.065403	420.361224	-242.11927	2.594887	0.027269	22228.15638
335.664016	-344.865416	434.857516	-179.556326	3.35785	0.790232	22250.2823
348.634383	-354.020968	404.339007	-173.452624	1.068961	0.027269	22191.53417
358.552898	-332.658012	412.731597	-153.615593	2.594887	-0.735693	22244.17859
375.338078	-296.0358	404.339007	-152.85263	1.068961	-0.735693	22241.88971
389.071408	-300.613577	440.198255	-146.748928	0.305999	0.027269	22222.81564
381.44178	-276.198769	452.405659	-145.223003	1.068961	0.790232	22223.5786
403.5677	-266.280254	434.094554	-116.993381	0.305999	0.027269	22228.15638
412.723252	-250.258036	430.27974	-114.704493	0.305999	0.027269	22214.42305
410.434364	-229.658042	427.227889	-73.504505	1.068961	0.027269	22225.86749
402.041774	-206.76916	393.657528	-112.415605	-0.456964	-0.735693	22231.97119
415.012141	-186.932129	433.331591	-52.141549	-3.508815	-1.498656	22192.29713
427.219544	-177.013613	404.339007	-43.748959	0.305999	0.790232	22206.79342
436.375097	-141.154365	399.76123	-4.074896	-1.98289	0.790232	22213.66009
443.241762	-135.050663	387.553827	-8.652673	-1.98289	0.027269	22198.40083
423.404731	-118.265483	389.842715	10.421396	-1.98289	-0.735693	22150.33418
436.375097	-99.954377	384.501976	35.599166	-1.219927	-1.498656	22226.63045
438.663985	-57.228464	360.087168	29.495464	-0.456964	-0.735693	22205.2675
443.241762	-59.517352	363.901982	95.110259	1.831924	-0.735693	22220.52675
437.901023	-26.709954	347.116802	101.213961	1.831924	0.790232	22229.6823
427.982507	4.571518	348.642727	110.369514	2.594887	0.790232	22214.42305
432.560284	-12.976625	347.116802	87.480632	0.305999	-1.498656	22231.97119
421.878805	23.645586	350.931615	164.539868	0.305999	-1.498656	22248.75637
411.96029	45.771506	343.301988	174.458384	0.305999	-0.735693	22239.60082
408.145476	48.823357	317.361255	174.458384	0.305999	-0.735693	22225.10453
399.752886	80.867792	312.783478	194.295415	-1.219927	-1.498656	22235.786
411.197327	93.075195	315.072367	187.428751	-1.98289	-0.735693	22229.6823
389.071408	120.541854	275.398304	174.458384	0.305999	-0.735693	22213.66009
378.389929	130.46037	288.368671	229.391701	-1.219927	-0.735693	22216.71194
376.101041	161.741842	253.272385	225.576887	1.831924	2.316157	22233.49712
363.130675	154.875177	242.590907	245.413919	-1.98289	-1.498656	22210.60823
364.6566	191.497389	222.753875	239.310217	-1.219927	-1.498656	22224.34156
354.738084	196.838128	196.813142	243.887993	-2.745852	-1.498656	22211.3712
335.664016	208.282569	189.183515	283.562055	-1.219927	-0.735693	22199.16379
324.219575	216.675159	170.109447	304.162049	0.305999	0.027269	22205.2675
318.115873	239.564041	151.035378	287.376869	0.305999	0.790232	22220.52675
310.486246	261.68996	119.753906	296.532422	1.831924	0.790232	22210.60823
316.589948	284.578842	110.598353	326.287969	1.831924	1.553195	22225.86749
300.56773	292.971433	71.687254	319.421304	-0.456964	-1.498656	22229.6823
297.515879	311.282538	47.272446	321.710192	0.305999	-0.735693	22215.18601
284.545513	324.252905	74.739104	325.525006	1.068961	0.790232	22173.22306
277.678848	338.749197	42.69467	318.658341	-1.219927	-0.735693	22197.63787
264.708481	362.401042	-6.134946	369.776845	1.831924	-0.735693	22238.07489
267.760332	373.845483	-0.794206	356.043515	1.068961	-0.735693	22231.97119
226.560345	379.186222	7.598384	371.30277	1.831924	-0.735693	22219.00082
225.034419	386.815849	-34.364567	388.850913	1.068961	-0.735693	22224.34156
209.775164	399.786216	-37.416418	369.013882	-0.456964	-1.498656	22216.71194
175.441841	418.860284	-80.905294	361.384255	0.305999	0.027269	22202.21564
166.286288	407.415843	-99.979362	391.902764	-1.219927	0.790232	22219.00082
146.449257	418.097321	-112.186766	389.613876	-1.98289	-0.735693	22209.84527
137.293704	427.252874	-132.78676	396.48054	-1.219927	-0.735693	22219.00082
125.849263	424.963986	-139.653425	397.243503	-1.219927	-1.498656	22190.7712
99.90853	436.408427	-127.446021	395.717578	-0.456964	-0.735693	22187.71935
84.649276	436.408427	-232.734878	307.976863	-0.456964	0.027269	22112.949
69.390021	440.223241	-142.705276	395.717578	-1.219927	0.027269	22212.13416
39.634474	434.119539	-179.327487	378.932397	-0.456964	0.790232	22193.82305
23.612257	434.119539	-194.586742	403.347205	-0.456964	-0.735693	22186.95639
28.952996	440.986203	-224.342288	406.399056	-1.219927	-1.498656	22219.76379
25.138182	453.95657	-217.475624	384.273137	-1.219927	0.027269	22178.5638
3.775225	424.201023	-225.868214	375.117584	-1.98289	-1.498656	22196.11194
-15.298843	428.015837	-255.623761	374.354621	-1.98289	0.027269	14558.09198
-22.165508	441.749166	-244.17932	368.250919	-1.219927	-0.735693	22151.09714
-21.402545	435.645464	-257.149686	375.880547	1.831924	-1.498656	2611.621448
-37.424762	408.941769	-291.483009	345.362037	1.068961	0.027269	17.548143
-64.891421	428.015837	-350.23114	341.547223	3.35785	0.027269	11.444441
-78.62475	423.438061	-283.090419	385.036099	-0.456964	-0.735693	12.207404
-95.40993	406.65288	-323.527444	365.199068	1.068961	-0.735693	10.681478
-116.009924	398.26029	-322.001519	369.776845	0.305999	0.790232	10.681478
-138.898806	397.497327	-340.312624	363.673143	-1.219927	-2.261619	9.918516
-150.343247	396.734365	-312.845966	339.258335	-1.98289	-2.261619	8.39259
-155.683987	394.445477	-325.816332	330.865745	3.35785	0.027269	9.918516
-170.180279	384.526961	-357.097805	303.399087	0.305999	-0.735693	9.155553
-185.439533	371.556594	-329.631146	306.450937	0.305999	0.027269	15636.92129
-209.091378	371.556594	-336.497811	293.480571	-1.98289	-1.498656	22145.7564
-214.432117	372.319557	-442.549631	211.843558	-1.219927	0.027269	22185.43046
-243.424701	360.112153	-393.720016	240.836142	-0.456964	0.027269	22200.68972
-251.054329	348.667712	-376.171873	259.910211	0.305999	0.027269	22213.66009
-249.528403	335.697346	-386.853351	246.939844	-1.219927	0.027269	22208.31935
-276.232099	337.223271	-388.379277	207.265782	1.068961	-0.735693	22222.81564
-286.150615	329.593644	-375.40891	186.665788	-1.219927	-1.498656	22183.90454
-280.046913	312.808464	-374.645948	213.369484	-0.456964	-0.735693	22212.89712
-307.513571	293.734395	-386.853351	208.028744	-1.98289	-1.498656	22214.42305
-309.039497	293.734395	-386.853351	175.221347	1.068961	0.027269	22229.6823
-314.380236	270.08255	-389.905202	172.932459	-1.219927	-2.261619	22231.97119
-344.135783	246.430706	-409.742233	145.4658	2.594887	1.553195	22241.12674
-349.476522	243.378855	-399.823718	89.006557	0.305999	0.027269	22241.88971
-348.713559	216.675159	-373.120022	107.317663	-1.219927	-0.735693	22223.5786
-363.209851	210.571457	-390.668165	59.251011	-0.456964	0.790232	22225.86749
-396.780211	168.608506	-398.297792	79.088042	3.35785	1.553195	22227.39341
-377.706143	178.527022	-395.245941	53.147309	-1.98289	-0.735693	22216.71194
-401.357988	159.452954	-366.253357	48.569532	0.305999	0.027269	22219.76379
-405.935764	149.534438	-382.275575	18.813986	-1.219927	-1.498656	22228.15638
-428.824646	126.645556	-385.327426	19.576948	0.305999	0.790232	22201.45268
-438.743162	105.282599	-354.045954	11.184358	-2.745852	0.027269	22193.82305
-430.350572	92.312233	-373.882985	-29.252667	-1.219927	-0.735693	22202.97861
-460.106119	67.897425	-385.327426	-62.060064	-0.456964	0.027269	22203.74157
-450.950566	60.267798	-318.949668	-43.748959	-1.98289	-1.498656	22197.63787
-460.869081	57.97891	-307.505227	-60.534139	-1.98289	-2.261619	22213.66009
-465.446858	38.141878	-324.290407	-93.341537	-2.745852	-0.735693	22225.86749
-443.320938	7.623369	-299.112637	-101.734127	-1.219927	-1.498656	22215.94897
-448.661678	-1.532184	-298.349674	-107.074866	1.068961	0.790232	22226.63045
-444.083901	-13.739588	-292.245972	-105.54894	-1.219927	-0.735693	22230.44527
-430.350572	-25.184029	-275.460792	-129.963748	0.305999	-0.735693	22213.66009
-433.402423	-32.813656	-264.016351	-139.882264	3.35785	0.790232	22240.36378
-436.454274	-57.991426	-237.312655	-165.822997	2.594887	0.790232	22254.09711
-432.63946	-96.902526	-251.808947	-173.452624	-0.456964	-0.735693	22217.4749
-424.24687	-100.71734	-222.0534	-181.845214	1.831924	0.790232	22233.49712
-431.876497	-110.635855	-216.712661	-197.867432	2.594887	0.790232	22239.60082
-448.661678	-129.709924	-231.208953	-226.097053	-0.456964	-0.735693	22215.94897
-425.772795	-142.68029	-244.942282	-248.222972	-1.219927	-1.498656	22215.94897
-408.987615	-185.406204	-193.823779	-244.408159	-1.98289	0.027269	22228.91934
-383.046882	-180.828427	-183.142301	-259.667413	-1.219927	0.027269	22215.18601
-381.520957	-208.295086	-170.934897	-276.452594	-0.456964	-0.735693	22219.00082
-369.313553	-230.421005	-181.616375	-289.42296	0.305999	-0.735693	22228.15638
-371.602441	-233.472856	-147.283052	-310.785917	-1.98289	0.027269	22202.97861
-377.706143	-248.732111	-164.068232	-364.956271	-1.219927	0.027269	22199.16379
-358.632075	-266.280254	-190.008965	-384.793302	-1.219927	-1.498656	22182.37861
-331.928379	-277.724695	-99.979362	-329.859985	-1.98289	-1.498656	22209.84527
-322.009863	-292.983949	-56.490486	-333.674799	1.068961	0.027269	22214.42305
-302.935795	-310.532092	-71.749741	-343.593314	-0.456964	-0.735693	22200.68972
-288.439503	-315.109869	-32.838641	-361.90442	-0.456964	-0.735693	22220.52675
-272.417285	-325.791347	-38.179381	-373.348861	-0.456964	-0.735693	22212.13416
-266.313583	-332.658012	-23.683089	-376.400712	0.305999	0.027269	22195.34898
-264.024695	-349.443192	4.546533	-387.845153	0.305999	-0.735693	22199.92676
-223.58767	-379.198739	-13.764573	-420.652551	1.831924	-0.735693	22228.91934
-200.698788	-387.591329	11.413197	-393.185892	2.594887	1.553195	22237.31193
-187.728422	-406.665397	15.990974	-460.326613	1.831924	0.027269	22210.60823
-174.758055	-412.769099	25.909489	-409.20811	2.594887	0.790232	22215.94897
-155.683987	-418.109838	98.390949	-406.919222	1.831924	0.027269	22227.39341
-138.898806	-418.109838	134.250198	-416.074774	-0.456964	-0.735693	22212.89712
-121.350663	-432.60613	129.672422	-399.289594	-0.456964	-0.735693	22096.92679
-82.439564	-462.361677	144.931676	-409.971072	0.305999	0.790232	22220.52675
-81.676601	-440.235758	147.983527	-397.763669	0.305999	0.027269	22222.05268
-48.106241	-461.598714	153.324266	-406.919222	-1.219927	-0.735693	22190.7712
-47.343278	-474.569081	179.264999	-408.445147	-1.98289	-0.735693	22186.95639
-35.898837	-490.591298	215.124248	-394.711818	-1.219927	-0.735693	22184.6675
-35.135874	-472.280193	227.331652	-397.763669	-0.456964	1.553195	22172.4601
15.219666	-489.065373	238.01313	-383.267377	-0.456964	0.027269	22192.29713
45.738176	-482.198708	255.561273	-363.430346	1.068961	-0.735693	22208.31935
58.708542	-468.465379	284.553857	-362.667383	0.305999	-0.735693	22220.52675
74.73076	-465.413528	287.605708	-378.6896	0.305999	0.790232	22201.45268
85.412238	-481.435745	316.598292	-357.326644	-1.219927	0.027269	22208.31935
108.30112	-469.991304	306.679776	-371.822936	1.831924	0.027269	22206.79342
128.901114	-479.90982	295.998298	-377.163675	0.305999	0.027269	22064.88235
150.264071	-462.361677	320.413106	-345.882203	0.305999	-1.498656	22222.81564
176.204804	-454.73205	312.783478	-330.622948	1.831924	-1.498656	22212.13416
189.938133	-447.865385	305.153851	-340.541463	2.594887	-0.735693	22205.2675
198.330723	-456.257975	304.390888	-351.222942	2.594887	0.790232	22193.82305
210.538127	-437.946869	372.294572	-331.385911	1.068961	0.027269	22224.34156
230.375158	-424.21354	384.501976	-289.42296	-1.219927	0.027269	22198.40083
254.789966	-416.583913	386.790864	-277.978519	-0.456964	-0.735693	22196.87491
256.315891	-423.450577	402.050119	-285.608146	-0.456964	-1.498656	22228.91934
260.130705	-418.872801	405.10197	-259.667413	-0.456964	0.027269	22215.94897
286.834401	-394.457993	405.864932	-257.378525	-1.219927	-0.735693	22219.76379
302.856618	-377.672813	402.813081	-229.911867	-0.456964	0.027269	22231.20823
308.96032	-370.043186	396.709379	-221.519276	-1.98289	0.027269	22198.40083
320.404761	-350.206155	416.546411	-206.260022	-2.745852	-0.735693	22180.08972
343.293643	-340.287639	445.538995	-203.208171	-1.219927	-1.498656	22210.60823
360.078824	-352.495043	456.983436	-200.15632	0.305999	0.027269	22209.84527
374.575116	-308.243204	434.857516	-141.408189	-0.456964	-0.735693	22215.94897
378.389929	-299.850614	427.990852	-145.223003	1.068961	0.027269	22226.63045
406.619551	-269.332105	457.746398	-137.593375	2.594887	0.790232	22229.6823
397.463998	-261.702477	434.094554	-137.593375	-1.98289	-1.498656	22213.66009
393.649184	-251.020999	436.383442	-99.445239	-0.456964	0.790232	22226.63045
422.641768	-218.976564	419.598262	-91.815611	2.594887	1.553195	22238.83786
431.797321	-218.213601	418.835299	-82.660058	2.594887	0.027269	22238.83786
435.612135	-199.902496	389.842715	-77.319319	2.594887	0.790232	22244.94156
453.160277	-172.435837	349.40569	-122.334121	0.305999	-1.498656	22236.54897
428.74547	-139.628439	366.953833	-70.452655	0.305999	-0.735693	22223.5786
437.901023	-135.050663	410.442709	-7.88971	2.594887	0.027269	22222.05268
434.849172	-109.10993	382.97605	8.132507	-1.98289	-0.735693	22225.10453
424.930656	-100.71734	377.635311	43.991756	-0.456964	0.027269	22205.2675
424.167693	-83.169197	370.768646	48.569532	0.305999	-0.735693	22222.05268
443.241762	-59.517352	364.664944	70.695452	-1.98289	-0.735693	22228.91934
434.849172	-39.680321	339.487174	88.243595	-1.219927	-0.735693	22211.3712
425.693619	-10.687737	332.62051	122.576918	-3.508815	-1.498656	22199.16379
424.167693	3.045592	326.516808	107.317663	-1.219927	-1.498656	22211.3712
410.434364	6.097443	308.968665	116.473216	-3.508815	-0.735693	22197.63787
419.589917	40.430767	326.516808	126.391732	-1.219927	-0.735693	22207.55638
408.145476	60.267798	325.753845	163.013943	-0.456964	-0.735693	22221.28971
408.908439	69.423351	318.88718	189.717639	1.068961	-0.735693	22228.15638
403.5677	99.178897	309.731627	201.16208	0.305999	0.027269	22217.4749
376.101041	112.912227	301.339037	221.762074	-0.456964	-0.735693	22225.86749
402.041774	137.327034	270.057565	232.443552	0.305999	0.027269	22226.63045
360.078824	154.875177	273.109416	223.287999	-0.456964	0.790232	22209.08231
384.493631	179.289985	250.220534	257.621322	2.594887	0.790232	22246.46748
366.182525	186.156649	212.072397	251.51762	2.594887	-0.735693	22249.51933
362.367712	205.230718	191.472403	243.887993	1.831924	0.027269	22224.34156
347.108457	222.015898	131.198347	258.384285	0.305999	-1.498656	22233.49712
333.375128	222.015898	120.516869	273.64354	-0.456964	0.027269	22238.07489
327.271426	247.956631	166.294633	309.502788	1.831924	0.790232	22219.00082
321.930687	263.978849	126.620571	301.110198	1.831924	0.790232	22222.81564
318.115873	276.186252	109.072428	314.080565	-0.456964	-0.735693	22230.44527
309.723283	297.549209	101.4428	327.813894	-1.219927	-0.735693	22213.66009
294.464028	298.312172	76.26503	327.050931	-1.219927	0.027269	22037.41569
288.360326	325.77883	46.509483	337.73241	-1.98289	-1.498656	22208.31935
278.441811	338.749197	39.642819	343.836112	-1.219927	0.790232	22196.11194
241.819599	353.245489	34.302079	327.050931	-0.456964	0.027269	22194.58602
242.582562	372.319557	-36.653455	351.465739	-1.98289	-0.735693	22160.25269
231.901084	365.452893	-35.12753	279.747242	0.305999	0.027269	22202.21564
212.064053	396.734365	-71.749741	301.110198	0.305999	0.027269	22215.94897
204.434425	385.289924	-38.942343	367.487956	-0.456964	-0.735693	22208.31935
191.464059	401.312141	-61.831225	383.510174	1.068961	0.027269	22221.28971
163.9974	410.467694	-88.534921	386.562025	-2.745852	-1.498656	22216.71194
158.656661	432.593613	-107.60899	383.510174	1.068961	-0.735693	22204.50453
124.323338	426.489911	-114.475654	388.850913	1.068961	0.027269	22208.31935
128.901114	438.697315	-143.468238	397.243503	2.594887	0.790232	22236.54897
118.219636	433.356576	-170.171934	382.747211	1.068961	0.027269	22087.77123
83.12335	446.326943	-127.446021	394.954615	3.35785	0.790232	22227.39341
78.545574	444.801017	-164.831195	384.273137	1.068961	-0.735693	22199.16379
70.915946	430.304725	-193.823779	374.354621	-0.456964	-1.498656	22206.79342
44.975213	447.852868	-193.823779	381.984248	1.068961	-0.735693	22215.18601
35.056698	448.615831	-186.957114	399.532391	-2.745852	-2.261619	22197.63787
4.538188	450.141756	-202.979332	366.724994	-1.219927	0.027269	22212.89712
23.612257	450.141756	-227.394139	389.613876	0.305999	0.027269	22219.00082
-25.217359	432.593613	-242.653394	379.69536	0.305999	0.027269	22185.43046
-32.084023	424.963986	-241.127469	386.562025	-1.219927	0.027269	22188.48232
-47.343278	421.149172	-260.9645	372.065733	-1.219927	0.027269	22190.00824
-67.943272	438.697315	-286.14227	336.969447	-1.219927	0.027269	26.703696
-80.913638	418.860284	-328.105221	334.680559	-0.456964	-0.735693	12.970367
-98.461781	413.519545	-288.431158	334.680559	-1.219927	-0.735693	10.681478
-98.461781	409.704731	-361.675581	352.991664	-1.98289	-1.498656	11.444441
-112.958073	411.993619	-332.682997	374.354621	-0.456964	0.027269	9.918516
-128.980291	405.126955	-324.290407	366.724994	-1.219927	-0.735693	10.681478
-138.135844	392.919551	-331.920034	336.206484	-0.456964	0.027269	9.918516
-142.71362	399.786216	-335.734848	348.413888	-0.456964	0.027269	9.155553
-171.706204	397.497327	-330.394109	300.347236	3.35785	1.553195	10.681478
-196.121012	376.897334	-352.520028	311.028714	0.305999	0.027269	13814.20331
-206.80249	378.423259	-374.645948	278.221316	-0.456964	-1.498656	20494.70504
-222.061745	376.897334	-335.734848	275.169465	1.831924	-0.735693	13586.84042
-215.958043	366.978818	-357.860767	271.354652	1.068961	0.027269	22198.40083
-241.135813	354.008451	-383.8015	253.806509	-0.456964	0.027269	22207.55638
-264.024695	357.060302	-373.882985	242.362068	-1.219927	-0.735693	22217.4749
-260.972844	331.882532	-354.808916	240.073179	-1.98289	-1.498656	22217.4749
-290.728391	329.593644	-386.090389	224.050962	-0.456964	-0.735693	22213.66009
-295.306167	330.356607	-381.512612	214.895409	1.831924	0.790232	22219.76379
-281.572838	302.889948	-383.038538	170.64357	-1.98289	-1.498656	22225.10453
-324.298751	273.134401	-375.40891	179.799123	0.305999	0.027269	22193.82305
-319.720975	267.030699	-386.853351	148.517651	-1.219927	0.027269	22203.74157
-336.506155	237.275153	-404.401494	123.339881	-1.219927	-0.735693	22212.89712
-352.528373	236.51219	-410.505196	102.739887	-1.219927	-0.735693	22199.92676
-348.713559	205.993681	-390.668165	60.776936	0.305999	0.790232	22218.23786
-372.365404	204.467755	-402.875569	32.547315	-0.456964	-0.735693	22230.44527
-379.232068	192.260351	-404.401494	66.117675	0.305999	-1.498656	22215.94897
-377.706143	178.527022	-405.92742	51.621383	-0.456964	-0.735693	22220.52675
-399.832062	151.823326	-395.245941	44.754719	1.068961	1.553195	22227.39341
-396.780211	151.060363	-368.542246	21.102874	1.068961	0.027269	22212.89712
-407.46169	131.223332	-346.416326	34.07324	3.35785	0.027269	22241.88971
-422.720944	109.860376	-359.386693	19.576948	2.594887	0.027269	22246.46748
-417.380205	97.652972	-383.038538	-39.171182	1.068961	-0.735693	22224.34156
-438.743162	70.186313	-360.149656	-37.645257	1.831924	0.790232	22229.6823
-432.63946	62.556686	-330.394109	-30.778592	1.068961	0.027269	22230.44527
-470.024634	59.504835	-344.127438	-42.223033	-1.219927	0.027269	22219.76379
-452.476491	30.512251	-313.608929	-76.556356	-1.219927	-0.735693	22215.94897
-465.446858	19.830773	-299.112637	-86.474872	-1.98289	-1.498656	22225.10453
-466.972783	7.623369	-289.957084	-94.104499	1.068961	0.027269	22229.6823
-450.950566	-6.10996	-299.875599	-111.652642	-1.219927	-1.498656	22215.18601
-444.083901	-45.02106	-309.794115	-123.097083	-1.219927	-0.735693	22203.74157
-445.609827	-58.754389	-283.090419	-176.504475	-3.508815	-1.498656	22184.6675
-442.557976	-66.384017	-264.016351	-158.193369	-1.98289	-0.735693	22194.58602
-433.402423	-72.487718	-263.253388	-191.000767	-1.219927	-0.735693	22210.60823
-419.669094	-93.850675	-241.127469	-203.971134	-2.745852	-0.735693	22219.00082
-431.113535	-103.769191	-260.201537	-213.126686	1.068961	0.027269	22212.89712
-423.483907	-119.028445	-240.364506	-225.33409	1.831924	0.790232	22224.34156
-418.143168	-148.783992	-210.608959	-234.489643	-1.219927	0.027269	22222.05268
-403.646876	-162.517321	-197.638593	-239.830382	1.068961	0.027269	22208.31935
-412.039466	-165.569172	-194.586742	-280.267407	0.305999	0.027269	22217.4749
-382.283919	-190.746943	-170.934897	-270.348892	1.831924	0.027269	22254.09711
-372.365404	-230.421005	-147.283052	-298.578513	1.831924	-0.735693	22239.60082
-371.602441	-231.94693	-151.097866	-317.652581	1.068961	0.027269	22224.34156
-355.580224	-258.650626	-138.127499	-319.94147	0.305999	-0.735693	22214.42305
-339.558006	-242.628409	-159.490456	-366.482196	0.305999	-0.735693	22122.86752
-344.135783	-260.176552	-77.09048	-342.830352	-0.456964	0.027269	22211.3712
-315.906161	-292.983949	-110.660841	-374.874787	1.831924	0.790232	22194.58602
-302.935795	-294.509875	-58.779374	-336.72665	-1.219927	-0.735693	22223.5786
-284.624689	-317.398757	-29.023828	-355.037755	1.068961	0.027269	22217.4749
-283.098764	-331.895049	-21.3942	-380.215526	2.594887	-0.735693	22198.40083
-269.365434	-331.132086	-20.631238	-368.008122	-4.271778	-1.498656	22209.84527
-241.135813	-363.939484	-0.794206	-361.141457	-4.271778	-1.498656	22190.7712
-222.061745	-376.90985	19.042825	-386.319228	-3.508815	-0.735693	22201.45268
-206.039527	-387.591329	9.887272	-396.237743	-1.219927	0.790232	22177.03787
-193.832123	-399.03577	38.879856	-415.311812	-0.456964	0.027269	22200.68972
-168.654353	-402.850584	71.687254	-416.837737	1.068961	1.553195	22223.5786
-164.076577	-409.717248	87.709471	-454.985874	0.305999	0.790232	22203.74157
-136.609918	-418.872801	67.87244	-406.919222	-0.456964	0.027269	22099.21567
-114.483999	-437.946869	133.487235	-389.371079	-1.219927	-0.735693	22220.52675
-93.121042	-420.398726	133.487235	-403.104408	0.305999	0.027269	22201.45268
-74.046974	-443.287609	136.539086	-390.897004	0.305999	-0.735693	22196.87491
-64.891421	-452.443161	182.31685	-395.47478	0.305999	-1.498656	22222.81564
-43.528464	-479.90982	174.687223	-401.578482	2.594887	-0.735693	22221.28971
-29.032172	-465.413528	222.753875	-383.267377	1.831924	1.553195	22195.34898
14.456704	-476.857969	227.331652	-373.348861	0.305999	-0.735693	22206.79342
25.138182	-473.043155	236.487205	-387.08219	1.831924	1.553195	22210.60823
55.656692	-493.643149	219.702024	-414.548849	1.068961	0.027269	22193.06009
60.997431	-480.672783	276.161267	-364.193308	0.305999	-0.735693	22204.50453
75.493723	-473.806118	279.976081	-361.90442	0.305999	-0.735693	22218.23786
89.227052	-468.465379	306.679776	-358.089606	-1.219927	0.027269	22218.23786
102.960381	-467.702416	310.49459	-361.141457	-1.219927	0.027269	22165.59343
121.271487	-476.857969	311.257553	-354.274793	-1.98289	-0.735693	22195.34898
149.501108	-475.332044	328.042733	-349.697016	-3.508815	-1.498656	22171.69713
178.493692	-467.702416	330.331621	-335.963687	-1.219927	-0.735693	22167.88232
167.812214	-468.465379	332.62051	-331.385911	-1.219927	-0.735693	22177.80084
192.989984	-472.280193	367.716795	-308.497028	-1.219927	-0.735693	22199.92676
221.219605	-428.028354	307.442739	-351.222942	-0.456964	0.027269	22183.14158
225.034419	-409.717248	292.946447	-351.985904	0.305999	0.027269	22215.18601
243.345525	-425.739466	387.553827	-305.445178	0.305999	-0.735693	22231.20823
260.130705	-407.42836	401.287156	-277.978519	0.305999	-1.498656	22214.42305
273.101072	-395.983919	402.050119	-268.822966	-0.456964	0.027269	22222.05268
284.545513	-389.117254	407.390858	-255.089637	1.831924	-0.735693	22251.80822
302.856618	-373.095037	413.49456	-242.882233	1.831924	0.027269	22236.54897
307.434395	-368.51726	422.650113	-222.282239	1.831924	0.790232	22231.97119
334.138091	-360.887633	434.094554	-185.660028	2.594887	0.027269	22241.12674
350.923271	-338.761714	433.331591	-176.504475	1.831924	0.027269	22228.91934
341.004755	-322.739496	434.857516	-158.193369	-1.219927	-0.735693	22220.52675
382.967706	-306.717279	418.835299	-165.060034	0.305999	-0.735693	22223.5786
369.997339	-305.954316	437.909367	-152.85263	-1.219927	-0.735693	22221.28971
390.597333	-268.569142	430.27974	-130.726711	-0.456964	-0.735693	22219.00082
389.071408	-261.702477	425.701963	-101.734127	0.305999	0.790232	22227.39341
383.730668	-262.46544	430.27974	-102.497089	-1.98289	-0.735693	22222.05268
394.412147	-235.761744	431.805665	-98.682276	-1.98289	-0.735693	22196.11194
407.382513	-218.213601	415.020485	-104.023015	-1.219927	-1.498656	22208.31935
419.589917	-195.324719	404.339007	-93.341537	-1.219927	-1.498656	22212.13416
427.219544	-187.695092	397.472342	-65.111915	-0.456964	0.027269	22128.97122
428.74547	-157.939545	401.287156	-27.726741	-0.456964	0.027269	22221.28971
449.345464	-133.524737	360.850131	-35.356369	-0.456964	0.027269	22226.63045
448.582501	-112.161781	373.057535	8.89547	-1.219927	-2.261619	22209.84527
442.478799	-87.746973	389.842715	18.813986	1.831924	0.790232	22222.81564
435.612135	-70.19883	380.687162	45.517681	1.068961	0.790232	22228.15638
436.375097	-54.939576	378.398274	74.510265	0.305999	0.027269	22210.60823
436.375097	-38.917358	361.613094	100.450999	1.831924	-1.498656	22242.65267
430.271395	-19.84329	339.487174	101.976924	2.594887	-0.735693	22247.23045
443.241762	18.304847	334.909398	127.917657	1.068961	0.027269	22224.34156
418.063992	16.015959	335.67236	148.517651	0.305999	-0.735693	22232.73415
419.589917	42.719655	341.776062	153.095427	0.305999	0.790232	22235.786
403.5677	51.112245	306.679776	183.613937	-1.219927	-1.498656	22214.42305
410.434364	75.527053	294.472373	143.939875	-1.98289	-0.735693	22153.38603
385.256594	96.890009	317.361255	192.76949	-1.219927	-2.261619	22228.15638
386.019557	113.675189	298.287186	218.710223	-1.219927	-0.735693	22220.52675
389.071408	136.564071	276.161267	241.599105	1.068961	0.027269	22219.00082
366.182525	139.615922	232.672391	231.680589	-1.219927	-0.735693	22206.03046
347.87142	158.689991	247.168683	223.287999	-1.98289	-0.735693	22206.79342
350.160308	170.134432	199.864993	224.050962	1.068961	0.027269	22196.11194
346.345494	187.682575	199.864993	259.147248	-2.745852	-0.735693	22213.66009
346.345494	222.778861	167.820558	278.984279	-0.456964	0.027269	22222.81564
342.530681	226.593674	156.376117	276.695391	-0.456964	-0.735693	22215.94897
314.301059	231.934414	115.939092	279.747242	0.305999	-0.735693	22226.63045
324.982538	264.741811	96.102061	261.436136	0.305999	0.027269	22228.91934
314.301059	273.897364	74.739104	263.725024	0.305999	0.027269	22211.3712
308.96032	305.178836	77.027993	321.710192	-1.219927	-0.735693	22078.61568
302.093656	321.964017	63.294663	356.043515	0.305999	-1.498656	22241.88971
280.730699	337.223271	76.26503	352.991664	1.831924	0.027269	22228.91934
291.412177	354.008451	64.820589	339.258335	1.068961	-0.735693	22206.79342
250.212189	357.823265	22.857638	349.176851	1.831924	0.790232	22213.66009
255.552929	361.638079	12.939123	359.858329	1.068961	0.027269	22217.4749
241.056637	373.08252	5.309495	367.487956	-1.219927	-0.735693	22209.84527
225.034419	387.578812	-48.860859	314.080565	0.305999	0.027269	22193.82305
187.649245	387.578812	-52.675673	359.858329	-2.745852	-0.735693	22210.60823
171.627028	405.889918	-84.720108	369.776845	-0.456964	-1.498656	22219.76379
175.441841	411.230657	-100.742325	372.065733	-0.456964	0.027269	22208.31935
148.738145	414.282508	-112.949729	401.82128	-4.271778	-1.498656	22200.68972
143.397406	423.438061	-148.808977	399.532391	-3.508815	-2.261619	22197.63787
135.004816	425.726949	-152.623791	371.30277	-1.98289	-1.498656	22144.23048
106.012232	424.201023	-143.468238	404.873131	-0.456964	0.027269	22186.95639
93.804828	438.697315	-162.542307	396.48054	-1.219927	0.027269	22178.5638
67.101133	431.067688	-161.016381	397.243503	0.305999	0.027269	22215.18601
41.1604	446.326943	-178.564524	391.902764	0.305999	0.027269	22190.7712
31.241884	432.593613	-171.69786	347.650925	-0.456964	0.027269	22196.87491
25.901145	447.852868	-194.586742	369.776845	1.068961	0.790232	22204.50453
14.456704	439.460278	-218.238586	359.095366	0.305999	0.027269	22208.31935
15.982629	444.038054	-210.608959	382.747211	1.068961	0.027269	22210.60823
-0.802551	447.089905	-228.157102	387.324988	1.068961	-0.735693	22229.6823
-19.113657	440.223241	-254.097835	388.08795	2.594887	0.027269	22230.44527
-33.609949	424.201023	-264.779313	379.69536	4.120812	1.553195	20992.91971
-50.395129	418.097321	-276.986717	361.384255	1.068961	-0.735693	25.940733
-58.787719	424.201023	-270.120053	387.324988	0.305999	-2.261619	15.259255
-70.23216	416.571396	-304.453376	363.673143	1.831924	0.790232	12.207404
-99.987707	410.467694	-287.668196	391.139801	-0.456964	0.027269	9.155553
-127.454365	411.230657	-314.371891	362.147217	2.594887	1.553195	11.444441
-121.350663	407.415843	-333.44596	337.73241	-0.456964	-0.735693	9.155553
-139.661769	398.26029	-331.920034	336.969447	1.068961	0.027269	8.39259
-166.365465	381.47511	-328.868183	343.836112	-0.456964	-0.735693	10.681478
-185.439533	380.712147	-334.971885	302.636124	-2.745852	-1.498656	9.155553
-180.861757	387.578812	-395.245941	312.554639	-1.219927	0.027269	15.259255
-222.061745	379.186222	-360.149656	282.03613	-2.745852	-1.498656	22090.82308
-224.350633	363.926967	-350.994103	281.273167	-1.219927	-0.735693	22197.63787
-216.721006	352.482526	-373.120022	252.280583	0.305999	-0.735693	22210.60823
-238.083962	354.008451	-405.92742	233.969477	1.831924	-0.735693	22212.13416
-267.076546	357.060302	-383.8015	237.784291	-0.456964	-0.735693	22220.52675
-249.528403	341.801048	-397.53483	240.836142	-0.456964	0.027269	22214.42305
-286.913577	326.541793	-395.245941	211.843558	0.305999	0.027269	22220.52675
-292.254316	325.015867	-359.386693	232.443552	1.068961	0.027269	22248.75637
-293.017279	300.60106	-358.62373	202.688005	-1.98289	-0.735693	22230.44527
-313.617273	280.764029	-383.038538	175.221347	1.068961	-0.735693	22235.786
-334.98023	284.578842	-397.53483	179.799123	0.305999	0.027269	22238.83786
-339.558006	260.926998	-382.275575	129.443583	1.068961	-0.735693	22221.28971
-348.713559	227.356637	-379.223724	122.576918	-0.456964	-1.498656	22223.5786
-360.158	225.067749	-387.616314	104.265812	0.305999	-1.498656	22228.15638
-354.054298	203.704792	-390.668165	62.302862	-0.456964	-0.735693	22212.13416
-383.809845	204.467755	-402.112606	64.59175	0.305999	0.027269	22224.34156
-390.67651	190.734426	-466.964439	-14.756375	1.068961	0.027269	22148.80825
-405.935764	161.741842	-384.564463	57.725085	-1.98289	-1.498656	22201.45268
-417.380205	139.615922	-373.120022	38.651017	-1.219927	0.027269	22201.45268
-407.46169	126.645556	-381.512612	9.658433	-1.219927	0.027269	22210.60823
-414.328354	111.386301	-381.512612	-5.600822	-1.98289	-0.735693	22186.19343
-430.350572	90.023345	-346.416326	-10.178598	-1.98289	-0.735693	22207.55638
-439.506125	70.186313	-382.275575	-34.593406	-1.219927	0.027269	22225.10453
-441.03205	65.608537	-373.120022	-56.719325	-0.456964	0.027269	22217.4749
-442.557976	65.608537	-331.920034	-84.185984	1.068961	0.027269	22220.52675
-448.661678	33.564102	-327.342258	-78.845245	2.594887	0.027269	22230.44527
-460.106119	27.4604	-361.675581	-108.600791	1.068961	0.027269	22222.81564
-450.187603	-0.769221	-293.008935	-113.941531	-1.219927	-0.735693	22215.94897
-438.743162	-3.058109	-305.979301	-95.630425	2.594887	0.027269	22250.2823
-437.217236	-13.739588	-305.979301	-145.985966	-0.456964	-1.498656	22130.49715
-428.824646	-44.258097	-238.075618	-138.356338	1.068961	0.027269	22228.91934
-431.113535	-69.435868	-245.705245	-183.37114	1.831924	0.027269	22237.31193
-431.876497	-69.435868	-248.757096	-188.711879	-0.456964	0.027269	22230.44527
-431.113535	-95.376601	-238.83858	-211.600761	-1.219927	-0.735693	22210.60823
-436.454274	-114.450669	-219.001549	-207.022984	-1.219927	0.027269	22223.5786
-421.195019	-131.235849	-215.186736	-217.704463	1.068961	0.027269	22231.97119
-440.269087	-148.021029	-205.26822	-229.911867	2.594887	0.027269	22215.94897
-422.720944	-168.621023	-232.734878	-264.24519	1.068961	0.027269	22223.5786
-409.750578	-183.880278	-184.668226	-252.037786	-1.98289	-0.735693	22209.08231
-392.202435	-205.243235	-186.957114	-273.400743	-1.219927	-1.498656	22194.58602
-379.232068	-220.502489	-164.831195	-274.163705	-0.456964	-0.735693	22196.87491
-381.520957	-224.317303	-161.016381	-294.763699	-1.219927	0.027269	22213.66009
-348.713559	-244.917297	-136.601574	-313.837768	0.305999	0.027269	22157.20084
-339.558006	-260.176552	-131.260834	-324.519246	-1.219927	-1.498656	22195.34898
-334.217267	-290.695061	-102.26825	-315.363693	0.305999	0.027269	22200.68972
-325.061714	-295.272838	-52.675673	-365.719234	1.068961	-0.735693	22216.71194
-307.513571	-312.820981	-56.490486	-362.667383	1.068961	1.553195	22211.3712
-305.224683	-300.613577	-36.653455	-374.874787	-0.456964	-0.735693	22186.95639
-263.261732	-318.16172	-25.971977	-384.030339	1.831924	0.027269	22235.786
-241.898776	-341.813565	4.546533	-361.90442	1.831924	-0.735693	22239.60082
-246.476552	-357.835782	-0.794206	-360.378495	1.831924	0.790232	22219.00082
-231.217298	-356.309857	6.072458	-373.348861	1.068961	0.790232	22222.05268
-212.143229	-391.406142	0.731719	-393.948855	-1.219927	-0.735693	22221.28971
-190.01731	-399.798733	32.013191	-403.104408	1.068961	0.790232	22220.52675
-164.076577	-404.376509	67.87244	-421.415514	1.068961	-0.735693	22200.68972
-156.446949	-415.82095	106.783539	-408.445147	0.305999	0.790232	22195.34898
-135.083993	-426.502428	87.709471	-403.867371	1.068961	0.790232	22216.71194
-126.691403	-428.028354	119.753906	-406.156259	-1.219927	-0.735693	22190.7712
-122.113626	-441.761683	135.776123	-390.134041	-1.219927	-2.261619	22191.53417
-87.780303	-455.495012	142.642788	-401.578482	-0.456964	0.790232	22194.58602
-86.254378	-455.495012	160.190931	-419.889588	0.305999	0.790232	22202.97861
-46.580315	-472.280193	169.346484	-418.363663	-1.98289	-0.735693	22172.4601
-9.195141	-479.90982	212.83536	-405.393296	-1.219927	-0.735693	22196.87491
6.827076	-486.013522	230.383503	-371.822936	2.594887	0.027269	22213.66009
21.323368	-482.961671	242.590907	-371.822936	0.305999	-0.735693	22182.37861
23.612257	-472.280193	268.53164	-384.793302	1.068961	0.790232	22206.03046
32.767809	-472.280193	266.242751	-380.215526	2.594887	1.553195	22199.92676
70.152984	-478.383894	235.724242	-406.156259	0.305999	-0.735693	22170.93417
92.278903	-473.806118	289.131634	-394.711818	1.068961	0.027269	22207.55638
109.064083	-469.991304	285.31682	-345.11924	1.068961	-0.735693	22238.83786
118.982599	-466.176491	318.88718	-339.778501	3.35785	0.790232	22209.08231
137.293704	-477.620932	315.072367	-326.045171	4.120812	0.790232	22207.55638
151.027034	-452.443161	352.457541	-331.385911	0.305999	-0.735693	22211.3712
163.9974	-466.176491	374.58346	-316.889619	-1.219927	-0.735693	22198.40083
204.434425	-468.465379	339.487174	-328.33406	1.068961	-0.735693	22177.80084
208.249239	-442.524646	370.005684	-325.282209	-1.219927	-2.261619	22221.28971
236.47886	-428.028354	380.687162	-300.867401	1.068961	0.027269	22231.20823
232.664047	-432.60613	364.664944	-314.60073	1.068961	0.027269	22216.71194
255.552929	-408.954285	352.457541	-299.341476	0.305999	-1.498656	22225.86749
273.864034	-418.109838	386.027901	-289.42296	-1.98289	0.790232	22211.3712
276.915885	-389.880217	392.894566	-250.51186	-1.98289	-0.735693	22191.53417
303.619581	-382.25059	418.835299	-245.171121	-0.456964	0.790232	22207.55638
289.123289	-373.858	422.650113	-207.785947	1.068961	0.790232	22218.23786
350.160308	-355.546894	404.339007	-174.215587	1.068961	0.027269	22203.74157
342.530681	-354.020968	401.287156	-197.104469	-2.745852	-1.498656	22222.81564
357.789935	-332.658012	427.990852	-161.24522	-1.219927	-0.735693	22228.15638
366.945488	-315.872832	416.546411	-152.089667	-1.219927	-0.735693	22212.89712
376.864004	-290.695061	398.235305	-150.563742	1.068961	-0.735693	22219.76379
405.093625	-269.332105	428.753814	-145.985966	-0.456964	-0.735693	22226.63045
400.515849	-258.650626	419.598262	-127.67486	2.594887	0.027269	22239.60082
398.989923	-249.495073	413.49456	-136.830413	1.831924	-0.735693	22240.36378
402.041774	-225.080266	437.909367	-100.208201	2.594887	0.790232	22241.88971
415.012141	-206.006197	444.013069	-78.082282	1.831924	0.027269	22229.6823
427.982507	-174.724725	382.213087	-63.58599	-1.98289	-2.261619	22035.88977
424.930656	-183.880278	398.235305	-35.356369	0.305999	-0.735693	22226.63045
427.982507	-154.124731	397.472342	-25.437853	-0.456964	0.027269	22220.52675
442.478799	-138.102514	409.679746	-0.260083	-0.456964	0.027269	22218.23786
429.508433	-123.606222	404.339007	22.628799	-0.456964	-1.498656	22226.63045
427.982507	-93.850675	385.264938	38.651017	0.305999	0.027269	22223.5786
428.74547	-70.19883	370.005684	29.495464	-1.219927	-0.735693	22202.97861
424.930656	-71.724756	403.576044	63.065824	-3.508815	-0.735693	22205.2675
438.663985	-42.732172	357.035317	79.851005	-1.98289	-0.735693	22216.71194
426.456582	-19.84329	338.724211	118.762104	-1.219927	0.027269	22203.74157
420.35288	-7.635886	366.953833	124.102843	-0.456964	0.027269	22215.94897
422.641768	21.356698	364.664944	140.125061	1.831924	0.790232	22233.49712
412.723252	36.615953	324.227919	149.280614	-0.456964	-0.735693	22214.42305
418.063992	56.452984	325.753845	147.754688	0.305999	0.790232	22173.22306
391.360296	77.815941	327.27977	177.510235	1.831924	1.553195	22226.63045
401.278811	86.971494	308.205702	161.488017	-1.219927	-0.735693	22208.31935
393.649184	119.015929	289.894596	210.317633	-0.456964	-0.735693	22222.81564
397.463998	131.986295	254.035348	208.028744	1.068961	0.027269	22249.51933
386.019557	139.615922	238.01313	232.443552	2.594887	1.553195	22231.20823
373.812153	158.689991	257.850161	243.887993	1.068961	0.027269	22229.6823
346.345494	165.556655	215.124248	248.465769	0.305999	0.027269	22240.36378
347.108457	197.60109	216.650174	259.147248	1.831924	0.027269	22224.34156
344.819569	190.734426	182.31685	282.799093	-0.456964	-0.735693	22215.18601
342.530681	230.408488	179.264999	298.058347	-0.456964	-0.735693	22227.39341
325.7455	252.534407	151.035378	299.584273	-0.456964	-1.498656	22225.86749
334.138091	271.608476	94.576136	273.64354	2.594887	0.790232	22196.11194
313.538097	271.608476	79.316881	303.399087	1.068961	-0.735693	22183.14158
308.96032	283.81588	72.450216	333.154633	-0.456964	0.027269	22204.50453
287.597364	298.312172	53.376148	295.006496	-1.98289	0.027269	22196.11194
291.412177	310.519575	66.346514	341.547223	-2.745852	-1.498656	22181.61565
270.049221	334.934383	57.953924	341.547223	-0.456964	0.027269	22208.31935
261.656631	336.460309	33.539117	343.073149	-0.456964	0.027269	22207.55638
238.767748	361.638079	-5.371983	351.465739	-0.456964	-2.261619	22198.40083
248.686264	366.215855	-5.371983	359.858329	1.831924	0.027269	22215.18601
221.982568	386.052886	-18.342349	378.932397	0.305999	0.027269	22211.3712
205.960351	384.526961	-58.016412	381.984248	1.831924	0.790232	22219.00082
183.071469	413.519545	-76.327517	355.280553	1.831924	0.027269	22195.34898
170.101102	415.808433	-98.453437	366.724994	2.594887	0.027269	22229.6823
145.686294	424.963986	-137.364536	375.880547	1.831924	0.027269	22241.12674
130.42704	437.934353	-141.942313	404.110168	3.35785	0.027269	22230.44527
126.612226	431.067688	-135.838611	385.799062	1.068961	0.027269	22217.4749
113.64186	450.904719	-154.149717	413.265721	1.831924	-0.735693	22199.16379
102.197418	434.882502	-142.705276	372.828696	-1.98289	0.027269	22221.28971
83.12335	431.830651	-142.705276	388.850913	1.831924	0.027269	22190.7712
59.471505	436.408427	-167.120083	387.324988	-1.98289	-0.735693	22205.2675
46.501139	443.275092	-177.038599	385.799062	-0.456964	0.027269	22216.71194
29.715958	434.882502	-192.297853	378.169435	0.305999	-0.735693	22192.29713
6.827076	440.223241	-230.44599	359.858329	-1.98289	-0.735693	22189.24528
-6.14329	424.963986	-199.164518	360.621292	0.305999	0.027269	22193.06009
-9.195141	423.438061	-287.668196	341.547223	-3.508815	-1.498656	22195.34898
-27.506247	424.963986	-240.364506	377.406472	0.305999	0.027269	22179.32676
-37.424762	421.149172	-245.705245	376.643509	-0.456964	-0.735693	22198.40083
-44.291427	422.675098	-273.934866	381.984248	3.35785	0.027269	31.281472
-58.787719	426.489911	-302.92745	357.569441	-0.456964	-0.735693	12.970367
-72.521048	411.230657	-290.720047	385.799062	-1.219927	-0.735693	12.970367
-101.513632	414.282508	-280.038568	397.243503	-0.456964	-0.735693	10.681478
-121.350663	405.126955	-346.416326	381.221286	1.068961	0.790232	7.629627
-132.795104	411.230657	-344.890401	362.91018	1.831924	0.027269	11.444441
-134.32103	408.941769	-325.05337	345.362037	1.068961	-0.735693	9.918516
-141.187695	394.445477	-376.171873	291.191683	1.068961	-0.735693	8.39259
-161.787688	389.8677	-391.431128	282.03613	1.831924	0.027269	9.918516
-196.121012	379.186222	-341.83855	327.050931	0.305999	-0.735693	2252.265999
-188.491384	372.319557	-348.705215	291.191683	-0.456964	-0.735693	22120.57863
-208.328415	368.504743	-366.253357	267.539838	0.305999	0.027269	22200.68972
-225.876558	354.008451	-384.564463	242.362068	-1.98289	-0.735693	22188.48232
-245.71359	357.823265	-375.40891	267.539838	0.305999	0.790232	22209.08231
-247.239515	341.801048	-360.149656	249.228732	-1.98289	-1.498656	22214.42305
-262.49877	333.408458	-378.460761	237.784291	-1.98289	-2.261619	22223.5786
-278.520987	326.541793	-367.01632	209.55467	0.305999	-0.735693	22195.34898
-302.935795	304.415874	-400.586681	168.354682	-1.98289	0.027269	22197.63787
-299.883944	292.971433	-425.764451	169.880608	-1.98289	-0.735693	22206.03046
-308.276534	291.445507	-379.986687	177.510235	0.305999	0.790232	22208.31935
-315.906161	278.475141	-381.512612	159.199129	-1.219927	-0.735693	22209.84527
-353.291335	254.823296	-382.275575	138.599135	0.305999	-0.735693	22227.39341
-341.083932	247.193668	-400.586681	124.865806	-1.219927	-0.735693	22225.10453
-361.683926	215.149233	-396.771867	107.317663	0.305999	0.027269	22217.4749
-367.787627	220.489973	-412.031122	56.962123	0.305999	0.027269	22225.86749
-372.365404	193.023314	-429.579265	49.332495	1.068961	-0.735693	22125.91937
-376.180218	194.549239	-435.682967	43.991756	3.35785	0.027269	22238.07489
-392.965398	162.504805	-386.090389	42.465831	4.120812	-0.735693	22241.12674
-387.624659	151.823326	-402.875569	12.710284	1.831924	0.027269	22238.83786
-409.750578	121.304817	-365.490395	20.339911	1.068961	-1.498656	22222.05268
-416.617243	107.571487	-357.097805	2.028805	-0.456964	-0.735693	22229.6823
-421.195019	109.097413	-327.342258	-4.074896	0.305999	-1.498656	22229.6823
-412.802429	79.341866	-361.675581	-23.148965	0.305999	0.790232	22212.13416
-446.372789	60.267798	-350.23114	-26.200816	1.831924	-0.735693	22223.5786
-444.846864	54.927059	-325.816332	-43.748959	-1.219927	-1.498656	22231.97119
-447.898715	34.327065	-294.53486	-77.319319	1.068961	0.790232	22214.42305
-453.239454	18.304847	-298.349674	-98.682276	-4.271778	-1.498656	22203.74157
-460.106119	-6.10996	-312.083003	-109.363754	-1.219927	-0.735693	22210.60823
-444.083901	-9.161811	-298.349674	-107.074866	-1.98289	0.027269	22157.20084
-450.187603	-19.84329	-296.060786	-142.934115	-1.98289	-0.735693	22204.50453
-437.980199	-42.732172	-280.801531	-148.274854	0.305999	0.027269	22218.23786
-436.454274	-63.332166	-262.490425	-162.008183	-1.219927	-1.498656	22222.81564
-448.661678	-74.776607	-250.283021	-205.497059	1.068961	-1.498656	22216.71194
-449.42464	-94.613638	-261.727462	-208.54891	1.068961	0.790232	22229.6823
-434.928348	-106.058079	-238.83858	-224.571127	-0.456964	-0.735693	22222.81564
-429.587609	-126.658073	-234.260804	-202.445208	1.068961	0.027269	22221.28971
-406.698727	-138.865477	-193.823779	-222.282239	1.831924	-1.498656	22242.65267
-403.646876	-164.80621	-209.083034	-242.882233	1.068961	-0.735693	22247.99341
-393.72836	-189.98398	-195.349704	-295.526662	1.831924	-0.735693	22231.20823
-363.972814	-196.850645	-258.675612	-380.978488	1.831924	0.790232	22212.89712
-371.602441	-199.139533	-148.808977	-277.978519	1.068961	0.027269	22235.02304
-351.002447	-231.94693	-143.468238	-284.845184	0.305999	0.790232	22209.84527
-350.239484	-241.865446	-139.653425	-294.000736	1.068961	0.027269	22202.21564
-345.661708	-256.361738	-112.186766	-319.178507	-2.745852	-0.735693	22216.71194
-347.187634	-263.991365	-74.801592	-322.99332	-1.219927	0.027269	22212.89712
-330.402453	-299.087651	-70.223816	-332.911836	0.305999	-1.498656	22209.84527
-301.409869	-291.458024	-54.964561	-339.778501	1.831924	0.790232	22202.97861
-285.387652	-309.006167	-48.860859	-352.748867	1.068961	0.790232	22190.7712
-273.943211	-334.183937	-53.438635	-424.467364	-2.745852	-0.735693	22203.74157
-288.439503	-362.413558	-51.149747	-387.08219	-4.271778	-0.735693	22172.4601
-251.817291	-359.361708	-29.023828	-392.42293	-1.219927	-0.735693	22196.87491
-231.217298	-380.724664	21.331713	-379.452563	2.594887	0.790232	22219.00082
-204.513602	-369.280223	20.56875	-401.578482	0.305999	0.027269	22215.18601
-196.883974	-389.117254	57.190962	-400.81552	-0.456964	0.027269	22210.60823
-165.602502	-407.42836	68.635403	-422.941439	-1.219927	-0.735693	22212.89712
-158.735838	-414.295025	81.605769	-445.067358	-0.456964	0.027269	22209.08231
-140.424732	-419.635764	109.072428	-404.630333	0.305999	-0.735693	22173.22306
-128.980291	-428.028354	130.435384	-387.845153	1.831924	0.790232	22228.15638
-108.380297	-440.99872	136.539086	-390.134041	2.594887	0.027269	22214.42305
-67.943272	-439.472795	119.753906	-409.971072	0.305999	-0.735693	22200.68972
-48.869203	-453.969087	142.642788	-429.045141	-0.456964	0.027269	22206.03046
-31.32106	-465.413528	186.894627	-403.104408	2.594887	0.027269	22219.76379
-23.691433	-463.887602	203.679807	-389.371079	0.305999	0.027269	22221.28971
-11.484029	-479.146857	224.279801	-364.956271	-1.98289	-2.261619	22191.53417
13.693741	-484.487596	262.427938	-373.348861	1.068961	-1.498656	22214.42305
24.375219	-474.569081	246.40572	-374.111824	-1.98289	-1.498656	22215.18601
48.027064	-478.383894	227.331652	-391.659967	-0.456964	-0.735693	21991.63793
63.286319	-487.539447	280.739043	-376.400712	-3.508815	-1.498656	22197.63787
86.938164	-477.620932	284.553857	-355.037755	-1.219927	-1.498656	22198.40083
103.723344	-453.206124	257.087199	-386.319228	-1.98289	-0.735693	22158.72677
116.69371	-485.250559	318.124218	-377.926638	0.305999	0.027269	22182.37861
136.530742	-471.51723	252.509422	-429.045141	-0.456964	-0.735693	22202.97861
154.841847	-468.465379	339.487174	-332.148873	1.831924	0.027269	22196.87491
179.256655	-448.628348	341.776062	-329.859985	-0.456964	-0.735693	22192.29713
188.412208	-446.33946	347.879764	-329.859985	-0.456964	-0.735693	22228.91934
209.775164	-444.050571	367.716795	-318.415544	1.831924	-0.735693	22219.76379
228.849233	-424.976503	375.346423	-313.074805	1.068961	0.027269	22219.76379
241.056637	-424.21354	383.739013	-290.948886	2.594887	0.027269	22235.02304
263.945519	-405.139472	379.924199	-271.874817	3.35785	0.790232	22248.75637
273.101072	-398.272807	385.264938	-290.948886	3.35785	-0.735693	22166.3564
292.17514	-395.983919	405.864932	-262.719264	1.831924	-0.735693	22238.83786
299.041805	-383.776515	411.205671	-255.089637	1.831924	-1.498656	22238.07489
302.856618	-363.939484	421.124187	-226.097053	1.068961	0.027269	22219.76379
324.219575	-350.969117	428.753814	-211.600761	-0.456964	-0.735693	22222.05268
344.819569	-339.524676	434.857516	-177.267438	-0.456964	-0.735693	22228.91934
372.286227	-347.154304	424.939001	-161.24522	-0.456964	-0.735693	22215.94897
382.204743	-302.902465	412.731597	-157.430407	-1.219927	-0.735693	22225.10453
385.256594	-297.561726	402.050119	-142.171152	-0.456964	0.027269	22231.97119
385.256594	-294.509875	433.331591	-128.437823	-2.745852	-1.498656	22193.82305
379.915855	-266.280254	423.413075	-142.934115	-2.745852	-0.735693	22204.50453
389.83437	-237.28767	366.953833	-179.556326	-3.508815	-1.498656	22203.74157
398.989923	-254.835813	392.894566	-137.593375	-1.98289	0.790232	22201.45268
424.167693	-222.791378	404.339007	-115.467456	-1.219927	-0.735693	22161.77862
426.456582	-193.035831	427.227889	-57.482288	1.068961	0.027269	22228.15638
433.323246	-167.858061	431.042703	-33.830443	0.305999	-0.735693	22209.08231
440.189911	-160.228433	429.516777	-4.074896	1.068961	0.027269	22220.52675
436.375097	-135.050663	401.287156	-6.363785	1.831924	-0.735693	22228.91934
436.375097	-118.265483	401.287156	10.421396	-1.98289	-1.498656	22212.13416
445.53065	-98.428452	379.924199	32.547315	1.831924	0.790232	22242.65267
428.74547	-62.569203	396.709379	36.362129	1.831924	0.790232	22249.51933
441.715836	-51.887725	360.087168	32.547315	1.068961	-0.735693	22231.97119
427.982507	-49.598836	376.109386	91.295446	2.594887	0.027269	22230.44527
449.345464	-12.213662	322.701994	102.739887	-0.456964	-1.498656	22235.786
430.271395	4.571518	321.939031	109.606551	0.305999	0.790232	22228.15638
426.456582	-0.006258	326.516808	142.413949	0.305999	0.027269	22215.94897
433.323246	24.408549	332.62051	164.539868	-1.219927	-1.498656	22210.60823
398.989923	61.030761	305.153851	183.613937	1.068961	0.790232	22231.20823
395.175109	60.267798	325.753845	169.880608	-1.219927	-1.498656	22212.89712
387.545482	80.867792	287.605708	187.428751	-1.98289	0.027269	22207.55638
373.04919	102.230748	290.657559	197.347266	-1.98289	-0.735693	22210.60823
390.597333	136.564071	249.457571	192.76949	-1.219927	-0.735693	22196.87491
366.182525	140.378885	231.909428	212.606521	-0.456964	-0.735693	22213.66009
370.760302	167.845544	202.916844	192.006527	1.068961	0.790232	22221.28971
359.315861	181.578873	189.183515	228.628738	1.831924	0.790232	22215.18601
345.582532	190.734426	213.598323	268.302801	0.305999	-0.735693	22223.5786
347.87142	215.912196	173.161298	284.325018	-1.219927	-0.735693	22230.44527
351.686233	237.275153	167.820558	287.376869	1.831924	1.553195	22212.13416
334.901053	257.112184	163.242782	298.058347	1.068961	0.027269	22191.53417
320.404761	267.030699	151.798341	292.717608	1.068961	-0.735693	22215.18601
327.271426	281.526991	124.331682	313.317602	1.068961	-0.735693	22235.786
302.093656	300.60106	89.998359	323.236118	1.068961	0.027269	22219.76379
305.908469	308.99365	77.790955	310.265751	3.35785	0.790232	22206.79342
278.441811	317.38624	23.620601	326.287969	1.068961	-0.735693	22220.52675
289.886252	346.378824	51.08726	326.287969	1.068961	-1.498656	22220.52675
254.027003	350.956601	22.857638	335.443521	-0.456964	-0.735693	22209.84527
250.212189	370.030669	34.302079	368.250919	1.068961	0.790232	22219.76379
230.375158	383.001035	28.198378	362.91018	-2.745852	-3.024582	22215.18601
227.323307	387.578812	3.020607	391.139801	-0.456964	-1.498656	22205.2675
188.412208	381.47511	-39.705306	372.065733	-0.456964	0.790232	22216.71194
180.019618	392.156588	-73.275666	391.902764	-1.98289	-0.735693	22193.82305
162.471475	400.549178	-118.290468	370.539807	-1.98289	-1.498656	22112.18604
159.419624	424.963986	-119.053431	380.458323	-2.745852	-0.735693	22201.45268
112.115934	405.126955	-142.705276	403.347205	-1.219927	-0.735693	22186.95639
123.560375	434.882502	-157.96453	398.769429	-1.219927	-0.735693	22192.29713
106.012232	437.934353	-142.705276	397.243503	-1.98289	-0.735693	22215.18601
92.278903	433.356576	-134.312685	400.295354	-1.98289	-1.498656	22197.63787
71.678909	440.986203	-151.097866	387.324988	-1.219927	-1.498656	22209.84527
72.441872	437.17139	-179.327487	382.747211	-0.456964	0.027269	22210.60823
19.03448	454.719533	-186.957114	379.69536	0.305999	0.027269	22183.14158
41.923362	440.223241	-190.771928	389.613876	0.305999	-0.735693	22219.00082
25.901145	453.95657	-212.897847	372.065733	3.35785	0.027269	22229.6823
3.775225	437.934353	-231.971916	372.828696	3.35785	0.790232	22196.87491
-9.958104	421.912135	-260.9645	368.250919	-0.456964	-0.735693	22202.97861
-17.587731	442.512129	-323.527444	329.33982	0.305999	-1.498656	22020.63051
-29.032172	407.415843	-292.245972	348.413888	-1.219927	-0.735693	1763.206885
-53.44698	419.623247	-270.120053	391.139801	-1.219927	-0.735693	17.548143
-70.995123	414.282508	-257.149686	369.013882	1.831924	0.027269	13.733329
-85.491415	421.149172	-280.801531	376.643509	0.305999	0.027269	10.681478
-108.380297	417.334359	-300.638562	372.065733	0.305999	0.027269	12.207404
-126.691403	391.393626	-312.083003	369.013882	-1.219927	0.790232	9.155553
-122.113626	392.156588	-346.416326	340.021298	-1.98289	0.027269	8.39259
-130.506216	408.941769	-358.62373	337.73241	-0.456964	0.027269	10.681478
-154.158061	401.312141	-350.23114	314.080565	-1.219927	-0.735693	9.918516
-162.550651	390.630663	-331.920034	303.399087	-1.98289	-1.498656	7.629627
-175.521018	389.8677	-352.520028	261.436136	-0.456964	-0.735693	9.155553
-198.4099	379.186222	-354.045954	266.776875	1.831924	0.790232	22045.04532
-212.906192	379.949185	-354.045954	284.325018	1.831924	0.027269	22152.62307
-224.350633	371.556594	-364.727432	266.013912	-0.456964	0.790232	22203.74157
-246.476552	334.17142	-345.653364	264.487987	-0.456964	-0.735693	22215.94897
-252.580254	351.719563	-341.075587	262.962061	1.831924	0.027269	22236.54897
-259.446919	337.223271	-380.749649	240.836142	2.594887	0.790232	22231.97119
-259.446919	340.275122	-379.223724	204.976893	-0.456964	-1.498656	22233.49712
-291.491354	322.726979	-403.638532	192.006527	1.831924	0.027269	22236.54897
-288.439503	296.023283	-376.171873	191.243564	2.594887	0.027269	22219.76379
-322.009863	287.630693	-386.090389	159.199129	1.831924	0.790232	22224.34156
-316.669124	260.164035	-408.216308	153.85839	-1.98289	-0.735693	22225.10453
-335.743192	253.29737	-377.697799	143.939875	-0.456964	-2.261619	22212.13416
-347.950596	236.51219	-373.120022	122.576918	0.305999	0.027269	22221.28971
-353.291335	232.697376	-378.460761	113.421365	-1.98289	-1.498656	22225.86749
-390.67651	215.149233	-380.749649	76.799154	-0.456964	-1.498656	22180.85269
-367.787627	176.238134	-396.771867	67.643601	-5.03474	-2.261619	22196.11194
-402.883913	181.578873	-402.875569	33.310278	-1.98289	-0.735693	22201.45268
-389.150584	164.793693	-407.453345	37.125091	-0.456964	0.027269	22203.74157
-412.039466	128.934444	-347.942252	42.465831	-1.219927	0.027269	22199.92676
-401.357988	105.282599	-355.571879	31.784352	-1.219927	-0.735693	22219.76379
-444.083901	125.11963	-380.749649	-6.363785	-1.219927	-0.735693	22225.86749
-415.85428	105.282599	-380.749649	-36.882294	1.068961	-0.735693	22216.71194
-434.928348	83.919643	-350.23114	-4.837859	-1.219927	-1.498656	22224.34156
-432.63946	78.578903	-351.757065	-20.860077	0.305999	0.790232	22231.20823
-457.81723	61.793723	-317.423742	-36.119331	1.831924	0.790232	22214.42305
-449.42464	44.24558	-294.53486	-50.615623	3.35785	-0.735693	22248.75637
-446.372789	33.564102	-319.712631	-83.423021	1.068961	0.027269	22250.2823
-443.320938	20.593735	-306.742264	-82.660058	2.594887	0.790232	22219.00082
-442.557976	3.808555	-291.483009	-84.185984	1.068961	-0.735693	22234.26008
-444.846864	-32.050693	-281.564494	-124.623009	1.068961	0.027269	22235.02304
-437.980199	-45.02106	-281.564494	-148.274854	-1.98289	-0.735693	22208.31935
-444.083901	-56.465501	-274.697829	-169.63781	-1.98289	-2.261619	22220.52675
-434.928348	-80.117346	-235.023767	-176.504475	1.068961	1.553195	22230.44527
-427.298721	-80.117346	-228.920065	-178.793363	3.35785	1.553195	22219.00082
-444.846864	-121.317334	-228.920065	-208.54891	-0.456964	-0.735693	22221.28971
-436.454274	-119.028445	-226.631177	-218.467426	-1.98289	-0.735693	22209.08231
-425.009833	-141.154365	-204.505257	-224.571127	0.305999	0.790232	22199.16379
-404.409839	-161.754359	-204.505257	-256.615562	-0.456964	0.790232	22202.21564
-392.202435	-181.59139	-197.638593	-287.897035	-1.98289	-0.735693	22209.08231
-392.965398	-191.509905	-199.164518	-323.756283	0.305999	0.027269	22127.4453
-379.995031	-207.532123	-215.186736	-322.230358	-1.219927	-1.498656	22206.03046
-380.757994	-234.235819	-172.460822	-348.934054	-0.456964	-0.735693	22205.2675
-347.187634	-241.102483	-128.208984	-325.282209	-1.219927	0.027269	22221.28971
-349.476522	-255.598775	-108.371952	-299.341476	0.305999	0.790232	22210.60823
-334.98023	-268.569142	-87.771958	-329.859985	0.305999	-0.735693	22198.40083
-315.906161	-280.776546	-64.120114	-343.593314	2.594887	0.790232	22223.5786
-309.802459	-289.932098	-56.490486	-362.667383	3.35785	2.316157	22237.31193
-293.017279	-312.058018	-48.097896	-345.882203	1.831924	-0.735693	22226.63045
-272.417285	-326.55431	-35.890492	-363.430346	1.068961	0.027269	22200.68972
-261.735807	-329.606161	-16.816424	-368.771085	2.594887	0.790232	22221.28971
-254.869142	-348.680229	5.309495	-366.482196	1.068961	0.027269	22224.34156
-251.817291	-358.598745	28.96134	-395.47478	0.305999	0.027269	22208.31935
-206.039527	-389.880217	-32.075679	-397.763669	-1.219927	0.790232	22119.81567
-199.172863	-405.139472	44.220595	-401.578482	-0.456964	-1.498656	22219.00082
-175.521018	-396.746882	72.450216	-416.837737	-0.456964	-0.735693	22212.89712
-151.10621	-416.583913	80.079844	-418.363663	0.305999	0.790232	22183.14158
-134.32103	-422.687615	96.865024	-400.81552	-1.98289	0.027269	22193.06009
-133.558067	-418.109838	96.102061	-403.867371	-1.98289	-0.735693	22190.00824
-90.832154	-447.865385	136.539086	-417.6007	-1.98289	-0.735693	22157.20084
-86.254378	-456.257975	138.065012	-413.022923	-0.456964	0.027269	22189.24528
-66.417346	-466.176491	160.953894	-409.20811	-0.456964	-0.735693	22207.55638
-59.550682	-455.495012	167.057596	-413.785886	1.068961	-0.735693	22196.87491
-37.424762	-464.650565	194.524254	-448.882172	1.068961	0.790232	22202.21564
-2.328476	-484.487596	193.761291	-382.504414	0.305999	0.027269	22216.71194
16.745592	-479.146857	248.694608	-372.585898	0.305999	0.027269	22211.3712
34.293735	-488.30241	260.902012	-362.667383	1.068961	-0.735693	21997.74163
61.760393	-466.176491	274.635342	-340.541463	2.594887	-1.498656	22237.31193
85.412238	-474.569081	271.583491	-395.47478	2.594887	-0.735693	22219.00082
102.960381	-463.887602	274.635342	-356.563681	2.594887	-0.735693	22202.21564
102.197418	-471.51723	296.761261	-373.348861	2.594887	-0.735693	22198.40083
123.560375	-487.539447	335.67236	-358.089606	1.831924	0.027269	22207.55638
134.241853	-492.880186	285.31682	-399.289594	1.068961	0.027269	22180.08972
176.204804	-452.443161	326.516808	-359.615532	-0.456964	-0.735693	22200.68972
170.101102	-453.969087	366.953833	-321.467395	-1.219927	-2.261619	22228.91934
196.041835	-452.443161	364.664944	-317.652581	0.305999	-0.735693	22214.42305
208.249239	-436.420944	345.590876	-317.652581	-1.219927	0.027269	22222.81564
215.878866	-429.554279	336.435323	-308.497028	-1.98289	-1.498656	22209.08231
238.767748	-435.657981	378.398274	-308.497028	-2.745852	-0.735693	22193.06009
255.552929	-415.057987	383.739013	-313.837768	-2.745852	-0.735693	22175.51195
264.708481	-409.717248	387.553827	-272.63778	-2.745852	-2.261619	22215.94897
283.78255	-397.509844	398.235305	-258.141488	-2.745852	-0.735693	22200.68972
289.886252	-379.961701	410.442709	-258.141488	-1.98289	-0.735693	22219.00082
326.508463	-376.146888	396.709379	-232.963718	3.35785	0.790232	22230.44527
304.382544	-373.858	402.813081	-227.622978	-0.456964	0.027269	22212.89712
338.715867	-344.865416	418.835299	-190.237804	-1.219927	0.027269	22209.08231
340.241792	-338.761714	428.753814	-173.452624	-0.456964	0.027269	22223.5786
376.101041	-307.480241	423.413075	-142.934115	1.831924	-0.735693	22247.23045
384.493631	-283.828397	427.227889	-136.06745	2.594887	0.790232	22239.60082
395.938072	-270.85803	424.176038	-140.645226	0.305999	-0.735693	22243.41563
410.434364	-274.672844	434.857516	-117.756344	2.594887	0.027269	22235.02304
399.752886	-244.154334	417.309373	-110.126717	0.305999	-0.735693	22225.10453
418.826954	-238.050632	412.731597	-94.104499	-1.98289	-0.735693	22212.13416
437.13806	-215.16175	381.450125	-79.608207	1.831924	0.790232	22223.5786
422.641768	-208.295086	424.176038	-73.504505	1.068961	0.027269	22215.94897
431.797321	-178.539539	423.413075	-27.726741	1.831924	0.790232	22226.63045
438.663985	-156.41362	422.650113	-30.778592	-1.219927	-0.735693	22228.15638
437.13806	-133.524737	417.309373	-1.786008	-1.219927	-0.735693	22212.89712
432.560284	-122.080296	404.339007	19.576948	-1.219927	-0.735693	22202.21564
438.663985	-114.450669	401.287156	22.628799	-1.219927	-1.498656	22215.18601
437.13806	-89.272899	361.613094	-10.178598	-0.456964	-0.735693	22190.7712
436.375097	-62.569203	373.057535	49.332495	-1.219927	-0.735693	22212.89712
424.930656	-48.835874	353.983466	91.295446	1.068961	-0.735693	22229.6823
431.797321	-8.398849	319.650143	102.739887	-0.456964	-1.498656	22215.94897
431.034358	3.808555	328.805696	79.088042	0.305999	-1.498656	22215.18601
415.012141	17.541884	357.035317	159.199129	0.305999	0.027269	22228.91934
423.404731	34.327065	333.383472	172.932459	1.068961	0.027269	22222.81564
409.671401	58.741872	340.250137	172.169496	2.594887	0.027269	22217.4749
408.908439	77.052978	308.968665	166.828757	3.35785	0.790232	22251.80822
400.515849	100.704823	305.153851	166.828757	1.831924	0.027269	22241.88971
388.308445	135.038146	292.946447	200.399117	1.068961	-0.735693	22231.20823
372.286227	138.089997	288.368671	224.813925	1.068961	0.790232	22238.83786
376.864004	151.823326	253.272385	214.132446	0.305999	0.027269	22237.31193
361.604749	151.823326	244.116832	209.55467	0.305999	0.027269	22212.89712
369.234376	173.949246	234.198316	238.547254	0.305999	0.027269	22225.86749
343.293643	198.364053	212.83536	258.384285	-1.219927	-0.735693	22229.6823
351.686233	221.252935	170.109447	246.939844	-1.98289	-0.735693	22214.42305
336.426979	229.645525	177.739074	284.325018	-1.219927	-0.735693	22161.77862
322.693649	238.801078	161.716856	305.687975	-4.271778	-2.261619	22203.74157
324.219575	247.193668	128.909459	316.369453	-2.745852	-0.735693	22192.29713
318.115873	273.897364	102.968726	299.584273	-3.508815	-1.498656	22175.51195
302.093656	297.549209	104.494651	304.925012	-1.98289	-1.498656	22203.74157
298.278842	292.20847	85.420583	331.628708	-1.219927	0.027269	22199.16379
266.99737	325.015867	29.724303	287.376869	-0.456964	-0.735693	22206.79342
263.182556	341.801048	-0.031244	285.087981	1.068961	0.790232	22194.58602
261.656631	345.615861	25.146527	318.658341	1.831924	0.790232	22212.89712
263.945519	371.556594	39.642819	314.843528	1.831924	0.027269	22218.23786
246.397376	368.504743	26.672452	364.436105	0.305999	-0.735693	22203.74157
231.901084	389.8677	0.731719	393.428689	2.594887	0.027269	22225.10453
215.878866	392.919551	-19.868275	381.221286	0.305999	-0.735693	22240.36378
202.9085	387.578812	-99.979362	359.858329	2.594887	0.027269	22065.64531
158.656661	394.445477	-66.409002	366.724994	2.594887	0.790232	22221.28971
157.130736	416.571396	-125.920095	389.613876	-0.456964	-1.498656	22200.68972
141.108518	421.912135	-117.527505	391.902764	-0.456964	0.027269	22212.13416
115.930748	428.7788	-121.342319	389.613876	1.068961	-0.735693	22190.00824
113.64186	421.912135	-139.653425	409.450907	-1.219927	0.027269	22201.45268
111.352971	437.934353	-151.860828	396.48054	-1.219927	-1.498656	22214.42305
79.308536	434.882502	-213.66081	343.836112	1.068961	-0.735693	22206.03046
64.049282	440.223241	-149.57194	395.717578	-0.456964	-0.735693	22204.50453
36.582623	439.460278	-191.534891	386.562025	1.068961	0.790232	22200.68972
33.530772	444.801017	-204.505257	372.828696	-1.219927	0.027269	22200.68972
8.353002	421.149172	-237.312655	357.569441	-1.98289	-0.735693	22165.59343
4.538188	426.489911	-232.734878	381.984248	-1.98289	-0.735693	22193.06009
0.723374	434.119539	-265.542276	361.384255	0.305999	-1.498656	22131.26011
-5.380327	417.334359	-234.260804	378.169435	1.831924	-0.735693	22178.5638
-32.846986	431.067688	-279.275605	372.828696	0.305999	-0.735693	22186.95639
-61.83957	427.252874	-296.060786	343.836112	-1.219927	-2.261619	63.325907
-53.44698	428.7788	-299.112637	347.650925	1.068961	0.027269	14.496292
-79.387713	406.65288	-306.742264	381.984248	1.068961	-0.735693	12.970367
-90.069191	412.756582	-282.327456	388.850913	1.831924	0.027269	9.918516
-85.491415	417.334359	-302.92745	365.199068	-1.219927	-1.498656	12.207404
-115.246962	416.571396	-324.290407	352.991664	0.305999	0.027269	9.155553
-133.558067	389.8677	-355.571879	336.206484	0.305999	0.027269	8.39259
-154.158061	393.682514	-331.920034	336.206484	-0.456964	-0.735693	11.444441
-170.180279	393.682514	-341.83855	325.525006	1.068961	0.027269	8.39259
-171.706204	386.052886	-334.208923	310.265751	0.305999	-0.735693	8.39259
-196.121012	379.186222	-345.653364	299.584273	-1.219927	0.027269	21823.02316
-209.091378	369.267706	-369.305208	293.480571	1.831924	0.790232	22198.40083
-237.320999	346.378824	-369.305208	259.910211	1.068961	0.027269	22215.18601
-240.37285	344.852899	-373.882985	254.569471	-1.98289	-0.735693	22199.92676
-257.920993	336.460309	-390.668165	234.73244	-3.508815	-1.498656	22190.00824
-279.28395	324.252905	-369.305208	233.969477	-1.219927	-0.735693	22203.74157
-293.017279	317.38624	-388.379277	214.895409	-0.456964	0.027269	22214.42305
-294.543205	325.77883	-372.357059	192.76949	-1.98289	-0.735693	22201.45268
-300.646907	305.941799	-392.957053	163.013943	-1.219927	-0.735693	22222.05268
-305.224683	286.104768	-376.934836	163.776906	-0.456964	-0.735693	22228.91934
-325.824677	281.526991	-428.816302	153.095427	-0.456964	-1.498656	22212.13416
-331.928379	261.68996	-404.401494	141.650986	2.594887	0.790232	22223.5786
-338.795043	238.801078	-397.53483	56.962123	-1.219927	0.027269	22214.42305
-343.37282	238.801078	-411.268159	108.843589	1.831924	-0.735693	22221.28971
-367.024665	215.149233	-378.460761	94.347297	1.831924	0.027269	22241.12674
-360.158	199.127016	-381.512612	72.221377	1.831924	0.027269	22241.12674
-385.33577	169.371469	-426.527414	31.021389	0.305999	0.027269	22222.05268
-405.935764	185.393687	-404.401494	47.043607	1.068961	0.027269	22228.15638
-409.750578	140.378885	-366.253357	35.599166	-2.745852	-1.498656	22228.15638
-413.565392	116.72704	-385.327426	-8.652673	-1.219927	-1.498656	22214.42305
-415.091317	111.386301	-358.62373	5.843619	-0.456964	0.027269	22218.23786
-440.269087	95.364084	-347.179289	9.658433	-1.219927	0.027269	22227.39341
-435.691311	81.630754	-367.01632	-26.200816	0.305999	0.027269	22224.34156
-434.928348	74.001127	-340.312624	-26.963779	-0.456964	0.027269	22219.00082
-449.42464	48.060394	-333.44596	-45.274884	-2.745852	-0.735693	22206.79342
-472.313522	38.141878	-317.423742	-92.578574	-0.456964	-0.735693	22205.2675
-447.898715	27.4604	-285.379307	-119.28227	-1.219927	-0.735693	22199.16379
-444.083901	8.386332	-295.297823	-125.385972	-1.98289	-1.498656	22212.89712
-440.269087	-2.295147	-299.112637	-109.363754	-0.456964	0.027269	22225.86749
-438.743162	-19.84329	-283.853382	-116.993381	-0.456964	-0.735693	22214.42305
-436.454274	-33.576619	-286.14227	-154.378556	0.305999	-0.735693	22224.34156
-425.772795	-48.072911	-270.883015	-194.052618	1.831924	1.553195	22232.73415
-435.691311	-70.961793	-245.705245	-210.074835	-1.219927	-0.735693	22212.13416
-430.350572	-80.117346	-259.438574	-248.222972	3.35785	0.027269	22225.10453
-426.535758	-104.532153	-224.342288	-199.393357	-0.456964	-0.735693	22250.2823
-413.565392	-115.213632	-202.979332	-206.260022	2.594887	0.027269	22234.26008
-399.0691	-129.709924	-204.505257	-237.541494	2.594887	1.553195	22231.97119
-396.780211	-166.332135	-217.475624	-245.934084	1.831924	0.790232	22231.20823
-419.669094	-158.702508	-219.001549	-280.267407	0.305999	0.790232	22061.8305
-383.809845	-189.98398	-197.638593	-274.926668	2.594887	2.316157	22190.7712
-380.757994	-213.635825	-145.757126	-282.556295	-0.456964	-1.498656	22211.3712
-376.94318	-231.183968	-144.994164	-289.42296	1.068961	0.027269	22221.28971
-360.920963	-234.998781	-119.053431	-327.571097	1.831924	0.790232	22215.18601
-361.683926	-258.650626	-109.134915	-332.911836	-0.456964	-1.498656	22187.71935
-352.528373	-282.302471	-128.971946	-355.800718	-1.219927	-0.735693	22201.45268
-322.772826	-289.932098	-61.068263	-340.541463	-1.219927	-0.735693	22197.63787
-299.120981	-300.613577	-66.409002	-328.33406	-1.98289	0.027269	22188.48232
-309.802459	-309.006167	-50.386784	-345.882203	-1.219927	-0.735693	22205.2675
-292.254316	-319.687645	-25.971977	-378.6896	-1.98289	0.027269	22205.2675
-257.920993	-349.443192	-44.283082	-386.319228	-1.219927	-1.498656	22219.00082
-250.291366	-348.680229	9.124309	-369.534047	-0.456964	0.027269	22215.18601
-227.402484	-366.991335	6.835421	-413.022923	-0.456964	-0.735693	22099.97864
-205.276564	-377.672813	43.457632	-373.348861	-0.456964	0.027269	22204.50453
-195.358049	-384.539478	63.294663	-418.363663	2.594887	0.027269	22183.90454
-181.62472	-410.480211	51.08726	-405.393296	0.305999	-1.498656	22215.18601
-154.921024	-402.087621	91.524285	-413.022923	3.35785	0.790232	22231.97119
-128.217328	-406.665397	99.153912	-406.156259	1.831924	0.790232	22227.39341
-131.269179	-431.843168	131.198347	-394.711818	2.594887	0.027269	22195.34898
-126.691403	-437.946869	132.724272	-390.897004	0.305999	0.027269	22212.13416
-88.543266	-445.576497	128.146496	-410.734035	1.831924	0.027269	22218.23786
-70.995123	-463.887602	164.005745	-394.711818	0.305999	-0.735693	22181.61565
-42.765502	-469.228342	174.687223	-402.341445	-1.219927	-1.498656	22206.03046
-26.743284	-476.095006	216.650174	-390.897004	3.35785	0.790232	22215.94897
-17.587731	-479.90982	216.650174	-384.030339	1.831924	0.027269	22186.19343
28.190033	-483.724634	229.62054	-380.215526	-0.456964	0.027269	22163.30454
37.345586	-485.250559	234.961279	-396.237743	-1.98289	-1.498656	22201.45268
51.078915	-485.250559	273.109416	-365.719234	-1.98289	-1.498656	22190.00824
71.678909	-473.806118	270.057565	-386.319228	-1.98289	-0.735693	22180.85269
81.597425	-482.961671	279.213118	-381.741451	-1.98289	-2.261619	22189.24528
108.30112	-459.309826	302.102	-380.215526	-1.219927	-0.735693	22209.84527
118.219636	-470.754267	302.102	-368.771085	0.305999	0.027269	22192.29713
151.027034	-481.435745	308.205702	-357.326644	1.068961	0.027269	22214.42305
153.315922	-469.991304	322.701994	-335.200724	-1.219927	0.027269	22231.20823
179.256655	-462.361677	307.442739	-326.045171	-1.219927	-0.735693	22212.13416
209.012202	-461.598714	339.487174	-322.99332	-2.745852	-2.261619	22219.76379
227.323307	-437.183907	372.294572	-301.630364	3.35785	0.027269	22252.57118
209.012202	-428.028354	359.324205	-314.60073	2.594887	0.027269	22231.97119
226.560345	-419.635764	368.479758	-300.867401	3.35785	-0.735693	22232.73415
266.99737	-420.398726	384.501976	-302.393327	4.883775	0.790232	22244.17859
268.523295	-389.117254	393.657528	-274.926668	1.831924	0.790232	22219.76379
302.856618	-399.798733	386.790864	-255.089637	0.305999	0.027269	22219.76379
298.278842	-380.724664	405.10197	-252.037786	-1.219927	-1.498656	22224.34156
315.064022	-368.51726	428.753814	-222.282239	0.305999	0.027269	22218.23786
332.612165	-360.12467	429.516777	-207.785947	-1.219927	-0.735693	22219.76379
330.323277	-349.443192	391.36864	-192.526692	-0.456964	0.027269	22229.6823
338.715867	-352.495043	392.131603	-158.956332	-0.456964	0.027269	22204.50453
363.130675	-324.265422	391.36864	-171.163736	0.305999	0.027269	22203.74157
366.945488	-308.243204	440.198255	-149.037816	0.305999	0.790232	22212.89712
387.545482	-284.591359	429.516777	-149.037816	-1.98289	-1.498656	22213.66009
393.649184	-274.672844	437.146405	-126.148934	-1.98289	0.027269	22202.97861
409.671401	-247.969148	443.250106	-111.652642	1.068961	-0.735693	22225.10453
415.775103	-229.658042	431.805665	-120.045232	1.068961	-1.498656	22227.39341
416.538066	-203.717309	407.390858	-69.689692	-0.456964	-1.498656	22213.66009
421.115843	-196.850645	429.516777	-76.556356	0.305999	0.790232	22220.52675
420.35288	-161.754359	406.627895	-68.926729	1.068961	0.027269	22226.63045
425.693619	-162.517321	415.020485	-5.600822	1.068961	-1.498656	22231.20823
440.952874	-144.969178	412.731597	-6.363785	1.068961	0.027269	22246.46748
435.612135	-111.398818	378.398274	9.658433	-0.456964	-0.735693	22242.65267
433.323246	-86.221048	402.813081	34.836203	0.305999	0.027269	22223.5786
440.189911	-87.746973	402.813081	34.836203	-0.456964	-1.498656	22232.73415
444.767687	-60.280315	361.613094	36.362129	-0.456964	-0.735693	22231.20823
418.063992	-43.495134	351.694578	102.739887	0.305999	0.027269	22212.89712
424.930656	-27.472917	318.88718	101.213961	-0.456964	-0.735693	22176.27491
431.034358	2.28263	357.035317	130.969508	0.305999	0.027269	22231.97119
415.012141	11.438183	331.857547	130.206545	1.068961	0.027269	22218.23786
419.589917	26.697437	313.546441	155.384316	-1.219927	-1.498656	22217.4749
402.804737	45.008543	314.309404	173.695421	-1.98289	-0.735693	22209.08231
391.360296	55.690021	281.502006	163.013943	0.305999	0.027269	22207.55638
400.515849	73.238164	288.368671	190.480601	-0.456964	-0.735693	22201.45268
386.019557	101.467786	299.050149	208.028744	-0.456964	0.027269	22218.23786
394.412147	138.089997	286.079783	217.94726	0.305999	-1.498656	22225.86749
365.419563	156.401103	260.902012	217.184297	-1.219927	-2.261619	22216.71194
364.6566	177.764059	236.487205	233.969477	0.305999	-1.498656	22228.91934
362.367712	175.475171	235.724242	231.680589	-1.98289	-1.498656	22228.15638
359.315861	199.127016	215.887211	252.280583	1.068961	0.027269	22189.24528
331.08624	202.94183	160.190931	234.73244	-0.456964	0.027269	22101.50456
347.87142	223.541823	167.820558	271.354652	4.120812	1.553195	22249.51933
342.530681	258.638109	117.465018	275.932428	-0.456964	-0.735693	22224.34156
332.612165	269.319588	118.990943	303.399087	3.35785	0.027269	22216.71194
318.115873	286.867731	115.939092	313.317602	0.305999	0.027269	22229.6823
314.301059	285.341805	114.413167	320.947229	0.305999	0.790232	22215.94897
289.123289	292.971433	80.842806	336.206484	-1.219927	-0.735693	22195.34898
295.226991	314.334389	83.894657	344.599074	0.305999	0.790232	22219.00082
274.626997	333.408458	51.850222	348.413888	0.305999	0.027269	22214.42305
265.471444	348.667712	45.74652	354.51759	-1.219927	-1.498656	22214.42305
260.130705	370.030669	26.672452	352.228702	-1.219927	-2.261619	22197.63787
241.819599	362.401042	3.78357	349.176851	-2.745852	-1.498656	22191.53417
212.827015	363.164004	-22.157163	350.702776	-1.219927	-0.735693	22199.92676
206.723313	392.919551	-32.838641	357.569441	-1.98289	0.027269	22112.949
187.649245	397.497327	-57.253449	382.747211	-1.219927	0.027269	22206.79342
164.760363	396.734365	-93.112698	378.932397	-0.456964	-0.735693	22193.06009
169.338139	427.252874	-122.868244	377.406472	3.35785	0.790232	22222.81564
152.552959	411.993619	-132.023797	375.117584	-1.219927	-0.735693	22196.11194
133.478891	428.7788	-138.127499	389.613876	-0.456964	0.027269	22193.82305
110.590009	437.17139	-152.623791	380.458323	-0.456964	-0.735693	22196.87491
85.412238	427.252874	-150.334903	356.806478	-0.456964	0.027269	22194.58602
85.412238	439.460278	-164.068232	374.354621	2.594887	0.027269	22215.18601
82.360387	436.408427	-168.646009	358.332404	1.068961	-0.735693	22223.5786
57.94558	445.56398	-253.334872	340.021298	1.831924	-0.735693	22221.28971
38.108549	440.986203	-194.586742	395.717578	1.068961	0.790232	22208.31935
20.560406	434.119539	-193.823779	378.932397	3.35785	1.553195	22221.28971
-0.039588	428.7788	-222.816363	372.065733	-0.456964	0.790232	22208.31935
-0.039588	437.934353	-240.364506	381.221286	-1.219927	-0.735693	22181.61565
-4.617365	442.512129	-257.912649	389.613876	0.305999	0.790232	22196.11194
-30.558098	424.963986	-245.705245	375.117584	-0.456964	-0.735693	22216.71194
-43.528464	429.541762	-269.35709	372.828696	0.305999	0.027269	78.585162
-56.498831	411.993619	-270.883015	375.880547	0.305999	0.027269	14.496292
-72.521048	401.312141	-314.371891	360.621292	-1.219927	-0.735693	12.207404
-98.461781	415.808433	-342.601513	313.317602	0.305999	1.553195	11.444441
-120.587701	407.415843	-348.705215	333.154633	-0.456964	0.027269	9.155553
-122.876589	400.549178	-318.186705	356.806478	-2.745852	-2.261619	11.444441
-137.372881	403.601029	-328.105221	340.784261	0.305999	0.027269	9.155553
-125.92844	405.126955	-341.075587	356.043515	1.068961	0.790232	8.39259
-158.735838	384.526961	-328.105221	323.236118	-1.219927	0.027269	10.681478
-173.995092	376.897334	-325.816332	316.369453	-0.456964	-0.735693	9.155553
-201.461751	378.423259	-338.023736	299.584273	0.305999	0.027269	21733.75652
-210.617304	370.030669	-354.808916	310.265751	1.068961	0.027269	22200.68972
-206.80249	378.423259	-357.097805	271.354652	-1.98289	-2.261619	22234.26008
-246.476552	366.215855	-345.653364	277.458353	2.594887	-0.735693	22226.63045
-243.424701	337.223271	-443.312594	214.132446	2.594887	0.790232	22235.786
-258.683956	344.089936	-365.490395	237.784291	1.068961	0.027269	22238.07489
-276.995062	331.119569	-384.564463	219.473185	1.831924	0.790232	22218.23786
-299.120981	325.015867	-398.297792	195.821341	-0.456964	0.027269	22219.00082
-284.624689	310.519575	-387.616314	208.791707	-1.219927	-0.735693	22225.86749
-305.987646	293.734395	-399.060755	187.428751	-0.456964	-0.735693	22212.89712
-329.639491	273.134401	-399.823718	167.591719	-1.219927	-0.735693	22222.05268
-326.58764	247.193668	-424.238525	121.050992	-0.456964	-0.735693	22022.9194
-357.106149	241.089966	-422.7126	129.443583	-2.745852	0.027269	22191.53417
-364.735776	218.964047	-427.290376	77.562116	-1.98289	-0.735693	22198.40083
-389.150584	224.304786	-431.868153	2.791768	-1.219927	0.027269	22206.79342
-386.861696	190.734426	-412.794084	18.813986	-0.456964	0.027269	22198.40083
-384.572808	189.971463	-408.979271	51.621383	1.068961	0.027269	22212.89712
-380.757994	166.319618	-397.53483	50.858421	-1.98289	-1.498656	22224.34156
-401.357988	163.267767	-364.727432	24.154725	1.831924	0.027269	22214.42305
-422.720944	131.223332	-363.201507	14.999172	-0.456964	-0.735693	22221.28971
-414.328354	115.201115	-370.068171	10.421396	0.305999	-0.735693	22228.91934
-436.454274	107.571487	-356.334842	2.791768	2.594887	0.027269	22222.05268
-426.535758	81.630754	-350.994103	-10.178598	2.594887	0.027269	22238.83786
-431.876497	80.104829	-332.682997	-12.467487	1.068961	-0.735693	22249.51933
-434.928348	61.030761	-405.164457	-116.993381	1.068961	0.027269	22076.32679
-441.03205	38.141878	-321.238556	-65.111915	1.831924	0.027269	22228.15638
-454.002417	32.038177	-315.134854	-83.423021	1.831924	0.790232	22238.07489
-447.898715	11.438183	-305.216339	-82.660058	-1.219927	-1.498656	22228.15638
-454.765379	1.519667	-334.971885	-104.023015	0.305999	-0.735693	22212.89712
-452.476491	-42.732172	-307.505227	-107.837829	1.831924	0.790232	22225.10453
-441.795013	-34.339582	-266.305239	-138.356338	-0.456964	-0.735693	22231.20823
-441.795013	-62.569203	-261.727462	-161.24522	-1.219927	0.027269	22212.89712
-444.083901	-74.013644	-255.623761	-184.134102	-0.456964	-0.735693	22223.5786
-453.239454	-98.428452	-238.83858	-196.341506	-2.745852	-1.498656	22208.31935
-447.898715	-106.058079	-248.757096	-255.089637	-1.219927	-1.498656	22197.63787
-427.298721	-119.028445	-268.594127	-296.289625	-3.508815	-0.735693	22200.68972
-424.24687	-133.524737	-231.971916	-263.482227	-2.745852	-1.498656	22214.42305
-416.617243	-159.46547	-209.083034	-249.748898	3.35785	0.790232	22161.77862
-408.224652	-180.065464	-179.327487	-252.037786	-0.456964	-1.498656	22198.40083
-393.72836	-207.532123	-180.853412	-259.667413	-1.219927	0.027269	22221.28971
-385.33577	-219.739527	-156.438605	-295.526662	1.831924	0.027269	22216.71194
-367.024665	-224.317303	-152.623791	-315.363693	-0.456964	0.027269	22186.95639
-366.261702	-234.998781	-111.423803	-313.837768	0.305999	0.027269	22199.92676
-336.506155	-260.939514	-126.683058	-341.304426	1.831924	-0.735693	22238.07489
-309.802459	-263.991365	-85.48307	-318.415544	1.068961	0.027269	22228.91934
-304.46172	-270.095067	-120.579356	-390.134041	0.305999	-0.735693	22204.50453
-318.958012	-289.932098	-87.008996	-362.667383	2.594887	0.790232	22228.15638
-295.306167	-310.532092	-41.994194	-344.356277	1.068961	0.790232	22223.5786
-279.28395	-335.709863	-36.653455	-374.111824	-1.219927	-0.735693	22206.79342
-246.476552	-345.628378	-39.705306	-364.193308	-1.219927	-0.735693	22219.76379
-268.602472	-357.072819	-25.209014	-370.29701	0.305999	0.027269	22190.00824
-253.343217	-373.095037	5.309495	-374.111824	-0.456964	0.027269	22217.4749
-218.246931	-383.776515	25.146527	-365.719234	-0.456964	0.027269	22177.03787
-212.143229	-396.746882	30.487266	-403.867371	-1.98289	-0.735693	22186.19343
-192.306198	-395.220956	45.74652	-439.726619	-1.98289	-0.735693	22183.90454
-167.89139	-429.554279	31.250228	-426.756253	0.305999	0.790232	22171.69713
-148.054359	-420.398726	87.709471	-412.259961	1.831924	0.790232	22183.14158
-125.92844	-437.183907	112.124279	-420.652551	0.305999	0.027269	22203.74157
-116.772887	-439.472795	144.168714	-385.556265	1.068961	0.027269	22223.5786
-86.254378	-457.020938	139.590937	-407.682184	2.594887	0.027269	22190.00824
-56.498831	-453.206124	141.116863	-398.526631	-1.98289	-1.498656	22206.03046
-47.343278	-464.650565	175.450186	-416.837737	1.068961	0.027269	22209.84527
-37.424762	-479.90982	212.072397	-411.496998	0.305999	-0.735693	22176.27491
10.64189	-473.806118	240.302018	-355.037755	2.594887	0.027269	22228.15638
35.81966	-470.754267	235.724242	-364.956271	1.068961	-1.498656	22230.44527
35.056698	-463.887602	227.331652	-408.445147	1.068961	0.790232	22176.27491
54.893729	-463.887602	254.035348	-392.42293	2.594887	0.027269	22207.55638
73.967797	-484.487596	289.131634	-384.793302	-0.456964	-0.735693	22212.13416
86.175201	-472.280193	291.420522	-372.585898	-1.219927	-0.735693	22211.3712
85.412238	-476.857969	307.442739	-369.534047	0.305999	0.027269	22193.06009
112.878897	-467.702416	324.227919	-355.800718	-0.456964	0.027269	22222.81564
121.271487	-461.598714	347.116802	-328.33406	0.305999	0.790232	22230.44527
138.81963	-476.095006	334.146435	-335.200724	1.831924	0.790232	22216.71194
171.627028	-461.598714	345.590876	-311.548879	0.305999	-0.735693	22222.81564
190.701096	-460.835752	358.561243	-297.81555	-1.219927	0.027269	22211.3712
205.960351	-444.050571	324.227919	-335.963687	-1.98289	0.027269	22144.23048
215.878866	-432.60613	368.479758	-306.20814	-1.219927	-0.735693	22209.08231
212.827015	-433.369093	349.40569	-319.178507	-2.745852	-2.261619	22217.4749
256.315891	-418.109838	378.398274	-295.526662	0.305999	-1.498656	22209.84527
261.656631	-414.295025	372.294572	-271.874817	1.831924	0.027269	22225.86749
283.78255	-402.850584	400.524193	-260.430376	1.831924	-0.735693	22231.20823
291.412177	-389.117254	406.627895	-246.697047	1.068961	0.027269	22215.18601
288.360326	-362.413558	398.235305	-210.074835	-1.219927	-0.735693	22219.76379
330.323277	-361.650596	411.205671	-215.415575	-0.456964	0.027269	22238.07489
345.582532	-337.998751	431.805665	-177.267438	1.831924	-0.735693	22242.65267
360.841786	-313.583943	419.598262	-158.193369	-0.456964	-2.261619	22235.02304
349.397345	-309.006167	360.087168	-187.948916	1.831924	0.027269	22238.07489
385.256594	-312.058018	422.650113	-140.645226	3.35785	0.790232	22238.07489
380.678817	-295.272838	325.753845	-174.215587	1.068961	-1.498656	22138.12677
395.938072	-266.280254	412.731597	-118.519307	0.305999	0.027269	22223.5786
398.22696	-263.991365	419.598262	-111.652642	-0.456964	0.790232	22221.28971
398.22696	-245.68026	423.413075	-103.260052	1.831924	0.027269	22219.76379
402.041774	-206.006197	398.998268	-90.289686	1.831924	0.027269	22228.15638
427.982507	-198.37657	424.176038	-66.637841	-1.219927	-1.498656	22223.5786
415.012141	-187.695092	411.968634	-49.852661	-3.508815	-0.735693	22194.58602
429.508433	-166.332135	368.479758	-63.58599	-1.219927	-0.735693	22206.79342
437.13806	-153.361769	376.109386	-16.2823	-1.219927	-1.498656	22206.03046
415.012141	-113.687706	387.553827	-21.623039	-1.98289	-2.261619	22202.21564
422.641768	-105.295116	360.087168	12.710284	-0.456964	-0.735693	22217.4749
424.167693	-77.065495	350.931615	-2.548971	0.305999	0.027269	22231.20823
435.612135	-57.991426	370.005684	66.117675	0.305999	-0.735693	22214.42305
427.982507	-36.62847	364.664944	89.76952	2.594887	-0.735693	22163.30454
432.560284	-32.813656	308.968665	113.421365	0.305999	0.027269	22229.6823
423.404731	5.334481	311.257553	135.547284	-0.456964	-0.735693	22211.3712
431.034358	26.697437	348.642727	153.095427	3.35785	0.790232	22243.41563
422.641768	36.615953	330.331621	162.25098	1.068961	-1.498656	22250.2823
423.404731	44.24558	315.835329	151.569502	2.594887	0.027269	22229.6823
395.175109	74.001127	321.939031	165.302831	1.831924	0.027269	22230.44527
395.175109	90.023345	282.264969	163.013943	0.305999	0.027269	22238.07489
392.886221	99.94186	286.079783	185.902825	0.305999	0.027269	22223.5786
390.597333	133.512221	279.976081	204.976893	0.305999	0.790232	22216.71194
377.626967	148.771475	276.92423	224.050962	-1.219927	0.027269	22227.39341
366.182525	155.63814	238.776093	243.12503	-0.456964	-2.261619	22226.63045
361.604749	189.2085	217.413136	218.710223	-0.456964	-1.498656	22186.19343
358.552898	195.312202	223.516838	243.12503	0.305999	0.027269	22188.48232
333.375128	202.94183	181.553888	263.725024	-1.219927	0.790232	22208.31935
340.241792	238.038115	176.976111	272.117614	-1.219927	0.027269	22181.61565
351.686233	238.038115	144.931676	296.532422	1.068961	-0.735693	22164.06751
320.404761	264.741811	135.013161	290.42872	-1.98289	-2.261619	22210.60823
318.878836	279.238103	86.946508	230.154664	-3.508815	-1.498656	22206.03046
301.330693	287.630693	51.850222	295.006496	-1.219927	0.027269	22196.87491
306.671432	308.99365	87.709471	327.813894	-1.219927	-1.498656	22223.5786
286.834401	317.38624	64.057626	345.362037	-1.219927	-0.735693	22212.13416
290.649215	338.749197	36.590968	334.680559	1.831924	0.790232	22198.40083
260.893668	344.852899	40.405781	350.702776	-0.456964	-0.735693	22207.55638
260.130705	365.452893	22.094676	369.776845	0.305999	-0.735693	22229.6823
244.108488	382.238073	3.78357	365.962031	4.120812	1.553195	22235.786
218.167755	384.526961	-24.446051	372.828696	0.305999	-0.735693	22217.4749
207.486276	383.001035	-22.920126	383.510174	0.305999	-1.498656	22215.18601
167.049251	404.363992	-82.431219	380.458323	2.594887	0.027269	22192.29713
175.441841	414.282508	-72.512704	383.510174	1.068961	-0.735693	22213.66009
157.893698	404.363992	-125.157133	395.717578	1.831924	1.553195	22212.13416
144.160369	416.571396	-110.660841	394.191652	-1.219927	0.027269	22207.55638
112.878897	443.275092	-131.260834	385.036099	0.305999	-0.735693	22219.00082
118.982599	431.830651	-158.727493	372.065733	-1.219927	-1.498656	22201.45268
101.434456	428.7788	-138.127499	368.250919	-0.456964	0.027269	22186.19343
73.967797	431.830651	-174.74971	381.984248	-2.745852	-0.735693	22190.7712
62.523356	428.7788	-188.48304	357.569441	-1.98289	-0.735693	22171.69713
40.397437	443.275092	-206.794145	346.887963	-0.456964	0.790232	22184.6675
19.03448	447.852868	-306.742264	317.895379	1.068961	-0.735693	22099.97864
26.664108	428.7788	-243.416357	341.547223	0.305999	-0.735693	22222.81564
3.012263	440.986203	-237.312655	343.836112	0.305999	0.027269	22199.16379
-4.617365	440.223241	-217.475624	394.954615	1.831924	0.027269	22205.2675
-9.958104	434.119539	-229.683028	403.347205	1.068961	-0.735693	22211.3712
-25.217359	444.801017	-257.912649	364.436105	-0.456964	-1.498656	22173.98602
-38.187725	425.726949	-228.157102	406.399056	2.594887	0.027269	209.05179
-48.106241	420.38621	-260.201537	366.724994	-0.456964	-0.735693	16.78518
-80.150676	412.756582	-322.764481	344.599074	0.305999	0.027269	11.444441
-97.698819	415.04547	-285.379307	359.858329	1.068961	-0.735693	11.444441
-114.483999	408.178806	-293.771897	378.932397	-0.456964	-0.735693	9.155553
-132.795104	386.052886	-329.631146	350.702776	1.068961	-0.735693	8.39259
-147.291396	389.104737	-349.468177	330.865745	-0.456964	0.027269	10.681478
-151.869173	388.341775	-325.816332	343.836112	-0.456964	-0.735693	9.918516
-164.839539	393.682514	-334.971885	333.917596	-0.456964	0.790232	8.39259
-173.23213	392.919551	-349.468177	311.791677	1.068961	-0.735693	9.918516
-197.646937	357.060302	-340.312624	293.480571	-1.98289	-1.498656	21894.74166
-218.246931	366.978818	-369.305208	281.273167	-1.219927	-0.735693	22183.14158
-225.113596	361.638079	-359.386693	258.384285	-0.456964	-1.498656	22190.00824
-252.580254	362.401042	-368.542246	266.776875	-1.219927	0.027269	22204.50453
-251.054329	347.90475	-385.327426	226.33985	-1.219927	0.027269	22212.89712
-279.28395	319.675128	-408.979271	211.843558	1.068961	0.027269	22212.13416
-254.869142	335.697346	-402.875569	161.488017	-0.456964	0.790232	22223.5786
-280.809875	321.964017	-374.645948	206.502819	0.305999	-0.735693	22227.39341
-299.883944	302.126985	-365.490395	193.532452	-1.98289	-1.498656	22212.89712
-298.358018	285.341805	-367.779283	191.243564	0.305999	-0.735693	22221.28971
-318.19505	273.134401	-406.690383	157.673204	-1.219927	-1.498656	22089.29716
-323.535789	263.978849	-367.01632	151.569502	0.305999	0.027269	22232.73415
-344.898745	251.008482	-366.253357	130.206545	-0.456964	0.027269	22233.49712
-366.261702	237.275153	-396.771867	101.213961	2.594887	0.027269	22238.83786
-353.291335	202.94183	-375.40891	82.139893	1.831924	0.027269	22220.52675
-379.232068	186.156649	-376.171873	64.59175	1.068961	0.027269	22223.5786
-391.439472	169.371469	-488.327395	-26.963779	-0.456964	-0.735693	22221.28971
-383.809845	164.03073	-403.638532	44.754719	-0.456964	0.027269	22213.66009
-406.698727	158.689991	-357.097805	49.332495	3.35785	1.553195	22222.81564
-419.669094	129.697407	-356.334842	17.28806	-1.98289	-0.735693	22226.63045
-423.483907	125.11963	-363.964469	11.947321	-1.219927	-0.735693	22220.52675
-427.298721	93.075195	-373.120022	-20.860077	-2.745852	0.027269	22196.87491
-426.535758	91.54927	-393.720016	-34.593406	-1.219927	0.027269	22209.08231
-442.557976	71.712239	-367.779283	-44.511921	-1.219927	0.027269	22144.99344
-437.980199	52.63817	-325.816332	-52.141549	-1.98289	0.027269	22205.2675
-447.898715	41.193729	-309.031152	-62.060064	-1.98289	-1.498656	22218.23786
-449.42464	38.904841	-301.401525	-93.341537	1.068961	-0.735693	22233.49712
-459.343156	2.28263	-311.32004	-113.941531	1.068961	0.790232	22217.4749
-456.291305	3.808555	-305.216339	-112.415605	1.068961	0.790232	22223.5786
-440.269087	-26.709954	-291.483009	-113.178568	0.305999	0.027269	22227.39341
-460.869081	-22.895141	-290.720047	-162.008183	-1.219927	0.027269	22212.89712
-437.980199	-51.887725	-266.305239	-149.037816	2.594887	0.027269	22247.23045
-421.195019	-51.124762	-230.44599	-174.215587	0.305999	-0.735693	22249.51933
-434.928348	-90.035861	-268.594127	-215.415575	1.068961	0.790232	22223.5786
-439.506125	-106.058079	-230.44599	-219.230388	3.35785	-1.498656	22225.86749
-424.24687	-132.761775	-228.920065	-219.230388	0.305999	-0.735693	22232.73415
-431.113535	-144.969178	-236.549692	-204.734096	1.068961	0.790232	22192.29713
-450.187603	-164.80621	-194.586742	-265.008152	-1.219927	-1.498656	22180.08972
-405.935764	-183.117315	-190.771928	-257.378525	-1.219927	-1.498656	22222.81564
-391.439472	-199.139533	-170.171934	-261.956302	-1.219927	0.027269	22219.00082
-383.809845	-203.717309	-157.201568	-277.215556	1.068961	-0.735693	22192.29713
-371.602441	-219.739527	-156.438605	-303.919252	-1.98289	-0.735693	22208.31935
-350.239484	-251.020999	-131.260834	-288.659997	-2.745852	-0.735693	22201.45268
-355.580224	-267.806179	-135.838611	-335.200724	-0.456964	0.027269	22195.34898
-355.580224	-267.043216	-100.742325	-327.571097	0.305999	0.790232	22189.24528
-334.98023	-281.539508	-89.297884	-336.72665	-0.456964	1.553195	22215.94897
-325.061714	-287.64321	-59.542337	-361.90442	-1.219927	-0.735693	22215.18601
-319.720975	-291.458024	-72.512704	-340.541463	-1.219927	-1.498656	22193.82305
-285.387652	-328.080235	-98.453437	-418.363663	-0.456964	0.027269	22200.68972
-262.49877	-343.33949	-9.949759	-378.6896	-0.456964	0.027269	22205.2675
-245.71359	-357.835782	8.361346	-363.430346	0.305999	-0.735693	22209.08231
-235.032111	-379.198739	21.331713	-368.008122	0.305999	-0.735693	22190.00824
-197.646937	-364.702447	26.672452	-351.985904	1.068961	0.027269	22225.86749
-205.276564	-383.776515	39.642819	-407.682184	1.831924	-0.735693	22216.71194
-181.62472	-410.480211	60.242812	-427.519215	0.305999	-0.735693	22203.74157
-151.10621	-403.613546	78.553918	-411.496998	-0.456964	-0.735693	22196.11194
-143.476583	-421.924652	103.731688	-428.282178	-0.456964	-0.735693	22199.16379
-137.372881	-452.443161	109.072428	-404.630333	-0.456964	-0.735693	22198.40083
-103.039558	-441.761683	133.487235	-396.237743	-1.219927	-1.498656	22198.40083
-87.780303	-444.050571	155.613155	-400.052557	0.305999	-0.735693	22214.42305
-61.83957	-447.865385	160.953894	-419.126625	1.068961	0.027269	22220.52675
-42.765502	-475.332044	181.553888	-420.652551	0.305999	0.027269	22133.549
-25.980321	-483.724634	191.472403	-387.845153	-1.219927	0.027269	22194.58602
-15.298843	-485.250559	241.064981	-374.874787	0.305999	0.790232	22193.82305
12.167816	-489.065373	228.094615	-396.237743	-1.98289	-0.735693	22150.33418
15.982629	-484.487596	228.857577	-383.267377	1.068961	0.790232	22192.29713
44.975213	-476.095006	257.087199	-348.171091	-0.456964	0.027269	22187.71935
54.130766	-499.746851	243.353869	-397.000706	0.305999	-1.498656	22199.92676
84.649276	-502.035739	224.279801	-416.837737	0.305999	-0.735693	22193.82305
89.227052	-479.90982	270.057565	-439.726619	-0.456964	-0.735693	22225.10453
117.456673	-469.228342	295.998298	-350.459979	-0.456964	0.027269	22231.97119
128.901114	-480.672783	328.805696	-328.33406	-0.456964	-0.735693	22212.89712
152.552959	-457.020938	341.0131	-316.126656	2.594887	0.027269	22247.99341
184.597394	-460.072789	345.590876	-326.045171	1.068961	-0.735693	22253.33415
195.278872	-465.413528	324.990882	-361.90442	2.594887	0.027269	22053.43791
215.115904	-444.813534	340.250137	-306.20814	-0.456964	0.027269	22232.73415
221.219605	-424.976503	376.109386	-295.526662	0.305999	-1.498656	22238.07489
228.849233	-417.346876	398.235305	-300.104438	-1.219927	-1.498656	22213.66009
247.160339	-424.976503	408.916783	-316.889619	0.305999	0.027269	22214.42305
270.049221	-402.087621	405.864932	-289.42296	-0.456964	-0.735693	22230.44527
273.864034	-389.880217	404.339007	-248.985935	-0.456964	0.027269	22216.71194
298.278842	-393.695031	405.864932	-242.882233	0.305999	0.027269	22222.05268
317.35291	-376.90985	396.709379	-236.015568	-1.98289	0.027269	22219.76379
305.908469	-366.991335	414.257522	-207.785947	-2.745852	-1.498656	22202.21564
328.797351	-370.043186	432.568628	-195.578543	-4.271778	-1.498656	22199.92676
362.367712	-340.287639	434.094554	-193.289655	-1.219927	-0.735693	22211.3712
352.449196	-312.058018	403.576044	-184.134102	-0.456964	-0.735693	22213.66009
376.101041	-296.798763	408.916783	-163.534108	0.305999	0.790232	22138.88974
375.338078	-303.665428	408.916783	-142.171152	1.068961	-0.735693	22220.52675
379.152892	-297.561726	442.487144	-122.334121	1.831924	-0.735693	22226.63045
385.256594	-251.020999	439.435293	-107.837829	0.305999	-0.735693	22215.18601
410.434364	-247.969148	427.227889	-99.445239	-1.219927	-1.498656	22219.76379
427.219544	-226.606191	437.909367	-102.497089	0.305999	-0.735693	22228.91934
431.034358	-187.695092	417.309373	-55.1934	1.831924	0.027269	22235.786
447.056576	-177.776576	419.598262	-50.615623	1.068961	0.790232	22239.60082
445.53065	-154.887694	387.553827	-50.615623	3.35785	0.790232	22243.41563
431.034358	-138.102514	412.731597	0.50288	1.068961	0.027269	22225.86749
431.797321	-120.554371	392.131603	18.051023	1.831924	0.790232	22225.86749
440.952874	-101.480302	376.872348	-7.88971	-0.456964	0.027269	22227.39341
445.53065	-80.880309	392.894566	43.991756	0.305999	0.790232	22215.94897
434.849172	-77.828458	379.161236	59.251011	0.305999	1.553195	22209.84527
434.086209	-35.102544	346.353839	98.925073	-0.456964	-0.735693	22230.44527
437.13806	-37.391433	355.509392	107.317663	-1.219927	0.027269	22219.76379
428.74547	-5.346998	359.324205	118.762104	-1.98289	-1.498656	22200.68972
421.878805	-1.532184	319.650143	146.991725	-1.219927	0.790232	22209.84527
404.330662	-5.346998	344.064951	144.702837	-1.98289	-0.735693	22202.97861
411.197327	49.586319	316.598292	164.539868	-0.456964	0.027269	22206.79342
414.249178	59.504835	321.939031	159.199129	-1.219927	-0.735693	22221.28971
393.649184	86.208531	293.70941	179.03616	0.305999	0.790232	22230.44527
401.278811	96.127046	289.131634	181.325049	-0.456964	-0.735693	22216.71194
379.915855	113.675189	284.553857	201.16208	-0.456964	-0.735693	22225.86749
389.83437	148.008513	267.005714	185.139862	0.305999	-0.735693	22226.63045
375.338078	157.164065	244.116832	228.628738	0.305999	-0.735693	22190.7712
380.678817	182.341836	245.642758	258.384285	1.831924	0.027269	22235.786
350.160308	206.756643	232.672391	261.436136	0.305999	-0.735693	22250.2823
334.138091	212.860345	165.53167	269.065763	2.594887	0.027269	22187.71935
353.212159	230.408488	160.190931	270.591689	1.831924	-1.498656	22220.52675
335.664016	255.586258	171.635372	303.399087	-0.456964	0.790232	22230.44527
328.034389	261.68996	141.116863	311.028714	1.068961	0.027269	22204.50453
331.849202	258.638109	94.576136	232.443552	-1.219927	0.027269	22176.27491
310.486246	285.341805	83.131695	319.421304	-1.98289	-1.498656	22223.5786
300.56773	305.941799	51.08726	341.547223	-1.219927	-1.498656	22215.18601
283.019587	321.201054	74.739104	290.42872	0.305999	0.027269	22194.58602
274.626997	315.860315	61.005775	342.310186	-5.03474	-1.498656	22209.08231
248.686264	335.697346	51.850222	340.784261	-1.98289	0.027269	22202.21564
257.841817	336.460309	-0.031244	345.362037	0.305999	0.027269	22188.48232
235.715897	366.978818	-9.186797	371.30277	0.305999	-0.735693	22212.89712
225.797382	376.897334	-16.816424	369.776845	0.305999	0.790232	22202.97861
207.486276	387.578812	-25.971977	363.673143	-1.98289	-0.735693	22185.43046
201.382574	396.734365	-62.594188	393.428689	1.831924	0.027269	22202.21564
167.812214	391.393626	-90.823809	387.324988	0.305999	0.027269	22208.31935
155.60481	414.282508	-103.031213	378.932397	0.305999	0.027269	22192.29713
151.789996	430.304725	-137.364536	368.250919	0.305999	-0.735693	22195.34898
137.293704	436.408427	-127.446021	407.924981	3.35785	0.027269	22234.26008
116.69371	441.749166	-124.39417	406.399056	1.068961	0.790232	22219.00082
111.352971	448.615831	-155.675642	401.058317	1.068961	-0.735693	22221.28971
86.938164	433.356576	-148.046015	387.324988	1.068961	-1.498656	22214.42305
61.760393	449.378794	-167.120083	378.169435	0.305999	0.027269	22199.16379
54.893729	441.749166	-207.557108	366.724994	0.305999	0.027269	21975.61571
36.582623	432.593613	-180.853412	372.065733	1.068961	0.027269	22207.55638
26.664108	441.749166	-222.0534	388.08795	0.305999	0.027269	22195.34898
24.375219	424.201023	-216.712661	400.295354	1.831924	0.027269	22209.08231
-14.53588	451.667682	-248.757096	378.169435	-0.456964	-0.735693	22196.11194
-20.639582	437.934353	-223.579326	387.324988	1.068961	-0.735693	22193.06009
-42.765502	423.438061	-251.045984	378.932397	0.305999	0.790232	22188.48232
-46.580315	424.963986	-256.386723	382.747211	-0.456964	-0.735693	123.599963
-82.439564	418.097321	-267.068202	373.591658	-0.456964	0.027269	14.496292
-91.595117	407.415843	-283.090419	380.458323	-1.98289	-1.498656	12.970367
-93.121042	406.65288	-306.742264	357.569441	-0.456964	-0.735693	9.155553
-102.276595	403.601029	-305.979301	374.354621	-1.219927	-0.735693	11.444441
-121.350663	402.075104	-316.66078	362.91018	1.068961	-2.261619	9.918516
-137.372881	408.178806	-376.171873	336.206484	-1.219927	-0.735693	8.39259
-135.083993	395.208439	-339.549662	336.206484	3.35785	0.790232	10.681478
-163.313614	386.815849	-314.371891	303.399087	-1.219927	-0.735693	8.39259
-166.365465	389.8677	-328.868183	338.495372	1.831924	-0.735693	8.39259
-185.439533	386.815849	-345.653364	321.710192	2.594887	-0.735693	20834.98642
-203.750639	369.267706	-374.645948	290.42872	1.068961	0.790232	22195.34898
-209.091378	351.719563	-347.179289	267.539838	1.831924	0.027269	22222.81564
-219.772856	354.008451	-360.149656	262.199099	-0.456964	-1.498656	22230.44527
-246.476552	352.482526	-354.808916	246.939844	2.594887	2.316157	22211.3712
-270.89136	347.90475	-373.120022	240.073179	0.305999	0.027269	22216.71194
-275.469136	324.252905	-370.831134	228.628738	1.831924	0.027269	22229.6823
-286.150615	312.808464	-380.749649	210.317633	1.831924	1.553195	22213.66009
-295.306167	298.312172	-424.238525	198.110229	1.831924	0.027269	22219.00082
-321.2469	286.867731	-388.379277	191.243564	-2.745852	-0.735693	22190.00824
-320.483938	268.556625	-402.112606	173.695421	-2.745852	-0.735693	22195.34898
-344.898745	267.030699	-408.979271	136.310247	-0.456964	1.553195	22197.63787
-337.269118	240.327004	-391.431128	124.102843	-1.219927	-0.735693	22213.66009
-364.735776	233.460339	-402.875569	103.502849	-1.98289	-1.498656	22207.55638
-362.446888	209.808494	-393.720016	57.725085	1.068961	-0.735693	22215.94897
-372.365404	189.2085	-428.053339	46.280644	0.305999	0.027269	22222.05268
-386.098733	177.001097	-428.816302	36.362129	-1.219927	-1.498656	22225.86749
-391.439472	170.897395	-394.482979	35.599166	-1.219927	0.027269	22215.94897
-403.646876	154.875177	-372.357059	25.68065	1.831924	0.027269	22225.10453
-408.987615	138.85296	-385.327426	-1.023045	2.594887	0.027269	22231.97119
-411.276503	119.778891	-348.705215	16.525097	1.068961	0.027269	22236.54897
-402.120951	115.201115	-354.808916	-10.178598	1.068961	-0.735693	22241.88971
-406.698727	84.682605	-351.757065	13.473247	2.594887	0.027269	22232.73415
-436.454274	67.134462	-334.208923	-1.023045	-0.456964	-0.735693	22224.34156
-447.135752	77.052978	-318.186705	-36.119331	1.068961	-0.735693	22223.5786
-445.609827	42.719655	-322.001519	-58.245251	1.068961	-0.735693	22228.91934
-455.528342	25.171512	-291.483009	-71.97858	-0.456964	0.027269	22213.66009
-454.765379	9.149294	-289.194121	-83.423021	-0.456964	0.027269	22220.52675
-436.454274	7.623369	-311.32004	-93.341537	1.068961	0.790232	22231.20823
-460.106119	-15.265513	-282.327456	-110.88968	1.068961	0.027269	22216.71194
-452.476491	-45.784023	-305.216339	-154.378556	0.305999	-0.735693	22199.92676
-444.083901	-57.228464	-272.408941	-162.008183	-1.219927	-0.735693	22213.66009
-446.372789	-69.435868	-261.727462	-183.37114	-0.456964	0.027269	22199.92676
-446.372789	-92.32475	-252.57191	-193.289655	1.831924	0.027269	22206.03046
-434.165386	-110.635855	-235.786729	-219.993351	2.594887	0.790232	22219.76379
-437.217236	-124.369185	-225.105251	-205.497059	-0.456964	-1.498656	22196.87491
-425.772795	-138.102514	-210.608959	-212.363724	1.068961	-0.735693	22202.97861
-424.24687	-163.280284	-190.771928	-256.615562	1.068961	0.027269	22222.81564
-389.150584	-173.1988	-209.083034	-249.748898	1.068961	0.027269	22219.76379
-395.254286	-189.98398	-202.979332	-277.978519	2.594887	-1.498656	22177.80084
-364.735776	-193.035831	-148.046015	-300.104438	2.594887	0.027269	22239.60082
-359.395037	-230.421005	-153.386754	-299.341476	2.594887	0.790232	22249.51933
-356.343186	-232.709893	-125.920095	-319.178507	1.831924	-0.735693	22206.03046
-348.713559	-237.28767	-135.075648	-306.20814	1.068961	-0.735693	22222.05268
-351.002447	-254.835813	-107.60899	-316.126656	-1.219927	-0.735693	22237.31193
-341.083932	-275.435806	-63.357151	-335.200724	-0.456964	0.027269	22206.79342
-318.958012	-294.509875	-85.48307	-353.51183	0.305999	1.553195	22192.29713
-299.120981	-315.109869	-59.542337	-358.089606	-0.456964	0.027269	22112.949
-284.624689	-333.420974	-27.497902	-355.037755	0.305999	0.790232	22211.3712
-257.158031	-344.102453	-13.00161	-365.719234	-0.456964	0.027269	22186.19343
-248.76544	-363.176521	-3.846057	-369.534047	-1.219927	0.027269	22193.82305
-243.424701	-364.702447	20.56875	-408.445147	-0.456964	1.553195	22196.11194
-224.350633	-388.354292	20.56875	-383.267377	-0.456964	0.027269	22192.29713
-191.543235	-408.954285	41.931707	-413.022923	-0.456964	0.027269	22196.11194
-188.491384	-399.03577	52.613185	-418.363663	-1.219927	-1.498656	22199.16379
-173.995092	-418.109838	73.976142	-420.652551	0.305999	0.027269	22201.45268
-157.972875	-423.450577	97.627987	-422.941439	1.068961	0.027269	22197.63787
-138.898806	-414.295025	115.939092	-399.289594	-1.219927	-1.498656	22214.42305
-105.328446	-445.576497	121.279831	-410.734035	0.305999	-0.735693	22183.14158
-74.046974	-441.761683	124.331682	-443.541433	0.305999	-0.735693	22188.48232
-80.913638	-471.51723	64.820589	-448.882172	1.068961	-0.735693	22067.17124
-44.291427	-444.050571	175.450186	-405.393296	2.594887	0.027269	22226.63045
-25.217359	-465.413528	204.44277	-384.030339	2.594887	-0.735693	22222.05268
-11.484029	-482.198708	223.516838	-374.111824	1.068961	0.790232	22219.76379
10.64189	-465.413528	253.272385	-386.319228	3.35785	1.553195	22201.45268
9.115965	-483.724634	228.094615	-352.748867	-1.219927	-0.735693	22199.92676
33.530772	-461.598714	255.561273	-358.089606	-1.98289	-0.735693	22190.00824
64.812244	-474.569081	271.583491	-387.845153	0.305999	0.027269	22199.16379
73.967797	-476.857969	277.687192	-364.193308	-0.456964	0.027269	22222.81564
88.464089	-482.198708	305.916814	-367.245159	0.305999	-0.735693	22231.20823
111.352971	-472.280193	308.205702	-357.326644	-1.219927	-0.735693	22216.71194
127.375189	-485.250559	315.072367	-364.956271	-1.98289	-1.498656	22198.40083
160.945549	-470.754267	305.153851	-371.822936	-0.456964	0.027269	22212.89712
173.152953	-465.413528	331.094584	-327.571097	-3.508815	-0.735693	22154.14899
196.041835	-460.072789	350.168652	-303.156289	0.305999	0.027269	22208.31935
196.804798	-462.361677	375.346423	-307.734066	-0.456964	0.027269	22221.28971
221.219605	-442.524646	389.842715	-329.859985	0.305999	-0.735693	22228.91934
230.375158	-424.976503	376.109386	-321.467395	1.831924	0.027269	22218.23786
239.530711	-408.191323	399.76123	-290.948886	-0.456964	0.027269	22224.34156
263.945519	-408.191323	401.287156	-267.297041	-1.219927	0.027269	22229.6823
297.515879	-405.902434	390.605678	-300.104438	0.305999	0.027269	22214.42305
290.649215	-382.25059	407.390858	-256.615562	4.120812	-0.735693	22249.51933
312.775134	-366.991335	394.420491	-242.11927	2.594887	0.790232	22252.57118
329.560314	-357.072819	411.968634	-197.104469	1.068961	0.027269	22227.39341
337.189941	-345.628378	408.916783	-182.608177	1.068961	-0.735693	22233.49712
353.975122	-348.680229	415.020485	-159.719295	-0.456964	0.027269	22238.07489
363.893637	-309.006167	426.464926	-145.985966	-1.219927	-0.735693	22204.50453
386.782519	-314.346906	438.67233	-135.304487	-1.219927	-0.735693	22215.94897
385.256594	-286.880248	418.835299	-136.06745	2.594887	0.027269	22230.44527
388.308445	-277.724695	437.146405	-123.097083	-1.219927	0.027269	22215.18601
398.989923	-244.154334	427.990852	-131.489674	1.068961	0.790232	22218.23786
402.804737	-247.206185	420.361224	-89.526723	0.305999	-0.735693	22214.42305
429.508433	-230.421005	392.131603	-113.178568	-1.219927	0.790232	22197.63787
425.693619	-201.428421	350.168652	-149.800779	-2.745852	-0.735693	22202.97861
423.404731	-185.406204	418.835299	-59.008213	-0.456964	0.027269	22217.4749
421.878805	-176.250651	404.339007	-33.06748	-1.219927	-0.735693	22212.89712
429.508433	-149.546955	404.339007	-8.652673	0.305999	0.027269	22218.23786
434.086209	-123.606222	395.183454	-10.178598	0.305999	-0.735693	22228.15638
441.715836	-103.006228	361.613094	5.843619	-0.456964	0.027269	22229.6823
446.293613	-75.539569	379.924199	40.176942	-0.456964	0.027269	22213.66009
430.271395	-65.621054	373.820497	60.013973	1.831924	0.790232	22226.63045
426.456582	-44.258097	351.694578	108.843589	-0.456964	-1.498656	22229.6823
452.397315	-13.739588	346.353839	117.999141	2.594887	-1.498656	22237.31193
436.375097	9.149294	350.931615	105.791738	2.594887	0.790232	22243.41563
426.456582	12.201145	338.724211	140.125061	2.594887	0.790232	22243.41563
427.219544	13.727071	360.850131	159.962092	1.831924	0.027269	22223.5786
407.382513	49.586319	321.176068	163.776906	0.305999	0.027269	22225.86749
393.649184	83.15668	331.857547	164.539868	-0.456964	0.027269	22227.39341
409.671401	77.815941	293.70941	190.480601	0.305999	0.790232	22212.89712
389.83437	105.282599	293.70941	211.080595	0.305999	0.790232	22223.5786
379.152892	128.934444	266.242751	205.739856	-1.219927	-0.735693	22205.2675
380.678817	154.112214	251.746459	202.688005	0.305999	-0.735693	22106.08234
362.367712	142.667773	233.435354	233.206515	-1.219927	-0.735693	22197.63787
349.397345	176.238134	205.205732	213.369484	-1.98289	-0.735693	22208.31935
346.345494	186.156649	195.287217	201.16208	-0.456964	-0.735693	22171.69713
348.634383	213.623308	192.235366	265.25095	-1.219927	-0.735693	22200.68972
329.560314	227.356637	186.131664	275.169465	-1.219927	-1.498656	22218.23786
338.715867	248.719594	166.294633	282.799093	1.068961	0.027269	22203.74157
327.271426	259.401072	147.220564	294.243534	0.305999	0.027269	22201.45268
327.271426	270.08255	123.56872	301.110198	0.305999	-0.735693	22225.10453
315.064022	290.682544	111.361316	316.369453	1.831924	0.027269	22222.81564
305.145507	300.60106	62.531701	336.969447	-0.456964	-0.735693	22186.95639
288.360326	327.304756	66.346514	333.154633	1.831924	0.027269	22240.36378
289.886252	342.56401	58.716887	321.710192	3.35785	0.790232	22252.57118
253.26404	357.823265	-7.660871	290.42872	1.831924	0.027269	21961.11942
264.708481	372.319557	52.613185	365.962031	2.594887	-0.735693	22230.44527
247.160339	374.608445	20.56875	370.539807	1.068961	0.790232	22228.15638
215.115904	391.393626	-16.816424	384.273137	1.068961	1.553195	22204.50453
223.508494	394.445477	-74.038629	360.621292	-1.219927	-0.735693	22192.29713
184.597394	385.289924	-50.386784	381.984248	-2.745852	-1.498656	22216.71194
181.545543	407.415843	-72.512704	394.954615	-0.456964	0.027269	22202.21564
151.789996	415.808433	-106.083064	391.902764	-0.456964	-0.735693	22185.43046
136.530742	416.571396	-114.475654	372.828696	-0.456964	0.027269	22198.40083
136.530742	416.571396	-170.934897	380.458323	-1.219927	-0.735693	22181.61565
99.145568	440.223241	-189.246002	348.413888	-2.745852	-0.735693	22181.61565
100.671493	424.963986	-171.69786	369.013882	-0.456964	-0.735693	22202.97861
73.967797	441.749166	-155.675642	395.717578	-1.98289	-0.735693	22202.21564
69.390021	443.275092	-167.120083	385.036099	-0.456964	-0.735693	22098.45271
44.975213	430.304725	-208.320071	388.08795	1.068961	0.027269	22202.21564
32.004847	441.749166	-200.690444	391.139801	-1.219927	-0.735693	22202.97861
28.190033	444.801017	-186.957114	384.273137	1.831924	0.027269	22199.16379
3.012263	440.223241	-227.394139	369.013882	1.831924	0.027269	22176.27491
-9.958104	450.904719	-247.23117	407.924981	1.831924	-0.735693	22203.74157
-3.854402	453.95657	-218.238586	346.125	3.35785	0.790232	22210.60823
-54.209943	443.275092	-272.408941	329.33982	3.35785	0.790232	22225.86749
-47.343278	422.675098	-286.905233	355.280553	1.068961	-0.735693	160.985137
-57.261794	434.119539	-247.23117	373.591658	0.305999	-0.735693	14.496292
-62.602533	418.860284	-282.327456	404.873131	-0.456964	-0.735693	12.970367
-87.01734	402.838067	-286.14227	383.510174	1.068961	0.027269	10.681478
-97.698819	395.208439	-319.712631	339.258335	2.594887	-0.735693	9.155553
-116.009924	406.65288	-308.268189	359.858329	-1.219927	-0.735693	10.681478
-128.217328	406.65288	-318.949668	364.436105	-1.219927	-0.735693	9.918516
-143.476583	393.682514	-347.179289	348.413888	-1.98289	-0.735693	8.39259
-167.128428	386.815849	-339.549662	312.554639	-1.98289	-0.735693	10.681478
-199.935825	364.68993	-338.786699	295.769459	-2.745852	-0.735693	8.39259
-193.069161	373.845483	-351.757065	266.776875	0.305999	0.027269	21281.31962
-212.906192	373.845483	-357.097805	288.139832	0.305999	0.027269	22183.90454
-238.846925	359.349191	-353.282991	285.087981	1.068961	0.790232	22213.66009
-235.795074	344.852899	-354.808916	262.962061	0.305999	0.027269	22215.94897
-248.76544	344.089936	-370.831134	241.599105	-0.456964	-1.498656	22213.66009
-252.580254	343.326973	-358.62373	227.865776	-0.456964	-0.735693	22222.81564
-282.335801	331.882532	-367.779283	217.94726	-1.219927	0.027269	22220.52675
-283.861726	324.252905	-397.53483	174.458384	1.831924	-0.735693	22209.84527
-278.520987	312.045501	-396.771867	204.976893	1.068961	-0.735693	22241.12674
-318.958012	302.889948	-405.92742	167.591719	4.120812	1.553195	22247.23045
-296.06913	296.023283	-431.868153	146.228763	2.594887	0.790232	22212.89712
-322.009863	264.741811	-407.453345	150.043576	1.068961	-0.735693	22234.26008
-331.928379	247.956631	-375.40891	152.332465	1.831924	0.790232	22236.54897
-351.002447	221.252935	-368.542246	105.028775	-0.456964	-0.735693	22212.89712
-375.417255	213.623308	-415.845935	67.643601	1.068961	-0.735693	22217.4749
-379.232068	193.786277	-391.431128	61.539899	-1.98289	-0.735693	22229.6823
-386.098733	185.393687	-396.008904	48.569532	1.068961	0.790232	22215.94897
-397.543174	171.660357	-415.845935	48.569532	2.594887	0.790232	22222.81564
-404.409839	146.482587	-386.853351	37.125091	-1.98289	0.790232	22211.3712
-425.009833	125.11963	-360.149656	24.154725	-1.219927	0.027269	22191.53417
-429.587609	103.756674	-422.7126	-50.615623	-1.219927	0.027269	22094.6379
-413.565392	107.571487	-370.068171	-16.2823	-1.219927	-0.735693	22214.42305
-424.24687	83.919643	-366.253357	-7.126747	-1.219927	0.027269	22209.84527
-444.846864	81.630754	-347.179289	-20.860077	1.831924	-0.735693	22218.23786
-428.061684	65.608537	-332.682997	-59.771176	-0.456964	-1.498656	22228.91934
-463.15797	35.090027	-316.66078	-53.667474	-1.98289	0.027269	22210.60823
-461.632044	33.564102	-318.186705	-104.023015	-1.219927	-0.735693	22206.79342
-446.372789	16.778922	-325.05337	-94.867462	0.305999	0.790232	22219.76379
-430.350572	9.149294	-305.216339	-106.311903	2.594887	0.790232	22244.94156
-437.980199	-14.50255	-306.742264	-118.519307	4.883775	0.027269	22239.60082
-436.454274	-31.287731	-251.045984	-146.748928	-0.456964	-0.735693	22240.36378
-430.350572	-55.702538	-293.008935	-159.719295	2.594887	-0.735693	22235.02304
-438.743162	-75.539569	-287.668196	-200.15632	0.305999	-0.735693	22220.52675
-434.928348	-93.850675	-254.860798	-199.393357	0.305999	0.027269	22163.30454
-437.217236	-106.821042	-222.0534	-201.682245	-0.456964	0.027269	22206.79342
-437.217236	-114.450669	-202.216369	-210.837798	1.068961	0.027269	22209.84527
-421.195019	-133.524737	-216.712661	-232.963718	-0.456964	-0.735693	22222.05268
-414.328354	-150.309918	-206.031183	-249.748898	-1.98289	-0.735693	22193.82305
-406.698727	-177.013613	-196.87563	-252.037786	-0.456964	0.027269	22173.98602
-405.935764	-202.954346	-180.09045	-274.926668	-1.219927	-0.735693	22196.87491
-386.861696	-207.532123	-214.423773	-348.171091	-0.456964	0.027269	22209.84527
-348.713559	-241.865446	-178.564524	-309.259991	0.305999	1.553195	22131.26011
-346.424671	-259.413589	-145.757126	-367.245159	-1.219927	-0.735693	22200.68972
-352.528373	-266.280254	-135.838611	-347.408128	-1.219927	0.027269	22225.10453
-344.898745	-259.413589	-77.853443	-326.045171	-0.456964	0.027269	22204.50453
-322.772826	-276.198769	-88.534921	-339.015538	1.831924	-0.735693	22212.89712
-324.298751	-297.561726	-70.223816	-344.356277	-1.219927	0.027269	22102.26753
-316.669124	-320.450608	-48.860859	-362.667383	1.068961	0.790232	22213.66009
-276.995062	-315.872832	-35.890492	-368.771085	0.305999	-0.735693	22176.27491
-254.869142	-337.998751	-19.868275	-363.430346	4.120812	0.790232	22238.07489
-247.239515	-347.917266	-9.949759	-377.163675	1.068961	0.027269	22222.81564
-257.920993	-344.865416	-13.764573	-411.496998	2.594887	0.027269	22186.95639
-231.98026	-379.961701	6.072458	-423.704402	1.831924	0.027269	22212.89712
-199.172863	-390.64318	-3.083095	-420.652551	1.068961	0.027269	22222.81564
-190.01731	-398.272807	47.272446	-413.022923	-1.219927	-0.735693	22203.74157
-171.706204	-422.687615	77.790955	-402.341445	-1.219927	-0.735693	22196.11194
-154.158061	-418.872801	112.124279	-413.022923	0.305999	-0.735693	22219.76379
-131.269179	-432.60613	103.731688	-399.289594	-1.219927	-0.735693	22201.45268
-121.350663	-421.161689	120.516869	-422.178476	-0.456964	-0.735693	22189.24528
-95.40993	-460.835752	126.620571	-425.230327	-1.98289	-0.735693	22159.48973
-75.572899	-446.33946	138.827974	-400.052557	-2.745852	0.027269	22164.83047
-52.684017	-486.776485	127.383533	-455.748837	-0.456964	0.027269	22137.36381
-42.765502	-481.435745	139.590937	-438.200694	-1.98289	-0.735693	22196.11194
-5.380327	-469.228342	225.042764	-410.734035	-0.456964	0.027269	22183.14158
6.064114	-474.569081	183.079813	-383.267377	1.831924	0.027269	22206.03046
28.190033	-469.228342	252.509422	-366.482196	2.594887	0.790232	22202.21564
37.345586	-467.702416	275.398304	-361.141457	0.305999	-0.735693	22214.42305
67.101133	-476.857969	286.079783	-365.719234	1.068961	0.027269	22219.76379
89.990015	-466.176491	295.235335	-371.822936	1.831924	0.027269	22228.15638
105.249269	-466.939453	312.783478	-359.615532	-0.456964	-1.498656	22231.97119
120.508524	-464.650565	329.568659	-342.067389	-0.456964	-0.735693	22238.07489
150.264071	-467.702416	318.88718	-345.11924	3.35785	0.790232	22245.70452
170.101102	-452.443161	324.990882	-345.11924	2.594887	0.027269	22224.34156
176.204804	-479.146857	330.331621	-311.548879	2.594887	0.027269	22228.91934
186.12332	-448.628348	362.376056	-315.363693	-1.219927	-1.498656	22225.10453
188.412208	-457.783901	344.064951	-310.022954	1.831924	0.027269	22230.44527
216.641829	-421.924652	386.790864	-300.867401	-0.456964	0.027269	22214.42305
222.745531	-409.717248	381.450125	-304.682215	0.305999	0.027269	22224.34156
269.286258	-439.472795	391.36864	-307.734066	-1.219927	-0.735693	22229.6823
250.212189	-418.872801	398.235305	-275.689631	2.594887	0.027269	22214.42305
274.626997	-395.983919	402.050119	-268.060003	-1.219927	-0.735693	22203.74157
296.752916	-389.880217	381.450125	-252.800749	-1.98289	0.027269	22212.13416
289.886252	-402.087621	331.094584	-281.03037	-0.456964	0.027269	22192.29713
318.115873	-370.806149	357.035317	-271.874817	0.305999	0.027269	22209.84527
336.426979	-345.628378	325.753845	-272.63778	-1.219927	-1.498656	22180.08972
349.397345	-344.102453	421.124187	-190.237804	0.305999	-0.735693	22219.76379
371.523265	-321.213571	437.909367	-150.563742	-1.98289	-1.498656	22218.23786
376.101041	-306.717279	438.67233	-137.593375	-0.456964	0.027269	22227.39341
377.626967	-280.013583	442.487144	-126.911897	0.305999	0.027269	22225.86749
398.989923	-296.0358	444.013069	-114.704493	0.305999	-0.735693	22214.42305
407.382513	-248.732111	444.776032	-92.578574	1.068961	-1.498656	22245.70452
421.878805	-231.94693	444.776032	-101.734127	3.35785	0.790232	22246.46748
423.404731	-225.843229	426.464926	-140.645226	1.068961	-0.735693	22225.10453
408.145476	-200.665458	417.309373	-72.741543	2.594887	0.027269	22238.07489
416.538066	-202.954346	427.990852	-93.341537	1.831924	0.027269	22240.36378
422.641768	-154.887694	380.687162	-88.000797	2.594887	1.553195	22215.94897
423.404731	-153.361769	411.968634	-8.652673	-0.456964	-0.735693	22222.05268
439.426948	-128.183998	415.783448	-8.652673	0.305999	-0.735693	22212.13416
437.901023	-96.902526	404.339007	17.28806	1.068961	0.027269	22214.42305
437.901023	-85.458085	394.420491	34.07324	-0.456964	0.027269	22222.05268
427.982507	-67.909942	366.19087	50.858421	-1.98289	-0.735693	22209.84527
423.404731	-42.732172	382.97605	96.636185	-2.745852	-1.498656	22192.29713
425.693619	-36.62847	331.857547	89.76952	-0.456964	-1.498656	22202.21564
433.323246	-19.84329	332.62051	117.236179	0.305999	0.027269	22221.28971
412.723252	20.593735	334.146435	107.317663	-0.456964	0.027269	22208.31935
410.434364	27.4604	294.472373	89.006557	0.305999	-0.735693	22220.52675
411.96029	49.586319	318.88718	169.117645	0.305999	0.027269	22231.20823
400.515849	68.660388	324.227919	186.665788	-1.219927	-1.498656	22224.34156
403.5677	82.393717	318.124218	192.76949	-0.456964	0.027269	22217.4749
395.938072	109.097413	307.442739	213.369484	-0.456964	-1.498656	22200.68972
395.938072	123.593705	302.102	192.006527	3.35785	-0.735693	22090.82308
390.597333	147.24555	273.109416	220.236148	1.831924	0.027269	22236.54897
382.204743	161.741842	234.961279	237.784291	3.35785	0.027269	22223.5786
349.397345	169.371469	220.464987	220.999111	0.305999	-1.498656	22210.60823
351.686233	210.571457	197.576105	222.525036	1.831924	-0.735693	22215.94897
354.738084	216.675159	212.072397	264.487987	0.305999	1.553195	22223.5786
341.767718	228.1196	142.642788	212.606521	-1.98289	-0.735693	22198.40083
334.138091	240.327004	166.294633	307.2139	0.305999	0.027269	22209.84527
315.826985	239.564041	166.294633	313.317602	-0.456964	0.790232	22224.34156
328.034389	272.371439	142.642788	300.347236	-1.98289	0.027269	22207.55638
296.752916	283.81588	109.83539	317.132416	-1.219927	-1.498656	22199.16379
302.093656	301.364023	86.946508	311.028714	-1.219927	0.027269	22200.68972
277.678848	308.99365	67.109477	321.710192	-0.456964	0.790232	22214.42305
267.760332	331.882532	46.509483	346.125	-2.745852	-0.735693	22061.06754
275.38996	345.615861	59.47985	342.310186	-0.456964	-1.498656	22200.68972
258.60478	360.112153	-0.794206	332.391671	0.305999	-1.498656	22206.79342
247.160339	359.349191	-31.312716	319.421304	-0.456964	-0.735693	22202.21564
222.745531	376.897334	-16.053461	373.591658	0.305999	0.027269	22206.79342
221.982568	393.682514	-26.73494	384.273137	1.831924	-1.498656	22217.4749
195.278872	399.786216	-80.142331	381.984248	1.068961	0.027269	22210.60823
169.338139	396.734365	-77.09048	394.954615	-0.456964	-0.735693	22190.7712
164.760363	420.38621	-99.2164	388.08795	2.594887	-0.735693	22232.73415
139.582593	426.489911	-136.601574	381.221286	-0.456964	-1.498656	22221.28971
141.108518	436.408427	-170.171934	378.169435	1.831924	0.027269	22191.53417
120.508524	425.726949	-154.912679	389.613876	3.35785	0.027269	22212.89712
112.878897	443.275092	-187.720077	364.436105	1.068961	0.027269	22214.42305
95.330754	435.645464	-180.853412	332.391671	-0.456964	0.027269	22191.53417
70.915946	438.697315	-162.542307	376.643509	1.068961	0.027269	22201.45268
50.315952	444.038054	-172.460822	398.006466	-1.98289	-0.735693	22207.55638
32.767809	440.223241	-178.564524	394.191652	-1.219927	-1.498656	22207.55638
13.693741	440.986203	-185.431189	401.82128	-0.456964	0.027269	22186.19343
12.167816	444.801017	-224.342288	378.169435	-0.456964	-0.735693	22190.7712
-6.14329	430.304725	-226.631177	388.850913	-1.98289	-0.735693	22171.69713
-16.824768	435.645464	-263.253388	346.887963	1.068961	0.027269	22187.71935
-41.239576	431.067688	-272.408941	356.043515	1.068961	-0.735693	22219.00082
-44.291427	421.149172	-260.201537	373.591658	1.068961	-0.735693	3370.769372
-43.528464	420.38621	-270.883015	333.154633	1.831924	-0.735693	19.074068
-65.654384	428.015837	-303.690413	357.569441	2.594887	0.790232	11.444441
-79.387713	416.571396	-309.031152	382.747211	-1.219927	0.027269	12.207404
-99.224744	410.467694	-307.505227	375.880547	0.305999	0.790232	11.444441
-129.743254	404.363992	-338.023736	381.984248	1.068961	0.027269	9.155553
-125.92844	404.363992	-312.083003	362.91018	2.594887	0.790232	9.918516
-141.950657	396.734365	-338.786699	333.154633	3.35785	0.027269	9.918516
-159.4988	394.445477	-334.971885	324.762043	1.831924	1.553195	8.39259
-169.417316	392.156588	-342.601513	322.473155	1.068961	0.027269	9.155553
-199.935825	380.712147	-334.971885	275.932428	3.35785	0.790232	18087.5576
-212.143229	370.030669	-363.964469	280.510204	-1.219927	-0.735693	22189.24528
-217.483968	352.482526	-363.964469	243.887993	1.068961	0.027269	22208.31935
-237.320999	356.29734	-376.171873	278.221316	1.068961	-0.735693	22210.60823
-247.239515	345.615861	-356.334842	259.147248	2.594887	0.027269	22222.81564
-250.291366	334.934383	-373.882985	227.102813	-0.456964	-1.498656	22224.34156
[truncated: 28,725 more rows]
