# Supplementary material for: Dynamic analysis of slant cracked rotor system considering nonlinear oil film force
Source: PLoS One. 2024 Jan 25;19(1):e0294293. doi: 10.1371/journal.pone.0294293 (PMC10810477; doi:10.1371/journal.pone.0294293)
Supplement: S1 File — These data were measured by two eddy current sensors, model WT0150. (ZIP) [file pone.0294293.s001.zip › 2021.3.18 Test data for plain bearings/2021.3.18 (P=0.2Mpa, Z=4.0g Clockwise126°+1.2g)/800.csv]

1024	30720	7	0	3
8	8	8	8	10	10	1
3	3	3	3	1	1	4
2	1	4	3	0	0	0
0	0	0	0	-0.000066	-0.000048	20749.21875
-427.855545	-176.998912	-349.131004	-353.209924	0.405608	-0.805366	22197.63787
-416.411104	-195.310017	-257.575475	-337.187706	-1.88328	-0.805366	22208.31935
-379.788893	-247.954446	-254.523624	-373.046955	-0.357355	-0.805366	22215.18601
-361.477787	-260.924813	-137.790325	-351.683998	2.694496	0.720559	22213.66009
-340.877793	-305.939614	-79.042195	-369.995104	1.168571	0.720559	22222.81564
-314.93706	-347.139602	-69.123679	-402.802501	0.405608	-0.042403	22202.21564
-261.529668	-369.265521	-53.101462	-428.743235	1.931534	0.720559	22204.50453
-240.929674	-388.33959	-4.271846	-418.061756	1.168571	-0.805366	22212.89712
-201.255612	-404.361807	52.950359	-471.469148	1.931534	0.720559	22217.4749
-158.529699	-427.250689	76.602204	-476.809887	-0.357355	-0.805366	22219.76379
-143.270444	-452.42846	104.831825	-440.950638	2.694496	-0.042403	22226.63045
-77.655649	-455.480311	135.350334	-511.14321	2.694496	0.720559	22211.3712
-34.166773	-489.050671	185.705875	-455.44693	-1.88328	-0.805366	22213.66009
-3.648263	-494.39141	226.1429	-434.846936	1.168571	0.720559	22208.31935
33.736911	-513.465479	267.342888	-415.772868	-0.357355	-0.042403	22212.13416
81.0406	-489.050671	312.357689	-398.224725	-1.120317	-0.805366	22223.5786
108.507259	-482.946969	310.831764	-388.306209	-1.88328	-0.805366	22228.91934
143.603545	-484.472895	352.794714	-379.150657	-1.120317	-0.805366	22212.89712
176.410943	-479.132155	374.157671	-352.446961	-1.120317	0.720559	22201.45268
202.351676	-469.21364	337.53546	-367.706216	-1.88328	-0.805366	22211.3712
237.447962	-447.08772	412.305808	-348.632147	-1.88328	0.720559	22196.11194
274.833136	-423.435876	406.965069	-352.446961	0.405608	-0.042403	22209.84527
305.351645	-393.680329	389.416926	-318.8766	-0.357355	-0.805366	22224.34156
345.025707	-369.265521	449.690982	-247.921066	-0.357355	-0.042403	22225.10453
371.729403	-336.458124	461.898386	-172.387755	-1.88328	-0.042403	22217.4749
392.329397	-297.547024	466.476162	-173.91368	-1.120317	-0.042403	22227.39341
422.847907	-266.265552	477.920603	-138.817395	-1.120317	-0.805366	22225.86749
414.455316	-235.747042	482.49838	-116.691475	-0.357355	-0.805366	22216.71194
451.840491	-191.495204	483.261342	-46.498903	3.457459	1.483522	22253.33415
448.78864	-150.295216	470.290976	1.567749	1.931534	-0.042403	22251.04526
449.551602	-109.095228	435.957653	40.478849	2.694496	0.720559	22228.15638
459.470118	-64.080427	419.172473	20.641817	1.931534	0.720559	22236.54897
454.892342	-27.458215	321.513242	33.612184	2.694496	-0.805366	22241.12674
446.499751	8.401034	397.809516	140.426967	0.405608	-0.042403	22214.42305
436.581236	38.919543	382.550261	193.834359	0.405608	-0.805366	22223.5786
412.929391	75.541754	348.979901	215.197315	-1.120317	-0.042403	22231.20823
391.566434	115.978779	358.898416	262.501005	0.405608	-0.042403	22213.66009
393.855323	169.386171	297.861397	267.078782	-0.357355	-0.042403	22196.87491
355.707186	180.830612	238.350304	286.15285	-1.88328	-1.568329	22208.31935
356.470148	222.793563	229.957714	336.508391	-2.646243	-0.042403	22192.29713
336.633117	268.571327	171.972546	341.84913	-1.120317	-0.042403	22179.32676
318.322012	297.563911	128.48367	355.582459	0.405608	0.720559	22204.50453
287.040539	330.371308	87.283682	368.552826	1.931534	-0.042403	22202.21564
263.388695	365.467594	64.3948	392.967633	-0.357355	-0.042403	22207.55638
248.892403	381.489812	20.905924	437.219472	-0.357355	-0.805366	22213.66009
223.714632	399.800918	4.883706	432.641695	1.931534	0.720559	22209.84527
189.381309	420.400911	-56.153313	448.663913	-1.120317	-1.568329	22199.16379
145.892433	435.660166	-99.642189	451.715764	0.405608	-0.042403	22202.97861
126.055402	444.815719	-112.612555	441.034286	0.405608	-0.042403	22222.05268
82.566526	453.208309	-146.945878	465.449093	2.694496	-0.042403	22215.94897
65.781346	455.497197	-198.064382	422.72318	1.168571	-0.042403	22223.5786
32.973948	473.04534	-227.819928	392.967633	1.168571	-0.042403	22199.92676
-5.174189	458.549048	-270.545842	418.908366	-0.357355	-1.568329	22215.18601
-32.640847	447.86757	-259.864363	411.278739	2.694496	-0.042403	22231.20823
-78.418612	428.030539	-314.79768	397.54541	1.168571	-0.042403	51.118503
-101.307494	430.319427	-313.271755	428.063919	0.405608	-0.805366	12.970367
-126.485264	434.134241	-377.360625	416.619478	-0.357355	-0.805366	12.970367
-138.692668	402.852768	-381.938401	389.915782	1.168571	0.720559	9.918516
-188.285246	416.586098	-368.968035	347.952832	0.405608	-1.568329	10.681478
-211.93709	394.460178	-405.590246	347.952832	-0.357355	-0.805366	21515.54918
-247.033376	375.38611	-410.930985	291.493589	-1.88328	-1.568329	22188.48232
-257.714855	370.045371	-446.027271	213.67139	-1.88328	-0.042403	22185.43046
-279.840774	318.163905	-442.212457	212.908427	-0.357355	0.720559	22202.97861
-299.677805	307.482426	-465.10134	125.930675	-1.88328	-0.042403	22218.23786
-349.270383	290.697246	-520.034657	95.412166	1.168571	-0.805366	22209.84527
-369.107414	238.81578	-403.301358	110.67142	0.405608	0.720559	22220.52675
-377.500004	212.875047	-413.219873	96.938091	-0.357355	-0.805366	22228.15638
-402.677775	180.830612	-425.427277	63.367731	0.405608	-0.042403	22215.94897
-423.277769	146.497289	-382.701364	9.197376	-0.357355	-1.568329	22219.00082
-433.196284	120.556556	-378.123588	-5.298916	1.168571	-1.568329	22248.75637
-444.640725	86.223233	-369.730997	-32.002611	1.931534	0.720559	22241.88971
-451.50739	46.54917	-348.368041	-109.061848	1.931534	0.720559	22231.97119
-455.322204	4.58622	-322.427308	-120.506289	1.931534	-0.042403	22240.36378
-466.766645	-10.673035	-321.664345	-181.543308	-1.120317	-0.805366	22232.73415
-449.218502	-88.495234	-327.005084	-208.247004	-0.357355	1.483522	22206.79342
-453.796278	-89.258197	-287.331022	-225.032184	-1.88328	-1.568329	22210.60823
-444.640725	-131.98411	-257.575475	-251.73588	-0.357355	0.720559	22225.10453
-428.618508	-173.947061	-240.027332	-277.676613	-1.120317	-0.805366	22214.42305
-423.277769	-222.776676	-236.975481	-320.402526	2.694496	-0.042403	22206.03046
-392.759259	-253.295185	-180.516239	-353.972886	-4.172168	-0.805366	22206.79342
-363.003712	-276.184067	-137.027363	-355.498812	-3.409206	-1.568329	22192.29713
-350.796309	-299.835912	-86.671822	-385.254359	-1.120317	-1.568329	22183.90454
-316.462985	-325.013683	-68.360716	-436.372862	-0.357355	-0.805366	22199.16379
-279.840774	-377.658111	-84.382934	-498.172844	-1.88328	-0.042403	22191.53417
-259.24078	-372.317372	-8.849623	-450.869154	-0.357355	0.720559	22210.60823
-203.5445	-409.702546	23.957775	-459.261744	0.405608	-0.805366	22214.42305
-168.448214	-436.406242	82.705906	-463.076558	2.694496	1.483522	22206.79342
-129.537115	-446.324758	126.194782	-447.05434	1.168571	0.720559	22209.08231
-90.626015	-461.584012	166.631807	-471.469148	-1.120317	-0.805366	22202.97861
-29.588996	-494.39141	177.313285	-448.580266	0.405608	-0.042403	22200.68972
-8.22604	-503.546963	210.883645	-427.980272	1.931534	-0.805366	22220.52675
28.396172	-497.443261	265.054	-410.432129	1.931534	-0.805366	22245.70452
65.018383	-489.813634	297.861397	-426.454346	0.405608	-0.805366	22225.86749
103.16652	-494.39141	327.616944	-402.802501	1.168571	-0.805366	22231.20823
135.210955	-492.865485	355.846565	-379.913619	0.405608	-0.042403	22231.97119
169.544278	-477.60623	354.32064	-382.96547	-0.357355	-0.042403	22219.76379
219.899819	-465.398826	388.653963	-337.187706	-0.357355	-0.805366	22219.00082
245.077589	-439.458093	410.779882	-309.721048	-1.120317	-0.805366	22228.15638
271.018322	-419.621062	436.720615	-278.439575	-1.120317	-1.568329	22226.63045
313.744235	-393.680329	451.97987	-281.491426	-1.120317	-0.042403	22218.23786
340.447931	-367.739596	407.728031	-211.298855	-4.172168	-1.568329	22203.74157
355.707186	-345.613676	451.97987	-200.617376	-1.88328	0.720559	22209.84527
390.803472	-328.828496	435.957653	-230.372923	-3.409206	-0.805366	22186.95639
419.796056	-281.524807	458.846535	-154.839612	-1.120317	0.720559	22213.66009
420.559018	-254.058148	442.824317	-114.402587	-1.120317	-0.042403	22224.34156
437.344199	-188.443353	419.172473	-92.276668	0.405608	-0.805366	22216.71194
442.684938	-152.584104	457.320609	-31.239649	-0.357355	-0.042403	22227.39341
447.262714	-118.250781	446.639131	37.426998	-0.357355	-0.805366	22232.73415
465.57382	-83.917458	423.750249	43.5307	0.405608	0.720559	22215.18601
440.39605	-41.954507	376.446559	103.041793	1.168571	1.483522	22223.5786
455.655304	9.926959	395.520628	151.871408	-1.120317	-2.331291	22252.57118
446.499751	44.260282	385.602112	173.997328	2.694496	-0.042403	22235.786
429.714571	86.986195	331.431758	180.863992	0.405608	-0.042403	22234.26008
418.27013	127.42322	344.402124	254.108415	1.168571	-1.568329	22228.15638
402.247913	166.33432	295.572509	241.138048	2.694496	-0.042403	22219.76379
357.996074	189.986165	187.231801	194.597322	-0.357355	-0.805366	22194.58602
360.284962	223.556525	200.96513	322.012099	0.405608	-0.042403	22216.71194
341.973856	254.075035	192.57254	347.189869	0.405608	-0.042403	22216.71194
329.00349	287.645395	156.713291	375.41949	-1.120317	-0.042403	22219.00082
312.21831	331.897234	98.728123	379.997267	1.168571	2.246485	22216.71194
271.781285	357.837967	41.505918	396.019484	-2.646243	-0.042403	22200.68972
238.973887	386.067588	28.535551	389.152819	-1.88328	-0.805366	22189.24528
238.210924	388.356476	-39.368132	393.730596	-1.120317	-0.805366	22189.24528
184.04057	423.452762	-59.205164	439.50836	-1.120317	-0.042403	22196.87491
158.8628	418.112023	-133.975512	428.826882	0.405608	-0.805366	22191.53417
115.373924	466.941638	-172.123649	429.589844	1.168571	-0.805366	22221.28971
76.462824	458.549048	-162.968096	428.063919	-0.357355	-1.568329	22202.21564
77.98875	461.600899	-211.034748	377.708378	1.168571	-0.042403	22207.55638
36.788762	458.549048	-230.108817	436.456509	1.168571	-0.042403	22209.08231
7.796178	463.889787	-251.471773	439.50836	0.405608	-0.042403	22226.63045
-15.855667	452.445346	-236.212518	444.849099	1.168571	-0.805366	22219.76379
-54.003804	453.208309	-266.731028	441.797248	0.405608	-0.805366	97.65923
-82.233425	450.919421	-323.953233	401.360223	1.931534	0.720559	14.496292
-122.67045	428.030539	-355.997668	408.989851	1.168571	-0.042403	10.681478
-131.826003	418.874986	-359.812482	384.575043	2.694496	-0.042403	10.681478
-182.944506	403.615731	-394.145805	357.871347	1.168571	-0.042403	9.155553
-189.811171	382.252775	-380.412476	331.930614	0.405608	0.720559	21799.37132
-240.929674	375.38611	-420.849501	316.671359	-0.357355	-0.042403	22202.97861
-272.211147	354.786116	-394.908768	273.945446	-0.357355	0.720559	22222.05268
-292.048178	334.949085	-393.382842	238.84916	1.168571	-0.042403	22208.31935
-305.781507	322.741681	-421.612464	227.404719	-0.357355	-0.042403	22219.00082
-336.300017	263.230588	-430.768016	182.389918	-1.88328	0.720559	22207.55638
-360.714824	249.497258	-414.745799	126.693638	0.405608	1.483522	22198.40083
-379.788893	208.297271	-436.108756	83.967725	-0.357355	0.720559	22199.92676
-393.522222	188.460239	-423.138389	59.552917	-1.120317	-0.042403	22216.71194
-427.092582	154.126916	-405.590246	29.79737	-0.357355	-0.042403	22213.66009
-418.699992	110.63804	-389.568029	-23.610021	2.694496	1.483522	22221.28971
-436.248135	89.275084	-439.160606	-101.43222	1.168571	-0.042403	22229.6823
-454.559241	48.838059	-351.419892	-65.572972	-0.357355	-0.042403	22224.34156
-472.870347	12.215847	-320.901382	-91.513705	0.405608	-0.042403	22219.76379
-454.559241	-9.910072	-330.056935	-127.372953	1.931534	-0.805366	22225.10453
-457.611092	-49.584135	-300.301388	-190.698861	1.931534	-0.042403	22249.51933
-450.744427	-85.443383	-271.308804	-212.82478	0.405608	-0.042403	22233.49712
-449.981464	-147.243365	-286.568059	-279.202538	2.694496	0.720559	22206.03046
-439.299986	-156.398918	-252.234736	-292.172905	1.931534	-0.042403	22225.86749
-413.359253	-196.835943	-214.086599	-279.965501	1.168571	0.720559	22223.5786
-406.492588	-238.798893	-215.612525	-353.972886	1.168571	-0.805366	22198.40083
-372.922228	-265.502589	-169.071798	-332.60993	0.405608	-0.805366	22219.76379
-350.796309	-303.650726	-130.160698	-369.995104	0.405608	-0.042403	22203.74157
-315.700023	-325.013683	-98.116263	-407.380278	0.405608	-0.042403	22219.00082
-286.707439	-360.872931	-35.553319	-427.980272	-1.88328	-0.042403	22215.18601
-263.818557	-374.60626	-29.449617	-418.824719	-1.120317	-0.042403	22188.48232
-217.27783	-407.413658	29.298514	-440.187676	-1.88328	-0.042403	22192.29713
-179.129693	-427.250689	52.187396	-488.254328	-1.120317	-0.805366	22190.00824
-125.722301	-455.480311	110.935527	-456.972856	-1.88328	-0.805366	22183.14158
-89.10009	-456.243273	130.009595	-491.306179	-1.88328	-0.042403	22190.7712
-66.97417	-505.072888	88.046645	-515.720987	2.694496	0.720559	22211.3712
-15.092704	-499.732149	217.75031	-499.698769	0.405608	-0.042403	22192.29713
9.322103	-497.443261	262.765111	-395.935837	-1.88328	-0.805366	22220.52675
62.729495	-486.761783	272.683627	-432.558048	0.405608	-0.042403	22230.44527
111.55911	-488.287708	325.328056	-411.958054	0.405608	0.720559	22223.5786
129.107253	-485.99882	348.216938	-387.543247	0.405608	-1.568329	22224.34156
190.144272	-469.21364	384.076187	-360.839551	1.168571	-0.042403	22251.80822
220.662781	-451.665497	393.994702	-332.60993	2.694496	-0.805366	22238.07489
254.996104	-444.035869	412.305808	-350.921035	-0.357355	-1.568329	22228.15638
274.833136	-418.095136	427.565063	-297.513644	0.405608	-0.042403	22239.60082
306.877571	-404.361807	451.216907	-276.91365	1.168571	-0.042403	22231.20823
322.136825	-407.413658	448.165057	-243.343289	1.168571	-0.042403	22211.3712
355.707186	-354.769229	452.742833	-191.461823	-0.357355	-0.805366	22226.63045
376.30718	-316.621092	435.19469	-177.728494	0.405608	-0.805366	22230.44527
391.566434	-285.33962	437.483578	-140.34332	1.931534	-0.805366	22217.4749
404.536801	-241.087781	468.002088	-101.43222	1.168571	-0.042403	22227.39341
426.66272	-217.435937	471.053939	-67.098897	-0.357355	-0.042403	22212.89712
441.159012	-172.421135	448.165057	-47.261866	-1.88328	-1.568329	22196.87491
448.025677	-132.747073	414.594696	3.856637	-0.357355	-0.042403	22204.50453
438.870124	-91.547085	419.935435	32.086259	-1.120317	-0.805366	22219.00082
438.870124	-46.532284	396.28359	101.515868	2.694496	-0.042403	22210.60823
435.818273	-5.332296	397.809516	151.108446	0.405608	-0.805366	22223.5786
441.159012	37.393618	340.587311	165.604738	1.168571	-0.805366	22233.49712
431.240497	46.54917	305.491025	141.18993	1.168571	0.720559	22216.71194
419.033093	99.956562	320.750279	220.538055	-1.120317	-1.568329	22203.74157
402.247913	151.075065	309.305838	256.397303	0.405608	0.720559	22212.13416
391.566434	193.800979	272.683627	276.234334	1.931534	-0.805366	22233.49712
364.099776	231.186153	251.32067	311.33062	1.931534	-0.042403	22241.88971
373.255329	267.808364	199.439204	359.397273	0.405608	-0.805366	22215.94897
349.603484	292.986134	146.031813	355.582459	1.931534	-0.805366	22222.05268
312.981272	319.68983	102.542937	383.81208	1.931534	1.483522	22213.66009
303.82572	356.312042	73.550353	379.997267	1.168571	0.720559	22209.08231
259.573881	380.726849	35.402216	415.856515	1.931534	1.483522	22210.60823
225.240558	387.593514	7.172595	410.515776	1.931534	0.720559	22209.08231
206.166489	408.95647	-49.286648	434.167621	0.405608	0.720559	22220.52675
160.388725	433.371278	-88.96071	450.189838	-1.120317	-1.568329	22208.31935
119.9517	435.660166	-120.242182	454.767615	-1.120317	0.720559	22199.92676
94.010967	448.630533	-155.338468	450.189838	-2.646243	-0.805366	22191.53417
44.418389	450.156458	-178.22735	402.123186	-1.120317	-0.805366	22186.19343
26.107283	469.993489	-214.849562	404.412074	-2.646243	-1.568329	22178.5638
16.188768	458.549048	-234.686593	416.619478	-0.357355	0.720559	22212.89712
-23.485294	450.156458	-266.731028	421.960217	-1.120317	0.720559	22230.44527
-54.766767	443.289794	-307.931016	429.589844	0.405608	-0.805366	248.725852
-81.470462	441.763868	-302.590277	423.486143	-1.120317	-1.568329	16.022217
-113.514897	432.608315	-362.10137	431.11577	-1.120317	-0.805366	11.444441
-148.611183	412.771284	-365.153221	344.138018	-0.357355	0.720559	12.970367
-177.603767	415.060172	-347.605078	379.234304	4.220422	0.720559	9.155553
-192.100059	399.800918	-362.10137	348.715794	1.931534	0.720559	7496.10889
-222.618569	373.097222	-397.960619	322.775061	0.405608	-0.805366	22157.20084
-254.663004	370.045371	-384.990252	250.293601	0.405608	-0.042403	22217.4749
-272.211147	356.312042	-372.019886	237.323235	1.931534	0.720559	22235.786
-305.781507	314.349091	-410.168022	228.930645	-0.357355	-0.042403	22212.13416
-338.588905	267.045401	-478.071706	154.160296	1.168571	-0.042403	22213.66009
-346.218532	252.549109	-398.723581	141.952893	1.168571	-0.042403	22228.15638
-371.396303	213.63801	-407.879134	94.649203	1.931534	0.720559	22217.4749
-380.551855	199.90468	-446.790234	58.789954	-1.120317	-0.805366	22218.23786
-424.803694	147.260252	-413.982836	35.901072	-1.120317	-2.331291	22226.63045
-421.751843	110.63804	-391.856917	31.323296	-2.646243	-1.568329	22199.16379
-447.692576	80.119531	-368.205072	-19.795208	-2.646243	-0.805366	22199.92676
-476.68516	34.341767	-371.256923	-73.965562	0.405608	0.720559	22210.60823
-484.314788	16.793624	-334.634712	-105.247034	-1.88328	-0.805366	22216.71194
-472.107384	-20.591551	-335.397674	-133.476655	-1.88328	-0.805366	22211.3712
-453.796278	-36.613768	-323.19027	-199.854413	1.168571	-0.042403	22206.79342
-464.477756	-91.547085	-309.456941	-234.950699	-1.120317	-1.568329	22216.71194
-449.981464	-146.480402	-302.590277	-315.824749	1.931534	-0.042403	22214.42305
-437.011098	-162.50262	-319.375457	-309.721048	1.931534	0.720559	22205.2675
-425.566657	-177.761874	-229.345854	-280.728464	-1.120317	-0.805366	22201.45268
-393.522222	-219.724825	-181.279201	-312.772899	1.931534	-0.042403	22233.49712
-369.870377	-274.658142	-143.131065	-318.113638	1.168571	-1.568329	22241.12674
-345.455569	-270.843328	-137.790325	-347.106222	2.694496	0.720559	22225.86749
-340.11483	-315.095167	-72.17553	-378.387694	1.931534	0.720559	22210.60823
-284.418551	-328.828496	-87.434785	-444.765452	-0.357355	-0.805366	22215.18601
-260.003743	-375.369223	-27.923691	-447.817303	0.405608	-0.805366	22204.50453
-225.67042	-398.258105	23.957775	-440.950638	1.931534	-0.042403	22200.68972
-190.574134	-428.013652	56.00221	-463.83952	-0.357355	-1.568329	22210.60823
-139.45563	-434.117354	101.779974	-476.046924	-3.409206	-0.805366	22215.18601
-118.855637	-463.872901	115.513303	-482.150626	0.405608	0.720559	22198.40083
-57.055655	-481.421044	163.579956	-472.995073	-4.172168	-1.568329	22190.00824
-28.826034	-502.784	212.409571	-434.846936	-4.935131	-0.805366	22196.11194
-2.885301	-503.546963	260.476223	-430.26916	-2.646243	-0.805366	22205.2675
52.810979	-498.206224	284.891031	-421.87657	-2.646243	-0.805366	22209.08231
93.248004	-517.280292	307.01695	-417.298793	-1.88328	-0.042403	22216.71194
132.159104	-495.917336	328.379907	-390.595098	-1.88328	-1.568329	22222.81564
164.203539	-488.287708	332.957683	-379.150657	0.405608	0.720559	22219.00082
187.855384	-463.872901	318.461391	-377.624731	-0.357355	-0.805366	22226.63045
217.61093	-430.30254	416.120622	-349.39511	-0.357355	-0.042403	22225.10453
273.30721	-425.724764	413.831733	-337.187706	0.405608	0.720559	22217.4749
301.536831	-388.33959	397.046553	-310.48401	1.931534	-0.042403	22246.46748
335.870155	-371.554409	454.268758	-223.506258	1.931534	0.720559	22251.04526
351.129409	-361.635894	474.868752	-173.91368	1.931534	0.720559	22230.44527
398.433099	-316.621092	456.557647	-177.728494	0.405608	-0.042403	22230.44527
396.144211	-299.072949	482.49838	-150.261836	0.405608	-1.568329	22241.88971
415.218279	-257.872962	477.920603	-102.958146	-1.120317	-0.805366	22216.71194
430.477534	-206.754458	461.898386	-91.513705	-1.120317	-0.805366	22222.05268
442.684938	-173.947061	462.661349	-31.239649	0.405608	0.720559	22231.20823
443.4479	-130.458185	470.290976	22.167743	0.405608	-2.331291	22213.66009
448.78864	-92.310048	398.572479	18.352929	1.168571	-0.805366	22224.34156
455.655304	-62.554501	422.987286	92.360315	1.168571	-0.805366	22231.97119
440.39605	-16.776737	397.046553	145.767706	-0.357355	-0.042403	22193.06009
430.477534	24.423251	380.261373	169.419551	-3.409206	-0.805366	22202.21564
413.692354	55.704723	376.446559	180.863992	-0.357355	-0.042403	22213.66009
414.455316	108.349152	363.476193	239.612123	-0.357355	-0.805366	22203.74157
384.69977	141.919512	315.40954	246.478788	-0.357355	-0.042403	22215.18601
379.359031	186.171351	231.483639	242.663974	-0.357355	-0.042403	22202.21564
357.996074	220.504674	234.53549	309.804695	0.405608	-0.042403	22215.94897
352.655335	246.445407	184.17995	340.323204	-1.120317	-0.805366	22218.23786
348.077558	284.593544	172.735509	357.108384	1.168571	-0.042403	22208.31935
319.847937	323.504644	102.542937	350.24172	-0.357355	-1.568329	22195.34898
296.959055	349.445377	64.3948	376.182453	1.168571	-0.042403	22228.15638
275.596098	389.119439	54.476284	405.938	3.457459	1.483522	22239.60082
232.107222	393.697216	45.320731	438.745397	1.931534	0.720559	22225.86749
211.507228	405.141657	-47.760722	431.11577	0.405608	-0.042403	22209.84527
164.966502	435.660166	-92.012561	443.323174	1.168571	-0.805366	22218.23786
129.870216	430.319427	-149.234766	453.241689	-0.357355	-0.805366	22213.66009
104.692445	451.682384	-127.87181	457.056503	-1.120317	-1.568329	22192.29713
70.359122	453.208309	-173.649574	434.930584	0.405608	-0.042403	22212.13416
30.68506	465.415713	-195.775493	402.886149	1.931534	-0.805366	22218.23786
22.29247	454.734235	-230.108817	426.537994	-1.120317	-0.805366	22212.89712
-31.114922	453.971272	-272.83473	405.175037	-1.88328	-0.805366	22204.50453
-41.033437	431.08239	-275.123618	425.775031	-2.646243	-0.042403	1856.288339
-100.544531	417.34906	-293.434724	410.515776	-1.88328	0.720559	17.548143
-102.070456	437.186092	-349.131004	428.063919	1.931534	-0.042403	12.970367
-155.477848	408.193508	-404.827283	346.426906	-2.646243	-1.568329	11.444441
-172.263028	418.874986	-402.538395	364.738012	-0.357355	-0.805366	10.681478
-195.914873	399.800918	-368.205072	328.1158	1.931534	-0.042403	18594.92782
-222.618569	392.934253	-424.664314	289.967664	-1.120317	-0.805366	22195.34898
-253.137078	379.963886	-439.160606	270.130632	-1.120317	0.720559	22202.97861
-298.914843	363.941669	-422.375426	207.567688	-0.357355	-0.805366	22210.60823
-286.707439	315.875016	-460.523563	210.619539	2.694496	1.483522	22237.31193
-314.174097	302.90465	-440.686532	168.656588	3.457459	0.720559	22241.88971
-351.559271	251.023184	-419.323575	132.034377	-0.357355	-0.805366	22229.6823
-369.870377	227.371339	-427.716165	107.61957	-0.357355	-1.568329	22235.02304
-401.914812	218.215786	-418.560613	77.864023	0.405608	-0.042403	22234.26008
-416.411104	165.571357	-400.249507	35.138109	0.405608	-0.805366	22219.76379
-409.544439	130.475071	-386.516178	22.167743	0.405608	0.720559	22222.81564
-442.351837	93.089897	-384.990252	-27.424835	1.168571	-0.042403	22228.15638
-447.692576	54.178798	-350.656929	-48.024829	0.405608	-0.805366	22216.71194
-471.344421	33.578804	-344.553227	-122.032214	0.405608	-0.042403	22226.63045
-463.714794	-12.961923	-343.027302	-135.765544	1.168571	-0.042403	22229.6823
-463.714794	-39.665619	-339.212488	-187.64701	-0.357355	0.720559	22194.58602
-453.033315	-76.28783	-312.508792	-243.343289	-3.409206	-0.805366	22202.97861
-455.322204	-114.435967	-287.331022	-251.73588	-1.120317	-0.805366	22190.00824
-451.50739	-153.347067	-241.553258	-270.046985	-1.120317	-0.805366	22200.68972
-423.277769	-193.021129	-226.294003	-308.195122	0.405608	0.720559	22219.76379
-396.574073	-231.169266	-209.508823	-322.691414	-1.120317	-0.042403	22209.08231
-377.500004	-257.872962	-160.679208	-340.239557	-0.357355	-0.805366	22206.03046
-360.714824	-290.680359	-120.242182	-370.758067	0.405608	-0.042403	22208.31935
-330.196315	-305.939614	-108.034779	-408.906203	-2.646243	-0.805366	22202.97861
-280.603737	-344.087751	-63.019977	-460.787669	0.405608	0.720559	22192.29713
-269.159296	-370.791447	-38.60517	-470.706185	1.931534	-0.042403	22228.15638
-222.618569	-389.865515	17.854073	-432.558048	2.694496	0.720559	22241.12674
-174.551916	-406.650695	52.950359	-464.602483	1.168571	0.720559	22212.13416
-151.663034	-445.561795	100.254048	-465.365446	1.931534	-0.042403	22212.13416
-101.307494	-466.924752	147.557738	-460.787669	0.405608	0.720559	22222.05268
-60.107506	-471.502528	135.350334	-501.224695	-0.357355	0.720559	22191.53417
-33.40381	-490.576596	216.224385	-444.002489	1.168571	-0.042403	22212.89712
13.89988	-500.495112	262.002149	-408.906203	0.405608	-0.805366	22228.15638
58.151718	-493.628447	288.705845	-412.721017	0.405608	-1.568329	22225.86749
82.566526	-489.050671	311.594727	-413.48398	-1.120317	-0.042403	22219.00082
113.085035	-499.732149	326.091019	-376.098806	-0.357355	-0.805366	22209.84527
132.922067	-507.361777	293.283621	-402.802501	-0.357355	1.483522	22210.60823
195.485011	-481.421044	369.579895	-355.498812	-0.357355	-0.042403	22202.21564
227.529446	-443.272907	412.305808	-334.898818	1.168571	-0.042403	22219.76379
260.336844	-425.724764	410.779882	-313.535861	-0.357355	0.720559	22222.81564
290.09239	-424.961801	389.416926	-309.721048	2.694496	-0.042403	22216.71194
322.136825	-384.524776	413.068771	-244.869215	-1.88328	-1.568329	22220.52675
340.447931	-357.82108	456.557647	-233.424774	-0.357355	-0.805366	22230.44527
388.514583	-325.776645	425.276174	-200.617376	-0.357355	-0.805366	22213.66009
396.907174	-282.287769	477.157641	-144.921096	1.168571	0.720559	22224.34156
419.033093	-256.347036	470.290976	-111.350736	1.931534	-0.805366	22241.12674
424.373832	-205.228533	464.187274	-109.824811	3.457459	-1.568329	22236.54897
439.633087	-191.495204	482.49838	-61.758158	2.694496	0.720559	22237.31193
454.129379	-131.221147	459.609498	6.145525	3.457459	2.246485	22242.65267
448.78864	-86.206346	426.8021	26.745519	-0.357355	-0.805366	22226.63045
464.047894	-48.821172	429.853951	83.967725	-1.88328	-2.331291	22222.81564
445.736789	-16.776737	383.313224	122.878824	-1.120317	-0.805366	22226.63045
443.4479	30.526953	384.076187	169.419551	-0.357355	-0.042403	22219.00082
424.373832	46.54917	358.898416	199.175098	-1.120317	-0.042403	22219.00082
415.981242	90.801009	316.935466	222.06398	0.405608	-0.042403	22206.79342
410.640503	141.919512	311.594727	257.160266	1.931534	0.720559	22212.13416
381.647919	173.963947	234.53549	225.878794	-0.357355	-0.805366	22194.58602
351.129409	210.586159	242.165118	249.530639	-1.120317	-0.042403	22206.03046
338.159043	241.104668	180.365136	305.226918	-1.120317	-0.805366	22184.6675
316.796086	260.941699	152.898477	332.693577	-1.120317	-0.042403	22202.21564
305.351645	308.245389	121.617005	370.078751	0.405608	0.720559	22213.66009
290.09239	334.186122	104.831825	405.175037	1.168571	-0.042403	22212.13416
277.122024	356.312042	37.691104	388.389857	-2.646243	-0.805366	22196.11194
242.025738	391.408327	28.535551	418.145403	-1.88328	-0.805366	22203.74157
199.299825	395.986104	-27.160729	436.456509	-1.120317	-0.805366	22196.87491
167.25539	437.949054	-124.056996	421.960217	-0.357355	-0.805366	22189.24528
160.388725	434.134241	-121.005145	453.241689	3.457459	-0.805366	22229.6823
103.929483	461.600899	-138.553288	434.167621	0.405608	-0.042403	22231.97119
78.751712	447.104607	-269.019916	341.84913	1.168571	0.720559	22203.74157
50.522091	461.600899	-201.116233	435.693546	-1.88328	-1.568329	22214.42305
28.396172	469.993489	-197.301419	442.560211	0.405608	-1.568329	22238.07489
-15.092704	460.837936	-238.501407	425.775031	1.931534	0.720559	22214.42305
-65.448245	433.371278	-282.753245	391.441708	0.405608	0.720559	5923.642689
-68.500096	444.815719	-294.197686	420.434292	-0.357355	-1.568329	18.311106
-108.937121	429.556464	-314.034718	434.167621	1.931534	-0.042403	12.970367
-141.744519	425.741651	-384.227289	381.523192	1.168571	1.483522	10.681478
-162.344513	403.615731	-368.205072	382.286155	-0.357355	-0.042403	11.444441
-208.88524	389.119439	-414.745799	298.360254	-1.88328	0.720559	9228.797266
-229.485233	375.38611	-435.345793	270.130632	-1.88328	-1.568329	22141.17863
-253.137078	374.623147	-433.056905	258.686191	-1.88328	-0.805366	22204.50453
-272.974109	347.156489	-407.116172	251.056564	-1.88328	-0.805366	22206.79342
-307.307433	328.845383	-432.293942	225.115831	0.405608	-0.042403	22211.3712
-324.092613	303.667613	-436.108756	187.730657	0.405608	0.720559	22224.34156
-339.351868	270.097252	-405.590246	172.471402	0.405608	-0.042403	22227.39341
-363.766675	232.712078	-393.382842	125.167712	-0.357355	-1.568329	22215.18601
-385.892595	196.85283	-420.849501	93.88624	-0.357355	-1.568329	22224.34156
-411.070365	165.571357	-385.753215	61.078843	2.694496	-0.042403	22239.60082
-421.751843	128.949146	-404.064321	-9.876692	3.457459	0.720559	22238.07489
-455.322204	112.163966	-402.538395	-30.476686	1.168571	0.720559	22238.07489
-464.477756	60.2825	-358.286556	-42.68409	-0.357355	-0.805366	22239.60082
-460.662943	37.393618	-328.53101	-83.121115	-0.357355	-2.331291	22221.28971
-456.085166	-12.19896	-327.005084	-114.402587	1.168571	-0.805366	22226.63045
-471.344421	-42.71747	-304.116202	-171.624792	-0.357355	0.720559	22206.03046
-463.714794	-74.761905	-302.590277	-194.513674	-2.646243	-1.568329	22205.2675
-459.137017	-114.435967	-250.70881	-248.684029	-1.120317	-0.042403	22220.52675
-451.50739	-153.347067	-253.760661	-266.995134	-0.357355	-0.805366	22206.03046
-432.433321	-180.813725	-221.716226	-289.884016	-2.646243	-0.805366	22199.92676
-398.862961	-223.539639	-217.13845	-331.084004	-1.88328	-0.042403	22198.40083
-394.285185	-249.480372	-204.931046	-341.765483	-0.357355	-0.042403	22198.40083
-382.077781	-276.184067	-116.427369	-396.6988	0.405608	-0.042403	22172.4601
-337.062979	-296.021099	-92.775524	-378.387694	-2.646243	-1.568329	22199.16379
-296.625954	-332.64331	-56.916275	-408.906203	-2.646243	-0.805366	22214.42305
-276.788923	-365.450708	-20.294064	-420.350644	0.405608	-0.805366	22203.74157
-233.300047	-395.969217	10.987408	-433.321011	-0.357355	0.720559	22206.03046
-197.440798	-429.539577	58.291098	-472.995073	0.405608	-0.805366	22225.10453
-154.714885	-428.013652	111.69849	-479.861738	0.405608	-0.042403	22198.40083
-123.433413	-468.450677	113.224415	-480.624701	0.405608	-0.805366	22188.48232
-70.026021	-478.369193	103.305899	-520.298763	2.694496	0.720559	22225.86749
-15.855667	-498.206224	182.654024	-460.024707	-0.357355	-0.042403	22246.46748
11.610991	-506.598814	216.987347	-440.187676	1.931534	0.720559	22233.49712
53.573942	-476.080304	258.187335	-428.743235	0.405608	-1.568329	22238.07489
90.959116	-489.813634	309.305838	-427.217309	0.405608	-0.042403	22237.31193
121.477626	-507.361777	330.668795	-380.676582	-1.120317	-0.805366	22212.89712
148.944284	-475.317342	359.661379	-373.046955	-1.88328	-1.568329	22222.81564
183.277607	-462.346975	390.179889	-354.735849	1.168571	-0.042403	22233.49712
212.270191	-449.376609	415.357659	-328.032153	-1.88328	-1.568329	22213.66009
263.388695	-429.539577	422.987286	-315.824749	0.405608	0.720559	22224.34156
275.596098	-434.117354	423.750249	-300.565495	-1.88328	-0.042403	22209.84527
318.322012	-386.813664	430.616914	-284.543277	-3.409206	-1.568329	22192.29713
349.603484	-353.243304	352.031752	-304.380308	-1.88328	-1.568329	22197.63787
383.173844	-342.561825	366.528044	-247.921066	-1.88328	-0.805366	22216.71194
395.381248	-302.887763	452.742833	-178.491457	-1.88328	-0.042403	22205.2675
412.166428	-262.450738	485.550231	-116.691475	1.168571	1.483522	22222.05268
425.136795	-225.828527	479.446529	-97.617407	3.457459	0.720559	22232.73415
433.529385	-186.154464	474.868752	-55.654456	-1.120317	0.720559	22219.76379
460.996043	-158.687806	454.268758	3.856637	1.931534	0.720559	22222.05268
457.944193	-112.910042	436.720615	7.671451	1.168571	0.720559	22228.91934
464.047894	-54.924874	416.120622	66.419582	1.931534	-0.805366	22235.786
459.470118	-21.354513	374.920634	122.878824	1.931534	-0.042403	22239.60082
424.373832	12.97881	362.71323	90.071427	1.931534	-0.805366	22241.12674
422.084944	32.052878	344.402124	148.056595	0.405608	-0.805366	22224.34156
416.744205	100.719525	348.979901	203.752874	1.168571	-0.805366	22222.05268
406.062726	122.082481	332.194721	247.24175	1.168571	0.720559	22225.86749
387.751621	164.808395	287.179919	249.530639	1.168571	-0.042403	22209.08231
359.521999	207.534308	257.424372	294.54544	-1.120317	-0.805366	22209.08231
352.655335	238.052817	218.513273	324.300987	-1.120317	-2.331291	22222.81564
329.00349	273.912066	187.994763	339.560242	-1.120317	-1.568329	22226.63045
321.373863	304.430575	126.957744	367.789863	-1.120317	-0.042403	22195.34898
293.144241	325.793532	93.387384	397.54541	-1.88328	-0.042403	22194.58602
264.151657	365.467594	23.194812	363.212086	-1.120317	0.720559	22199.92676
260.336844	389.882402	19.379998	371.604676	-1.120317	-1.568329	22164.06751
205.403527	406.667582	-28.686654	428.826882	-1.120317	-0.805366	22201.45268
180.988719	428.793502	-75.990344	427.300956	1.168571	0.720559	22221.28971
145.892433	442.526831	-104.219965	459.345391	-0.357355	0.720559	22195.34898
118.425775	448.630533	-137.027363	455.530578	-0.357355	-1.568329	22206.79342
88.670228	456.26016	-162.205133	420.434292	-1.88328	-0.805366	22212.89712
50.522091	460.837936	-167.545872	431.11577	2.694496	0.720559	22190.7712
29.159134	460.074974	-212.560674	449.426876	1.168571	0.720559	22219.76379
0.16655	462.363862	-226.294003	452.478727	1.168571	-1.568329	22250.2823
-31.877885	440.237943	-252.997699	434.930584	-1.120317	-1.568329	21880.24537
-83.759351	431.845352	-326.242121	396.782447	1.168571	-0.042403	27.466659
-99.018605	444.815719	-352.945817	410.515776	0.405608	-0.805366	15.259255
-136.40378	422.6898	-374.308774	389.152819	1.168571	-0.042403	11.444441
-155.477848	418.112023	-365.153221	396.019484	-1.120317	-0.805366	12.970367
-190.574134	393.697216	-352.945817	354.056534	-1.120317	-0.805366	1345.103305
-210.411165	393.697216	-404.827283	320.486173	-0.357355	-0.805366	22129.73418
-247.033376	364.704632	-392.61988	283.100999	1.168571	-0.042403	22200.68972
-263.055594	363.178706	-420.086538	262.501005	1.168571	0.720559	22219.76379
-305.018544	333.423159	-397.960619	215.960278	-1.88328	0.720559	22206.03046
-326.381501	312.060203	-417.79765	205.2788	-1.120317	-0.042403	22193.82305
-346.981495	254.075035	-458.997638	139.664004	0.405608	-0.042403	22206.03046
-360.714824	251.023184	-436.871718	51.160327	-1.120317	-0.805366	22219.00082
-390.470371	186.934314	-432.293942	78.626985	-1.120317	-0.042403	22202.21564
-402.677775	170.149134	-414.745799	58.789954	1.168571	-0.042403	22223.5786
-434.72221	129.712109	-380.412476	4.6196	1.168571	-0.042403	22233.49712
-433.959247	111.401003	-380.412476	8.434414	0.405608	-0.042403	22214.42305
-454.559241	71.726941	-366.679146	-20.55817	-1.88328	-0.805366	22220.52675
-466.766645	28.238065	-358.286556	-92.276668	-0.357355	-0.805366	22226.63045
-469.818496	15.267698	-323.19027	-114.402587	2.694496	-0.042403	22236.54897
-458.374055	-24.406364	-290.382873	-162.469239	1.931534	-0.042403	22240.36378
-433.959247	-68.658203	-364.390258	-252.498842	2.694496	0.720559	22210.60823
-452.270353	-87.732271	-348.368041	-286.069203	-0.357355	-0.042403	22199.16379
-462.188868	-154.872992	-267.493991	-283.017352	-0.357355	0.720559	22224.34156
-431.670359	-179.2878	-230.108817	-285.30624	-0.357355	-0.042403	22228.15638
-403.440737	-212.85816	-212.560674	-296.750681	0.405608	0.720559	22206.03046
-375.211116	-236.510005	-173.649574	-334.135855	-1.120317	-0.042403	22209.84527
-339.351868	-266.265552	-149.234766	-376.861768	-1.120317	-0.042403	22219.00082
-332.485203	-288.391471	-87.434785	-400.513613	0.405608	-0.042403	22207.55638
-292.811141	-337.221086	-93.538487	-427.980272	1.931534	0.720559	22205.2675
-278.314849	-370.028484	-17.242213	-421.113607	-0.357355	-0.805366	22194.58602
-245.507451	-399.784031	4.883706	-444.002489	1.168571	-0.042403	22196.87491
-207.359314	-432.591428	-6.560735	-528.691353	0.405608	-0.042403	22174.74899
-172.263028	-444.035869	59.054061	-515.720987	-3.409206	-0.805366	22196.11194
-120.381562	-462.346975	87.283682	-521.061726	-1.120317	-1.568329	22215.94897
-76.129723	-485.99882	116.276266	-476.046924	-0.357355	-0.805366	22194.58602
-33.40381	-479.132155	207.831794	-457.735819	-0.357355	-0.042403	22224.34156
-3.648263	-495.917336	233.009565	-416.535831	-0.357355	-0.042403	22232.73415
48.996166	-511.17659	255.135484	-438.66175	-0.357355	-0.805366	22213.66009
81.803563	-500.495112	302.439174	-420.350644	1.168571	-0.042403	22222.05268
113.085035	-473.791416	333.720646	-408.143241	2.694496	-0.042403	22254.86007
151.996135	-484.472895	337.53546	-380.676582	1.931534	1.483522	22234.26008
185.566495	-489.050671	367.291006	-380.676582	1.931534	0.720559	22238.83786
212.270191	-446.324758	393.994702	-337.187706	1.168571	-0.042403	22241.12674
261.862769	-436.406242	403.150255	-344.054371	-0.357355	-0.042403	22222.81564
283.225726	-430.30254	363.476193	-324.21734	1.168571	-0.805366	22218.23786
316.796086	-390.628478	435.957653	-254.787731	-1.88328	-0.805366	22226.63045
336.633117	-361.635894	465.713199	-216.639594	-2.646243	-1.568329	22221.28971
353.418298	-336.458124	448.928019	-192.224786	1.168571	-0.805366	22219.00082
403.773838	-312.043316	465.713199	-153.313687	1.168571	-1.568329	22228.15638
409.87754	-277.709993	477.157641	-120.506289	-2.646243	-0.805366	22206.03046
415.218279	-244.139632	466.476162	-86.935928	-0.357355	0.720559	22201.45268
438.870124	-199.124831	457.320609	-70.150748	-1.88328	-0.042403	22206.79342
445.736789	-164.028545	465.713199	-27.424835	1.168571	-0.042403	22222.05268
441.921975	-115.961893	384.076187	-6.061878	-1.120317	-0.805366	22205.2675
448.025677	-73.998942	419.935435	39.715886	1.931534	-0.042403	22228.91934
457.944193	-27.458215	393.231739	120.589936	1.168571	2.246485	22232.73415
436.581236	15.267698	393.994702	157.97511	-1.120317	-0.805366	22215.18601
429.714571	40.445468	361.950267	177.049179	-1.120317	-0.805366	22221.28971
410.640503	85.46027	347.453975	213.67139	-1.120317	-1.568329	22204.50453
412.929391	134.289885	316.935466	219.012129	1.931534	-0.805366	22217.4749
396.144211	173.963947	290.994733	249.530639	1.168571	1.483522	22242.65267
368.677552	198.378755	250.557708	277.76026	1.931534	-0.042403	22216.71194
367.151627	242.630594	217.75031	302.93803	-1.120317	-0.805366	22196.11194
334.344229	274.675029	185.705875	349.478757	0.405608	-0.805366	22225.86749
322.136825	294.51206	138.402185	351.004683	1.168571	-0.042403	22220.52675
319.847937	331.134271	98.728123	389.152819	0.405608	-0.042403	22199.92676
267.203508	358.60093	59.817023	401.360223	1.168571	0.720559	22214.42305
254.233142	396.749067	41.505918	422.72318	1.931534	-0.042403	22224.34156
222.95167	411.245359	-10.375548	436.456509	-0.357355	-0.042403	22199.16379
197.773899	415.060172	-85.145897	435.693546	1.168571	-0.042403	22208.31935
150.47021	431.08239	-121.005145	435.693546	-2.646243	-0.805366	22193.06009
124.529476	450.156458	-164.494021	399.834298	-0.357355	-0.042403	22191.53417
73.410973	444.052756	-211.797711	396.782447	-0.357355	-0.042403	22155.67492
50.522091	430.319427	-206.456972	403.649111	-1.120317	-0.042403	22206.79342
23.055432	463.889787	-211.797711	415.093552	0.405608	0.720559	22226.63045
10.085066	436.423129	-301.064351	377.708378	1.168571	0.720559	22219.00082
-35.692698	445.578682	-246.893997	440.271323	-1.120317	-0.042403	22228.15638
-60.870469	441.763868	-275.123618	422.72318	1.168571	-0.805366	41.962951
-104.359345	419.637949	-317.849531	437.219472	-0.357355	-0.042403	12.970367
-125.722301	424.978688	-349.893966	379.234304	-0.357355	-0.042403	12.207404
-150.137109	425.741651	-346.079153	402.123186	0.405608	-0.805366	9.155553
-187.522283	418.112023	-359.049519	364.738012	-0.357355	-0.805366	10.681478
-214.225979	412.008321	-389.568029	282.338036	2.694496	-0.805366	22069.46013
-243.218563	371.571296	-426.19024	300.649142	0.405608	-1.568329	22223.5786
-272.974109	373.860184	-401.01247	273.945446	0.405608	-0.042403	22210.60823
-281.3667	338.000936	-512.405029	117.538085	0.405608	-0.042403	22215.18601
-324.092613	318.926867	-408.642097	225.115831	-1.120317	-0.042403	22225.86749
-341.640756	270.097252	-421.612464	189.256582	-1.120317	-0.042403	22210.60823
-378.262967	232.712078	-398.723581	137.375116	-1.88328	-0.042403	22217.4749
-389.707408	203.719494	-417.034687	74.812172	0.405608	0.720559	22229.6823
-412.59629	172.438022	-407.879134	55.738103	-1.88328	-0.042403	22193.06009
-424.040731	132.76396	-399.486544	14.538116	-1.120317	-0.042403	22199.92676
-437.774061	100.719525	-425.427277	-13.691506	-1.120317	-1.568329	22212.13416
-459.89998	72.489903	-356.760631	-26.661872	0.405608	-0.805366	22213.66009
-453.796278	54.178798	-345.31619	-106.77296	0.405608	1.483522	22210.60823
-480.499974	-14.487849	-349.131004	-155.602575	-0.357355	-0.042403	22228.91934
-453.033315	-17.5397	-356.760631	-160.943314	1.931534	1.483522	22214.42305
-453.033315	-58.739687	-301.064351	-200.617376	2.694496	-0.805366	22217.4749
-453.033315	-90.784122	-280.464357	-221.980333	-1.120317	-0.042403	22223.5786
-462.188868	-122.065595	-262.153252	-238.00255	-1.120317	-0.042403	22204.50453
-420.98888	-160.976694	-227.056966	-264.706246	2.694496	-0.042403	22223.5786
-394.285185	-205.228533	-207.982897	-301.328457	1.931534	-0.042403	22246.46748
-386.655557	-231.169266	-188.908829	-347.869184	1.168571	-1.568329	22215.18601
-363.766675	-266.265552	-158.390319	-366.18029	1.168571	0.720559	22206.03046
-343.166681	-302.887763	-140.842176	-415.009905	1.168571	0.720559	22219.00082
-314.93706	-321.198869	-85.908859	-413.48398	-1.120317	-0.805366	22220.52675
-285.944476	-352.480341	-37.079244	-435.609899	-2.646243	-0.805366	22189.24528
-241.692637	-393.680329	0.30593	-424.928421	-0.357355	-1.568329	22215.18601
-221.855606	-402.835882	36.165179	-463.83952	-0.357355	-0.805366	22223.5786
-174.551916	-428.013652	91.861458	-457.735819	-1.120317	-0.042403	22186.19343
-124.959338	-458.532161	128.48367	-455.44693	0.405608	-0.042403	22206.79342
-96.729717	-472.265491	131.535521	-473.758036	0.405608	0.720559	22199.92676
-51.714916	-486.761783	191.809577	-461.550632	-1.120317	0.720559	22197.63787
-21.196406	-502.784	208.594757	-437.135825	-1.88328	-0.042403	22202.97861
32.210985	-503.546963	251.32067	-433.321011	-0.357355	-2.331291	22218.23786
66.544308	-492.865485	314.646578	-415.009905	-0.357355	-0.042403	22215.94897
90.196153	-495.154373	330.668795	-427.980272	0.405608	0.720559	22222.05268
145.892433	-493.628447	329.14287	-465.365446	-0.357355	-0.042403	22223.5786
182.514644	-480.658081	369.579895	-355.498812	0.405608	0.720559	22219.00082
218.373893	-463.872901	409.253957	-329.558079	-0.357355	1.483522	22215.18601
261.862769	-425.724764	437.483578	-308.958085	1.168571	-0.042403	22229.6823
285.514614	-411.991435	433.668765	-289.121054	2.694496	-1.568329	22248.75637
316.796086	-394.443292	432.142839	-295.224756	1.931534	-0.042403	22235.02304
337.39608	-367.739596	405.439143	-266.995134	3.457459	-0.042403	22237.31193
372.492366	-336.458124	458.083572	-193.750712	1.168571	-0.042403	22241.12674
401.48495	-314.332204	467.239125	-149.498873	-0.357355	-0.805366	22221.28971
415.981242	-259.398887	447.402094	-147.972947	-1.120317	-0.805366	22221.28971
421.321981	-239.561856	470.290976	-71.676674	-0.357355	-0.042403	22229.6823
435.818273	-202.176682	480.972454	-62.521121	-0.357355	-0.042403	22214.42305
448.025677	-165.554471	463.424311	16.827004	-1.120317	-0.042403	22225.10453
455.655304	-108.332265	412.305808	29.79737	-1.120317	-0.042403	22230.44527
432.003459	-97.650787	421.461361	51.160327	-3.409206	-1.568329	22191.53417
448.78864	-48.058209	386.365075	90.071427	-2.646243	-0.805366	22201.45268
441.159012	-4.569333	365.765081	104.567719	-0.357355	-0.042403	22214.42305
438.870124	21.3714	377.209522	162.552887	-0.357355	-0.042403	22197.63787
413.692354	63.334351	338.298422	164.078812	1.168571	-0.042403	22210.60823
415.218279	122.845444	243.691043	116.775122	-2.646243	-2.331291	22214.42305
387.751621	177.015798	281.076217	210.619539	1.168571	-0.805366	22196.87491
377.833105	187.697277	287.179919	283.863962	-0.357355	-1.568329	22216.71194
367.91459	228.134302	235.298453	314.382471	0.405608	-0.042403	22228.91934
333.581266	263.99355	207.831794	352.530608	-0.357355	0.720559	22208.31935
334.344229	302.90465	166.631807	365.500975	2.694496	-0.805366	22220.52675
309.929422	328.08242	102.542937	363.975049	2.694496	-1.568329	22235.02304
274.070173	355.549079	57.528135	366.263937	-0.357355	-0.042403	22215.94897
262.625732	385.304626	43.031843	412.804664	1.931534	-0.042403	22204.50453
235.159073	399.037955	-12.664437	416.619478	1.168571	0.720559	22216.71194
186.329458	424.978688	-62.257014	442.560211	-1.120317	-1.568329	22224.34156
145.12947	439.47498	-142.368102	425.775031	0.405608	-0.042403	22183.14158
131.396141	455.497197	-160.679208	421.960217	1.931534	1.483522	22217.4749
95.536892	447.86757	-142.368102	442.560211	-1.120317	-0.042403	22222.81564
45.181352	447.104607	-171.360686	453.241689	-1.88328	-1.568329	22209.84527
19.240619	458.549048	-192.723642	441.797248	-0.357355	-0.805366	22225.10453
10.848029	462.363862	-255.286587	433.404658	-1.88328	-0.805366	22211.3712
-36.455661	462.363862	-271.308804	421.197254	-1.120317	-0.805366	22198.40083
-57.055655	441.000905	-292.671761	412.804664	-1.88328	-0.805366	46.540727
-80.7075	427.267576	-323.19027	417.382441	-0.357355	-0.042403	12.970367
-118.855637	430.319427	-379.649513	379.234304	0.405608	-0.805366	12.207404
-152.425997	417.34906	-390.330991	401.360223	0.405608	-0.805366	9.918516
-189.048208	400.56388	-428.479128	310.567658	1.168571	-0.042403	12.207404
-216.514867	392.934253	-430.005054	298.360254	0.405608	-0.042403	21596.42323
-240.166712	380.726849	-388.042103	317.434322	-0.357355	-0.042403	22197.63787
-264.581519	362.415743	-391.093954	280.049148	1.931534	0.720559	22219.00082
-276.02596	350.971302	-402.538395	238.84916	-0.357355	-0.805366	22232.73415
-321.040762	300.615762	-417.034687	218.249166	4.220422	0.720559	22237.31193
-329.433352	294.51206	-433.056905	173.234365	2.694496	1.483522	22241.88971
-353.085197	241.104668	-399.486544	136.612154	0.405608	-0.805366	22231.97119
-372.922228	222.793563	-413.219873	87.019576	0.405608	-0.042403	22222.05268
-396.574073	175.489873	-422.375426	64.130693	3.457459	0.720559	22225.10453
-420.225918	145.734326	-387.27914	54.975141	-0.357355	-0.805366	22225.86749
-438.537023	114.452854	-392.61988	3.856637	-0.357355	-0.042403	22216.71194
-445.403688	80.119531	-371.256923	-14.454468	-0.357355	-0.042403	22225.86749
-465.240719	54.178798	-349.893966	-64.047046	-1.120317	-0.042403	22229.6823
-466.766645	11.452884	-331.582861	-125.847028	-0.357355	-0.042403	22193.06009
-474.396272	-18.302662	-349.131004	-132.713693	-0.357355	-0.042403	22202.21564
-481.262937	-64.080427	-318.612494	-248.684029	0.405608	2.246485	22187.71935
-453.033315	-91.547085	-302.590277	-260.891432	-1.88328	-1.568329	22193.06009
-443.1148	-129.695222	-269.782879	-259.365507	0.405608	-0.042403	22214.42305
-441.588874	-157.16188	-278.175469	-311.246973	-0.357355	-0.042403	22219.76379
-398.862961	-199.124831	-243.842146	-324.980302	-1.120317	-1.568329	22201.45268
-399.625924	-234.221117	-207.219934	-350.921035	1.168571	0.720559	22210.60823
-369.107414	-263.976664	-181.279201	-378.387694	1.168571	-0.042403	22217.4749
-343.166681	-292.206285	-88.197748	-377.624731	-0.357355	-0.042403	22198.40083
-311.885209	-318.909981	-63.019977	-395.935837	3.457459	-0.042403	22225.86749
-276.02596	-353.243304	-27.923691	-412.721017	3.457459	0.720559	22237.31193
-232.537084	-362.398857	20.142961	-454.683968	1.931534	1.483522	22207.55638
-217.27783	-396.73218	14.802222	-469.18026	-0.357355	-1.568329	22200.68972
-157.766736	-421.146987	68.972576	-463.076558	1.931534	1.483522	22218.23786
-137.929705	-447.08772	113.224415	-477.57285	-1.120317	-0.805366	22212.13416
-96.729717	-457.006236	118.565154	-476.046924	1.168571	-0.042403	22195.34898
-60.870469	-489.050671	183.416987	-448.580266	-0.357355	-0.805366	22226.63045
-22.722332	-514.228441	230.720677	-412.721017	-1.88328	-0.805366	22228.15638
20.766544	-488.287708	258.950298	-415.009905	-1.88328	-1.568329	22219.76379
57.388756	-498.969187	310.068801	-409.669166	-0.357355	-0.805366	22226.63045
91.722079	-498.969187	329.905832	-405.09139	-3.409206	-1.568329	22207.55638
119.9517	-500.495112	331.431758	-389.069172	-0.357355	-0.042403	22201.45268
144.366508	-486.761783	365.002118	-389.832135	-1.120317	-0.042403	22206.79342
211.507228	-470.739565	377.209522	-341.765483	-1.88328	-0.805366	22218.23786
257.284993	-453.191422	411.542845	-347.106222	1.931534	-0.042403	22212.89712
264.91462	-415.043285	385.602112	-310.48401	-0.357355	-0.042403	22221.28971
315.270161	-392.154403	392.468777	-327.269191	1.168571	1.483522	22232.73415
319.847937	-370.791447	374.157671	-359.313625	-0.357355	-1.568329	22211.3712
379.359031	-351.717378	424.513212	-240.291439	-1.88328	-0.805366	22222.05268
390.803472	-312.806279	476.394678	-169.335904	1.931534	1.483522	22233.49712
420.559018	-272.369254	497.757634	-112.113699	0.405608	-0.042403	22234.26008
410.640503	-222.013713	490.128007	-72.439636	1.931534	-0.042403	22241.12674
441.159012	-206.754458	451.216907	-72.439636	2.694496	1.483522	22246.46748
454.129379	-167.843359	444.350243	-36.580388	1.168571	-0.042403	22233.49712
463.284932	-121.302632	435.19469	2.330712	1.168571	1.483522	22228.91934
457.944193	-86.206346	426.8021	28.271445	0.405608	0.720559	22227.39341
441.159012	-44.243395	400.861367	126.693638	-0.357355	-0.805366	22221.28971
439.633087	9.926959	371.10582	132.79734	-1.88328	-1.568329	22217.4749
433.529385	38.919543	363.476193	137.375116	0.405608	-0.042403	22223.5786
415.981242	67.149164	343.639162	196.88621	1.931534	0.720559	22207.55638
411.403466	113.689891	335.246571	234.271384	-1.120317	-0.042403	22191.53417
387.751621	149.54914	309.305838	247.24175	-1.120317	0.720559	22206.79342
369.440515	176.252836	290.994733	283.863962	-1.88328	-1.568329	22187.71935
347.314596	215.163935	206.305869	314.382471	0.405608	-0.805366	22199.92676
350.366447	251.786147	187.994763	326.589875	-1.120317	-0.042403	22196.11194
341.973856	286.882432	139.165148	331.930614	-0.357355	-0.805366	22219.76379
310.692384	304.430575	89.57257	354.056534	-0.357355	-0.805366	22197.63787
290.855353	366.230557	38.454067	383.049118	1.168571	-0.805366	22215.18601
274.070173	386.067588	60.579986	390.678745	-0.357355	-0.805366	22214.42305
228.292409	391.408327	7.935557	429.589844	-1.120317	-0.042403	22195.34898
206.166489	426.504613	-41.657021	456.29354	2.694496	0.720559	22244.17859
163.440576	441.763868	-73.701456	456.29354	3.457459	-0.042403	22235.786
161.151688	457.023123	-133.212549	457.056503	0.405608	-0.042403	22198.40083
112.322073	455.497197	-147.708841	431.878733	0.405608	-0.805366	22205.2675
67.307271	459.312011	-173.649574	438.745397	0.405608	-0.805366	22239.60082
40.603575	453.208309	-204.168084	447.90095	0.405608	-0.042403	22217.4749
14.662842	464.65275	-219.427338	434.930584	0.405608	-0.042403	22219.76379
-20.433444	450.919421	-248.419922	425.012068	1.931534	-0.042403	22231.20823
-54.003804	440.237943	-291.908798	426.537994	-1.88328	-0.805366	186.162908
-104.359345	439.47498	-341.501376	376.182453	-1.88328	-0.042403	13.733329
-121.144525	430.319427	-348.368041	426.537994	0.405608	-0.042403	13.733329
-150.137109	406.667582	-339.975451	396.019484	-2.646243	0.720559	10.681478
-187.522283	387.593514	-373.545811	351.767645	-1.120317	-0.042403	10.681478
-198.966724	378.437961	-410.168022	335.745428	-0.357355	-0.042403	21516.31214
-239.403749	366.230557	-414.745799	307.515807	-2.646243	-0.805366	22186.95639
-256.951892	360.126855	-410.168022	233.508421	1.168571	-0.042403	22203.74157
-279.840774	338.000936	-430.768016	192.308433	1.931534	0.720559	22220.52675
-306.54447	316.637979	-422.375426	212.908427	-1.120317	-0.805366	22226.63045
-334.011128	300.615762	-437.634681	160.263998	0.405608	-0.042403	22214.42305
-339.351868	246.445407	-410.930985	105.330681	0.405608	-0.042403	22223.5786
-379.788893	221.267637	-432.293942	67.945507	2.694496	1.483522	22229.6823
-388.181483	202.193569	-415.508762	64.130693	0.405608	-1.568329	22233.49712
-411.833328	145.734326	-423.138389	36.664035	2.694496	-0.042403	22240.36378
-424.803694	108.349152	-413.219873	15.301078	1.168571	-0.805366	22244.94156
-432.433321	79.356568	-381.175438	-12.928543	1.168571	-0.042403	22224.34156
-449.981464	67.912127	-377.360625	-66.335935	3.457459	0.720559	22230.44527
-466.003682	21.3714	-330.056935	-117.454438	-1.120317	-0.805366	22211.3712
-454.559241	-9.147109	-336.160637	-122.032214	-1.120317	-1.568329	22199.92676
-458.374055	-45.006358	-331.582861	-186.121084	2.694496	0.720559	22221.28971
-462.188868	-82.391532	-284.279171	-230.372923	-1.120317	-0.805366	22222.05268
-459.89998	-122.828557	-238.501407	-259.365507	-0.357355	-0.805366	22196.87491
-449.218502	-157.16188	-238.501407	-262.417358	-1.120317	-0.042403	22196.11194
-435.485172	-190.732241	-212.560674	-313.535861	-2.646243	-0.042403	22206.79342
-390.470371	-237.272968	-206.456972	-342.528445	-1.120317	-0.042403	22179.32676
-404.2037	-270.080365	-182.042164	-377.624731	1.168571	1.483522	22199.92676
-353.84816	-294.495173	-150.760692	-403.565464	-2.646243	-1.568329	22206.03046
-310.359284	-314.332204	-96.590338	-407.380278	1.168571	-0.042403	22206.03046
-281.3667	-348.665527	-69.123679	-408.143241	0.405608	-0.805366	22199.16379
-237.114861	-373.080335	-52.338499	-460.787669	0.405608	0.720559	22214.42305
-207.359314	-383.761813	11.750371	-496.646918	0.405608	0.720559	22202.97861
-184.470432	-434.880317	42.26888	-489.017291	-0.357355	-0.805366	22192.29713
-130.300078	-430.30254	94.913309	-478.335812	3.457459	0.720559	22231.20823
-89.10009	-450.139571	139.165148	-462.313595	1.931534	-0.042403	22235.02304
-71.551947	-477.60623	175.787359	-450.869154	0.405608	-0.805366	22225.86749
-13.566779	-508.887702	211.646608	-435.609899	0.405608	-1.568329	22234.26008
14.662842	-475.317342	248.268819	-418.061756	0.405608	-0.805366	22242.65267
70.359122	-483.709932	292.520658	-403.565464	0.405608	-0.042403	22214.42305
100.114669	-491.339559	329.905832	-413.48398	-1.120317	-0.042403	22221.28971
135.973918	-489.050671	336.009534	-418.061756	0.405608	1.483522	22232.73415
174.122054	-487.524745	368.053969	-362.365476	-0.357355	-0.805366	22215.18601
200.062787	-479.895118	367.291006	-363.128439	-0.357355	-0.805366	22222.05268
237.447962	-440.984019	416.883584	-350.158073	-2.646243	-2.331291	22228.91934
262.625732	-428.013652	426.8021	-318.113638	-1.88328	-0.042403	22194.58602
289.329428	-421.90995	422.224323	-295.987718	-0.357355	1.483522	22204.50453
320.6109	-388.33959	448.165057	-267.758097	-2.646243	-2.331291	22207.55638
361.810888	-361.635894	428.328025	-226.558109	-1.88328	-0.042403	22204.50453
381.647919	-315.85813	475.631715	-158.654426	0.405608	-0.805366	22218.23786
409.114577	-277.709993	477.157641	-137.291469	3.457459	1.483522	22232.73415
414.455316	-255.584073	470.290976	-108.298885	0.405608	-0.042403	22225.10453
436.581236	-217.435937	449.690982	-99.906295	-0.357355	-0.042403	22219.00082
461.759006	-167.843359	425.276174	-53.365568	0.405608	-0.042403	22229.6823
456.418267	-132.747073	417.646547	-6.824841	0.405608	-0.042403	22227.39341
455.655304	-86.969309	443.58728	51.160327	2.694496	0.720559	22240.36378
451.077528	-41.191544	422.987286	112.960309	1.168571	-0.042403	22246.46748
442.684938	-3.80637	393.231739	158.738073	1.168571	0.720559	22247.23045
447.262714	35.104729	383.313224	166.3677	1.168571	-0.042403	22221.28971
408.351615	61.045462	361.950267	186.967694	0.405608	0.720559	22230.44527
413.692354	100.719525	323.039168	206.804725	-0.357355	-0.805366	22203.74157
402.247913	143.445438	332.957683	266.315819	-0.357355	-0.042403	22205.2675
379.359031	175.489873	286.416956	283.100999	-1.88328	-0.805366	22222.05268
351.892372	218.215786	239.876229	290.730626	-0.357355	0.720559	22220.52675
361.810888	244.156519	187.994763	318.197285	1.931534	-0.042403	22183.90454
332.818304	274.675029	152.135515	351.004683	-4.935131	-1.568329	22190.7712
306.114608	299.852799	117.802191	378.471341	-1.120317	0.720559	22200.68972
287.040539	339.526861	60.579986	406.700962	-1.120317	-0.042403	22181.61565
259.573881	373.860184	43.794806	412.804664	-0.357355	-0.042403	22199.16379
216.085005	379.963886	24.720738	419.671329	-1.88328	-0.042403	22208.31935
205.403527	399.800918	-46.99776	421.960217	-0.357355	0.720559	22202.21564
153.52206	437.949054	-116.427369	434.167621	-0.357355	-0.042403	22196.87491
127.581327	454.734235	-151.523655	430.352807	1.168571	1.483522	22212.89712
110.033184	447.104607	-157.627357	392.967633	1.168571	-0.042403	22195.34898
65.781346	457.786086	-191.96068	426.537994	0.405608	-0.042403	22218.23786
57.388756	463.126825	-198.827344	445.612062	0.405608	-0.805366	22247.99341
21.529507	462.363862	-238.501407	437.219472	-0.357355	-0.805366	22246.46748
-2.122338	443.289794	-244.605109	444.086136	1.931534	-0.805366	22231.20823
-54.766767	459.312011	-274.360655	433.404658	1.168571	0.720559	502.792444
-79.181574	435.660166	-296.486575	421.960217	1.168571	-0.042403	15.259255
-105.88527	443.289794	-317.086569	412.804664	-1.120317	-0.805366	10.681478
-158.529699	409.719433	-365.153221	392.20467	0.405608	0.720559	11.444441
-168.448214	411.245359	-345.31619	371.604676	-1.120317	0.720559	9.155553
-198.203761	400.56388	-366.679146	340.323204	-0.357355	-1.568329	19403.66833
-203.5445	389.882402	-427.716165	281.575074	-1.120317	0.720559	22190.7712
-276.02596	371.571296	-429.242091	278.523223	1.168571	-0.042403	22220.52675
-282.892625	344.8676	-439.923569	246.478788	-1.120317	-0.805366	22189.24528
-301.203731	325.030569	-444.501346	195.360284	-0.357355	-0.042403	22203.74157
-324.855576	289.171321	-417.79765	186.204731	-1.88328	-0.805366	22212.13416
-353.085197	251.023184	-401.01247	170.945477	-1.120317	-0.805366	22199.16379
-372.159265	218.978749	-449.079122	78.626985	-1.120317	-0.805366	22219.00082
-379.02593	201.430606	-443.738383	51.92329	0.405608	-0.042403	22231.97119
-421.751843	157.94173	-400.249507	58.026992	0.405608	0.720559	22212.89712
-438.537023	119.793593	-395.67173	-3.77299	0.405608	-0.805366	22219.76379
-448.455539	83.934344	-392.61988	-20.55817	-0.357355	-2.331291	22225.10453
-446.929613	57.230649	-372.019886	-62.521121	1.931534	-0.805366	22222.05268
-460.662943	44.260282	-343.790264	-122.795177	-1.120317	-0.805366	22235.786
-472.107384	1.534369	-339.975451	-128.898879	0.405608	-0.042403	22241.12674
-459.137017	-38.139693	-307.168053	-174.676643	2.694496	0.720559	22215.94897
-457.611092	-91.547085	-269.782879	-207.484041	0.405608	-0.805366	22222.05268
-453.796278	-119.013744	-273.597693	-238.765513	0.405608	-0.042403	22231.20823
-450.744427	-160.976694	-232.397705	-264.706246	1.931534	-0.042403	22205.2675
-410.307402	-180.813725	-227.056966	-289.884016	-1.88328	-0.805366	22206.79342
-391.233334	-225.828527	-208.74586	-315.061787	-0.357355	-0.042403	22217.4749
-382.840744	-254.821111	-170.597723	-351.683998	2.694496	1.483522	22222.05268
-348.50742	-282.287769	-174.412537	-398.987688	-0.357355	-0.042403	22191.53417
-337.062979	-323.487757	-96.590338	-401.276576	-4.172168	-0.805366	22192.29713
-306.54447	-352.480341	-75.227381	-452.395079	-0.357355	-0.805366	22196.11194
-263.055594	-366.21367	-22.582952	-432.558048	-1.88328	-0.042403	22178.5638
-227.196345	-401.309956	1.831855	-455.44693	-1.120317	-0.805366	22200.68972
-202.781538	-435.643279	56.00221	-457.735819	-0.357355	-0.042403	22209.84527
-138.692668	-419.621062	53.713322	-477.57285	0.405608	-0.805366	22196.87491
-113.514897	-463.872901	126.194782	-468.417297	1.931534	-0.042403	22218.23786
-66.97417	-478.369193	189.520689	-465.365446	1.931534	0.720559	22232.73415
-23.485294	-498.206224	212.409571	-434.846936	-0.357355	-0.042403	22214.42305
16.951731	-489.050671	264.291037	-436.372862	1.168571	-0.042403	22220.52675
40.603575	-497.443261	307.779913	-408.143241	1.931534	0.720559	22249.51933
72.64801	-466.924752	291.757695	-406.617315	1.168571	-0.042403	22238.07489
130.633178	-490.576596	319.224354	-411.958054	1.168571	-0.042403	22235.02304
173.359092	-485.235857	364.239155	-370.758067	3.457459	0.720559	22240.36378
196.247974	-477.60623	377.209522	-344.817333	1.168571	-0.042403	22233.49712
218.373893	-442.509944	404.676181	-359.313625	2.694496	0.720559	22222.05268
269.492396	-428.776615	419.172473	-323.454377	1.168571	-0.042403	22224.34156
282.462763	-408.939584	441.298392	-286.069203	-1.120317	-1.568329	22222.81564
321.373863	-385.287739	458.846535	-242.580327	1.168571	0.720559	22218.23786
354.944223	-354.769229	446.639131	-192.224786	-0.357355	-0.042403	22225.86749
381.647919	-339.509975	458.083572	-169.335904	-1.88328	-0.805366	22225.86749
390.803472	-296.784061	477.157641	-130.424804	-4.172168	-2.331291	22193.82305
403.010875	-256.347036	461.898386	-131.187767	-0.357355	-0.042403	22208.31935
419.033093	-218.961862	455.031721	-99.143332	0.405608	-0.042403	22215.18601
435.05531	-171.658172	442.061355	-27.424835	-2.646243	-0.805366	22204.50453
444.210863	-131.221147	458.846535	-0.721139	-0.357355	-0.042403	22222.05268
451.077528	-99.939675	432.142839	47.345513	0.405608	-0.042403	22231.97119
460.233081	-70.947091	410.01692	91.597352	-0.357355	-0.805366	22215.94897
438.870124	-7.621184	381.024336	141.952893	1.168571	0.720559	22224.34156
444.210863	28.238065	368.053969	162.552887	1.931534	1.483522	22204.50453
435.05531	51.88991	332.957683	156.449185	1.168571	-0.042403	22192.29713
407.588652	98.430636	255.898447	165.604738	3.457459	1.483522	22241.12674
415.981242	142.682475	322.276205	270.893595	4.220422	1.483522	22245.70452
391.566434	179.304687	233.009565	227.404719	0.405608	-0.805366	22207.55638
349.603484	198.378755	231.483639	289.967664	0.405608	-0.805366	22225.10453
357.996074	227.371339	194.861428	325.826912	-0.357355	-0.805366	22222.81564
338.922006	281.541693	176.550322	351.004683	-1.120317	-0.042403	22205.2675
304.588682	314.349091	123.142931	360.160235	-0.357355	-0.805366	22208.31935
303.062757	345.630563	97.96516	402.886149	0.405608	-0.805366	22219.00082
272.544247	372.334259	71.261464	407.463925	-1.120317	-0.042403	22215.94897
235.159073	397.512029	7.172595	405.938	-0.357355	-0.805366	22193.82305
206.929452	398.274992	-37.842207	418.908366	-1.88328	-0.805366	22192.29713
141.314657	430.319427	-131.686624	408.226888	-1.88328	-0.805366	22187.71935
141.314657	447.86757	-216.375487	350.24172	-3.409206	-0.805366	22173.22306
104.692445	451.682384	-159.916245	406.700962	0.405608	1.483522	22202.97861
71.122085	453.208309	-161.44217	449.426876	-2.646243	-1.568329	22222.05268
48.996166	460.837936	-203.405121	461.634279	-1.120317	-1.568329	22213.66009
17.714693	455.497197	-233.160668	431.878733	0.405608	-0.042403	22228.15638
-6.700114	463.889787	-256.04955	436.456509	1.931534	-0.042403	22234.26008
-47.137139	442.526831	-272.071767	431.11577	-0.357355	0.720559	2292.703024
-85.285276	435.660166	-335.397674	415.856515	1.931534	0.720559	18.311106
-96.729717	437.186092	-321.664345	418.145403	1.168571	-0.042403	11.444441
-122.67045	415.823135	-368.968035	381.523192	2.694496	-0.805366	12.207404
-159.292662	412.008321	-446.027271	281.575074	1.168571	-0.042403	10.681478
-190.574134	402.089806	-365.153221	329.641726	2.694496	-0.042403	16359.44701
-211.93709	392.934253	-372.019886	331.167651	1.168571	0.720559	22181.61565
-263.818557	361.652781	-401.01247	275.471372	-0.357355	-0.805366	22209.08231
-276.788923	370.808334	-392.61988	232.745458	0.405608	0.720559	22220.52675
-288.996327	321.215756	-427.716165	215.197315	-1.120317	-0.805366	22214.42305
-324.092613	289.934283	-407.116172	205.2788	0.405608	-0.042403	22218.23786
-350.796309	266.282439	-418.560613	167.893626	1.168571	1.483522	22225.86749
-368.344452	234.238004	-401.01247	116.01216	-1.120317	-0.805366	22218.23786
-398.099998	193.800979	-420.086538	58.026992	-1.88328	-0.042403	22196.11194
-403.440737	151.838028	-436.871718	11.486265	0.405608	-0.042403	22212.13416
-431.670359	129.712109	-421.612464	-17.506319	-1.120317	0.720559	22214.42305
-443.1148	95.378786	-391.093954	-9.113729	-1.120317	-1.568329	22204.50453
-465.240719	56.467686	-350.656929	-48.787792	-0.357355	-0.805366	22223.5786
-466.766645	31.289916	-346.842115	-96.091481	-2.646243	-1.568329	22205.2675
-474.396272	9.163996	-343.027302	-123.55814	-1.120317	-0.805366	22209.84527
-467.529607	-24.406364	-331.582861	-181.543308	-1.88328	-1.568329	22221.28971
-452.270353	-77.813756	-292.671761	-198.328488	-1.120317	-1.568329	22204.50453
-452.270353	-115.961893	-257.575475	-225.032184	0.405608	-0.805366	22189.24528
-441.588874	-148.006328	-267.493991	-276.150687	1.931534	-0.805366	22243.41563
-419.462955	-175.472986	-205.694009	-279.202538	1.931534	-0.042403	22220.52675
-412.59629	-209.806309	-253.760661	-337.950669	2.694496	1.483522	22199.92676
-382.077781	-263.213701	-183.56809	-353.972886	1.931534	-0.805366	22223.5786
-358.425936	-279.998881	-126.345884	-379.150657	2.694496	-0.042403	22224.34156
-340.877793	-310.517391	-95.827375	-381.439545	-1.120317	0.720559	22194.58602
-292.048178	-337.221086	-47.760722	-406.617315	-1.120317	-0.805366	22210.60823
-274.500035	-360.872931	-31.738505	-431.032123	-2.646243	-0.805366	22223.5786
-234.06301	-392.154403	17.09111	-451.632117	1.931534	-0.805366	22208.31935
-195.914873	-426.487727	29.298514	-483.676552	-1.120317	-1.568329	22186.19343
-160.055624	-447.08772	62.105912	-478.335812	-3.409206	-0.805366	22191.53417
-99.781568	-471.502528	112.461452	-460.787669	-1.88328	-0.805366	22201.45268
-86.811202	-508.124739	111.69849	-499.698769	-2.646243	-0.805366	22197.63787
-28.063071	-483.709932	159.765142	-511.14321	-1.88328	-0.042403	22214.42305
9.322103	-489.813634	246.742894	-417.298793	0.405608	-0.042403	22215.94897
59.677644	-492.865485	301.676211	-412.721017	-0.357355	-0.042403	22217.4749
94.010967	-491.339559	275.735478	-395.172874	-0.357355	-0.042403	22228.15638
117.662812	-502.021037	355.846565	-424.928421	-0.357355	-0.042403	22230.44527
155.810949	-479.895118	379.49841	-362.365476	0.405608	0.720559	22215.94897
191.670197	-479.895118	386.365075	-354.735849	-1.120317	-0.042403	22224.34156
241.262775	-434.117354	406.965069	-349.39511	2.694496	-0.805366	22253.33415
271.018322	-433.354391	425.276174	-327.269191	0.405608	-0.805366	22235.786
300.010906	-438.69513	339.824348	-392.883986	1.931534	0.720559	22231.20823
318.322012	-396.73218	369.579895	-328.032153	2.694496	-0.805366	22238.07489
357.233111	-358.584043	451.97987	-229.60996	1.168571	-0.042403	22225.10453
378.596068	-318.909981	470.290976	-169.335904	-1.120317	-0.042403	22222.05268
394.618285	-310.517391	461.135423	-122.032214	0.405608	0.720559	22228.91934
409.114577	-254.058148	451.97987	-129.661842	0.405608	-0.042403	22217.4749
427.425683	-214.384086	468.76505	-91.513705	1.168571	-0.042403	22222.05268
454.129379	-198.361868	463.424311	-61.758158	-1.120317	-0.042403	22228.91934
449.551602	-150.295216	464.187274	11.486265	-0.357355	-0.805366	22218.23786
454.892342	-101.465601	449.690982	51.160327	-0.357355	0.720559	22201.45268
465.57382	-86.969309	401.62433	67.182544	0.405608	-0.805366	22213.66009
425.136795	-12.961923	342.113236	122.115862	-0.357355	0.720559	22196.11194
442.684938	10.689922	365.002118	118.301048	-1.88328	-0.805366	22203.74157
428.188646	61.045462	356.609528	186.204731	1.168571	1.483522	22225.10453
415.981242	86.986195	347.453975	216.723241	-1.120317	-0.805366	22211.3712
399.959024	133.526922	332.194721	267.078782	0.405608	-0.805366	22215.18601
390.040509	167.097283	282.602143	276.997297	1.931534	-0.042403	22226.63045
374.018291	213.63801	249.031782	286.15285	-1.88328	-1.568329	22225.86749
357.233111	237.289855	213.172534	321.249136	1.168571	-0.042403	22191.53417
349.603484	283.830582	150.609589	333.45654	1.168571	-0.042403	22230.44527
313.744235	312.060203	90.335533	363.975049	0.405608	0.720559	22232.73415
321.373863	339.526861	93.387384	363.212086	2.694496	-0.805366	22200.68972
273.30721	370.808334	26.246663	367.0269	2.694496	-0.042403	22222.05268
255.759067	393.697216	22.431849	419.671329	0.405608	0.720559	22223.5786
215.322042	402.089806	-20.294064	426.537994	-1.120317	-0.042403	22177.80084
183.277607	423.452762	-56.153313	437.219472	-0.357355	-0.042403	22207.55638
130.633178	453.971272	-111.849592	441.797248	-1.88328	-0.805366	22220.52675
110.033184	458.549048	-123.294033	434.930584	-1.88328	-1.568329	22202.21564
82.566526	452.445346	-152.286617	444.086136	1.168571	0.720559	22222.81564
44.418389	457.023123	-175.938462	444.849099	-0.357355	0.720559	22210.60823
20.003582	446.341644	-220.953264	423.486143	-1.120317	0.720559	22202.21564
-27.300108	442.526831	-255.286587	432.641695	-2.646243	-1.568329	22199.16379
-65.448245	439.47498	-332.345823	366.263937	-1.88328	-0.805366	12563.70739
-70.788984	433.371278	-319.375457	359.397273	0.405608	0.720559	57.222205
-102.833419	429.556464	-314.034718	440.271323	2.694496	-0.042403	13.733329
-134.877854	424.215725	-346.079153	408.226888	-0.357355	-0.042403	11.444441
-163.107475	409.719433	-366.679146	370.078751	0.405608	-0.805366	9.918516
-193.625985	400.56388	-385.753215	342.612092	1.931534	-0.042403	3994.87289
-224.144494	392.934253	-391.093954	333.45654	-1.120317	-0.805366	22141.17863
-237.114861	386.830551	-413.219873	295.308403	2.694496	-0.042403	22236.54897
-258.477817	372.334259	-403.301358	282.338036	1.931534	-0.042403	22231.20823
-307.307433	318.163905	-395.67173	212.145464	-0.357355	-0.042403	22231.20823
-311.122246	315.112054	-433.056905	190.782508	2.694496	0.720559	22236.54897
-350.033346	280.015768	-439.923569	147.293632	2.694496	-0.042403	22222.81564
-358.425936	234.238004	-406.353209	129.745489	-1.120317	-0.805366	22222.05268
-383.603706	202.956531	-426.953203	65.656619	-0.357355	-0.042403	22227.39341
-417.937029	163.282469	-451.36801	46.582551	-0.357355	-0.042403	22212.89712
-414.885179	138.104699	-372.782848	22.930706	-1.120317	-0.042403	22221.28971
-442.351837	102.24545	-384.227289	6.908488	-1.88328	-0.805366	22228.15638
-460.662943	57.993611	-375.071737	-41.921127	-1.120317	-0.805366	22206.79342
-467.529607	31.289916	-332.345823	-88.461854	-1.88328	0.720559	22200.68972
-481.262937	-5.332296	-336.9236	-159.417388	-1.120317	-0.805366	22199.16379
-456.848129	-25.93229	-461.286526	-187.64701	-1.88328	-0.805366	22176.27491
-471.344421	-64.080427	-330.056935	-216.639594	0.405608	0.720559	22208.31935
-443.877763	-117.487818	-299.538426	-250.972917	-1.120317	-1.568329	22225.86749
-437.011098	-144.191514	-251.471773	-256.313656	-0.357355	-0.805366	22206.03046
-419.462955	-178.524837	-224.005115	-289.884016	-1.120317	-0.805366	22203.74157
-389.707408	-205.228533	-214.086599	-286.069203	1.168571	1.483522	22221.28971
-382.840744	-243.37667	-149.997729	-368.469178	-0.357355	-0.042403	22205.2675
-359.188899	-276.94703	-143.131065	-372.283992	0.405608	-0.042403	22201.45268
-330.959277	-298.309987	-92.775524	-376.098806	3.457459	1.483522	22232.73415
-288.996327	-323.487757	-73.701456	-421.113607	1.168571	-0.805366	22227.39341
-254.663004	-350.954416	-52.338499	-476.809887	2.694496	0.720559	22214.42305
-222.618569	-370.791447	-15.716288	-456.972856	1.931534	-0.042403	22217.4749
-193.625985	-419.621062	8.69852	-529.454316	-1.120317	-0.042403	22220.52675
-181.418581	-438.69513	55.239247	-503.513583	-1.88328	-1.568329	22192.29713
-115.040823	-453.191422	126.194782	-438.66175	-1.88328	-0.805366	22222.81564
-65.448245	-456.243273	164.342918	-447.817303	1.931534	-0.042403	22230.44527
-25.774183	-488.287708	181.128099	-462.313595	-0.357355	-0.042403	22213.66009
12.373954	-505.072888	270.394739	-408.906203	-1.88328	-0.805366	22221.28971
32.973948	-501.258075	287.179919	-410.432129	-1.88328	-1.568329	22207.55638
76.462824	-497.443261	287.942882	-448.580266	-1.88328	-0.042403	22193.82305
96.299855	-486.761783	303.202137	-451.632117	-1.120317	-0.805366	22203.74157
123.766514	-496.680298	336.772497	-410.432129	-0.357355	-0.042403	22220.52675
174.885017	-476.843267	325.328056	-424.165458	-2.646243	-1.568329	22204.50453
235.922036	-443.272907	362.71323	-386.017321	-0.357355	-0.805366	22222.05268
256.52203	-432.591428	411.542845	-322.691414	-1.120317	-0.805366	22228.91934
287.803502	-408.939584	417.646547	-299.802532	-1.120317	-0.042403	22218.23786
310.692384	-394.443292	423.750249	-270.809948	-1.120317	0.720559	22220.52675
348.077558	-370.028484	464.187274	-225.795147	-1.120317	-0.805366	22228.15638
374.018291	-328.828496	462.661349	-171.624792	1.168571	-0.805366	22247.23045
403.773838	-294.495173	461.898386	-138.817395	1.931534	1.483522	22241.12674
402.247913	-258.635924	475.631715	-123.55814	1.931534	-0.042403	22238.83786
442.684938	-234.221117	452.742833	-110.587773	0.405608	-0.042403	22233.49712
431.240497	-191.495204	401.62433	-120.506289	3.457459	0.720559	22228.15638
448.025677	-148.76929	421.461361	2.330712	0.405608	0.720559	22228.91934
457.944193	-118.250781	453.505796	33.612184	-0.357355	0.720559	22226.63045
463.284932	-73.998942	429.853951	83.204762	-1.120317	-1.568329	22215.18601
447.262714	-28.221178	381.024336	135.086228	-2.646243	-0.805366	22223.5786
428.188646	6.875108	392.468777	139.664004	-0.357355	-0.042403	22206.79342
432.766422	39.682506	361.950267	183.915843	-1.88328	-0.805366	22202.21564
413.692354	82.408419	363.476193	216.723241	-2.646243	-1.568329	22202.97861
396.144211	125.897295	328.379907	247.24175	1.931534	-0.805366	22205.2675
397.670136	160.993581	280.313254	265.552856	-1.88328	-0.805366	22183.90454
374.018291	202.193569	261.239186	285.389887	0.405608	-0.805366	22199.92676
349.603484	242.630594	234.53549	314.382471	-0.357355	-0.805366	22215.18601
362.57385	270.097252	152.135515	331.930614	1.931534	-0.042403	22198.40083
320.6109	305.193538	130.009595	362.449124	-1.120317	-1.568329	22212.89712
307.640533	328.845383	112.461452	392.967633	-1.120317	-0.805366	22219.76379
287.803502	370.808334	59.054061	387.626894	0.405608	-0.805366	22193.82305
270.255359	393.697216	35.402216	421.960217	0.405608	-0.805366	22213.66009
224.477595	414.29721	-0.457033	431.11577	1.931534	-0.805366	22227.39341
186.329458	440.237943	-75.990344	415.093552	0.405608	0.720559	22216.71194
159.625762	447.86757	-173.649574	402.886149	1.931534	1.483522	22193.82305
116.899849	471.519415	-160.679208	437.219472	1.931534	-0.042403	22228.91934
84.855414	454.734235	-142.368102	430.352807	-1.88328	-1.568329	22228.15638
65.781346	453.971272	-224.005115	405.938	0.405608	-0.042403	22214.42305
28.396172	448.630533	-197.301419	433.404658	1.168571	-0.042403	22226.63045
-15.092704	451.682384	-241.553258	431.878733	0.405608	0.720559	22228.15638
-28.826034	428.793502	-250.70881	420.434292	-1.120317	-0.805366	17927.33543
-72.31491	441.763868	-281.22732	399.834298	0.405608	-0.042403	32.044435
-102.070456	425.741651	-321.664345	435.693546	-0.357355	1.483522	12.970367
-128.774152	431.08239	-363.627296	386.100968	-1.88328	-0.805366	9.918516
-158.529699	405.141657	-400.249507	351.004683	-0.357355	0.720559	10.681478
-199.729687	403.615731	-406.353209	334.219502	1.168571	-0.042403	9.155553
-234.06301	397.512029	-442.97542	262.501005	-1.88328	-1.568329	21970.27497
-246.270414	373.860184	-559.708719	154.160296	1.931534	0.720559	22206.79342
-289.75929	363.178706	-421.612464	244.952862	1.931534	-0.042403	22223.5786
-292.048178	343.341675	-413.982836	248.004713	1.931534	-0.805366	22209.84527
-308.070395	313.586128	-397.197656	214.434353	0.405608	-0.042403	22220.52675
-357.662973	264.756513	-412.456911	167.130663	0.405608	-0.042403	22225.86749
-338.588905	246.445407	-391.093954	135.086228	1.931534	-0.805366	22232.73415
-386.655557	225.082451	-420.086538	68.70847	-0.357355	-0.042403	22239.60082
-408.018514	190.749128	-423.901352	50.397364	1.168571	-0.805366	22241.88971
-418.699992	135.815811	-374.308774	22.930706	2.694496	0.720559	22225.10453
-420.225918	124.37137	-396.434693	-33.528537	0.405608	-0.805366	22229.6823
-446.166651	64.860276	-378.123588	-48.787792	-0.357355	0.720559	22228.15638
-474.396272	51.126947	-339.212488	-80.832227	1.168571	-0.042403	22199.16379
-466.003682	6.112145	-330.819898	-112.876661	1.168571	0.720559	22216.71194
-468.29257	-30.510066	-321.664345	-137.291469	-1.120317	0.720559	22226.63045
-471.344421	-64.843389	-279.701394	-171.624792	-2.646243	-0.805366	22202.21564
-466.766645	-107.569303	-298.0125	-234.187737	-0.357355	-0.042403	22204.50453
-439.299986	-135.035961	-272.83473	-276.91365	-4.172168	-0.805366	22205.2675
-416.411104	-181.576688	-222.479189	-289.121054	-1.120317	0.720559	22192.29713
-407.255551	-214.384086	-218.664376	-318.113638	-0.357355	-0.805366	22190.00824
-377.500004	-244.902595	-229.345854	-375.335843	-2.646243	-0.042403	22200.68972
-369.870377	-263.213701	-198.827344	-386.017321	1.168571	0.720559	22215.18601
-327.907427	-292.969248	-93.538487	-363.891402	-0.357355	-0.805366	22190.7712
-311.122246	-326.539608	-66.071828	-396.6988	0.405608	-0.805366	22215.94897
-275.262998	-353.243304	-34.790356	-414.246943	1.168571	-0.042403	22223.5786
-237.877824	-379.947	7.935557	-421.87657	0.405608	-0.042403	22184.6675
-208.122277	-409.702546	41.505918	-469.943222	0.405608	0.720559	22202.21564
-166.922289	-433.354391	72.024427	-492.832104	1.168571	-0.805366	22231.97119
-126.485264	-441.746981	132.298483	-462.313595	2.694496	-0.042403	22231.97119
-89.10009	-470.739565	134.587372	-482.150626	2.694496	-0.042403	22235.786
-45.611214	-494.39141	177.313285	-455.44693	-0.357355	0.720559	22241.88971
0.929513	-498.206224	249.031782	-406.617315	0.405608	-0.042403	22219.76379
26.870246	-483.709932	278.024366	-466.128409	0.405608	-0.042403	22219.76379
56.625793	-501.258075	301.676211	-468.417297	-0.357355	-0.042403	22228.91934
109.270222	-498.969187	327.616944	-391.35806	0.405608	-0.042403	22218.23786
151.996135	-480.658081	356.609528	-373.046955	-0.357355	-0.042403	22220.52675
175.64798	-482.184006	379.49841	-353.209924	0.405608	0.720559	22230.44527
222.95167	-453.191422	393.231739	-347.869184	-0.357355	0.720559	22201.45268
241.262775	-450.139571	410.779882	-339.476594	-2.646243	-1.568329	22196.11194
264.151657	-416.569211	388.653963	-346.343259	-3.409206	-0.805366	22199.92676
307.640533	-401.309956	387.128038	-305.143271	-1.120317	1.483522	22215.94897
343.499782	-371.554409	463.424311	-227.321072	-1.120317	-0.042403	22209.84527
356.470148	-342.561825	439.009504	-218.165519	0.405608	-1.568329	22229.6823
389.277546	-302.1248	474.868752	-171.624792	1.168571	0.720559	22232.73415
419.033093	-279.998881	477.920603	-152.550724	0.405608	-0.042403	22217.4749
435.05531	-234.221117	478.683566	-96.854444	0.405608	-0.042403	22225.10453
442.684938	-211.332235	484.024305	-51.839643	1.168571	-0.042403	22230.44527
442.684938	-154.110029	472.579864	8.434414	1.931534	0.720559	22238.07489
465.57382	-102.991526	439.009504	2.330712	-1.120317	-0.805366	22241.88971
469.388634	-84.68042	431.379876	53.449215	2.694496	-0.042403	22243.41563
440.39605	-32.035992	366.528044	112.197346	0.405608	-0.805366	22210.60823
439.633087	20.608437	368.053969	135.086228	0.405608	0.720559	22227.39341
439.633087	35.867692	339.824348	163.315849	1.931534	0.720559	22219.00082
412.929391	76.304717	352.794714	217.486204	0.405608	0.720559	22195.34898
394.618285	105.297301	341.350273	239.612123	-0.357355	-1.568329	22216.71194
403.773838	164.045432	317.698429	278.523223	-0.357355	-0.805366	22229.6823
363.336813	195.326904	274.972515	289.967664	0.405608	1.483522	22201.45268
349.603484	218.215786	233.009565	336.508391	-0.357355	-0.805366	22200.68972
338.922006	267.808364	202.491055	334.982465	-2.646243	-0.805366	22201.45268
313.744235	274.675029	123.142931	345.663943	-0.357355	-0.805366	22194.58602
309.166459	325.030569	103.305899	376.182453	-1.120317	-0.042403	22188.48232
290.855353	366.230557	82.705906	382.286155	-0.357355	0.720559	22202.21564
256.52203	389.882402	-2.745921	397.54541	-1.120317	-0.805366	22203.74157
227.529446	390.645365	-40.894058	392.967633	-1.120317	-1.568329	22182.37861
180.225756	417.34906	-87.434785	351.767645	-0.357355	-0.042403	22215.18601
151.996135	437.186092	-137.027363	406.700962	0.405608	0.720559	22221.28971
126.818365	447.86757	-124.056996	452.478727	1.168571	0.720559	22211.3712
90.196153	460.074974	-136.2644	454.767615	1.168571	-0.042403	22226.63045
65.781346	450.919421	-162.968096	460.108354	2.694496	-0.805366	22254.86007
41.366538	476.097191	-213.323636	438.745397	1.168571	-0.042403	22230.44527
6.270252	463.889787	-257.575475	431.878733	1.168571	-0.805366	22238.07489
-19.670481	450.919421	-274.360655	430.352807	0.405608	-0.042403	21899.31944
-47.900102	448.630533	-294.960649	434.167621	1.168571	0.720559	108.340709
-88.337127	441.763868	-354.471743	411.278739	-1.120317	-0.805366	15.259255
-119.618599	412.008321	-345.31619	421.197254	-0.357355	-0.042403	11.444441
-144.79637	408.95647	-378.88655	389.152819	-1.120317	-0.805366	12.207404
-175.314879	404.378694	-395.67173	332.693577	-1.120317	-2.331291	9.155553
-222.618569	395.223141	-371.256923	337.271353	-0.357355	-0.805366	21761.98615
-232.537084	373.860184	-401.775432	279.286185	-1.120317	-0.805366	22170.93417
-297.388917	360.889818	-395.67173	261.738042	-2.646243	-1.568329	22191.53417
-293.574103	334.186122	-430.005054	197.649172	-2.646243	-1.568329	22202.21564
-313.411135	309.008352	-419.323575	209.856576	-0.357355	-0.042403	22205.2675
-345.455569	270.860215	-423.901352	172.471402	-1.88328	-0.805366	22208.31935
-353.84816	250.260221	-403.301358	115.249197	-0.357355	-0.042403	22229.6823
-382.840744	202.956531	-470.442079	41.241811	-1.120317	-0.042403	22225.10453
-397.337036	167.860246	-483.412445	31.323296	-1.120317	0.720559	22207.55638
-421.751843	137.341736	-390.330991	35.901072	-0.357355	-0.042403	22219.00082
-427.855545	113.689891	-379.649513	6.145525	-0.357355	-0.805366	22225.10453
-438.537023	88.512121	-361.338407	-28.95076	1.931534	-0.042403	22238.83786
-478.211086	73.252866	-341.501376	-75.491487	2.694496	0.720559	22246.46748
-472.870347	25.949176	-357.523594	-150.261836	2.694496	0.720559	22217.4749
-465.240719	-19.828588	-340.738413	-149.498873	-0.357355	-0.042403	22210.60823
-453.033315	-49.584135	-306.40509	-182.306271	-0.357355	-0.805366	22229.6823
-462.951831	-97.650787	-280.464357	-205.958115	0.405608	-0.042403	22218.23786
-449.981464	-128.932259	-291.908798	-260.891432	0.405608	-0.042403	22196.87491
-433.196284	-167.080396	-254.523624	-289.121054	-0.357355	-0.042403	22211.3712
-411.833328	-194.547055	-230.108817	-305.906234	-1.120317	-0.805366	22222.81564
-388.944445	-229.64334	-198.064382	-334.898818	-1.120317	-1.568329	22196.11194
-368.344452	-270.843328	-149.997729	-367.706216	-0.357355	0.720559	22206.03046
-357.662973	-287.628508	-108.034779	-388.306209	-1.88328	-0.805366	22200.68972
-321.040762	-315.095167	-101.168114	-410.432129	-0.357355	-0.805366	22180.08972
-288.233364	-351.717378	-78.279232	-455.44693	-3.409206	-1.568329	22158.72677
-254.663004	-376.895149	-9.612586	-450.869154	-2.646243	-0.805366	22199.92676
-202.781538	-403.598844	-8.08666	-479.098775	-0.357355	-0.805366	22199.16379
-178.36673	-413.51736	51.424433	-501.224695	1.931534	0.720559	22184.6675
-128.011189	-458.532161	107.120713	-442.476564	-0.357355	-0.042403	22229.6823
-98.255643	-473.028453	132.298483	-490.543216	1.931534	0.720559	22227.39341
-41.7964	-484.472895	190.283651	-460.787669	-0.357355	0.720559	22217.4749
-11.277891	-495.154373	242.165118	-426.454346	-1.120317	-0.042403	22226.63045
43.655426	-493.628447	293.283621	-410.432129	1.931534	0.720559	22249.51933
65.018383	-487.524745	329.14287	-435.609899	0.405608	-0.805366	22231.97119
77.225787	-487.524745	316.935466	-417.298793	1.931534	-0.805366	22239.60082
151.233172	-492.865485	327.616944	-380.676582	-1.88328	-0.042403	22238.07489
184.803533	-475.317342	365.765081	-347.869184	1.168571	0.720559	22220.52675
208.455378	-461.584012	387.128038	-368.469178	-0.357355	-0.805366	22215.18601
241.262775	-437.169205	418.40951	-329.558079	0.405608	-0.042403	22230.44527
267.966471	-416.569211	422.224323	-315.824749	-0.357355	-0.042403	22215.18601
316.033123	-386.813664	397.809516	-297.513644	-1.120317	-0.805366	22222.81564
338.159043	-386.050701	459.609498	-225.795147	-0.357355	-0.042403	22230.44527
350.366447	-356.295155	465.713199	-190.698861	-3.409206	-0.805366	22189.24528
375.544217	-315.095167	458.846535	-190.698861	-3.409206	-0.805366	22200.68972
422.084944	-305.176651	466.476162	-136.528506	-2.646243	-0.805366	22209.84527
421.321981	-237.272968	465.713199	-134.239618	-0.357355	-1.568329	22205.2675
432.003459	-198.361868	449.690982	-86.172966	-0.357355	0.720559	22215.18601
442.684938	-170.89521	445.113206	-19.032245	1.931534	0.720559	22232.73415
436.581236	-138.850775	439.772466	-13.691506	1.168571	-0.042403	22222.81564
451.077528	-83.154495	380.261373	-13.691506	0.405608	-1.568329	22217.4749
446.499751	-53.398948	395.520628	80.915874	0.405608	-0.042403	22222.81564
450.314565	-16.013774	354.32064	104.567719	0.405608	-0.042403	22195.34898
442.684938	39.682506	392.468777	181.626955	3.457459	-0.042403	22235.786
438.107161	83.934344	365.002118	215.197315	1.168571	-0.805366	22248.75637
405.299764	115.978779	320.750279	233.508421	1.931534	0.720559	22220.52675
406.062726	153.363954	310.068801	260.212117	0.405608	-1.568329	22215.94897
372.492366	186.934314	282.602143	288.441738	0.405608	-0.805366	22206.79342
369.440515	221.267637	233.772527	321.249136	1.168571	0.720559	22224.34156
344.262745	254.075035	178.83921	337.271353	0.405608	1.483522	22199.16379
343.499782	291.460209	151.372552	339.560242	-1.120317	-0.042403	22214.42305
302.299794	319.68983	118.565154	383.049118	2.694496	0.720559	22223.5786
293.144241	352.497228	59.817023	370.841714	0.405608	0.720559	22197.63787
256.52203	376.912035	36.165179	406.700962	-1.88328	-0.042403	22205.2675
226.766483	380.726849	-3.508884	425.775031	-1.120317	0.720559	22197.63787
180.225756	418.112023	-77.516269	426.537994	-0.357355	-0.042403	22182.37861
164.966502	428.030539	-114.901443	415.856515	-1.120317	-0.042403	22188.48232
142.840582	447.104607	-143.131065	446.375025	-1.120317	-0.805366	22219.00082
94.010967	459.312011	-146.182916	432.641695	-1.120317	0.720559	22214.42305
64.25542	457.023123	-166.019947	437.982435	-0.357355	-0.042403	22221.28971
45.944315	466.941638	-210.271785	456.29354	1.931534	-0.042403	22230.44527
8.55914	452.445346	-272.83473	396.782447	0.405608	-0.042403	22218.23786
-15.855667	450.919421	-277.412506	446.375025	-0.357355	0.720559	22219.76379
-50.951953	444.815719	-275.123618	440.271323	1.931534	1.483522	128.940703
-78.418612	439.47498	-301.064351	444.086136	3.457459	0.720559	16.022217
-111.988972	417.34906	-346.842115	424.249105	0.405608	-0.042403	12.207404
-137.166742	411.245359	-384.990252	376.182453	0.405608	-0.805366	9.155553
-180.655618	385.304626	-357.523594	376.182453	2.694496	1.483522	9.155553
-203.5445	389.882402	-365.916184	335.745428	-1.120317	-0.805366	21233.25297
-234.825973	383.7787	-446.790234	286.15285	2.694496	1.483522	22199.16379
-263.818557	370.045371	-393.382842	289.204701	1.168571	-0.042403	22218.23786
-288.233364	344.104638	-401.01247	222.06398	-1.88328	-0.042403	22210.60823
-305.781507	318.926867	-445.264308	170.182514	-0.357355	-0.805366	22223.5786
-328.670389	286.11947	-434.58283	178.575104	1.168571	-0.042403	22225.10453
-374.448153	233.475041	-401.775432	130.508452	-2.646243	-1.568329	22190.7712
-388.181483	230.42319	-438.397644	85.49365	-0.357355	0.720559	22205.2675
-417.174067	198.378755	-441.449495	28.271445	-1.120317	-0.042403	22209.84527
-427.855545	159.467655	-430.768016	48.108476	-1.120317	-0.042403	22202.97861
-423.277769	105.297301	-395.67173	-7.587804	0.405608	-0.042403	22216.71194
-457.611092	86.986195	-412.456911	-28.187798	1.168571	-1.568329	22206.03046
-472.870347	54.94176	-359.049519	-99.143332	-1.120317	-0.805366	22202.21564
-483.551825	32.815841	-420.086538	-125.084065	-1.120317	-0.042403	22219.76379
-478.211086	-28.221178	-401.775432	-173.91368	1.931534	1.483522	22219.76379
-466.003682	-42.71747	-311.745829	-172.387755	-0.357355	-0.042403	22183.90454
-447.692576	-82.391532	-272.83473	-222.743296	2.694496	-0.042403	22239.60082
-449.218502	-129.695222	-254.523624	-238.00255	4.220422	1.483522	22228.91934
-443.877763	-155.635955	-219.427338	-270.809948	0.405608	-0.805366	22209.08231
-417.174067	-190.732241	-197.301419	-305.143271	1.931534	0.720559	22219.00082
-387.41852	-222.776676	-208.74586	-315.824749	1.931534	0.720559	22222.81564
-380.551855	-272.369254	-169.071798	-346.343259	-0.357355	-0.042403	22212.13416
-353.84816	-293.73221	-104.219965	-363.891402	0.405608	-0.042403	22202.21564
-326.381501	-318.147018	-76.753306	-409.669166	-1.88328	-0.805366	22214.42305
-308.070395	-346.376639	-52.338499	-421.87657	0.405608	0.720559	22206.03046
-272.211147	-365.450708	-46.234797	-480.624701	-0.357355	-0.042403	22188.48232
-227.959308	-395.969217	-6.560735	-477.57285	-2.646243	-1.568329	22205.2675
-189.811171	-429.539577	27.009626	-479.098775	-1.120317	0.720559	22202.97861
-147.848221	-434.117354	98.728123	-440.950638	-1.88328	-2.331291	22198.40083
-94.440829	-473.028453	113.224415	-476.046924	-2.646243	-0.805366	22213.66009
-54.766767	-474.554379	157.476254	-480.624701	-1.88328	-1.568329	22219.76379
-8.22604	-495.154373	233.772527	-447.05434	-2.646243	-1.568329	22210.60823
27.633209	-492.865485	254.372521	-427.980272	-0.357355	-0.805366	22224.34156
62.729495	-505.835851	251.32067	-459.261744	0.405608	-0.042403	22231.97119
93.248004	-483.709932	300.150286	-419.587682	1.931534	1.483522	22215.18601
117.662812	-482.184006	310.068801	-398.224725	0.405608	-0.042403	22224.34156
177.173905	-476.080304	321.513242	-418.061756	1.168571	-0.042403	22245.70452
218.373893	-465.398826	398.572479	-343.291408	1.931534	-0.805366	22235.786
239.73685	-442.509944	428.328025	-315.061787	1.931534	1.483522	22238.07489
270.255359	-439.458093	387.891	-332.60993	3.457459	1.483522	22241.88971
288.566465	-405.12477	432.905802	-275.387724	0.405608	-0.042403	22229.6823
333.581266	-370.028484	468.76505	-226.558109	-1.120317	-1.568329	22222.81564
357.996074	-347.139602	452.742833	-189.172935	-2.646243	-0.805366	22224.34156
382.410882	-319.672943	474.10579	-147.972947	0.405608	0.720559	22219.76379
412.929391	-282.287769	490.128007	-114.402587	-0.357355	0.720559	22221.28971
417.507167	-243.37667	442.824317	-109.061848	1.168571	-0.042403	22229.6823
423.610869	-211.332235	451.97987	-78.543338	1.168571	-0.042403	22228.15638
442.684938	-178.524837	440.535429	-19.795208	-1.88328	-0.042403	22196.87491
452.603453	-141.139663	439.009504	1.567749	-4.172168	-0.805366	22206.79342
447.262714	-97.650787	422.987286	32.849221	-1.120317	-0.805366	22206.79342
448.025677	-48.058209	413.068771	116.775122	-1.88328	-0.805366	22200.68972
457.18123	-17.5397	371.868783	134.323265	-1.120317	-0.042403	22218.23786
441.159012	25.186214	381.024336	156.449185	1.931534	1.483522	22209.08231
419.796056	69.438052	373.394708	214.434353	1.168571	-0.042403	22206.03046
406.062726	104.534338	346.691013	226.641756	0.405608	-0.042403	22223.5786
396.144211	145.734326	303.202137	244.952862	1.168571	0.720559	22224.34156
381.647919	188.460239	269.631776	287.678775	0.405608	-0.805366	22181.61565
390.803472	214.400972	234.53549	281.575074	1.168571	-0.805366	22231.97119
350.366447	250.260221	201.728093	326.589875	2.694496	-0.042403	22241.88971
345.025707	281.541693	155.950328	360.923198	1.168571	0.720559	22209.84527
318.322012	309.771315	106.35775	384.575043	1.931534	0.720559	22216.71194
278.647949	341.052787	66.683688	384.575043	0.405608	-0.042403	22224.34156
257.284993	382.252775	25.4837	411.278739	-0.357355	0.720559	22195.34898
242.788701	392.934253	-4.271846	405.938	-1.120317	-0.805366	22186.19343
202.351676	421.926837	-50.812573	443.323174	-0.357355	-2.331291	22215.18601
158.099837	432.608315	-122.531071	427.300956	-0.357355	-0.805366	22207.55638
137.499843	447.86757	-159.916245	451.715764	-0.357355	-0.042403	22221.28971
88.670228	447.104607	-143.131065	431.878733	-1.120317	-0.042403	22217.4749
62.729495	450.156458	-208.74586	412.804664	-1.88328	-1.568329	22202.97861
42.892464	454.734235	-209.508823	449.426876	-1.88328	-0.805366	22205.2675
3.981364	463.889787	-216.375487	437.982435	-2.646243	-0.805366	22215.94897
-28.063071	438.712017	-262.153252	421.197254	-1.120317	0.720559	22221.28971
-44.848251	438.712017	-278.175469	394.493559	-1.120317	0.720559	834.681234
-60.870469	420.400911	-294.960649	433.404658	1.168571	0.720559	15.259255
-108.174158	428.793502	-349.131004	413.567627	-4.172168	-2.331291	12.970367
-128.011189	417.34906	-365.916184	384.575043	1.168571	-0.042403	9.155553
-184.470432	418.112023	-378.123588	312.856546	1.168571	-0.042403	9.918516
-205.070426	413.534247	-404.064321	317.434322	0.405608	-0.805366	20120.8533
-233.300047	401.326843	-460.523563	237.323235	1.931534	0.720559	22207.55638
-252.374116	372.334259	-448.316159	239.612123	1.168571	-0.042403	22229.6823
-266.870408	359.363892	-382.701364	244.189899	1.931534	1.483522	22238.07489
-321.803725	315.112054	-422.375426	251.056564	1.931534	0.720559	22222.81564
-323.32965	278.489842	-415.508762	180.10103	-0.357355	-0.042403	22223.5786
-367.581489	256.363923	-471.968004	138.138079	-1.88328	-0.805366	22224.34156
-378.262967	224.319488	-410.168022	99.226979	-0.357355	0.720559	22212.13416
-390.470371	193.038016	-432.293942	64.130693	0.405608	-0.042403	22219.76379
-430.144433	150.312103	-402.538395	35.901072	-1.120317	-1.568329	22228.91934
-429.381471	115.978779	-412.456911	16.827004	0.405608	-0.042403	22219.76379
-462.188868	83.171382	-419.323575	-27.424835	-3.409206	-1.568329	22195.34898
-462.951831	61.045462	-413.219873	-128.135916	-1.88328	-0.042403	22206.03046
-469.818496	32.815841	-362.864333	-118.217401	-1.88328	-1.568329	22174.74899
-470.581458	-7.621184	-329.293972	-137.291469	-2.646243	-2.331291	22201.45268
-471.344421	-36.613768	-317.849531	-172.387755	-0.357355	-0.042403	22220.52675
-461.425905	-67.89524	-303.353239	-187.64701	-0.357355	-0.042403	22208.31935
-442.351837	-113.673004	-251.471773	-247.158103	-1.88328	-2.331291	22194.58602
-433.196284	-145.717439	-233.160668	-262.417358	-0.357355	-0.042403	22215.18601
-400.388887	-181.576688	-229.345854	-310.48401	-0.357355	-0.805366	22212.13416
-392.759259	-227.354452	-204.168084	-366.943253	1.168571	-0.042403	22190.7712
-378.262967	-272.369254	-172.123649	-362.365476	1.931534	0.720559	22230.44527
-343.929644	-279.998881	-160.679208	-420.350644	1.931534	-0.805366	22235.786
-324.092613	-299.072949	-132.449586	-417.298793	-1.120317	-0.805366	22208.31935
-294.337066	-337.221086	-39.368132	-402.039539	2.694496	-0.042403	22219.00082
-260.766706	-381.472925	-11.138511	-426.454346	1.168571	0.720559	22225.10453
-216.514867	-400.546993	-7.323697	-441.713601	0.405608	0.720559	22201.45268
-197.440798	-419.621062	58.291098	-460.787669	-1.120317	-0.042403	22212.13416
-146.322295	-439.458093	116.276266	-450.869154	-1.120317	-0.042403	22230.44527
-108.174158	-460.058087	140.691074	-460.024707	0.405608	0.720559	22218.23786
-64.685282	-487.524745	165.105881	-458.498781	0.405608	-0.805366	22218.23786
-28.826034	-500.495112	220.802161	-449.343228	-1.88328	-0.042403	22215.94897
12.373954	-505.072888	239.876229	-464.602483	-1.88328	-0.042403	22198.40083
42.892464	-498.206224	247.505857	-460.787669	0.405608	-0.042403	22206.79342
87.144302	-495.917336	310.068801	-407.380278	-0.357355	-0.042403	22218.23786
126.055402	-487.524745	342.876199	-378.387694	-0.357355	-0.042403	22214.42305
158.099837	-480.658081	353.557677	-401.276576	-1.120317	-0.805366	22215.94897
208.455378	-469.21364	375.683597	-361.602514	0.405608	1.483522	22225.86749
238.210924	-440.221056	381.787298	-365.417327	1.168571	-0.805366	22224.34156
267.203508	-431.065503	371.10582	-364.654365	-0.357355	-0.805366	22213.66009
298.48498	-402.072919	434.431727	-284.543277	-0.357355	-0.805366	22224.34156
338.159043	-392.154403	451.97987	-251.73588	0.405608	-0.042403	22231.20823
352.655335	-343.324788	451.97987	-188.409972	0.405608	-0.805366	22236.54897
390.040509	-314.332204	458.083572	-199.091451	1.931534	-0.805366	22241.12674
414.455316	-282.287769	473.342827	-147.972947	-0.357355	0.720559	22244.17859
414.455316	-247.191483	472.579864	-128.135916	0.405608	-0.805366	22225.10453
428.188646	-225.065564	456.557647	-86.935928	-0.357355	-0.805366	22228.15638
455.655304	-174.710023	484.787268	-35.054462	-1.88328	-1.568329	22227.39341
451.840491	-147.243365	461.135423	-1.484102	-1.88328	-1.568329	22211.3712
444.973826	-95.361899	435.957653	35.138109	0.405608	0.720559	22223.5786
441.921975	-70.947091	413.068771	93.123278	1.168571	1.483522	22207.55638
444.973826	-24.406364	381.024336	152.634371	-1.88328	-1.568329	22200.68972
435.05531	6.112145	369.579895	140.426967	-3.409206	-1.568329	22196.11194
418.27013	65.623239	330.668795	183.15288	-1.88328	0.720559	22209.84527
415.981242	93.089897	269.631776	159.501036	-1.88328	-0.042403	22170.93417
386.988658	141.15655	334.483609	259.449154	1.931534	1.483522	21556.74917
374.781254	179.304687	288.705845	301.412105	0.405608	-0.042403	22204.50453
375.544217	229.660227	263.528074	315.908397	1.168571	-0.042403	22208.31935
349.603484	232.712078	199.439204	339.560242	-0.357355	-0.805366	22204.50453
335.870155	281.541693	137.639223	331.167651	-1.120317	-1.568329	22202.97861
328.240527	302.141687	117.802191	376.182453	-0.357355	-0.805366	22200.68972
296.959055	343.341675	74.313315	391.441708	-0.357355	-0.805366	22191.53417
265.677583	383.015737	49.898508	414.33059	1.931534	0.720559	22216.71194
245.077589	402.852768	21.668887	396.782447	2.694496	0.720559	22228.91934
213.033154	414.29721	-131.686624	346.426906	2.694496	-0.042403	22202.97861
175.64798	434.134241	-94.301449	422.72318	2.694496	0.720559	22222.81564
142.077619	449.393495	-98.879226	457.819466	2.694496	0.720559	22241.88971
126.055402	463.126825	-137.027363	457.056503	0.405608	-1.568329	22214.42305
91.722079	456.26016	-218.664376	440.271323	1.168571	-0.042403	22222.81564
41.366538	466.941638	-186.619941	437.982435	0.405608	-0.042403	22230.44527
13.136917	452.445346	-204.168084	428.826882	-0.357355	0.720559	22214.42305
-15.855667	452.445346	-272.071767	433.404658	0.405608	0.720559	22222.81564
-55.529729	428.030539	-295.723612	415.093552	-1.88328	-0.042403	985.747856
-89.10009	441.000905	-320.13842	418.908366	-2.646243	-0.805366	15.259255
-115.040823	423.452762	-404.827283	390.678745	-2.646243	-0.805366	13.733329
-133.351929	412.008321	-430.005054	369.315788	-1.120317	-0.805366	9.918516
-173.788954	408.95647	-362.10137	370.078751	-1.120317	-0.042403	12.207404
-197.440798	402.852768	-392.61988	325.06395	1.168571	-0.042403	14090.39583
-223.381532	384.541663	-389.568029	314.382471	0.405608	0.720559	22182.37861
-264.581519	381.489812	-407.879134	296.071366	-0.357355	-1.568329	22209.08231
-277.551886	352.497228	-397.960619	255.63434	1.931534	1.483522	22215.94897
-302.729656	331.134271	-408.642097	231.219533	1.168571	-0.042403	22209.84527
-316.462985	287.645395	-403.301358	219.775092	-1.120317	-1.568329	22222.81564
-345.455569	268.571327	-407.116172	146.530669	1.168571	-0.042403	22237.31193
-367.581489	226.608376	-439.160606	50.397364	3.457459	1.483522	22243.41563
-378.262967	203.719494	-438.397644	34.375147	1.931534	0.720559	22241.12674
-399.625924	175.489873	-398.723581	72.523284	-1.120317	-0.805366	22225.86749
-424.803694	123.608407	-374.308774	11.486265	0.405608	-0.042403	22228.15638
-446.166651	101.482487	-375.071737	-3.77299	-0.357355	-0.042403	22206.79342
-460.662943	70.963978	-350.656929	-44.972978	-0.357355	0.720559	22209.84527
-469.818496	27.475102	-322.427308	-88.461854	0.405608	-0.042403	22223.5786
-456.085166	-0.754519	-318.612494	-133.476655	0.405608	0.720559	22211.3712
-456.848129	-32.035992	-295.723612	-165.52109	1.168571	0.720559	22195.34898
-459.89998	-82.391532	-287.331022	-204.43219	-1.120317	-0.805366	22196.87491
-447.692576	-132.747073	-285.042134	-249.446991	-1.88328	-0.042403	22188.48232
-431.670359	-171.658172	-230.871779	-295.987718	-1.88328	0.720559	22164.06751
-430.144433	-190.732241	-246.131034	-346.343259	-2.646243	-0.805366	22199.92676
-409.544439	-222.776676	-213.323636	-320.402526	-0.357355	-0.042403	22216.71194
-372.922228	-246.428521	-153.04958	-348.632147	0.405608	-0.805366	22200.68972
-353.085197	-278.472956	-133.975512	-364.654365	0.405608	-0.042403	22209.08231
-334.011128	-311.280353	-111.08663	-392.883986	0.405608	-0.805366	22161.77862
-295.862992	-343.324788	-50.812573	-401.276576	-1.88328	-1.568329	22199.16379
-268.396333	-369.265521	-54.627387	-423.402495	-2.646243	-0.805366	22190.7712
-227.959308	-389.865515	-49.286648	-496.646918	1.931534	-0.805366	22228.15638
-195.914873	-408.939584	52.950359	-456.209893	3.457459	1.483522	22245.70452
-165.396364	-431.828466	56.00221	-491.306179	1.168571	-0.042403	22228.91934
-115.803786	-463.872901	102.542937	-460.787669	1.168571	-0.042403	22239.60082
-78.418612	-475.317342	166.631807	-469.18026	-1.120317	-1.568329	22236.54897
-47.900102	-490.576596	242.165118	-424.928421	-0.357355	0.720559	22216.71194
20.003582	-496.680298	228.431788	-453.158042	-0.357355	-0.805366	22224.34156
57.388756	-492.102522	293.283621	-420.350644	0.405608	0.720559	22228.91934
74.936899	-505.072888	321.513242	-412.721017	0.405608	-0.805366	22216.71194
121.477626	-492.102522	323.80213	-402.039539	0.405608	-0.042403	22224.34156
161.151688	-495.154373	365.002118	-392.121023	-1.88328	-0.805366	22215.18601
197.010936	-488.287708	356.609528	-379.913619	-1.120317	-0.042403	22194.58602
193.196123	-460.058087	344.402124	-408.143241	-0.357355	-0.042403	22205.2675
251.181291	-443.272907	322.276205	-459.261744	2.694496	-0.042403	22219.76379
279.410912	-407.413658	410.779882	-341.765483	1.168571	0.720559	22204.50453
325.188676	-382.998851	458.083572	-259.365507	2.694496	1.483522	22223.5786
347.314596	-355.532192	461.135423	-200.617376	-1.120317	-0.805366	22230.44527
362.57385	-332.64331	448.165057	-184.595159	0.405608	-0.042403	22217.4749
400.721987	-284.576657	445.876168	-138.054432	-0.357355	-0.805366	22219.00082
404.536801	-273.132216	474.10579	-113.639624	-1.120317	-0.805366	22228.15638
433.529385	-217.435937	477.157641	-98.380369	0.405608	0.720559	22224.34156
460.996043	-173.184098	450.453945	-53.365568	-0.357355	-1.568329	22239.60082
457.18123	-141.902626	422.987286	-17.506319	3.457459	2.246485	22247.23045
435.818273	-102.991526	402.387292	9.197376	1.168571	-0.042403	22216.71194
435.818273	-54.924874	410.779882	70.997358	1.931534	0.720559	22222.81564
457.18123	-16.776737	377.972485	134.323265	1.931534	-0.042403	22228.91934
437.344199	0.771406	382.550261	156.449185	0.405608	0.720559	22210.60823
432.003459	46.54917	396.28359	193.071396	-0.357355	-0.042403	22210.60823
406.825689	101.482487	362.71323	202.226949	-1.88328	-2.331291	22223.5786
403.773838	127.42322	329.905832	237.323235	-1.88328	-1.568329	22180.85269
398.433099	172.438022	304.728062	270.130632	-1.120317	-0.805366	22188.48232
365.625701	197.615792	255.898447	292.256552	-1.120317	0.720559	22194.58602
354.944223	245.682445	213.172534	294.54544	-1.120317	0.720559	22197.63787
336.633117	257.889848	140.691074	324.300987	-2.646243	-0.805366	22163.30454
329.766453	298.326874	82.705906	310.567658	-0.357355	-0.805366	22199.92676
297.722018	336.47501	81.942943	377.708378	-1.120317	-0.042403	22215.94897
279.410912	376.149073	59.054061	402.123186	-0.357355	0.720559	22180.08972
241.262775	392.17129	14.802222	418.908366	-2.646243	-0.805366	22206.03046
222.188707	410.482396	-31.738505	425.775031	1.931534	0.720559	22220.52675
173.359092	437.186092	-82.857008	430.352807	-0.357355	-0.805366	22191.53417
145.12947	450.156458	-131.686624	460.108354	1.168571	-0.042403	22220.52675
119.188737	462.363862	-123.294033	461.634279	2.694496	0.720559	22254.09711
89.433191	456.26016	-141.605139	456.29354	1.931534	-0.805366	22228.91934
39.840613	473.04534	-184.331052	449.426876	1.168571	-0.805366	22230.44527
20.766544	466.178676	-237.738444	399.834298	1.931534	-0.042403	22239.60082
-6.700114	455.497197	-256.812512	422.72318	1.931534	-0.805366	22235.02304
-53.240841	447.86757	-248.419922	431.11577	-0.357355	-0.805366	8043.153172
-55.529729	441.763868	-281.22732	446.375025	-1.120317	-0.042403	19.837031
-96.729717	431.08239	-315.560643	428.063919	1.168571	0.720559	13.733329
-121.907488	427.267576	-362.10137	403.649111	1.168571	0.720559	10.681478
-164.633401	412.008321	-373.545811	385.338006	-1.88328	0.720559	9.918516
-198.203761	400.56388	-378.123588	326.589875	-1.88328	-1.568329	7132.938627
-218.803755	383.015737	-407.879134	309.804695	-0.357355	-0.042403	22127.4453
-272.974109	371.571296	-415.508762	285.389887	-2.646243	-0.805366	22196.11194
-273.737072	347.156489	-440.686532	223.589906	-0.357355	-1.568329	22212.89712
-305.781507	312.060203	-441.449495	207.567688	1.168571	0.720559	22196.11194
-324.092613	308.245389	-439.160606	183.15288	-1.120317	-0.805366	22222.05268
-350.796309	272.38614	-416.271724	185.441769	1.931534	-0.042403	22231.20823
-368.344452	226.608376	-426.19024	128.982526	-0.357355	-0.042403	22214.42305
-396.574073	209.823196	-417.79765	80.915874	-0.357355	-0.805366	22221.28971
-409.544439	180.830612	-393.382842	75.575135	0.405608	0.720559	22231.20823
-415.648141	145.734326	-401.775432	-5.298916	4.220422	0.720559	22209.84527
-424.040731	112.163966	-395.67173	1.567749	1.168571	-0.805366	22239.60082
-456.848129	67.912127	-377.360625	-58.706307	1.931534	-0.805366	22231.97119
-457.611092	29.001027	-430.005054	-156.365537	1.168571	-0.805366	22190.00824
-472.107384	8.401034	-349.893966	-124.321103	2.694496	0.720559	22225.10453
-443.1148	-33.561917	-311.745829	-151.024798	1.168571	0.720559	22230.44527
-454.559241	-70.184128	-307.931016	-220.454407	-1.88328	-2.331291	22200.68972
-462.951831	-104.517452	-257.575475	-212.82478	-0.357355	-0.805366	22202.97861
-448.455539	-159.450769	-259.101401	-262.417358	-1.120317	0.720559	22220.52675
-420.225918	-190.732241	-247.65696	-315.824749	-1.120317	-0.805366	22206.79342
-403.440737	-202.939645	-215.612525	-331.846967	-0.357355	-0.805366	22206.03046
-382.840744	-251.006297	-167.545872	-332.60993	0.405608	-0.042403	22196.87491
-369.870377	-283.050732	-156.101431	-360.076588	-0.357355	-0.042403	22195.34898
-356.900011	-315.095167	-94.301449	-406.617315	-1.120317	-0.042403	22132.78604
-322.566687	-315.095167	-96.590338	-429.506197	-1.120317	-0.805366	22192.29713
-272.974109	-370.791447	-94.301449	-485.202477	0.405608	-0.042403	22212.13416
-233.300047	-381.472925	-55.39035	-504.276545	2.694496	2.246485	22200.68972
-192.863022	-408.176621	39.979992	-469.18026	-0.357355	0.720559	22225.86749
-166.159326	-435.643279	87.283682	-454.683968	1.168571	-0.042403	22231.20823
-118.855637	-450.902534	130.009595	-444.765452	-1.120317	-0.805366	22215.18601
-80.7075	-481.421044	152.135515	-453.158042	-0.357355	-0.042403	22223.5786
-31.114922	-485.235857	210.120683	-447.05434	2.694496	1.483522	22255.62304
-2.885301	-491.339559	233.009565	-431.795085	2.694496	0.720559	22236.54897
58.151718	-487.524745	287.179919	-421.113607	0.405608	-1.568329	22235.02304
85.618377	-502.784	288.705845	-409.669166	-0.357355	-0.042403	22241.12674
116.899849	-495.154373	290.994733	-408.143241	0.405608	-0.042403	22223.5786
165.729464	-494.39141	320.750279	-414.246943	-1.120317	-0.042403	22214.42305
187.092421	-476.843267	355.846565	-356.261775	0.405608	-0.042403	22227.39341
213.796117	-451.665497	385.602112	-347.106222	-1.120317	-0.805366	22213.66009
254.233142	-436.406242	416.883584	-331.846967	-1.120317	-0.805366	22221.28971
279.410912	-426.487727	418.40951	-299.802532	-1.120317	-0.042403	22230.44527
307.640533	-399.021068	438.246541	-292.935867	-3.409206	-0.805366	22206.79342
334.344229	-375.369223	452.742833	-218.928482	-1.120317	-0.042403	22189.24528
361.810888	-338.747012	457.320609	-177.728494	0.405608	-0.042403	22215.18601
396.144211	-312.806279	458.083572	-183.832196	0.405608	0.720559	22219.00082
397.670136	-283.050732	368.053969	-171.624792	-1.88328	-0.805366	22207.55638
431.240497	-238.798893	445.113206	-111.350736	0.405608	-0.805366	22228.91934
451.840491	-191.495204	483.261342	-43.447052	-1.88328	-2.331291	22228.15638
457.18123	-152.584104	464.187274	3.093675	-0.357355	-0.042403	22217.4749
443.4479	-113.673004	438.246541	27.508482	-0.357355	-0.805366	22219.00082
435.818273	-77.813756	434.431727	67.945507	0.405608	0.720559	22208.31935
445.736789	-12.961923	361.950267	122.115862	1.168571	0.720559	22210.60823
446.499751	17.556586	386.365075	136.612154	2.694496	-0.805366	22244.94156
436.581236	48.075096	385.602112	181.626955	-1.120317	-2.331291	22230.44527
421.321981	90.038046	319.987317	202.989912	1.931534	-0.805366	22200.68972
422.847907	131.238034	326.091019	270.130632	0.405608	-0.042403	22169.40825
393.09236	156.415804	300.150286	264.026931	-2.646243	-1.568329	22216.71194
371.729403	210.586159	194.861428	254.108415	1.168571	1.483522	22196.11194
361.047925	236.526892	206.305869	327.352838	0.405608	0.720559	22215.94897
348.077558	263.230588	194.098465	342.612092	-1.120317	0.720559	22223.5786
338.159043	289.934283	126.194782	376.182453	-0.357355	-0.805366	22194.58602
306.114608	332.660197	105.594788	385.338006	-1.120317	-0.042403	22206.79342
289.329428	349.445377	53.713322	380.760229	-4.172168	-0.805366	22192.29713
254.996104	383.7787	18.617036	395.256521	-1.88328	-0.042403	22182.37861
205.403527	387.593514	-56.916275	389.915782	-3.409206	-0.805366	22154.14899
192.43316	431.08239	-107.271816	426.537994	-0.357355	-0.042403	22206.79342
142.840582	448.630533	-102.69404	427.300956	0.405608	-0.042403	22220.52675
116.136886	446.341644	-148.471804	430.352807	1.168571	-0.042403	22220.52675
98.588743	457.786086	-149.234766	431.878733	1.931534	0.720559	22224.34156
47.47024	460.074974	-182.805127	452.478727	-0.357355	-0.042403	22228.15638
36.025799	462.363862	-214.849562	430.352807	-2.646243	-0.805366	22215.94897
-8.22604	467.704601	-251.471773	444.086136	-1.88328	-1.568329	22224.34156
-26.537145	460.837936	-270.545842	439.50836	1.931534	0.720559	22255.62304
-56.292692	450.919421	-288.856947	437.219472	1.931534	0.720559	45.014801
-101.307494	438.712017	-384.990252	392.20467	1.168571	-0.805366	12.970367
-114.27786	431.08239	-352.945817	398.308372	-1.120317	-2.331291	12.970367
-157.003773	412.771284	-371.256923	360.923198	0.405608	-0.042403	9.155553
-194.388948	401.326843	-443.738383	251.056564	-1.120317	-0.042403	11.444441
-221.092643	387.593514	-398.723581	351.004683	1.168571	-0.042403	22046.57124
-256.951892	365.467594	-395.67173	290.730626	1.168571	-0.042403	22198.40083
-265.344482	354.023153	-384.227289	273.945446	1.931534	-0.042403	22214.42305
-282.129662	332.660197	-386.516178	248.767676	-2.646243	-0.805366	22222.05268
-332.485203	311.29724	-382.701364	215.197315	-2.646243	-0.805366	22192.29713
-360.714824	257.889848	-428.479128	162.552887	-1.88328	-0.042403	22199.16379
-362.24075	233.475041	-430.768016	107.61957	-1.120317	-0.042403	22213.66009
-397.337036	197.615792	-414.745799	81.678836	-1.120317	0.720559	22203.74157
-411.070365	174.72691	-445.264308	24.456631	-0.357355	-1.568329	22208.31935
-407.255551	132.000997	-446.027271	0.041824	-1.120317	-1.568329	22212.89712
-434.72221	115.215817	-452.130973	-55.654456	-0.357355	-0.805366	22199.16379
-443.877763	77.830643	-375.071737	-84.64704	2.694496	2.246485	22217.4749
-461.425905	46.54917	-347.605078	-93.03963	0.405608	-0.805366	22224.34156
-466.003682	16.030661	-321.664345	-108.298885	0.405608	-0.042403	22206.03046
-450.744427	-22.117476	-320.901382	-139.580357	0.405608	-0.805366	22213.66009
-442.351837	-53.398948	-310.982867	-182.306271	1.931534	-0.042403	22247.99341
-446.929613	-96.124861	-290.382873	-209.009966	2.694496	-0.042403	22229.6823
-452.270353	-135.035961	-262.153252	-253.261805	-0.357355	-0.042403	22209.84527
-427.092582	-176.235949	-240.027332	-295.987718	1.931534	0.720559	22220.52675
-401.914812	-207.517421	-211.797711	-307.432159	-0.357355	-0.042403	22218.23786
-389.707408	-237.272968	-180.516239	-356.261775	-1.120317	-0.805366	22187.71935
-368.344452	-267.791477	-143.894027	-353.972886	-0.357355	-0.805366	22216.71194
-336.300017	-299.072949	-113.375518	-380.676582	-1.120317	-1.568329	22221.28971
-305.018544	-330.354422	-56.153313	-415.772868	0.405608	-0.805366	22195.34898
-281.3667	-354.006267	-27.923691	-426.454346	1.168571	-0.805366	22209.08231
-246.270414	-395.969217	10.987408	-441.713601	-2.646243	-0.805366	22197.63787
-211.93709	-408.939584	36.165179	-480.624701	-1.88328	-0.042403	22194.58602
-168.448214	-437.169205	68.209614	-485.202477	-1.120317	-1.568329	22202.21564
-137.929705	-445.561795	113.224415	-465.365446	-1.120317	0.720559	22161.01566
-86.811202	-466.924752	113.987378	-476.809887	-1.88328	-1.568329	22206.03046
-55.529729	-492.102522	165.105881	-482.150626	1.168571	0.720559	22223.5786
8.55914	-485.99882	199.439204	-459.261744	-0.357355	-0.805366	22229.6823
29.159134	-492.865485	271.920664	-421.113607	-1.120317	-0.042403	22214.42305
83.329489	-503.546963	309.305838	-419.587682	-1.120317	-0.805366	22217.4749
106.981334	-488.287708	336.009534	-405.854352	1.931534	1.483522	22228.91934
158.099837	-470.739565	353.557677	-375.335843	1.168571	-0.042403	22239.60082
193.959086	-476.843267	359.661379	-353.972886	1.931534	0.720559	22238.83786
229.055371	-451.665497	357.372491	-397.461762	1.931534	-0.042403	22236.54897
257.284993	-446.324758	399.335441	-341.765483	-1.120317	-0.805366	22238.07489
293.144241	-405.12477	429.853951	-288.358091	-0.357355	0.720559	22225.86749
307.640533	-395.969217	422.224323	-304.380308	-0.357355	-0.805366	22225.86749
326.714602	-373.080335	446.639131	-210.535892	1.168571	-0.805366	22192.29713
373.255329	-352.480341	459.609498	-182.306271	0.405608	-0.042403	22216.71194
393.09236	-302.887763	471.053939	-150.261836	1.168571	-0.042403	22225.86749
401.48495	-276.94703	448.928019	-123.55814	0.405608	0.720559	22230.44527
419.796056	-254.058148	467.239125	-97.617407	-2.646243	-0.805366	22196.87491
443.4479	-192.258166	452.742833	-60.995195	-2.646243	-1.568329	22202.97861
444.210863	-160.976694	451.97987	-31.239649	-1.88328	-0.042403	22214.42305
443.4479	-123.59152	450.453945	-1.484102	-1.120317	-0.042403	22186.95639
459.470118	-75.524868	426.039137	35.138109	-1.120317	-0.805366	22211.3712
449.551602	-24.406364	332.194721	39.715886	-1.120317	-0.805366	22221.28971
430.477534	12.97881	410.01692	154.923259	1.931534	0.720559	22183.14158
435.818273	38.919543	381.024336	133.560303	0.405608	-0.042403	22219.00082
415.981242	83.934344	360.424342	193.834359	1.168571	-0.042403	22229.6823
419.033093	119.793593	359.661379	235.034347	0.405608	0.720559	22183.90454
390.803472	177.015798	323.039168	273.945446	1.168571	-0.042403	22212.89712
369.440515	209.823196	284.128068	288.441738	-0.357355	-0.805366	22235.786
357.996074	215.163935	207.831794	300.649142	1.168571	-0.805366	22223.5786
357.996074	267.808364	171.972546	333.45654	1.931534	-0.042403	22209.08231
319.084974	292.986134	133.824409	364.738012	1.168571	0.720559	22221.28971
315.270161	326.556495	61.342949	331.930614	0.405608	1.483522	22120.57863
290.855353	352.497228	59.054061	346.426906	-0.357355	-0.042403	22183.90454
254.233142	374.623147	13.276296	372.367639	-1.88328	-1.568329	22214.42305
222.95167	399.037955	1.068893	417.382441	-1.120317	0.720559	22221.28971
190.907235	422.6898	-71.412567	436.456509	-0.357355	2.246485	22207.55638
151.233172	445.578682	-98.116263	466.212056	-0.357355	-1.568329	22227.39341
123.003551	435.660166	-146.182916	451.715764	-2.646243	-0.805366	22209.84527
105.455408	451.682384	-135.501437	436.456509	-0.357355	-0.805366	22195.34898
58.914681	448.630533	-218.664376	437.219472	-0.357355	0.720559	22206.03046
26.870246	459.312011	-230.871779	409.752813	-0.357355	-0.805366	22222.05268
-10.514928	447.86757	-265.968065	408.989851	1.168571	1.483522	21864.98611
-46.374177	457.786086	-290.382873	417.382441	1.168571	1.483522	22217.4749
-65.448245	444.052756	-331.582861	404.412074	-1.88328	-1.568329	84.688864
-98.255643	429.556464	-355.997668	376.182453	0.405608	-0.805366	14.496292
-127.248227	419.637949	-368.968035	384.575043	-0.357355	-0.042403	13.733329
-158.529699	422.6898	-365.153221	393.730596	-0.357355	-0.042403	10.681478
-171.500065	409.719433	-390.330991	361.686161	1.168571	-0.042403	11.444441
-221.092643	395.986104	-382.701364	325.06395	1.168571	-0.042403	21885.58611
-240.929674	385.304626	-410.168022	290.730626	1.931534	-1.568329	22222.05268
-257.714855	359.363892	-394.145805	283.100999	0.405608	-0.042403	22219.76379
-285.944476	347.919451	-419.323575	239.612123	1.931534	-0.042403	22222.05268
-327.907427	307.482426	-415.508762	190.782508	-1.120317	-0.805366	22222.05268
-349.270383	276.200954	-422.375426	164.841775	-2.646243	-0.805366	22219.76379
-364.529638	235.763929	-411.693948	106.093644	-0.357355	-0.805366	22214.42305
-375.974079	218.215786	-409.40506	80.915874	-1.88328	-1.568329	22224.34156
-404.966663	177.778761	-417.034687	70.234395	-1.88328	-2.331291	22224.34156
-417.174067	129.712109	-368.205072	22.167743	-3.409206	-1.568329	22193.82305
-446.166651	119.03063	-384.227289	-9.113729	-4.172168	-1.568329	22200.68972
-459.137017	74.778792	-413.982836	-76.25445	-1.120317	0.720559	22188.48232
-472.107384	35.867692	-367.442109	-110.587773	1.931534	1.483522	22193.82305
-462.951831	17.556586	-341.501376	-126.609991	-0.357355	-0.042403	22212.13416
-467.529607	-22.117476	-324.716196	-149.498873	0.405608	0.720559	22223.5786
-451.50739	-67.132277	-323.19027	-231.898848	-0.357355	-0.805366	22061.8305
-453.033315	-85.443383	-288.856947	-225.032184	-0.357355	-0.805366	22208.31935
-449.218502	-124.354483	-290.382873	-293.69883	-0.357355	-1.568329	22213.66009
-434.72221	-173.947061	-221.716226	-283.780315	1.931534	-0.805366	22198.40083
-398.099998	-188.443353	-206.456972	-305.143271	-1.120317	-1.568329	22215.94897
-375.974079	-222.013713	-172.886611	-318.8766	1.168571	0.720559	22236.54897
-369.107414	-264.739626	-160.679208	-353.209924	1.168571	-0.042403	22212.89712
-333.248166	-276.94703	-107.271816	-392.121023	1.168571	-0.042403	22173.22306
-319.514836	-314.332204	-66.834791	-408.906203	-0.357355	-0.805366	22219.00082
-286.707439	-348.665527	-51.575536	-434.846936	-0.357355	-0.805366	22206.03046
-256.188929	-366.976633	-34.790356	-453.921005	0.405608	-0.805366	22180.85269
-224.907457	-408.939584	20.142961	-460.787669	1.168571	-0.042403	22228.91934
-173.025991	-423.435876	59.054061	-456.209893	-1.120317	-1.568329	22222.81564
-156.240811	-440.984019	108.646639	-456.972856	2.694496	-0.042403	22193.06009
-90.626015	-479.895118	142.979962	-466.891371	-1.88328	-1.568329	22227.39341
-61.633431	-492.102522	181.891061	-458.498781	0.405608	1.483522	22208.31935
-22.722332	-508.124739	254.372521	-431.795085	-1.88328	-0.042403	22199.92676
18.477656	-516.517329	258.187335	-440.950638	-3.409206	-0.042403	22204.50453
87.907265	-505.835851	281.83918	-465.365446	-1.88328	-0.042403	22215.94897
95.536892	-497.443261	300.913248	-431.795085	-0.357355	-0.805366	22211.3712
145.12947	-490.576596	338.298422	-382.202508	1.931534	-0.042403	22220.52675
172.596129	-498.969187	349.742863	-394.409911	-1.120317	-0.805366	22229.6823
221.425744	-442.509944	332.194721	-435.609899	1.931534	-0.042403	22215.94897
236.684999	-436.406242	368.816932	-352.446961	0.405608	-0.805366	22224.34156
276.359061	-421.90995	421.461361	-298.276607	-0.357355	-0.805366	22230.44527
314.507198	-389.865515	450.453945	-255.550693	2.694496	0.720559	22238.07489
325.188676	-369.265521	456.557647	-239.528476	2.694496	1.483522	22231.20823
378.596068	-363.924782	474.10579	-209.009966	2.694496	-0.042403	22247.99341
413.692354	-303.650726	456.557647	-158.654426	1.168571	-0.805366	22225.86749
404.536801	-275.421105	466.476162	-145.684059	-1.120317	-0.042403	22230.44527
428.188646	-251.76926	461.898386	-111.350736	-1.120317	0.720559	22227.39341
440.39605	-209.806309	458.846535	-54.128531	1.168571	-0.042403	22215.18601
444.210863	-158.687806	423.750249	-42.68409	0.405608	-1.568329	22219.00082
458.707155	-124.354483	439.772466	-0.721139	-2.646243	-2.331291	22223.5786
439.633087	-90.02116	377.972485	29.034408	1.931534	-0.042403	22198.40083
438.870124	-57.976725	397.809516	100.752905	-2.646243	-0.042403	22193.82305
431.240497	-5.332296	380.261373	145.004744	-0.357355	-0.042403	22208.31935
425.899758	38.15658	396.28359	166.3677	-0.357355	0.720559	22192.29713
421.321981	69.438052	343.639162	185.441769	-1.120317	0.720559	22194.58602
414.455316	113.689891	327.616944	232.745458	-1.120317	-0.042403	22190.00824
393.855323	151.075065	310.068801	260.212117	-0.357355	-0.805366	20765.55681
386.225695	193.038016	239.113267	253.345452	1.931534	0.720559	22188.48232
370.96644	219.741712	233.009565	286.15285	1.931534	-0.805366	22209.84527
339.684968	248.734296	162.816993	324.300987	1.931534	0.720559	22209.84527
330.529415	286.11947	110.935527	325.06395	-0.357355	-0.042403	22193.82305
319.084974	330.371308	104.831825	369.315788	1.168571	-0.805366	22128.20826
293.144241	361.652781	84.231831	405.938	1.931534	-0.042403	22234.26008
267.203508	376.149073	27.772588	409.752813	3.457459	1.483522	22214.42305
216.085005	393.697216	-43.945909	408.989851	2.694496	-0.042403	22199.16379
179.462794	418.874986	-50.812573	433.404658	1.168571	-0.042403	22240.36378
158.099837	438.712017	-95.064412	454.767615	-1.88328	-0.042403	22212.89712
116.136886	440.237943	-133.975512	444.086136	-0.357355	-0.805366	22219.00082
103.929483	455.497197	-140.842176	457.819466	1.931534	-0.805366	22228.91934
61.966532	452.445346	-153.812543	450.189838	0.405608	-0.042403	22216.71194
40.603575	459.312011	-242.31622	397.54541	-0.357355	-0.805366	22221.28971
6.270252	463.126825	-235.449556	440.271323	-0.357355	-0.042403	22229.6823
-24.248257	439.47498	-256.812512	439.50836	-2.646243	-0.805366	22202.21564
-54.003804	434.897203	-285.042134	429.589844	-1.88328	-0.042403	199.133274
-116.566748	428.793502	-352.945817	405.175037	-0.357355	-0.042403	14.496292
-128.774152	415.060172	-367.442109	419.671329	1.168571	-0.042403	11.444441
-153.951922	412.771284	-383.464327	360.923198	1.168571	-0.042403	11.444441
-181.418581	412.008321	-397.197656	339.560242	0.405608	-0.805366	8.39259
-200.492649	402.852768	-352.945817	328.878763	-0.357355	-0.042403	21494.18622
-245.507451	379.200924	-393.382842	290.730626	0.405608	-0.042403	22196.11194
-257.714855	354.023153	-454.419861	236.560272	1.168571	-0.042403	22103.79345
-292.048178	341.052787	-440.686532	246.478788	-0.357355	-0.042403	22220.52675
-296.625954	327.319458	-407.879134	227.404719	3.457459	-0.042403	22235.786
-321.040762	275.437991	-427.716165	199.175098	1.931534	1.483522	22242.65267
-329.433352	240.341706	-429.242091	160.263998	1.168571	-0.042403	22244.17859
-368.344452	234.238004	-432.293942	87.019576	1.168571	-0.805366	22222.81564
-395.81111	186.171351	-455.182824	42.767737	1.931534	0.720559	22231.20823
-401.151849	154.889879	-410.930985	38.952923	1.168571	0.720559	22197.63787
-433.196284	112.926928	-388.042103	4.6196	-0.357355	-0.805366	22196.11194
-451.50739	94.615823	-404.064321	-38.106313	0.405608	-0.042403	22219.76379
-472.870347	45.786208	-378.123588	-115.928512	-0.357355	0.720559	22225.10453
-466.003682	28.238065	-343.790264	-135.002581	-1.120317	-0.042403	22180.08972
-469.818496	-21.354513	-353.70878	-135.002581	-1.120317	-0.042403	22194.58602
-462.951831	-58.739687	-298.775463	-183.069233	-1.88328	-0.805366	22148.80825
-472.870347	-80.102644	-260.627326	-209.772929	-0.357355	0.720559	22180.85269
-449.981464	-125.880408	-262.153252	-241.054401	-0.357355	-0.042403	22199.92676
-443.877763	-163.265582	-249.945848	-312.009936	-3.409206	-1.568329	22206.03046
-421.751843	-197.598905	-256.04955	-320.402526	1.931534	0.720559	22212.13416
-380.551855	-229.64334	-203.405121	-331.084004	1.931534	0.720559	22193.82305
-380.551855	-247.954446	-159.153282	-376.861768	2.694496	0.720559	22214.42305
-324.092613	-286.102583	-143.131065	-385.254359	1.168571	0.720559	22191.53417
-328.670389	-303.650726	-109.560704	-464.602483	0.405608	-0.805366	22187.71935
-269.922259	-334.169235	-94.301449	-493.595067	0.405608	-0.042403	22221.28971
-250.085227	-366.976633	-27.923691	-440.187676	1.931534	-0.042403	22238.07489
-202.781538	-381.472925	18.617036	-447.817303	2.694496	-0.042403	22242.65267
-168.448214	-418.095136	80.417017	-464.602483	1.168571	-0.042403	22238.07489
-141.744519	-428.776615	118.565154	-473.758036	1.168571	-0.042403	22222.05268
-116.566748	-469.21364	157.476254	-466.128409	0.405608	0.720559	22219.76379
-62.396394	-485.99882	161.291067	-473.758036	1.168571	-0.042403	22224.34156
-20.433444	-489.813634	220.802161	-438.66175	-1.120317	-0.042403	22228.91934
18.477656	-507.361777	286.416956	-425.691384	0.405608	0.720559	22215.94897
56.625793	-494.39141	271.157702	-448.580266	2.694496	0.720559	22225.86749
94.010967	-498.969187	239.113267	-440.187676	1.168571	-0.042403	22215.94897
124.529476	-489.050671	297.861397	-410.432129	-1.88328	-0.805366	22191.53417
162.677613	-488.287708	360.424342	-382.96547	-2.646243	-0.042403	22202.21564
198.536862	-486.761783	374.157671	-360.839551	-0.357355	1.483522	22210.60823
220.662781	-446.324758	400.861367	-327.269191	0.405608	-0.042403	22203.74157
246.603514	-410.465509	424.513212	-289.121054	0.405608	0.720559	22219.76379
303.82572	-401.309956	445.113206	-276.150687	-1.120317	-2.331291	22229.6823
320.6109	-383.761813	471.053939	-244.106252	-1.120317	-0.042403	22213.66009
366.388664	-341.0359	466.476162	-187.64701	-1.120317	-1.568329	22219.76379
386.225695	-299.072949	446.639131	-178.491457	-1.120317	-0.042403	22227.39341
415.218279	-279.998881	461.135423	-151.024798	1.168571	-0.805366	22224.34156
431.240497	-240.324819	483.261342	-123.55814	2.694496	-0.805366	22241.12674
452.603453	-208.280384	484.787268	-57.943344	0.405608	-0.805366	22245.70452
452.603453	-180.813725	453.505796	-41.158164	1.168571	-0.042403	22100.7416
460.233081	-118.250781	442.824317	7.671451	2.694496	0.720559	22222.05268
463.284932	-91.547085	432.905802	27.508482	-1.120317	-0.805366	22229.6823
457.18123	-54.924874	398.572479	70.997358	-1.88328	-0.805366	22206.03046
441.921975	-12.19896	403.913218	148.056595	0.405608	-0.805366	22206.79342
430.477534	23.660288	398.572479	174.76029	-1.88328	-0.042403	22221.28971
428.951608	72.489903	364.239155	204.515837	-0.357355	-0.805366	22228.15638
396.907174	97.667674	345.165087	239.612123	-1.88328	-0.805366	22179.32676
390.040509	141.15655	325.328056	251.819527	-1.88328	-1.568329	22196.11194
363.336813	177.778761	271.157702	260.97508	-2.646243	-0.805366	22202.21564
364.099776	207.534308	235.298453	293.019515	-2.646243	-0.805366	22179.32676
354.18126	244.156519	181.891061	340.323204	-1.88328	-0.805366	22202.97861
319.084974	274.675029	152.898477	364.738012	-0.357355	-0.805366	22206.79342
303.82572	315.875016	66.683688	364.738012	0.405608	-0.042403	22161.77862
294.670167	347.919451	63.631837	387.626894	-1.120317	-0.042403	22198.40083
276.359061	364.704632	30.824439	400.59726	0.405608	0.720559	22212.89712
232.107222	403.615731	-43.182946	409.752813	1.931534	-0.042403	22191.53417
197.773899	415.823135	-66.071828	434.930584	0.405608	-0.042403	22219.00082
184.803533	434.897203	-101.168114	412.804664	1.931534	0.720559	22241.88971
147.418359	444.815719	-183.56809	380.760229	2.694496	-0.042403	22209.84527
113.085035	464.65275	-119.47922	447.90095	1.168571	-0.042403	22235.02304
64.25542	441.763868	-174.412537	450.952801	0.405608	-0.042403	22239.60082
40.603575	479.149042	-184.331052	425.775031	-1.120317	-0.042403	22237.31193
24.581358	460.074974	-204.931046	424.249105	1.931534	-0.805366	22220.52675
1.692476	423.452762	-224.005115	427.300956	1.168571	-0.042403	22225.10453
-49.426028	438.712017	-275.123618	433.404658	0.405608	0.720559	540.94058
-89.10009	431.08239	-296.486575	438.745397	-1.88328	-0.805366	16.022217
-109.700084	426.504613	-367.442109	405.175037	0.405608	-0.805366	10.681478
-137.166742	423.452762	-387.27914	368.552826	-1.120317	-0.805366	11.444441
-179.129693	406.667582	-359.812482	312.093583	-3.409206	-1.568329	9.155553
-207.359314	398.274992	-430.768016	301.412105	-1.88328	-0.042403	19234.2906
-237.877824	370.808334	-383.464327	304.463956	0.405608	0.720559	22181.61565
-262.292631	357.075004	-408.642097	277.76026	-0.357355	-0.042403	22119.05271
-273.737072	347.156489	-409.40506	241.901011	-0.357355	-0.805366	22214.42305
-313.411135	323.504644	-449.842085	234.271384	-1.120317	-0.042403	22226.63045
-332.485203	290.697246	-406.353209	167.130663	1.168571	0.720559	22212.89712
-346.218532	256.363923	-423.901352	149.58252	1.931534	-0.042403	22220.52675
-362.24075	217.452823	-410.930985	112.197346	-1.120317	-0.042403	22227.39341
-391.996296	183.882463	-457.471712	9.960339	0.405608	-0.805366	22215.18601
-407.255551	164.045432	-404.827283	30.560333	2.694496	1.483522	22234.26008
-414.885179	128.949146	-399.486544	-12.928543	3.457459	-0.042403	22244.17859
-437.774061	106.060264	-394.145805	-41.158164	1.931534	-0.805366	22206.79342
-459.137017	68.67509	-343.790264	-71.676674	1.931534	-0.042403	22224.34156
-464.477756	22.897326	-320.13842	-105.247034	-0.357355	0.720559	22232.73415
-454.559241	-22.880439	-351.419892	-119.743326	0.405608	-1.568329	22202.21564
-449.218502	-54.924874	-302.590277	-173.91368	1.931534	0.720559	22181.61565
-453.033315	-80.865607	-273.597693	-199.091451	-1.120317	-0.805366	22215.94897
-452.270353	-114.435967	-269.019916	-239.528476	-0.357355	-0.042403	22218.23786
-443.877763	-170.132247	-256.04955	-286.832165	0.405608	-0.042403	22188.48232
-414.122216	-205.991496	-222.479189	-288.358091	-3.409206	-0.805366	22193.82305
-390.470371	-234.221117	-213.323636	-357.7877	-1.120317	-0.042403	22197.63787
-384.366669	-264.739626	-198.827344	-396.6988	0.405608	-0.805366	22182.37861
-348.50742	-282.287769	-124.819959	-376.861768	-1.88328	-0.805366	22196.87491
-327.144464	-321.961832	-83.619971	-403.565464	-1.88328	-1.568329	22206.03046
-302.729656	-345.613676	-82.094046	-455.44693	-1.88328	-1.568329	22196.87491
-265.344482	-374.60626	-14.953325	-418.061756	-0.357355	0.720559	22216.71194
-218.040792	-395.969217	19.379998	-435.609899	0.405608	0.720559	22231.97119
-182.944506	-418.095136	53.713322	-453.158042	2.694496	0.720559	22217.4749
-142.507481	-434.880317	84.231831	-459.261744	1.168571	0.720559	22209.84527
-99.018605	-455.480311	133.824409	-444.765452	1.168571	-1.568329	22242.65267
-65.448245	-469.976603	141.454036	-496.646918	1.931534	1.483522	22238.83786
-10.514928	-485.235857	179.602173	-510.380247	1.931534	-0.042403	22236.54897
13.89988	-499.732149	258.187335	-410.432129	1.168571	0.720559	22239.60082
54.336905	-499.732149	305.491025	-424.165458	1.168571	0.720559	22231.20823
106.218371	-485.235857	299.387323	-419.587682	1.168571	-0.805366	22101.50456
132.159104	-498.969187	354.32064	-398.224725	-0.357355	-0.805366	22224.34156
172.596129	-473.028453	370.342857	-393.646949	1.931534	-0.805366	22227.39341
201.588713	-466.161789	371.868783	-360.839551	-1.120317	-0.805366	22218.23786
235.922036	-458.532161	417.646547	-328.795116	1.168571	-0.042403	22227.39341
261.862769	-429.539577	415.357659	-305.143271	-0.357355	0.720559	22229.6823
294.670167	-411.991435	434.431727	-286.069203	-1.120317	-1.568329	22196.11194
311.455347	-376.895149	451.97987	-248.684029	-1.120317	-0.805366	22204.50453
361.047925	-351.717378	418.40951	-210.535892	-0.357355	-0.042403	22215.94897
370.203478	-314.332204	464.950237	-185.358121	-0.357355	-0.042403	22204.50453
398.433099	-307.46554	474.868752	-128.135916	0.405608	0.720559	22223.5786
410.640503	-248.717409	457.320609	-101.43222	0.405608	-0.805366	22232.73415
438.870124	-215.910011	464.950237	-73.202599	2.694496	0.720559	22217.4749
432.766422	-170.132247	458.083572	-38.869276	0.405608	-0.042403	22188.48232
448.025677	-142.665588	445.876168	13.01219	-1.88328	-0.805366	22214.42305
471.677522	-100.702638	416.120622	2.330712	-0.357355	-1.568329	22193.82305
458.707155	-35.850805	401.62433	32.849221	1.168571	0.720559	22237.31193
460.233081	-10.673035	412.305808	157.97511	2.694496	-0.805366	22247.99341
429.714571	20.608437	321.513242	154.923259	1.931534	0.720559	22202.21564
431.240497	57.993611	339.824348	176.286216	3.457459	0.720559	22200.68972
397.670136	95.378786	348.979901	226.641756	1.168571	0.720559	22228.91934
397.670136	141.15655	314.646578	272.419521	-0.357355	-0.042403	22200.68972
378.596068	183.1195	286.416956	270.130632	-0.357355	-0.042403	22210.60823
377.070142	212.875047	250.557708	324.300987	-0.357355	-0.805366	22219.76379
356.470148	237.289855	202.491055	334.982465	1.168571	0.720559	22215.94897
329.00349	280.778731	169.683658	334.982465	-0.357355	-0.042403	22187.71935
296.196092	299.852799	125.431819	370.841714	-1.88328	-0.042403	22173.98602
287.803502	337.237973	63.631837	360.923198	-3.409206	-1.568329	22190.00824
259.573881	343.341675	-89.723673	315.145434	-1.120317	-0.805366	22172.4601
229.818334	402.852768	-53.864424	388.389857	-1.120317	-0.805366	22198.40083
196.247974	415.060172	-31.738505	440.271323	0.405608	-0.042403	22222.05268
166.492427	433.371278	-98.116263	450.952801	-0.357355	-0.042403	22214.42305
145.892433	438.712017	-126.345884	434.930584	-1.88328	-1.568329	22113.71197
103.929483	446.341644	-123.294033	459.345391	1.168571	1.483522	22232.73415
73.410973	466.178676	-160.679208	434.167621	0.405608	-0.805366	22214.42305
40.603575	460.837936	-218.664376	428.063919	-2.646243	-0.805366	22221.28971
23.818395	453.971272	-218.664376	439.50836	1.168571	-0.805366	22245.70452
-5.174189	457.023123	-241.553258	410.515776	-0.357355	-0.042403	22233.49712
-46.374177	431.08239	-343.790264	344.900981	1.168571	-0.042403	1549.577319
-69.263059	431.845352	-320.901382	386.100968	1.168571	-0.042403	19.074068
-106.648233	432.608315	-326.242121	409.752813	0.405608	-0.042403	12.207404
-134.114891	427.267576	-355.997668	397.54541	1.931534	1.483522	13.733329
-166.922289	399.800918	-365.153221	340.323204	-0.357355	-0.805366	9.918516
-211.174128	408.193508	-373.545811	370.841714	-1.120317	-0.805366	11387.21885
-227.959308	386.067588	-397.197656	310.567658	0.405608	-0.042403	22164.06751
-252.374116	371.571296	-398.723581	296.834328	2.694496	-0.042403	22196.87491
-279.840774	350.971302	-395.67173	270.893595	2.694496	1.483522	22217.4749
-301.966693	324.267607	-400.249507	228.930645	-3.409206	-0.805366	22194.58602
-345.455569	294.51206	-461.286526	189.256582	-1.88328	0.720559	22209.08231
-364.529638	242.630594	-476.545781	44.293662	-2.646243	-0.042403	22206.03046
-383.603706	221.267637	-413.982836	116.01216	-0.357355	-0.805366	22203.74157
-389.707408	194.563941	-430.005054	64.130693	1.168571	-0.805366	22222.05268
-411.070365	173.963947	-391.093954	50.397364	0.405608	-0.042403	22211.3712
-421.751843	122.845444	-387.27914	-0.721139	-0.357355	-0.805366	22207.55638
-447.692576	97.667674	-398.723581	-56.417419	-0.357355	-0.042403	22222.81564
-458.374055	62.571388	-364.390258	-57.943344	0.405608	-0.042403	22211.3712
-468.29257	34.341767	-333.108786	-109.061848	-1.120317	-0.805366	22189.24528
-452.270353	-6.095259	-319.375457	-115.16555	1.931534	-0.805366	22241.88971
-461.425905	-28.221178	-307.931016	-177.728494	3.457459	0.720559	22212.89712
-462.951831	-54.924874	-287.331022	-192.987749	1.168571	-0.042403	22199.16379
-446.929613	-109.095228	-292.671761	-263.180321	3.457459	-0.042403	22221.28971
-438.537023	-144.191514	-236.212518	-273.098836	0.405608	-1.568329	22226.63045
-430.907396	-199.124831	-238.501407	-303.617346	0.405608	-0.805366	22196.11194
-413.359253	-234.98408	-189.671792	-312.772899	-1.120317	-0.042403	22207.55638
-360.714824	-257.109999	-171.360686	-337.187706	1.168571	0.720559	22072.51198
-347.744458	-289.154434	-115.664406	-376.098806	-2.646243	-1.568329	22202.21564
-323.32965	-315.85813	-95.827375	-399.750651	-0.357355	-0.805366	22188.48232
-302.729656	-355.532192	-69.886642	-427.217309	-0.357355	-0.805366	22193.06009
-264.581519	-386.050701	-47.760722	-447.817303	-1.120317	0.720559	22201.45268
-240.929674	-390.628478	-24.108878	-472.995073	-2.646243	-0.805366	22200.68972
-187.522283	-424.198838	-31.738505	-466.128409	-1.120317	-0.805366	22219.00082
-148.611183	-449.376609	101.017011	-472.232111	1.168571	-0.042403	22215.94897
-112.751935	-456.243273	153.66144	-450.106191	-0.357355	-0.042403	22216.71194
-76.129723	-461.584012	158.239217	-458.498781	-1.120317	-0.805366	22228.15638
-38.744549	-490.576596	189.520689	-447.05434	-0.357355	-0.805366	22218.23786
11.610991	-505.072888	271.920664	-433.321011	-1.120317	-0.042403	22206.79342
42.892464	-505.072888	280.313254	-425.691384	-1.120317	-0.042403	22221.28971
99.351706	-493.628447	316.172503	-411.195092	2.694496	-0.042403	22188.48232
133.685029	-481.421044	342.876199	-399.750651	3.457459	-0.042403	22237.31193
130.633178	-466.924752	283.365105	-434.083974	0.405608	-0.042403	22229.6823
192.43316	-465.398826	296.335472	-434.846936	1.931534	-0.042403	22236.54897
233.633148	-461.584012	365.002118	-373.046955	1.168571	-0.805366	22225.10453
251.944254	-425.724764	412.305808	-317.350675	1.931534	-0.042403	22226.63045
288.566465	-399.021068	436.720615	-298.276607	-0.357355	-0.042403	22228.15638
296.959055	-384.524776	451.216907	-252.498842	-0.357355	-0.805366	22211.3712
341.210894	-362.398857	458.846535	-189.935898	1.168571	1.483522	22223.5786
374.018291	-331.117384	439.772466	-172.387755	-1.120317	-0.042403	22230.44527
405.299764	-292.969248	472.579864	-130.424804	1.168571	0.720559	22221.28971
406.825689	-262.450738	477.157641	-98.380369	-2.646243	-0.042403	22199.16379
435.05531	-225.065564	422.224323	-130.424804	-1.88328	-0.042403	22212.89712
409.114577	-193.021129	456.557647	-67.098897	-1.120317	-1.568329	22155.67492
436.581236	-133.510036	414.594696	-43.447052	1.168571	0.720559	22204.50453
457.18123	-105.280414	416.120622	6.145525	2.694496	-0.805366	22227.39341
463.284932	-58.739687	418.40951	78.626985	2.694496	2.246485	22213.66009
454.892342	-27.458215	383.313224	132.034377	1.931534	-0.042403	22213.66009
442.684938	19.845475	387.128038	168.656588	0.405608	0.720559	22225.86749
406.062726	63.334351	368.816932	193.834359	-0.357355	-0.042403	22014.52681
409.114577	90.801009	355.083603	227.404719	1.168571	-0.805366	22187.71935
414.455316	144.208401	326.091019	248.767676	1.931534	-0.042403	22231.97119
389.277546	183.1195	268.105851	264.789893	-1.120317	-1.568329	22229.6823
372.492366	200.667643	228.431788	280.049148	1.931534	-0.805366	22199.92676
374.018291	236.526892	211.646608	323.538024	0.405608	-0.042403	22219.76379
343.499782	272.38614	159.765142	325.06395	0.405608	-0.805366	22223.5786
301.536831	296.037985	107.120713	353.293571	-0.357355	-0.042403	22177.03787
304.588682	334.949085	88.809607	385.338006	1.168571	-0.042403	22208.31935
274.070173	346.393526	49.135545	405.175037	-0.357355	-1.568329	22219.00082
258.047955	384.541663	22.431849	420.434292	-0.357355	-0.042403	22202.97861
206.166489	407.430545	-40.894058	424.249105	-1.88328	-0.805366	22221.28971
166.492427	422.6898	-75.227381	443.323174	-2.646243	0.720559	22209.08231
146.655396	430.319427	-136.2644	452.478727	-2.646243	-1.568329	22180.85269
103.929483	450.156458	-132.449586	463.160205	-0.357355	-0.042403	22202.97861
74.936899	439.47498	-218.664376	410.515776	-2.646243	-0.042403	22219.00082
48.233203	453.971272	-284.279171	386.863931	1.168571	1.483522	22217.4749
18.477656	463.889787	-211.034748	445.612062	-1.88328	-0.805366	22216.71194
1.692476	456.26016	-239.264369	449.426876	-1.88328	-0.042403	22227.39341
-41.7964	450.156458	-270.545842	426.537994	0.405608	-0.042403	13396.8627
-78.418612	449.393495	-316.323606	428.826882	-0.357355	-0.042403	22.888882
-110.463046	440.237943	-323.953233	407.463925	1.168571	-0.805366	12.207404
-129.537115	425.741651	-357.523594	379.234304	3.457459	-0.042403	10.681478
-163.870438	417.34906	-359.049519	360.923198	3.457459	0.720559	10.681478
-189.811171	403.615731	-378.88655	348.715794	1.931534	-0.805366	15500.35096
-218.803755	388.356476	-406.353209	305.989881	-1.120317	-0.042403	22194.58602
-237.114861	370.808334	-433.819867	260.97508	1.168571	-0.042403	22193.06009
-279.077811	350.971302	-401.01247	258.686191	-0.357355	0.720559	22219.76379
-314.93706	325.793532	-413.219873	250.293601	-1.120317	-2.331291	22222.05268
-310.359284	292.986134	-409.40506	219.775092	-1.88328	-0.805366	22209.84527
-333.248166	250.260221	-408.642097	157.212147	-0.357355	-0.805366	22220.52675
-379.788893	227.371339	-405.590246	132.79734	0.405608	-0.042403	22227.39341
-399.625924	186.934314	-430.005054	69.471433	0.405608	0.720559	22170.17121
-414.885179	167.860246	-423.901352	46.582551	-1.88328	-1.568329	22198.40083
-425.566657	132.000997	-436.871718	-13.691506	-1.120317	-0.805366	22206.03046
-445.403688	83.934344	-484.938371	-66.335935	-1.88328	-0.805366	22160.25269
-461.425905	84.697307	-384.227289	-98.380369	-1.120317	-0.042403	22203.74157
-456.848129	32.815841	-365.153221	-120.506289	0.405608	-0.042403	22224.34156
-453.796278	1.534369	-336.9236	-134.239618	1.931534	-0.042403	22201.45268
-469.818496	-35.087843	-285.805096	-135.002581	-0.357355	-0.805366	22196.87491
-459.89998	-69.421166	-301.827314	-182.306271	-0.357355	0.720559	22217.4749
-446.166651	-104.517452	-294.197686	-250.972917	0.405608	-0.042403	22208.31935
-447.692576	-145.717439	-277.412506	-271.572911	-0.357355	-0.805366	22199.92676
-418.699992	-174.710023	-217.901413	-293.69883	1.931534	-0.805366	22231.20823
-401.151849	-212.095197	-199.590307	-313.535861	0.405608	0.720559	22227.39341
-363.766675	-237.272968	-199.590307	-366.18029	2.694496	-0.042403	22052.67495
-343.166681	-271.606291	-156.101431	-385.254359	3.457459	1.483522	22214.42305
-324.855576	-315.85813	-80.56812	-485.202477	-0.357355	-0.805366	22215.94897
-308.833358	-341.0359	-97.3533	-450.106191	-0.357355	-0.805366	22192.29713
-272.211147	-358.584043	-25.634803	-423.402495	-0.357355	-0.042403	22221.28971
-238.640786	-391.391441	14.039259	-426.454346	-1.120317	-0.805366	22230.44527
-210.411165	-414.280323	56.00221	-445.528415	-1.120317	-0.042403	22213.66009
-157.003773	-447.08772	100.254048	-466.128409	-0.357355	-0.042403	22221.28971
-136.40378	-467.687714	140.691074	-443.239527	-1.88328	-0.042403	22209.08231
-75.366761	-476.080304	131.535521	-497.409881	-3.409206	-0.805366	22193.06009
-48.663065	-502.784	192.57254	-480.624701	-1.88328	-0.042403	22204.50453
5.50729	-499.732149	253.609559	-403.565464	-1.88328	-0.805366	22218.23786
26.870246	-494.39141	262.765111	-453.921005	0.405608	0.720559	22209.84527
84.092451	-481.421044	255.135484	-437.898787	-0.357355	-1.568329	22185.43046
120.714663	-496.680298	290.994733	-421.113607	-1.120317	-0.805366	22228.15638
152.759098	-483.709932	358.135454	-374.57288	0.405608	1.483522	22222.81564
184.803533	-464.635863	378.735447	-367.706216	1.168571	0.720559	22219.00082
213.796117	-464.635863	398.572479	-337.187706	1.931534	0.720559	22228.15638
261.099806	-421.90995	426.8021	-308.958085	-1.120317	-1.568329	22240.36378
295.43313	-417.332174	416.120622	-320.402526	0.405608	-1.568329	22125.91937
312.981272	-389.865515	452.742833	-259.365507	1.931534	0.720559	22238.07489
347.314596	-363.924782	456.557647	-207.484041	1.168571	0.720559	22238.83786
373.255329	-343.324788	431.379876	-184.595159	1.168571	-0.042403	22227.39341
403.010875	-302.887763	466.476162	-154.839612	-0.357355	-0.042403	22228.15638
408.351615	-269.317403	471.816901	-123.55814	1.168571	-0.805366	22229.6823
429.714571	-231.932229	487.076156	-86.172966	0.405608	-0.805366	22214.42305
428.951608	-189.206315	477.920603	-56.417419	0.405608	-0.042403	22221.28971
446.499751	-155.635955	451.97987	-12.928543	-0.357355	-0.805366	22210.60823
445.736789	-98.41375	427.565063	13.01219	-1.120317	-1.568329	22201.45268
445.736789	-71.710054	416.883584	82.441799	-1.120317	0.720559	22200.68972
448.78864	-28.984141	388.653963	135.086228	-3.409206	-0.805366	22206.03046
443.4479	8.401034	368.816932	137.375116	-0.357355	-0.042403	22159.48973
407.588652	32.052878	378.735447	196.123247	-0.357355	-0.805366	22110.66012
403.773838	81.645456	352.794714	218.249166	-3.409206	-1.568329	22208.31935
395.381248	112.926928	287.942882	232.745458	0.405608	-0.042403	22198.40083
393.855323	164.808395	296.335472	267.078782	-1.88328	-0.805366	22212.89712
374.018291	200.667643	274.972515	289.204701	-0.357355	0.720559	22219.00082
367.91459	228.897264	220.802161	341.086167	0.405608	0.720559	22205.2675
341.210894	267.045401	159.002179	341.086167	0.405608	-0.805366	22205.2675
321.373863	295.275023	130.772558	367.789863	0.405608	-1.568329	22233.49712
304.588682	339.526861	95.676272	360.923198	-0.357355	-1.568329	22223.5786
280.936838	363.178706	33.87629	360.160235	1.931534	0.720559	22190.00824
244.314626	385.304626	-10.375548	401.360223	-0.357355	-0.805366	22223.5786
219.136856	399.800918	-33.26443	400.59726	-1.120317	-1.568329	22234.26008
158.8628	420.400911	-98.879226	414.33059	0.405608	-0.042403	22213.66009
155.810949	446.341644	-98.879226	445.612062	1.931534	-0.805366	22200.68972
117.662812	444.052756	-117.190332	451.715764	1.931534	0.720559	22231.97119
92.485042	445.578682	-156.864394	416.619478	1.168571	0.720559	22215.94897
59.677644	447.86757	-179.753276	434.167621	-0.357355	0.720559	22226.63045
28.396172	466.178676	-214.849562	431.11577	-1.88328	-0.805366	22209.08231
-6.700114	449.393495	-262.153252	428.826882	-2.646243	-0.042403	22193.06009
-46.374177	439.47498	-306.40509	382.286155	-2.646243	-1.568329	21944.33424
-72.31491	444.052756	-290.382873	393.730596	-2.646243	-0.805366	25.17777
-105.122307	426.504613	-340.738413	359.397273	0.405608	0.720559	13.733329
-141.744519	415.060172	-478.071706	287.678775	1.168571	0.720559	9.918516
-157.003773	402.852768	-443.738383	324.300987	-0.357355	-0.805366	11.444441
-193.625985	398.274992	-389.568029	351.767645	2.694496	0.720559	9.918516
-224.144494	389.882402	-361.338407	342.612092	-0.357355	0.720559	22079.37864
-237.114861	370.808334	-407.116172	308.278769	1.168571	-0.042403	22201.45268
-275.262998	363.941669	-412.456911	277.76026	1.168571	0.720559	22227.39341
-295.100029	346.393526	-405.590246	217.486204	1.931534	-0.042403	22235.786
-317.988911	314.349091	-423.901352	199.175098	1.931534	0.720559	22237.31193
-334.774091	278.489842	-410.930985	171.708439	-0.357355	-1.568329	22229.6823
-371.396303	251.023184	-399.486544	99.226979	3.457459	-0.042403	22227.39341
-397.337036	210.586159	-444.501346	79.389948	-1.120317	-0.042403	22161.77862
-406.492588	151.838028	-417.034687	35.138109	-0.357355	-0.042403	22195.34898
-424.803694	141.919512	-392.61988	32.849221	-0.357355	-0.042403	22212.13416
-437.774061	110.63804	-385.753215	-1.484102	0.405608	-0.805366	22225.10453
-453.033315	70.963978	-354.471743	-31.239649	-1.120317	-0.805366	22214.42305
-462.951831	36.630655	-343.790264	-89.987779	-1.120317	-0.805366	22204.50453
-471.344421	-9.910072	-381.175438	-110.587773	-2.646243	-0.042403	22199.92676
-473.633309	-28.984141	-317.086569	-151.787761	0.405608	0.720559	22205.2675
-461.425905	-60.265613	-284.279171	-198.328488	0.405608	0.720559	22171.69713
-473.633309	-93.835973	-298.775463	-251.73588	-1.88328	-0.042403	22198.40083
-459.89998	-131.221147	-310.982867	-266.232172	-0.357355	-0.042403	22214.42305
-408.781477	-175.472986	-215.612525	-290.646979	1.168571	-0.042403	22187.71935
-412.59629	-205.228533	-222.479189	-334.135855	-0.357355	-0.042403	22213.66009
-384.366669	-241.850744	-206.456972	-346.343259	1.168571	0.720559	22183.14158
-367.581489	-270.843328	-145.419953	-361.602514	-0.357355	-0.042403	22191.53417
-337.062979	-297.547024	-111.849592	-388.306209	-3.409206	-2.331291	22190.7712
-296.625954	-320.435906	-73.701456	-415.772868	2.694496	0.720559	22227.39341
-276.02596	-363.161819	-22.582952	-426.454346	1.168571	-0.805366	22240.36378
-236.351898	-377.658111	-5.034809	-435.609899	1.931534	0.720559	22233.49712
-195.914873	-418.858099	18.617036	-504.276545	1.931534	0.720559	22108.37123
-171.500065	-438.69513	68.972576	-473.758036	1.168571	0.720559	22229.6823
-127.248227	-458.532161	112.461452	-464.602483	2.694496	0.720559	22216.71194
-79.944537	-480.658081	143.742925	-485.96544	-0.357355	-0.805366	22225.86749
-44.848251	-492.102522	183.416987	-440.950638	-1.120317	-0.805366	22227.39341
-12.040853	-493.628447	253.609559	-422.639533	-1.120317	-0.042403	22216.71194
39.07765	-502.784	274.209553	-411.195092	1.168571	0.720559	22227.39341
55.099867	-521.095106	292.520658	-432.558048	-0.357355	-0.042403	22203.74157
97.062818	-498.969187	347.453975	-416.535831	-1.120317	-0.042403	22195.34898
140.551694	-517.280292	307.01695	-429.506197	-3.409206	-3.094254	22197.63787
185.566495	-482.946969	351.268789	-404.328427	-1.120317	-0.805366	22219.76379
219.136856	-455.480311	396.28359	-359.313625	0.405608	0.720559	22206.79342
245.840552	-436.406242	414.594696	-344.817333	0.405608	-0.042403	22223.5786
286.277577	-433.354391	435.19469	-305.906234	1.168571	-0.042403	22112.949
302.299794	-393.680329	445.113206	-289.121054	0.405608	-0.805366	22216.71194
336.633117	-365.450708	468.002088	-215.876631	1.168571	-0.042403	22222.81564
366.388664	-339.509975	490.89097	-180.780345	0.405608	-1.568329	22228.91934
399.196062	-308.228502	486.313193	-135.765544	1.931534	-0.042403	22236.54897
410.640503	-265.502589	465.713199	-114.402587	3.457459	0.720559	22244.17859
416.744205	-237.272968	463.424311	-128.135916	1.931534	0.720559	22241.88971
428.188646	-188.443353	479.446529	-59.46927	0.405608	-0.805366	22204.50453
464.047894	-148.006328	459.609498	-25.135947	1.168571	-0.042403	22223.5786
447.262714	-113.673004	446.639131	9.197376	1.931534	-0.042403	22223.5786
447.262714	-66.369315	379.49841	25.982557	-1.120317	-0.805366	22193.82305
438.107161	-38.902656	391.705814	116.775122	-1.88328	-0.805366	22210.60823
449.551602	8.401034	398.572479	152.634371	-1.88328	-0.042403	22224.34156
433.529385	48.075096	384.839149	193.834359	-0.357355	-0.805366	22196.11194
409.87754	61.045462	375.683597	225.115831	-0.357355	-0.805366	22205.2675
378.596068	112.926928	333.720646	229.693607	-1.88328	-1.568329	22196.87491
406.062726	154.889879	262.002149	235.797309	-1.88328	-0.805366	22203.74157
367.151627	174.72691	234.53549	276.234334	1.168571	1.483522	22168.64528
365.625701	219.741712	221.565124	315.908397	-1.88328	-0.805366	22197.63787
357.233111	253.312072	142.979962	312.856546	-0.357355	-0.805366	21951.2009
328.240527	285.356507	142.216999	344.138018	1.168571	-0.805366	22185.43046
305.351645	341.81575	25.4837	333.45654	0.405608	-0.805366	22207.55638
278.647949	367.756483	-44.708872	336.508391	-1.120317	0.720559	22218.23786
255.759067	383.015737	27.772588	413.567627	1.168571	1.483522	22202.97861
227.529446	409.719433	-5.034809	442.560211	1.931534	-0.042403	22222.81564
189.381309	423.452762	-67.597754	457.056503	1.931534	-0.042403	22253.33415
145.12947	444.815719	-116.427369	437.982435	0.405608	-0.805366	22233.49712
130.633178	460.837936	-171.360686	463.923168	-0.357355	-1.568329	22235.02304
86.38134	453.971272	-170.597723	443.323174	2.694496	1.483522	22243.41563
49.759128	460.837936	-201.116233	437.219472	-0.357355	0.720559	22228.15638
6.270252	451.682384	-220.190301	441.797248	0.405608	-0.042403	22215.94897
2.455439	446.341644	-247.65696	443.323174	-0.357355	-0.805366	22226.63045
-43.322326	439.47498	-275.886581	427.300956	-1.88328	-1.568329	18648.33522
-57.055655	432.608315	-317.849531	422.72318	-0.357355	-0.042403	22.125919
-85.285276	438.712017	-319.375457	427.300956	2.694496	1.483522	13.733329
-128.774152	426.504613	-336.9236	402.886149	-1.88328	-0.805366	10.681478
-166.159326	395.986104	-391.093954	376.182453	-1.120317	0.720559	12.207404
-186.75932	397.512029	-378.88655	352.530608	-0.357355	-0.042403	9.918516
-213.463016	379.963886	-387.27914	328.878763	-1.120317	-0.042403	22065.64531
-237.877824	376.912035	-371.256923	292.256552	-1.120317	-0.805366	22186.95639
-272.974109	359.363892	-409.40506	262.501005	1.168571	-0.042403	22219.00082
-272.211147	339.526861	-461.286526	224.352868	1.931534	-0.805366	22229.6823
-327.144464	306.719464	-424.664314	195.360284	-0.357355	-0.042403	22204.50453
-345.455569	276.200954	-431.530979	190.782508	0.405608	0.720559	22216.71194
-359.188899	239.578743	-393.382842	141.952893	2.694496	-0.042403	22226.63045
[truncated: 28,725 more rows]
