# Supplementary material for: Dynamic analysis of slant cracked rotor system considering nonlinear oil film force
Source: PLoS One. 2024 Jan 25;19(1):e0294293. doi: 10.1371/journal.pone.0294293 (PMC10810477; doi:10.1371/journal.pone.0294293)
Supplement: S1 File — These data were measured by two eddy current sensors, model WT0150. (ZIP) [file pone.0294293.s001.zip › 2021.3.18 Test data for plain bearings/2021.3.18 (P=0.2Mpa, Z=4.0g Clockwise126°+1.2g)/900.csv]

1024	30720	7	0	3
8	8	8	8	10	10	1
3	3	3	3	1	1	4
2	1	4	3	0	0	0
0	0	0	0	-0.000028	0.000004	20752.32617
-75.424231	-501.205321	148.163142	-477.786489	-1.067583	1.33562	22201.45268
-13.624249	-514.175688	230.563117	-448.793905	-1.067583	-0.953269	22219.00082
41.309068	-503.49421	281.681621	-428.956874	-0.30462	0.572657	22212.89712
84.034981	-505.020135	296.177913	-433.534651	2.747231	-0.190306	22222.81564
128.28682	-507.309023	304.570503	-428.956874	0.458342	0.572657	22231.20823
164.146068	-485.183104	300.755689	-406.067992	1.984268	-0.190306	22222.05268
212.975684	-477.553476	376.289	-358.00134	0.458342	1.33562	22219.76379
257.227522	-456.19052	439.614907	-326.719867	-0.30462	-0.190306	22227.39341
286.220106	-429.486824	446.481572	-307.645799	1.221305	-0.953269	22225.10453
315.975653	-410.412756	450.296385	-296.201358	0.458342	-0.953269	22237.31193
345.7312	-355.479439	444.955646	-246.60878	3.510193	0.572657	22238.83786
385.405262	-334.116482	472.422305	-182.51991	1.221305	-0.190306	22240.36378
402.953405	-308.175749	509.807479	-148.186587	1.221305	0.572657	22225.86749
421.264511	-274.605388	486.155634	-106.986599	-0.30462	0.572657	22224.34156
422.027474	-220.435034	506.755628	-81.045866	1.221305	0.572657	22228.15638
441.101542	-170.842456	485.392671	-23.823661	-1.830546	-0.190306	22213.66009
456.360797	-120.486916	458.688976	16.613364	0.458342	-0.190306	22225.86749
460.938573	-77.761002	439.614907	60.865203	1.984268	1.33562	22236.54897
450.257095	-40.375828	419.014913	121.902222	-1.067583	-0.190306	22194.58602
444.153393	4.638973	402.229733	150.131843	-1.830546	-0.953269	22203.74157
418.975623	41.261185	386.970478	182.939241	-1.830546	-0.190306	22206.03046
414.397846	96.957464	367.133447	188.27998	-1.830546	-0.953269	22190.7712
418.21266	149.601893	290.837173	224.902191	1.221305	0.572657	22207.55638
388.457113	184.698179	289.311248	292.042912	0.458342	-0.190306	22224.34156
367.094156	226.66113	235.140894	317.220682	-0.30462	0.572657	22194.58602
345.7312	270.912968	216.829788	365.287335	1.984268	0.572657	22207.55638
325.894169	299.14259	146.637216	374.442888	-0.30462	-0.190306	22209.08231
323.60528	337.290727	87.126123	358.42067	-1.067583	-0.190306	22209.84527
296.138622	379.253677	87.126123	427.087317	-0.30462	-0.190306	22213.66009
257.990485	402.905522	48.215023	456.842863	1.221305	-0.953269	22234.26008
219.842348	419.690702	-27.318288	471.339155	2.747231	0.572657	22232.73415
154.990516	442.579584	-93.696046	462.946565	-0.30462	-1.716231	22199.92676
141.257186	459.364764	-147.103438	478.20582	-0.30462	-0.190306	22215.18601
89.37572	466.994392	-153.970102	455.316938	-1.067583	-0.190306	22215.94897
52.753509	476.149945	-192.118239	458.368789	-1.067583	-0.953269	22200.68972
13.079447	457.838839	-224.162674	469.81323	0.458342	-0.953269	22225.10453
-13.624249	454.786988	-253.155258	455.316938	-2.593509	-0.953269	22223.5786
-39.564982	451.735137	-305.036724	446.161385	1.984268	0.572657	4909.665212
-64.742753	441.816622	-309.614501	468.287304	1.221305	1.33562	19.837031
-112.046442	438.764771	-341.658935	444.63546	-1.830546	-0.953269	12.207404
-165.453834	426.557367	-353.866339	416.405838	-1.830546	-0.953269	12.207404
-205.890859	401.379596	-395.82929	362.998447	-3.356471	-0.953269	9.918516
-231.831592	380.779603	-410.325582	337.057714	-1.830546	0.572657	21711.6306
-256.2464	378.490714	-418.718172	294.3318	-1.830546	-1.716231	22195.34898
-305.076015	371.62405	-473.651489	248.554036	-0.30462	-0.190306	22208.31935
-314.231568	351.787019	-472.888526	189.805905	-1.067583	-0.953269	22221.28971
-328.72786	288.461111	-424.058911	193.620719	-1.067583	-0.953269	22216.71194
-360.772295	261.757416	-473.651489	149.36888	-0.30462	-0.190306	22212.89712
-392.053767	226.66113	-440.844091	105.880004	0.458342	-0.190306	22223.5786
-403.498208	192.327807	-437.79224	66.205942	0.458342	-0.190306	22247.23045
-413.416723	148.075968	-396.592253	37.976321	1.984268	0.572657	22235.02304
-449.275972	119.846347	-382.095961	-24.586624	1.221305	-0.190306	22240.36378
-453.853748	83.224135	-366.073743	-46.712543	1.221305	-0.190306	22241.88971
-476.742631	37.446371	-351.577451	-110.03845	0.458342	0.572657	22220.52675
-471.401891	-6.042505	-363.021892	-142.082885	0.458342	-0.953269	22214.42305
-478.268556	-53.346195	-324.873755	-196.253239	0.458342	-0.953269	22206.79342
-475.216705	-89.205443	-308.851538	-221.43101	0.458342	-0.953269	22210.60823
-467.587078	-121.249878	-282.147842	-261.105072	-1.067583	0.572657	22216.71194
-423.335239	-173.894307	-270.703401	-317.564315	-1.067583	-0.953269	22200.68972
-417.231537	-228.827624	-221.873786	-328.245793	-2.593509	-0.190306	22094.6379
-389.001916	-258.583171	-188.303425	-385.467998	-4.119434	-0.953269	22191.53417
-351.616742	-283.760941	-121.925667	-399.201327	-2.593509	0.572657	22202.21564
-338.646375	-315.042413	-144.814549	-426.667986	-2.593509	-0.953269	22196.11194
-317.283419	-372.264619	-83.014568	-442.690203	1.221305	1.33562	22200.68972
-260.824176	-381.420172	-24.266437	-452.608719	-2.593509	-0.953269	22213.66009
-221.150114	-414.227569	-9.007182	-493.045744	-1.067583	-0.190306	22190.00824
-198.261232	-427.960899	45.163172	-531.956844	-1.067583	-0.953269	22200.68972
-115.098293	-453.138669	87.889085	-523.564254	-0.30462	0.572657	22201.45268
-77.713119	-483.657178	151.214993	-497.623521	1.221305	0.572657	22211.3712
-24.305728	-489.76088	209.963123	-467.105011	-0.30462	0.572657	22228.15638
21.472037	-497.390508	270.23718	-433.534651	-0.30462	-0.953269	22245.70452
64.19795	-504.257172	322.118646	-425.905023	1.984268	0.572657	22247.99341
109.212751	-509.597911	332.037161	-441.164278	-0.30462	-0.953269	22222.05268
172.538659	-487.471992	343.481602	-424.379098	0.458342	0.572657	22235.02304
191.612727	-492.812731	373.237149	-389.282812	-0.30462	-0.190306	22231.97119
227.471976	-459.242371	399.940845	-369.445781	0.458342	-0.190306	22211.3712
254.938634	-443.983116	428.170466	-324.430979	0.458342	0.572657	22222.05268
288.508995	-421.857197	430.459354	-326.719867	-0.30462	-0.953269	22230.44527
344.205274	-389.049799	464.029715	-328.245793	-2.593509	0.572657	22215.18601
344.205274	-350.901662	462.503789	-257.290258	-1.067583	-1.716231	22219.76379
391.508964	-337.168333	479.288969	-167.260655	-2.593509	-0.190306	22209.08231
412.871921	-289.864643	479.288969	-142.845848	-1.067583	-0.953269	22211.3712
418.21266	-276.894277	472.422305	-114.616227	-1.067583	-0.190306	22185.43046
438.812654	-211.279481	501.414889	-48.238468	-1.067583	-2.479194	22216.71194
473.145977	-152.531351	459.451938	-17.719959	-0.30462	0.572657	22226.63045
464.753387	-105.227661	445.718609	27.294842	1.221305	0.572657	22221.28971
466.279312	-64.027673	433.511205	60.10224	-1.067583	0.572657	22228.15638
464.753387	-2.227691	409.85936	114.272594	-1.067583	-0.953269	22229.6823
452.545983	25.238967	404.518621	151.657769	0.458342	-0.190306	22202.21564
414.397846	69.490806	332.037161	161.576284	1.221305	-0.190306	22193.82305
426.60525	126.713011	339.666789	224.902191	1.984268	0.572657	22247.99341
404.479331	158.757446	344.244565	279.835508	0.458342	-0.953269	22228.15638
381.590448	203.009285	287.785322	316.45772	0.458342	-0.190306	22222.81564
373.197858	238.868533	230.563117	359.183633	0.458342	-0.953269	22231.20823
332.760833	279.305559	175.6298	365.287335	-1.830546	-0.953269	22201.45268
328.183057	322.031472	120.696483	408.013248	-1.830546	-0.953269	22210.60823
290.797883	345.683317	88.652048	411.065099	-1.067583	-0.953269	22215.18601
277.064554	374.675901	56.607613	435.479907	-3.356471	-0.953269	22201.45268
224.420125	403.668485	-11.29607	459.894714	-1.067583	-0.953269	22211.3712
193.901615	441.816622	-83.014568	429.376205	-1.830546	-0.953269	22209.84527
159.568292	438.001808	-95.984934	416.405838	1.221305	-0.190306	22192.29713
109.212751	459.364764	-166.177506	438.531758	-1.830546	0.572657	22186.95639
90.138683	463.942541	-184.488612	450.739161	-2.593509	-0.190306	22186.95639
45.123882	451.735137	-209.666382	480.494708	0.458342	0.572657	22215.18601
-9.809436	455.549951	-240.947854	468.287304	-2.593509	-0.953269	22206.03046
-15.913137	454.024025	-259.25896	472.865081	-1.067583	-0.190306	22228.15638
-53.298312	446.394398	-297.407097	451.502124	3.510193	2.098582	133.518479
-81.527933	440.290696	-325.636718	409.539174	-0.30462	-0.190306	15.259255
-141.039026	432.661069	-390.488551	421.746577	0.458342	-0.190306	12.207404
-163.927908	430.37218	-345.473749	387.413254	1.221305	1.33562	10.681478
-211.994561	407.483298	-491.962595	274.494769	2.747231	-0.190306	13512.83303
-231.068629	391.461081	-408.799656	323.324384	1.221305	-0.190306	22195.34898
-252.431586	382.305528	-414.140395	292.805875	1.984268	-0.190306	22234.26008
-307.364903	348.735168	-424.058911	259.998477	0.458342	0.572657	22212.89712
-301.261201	328.135174	-439.318166	241.687372	-0.30462	-0.953269	22227.39341
-343.987114	288.461111	-458.392234	195.909607	-1.067583	-0.190306	22227.39341
-376.794512	230.475943	-422.532986	137.924439	-1.067583	-0.190306	22209.08231
-388.238953	205.298173	-439.318166	88.331861	-1.067583	-0.953269	22217.4749
-427.913015	169.438924	-411.088545	53.235576	1.221305	0.572657	22229.6823
-432.490792	114.505607	-456.103346	-20.008847	-3.356471	-0.953269	22219.00082
-443.935233	90.853763	-393.540402	-16.194034	-1.830546	-0.190306	22216.71194
-468.35004	46.601924	-356.155227	-57.394021	-1.067583	0.572657	22208.31935
-479.031519	8.453787	-375.992259	-141.319922	-2.593509	-0.190306	22208.31935
-477.505593	-20.538797	-363.021892	-155.816214	-0.30462	-0.953269	22174.74899
-474.453742	-80.049891	-320.295979	-216.090271	-0.30462	-0.190306	22209.84527
-459.194488	-111.331363	-301.22191	-249.660631	1.221305	1.33562	22228.15638
-455.379674	-157.109127	-281.384879	-276.364327	-1.830546	-0.190306	22195.34898
-417.9945	-187.627636	-257.733034	-316.801352	1.984268	-0.190306	22219.00082
-401.20932	-241.035028	-208.903419	-345.030973	-1.067583	-0.190306	22216.71194
-388.238953	-270.027612	-191.355276	-403.016141	1.221305	0.572657	22197.63787
-353.90563	-313.516488	-146.340475	-422.853172	-1.067583	-0.190306	22194.58602
-309.653791	-327.249817	-121.162705	-465.579086	2.747231	-0.190306	22237.31193
-274.557505	-363.872029	-37.999766	-439.638353	0.458342	-0.953269	22219.00082
-239.461219	-383.70906	-23.503474	-461.764272	0.458342	1.33562	22029.78607
-209.705673	-433.301638	42.111321	-486.942042	0.458342	-1.716231	22222.81564
-171.557536	-451.612743	83.311309	-499.912409	0.458342	-0.190306	22198.40083
-99.076076	-481.36829	98.570564	-485.416117	-0.30462	-0.190306	22193.06009
-58.639051	-490.523843	169.526098	-480.075378	-3.356471	-0.190306	22224.34156
-9.046473	-505.020135	231.32608	-445.742054	1.984268	1.33562	22225.10453
31.390552	-505.783098	280.155695	-435.823539	-1.067583	-0.190306	22219.76379
53.516472	-517.227539	294.651987	-450.319831	0.458342	-0.190306	22229.6823
113.790528	-502.731247	325.170497	-440.401315	-3.356471	-0.190306	22205.2675
168.723845	-498.916433	351.874192	-441.164278	-1.830546	0.572657	22197.63787
190.086802	-476.027551	394.600106	-357.238377	-1.067583	1.33562	22209.84527
247.309007	-456.19052	421.303801	-365.630967	-1.067583	0.572657	22218.23786
271.723814	-429.486824	451.059348	-327.48283	-0.30462	1.33562	22205.2675
304.531212	-408.88683	459.451938	-308.408762	-1.067583	-1.716231	22223.5786
347.257125	-376.079432	467.844528	-281.705066	-1.067583	-0.190306	22228.91934
371.671933	-344.034997	486.918597	-197.016202	-1.067583	-0.953269	22214.42305
397.612666	-317.331302	512.85933	-148.94955	0.458342	-0.953269	22224.34156
416.686734	-277.657239	500.651926	-116.142152	1.221305	2.098582	22232.73415
442.627467	-205.938742	481.577858	-111.564376	2.747231	-0.190306	22238.07489
454.834871	-183.812823	438.851944	-54.34217	1.984268	1.33562	22243.41563
456.360797	-138.798021	460.214901	8.983737	1.984268	-0.190306	22247.23045
460.938573	-83.101741	458.688976	49.420762	1.221305	1.33562	22225.86749
451.78302	-31.983238	428.933429	123.428147	-0.30462	-0.190306	22228.91934
463.227461	10.742675	419.014913	150.131843	-0.30462	0.572657	22229.6823
440.338579	33.631557	367.89641	152.420731	-0.30462	-1.716231	22198.40083
418.975623	90.853763	374.763074	215.746638	-1.067583	-0.190306	22212.13416
408.294144	125.187086	357.214932	270.679956	-0.30462	-0.953269	22228.15638
389.220076	178.594477	296.940875	290.516987	0.458342	-0.953269	22196.11194
377.012672	221.320391	259.555701	309.591055	-1.067583	-0.953269	22195.34898
366.331194	239.631496	209.963123	365.287335	-1.067583	-0.953269	22196.87491
327.420094	292.275925	131.377961	343.161416	-1.830546	-0.190306	22207.55638
292.323808	331.187025	120.696483	404.198435	-1.830546	0.572657	22183.90454
283.931218	377.727752	79.496495	421.746577	-0.30462	-0.190306	22206.03046
261.805299	391.461081	21.511327	427.850279	-0.30462	-0.953269	22217.4749
216.027535	424.268479	-16.63681	449.976199	-2.593509	-1.716231	22190.7712
175.59051	434.186994	-76.910866	456.842863	1.221305	-0.190306	22209.84527
144.309037	463.942541	-150.155289	462.183603	1.984268	2.098582	22215.94897
101.583124	452.4981	-162.362692	450.739161	-0.30462	-1.716231	22180.85269
56.568323	468.520317	-185.251574	468.287304	0.458342	0.572657	22220.52675
43.597956	484.542535	-194.407127	464.472491	1.984268	-0.190306	22252.57118
-10.572398	466.994392	-232.555264	478.968783	2.747231	-0.190306	22228.91934
-31.172392	458.601802	-270.703401	450.739161	0.458342	-0.953269	19229.71282
-71.609417	454.024025	-297.407097	449.213236	0.458342	0.572657	27.466659
-128.831622	441.816622	-315.718202	453.02805	-0.30462	0.572657	12.970367
-137.224213	431.898106	-342.421898	424.035466	0.458342	0.572657	10.681478
-196.735306	421.97959	-372.940408	382.835478	-1.067583	-0.953269	711.844234
-214.283449	409.009224	-375.992259	360.709558	1.221305	0.572657	21516.31214
-244.801959	381.542565	-404.22188	322.561422	0.458342	-0.190306	22197.63787
-279.898244	367.809236	-453.814458	241.687372	0.458342	-0.190306	22215.94897
-302.024164	338.053689	-433.977427	240.924409	-1.830546	-0.953269	22200.68972
-351.616742	311.349993	-432.451501	183.702204	-2.593509	-0.953269	22190.00824
-357.720444	268.62408	-549.947763	94.435563	-1.830546	-0.953269	22086.24531
-373.742661	217.505577	-445.421868	111.983706	-2.593509	-0.190306	22214.42305
-429.438941	185.461142	-443.895942	43.31706	-1.067583	-0.190306	22205.2675
-434.77968	153.416707	-421.00706	22.717066	0.458342	0.572657	22223.5786
-430.201904	119.083384	-421.770023	16.613364	0.458342	0.572657	22231.20823
-463.009301	75.594508	-379.04411	-29.927363	1.221305	0.572657	22214.42305
-480.557444	55.757477	-366.836706	-73.416239	-1.067583	-0.190306	22213.66009
-467.587078	3.876011	-336.318196	-133.690295	2.747231	-0.190306	22195.34898
-465.298189	-33.509164	-349.288563	-217.616196	2.747231	-0.190306	22223.5786
-447.750047	-63.26471	-335.555234	-244.319892	1.984268	1.33562	22240.36378
-479.794481	-121.249878	-289.777469	-283.993954	1.984268	0.572657	22224.34156
-434.016717	-174.65727	-263.073774	-315.275426	2.747231	0.572657	22220.52675
-407.313021	-213.568369	-228.74045	-306.119874	1.221305	-0.953269	22209.84527
-395.86858	-254.005395	-208.140457	-330.534681	-0.30462	0.572657	22221.28971
-364.587108	-260.109096	-147.103438	-360.290228	-1.067583	-0.190306	22205.2675
-340.935263	-313.516488	-121.925667	-422.853172	-1.067583	-1.716231	22207.55638
-306.60194	-350.901662	-68.518276	-435.823539	-1.067583	-0.953269	22215.94897
-274.557505	-380.657209	-34.947915	-456.423533	-0.30462	-0.953269	22202.21564
-224.964927	-408.123867	-9.007182	-486.942042	-3.356471	-1.716231	22173.98602
-182.239014	-442.457191	53.555762	-479.312415	-0.30462	-0.190306	22193.06009
-157.061244	-500.442359	36.770582	-594.519788	-0.30462	0.572657	22199.16379
-99.076076	-461.531259	95.518713	-515.934626	0.458342	1.33562	22199.92676
-43.379796	-499.679396	183.259428	-473.208713	-1.067583	-0.953269	22210.60823
4.686856	-506.54606	243.533484	-446.505017	0.458342	-0.190306	22229.6823
34.442403	-508.834949	271.000142	-454.134645	0.458342	0.572657	22214.42305
94.716459	-502.731247	296.177913	-451.082794	-0.30462	0.572657	22222.81564
134.390522	-494.338657	337.3779	-438.87539	-1.067583	-0.953269	22230.44527
161.094218	-502.731247	392.311217	-386.993924	0.458342	-0.190306	22218.23786
228.997901	-469.160886	424.355652	-377.075408	0.458342	-0.190306	22220.52675
250.360858	-437.879414	406.044547	-331.297644	2.747231	1.33562	22235.02304
301.479361	-424.909048	452.585274	-341.979122	0.458342	-0.953269	22235.02304
319.027504	-407.360905	350.348267	-382.416147	-0.30462	-0.953269	22226.63045
368.620082	-360.820178	435.800093	-253.475445	-1.067583	-0.190306	22237.31193
380.064523	-337.168333	505.229702	-164.208804	-0.30462	0.572657	22234.26008
402.190442	-276.894277	513.622293	-164.208804	1.221305	0.572657	22215.18601
433.471915	-244.849842	460.214901	-110.03845	1.221305	-0.190306	22223.5786
454.071908	-204.412817	483.103783	-62.73476	-0.30462	-0.953269	22229.6823
453.308946	-163.975792	479.288969	-11.616257	-1.067583	0.572657	22216.71194
449.494132	-118.198027	442.666758	31.109656	-1.067583	-0.953269	22224.34156
454.071908	-76.235077	433.511205	74.598532	-1.067583	-0.190306	22211.3712
436.523766	-29.69435	378.577888	115.035557	-1.067583	-0.190306	22196.11194
433.471915	9.21675	399.177882	140.213328	-4.119434	-1.716231	22166.3564
415.923772	53.468588	354.163081	161.576284	-1.830546	-0.953269	22208.31935
424.316362	106.87598	354.926043	205.06516	0.458342	0.572657	22206.79342
391.508964	154.942632	323.644571	280.598471	-0.30462	-0.190306	22217.4749
390.746001	196.14262	271.000142	305.776241	0.458342	-0.953269	22210.60823
359.464529	235.816683	240.481633	350.02808	-1.067583	-0.190306	22202.97861
346.494163	271.675931	194.703869	355.368819	-1.830546	-0.953269	22203.74157
325.131206	302.957403	145.874253	370.628074	0.458342	-0.190306	22201.45268
306.8201	342.631466	97.807601	398.094733	0.458342	-0.190306	22228.91934
275.538628	377.727752	74.155756	394.279919	1.221305	-0.190306	22220.52675
248.07197	409.772187	-15.110884	421.746577	1.221305	-0.190306	22219.76379
216.790497	427.32033	-61.651611	422.50954	1.221305	-0.953269	22215.18601
166.434957	441.816622	-121.925667	458.368789	-0.30462	-0.190306	22215.94897
133.627559	463.179578	-137.184922	469.050267	0.458342	1.33562	22214.42305
83.272018	470.046243	-166.177506	445.398422	-0.30462	-0.953269	22221.28971
20.709074	454.786988	-169.99232	482.020634	-0.30462	0.572657	22214.42305
16.89426	457.075876	-221.110823	469.050267	1.984268	0.572657	22225.86749
-34.987206	460.127727	-263.836736	475.153969	0.458342	-0.190306	22229.6823
-60.164976	441.816622	-304.273761	441.583609	-2.593509	-0.953269	489.059114
-103.653852	432.661069	-333.266345	446.924348	-1.830546	-0.190306	16.022217
-130.357548	437.238845	-378.281147	372.154	-1.067583	-0.953269	11.444441
-173.083461	430.37218	-449.999644	324.85031	-1.830546	-0.953269	10.681478
-209.705673	410.535149	-427.873725	315.694757	-0.30462	-0.953269	3740.806299
-230.305667	395.275895	-405.747805	337.057714	1.984268	0.572657	22148.04529
-273.03158	374.675901	-400.407066	292.805875	1.221305	0.572657	22206.79342
-289.81676	359.416646	-432.451501	262.287365	-0.30462	0.572657	22212.89712
-319.572307	333.475913	-415.666321	248.554036	-0.30462	0.572657	22223.5786
-335.594524	280.068521	-433.214464	188.27998	0.458342	-0.953269	22219.00082
-363.061183	251.8389	-404.22188	145.554067	1.221305	-0.190306	22227.39341
-393.579692	215.216689	-428.636687	92.146675	1.984268	-0.953269	22247.99341
-401.972282	188.512993	-437.79224	54.761501	0.458342	0.572657	22239.60082
-402.735245	135.105601	-431.688538	18.902252	-0.30462	-0.190306	22227.39341
-449.275972	107.638943	-414.140395	-12.37922	2.747231	1.33562	22238.07489
-455.379674	62.624141	-355.392265	-45.94958	1.984268	0.572657	22233.49712
-473.69078	28.290818	-343.184861	-116.142152	-1.830546	-0.190306	22196.11194
-468.35004	-26.642499	-353.103377	-128.349556	-0.30462	-0.953269	22211.3712
-453.090786	-64.027673	-321.058942	-192.438426	0.458342	1.33562	22228.15638
-456.142637	-103.701735	-293.592283	-239.742115	-0.30462	-0.190306	22207.55638
-453.853748	-151.005425	-269.177475	-263.39396	0.458342	0.572657	22195.34898
-437.831531	-196.783189	-238.658966	-293.91247	-2.593509	-0.953269	22191.53417
-408.838947	-234.168363	-239.421929	-343.505048	-1.830546	0.572657	22179.32676
-380.609326	-279.183165	-234.08119	-410.645769	-1.067583	-0.190306	22172.4601
-369.927847	-301.309084	-145.577512	-412.934657	-1.830546	-0.953269	22203.74157
-315.757493	-334.116482	-110.481226	-417.512433	1.221305	1.33562	22206.79342
-290.579723	-358.53129	-63.177537	-441.164278	0.458342	-0.190306	22212.89712
-245.564921	-392.10165	-3.666443	-462.527235	2.747231	-0.190306	22198.40083
-197.498269	-431.01275	25.326141	-496.860558	-0.30462	-0.190306	22212.89712
-153.24643	-448.560892	80.259458	-480.83834	-1.067583	0.572657	22195.34898
-121.201995	-463.820147	127.563148	-475.497601	-0.30462	-0.953269	22215.18601
-63.216827	-485.183104	168.000173	-466.342048	2.747231	0.572657	22251.80822
-15.913137	-498.916433	218.355713	-448.793905	0.458342	-1.716231	22237.31193
38.257217	-508.834949	273.28903	-439.638353	1.984268	0.572657	22240.36378
64.960913	-501.968284	286.259397	-449.556868	1.221305	-0.190306	22241.88971
104.634975	-505.783098	299.229764	-500.675371	0.458342	-0.953269	22223.5786
153.46459	-501.968284	361.792708	-399.96429	-0.30462	-0.190306	22225.10453
186.271988	-477.553476	386.970478	-384.705035	0.458342	0.572657	22229.6823
232.812715	-458.479408	419.777876	-367.156893	-0.30462	1.33562	22212.89712
262.568262	-443.220153	438.851944	-345.030973	0.458342	0.572657	22223.5786
307.583063	-411.175718	425.881578	-321.379128	-1.067583	-0.953269	22227.39341
330.471945	-383.70906	464.029715	-238.21619	-1.830546	-0.953269	22201.45268
364.805268	-350.138699	474.711193	-194.727314	-0.30462	0.572657	22201.45268
391.508964	-305.123898	473.185268	-186.334724	-1.830546	-0.190306	22208.31935
428.131175	-293.679457	493.785261	-121.482891	-1.830546	-0.190306	22180.08972
420.501548	-225.775773	480.051932	-132.927332	-0.30462	0.572657	22209.84527
451.020058	-183.812823	410.622323	-87.149568	-1.067583	1.33562	22228.91934
480.012642	-135.74617	465.55564	-4.749592	-1.830546	-1.716231	22226.63045
458.649685	-92.257294	458.688976	53.998538	-2.593509	-0.953269	22216.71194
457.123759	-47.242493	431.98528	116.561483	-1.830546	-0.953269	22226.63045
428.131175	16.846377	415.2001	147.079992	1.984268	1.33562	22207.55638
448.731169	40.498222	384.68159	184.465166	-0.30462	-0.190306	22186.19343
431.183026	96.194502	354.163081	215.746638	2.747231	2.861545	22244.94156
406.005256	136.631527	370.185298	245.502185	0.458342	0.572657	22238.83786
399.901554	181.646328	309.148279	266.865142	1.984268	-0.953269	22194.58602
381.590448	215.979651	245.059409	327.902161	3.510193	-0.953269	22231.20823
356.412678	240.394459	186.311278	336.294751	-0.30462	-0.190306	22218.23786
335.049722	287.698149	151.214993	357.657708	0.458342	-0.190306	22199.16379
332.760833	336.527764	110.777968	408.013248	1.984268	0.572657	22213.66009
283.168255	362.468497	88.652048	420.983615	1.221305	0.572657	22223.5786
252.649746	393.749969	32.955768	446.924348	-0.30462	-0.953269	22206.03046
198.479392	415.112926	-33.42199	453.02805	-1.067583	-0.953269	22200.68972
171.775696	431.135143	-79.199754	472.865081	-3.356471	-0.190306	22194.58602
144.309037	450.209212	-142.525661	428.613242	-0.30462	0.572657	22189.24528
95.479422	447.920323	-147.8664	417.931764	-1.830546	-0.190306	22166.3564
55.80536	457.075876	-183.725649	459.894714	-1.067583	0.572657	22215.18601
38.257217	463.942541	-226.451562	439.29472	-0.30462	-1.716231	22222.05268
-10.572398	469.28328	-236.370078	453.791012	1.221305	-0.190306	22219.00082
-28.120541	459.364764	-261.547848	473.628044	1.221305	-0.190306	9851.374859
-60.927939	447.920323	-306.56265	449.976199	-1.067583	-0.190306	22.125919
-96.787188	440.290696	-324.110793	453.02805	1.221305	-0.190306	12.970367
-118.913107	428.083292	-345.473749	424.035466	1.221305	0.572657	9.155553
-164.690871	420.453665	-369.888557	387.413254	3.510193	0.572657	10.681478
-208.179747	408.246261	-371.414482	359.183633	3.510193	0.572657	20301.67547
-231.831592	376.964789	-427.110762	273.731806	1.984268	1.33562	22206.03046
-269.216766	344.157391	-454.577421	252.36885	-0.30462	-0.190306	21761.22318
-291.342685	355.601832	-440.081129	239.398483	1.221305	1.33562	22209.84527
-320.335269	298.379627	-438.555203	214.220713	1.984268	0.572657	22215.94897
-349.327853	281.594447	-426.347799	161.576284	1.221305	-0.190306	22223.5786
-388.238953	228.187055	-449.236681	100.539265	-0.30462	-0.953269	22214.42305
-400.446357	193.090769	-441.607054	65.442979	0.458342	-0.190306	22219.00082
-427.913015	174.779664	-424.821874	37.213358	2.747231	0.572657	22230.44527
-447.750047	119.846347	-434.740389	1.354109	-4.119434	-0.953269	22205.2675
-453.090786	86.275986	-398.881141	-32.979214	-2.593509	-0.953269	22197.63787
-487.424109	18.372303	-386.673737	-111.564376	-3.356471	-1.716231	22201.45268
-472.164854	-5.279542	-379.807072	-178.705096	0.458342	0.572657	22199.16379
-468.35004	-46.47953	-388.962625	-275.601364	-1.830546	-0.190306	22199.92676
-481.320407	-68.605449	-333.266345	-229.8236	-0.30462	-0.190306	22223.5786
-459.95745	-122.775804	-282.910805	-267.208774	1.984268	-0.190306	22207.55638
-434.77968	-167.790605	-263.836736	-288.571731	-0.30462	-0.190306	22208.31935
-414.942649	-197.546152	-220.34786	-318.327277	-0.30462	-0.190306	22212.89712
-395.86858	-227.301699	-225.688599	-343.505048	-1.067583	-1.716231	22209.84527
-347.801928	-254.768357	-157.021953	-402.253178	-0.30462	0.572657	22191.53417
-332.542673	-294.44242	-96.747897	-413.697619	1.984268	-0.190306	22226.63045
-305.076015	-335.642407	-91.407158	-432.771688	2.747231	1.33562	22226.63045
-261.587139	-379.131283	-64.703462	-478.549452	0.458342	-0.190306	22083.95642
-212.757524	-402.020166	-29.607176	-499.149446	1.221305	0.572657	22209.08231
-194.446418	-443.983116	31.429843	-528.904993	-1.830546	0.572657	22210.60823
-148.668654	-456.19052	78.733533	-530.430918	-0.30462	-0.190306	22193.82305
-91.446448	-464.58311	113.066856	-464.05316	-1.830546	-0.953269	22218.23786
-44.905721	-492.812731	195.466831	-461.001309	-0.30462	-0.190306	22227.39341
-2.179808	-511.8868	246.585335	-432.771688	0.458342	-0.190306	22226.63045
64.960913	-524.857166	290.837173	-410.645769	-2.593509	-0.190306	22219.00082
84.034981	-514.938651	328.222348	-430.4828	-2.593509	-0.190306	22206.79342
125.997932	-502.731247	303.044577	-445.742054	-1.067583	-0.190306	22215.18601
189.323839	-503.49421	380.866776	-381.653185	-2.593509	-0.190306	22195.34898
203.057168	-493.575694	367.89641	-410.645769	-1.830546	-0.953269	22211.3712
245.783081	-454.664594	390.022329	-381.653185	1.984268	-0.190306	22224.34156
289.271957	-432.538675	394.600106	-380.127259	1.221305	0.572657	22215.94897
328.183057	-385.997948	409.85936	-341.979122	-0.30462	0.572657	22223.5786
341.916386	-373.790544	477.763044	-229.060637	-1.830546	0.572657	22222.81564
389.983039	-336.40537	488.444522	-165.73473	-1.067583	0.572657	22206.79342
415.923772	-293.679457	481.577858	-146.660662	0.458342	-0.953269	22222.81564
427.368213	-247.13873	481.577858	-97.068084	1.984268	-0.953269	22253.33415
457.123759	-201.360966	483.866746	-79.519941	1.221305	-0.190306	22238.83786
459.412648	-162.449866	455.637125	-42.134767	2.747231	0.572657	22235.02304
460.17561	-115.146176	436.563056	5.931886	1.984268	-1.716231	22241.88971
452.545983	-93.78322	423.59269	70.020756	1.221305	0.572657	22230.44527
463.990424	-45.716567	397.651957	137.924439	-1.067583	-0.953269	22203.74157
447.968207	17.60934	402.992696	142.502216	-1.067583	-0.953269	22205.2675
438.049691	68.727843	371.711224	204.302197	1.984268	0.572657	22225.86749
421.264511	111.453756	376.289	248.554036	-0.30462	-0.190306	22216.71194
404.479331	152.653744	354.163081	277.54662	-0.30462	-0.190306	22207.55638
379.30156	193.853732	297.703838	293.568838	-1.067583	0.572657	22202.21564
364.042306	222.083353	242.007558	321.798459	-1.067583	0.572657	22183.14158
347.257125	259.468527	182.496465	359.946596	-1.830546	-0.953269	22196.87491
331.234908	296.853701	150.45203	369.865111	0.458342	0.572657	22204.50453
315.975653	344.157391	98.570564	383.598441	-1.067583	-0.190306	22190.7712
270.960852	368.572199	74.155756	398.094733	-0.30462	0.572657	22209.84527
257.990485	405.957373	-9.770145	414.879913	1.221305	-1.716231	22217.4749
202.294205	421.97959	-63.940499	445.398422	0.458342	0.572657	22205.2675
163.383106	442.579584	-95.221971	475.153969	1.984268	-0.190306	22206.03046
118.368304	454.024025	-122.68863	455.316938	-0.30462	-0.190306	22204.50453
90.901646	477.67587	-139.47381	472.102118	2.747231	-0.953269	22225.10453
60.383136	473.098094	-173.044171	477.442857	1.984268	-0.190306	22241.88971
29.864627	476.912907	-227.977488	462.946565	1.221305	-2.479194	22241.88971
-20.490914	449.446249	-272.229326	460.657677	1.221305	-0.190306	22238.07489
-41.85387	457.075876	-295.881171	443.109534	1.984268	-0.190306	2101.96234
-93.735337	438.764771	-345.473749	412.591025	0.458342	-0.190306	17.548143
-129.594585	429.609218	-363.784855	405.72436	-0.30462	0.572657	11.444441
-152.483467	418.927739	-370.651519	401.909546	1.221305	-0.190306	9.918516
-189.105679	406.720336	-392.014476	369.102149	-1.067583	-1.716231	10.681478
-227.253816	389.172193	-392.014476	356.131782	-2.593509	-0.190306	22058.77865
-240.987145	375.438863	-424.058911	288.228098	1.221305	-0.190306	22196.87491
-287.527872	356.364795	-415.666321	280.598471	-3.356471	-0.953269	22193.82305
-311.179717	318.216658	-436.266315	231.768856	1.221305	0.572657	22212.89712
-351.616742	283.883335	-449.236681	185.228129	-4.119434	-1.716231	22033.60088
-370.69081	245.735198	-440.081129	135.635551	1.984268	-0.190306	22208.31935
-389.001916	204.53521	-455.340383	70.020756	-0.30462	-0.953269	22225.86749
-407.313021	177.068552	-495.014446	50.183725	1.984268	1.33562	22219.00082
-432.490792	145.024117	-409.562619	-3.223667	3.510193	-0.190306	22222.81564
-445.461158	93.142651	-404.984843	-7.038481	1.221305	0.572657	22229.6823
-462.246339	70.253769	-359.970041	-42.134767	-1.830546	-1.716231	22217.4749
-476.742631	32.105632	-356.91819	-110.03845	-0.30462	-0.953269	22197.63787
-464.535227	0.061197	-353.866339	-137.505109	3.510193	0.572657	22245.70452
-471.401891	-46.47953	-340.895973	-203.882867	-1.830546	-0.190306	22240.36378
-453.090786	-83.101741	-312.666351	-219.142122	1.221305	-0.953269	22206.79342
-451.56486	-141.849872	-278.333028	-251.949519	1.221305	-0.190306	22223.5786
-422.572276	-188.390599	-249.340444	-280.942103	0.458342	0.572657	22222.05268
-408.838947	-232.642438	-197.458978	-336.638383	1.221305	0.572657	22206.03046
-385.950065	-266.212798	-182.199723	-364.105042	-0.30462	0.572657	22209.84527
-351.616742	-289.864643	-134.133071	-385.467998	-2.593509	-1.716231	22220.52675
-322.624158	-318.094264	-80.725679	-410.645769	0.458342	-0.190306	22208.31935
-300.498238	-355.479439	-41.81458	-437.349464	0.458342	-0.190306	22206.79342
-277.609356	-394.390538	-28.081251	-464.05316	-1.830546	-0.953269	22199.92676
-222.676039	-418.805346	-9.770145	-505.253148	-1.830546	-0.190306	22179.32676
-170.794573	-436.353489	32.192806	-532.719806	1.221305	2.098582	22185.43046
-117.387181	-480.605327	121.459446	-470.919825	-1.830546	-0.953269	22216.71194
-83.053858	-487.471992	151.977955	-487.705005	-1.830546	-0.190306	22205.2675
-26.594616	-501.968284	213.014974	-478.549452	-1.067583	-1.716231	22180.08972
6.212782	-498.916433	249.637186	-464.816123	0.458342	0.572657	22229.6823
42.072031	-500.442359	247.348297	-469.393899	-0.30462	-0.190306	22222.81564
101.583124	-500.442359	324.407534	-419.038359	-1.830546	-0.190306	22218.23786
163.383106	-484.420141	374.763074	-394.623551	1.221305	1.33562	22228.91934
191.612727	-467.634961	395.363068	-367.156893	1.221305	-0.190306	22235.02304
232.812715	-456.19052	411.385286	-336.638383	0.458342	-0.190306	22235.786
290.03492	-434.0646	444.955646	-356.475414	-1.067583	-0.190306	22241.88971
314.449728	-409.649793	418.25195	-374.023557	1.221305	-0.953269	22231.97119
328.183057	-378.368321	451.822311	-262.630998	1.984268	-0.190306	22227.39341
367.857119	-353.953513	493.022299	-191.675463	0.458342	-0.190306	22226.63045
396.08674	-330.301668	473.94823	-182.51991	1.221305	0.572657	22229.6823
422.790436	-285.286867	485.392671	-119.194003	-0.30462	-0.953269	22212.89712
438.812654	-233.405401	473.94823	-101.64586	-1.830546	-0.190306	22223.5786
439.575616	-197.546152	503.703777	-66.549574	-0.30462	0.572657	22231.20823
457.123759	-146.427649	462.503789	19.665215	-1.830546	-0.953269	22213.66009
449.494132	-109.042475	446.481572	41.028172	-1.830546	-1.716231	22199.16379
451.020058	-64.790636	443.429721	108.931855	-0.30462	0.572657	22217.4749
453.308946	-15.961021	384.68159	114.272594	-1.067583	-0.190306	22170.17121
445.679318	28.290818	376.289	152.420731	-1.830546	-1.716231	22202.21564
425.079324	84.750061	364.844559	162.339247	0.458342	0.572657	22225.10453
420.501548	123.66116	345.77049	247.028111	-0.30462	-0.190306	22204.50453
396.849703	175.542626	293.889024	270.679956	-0.30462	-0.190306	22207.55638
386.168225	188.512993	268.711254	328.665124	1.221305	-0.190306	22206.03046
357.938604	234.290757	209.200161	337.057714	0.458342	1.33562	22219.00082
351.834902	293.038888	195.466831	369.102149	-1.830546	-0.953269	22199.16379
326.657131	331.949987	138.244626	401.146584	2.747231	0.572657	22236.54897
292.323808	370.861087	100.859452	404.198435	0.458342	-0.953269	22232.73415
271.723814	376.201826	39.05947	430.90213	1.221305	-2.479194	22202.97861
242.73123	399.853671	-34.184953	453.791012	0.458342	-0.190306	22206.03046
171.775696	433.424031	-78.436791	437.768795	-1.067583	-0.190306	22215.18601
150.412739	464.705504	-141.762698	460.657677	-0.30462	-0.953269	22199.16379
119.89423	450.209212	-146.340475	471.339155	0.458342	-0.190306	22219.00082
68.012764	470.046243	-169.99232	457.605826	-1.830546	-0.953269	22230.44527
41.309068	472.335131	-196.696015	467.524342	2.747231	2.098582	22219.76379
3.923894	460.89069	-250.103407	474.391006	1.221305	1.33562	22222.81564
-38.039057	442.579584	-298.933022	463.709528	-2.593509	-0.953269	22208.31935
-82.290896	434.949957	-308.088575	440.820646	-2.593509	-0.953269	73.244423
-115.098293	445.631435	-362.258929	446.924348	0.458342	0.572657	13.733329
-132.646436	428.846255	-366.836706	391.991031	1.221305	-0.190306	11.444441
-173.083461	405.957373	-401.170029	368.339186	-1.067583	-0.953269	9.155553
-221.913076	410.535149	-398.881141	340.109565	0.458342	-0.190306	17079.68383
-251.668623	357.89072	-483.570005	284.413285	1.984268	0.572657	22188.48232
-286.764909	364.757385	-461.444085	250.842924	-0.30462	0.572657	22218.23786
-299.735276	345.683317	-433.214464	244.739222	0.458342	-0.953269	22210.60823
-343.987114	318.216658	-446.947793	192.857756	-1.067583	-0.190306	22220.52675
-342.461189	271.675931	-420.244097	192.857756	0.458342	-1.716231	22247.99341
-372.979698	239.631496	-408.036694	123.428147	4.273156	-0.190306	22235.02304
-417.231537	192.327807	-450.762607	47.894836	0.458342	-0.190306	22239.60082
-406.550059	165.624111	-412.61447	20.428178	-1.830546	-0.953269	22235.786
-426.38709	135.868564	-386.673737	8.220774	1.984268	-0.190306	22221.28971
-442.409307	86.275986	-427.873725	-72.653276	-1.067583	-1.716231	22123.63048
-501.157438	71.779694	-388.962625	-83.334754	-0.30462	-0.190306	22199.92676
-467.587078	10.742675	-363.021892	-129.112519	-0.30462	0.572657	22206.03046
-454.616711	-25.879536	-334.792271	-173.364357	1.984268	1.33562	22222.05268
-463.009301	-70.894338	-337.844122	-192.438426	3.510193	0.572657	22215.18601
-449.275972	-106.753586	-279.095991	-241.268041	1.984268	0.572657	22203.74157
-441.646345	-164.738754	-263.073774	-259.579147	-1.067583	-0.190306	22195.34898
-429.438941	-193.731338	-269.177475	-316.038389	-0.30462	0.572657	22203.74157
-430.201904	-233.405401	-227.214525	-361.816153	-1.830546	-0.190306	22183.90454
-382.898214	-276.894277	-208.140457	-382.416147	-1.830546	-0.953269	22192.29713
-342.461189	-296.731308	-125.740481	-421.327247	-1.830546	-1.716231	22210.60823
-321.861195	-331.827594	-66.229387	-437.349464	0.458342	-0.190306	22204.50453
-266.927878	-370.738693	-82.251605	-461.001309	-1.067583	-0.953269	22187.71935
-244.038996	-402.783128	-35.710878	-499.149446	-0.30462	0.572657	22209.08231
-178.4242	-411.175718	-6.718294	-507.542036	-0.30462	1.33562	22212.13416
-150.194579	-452.375706	72.629831	-486.179079	-1.067583	-0.953269	22205.2675
-96.787188	-466.109035	148.926104	-461.001309	2.747231	0.572657	22246.46748
-51.009423	-496.627545	189.363129	-463.290197	2.747231	1.33562	22248.75637
-19.727951	-488.997918	254.977925	-457.186495	0.458342	-0.953269	22229.6823
46.649807	-517.227539	277.103844	-451.082794	-0.30462	-0.190306	22233.49712
84.034981	-501.205321	293.889024	-440.401315	0.458342	-0.953269	22235.786
113.027565	-488.234955	312.963093	-438.87539	0.458342	0.572657	22217.4749
156.516441	-498.916433	360.266782	-385.467998	-1.830546	-0.190306	22218.23786
216.027535	-482.131253	405.281584	-359.527265	-0.30462	-0.190306	22199.16379
248.07197	-459.242371	422.829727	-335.112458	-1.067583	-0.953269	22225.10453
287.746032	-435.590526	374.763074	-349.60875	-0.30462	-0.953269	22217.4749
304.531212	-407.360905	459.451938	-292.386544	-1.830546	-0.190306	22205.2675
352.597864	-372.264619	493.022299	-227.534712	-4.119434	-0.190306	22207.55638
362.51638	-348.612774	499.126001	-184.045836	-1.830546	-0.190306	22198.40083
393.03489	-322.672041	472.422305	-169.549544	-1.067583	-1.716231	22208.31935
413.634883	-260.109096	480.051932	-123.771779	-1.830546	-0.953269	22221.28971
433.471915	-221.96096	483.866746	-99.356972	0.458342	1.33562	22218.23786
467.805238	-177.709121	443.429721	-41.371804	1.984268	1.33562	22227.39341
448.731169	-105.990624	440.37787	15.850401	0.458342	-0.953269	22234.26008
468.5682	-68.605449	409.85936	12.79855	1.984268	-0.190306	22212.89712
457.886722	-28.168424	364.081596	109.694818	1.221305	-1.716231	22191.53417
456.360797	19.898228	402.229733	141.739253	0.458342	-0.953269	22231.97119
436.523766	63.387104	393.837143	205.828123	1.984268	0.572657	22235.786
418.21266	106.87598	359.50382	247.791073	1.221305	0.572657	22231.20823
412.108958	163.335223	328.222348	275.257732	0.458342	-0.190306	22214.42305
381.590448	201.483359	296.940875	292.042912	-0.30462	-0.953269	22226.63045
369.383045	215.216689	261.844589	324.85031	0.458342	-0.953269	22208.31935
350.308976	257.942602	193.177943	339.346602	-2.593509	-0.953269	22199.92676
333.523796	293.038888	142.05944	369.102149	-1.067583	-0.190306	22215.18601
307.583063	334.238876	105.437228	408.013248	-0.30462	-0.953269	22206.79342
282.405293	372.387012	53.555762	408.776211	-1.067583	-0.953269	22204.50453
254.175671	390.698118	23.800215	451.502124	-1.067583	-0.190306	22212.13416
201.531243	418.164777	-36.473841	466.761379	0.458342	0.572657	22189.24528
155.753478	436.475882	-103.614562	450.739161	-1.830546	-0.953269	22197.63787
120.657192	446.394398	-137.947885	460.657677	-0.30462	0.572657	22192.29713
100.057199	468.520317	-166.940469	468.287304	-1.067583	0.572657	22202.97861
58.094248	463.942541	-181.436761	459.131752	1.221305	0.572657	22223.5786
28.338701	471.572168	-205.851568	472.102118	-1.067583	-0.953269	22230.44527
-2.942771	458.601802	-260.784885	460.657677	-1.830546	-0.953269	22213.66009
-41.85387	453.261063	-324.110793	442.346571	1.221305	-0.953269	9279.152806
-70.846454	454.786988	-346.999675	443.109534	-1.067583	0.572657	20.599994
-112.046442	444.10551	-362.258929	412.591025	-1.067583	-0.953269	10.681478
-133.409399	428.846255	-405.747805	389.702142	1.221305	-0.190306	10.681478
-182.239014	415.112926	-376.755221	395.042882	-0.30462	-0.190306	9.155553
-224.201965	400.616634	-385.910774	337.820676	1.984268	0.572657	21825.31205
-247.090847	382.305528	-433.977427	295.857726	0.458342	-0.190306	22209.84527
-284.476021	370.861087	-395.066327	294.3318	-0.30462	-0.953269	22224.34156
-309.653791	330.424062	-430.925576	235.58367	-1.830546	-0.953269	22215.94897
-327.964897	304.483329	-419.481135	227.19108	-0.30462	-0.190306	22211.3712
-359.246369	257.942602	-410.325582	163.10221	0.458342	0.572657	22223.5786
-382.898214	216.742614	-456.866309	97.487414	-1.067583	-0.953269	22226.63045
-424.861164	190.038918	-462.970011	42.554097	1.221305	1.33562	22215.94897
-437.068568	142.735229	-404.984843	32.635582	-3.356471	-0.953269	22202.21564
-450.038935	107.638943	-393.540402	3.642998	-2.593509	-0.190306	22208.31935
-464.535227	61.098216	-365.31078	-31.453288	-1.067583	-1.716231	22190.00824
-478.268556	39.735259	-362.258929	-108.512525	-1.067583	-0.190306	22202.21564
-464.535227	2.350085	-360.733004	-139.793997	-0.30462	-0.190306	22219.00082
-452.327823	-46.47953	-335.555234	-175.653246	-1.830546	0.572657	22209.84527
-457.668562	-86.153592	-304.273761	-226.771749	1.221305	-0.953269	22195.34898
-452.327823	-122.775804	-290.540432	-283.230991	-0.30462	1.33562	22049.6231
-438.594494	-189.153562	-264.599699	-297.727283	-1.067583	-0.953269	22193.82305
-411.127835	-223.486885	-251.629333	-351.134675	0.458342	1.33562	22193.82305
-401.20932	-254.768357	-221.110823	-384.705035	3.510193	0.572657	22233.49712
-356.957481	-280.70909	-126.503444	-383.942073	2.747231	0.572657	22231.97119
-331.779711	-327.249817	-89.11827	-401.490216	0.458342	0.572657	22223.5786
-287.527872	-357.005364	-80.725679	-461.764272	0.458342	-0.953269	22218.23786
-259.298251	-388.286836	-15.110884	-467.105011	1.221305	1.33562	22221.28971
-213.520486	-427.197936	16.933551	-502.201297	1.221305	-0.190306	22204.50453
-168.505685	-446.272004	61.948352	-504.490185	-1.067583	0.572657	22193.06009
-124.253846	-461.531259	122.222409	-468.630937	-1.067583	-2.479194	22228.15638
-87.631635	-474.501626	151.977955	-485.416117	-0.30462	-0.190306	22215.94897
-28.883504	-503.49421	220.644602	-448.793905	-0.30462	0.572657	22222.81564
10.790558	-501.205321	254.214962	-429.719837	0.458342	1.33562	22232.73415
45.886844	-525.620129	296.940875	-441.164278	-4.882397	-2.479194	22192.29713
94.716459	-504.257172	316.777906	-432.771688	-2.593509	-0.190306	22206.79342
150.412739	-498.916433	364.844559	-403.779104	-0.30462	-0.190306	22216.71194
183.220137	-487.471992	383.918627	-374.023557	-1.067583	0.572657	22201.45268
238.916417	-453.138669	405.281584	-355.712451	-1.067583	-0.953269	22217.4749
275.538628	-456.19052	385.444553	-354.186526	2.747231	2.098582	22231.20823
296.138622	-417.27942	412.911211	-346.556899	-1.067583	-0.953269	22209.08231
328.94602	-387.523874	479.288969	-268.734699	0.458342	-0.190306	22219.00082
370.146007	-365.397954	465.55564	-203.882867	1.221305	0.572657	22225.86749
407.531182	-304.360935	486.155634	-148.186587	1.221305	-0.190306	22198.40083
423.553399	-270.790575	495.311187	-132.927332	1.221305	-0.190306	22240.36378
438.812654	-250.190581	477.763044	-132.927332	2.747231	0.572657	22242.65267
461.701536	-185.338748	494.548224	-63.497723	1.984268	1.33562	22241.88971
452.545983	-134.983208	480.814895	8.983737	0.458342	0.572657	22228.91934
460.938573	-97.598033	428.170466	25.005954	-1.067583	-0.953269	22230.44527
451.78302	-60.975822	429.696392	114.272594	1.221305	-0.953269	22216.71194
450.257095	-13.672132	413.674174	147.079992	-0.30462	0.572657	22199.92676
436.523766	35.920445	394.600106	168.442949	-1.067583	-0.953269	22221.28971
428.131175	73.30562	370.948261	233.294781	-0.30462	0.572657	22224.34156
406.768219	118.320421	358.740857	243.97626	2.747231	-0.190306	22183.14158
389.220076	154.942632	328.222348	264.576254	-1.830546	-0.190306	22196.11194
381.590448	189.275956	294.651987	304.250316	-2.593509	-0.953269	22196.87491
367.857119	228.950018	225.985341	349.265117	-1.067583	-0.190306	22183.90454
344.205274	277.01667	173.340912	348.502155	-2.593509	-0.190306	22199.92676
324.368243	318.216658	139.770552	391.228068	-1.830546	-1.716231	22209.08231
293.849734	355.601832	99.333526	416.405838	-0.30462	-0.190306	22209.08231
273.24974	383.831454	68.815017	427.850279	1.221305	-0.190306	22213.66009
238.916417	397.564783	-9.770145	444.63546	-1.067583	1.33562	22208.31935
193.901615	427.32033	-60.125686	458.368789	0.458342	-0.190306	22201.45268
151.175702	441.053659	-124.977518	414.11695	-0.30462	0.572657	22182.37861
142.020149	476.912907	-141.762698	464.472491	1.984268	-0.190306	22247.99341
87.086832	470.809206	-155.496028	449.976199	2.747231	1.33562	22248.75637
33.67944	475.386982	-195.933053	453.02805	2.747231	0.572657	22234.26008
13.842409	460.89069	-216.533047	454.553975	-1.067583	-0.953269	22234.26008
-16.6761	452.4981	-272.229326	470.576193	-0.30462	-0.953269	22240.36378
-51.772386	454.786988	-301.22191	432.428056	-1.067583	-0.190306	223.548082
-131.883473	444.10551	-327.925606	447.687311	0.458342	0.572657	16.022217
-130.357548	434.949957	-359.207078	433.191019	-0.30462	-0.190306	11.444441
-159.350132	423.505516	-364.547818	393.516956	-1.067583	-0.953269	11.444441
-222.676039	417.401814	-401.170029	349.265117	0.458342	0.572657	9918.51558
-227.253816	386.883304	-429.39965	276.020695	-1.067583	-1.716231	22166.3564
-275.320468	367.046273	-427.110762	276.783657	-1.830546	-0.190306	22178.5638
-302.787127	343.394428	-480.518154	196.67257	-1.067583	0.572657	22200.68972
-315.757493	322.031472	-436.266315	229.479968	-1.830546	-0.190306	22203.74157
-345.51304	277.01667	-425.584837	182.176278	-1.830546	-1.716231	22202.97861
-366.875996	247.261124	-413.377433	133.346663	2.747231	0.572657	22218.23786
-381.372288	194.616695	-461.444085	57.813352	0.458342	1.33562	22230.44527
-410.364872	168.675962	-417.955209	45.605948	-0.30462	0.572657	22225.10453
-444.698196	133.579676	-417.192246	10.509662	1.221305	1.33562	22218.23786
-451.56486	80.172284	-380.570035	-16.194034	0.458342	1.33562	22215.94897
-467.587078	56.520439	-396.592253	-88.675494	0.458342	-0.190306	22191.53417
-461.483376	20.661191	-388.962625	-139.793997	1.984268	-0.190306	22232.73415
-473.69078	-16.723983	-344.710786	-155.053252	1.221305	-0.190306	22236.54897
-452.327823	-54.109157	-352.340414	-213.801382	2.747231	0.572657	22221.28971
-463.772264	-105.227661	-278.333028	-238.21619	2.747231	0.572657	22221.28971
-446.987084	-160.923941	-230.266376	-280.17914	0.458342	0.572657	22221.28971
-433.253755	-203.649854	-257.733034	-297.727283	1.221305	2.098582	22215.18601
-395.105618	-237.220214	-213.481196	-363.342079	-1.830546	-0.953269	22199.92676
-389.764879	-278.420202	-165.414543	-371.734669	-1.067583	0.572657	22212.89712
-351.616742	-290.627606	-120.399742	-393.860588	2.747231	2.098582	22221.28971
-315.757493	-326.486855	-119.636779	-488.467968	-2.593509	-0.190306	22119.81567
-278.372319	-375.31647	-47.918282	-484.653154	-1.830546	-0.190306	22184.6675
-240.224182	-408.88683	-49.444207	-558.660539	-2.593509	-0.190306	22191.53417
-206.653822	-431.01275	-21.214586	-552.556838	-2.593509	-0.953269	22177.03787
-147.905691	-456.19052	100.859452	-511.35685	0.458342	-0.190306	22206.79342
-104.416815	-474.501626	126.800185	-477.786489	-1.830546	-1.716231	22219.76379
-50.246461	-495.101619	163.422396	-485.416117	-0.30462	-0.953269	22218.23786
-2.942771	-511.8868	223.696453	-448.793905	-0.30462	-0.953269	22217.4749
31.390552	-503.49421	263.370515	-441.164278	-1.830546	-0.953269	22225.86749
74.116466	-510.360874	329.748273	-460.238346	-0.30462	-0.190306	22228.91934
122.183118	-485.183104	330.511236	-438.87539	-1.067583	-0.953269	22214.42305
175.59051	-482.131253	367.133447	-396.149477	2.747231	1.33562	22249.51933
203.057168	-467.634961	391.548255	-386.993924	1.221305	-0.953269	22249.51933
255.701597	-456.953483	389.259366	-399.201327	2.747231	0.572657	22228.91934
275.538628	-421.857197	407.570472	-335.112458	2.747231	-0.190306	22232.73415
301.479361	-387.523874	454.111199	-280.942103	0.458342	1.33562	22241.88971
354.12379	-376.842395	485.392671	-245.845817	-1.067583	-0.190306	22211.3712
383.116374	-340.220184	456.400087	-195.490277	0.458342	0.572657	22224.34156
409.057107	-311.990563	501.414889	-170.312506	-1.067583	-0.190306	22230.44527
418.975623	-265.449836	494.548224	-123.771779	1.221305	1.33562	22216.71194
437.286728	-234.168363	486.155634	-113.090301	1.221305	0.572657	22222.05268
448.731169	-183.812823	471.659342	-51.290319	-1.830546	-0.953269	22222.81564
457.886722	-142.612835	455.637125	15.087439	-1.067583	-0.953269	22199.16379
457.886722	-86.916555	430.459354	13.561513	-1.067583	-0.953269	22202.97861
462.464499	-35.035089	377.814925	81.465197	-0.30462	0.572657	22193.06009
450.257095	1.587122	401.46677	134.872588	-1.830546	-0.190306	22209.08231
444.153393	61.098216	397.651957	189.805905	1.221305	-0.190306	22216.71194
425.842287	79.409321	357.214932	241.687372	-0.30462	0.572657	22208.31935
406.768219	138.157452	351.874192	250.842924	1.221305	-0.953269	22223.5786
399.138591	179.35744	324.407534	297.383651	-0.30462	-0.953269	22199.92676
377.012672	220.557428	264.133478	324.85031	1.221305	0.572657	22204.50453
350.308976	266.335192	219.118676	331.716974	-0.30462	-0.190306	22202.21564
351.071939	286.172223	160.370545	364.524372	1.984268	0.572657	22219.76379
303.768249	330.424062	86.36316	359.946596	2.747231	-0.190306	22222.81564
290.797883	376.201826	59.659464	374.442888	-0.30462	-0.190306	22225.86749
254.938634	408.246261	20.748365	409.539174	-0.30462	-0.953269	22206.79342
218.316423	421.216628	-31.133102	449.213236	0.458342	1.33562	22206.03046
167.960882	434.186994	-84.540493	459.894714	1.221305	0.572657	22209.08231
131.338671	435.71292	-114.29604	462.183603	0.458342	1.33562	22214.42305
102.346087	467.757355	-136.421959	472.102118	0.458342	-0.953269	22221.28971
59.620174	477.67587	-169.229357	466.761379	-1.067583	0.572657	22230.44527
22.997962	469.28328	-212.718233	465.235453	1.221305	-0.190306	22222.05268
-2.179808	450.972174	-259.25896	456.842863	-1.067583	0.572657	22199.16379
-41.090908	465.468466	-321.058942	408.013248	-2.593509	-0.953269	22209.84527
-73.898305	451.735137	-386.673737	418.694727	-2.593509	-0.190306	25.940733
-114.33533	434.186994	-343.184861	453.791012	-1.067583	-0.190306	12.970367
-145.616803	422.742553	-366.836706	410.302136	-0.30462	-0.953269	11.444441
-163.927908	422.742553	-391.251513	385.887329	1.984268	0.572657	10.681478
-214.283449	391.461081	-408.036694	345.450304	-1.830546	-0.953269	21648.3047
-249.379735	376.201826	-440.844091	312.642906	1.984268	-0.190306	22206.79342
-276.846393	363.23146	-414.903358	289.754024	-1.067583	-0.953269	22221.28971
-300.498238	339.579615	-417.192246	237.872558	1.221305	-0.190306	22207.55638
-326.438971	306.772217	-417.955209	233.294781	2.747231	-0.190306	22242.65267
-347.801928	279.305559	-429.39965	145.554067	1.221305	-0.953269	22247.23045
-408.075984	215.979651	-533.162582	22.717066	-0.30462	-0.190306	22225.86749
-398.920431	194.616695	-453.051495	44.080023	1.221305	-0.190306	22231.97119
-427.913015	152.653744	-399.644103	52.472613	0.458342	-0.953269	22238.83786
-431.727829	99.246353	-388.962625	-2.460704	0.458342	-0.190306	22211.3712
-468.35004	68.727843	-370.651519	-22.297735	-0.30462	-0.953269	22196.11194
-463.009301	53.468588	-349.288563	-103.171786	0.458342	2.098582	22225.86749
-471.401891	10.742675	-353.866339	-107.749562	1.984268	0.572657	22215.94897
-461.483376	-48.005456	-321.058942	-172.601395	-1.067583	-0.190306	22190.7712
-461.483376	-93.78322	-292.82932	-205.408792	-2.593509	-1.716231	22199.92676
-463.772264	-129.642468	-282.147842	-245.082855	-1.830546	0.572657	22191.53417
-442.409307	-183.04986	-278.333028	-296.201358	-0.30462	0.572657	22189.24528
-405.024133	-216.62022	-259.25896	-418.275396	-0.30462	0.572657	22195.34898
-396.631543	-248.664655	-192.881202	-375.549483	-1.067583	-0.190306	22209.84527
-365.350071	-288.338718	-140.236773	-379.364296	1.984268	1.33562	22209.08231
-332.542673	-307.412786	-99.036785	-406.830955	-1.067583	-0.953269	22205.2675
-308.127866	-350.138699	-61.651611	-441.164278	1.221305	1.33562	22217.4749
-271.505654	-381.420172	-32.659027	-457.186495	1.984268	0.572657	22195.34898
-236.409368	-420.331271	4.726147	-472.44575	-0.30462	-0.953269	22190.7712
-182.239014	-427.960899	63.474278	-494.57167	-1.067583	-0.953269	22225.10453
-130.357548	-449.323855	120.696483	-454.897607	1.984268	-1.716231	22235.02304
-86.105709	-469.160886	125.27426	-486.942042	3.510193	1.33562	22235.02304
-59.402013	-505.020135	204.622384	-489.23093	1.984268	-0.190306	22241.88971
1.635006	-493.575694	221.407564	-481.601303	1.984268	2.098582	22227.39341
39.783142	-514.938651	306.096428	-438.112427	-0.30462	-1.716231	22222.81564
84.034981	-503.49421	332.800124	-428.193911	-0.30462	0.572657	22227.39341
146.597926	-500.442359	367.89641	-404.542067	1.221305	1.33562	22220.52675
183.9831	-483.657178	384.68159	-368.682818	-1.067583	-0.953269	22196.11194
212.212721	-459.242371	412.911211	-351.897638	-0.30462	-0.953269	22228.15638
256.46456	-446.272004	425.881578	-350.371712	0.458342	-0.190306	22228.15638
293.849734	-428.723861	440.37787	-316.038389	-3.356471	-0.953269	22196.11194
336.575647	-389.049799	480.051932	-272.549513	-1.067583	-0.190306	22210.60823
367.857119	-350.138699	444.192684	-240.505078	-2.593509	-0.953269	22207.55638
380.064523	-344.79796	460.214901	-190.149538	-1.067583	-0.953269	22201.45268
409.82007	-295.968345	460.977864	-162.682879	-0.30462	0.572657	22220.52675
412.871921	-259.346134	502.940814	-120.719928	1.221305	0.572657	22234.26008
437.286728	-204.412817	480.814895	-76.46809	1.984268	1.33562	22217.4749
466.279312	-153.294313	482.34082	-7.038481	-0.30462	-0.953269	22224.34156
452.545983	-116.672102	459.451938	47.131874	1.221305	0.572657	22231.97119
452.545983	-54.109157	456.400087	89.094824	0.458342	-0.953269	22185.43046
474.671902	-4.51658	393.837143	138.687402	2.747231	0.572657	22233.49712
457.123759	29.053781	390.022329	166.917023	4.273156	0.572657	22248.75637
428.131175	71.016731	382.392702	206.591086	1.221305	1.33562	22222.81564
424.316362	124.424123	354.163081	258.472552	1.221305	0.572657	22224.34156
391.508964	158.757446	327.459385	288.228098	-0.30462	-0.190306	22232.73415
383.116374	196.14262	279.392732	299.67254	1.984268	-0.190306	22221.28971
382.353411	225.135204	248.11126	327.902161	0.458342	1.33562	22212.13416
348.783051	275.490745	210.726086	351.554006	1.221305	-0.953269	22219.76379
331.234908	307.53518	157.318694	393.516956	0.458342	-0.190306	22219.00082
294.612696	341.868503	109.252042	413.353987	1.221305	0.572657	22206.79342
261.805299	373.912938	62.711315	416.405838	-1.067583	-0.953269	22197.63787
235.101603	404.431447	25.326141	443.872497	-2.593509	0.572657	22198.40083
194.664578	405.19441	-107.429375	375.20585	-1.830546	-0.953269	22177.03787
161.85718	439.527733	-140.236773	417.168801	1.221305	0.572657	22196.11194
115.316453	460.127727	-195.933053	441.583609	-1.067583	-0.190306	22219.00082
72.59054	460.127727	-209.666382	422.50954	0.458342	-0.190306	22214.42305
50.464621	473.861056	-184.488612	462.946565	-1.067583	-0.953269	22223.5786
23.760925	463.942541	-224.162674	473.628044	-0.30462	-0.190306	22231.97119
-6.757585	461.653653	-275.281177	447.687311	-1.830546	-0.190306	22214.42305
-41.85387	455.549951	-288.251544	455.316938	1.221305	0.572657	356.303598
-95.261262	448.683286	-320.295979	453.02805	0.458342	-0.953269	14.496292
-114.33533	434.186994	-358.444116	426.324354	2.747231	-0.190306	12.970367
-158.587169	427.32033	-393.540402	388.176217	-0.30462	0.572657	9.918516
-212.757524	412.061075	-448.473719	295.094763	0.458342	-0.190306	6258.583331
-232.594555	384.594416	-459.91816	287.465136	0.458342	-0.190306	22162.54158
-273.03158	378.490714	-388.199662	280.598471	0.458342	0.572657	22207.55638
-282.950095	345.683317	-411.851507	221.85034	1.221305	0.572657	22219.76379
-320.335269	328.135174	-418.718172	251.605887	1.984268	0.572657	22224.34156
-337.12045	286.935186	-453.051495	179.124427	-1.830546	-3.242157	22212.13416
-398.920431	230.475943	-436.266315	125.717036	-0.30462	0.572657	22224.34156
-379.0834	212.9278	-451.52557	81.465197	0.458342	0.572657	22230.44527
-411.127835	171.727813	-430.925576	54.761501	-2.593509	-0.953269	22193.82305
-431.727829	139.683378	-424.058911	-0.934779	-0.30462	-0.953269	22211.3712
-449.275972	81.69821	-442.370017	-14.668108	2.747231	1.33562	22181.61565
-488.950034	74.068582	-406.510768	-127.586593	-1.830546	-0.953269	22193.06009
-485.135221	-2.227691	-444.658905	-177.942134	-1.067583	0.572657	22217.4749
-489.712997	-23.590648	-363.784855	-150.475475	-0.30462	-0.190306	22215.94897
-474.453742	-67.842487	-324.110793	-184.045836	-0.30462	-0.190306	22202.21564
-456.905599	-109.805437	-310.377463	-241.268041	0.458342	0.572657	22199.16379
-466.824115	-144.901723	-283.673767	-268.734699	-0.30462	-0.190306	22219.00082
-429.438941	-197.546152	-227.214525	-319.853203	-0.30462	0.572657	22200.68972
-405.787096	-209.753556	-226.451562	-339.690234	1.984268	-0.190306	22227.39341
-376.031549	-247.901693	-182.962686	-376.312445	0.458342	-0.190306	22229.6823
-341.698226	-273.842426	-143.288624	-406.067992	2.747231	-0.190306	22227.39341
-318.046381	-312.753525	-87.592344	-449.556868	1.984268	-0.190306	22203.74157
-308.890828	-375.31647	-86.829381	-496.097595	-0.30462	-1.716231	22218.23786
-244.038996	-385.997948	-32.659027	-478.549452	0.458342	0.572657	22222.81564
-208.94271	-424.146085	12.355774	-545.690173	0.458342	0.572657	22194.58602
-163.164946	-462.294222	74.155756	-490.756856	-0.30462	1.33562	22224.34156
-117.387181	-477.553476	118.407595	-459.475384	0.458342	-0.190306	22233.49712
-73.898305	-510.360874	164.948322	-472.44575	1.984268	1.33562	22215.94897
-34.224243	-520.27939	208.437198	-473.971676	-3.356471	0.572657	22209.08231
14.605372	-511.123837	264.89644	-440.401315	-1.830546	-0.953269	22212.13416
62.672024	-515.701613	286.259397	-469.393899	-3.356471	-1.716231	22194.58602
116.842379	-502.731247	323.644571	-448.030943	-1.830546	-0.190306	22208.31935
146.597926	-499.679396	328.222348	-446.505017	-1.067583	-0.190306	22219.00082
196.953466	-495.101619	352.637155	-434.297613	-0.30462	-1.716231	22219.76379
233.575678	-456.953483	339.666789	-358.00134	-1.830546	-1.716231	22218.23786
280.116404	-431.01275	435.037131	-329.008756	1.984268	-0.190306	22225.86749
317.501579	-408.123867	448.77046	-286.282842	-3.356471	-0.190306	22222.05268
328.94602	-382.946097	464.792677	-241.268041	-0.30462	-0.190306	22216.71194
362.51638	-334.879445	476.237118	-173.364357	1.984268	-0.190306	22192.29713
404.479331	-304.360935	495.311187	-155.053252	1.221305	-0.953269	22249.51933
417.449697	-271.553537	484.629709	-123.771779	1.221305	1.33562	22230.44527
434.99784	-234.168363	456.400087	-130.638444	-0.30462	-1.716231	22236.54897
451.020058	-186.101711	470.133417	-36.794027	2.747231	-0.190306	22242.65267
466.279312	-137.272096	467.844528	-7.801443	-1.830546	-0.190306	22216.71194
463.990424	-81.575816	409.85936	28.057805	-0.30462	0.572657	22206.79342
450.257095	-44.953605	422.066764	95.961489	3.510193	1.33562	22225.10453
439.575616	2.350085	408.333435	155.472582	-1.830546	-0.190306	22210.60823
428.131175	46.601924	386.207516	203.539235	0.458342	-0.190306	22219.00082
413.634883	77.120433	392.311217	217.272564	1.221305	0.572657	22210.60823
405.242293	122.135235	357.977894	258.472552	-1.830546	0.572657	22196.11194
389.220076	172.490775	306.859391	288.228098	-1.067583	-0.190306	22190.00824
367.857119	212.164838	255.740888	305.776241	-2.593509	-0.953269	22184.6675
355.649715	259.468527	192.41498	343.161416	-0.30462	0.572657	22201.45268
351.834902	284.646298	160.370545	342.398453	-0.30462	-0.190306	22202.97861
325.131206	325.846285	114.592781	360.709558	0.458342	-1.716231	22217.4749
294.612696	354.83887	55.081688	360.709558	1.221305	-0.953269	22225.86749
265.620112	393.749969	55.84465	441.583609	2.747231	2.098582	22207.55638
222.894199	413.587	-8.244219	448.450273	-0.30462	0.572657	22209.84527
179.405323	421.216628	-99.799748	460.657677	-1.067583	-0.953269	22199.92676
153.46459	457.838839	-126.503444	456.079901	2.747231	-0.190306	22238.07489
113.790528	475.386982	-133.370108	478.968783	2.747231	-0.190306	22247.23045
77.931279	473.098094	-159.310841	484.309522	1.221305	0.572657	22246.46748
23.760925	483.779572	-211.192307	470.576193	0.458342	-0.190306	22225.86749
-9.809436	451.735137	-269.940438	459.131752	-0.30462	-0.953269	22227.39341
-38.039057	460.127727	-281.384879	447.687311	-1.067583	-0.190306	22230.44527
-71.609417	452.4981	-309.614501	451.502124	1.984268	0.572657	30.518509
-102.890889	443.342547	-330.977457	461.42064	-0.30462	-0.953269	12.970367
-150.194579	434.186994	-360.733004	417.931764	1.984268	1.33562	11.444441
-181.476051	414.349963	-379.807072	382.072515	1.221305	-0.953269	9.918516
-215.046412	378.490714	-388.199662	342.398453	-1.830546	-0.190306	20676.29017
-244.801959	383.831454	-421.770023	319.509571	-1.830546	-0.190306	22182.37861
-284.476021	365.520348	-431.688538	271.442918	-1.067583	-0.190306	22197.63787
-304.313052	342.631466	-433.214464	251.605887	0.458342	-0.953269	22199.92676
-332.542673	306.772217	-467.547787	192.857756	0.458342	-0.953269	22213.66009
-363.061183	280.068521	-458.392234	114.272594	1.221305	1.33562	22228.15638
-373.742661	218.26854	-478.992228	83.754085	0.458342	-0.190306	22215.94897
-408.838947	198.431508	-458.392234	72.309644	1.221305	0.572657	22224.34156
-426.38709	154.942632	-408.036694	50.946687	1.221305	-0.190306	22230.44527
-432.490792	120.609309	-402.695954	8.220774	-1.067583	-1.716231	22204.50453
-455.379674	81.69821	-403.458917	-23.823661	1.221305	-0.190306	22203.74157
-465.298189	54.231551	-361.495967	-91.727344	1.984268	1.33562	22247.99341
-456.142637	6.164899	-340.13301	-131.401407	0.458342	-0.953269	22220.52675
-463.009301	-25.879536	-343.184861	-171.075469	0.458342	0.572657	22198.40083
-455.379674	-70.894338	-288.251544	-212.275457	1.221305	0.572657	22234.26008
-462.246339	-131.168394	-263.073774	-264.156923	-1.830546	-0.953269	22207.55638
-424.861164	-157.109127	-315.718202	-323.668017	-1.067583	-0.190306	22195.34898
-418.757463	-215.857258	-225.688599	-322.905054	1.984268	1.33562	22222.81564
-386.713028	-244.849842	-192.118239	-351.134675	-1.830546	-1.716231	22217.4749
-379.0834	-289.864643	-132.607146	-374.023557	-1.830546	-0.190306	22210.60823
-334.831561	-322.672041	-136.421959	-417.512433	0.458342	-0.190306	22054.96384
-321.861195	-356.242401	-65.466425	-428.193911	-3.356471	-0.190306	22194.58602
-294.394536	-373.027582	-76.910866	-465.579086	-3.356471	-0.953269	22182.37861
-247.090847	-408.88683	-67.755313	-517.460552	-2.593509	-0.190306	22165.59343
-181.476051	-437.879414	29.140955	-507.542036	-0.30462	0.572657	22217.4749
-141.801989	-453.138669	92.466862	-487.705005	-0.30462	0.572657	22213.66009
-85.342746	-486.709029	132.903887	-470.156862	0.458342	-0.953269	22221.28971
-47.19461	-517.227539	163.422396	-481.601303	-0.30462	-0.953269	22231.97119
10.027596	-504.257172	251.163111	-471.682787	-0.30462	0.572657	22215.18601
47.41277	-496.627545	280.155695	-434.297613	0.458342	-0.190306	22222.81564
80.98313	-500.442359	326.696422	-435.823539	1.984268	0.572657	22231.20823
143.546075	-495.101619	362.555671	-401.490216	3.510193	1.33562	22242.65267
174.827547	-496.627545	381.629739	-416.74947	2.747231	0.572657	22240.36378
228.234938	-469.923849	375.526037	-379.364296	1.984268	-0.190306	22240.36378
254.938634	-439.40534	403.755658	-369.445781	2.747231	1.33562	22238.83786
288.508995	-425.67201	439.614907	-328.245793	1.221305	1.33562	22226.63045
314.449728	-392.864613	459.451938	-251.186556	0.458342	0.572657	22227.39341
349.546014	-363.872029	482.34082	-203.882867	-0.30462	-0.953269	22227.39341
386.931188	-334.879445	499.126001	-172.601395	1.221305	0.572657	22216.71194
402.190442	-305.886861	512.85933	-134.453258	0.458342	0.572657	22226.63045
425.842287	-238.74614	493.022299	-97.068084	-0.30462	-0.190306	22231.97119
436.523766	-215.094295	488.444522	-80.282903	-1.830546	-0.190306	22195.34898
446.442281	-176.183195	487.68156	-36.031065	-1.830546	-1.716231	22202.21564
451.78302	-137.272096	425.881578	12.035588	-0.30462	1.33562	22163.30454
449.494132	-79.286928	423.59269	47.131874	-3.356471	-1.716231	22183.14158
460.17561	-15.961021	346.533453	81.465197	-1.830546	-0.190306	22208.31935
462.464499	1.587122	367.133447	115.79852	-0.30462	-0.190306	22225.86749
439.575616	51.942663	405.281584	216.509601	1.221305	0.572657	22187.71935
423.553399	101.535241	331.274198	195.909607	0.458342	-0.953269	22212.89712
408.294144	164.861148	340.429751	269.15403	0.458342	0.572657	22209.08231
384.642299	202.246322	296.177913	305.776241	-0.30462	-0.953269	22208.31935
370.146007	238.868533	245.822372	349.265117	3.510193	1.33562	22214.42305
339.627498	277.01667	201.570533	365.287335	1.221305	-0.190306	22235.786
332.760833	320.505546	168.000173	374.442888	0.458342	-0.190306	22227.39341
292.323808	327.372211	89.415011	394.279919	1.984268	0.572657	22196.87491
281.64233	375.438863	48.215023	411.065099	1.221305	1.33562	22214.42305
240.442342	401.379596	-2.140518	440.057683	-1.830546	-1.716231	22213.66009
221.368274	423.505516	-63.177537	406.487323	0.458342	-0.190306	22183.90454
155.753478	440.290696	-97.51086	469.81323	-0.30462	1.33562	22224.34156
122.946081	460.127727	-127.266406	469.050267	-0.30462	0.572657	22231.20823
81.746093	473.098094	-140.999736	462.183603	0.458342	0.572657	22216.71194
33.67944	469.28328	-169.99232	475.916932	-1.067583	-0.953269	22223.5786
18.420186	457.075876	-201.273792	469.050267	-2.593509	-0.190306	22210.60823
-2.179808	467.757355	-274.518215	430.90213	-1.067583	-0.953269	22199.92676
-48.720535	438.001808	-287.488581	424.035466	-1.830546	-0.190306	1453.444014
-91.446448	444.10551	-341.658935	430.139168	-1.067583	0.572657	18.311106
-134.172362	428.083292	-386.673737	382.835478	-1.067583	0.572657	12.207404
-134.172362	415.875888	-417.955209	358.42067	-1.067583	-1.716231	12.207404
-208.94271	418.164777	-481.281116	256.946626	-0.30462	0.572657	9.155553
-236.409368	402.905522	-469.073713	279.072546	0.458342	-0.190306	22084.71938
-269.216766	384.594416	-407.273731	282.124397	1.221305	0.572657	22204.50453
-284.476021	356.364795	-412.61447	276.783657	1.221305	-0.190306	22220.52675
-304.313052	338.053689	-414.140395	250.842924	2.747231	0.572657	22243.41563
-356.957481	283.883335	-453.051495	217.272564	-0.30462	-0.190306	22230.44527
-339.409338	251.075937	-477.466303	108.931855	2.747231	1.33562	22239.60082
-392.053767	227.424092	-476.70334	94.435563	1.984268	-0.190306	22240.36378
-398.157469	174.016701	-423.295948	56.287426	0.458342	-0.953269	22218.23786
-424.098202	135.105601	-406.510768	11.272625	-1.830546	-1.716231	22223.5786
-451.56486	98.48339	-381.332998	-4.749592	2.747231	1.33562	22212.13416
-476.742631	65.675992	-413.377433	-98.594009	-1.067583	-0.190306	22209.08231
-464.535227	25.238967	-361.495967	-133.690295	-1.067583	0.572657	22218.23786
-464.535227	-21.30176	-379.04411	-140.55696	1.984268	0.572657	22215.18601
-479.031519	-51.820269	-312.666351	-200.831016	-0.30462	-0.190306	22184.6675
-467.587078	-99.886922	-299.695985	-247.371743	-1.067583	-0.190306	22191.53417
-463.772264	-131.168394	-260.784885	-280.942103	-0.30462	1.33562	22194.58602
-441.646345	-187.627636	-270.703401	-325.956905	-0.30462	1.33562	22190.7712
-388.238953	-218.146146	-246.288593	-365.630967	-1.830546	-1.716231	22194.58602
-378.320437	-246.375767	-188.303425	-364.868004	1.221305	1.33562	22214.42305
-373.742661	-309.701674	-179.910835	-385.467998	-0.30462	0.572657	22201.45268
-334.831561	-305.123898	-166.940469	-437.349464	-1.067583	-0.953269	22203.74157
-291.342685	-353.953513	-79.199754	-474.734638	-1.067583	-0.953269	22208.31935
-263.113064	-384.472023	-28.081251	-487.705005	-1.830546	-0.190306	22205.2675
-204.364933	-416.516458	28.377992	-470.156862	2.747231	-0.953269	22227.39341
-165.453834	-434.827563	78.733533	-473.971676	2.747231	1.33562	22248.75637
-94.498299	-467.634961	119.170558	-448.030943	1.221305	0.572657	22138.88974
-65.505715	-492.812731	163.422396	-497.623521	1.984268	1.33562	22222.05268
-30.409429	-503.49421	214.5409	-444.216129	3.510193	1.33562	22238.07489
25.28685	-501.205321	277.103844	-445.742054	-0.30462	0.572657	22234.26008
77.168316	-511.123837	290.837173	-439.638353	-1.830546	0.572657	22209.84527
106.1609	-506.54606	343.481602	-427.430949	0.458342	-0.190306	22222.81564
151.175702	-489.76088	350.348267	-422.853172	1.221305	0.572657	22230.44527
191.612727	-469.923849	390.785292	-386.230961	-0.30462	0.572657	22215.18601
226.709013	-460.768296	412.148249	-361.053191	0.458342	0.572657	22219.76379
247.309007	-437.116451	416.726025	-319.853203	-1.830546	-0.953269	22207.55638
305.294175	-408.88683	457.16305	-301.542097	0.458342	2.098582	22211.3712
330.471945	-389.049799	451.822311	-250.423594	-1.830546	-1.716231	22199.92676
353.360827	-357.005364	489.207485	-194.727314	-1.830546	-0.190306	22215.94897
403.716368	-316.568339	480.051932	-181.756947	0.458342	-0.190306	22226.63045
410.583032	-294.44242	486.918597	-133.690295	0.458342	2.098582	22222.05268
423.553399	-243.323916	448.77046	-107.749562	-0.30462	-0.953269	22228.91934
435.760803	-180.760972	460.977864	-63.497723	-0.30462	0.572657	22231.97119
455.597834	-144.13876	451.822311	10.509662	-1.067583	-2.479194	22215.18601
444.916356	-97.598033	416.726025	20.428178	-1.830546	-0.190306	22199.16379
460.17561	-53.346195	439.614907	105.117042	1.221305	-0.190306	22248.75637
460.17561	5.401936	415.2001	140.213328	2.747231	1.33562	22229.6823
444.916356	45.838961	354.926043	195.909607	3.510193	-0.190306	22216.71194
425.079324	75.594508	358.740857	220.324415	1.984268	0.572657	22229.6823
414.397846	123.66116	364.081596	272.205881	1.221305	-0.190306	22197.63787
393.03489	169.438924	310.674205	269.15403	1.984268	0.572657	22205.2675
374.723784	213.690763	289.311248	322.561422	0.458342	-0.190306	22213.66009
344.968237	251.075937	205.385347	334.768825	-1.067583	-0.953269	22210.60823
344.968237	278.542596	174.866837	340.872527	1.221305	-0.190306	22211.3712
326.657131	316.690733	135.192775	386.650292	0.458342	-0.190306	22215.18601
289.271957	348.735168	88.652048	404.198435	-0.30462	0.572657	22192.29713
256.46456	388.40923	56.607613	430.139168	-2.593509	-0.953269	22183.14158
229.760864	422.742553	-25.0294	418.694727	-1.830546	-0.190306	22180.08972
161.85718	434.186994	-61.651611	422.50954	-1.830546	-0.953269	22208.31935
144.309037	447.157361	-133.370108	456.079901	-2.593509	-0.953269	22206.03046
113.790528	470.046243	-148.629363	459.894714	1.221305	-0.953269	22225.86749
78.694242	470.809206	-185.251574	471.339155	0.458342	0.572657	22231.20823
36.731291	473.861056	-238.658966	466.761379	0.458342	-0.190306	22218.23786
7.738707	470.046243	-231.792301	442.346571	-4.119434	-0.953269	22220.52675
-38.80202	463.942541	-279.095991	456.079901	-1.067583	-1.716231	22228.91934
-59.402013	459.364764	-287.488581	462.946565	1.984268	0.572657	57.222205
-92.209411	442.579584	-318.770053	450.739161	1.984268	0.572657	14.496292
-134.935324	427.32033	-352.340414	429.376205	2.747231	1.33562	10.681478
-170.03161	413.587	-414.903358	370.628074	-2.593509	-1.716231	11.444441
-190.631604	405.957373	-400.407066	332.479937	0.458342	-0.190306	9344.004639
-246.327884	390.698118	-412.61447	337.057714	-0.30462	0.572657	22169.40825
-270.742692	368.572199	-427.873725	291.279949	1.221305	1.33562	22205.2675
-301.261201	348.735168	-418.718172	254.657738	1.221305	1.33562	22215.18601
-322.624158	308.298143	-433.214464	224.139229	0.458342	0.572657	22224.34156
-378.320437	264.046304	-482.044079	160.813321	-1.830546	1.33562	22218.23786
-378.320437	234.290757	-418.718172	123.428147	-1.067583	-0.190306	22215.18601
-395.86858	189.275956	-433.977427	82.991122	-1.067583	0.572657	22205.2675
-424.861164	149.601893	-416.429284	47.131874	-1.067583	-1.716231	22212.89712
-435.542643	119.846347	-421.770023	-8.564406	-0.30462	0.572657	22171.69713
-475.216705	65.675992	-447.710756	-68.0755	-0.30462	0.572657	22206.79342
-481.320407	57.283402	-382.858923	-94.779195	1.221305	1.33562	22225.10453
-473.69078	8.453787	-335.555234	-114.616227	1.984268	-0.190306	22192.29713
-463.009301	-35.035089	-341.658935	-172.601395	0.458342	-0.190306	22211.3712
-455.379674	-60.212859	-324.873755	-190.9125	1.221305	-0.953269	22227.39341
-472.164854	-131.168394	-292.066358	-254.238407	1.984268	2.098582	22191.53417
-452.327823	-160.160978	-302.747836	-324.430979	1.221305	0.572657	22200.68972
-411.890798	-183.04986	-229.503413	-303.068023	1.221305	-0.190306	22241.88971
-395.105618	-231.879475	-211.192307	-333.586532	1.984268	2.098582	22216.71194
-393.579692	-270.027612	-163.888618	-367.156893	1.221305	-0.190306	22213.66009
-330.253785	-315.805376	-99.036785	-391.5717	0.458342	-0.190306	22212.89712
-313.468605	-340.220184	-89.11827	-425.142061	-0.30462	0.572657	22206.03046
-276.083431	-374.553507	-73.096052	-458.712421	1.221305	-0.190306	22191.53417
-244.801959	-398.968315	-2.140518	-455.66057	-1.067583	-0.953269	22212.13416
-189.868641	-427.960899	43.637247	-479.312415	0.458342	1.33562	22229.6823
-136.46125	-462.294222	114.592781	-489.993893	1.221305	1.33562	22219.76379
-86.105709	-488.234955	144.348328	-481.601303	1.221305	0.572657	22228.15638
-58.639051	-499.679396	184.785353	-483.127229	-1.830546	0.572657	22209.84527
-9.809436	-511.123837	247.348297	-445.742054	-1.830546	0.572657	22194.58602
31.390552	-508.071986	268.711254	-448.030943	-2.593509	0.572657	22206.79342
77.931279	-496.627545	312.20013	-431.245762	-2.593509	-0.190306	22217.4749
113.790528	-509.597911	311.437167	-453.371682	-0.30462	-0.190306	22084.71938
174.064584	-505.783098	353.400118	-386.230961	0.458342	0.572657	22222.81564
211.449758	-473.738663	371.711224	-399.201327	0.458342	-0.190306	22230.44527
232.812715	-434.0646	383.155665	-367.919855	-1.830546	-0.190306	22210.60823
273.24974	-426.434973	445.718609	-293.91247	1.984268	1.33562	22223.5786
303.768249	-411.175718	454.874162	-294.675432	1.221305	0.572657	22231.20823
358.701566	-363.872029	497.600075	-219.142122	1.984268	-0.190306	22238.83786
392.271927	-320.383153	490.73341	-186.334724	0.458342	-0.190306	22241.88971
409.82007	-305.886861	490.73341	-145.897699	0.458342	1.33562	22246.46748
434.99784	-265.449836	472.422305	-129.875481	1.221305	-0.190306	22231.20823
433.471915	-203.649854	493.022299	-84.86068	1.221305	-0.190306	22229.6823
463.990424	-163.975792	485.392671	-8.564406	-0.30462	-0.953269	22226.63045
466.279312	-124.301729	454.874162	17.376327	-2.593509	-0.953269	22196.87491
468.5682	-79.286928	458.688976	57.813352	1.221305	0.572657	22211.3712
454.071908	-27.405462	414.437137	121.902222	0.458342	0.572657	22223.5786
436.523766	23.713042	419.014913	145.554067	2.747231	0.572657	22201.45268
444.916356	46.601924	395.363068	205.06516	-1.067583	-0.953269	22198.40083
422.790436	90.0908	361.029745	234.057744	-1.830546	-1.716231	22202.97861
403.716368	141.209303	357.977894	268.391067	-1.067583	-0.190306	22207.55638
401.42748	182.409291	309.148279	261.524403	-1.067583	-0.190306	22182.37861
345.7312	219.031502	274.814956	327.139198	-0.30462	0.572657	22202.97861
361.753417	269.387043	221.407564	360.709558	-2.593509	-0.953269	22215.94897
325.894169	316.690733	161.896471	382.072515	0.458342	1.33562	22190.7712
322.079355	335.001838	87.889085	404.961397	-1.830546	-0.953269	22201.45268
296.901585	360.179609	61.18539	395.042882	1.221305	-0.190306	22212.89712
267.146038	415.112926	-8.244219	407.250285	1.221305	-0.953269	22185.43046
209.923833	405.957373	-83.014568	414.11695	-1.067583	-1.716231	22190.7712
167.197919	450.972174	-87.592344	459.894714	0.458342	-0.953269	22252.57118
138.968298	451.735137	-143.288624	470.576193	1.221305	1.33562	22238.83786
93.953497	454.024025	-133.370108	497.279888	0.458342	-0.953269	22228.91934
52.753509	481.490684	-144.814549	472.865081	1.984268	-0.953269	22241.88971
6.975745	466.231429	-208.903419	463.709528	2.747231	0.572657	22232.73415
3.923894	470.809206	-281.384879	453.02805	-1.067583	0.572657	22215.18601
-41.090908	455.549951	-269.940438	453.02805	-1.830546	-0.190306	6347.087008
-83.053858	447.157361	-318.007091	461.42064	1.984268	0.572657	18.311106
-129.594585	436.475882	-344.710786	425.561391	-1.067583	-0.190306	12.970367
-141.801989	418.164777	-453.051495	364.524372	1.221305	0.572657	10.681478
-199.787157	412.061075	-386.673737	337.820676	-2.593509	-0.190306	11.444441
-228.779741	406.720336	-449.999644	298.146614	-1.830546	-0.190306	22010.712
-252.431586	383.831454	-404.984843	307.302167	-1.067583	0.572657	22189.24528
-289.053797	360.179609	-433.214464	266.865142	-1.067583	-0.190306	22210.60823
-321.098232	325.083323	-424.821874	260.76144	-1.830546	-0.190306	22199.16379
-330.253785	292.275925	-464.495936	182.939241	-2.593509	-1.716231	22218.23786
-350.853779	255.653714	-425.584837	152.420731	-1.067583	1.33562	22229.6823
-381.372288	221.320391	-452.288532	95.198526	1.984268	-0.190306	22215.18601
-401.20932	175.542626	-449.999644	77.650383	2.747231	0.572657	22219.76379
-437.831531	142.735229	-417.955209	16.613364	1.221305	-0.953269	22206.79342
-441.646345	116.031533	-440.844091	-41.371804	0.458342	-0.953269	22225.10453
-467.587078	78.646359	-392.777439	-61.208835	1.221305	0.572657	22237.31193
-469.113003	29.816744	-388.199662	-128.349556	1.984268	0.572657	22231.97119
-456.905599	-15.198058	-354.629302	-123.008817	2.747231	0.572657	22227.39341
-486.661146	-38.08694	-331.74042	-198.542128	-0.30462	-0.953269	22222.05268
-468.35004	-96.835071	-276.807103	-210.749531	-0.30462	-0.953269	22215.18601
-442.409307	-128.116543	-286.725618	-287.045805	-1.830546	-0.953269	22205.2675
-439.357456	-169.316531	-235.607115	-287.808768	1.221305	0.572657	22206.79342
-411.890798	-215.857258	-224.925637	-322.142091	-0.30462	-0.190306	22214.42305
-388.238953	-247.901693	-176.096022	-368.682818	0.458342	1.33562	22200.68972
-358.483406	-305.886861	-154.733065	-396.149477	-1.830546	-0.190306	22183.90454
-341.698226	-326.486855	-126.503444	-438.112427	0.458342	1.33562	22194.58602
-293.631574	-363.872029	-129.555295	-469.393899	-1.830546	-0.953269	22205.2675
-256.2464	-382.183134	-17.399772	-457.186495	0.458342	0.572657	22173.98602
-218.098263	-405.072016	18.459476	-484.653154	-0.30462	-0.190306	22209.84527
-173.083461	-434.827563	61.948352	-486.179079	-0.30462	0.572657	22231.20823
-120.439032	-450.849781	94.75575	-477.786489	-1.067583	-1.716231	22212.89712
-82.290896	-488.997918	153.503881	-486.179079	3.510193	-0.190306	22223.5786
-22.016839	-495.864582	193.177943	-487.705005	-0.30462	-0.953269	22229.6823
26.812776	-514.175688	248.11126	-463.290197	1.984268	1.33562	22225.10453
59.620174	-495.864582	291.600136	-411.408731	-0.30462	-0.190306	22216.71194
106.923863	-485.946067	332.037161	-451.082794	1.984268	-0.190306	22251.80822
144.309037	-505.020135	341.955677	-418.275396	0.458342	-1.716231	22237.31193
200.76828	-469.923849	338.140863	-432.008725	1.221305	0.572657	22228.15638
235.864566	-480.605327	422.829727	-363.342079	-0.30462	0.572657	22237.31193
254.938634	-425.67201	425.118615	-329.771718	-1.067583	-1.716231	22235.02304
280.879367	-417.27942	442.666758	-307.645799	0.458342	-0.190306	22214.42305
324.368243	-386.760911	458.688976	-256.527296	-1.067583	-0.190306	22192.29713
373.960821	-354.716476	496.07415	-195.490277	-1.830546	-0.190306	22229.6823
390.746001	-325.723892	483.103783	-171.075469	-1.830546	-0.953269	22212.89712
406.005256	-297.494271	460.977864	-161.156954	1.221305	2.098582	22226.63045
431.183026	-241.035028	477.763044	-113.853264	-1.830546	-0.953269	22210.60823
431.183026	-215.857258	450.296385	-103.171786	-1.067583	-0.190306	22196.11194
442.627467	-150.242462	429.696392	-52.816245	0.458342	-0.953269	22183.14158
457.123759	-108.279512	444.192684	31.872619	1.221305	1.33562	22215.18601
459.412648	-58.686934	423.59269	92.146675	-3.356471	-0.190306	22208.31935
438.049691	-13.672132	399.177882	130.294812	-1.067583	-0.190306	22213.66009
444.153393	23.713042	409.85936	182.176278	0.458342	-0.190306	22207.55638
431.945989	71.779694	374.763074	216.509601	0.458342	-0.190306	22222.05268
417.449697	122.898197	377.051963	256.183664	-1.067583	-0.953269	22195.34898
406.005256	162.57226	315.251981	269.15403	-0.30462	-0.190306	22202.21564
387.69415	206.061136	283.207546	272.205881	1.984268	-0.190306	22231.97119
374.723784	254.127788	222.170527	325.613273	1.984268	-0.190306	22222.05268
356.412678	282.357409	174.866837	359.946596	1.984268	1.33562	22228.91934
320.55343	327.372211	150.45203	398.094733	1.221305	0.572657	22225.86749
299.190473	360.942571	112.303893	427.087317	0.458342	-0.190306	22207.55638
282.405293	377.727752	74.155756	411.828062	1.221305	-0.190306	22212.89712
214.501609	393.749969	7.777998	436.242869	-0.30462	-0.190306	22199.16379
186.271988	427.32033	-53.259021	469.81323	-1.067583	-1.716231	22213.66009
155.753478	454.024025	-102.088636	462.946565	-1.067583	0.572657	22222.81564
113.027565	461.653653	-122.68863	491.176187	-0.30462	-0.953269	22230.44527
68.775726	454.024025	-173.807133	463.709528	-1.830546	-0.190306	22206.79342
22.234999	462.416615	-188.303425	459.894714	-3.356471	-1.716231	22201.45268
-5.994622	456.312914	-310.377463	401.146584	-0.30462	0.572657	22215.18601
-29.646467	457.075876	-249.340444	458.368789	-2.593509	-1.716231	22207.55638
-70.083492	455.549951	-318.007091	460.657677	-2.593509	-0.953269	81.637013
-112.809405	442.579584	-336.318196	453.02805	-0.30462	0.572657	13.733329
-115.098293	444.868472	-369.888557	424.798428	1.984268	2.098582	12.970367
-191.394567	410.535149	-404.984843	357.657708	-2.593509	0.572657	9.918516
-202.839008	408.246261	-399.644103	343.161416	-0.30462	-0.953269	12123.47789
-243.276033	392.224044	-392.777439	332.479937	-0.30462	-0.190306	22169.40825
-259.298251	379.253677	-408.799656	287.465136	1.984268	-0.953269	22213.66009
-278.372319	351.024056	-424.058911	263.050328	1.984268	-0.953269	22240.36378
-320.335269	321.268509	-449.999644	187.517017	1.221305	-0.190306	22238.07489
-332.542673	291.512962	-469.836675	128.768886	-0.30462	-0.190306	22224.34156
-366.113034	243.44631	-424.821874	145.554067	-0.30462	-0.190306	22233.49712
-391.290804	206.824099	-433.214464	74.598532	1.221305	-0.190306	22231.20823
-427.150053	164.861148	-411.088545	64.680017	-1.067583	-0.190306	22210.60823
-457.668562	129.764862	-396.592253	15.087439	1.221305	1.33562	22212.89712
-443.935233	77.120433	-413.377433	-32.216251	-2.593509	-0.953269	22225.86749
-472.927817	51.942663	-359.207078	-56.631059	0.458342	-0.190306	22206.03046
-469.875966	6.927861	-346.236712	-124.534742	1.221305	-0.953269	22193.06009
-466.061152	-33.509164	-343.184861	-142.845848	-1.830546	-0.190306	22202.97861
-480.557444	-72.420263	-320.295979	-199.30509	-0.30462	-0.190306	22190.7712
-451.56486	-115.909139	-317.244128	-263.39396	-1.067583	0.572657	22180.85269
-451.56486	-144.901723	-278.333028	-312.223575	-1.067583	0.572657	22208.31935
-434.77968	-202.886891	-228.74045	-312.986538	1.221305	0.572657	22209.08231
-389.764879	-228.064661	-203.56268	-336.638383	1.984268	0.572657	22209.08231
-376.031549	-273.079463	-177.621947	-361.053191	0.458342	-0.190306	22208.31935
-354.668593	-295.968345	-138.710847	-394.623551	0.458342	0.572657	22212.89712
-319.572307	-339.457221	-77.673829	-432.771688	0.458342	-0.190306	22196.11194
-265.401952	-369.212768	-79.962717	-452.608719	0.458342	0.572657	22188.48232
-244.801959	-385.234985	-17.399772	-451.845756	2.747231	-0.190306	22249.51933
-192.920492	-424.146085	23.037253	-477.023527	1.984268	0.572657	22236.54897
-150.957542	-437.879414	80.259458	-491.519819	2.747231	0.572657	22210.60823
-115.861256	-450.086818	145.874253	-488.467968	1.221305	-0.190306	22241.88971
-50.246461	-492.049768	182.496465	-480.075378	0.458342	0.572657	22224.34156
-10.572398	-495.101619	220.644602	-441.164278	-1.067583	0.572657	22222.81564
21.472037	-511.123837	258.792738	-448.030943	0.458342	0.572657	22227.39341
64.960913	-497.390508	307.622354	-435.060576	-1.830546	0.572657	22212.89712
129.049783	-496.627545	354.926043	-419.801321	-1.830546	-0.190306	22221.28971
165.671994	-495.101619	364.081596	-406.067992	1.221305	-0.190306	22229.6823
189.323839	-484.420141	393.837143	-393.097626	0.458342	0.572657	22208.31935
241.968268	-460.768296	410.622323	-353.423563	-1.830546	0.572657	22201.45268
254.938634	-439.40534	404.518621	-362.579116	-1.830546	-0.953269	22210.60823
312.923802	-402.020166	433.511205	-360.290228	-0.30462	-0.953269	22209.84527
346.494163	-378.368321	444.955646	-233.638414	-1.830546	-0.190306	22206.79342
380.064523	-337.931296	480.814895	-179.468059	-0.30462	-0.953269	22227.39341
401.42748	-299.020196	496.07415	-136.742146	-0.30462	-0.190306	22228.91934
421.264511	-275.368351	474.711193	-111.564376	-0.30462	-0.190306	22216.71194
426.60525	-215.094295	482.34082	-102.408823	0.458342	0.572657	22226.63045
454.071908	-171.605419	502.177852	-47.475506	-0.30462	-0.190306	22231.97119
456.360797	-135.74617	447.244534	3.642998	-0.30462	0.572657	22184.6675
463.227461	-73.183226	440.37787	20.428178	1.221305	-0.190306	22241.88971
463.990424	-49.531381	396.888994	53.235576	3.510193	1.33562	22239.60082
459.412648	30.579706	409.096398	138.687402	-1.830546	-1.716231	22191.53417
441.101542	64.913029	394.600106	207.354048	0.458342	-0.190306	22224.34156
425.079324	96.194502	368.659373	229.479968	0.458342	-0.190306	22212.89712
399.138591	135.868564	349.585304	284.413285	-0.30462	0.572657	22199.92676
393.03489	166.387073	301.518652	289.754024	-0.30462	-0.953269	22210.60823
383.116374	201.483359	258.792738	311.116981	1.984268	0.572657	22222.81564
352.597864	274.727782	236.666819	359.946596	-0.30462	-0.953269	22208.31935
330.471945	283.120372	145.874253	380.54659	-0.30462	1.33562	22193.06009
306.057138	328.135174	116.881669	390.465105	-1.830546	0.572657	22188.48232
274.012703	367.809236	25.326141	372.154	-1.067583	-0.953269	22189.24528
241.205305	387.646267	-76.910866	356.131782	-2.593509	-0.190306	22164.83047
225.94605	399.853671	-91.407158	391.991031	-0.30462	0.572657	22210.60823
165.671994	448.683286	-95.221971	449.213236	-1.067583	-0.953269	22222.81564
122.183118	455.549951	-129.555295	480.494708	-0.30462	-0.190306	22217.4749
85.560907	471.572168	-150.155289	467.524342	-0.30462	-0.190306	22228.15638
58.857211	476.149945	-180.673798	449.976199	-1.067583	-0.953269	22228.91934
30.62759	454.024025	-209.666382	480.494708	0.458342	-0.190306	22216.71194
1.635006	470.809206	-234.844152	462.946565	1.984268	1.33562	22225.10453
-37.276094	467.757355	-253.155258	464.472491	1.984268	-0.190306	22253.33415
-81.527933	438.764771	-336.318196	430.139168	1.984268	-0.190306	25.17777
-109.757554	454.024025	-379.04411	375.20585	2.747231	0.572657	12.207404
-144.85384	439.527733	-423.295948	351.554006	-1.067583	-1.716231	12.970367
-181.476051	409.009224	-454.577421	324.087347	2.747231	-0.190306	9.918516
-220.387151	402.142559	-389.725588	337.057714	-0.30462	-0.190306	21776.48244
-244.801959	386.120342	-403.458917	321.798459	-1.067583	-0.190306	22206.03046
-305.076015	356.364795	-408.036694	292.042912	1.984268	1.33562	22209.08231
-325.676009	335.764801	-462.970011	230.24293	-1.830546	-0.190306	22214.42305
-317.283419	297.616664	-466.784824	227.954042	1.221305	0.572657	22228.15638
-367.638959	248.024086	-445.421868	135.635551	-2.593509	-0.953269	22205.2675
-385.187102	218.26854	-433.977427	99.776302	-3.356471	-2.479194	22195.34898
-414.942649	193.853732	-466.784824	25.768917	-2.593509	-0.190306	22199.92676
-446.987084	138.920415	-429.39965	-5.512555	-2.593509	-0.953269	22188.48232
-447.750047	111.453756	-483.570005	-80.282903	0.458342	1.33562	22204.50453
-463.009301	78.646359	-420.244097	-100.119935	1.221305	-0.953269	22222.81564
-471.401891	42.024147	-340.895973	-80.282903	0.458342	-1.716231	22213.66009
-482.08337	-6.805468	-341.658935	-124.534742	2.747231	0.572657	22210.60823
-458.431525	-50.294344	-292.82932	-169.549544	0.458342	0.572657	22222.05268
-463.772264	-70.894338	-293.592283	-213.801382	0.458342	0.572657	22208.31935
-456.142637	-123.538767	-281.384879	-251.186556	-0.30462	0.572657	22190.7712
-443.935233	-152.531351	-258.495997	-296.201358	4.273156	1.33562	22231.20823
-421.046351	-192.205413	-232.555264	-328.245793	2.747231	0.572657	22224.34156
-397.394506	-257.057245	-242.47378	-383.942073	1.221305	-0.190306	22194.58602
-360.009332	-273.842426	-173.807133	-391.5717	-0.30462	-1.716231	22217.4749
-340.935263	-318.857227	-125.740481	-420.564284	0.458342	1.33562	22219.76379
-299.735276	-357.768327	-85.303456	-473.971676	1.984268	-0.190306	22200.68972
-251.668623	-376.842395	-27.318288	-451.845756	-1.830546	-0.190306	22213.66009
-224.964927	-395.916464	-24.266437	-469.393899	1.221305	-0.190306	22229.6823
-165.453834	-422.620159	71.103905	-477.023527	-0.30462	0.572657	22225.10453
-137.987175	-475.264588	118.407595	-467.867974	-1.067583	-1.716231	22219.76379
-85.342746	-485.946067	133.66685	-475.497601	-1.830546	-0.953269	22207.55638
-48.720535	-500.442359	179.444614	-495.334632	-0.30462	-0.953269	22213.66009
-12.098324	-509.597911	207.674235	-471.682787	-1.067583	1.33562	22199.16379
41.309068	-504.257172	241.244596	-483.890191	0.458342	0.572657	22215.94897
92.427571	-521.805315	276.340881	-474.734638	-0.30462	1.33562	22098.45271
136.67941	-497.390508	317.540869	-441.927241	0.458342	-0.190306	22214.42305
179.405323	-483.657178	376.289	-376.312445	1.221305	0.572657	22224.34156
217.55346	-461.531259	390.022329	-360.290228	-1.067583	0.572657	22228.91934
251.886783	-441.694228	443.429721	-318.327277	-1.830546	-0.190306	22215.18601
301.479361	-424.909048	457.926013	-307.645799	-0.30462	-0.190306	22224.34156
329.708982	-393.627575	464.792677	-244.319892	0.458342	-1.716231	22253.33415
363.279343	-347.849811	466.318603	-209.986569	-0.30462	-0.190306	22232.73415
406.768219	-326.486855	476.237118	-170.312506	1.221305	-0.190306	22238.83786
406.768219	-291.390569	449.533423	-150.475475	2.747231	1.33562	22244.17859
415.923772	-248.664655	448.77046	-136.742146	2.747231	0.572657	22226.63045
445.679318	-204.412817	490.73341	-63.497723	0.458342	0.572657	22219.00082
453.308946	-160.160978	470.896379	-1.697742	-1.067583	-0.953269	22209.84527
451.020058	-124.301729	467.081566	34.92447	-0.30462	1.33562	22222.81564
438.049691	-64.790636	447.244534	96.724452	-1.067583	-0.953269	22215.94897
455.597834	-7.568431	400.703808	147.842955	-1.830546	-0.190306	22205.2675
435.760803	16.083414	408.333435	185.228129	-3.356471	-0.953269	22196.87491
423.553399	64.913029	383.155665	205.828123	-2.593509	-0.190306	22194.58602
415.160809	105.350055	361.029745	234.820707	-1.067583	0.572657	22196.11194
400.664517	163.335223	306.096428	257.709589	-2.593509	-1.716231	22195.34898
382.353411	193.853732	222.93349	257.709589	-1.830546	-0.953269	22193.06009
370.146007	238.105571	237.429782	308.828092	-0.30462	-0.953269	22215.18601
356.412678	277.01667	190.126092	362.235484	1.221305	1.33562	22216.71194
330.471945	311.349993	149.689067	395.805844	-1.067583	0.572657	22172.4601
299.953436	351.024056	95.518713	391.228068	-0.30462	0.572657	22202.21564
261.042336	399.853671	39.05947	423.272503	0.458342	-1.716231	22204.50453
243.494193	415.112926	-21.214586	437.005832	0.458342	0.572657	22192.29713
201.531243	431.135143	-50.20717	478.968783	3.510193	-0.190306	22244.17859
166.434957	452.4981	-101.325673	468.287304	1.984268	0.572657	22245.70452
119.89423	451.735137	-137.947885	488.887298	0.458342	-0.953269	22227.39341
84.034981	477.67587	-171.518245	435.479907	2.747231	1.33562	22232.73415
44.360919	467.757355	-202.036755	457.605826	-0.30462	-0.953269	22230.44527
13.842409	467.757355	-276.04414	458.368789	1.984268	1.33562	22221.28971
-19.727951	467.757355	-249.340444	469.050267	-0.30462	-1.716231	22217.4749
-70.846454	461.653653	-297.407097	451.502124	-1.067583	-0.190306	249.488815
-105.94274	448.683286	-317.244128	465.998416	-1.067583	-0.190306	16.022217
-153.24643	432.661069	-392.014476	404.961397	0.458342	-0.190306	10.681478
-168.505685	409.772187	-373.70337	391.228068	-2.593509	-0.953269	12.207404
-200.55012	405.957373	-397.355215	344.687341	-2.593509	0.572657	9211.249123
-245.564921	391.461081	-419.481135	305.776241	-1.067583	-0.190306	22134.31196
-276.846393	370.861087	-433.214464	303.487353	-1.067583	-0.953269	22199.92676
-308.127866	341.10554	-449.236681	240.924409	-0.30462	0.572657	22219.76379
-314.99453	330.424062	-498.829259	192.094794	0.458342	-1.716231	22210.60823
-335.594524	286.172223	-453.051495	192.094794	1.221305	0.572657	22223.5786
-366.113034	242.683347	-420.244097	141.739253	-0.30462	-0.190306	22229.6823
-390.527841	212.9278	-433.977427	89.094824	1.221305	-0.190306	22212.13416
-411.890798	171.727813	-422.532986	63.917054	-3.356471	-1.716231	22204.50453
-417.231537	144.261154	-414.140395	14.324476	-1.067583	-0.190306	22243.41563
-441.646345	97.720427	-427.873725	-18.482922	2.747231	-0.190306	22231.20823
-464.535227	51.942663	-380.570035	-65.786611	-0.30462	-0.953269	22209.08231
-482.846332	31.342669	-340.895973	-113.090301	0.458342	-0.190306	22224.34156
-462.246339	-25.879536	-372.940408	-154.290289	-0.30462	0.572657	22204.50453
-482.08337	-60.975822	-343.947824	-219.142122	-0.30462	-0.190306	22198.40083
-474.453742	-99.886922	-298.170059	-251.186556	-1.830546	-1.716231	22209.84527
-443.17227	-143.375798	-264.599699	-267.208774	0.458342	-0.953269	22220.52675
-424.861164	-198.309115	-240.184891	-291.623582	-1.830546	-0.953269	22207.55638
-417.231537	-243.323916	-212.718233	-341.216159	-1.067583	-0.190306	22205.2675
-379.0834	-286.049829	-161.59973	-355.712451	-1.830546	-0.190306	22198.40083
-366.113034	-299.783159	-117.347891	-413.697619	-1.830546	-0.190306	22180.85269
-323.38712	-337.168333	-119.636779	-473.971676	-2.593509	-0.953269	22187.71935
-277.609356	-392.10165	-115.059003	-492.282781	-2.593509	-0.953269	22190.7712
-250.142698	-392.10165	0.148371	-467.867974	-1.830546	-0.953269	22202.21564
-194.446418	-434.0646	-2.90348	-513.645738	-0.30462	0.572657	22223.5786
-163.927908	-431.775712	83.311309	-501.438334	-0.30462	-0.953269	22228.91934
-120.439032	-468.397924	132.903887	-497.623521	-0.30462	-0.190306	22215.18601
-68.557566	-481.36829	161.896471	-492.282781	0.458342	-0.190306	22222.81564
3.923894	-489.76088	225.222378	-480.83834	1.221305	-0.190306	22231.97119
34.442403	-505.783098	274.051993	-412.934657	1.221305	-0.953269	22224.34156
67.249801	-494.338657	314.489018	-426.667986	1.221305	-0.190306	22242.65267
119.89423	-487.471992	338.140863	-417.512433	1.984268	0.572657	22244.17859
163.383106	-501.968284	357.214932	-448.793905	0.458342	0.572657	22224.34156
196.953466	-463.057184	375.526037	-401.490216	1.984268	2.098582	22230.44527
241.205305	-471.449775	416.726025	-380.127259	0.458342	-0.190306	22230.44527
277.064554	-436.353489	427.407503	-341.216159	0.458342	-0.953269	22222.81564
292.323808	-415.753495	445.718609	-285.51988	-2.593509	-1.716231	22155.67492
344.205274	-382.946097	475.474156	-255.764333	1.221305	0.572657	22225.86749
371.671933	-353.19055	493.785261	-201.593979	0.458342	0.572657	22231.20823
377.775635	-322.672041	482.34082	-192.438426	-0.30462	0.572657	22216.71194
415.160809	-295.205382	501.414889	-112.327338	-1.067583	-0.190306	22204.50453
425.842287	-241.035028	473.94823	-98.594009	0.458342	0.572657	22219.00082
441.864505	-192.205413	458.688976	-58.156984	-2.593509	-0.953269	22176.27491
443.39043	-147.190611	447.244534	-0.934779	-1.067583	-0.190306	22204.50453
467.805238	-76.235077	401.46677	-51.290319	0.458342	-0.190306	22224.34156
443.39043	-32.746201	386.970478	89.094824	1.221305	0.572657	22193.82305
457.886722	-1.464729	347.296416	136.398514	0.458342	-0.953269	22209.84527
441.101542	37.446371	380.103814	166.154061	-0.30462	-0.190306	22227.39341
431.945989	90.853763	377.051963	235.58367	1.221305	0.572657	22203.74157
392.271927	126.713011	353.400118	267.628105	2.747231	1.33562	22206.03046
418.21266	192.327807	322.881608	269.15403	2.747231	-0.953269	22236.54897
370.146007	215.216689	242.770521	307.302167	2.747231	0.572657	22228.15638
371.671933	252.601863	216.829788	357.657708	1.221305	-0.190306	22204.50453
354.886753	286.935186	185.548316	386.650292	1.221305	-0.190306	22231.97119
322.842318	335.001838	94.75575	379.020664	0.458342	-0.953269	22212.13416
278.590479	357.89072	33.718731	350.791043	1.221305	0.572657	22197.63787
249.597895	371.62405	11.592812	430.90213	0.458342	-0.190306	22205.2675
208.397907	405.19441	-1.377555	449.213236	-2.593509	-0.953269	22229.6823
180.168286	446.394398	-63.177537	482.783596	0.458342	-0.953269	22215.94897
151.175702	438.764771	-118.110854	487.361373	-2.593509	-0.953269	22212.13416
92.427571	449.446249	-120.399742	472.865081	-0.30462	0.572657	22212.89712
36.731291	466.994392	-179.147873	467.524342	-1.067583	-0.953269	22196.11194
29.101664	456.312914	-224.162674	446.924348	-1.830546	-0.190306	22207.55638
-10.572398	467.757355	-250.86637	459.131752	-1.067583	-0.190306	22217.4749
-41.090908	461.653653	-308.851538	431.665093	-1.830546	0.572657	7150.48677
-76.187194	441.816622	-343.947824	436.242869	-1.067583	-0.190306	22.125919
-97.55015	412.061075	-386.673737	388.93918	1.221305	1.33562	13.733329
-139.513101	412.824038	-406.510768	353.842894	1.221305	-0.190306	10.681478
-177.661238	417.401814	-388.199662	373.679925	0.458342	-0.190306	12.207404
-215.046412	406.720336	-385.147811	355.368819	0.458342	-0.190306	21053.95673
-237.172331	384.594416	-386.673737	325.613273	2.747231	0.572657	8073.671682
-276.846393	370.861087	-388.962625	309.591055	1.221305	0.572657	22180.85269
-294.394536	349.49813	-453.814458	247.791073	1.984268	1.33562	22235.02304
-341.698226	303.720366	-442.370017	192.094794	-0.30462	-0.953269	22228.91934
-335.594524	279.305559	-443.895942	155.472582	1.221305	-0.190306	22224.34156
-385.950065	231.238906	-423.295948	117.324445	0.458342	-0.953269	22225.86749
-394.342655	186.224105	-474.414452	42.554097	0.458342	-0.190306	22219.76379
-412.653761	151.890781	-401.170029	44.080023	-0.30462	-0.953269	22206.79342
-454.616711	104.587092	-407.273731	1.354109	-0.30462	-0.190306	22219.76379
-459.95745	79.409321	-382.095961	-38.319953	-2.593509	-0.953269	22219.00082
-459.95745	49.653775	-369.888557	-90.964382	-1.830546	-0.953269	22192.29713
-491.238923	-1.464729	-354.629302	-108.512525	-1.830546	-0.190306	22199.92676
-478.268556	-41.138791	-318.007091	-184.808798	-0.30462	-0.190306	22211.3712
-453.853748	-81.575816	-306.56265	-217.616196	-0.30462	-0.190306	22171.69713
-450.038935	-117.435065	-308.088575	-298.490246	0.458342	-0.190306	22198.40083
-441.646345	-164.738754	-260.784885	-312.223575	-1.830546	-0.953269	22212.13416
-407.313021	-186.101711	-234.08119	-354.949489	1.221305	0.572657	22195.34898
-391.290804	-232.642438	-290.540432	-425.905023	-1.067583	-0.190306	22059.54161
-361.535257	-275.368351	-221.110823	-429.719837	0.458342	-0.953269	22215.18601
-337.883412	-311.2276	-114.29604	-416.74947	-0.30462	-0.190306	22208.31935
-313.468605	-352.427588	-63.940499	-437.349464	1.221305	0.572657	22190.00824
-266.927878	-371.501656	-15.873847	-436.586502	2.747231	0.572657	22249.51933
-244.038996	-392.864613	23.800215	-451.082794	1.984268	-0.190306	22247.99341
-189.868641	-419.568308	60.422427	-509.067962	1.221305	1.33562	22231.97119
-136.46125	-466.109035	121.459446	-467.867974	1.221305	-0.953269	22235.786
-102.127927	-475.264588	146.637216	-483.127229	0.458342	0.572657	22235.786
-50.246461	-498.916433	156.555732	-504.490185	-1.067583	-0.190306	22213.66009
6.212782	-503.49421	258.029776	-425.905023	1.984268	1.33562	22225.10453
43.597956	-511.123837	297.703838	-427.430949	1.221305	-0.190306	22231.97119
87.849795	-489.76088	325.933459	-448.030943	-0.30462	0.572657	22215.18601
125.997932	-501.205321	348.822341	-411.408731	-1.067583	-0.953269	22222.81564
177.879398	-498.916433	391.548255	-390.045775	-1.067583	0.572657	22212.13416
203.820131	-494.338657	380.866776	-352.660601	-2.593509	-0.953269	22192.29713
245.783081	-444.746079	405.281584	-340.453197	-1.830546	-0.953269	22202.21564
285.457144	-416.516458	433.511205	-318.327277	-1.067583	-0.953269	22215.94897
308.346026	-408.123867	470.896379	-277.12729	0.458342	0.572657	22219.00082
350.308976	-362.346103	471.659342	-236.690264	-1.067583	-0.190306	22221.28971
380.827486	-328.01278	449.533423	-187.097687	1.984268	0.572657	22231.20823
410.583032	-307.412786	458.688976	-146.660662	0.458342	0.572657	22226.63045
428.131175	-247.901693	480.814895	-119.194003	-1.067583	-0.953269	22218.23786
441.101542	-214.331332	475.474156	-103.934748	-1.830546	-0.190306	22119.05271
469.331163	-147.190611	481.577858	-3.98663	2.747231	-0.190306	22225.10453
468.5682	-116.672102	447.244534	22.717066	-0.30462	-1.716231	22233.49712
464.753387	-80.049891	443.429721	70.783718	1.221305	-0.953269	22234.26008
442.627467	-19.775834	392.311217	114.272594	1.221305	-0.953269	22209.84527
441.864505	19.898228	413.674174	179.124427	1.984268	-0.190306	22218.23786
431.183026	61.861179	385.444553	209.642937	1.221305	0.572657	22209.08231
409.82007	100.772278	353.400118	222.613303	0.458342	0.572657	22207.55638
399.901554	157.994483	338.903826	270.679956	-0.30462	-0.190306	22203.74157
387.69415	192.327807	258.792738	311.116981	-1.067583	-0.190306	22215.18601
370.90897	228.187055	242.770521	329.428086	-0.30462	-0.190306	22216.71194
345.7312	269.387043	202.333496	365.287335	-1.830546	-0.190306	22193.06009
319.027504	305.246292	144.348328	386.650292	-0.30462	-0.190306	22190.00824
293.849734	342.631466	104.674266	412.591025	-2.593509	-0.190306	22201.45268
293.849734	373.149975	48.977986	386.650292	-1.067583	-0.190306	22165.59343
231.286789	402.905522	14.644663	445.398422	-0.30462	1.33562	22206.79342
195.427541	427.32033	-50.970133	461.42064	0.458342	-0.190306	22228.15638
166.434957	451.735137	-102.088636	472.102118	-0.30462	-0.953269	22228.15638
131.338671	456.312914	-126.503444	457.605826	0.458342	-0.953269	22218.23786
80.220167	464.705504	-196.696015	412.591025	-1.067583	-0.953269	22227.39341
47.41277	460.127727	-224.162674	462.183603	0.458342	-0.190306	22226.63045
22.234999	472.335131	-231.029339	469.050267	-1.067583	-0.190306	22214.42305
-5.231659	461.653653	-242.47378	479.731745	3.510193	0.572657	22250.2823
-65.505715	444.10551	-278.333028	469.050267	-1.830546	-0.953269	2562.028871
-77.713119	448.683286	-325.636718	437.768795	1.221305	0.572657	17.548143
-103.653852	438.764771	-363.021892	406.487323	2.747231	0.572657	12.970367
-164.690871	431.898106	-389.725588	385.124366	0.458342	-2.479194	10.681478
-198.261232	408.246261	-400.407066	354.605857	0.458342	-0.190306	53.407392
-228.016778	402.905522	-401.932992	336.294751	-1.067583	0.572657	22106.08234
-276.083431	364.757385	-400.407066	311.116981	1.221305	0.572657	22215.18601
-276.083431	350.261093	-421.770023	272.968844	-0.30462	0.572657	22205.2675
-308.890828	312.875919	-452.288532	216.509601	-0.30462	-0.190306	22217.4749
-340.172301	282.357409	-457.629271	202.776272	-2.593509	0.572657	22206.03046
-377.557475	250.312975	-430.925576	134.109626	-2.593509	-0.190306	22193.82305
-405.024133	200.720397	-451.52557	68.49483	-2.593509	0.572657	22199.16379
-424.861164	170.96485	-452.288532	36.450395	-1.067583	-0.190306	22204.50453
-434.77968	134.342639	-437.79224	0.591147	1.221305	0.572657	22209.84527
-443.17227	111.453756	-435.503352	-69.601425	-0.30462	-0.953269	22209.84527
-451.56486	52.705626	-389.725588	-45.94958	1.984268	-0.190306	22199.16379
-482.846332	21.424153	-359.970041	-125.297705	-1.067583	-0.953269	22222.05268
-469.875966	-6.042505	-352.340414	-137.505109	-1.830546	-0.190306	22195.34898
-475.216705	-61.738785	-350.051526	-222.956935	-1.067583	-1.716231	22202.97861
-453.090786	-89.205443	-292.82932	-231.349525	1.984268	-0.190306	22235.786
-448.513009	-139.560984	-272.992289	-267.971737	1.221305	1.33562	22225.10453
-417.9945	-193.731338	-250.86637	-290.097656	0.458342	-0.190306	22225.10453
-421.809313	-202.123928	-228.74045	-330.534681	0.458342	-0.953269	22222.05268
-374.505624	-244.086879	-209.666382	-386.230961	-0.30462	0.572657	22214.42305
-366.113034	-293.679457	-143.288624	-408.35688	0.458342	-0.953269	22209.84527
-315.757493	-342.509072	-111.244189	-458.712421	1.221305	-0.190306	22194.58602
-289.053797	-362.346103	-75.38494	-451.845756	1.221305	-0.190306	22209.84527
-245.564921	-393.627575	-14.347921	-451.845756	-0.30462	-0.190306	22222.05268
-208.94271	-409.649793	-54.784946	-554.082763	-1.830546	-0.953269	22111.42308
-157.824206	-436.353489	40.585396	-488.467968	0.458342	0.572657	22219.76379
-106.705703	-462.294222	121.459446	-489.23093	-1.067583	0.572657	22199.92676
-91.446448	-504.257172	132.903887	-472.44575	-1.067583	0.572657	22213.66009
-44.142759	-508.834949	191.652018	-466.342048	-2.593509	-0.190306	22209.08231
9.264633	-495.864582	235.140894	-461.001309	-2.593509	-1.716231	22204.50453
55.042397	-522.568278	280.918658	-454.134645	-1.830546	-0.953269	22220.52675
110.738677	-515.701613	309.148279	-470.156862	-0.30462	-0.190306	22227.39341
150.412739	-497.390508	326.696422	-458.712421	-0.30462	-0.190306	22215.18601
177.879398	-504.257172	327.459385	-435.060576	-1.067583	-1.716231	22225.10453
239.679379	-460.005334	400.703808	-373.260594	-1.067583	-0.190306	22231.20823
270.960852	-445.509042	417.488988	-363.342079	-1.067583	-1.716231	22217.4749
304.531212	-408.88683	457.16305	-293.91247	2.747231	0.572657	22245.70452
325.131206	-382.946097	485.392671	-253.475445	1.221305	-0.190306	22244.94156
340.390461	-352.427588	481.577858	-187.097687	0.458342	-0.190306	22227.39341
397.612666	-299.783159	485.392671	-158.868065	1.984268	-0.190306	22236.54897
404.479331	-282.235016	477.763044	-122.245854	-1.067583	-0.190306	22235.02304
431.183026	-237.220214	483.103783	-110.801413	-0.30462	-0.190306	22211.3712
452.545983	-180.760972	485.392671	-45.94958	-1.830546	-2.479194	22202.97861
460.938573	-147.190611	447.244534	-0.934779	-0.30462	-0.190306	22227.39341
455.597834	-99.123959	443.429721	14.324476	-3.356471	-0.190306	22209.84527
463.990424	-29.69435	393.07418	105.880004	-1.067583	-0.953269	22190.7712
448.731169	-15.198058	408.333435	129.531849	-1.830546	-1.716231	22199.92676
430.420064	29.816744	396.126031	174.546651	-3.356471	-0.190306	22166.3564
395.323778	83.224135	362.555671	237.872558	-2.593509	-0.190306	22182.37861
422.027474	122.135235	376.289	248.554036	-1.830546	0.572657	22205.2675
398.375629	160.283372	294.651987	283.650322	-1.067583	-0.953269	22208.31935
391.508964	212.9278	236.666819	304.250316	1.221305	2.098582	22206.79342
364.042306	241.157422	227.511266	356.894745	-1.830546	-0.953269	22197.63787
351.834902	299.14259	171.052024	358.42067	0.458342	-0.190306	22200.68972
318.264541	326.609248	100.096489	361.472521	-1.067583	-0.953269	22193.06009
287.746032	331.187025	49.740949	342.398453	0.458342	-0.190306	22197.63787
277.827516	392.224044	39.05947	417.931764	1.984268	-0.190306	22238.83786
232.812715	410.535149	3.963184	467.524342	0.458342	-0.190306	22234.26008
202.294205	444.10551	-58.59976	456.842863	-1.067583	-0.190306	22238.83786
150.412739	463.942541	-117.347891	472.102118	1.984268	-0.190306	22240.36378
113.790528	450.972174	-128.029369	469.81323	1.984268	1.33562	22228.91934
58.094248	475.386982	-158.547879	486.59841	-1.067583	-0.190306	22221.28971
39.02018	474.624019	-207.377494	448.450273	-1.067583	-0.190306	22226.63045
-1.416845	467.757355	-229.503413	464.472491	-1.830546	-1.716231	22218.23786
-25.06869	464.705504	-252.392295	464.472491	-1.067583	-0.190306	22220.52675
-76.187194	436.475882	-314.192277	427.087317	-0.30462	-0.953269	48.066652
-105.94274	438.764771	-369.888557	431.665093	-2.593509	-0.190306	13.733329
-147.142728	418.927739	-399.644103	411.065099	-1.830546	-0.190306	12.207404
-166.979759	411.298112	-366.836706	391.991031	-1.830546	-0.190306	9.155553
-216.572337	418.164777	-365.31078	348.502155	-3.356471	-2.479194	19111.4536
-261.587139	374.675901	-405.747805	314.931794	-0.30462	-0.190306	22173.22306
-275.320468	380.01664	-432.451501	274.494769	-1.830546	-0.953269	22213.66009
-304.313052	355.601832	-428.636687	235.58367	-1.830546	-0.953269	22223.5786
-324.150083	307.53518	-431.688538	222.613303	0.458342	-0.190306	22212.13416
-374.505624	283.883335	-433.977427	149.36888	-0.30462	0.572657	22223.5786
-371.453773	235.05372	-434.740389	125.717036	0.458342	-1.716231	22228.15638
-388.238953	198.431508	-452.288532	54.761501	1.221305	0.572657	22177.03787
-417.9945	158.757446	-415.666321	36.450395	1.984268	0.572657	22239.60082
-433.253755	121.372272	-416.429284	1.354109	0.458342	0.572657	22238.07489
-451.56486	99.246353	-382.095961	-22.297735	-0.30462	-1.716231	22208.31935
-485.898183	57.283402	-362.258929	-81.808829	-0.30462	-0.190306	22219.76379
-474.453742	19.898228	-343.947824	-122.245854	-0.30462	1.33562	22232.73415
-469.875966	-37.323977	-340.895973	-167.260655	-0.30462	-0.190306	22196.87491
-465.298189	-73.183226	-309.614501	-211.512494	-0.30462	-0.953269	22206.03046
-459.95745	-114.383214	-274.518215	-238.979153	-0.30462	-0.190306	22218.23786
-452.327823	-153.294313	-240.947854	-273.312476	-1.067583	0.572657	22212.89712
-405.787096	-211.279481	-240.947854	-337.401346	1.221305	1.33562	22192.29713
-403.498208	-252.479469	-202.036755	-373.260594	-3.356471	-0.953269	22198.40083
-387.47599	-282.997979	-186.014537	-425.142061	-1.067583	-0.953269	22193.06009
-356.957481	-317.331302	-105.140487	-418.275396	-2.593509	0.572657	22174.74899
-314.99453	-334.879445	-84.540493	-436.586502	-1.830546	-1.716231	22197.63787
-276.846393	-373.027582	-30.370139	-457.186495	-1.067583	-0.190306	22222.81564
-234.12048	-398.968315	-21.214586	-466.342048	-0.30462	0.572657	22215.18601
-195.972343	-440.168302	58.896501	-472.44575	1.221305	0.572657	22226.63045
-150.957542	-460.005334	99.333526	-477.786489	-0.30462	-0.953269	22230.44527
-99.839038	-464.58311	123.748334	-508.304999	0.458342	0.572657	22215.18601
-39.564982	-496.627545	171.814986	-513.645738	-1.067583	-2.479194	22222.05268
-4.468696	-509.597911	261.844589	-457.949458	0.458342	-0.953269	22250.2823
54.279434	-500.442359	271.000142	-439.638353	-0.30462	-0.953269	22229.6823
84.034981	-491.286806	290.837173	-480.83834	2.747231	0.572657	22236.54897
138.205335	-498.15347	332.037161	-412.934657	1.984268	1.33562	22238.83786
181.694211	-492.049768	351.874192	-409.119843	-1.067583	-0.953269	22228.15638
209.923833	-481.36829	406.044547	-382.416147	0.458342	-0.190306	22219.00082
247.309007	-443.220153	423.59269	-357.238377	-2.593509	-0.190306	22225.10453
283.168255	-425.67201	448.007497	-312.986538	-2.593509	-1.716231	22219.00082
315.21269	-393.627575	467.081566	-269.497662	-3.356471	-2.479194	22215.18601
357.175641	-364.634991	454.111199	-258.053221	0.458342	0.572657	22228.15638
389.220076	-344.79796	467.844528	-184.045836	-1.067583	-0.190306	22222.81564
411.345995	-304.360935	498.363038	-154.290289	-3.356471	-0.953269	22193.06009
425.842287	-266.212798	482.34082	-114.616227	-3.356471	-0.190306	22210.60823
439.575616	-214.331332	493.785261	-74.942164	-1.067583	1.33562	22200.68972
446.442281	-163.975792	466.318603	-31.453288	-1.830546	-0.953269	22199.16379
459.412648	-115.909139	448.007497	7.457811	-2.593509	-0.953269	22219.76379
442.627467	-72.420263	440.37787	73.072607	1.221305	-0.190306	22211.3712
454.071908	-33.509164	396.126031	129.531849	2.747231	2.098582	22209.08231
445.679318	16.846377	401.46677	164.628135	-0.30462	-0.190306	22221.28971
433.471915	60.335253	393.07418	193.620719	-1.830546	-0.190306	22206.79342
415.160809	93.905613	335.851975	202.013309	-0.30462	-0.953269	22191.53417
411.345995	154.942632	303.80754	216.509601	1.221305	-0.190306	22223.5786
386.168225	193.853732	270.23718	261.524403	1.984268	-0.190306	22231.97119
373.197858	237.342608	258.029776	339.346602	1.984268	-0.190306	22216.71194
361.753417	263.283341	213.014974	363.761409	-1.067583	-0.190306	22201.45268
316.738616	300.668515	159.607583	371.391037	-1.067583	-0.953269	22210.60823
322.842318	341.868503	97.044638	378.257701	-2.593509	-0.953269	22199.16379
286.220106	379.253677	82.548346	424.798428	-1.067583	-0.190306	22196.87491
247.309007	401.379596	34.481694	452.265087	1.221305	2.098582	22228.15638
204.583094	418.927739	-37.999766	469.81323	-1.830546	-0.953269	22228.15638
168.723845	450.209212	-91.407158	473.628044	-0.30462	-0.190306	22203.74157
115.316453	451.735137	-140.236773	445.398422	-4.119434	-1.716231	22201.45268
90.138683	460.127727	-210.429345	382.835478	-1.067583	0.572657	22213.66009
46.649807	459.364764	-181.436761	463.709528	-2.593509	-1.716231	22196.11194
16.89426	458.601802	-218.821935	456.079901	0.458342	0.572657	22212.13416
-9.046473	471.572168	-234.08119	442.346571	-0.30462	-0.190306	22225.10453
-44.905721	454.024025	-285.962656	437.768795	1.221305	0.572657	1606.799524
-87.631635	450.209212	-346.999675	437.768795	-1.067583	-0.190306	17.548143
-111.28348	443.342547	-382.095961	409.539174	-0.30462	-0.190306	12.207404
-144.85384	424.268479	-378.281147	401.909546	1.221305	1.33562	12.970367
-182.239014	418.927739	-382.095961	359.946596	1.221305	-0.190306	9.918516
-213.520486	409.009224	-414.903358	350.02808	1.984268	1.33562	21997.74163
-244.038996	377.727752	-443.132979	286.702173	1.221305	-0.190306	22221.28971
-292.868611	370.861087	-411.851507	239.398483	1.221305	-0.953269	22225.86749
-292.105648	325.846285	-425.584837	250.079962	0.458342	-1.716231	22232.73415
-339.409338	302.957403	-427.110762	203.539235	1.984268	0.572657	22236.54897
-366.113034	261.757416	-421.770023	150.894806	0.458342	-0.190306	22215.94897
-401.972282	220.557428	-446.18483	72.309644	-0.30462	-0.953269	22220.52675
-397.394506	167.150036	-449.999644	72.309644	-0.30462	-0.953269	22223.5786
-422.572276	136.631527	-410.325582	20.428178	-0.30462	0.572657	22213.66009
-455.379674	92.379688	-421.770023	-15.431071	-0.30462	-0.190306	22196.87491
-459.194488	71.016731	-366.836706	-33.742176	-3.356471	-0.953269	22201.45268
-482.08337	25.238967	-368.362631	-98.594009	-2.593509	-0.190306	22190.7712
-482.846332	-12.90917	-343.184861	-120.719928	-4.119434	-0.953269	22188.48232
-452.327823	-60.212859	-311.140426	-190.9125	-1.830546	-1.716231	22200.68972
-465.298189	-99.886922	-282.147842	-235.164339	-0.30462	-0.953269	22195.34898
-447.750047	-134.983208	-283.673767	-256.527296	0.458342	0.572657	22212.13416
-429.438941	-170.842456	-272.992289	-288.571731	0.458342	0.572657	22209.84527
-412.653761	-224.249848	-244.762668	-343.505048	-1.830546	-0.953269	22197.63787
-380.609326	-250.953544	-186.014537	-368.682818	-1.067583	-0.190306	22197.63787
-365.350071	-273.079463	-171.518245	-403.016141	-1.830546	-0.190306	22196.11194
-334.831561	-299.020196	-131.08122	-452.608719	-0.30462	-0.953269	22185.43046
-287.527872	-352.427588	-61.651611	-427.430949	4.273156	2.098582	22241.88971
-243.276033	-400.49424	-33.42199	-488.467968	0.458342	-0.190306	22239.60082
-222.676039	-395.153501	9.303923	-480.83834	3.510193	1.33562	22240.36378
-174.609387	-434.827563	65.000203	-477.786489	1.984268	-0.953269	22228.15638
-131.120511	-457.716445	134.429812	-476.260564	-0.30462	0.572657	22228.91934
-98.313113	-488.234955	158.84462	-484.653154	-2.593509	-1.716231	22227.39341
-25.831653	-491.286806	177.918688	-465.579086	-1.067583	-0.190306	22213.66009
-8.28351	-517.990502	258.792738	-463.290197	-0.30462	0.572657	22225.86749
55.042397	-498.15347	303.80754	-440.401315	-1.830546	-0.953269	22229.6823
100.820161	-507.309023	299.229764	-450.319831	0.458342	-0.190306	22210.60823
147.360888	-486.709029	340.429751	-437.349464	-1.830546	1.33562	22202.97861
179.405323	-501.205321	347.296416	-408.35688	-2.593509	-0.953269	22212.13416
212.975684	-465.346073	356.451969	-399.96429	0.458342	0.572657	22196.87491
266.383075	-434.827563	373.237149	-412.934657	-2.593509	-2.479194	22189.24528
286.983069	-425.67201	473.94823	-286.282842	-0.30462	-0.190306	22225.10453
342.679349	-373.790544	502.177852	-261.105072	-0.30462	-0.953269	22225.86749
353.360827	-368.449805	479.288969	-209.986569	-0.30462	-0.190306	22221.28971
401.42748	-325.723892	475.474156	-187.860649	1.221305	-0.190306	22228.15638
411.345995	-283.760941	497.600075	-142.082885	-1.830546	-0.953269	22226.63045
435.760803	-237.983177	492.259336	-107.749562	-1.067583	0.572657	22169.40825
465.51635	-186.101711	448.007497	-72.653276	2.747231	0.572657	22238.83786
462.464499	-138.798021	437.326019	-23.823661	2.747231	0.572657	22247.23045
447.968207	-96.072108	347.296416	-2.460704	3.510193	-0.190306	22203.74157
463.990424	-44.190642	419.777876	91.383712	1.221305	0.572657	22219.76379
453.308946	-8.331393	426.644541	154.70962	-1.830546	-0.190306	22235.786
434.99784	37.446371	405.281584	185.228129	-1.067583	-0.190306	22199.16379
418.21266	61.861179	380.866776	198.198496	-1.067583	-0.190306	22206.79342
412.871921	111.453756	368.659373	247.791073	-1.067583	0.572657	22223.5786
398.375629	163.335223	328.222348	293.568838	-1.067583	-1.716231	22204.50453
373.197858	196.14262	274.814956	311.879943	1.984268	0.572657	22195.34898
359.464529	241.920384	228.274229	329.428086	-2.593509	-0.953269	22205.2675
343.442312	275.490745	182.496465	350.791043	-3.356471	-0.953269	22180.08972
310.634914	314.401844	55.84465	321.798459	-2.593509	-0.953269	22183.90454
303.768249	339.579615	7.777998	328.665124	-1.830546	-0.190306	22191.53417
263.331224	376.201826	23.800215	388.93918	-0.30462	0.572657	22215.18601
227.471976	407.483298	5.48911	457.605826	1.221305	-0.190306	22220.52675
195.427541	440.290696	-37.236803	470.576193	-1.830546	-0.953269	22228.91934
152.701627	456.312914	-131.844183	453.02805	1.221305	-1.716231	22228.15638
106.923863	465.468466	-149.392326	460.657677	0.458342	-0.190306	22216.71194
75.642391	463.942541	-197.458978	443.109534	-0.30462	-0.190306	22225.10453
38.257217	470.046243	-217.296009	465.998416	-0.30462	-0.953269	22231.20823
-0.653883	484.542535	-227.214525	475.916932	1.221305	-0.190306	22238.07489
-3.705734	446.394398	-272.992289	462.183603	3.510193	0.572657	22216.71194
-64.742753	451.735137	-343.184861	361.472521	1.984268	-0.953269	60.274056
-97.55015	434.186994	-351.577451	394.279919	-0.30462	-0.953269	15.259255
-128.831622	441.053659	-367.599669	417.168801	0.458342	0.572657	11.444441
-164.690871	430.37218	-372.177445	395.805844	-1.067583	-0.190306	12.207404
-197.498269	415.112926	-400.407066	344.687341	1.984268	-0.190306	14326.15131
-273.794543	392.987006	-399.644103	330.954012	1.984268	-0.190306	22175.51195
-263.113064	357.127758	-446.18483	304.250316	-1.067583	-0.190306	22219.00082
-296.683425	347.972205	-423.295948	238.635521	0.458342	1.33562	22214.42305
-330.253785	305.246292	-443.132979	231.768856	-1.830546	-1.716231	22194.58602
-342.461189	280.831484	-456.866309	139.450365	-2.593509	-1.716231	22208.31935
-387.47599	235.816683	-459.91816	134.109626	-1.830546	-0.953269	22203.74157
-411.127835	199.957434	-501.118147	37.213358	-0.30462	1.33562	22198.40083
-426.38709	165.624111	-468.31075	38.739284	0.458342	0.572657	22220.52675
-430.201904	122.135235	-408.799656	8.983737	-0.30462	-0.190306	22220.52675
-450.038935	84.750061	-398.118178	-16.956996	-0.30462	-0.953269	22205.2675
-472.927817	54.231551	-359.207078	-79.519941	-1.067583	1.33562	22223.5786
-472.164854	14.557489	-354.629302	-98.594009	-1.067583	-0.953269	22219.76379
-463.009301	-36.561015	-350.051526	-156.579177	-1.067583	-0.953269	22190.00824
-466.061152	-63.26471	-315.718202	-202.356941	1.221305	-0.953269	22228.91934
-445.461158	-103.701735	-298.170059	-263.39396	1.221305	-0.190306	22232.73415
-461.483376	-134.983208	-282.910805	-262.630998	2.747231	1.33562	22203.74157
-417.9945	-201.360966	-274.518215	-333.586532	-0.30462	-0.953269	22218.23786
-392.053767	-227.301699	-215.770084	-369.445781	1.221305	0.572657	22229.6823
-377.557475	-276.131314	-160.836767	-380.890222	-0.30462	-0.190306	22205.2675
-353.142667	-306.649823	-109.718263	-431.245762	-0.30462	0.572657	22193.06009
-309.653791	-343.272035	-78.436791	-438.87539	-3.356471	-1.716231	22223.5786
-266.927878	-354.716476	-63.940499	-454.134645	0.458342	-0.190306	22223.5786
-251.668623	-404.309054	-16.63681	-473.208713	-0.30462	-0.953269	22161.01566
-202.076045	-440.168302	35.244657	-487.705005	-1.830546	-0.953269	22211.3712
-153.24643	-463.820147	84.074272	-498.386483	-3.356471	-0.953269	22206.03046
-123.490883	-468.397924	86.36316	-506.779073	-1.830546	-0.190306	22200.68972
-70.083492	-493.575694	139.770552	-516.697589	-0.30462	-0.190306	22214.42305
-15.913137	-512.649762	206.911272	-468.630937	-1.830546	-0.953269	22218.23786
29.101664	-502.731247	225.985341	-499.912409	-0.30462	-0.953269	22213.66009
73.353503	-503.49421	314.489018	-437.349464	0.458342	-0.190306	22224.34156
116.079416	-501.968284	338.903826	-442.690203	-0.30462	-0.190306	22230.44527
154.227553	-479.079402	365.607522	-406.830955	0.458342	0.572657	22214.42305
201.531243	-485.946067	407.570472	-367.156893	-0.30462	-0.953269	22222.81564
247.309007	-445.509042	431.98528	-338.164309	1.984268	-0.190306	22247.99341
288.508995	-424.909048	445.718609	-310.69765	3.510193	0.572657	22238.83786
324.368243	-388.286836	467.844528	-297.727283	3.510193	1.33562	22238.07489
343.442312	-366.160917	419.014913	-264.156923	0.458342	1.33562	22241.12674
383.116374	-342.509072	443.429721	-196.253239	0.458342	-1.716231	22229.6823
403.716368	-308.938712	486.918597	-152.001401	1.221305	0.572657	22222.05268
422.790436	-263.160947	481.577858	-109.275487	0.458342	-0.190306	22226.63045
451.020058	-221.96096	477.763044	-89.438456	-1.830546	-0.190306	22220.52675
452.545983	-171.605419	465.55564	-33.742176	-1.067583	-0.190306	22215.94897
467.805238	-141.849872	457.926013	5.168923	-0.30462	-0.190306	22220.52675
454.834871	-89.968406	430.459354	63.917054	-0.30462	-0.953269	22205.2675
446.442281	-44.953605	402.229733	130.294812	-1.830546	-0.953269	22189.24528
449.494132	7.690824	413.674174	170.731837	-0.30462	1.33562	22148.04529
429.657101	45.075998	394.600106	167.679986	-2.593509	-0.190306	22179.32676
428.131175	78.646359	300.755689	171.4948	-2.593509	-1.716231	22189.24528
401.42748	144.261154	276.340881	198.961458	-0.30462	-0.190306	22208.31935
385.405262	188.512993	309.148279	301.961428	-1.830546	-0.190306	22219.76379
370.90897	221.320391	258.792738	321.798459	0.458342	-0.190306	22202.21564
361.753417	262.520378	223.696453	355.368819	-0.30462	0.572657	22199.92676
338.101572	306.772217	162.659434	371.391037	-0.30462	-1.716231	22212.89712
320.55343	340.342578	112.303893	388.176217	-0.30462	-0.190306	22183.14158
300.716398	376.964789	91.703899	420.983615	1.221305	-0.953269	22234.26008
262.568262	405.957373	31.429843	446.924348	1.984268	0.572657	22250.2823
225.183087	427.32033	-45.629394	443.872497	0.458342	-0.953269	22239.60082
166.434957	448.683286	-76.147903	471.339155	0.458342	-0.953269	22227.39341
148.123851	443.342547	-173.044171	446.161385	-1.067583	-1.716231	22233.49712
108.449789	467.757355	-173.044171	461.42064	-0.30462	-0.190306	22224.34156
66.486838	464.705504	-173.044171	475.916932	0.458342	-0.953269	22214.42305
10.027596	476.912907	-224.925637	473.628044	1.221305	-0.190306	22225.10453
-8.28351	455.549951	-233.318227	461.42064	0.458342	-0.190306	22231.20823
-45.668684	454.024025	-276.807103	452.265087	-2.593509	-2.479194	19358.65352
-80.76497	431.135143	-319.533016	425.561391	-3.356471	-0.953269	22.125919
-121.201995	437.238845	-356.155227	427.087317	-1.830546	-0.953269	14.496292
-152.483467	418.927739	-396.592253	398.094733	-2.593509	-0.190306	10.681478
-183.001977	406.720336	-388.962625	344.687341	-1.830546	-0.190306	12.207404
-238.698257	397.564783	-385.147811	347.739192	-0.30462	-0.953269	21868.03797
-255.483437	376.964789	-427.110762	281.361434	-0.30462	-0.190306	22194.58602
-260.824176	362.468497	-408.036694	263.050328	-1.067583	-0.953269	22211.3712
-301.261201	337.290727	-437.79224	251.605887	-1.067583	-0.953269	22224.34156
-331.016748	306.772217	-430.925576	214.983676	1.221305	1.33562	22215.18601
-342.461189	265.572229	-453.051495	160.813321	-0.30462	0.572657	22216.71194
-382.135251	233.527794	-417.955209	79.176309	1.221305	-0.190306	22213.66009
-405.024133	196.905583	-451.52557	54.761501	2.747231	-0.953269	22242.65267
-415.705612	141.972266	-416.429284	4.40596	3.510193	-0.953269	22221.28971
-441.646345	121.372272	-423.295948	-14.668108	-0.30462	-0.190306	22205.2675
-469.113003	72.542657	-389.725588	-47.475506	1.221305	0.572657	22232.73415
-469.875966	31.342669	-364.547818	-87.149568	1.221305	-0.190306	22216.71194
-489.712997	-5.279542	-363.784855	-126.82363	0.458342	-0.190306	22205.2675
-465.298189	-41.138791	-301.22191	-174.12732	-0.30462	-0.953269	22222.05268
-465.298189	-102.17581	-301.22191	-197.779165	-0.30462	1.33562	22206.79342
-465.298189	-138.798021	-263.073774	-252.712482	-1.830546	-0.953269	22203.74157
-437.068568	-178.472084	-258.495997	-287.045805	-1.067583	-1.716231	22206.03046
-416.468574	-227.301699	-232.555264	-335.87542	-0.30462	-0.190306	22183.90454
-395.105618	-257.057245	-214.244158	-389.282812	-0.30462	-0.190306	22191.53417
-389.001916	-285.286867	-214.244158	-452.608719	-0.30462	0.572657	22175.51195
-354.668593	-319.62019	-169.229357	-454.897607	-2.593509	-0.953269	22187.71935
-283.713058	-368.449805	-96.747897	-464.05316	1.984268	0.572657	22219.00082
-259.298251	-373.027582	-72.333089	-451.845756	0.458342	-0.190306	22230.44527
-229.542704	-413.464607	7.777998	-469.393899	-0.30462	0.572657	22222.05268
-178.4242	-442.457191	68.052054	-495.334632	0.458342	-0.190306	22221.28971
-138.750138	-453.901632	126.800185	-489.993893	-0.30462	0.572657	22228.15638
-83.816821	-475.264588	138.244626	-476.260564	-0.30462	-0.190306	22224.34156
-29.646467	-488.234955	194.703869	-470.919825	-0.30462	-0.953269	22239.60082
0.10908	-527.146054	227.511266	-486.942042	0.458342	-0.953269	22081.66753
61.909062	-524.094203	287.785322	-444.979092	1.221305	-0.953269	22236.54897
104.634975	-505.783098	274.051993	-492.282781	1.984268	1.33562	22227.39341
154.227553	-495.101619	251.926074	-434.297613	1.221305	0.572657	22229.6823
186.271988	-497.390508	369.422335	-360.290228	-1.067583	-1.716231	22228.15638
228.234938	-450.086818	406.044547	-344.26801	-0.30462	0.572657	22212.89712
264.85715	-450.849781	433.511205	-330.534681	-1.067583	-0.190306	22222.81564
277.827516	-417.27942	457.926013	-316.801352	-1.067583	-0.190306	22231.20823
301.479361	-389.812762	448.77046	-272.549513	1.984268	0.572657	22215.94897
359.464529	-360.057215	487.68156	-213.801382	-1.067583	0.572657	22202.21564
384.642299	-333.353519	486.155634	-178.705096	-1.830546	-0.190306	22210.60823
406.768219	-304.360935	475.474156	-152.764363	0.458342	0.572657	22200.68972
423.553399	-260.872059	484.629709	-112.327338	0.458342	-0.190306	22195.34898
448.731169	-212.805407	428.170466	-124.534742	0.458342	0.572657	22217.4749
473.145977	-170.842456	359.50382	-142.082885	0.458342	0.572657	22219.00082
457.123759	-110.5684	426.644541	13.561513	0.458342	-0.190306	22192.29713
457.123759	-60.212859	427.407503	77.650383	-0.30462	-0.190306	22223.5786
456.360797	-16.723983	402.229733	149.36888	-0.30462	-0.190306	22227.39341
441.101542	31.342669	413.674174	173.020725	0.458342	0.572657	22200.68972
441.864505	61.861179	406.044547	211.931825	-0.30462	-1.716231	22215.94897
418.975623	130.527825	346.533453	228.717005	2.747231	1.33562	22238.83786
404.479331	168.675962	315.251981	281.361434	1.984268	-0.190306	22215.94897
403.716368	199.194471	289.311248	288.991061	-1.067583	-0.953269	22200.68972
375.486747	235.05372	229.037192	337.057714	0.458342	-0.190306	22150.33418
360.990455	280.831484	180.970539	353.079931	-0.30462	-0.953269	22199.92676
331.997871	288.461111	76.444644	361.472521	-1.830546	-0.953269	22198.40083
303.768249	355.601832	81.022421	430.139168	1.221305	0.572657	22222.81564
267.146038	385.357379	70.340942	435.479907	0.458342	-0.190306	22214.42305
233.575678	396.038857	24.563178	449.976199	-2.593509	-0.190306	22220.52675
196.190503	430.37218	-41.81458	472.102118	0.458342	-0.953269	22229.6823
138.205335	443.342547	-120.399742	449.213236	-2.593509	-1.716231	22197.63787
124.472006	454.024025	-149.392326	447.687311	-2.593509	-0.190306	22206.03046
82.509056	460.127727	-195.17009	456.842863	-1.067583	0.572657	22210.60823
36.731291	477.67587	-219.584898	465.998416	-2.593509	-1.716231	22210.60823
24.523888	472.335131	-249.340444	410.302136	-0.30462	-0.953269	22215.18601
-2.942771	457.075876	-324.873755	384.361403	0.458342	-0.953269	11069.06339
-65.505715	457.838839	-297.407097	391.991031	-1.067583	-0.953269	168.614765
-93.735337	447.157361	-333.266345	423.272503	-0.30462	-0.190306	14.496292
-131.120511	434.949957	-356.91819	427.087317	1.221305	1.33562	13.733329
-163.927908	429.609218	-377.518184	398.094733	-0.30462	-0.190306	9.918516
-192.15753	416.638851	-370.651519	378.257701	0.458342	-1.716231	5160.679952
-225.72789	385.357379	-401.170029	330.954012	-0.30462	0.572657	22164.83047
-263.876027	383.831454	-453.051495	297.383651	0.458342	0.572657	22229.6823
-292.868611	351.787019	-427.873725	244.739222	0.458342	-0.190306	22216.71194
-305.076015	328.135174	-453.051495	206.591086	0.458342	-0.953269	22225.10453
-344.750077	273.201857	-456.103346	173.020725	0.458342	1.33562	22226.63045
-379.0834	235.05372	-469.836675	111.983706	-0.30462	-1.716231	22201.45268
-392.816729	200.720397	-437.029278	88.331861	-1.067583	-0.190306	22215.94897
-414.179686	174.016701	-432.451501	65.442979	-0.30462	-0.953269	22226.63045
-436.305605	125.950048	-395.066327	26.53188	1.221305	2.098582	22201.45268
-469.875966	80.935247	-428.636687	-13.142183	-1.830546	-0.190306	22190.7712
-475.216705	54.994514	-374.466333	-63.497723	-2.593509	-0.953269	22205.2675
-489.712997	19.898228	-351.577451	-95.542158	-1.067583	-0.190306	22176.27491
-472.164854	-35.798052	-359.207078	-145.134736	-0.30462	1.33562	22191.53417
-465.298189	-64.790636	-335.555234	-216.090271	-2.593509	-0.190306	22203.74157
-446.987084	-112.094325	-304.273761	-261.868035	-1.067583	-0.190306	22214.42305
-435.542643	-131.931357	-312.666351	-271.023588	2.747231	1.33562	22193.82305
-421.809313	-185.338748	-262.310811	-341.216159	1.221305	1.33562	22220.52675
-400.446357	-225.012811	-209.666382	-348.845787	-1.067583	-0.190306	22212.13416
-379.0834	-263.160947	-176.858984	-360.290228	-0.30462	-0.953269	22190.7712
-347.801928	-286.049829	-134.133071	-404.542067	1.984268	0.572657	22214.42305
-311.179717	-319.62019	-93.696046	-422.09021	2.747231	0.572657	22253.33415
-273.794543	-365.397954	-37.999766	-444.979092	0.458342	0.572657	22228.91934
-243.276033	-397.442389	-15.873847	-439.638353	1.984268	-0.953269	22225.86749
-199.024194	-413.464607	46.689098	-482.364266	3.510193	1.33562	22242.65267
-168.505685	-456.953483	70.340942	-485.416117	-0.30462	-0.190306	22216.71194
-141.801989	-456.953483	85.600197	-512.882775	-0.30462	-0.190306	22218.23786
-61.690902	-494.338657	158.081657	-480.83834	1.221305	-0.190306	22230.44527
-20.490914	-505.020135	233.614968	-455.66057	-0.30462	-0.190306	22219.76379
28.338701	-517.227539	282.444583	-432.771688	1.984268	1.33562	22219.76379
69.538689	-502.731247	312.963093	-450.319831	-0.30462	0.572657	22226.63045
110.738677	-512.649762	347.296416	-420.564284	-2.593509	-0.953269	22206.03046
167.960882	-503.49421	365.607522	-411.408731	-3.356471	-0.953269	22205.2675
196.190503	-479.079402	388.496404	-374.78652	1.221305	0.572657	22212.13416
223.657162	-470.686812	398.414919	-383.17911	1.221305	2.098582	22063.35643
279.353442	-446.272004	432.748242	-329.771718	-1.830546	-0.190306	22212.89712
292.323808	-395.916464	444.192684	-332.823569	-1.830546	-0.190306	22225.86749
346.494163	-380.657209	424.355652	-319.09024	-1.067583	-0.953269	22232.73415
370.90897	-350.138699	463.266752	-206.171755	-0.30462	-0.190306	22215.94897
406.768219	-305.886861	498.363038	-152.764363	0.458342	1.33562	22225.10453
414.397846	-272.3165	505.992665	-110.03845	-0.30462	-0.953269	22228.15638
446.442281	-216.62022	495.311187	-99.356972	0.458342	0.572657	22228.15638
460.17561	-184.575785	471.659342	-52.053282	1.984268	-0.190306	22237.31193
449.494132	-137.272096	457.16305	-13.142183	5.036119	2.098582	22226.63045
467.042275	-86.916555	462.503789	59.339277	-1.067583	-1.716231	22211.3712
457.123759	-44.953605	424.355652	119.613334	-0.30462	0.572657	22219.76379
458.649685	-2.990654	406.044547	142.502216	-1.830546	-0.190306	22210.60823
442.627467	54.231551	380.866776	194.383682	-1.830546	-0.190306	22202.21564
419.738585	83.224135	355.689006	212.694788	0.458342	-0.190306	22209.84527
409.057107	142.735229	361.029745	262.287365	-1.067583	-0.190306	22223.5786
396.849703	177.831515	316.014944	299.67254	0.458342	1.33562	22209.08231
367.094156	212.9278	261.081627	317.983645	-4.119434	-0.953269	22186.19343
345.7312	257.942602	216.066825	346.976229	-1.830546	0.572657	22196.11194
335.049722	311.349993	171.814986	325.613273	-4.119434	-1.716231	22190.7712
309.871951	339.579615	97.807601	366.050298	-0.30462	0.572657	22183.90454
293.849734	366.283311	61.18539	419.457689	-1.067583	0.572657	22216.71194
241.205305	401.379596	33.718731	427.850279	-1.067583	-0.953269	22231.97119
212.975684	409.009224	-19.688661	463.709528	2.747231	-0.190306	22177.80084
175.59051	445.631435	-92.170121	453.02805	1.221305	1.33562	22225.10453
139.731261	444.868472	-114.29604	461.42064	-1.830546	-0.953269	22229.6823
109.975714	473.098094	-128.792332	490.413224	0.458342	0.572657	22213.66009
70.301652	479.201796	-157.021953	479.731745	1.984268	0.572657	22238.07489
30.62759	470.809206	-218.058972	465.998416	1.984268	1.33562	22252.57118
13.079447	456.312914	-252.392295	462.183603	2.747231	0.572657	22231.97119
-34.224243	454.786988	-293.592283	437.005832	1.221305	0.572657	22228.91934
-76.950156	463.942541	-334.792271	418.694727	2.747231	0.572657	25.940733
-112.046442	441.053659	-327.162643	436.242869	0.458342	0.572657	12.207404
-133.409399	409.772187	-414.140395	388.176217	-1.830546	-0.953269	12.207404
-181.476051	405.19441	-384.384849	373.679925	-0.30462	-0.953269	2764.213996
-231.068629	401.379596	-388.962625	353.079931	-1.067583	0.572657	20559.55687
-259.298251	391.461081	-411.088545	288.991061	0.458342	0.572657	22191.53417
-263.876027	363.994422	-414.903358	300.435502	-0.30462	0.572657	22216.71194
-316.520456	322.794435	-434.740389	244.739222	-0.30462	0.572657	22205.2675
-333.305636	297.616664	-430.925576	207.354048	-1.830546	0.572657	22199.92676
-341.698226	257.179639	-455.340383	148.605918	-1.067583	-0.190306	22206.79342
-374.505624	211.401875	-453.814458	92.146675	-1.067583	0.572657	22214.42305
-410.364872	197.668546	-461.444085	29.583731	-1.067583	-0.953269	22208.31935
-416.468574	160.283372	-450.762607	42.554097	1.221305	0.572657	22197.63787
-437.068568	122.135235	-414.903358	-6.275518	1.221305	-0.953269	22218.23786
-463.772264	74.068582	-408.036694	-54.34217	0.458342	-0.953269	22212.13416
-462.246339	28.290818	-339.370047	-109.275487	-1.067583	-0.953269	22209.08231
-464.535227	-5.279542	-351.577451	-108.512525	0.458342	-0.953269	22215.94897
-469.875966	-30.457313	-327.925606	-168.023618	-0.30462	-0.953269	22224.34156
-464.535227	-69.368412	-294.355246	-208.460643	0.458342	0.572657	22222.81564
-438.594494	-113.620251	-262.310811	-242.793966	0.458342	0.572657	22214.42305
-440.883382	-163.212829	-261.547848	-297.727283	0.458342	-0.190306	22214.42305
-408.075984	-206.701705	-231.029339	-319.853203	-0.30462	0.572657	22186.95639
-390.527841	-235.694289	-209.666382	-377.075408	-0.30462	0.572657	22201.45268
-385.950065	-267.738724	-153.207139	-383.942073	-1.067583	-0.953269	22202.21564
-340.172301	-311.2276	-118.873816	-394.623551	1.221305	-0.190306	22216.71194
-304.313052	-337.931296	-67.755313	-461.764272	-0.30462	-0.190306	22226.63045
-269.216766	-371.501656	-21.214586	-441.927241	1.221305	0.572657	22231.97119
-234.12048	-414.990532	2.437259	-458.712421	-0.30462	-0.190306	22195.34898
-202.839008	-453.901632	61.18539	-516.697589	-1.830546	-0.190306	22203.74157
-163.927908	-449.323855	83.311309	-480.83834	-1.067583	-0.953269	22211.3712
-92.972374	-484.420141	113.829818	-489.993893	-2.593509	-0.953269	22201.45268
-28.883504	-507.309023	161.133508	-499.912409	-0.30462	1.33562	22215.94897
-2.942771	-497.390508	219.118676	-461.001309	-0.30462	0.572657	22230.44527
36.731291	-517.227539	248.11126	-464.816123	-1.067583	-0.953269	22211.3712
75.642391	-540.116421	242.770521	-535.771657	0.458342	0.572657	22209.84527
133.627559	-524.857166	306.096428	-464.05316	-1.830546	-0.953269	22220.52675
167.197919	-507.309023	342.71864	-396.149477	0.458342	-0.953269	22214.42305
230.523827	-465.346073	413.674174	-362.579116	0.458342	-0.953269	22241.12674
254.938634	-424.909048	443.429721	-339.690234	2.747231	0.572657	22251.80822
286.983069	-409.649793	425.881578	-303.830985	-0.30462	-0.953269	22239.60082
312.923802	-414.227569	457.16305	-290.860619	1.984268	-0.190306	22230.44527
358.701566	-353.953513	464.792677	-228.297674	1.221305	0.572657	22238.07489
388.457113	-327.249817	505.229702	-163.445842	0.458342	0.572657	22228.91934
415.160809	-283.760941	475.474156	-143.608811	-1.067583	0.572657	22178.5638
437.286728	-250.190581	496.837112	-115.379189	0.458342	-0.190306	22222.05268
432.708952	-204.412817	504.46674	-68.838462	0.458342	-0.953269	22228.91934
448.731169	-155.583201	422.829727	-61.208835	-1.067583	-0.190306	22186.19343
447.205244	-117.435065	454.111199	28.820768	-1.067583	-0.953269	22206.03046
451.78302	-77.761002	454.874162	78.413346	-1.830546	-0.190306	22208.31935
453.308946	-18.249909	394.600106	136.398514	-0.30462	0.572657	22194.58602
436.523766	13.031563	380.103814	188.27998	-1.830546	-0.953269	22185.43046
416.686734	53.468588	370.948261	171.4948	-1.830546	-0.190306	22208.31935
408.294144	100.772278	332.800124	218.798489	1.221305	1.33562	22202.21564
409.057107	159.520409	336.614938	293.568838	-1.830546	-0.190306	22194.58602
389.983039	205.298173	272.526068	259.998477	-0.30462	1.33562	22217.4749
374.723784	233.527794	205.385347	297.383651	0.458342	-0.953269	22195.34898
322.079355	272.438894	150.45203	304.250316	-0.30462	-0.953269	22200.68972
337.33861	310.587031	73.392793	346.213266	-1.067583	-0.953269	22205.2675
309.871951	349.49813	116.118707	414.879913	2.747231	0.572657	22244.94156
283.168255	381.542565	84.074272	447.687311	3.510193	-0.190306	22235.786
243.494193	417.401814	23.037253	453.791012	1.984268	-0.190306	22244.94156
200.76828	428.083292	-54.021984	462.946565	-0.30462	-0.953269	22238.07489
164.909031	436.475882	-96.747897	463.709528	1.221305	-0.190306	22222.81564
113.790528	462.416615	-126.503444	452.265087	-0.30462	0.572657	22225.10453
76.405354	462.416615	-166.177506	483.546559	-0.30462	-0.190306	22228.15638
43.597956	475.386982	-188.303425	464.472491	-1.830546	-0.953269	22215.18601
-0.653883	475.386982	-219.584898	456.842863	-1.830546	-0.190306	22223.5786
-31.172392	448.683286	-303.510799	415.642876	1.984268	1.33562	22231.97119
-67.794604	443.342547	-290.540432	437.005832	-0.30462	0.572657	642.414624
-92.209411	444.868472	-333.266345	443.872497	-3.356471	-0.953269	18.311106
-130.357548	432.661069	-356.155227	433.191019	-1.067583	-0.953269	11.444441
-177.661238	422.742553	-379.807072	388.176217	-1.067583	-0.190306	12.970367
-192.15753	412.061075	-392.014476	375.968813	-0.30462	0.572657	9.918516
-230.305667	388.40923	-404.984843	345.450304	-1.067583	0.572657	22080.90457
-263.876027	380.01664	-437.029278	289.754024	-2.593509	-1.716231	22203.74157
-303.550089	347.209242	-445.421868	239.398483	1.221305	0.572657	22214.42305
-306.60194	326.609248	-440.081129	213.45775	0.458342	-0.190306	22222.81564
-347.038965	286.172223	-452.288532	144.791104	-1.067583	0.572657	22221.28971
-365.350071	257.179639	-458.392234	105.880004	2.747231	-0.953269	22223.5786
-389.001916	216.742614	-462.970011	84.517048	4.273156	0.572657	22245.70452
-402.735245	179.35744	-443.895942	53.235576	1.221305	-0.190306	22232.73415
-420.283388	151.890781	-401.932992	28.057805	0.458342	-0.190306	22209.08231
-459.194488	96.194502	-393.540402	-13.905145	-0.30462	-0.953269	22227.39341
-472.927817	55.757477	-374.466333	-47.475506	0.458342	-0.190306	22228.15638
-485.898183	19.898228	-364.547818	-114.616227	1.221305	-0.953269	22188.48232
-472.164854	-22.827685	-357.681153	-123.008817	1.221305	0.572657	22214.42305
-475.979668	-63.26471	-305.799687	-211.512494	0.458342	0.572657	22222.81564
-473.69078	-107.516549	-318.770053	-255.00137	1.221305	1.33562	22187.71935
-450.801897	-143.375798	-268.414513	-263.39396	-1.067583	0.572657	22200.68972
-447.750047	-182.286897	-266.888587	-318.327277	-1.067583	-0.953269	22206.03046
-400.446357	-244.086879	-237.896003	-337.401346	-4.119434	-0.190306	22183.90454
-378.320437	-268.501687	-186.014537	-370.971706	-0.30462	-0.953269	22177.03787
-384.424139	-300.546121	-158.547879	-393.097626	-1.830546	-0.953269	22208.31935
-326.438971	-329.538705	-102.851599	-406.830955	-2.593509	-2.479194	22219.76379
-284.476021	-357.768327	-49.444207	-438.87539	-0.30462	-0.190306	22219.76379
-250.90566	-388.286836	3.963184	-451.845756	0.458342	-1.716231	22226.63045
-221.150114	-420.331271	6.252073	-500.675371	1.221305	1.33562	22227.39341
-176.898275	-457.716445	65.000203	-519.74944	1.221305	-0.190306	22218.23786
-102.890889	-461.531259	120.696483	-499.912409	-0.30462	-0.190306	22225.86749
-63.97979	-474.501626	169.526098	-463.290197	1.984268	-0.953269	22251.04526
-26.594616	-497.390508	226.748304	-455.66057	-0.30462	-0.953269	22222.81564
29.864627	-504.257172	261.081627	-440.401315	0.458342	-0.190306	22231.20823
74.879428	-496.627545	296.940875	-454.134645	-2.593509	-0.953269	22239.60082
118.368304	-498.916433	293.889024	-430.4828	-2.593509	-2.479194	22215.18601
151.938665	-501.205321	365.607522	-407.593918	-0.30462	-0.953269	22220.52675
190.086802	-485.183104	403.755658	-370.971706	-0.30462	-0.190306	22228.91934
230.523827	-453.901632	409.85936	-351.134675	-1.830546	-0.953269	22212.13416
274.012703	-437.116451	454.874162	-340.453197	-1.067583	0.572657	22221.28971
306.057138	-399.731277	406.807509	-346.556899	-1.067583	-0.953269	22229.6823
333.523796	-393.627575	466.318603	-242.031004	-1.830546	-0.190306	22195.34898
366.331194	-357.005364	486.918597	-200.068053	-1.830546	-0.190306	22200.68972
409.057107	-331.827594	489.207485	-177.179171	-1.067583	1.33562	22212.13416
409.82007	-285.286867	486.155634	-152.001401	-0.30462	-0.190306	22206.79342
416.686734	-222.723922	444.192684	-103.934748	0.458342	-0.190306	22208.31935
454.834871	-186.864674	463.266752	-93.25327	-0.30462	-0.953269	22220.52675
457.123759	-139.560984	466.318603	14.324476	0.458342	1.33562	22204.50453
457.123759	-93.78322	459.451938	44.842985	1.221305	-0.190306	22214.42305
453.308946	-42.664716	415.963062	90.62075	0.458342	-0.190306	22167.88232
441.101542	-11.383244	441.140833	128.768886	-0.30462	-0.953269	22197.63787
452.545983	54.231551	385.444553	143.265178	1.984268	-0.190306	22222.05268
434.234877	76.357471	380.103814	220.324415	1.984268	-0.953269	22233.49712
409.057107	142.735229	361.029745	278.309583	2.747231	1.33562	22238.83786
403.716368	175.542626	316.777906	280.598471	-0.30462	-0.953269	22210.60823
369.383045	215.216689	264.89644	302.72439	1.221305	-0.953269	22184.6675
348.020088	247.261124	203.096459	323.324384	-1.067583	-0.190306	22219.00082
340.390461	293.038888	143.585365	330.191049	-0.30462	-0.953269	22180.08972
309.871951	328.898136	98.570564	390.465105	-1.830546	-0.190306	22204.50453
284.694181	359.416646	100.859452	420.220652	-0.30462	-0.953269	22230.44527
251.886783	387.646267	41.348358	427.850279	-1.067583	0.572657	22219.76379
219.079386	394.512932	-12.821996	452.265087	-1.067583	-0.953269	22208.31935
180.931249	424.268479	-81.488642	437.005832	-1.067583	0.572657	22209.84527
150.412739	443.342547	-140.236773	446.924348	1.984268	1.33562	22211.3712
100.820161	456.312914	-139.47381	469.81323	-1.830546	1.33562	22204.50453
64.960913	470.809206	-203.56268	465.998416	-1.067583	-0.953269	22215.94897
44.360919	474.624019	-228.74045	453.02805	1.984268	1.33562	22229.6823
9.264633	460.89069	-234.844152	451.502124	-0.30462	-0.953269	22215.94897
-46.431647	447.920323	-283.673767	419.457689	1.221305	-0.190306	22225.86749
-65.505715	449.446249	-349.288563	427.850279	-2.593509	-0.190306	38.148137
-105.94274	435.71292	-341.658935	433.191019	-0.30462	-0.953269	15.259255
-121.964958	425.031441	-377.518184	408.013248	1.984268	0.572657	11.444441
-153.24643	426.557367	-391.251513	391.991031	1.984268	0.572657	11.444441
-211.231598	417.401814	-429.39965	333.2429	1.221305	0.572657	19910.27558
-231.068629	389.935155	-426.347799	311.116981	1.221305	-0.190306	22206.79342
-261.587139	384.594416	-417.955209	287.465136	0.458342	-0.190306	22232.73415
-291.342685	338.816652	-421.00706	250.079962	0.458342	-0.190306	22211.3712
-327.964897	319.742584	-456.866309	222.613303	-1.067583	-0.953269	22215.18601
-337.883412	270.150006	-418.718172	179.88739	0.458342	-0.190306	22212.13416
-376.031549	232.764832	-430.162613	114.272594	-1.067583	-0.190306	22213.66009
-398.157469	199.957434	-460.681122	53.235576	-1.067583	-0.190306	22210.60823
-422.572276	164.098185	-432.451501	33.398544	-0.30462	-0.190306	22199.16379
-443.17227	111.453756	-414.903358	-5.512555	-1.067583	1.33562	22199.16379
-463.009301	75.594508	-426.347799	-77.231052	-3.356471	-0.190306	22196.87491
-490.47596	45.838961	-368.362631	-92.490307	-0.30462	-0.953269	22186.95639
-484.372258	17.60934	-341.658935	-119.194003	-0.30462	-0.190306	22206.03046
-477.505593	-48.005456	-327.162643	-146.660662	-0.30462	-0.953269	22201.45268
-452.327823	-73.183226	-314.192277	-206.934718	-2.593509	-0.953269	22214.42305
-469.875966	-118.96099	-266.888587	-259.579147	-1.830546	-1.716231	22212.13416
-430.964866	-154.820239	-262.310811	-280.942103	-0.30462	-0.953269	22212.13416
-431.727829	-192.968376	-246.288593	-340.453197	-1.830546	-1.716231	22199.16379
-397.394506	-234.931326	-207.377494	-394.623551	-1.067583	0.572657	22196.87491
-369.927847	-277.657239	-186.014537	-385.467998	1.221305	0.572657	22212.89712
-327.201934	-295.205382	-121.925667	-413.697619	2.747231	1.33562	22243.41563
-321.861195	-347.849811	-124.214555	-475.497601	1.221305	-0.190306	22247.99341
-265.401952	-379.131283	-36.473841	-436.586502	1.984268	0.572657	22225.10453
-233.357517	-395.153501	-3.666443	-483.127229	1.221305	-0.190306	22231.97119
-210.468635	-434.827563	31.429843	-486.942042	0.458342	-0.190306	22230.44527
-177.661238	-468.397924	98.570564	-486.942042	-1.067583	0.572657	22215.18601
-88.394597	-482.131253	152.740918	-471.682787	1.221305	0.572657	22222.05268
-42.616833	-499.679396	184.785353	-477.786489	-2.593509	-0.953269	22227.39341
-3.705734	-521.805315	213.014974	-448.030943	1.221305	2.098582	22223.5786
38.257217	-511.123837	271.763105	-479.312415	-1.830546	-0.190306	22207.55638
95.479422	-508.071986	312.20013	-419.801321	-0.30462	-0.190306	22207.55638
129.812745	-512.649762	290.837173	-444.216129	-2.593509	-0.953269	22209.84527
167.197919	-508.834949	356.451969	-445.742054	-1.830546	0.572657	22204.50453
216.790497	-482.894216	379.340851	-375.549483	-0.30462	-0.953269	22195.34898
242.73123	-460.768296	445.718609	-338.164309	1.221305	-0.953269	22231.20823
287.746032	-431.01275	462.503789	-346.556899	2.747231	-0.953269	22218.23786
305.294175	-396.679426	460.214901	-287.808768	-0.30462	0.572657	22226.63045
357.175641	-376.079432	457.16305	-240.505078	-1.830546	0.572657	22229.6823
387.69415	-326.486855	483.866746	-190.9125	0.458342	-0.190306	22213.66009
408.294144	-295.205382	498.363038	-183.282873	1.984268	-0.190306	22206.03046
416.686734	-266.975761	464.792677	-146.660662	3.510193	0.572657	22251.04526
441.864505	-228.064661	422.829727	-151.238438	3.510193	-0.190306	22220.52675
463.990424	-173.894307	367.133447	-77.994015	1.984268	0.572657	22206.79342
467.805238	-116.672102	453.348236	28.820768	0.458342	-0.190306	22234.26008
457.886722	-87.679518	438.851944	70.783718	-1.067583	-0.190306	22218.23786
470.094126	-32.746201	420.540839	140.213328	0.458342	0.572657	22207.55638
450.257095	0.061197	411.385286	179.88739	0.458342	-0.190306	22218.23786
431.183026	67.96488	399.940845	211.168862	-1.067583	-1.716231	22212.89712
428.894138	96.957464	372.474186	227.19108	1.221305	0.572657	22210.60823
394.560815	151.127819	335.089012	262.287365	1.984268	0.572657	22198.40083
379.30156	183.172254	275.577919	277.54662	-1.830546	1.33562	22190.7712
341.916386	230.475943	223.696453	301.961428	-1.067583	-0.953269	22182.37861
352.597864	247.261124	171.814986	245.502185	0.458342	1.33562	22195.34898
338.101572	305.246292	107.726117	351.554006	-1.067583	-0.190306	22202.97861
311.397877	347.972205	113.066856	417.168801	-1.830546	-0.190306	22209.08231
294.612696	377.727752	65.000203	444.63546	-1.830546	-1.716231	22225.10453
241.968268	401.379596	28.377992	454.553975	1.221305	0.572657	22201.45268
198.479392	415.112926	-43.340505	447.687311	1.221305	0.572657	22215.18601
161.094218	443.342547	-115.059003	468.287304	-1.830546	-2.479194	22221.28971
142.020149	461.653653	-123.451593	459.131752	-1.067583	-0.953269	22229.6823
90.138683	460.127727	-135.658997	447.687311	3.510193	0.572657	22237.31193
70.301652	476.149945	-175.333059	452.265087	2.747231	1.33562	22244.17859
22.234999	453.261063	-269.940438	451.502124	2.747231	-0.953269	22242.65267
3.160931	462.416615	-301.984873	426.324354	-2.593509	-1.716231	22222.05268
-40.327945	459.364764	-284.43673	440.820646	2.747231	0.572657	2681.81402
-77.713119	448.683286	-308.088575	462.946565	-0.30462	0.572657	17.548143
-105.179778	431.898106	-361.495967	447.687311	0.458342	-0.190306	14.496292
-157.824206	426.557367	-347.762637	411.065099	-0.30462	-0.953269	10.681478
-187.579753	406.720336	-385.910774	373.679925	-3.356471	-1.716231	11.444441
-221.150114	402.142559	-405.747805	340.109565	0.458342	0.572657	22027.49718
-276.083431	369.335162	-403.458917	295.857726	-1.830546	-1.716231	22187.71935
-272.268617	357.89072	-431.688538	294.3318	-2.593509	-0.953269	22198.40083
-309.653791	317.453695	-478.992228	210.405899	-2.593509	-0.953269	22207.55638
-331.779711	276.253708	-437.029278	154.70962	-0.30462	-0.190306	22201.45268
-364.587108	255.653714	-426.347799	125.717036	-1.067583	-1.716231	22209.84527
-382.898214	212.9278	-450.762607	68.49483	-1.830546	-0.953269	22225.10453
-416.468574	192.327807	-433.214464	57.050389	0.458342	-0.190306	22193.82305
-427.913015	146.550042	-402.695954	29.583731	-1.067583	-0.190306	22215.94897
-441.646345	96.957464	-395.066327	6.694849	0.458342	0.572657	22229.6823
-451.56486	66.438955	-372.177445	-37.55699	0.458342	-0.190306	22190.7712
-475.216705	28.290818	-363.021892	-103.934748	1.221305	-1.716231	22198.40083
-471.401891	-13.672132	-342.421898	-140.55696	1.221305	-0.190306	22235.786
-467.587078	-60.975822	-375.992259	-222.193972	1.984268	1.33562	22212.89712
-464.535227	-88.442481	-302.747836	-247.371743	2.747231	-0.190306	22206.03046
-451.56486	-141.849872	-253.155258	-255.00137	-1.067583	-0.953269	22226.63045
-439.357456	-185.338748	-245.525631	-291.623582	0.458342	-0.953269	22206.79342
-404.261171	-233.405401	-214.244158	-336.638383	1.221305	0.572657	22193.82305
-390.527841	-279.183165	-175.333059	-368.682818	-1.830546	-0.953269	22213.66009
-375.268587	-294.44242	-120.399742	-393.097626	1.984268	2.861545	22227.39341
-330.253785	-324.960929	-86.829381	-401.490216	0.458342	-0.953269	22218.23786
-290.579723	-355.479439	-45.629394	-435.823539	-0.30462	-0.953269	22228.15638
-263.876027	-387.523874	-23.503474	-446.505017	-1.830546	-0.190306	22210.60823
-237.172331	-411.938681	-3.666443	-537.297583	-1.067583	-0.190306	22199.16379
-192.15753	-472.212737	3.200222	-533.482769	-3.356471	-1.716231	22205.2675
-118.150144	-460.768296	86.36316	-533.482769	-2.593509	0.572657	22219.00082
-72.37238	-481.36829	152.740918	-490.756856	-0.30462	-0.953269	22209.84527
-22.779802	-498.916433	210.726086	-463.290197	-0.30462	0.572657	22222.05268
15.368335	-500.442359	250.400148	-444.216129	3.510193	1.33562	22232.73415
59.620174	-506.54606	286.259397	-460.238346	0.458342	2.098582	22204.50453
107.686826	-498.916433	307.622354	-438.87539	-1.830546	-0.953269	22216.71194
143.546075	-488.997918	362.555671	-396.149477	0.458342	-0.190306	22228.15638
193.901615	-475.264588	393.07418	-363.342079	0.458342	-0.190306	22237.31193
[truncated: 28,725 more rows]
