# Supplementary material for: Dynamic analysis of slant cracked rotor system considering nonlinear oil film force
Source: PLoS One. 2024 Jan 25;19(1):e0294293. doi: 10.1371/journal.pone.0294293 (PMC10810477; doi:10.1371/journal.pone.0294293)
Supplement: S1 File — These data were measured by two eddy current sensors, model WT0150. (ZIP) [file pone.0294293.s001.zip › 2021.3.18 Test data for plain bearings/2021.3.18 (P=0.2Mpa, Z=4.0g Clockwise126°+1.2g)/1500.csv]

1024	30720	7	0	3
8	8	8	8	10	10	1
3	3	3	3	1	1	4
2	1	4	3	0	0	0
0	0	0	0	-0.000043	-0.000006	20720.51172
-359.169775	-429.399948	-177.605605	-667.763713	1.135368	-1.003434	22210.60823
-297.369793	-475.940675	-124.198214	-681.497043	-0.390558	0.522492	22179.32676
-214.206855	-523.244365	11.609153	-695.993335	-1.153521	1.285454	22225.10453
-120.362438	-564.444353	116.135048	-677.682229	-0.390558	2.048417	22228.15638
-31.095798	-616.325819	190.142434	-663.9489	-2.679446	-1.003434	22215.18601
52.067141	-588.096197	302.297956	-624.274837	0.372405	1.285454	22227.39341
130.652302	-583.518421	393.090522	-593.756328	-3.442409	-1.003434	22209.84527
214.578203	-549.948061	434.29051	-587.652626	-1.916483	0.522492	22197.63787
288.585589	-514.851775	535.764554	-517.460054	-1.153521	-0.240471	22205.2675
348.859645	-466.022159	580.779355	-424.3786	-1.153521	0.522492	22220.52675
423.629993	-387.436998	634.186747	-286.282345	-0.390558	-0.240471	22213.66009
474.748497	-313.429612	661.653405	-226.771251	-0.390558	-0.240471	22223.5786
532.733665	-243.23704	679.201548	-135.978686	1.135368	0.522492	22231.97119
542.65218	-147.866698	699.038579	25.769415	1.135368	0.522492	22215.18601
555.622547	-62.414872	645.631188	52.47311	-0.390558	-0.240471	22194.58602
554.096621	23.799918	611.297865	216.510099	0.372405	-1.766397	22206.79342
520.526261	123.748036	584.594169	305.776739	4.187219	0.522492	22234.26008
505.267006	203.096161	547.208995	404.961895	1.89833	1.285454	22226.63045
457.963317	281.681323	455.653466	487.36187	1.89833	0.522492	22228.15638
422.867031	364.081298	357.994236	546.872964	0.372405	0.522492	22213.66009
384.718894	412.147951	274.068335	601.806281	1.89833	2.81138	22199.16379
309.185583	478.525709	147.416521	638.428492	-1.153521	-0.240471	22200.68972
229.074495	516.673846	36.786924	694.124772	-1.153521	-1.003434	22219.00082
164.985626	557.110871	-37.983424	695.650698	0.372405	-1.003434	22216.71194
80.296762	561.688647	-137.931543	702.517362	3.424256	-0.240471	22229.6823
11.630115	554.05902	-229.487071	671.23589	1.89833	-0.240471	22229.6823
-66.192084	538.799765	-330.198153	642.243306	-1.153521	1.285454	608.081301
-140.962432	509.807181	-456.849967	583.495175	0.372405	0.522492	16.78518
-230.229072	491.496075	-543.064756	510.250753	1.89833	1.285454	10.681478
-288.977203	445.718311	-556.035123	458.369286	-1.153521	1.285454	21803.18613
-345.436445	415.962764	-597.235111	375.969311	0.372405	1.285454	22199.92676
-409.525315	350.347969	-673.531384	282.887857	-1.153521	-1.003434	22223.5786
-456.829005	283.970211	-659.798055	163.102707	0.372405	-0.240471	22211.3712
-508.710471	213.014676	-709.390633	86.806434	-1.153521	0.522492	22219.76379
-549.910459	132.903589	-663.612869	-45.949083	1.135368	2.048417	22224.34156
-581.191931	49.740651	-672.005459	-153.526829	-0.390558	2.048417	22180.08972
-553.725273	-12.822294	-594.18326	-213.037922	3.424256	2.048417	22231.97119
-542.280832	-95.985232	-520.938837	-320.615668	1.135368	-1.003434	22161.01566
-516.340098	-192.8815	-462.190706	-410.645271	-0.390558	-1.003434	22222.81564
-478.954924	-276.807401	-385.894432	-479.311917	1.89833	-0.240471	22206.79342
-421.732719	-338.607382	-274.501873	-571.630408	1.89833	0.522492	22222.81564
-373.666067	-421.770321	-203.546338	-657.082235	-0.390558	-0.240471	22211.3712
-308.814234	-468.311048	-128.77599	-688.363707	0.372405	-0.240471	22180.85269
-219.547594	-522.481402	-3.650101	-685.311856	0.372405	1.285454	22227.39341
-132.569842	-554.525837	109.268384	-672.34149	0.372405	0.522492	22228.15638
-39.488388	-607.933229	164.964664	-689.12667	-0.390558	0.522492	22216.71194
48.252327	-588.85916	303.060919	-641.82298	-2.679446	-1.766397	22221.28971
127.600451	-589.622123	394.616447	-600.622992	0.372405	-1.003434	22207.55638
206.185613	-550.711023	428.949771	-621.222986	-1.916483	-1.003434	22195.34898
289.348552	-514.088812	493.03864	-516.697091	-1.153521	-0.240471	22205.2675
348.096682	-466.022159	601.379349	-399.20083	-3.442409	-1.766397	22216.71194
437.363323	-386.674035	634.186747	-296.20086	-1.916483	-1.766397	22210.60823
477.800348	-313.429612	672.334884	-200.830518	-0.390558	0.522492	22224.34156
525.104037	-256.97037	690.645989	-148.949052	1.89833	3.574343	22236.54897
548.755882	-157.022251	694.460803	12.799048	2.661293	1.285454	22215.18601
557.911435	-75.385238	626.557119	89.095322	-1.153521	-2.529359	22196.11194
535.022553	23.036955	622.742306	180.65085	1.135368	-1.003434	22210.60823
510.607745	116.881372	607.483051	300.436	2.661293	-1.003434	22235.786
483.90405	203.859124	489.223827	309.591553	2.661293	1.285454	22219.00082
485.429975	284.733174	445.734951	444.635957	1.89833	0.522492	22230.44527
444.99295	351.110932	369.438677	527.798895	-1.153521	-0.240471	22216.71194
366.407788	414.436839	258.80908	605.621095	-1.916483	-0.240471	22200.68972
313.763359	467.84423	185.564657	635.376641	1.135368	0.522492	22201.45268
242.044862	516.673846	67.305433	681.154406	0.372405	0.522492	22218.23786
171.089327	554.821982	-31.11676	704.043288	-1.153521	-1.003434	22215.94897
84.111575	559.399759	-128.013027	698.702549	1.89833	1.285454	22228.91934
9.341227	541.088653	-271.450022	622.406275	0.372405	0.522492	22231.20823
-69.243935	532.696063	-335.538892	637.66553	-2.679446	-0.240471	966.673788
-131.806879	507.518293	-462.190706	628.509977	1.135368	1.285454	16.022217
-205.051302	496.073852	-518.649949	510.250753	-3.442409	0.522492	12.207404
-290.503128	466.318305	-564.427713	479.732243	-1.153521	0.522492	21167.63817
-345.436445	422.066466	-589.605483	404.961895	-1.153521	0.522492	22193.06009
-422.495682	364.081298	-648.353614	318.747106	-0.390558	0.522492	22224.34156
-452.251229	281.681323	-668.953608	195.910105	0.372405	-0.240471	22209.84527
-506.421583	209.962825	-706.338782	75.361992	-1.153521	0.522492	22219.76379
-541.517869	136.718403	-686.501751	0.591644	1.89833	1.285454	22225.10453
-578.903043	51.266576	-626.990657	-132.926835	0.372405	1.285454	22177.03787
-554.488235	-25.029698	-588.079558	-209.986071	3.424256	0.522492	22231.20823
-538.466018	-100.563009	-484.316626	-329.008258	1.135368	0.522492	22196.11194
-527.021577	-179.911133	-505.679582	-470.919327	1.135368	-0.240471	22215.94897
-477.428999	-264.599997	-374.449991	-492.282284	2.661293	-0.240471	22208.31935
-431.651235	-339.370345	-287.472239	-550.267452	1.89833	0.522492	22224.34156
-369.08829	-423.296246	-200.494487	-615.882247	-1.916483	-1.003434	22212.13416
-299.658681	-470.599936	-101.309332	-692.941484	-0.390558	0.522492	22182.37861
-219.547594	-517.140663	-13.568617	-701.334074	0.372405	1.285454	22226.63045
-141.725395	-552.236949	100.875794	-676.919266	-0.390558	0.522492	22230.44527
-41.777276	-608.696191	187.090583	-694.467409	0.372405	-0.240471	22214.42305
39.859737	-582.755458	296.957217	-642.585943	-3.442409	-1.766397	22221.28971
115.393048	-610.222117	340.446093	-698.282223	-4.205372	-1.003434	22149.57122
196.267098	-553.762874	347.312758	-610.541508	0.372405	0.522492	22196.11194
296.215216	-510.273998	489.223827	-550.267452	-0.390558	-1.003434	22205.2675
345.807794	-470.599936	578.490467	-413.697122	1.135368	1.285454	22222.81564
420.578142	-400.407364	641.816374	-289.334196	-0.390558	0.522492	22211.3712
467.881832	-327.162941	669.283033	-226.008289	1.135368	1.285454	22225.10453
519.763298	-264.599997	677.675623	-142.082388	0.372405	1.285454	22223.5786
546.466994	-166.177804	710.48302	-12.378722	1.135368	0.522492	22211.3712
551.807733	-82.251903	674.623772	72.310142	0.372405	-0.240471	22190.7712
547.992919	24.56288	654.786741	214.221211	0.372405	-1.003434	22215.94897
522.815149	100.859154	611.297865	313.406366	0.372405	-1.003434	22228.91934
486.192938	200.807273	517.453448	324.087845	-0.390558	-1.003434	22219.00082
483.141087	274.814658	467.86087	444.635957	1.135368	1.285454	22226.63045
441.178136	341.192416	372.490528	530.850746	1.135368	2.81138	22220.52675
383.192968	409.859062	287.801664	607.909983	1.135368	2.048417	22196.11194
322.918912	469.370156	181.749844	646.821082	-0.390558	0.522492	22197.63787
238.230048	515.910883	66.542471	676.576629	0.372405	-1.766397	22219.00082
174.141178	547.192355	-28.064909	710.14699	-0.390558	0.522492	22217.4749
90.97824	559.399759	-124.198214	694.887735	1.135368	0.522492	22228.15638
20.022706	549.481243	-251.612991	669.709965	1.135368	0.522492	22230.44527
-59.325419	525.829398	-298.91668	650.635896	-2.679446	1.285454	3983.428449
-135.621693	505.992367	-462.190706	561.369256	0.372405	2.048417	19.074068
-201.236488	496.836814	-538.48698	486.598908	1.89833	1.285454	12.207404
-301.184607	461.740529	-601.812887	406.48782	-0.390558	-1.003434	20781.57903
-350.777185	428.933131	-591.894371	407.250783	-0.390558	-0.240471	22190.00824
-407.99939	354.162783	-640.723987	311.880441	-0.390558	-0.240471	22223.5786
-460.643819	283.970211	-659.035092	197.43603	1.89833	-0.240471	22210.60823
-510.999359	202.333198	-697.946192	91.38421	-1.153521	2.048417	22219.00082
-521.680838	131.377664	-662.849906	-1.697244	0.372405	1.285454	22225.10453
-565.169714	54.318427	-620.886955	-109.27499	1.89833	1.285454	22186.19343
-556.014161	-17.40007	-578.161042	-174.889785	1.89833	-0.240471	22231.20823
-546.095645	-97.511158	-514.072172	-311.460115	1.135368	0.522492	22199.92676
-539.991943	-172.281506	-520.175874	-439.637855	1.89833	-0.240471	22212.89712
-478.191962	-256.207407	-383.605544	-476.260066	4.187219	0.522492	22212.89712
-438.517899	-333.266643	-292.050016	-551.030415	1.89833	0.522492	22224.34156
-382.82162	-408.036991	-211.938928	-605.963732	1.135368	-0.240471	22212.89712
-312.629048	-462.970309	-128.77599	-656.319272	-1.153521	2.048417	22183.14158
-226.414258	-507.222147	-6.701952	-694.467409	1.135368	2.81138	22226.63045
-152.406873	-549.185098	112.320235	-667.763713	1.135368	1.285454	22228.91934
-56.273568	-591.911011	181.749844	-694.467409	1.89833	1.285454	22217.4749
35.28196	-590.385086	295.431292	-627.326688	-0.390558	-1.003434	22221.28971
88.689352	-614.799893	316.031286	-686.074819	-1.916483	-0.240471	22120.57863
175.667104	-569.785092	375.542379	-704.385925	-1.153521	-0.240471	22199.16379
281.718924	-508.748073	462.520131	-575.445222	-3.442409	-1.766397	22203.74157
345.807794	-487.385116	536.527516	-471.68229	-1.153521	1.285454	22218.23786
419.052217	-414.140693	638.00156	-297.726786	1.89833	2.81138	22213.66009
487.718863	-343.948122	638.764523	-223.7194	1.135368	1.285454	22223.5786
506.792932	-266.888885	684.542287	-154.289791	0.372405	-1.003434	22230.44527
548.755882	-173.044469	697.512654	0.591644	-0.390558	-1.003434	22216.71194
540.363292	-93.696344	647.157113	70.784216	0.372405	-0.240471	22198.40083
551.807733	7.014737	634.186747	211.16936	-0.390558	-1.003434	22206.79342
541.126255	95.518415	628.846008	298.147112	1.135368	1.285454	22234.26008
520.526261	189.362832	540.34233	337.821174	-0.390558	0.522492	22215.18601
473.222571	252.688739	441.157174	382.073013	0.372405	-1.003434	22218.23786
432.785546	335.851677	400.720149	543.05815	2.661293	1.285454	22226.63045
393.111484	402.992398	290.853515	602.569244	2.661293	2.81138	22198.40083
331.311502	460.214603	211.505391	643.006269	-0.390558	-0.240471	22203.74157
239.755974	505.229405	64.253582	663.606263	0.372405	-2.529359	22221.28971
184.059694	535.747914	-23.487132	693.361809	2.661293	0.522492	22217.4749
108.526383	567.792349	-105.887108	697.176623	-1.153521	0.522492	22225.10453
27.652333	546.429392	-221.857444	663.606263	1.89833	2.81138	22234.26008
-50.169866	536.510877	-300.442606	658.265523	-1.153521	-0.240471	6419.568468
-168.42909	507.518293	-459.901818	578.917399	-1.153521	0.522492	18.311106
-232.51796	496.836814	-597.998073	438.532255	-3.442409	0.522492	13.733329
-276.769799	459.45164	-569.005489	478.206318	-1.916483	-0.240471	20236.82363
-347.725334	424.355354	-623.175844	409.539671	-0.390558	0.522492	22188.48232
-398.080874	365.607224	-665.138794	324.087845	1.89833	0.522492	22225.10453
-446.147527	293.125764	-642.249912	210.406397	-1.153521	-1.003434	22209.84527
-504.132695	207.673937	-687.264714	105.117539	1.135368	2.81138	22220.52675
-521.680838	137.481365	-674.294347	6.695346	0.372405	2.048417	22224.34156
-556.777124	63.47398	-618.598067	-112.326841	2.661293	2.048417	22193.06009
-566.695639	-9.00748	-570.531415	-177.178673	2.661293	-0.240471	22231.97119
-545.332682	-83.777828	-527.042539	-285.519382	3.424256	1.285454	22232.73415
-552.199347	-163.888916	-471.346259	-406.067495	2.661293	1.285454	22212.13416
-504.132695	-245.525929	-401.91665	-504.489688	1.135368	-0.240471	22211.3712
-444.621601	-324.11109	-307.309271	-526.615607	0.372405	-0.240471	22225.86749
-385.87347	-399.644401	-235.590773	-628.852614	-0.390558	-0.240471	22217.4749
-328.651265	-442.370315	-124.961176	-652.504459	1.89833	1.285454	22186.95639
-223.362408	-495.014743	-44.087126	-687.600744	0.372405	1.285454	22225.10453
-154.695761	-556.051762	80.2758	-670.052601	-0.390558	1.285454	22232.73415
-64.666158	-575.888794	158.860962	-726.511844	2.661293	0.522492	22215.18601
17.733817	-595.725825	277.883149	-640.297055	-1.153521	-1.003434	22220.52675
91.741203	-596.488787	329.001652	-631.904465	-1.916483	-0.240471	22209.08231
164.222663	-582.755458	324.423876	-667.763713	-2.679446	-1.766397	22193.06009
266.45967	-530.111029	457.942355	-545.689675	-3.442409	-1.766397	22202.21564
339.704092	-500.355483	564.757138	-471.68229	1.135368	0.522492	22218.23786
407.607776	-420.244395	573.149728	-367.156395	0.372405	1.285454	22214.42305
483.90405	-348.525898	678.438586	-235.163841	-1.153521	1.285454	22222.81564
509.844783	-282.14814	684.542287	-145.134238	-1.153521	-1.766397	22229.6823
531.970702	-183.725947	703.616356	-37.556493	-0.390558	-1.003434	22222.05268
541.889218	-103.614859	683.779325	74.59903	0.372405	-1.003434	22199.16379
547.229957	-3.666741	638.764523	193.621217	-1.153521	-0.240471	22206.03046
535.022553	87.125825	625.031194	302.724888	2.661293	1.285454	22239.60082
512.896634	177.155428	548.73492	336.295249	-0.390558	0.522492	22215.18601
480.089236	258.792441	478.542348	379.784125	2.661293	-1.003434	22212.13416
448.807764	321.355385	375.542379	498.043349	3.424256	1.285454	22228.15638
403.029999	397.651659	300.772031	589.598877	-0.390558	1.285454	22198.40083
352.674459	455.636827	181.749844	599.517393	-0.390558	-0.240471	22203.74157
266.45967	501.414591	102.401719	679.62848	-0.390558	-2.529359	22222.05268
195.504135	541.088653	-44.087126	712.435878	1.89833	-0.240471	22215.94897
108.526383	558.636796	-99.020443	691.835884	0.372405	1.285454	22225.10453
39.096774	549.481243	-242.457438	668.947002	1.135368	1.285454	22233.49712
-47.118015	542.614579	-285.946314	670.472927	-2.679446	-0.240471	22190.7712
-124.177252	529.644212	-420.990718	631.561828	-0.390558	1.285454	25.17777
-229.466109	490.733113	-575.872154	448.450771	0.372405	-1.003434	11.444441
-271.42906	455.636827	-555.27216	443.110032	-0.390558	0.522492	17164.37269
-345.436445	427.407205	-599.523999	417.932261	-1.916483	-0.240471	22177.03787
-385.87347	380.103516	-625.464732	337.058211	0.372405	-0.240471	22221.28971
-446.910489	293.888726	-666.66472	244.73972	0.372405	0.522492	22214.42305
-504.132695	216.82949	-681.923974	121.139757	0.372405	2.048417	22218.23786
-528.547502	151.214695	-660.561018	47.132371	1.89833	2.81138	22227.39341
-565.169714	71.86657	-641.486949	-81.045369	1.135368	1.285454	22200.68972
-566.695639	4.725849	-571.294378	-175.652748	3.424256	0.522492	22240.36378
-545.332682	-73.859313	-519.412911	-285.519382	3.424256	-0.240471	22231.97119
-549.147496	-144.814847	-475.161073	-424.3786	3.424256	2.048417	22219.00082
-504.895657	-247.814817	-435.48701	-497.623023	1.89833	-0.240471	22202.97861
-445.384564	-318.007389	-325.620376	-551.030415	1.135368	0.522492	22224.34156
-387.399396	-396.59255	-247.798177	-628.089651	1.135368	2.048417	22221.28971
-343.147557	-449.236979	-146.324133	-682.260005	1.135368	2.048417	22190.7712
-230.229072	-503.407334	-41.035275	-695.230372	-1.153521	-0.240471	22222.81564
-153.169836	-551.473986	74.935061	-686.837782	-0.390558	1.285454	22231.97119
-60.851345	-578.940645	143.601707	-708.963701	1.135368	-0.240471	22215.18601
1.7116	-600.303601	268.727596	-654.030384	-3.442409	-1.003434	22214.42305
94.030091	-592.673974	341.209056	-646.400757	-1.153521	0.522492	22209.08231
173.378216	-584.281384	361.80905	-635.719278	-0.390558	0.522492	22196.87491
248.148564	-524.007327	459.46828	-535.77116	-2.679446	-1.003434	22203.74157
331.311502	-505.696222	524.320113	-432.77119	-1.153521	0.522492	22216.71194
396.926298	-424.059209	609.771939	-375.548985	1.89833	2.048417	22219.00082
464.829981	-362.259227	658.601554	-227.534214	0.372405	1.285454	22222.05268
506.029969	-280.622214	683.779325	-148.949052	0.372405	-1.766397	22228.91934
539.600329	-189.829649	703.616356	-58.156486	1.135368	-1.003434	22222.81564
559.437361	-108.955599	662.416368	45.606446	-0.390558	-0.240471	22199.92676
543.415143	-8.244517	632.660821	186.754552	0.372405	0.522492	22212.13416
543.415143	81.785086	630.371933	292.04341	2.661293	1.285454	22244.17859
506.792932	169.5258	567.046026	358.421168	-1.153521	0.522492	22212.13416
473.985534	251.162813	438.105323	385.124864	1.135368	1.285454	22209.84527
438.126285	308.385018	405.297926	521.695194	2.661293	1.285454	22225.86749
406.08185	389.259069	300.009068	600.280355	1.89833	-0.240471	22199.16379
334.363353	444.955348	175.646142	608.672946	1.135368	-0.240471	22205.2675
271.037446	500.651628	71.120247	662.8433	-0.390558	-0.240471	22224.34156
181.770806	531.9331	-1.361213	716.250691	1.135368	-0.240471	22213.66009
123.785638	557.873833	-89.101928	683.443294	1.135368	2.048417	22225.86749
32.993072	546.429392	-194.390785	676.576629	0.372405	0.522492	22231.20823
-31.095798	534.984951	-292.050016	684.969219	-1.153521	0.522492	17390.20966
-106.629109	531.9331	-389.709246	631.561828	-1.916483	0.522492	21.362957
-189.792047	488.444224	-499.57588	509.48779	-1.153521	-0.240471	12.970367
-259.221656	462.503491	-553.746235	484.310019	-1.153521	-0.240471	15411.84729
-342.384594	438.851646	-575.109191	421.747075	0.372405	1.285454	22171.69713
-375.191992	388.496106	-648.353614	308.82859	-1.153521	-0.240471	22218.23786
-445.384564	306.09613	-668.190645	251.606385	-1.153521	0.522492	22216.71194
-482.006775	235.140596	-667.427682	137.161974	0.372405	1.285454	22215.18601
-536.17713	162.659136	-637.672136	52.47311	1.135368	1.285454	22222.81564
-558.303049	68.814719	-633.857322	-76.467592	-0.390558	0.522492	22199.92676
-564.406751	10.829551	-578.924005	-157.341642	1.135368	-0.240471	22231.20823
-548.384533	-68.518574	-526.279576	-267.208276	1.89833	0.522492	22234.26008
-534.651204	-149.392624	-499.57588	-373.260097	0.372405	-0.240471	22215.94897
-510.236397	-237.133338	-441.590712	-478.548955	1.89833	-0.240471	22199.16379
-444.621601	-328.688867	-303.494457	-541.874862	2.661293	0.522492	22220.52675
-401.132725	-376.755519	-234.827811	-619.697061	0.372405	1.285454	22222.05268
-357.643849	-441.607352	-163.872276	-679.971117	-0.390558	0.522492	22186.19343
-247.777215	-498.829557	-62.398232	-734.141471	-1.916483	-0.240471	22221.28971
-148.592059	-539.266582	61.201731	-695.230372	-1.153521	-0.240471	22231.20823
-77.636525	-572.07398	118.423937	-678.445192	-0.390558	-0.240471	22214.42305
-12.021729	-604.118415	274.068335	-620.460024	-4.968334	-1.766397	22212.89712
83.348613	-588.85916	328.238689	-647.926682	0.372405	2.048417	22211.3712
171.85229	-586.570272	356.468311	-640.297055	0.372405	2.048417	22203.74157
237.467086	-524.007327	483.883088	-549.504489	1.89833	0.522492	22204.50453
309.185583	-501.118445	531.186777	-463.2897	-4.205372	-1.003434	22215.94897
380.90408	-446.948091	563.994175	-419.800824	-1.153521	1.285454	22222.05268
460.252205	-362.259227	612.82379	-322.141593	-0.390558	-0.240471	22220.52675
505.267006	-285.199991	683.779325	-152.763866	-1.153521	-1.003434	22228.15638
538.074404	-195.170388	698.275617	-35.267604	1.89833	-1.003434	22228.91934
552.570696	-123.451891	676.91266	35.68793	-0.390558	-0.240471	22201.45268
555.622547	-20.451921	635.712672	180.65085	-0.390558	-0.240471	22209.84527
541.126255	78.733235	632.660821	289.754522	2.661293	1.285454	22246.46748
511.370708	147.399881	567.808989	350.028578	0.372405	0.522492	22215.18601
480.089236	238.955409	452.601615	433.954479	-0.390558	0.522492	22208.31935
432.785546	308.385018	406.823851	493.465572	1.89833	2.048417	22227.39341
387.770745	383.918329	323.660913	550.687778	-0.390558	-1.003434	22196.11194
335.126316	451.822013	191.668359	593.413691	-0.390558	-0.240471	22204.50453
280.192999	493.784964	89.431353	638.428492	1.135368	-1.003434	22223.5786
181.770806	537.27384	-12.042691	690.309958	1.135368	-0.240471	22214.42305
116.15601	546.429392	-88.338965	696.41366	1.89833	2.048417	22222.81564
36.807886	546.429392	-181.420419	707.095139	-1.153521	0.522492	22230.44527
-33.384686	531.9331	-284.420388	674.287741	-3.442409	-0.240471	22197.63787
-108.917997	518.962734	-424.805532	619.354424	-1.916483	-0.240471	31.281472
-182.16242	502.940516	-539.249943	533.139635	-0.390558	1.285454	12.207404
-247.014252	490.733113	-545.353644	491.176684	-1.153521	-0.240471	17217.78008
-330.940153	431.984982	-567.479564	416.406336	-0.390558	0.522492	22175.51195
-372.903104	394.599808	-668.953608	290.517484	-0.390558	-1.003434	22218.23786
-436.991974	312.962795	-654.457316	247.791571	0.372405	2.048417	22221.28971
-478.954924	242.770223	-668.190645	127.243459	1.135368	1.285454	22214.42305
-527.021577	163.422098	-646.827688	33.399042	-1.153521	0.522492	22222.81564
-567.458602	86.362862	-664.375831	-51.289822	0.372405	-1.003434	22206.03046
-569.74749	21.511029	-578.924005	-152.763866	2.661293	0.522492	22231.20823
-558.303049	-63.940797	-522.464762	-251.186059	1.135368	-1.766397	22232.73415
-529.310465	-139.474108	-453.035153	-390.045277	1.135368	-1.003434	22219.76379
-510.236397	-221.111121	-420.990718	-481.600805	-0.390558	-1.003434	22199.16379
-436.229011	-326.399979	-373.687029	-557.897079	2.661293	2.048417	22218.23786
-419.443831	-390.488849	-269.161134	-632.667427	-0.390558	3.574343	22218.23786
-356.117924	-431.688836	-182.183382	-646.400757	-0.390558	2.81138	22189.24528
-268.377209	-505.696222	-46.376015	-702.859999	-1.153521	-1.766397	22220.52675
-163.851314	-536.977694	63.49062	-679.971117	1.135368	-0.240471	22231.20823
-102.814295	-588.096197	141.312819	-702.859999	0.372405	-1.766397	22216.71194
-9.732841	-600.303601	235.920198	-663.185937	-1.916483	-0.240471	22212.13416
81.059725	-588.096197	338.157205	-626.563725	-1.916483	1.285454	22209.84527
155.830073	-575.125831	380.120155	-625.0378	-1.153521	0.522492	22205.2675
242.044862	-530.873992	464.046056	-535.77116	-0.390558	2.048417	22202.21564
308.42262	-497.303632	544.920107	-448.793408	-2.679446	1.285454	22215.18601
383.192968	-446.185128	592.986759	-372.497134	1.89833	1.285454	22226.63045
460.252205	-362.259227	620.453418	-267.971239	1.89833	-1.003434	22219.76379
502.978118	-294.355544	680.727474	-164.208307	0.372405	-1.766397	22223.5786
544.178106	-209.66668	695.223766	-55.104636	-0.390558	0.522492	22227.39341
549.518845	-115.822263	677.675623	47.132371	1.135368	-0.240471	22197.63787
553.333659	-15.874145	642.579337	175.310111	-0.390558	0.522492	22218.23786
540.363292	71.103607	633.423784	273.732304	1.89833	0.522492	22247.99341
527.392926	139.770254	592.986759	329.428584	0.372405	-0.240471	22218.23786
486.955901	232.088745	467.097907	400.384118	2.661293	1.285454	22212.13416
451.859615	308.385018	427.423845	512.539641	-1.153521	1.285454	22224.34156
403.029999	374.762777	339.68313	556.028517	-0.390558	-1.766397	22196.87491
343.518906	449.533125	158.860962	586.547026	-0.390558	-2.529359	22197.63787
279.430036	489.97015	117.660974	652.161822	-0.390558	1.285454	22225.86749
217.630054	542.614579	16.949893	686.495145	0.372405	2.81138	22215.94897
125.311563	541.851616	-61.635269	694.887735	0.372405	1.285454	22219.76379
65.037507	563.977535	-185.998195	673.524778	-1.153521	0.522492	22229.6823
-21.177282	533.459026	-245.509289	681.917368	0.372405	1.285454	22199.92676
-93.658742	522.777548	-388.183321	650.635896	0.372405	1.285454	35.096286
-169.192053	502.177554	-515.598098	530.850746	-1.916483	-1.003434	12.970367
-253.880917	488.444224	-536.961054	517.88038	-1.153521	-1.003434	3661.458174
-314.154973	435.036833	-588.079558	470.57669	-1.916483	1.285454	22130.49715
-369.851253	409.0961	-623.938806	340.873025	1.135368	1.285454	22219.00082
-422.495682	313.725758	-707.864707	226.428614	-0.390558	1.285454	22222.81564
-475.903073	254.977627	-672.768422	153.947154	1.89833	2.048417	22215.18601
-520.154912	160.370248	-647.590651	49.421259	1.135368	1.285454	22219.76379
-558.303049	102.38508	-634.620285	-49.000934	1.89833	-0.240471	22208.31935
-557.540086	26.851769	-576.635117	-159.63053	1.89833	-0.240471	22229.6823
-559.828974	-48.681542	-522.464762	-246.608282	2.661293	0.522492	22238.07489
-523.969726	-129.555593	-523.227725	-351.134177	1.135368	-0.240471	22221.28971
-506.421583	-221.111121	-411.835166	-457.948961	1.135368	-0.240471	22200.68972
-458.35493	-311.903687	-342.405556	-557.897079	1.135368	1.285454	22217.4749
-430.125309	-376.755519	-282.1315	-593.756328	-1.916483	1.285454	22215.94897
-341.621632	-438.555501	-221.094481	-733.378509	-1.153521	0.522492	22182.37861
-273.717948	-494.251781	-105.124145	-717.356291	-1.153521	-1.766397	22219.00082
-176.821681	-532.399918	32.97211	-697.51926	-1.153521	-1.766397	22229.6823
-103.577258	-585.807309	135.97208	-674.630378	-1.153521	-1.766397	22216.71194
-7.443953	-605.64434	251.942416	-641.060017	-2.679446	-0.240471	22208.31935
74.956023	-593.436937	322.134987	-639.534092	-1.916483	1.285454	22209.84527
152.015259	-582.755458	365.623863	-625.0378	-1.916483	-0.240471	22207.55638
247.385601	-536.214731	483.883088	-548.741526	-1.916483	2.048417	22203.74157
315.289285	-497.303632	556.364548	-461.000812	-1.916483	0.522492	22215.94897
386.244819	-440.844389	576.201579	-375.548985	-0.390558	2.048417	22228.15638
454.148503	-366.074041	638.764523	-286.282345	1.135368	-1.766397	22220.52675
501.452193	-301.985171	642.579337	-230.586065	-1.916483	-1.766397	22225.86749
525.104037	-213.481494	680.727474	-59.682412	0.372405	0.522492	22229.6823
545.704031	-119.637077	656.312666	14.324974	0.372405	0.522492	22196.87491
552.570696	-28.081549	647.920076	169.969372	-1.153521	-0.240471	22209.08231
544.178106	63.47398	648.683039	264.576751	2.661293	1.285454	22244.17859
517.47441	140.533216	584.594169	339.347099	3.424256	0.522492	22219.76379
478.56331	220.644304	501.431231	391.991528	0.372405	-1.003434	22209.84527
471.696646	308.385018	431.238659	511.013715	0.372405	-1.003434	22224.34156
429.733695	375.525739	332.053503	590.36184	0.372405	-0.240471	22193.82305
352.674459	443.429423	234.394273	569.761846	-1.153521	-2.529359	22191.53417
284.770775	484.629411	130.63134	643.006269	-1.153521	-1.766397	22225.86749
214.578203	531.170138	5.505452	692.598847	-2.679446	1.285454	22213.66009
140.570818	541.851616	-100.546369	689.546996	-0.390558	0.522492	22221.28971
55.881954	569.318274	-150.901909	697.939586	-0.390558	1.285454	22231.20823
-16.599506	543.377541	-263.820395	680.391443	0.372405	-0.240471	6987.975707
-103.577258	522.777548	-380.553693	635.376641	-0.390558	1.285454	69.429609
-164.614277	494.547926	-467.531445	551.45074	0.372405	-0.240471	12.207404
-238.621662	485.392373	-546.87957	518.643343	0.372405	-1.003434	798.821986
-310.34016	444.192386	-555.27216	456.843361	-0.390558	1.285454	22112.18604
-365.273477	411.384988	-640.723987	377.495236	0.372405	1.285454	22216.71194
-425.547533	320.592422	-646.064726	256.184161	0.372405	2.048417	22222.81564
-476.666036	258.029478	-690.316564	114.273092	1.135368	2.048417	22213.66009
-538.466018	168.762838	-672.005459	47.895334	1.89833	0.522492	22215.94897
-547.621571	103.148042	-691.079527	-79.519443	-1.153521	-1.003434	22202.21564
-555.251198	26.851769	-572.05734	-131.400909	2.661293	-0.240471	22229.6823
-553.725273	-54.785244	-538.48698	-248.897171	0.372405	-0.240471	22235.786
-551.436384	-135.659294	-509.494396	-370.208246	2.661293	0.522492	22221.28971
-510.236397	-208.140754	-434.724048	-431.245265	1.89833	-0.240471	22203.74157
-449.96234	-311.903687	-350.035184	-543.400787	1.135368	0.522492	22217.4749
-419.443831	-367.599966	-255.427804	-570.867446	0.372405	2.048417	22214.42305
-341.621632	-442.370315	-176.842643	-667.000751	-1.916483	-1.003434	22188.48232
-283.636464	-490.436967	-104.361183	-696.756297	-0.390558	-1.003434	22220.52675
-197.421674	-533.16288	29.920259	-689.12667	-0.390558	-1.766397	22231.20823
-114.258736	-581.992495	80.2758	-721.171105	-0.390558	-1.766397	22215.18601
-15.07358	-604.118415	252.705378	-654.030384	-1.916483	1.285454	22206.79342
59.696768	-590.385086	345.786832	-638.008167	-3.442409	1.285454	22208.31935
145.911557	-592.673974	397.668298	-592.230402	-1.153521	1.285454	22206.03046
240.518937	-532.399918	442.6831	-527.37857	-2.679446	-0.240471	22202.97861
319.867061	-504.170296	553.312697	-472.445253	-1.916483	0.522492	22216.71194
396.163335	-449.236979	591.460834	-383.941575	2.661293	1.285454	22228.91934
465.592944	-386.674035	620.453418	-271.786053	0.372405	-1.766397	22219.00082
492.29664	-311.140724	646.394151	-197.015705	1.135368	-1.766397	22227.39341
534.25959	-219.585195	686.831176	-97.067586	-0.390558	-0.240471	22230.44527
554.096621	-129.555593	667.757107	16.613862	0.372405	1.285454	22192.29713
560.200323	-38.763027	628.083045	123.428645	1.135368	1.285454	22211.3712
552.570696	52.029539	638.00156	263.813788	1.135368	0.522492	22244.17859
513.659596	139.770254	594.512684	322.561919	-0.390558	-1.003434	22216.71194
495.348491	212.251714	537.290479	397.332267	0.372405	-1.003434	22210.60823
444.229987	307.622056	448.023839	500.332237	0.372405	-1.003434	22228.15638
412.948515	370.947963	334.342391	550.687778	0.372405	0.522492	22193.82305
380.141117	437.325721	216.083167	565.947032	1.135368	-1.003434	22187.71935
296.978179	480.814597	151.231334	656.739598	0.372405	-0.240471	22225.86749
222.970794	531.170138	39.838775	692.598847	-1.153521	0.522492	22215.94897
133.704153	544.140504	-39.50935	689.546996	0.372405	0.522492	22222.05268
59.696768	565.503461	-159.2945	699.465511	1.135368	1.285454	22234.26008
-12.021729	554.821982	-254.664842	691.835884	-2.679446	-1.766397	22199.16379
-100.525407	526.592361	-366.057401	646.821082	-1.153521	-0.240471	105.288858
-167.666128	498.36274	-478.975886	581.206287	-1.153521	-0.240471	13.733329
-224.12537	489.97015	-522.464762	534.66556	-2.679446	-0.240471	10.681478
-310.34016	444.192386	-552.220309	458.369286	3.424256	2.048417	22090.82308
-362.221626	411.384988	-601.812887	359.184131	0.372405	0.522492	22215.94897
-436.229011	336.61464	-706.338782	259.998975	0.372405	1.285454	22223.5786
-475.903073	267.947993	-665.901757	108.16939	-1.153521	0.522492	22212.89712
-520.917875	187.073943	-718.546186	17.376824	-0.390558	-0.240471	22216.71194
-538.466018	118.407297	-681.161012	-84.09722	-0.390558	-1.003434	22198.40083
-556.014161	39.822135	-582.738819	-178.704599	4.950181	0.522492	22233.49712
-552.96231	-48.681542	-539.249943	-232.11199	1.89833	0.522492	22235.786
-567.458602	-127.266704	-457.61293	-349.608252	1.135368	1.285454	22225.10453
-516.340098	-197.459276	-449.22034	-433.534153	1.89833	0.522492	22203.74157
-482.769738	-292.829618	-363.768513	-538.823011	1.135368	1.285454	22214.42305
-411.051241	-354.6296	-293.575941	-580.785961	-0.390558	2.048417	22216.71194
-379.006806	-452.28883	-202.020413	-682.260005	-1.916483	-1.766397	22171.69713
-282.873501	-473.651787	-83.761189	-653.267421	1.135368	-1.003434	22222.05268
-210.392041	-530.111029	52.046179	-700.571111	-1.153521	-0.240471	22229.6823
-114.258736	-585.807309	95.535055	-719.645179	0.372405	-0.240471	22214.42305
-24.992096	-591.911011	238.972049	-645.637794	-1.916483	-0.240471	22209.08231
49.778252	-590.385086	322.89795	-638.008167	-3.442409	0.522492	22207.55638
133.704153	-598.777676	387.749783	-625.800763	-0.390558	0.522492	22203.74157
214.578203	-546.133247	441.157174	-538.823011	1.135368	1.285454	22206.03046
304.607806	-500.355483	543.394181	-467.867476	-2.679446	-0.240471	22213.66009
368.696676	-440.081426	571.623802	-397.674904	1.135368	1.285454	22228.15638
451.859615	-386.674035	625.794157	-278.652717	-1.916483	-3.292322	22217.4749
499.926267	-307.32591	663.179331	-219.904587	-1.153521	-1.003434	22228.15638
535.785516	-230.266674	702.853393	-110.800915	1.135368	2.048417	22231.20823
558.674398	-132.607443	666.231182	-0.171318	1.135368	1.285454	22190.7712
538.074404	-36.474139	625.031194	121.139757	0.372405	1.285454	22207.55638
555.622547	43.636949	656.312666	251.606385	3.424256	1.285454	22249.51933
515.185522	134.429514	586.883057	331.717472	1.89833	0.522492	22219.76379
496.874416	225.22208	519.742336	393.517454	1.89833	-0.240471	22218.23786
472.459609	297.70354	444.209025	478.206318	2.661293	-2.529359	22225.10453
422.867031	377.814628	355.705348	551.45074	0.372405	-1.003434	22196.87491
361.830012	432.747945	216.083167	577.391473	1.135368	2.048417	22186.95639
306.133732	489.207187	171.831328	663.606263	-1.153521	0.522492	22225.86749
222.207831	526.592361	14.661004	697.939586	2.661293	2.048417	22215.94897
146.67452	558.636796	-77.657487	689.546996	-0.390558	1.285454	22221.28971
70.378246	547.955318	-150.901909	674.287741	-0.390558	-0.240471	22230.44527
0.948637	554.05902	-245.509289	675.050704	-1.153521	0.522492	22196.87491
-66.192084	524.303473	-338.590743	651.398859	-1.916483	-0.240471	354.777673
-147.829097	501.414591	-476.686998	595.702579	-0.390558	-0.240471	14.496292
-226.414258	488.444224	-494.235141	552.213703	-2.679446	-1.003434	12.207404
-302.710532	456.399789	-569.005489	472.865578	0.372405	1.285454	22053.43791
-351.540147	408.333137	-628.516583	362.998944	1.135368	2.81138	22215.18601
-436.229011	335.088714	-684.212863	282.887857	-0.390558	1.285454	22221.28971
-491.162328	269.473919	-661.32398	145.554564	-0.390558	0.522492	22212.89712
-506.421583	213.014676	-749.827658	15.087936	-1.153521	-0.240471	22214.42305
-547.621571	106.199893	-652.93139	-39.082418	0.372405	-1.003434	22195.34898
-562.880825	43.636949	-591.894371	-113.089804	2.661293	-1.003434	22225.86749
-548.384533	-48.681542	-575.109191	-228.297177	1.89833	0.522492	22237.31193
-548.384533	-121.925965	-495.761067	-319.852705	0.372405	1.285454	22228.91934
-524.732689	-205.088903	-427.857383	-415.223047	4.187219	2.81138	22208.31935
-476.666036	-286.725916	-379.027768	-529.667458	1.89833	1.285454	22213.66009
-419.443831	-366.074041	-284.420388	-586.1267	0.372405	2.048417	22216.71194
-369.08829	-428.636985	-206.598189	-653.267421	-0.390558	-1.003434	22173.22306
-283.636464	-468.311048	-98.257481	-679.971117	1.135368	-1.003434	22221.28971
-216.495743	-527.822141	11.609153	-690.652595	-0.390558	-1.003434	22228.91934
-119.599475	-577.414719	81.801725	-731.08962	1.89833	2.048417	22218.23786
-35.673574	-591.148048	221.423906	-662.422974	-1.916483	0.522492	22206.03046
50.541215	-599.540638	317.557211	-640.297055	-1.153521	0.522492	22209.08231
130.652302	-591.911011	377.831267	-606.726694	-1.916483	1.285454	22205.2675
211.526353	-543.081396	452.601615	-535.77116	-0.390558	0.522492	22204.50453
295.452254	-504.170296	549.497883	-490.756358	-3.442409	-1.766397	22212.89712
367.170751	-453.814756	605.194163	-386.993426	0.372405	-0.240471	22225.86749
438.889248	-403.459215	639.527486	-316.800854	-0.390558	-1.766397	22218.23786
478.56331	-318.770351	658.601554	-197.015705	-1.153521	1.285454	22228.15638
530.444777	-228.740748	686.831176	-126.06017	1.89833	1.285454	22228.15638
547.229957	-133.370406	605.957126	-68.837965	1.135368	2.048417	22176.27491
540.363292	-41.814878	662.416368	105.880502	1.135368	1.285454	22208.31935
557.148472	42.111023	640.290449	253.13231	0.372405	-1.003434	22245.70452
534.25959	132.903589	606.720088	330.954509	2.661293	0.522492	22221.28971
506.792932	214.540602	543.394181	402.673007	0.372405	-0.240471	22217.4749
467.118869	295.414652	432.764584	501.0952	-1.153521	-1.003434	22226.63045
419.81518	366.370186	375.542379	540.006299	-0.390558	-1.003434	22196.11194
380.90408	425.88128	275.59426	572.813697	-1.916483	-0.240471	22186.19343
312.237434	481.57756	168.779477	668.947002	-1.153521	2.048417	22227.39341
221.444868	530.407175	53.572104	694.887735	-0.390558	1.285454	22214.42305
163.4597	554.821982	-37.220462	672.761815	0.372405	-0.240471	22222.05268
69.615283	547.955318	-167.68709	685.732182	-1.153521	-0.240471	22231.20823
6.289376	547.192355	-234.827811	681.917368	-0.390558	1.285454	22198.40083
-73.058748	527.355324	-378.264805	625.458126	-0.390558	0.522492	548.570208
-165.37724	515.14792	-454.561079	608.672946	-1.153521	-0.240471	16.022217
-238.621662	493.784964	-511.783284	536.191486	-1.916483	-0.240471	11.444441
-303.473495	462.503491	-546.116607	474.391504	1.135368	0.522492	21838.28242
-364.510514	422.829429	-588.84252	379.784125	-0.390558	2.048417	22212.89712
-417.154943	337.377602	-658.27213	301.198963	-0.390558	1.285454	22220.52675
-465.984558	264.13318	-678.109161	165.391595	4.187219	0.522492	22215.94897
-529.310465	200.807273	-694.894341	18.90275	-0.390558	-0.240471	22215.18601
-542.280832	102.38508	-670.479533	-56.630561	-1.153521	-0.240471	22197.63787
-576.614155	46.6888	-611.731403	-122.245356	2.661293	0.522492	22228.15638
-556.014161	-31.896362	-620.886955	-267.208276	0.372405	-0.240471	22232.73415
-545.332682	-121.163002	-511.783284	-335.874923	4.187219	0.522492	22228.91934
-536.940092	-201.27409	-452.272191	-406.830457	1.89833	0.522492	22209.84527
-475.140111	-286.725916	-381.316656	-493.808209	1.135368	2.048417	22219.00082
-433.940123	-361.496265	-299.679643	-572.393371	-0.390558	-0.240471	22215.94897
-362.221626	-417.192544	-227.961146	-647.163719	1.135368	-0.240471	22175.51195
-279.82165	-473.651787	-99.783406	-652.504459	1.89833	1.285454	22224.34156
-219.547594	-532.399918	15.423967	-706.674813	0.372405	-1.003434	22231.97119
-143.25132	-576.651756	68.831359	-734.141471	0.372405	1.285454	22215.18601
-37.962462	-594.962862	191.668359	-689.12667	-2.679446	0.522492	22206.79342
47.489364	-598.777676	312.979435	-621.222986	-2.679446	0.522492	22209.08231
118.444899	-598.014713	333.579428	-684.548893	-1.153521	0.522492	22201.45268
216.104129	-551.473986	464.809019	-555.608191	-0.390558	1.285454	22207.55638
289.348552	-525.533253	557.12751	-486.178582	-1.916483	-0.240471	22217.4749
371.748527	-460.68142	592.223796	-423.615637	0.372405	-0.240471	22221.28971
412.948515	-406.511066	644.868225	-293.911972	1.135368	-1.003434	22222.05268
467.118869	-333.266643	665.468219	-208.460146	1.89833	2.048417	22228.91934
528.918851	-239.422227	696.749691	-105.460176	-0.390558	0.522492	22223.5786
538.837367	-132.607443	683.016362	-14.66761	1.135368	2.048417	22187.71935
567.829951	-60.125983	644.868225	104.354576	0.372405	-1.003434	22222.81564
545.704031	23.036955	636.475635	221.850838	1.89833	-1.003434	22247.99341
523.578112	118.407297	575.438616	250.843422	1.89833	0.522492	22217.4749
484.667012	203.859124	543.394181	368.339683	-1.153521	-1.003434	22219.76379
464.067018	289.31095	457.942355	473.628541	1.135368	0.522492	22228.15638
419.81518	354.925745	344.260907	556.028517	-0.390558	-1.766397	22199.16379
383.192968	408.333137	251.942416	563.658144	0.372405	1.285454	22193.06009
311.474471	473.18497	184.038732	646.821082	-1.916483	2.048417	22226.63045
233.652272	520.488659	52.809141	674.287741	-1.916483	-0.240471	22212.89712
166.511551	548.718281	-35.694536	692.598847	-0.390558	0.522492	22222.05268
91.741203	542.614579	-157.005611	696.41366	1.89833	-0.240471	22231.97119
4.000488	553.296057	-225.672258	678.865517	-0.390558	-1.003434	22196.87491
-53.221717	525.829398	-373.687029	577.391473	0.372405	-0.240471	869.014557
-156.221687	510.570144	-503.390694	599.517393	-1.916483	-0.240471	16.022217
-224.888333	496.073852	-468.294408	537.717411	-0.390558	1.285454	12.207404
-290.503128	464.79238	-540.775868	498.043349	1.135368	2.048417	21250.80111
-348.488296	425.118317	-580.44993	385.124864	0.372405	2.81138	22209.84527
-407.99939	337.377602	-654.457316	311.117478	1.135368	1.285454	22219.00082
-446.910489	277.866509	-646.827688	205.065658	-0.390558	-0.240471	22212.89712
-513.288248	213.777639	-676.583235	84.517545	0.372405	-1.003434	22215.94897
-544.56972	118.407297	-683.4499	-29.163902	2.661293	1.285454	22198.40083
-561.3549	68.051756	-569.005489	-92.48981	1.135368	-0.240471	22225.86749
-559.066012	-22.740809	-564.427713	-219.141624	2.661293	1.285454	22232.73415
-541.517869	-105.140785	-536.198092	-343.50455	2.661293	1.285454	22226.63045
-520.154912	-191.355574	-446.168489	-414.460085	1.135368	-0.240471	22211.3712
-484.295664	-280.622214	-390.472209	-493.045247	2.661293	2.048417	22214.42305
-437.754937	-339.370345	-292.812979	-573.919297	0.372405	0.522492	22214.42305
-376.717918	-404.222178	-196.679674	-652.504459	-0.390558	-1.003434	22177.03787
-301.184607	-472.125861	-102.072294	-663.185937	1.135368	1.285454	22222.81564
-227.177221	-519.429551	-0.59825	-689.889633	-0.390558	-0.240471	22231.97119
-145.540208	-561.392502	71.120247	-703.622962	1.89833	0.522492	22214.42305
-61.614307	-595.725825	216.84613	-669.289639	-1.916483	0.522492	22207.55638
39.096774	-613.273968	305.349807	-639.534092	-2.679446	-0.240471	22208.31935
133.704153	-591.148048	315.268323	-681.497043	-1.153521	-1.766397	22198.40083
208.474502	-552.999911	405.297926	-619.697061	-1.916483	-0.240471	22206.03046
282.481887	-524.007327	522.794187	-483.889694	-1.153521	0.522492	22217.4749
360.304086	-469.836973	568.571951	-395.386016	-0.390558	-1.003434	22225.10453
409.896664	-408.036991	630.371933	-315.274929	-0.390558	-2.529359	22218.23786
476.274422	-336.318494	664.705256	-202.356444	1.89833	2.048417	22230.44527
519.000335	-235.607413	669.283033	-128.349058	0.372405	2.048417	22225.10453
551.807733	-146.340773	672.334884	-29.926865	-0.390558	1.285454	22189.24528
560.963286	-69.281536	670.808958	94.436061	1.135368	-0.240471	22209.84527
549.518845	16.17029	631.134896	221.850838	1.89833	-0.240471	22244.94156
520.526261	124.510999	607.483051	298.147112	1.89833	-1.766397	22214.42305
506.029969	198.518384	563.231212	390.465603	1.89833	-1.003434	22216.71194
475.511459	288.547987	483.883088	472.865578	1.135368	0.522492	22228.91934
428.20777	340.429453	382.409044	547.635927	-1.153521	-0.240471	22201.45268
370.222602	399.177584	277.883149	596.465542	-0.390558	0.522492	22193.82305
328.259651	464.79238	173.357254	660.554412	-1.153521	0.522492	22227.39341
249.674489	513.621995	71.88321	694.124772	-0.390558	0.522492	22212.89712
168.037477	547.192355	-35.694536	688.02107	0.372405	-0.240471	22223.5786
92.504166	546.429392	-162.346351	677.339592	0.372405	1.285454	22231.97119
21.548631	546.429392	-214.227817	660.554412	-1.153521	-1.003434	22199.92676
-55.510605	548.718281	-411.835166	610.961834	-1.153521	-1.003434	1370.281075
-156.221687	523.54051	-457.61293	552.213703	-0.390558	0.522492	17.548143
-224.888333	497.599777	-555.27216	498.043349	-1.153521	1.285454	11.444441
-282.110538	469.370156	-545.353644	500.332237	-1.916483	1.285454	20889.91974
-341.621632	429.696094	-591.894371	430.139665	-0.390558	1.285454	22205.2675
-404.184576	361.029447	-644.5388	317.22118	-0.390558	-0.240471	22221.28971
-462.932707	280.91836	-640.723987	185.228627	-1.153521	-1.003434	22211.3712
-501.080844	220.644304	-737.620254	67.732365	-1.916483	-1.766397	22215.18601
-539.228981	125.273962	-682.686937	-28.40094	-0.390558	-0.240471	22199.16379
-572.036378	71.86657	-609.442514	-92.48981	1.89833	2.81138	22222.81564
-563.643788	-13.585257	-606.390663	-209.223108	1.135368	1.285454	22228.15638
-543.806757	-99.800046	-559.086974	-368.68232	0.372405	-0.240471	22216.71194
-521.680838	-186.014835	-449.983302	-390.80824	-1.153521	-1.003434	22208.31935
-488.110477	-269.177773	-393.52406	-494.571172	1.89833	1.285454	22219.76379
-450.725303	-334.029606	-333.250004	-559.423005	-1.153521	-0.240471	22217.4749
-395.791986	-406.511066	-198.205599	-628.852614	-0.390558	-1.766397	22179.32676
-310.34016	-469.07401	-112.753773	-651.741496	0.372405	1.285454	22220.52675
-240.147588	-531.636955	1.690638	-684.548893	0.372405	2.048417	22231.97119
-154.695761	-564.444353	71.120247	-698.282223	-1.153521	-1.003434	22213.66009
-60.851345	-594.199899	167.253552	-670.815564	-1.153521	-0.240471	22206.03046
30.704184	-622.429521	283.223888	-633.43039	-1.153521	1.285454	22210.60823
123.785638	-597.25175	290.853515	-705.148887	-1.153521	-0.240471	22202.97861
201.607837	-560.629539	389.275708	-654.793347	-0.390558	-1.003434	22202.97861
274.85226	-528.585104	494.564566	-545.689675	-1.916483	-1.003434	22213.66009
354.200384	-469.836973	584.594169	-431.245265	0.372405	-0.240471	22226.63045
414.474441	-406.511066	623.505268	-309.93419	1.135368	0.522492	22219.76379
486.192938	-346.999973	672.334884	-209.223108	1.89833	1.285454	22227.39341
512.896634	-257.733332	694.460803	-117.66758	1.135368	2.81138	22228.15638
560.200323	-161.600027	673.097846	-16.956499	0.372405	1.285454	22190.7712
552.570696	-83.014866	666.231182	74.59903	1.89833	1.285454	22207.55638
551.807733	16.933253	618.927492	208.880471	2.661293	0.522492	22245.70452
541.889218	103.148042	535.764554	261.5249	2.661293	-0.240471	22213.66009
509.844783	180.207279	512.112709	337.058211	1.135368	-0.240471	22215.18601
473.222571	265.659105	474.727535	465.235951	1.89833	-0.240471	22231.20823
435.074434	335.851677	399.194224	512.539641	0.372405	2.81138	22202.97861
378.615192	412.910913	279.409074	594.176654	-0.390558	2.048417	22199.16379
339.704092	448.007199	201.586875	635.376641	-1.916483	0.522492	22224.34156
248.148564	510.570144	73.409135	687.258107	-1.153521	-0.240471	22213.66009
181.007843	550.244206	-41.035275	694.124772	-1.153521	-0.240471	22220.52675
96.318979	544.903467	-119.620437	686.495145	1.135368	-1.766397	22231.97119
17.733817	556.347908	-206.598189	663.606263	-1.916483	-1.003434	22199.92676
-63.140233	539.562728	-396.575911	588.072952	-1.916483	-0.240471	5814.539018
-137.147618	528.881249	-502.627731	534.66556	-0.390558	-0.240471	18.311106
-205.814265	492.259038	-546.87957	534.66556	-2.679446	-0.240471	12.970367
-263.03647	464.79238	-526.279576	489.650759	1.135368	2.048417	20388.65322
-356.880886	435.036833	-629.279546	424.035963	-0.390558	-0.240471	22203.74157
-401.895688	364.081298	-633.857322	338.584137	-2.679446	-1.003434	22215.18601
-466.747521	288.547987	-672.005459	206.591583	-0.390558	-1.003434	22206.03046
-490.399365	224.459117	-686.501751	84.517545	1.135368	0.522492	22212.13416
-539.228981	126.799887	-689.553602	-5.512058	0.372405	-0.240471	22199.92676
-557.540086	77.207309	-618.598067	-74.941667	2.661293	2.81138	22229.6823
-557.540086	-8.244517	-597.998073	-200.830518	2.661293	0.522492	22228.91934
-551.436384	-95.985232	-601.812887	-332.060109	1.135368	0.522492	22215.94897
-526.258614	-173.044469	-490.420327	-455.660072	-0.390558	-1.003434	22208.31935
-488.110477	-263.837034	-380.553693	-461.763774	1.89833	1.285454	22219.00082
-440.043825	-324.874053	-295.101867	-566.289669	0.372405	-1.003434	22219.76379
-401.132725	-398.118476	-224.909295	-624.274837	1.89833	-1.003434	22183.14158
-317.969787	-473.651787	-109.701922	-642.585943	1.135368	2.048417	22222.81564
-240.147588	-518.666588	-2.124176	-686.837782	-0.390558	-0.240471	22230.44527
-146.303171	-557.577688	76.460986	-702.859999	1.89833	2.048417	22219.00082
-74.584674	-588.096197	182.512807	-676.919266	-2.679446	-1.766397	22202.97861
33.756035	-603.355452	263.386857	-655.556309	-3.442409	-0.240471	22208.31935
108.526383	-606.407303	264.912782	-718.119254	1.135368	2.048417	22202.21564
181.007843	-570.548054	403.772	-618.934098	1.89833	1.285454	22208.31935
285.533738	-519.429551	500.668268	-499.911911	-2.679446	-1.003434	22216.71194
352.674459	-475.940675	550.260846	-456.423035	-0.390558	-0.240471	22227.39341
435.837397	-408.799954	621.21638	-303.830488	1.135368	1.285454	22219.76379
483.141087	-347.762935	661.653405	-229.823102	-0.390558	1.285454	22228.15638
506.792932	-270.703699	709.720058	-145.897201	-1.153521	0.522492	22224.34156
534.25959	-171.518543	688.357101	-29.926865	0.372405	2.048417	22195.34898
557.911435	-89.118567	665.468219	89.095322	1.89833	-0.240471	22211.3712
557.148472	10.066588	654.786741	202.77677	1.89833	-0.240471	22245.70452
533.496627	99.333229	592.223796	270.680453	2.661293	-0.240471	22212.89712
492.29664	171.051726	529.660852	349.265615	1.135368	-0.240471	22209.84527
477.037385	264.896142	474.727535	437.769293	1.89833	-1.003434	22230.44527
439.652211	325.933161	411.401628	525.510007	2.661293	1.285454	22202.97861
393.874447	398.414621	280.172037	579.680362	-1.153521	1.285454	22199.92676
343.518906	460.977566	177.93503	629.272939	1.89833	0.522492	22228.91934
249.674489	492.259038	94.009129	685.732182	-0.390558	-0.240471	22213.66009
187.874508	544.140504	-35.694536	694.887735	1.89833	-0.240471	22223.5786
114.630085	559.399759	-110.464884	702.517362	0.372405	-1.003434	22231.20823
30.704184	547.955318	-210.413003	684.969219	-1.916483	-0.240471	22198.40083
-38.725425	557.110871	-387.420358	580.443324	-1.153521	1.285454	9333.32316
-106.629109	515.14792	-483.553663	506.435939	-2.679446	-0.240471	20.599994
-189.792047	505.992367	-523.227725	546.110001	-0.390558	-0.240471	12.970367
-266.088321	478.525709	-525.516613	488.124833	1.135368	2.81138	19719.5349
-341.621632	428.170168	-593.420297	415.643373	0.372405	0.522492	22202.21564
-386.636433	383.918329	-659.035092	334.769323	-1.153521	-1.003434	22219.00082
-447.673452	301.518354	-660.561018	221.850838	0.372405	0.522492	22212.89712
-493.451216	229.036894	-673.531384	96.724949	0.372405	-0.240471	22215.18601
-526.258614	142.822105	-662.086943	15.850899	0.372405	0.522492	22200.68972
-548.384533	73.392496	-637.672136	-56.630561	3.424256	0.522492	22228.91934
-570.510453	0.148073	-583.501781	-187.097189	1.135368	-0.240471	22227.39341
-563.643788	-79.200052	-559.849936	-361.052693	1.135368	0.522492	22219.76379
-550.673422	-178.385208	-501.101806	-425.904526	2.661293	0.522492	22202.97861
-490.399365	-253.918519	-398.864799	-464.052663	1.89833	-0.240471	22218.23786
-448.436415	-314.192575	-359.190737	-579.260036	1.135368	0.522492	22220.52675
-395.029023	-384.385147	-227.198183	-621.985949	1.89833	-1.003434	22185.43046
-319.495712	-460.68142	-138.694506	-633.43039	-1.153521	-1.003434	22220.52675
-250.066103	-532.399918	-47.90194	-724.222956	1.89833	2.048417	22232.73415
-150.880948	-565.207315	56.623955	-688.363707	1.135368	1.285454	22215.18601
-76.873562	-585.807309	165.727626	-713.541477	-1.916483	-1.003434	22204.50453
19.259743	-603.355452	277.120186	-649.452608	-1.153521	-0.240471	22210.60823
84.874538	-594.962862	324.423876	-683.785931	-1.153521	0.522492	22202.97861
171.85229	-566.733241	411.401628	-575.445222	-1.916483	-1.003434	22206.03046
266.45967	-518.666588	473.964572	-541.111899	-1.153521	-1.003434	22217.4749
343.518906	-498.066594	478.542348	-509.067464	0.372405	-1.766397	22226.63045
415.237403	-424.059209	638.00156	-312.223078	-1.153521	1.285454	22219.76379
471.696646	-353.103674	673.097846	-219.904587	-0.390558	1.285454	22227.39341
508.318857	-271.466662	677.675623	-156.57868	0.372405	1.285454	22227.39341
525.104037	-195.170388	679.964511	-61.208337	0.372405	-0.240471	22196.11194
563.252174	-99.800046	684.542287	70.784216	0.372405	-1.003434	22212.89712
556.38551	-2.903778	654.023778	189.04344	2.661293	-0.240471	22247.23045
527.392926	91.703601	589.171945	266.865639	1.135368	-0.240471	22211.3712
520.526261	160.370248	530.423815	330.191547	2.661293	-0.240471	22195.34898
461.77813	261.081329	506.009007	433.191516	1.89833	0.522492	22227.39341
436.60036	312.199832	391.564596	498.806311	1.89833	0.522492	22204.50453
407.607776	399.177584	240.497975	559.84333	-0.390558	1.285454	22200.68972
336.652241	460.214603	211.505391	624.695163	1.89833	0.522492	22230.44527
270.274483	499.888665	103.927645	692.598847	-0.390558	-1.766397	22214.42305
193.215247	544.903467	-34.168611	679.62848	1.89833	0.522492	22226.63045
122.259712	564.740498	-109.701922	693.361809	-0.390558	-1.003434	22230.44527
51.304178	541.088653	-192.86486	693.361809	-1.916483	0.522492	22196.11194
-24.992096	541.851616	-337.064817	632.32479	-1.153521	1.285454	22200.68972
-109.68096	534.221989	-460.664781	574.339622	-1.153521	0.522492	25.940733
-182.925382	512.096069	-502.627731	559.84333	-0.390558	-0.240471	12.970367
-285.162389	472.422007	-568.242527	510.250753	1.135368	1.285454	20418.40877
-332.466079	426.644243	-632.331396	392.754491	-0.390558	-0.240471	22202.97861
-386.636433	378.57759	-623.938806	326.376733	0.372405	-1.003434	22220.52675
-439.280862	307.622056	-665.901757	228.717503	0.372405	-0.240471	22212.89712
-496.503067	225.985043	-697.183229	112.747167	-1.153521	0.522492	22216.71194
-523.969726	155.792471	-662.086943	19.665713	-0.390558	0.522492	22203.74157
-544.56972	79.496197	-609.442514	-50.526859	1.89833	2.048417	22229.6823
-573.562304	-2.140815	-590.368446	-174.126822	3.424256	0.522492	22231.20823
-565.169714	-78.437089	-529.331427	-314.511966	2.661293	1.285454	22219.76379
-546.858608	-163.888916	-516.36106	-412.934159	1.89833	0.522492	22202.21564
-489.636403	-244.000003	-434.724048	-467.104513	-0.390558	-1.003434	22216.71194
-441.56975	-312.666649	-372.924066	-583.074849	1.89833	-0.240471	22221.28971
-404.184576	-377.518482	-285.183351	-618.934098	0.372405	0.522492	22189.24528
-323.310526	-453.814756	-119.620437	-655.556309	-1.153521	-0.240471	22220.52675
-257.695731	-503.407334	-60.109344	-686.837782	-0.390558	0.522492	22229.6823
-163.088351	-546.89621	71.120247	-715.830366	1.89833	2.048417	22216.71194
-82.977264	-579.703607	144.36467	-690.652595	-3.442409	0.522492	22200.68972
5.526414	-598.014713	252.705378	-628.852614	-1.916483	-1.003434	22210.60823
78.770836	-588.85916	304.586844	-676.919266	-0.390558	1.285454	22201.45268
179.481918	-564.444353	413.690516	-583.837812	-0.390558	0.522492	22208.31935
256.541154	-531.636955	488.460864	-556.371154	-1.916483	-1.766397	22215.94897
348.096682	-487.385116	519.742336	-502.200799	1.135368	-0.240471	22225.10453
403.792962	-427.874023	574.675653	-362.578618	-0.390558	1.285454	22219.76379
467.881832	-360.733302	673.860809	-240.504581	1.135368	1.285454	22228.15638
506.029969	-271.466662	692.934878	-143.608313	-1.153521	-0.240471	22222.81564
548.755882	-191.355574	689.883027	-36.030567	0.372405	-0.240471	22199.92676
558.674398	-95.222269	686.831176	80.702732	-0.390558	-2.529359	22227.39341
557.911435	-7.481555	644.868225	204.302695	0.372405	-0.240471	22245.70452
530.444777	80.25916	619.690455	272.206379	0.372405	-1.003434	22214.42305
523.578112	159.607285	563.231212	346.213764	1.89833	0.522492	22205.2675
484.667012	244.296149	479.305311	404.961895	3.424256	2.048417	22225.10453
443.467025	300.755391	403.009038	471.339653	-1.916483	0.522492	22199.92676
408.370739	377.051665	268.727596	501.0952	-0.390558	2.048417	22203.74157
334.363353	460.977566	190.142434	593.413691	1.135368	0.522492	22228.91934
280.955962	501.414591	97.06098	665.132188	-1.916483	-1.766397	22211.3712
184.822657	540.32569	-8.99084	682.680331	1.89833	0.522492	22223.5786
122.259712	543.377541	-79.183412	704.043288	0.372405	-1.766397	22231.20823
42.148625	554.821982	-157.005611	696.41366	-4.205372	-0.240471	22193.82305
-31.858761	539.562728	-308.835196	602.569244	-3.442409	-0.240471	22199.16379
-111.969848	525.066436	-426.331458	578.154436	-1.916483	1.285454	29.755547
-188.266122	494.547926	-496.524029	571.287771	0.372405	1.285454	13.733329
-281.347576	462.503491	-540.012905	487.36187	-1.153521	1.285454	7884.456923
-324.836452	441.140535	-607.153626	417.169299	1.135368	-0.240471	22167.88232
-379.006806	381.629441	-624.701769	349.265615	-0.390558	-1.003434	22214.42305
-435.466048	314.48872	-660.561018	248.554534	-1.153521	-1.003434	22209.84527
-491.162328	235.140596	-682.686937	128.769384	2.661293	1.285454	22216.71194
-521.680838	177.91839	-674.294347	21.191638	-0.390558	1.285454	22212.13416
-548.384533	90.940638	-631.568434	-58.919449	-0.390558	0.522492	22228.15638
-572.036378	8.540663	-595.709185	-166.497195	1.135368	-0.240471	22230.44527
-549.147496	-74.622275	-554.509197	-329.008258	2.661293	-0.240471	22220.52675
-536.17713	-157.785214	-477.449961	-398.437867	2.661293	-0.240471	22198.40083
-504.895657	-249.340742	-420.990718	-448.793408	-0.390558	-0.240471	22219.00082
-444.621601	-329.45183	-363.00555	-561.711893	1.135368	-0.240471	22219.00082
-407.236427	-384.385147	-224.146332	-605.963732	-0.390558	-0.240471	22188.48232
-336.280893	-463.733271	-203.546338	-673.867415	-0.390558	1.285454	22223.5786
-267.614246	-483.570302	-28.064909	-699.045185	-0.390558	0.522492	22229.6823
-173.76983	-535.451769	36.023961	-669.289639	1.135368	-0.240471	22213.66009
-94.421705	-575.125831	132.920229	-702.097036	-3.442409	-1.003434	22200.68972
-8.206916	-599.540638	264.912782	-664.711862	-3.442409	-1.766397	22209.08231
71.904172	-599.540638	320.609062	-663.9489	-0.390558	-1.766397	22198.40083
169.563402	-579.703607	415.979404	-579.260036	-3.442409	-1.003434	22206.03046
251.200415	-542.318433	467.097907	-524.326719	0.372405	1.285454	22219.00082
329.022614	-482.044377	512.875672	-495.334135	1.135368	-0.240471	22225.86749
383.192968	-431.688836	583.831206	-348.082326	1.89833	0.522492	22222.81564
460.252205	-371.41478	670.045995	-226.771251	1.89833	2.81138	22230.44527
502.978118	-283.674065	672.334884	-175.652748	-1.153521	0.522492	22222.81564
552.570696	-197.459276	703.616356	-61.9713	1.89833	-1.003434	22203.74157
563.252174	-106.66671	686.831176	54.761999	1.135368	-1.766397	22217.4749
553.333659	-18.925996	641.053411	167.680484	0.372405	-0.240471	22245.70452
527.392926	74.155458	620.453418	280.598969	2.661293	-0.240471	22215.18601
518.237373	147.399881	556.364548	332.480435	2.661293	2.048417	22207.55638
486.955901	243.533186	498.37938	421.747075	-0.390558	2.048417	22224.34156
443.467025	292.362801	414.453479	516.354454	0.372405	1.285454	22199.16379
411.42259	381.629441	272.542409	513.302603	0.372405	-0.240471	22199.16379
341.992981	451.822013	185.564657	617.828498	0.372405	-0.240471	22229.6823
277.904111	496.073852	118.423937	681.154406	0.372405	-1.766397	22205.2675
185.585619	531.170138	-6.701952	697.939586	1.89833	-0.240471	22225.10453
109.289346	553.296057	-89.101928	688.784033	0.372405	0.522492	22232.73415
32.993072	562.45161	-182.946344	683.443294	-2.679446	-1.003434	22193.82305
-44.066164	535.747914	-305.020382	658.265523	-4.205372	0.522492	22200.68972
-104.340221	518.962734	-401.153687	621.643312	-1.153521	0.522492	35.096286
-179.110569	504.466442	-472.872184	588.072952	-1.153521	1.285454	14.496292
-260.747582	467.081268	-522.464762	529.324821	-1.153521	2.048417	1847.132786
-309.577197	448.007199	-627.75362	425.561889	-1.153521	-1.766397	22109.89715
-365.273477	396.125733	-636.909173	292.806372	0.372405	1.285454	22212.89712
-436.991974	315.251683	-646.827688	263.813788	2.661293	2.048417	22215.18601
-489.636403	242.770223	-665.138794	79.939769	-1.153521	-0.240471	22214.42305
-534.651204	173.340614	-666.66472	56.287924	1.89833	2.81138	22201.45268
-541.517869	92.466564	-621.649918	-24.586126	3.424256	1.285454	22231.20823
-565.932676	10.829551	-566.716601	-166.497195	0.372405	-0.240471	22228.91934
-553.725273	-60.125983	-553.746235	-270.260127	1.89833	-0.240471	22217.4749
-526.258614	-152.444475	-492.709216	-400.726755	1.89833	-0.240471	22196.87491
-504.132695	-238.659264	-421.753681	-461.000812	1.89833	-0.240471	22220.52675
-459.117893	-340.133308	-374.449991	-560.94893	-0.390558	-1.003434	22209.08231
-420.969756	-387.436998	-247.035214	-614.356322	0.372405	-0.240471	22192.29713
-338.569781	-445.422166	-174.553754	-669.289639	1.89833	3.574343	22224.34156
-261.510544	-495.014743	-95.968592	-686.837782	1.135368	1.285454	22231.97119
-175.295755	-540.792508	55.098029	-715.067403	1.135368	1.285454	22215.94897
-109.68096	-590.385086	122.23875	-708.963701	-0.390558	1.285454	22206.03046
-8.206916	-609.459154	257.283155	-635.719278	-2.679446	-1.003434	22209.08231
59.696768	-604.118415	325.949801	-665.474825	-3.442409	-3.292322	22195.34898
158.118961	-580.46657	421.320143	-578.497073	-0.390558	-1.003434	22209.08231
244.33375	-541.55547	480.831237	-536.534123	-1.916483	0.522492	22216.71194
323.681875	-496.540669	519.742336	-471.68229	0.372405	2.048417	22226.63045
390.059633	-448.474017	589.171945	-399.963793	1.135368	2.81138	22222.05268
453.38554	-377.518482	641.816374	-271.786053	-0.390558	1.285454	22228.91934
506.792932	-297.407395	687.594138	-190.912003	1.135368	0.522492	22215.94897
544.178106	-205.088903	650.971927	-90.200921	0.372405	-0.240471	22197.63787
558.674398	-108.192636	661.653405	41.028669	1.135368	-0.240471	22221.28971
551.04477	-26.555623	638.764523	176.073074	1.89833	-0.240471	22247.99341
544.178106	61.185092	621.21638	245.502683	0.372405	-1.003434	22215.94897
521.289224	152.74062	597.564535	347.73969	1.135368	0.522492	22209.84527
490.770714	229.799857	507.534932	414.117448	3.424256	2.81138	22225.86749
445.755913	304.570205	405.297926	485.835945	-1.153521	1.285454	22198.40083
397.68926	388.496106	296.194254	491.176684	-1.153521	-0.240471	22191.53417
357.252235	451.05905	229.053533	601.806281	-0.390558	-2.529359	22230.44527
285.533738	492.259038	141.312819	676.576629	-2.679446	-1.766397	22200.68972
214.578203	530.407175	-6.701952	694.887735	-0.390558	0.522492	22224.34156
125.311563	554.821982	-76.894524	697.939586	-0.390558	-0.240471	22232.73415
47.489364	550.244206	-169.213015	708.621064	-4.968334	0.522492	22192.29713
-45.59209	545.66643	-281.368537	644.532194	-1.153521	0.522492	22203.74157
-93.658742	535.747914	-417.175905	596.465542	1.135368	1.285454	71.718497
-173.76983	506.75533	-457.61293	591.887765	-0.390558	1.285454	14.496292
-253.880917	485.392373	-509.494396	533.139635	1.135368	1.285454	1296.27369
-313.39201	451.822013	-594.946222	417.169299	2.661293	-0.240471	22139.6527
-373.666067	413.673876	-629.279546	327.139696	0.372405	-0.240471	22202.21564
-430.888272	317.540571	-658.27213	263.813788	0.372405	0.522492	22203.74157
-499.554918	258.029478	-713.968409	82.228657	-1.153521	0.522492	22204.50453
-520.154912	173.340614	-672.768422	13.562011	-1.153521	-0.240471	22197.63787
-545.332682	93.992489	-633.857322	-31.452791	3.424256	1.285454	22231.97119
-571.273416	32.192508	-569.768452	-124.534245	1.135368	0.522492	22233.49712
-552.96231	-51.733393	-579.686968	-269.497165	2.661293	0.522492	22228.91934
-515.577136	-139.474108	-527.042539	-364.104544	1.89833	-1.003434	22197.63787
-517.103061	-232.555562	-443.8796	-445.741557	1.135368	-0.240471	22222.05268
-467.510483	-313.429612	-362.242588	-512.882278	-0.390558	-1.003434	22213.66009
-426.310496	-375.229594	-249.324103	-593.756328	1.89833	2.048417	22197.63787
-331.703116	-427.874023	-163.872276	-651.741496	0.372405	2.048417	22222.81564
-272.954985	-491.962893	-80.709338	-669.289639	1.135368	1.285454	22231.97119
-172.243904	-540.029545	56.623955	-702.097036	-0.390558	-1.766397	22214.42305
-110.443922	-585.807309	120.712825	-688.363707	-1.153521	-0.240471	22204.50453
-25.755059	-600.303601	246.601676	-650.978533	-1.153521	1.285454	22212.13416
50.541215	-611.748042	316.794248	-671.578527	-1.153521	-0.240471	22195.34898
145.911557	-579.703607	374.779416	-602.911881	-0.390558	-0.240471	22209.84527
245.859676	-543.081396	467.86087	-520.511905	0.372405	1.285454	22219.00082
314.526322	-494.251781	540.34233	-484.652656	-0.390558	1.285454	22222.05268
367.933714	-448.474017	596.801573	-380.126761	-1.153521	0.522492	22220.52675
435.074434	-384.385147	610.534902	-292.386047	1.135368	-0.240471	22230.44527
503.741081	-306.562947	668.52007	-200.830518	-0.390558	-0.240471	22215.18601
525.104037	-207.377792	663.942294	-117.66758	-1.153521	-1.003434	22190.7712
554.859584	-119.637077	663.942294	15.087936	0.372405	-1.003434	22219.76379
545.704031	-41.051915	645.631188	174.547148	1.135368	0.522492	22244.17859
541.126255	60.422129	645.631188	279.073043	0.372405	0.522492	22216.71194
501.452193	148.162844	602.905275	332.480435	3.424256	0.522492	22212.13416
494.585528	216.82949	521.268262	420.22115	2.661293	0.522492	22223.5786
449.570726	296.940577	409.875702	475.154467	-1.153521	1.285454	22197.63787
390.822596	367.896112	291.616478	520.932231	0.372405	0.522492	22189.24528
367.933714	435.799796	229.816496	601.806281	-1.153521	-2.529359	22228.15638
295.452254	483.866448	156.572073	652.161822	0.372405	-0.240471	22207.55638
226.022645	529.644212	13.898042	665.132188	0.372405	1.285454	22225.86749
146.67452	547.955318	-70.027859	700.228474	-0.390558	1.285454	22231.97119
59.696768	551.007169	-145.56117	698.702549	1.89833	2.048417	22195.34898
-17.362469	544.903467	-281.368537	643.769231	-1.153521	-0.240471	22202.21564
-91.369854	533.459026	-411.072203	623.9322	-1.153521	0.522492	99.185156
-166.140202	503.703479	-471.346259	601.043318	-2.679446	-1.003434	14.496292
-242.436476	486.155336	-499.57588	536.954448	1.135368	1.285454	12.970367
-309.577197	441.140535	-591.894371	443.110032	-1.916483	-1.003434	22111.42308
-370.614216	421.303504	-668.953608	320.273031	2.661293	-0.240471	22212.13416
-428.599384	309.910944	-700.998043	179.887887	-0.390558	-0.240471	22126.68233
-495.740105	253.451701	-720.072111	106.643465	0.372405	2.048417	22213.66009
-514.05121	162.659136	-706.338782	23.480526	1.135368	0.522492	22194.58602
-539.991943	100.859154	-657.509167	-36.79353	2.661293	0.522492	22235.786
-581.954894	46.6888	-601.049924	-164.208307	1.89833	1.285454	22234.26008
-550.673422	-58.600058	-572.820303	-218.378661	1.89833	1.285454	22222.81564
-542.280832	-144.051885	-518.649949	-373.260097	-0.390558	-0.240471	22196.87491
-523.969726	-214.244456	-440.064787	-450.319333	-0.390558	-1.003434	22220.52675
-480.48085	-303.511097	-369.872215	-509.067464	-1.916483	-0.240471	22213.66009
-425.547533	-372.940706	-269.161134	-584.600775	-0.390558	1.285454	22193.82305
-342.384594	-421.007358	-166.924127	-637.245204	1.135368	2.81138	22225.86749
-286.688315	-485.096228	-74.605636	-667.000751	-0.390558	1.285454	22231.20823
-189.029084	-544.607321	32.209147	-720.408142	1.135368	-1.003434	22214.42305
-115.784662	-581.992495	123.764676	-695.993335	-1.916483	-1.003434	22204.50453
-25.755059	-598.777676	247.364639	-642.585943	-2.679446	-0.240471	22210.60823
55.881954	-594.962862	323.660913	-657.845198	-0.390558	-1.003434	22196.11194
145.911557	-584.281384	403.009038	-599.097067	-0.390558	-1.003434	22210.60823
241.281899	-548.422135	468.623833	-519.748942	0.372405	0.522492	22223.5786
317.578173	-506.459185	544.920107	-496.86006	0.372405	1.285454	22219.00082
371.748527	-449.999942	600.616386	-386.993426	-1.153521	0.522492	22221.28971
423.629993	-386.674035	644.868225	-261.867537	-1.916483	-0.240471	22228.91934
477.800348	-309.614798	661.653405	-201.593481	0.372405	-1.003434	22199.92676
512.896634	-213.481494	676.91266	-111.563878	1.135368	-1.766397	22191.53417
564.015137	-130.318555	653.260815	13.562011	1.135368	-1.766397	22218.23786
556.38551	-39.52599	663.179331	149.369378	2.661293	-0.240471	22244.94156
535.022553	61.948054	614.349716	243.976757	1.135368	1.285454	22219.00082
511.370708	148.162844	585.357132	339.347099	2.661293	0.522492	22212.89712
499.163304	213.777639	535.001591	420.22115	0.372405	0.522492	22224.34156
462.541093	286.259099	427.423845	500.332237	1.135368	2.81138	22202.97861
426.681844	366.370186	318.320174	529.324821	-1.916483	-1.766397	22186.19343
365.644825	431.222019	249.653527	614.776647	1.89833	-0.240471	22229.6823
303.081881	489.97015	139.023931	660.554412	0.372405	-0.240471	22201.45268
221.444868	531.170138	-16.620468	675.050704	-0.390558	0.522492	22225.10453
147.437483	549.481243	-70.027859	681.154406	-0.390558	2.048417	22231.20823
61.985656	552.533094	-152.427835	699.465511	-2.679446	-0.240471	22192.29713
1.7116	560.162722	-266.109283	668.184039	-1.916483	1.285454	22206.03046
-62.37727	545.66643	-369.872215	636.902567	-1.916483	-0.240471	141.148106
-164.614277	512.859032	-446.931451	617.828498	-0.390558	-0.240471	16.022217
-223.362408	487.681262	-502.627731	560.606293	-1.153521	-2.529359	11.444441
-315.680899	438.088684	-614.783254	429.376702	-1.916483	-1.003434	22078.61568
-362.221626	416.725727	-636.14621	364.52487	1.135368	-1.003434	22203.74157
-447.673452	352.636857	-678.109161	178.361962	1.135368	1.285454	22087.00827
-462.169744	258.792441	-688.027676	122.665682	3.424256	4.337305	22211.3712
-510.999359	183.25913	-705.575819	59.339775	1.135368	2.048417	22192.29713
-543.806757	119.17026	-624.701769	-32.978716	3.424256	-0.240471	22228.91934
-565.932676	50.503613	-591.894371	-112.326841	1.89833	-1.003434	22235.786
-578.903043	-46.392654	-577.398079	-242.030506	1.135368	-0.240471	22225.10453
-559.828974	-126.503742	-480.501812	-348.845289	3.424256	0.522492	22204.50453
-521.680838	-217.296307	-430.909234	-421.326749	-1.153521	-0.240471	22219.00082
-483.532701	-298.170357	-351.561109	-499.911911	1.135368	-0.240471	22212.13416
-430.125309	-353.866637	-272.975947	-585.363738	-1.153521	-1.003434	22199.92676
-349.251259	-422.533283	-167.68709	-625.0378	1.135368	1.285454	22225.10453
-304.99942	-485.859191	-108.175996	-679.971117	1.89833	2.048417	22231.20823
-214.969817	-538.503619	-3.650101	-744.059987	1.135368	-0.240471	22215.94897
-122.651326	-574.362868	106.216533	-684.548893	-1.153521	-0.240471	22204.50453
-37.962462	-596.488787	220.660943	-683.785931	0.372405	0.522492	22212.89712
49.01529	-601.829527	310.690546	-645.637794	-1.916483	-1.003434	22193.06009
122.259712	-590.385086	393.090522	-600.622992	-0.390558	0.522492	22212.13416
233.652272	-554.525837	471.675684	-541.111899	-0.390558	-0.240471	22219.76379
311.474471	-504.170296	515.927523	-474.734141	-0.390558	2.048417	22217.4749
359.541123	-445.422166	602.905275	-368.68232	1.89833	1.285454	22223.5786
437.363323	-398.881439	631.134896	-312.986041	-0.390558	-1.003434	22231.20823
473.222571	-332.503681	671.571921	-240.504581	1.135368	-1.766397	22204.50453
525.104037	-227.977786	620.453418	-185.571264	2.661293	0.522492	22193.06009
547.992919	-137.18522	689.120064	15.087936	3.424256	0.522492	22233.49712
562.489211	-42.577841	653.260815	153.184192	1.135368	2.81138	22232.73415
543.415143	44.399911	660.12748	245.502683	0.372405	2.048417	22221.28971
523.578112	114.592483	606.720088	318.747106	0.372405	0.522492	22213.66009
490.007751	196.229496	550.260846	408.013746	1.135368	-0.240471	22224.34156
474.748497	278.629472	444.971988	493.465572	1.135368	-0.240471	22202.97861
422.104068	360.266485	330.527578	529.324821	-0.390558	-1.766397	22192.29713
372.51149	430.459056	264.149819	614.013685	-1.153521	-0.240471	22228.91934
303.844844	486.918299	168.016515	678.865517	-0.390558	0.522492	22202.21564
232.889309	535.747914	20.001744	649.109971	-0.390558	0.522492	22225.10453
148.200445	556.347908	-89.101928	702.517362	-1.153521	0.522492	22230.44527
70.378246	552.533094	-134.879692	700.228474	-0.390558	1.285454	22195.34898
0.948637	558.636796	-323.331488	612.487759	-3.442409	-0.240471	22202.97861
-92.89578	522.777548	-360.716662	624.695163	-1.153521	-0.240471	498.97763
-146.303171	499.125703	-421.753681	626.984051	-1.153521	0.522492	15.259255
-237.095737	493.022001	-503.390694	549.161852	-1.153521	-1.003434	13.733329
-308.051271	467.081268	-576.635117	471.339653	-0.390558	-1.003434	21882.53426
-354.591998	408.333137	-623.175844	377.495236	0.372405	1.285454	22199.92676
-413.340129	360.266485	-697.183229	266.102677	1.89833	2.048417	22058.77865
-446.910489	267.947993	-662.086943	153.947154	0.372405	2.81138	22209.08231
-509.473434	196.229496	-730.75359	64.680514	-1.153521	0.522492	22187.71935
-539.228981	108.488781	-636.909173	-16.193536	0.372405	-1.003434	22229.6823
-568.984527	34.481396	-601.812887	-196.252742	-0.390558	-1.003434	22230.44527
-584.243782	-44.103766	-569.768452	-213.800885	2.661293	-0.240471	22223.5786
-548.384533	-109.718561	-488.131439	-328.245295	1.89833	1.285454	22205.2675
-531.599353	-196.696313	-460.664781	-419.037861	1.135368	1.285454	22222.81564
-487.347514	-294.355544	-372.924066	-518.223017	-0.390558	1.285454	22215.94897
-434.703086	-360.733302	-268.398171	-564.000781	-0.390558	0.522492	22202.21564
-366.799402	-424.059209	-169.213015	-622.748912	-1.153521	-0.240471	22224.34156
-298.132756	-488.148079	-86.81304	-650.21557	0.372405	-1.003434	22229.6823
-218.784631	-531.636955	-40.272313	-748.637763	-1.916483	-1.003434	22214.42305
-123.414289	-575.125831	106.979496	-724.985919	-1.916483	0.522492	22204.50453
-35.673574	-593.436937	203.1128	-697.51926	-0.390558	1.285454	22210.60823
47.489364	-588.85916	234.394273	-728.037769	-1.916483	0.522492	22193.82305
123.022675	-585.044346	412.16459	-602.148918	-0.390558	0.522492	22211.3712
230.600421	-547.659172	448.023839	-551.793377	-1.153521	1.285454	22220.52675
301.555955	-507.98511	527.371964	-491.519321	1.89833	1.285454	22216.71194
379.378155	-449.236979	551.786771	-399.20083	-0.390558	-0.240471	22222.05268
448.044801	-386.674035	648.683039	-293.911972	0.372405	-0.240471	22231.97119
499.926267	-330.977755	658.601554	-190.912003	0.372405	-1.766397	22216.71194
544.941069	-231.792599	663.179331	-171.837934	-0.390558	-1.766397	22190.7712
554.096621	-141.000034	679.201548	-11.61576	-0.390558	-0.240471	22222.81564
565.541062	-47.155617	685.30525	148.606415	1.89833	2.048417	22224.34156
550.281808	29.140657	630.371933	202.013807	2.661293	1.285454	22223.5786
517.47441	108.488781	587.64602	313.406366	1.135368	2.048417	22220.52675
486.192938	196.229496	555.601585	401.147081	-0.390558	-0.240471	22224.34156
454.148503	269.473919	457.179392	500.332237	1.135368	0.522492	22204.50453
402.267037	344.244267	340.446093	523.221119	-0.390558	-1.003434	22192.29713
371.748527	425.118317	261.097968	595.702579	0.372405	-0.240471	22230.44527
308.42262	475.473858	187.090583	661.317374	-2.679446	-0.240471	22214.42305
247.385601	531.9331	36.786924	654.45071	-1.153521	-0.240471	22223.5786
161.170812	552.533094	-38.746387	706.332176	1.135368	2.048417	22235.02304
77.244911	555.584945	-160.057462	681.917368	-2.679446	-0.240471	22193.06009
13.156041	547.955318	-259.242618	644.532194	0.372405	0.522492	22205.2675
-84.503189	530.407175	-412.598128	578.154436	-1.153521	-0.240471	775.933103
-131.806879	516.673846	-438.538861	620.117387	-1.153521	0.522492	17.548143
-232.51796	493.784964	-482.7907	551.45074	0.372405	-2.529359	11.444441
-288.977203	473.18497	-545.353644	472.865578	-1.153521	-1.003434	21758.93429
-369.851253	422.066466	-627.75362	396.569305	1.135368	2.81138	22202.21564
-409.525315	345.00723	-675.05731	286.702671	-0.390558	-0.240471	22199.92676
-457.591968	279.392434	-687.264714	155.47308	-0.390558	0.522492	22210.60823
-519.391949	203.859124	-689.553602	74.59903	-1.153521	-1.003434	22192.29713
-533.125279	113.066558	-659.798055	4.406458	2.661293	0.522492	22231.20823
-564.406751	55.08139	-611.731403	-159.63053	1.89833	-0.240471	22228.15638
-558.303049	-25.79266	-556.798086	-214.563848	1.89833	-0.240471	22226.63045
-547.621571	-108.192636	-513.30921	-316.037892	2.661293	1.285454	22215.18601
-534.651204	-190.592611	-445.405526	-403.778606	1.89833	1.285454	22219.00082
-472.08826	-284.437028	-407.257389	-482.363768	-1.153521	-0.240471	22213.66009
-449.199378	-354.6296	-299.679643	-558.660042	-0.390558	0.522492	22202.97861
-364.510514	-417.192544	-184.47227	-617.408173	0.372405	-1.003434	22223.5786
-303.473495	-478.229563	-102.835257	-650.978533	-0.390558	-1.003434	22229.6823
-221.073519	-540.792508	-19.672319	-702.097036	1.89833	-1.003434	22216.71194
-137.147618	-571.311017	79.512837	-689.889633	-2.679446	-1.766397	22201.45268
-42.540239	-581.229533	167.253552	-694.467409	-1.153521	0.522492	22210.60823
26.88937	-607.170266	232.105384	-680.73408	-1.153521	-1.003434	22194.58602
115.393048	-588.096197	358.757199	-654.030384	-1.153521	-1.003434	22209.08231
207.711539	-549.185098	480.068274	-521.274868	0.372405	2.81138	22222.05268
299.267067	-502.644371	542.631218	-486.941545	-0.390558	2.048417	22214.42305
381.667043	-444.659203	579.25343	-420.563787	-1.153521	-1.003434	22222.81564
432.022583	-392.777737	612.060827	-272.549016	0.372405	-0.240471	22231.20823
484.667012	-325.637016	670.808958	-226.771251	0.372405	-1.766397	22216.71194
523.578112	-244.000003	662.416368	-139.793499	1.89833	1.285454	22182.37861
554.096621	-139.474108	676.149697	29.584228	2.661293	2.048417	22222.81564
560.200323	-51.733393	683.779325	128.006421	1.135368	0.522492	22219.00082
559.437361	11.592514	628.083045	201.250844	-1.153521	-0.240471	22217.4749
520.526261	111.540632	609.771939	311.880441	-0.390558	0.522492	22220.52675
506.792932	195.466533	551.023808	395.043379	0.372405	-1.003434	22222.81564
450.333689	274.814658	437.342361	452.265585	-1.153521	-1.003434	22204.50453
431.259621	334.325752	355.705348	506.435939	-1.153521	-2.529359	22192.29713
385.481857	411.384988	278.646111	597.991467	-1.153521	0.522492	22228.91934
319.104098	467.081268	177.93503	634.613679	-1.153521	1.285454	22214.42305
241.281899	522.777548	69.594321	668.184039	-1.153521	-0.240471	22224.34156
174.141178	551.007169	-51.716754	694.887735	-1.916483	0.522492	22230.44527
81.822687	549.481243	-144.798208	648.347008	-1.153521	-0.240471	22195.34898
16.207892	538.799765	-288.998165	570.524809	-1.153521	-0.240471	22207.55638
-86.029115	534.984951	-382.079619	577.391473	-1.153521	-1.766397	1222.266305
-134.85873	517.436808	-444.642563	580.443324	-1.916483	-1.003434	17.548143
-214.206855	493.022001	-482.7907	572.050734	-0.390558	-0.240471	12.970367
-286.688315	446.481274	-530.09439	462.947063	-0.390558	-0.240471	21591.84545
-363.747551	425.88128	-600.286962	382.835975	0.372405	2.81138	22198.40083
-413.340129	358.740559	-614.783254	279.073043	3.424256	3.574343	22193.06009
-465.221595	272.52577	-662.849906	178.361962	-0.390558	1.285454	22210.60823
-515.577136	205.385049	-677.346198	76.887918	0.372405	-0.240471	22189.24528
-524.732689	126.799887	-644.5388	23.480526	2.661293	-0.240471	22227.39341
-548.384533	68.814719	-633.094359	-111.563878	0.372405	1.285454	22226.63045
-572.799341	-25.79266	-595.709185	-249.660133	0.372405	-1.003434	22215.94897
-549.147496	-109.718561	-493.472178	-301.5416	1.135368	0.522492	22215.94897
-535.414167	-182.200021	-446.931451	-411.408234	1.135368	1.285454	22215.94897
-486.584552	-278.333326	-379.027768	-484.652656	-0.390558	1.285454	22217.4749
-436.991974	-367.599966	-300.442606	-577.73411	0.372405	0.522492	22205.2675
-379.769769	-408.799954	-209.65004	-614.356322	-0.390558	0.522492	22225.86749
-299.658681	-477.466601	-116.568586	-671.578527	1.135368	1.285454	22233.49712
-242.436476	-536.214731	-24.250095	-733.378509	0.372405	-1.766397	22215.94897
-151.64391	-563.68139	80.2758	-704.385925	-2.679446	-1.003434	22202.97861
-49.406904	-585.807309	190.142434	-671.578527	-3.442409	-0.240471	22206.79342
25.363445	-607.933229	237.446124	-751.689614	1.135368	-1.003434	22196.11194
91.741203	-594.199899	299.246105	-666.237788	-1.916483	0.522492	22208.31935
206.185613	-556.814725	409.875702	-568.578557	-0.390558	1.285454	22219.00082
291.63744	-511.036961	512.875672	-505.25265	1.135368	2.81138	22217.4749
374.037415	-466.022159	580.016392	-430.482302	1.135368	-1.766397	22222.81564
416.000366	-394.303662	646.394151	-294.674935	-0.390558	-1.766397	22229.6823
472.459609	-336.318494	649.446002	-220.667549	2.661293	1.285454	22219.76379
519.763298	-253.918519	677.675623	-149.712015	-0.390558	0.522492	22192.29713
547.992919	-151.681512	693.69784	-12.378722	1.89833	1.285454	22225.10453
556.38551	-58.600058	663.942294	73.836067	2.661293	0.522492	22214.42305
558.674398	0.911035	618.927492	214.984173	3.424256	0.522492	22219.00082
530.444777	95.518415	557.890473	259.998975	1.135368	-0.240471	22218.23786
512.896634	191.65172	570.097877	391.991528	1.89833	1.285454	22228.15638
474.748497	264.13318	460.231243	448.450771	1.89833	0.522492	22208.31935
444.229987	329.747975	388.512746	520.932231	-1.153521	-1.766397	22199.16379
385.481857	408.333137	286.275739	585.021101	1.135368	1.285454	22231.20823
326.733726	472.422007	174.883179	645.295157	-1.916483	0.522492	22215.94897
243.570787	520.488659	37.549887	671.998853	1.135368	1.285454	22225.86749
180.24488	550.244206	-28.064909	686.495145	-1.153521	0.522492	22231.97119
87.163426	544.903467	-105.887108	665.895151	-0.390558	-0.240471	22193.82305
1.7116	538.036802	-288.998165	545.347038	-1.153521	-0.240471	22202.97861
-48.643941	537.27384	-380.553693	569.761846	-1.916483	-2.529359	3885.769219
-154.695761	518.962734	-427.857383	614.013685	-2.679446	-1.766397	19.837031
-190.55501	499.888665	-489.657365	555.265554	1.89833	-0.240471	11.444441
-287.451277	444.955348	-558.324011	500.332237	-1.916483	-0.240471	21765.038
-339.332744	422.066466	-610.96844	423.273001	0.372405	2.048417	22199.92676
-404.947539	368.659075	-677.346198	310.354515	-1.153521	2.048417	22212.89712
-462.932707	291.599838	-653.694353	207.354546	1.135368	1.285454	22214.42305
-505.65862	214.540602	-713.968409	82.99162	0.372405	-0.240471	22193.06009
-523.206763	148.162844	-646.827688	10.51016	2.661293	0.522492	22234.26008
-552.199347	66.525831	-584.264744	-82.571294	2.661293	1.285454	22225.86749
-568.221565	-26.555623	-636.14621	-224.482363	1.89833	-0.240471	22213.66009
-551.436384	-103.614859	-522.464762	-296.963823	2.661293	0.522492	22216.71194
-535.414167	-178.385208	-461.427743	-382.41565	0.372405	1.285454	22224.34156
-486.584552	-272.992587	-395.049985	-477.785992	1.135368	1.285454	22219.00082
-442.332713	-350.814786	-328.672227	-549.504489	0.372405	-0.240471	22206.79342
-383.584582	-399.644401	-199.731525	-591.46744	-0.390558	0.522492	22225.10453
-309.577197	-470.599936	-115.805624	-655.556309	-1.153521	-1.003434	22231.20823
-230.229072	-520.955477	-28.827872	-678.445192	-1.916483	-1.766397	22213.66009
-144.777246	-562.155464	100.112831	-681.497043	-2.679446	-1.766397	22201.45268
-47.880978	-595.725825	184.038732	-706.674813	-1.916483	-0.240471	22208.31935
16.970855	-601.829527	213.794279	-741.008136	0.372405	0.522492	22193.82305
99.37083	-591.148048	317.557211	-673.104452	-2.679446	-1.003434	22205.2675
185.585619	-576.651756	464.046056	-534.245234	-0.390558	-0.240471	22220.52675
279.430036	-514.088812	505.246044	-496.097097	-0.390558	0.522492	22215.18601
350.385571	-475.940675	562.46825	-406.830457	1.89833	-1.003434	22222.81564
412.185552	-404.985141	637.238598	-299.252711	0.372405	-1.766397	22230.44527
472.459609	-334.792569	670.045995	-222.956438	1.89833	2.048417	22221.28971
503.741081	-269.940736	657.075629	-154.289791	-0.390558	0.522492	22190.00824
555.622547	-158.548177	693.69784	-15.430573	2.661293	2.81138	22226.63045
551.04477	-71.570425	659.364517	99.013837	2.661293	1.285454	22220.52675
536.548478	-9.770443	623.505268	161.576782	2.661293	0.522492	22217.4749
526.629963	92.466564	580.779355	266.102677	1.135368	-0.240471	22217.4749
495.348491	184.785055	566.283063	392.754491	2.661293	-0.240471	22226.63045
467.881832	263.370217	464.809019	433.191516	-0.390558	-0.240471	22208.31935
433.548509	319.82946	361.046087	530.087784	1.135368	-0.240471	22200.68972
381.667043	393.836845	296.194254	593.413691	-0.390558	-0.240471	22228.15638
326.733726	479.288672	207.690577	629.272939	1.89833	2.048417	22215.94897
240.518937	525.066436	92.483204	675.813666	-2.679446	1.285454	22224.34156
172.615253	546.429392	-25.776021	687.258107	1.89833	0.522492	22232.73415
87.926389	544.140504	-126.487102	662.8433	-2.679446	-1.003434	22193.06009
34.518998	552.533094	-272.975947	608.672946	1.135368	-1.003434	22206.79342
-40.251351	525.829398	-382.079619	602.569244	-1.153521	-1.003434	3123.569445
-118.07355	518.199771	-401.153687	603.332206	-1.153521	-0.240471	18.311106
-198.184637	505.229405	-516.36106	530.850746	-1.916483	-0.240471	13.733329
-276.006836	471.659044	-525.516613	471.339653	0.372405	1.285454	19920.1941
-325.599414	426.644243	-591.894371	413.354485	-1.153521	0.522492	22190.7712
-395.791986	372.473888	-632.331396	333.243398	0.372405	2.81138	22211.3712
-452.251229	299.992428	-635.383247	203.539732	-1.153521	0.522492	22211.3712
-486.584552	219.881341	-705.575819	93.673098	1.135368	-1.003434	22195.34898
-537.703055	149.688769	-631.568434	35.68793	2.661293	0.522492	22228.91934
-565.932676	74.918421	-620.886955	-78.75648	1.89833	1.285454	22225.86749
-565.169714	-11.296368	-581.212893	-225.245326	1.89833	1.285454	22215.18601
-537.703055	-90.644493	-543.827719	-319.089742	2.661293	0.522492	22214.42305
-539.991943	-179.14817	-456.849967	-398.437867	1.89833	1.285454	22223.5786
-504.132695	-260.022221	-451.509228	-484.652656	0.372405	2.048417	22216.71194
-442.332713	-336.318494	-302.731494	-538.060048	1.89833	2.048417	22207.55638
-398.080874	-409.562917	-208.887077	-594.519291	1.135368	-1.003434	22225.10453
-328.651265	-452.28883	-130.301916	-657.082235	-0.390558	-1.003434	22228.91934
-231.754998	-504.933259	-59.346381	-751.689614	1.135368	0.522492	22215.18601
-152.406873	-552.236949	65.016545	-695.993335	-0.390558	2.81138	22203.74157
-86.792078	-592.673974	160.386887	-709.726664	-1.916483	1.285454	22209.08231
4.763451	-591.148048	216.84613	-706.674813	0.372405	2.048417	22191.53417
111.578234	-585.807309	312.979435	-652.504459	-2.679446	-0.240471	22205.2675
190.163396	-578.940645	417.50533	-547.215601	1.135368	0.522492	22219.76379
277.141148	-529.348067	438.105323	-583.837812	1.135368	0.522492	22219.76379
339.704092	-478.992526	572.386765	-408.356383	1.89833	-1.003434	22223.5786
417.526291	-410.32588	634.186747	-313.749003	-1.153521	-1.003434	22228.91934
470.17072	-337.081457	665.468219	-232.11199	0.372405	2.048417	22222.05268
495.348491	-271.466662	685.30525	-149.712015	1.135368	1.285454	22202.21564
553.333659	-166.940767	705.905244	-21.534275	2.661293	1.285454	22234.26008
554.096621	-83.014866	696.749691	88.332359	1.89833	0.522492	22223.5786
551.04477	-9.00748	621.21638	188.280478	2.661293	1.285454	22216.71194
538.837367	75.681384	599.853424	267.628602	1.89833	0.522492	22215.94897
506.029969	182.496167	570.86084	351.554503	-0.390558	-1.766397	22224.34156
481.615161	243.533186	464.809019	401.147081	0.372405	-1.766397	22206.79342
432.022583	317.540571	426.660882	499.569274	1.89833	1.285454	22202.97861
396.163335	390.784994	311.453509	591.124803	-2.679446	-0.240471	22228.15638
334.363353	464.029417	219.135018	636.902567	-0.390558	2.048417	22213.66009
274.089297	515.14792	51.283216	668.947002	-1.153521	0.522492	22222.05268
186.348582	555.584945	-13.568617	706.332176	-1.153521	-0.240471	22231.20823
87.926389	544.140504	-95.968592	684.206257	1.135368	-0.240471	22194.58602
43.67455	556.347908	-253.901879	621.643312	0.372405	1.285454	22206.79342
-53.221717	541.851616	-359.953699	585.784063	-1.153521	-0.240471	13616.59597
-124.177252	528.118287	-397.338874	608.672946	-3.442409	-1.766397	23.651845
-189.792047	512.096069	-527.805502	560.606293	-0.390558	0.522492	12.207404
-259.221656	489.97015	-560.612899	469.050765	-1.153521	1.285454	19064.14991
-333.992004	428.170168	-591.131409	433.191516	-1.916483	0.522492	22191.53417
-386.636433	377.814628	-634.620285	335.532286	0.372405	1.285454	22212.89712
-444.621601	299.992428	-655.983241	222.613801	1.135368	1.285454	22213.66009
-500.317881	224.459117	-686.501751	109.695316	0.372405	0.522492	22198.40083
-523.969726	150.451732	-643.775838	32.636079	0.372405	-0.240471	22228.15638
-572.799341	77.207309	-618.598067	-90.963884	2.661293	0.522492	22226.63045
-585.769708	-11.296368	-607.916589	-193.963854	3.424256	0.522492	22215.94897
-549.147496	-83.014866	-529.331427	-300.015674	1.89833	0.522492	22209.84527
-538.466018	-169.229655	-472.109222	-402.252681	-0.390558	-0.240471	22214.42305
-512.525285	-255.444444	-433.198122	-515.171166	0.372405	2.048417	22222.05268
-453.777154	-326.399979	-334.775929	-567.815595	0.372405	0.522492	22206.03046
-397.317912	-399.644401	-204.309301	-593.756328	-0.390558	-1.766397	22222.81564
-331.703116	-451.525867	-133.353767	-663.185937	-0.390558	-0.240471	22230.44527
-245.488327	-490.436967	-61.635269	-679.971117	0.372405	0.522492	22214.42305
-166.140202	-547.659172	68.831359	-681.497043	-1.916483	1.285454	22202.21564
-86.029115	-585.044346	153.520223	-715.830366	-1.916483	0.522492	22208.31935
4.000488	-592.673974	219.135018	-740.245173	-4.205372	-1.003434	22187.71935
107.000458	-588.85916	333.579428	-657.082235	-2.679446	0.522492	22204.50453
187.874508	-570.548054	436.579398	-561.711893	-0.390558	0.522492	22220.52675
273.326334	-543.081396	454.127541	-575.445222	0.372405	-0.240471	22220.52675
332.837428	-481.281414	570.86084	-442.689706	-1.153521	-2.529359	22218.23786
409.133701	-417.955507	636.475635	-335.11196	-1.153521	-0.240471	22229.6823
462.541093	-350.814786	671.571921	-243.556432	0.372405	1.285454	22222.05268
505.267006	-279.096289	662.416368	-159.63053	1.135368	2.048417	22196.87491
538.074404	-179.14817	684.542287	-52.052785	3.424256	2.048417	22228.15638
564.015137	-92.933381	672.334884	73.836067	1.89833	-1.003434	22225.10453
554.859584	-6.718592	626.557119	189.806403	1.135368	-0.240471	22215.18601
544.178106	80.25916	625.031194	250.843422	1.135368	1.285454	22203.74157
513.659596	167.236912	563.231212	350.791541	1.89833	-0.240471	22225.10453
479.326273	233.61467	455.653466	429.376702	-0.390558	-1.003434	22208.31935
435.074434	303.044279	329.764615	440.821143	-1.153521	-1.003434	22201.45268
391.585558	383.918329	267.20167	556.791479	0.372405	2.048417	22230.44527
341.230018	454.110901	207.690577	645.295157	-0.390558	2.81138	22215.18601
273.326334	502.177554	79.512837	649.109971	1.135368	1.285454	22225.10453
204.659688	552.533094	-18.146393	670.472927	-1.153521	-0.240471	22230.44527
120.733787	556.347908	-98.257481	700.228474	-1.153521	-0.240471	22191.53417
26.126407	563.977535	-247.798177	616.302573	-3.442409	-1.003434	22201.45268
-31.095798	554.05902	-325.620376	627.747014	0.372405	0.522492	22212.13416
-105.866146	528.118287	-366.820364	633.087753	-0.390558	-1.003434	28.229621
-174.532792	511.333106	-517.886986	555.265554	-1.916483	-0.240471	14.496292
-274.480911	480.814597	-561.375862	449.976696	0.372405	1.285454	14429.15128
-328.651265	439.614609	-569.768452	437.00633	-0.390558	1.285454	22178.5638
-386.636433	383.155367	-648.353614	353.843391	-1.153521	-0.240471	22209.08231
-440.806788	312.199832	-652.168428	239.398981	0.372405	-1.766397	22213.66009
-491.925291	240.481335	-674.294347	117.324943	0.372405	-0.240471	22202.21564
-517.866024	158.081359	-629.279546	44.08052	3.424256	1.285454	22232.73415
-535.414167	92.466564	-629.279546	-47.475008	2.661293	-0.240471	22228.91934
-581.191931	10.066588	-623.938806	-216.089773	0.372405	-1.003434	22212.89712
-552.199347	-72.333387	-562.138825	-293.149009	0.372405	0.522492	22206.03046
-530.83639	-156.259288	-498.812918	-372.497134	2.661293	1.285454	22212.13416
-498.791956	-244.762966	-424.805532	-486.941545	1.89833	2.81138	22216.71194
-446.910489	-321.059239	-339.353705	-559.423005	-1.916483	-1.003434	22205.2675
-408.762353	-395.066625	-270.687059	-596.808179	0.372405	-1.003434	22225.10453
-335.51793	-450.762905	-122.672288	-635.719278	1.89833	-1.766397	22229.6823
-249.303141	-514.851775	-76.131561	-708.200738	0.372405	1.285454	22212.89712
-190.55501	-547.659172	59.675806	-692.941484	-2.679446	0.522492	22200.68972
-93.658742	-563.68139	127.579489	-692.941484	-1.153521	2.048417	22210.60823
16.970855	-606.407303	196.246136	-693.704446	-3.442409	-1.003434	22189.24528
90.215277	-592.673974	341.209056	-645.637794	1.135368	0.522492	22206.79342
177.955992	-571.311017	423.609031	-577.73411	1.89833	1.285454	22221.28971
260.355968	-539.266582	442.6831	-542.637824	-1.153521	-1.003434	22222.81564
332.837428	-480.518451	512.875672	-470.156364	0.372405	-1.766397	22221.28971
401.504074	-432.451799	626.557119	-324.430482	2.661293	1.285454	22229.6823
465.592944	-356.918488	656.312666	-228.297177	-0.390558	0.522492	22220.52675
496.874416	-282.14814	689.120064	-152.763866	-0.390558	0.522492	22196.11194
542.65218	-182.962984	699.801542	-44.423157	3.424256	-0.240471	22231.20823
565.541062	-95.985232	691.408952	60.102738	1.135368	0.522492	22227.39341
551.807733	-3.666741	623.505268	163.86567	3.424256	-0.240471	22219.00082
518.237373	75.681384	591.460834	241.687869	1.89833	-0.240471	22200.68972
505.267006	168.762838	565.5201	354.606354	0.372405	-0.240471	22221.28971
467.118869	227.510968	486.171976	390.465603	0.372405	-0.240471	22204.50453
441.178136	312.199832	348.838683	415.643373	-1.916483	-1.003434	22198.40083
405.318888	387.733143	316.794248	581.96925	-0.390558	2.048417	22229.6823
352.674459	442.66646	230.579459	618.591461	1.89833	2.048417	22217.4749
246.622638	491.496075	129.105415	678.102555	-1.916483	-0.240471	22222.81564
204.659688	527.355324	-3.650101	681.154406	-0.390558	-0.240471	22233.49712
124.548601	560.162722	-106.650071	678.865517	-1.153521	-1.003434	22193.06009
26.88937	549.481243	-213.464854	640.717381	-1.153521	-1.766397	22204.50453
-36.436537	540.32569	-292.812979	646.821082	1.135368	-0.240471	22213.66009
-106.629109	526.592361	-391.235172	639.954418	-3.442409	0.522492	27.466659
-170.717979	501.414591	-459.138855	560.606293	-0.390558	1.285454	12.207404
-269.903134	467.84423	-524.753651	472.102616	1.89833	2.048417	11995.30015
-318.73275	451.05905	-596.472148	422.510038	-1.153521	0.522492	22171.69713
-378.243843	387.733143	-622.412881	366.813758	0.372405	-0.240471	22206.79342
-443.858638	318.303534	-666.66472	227.95454	1.135368	-0.240471	22212.89712
-478.191962	253.451701	-690.316564	111.221241	1.135368	-0.240471	22207.55638
-527.021577	171.051726	-652.93139	52.47311	1.135368	0.522492	22229.6823
-539.228981	87.888788	-659.035092	-70.36389	0.372405	-0.240471	22227.39341
-578.903043	13.118439	-581.975856	-165.734232	-0.390558	-0.240471	22215.18601
-549.910459	-81.48894	-556.035123	-303.067525	2.661293	0.522492	22205.2675
-549.910459	-157.022251	-485.842551	-364.867507	0.372405	2.81138	22203.74157
-502.606769	-260.785183	-466.00552	-512.882278	1.135368	1.285454	22206.79342
-462.169744	-326.399979	-329.43519	-545.689675	-0.390558	-1.003434	22207.55638
-411.051241	-379.80737	-242.457438	-630.378539	1.135368	-0.240471	22223.5786
-349.251259	-444.659203	-147.850059	-655.556309	0.372405	-0.240471	22231.97119
-251.592029	-510.273998	-62.398232	-684.548893	1.135368	1.285454	22215.18601
-195.895749	-549.948061	58.912843	-686.074819	-3.442409	0.522492	22199.16379
-90.606891	-581.992495	148.942446	-685.311856	-1.916483	0.522492	22206.79342
-8.969878	-610.985079	215.320204	-707.437776	-1.153521	-0.240471	22190.7712
82.58565	-589.622123	319.846099	-660.134086	-1.153521	-0.240471	22202.97861
171.089327	-576.651756	406.060888	-573.156334	1.89833	1.285454	22222.81564
255.778191	-535.451769	428.186808	-541.111899	-0.390558	-1.766397	22219.76379
324.444838	-469.836973	554.075659	-477.785992	-0.390558	-1.766397	22220.52675
403.029999	-434.740687	619.690455	-351.134177	1.89833	1.285454	22232.73415
457.200354	-355.392563	671.571921	-267.971239	-0.390558	2.048417	22223.5786
496.874416	-293.592581	654.786741	-184.045338	-0.390558	2.048417	22199.16379
545.704031	-185.251872	698.275617	-52.052785	4.187219	2.048417	22236.54897
567.829951	-101.325971	679.964511	63.154589	1.89833	-0.240471	22231.97119
537.311441	-21.977847	650.208964	190.569366	1.89833	-1.003434	22215.94897
533.496627	66.525831	614.349716	231.006391	-1.153521	-1.003434	22202.21564
522.052186	165.710987	591.460834	323.324882	1.135368	1.285454	22222.05268
490.007751	236.666521	502.194193	405.724858	1.135368	-0.240471	22203.74157
448.044801	314.48872	357.231273	468.287802	1.89833	1.285454	22192.29713
422.867031	385.444255	299.246105	582.732213	0.372405	1.285454	22230.44527
361.830012	435.799796	213.031316	635.376641	-1.916483	0.522492	22212.13416
280.955962	492.259038	119.949862	668.184039	-1.153521	-0.240471	22223.5786
202.3708	527.355324	2.453601	700.228474	0.372405	-1.766397	22231.20823
119.970824	549.481243	-73.07971	693.361809	-3.442409	-1.003434	22192.29713
49.01529	546.429392	-196.679674	642.243306	-1.153521	-1.003434	22205.2675
-31.095798	540.32569	-327.146302	657.502561	-1.153521	-0.240471	22212.89712
-105.866146	525.066436	-380.553693	655.213673	0.372405	-0.240471	39.674062
-164.614277	503.703479	-494.998104	582.732213	-1.153521	1.285454	15.259255
-234.043886	467.84423	-536.198092	523.221119	1.89833	1.285454	2185.125278
-321.021638	447.244237	-614.020291	404.198932	0.372405	1.285454	22136.60085
-375.191992	400.70351	-623.938806	355.369317	0.372405	0.522492	22206.03046
-453.014191	319.066497	-676.583235	253.895273	0.372405	-1.003434	22199.92676
-475.140111	254.214664	-699.472117	126.480496	-1.916483	-1.766397	22204.50453
-519.391949	168.762838	-650.642502	66.969402	1.135368	1.285454	22231.20823
-536.17713	77.970272	-636.909173	-43.660194	1.89833	0.522492	22230.44527
-581.191931	16.933253	-569.768452	-177.178673	1.89833	2.048417	22220.52675
-546.095645	-57.074133	-532.383278	-287.045308	-0.390558	-1.003434	22206.79342
-540.754906	-151.681512	-482.7907	-348.845289	-1.916483	0.522492	22201.45268
-507.184546	-244.762966	-469.057371	-473.971178	-0.390558	-0.240471	22202.21564
-458.35493	-311.903687	-355.375923	-522.037831	-1.153521	-1.766397	22205.2675
-419.443831	-362.259227	-248.56114	-592.993365	1.135368	-0.240471	22225.10453
-354.591998	-451.525867	-185.998195	-660.897049	2.661293	0.522492	22231.97119
-254.64388	-488.911042	-74.605636	-670.052601	-1.153521	0.522492	22212.13416
-200.473525	-546.89621	37.549887	-682.260005	-1.916483	0.522492	22198.40083
-102.051332	-578.177682	112.320235	-692.941484	-1.916483	-0.240471	22207.55638
-18.125431	-623.955446	193.194285	-687.600744	-2.679446	-1.003434	22191.53417
73.430097	-585.044346	335.105354	-660.897049	-1.153521	-1.766397	22204.50453
152.015259	-587.333235	397.668298	-581.548924	-1.153521	-0.240471	22220.52675
245.096713	-529.348067	483.120125	-572.393371	-0.390558	-0.240471	22225.86749
325.970763	-492.725855	531.94974	-466.341551	-0.390558	-1.003434	22220.52675
387.770745	-439.318464	581.542318	-425.141563	1.135368	1.285454	22230.44527
448.807764	-358.444414	624.268231	-281.704568	1.135368	2.048417	22223.5786
501.452193	-310.377761	660.12748	-206.171257	0.372405	-0.240471	22190.7712
550.281808	-198.222239	701.327468	-80.282406	3.424256	0.522492	22236.54897
560.963286	-108.955599	692.171915	41.791632	0.372405	-1.003434	22234.26008
549.518845	-41.814878	625.794157	144.791602	1.135368	-1.003434	22218.23786
556.38551	71.103607	607.483051	279.836006	-0.390558	-2.529359	22204.50453
512.133671	153.503583	563.231212	349.265615	1.135368	-0.240471	22224.34156
494.585528	229.799857	478.542348	379.784125	0.372405	0.522492	22202.97861
467.881832	292.362801	400.720149	464.472988	-1.153521	0.522492	22190.00824
412.948515	376.288702	319.083136	571.287771	-0.390558	2.048417	22230.44527
363.355937	433.510907	247.364639	617.828498	0.372405	1.285454	22212.13416
293.926328	483.103485	94.009129	638.428492	0.372405	-1.003434	22222.05268
205.422651	529.644212	25.342483	693.361809	1.135368	-0.240471	22231.97119
126.837489	545.66643	-73.842673	701.754399	-3.442409	-1.003434	22192.29713
58.933805	543.377541	-179.131531	668.184039	-1.916483	-0.240471	22202.97861
-0.577288	559.399759	-295.864829	662.080337	-1.153521	-1.003434	22211.3712
-86.792078	527.355324	-350.035184	660.554412	0.372405	-1.003434	89.26664
-169.192053	505.992367	-455.324042	604.858132	1.89833	2.048417	15.259255
-218.784631	479.288672	-536.198092	520.932231	-1.153521	1.285454	109.866634
-291.266091	450.296088	-588.84252	414.117448	-0.390558	-0.240471	22115.23789
-369.08829	409.859062	-605.627701	366.050795	0.372405	0.522492	22204.50453
-441.56975	319.82946	-684.975825	258.473049	-0.390558	-1.003434	22197.63787
-465.221595	255.74059	-697.946192	131.821235	-0.390558	-1.003434	22201.45268
-514.814173	184.785055	-647.590651	72.310142	3.424256	0.522492	22230.44527
-559.066012	103.148042	-662.849906	-52.052785	1.135368	0.522492	22227.39341
-550.673422	12.355477	-611.731403	-164.97127	-0.390558	0.522492	22223.5786
-546.858608	-43.340803	-578.924005	-262.6305	1.89833	1.285454	22208.31935
-526.258614	-156.259288	-475.161073	-355.711954	-0.390558	-0.240471	22197.63787
-515.577136	-227.214823	-444.642563	-467.867476	0.372405	0.522492	22201.45268
-463.69567	-301.222208	-341.642594	-512.119315	0.372405	-1.003434	22207.55638
-419.443831	-359.207376	-263.820395	-596.045216	-1.916483	-1.003434	22222.05268
-357.643849	-441.607352	-179.894493	-663.185937	1.89833	1.285454	22232.73415
-278.295725	-483.570302	-110.464884	-704.385925	0.372405	2.048417	22214.42305
-195.895749	-543.844359	21.527669	-699.045185	-2.679446	-0.240471	22198.40083
-117.310587	-572.07398	122.23875	-686.837782	-1.916483	1.285454	22208.31935
-43.303202	-619.37767	213.794279	-686.074819	-1.916483	0.522492	22194.58602
64.274544	-593.436937	297.72018	-657.082235	-0.390558	-0.240471	22202.21564
156.593035	-578.940645	433.527547	-578.497073	-1.153521	-1.003434	22221.28971
229.074495	-536.977694	468.623833	-539.585973	3.424256	0.522492	22225.10453
314.526322	-491.962893	549.497883	-465.578588	1.135368	-0.240471	22222.05268
383.955931	-446.185128	587.64602	-393.860091	-1.916483	0.522492	22218.23786
432.785546	-379.80737	612.82379	-317.563817	-1.916483	1.285454	22212.89712
483.90405	-313.429612	679.964511	-204.645332	1.135368	0.522492	22186.19343
539.600329	-202.037053	633.423784	-110.800915	4.950181	1.285454	22236.54897
553.333659	-114.296338	696.749691	50.184222	1.135368	-0.240471	22238.83786
538.837367	-42.577841	634.186747	160.050856	0.372405	-1.003434	22217.4749
534.25959	55.844353	644.868225	213.458248	1.89833	-0.240471	22216.71194
500.68923	129.851738	617.401567	335.532286	-0.390558	-1.003434	22224.34156
484.667012	219.118378	528.134926	409.539671	0.372405	2.048417	22200.68972
444.99295	289.31095	417.50533	473.628541	1.89833	2.048417	22187.71935
407.607776	370.185	345.02387	565.947032	0.372405	0.522492	22230.44527
364.1189	435.036833	258.80908	628.509977	-1.153521	-0.240471	22212.89712
297.741142	480.051634	120.712825	639.954418	-0.390558	-1.003434	22221.28971
220.681905	527.355324	31.446185	691.072921	-2.679446	-1.003434	22228.15638
134.467116	549.481243	-70.027859	696.41366	-1.153521	-0.240471	22199.16379
54.356029	551.007169	-184.47227	676.576629	-0.390558	1.285454	22204.50453
-20.41432	555.584945	-288.235202	655.976635	-3.442409	-1.003434	22209.84527
-88.318003	537.27384	-366.820364	623.169238	-0.390558	0.522492	123.599963
-170.717979	518.962734	-472.872184	618.591461	-0.390558	-0.240471	15.259255
-225.651296	478.525709	-494.235141	523.221119	1.135368	0.522492	11.444441
-308.051271	451.822013	-606.390663	449.213734	1.135368	-0.240471	22090.06012
-351.540147	397.651659	-601.049924	394.280417	2.661293	1.285454	22206.03046
-404.947539	315.251683	-691.84249	213.458248	-0.390558	-1.003434	22195.34898
-481.243813	258.029478	-672.005459	118.087906	2.661293	0.522492	22199.16379
-519.391949	196.229496	-644.5388	40.265707	2.661293	0.522492	22229.6823
-551.436384	117.644334	-635.383247	-30.689828	1.135368	0.522492	22229.6823
-544.56972	26.851769	-600.286962	-151.23794	1.135368	1.285454	22227.39341
-581.954894	-49.444505	-571.294378	-243.556432	3.424256	0.522492	22207.55638
-545.332682	-137.18522	-507.96847	-360.28973	-0.390558	-1.003434	22199.16379
-536.17713	-202.800015	-443.116638	-456.423035	0.372405	-0.240471	22199.92676
-475.140111	-293.592581	-356.901848	-503.726725	1.135368	-1.003434	22208.31935
-415.629017	-357.681451	-257.716693	-589.178551	-1.916483	-0.240471	22222.05268
-352.30311	-430.925874	-171.501903	-668.526676	-0.390558	0.522492	22228.91934
-308.051271	-476.703638	-99.783406	-734.141471	-1.153521	1.285454	22213.66009
-206.577227	-542.318433	31.446185	-692.941484	-2.679446	-0.240471	22198.40083
-121.888364	-576.651756	73.409135	-761.60813	0.372405	0.522492	22209.84527
-38.725425	-610.222117	213.031316	-668.526676	-1.916483	-1.003434	22197.63787
48.252327	-578.177682	304.586844	-653.267421	-1.916483	-0.240471	22202.97861
151.252296	-585.807309	390.038671	-583.837812	0.372405	-0.240471	22219.00082
225.259682	-543.844359	479.305311	-528.141532	1.135368	-1.003434	22226.63045
308.42262	-497.303632	525.846038	-488.46747	0.372405	1.285454	22219.76379
371.748527	-446.948091	582.305281	-392.334165	-0.390558	0.522492	22227.39341
441.178136	-395.066625	616.638604	-316.037892	1.135368	1.285454	22225.86749
487.718863	-315.7185	627.320082	-258.815686	1.135368	-0.240471	22186.19343
536.548478	-222.637046	665.468219	-109.27499	3.424256	-1.766397	22230.44527
539.600329	-125.740779	654.786741	-17.719461	1.89833	0.522492	22239.60082
556.38551	-47.91858	664.705256	136.399011	0.372405	-0.240471	22219.00082
539.600329	44.399911	620.453418	253.13231	1.135368	-0.240471	22211.3712
531.970702	120.696185	599.090461	301.198963	1.89833	0.522492	22226.63045
476.274422	217.592453	508.297895	379.784125	1.89833	1.285454	22201.45268
454.911466	275.577621	403.009038	465.235951	-1.916483	2.048417	22184.6675
419.81518	358.740559	364.860901	560.606293	1.135368	0.522492	22230.44527
374.800378	431.984982	247.364639	610.961834	0.372405	0.522492	22213.66009
285.533738	471.659044	150.468372	632.32479	-1.153521	-1.766397	22220.52675
227.54857	518.962734	24.57952	681.917368	-1.916483	-1.766397	22228.91934
142.096743	545.66643	-56.29453	694.887735	-2.679446	-0.240471	22196.11194
58.933805	555.584945	-198.205599	581.96925	-1.153521	-1.003434	22202.97861
-14.310618	548.718281	-246.272252	676.576629	-1.153521	0.522492	22212.89712
-67.718009	524.303473	-342.405556	653.687747	-0.390558	0.522492	428.785058
-146.303171	511.333106	-444.642563	609.435908	-1.916483	1.285454	15.259255
-243.199439	489.97015	-519.412911	554.502591	-0.390558	0.522492	12.970367
-298.895718	467.081268	-583.501781	473.628541	1.135368	-1.003434	22049.6231
-362.221626	391.547957	-602.57585	390.465603	1.135368	-1.766397	22202.21564
-414.103092	342.718342	-707.101745	247.791571	-1.153521	-1.766397	22186.19343
-474.377148	274.051695	-655.983241	177.598999	-1.153521	-0.240471	22195.34898
-509.473434	185.548018	-656.746204	102.065688	2.661293	3.574343	22231.20823
-538.466018	119.933222	-652.93139	-29.163902	-0.390558	-1.003434	22226.63045
-579.666006	56.607315	-588.079558	-113.089804	1.89833	0.522492	22226.63045
-572.799341	-47.91858	-566.716601	-235.926804	-0.390558	-0.240471	22212.13416
-556.777124	-117.348189	-508.731433	-341.978625	0.372405	-0.240471	22202.21564
-520.917875	-193.644462	-453.035153	-444.215631	1.135368	-0.240471	22202.97861
-477.428999	-283.674065	-355.375923	-488.46747	-1.916483	-0.240471	22206.79342
-428.599384	-356.918488	-292.812979	-560.185967	1.89833	1.285454	22223.5786
-358.406812	-411.851805	-184.47227	-657.845198	0.372405	1.285454	22232.73415
-302.710532	-484.333265	-105.124145	-670.052601	0.372405	2.048417	22216.71194
-215.73278	-536.977694	11.609153	-717.356291	-2.679446	-0.240471	22199.16379
-125.703177	-567.496203	82.564688	-714.30444	-1.153521	-0.240471	22212.13416
-47.880978	-604.118415	187.090583	-728.800732	-1.153521	-0.240471	22199.16379
44.437513	-581.992495	313.742397	-639.534092	-1.153521	-0.240471	22202.97861
133.704153	-569.785092	390.038671	-596.808179	-0.390558	-0.240471	22222.05268
237.467086	-552.999911	468.623833	-544.926713	1.89833	0.522492	22226.63045
293.926328	-511.036961	556.364548	-461.763774	1.135368	2.048417	22219.76379
368.696676	-445.422166	596.801573	-387.756389	-1.153521	0.522492	22227.39341
449.570726	-411.851805	615.875641	-313.749003	0.372405	2.048417	22225.10453
502.978118	-324.11109	663.179331	-228.297177	2.661293	1.285454	22186.95639
538.074404	-237.133338	692.171915	-129.874984	1.89833	-1.766397	22230.44527
553.333659	-148.629661	699.038579	-14.66761	3.424256	-0.240471	22240.36378
565.541062	-54.785244	652.497852	128.769384	1.89833	-0.240471	22220.52675
550.281808	25.325843	647.920076	224.902689	0.372405	-0.240471	22213.66009
519.763298	123.748036	600.616386	326.376733	0.372405	-0.240471	22228.15638
501.452193	213.014676	536.527516	423.273001	0.372405	1.285454	22202.21564
470.933683	279.392434	446.497914	467.524839	-1.916483	0.522492	22188.48232
431.259621	351.873894	361.046087	552.976666	-0.390558	1.285454	22231.20823
373.274453	429.696094	278.646111	600.280355	2.661293	0.522492	22215.94897
309.185583	475.473858	161.14985	628.509977	-0.390558	-1.003434	22221.28971
219.918943	512.859032	23.816557	682.680331	-1.916483	-1.766397	22228.15638
161.933775	541.088653	-37.220462	697.176623	-0.390558	0.522492	22199.92676
71.141209	546.429392	-227.198183	594.939616	-0.390558	0.522492	22203.74157
11.630115	546.429392	-290.52409	645.295157	0.372405	-0.240471	21464.43068
-66.955046	528.118287	-347.746296	676.576629	-0.390558	2.048417	661.488693
-132.569842	509.807181	-432.435159	603.332206	-0.390558	0.522492	16.78518
-231.754998	502.940516	-504.153657	556.791479	1.135368	-0.240471	11.444441
-299.658681	452.584976	-561.375862	466.761877	-0.390558	-1.003434	21994.68978
-356.880886	417.48869	-617.072142	390.465603	1.89833	-0.240471	22201.45268
-428.599384	361.029447	-703.286931	288.991559	-0.390558	-1.003434	22193.82305
-459.880856	274.814658	-655.220279	163.102707	1.135368	1.285454	22210.60823
-497.26603	194.703571	-673.531384	41.791632	1.135368	1.285454	22227.39341
-545.332682	110.014707	-717.783223	-66.549077	1.89833	1.285454	22226.63045
-580.428968	54.318427	-591.894371	-126.06017	1.89833	0.522492	22225.86749
-570.510453	-32.659325	-574.346228	-207.697183	1.89833	0.522492	22209.08231
-549.147496	-108.955599	-494.998104	-322.141593	0.372405	1.285454	22209.08231
-522.4438	-193.644462	-447.694414	-430.482302	-0.390558	-1.003434	22199.92676
-477.428999	-279.096289	-376.73888	-515.171166	-1.153521	-0.240471	22207.55638
-426.310496	-350.814786	-279.079649	-554.082265	1.135368	1.285454	22222.81564
-372.903104	-411.088842	-192.101897	-612.067433	1.135368	0.522492	22230.44527
-312.629048	-472.125861	-97.494518	-653.267421	-1.916483	-0.240471	22216.71194
-224.888333	-540.792508	-35.694536	-705.148887	-4.968334	-0.240471	22196.11194
-129.517991	-558.340651	82.564688	-723.459993	-2.679446	-0.240471	22204.50453
-58.562456	-601.829527	139.023931	-717.356291	-1.916483	-0.240471	22200.68972
27.652333	-588.096197	270.253521	-692.941484	-4.205372	-1.003434	22197.63787
113.867122	-573.599905	380.883118	-593.756328	1.89833	0.522492	22220.52675
230.600421	-554.525837	440.394212	-532.719309	-1.153521	-1.766397	22228.15638
287.059663	-509.511035	505.246044	-500.674874	0.372405	1.285454	22219.76379
369.459639	-445.422166	593.749722	-393.860091	-0.390558	2.048417	22227.39341
431.259621	-404.985141	619.690455	-307.645301	1.135368	1.285454	22227.39341
493.822565	-325.637016	620.453418	-241.267543	0.372405	0.522492	22184.6675
519.000335	-237.896301	684.542287	-115.378692	2.661293	-1.766397	22226.63045
562.489211	-147.103735	657.838592	6.695346	1.135368	-2.529359	22235.786
559.437361	-75.385238	621.21638	37.976818	1.89833	-1.003434	22211.3712
547.229957	20.748067	642.579337	228.717503	0.372405	-1.003434	22209.84527
519.000335	116.118409	607.483051	312.643404	1.89833	-0.240471	22228.15638
499.926267	212.251714	547.971958	379.021162	-2.679446	0.522492	22202.21564
451.096652	274.051695	441.157174	459.132249	0.372405	1.285454	22190.7712
424.392956	347.296118	363.334975	552.976666	-1.153521	-0.240471	22228.15638
380.141117	421.303504	277.120186	614.013685	1.135368	0.522492	22220.52675
324.444838	467.84423	164.201701	654.45071	-1.153521	-1.003434	22218.23786
244.33375	514.384957	23.816557	681.917368	-1.153521	-1.003434	22226.63045
159.644886	544.140504	-56.29453	687.258107	-1.916483	-0.240471	22202.97861
87.926389	543.377541	-175.316717	652.161822	-0.390558	0.522492	22200.68972
32.230109	540.32569	-315.701861	612.487759	0.372405	1.285454	22211.3712
-63.140233	535.747914	-360.716662	641.480343	-0.390558	1.285454	1043.733024
-140.199469	530.407175	-415.649979	647.584045	1.135368	2.048417	16.022217
-205.814265	504.466442	-486.605514	568.235921	-0.390558	-1.003434	13.733329
-293.554979	456.399789	-597.235111	474.391504	-0.390558	-1.003434	21134.83078
-349.251259	418.251653	-585.79067	416.406336	1.89833	1.285454	22195.34898
-414.866054	357.214634	-639.961024	269.91749	-1.916483	0.522492	22192.29713
-459.880856	269.473919	-648.353614	197.43603	1.135368	1.285454	22197.63787
-498.791956	218.355416	-722.360999	92.910135	2.661293	2.048417	22225.10453
-538.466018	114.592483	-646.827688	-7.800946	-0.390558	0.522492	22219.00082
-569.74749	40.585098	-643.012875	-133.689797	2.661293	-0.240471	22224.34156
-557.540086	-28.844511	-575.872154	-209.986071	-0.390558	-1.766397	22210.60823
-565.169714	-106.66671	-505.679582	-319.852705	2.661293	0.522492	22205.2675
-513.288248	-197.459276	-445.405526	-412.171196	0.372405	-1.003434	22204.50453
-468.273446	-272.992587	-417.175905	-499.911911	0.372405	0.522492	22215.94897
-436.991974	-346.23701	-282.1315	-554.845228	-0.390558	-0.240471	22219.00082
-388.162359	-400.407364	-182.183382	-641.82298	0.372405	1.285454	22229.6823
-318.73275	-465.259197	-122.672288	-657.845198	0.372405	1.285454	22225.10453
-234.043886	-533.16288	-7.464915	-692.178521	-0.390558	-0.240471	22197.63787
-154.695761	-553.762874	35.260998	-816.541447	-3.442409	-2.529359	22203.74157
-61.614307	-601.066564	129.868378	-731.08962	-0.390558	-1.003434	22204.50453
24.600482	-586.570272	253.468341	-715.830366	-2.679446	-1.003434	22201.45268
110.052309	-589.622123	372.490528	-613.593359	1.135368	1.285454	22219.76379
223.733756	-560.629539	461.757168	-544.926713	-0.390558	1.285454	22231.20823
296.215216	-511.036961	539.579367	-477.785992	1.135368	1.285454	22217.4749
370.985565	-448.474017	604.4312	-422.089712	0.372405	2.048417	22225.86749
424.392956	-395.066625	655.549703	-308.408264	1.89833	-1.003434	22227.39341
487.718863	-332.503681	646.394151	-240.504581	-0.390558	-1.766397	22183.90454
519.000335	-237.133338	687.594138	-119.956468	1.89833	-0.240471	22228.15638
564.7781	-167.703729	691.408952	-8.563909	3.424256	0.522492	22234.26008
554.096621	-77.674126	628.083045	44.843483	3.424256	0.522492	22207.55638
544.941069	16.17029	648.683039	188.280478	1.135368	-0.240471	22213.66009
529.681814	103.148042	614.349716	318.747106	3.424256	1.285454	22229.6823
494.585528	202.333198	551.786771	390.465603	1.135368	1.285454	22210.60823
453.38554	253.451701	454.127541	446.161883	0.372405	0.522492	22188.48232
420.578142	338.903528	364.860901	530.850746	1.135368	-1.003434	22229.6823
386.244819	409.0961	270.253521	620.117387	-1.916483	-1.003434	22224.34156
313.000397	473.947932	171.068365	663.606263	-0.390558	-0.240471	22218.23786
232.889309	509.807181	72.646172	668.184039	-2.679446	-1.003434	22222.81564
151.252296	549.481243	-34.931573	698.702549	-1.153521	0.522492	22208.31935
90.215277	565.503461	-208.124115	604.095169	-1.916483	-1.003434	22198.40083
26.126407	537.27384	-282.1315	614.776647	2.661293	2.048417	22212.13416
-63.903196	534.984951	-369.109252	634.613679	-1.916483	0.522492	2527.695547
-134.85873	531.170138	-416.412942	651.398859	1.135368	2.048417	18.311106
-196.658712	505.992367	-511.020321	556.028517	-0.390558	-1.766397	11.444441
-283.636464	460.977566	-556.798086	479.732243	0.372405	-0.240471	20721.30497
-356.880886	427.407205	-599.523999	414.88041	-0.390558	-0.240471	22187.71935
-386.636433	360.266485	-642.249912	299.673037	0.372405	1.285454	22191.53417
-456.066042	287.022062	-649.116577	202.013807	-0.390558	1.285454	22195.34898
-498.028993	218.355416	-696.420266	97.487912	0.372405	1.285454	22222.81564
-517.103061	133.666552	-668.190645	-18.482424	2.661293	1.285454	22224.34156
-546.858608	38.29621	-646.827688	-113.089804	1.89833	-0.240471	22219.00082
-562.117863	-14.348219	-560.612899	-181.75645	1.135368	-1.003434	22216.71194
-556.014161	-107.429673	-520.938837	-314.511966	-0.390558	-0.240471	22206.03046
-527.78454	-192.8815	-442.353675	-419.037861	-0.390558	-1.003434	22204.50453
-474.377148	-254.681481	-366.820364	-486.941545	-1.153521	1.285454	22219.00082
-436.229011	-359.970339	-314.175935	-565.526707	-1.153521	2.048417	22218.23786
-398.080874	-402.696252	-202.783376	-645.637794	0.372405	1.285454	22228.15638
-314.154973	-466.785122	-111.227847	-650.21557	0.372405	0.522492	22227.39341
-227.940184	-529.348067	-19.672319	-726.511844	-3.442409	-1.003434	22193.82305
-159.273538	-546.133247	29.920259	-786.022937	-1.153521	-0.240471	22205.2675
-73.821711	-608.696191	31.446185	-815.015521	-2.679446	-0.240471	22203.74157
18.49678	-590.385086	235.920198	-666.237788	-1.153521	-1.003434	22202.97861
110.052309	-589.622123	378.59423	-612.067433	-1.916483	0.522492	22217.4749
210.76339	-562.918427	435.816435	-550.267452	1.135368	1.285454	22231.97119
293.163365	-508.748073	530.423815	-504.489688	0.372405	1.285454	22215.18601
358.778161	-450.762905	580.779355	-452.608221	-0.390558	0.522492	22214.42305
426.681844	-406.511066	605.957126	-301.5416	-0.390558	-1.003434	22219.76379
472.459609	-334.792569	664.705256	-242.030506	-0.390558	-1.003434	22191.53417
526.629963	-250.866668	687.594138	-123.771282	1.89833	-1.003434	22232.73415
560.963286	-164.651878	681.490436	-25.349089	1.135368	0.522492	22229.6823
549.518845	-82.251903	647.920076	44.843483	1.135368	0.522492	22205.2675
550.281808	16.933253	582.305281	180.65085	2.661293	-1.003434	22209.84527
531.970702	99.333229	615.875641	301.961925	1.135368	1.285454	22229.6823
503.741081	185.548018	543.394181	370.628572	-1.153521	1.285454	22211.3712
467.118869	252.688739	467.097907	452.265585	-1.153521	-0.240471	22189.24528
424.392956	328.22205	395.37941	524.747045	0.372405	-0.240471	22228.91934
383.955931	399.940547	307.638695	581.206287	0.372405	-1.766397	22225.86749
329.785577	471.659044	186.32762	626.221089	-0.390558	-1.003434	22216.71194
230.600421	511.333106	55.098029	680.391443	-2.679446	-1.003434	22221.28971
171.85229	547.192355	-46.376015	678.102555	-0.390558	0.522492	22210.60823
87.926389	576.947902	-189.050046	625.458126	0.372405	-0.240471	22197.63787
-8.969878	549.481243	-252.375953	672.761815	-0.390558	-0.240471	22209.08231
-47.118015	530.407175	-329.43519	643.006269	-1.916483	-1.003434	7097.842341
-134.095767	523.54051	-488.894402	589.598877	-1.153521	-0.240471	19.074068
-194.369824	503.703479	-503.390694	578.154436	-0.390558	-0.240471	13.733329
-286.688315	474.710895	-536.198092	514.828529	0.372405	-1.766397	20147.55699
-339.332744	431.222019	-605.627701	423.273001	1.135368	1.285454	22188.48232
-382.058657	367.133149	-635.383247	311.117478	0.372405	2.048417	22195.34898
-456.829005	294.651689	-643.775838	221.087875	-0.390558	1.285454	22198.40083
-499.554918	223.696155	-677.346198	108.16939	2.661293	1.285454	22225.86749
-525.495651	141.296179	-672.768422	3.643495	-0.390558	-1.003434	22217.4749
-565.169714	43.636949	-605.627701	-133.689797	1.135368	1.285454	22214.42305
-563.643788	-12.059331	-588.079558	-207.697183	2.661293	-1.003434	22212.13416
-568.984527	-107.429673	-523.990688	-306.882339	1.89833	-0.240471	22201.45268
-554.488235	-186.777798	-501.101806	-409.882308	-0.390558	-0.240471	22207.55638
-496.503067	-259.259258	-395.049985	-484.652656	-0.390558	-0.240471	22222.81564
-455.30308	-342.422196	-303.494457	-540.348936	1.89833	2.048417	22219.76379
-385.87347	-396.59255	-225.672258	-593.756328	0.372405	2.81138	22228.91934
-333.992004	-472.125861	-140.983394	-663.185937	-1.916483	-0.240471	22225.10453
-257.695731	-525.533253	-37.983424	-692.178521	-3.442409	-0.240471	22193.06009
-168.42909	-565.970278	32.97211	-705.91185	0.372405	0.522492	22206.03046
-63.903196	-611.748042	84.853576	-813.489596	-1.916483	-0.240471	22202.97861
16.970855	-619.37767	248.127602	-690.652595	0.372405	-1.003434	22201.45268
106.237495	-590.385086	348.838683	-605.200769	-0.390558	-0.240471	22211.3712
187.111545	-572.07398	418.268292	-602.148918	1.135368	2.048417	22233.49712
273.326334	-524.007327	509.060858	-477.785992	2.661293	2.048417	22216.71194
348.096682	-463.733271	582.305281	-433.534153	0.372405	-1.766397	22224.34156
425.918882	-413.377731	656.312666	-331.297146	-1.916483	-1.003434	22228.15638
470.933683	-344.711084	647.157113	-229.06014	2.661293	-0.240471	22190.00824
525.104037	-256.97037	705.142281	-133.689797	2.661293	-0.240471	22229.6823
547.992919	-176.096319	695.986728	-23.060201	1.89833	0.522492	22235.786
546.466994	-71.570425	668.52007	65.443477	0.372405	-0.240471	22201.45268
535.022553	15.407327	598.327498	178.361962	0.372405	-1.003434	22205.2675
540.363292	86.362862	576.201579	208.880471	1.135368	1.285454	22215.18601
498.400342	174.86654	531.94974	375.969311	3.424256	2.81138	22219.00082
477.800348	253.451701	454.890504	396.569305	-1.916483	-1.003434	22190.00824
436.60036	330.510938	385.460895	545.347038	1.135368	-0.240471	22228.15638
406.08185	402.229435	305.349807	622.406275	0.372405	-1.003434	22228.15638
341.230018	467.081268	184.038732	626.984051	0.372405	-0.240471	22218.23786
246.622638	507.518293	88.66839	663.606263	-0.390558	-0.240471	22222.05268
188.63747	534.221989	-18.909356	692.598847	-2.679446	0.522492	22211.3712
101.659718	567.792349	-171.501903	624.695163	-0.390558	0.522492	22198.40083
36.044923	553.296057	-214.227817	652.924784	-1.153521	0.522492	22208.31935
-48.643941	551.770132	-318.753712	647.584045	-1.916483	0.522492	22218.23786
-118.836513	528.881249	-399.627762	585.021101	1.135368	0.522492	25.940733
-214.969817	504.466442	-450.746265	589.598877	-0.390558	-1.003434	12.207404
-270.666097	475.473858	-543.827719	507.198902	1.135368	-0.240471	20738.85311
-323.310526	426.644243	-579.686968	434.717442	0.372405	1.285454	22190.00824
-412.577166	376.288702	-663.612869	343.924876	1.89833	4.337305	22202.97861
-454.540117	297.70354	-663.612869	231.769354	-0.390558	0.522492	22199.16379
-486.584552	229.799857	-668.190645	118.850868	3.424256	0.522492	22229.6823
-532.362316	151.977657	-672.005459	9.747197	0.372405	1.285454	22221.28971
-548.384533	61.948054	-644.5388	-86.386108	2.661293	-1.003434	22212.13416
-561.3549	-2.903778	-594.18326	-215.32681	2.661293	1.285454	22210.60823
-552.96231	-87.592642	-549.931421	-332.060109	2.661293	1.285454	22203.74157
-554.488235	-187.540761	-504.916619	-422.852675	-0.390558	-1.003434	22207.55638
-494.977142	-254.681481	-435.48701	-502.200799	-1.153521	0.522492	22219.00082
-460.643819	-326.399979	-293.575941	-555.608191	-0.390558	1.285454	22217.4749
-390.451247	-406.511066	-231.77596	-634.956316	1.89833	2.048417	22229.6823
-338.569781	-459.155495	-124.198214	-665.474825	1.135368	0.522492	22229.6823
-259.221656	-518.666588	-38.746387	-713.541477	-2.679446	-1.766397	22194.58602
-163.088351	-570.548054	10.083228	-731.08962	-1.153521	-0.240471	22207.55638
-62.37727	-598.014713	113.083197	-767.711832	-1.153521	1.285454	22204.50453
11.630115	-614.799893	240.497975	-688.363707	-2.679446	-1.766397	22197.63787
102.422681	-582.755458	340.446093	-641.82298	0.372405	0.522492	22212.13416
171.85229	-578.177682	393.853485	-639.534092	0.372405	1.285454	22231.97119
258.830042	-524.77029	525.083075	-535.77116	0.372405	2.048417	22216.71194
325.970763	-476.703638	575.438616	-440.400818	-1.153521	-1.766397	22222.81564
409.896664	-422.533283	609.008976	-319.852705	-1.153521	-1.766397	22226.63045
461.015167	-354.6296	668.52007	-263.393463	0.372405	-1.003434	22190.7712
516.711447	-270.703699	675.386735	-136.741648	1.135368	-0.240471	22230.44527
541.126255	-194.407425	695.986728	-45.949083	2.661293	1.285454	22235.786
546.466994	-86.829679	647.920076	62.391626	2.661293	1.285454	22201.45268
554.096621	10.829551	598.327498	157.761968	2.661293	2.048417	22207.55638
532.733665	79.496197	591.460834	250.843422	1.135368	-0.240471	22197.63787
504.504043	161.13321	565.5201	325.61377	0.372405	2.048417	22215.18601
458.726279	244.296149	469.386796	404.198932	-1.916483	-1.003434	22194.58602
454.911466	323.644273	367.912752	523.221119	1.135368	-1.003434	22227.39341
386.244819	399.940547	299.246105	569.761846	-1.153521	-1.766397	22223.5786
355.72631	455.636827	210.742428	632.32479	3.424256	2.048417	22219.76379
275.615222	497.599777	75.698023	672.761815	-0.390558	1.285454	22222.05268
187.111545	525.829398	-29.590834	693.361809	-1.916483	0.522492	22210.60823
107.76342	547.955318	-133.353767	655.976635	-1.153521	1.285454	22198.40083
49.01529	554.05902	-229.487071	651.398859	-2.679446	-1.003434	22208.31935
-50.169866	554.05902	-300.442606	657.502561	-1.153521	0.522492	19153.41655
-105.103183	529.644212	-407.257389	620.117387	0.372405	-1.003434	21.362957
-183.688345	495.310889	-485.842551	562.132219	1.89833	1.285454	12.970367
-255.406842	474.710895	-518.649949	520.932231	-0.390558	2.048417	20184.17921
-330.940153	429.696094	-588.079558	436.243367	0.372405	0.522492	22188.48232
-396.554949	386.97018	-611.731403	337.821174	-0.390558	0.522492	22202.21564
-443.095676	313.725758	-639.961024	252.369347	2.661293	1.285454	22215.94897
-489.636403	238.955409	-664.375831	130.29531	1.135368	-0.240471	22227.39341
-532.362316	149.688769	-659.035092	5.169421	3.424256	2.048417	22225.10453
-563.643788	85.599899	-624.701769	-89.437959	1.89833	0.522492	22212.13416
-562.880825	7.7777	-587.316595	-162.682381	1.135368	-0.240471	22206.79342
-556.777124	-76.148201	-548.405495	-327.482333	1.135368	-0.240471	22186.19343
-539.991943	-172.281506	-491.946253	-455.660072	-0.390558	0.522492	22206.79342
-488.87344	-263.837034	-440.064787	-479.311917	-1.153521	1.285454	22218.23786
-463.69567	-312.666649	-327.146302	-518.223017	1.135368	0.522492	22217.4749
-412.577166	-401.93329	-198.968562	-573.919297	1.89833	0.522492	22228.91934
-324.073489	-449.999942	-140.220431	-647.926682	-0.390558	-1.003434	22226.63045
-263.799433	-523.244365	-76.131561	-699.045185	-1.916483	0.522492	22195.34898
-166.903165	-552.236949	43.653588	-731.08962	-3.442409	-0.240471	22205.2675
-80.688376	-585.044346	84.090613	-771.526645	-0.390558	-0.240471	22201.45268
9.341227	-602.592489	244.312788	-668.526676	-0.390558	0.522492	22203.74157
87.163426	-580.46657	331.29054	-644.874831	-0.390558	-0.240471	22157.20084
175.667104	-597.25175	392.327559	-623.511875	1.135368	2.048417	22233.49712
257.304117	-529.348067	484.64605	-540.348936	-2.679446	0.522492	22213.66009
331.311502	-484.333265	573.149728	-428.956377	0.372405	-1.766397	22224.34156
400.741111	-428.636985	621.979343	-351.89714	-0.390558	-1.003434	22228.15638
464.067018	-348.525898	659.364517	-237.45273	-1.153521	-1.003434	22193.82305
506.792932	-276.807401	679.964511	-151.23794	1.89833	-0.240471	22224.34156
532.733665	-193.644462	683.779325	-36.030567	1.89833	-0.240471	22240.36378
567.066988	-95.985232	660.12748	41.791632	1.135368	1.285454	22206.79342
545.704031	-3.666741	617.401567	161.576782	0.372405	0.522492	22207.55638
518.237373	90.177676	585.357132	260.761938	1.89833	2.048417	22054.20087
518.237373	155.792471	550.260846	337.821174	-0.390558	-0.240471	22207.55638
482.378124	248.873925	480.068274	402.673007	0.372405	-1.003434	22194.58602
435.074434	318.303534	387.749783	502.621125	-0.390558	-1.003434	22228.15638
406.08185	393.836845	310.690546	595.702579	-1.153521	-0.240471	22224.34156
334.363353	459.45164	227.527608	633.087753	1.135368	0.522492	22219.00082
262.644856	490.733113	82.564688	667.421076	-1.153521	1.285454	22219.76379
191.689321	530.407175	-18.909356	693.361809	-2.679446	0.522492	22207.55638
101.659718	548.718281	-117.331549	657.502561	-1.916483	0.522492	22198.40083
32.230109	562.45161	-199.731525	668.947002	-2.679446	-1.003434	22209.84527
-27.280984	554.05902	-312.65001	633.850716	-2.679446	1.285454	22218.23786
-92.89578	532.696063	-417.938867	645.295157	1.135368	-0.240471	47.30369
-164.614277	499.888665	-478.212924	528.561858	1.135368	-0.240471	12.970367
-258.458693	470.896081	-538.48698	513.302603	1.135368	0.522492	16994.99496
-340.858669	442.66646	-583.501781	403.435969	-0.390558	0.522492	22178.5638
-383.584582	389.259069	-640.723987	341.635988	1.89833	0.522492	22198.40083
-443.858638	318.303534	-649.879539	242.450832	-0.390558	0.522492	22214.42305
-478.191962	243.533186	-670.479533	128.769384	1.89833	0.522492	22225.10453
-509.473434	166.473949	-636.909173	50.947185	1.135368	1.285454	22222.05268
-580.428968	86.362862	-620.886955	-64.260188	2.661293	-0.240471	22212.89712
-579.666006	13.881402	-588.84252	-207.697183	1.89833	2.048417	22212.13416
-574.325266	-68.518574	-550.694384	-337.400848	-1.153521	-0.240471	22182.37861
-528.547502	-175.333357	-542.301794	-438.874892	-0.390558	0.522492	22197.63787
-497.26603	-253.918519	-445.405526	-467.867476	-0.390558	2.048417	22219.00082
-468.273446	-310.377761	-305.783345	-541.874862	-0.390558	0.522492	22217.4749
-408.762353	-388.962923	-228.724109	-615.882247	0.372405	1.285454	22228.91934
-326.362377	-437.029575	-151.664872	-649.452608	1.89833	-0.240471	22230.44527
-272.192023	-518.666588	-49.427865	-696.756297	-2.679446	0.522492	22195.34898
-176.821681	-547.659172	34.498036	-719.645179	-1.916483	-0.240471	22206.03046
-97.473556	-569.785092	110.031347	-716.593328	-2.679446	0.522492	22202.97861
13.156041	-593.436937	261.860931	-677.682229	-1.916483	-1.003434	22200.68972
80.296762	-585.807309	324.423876	-612.830396	1.135368	2.81138	22163.30454
164.222663	-595.725825	383.934969	-615.882247	0.372405	1.285454	22231.97119
252.72634	-528.585104	457.942355	-572.393371	0.372405	-0.240471	22216.71194
328.259651	-485.859191	570.097877	-448.030445	1.135368	-1.003434	22224.34156
398.452223	-435.50365	591.460834	-383.941575	1.135368	-1.003434	22224.34156
456.437391	-353.103674	641.816374	-267.971239	-0.390558	-1.766397	22192.29713
506.792932	-287.488879	707.43117	-152.000903	1.89833	0.522492	22237.31193
531.207739	-186.014835	671.571921	-51.289822	2.661293	-0.240471	22238.07489
568.592913	-98.27412	670.808958	28.058303	2.661293	0.522492	22205.2675
541.889218	-28.081549	609.771939	151.658266	1.89833	1.285454	22211.3712
539.600329	77.207309	583.068243	234.821204	0.372405	2.81138	22055.7268
506.029969	156.555434	558.653436	344.687839	-0.390558	-0.240471	22211.3712
492.29664	239.718372	448.023839	369.102646	-0.390558	-2.529359	22193.82305
442.704062	312.199832	414.453479	520.169268	0.372405	0.522492	22228.15638
416.763329	382.392404	276.357223	570.524809	0.372405	1.285454	22227.39341
340.467055	452.584976	231.342422	623.9322	-1.916483	-1.003434	22215.94897
264.170781	494.547926	135.209117	664.369225	-1.916483	0.522492	22216.71194
189.400433	531.9331	-15.094542	678.102555	-1.153521	1.285454	22209.08231
113.867122	551.007169	-136.405617	642.243306	-2.679446	-1.003434	22197.63787
34.518998	559.399759	-182.183382	680.391443	-1.916483	-0.240471	22211.3712
-15.07358	545.66643	-279.079649	681.154406	-0.390558	1.285454	22221.28971
-95.184668	531.9331	-388.183321	611.724797	-0.390558	-0.240471	112.155522
-154.695761	504.466442	-489.657365	559.84333	1.135368	-0.240471	15.259255
-263.799433	472.422007	-539.249943	504.147051	-1.916483	-0.240471	10042.87851
-331.703116	449.533125	-581.212893	434.717442	1.135368	2.048417	22159.48973
-371.377178	393.073882	-665.901757	346.213764	-0.390558	1.285454	22192.29713
-440.806788	319.066497	-643.775838	259.236012	-0.390558	-2.529359	22210.60823
-485.821589	256.503552	-681.923974	150.132341	1.89833	-0.240471	22224.34156
-509.473434	176.392465	-639.961024	33.399042	-1.153521	-1.766397	22219.00082
-574.325266	85.599899	-644.5388	-58.919449	2.661293	-1.003434	22216.71194
-575.088229	6.251775	-580.44993	-146.660164	1.135368	1.285454	22210.60823
-571.273416	-60.125983	-561.375862	-248.897171	-0.390558	0.522492	22187.71935
-532.362316	-162.36299	-531.620315	-422.089712	0.372405	0.522492	22194.58602
-508.710471	-236.370376	-428.620346	-475.497104	-0.390558	2.048417	22219.00082
-460.643819	-311.903687	-341.642594	-514.408203	1.135368	1.285454	22217.4749
-420.969756	-375.992557	-242.457438	-592.993365	0.372405	-1.003434	22228.15638
-339.332744	-432.451799	-163.109313	-650.978533	-0.390558	-1.003434	22226.63045
-276.769799	-511.036961	-58.583418	-680.73408	-1.153521	0.522492	22194.58602
-174.532792	-533.925843	8.557303	-712.778515	-1.153521	1.285454	22207.55638
-120.362438	-574.362868	76.460986	-744.059987	-4.205372	-1.003434	22202.97861
-1.340251	-594.962862	230.579459	-662.422974	-1.916483	0.522492	22200.68972
78.770836	-583.518421	318.320174	-647.926682	-2.679446	0.522492	22199.16379
160.407849	-591.148048	397.668298	-623.511875	2.661293	2.048417	22234.26008
232.126346	-530.873992	438.105323	-544.16375	0.372405	-0.240471	22215.94897
321.392987	-494.251781	535.764554	-483.889694	-1.153521	-1.003434	22219.76379
390.059633	-434.740687	606.720088	-383.178612	1.89833	-0.240471	22220.52675
445.755913	-372.177743	619.690455	-296.963823	0.372405	1.285454	22187.71935
500.68923	-298.170357	667.757107	-162.682381	0.372405	0.522492	22235.786
538.074404	-197.459276	716.586722	-74.178704	1.89833	1.285454	22238.07489
565.541062	-111.244487	679.201548	13.562011	-1.153521	-0.240471	22207.55638
554.096621	-44.103766	634.186747	141.739751	0.372405	-1.766397	22209.84527
534.25959	48.214725	592.223796	234.821204	-0.390558	1.285454	22138.88974
500.68923	149.688769	586.120094	346.213764	-0.390558	-0.240471	22208.31935
484.667012	229.799857	493.801603	385.124864	1.89833	-1.766397	22196.11194
449.570726	295.414652	426.660882	495.754461	-1.153521	-0.240471	22227.39341
406.844813	374.762777	336.631279	556.028517	1.89833	1.285454	22227.39341
367.933714	444.192386	228.290571	620.880349	1.135368	0.522492	22217.4749
279.430036	483.103485	134.446154	662.8433	-1.153521	1.285454	22215.18601
201.607837	523.54051	7.031377	684.206257	-1.916483	-1.003434	22208.31935
139.044893	549.481243	-69.264897	672.761815	0.372405	-0.240471	22200.68972
42.148625	551.007169	-192.86486	677.339592	1.135368	-1.003434	22210.60823
-18.125431	543.377541	-259.242618	676.576629	-0.390558	0.522492	22221.28971
-104.340221	532.696063	-373.687029	629.272939	-1.153521	1.285454	47.30369
-153.932798	504.466442	-475.161073	608.672946	-1.153521	-1.766397	12.207404
-241.673513	477.762746	-540.012905	523.221119	-0.390558	1.285454	6789.605396
-316.443861	446.481274	-614.020291	429.376702	0.372405	1.285454	22146.51936
-379.006806	409.0961	-646.827688	324.087845	-0.390558	-0.240471	22183.90454
-443.858638	328.22205	-708.62767	229.480465	-0.390558	-0.240471	22208.31935
-473.614185	264.13318	-655.983241	153.184192	0.372405	-0.240471	22225.86749
-523.206763	171.814689	-664.375831	66.969402	0.372405	-0.240471	22222.81564
-571.273416	91.703601	-672.768422	-58.919449	2.661293	-0.240471	22216.71194
-560.591937	13.881402	-588.079558	-174.889785	-0.390558	-1.003434	22211.3712
-559.828974	-57.074133	-563.66475	-274.837904	1.89833	-1.003434	22199.92676
-535.414167	-150.918549	-511.020321	-401.489718	-1.153521	-0.240471	22190.7712
-509.473434	-228.740748	-433.198122	-448.793408	1.89833	2.048417	22224.34156
-474.377148	-308.088873	-337.82778	-516.697091	1.135368	1.285454	22216.71194
-433.940123	-366.837004	-247.035214	-573.156334	-0.390558	-1.766397	22226.63045
-351.540147	-429.399948	-145.56117	-667.000751	0.372405	-0.240471	22231.20823
-287.451277	-503.407334	-81.4723	-690.652595	-3.442409	-0.240471	22193.82305
-182.16242	-543.081396	35.260998	-716.593328	-0.390558	1.285454	22206.79342
-121.888364	-577.414719	79.512837	-759.319242	-3.442409	-1.003434	22204.50453
-15.836543	-599.540638	216.083167	-686.074819	-1.916483	0.522492	22200.68972
68.852321	-592.673974	329.764615	-626.563725	-2.679446	0.522492	22202.21564
161.170812	-585.807309	419.794218	-587.652626	1.89833	1.285454	22231.97119
237.467086	-543.081396	458.705317	-573.919297	3.424256	-1.003434	22215.94897
315.289285	-499.59252	524.320113	-531.193383	-1.153521	-1.766397	22223.5786
378.615192	-447.711054	531.94974	-386.230463	0.372405	-1.003434	22222.05268
441.941099	-386.674035	611.297865	-293.149009	-1.153521	-1.003434	22185.43046
486.192938	-296.644432	709.720058	-176.415711	3.424256	1.285454	22235.02304
538.074404	-202.800015	692.171915	-91.726847	1.135368	1.285454	22243.41563
554.859584	-129.555593	665.468219	14.324974	3.424256	2.048417	22215.94897
560.963286	-45.629691	633.423784	148.606415	1.135368	-1.766397	22209.84527
517.47441	41.348061	640.290449	229.480465	1.135368	-1.003434	22148.80825
515.948485	130.614701	589.171945	333.243398	1.135368	-0.240471	22210.60823
477.037385	221.407266	509.823821	383.598938	1.135368	-1.766397	22187.71935
458.726279	301.518354	448.786802	499.569274	-0.390558	-1.003434	22225.86749
417.526291	378.57759	321.372025	565.947032	1.89833	2.048417	22230.44527
365.644825	431.222019	237.446124	568.998883	0.372405	1.285454	22216.71194
286.296701	483.103485	139.786893	652.924784	-1.916483	-0.240471	22215.94897
206.948576	525.066436	8.557303	693.361809	-4.205372	-1.003434	22209.08231
136.756004	538.036802	-86.81304	681.154406	-1.916483	-1.003434	22195.34898
57.40788	561.688647	-152.427835	680.391443	-0.390558	-1.003434	22211.3712
-21.940245	546.429392	-273.73891	662.8433	-1.153521	-0.240471	22219.76379
-98.999481	528.881249	-345.457407	668.947002	-0.390558	-1.003434	231.177709
-162.325389	506.75533	-478.975886	585.021101	-1.153521	0.522492	15.259255
-246.25129	475.473858	-523.990688	520.932231	-1.153521	0.522492	10199.28587
-314.917936	440.377572	-566.716601	449.976696	1.89833	1.285454	22158.72677
-382.82162	412.910913	-684.212863	354.606354	-0.390558	1.285454	22183.90454
-430.125309	341.955379	-675.820272	264.576751	-1.153521	-0.240471	22196.87491
-459.880856	262.607254	-665.138794	163.102707	0.372405	-1.766397	22228.91934
-501.843806	184.022092	-646.827688	73.836067	1.135368	-0.240471	22221.28971
-559.828974	111.540632	-655.220279	-15.430573	2.661293	-0.240471	22219.76379
-561.3549	30.666582	-588.079558	-135.978686	2.661293	1.285454	22222.05268
-552.96231	-48.681542	-532.383278	-242.793469	2.661293	2.048417	22199.16379
-555.251198	-135.659294	-495.761067	-372.497134	0.372405	1.285454	22193.82305
-513.288248	-215.770382	-444.642563	-442.689706	1.135368	1.285454	22224.34156
-473.614185	-298.93332	-358.427774	-501.437837	-1.153521	-0.240471	22214.42305
-433.17716	-347.762935	-265.34632	-566.289669	1.135368	0.522492	22227.39341
-361.458663	-424.822172	-176.07968	-634.956316	0.372405	-1.003434	22231.97119
-290.503128	-482.044377	-75.368599	-662.422974	-3.442409	-1.003434	22193.06009
-197.421674	-538.503619	0.164712	-734.141471	-2.679446	0.522492	22204.50453
-127.992065	-569.785092	72.646172	-710.489627	-1.153521	0.522492	22206.79342
-42.540239	-597.25175	219.897981	-638.008167	-1.153521	-0.240471	22201.45268
57.40788	-588.85916	333.579428	-653.267421	0.372405	1.285454	22202.21564
148.200445	-589.622123	380.883118	-609.015583	-1.916483	-0.240471	22231.20823
228.311533	-538.503619	440.394212	-538.060048	1.89833	-0.240471	22216.71194
290.111514	-487.385116	509.823821	-488.46747	-1.153521	-1.766397	22219.76379
362.592974	-429.399948	522.031224	-454.134147	2.661293	-0.240471	22219.76379
419.81518	-387.436998	612.060827	-310.697152	-0.390558	0.522492	22187.71935
491.533677	-297.407395	658.601554	-192.437928	1.135368	1.285454	22227.39341
522.815149	-218.05927	689.883027	-100.119437	1.89833	0.522492	22238.07489
546.466994	-144.814847	693.69784	10.51016	0.372405	1.285454	22219.00082
570.118839	-49.444505	663.179331	150.132341	1.89833	0.522492	22212.13416
538.074404	39.822135	632.660821	237.873055	2.661293	-1.003434	22227.39341
515.948485	120.696185	592.986759	313.406366	-1.153521	-1.003434	22215.18601
478.56331	217.592453	488.460864	389.70264	-0.390558	-0.240471	22189.24528
454.911466	283.970211	457.942355	501.0952	1.89833	1.285454	22227.39341
410.659627	354.162783	346.549795	565.18407	1.135368	2.048417	22233.49712
356.489273	423.592392	223.712794	598.75443	-3.442409	-0.240471	22214.42305
291.63744	470.896081	153.520223	648.347008	-1.916483	0.522492	22212.13416
218.393017	512.096069	29.157296	678.102555	1.135368	0.522492	22212.13416
143.622669	554.05902	-125.724139	646.821082	-1.916483	-1.003434	22198.40083
59.696768	563.977535	-139.457468	678.865517	-1.153521	-0.240471	22209.08231
-14.310618	551.007169	-265.34632	664.369225	-3.442409	-1.003434	22216.71194
-72.295786	541.851616	-367.583327	636.902567	-1.153521	-1.766397	160.222175
-162.325389	504.466442	-464.479594	589.598877	0.372405	1.285454	14.496292
-239.384625	493.784964	-503.390694	549.161852	1.89833	1.285454	11.444441
-284.399426	454.873864	-577.398079	449.213734	1.135368	1.285454	22053.43791
-383.584582	406.807212	-590.368446	321.035994	1.135368	0.522492	22177.80084
-420.206794	344.244267	-655.220279	241.687869	2.661293	-1.003434	22214.42305
-459.117893	272.52577	-667.427682	195.910105	1.135368	-0.240471	22228.91934
-504.895657	184.022092	-652.93139	87.569396	1.135368	-0.240471	22221.28971
-540.754906	112.303595	-638.435098	-27.637977	1.89833	0.522492	22218.23786
-560.591937	42.111023	-596.472148	-132.926835	2.661293	1.285454	22222.81564
-558.303049	-34.948213	-608.679552	-261.104574	1.135368	2.81138	22205.2675
-559.828974	-137.18522	-523.990688	-359.526768	-1.153521	-0.240471	22192.29713
-520.917875	-217.296307	-414.887016	-444.215631	1.89833	0.522492	22228.15638
-472.851222	-292.829618	-351.561109	-506.015613	1.135368	-0.240471	22215.94897
-437.754937	-353.866637	-294.338904	-565.526707	0.372405	-1.003434	22225.86749
-360.6957	-428.636985	-176.842643	-643.348906	0.372405	-1.003434	22230.44527
-291.266091	-480.518451	-98.257481	-676.919266	-1.916483	-0.240471	22191.53417
-205.814265	-528.585104	-18.909356	-783.734049	-1.153521	0.522492	22206.03046
-129.517991	-569.022129	67.305433	-754.741465	-1.153521	0.522492	22206.79342
-37.1995	-606.407303	200.060949	-681.497043	-0.390558	2.048417	22199.16379
52.067141	-604.881378	307.638695	-624.274837	-1.153521	0.522492	22215.18601
146.67452	-597.25175	407.586814	-592.230402	2.661293	1.285454	22235.786
213.052278	-562.918427	468.623833	-561.711893	1.135368	-1.003434	22217.4749
298.504105	-504.170296	515.927523	-489.230433	-1.153521	-1.766397	22219.76379
369.459639	-446.948091	590.697871	-406.067495	1.89833	0.522492	22221.28971
427.444807	-384.385147	607.483051	-306.882339	-0.390558	0.522492	22190.7712
507.555894	-314.192575	686.068213	-164.97127	2.661293	1.285454	22228.15638
523.578112	-232.555562	661.653405	-123.771282	3.424256	-0.240471	22236.54897
558.674398	-143.288922	672.334884	15.850899	1.135368	-0.240471	22225.86749
560.200323	-54.022282	679.201548	128.769384	1.135368	0.522492	22212.89712
552.570696	36.770284	641.816374	234.821204	1.135368	0.522492	22228.91934
516.711447	106.962856	605.194163	324.850807	-1.153521	-1.766397	22215.18601
495.348491	215.303565	519.742336	382.073013	-0.390558	-0.240471	22193.06009
457.963317	278.629472	457.942355	499.569274	-0.390558	0.522492	22225.86749
419.052217	349.585006	356.468311	544.584076	-1.153521	0.522492	22228.91934
374.800378	425.118317	234.394273	564.421107	2.661293	1.285454	22216.71194
306.133732	470.133119	118.423937	649.109971	-1.916483	-0.240471	22212.13416
221.444868	517.436808	21.527669	679.62848	-0.390558	-0.240471	22213.66009
146.67452	550.244206	-105.887108	598.75443	-1.153521	-0.240471	22196.87491
69.615283	563.977535	-163.872276	671.23589	-0.390558	0.522492	22209.84527
0.948637	541.851616	-241.694475	681.154406	-0.390558	0.522492	22220.52675
-57.799494	539.562728	-355.375923	659.028486	1.135368	0.522492	1441.999573
-160.0365	516.673846	-433.961085	627.747014	1.135368	1.285454	17.548143
-209.629078	512.096069	-508.731433	571.287771	-0.390558	1.285454	10.681478
-298.895718	458.688678	-580.44993	475.154467	-0.390558	0.522492	22003.84533
-371.377178	419.014615	-620.123993	362.998944	0.372405	-1.003434	22177.80084
-407.236427	355.688708	-662.086943	298.147112	1.135368	-0.240471	22198.40083
-451.488266	284.733174	-623.175844	192.858254	1.135368	0.522492	22233.49712
-517.103061	205.385049	-693.368415	6.695346	2.661293	0.522492	22215.94897
-529.310465	127.56285	-632.331396	-3.223169	1.135368	0.522492	22224.34156
-570.510453	52.792502	-594.18326	-93.252772	0.372405	0.522492	22224.34156
-562.117863	-34.948213	-588.84252	-232.874953	1.89833	2.048417	22202.21564
-559.828974	-134.133369	-535.435129	-364.867507	-0.390558	2.048417	22196.11194
-533.888241	-211.192605	-435.48701	-416.748973	-0.390558	0.522492	22227.39341
-478.191962	-283.674065	-350.798147	-489.993396	1.135368	0.522492	22213.66009
-436.229011	-363.02219	-262.294469	-570.104483	1.135368	-1.003434	22225.10453
-366.799402	-433.214762	-194.390785	-621.222986	-0.390558	-0.240471	22230.44527
-300.421644	-486.622153	-117.331549	-680.73408	-1.916483	1.285454	22193.06009
-214.969817	-516.3777	-43.324164	-776.104422	-1.916483	0.522492	22203.74157
-139.436506	-578.177682	23.053595	-802.808118	-2.679446	-1.003434	22203.74157
-47.880978	-590.385086	219.135018	-661.660011	-1.916483	1.285454	22202.21564
51.304178	-592.673974	316.031286	-633.43039	-0.390558	0.522492	22213.66009
107.76342	-606.407303	374.016454	-631.904465	-0.390558	-1.003434	22231.20823
213.815241	-551.473986	447.260876	-554.845228	1.135368	-0.240471	22224.34156
293.926328	-511.036961	542.631218	-486.941545	0.372405	-0.240471	22221.28971
381.667043	-458.392532	576.964542	-428.193414	0.372405	2.048417	22221.28971
442.704062	-378.281445	613.586753	-307.645301	1.135368	2.048417	22198.40083
498.400342	-318.770351	670.808958	-209.986071	1.89833	-0.240471	22225.10453
528.918851	-227.977786	654.786741	-146.660164	1.89833	-1.003434	22231.20823
551.807733	-137.18522	658.601554	-32.215753	-0.390558	-2.529359	22225.10453
550.281808	-60.125983	679.201548	131.821235	-1.153521	-0.240471	22209.08231
545.704031	37.533247	647.157113	224.139726	0.372405	1.285454	22225.10453
525.867	115.355446	591.460834	308.82859	1.135368	-1.003434	22222.05268
487.718863	200.04431	550.260846	372.91746	1.135368	0.522492	22196.11194
467.881832	278.629472	456.416429	485.835945	-0.390558	2.048417	22224.34156
433.548509	358.740559	365.623863	540.006299	1.89833	1.285454	22231.20823
375.563341	431.222019	273.305372	591.887765	-1.153521	1.285454	22212.13416
300.03003	469.370156	166.490589	662.080337	-1.916483	-1.003434	22207.55638
237.467086	508.281256	14.661004	671.998853	-3.442409	-1.003434	22209.08231
151.252296	538.799765	-118.094512	646.05812	-2.679446	-1.003434	22197.63787
84.111575	542.614579	-211.175966	610.961834	-1.916483	-0.240471	22206.79342
10.10419	563.214573	-261.531506	681.154406	-0.390558	0.522492	22219.00082
-65.429121	544.140504	-337.064817	655.976635	-1.153521	0.522492	354.01471
-132.569842	536.510877	-452.272191	608.672946	1.135368	2.048417	15.259255
-195.132786	486.918299	-502.627731	556.028517	-1.153521	2.048417	12.970367
-299.658681	465.555342	-562.138825	467.524839	2.661293	1.285454	20391.70507
-350.014222	423.592392	-626.227695	376.732274	1.89833	-1.003434	22167.11936
-403.421613	350.347969	-668.190645	294.332298	-1.153521	-1.766397	22177.80084
-463.69567	286.259099	-631.568434	217.273062	2.661293	0.522492	22238.83786
-504.895657	205.385049	-662.086943	68.495328	-0.390558	-1.003434	22207.55638
-533.888241	128.325813	-665.138794	-22.297238	1.89833	2.048417	22219.76379
-565.932676	51.266576	-580.44993	-103.934251	1.89833	0.522492	22225.86749
-566.695639	-39.52599	-565.953638	-217.615698	-0.390558	1.285454	22203.74157
-562.117863	-111.244487	-510.257359	-341.215662	0.372405	0.522492	22196.11194
-533.125279	-205.088903	-450.746265	-419.037861	-1.153521	0.522492	22228.15638
-482.006775	-279.096289	-373.687029	-479.311917	-2.679446	-0.240471	22210.60823
-433.17716	-363.785153	-305.783345	-566.289669	0.372405	-0.240471	22222.81564
-372.903104	-426.348097	-212.701891	-646.400757	-0.390558	-0.240471	22230.44527
-311.866085	-485.096228	-122.672288	-667.763713	-0.390558	1.285454	22193.06009
-231.754998	-541.55547	-147.850059	-795.941453	-1.916483	0.522492	22200.68972
-144.014283	-559.866576	49.75729	-782.971087	-1.153521	-0.240471	22205.2675
-55.510605	-594.199899	125.290601	-687.600744	-1.153521	-1.003434	22206.79342
49.778252	-591.911011	289.32759	-639.534092	-0.390558	1.285454	22215.18601
103.948607	-592.673974	380.120155	-602.148918	-0.390558	-1.003434	22229.6823
207.711539	-548.422135	448.023839	-536.534123	0.372405	-1.003434	22228.15638
280.955962	-519.429551	526.609001	-507.541539	2.661293	2.048417	22219.00082
381.667043	-466.022159	544.920107	-432.008228	-0.390558	1.285454	22219.00082
428.20777	-388.962923	611.297865	-328.245295	1.135368	2.048417	22200.68972
493.059602	-318.007389	675.386735	-196.252742	4.187219	2.81138	22227.39341
525.104037	-234.84445	666.231182	-142.082388	0.372405	0.522492	22225.10453
559.437361	-140.237071	643.3423	-28.40094	1.89833	-0.240471	22219.76379
559.437361	-68.518574	679.964511	95.961986	-0.390558	-2.529359	22210.60823
549.518845	17.696216	624.268231	222.613801	-0.390558	-0.240471	22222.81564
523.578112	103.911005	584.594169	305.013776	0.372405	-0.240471	22220.52675
483.141087	191.65172	520.505299	384.361901	0.372405	0.522492	22196.87491
465.592944	268.710956	456.416429	480.495206	1.89833	1.285454	22224.34156
438.889248	350.347969	366.386826	550.687778	1.135368	1.285454	22231.20823
383.192968	419.777578	266.438708	589.598877	0.372405	1.285454	22216.71194
306.133732	469.370156	176.409105	645.295157	-2.679446	-1.766397	22206.03046
245.859676	502.940516	62.727657	653.687747	-3.442409	-1.003434	22206.79342
170.326365	544.903467	-157.005611	601.043318	-2.679446	-2.529359	22201.45268
103.948607	542.614579	-196.679674	579.680362	-0.390558	-1.003434	22208.31935
17.733817	545.66643	-270.687059	610.198871	-2.679446	0.522492	22215.18601
-60.851345	544.140504	-323.331488	665.895151	0.372405	2.048417	3611.102634
-125.703177	525.066436	-427.857383	633.850716	1.135368	1.285454	18.311106
-208.103153	492.259038	-475.161073	559.080368	1.135368	-0.240471	11.444441
-285.162389	471.659044	-558.324011	501.858162	-1.153521	-1.003434	21525.4677
-343.147557	425.118317	-616.309179	385.124864	0.372405	-1.003434	22170.17121
-405.710502	361.029447	-631.568434	314.932292	1.135368	0.522492	22197.63787
-456.066042	292.362801	-640.723987	212.695285	3.424256	2.048417	22244.17859
-517.866024	193.940608	-705.575819	92.910135	1.89833	0.522492	22207.55638
-543.043794	139.770254	-689.553602	-29.926865	1.135368	-1.003434	22209.84527
-565.169714	55.844353	-585.79067	-87.912033	0.372405	-0.240471	22228.15638
-568.984527	-31.133399	-591.131409	-232.874953	-0.390558	0.522492	22201.45268
-555.251198	-111.244487	-500.338843	-312.223078	-0.390558	-0.240471	22194.58602
-514.814173	-212.718531	-445.405526	-388.519352	1.89833	0.522492	22228.15638
-491.925291	-276.807401	-388.183321	-489.993396	0.372405	-0.240471	22213.66009
-420.969756	-346.23701	-314.175935	-547.215601	-0.390558	-0.240471	22220.52675
-392.740135	-405.748103	-216.516705	-613.593359	1.135368	-1.003434	22230.44527
-315.680899	-475.177712	-128.013027	-668.526676	0.372405	1.285454	22199.16379
-234.043886	-543.081396	-80.709338	-796.704416	0.372405	1.285454	22201.45268
-154.695761	-572.836943	-27.301946	-821.119223	-0.390558	-1.003434	22202.21564
-60.851345	-601.829527	146.653558	-725.748881	-1.153521	-0.240471	22212.89712
38.333811	-592.673974	250.41649	-663.9489	0.372405	0.522492	22211.3712
115.393048	-578.177682	403.772	-606.726694	1.135368	-0.240471	22228.15638
207.711539	-548.422135	454.127541	-544.926713	-0.390558	-1.766397	22230.44527
285.533738	-520.955477	502.194193	-472.445253	-0.390558	0.522492	22216.71194
351.148533	-470.599936	575.438616	-427.430451	-0.390558	1.285454	22215.94897
415.237403	-397.355513	631.134896	-301.5416	1.135368	1.285454	22204.50453
484.667012	-324.874053	678.438586	-216.089773	3.424256	1.285454	22224.34156
515.185522	-241.711115	669.283033	-145.134238	1.135368	0.522492	22228.91934
537.311441	-153.207437	641.053411	-75.704629	1.135368	-1.003434	22222.05268
554.096621	-70.807462	647.157113	50.947185	1.135368	-1.003434	22211.3712
547.229957	12.355477	650.971927	221.850838	1.135368	-0.240471	22222.81564
528.918851	92.466564	579.25343	291.280447	1.135368	1.285454	22220.52675
508.318857	177.91839	567.046026	371.391534	-1.153521	-1.003434	22202.21564
466.355907	258.029478	479.305311	466.761877	-0.390558	1.285454	22219.00082
419.81518	322.88131	385.460895	525.510007	0.372405	1.285454	22231.20823
389.29667	412.910913	293.905366	597.228505	1.89833	0.522492	22224.34156
316.81521	463.266454	180.986881	618.591461	-2.679446	-0.240471	22202.97861
233.652272	515.14792	81.038763	670.472927	-1.916483	-1.003434	22208.31935
[truncated: 28,725 more rows]
