# Supplementary material for: Dynamic analysis of slant cracked rotor system considering nonlinear oil film force
Source: PLoS One. 2024 Jan 25;19(1):e0294293. doi: 10.1371/journal.pone.0294293 (PMC10810477; doi:10.1371/journal.pone.0294293)
Supplement: S1 File — These data were measured by two eddy current sensors, model WT0150. (ZIP) [file pone.0294293.s001.zip › 2021.3.18 Test data for plain bearings/2021.3.18 (P=0.2Mpa, Z=8.1g Clockwise162°+4.0g)/1700.csv]

1024	30720	7	0	3
8	8	8	8	10	10	1
3	3	3	3	1	1	4
2	1	4	3	0	0	0
0	0	0	0	-0.000021	-0.000026	20691.50195
419.435934	467.828235	405.422702	749.310224	0.227339	0.070773	22191.53417
365.265579	560.909689	307.000509	879.013889	0.990302	-0.69219	22219.00082
295.83597	622.709671	155.170924	914.873138	0.990302	-1.455153	22248.75637
186.732299	639.494851	9.445042	904.191659	-1.298587	-2.218115	22247.23045
90.598994	637.968926	-88.214189	946.917573	0.227339	-2.218115	22235.786
-16.215789	624.235597	-248.436364	909.532399	0.227339	-1.455153	20435.95691
-127.608349	609.739305	-398.740023	842.391678	-0.535624	-2.218115	22.125919
-217.637952	579.220795	-557.436272	745.49541	0.227339	-2.218115	12.970367
-319.874959	505.21341	-635.258471	670.725062	-2.061549	-0.69219	21826.07501
-388.541605	464.013422	-710.028819	521.947328	0.227339	1.596698	22213.66009
-483.911947	375.509744	-800.058422	394.532551	-0.535624	-0.69219	22208.31935
-538.845264	270.983849	-880.932472	200.740016	0.990302	0.070773	22196.87491
-586.911916	197.739427	-874.065808	60.354872	2.516227	0.833736	22199.92676
-644.134122	59.643171	-825.236193	-89.185824	-2.824512	-1.455153	22179.32676
-646.42301	-47.934575	-843.547298	-262.378365	-0.535624	-1.455153	22185.43046
-631.163755	-137.201215	-786.325093	-374.533888	-2.824512	-0.69219	22188.48232
-605.223022	-236.386371	-670.354757	-548.489392	-0.535624	-0.69219	22188.48232
-565.54896	-327.941899	-572.695527	-647.674547	-0.535624	1.596698	22207.55638
-499.934164	-430.941869	-463.591855	-778.904138	-0.535624	0.070773	22191.53417
-409.141599	-505.712217	-319.391898	-840.70412	0.227339	-0.69219	22213.66009
-310.719406	-591.927006	-188.92527	-934.548536	0.227339	-2.218115	22222.05268
-188.645368	-632.364031	-25.651244	-917.000394	-0.535624	-2.981078	22231.97119
-84.119473	-663.645503	123.126489	-978.037412	-1.298587	-4.507004	22210.60823
51.687894	-679.667721	257.407931	-929.97076	0.990302	-1.455153	22245.70452
134.850833	-674.326982	399.319	-888.770772	2.516227	-0.69219	22248.75637
265.317461	-614.052925	510.71156	-774.326362	2.516227	0.070773	22228.15638
370.606318	-579.719602	649.570778	-649.200473	3.27919	0.833736	22235.02304
433.169263	-492.74185	754.859635	-549.252354	-0.535624	-1.455153	22237.31193
517.095164	-388.978918	805.215176	-408.104248	-0.535624	-0.69219	22216.71194
581.184034	-312.682644	860.911456	-235.674669	1.753264	-2.218115	22220.52675
609.413655	-182.216016	885.326264	-81.556197	1.753264	-1.455153	22225.86749
610.93958	-66.24568	864.72627	120.628929	0.227339	-1.455153	22212.89712
628.487723	43.620954	812.844804	286.191843	0.990302	-0.69219	22189.24528
589.576624	157.302402	775.459629	433.443651	-2.061549	-2.218115	22194.58602
551.428487	275.561626	696.111505	533.391769	-3.587475	-2.218115	22183.14158
490.391468	365.591229	574.037467	646.310254	-0.535624	0.833736	22180.85269
458.347033	468.591198	418.393069	743.206522	-1.298587	0.070773	22192.29713
388.154461	544.887472	358.881975	883.591666	-0.535624	-0.69219	22213.66009
298.124858	609.739305	200.948689	922.502765	0.227339	-2.218115	22219.76379
211.910069	649.413367	66.667247	931.658318	1.753264	-2.218115	22228.15638
102.043435	652.465218	-104.999369	946.15461	0.990302	-1.455153	22228.91934
18.117534	647.124479	-202.658599	911.058324	-0.535624	-1.455153	22216.71194
-94.800951	602.109677	-387.295582	845.443529	0.227339	-0.69219	41.199988
-179.489815	579.220795	-492.584439	761.517628	0.990302	0.070773	12.970367
-280.963859	541.835621	-626.102918	684.458391	4.042152	1.596698	19287.69799
-374.045313	495.294894	-755.806584	543.310285	2.516227	-0.69219	22213.66009
-450.341587	402.21344	-781.747317	426.576986	3.27919	-1.455153	22231.97119
-532.741562	293.872731	-845.836187	235.073339	2.516227	-0.69219	22222.81564
-593.015618	198.502389	-841.25841	111.473376	1.753264	-0.69219	22222.05268
-638.03042	86.346867	-867.199143	-31.963619	-2.061549	-0.69219	22205.2675
-657.104488	-0.630885	-804.636199	-202.104309	0.990302	0.833736	22201.45268
-641.845233	-118.890109	-774.880652	-350.882043	0.227339	0.070773	22212.89712
-626.585979	-227.230818	-734.443627	-537.044951	0.227339	0.833736	22200.68972
-564.785997	-330.230787	-610.080701	-629.363442	-1.298587	-0.69219	22191.53417
-505.274904	-422.549279	-518.525172	-757.541181	-2.061549	0.070773	22185.43046
-438.134183	-504.949254	-404.843725	-868.933741	0.990302	0.070773	22209.08231
-352.682356	-601.845522	-241.569699	-961.252232	-0.535624	0.070773	22191.53417
-212.297213	-633.889957	-37.095685	-947.518903	-0.535624	-2.218115	22211.3712
-90.986137	-680.430684	78.111688	-930.733723	-2.061549	-0.69219	22225.10453
23.458273	-701.79364	251.304229	-907.081878	0.990302	1.596698	22174.74899
124.169354	-685.771423	397.030112	-899.452251	1.753264	0.070773	22219.76379
234.035988	-651.4381	511.474522	-779.667101	-0.535624	0.833736	22232.73415
332.458182	-585.823304	641.178188	-685.059721	2.516227	2.359661	22218.23786
428.591486	-527.075173	722.815201	-552.304205	0.227339	-0.69219	22219.76379
523.198866	-430.178906	776.985555	-420.311652	0.990302	-2.981078	22254.09711
552.19145	-330.99375	824.289245	-288.319098	3.27919	-0.69219	22232.73415
613.228469	-177.63824	843.363313	-178.452464	1.753264	-0.69219	22196.87491
620.095133	-103.630854	827.341096	35.940065	0.990302	-0.69219	22217.4749
610.176618	37.517252	876.933673	246.51778	2.516227	1.596698	22219.00082
603.309953	139.754259	782.326294	408.26588	-0.535624	1.596698	22198.40083
558.295152	264.117185	734.259642	515.843626	-0.535624	-0.69219	22213.66009
515.569238	367.880117	636.600411	664.62136	0.227339	-0.69219	22212.89712
457.58407	445.702316	495.452305	764.569479	-0.535624	-0.69219	22202.21564
394.258163	533.443031	371.852342	833.999088	-2.061549	-2.218115	22224.34156
313.384113	579.983758	239.096825	914.110175	-2.061549	-1.455153	22209.08231
218.013771	636.443	55.222806	916.399063	-2.824512	0.833736	22196.87491
124.169354	641.020777	-114.154922	885.880554	-2.061549	0.070773	22209.84527
31.0879	649.413367	-208.762301	920.97684	1.753264	1.596698	22209.84527
-69.623181	623.472634	-381.954842	814.162057	-0.535624	1.596698	157.170324
-161.941672	570.065242	-455.962228	814.925019	-2.061549	0.070773	14.496292
-265.704604	560.146727	-574.984415	733.288006	1.753264	0.070773	11481.82623
-365.652723	480.798602	-664.251055	587.562124	-2.061549	-2.218115	22163.30454
-452.630475	403.739366	-797.769534	469.302899	0.990302	0.070773	22215.94897
-511.378605	332.020868	-825.236193	267.880737	1.753264	0.070773	22224.34156
-565.54896	216.813495	-909.925056	120.628929	0.990302	-0.69219	22198.40083
-625.060053	122.206116	-866.43618	6.184518	2.516227	0.833736	22240.36378
-654.8156	0.132078	-807.68805	-148.696917	0.990302	1.596698	22211.3712
-660.919302	-114.312333	-791.665832	-395.896844	0.990302	0.833736	22200.68972
-628.111904	-182.978979	-712.317708	-436.333869	0.227339	1.596698	22221.28971
-576.993401	-301.238203	-618.473291	-579.007901	-0.535624	-0.69219	22224.34156
-528.163786	-398.897434	-528.443688	-722.444896	0.990302	-0.69219	22176.27491
-441.186034	-478.245558	-384.243731	-814.763387	-1.298587	-1.455153	22222.05268
-353.445319	-549.201093	-246.147475	-872.748555	-1.298587	-0.69219	22230.44527
-232.134244	-620.156627	-133.22899	-962.778158	-0.535624	0.070773	22212.89712
-123.793535	-654.489951	30.807998	-963.54112	-1.298587	0.070773	22222.81564
-13.926901	-689.586236	225.363496	-907.081878	0.227339	0.833736	22209.08231
95.939733	-681.193646	271.904223	-974.222599	-2.061549	0.070773	22186.95639
205.806367	-659.067727	432.889361	-877.326331	-0.535624	-1.455153	22199.16379
306.517448	-595.74182	591.58561	-736.941188	-0.535624	-0.69219	22218.23786
392.732238	-532.415913	728.918902	-598.844932	-1.298587	0.070773	22215.94897
501.072946	-451.541863	799.874437	-450.067199	-0.535624	0.070773	22222.05268
536.932195	-354.645595	840.311462	-315.022794	-2.824512	0.070773	22223.5786
594.917363	-240.964147	867.015158	-189.896905	-2.824512	0.833736	22203.74157
619.332171	-121.94196	863.963307	17.628959	-2.824512	0.833736	22195.34898
622.384022	7.761705	870.829972	205.317792	0.990302	2.359661	22196.11194
610.93958	117.628339	786.90407	351.806638	1.753264	0.070773	22224.34156
575.843295	235.124601	702.215207	486.851042	0.990302	-2.218115	22214.42305
536.169232	333.546794	635.837449	656.991733	0.990302	-2.981078	22215.18601
505.650723	436.546763	492.400454	702.006534	0.227339	-1.455153	22218.23786
428.591486	525.813403	346.674571	776.01392	0.227339	0.833736	22221.28971
314.910039	575.405981	269.615335	911.821287	-0.535624	1.596698	22147.28233
263.791535	637.968926	113.207974	924.791653	0.227339	0.833736	22226.63045
129.510094	644.072628	-21.836431	947.680535	-0.535624	0.070773	22219.00082
53.976783	620.420783	-149.251208	953.021275	0.227339	2.359661	22231.20823
-29.186156	615.843006	-332.362265	874.436113	-2.824512	-0.69219	1054.414502
-139.815753	578.457832	-452.147414	830.184274	-2.061549	-0.69219	16.022217
-248.156461	543.361546	-542.93998	753.125038	-0.535624	0.070773	3781.243324
-351.919393	519.709702	-671.11772	605.873229	0.990302	-1.455153	22134.31196
-437.37122	439.598614	-800.058422	428.865874	-0.535624	0.070773	22192.29713
-500.697127	348.043086	-801.584348	351.043675	-2.061549	0.833736	22208.31935
-551.815631	264.880147	-935.865789	121.391891	0.227339	1.596698	22215.94897
-604.460059	135.176482	-892.376913	45.095618	0.990302	0.070773	22195.34898
-642.608196	46.672805	-822.184342	-109.785818	0.227339	0.833736	22213.66009
-647.185973	-59.379016	-798.532497	-276.111695	-0.535624	0.833736	22206.03046
-641.082271	-158.564172	-756.569546	-425.652391	0.227339	0.070773	22179.32676
-586.911916	-262.327104	-648.228838	-538.570876	3.27919	0.070773	22224.34156
-528.163786	-375.245589	-525.391837	-706.422678	0.227339	-0.69219	22222.81564
-457.208251	-440.097421	-449.858526	-784.244877	1.753264	0.833736	22221.28971
-374.045313	-536.993689	-263.695618	-866.644853	2.516227	1.596698	22224.34156
-273.334232	-617.867739	-176.717866	-944.467052	2.516227	1.596698	22241.88971
-170.334262	-649.912174	26.230222	-940.652238	-2.061549	-0.69219	22215.94897
-41.39356	-672.038093	194.082024	-913.948543	1.753264	0.833736	22220.52675
79.154553	-678.904758	327.600503	-876.563368	0.227339	0.070773	22229.6823
158.502678	-673.564019	470.274535	-855.963375	-0.535624	-1.455153	22216.71194
290.495231	-602.608484	590.059684	-734.652299	1.753264	-2.981078	22222.05268
369.843356	-556.067757	677.800399	-632.415293	-2.824512	-2.218115	22229.6823
450.717406	-481.297409	751.807785	-487.452373	1.753264	1.596698	22202.21564
513.28035	-368.378924	826.578133	-334.096863	-1.298587	0.833736	22201.45268
584.235885	-263.090066	773.933704	-327.993161	0.990302	0.833736	22161.01566
623.909947	-152.46047	847.178127	-53.326575	-0.535624	-1.455153	22197.63787
603.309953	-43.356798	834.970723	159.540028	0.227339	-1.455153	22210.60823
594.1544	84.820942	796.059623	341.12516	0.990302	-0.69219	22214.42305
572.028481	193.16165	763.252226	474.643639	-0.535624	-0.69219	22208.31935
538.45812	307.606061	676.274474	582.984347	1.753264	-1.455153	22206.79342
459.109996	398.398626	593.874498	692.850981	-1.298587	-1.455153	22202.21564
448.428518	504.450447	440.518988	818.739833	-0.535624	0.833736	22215.94897
365.265579	566.250429	320.733838	898.85092	1.753264	1.596698	22243.41563
279.813753	624.235597	138.385744	890.45833	3.27919	-0.69219	22247.99341
188.258224	650.17633	-39.384574	907.24351	3.27919	-1.455153	22241.88971
80.680478	643.309665	-117.206773	920.97684	-2.061549	-2.981078	22227.39341
-21.556528	621.946708	-275.140059	870.621299	1.753264	-2.218115	8503.982665
-110.060206	585.324497	-455.199265	827.132423	-2.824512	-2.218115	20.599994
-223.741654	565.487466	-524.628874	757.702814	-2.824512	-1.455153	11.444441
-296.986076	537.257845	-581.088117	669.199137	-1.298587	0.070773	21800.13428
-414.482338	454.094906	-739.784366	518.895477	0.990302	0.833736	22213.66009
-454.919363	350.331974	-814.554714	380.036259	0.227339	1.596698	22206.79342
-582.33414	260.302371	-881.695435	195.399277	-2.824512	-1.455153	22185.43046
-612.089687	151.1987	-861.858404	79.428941	-0.535624	-1.455153	22202.97861
-627.348941	46.672805	-849.651	-82.319159	-1.298587	-2.218115	22156.43788
-663.971153	-40.304947	-894.665802	-263.904291	-3.587475	-1.455153	22182.37861
-647.948935	-139.490103	-795.480646	-418.785726	-0.535624	-0.69219	22205.2675
-605.985985	-239.438222	-680.273273	-525.600509	0.990302	-0.69219	22202.97861
-562.497109	-345.490042	-595.584409	-688.111572	-0.535624	-0.69219	22190.7712
-488.489723	-440.860384	-446.043712	-778.904138	-1.298587	-0.69219	22224.34156
-403.037897	-519.445546	-323.206712	-846.807822	-1.298587	0.833736	22213.66009
-287.830524	-578.193677	-195.028972	-927.681872	0.990302	0.833736	22223.5786
-193.986107	-626.260329	-55.406791	-923.104095	1.753264	-1.455153	22245.70452
-52.075038	-689.586236	138.385744	-915.474468	0.990302	-2.981078	22235.02304
71.524926	-681.193646	229.17831	-942.941127	0.990302	-0.69219	22228.15638
159.26564	-656.015876	377.956043	-875.037443	2.516227	-1.455153	22235.02304
247.769318	-614.815888	580.904131	-772.037473	1.753264	-0.69219	22225.86749
357.635952	-572.089975	662.541144	-658.356026	0.227339	0.833736	22224.34156
444.613704	-503.423329	750.281859	-528.65236	-1.298587	-0.69219	22226.63045
529.302568	-404.238173	827.341096	-380.637589	0.990302	-0.69219	22220.52675
559.821077	-301.238203	845.652201	-261.615403	1.753264	-1.455153	22218.23786
599.495139	-189.845644	841.837388	-64.008054	0.227339	-1.455153	22209.08231
624.67291	-60.141978	876.170711	116.051152	0.227339	-2.218115	22198.40083
610.93958	48.19873	831.918872	278.562215	-2.061549	-1.455153	22186.95639
583.472922	181.717209	747.992971	388.428849	-1.298587	-0.69219	22191.53417
544.561822	280.902365	690.770766	529.576956	0.227339	-0.69219	22168.64528
527.013679	381.613446	564.118951	636.391739	-2.824512	-1.455153	22180.08972
434.695188	469.354161	460.356019	788.221323	0.990302	0.070773	22212.13416
380.524834	552.517099	310.815323	833.999088	2.516227	0.070773	22228.15638
297.361896	612.791155	187.978322	917.162026	0.227339	-0.69219	22219.76379
201.228591	644.072628	60.563545	925.554616	0.227339	-2.218115	22228.15638
121.117503	659.331882	-71.429009	959.887939	0.990302	-2.981078	22231.20823
21.169385	627.287447	-216.391929	914.110175	-0.535624	-1.455153	22212.13416
-92.512063	605.161528	-353.725221	852.310193	0.227339	-0.69219	45.014801
-190.934256	583.035609	-486.480737	786.695398	0.227339	0.833736	12.970367
-277.912008	550.991174	-618.473291	666.910248	1.753264	1.596698	20526.74947
-377.860127	458.672683	-686.376975	531.102881	2.516227	-0.69219	22209.84527
-451.867512	377.798632	-819.132491	384.614036	0.227339	-0.69219	22229.6823
-540.371189	280.902365	-850.413963	196.16224	0.227339	0.070773	22180.85269
-603.697097	188.583874	-877.117659	114.525227	-0.535624	-2.218115	22193.06009
-639.556345	103.89501	-846.599149	-31.200656	-0.535624	-2.218115	22220.52675
-650.237824	0.132078	-783.273242	-167.770986	-0.535624	0.833736	22205.2675
-643.371159	-105.15678	-753.517695	-354.696856	0.227339	-0.69219	22198.40083
-633.452643	-220.364153	-723.762149	-499.659776	-0.535624	0.833736	22200.68972
-576.230438	-327.178936	-615.42144	-663.696765	-1.298587	0.070773	22165.59343
-515.193419	-411.8678	-494.110365	-755.252293	-1.298587	-0.69219	22154.14899
-428.215667	-508.001105	-372.036327	-842.993008	0.227339	-0.69219	22213.66009
-315.297182	-588.875155	-266.747469	-927.681872	-0.535624	-1.455153	22203.74157
-217.637952	-618.630702	-124.8364	-978.037412	-2.061549	-2.218115	22220.52675
-93.275026	-666.697354	101.00057	-929.97076	0.990302	-1.455153	22231.20823
14.30272	-690.349199	225.363496	-938.36335	0.227339	-0.69219	22216.71194
144.006386	-660.593652	391.689373	-859.015226	-0.535624	0.070773	22219.76379
259.213759	-660.593652	535.88933	-757.541181	0.990302	1.596698	22230.44527
350.769287	-565.22331	623.630045	-670.563429	0.227339	-0.69219	22239.60082
436.984076	-492.74185	739.600381	-579.007901	4.042152	0.833736	22243.41563
520.909978	-422.549279	796.822586	-461.51164	0.990302	-0.69219	22241.88971
568.97663	-341.675228	782.326294	-347.067229	0.990302	-2.218115	22199.16379
612.465506	-231.808594	863.963307	-132.6747	0.990302	-2.981078	22214.42305
632.302537	-86.845674	879.222562	50.436357	0.227339	-0.69219	22222.81564
593.391438	26.835774	831.918872	223.628898	0.990302	0.070773	22192.29713
585.76181	140.517221	799.111474	398.347365	-0.535624	-0.69219	22209.84527
554.480338	258.776446	723.578163	547.888061	0.227339	0.833736	22219.00082
519.384052	357.961601	618.289306	637.917664	-0.535624	-0.69219	22201.45268
480.472952	445.702316	508.422671	771.436143	-0.535624	-0.69219	22196.11194
399.598902	531.154143	390.92641	856.88797	-1.298587	-1.455153	22206.79342
299.650784	575.405981	238.333863	879.776852	0.990302	0.833736	22210.60823
229.458212	621.946708	24.704296	911.058324	-2.824512	-0.69219	22195.34898
124.932317	633.391149	-57.695679	921.739802	-2.061549	-0.69219	22213.66009
35.665677	633.391149	-265.984506	854.599082	0.227339	0.833736	22228.91934
-56.652814	613.554118	-341.517817	852.310193	0.990302	0.070773	85.451827
-168.808337	585.324497	-476.562222	778.302808	0.990302	0.070773	13.733329
-274.860157	553.280062	-562.777011	705.058385	1.753264	0.833736	15610.2176
-383.963828	511.317111	-668.065869	599.769527	-0.535624	0.070773	22176.27491
-412.956412	420.524546	-744.362143	467.776974	0.227339	-1.455153	22212.89712
-509.85268	322.865315	-806.925087	277.799252	-0.535624	0.833736	22241.88971
-567.074885	218.33942	-890.850988	141.991885	2.516227	1.596698	22222.81564
-630.400792	119.917227	-865.673218	-0.682146	1.753264	0.070773	22206.03046
-656.341525	13.865407	-815.317677	-160.141359	0.990302	0.833736	22215.18601
-642.608196	-80.741972	-830.576932	-333.3339	0.227339	1.596698	22197.63787
-630.400792	-198.238234	-757.332509	-496.607925	0.227339	0.833736	22202.21564
-585.385991	-289.0308	-661.199204	-611.815299	-0.535624	-0.69219	22210.60823
-508.326755	-380.586328	-529.206651	-714.052305	0.227339	-0.69219	22199.92676
-442.711959	-486.638148	-369.747439	-818.5782	0.227339	-1.455153	22222.05268
-345.052729	-541.571465	-281.243761	-897.163362	0.227339	0.070773	22231.20823
-258.074977	-648.386249	-131.703065	-913.948543	-1.298587	0.070773	22193.82305
-144.393529	-663.645503	43.778365	-968.88186	-2.824512	0.833736	22200.68972
-18.504677	-672.038093	151.356111	-979.563338	-2.824512	0.070773	22199.16379
93.650845	-653.726988	307.000509	-944.467052	-1.298587	0.833736	22192.29713
214.96192	-664.408466	493.926379	-810.948573	-0.535624	1.596698	22207.55638
314.147076	-598.793671	563.355989	-756.015256	-0.535624	-0.69219	22229.6823
411.806306	-536.993689	704.504095	-608.000485	0.990302	-1.455153	22221.28971
502.598872	-449.252974	787.667033	-450.830161	0.227339	0.070773	22219.76379
555.243301	-360.749297	832.681835	-303.578353	0.227339	1.596698	22227.39341
601.784028	-232.571557	868.541083	-170.822837	-0.535624	-0.69219	22199.92676
618.569208	-108.971594	861.674419	13.814146	0.990302	0.833736	22215.94897
617.806245	0.89504	851.755903	221.34001	2.516227	2.359661	22231.97119
601.021065	115.339451	796.822586	340.362197	0.227339	0.070773	22206.79342
568.97663	216.813495	746.467045	476.169564	0.990302	0.833736	22189.24528
551.428487	342.702347	592.348573	564.673242	0.990302	0.833736	22210.60823
463.687772	422.050471	506.133783	704.295422	0.227339	-2.218115	22209.84527
417.910008	518.946739	431.363435	824.843535	0.227339	-0.69219	22215.18601
330.932256	577.69487	290.978291	901.902771	-2.061549	1.596698	22225.86749
234.798951	628.05041	120.837601	942.339796	-0.535624	0.833736	22229.6823
141.717497	646.361516	-4.288288	920.213877	0.990302	2.359661	22220.52675
47.873081	641.783739	-127.125288	943.865722	0.227339	1.596698	22225.86749
-44.445411	635.680038	-289.636351	890.45833	-5.1134	-2.218115	474.562822
-149.734268	596.768938	-442.228899	816.450945	-2.061549	0.070773	15.259255
-239.000908	544.887472	-557.436272	745.49541	-2.824512	-2.218115	2789.391766
-358.023095	489.191192	-668.065869	621.132484	-0.535624	-1.455153	22135.83789
-437.37122	424.339359	-756.569546	452.517719	-0.535624	-2.218115	22199.16379
-483.911947	329.73198	-877.880621	284.665917	0.990302	1.596698	22183.14158
-576.993401	245.806079	-877.880621	125.206705	0.227339	0.833736	22208.31935
-622.008202	122.206116	-861.858404	-2.208072	-1.298587	0.070773	22206.03046
-649.474861	46.672805	-819.895453	-107.49693	-0.535624	0.070773	22207.55638
-624.297091	-83.030861	-793.95472	-248.645036	0.990302	0.833736	22204.50453
-633.452643	-163.141948	-749.702882	-441.674608	2.516227	0.833736	22215.94897
-585.385991	-274.534508	-647.465875	-547.726429	1.753264	0.070773	22213.66009
-529.689711	-367.615961	-549.043682	-735.415262	1.753264	-1.455153	22193.82305
-463.311953	-446.964086	-417.814091	-797.978207	0.990302	0.833736	22222.05268
-364.126797	-540.04554	-293.451165	-897.163362	0.227339	0.833736	22228.15638
-267.993492	-598.793671	-171.377127	-978.800375	0.990302	1.596698	22227.39341
-157.363896	-647.623286	10.208004	-981.852226	0.227339	0.833736	22213.66009
-45.208373	-678.904758	178.059806	-927.681872	1.753264	0.833736	22224.34156
69.236037	-688.060311	297.081993	-904.030027	0.227339	-1.455153	22229.6823
175.287858	-665.171429	464.170833	-826.970791	0.990302	-1.455153	22216.71194
281.339678	-605.660335	569.45969	-727.785635	-2.824512	-2.218115	22199.16379
387.391499	-580.482565	689.24484	-636.993069	-1.298587	-1.455153	22211.3712
459.872959	-489.689999	747.992971	-498.133851	0.227339	1.596698	22203.74157
530.828493	-376.771514	802.926288	-369.193148	0.990302	2.359661	22205.2675
574.317369	-261.564141	825.052207	-234.911707	-2.061549	0.070773	22209.84527
630.776612	-145.593805	834.20776	-22.808066	0.990302	0.833736	22203.74157
615.517357	-31.149394	818.948505	174.799283	-1.298587	-1.455153	22190.7712
613.991431	91.687606	794.533698	307.554799	0.227339	-1.455153	22215.18601
584.235885	217.576458	771.644816	486.851042	0.227339	0.070773	22202.97861
536.932195	297.687545	667.881883	585.273235	0.227339	0.833736	22192.29713
498.021095	427.39121	574.80043	711.92505	0.990302	-1.455153	22215.94897
448.428518	499.109708	448.911578	818.739833	0.990302	0.833736	22251.04526
347.717436	567.776354	329.126428	885.880554	-0.535624	0.833736	22230.44527
286.680417	624.998559	138.385744	904.191659	0.990302	1.596698	22235.02304
169.947119	629.576336	1.052451	911.058324	-0.535624	0.070773	22239.60082
56.265671	632.628187	-113.391959	930.132393	-1.298587	-0.69219	22219.00082
-14.689864	623.472634	-359.828923	798.139839	-0.535624	-1.455153	9861.293374
-119.978721	579.983758	-435.362234	830.947237	1.753264	-0.69219	20.599994
-245.867573	573.117093	-535.310353	750.073187	0.990302	-1.455153	12.207404
-322.926809	505.21341	-624.576993	627.236186	-0.535624	0.070773	21761.22318
-412.956412	455.620832	-703.925117	524.236216	-1.298587	0.833736	22210.60823
-473.993431	359.487527	-805.399161	379.273296	-2.824512	0.070773	22185.43046
-541.134152	268.694961	-881.695435	172.510395	-2.061549	1.596698	22193.06009
-602.934134	161.117215	-889.325063	63.406723	-2.061549	0.833736	22175.51195
-645.660047	72.613538	-838.969522	-57.141389	-0.535624	-0.69219	22183.90454
-667.785967	-36.490134	-835.154708	-234.911707	-1.298587	-1.455153	22203.74157
-656.341525	-141.778991	-764.199174	-404.289434	-0.535624	-0.69219	22198.40083
-618.193389	-246.304886	-697.058453	-586.637528	-2.061549	-2.218115	22186.95639
-533.504525	-356.17152	-574.221452	-702.607864	-0.535624	-0.69219	22204.50453
-506.037866	-440.860384	-458.251116	-817.052275	0.227339	0.833736	22224.34156
-417.534189	-530.889987	-288.873389	-850.622635	1.753264	0.070773	22212.89712
-298.512002	-581.245528	-192.740084	-921.57817	1.753264	0.070773	22247.23045
-179.489815	-645.334398	-13.443841	-940.652238	3.27919	1.596698	22251.80822
-52.838001	-691.112162	194.082024	-935.311499	2.516227	-1.455153	22220.52675
60.843447	-707.897342	252.830155	-942.941127	-2.824512	-3.744041	22225.86749
166.132305	-678.141795	435.941211	-849.09671	0.990302	-1.455153	22237.31193
261.502647	-610.238112	561.830063	-759.83007	0.990302	0.070773	22177.80084
362.213728	-581.245528	662.541144	-653.778249	-0.535624	-2.218115	22219.00082
439.272965	-495.793701	764.015188	-504.237553	0.990302	-0.69219	22231.97119
532.354419	-398.134471	830.392946	-362.326484	-0.535624	-1.455153	22217.4749
583.472922	-298.949315	834.20776	-283.741322	-0.535624	-0.69219	22190.00824
604.072916	-172.297501	876.170711	-40.356209	-2.061549	-2.218115	22195.34898
636.117351	-54.801239	873.881822	138.177072	-2.824512	-2.981078	22182.37861
620.095133	49.724656	802.163325	284.665917	-3.587475	-3.744041	22170.17121
562.872928	177.139433	817.42258	431.154763	-0.535624	-2.218115	22192.29713
548.376636	282.42829	705.267058	561.621391	-0.535624	0.070773	22199.16379
496.49517	378.561595	555.726361	663.858397	-2.061549	0.070773	22193.06009
459.872959	474.6949	447.385653	756.176889	-1.298587	-1.455153	22225.10453
374.421132	554.805987	339.807907	857.650933	-0.535624	-0.69219	22228.91934
297.361896	608.213379	176.533881	866.806485	-0.535624	-1.455153	22217.4749
204.280442	635.680038	55.222806	942.339796	0.990302	-1.455153	22228.91934
103.56936	650.939292	-79.821599	937.76202	1.753264	-2.218115	22244.17859
17.354571	642.546702	-207.999338	908.769436	1.753264	-0.69219	22238.83786
-81.067622	615.843006	-386.532619	883.591666	-0.535624	-2.218115	32.807398
-197.037958	567.013391	-501.739992	772.962069	0.227339	-0.69219	12.207404
-297.749039	534.968956	-599.399222	684.458391	0.227339	0.070773	20348.97916
-389.304568	470.880086	-688.665863	566.199167	0.227339	-1.455153	22203.74157
-454.919363	384.665297	-768.013987	415.895508	-0.535624	-1.455153	22219.00082
-538.845264	300.739396	-845.073224	196.925202	0.227339	-1.455153	22198.40083
-596.830432	197.739427	-867.199143	95.451158	-0.535624	-0.69219	22216.71194
-634.215606	97.028345	-890.850988	-25.859917	-2.061549	-2.981078	22193.82305
-676.941519	-9.786438	-839.732485	-217.363564	-1.298587	-2.218115	22195.34898
-650.237824	-122.704923	-752.754733	-348.593155	-1.298587	0.070773	22193.06009
-645.660047	-236.386371	-697.058453	-517.207919	-2.061549	-0.69219	22206.79342
-572.415624	-330.99375	-597.110334	-652.252324	-2.061549	0.070773	22144.23048
-506.037866	-417.971502	-478.85111	-757.541181	-0.535624	-0.69219	22204.50453
-419.060114	-505.712217	-329.310414	-833.837455	-1.298587	-1.455153	22228.15638
-329.030511	-590.401081	-236.991922	-923.867058	-0.535624	-2.218115	22212.13416
-195.512032	-629.31218	-107.288257	-991.007779	-1.298587	-1.455153	22222.05268
-94.800951	-678.141795	95.659831	-974.222599	3.27919	0.833736	22235.02304
29.561975	-691.112162	255.882006	-924.630021	0.227339	-1.455153	22211.3712
141.717497	-678.141795	368.037528	-940.652238	-0.535624	-1.455153	22220.52675
255.398945	-644.571435	528.259703	-776.61525	2.516227	1.596698	22257.14896
353.821138	-583.534416	654.911517	-694.978237	2.516227	0.070773	22235.786
448.428518	-507.238142	719.76335	-553.830131	1.753264	-1.455153	22236.54897
510.228499	-417.208539	807.504064	-403.526472	0.990302	-2.218115	22222.05268
570.502555	-319.549309	840.311462	-266.193179	-0.535624	-1.455153	22212.89712
607.88773	-195.949346	888.378114	-124.28211	0.227339	-2.218115	22191.53417
613.991431	-83.030861	879.222562	84.006717	-0.535624	-0.69219	22201.45268
602.54699	35.228364	837.259611	267.117774	-0.535624	-1.455153	22206.79342
591.865512	157.302402	781.563331	414.369582	2.516227	-0.69219	22210.60823
565.161816	267.169036	725.867051	545.599173	1.753264	0.833736	22212.89712
530.06553	352.620862	635.837449	662.332472	-3.587475	0.833736	22190.7712
456.058145	469.354161	490.111566	761.517628	-2.824512	-3.744041	22194.58602
397.310014	538.020807	387.874559	866.043523	-4.350438	-3.744041	22209.84527
301.176709	595.243013	225.363496	888.932405	-2.824512	-2.218115	22212.13416
204.280442	637.968926	49.119104	953.784237	-2.061549	-1.455153	22206.79342
112.724913	650.939292	-77.53271	888.932405	0.990302	-0.69219	21966.46016
45.584192	625.761522	-193.503046	852.310193	-1.298587	0.070773	22219.76379
-75.726883	608.213379	-336.177078	882.828703	0.990302	0.833736	93.081454
-185.593517	582.272646	-485.717775	809.58428	0.227339	-0.69219	15.259255
-263.415716	550.991174	-626.102918	662.332472	-1.298587	-1.455153	14972.38075
-354.208282	496.820819	-681.799198	593.665826	0.227339	-1.455153	22192.29713
-451.104549	416.709732	-764.962136	456.332533	1.753264	-0.69219	22237.31193
-519.771196	319.050502	-827.525081	270.169625	3.27919	0.070773	22219.76379
-593.015618	223.68016	-882.458398	136.651146	-0.535624	-1.455153	22194.58602
-621.24524	109.235749	-864.910255	5.421555	0.227339	0.833736	22220.52675
-652.526712	19.969109	-834.391745	-161.667284	0.227339	0.070773	22219.00082
-654.052637	-82.267898	-789.376944	-330.282049	0.227339	0.833736	22177.80084
-649.474861	-182.978979	-726.051037	-459.985714	0.227339	0.833736	22212.89712
-577.756364	-309.630793	-647.465875	-609.526411	-1.298587	0.070773	22217.4749
-516.719345	-409.578912	-503.265918	-722.444896	-1.298587	-1.455153	22192.29713
-434.319369	-487.401111	-385.769656	-813.237461	0.227339	-1.455153	22225.10453
-346.578654	-565.986273	-232.414146	-898.689288	-2.061549	-1.455153	22209.08231
-226.793505	-615.578851	-105.762332	-962.778158	-2.061549	-0.69219	22193.82305
-126.845386	-673.564019	27.756147	-961.252232	0.227339	2.359661	22203.74157
-23.082454	-694.164013	226.126459	-936.074462	-2.061549	0.833736	22212.89712
106.621211	-683.482535	369.563453	-887.244847	-2.824512	-0.69219	22207.55638
220.302659	-652.201062	493.926379	-784.244877	1.753264	2.359661	22225.10453
324.828554	-598.030708	599.215237	-724.733784	0.990302	1.596698	22233.49712
396.547051	-520.971472	669.407809	-633.178255	-0.535624	-2.981078	22212.89712
487.339617	-437.045571	769.355928	-490.504224	0.227339	-1.455153	22222.81564
566.687742	-356.17152	816.659617	-337.911676	-1.298587	-1.455153	22189.24528
620.858096	-239.438222	848.704052	-154.037657	0.227339	0.070773	22228.15638
613.991431	-96.76419	889.141077	45.095618	0.227339	1.596698	22239.60082
623.909947	-4.445699	864.72627	207.606681	1.753264	0.833736	22225.10453
591.102549	139.754259	812.081841	370.117744	-0.535624	-1.455153	22206.79342
575.080332	251.146818	736.54853	487.614005	2.516227	-0.69219	22209.84527
533.880344	334.309756	628.207821	616.554708	0.227339	0.833736	22194.58602
477.421102	435.020838	528.259703	734.813932	0.990302	-1.455153	22202.21564
414.095194	515.894888	411.526404	818.739833	-1.298587	-1.455153	22218.23786
337.035958	576.931907	263.511633	895.799069	4.042152	0.833736	22232.73415
241.665616	627.287447	72.770949	930.132393	0.990302	0.833736	22225.10453
142.48046	644.072628	-14.969766	946.917573	-2.061549	1.596698	22199.16379
53.21382	644.072628	-160.695649	907.24351	-1.298587	1.596698	22210.60823
-37.578746	596.768938	-312.525233	889.695367	-2.061549	0.833736	547.044282
-155.83797	595.243013	-437.651122	803.480578	0.227339	0.070773	16.78518
-271.808306	557.094876	-562.014048	727.947267	-4.350438	-1.455153	1771.599475
-353.445319	518.946739	-725.288074	600.53249	-1.298587	0.070773	22136.60085
-428.97863	424.339359	-774.880652	457.095496	-0.535624	-1.455153	22204.50453
-521.297121	335.835682	-861.858404	292.295544	0.990302	-1.455153	22212.89712
-571.652662	222.917197	-871.013957	125.206705	0.227339	0.833736	22215.18601
-624.297091	143.569072	-887.799137	13.814146	-0.535624	1.596698	22176.27491
-648.711898	26.835774	-879.406547	-147.933955	4.042152	3.122624	22227.39341
-654.052637	-63.193829	-790.902869	-291.370949	0.227339	0.070773	22238.83786
-641.082271	-163.904911	-726.814	-445.489422	-0.535624	-1.455153	22202.21564
-584.623028	-273.771545	-671.11772	-594.267156	0.227339	-1.455153	22195.34898
-538.845264	-381.349291	-562.014048	-690.400461	2.516227	0.070773	22212.13416
-462.54899	-459.17149	-401.791874	-786.533765	-0.535624	0.070773	22216.71194
-359.549021	-555.304795	-288.873389	-884.955959	-2.061549	0.070773	22220.52675
-260.363865	-601.082559	-128.651214	-946.75594	2.516227	0.833736	22232.73415
-147.44538	-655.252913	14.022818	-951.333717	0.990302	1.596698	22215.94897
-33.763932	-661.356615	113.207974	-948.281866	1.753264	2.359661	22223.5786
79.917516	-674.326982	337.519018	-929.207797	1.753264	-0.69219	22229.6823
176.813783	-671.275131	483.244901	-827.733753	-1.298587	0.070773	22192.29713
287.44338	-614.815888	580.904131	-744.570815	-2.061549	-2.218115	22202.97861
383.576685	-546.149242	683.141138	-614.104187	-2.061549	-0.69219	22212.13416
475.895176	-472.904819	746.467045	-476.007932	-0.535624	0.833736	22204.50453
538.45812	-366.090036	793.770735	-363.852409	-0.535624	0.833736	22218.23786
586.524773	-261.564141	854.044791	-215.837638	-1.298587	0.833736	22202.97861
620.858096	-137.201215	868.541083	-28.911768	-1.298587	0.070773	22195.34898
626.198835	-16.653102	841.074425	173.273358	-0.535624	-0.69219	22204.50453
604.835879	76.428351	787.667033	335.78442	0.227339	-0.69219	22205.2675
571.265518	207.657942	768.592965	441.836241	0.227339	-2.218115	22187.71935
556.006263	325.154204	651.096703	608.162118	2.516227	-2.218115	22228.15638
504.124797	402.976403	532.837479	650.125068	1.753264	0.070773	22228.91934
436.221114	509.028223	431.363435	820.265758	1.753264	0.070773	22237.31193
377.472983	555.56895	330.652354	883.591666	0.227339	0.833736	22231.97119
259.976722	629.576336	116.259825	933.947206	0.990302	0.833736	22235.786
179.102671	639.494851	14.022818	917.162026	-0.535624	1.596698	22215.18601
95.939733	641.020777	-158.406761	917.162026	0.990302	0.070773	22217.4749
-10.112087	621.183746	-265.221544	901.902771	-2.061549	-2.218115	11668.7521
-126.845386	594.48005	-402.554836	853.073156	-1.298587	-2.218115	22.125919
-221.452765	562.435615	-573.458489	729.473193	-0.535624	-1.455153	12.207404
-336.660139	498.346745	-646.702912	639.44359	-3.587475	-0.69219	18776.51296
-404.563822	451.043055	-722.236223	502.87326	0.227339	2.359661	22180.85269
-476.28232	349.569011	-865.673218	306.791836	-0.535624	1.596698	22171.69713
-557.15637	262.591259	-908.399131	190.058538	-1.298587	0.833736	22193.06009
-605.223022	136.702408	-881.695435	58.065984	-1.298587	0.833736	22208.31935
-651.000786	57.354283	-873.302845	-101.393228	1.753264	1.596698	22204.50453
-660.919302	-38.016059	-817.606565	-254.748738	1.753264	0.070773	22196.11194
-657.104488	-144.06788	-743.59918	-425.652391	2.516227	-1.455153	22211.3712
-621.24524	-255.460439	-692.480676	-563.748646	1.753264	0.070773	22184.6675
-559.445258	-357.697446	-571.169601	-726.259709	0.227339	0.070773	22182.37861
-499.171202	-432.467794	-455.199265	-773.563399	0.227339	0.833736	22245.70452
-390.06753	-521.734434	-339.991892	-879.615219	0.990302	1.596698	22237.31193
-324.452735	-585.823304	-181.295643	-923.867058	0.990302	-0.69219	22238.83786
-175.675001	-648.386249	-5.05125	-933.022611	0.227339	-1.455153	22238.07489
-63.519479	-677.378833	162.037589	-922.341133	3.27919	0.833736	22221.28971
33.376789	-688.060311	319.970875	-910.133729	0.990302	-0.69219	22227.39341
160.028603	-667.460317	439.756025	-842.230045	-1.298587	-3.744041	22226.63045
279.813753	-620.91959	565.644877	-763.644883	0.990302	0.070773	22215.18601
355.347064	-572.852938	675.511511	-661.407877	-0.535624	0.833736	22223.5786
443.850741	-488.927037	769.355928	-518.733845	-1.298587	-0.69219	22230.44527
518.621089	-401.949285	840.311462	-388.267217	0.990302	0.070773	22201.45268
562.872928	-290.556725	873.881822	-242.541334	-0.535624	-1.455153	22190.00824
603.309953	-195.186383	836.496648	-72.400644	-0.535624	0.070773	22196.87491
621.621059	-65.482718	862.437381	114.525227	-2.061549	0.070773	22171.69713
607.124767	61.169097	858.622568	290.006656	-1.298587	-1.455153	22200.68972
599.495139	169.509805	767.830002	436.495502	0.227339	-1.455153	22216.71194
532.354419	283.954216	679.326325	545.599173	0.227339	-1.455153	22173.98602
498.021095	381.613446	574.80043	673.776913	-0.535624	0.833736	22197.63787
448.428518	480.035639	469.511572	798.139839	-1.298587	1.596698	22231.97119
382.050759	544.124509	339.807907	878.250926	0.990302	-0.69219	22219.00082
272.184125	602.109677	151.356111	915.636101	-0.535624	-1.455153	22217.4749
194.361926	643.309665	31.570961	930.895355	1.753264	-0.69219	22254.09711
106.621211	661.620771	-118.732698	929.36943	4.805115	0.070773	22240.36378
3.621242	628.05041	-254.540065	875.199075	0.990302	-1.455153	22225.86749
-83.35651	594.48005	-349.910408	873.67315	0.227339	-2.218115	33.57036
-213.060175	556.331913	-500.977029	799.665765	0.227339	-0.69219	12.970367
-298.512002	538.78377	-611.606626	679.880615	1.753264	2.359661	21133.30485
-390.830493	465.539347	-723.762149	555.517689	-1.298587	0.833736	22206.03046
-461.023065	393.82085	-800.058422	399.110328	0.990302	0.833736	22214.42305
-541.897115	280.139402	-861.858404	225.154824	1.753264	-1.455153	22206.79342
-609.037836	186.294986	-873.302845	96.214121	0.227339	-1.455153	22193.82305
-638.793383	80.243165	-850.413963	-44.933985	-2.061549	0.070773	22188.48232
-679.99337	-33.438283	-845.073224	-279.926508	-2.824512	-1.455153	22177.03787
-657.867451	-119.653072	-780.221391	-371.482037	-0.535624	-0.69219	22187.71935
-637.267457	-228.756743	-706.976968	-565.274572	-0.535624	-0.69219	22197.63787
-566.311923	-313.445607	-628.391806	-635.467144	0.227339	0.833736	22185.43046
-486.963798	-425.601129	-461.302967	-736.941188	0.227339	0.833736	22228.15638
-428.215667	-508.764068	-343.043743	-849.859673	-2.061549	0.833736	22228.15638
-327.504586	-567.512199	-201.895637	-932.259648	0.990302	-0.69219	22216.71194
-222.215728	-624.734404	-47.777164	-957.437419	-0.535624	-3.744041	22223.5786
-102.430579	-704.082528	90.319092	-981.852226	-0.535624	-2.218115	22226.63045
31.850863	-671.275131	261.985707	-924.630021	2.516227	-0.69219	22231.20823
150.87305	-670.512168	379.481969	-880.378182	3.27919	-1.455153	22249.51933
236.324877	-647.623286	472.563423	-838.415232	0.227339	0.833736	22242.65267
353.058175	-576.667751	617.526343	-671.326392	-0.535624	0.070773	22223.5786
440.79889	-524.786285	744.94112	-554.593093	-0.535624	-0.69219	22234.26008
507.176648	-435.519645	821.237394	-391.319068	-1.298587	-1.455153	22232.73415
564.398854	-330.230787	827.341096	-272.296881	-0.535624	-2.981078	22184.6675
617.806245	-205.104898	885.326264	-88.422861	-0.535624	-2.981078	22210.60823
623.909947	-99.053078	863.200344	82.480792	0.227339	0.070773	22221.28971
610.93958	35.991326	850.99294	234.310376	0.227339	-1.455153	22182.37861
577.36922	160.354252	806.741102	386.902924	-0.535624	-0.69219	22200.68972
556.769226	271.746812	688.481877	540.258434	-2.824512	-1.455153	22196.11194
521.67294	367.117154	567.933765	645.547292	-2.061549	0.070773	22176.27491
443.087778	483.08749	435.941211	724.132454	-2.824512	-0.69219	22199.92676
382.813722	530.39118	368.800491	861.465746	-2.824512	-2.218115	22192.29713
315.673001	605.161528	216.207943	910.295361	-2.061549	-2.981078	22214.42305
212.673032	631.102261	83.452427	943.865722	-0.535624	-2.981078	22220.52675
117.30269	649.413367	-30.229021	940.813871	-0.535624	-0.69219	22227.39341
16.591608	634.154112	-222.49563	913.347212	0.227339	0.070773	22215.94897
-68.860218	615.843006	-346.095594	870.621299	0.990302	0.833736	54.170354
-171.860188	587.613385	-455.962228	820.265758	2.516227	0.833736	15.259255
-271.045343	545.650435	-594.821446	696.665795	1.753264	-0.69219	17899.10581
-342.763841	493.006006	-733.680664	526.525105	4.042152	0.070773	22209.08231
-467.126767	430.443061	-777.932503	433.443651	1.753264	-0.69219	22222.05268
-529.689711	319.813464	-851.176926	258.725184	0.990302	-1.455153	22206.79342
-565.54896	225.206085	-861.858404	129.784482	-0.535624	-2.981078	22214.42305
-607.51191	122.969078	-850.413963	19.154885	-1.298587	0.833736	22199.16379
-645.660047	3.183929	-806.925087	-192.948756	-2.061549	0.070773	22210.60823
-655.578563	-86.845674	-790.902869	-313.496869	-1.298587	-0.69219	22202.97861
-631.926718	-208.156749	-703.925117	-491.267186	0.227339	0.070773	22214.42305
-582.33414	-314.20857	-668.065869	-632.415293	0.990302	-0.69219	22181.61565
-539.608227	-411.8678	-506.317769	-748.385629	-2.061549	-2.218115	22193.82305
-451.104549	-501.897403	-363.643737	-837.652269	-3.587475	-1.455153	22203.74157
-364.126797	-573.6159	-266.747469	-949.807791	-2.061549	-1.455153	22208.31935
-245.867573	-621.682553	-83.636412	-936.074462	2.516227	0.070773	22207.55638
-128.371312	-675.852907	18.600594	-1005.504071	0.227339	0.833736	22219.76379
-0.193572	-692.638087	228.415347	-929.207797	1.753264	1.596698	22228.91934
89.073068	-690.349199	406.948627	-887.244847	0.227339	0.070773	22217.4749
217.250808	-644.571435	512.237485	-821.630051	0.990302	0.070773	22228.91934
297.361896	-585.823304	625.15597	-739.993039	-0.535624	0.070773	22230.44527
408.754455	-538.519615	693.059654	-608.763448	-1.298587	-1.455153	22212.13416
488.865543	-440.097421	803.689251	-426.415354	4.042152	-1.455153	22243.41563
550.665524	-347.015968	843.363313	-353.170931	1.753264	-1.455153	22244.17859
600.258102	-256.986365	854.807754	-159.378396	0.990302	-1.455153	22192.29713
634.591425	-124.993811	871.592934	22.969698	3.27919	-0.69219	22209.84527
621.621059	10.050593	840.311462	224.391861	0.990302	0.833736	22228.91934
590.339587	126.020929	823.526282	368.591818	3.27919	2.359661	22208.31935
565.161816	248.094967	743.415194	518.132515	-3.587475	-1.455153	22199.92676
544.561822	329.73198	619.052268	645.547292	2.516227	-1.455153	22215.94897
487.339617	445.702316	526.733777	750.073187	-0.535624	-0.69219	22214.42305
420.198896	527.339329	423.733808	846.969454	1.753264	-0.69219	22222.81564
320.250778	590.665236	255.882006	901.902771	-0.535624	-1.455153	22232.73415
233.273026	624.998559	102.526495	949.969424	-3.587475	-2.218115	22192.29713
131.798982	654.754106	-37.095685	914.873138	-2.824512	0.833736	22203.74157
29.561975	654.754106	-232.414146	870.621299	-1.298587	0.833736	22201.45268
-57.415777	631.102261	-380.428917	790.510212	-2.824512	-1.455153	634.022034
-165.756486	583.798571	-452.910377	846.969454	0.990302	1.596698	17.548143
-269.519418	531.917105	-577.273303	734.813932	0.990302	-1.455153	954.466384
-345.815692	514.368962	-666.539943	616.554708	-0.535624	-1.455153	22120.57863
-432.030481	418.99862	-758.095472	470.065862	0.227339	0.833736	22210.60823
-506.800829	340.413458	-832.102857	324.339979	-0.535624	0.070773	22196.11194
-567.074885	245.806079	-893.902839	167.169656	0.990302	0.070773	22183.90454
-625.823016	145.85796	-844.310261	34.414139	-0.535624	0.833736	22215.18601
-671.60078	16.917258	-841.25841	-154.800619	0.990302	1.596698	22225.86749
-663.20819	-51.749388	-841.25841	-322.652421	0.227339	0.070773	22206.03046
-623.534128	-173.060464	-726.051037	-431.756093	-1.298587	-1.455153	22050.38606
-593.778581	-278.349321	-698.584378	-619.444926	-0.535624	-2.218115	22211.3712
-541.134152	-382.875216	-529.206651	-704.896753	-2.061549	-2.218115	22215.94897
-472.467506	-469.090005	-410.947426	-807.133759	0.227339	0.833736	22218.23786
-362.600872	-539.282577	-289.636351	-895.637437	-0.535624	0.833736	22228.91934
-239.000908	-615.578851	-98.895667	-942.178164	1.753264	0.833736	22228.15638
-154.312045	-659.067727	30.807998	-929.207797	0.227339	0.833736	22211.3712
-40.630597	-691.875125	205.526465	-920.052244	-2.824512	0.070773	22202.97861
71.524926	-689.586236	339.044944	-898.689288	-4.350438	-0.69219	22204.50453
185.969336	-674.326982	459.593056	-822.393014	-2.824512	-0.69219	22193.82305
288.206343	-598.793671	511.474522	-823.155977	-1.298587	-2.218115	22215.94897
386.628536	-562.934422	690.770766	-620.207889	-0.535624	-0.69219	22221.28971
472.843325	-474.430745	760.963337	-475.244969	0.227339	0.833736	22167.88232
552.19145	-369.90485	833.444797	-334.859825	-1.298587	0.833736	22202.97861
597.969214	-280.638209	876.933673	-189.896905	0.227339	0.833736	22225.86749
619.332171	-133.386401	879.222562	-2.208072	1.753264	1.596698	22209.84527
596.443288	-9.786438	847.941089	169.458544	0.990302	0.833736	22195.34898
613.991431	105.420935	813.607766	330.443681	1.753264	0.070773	22224.34156
575.080332	232.835712	778.51148	473.880676	0.227339	-0.69219	22206.79342
540.747009	318.287539	544.28192	534.917695	0.227339	-1.455153	22202.97861
504.88776	402.976403	527.49674	721.843565	1.753264	0.070773	22236.54897
462.92481	494.531931	428.311584	838.576864	0.227339	1.596698	22225.10453
342.376697	569.302279	318.44495	896.562032	-0.535624	0.833736	22225.86749
242.428579	619.65782	136.859819	938.524983	0.227339	0.833736	22228.91934
183.680448	644.072628	25.467259	949.969424	-0.535624	2.359661	22214.42305
59.317522	647.887441	-133.22899	942.339796	1.753264	0.833736	22225.10453
-23.082454	625.761522	-259.880805	888.932405	0.990302	0.070773	723.288675
-121.504647	592.954124	-394.162246	857.650933	0.990302	0.833736	14.496292
-225.267579	554.805987	-528.443688	730.999118	-1.298587	0.070773	12.970367
-329.793474	513.606	-677.221422	605.873229	-2.824512	-0.69219	21904.66018
-409.141599	449.51713	-729.865851	484.562154	0.990302	0.833736	22176.27491
-510.615643	350.331974	-831.339895	319.762203	-1.298587	2.359661	22191.53417
-564.785997	274.0357	-923.658386	125.206705	-0.535624	1.596698	22218.23786
-606.748948	163.406103	-867.962106	61.880798	0.990302	0.833736	22195.34898
-651.763749	66.509836	-846.599149	-94.526563	-0.535624	0.070773	22209.08231
-665.497078	-44.119761	-817.606565	-230.33393	-0.535624	0.070773	22212.89712
-649.474861	-155.512321	-734.443627	-424.126465	0.227339	-0.69219	22190.7712
-609.037836	-256.986365	-660.436241	-578.244938	-0.535624	-0.69219	22177.03787
-539.608227	-353.882632	-555.147384	-662.170839	2.516227	0.833736	22247.99341
-483.911947	-441.623347	-424.680756	-769.748585	1.753264	1.596698	22239.60082
-370.993462	-541.571465	-294.97709	-884.955959	0.990302	0.833736	22232.73415
-306.904592	-591.927006	-167.562313	-944.467052	1.753264	3.122624	22241.88971
-180.252778	-634.652919	-1.9994	-936.074462	0.227339	0.833736	22228.15638
-68.097255	-692.638087	142.963521	-993.296667	-0.535624	-0.69219	22212.89712
66.947149	-671.275131	308.526434	-897.163362	-0.535624	-0.69219	22225.10453
147.058236	-666.697354	433.652323	-830.785604	-0.535624	-0.69219	22226.63045
269.132274	-624.734404	588.533759	-748.385629	-2.824512	-3.744041	22216.71194
360.687803	-568.275161	644.230039	-690.400461	1.753264	1.596698	22228.91934
453.769257	-501.897403	738.074455	-491.267186	-0.535624	1.596698	22206.79342
537.695158	-383.638179	808.267027	-419.548689	-2.824512	0.833736	22189.24528
560.58404	-299.712278	848.704052	-270.770955	-2.061549	1.596698	22170.17121
626.961798	-172.297501	819.711468	-125.045073	-1.298587	0.070773	21974.85275
616.28032	-44.119761	818.185543	125.206705	2.516227	-2.218115	22194.58602
605.598841	68.035761	833.444797	293.82147	-0.535624	-0.69219	22217.4749
582.709959	193.924613	780.800369	448.702906	1.753264	0.070773	22207.55638
536.169232	292.346806	711.370759	574.591757	-1.298587	-1.455153	22197.63787
517.095164	378.561595	569.45969	693.613944	0.227339	-1.455153	22217.4749
458.347033	480.798602	478.667125	808.821317	-1.298587	0.833736	22229.6823
394.258163	563.198578	353.541236	885.880554	1.753264	3.122624	22241.12674
285.917455	624.235597	176.533881	911.821287	0.990302	0.070773	22246.46748
205.043404	641.020777	50.645029	927.843504	0.990302	-0.69219	22241.12674
98.991584	648.650404	-79.821599	904.954622	0.227339	-1.455153	22214.42305
9.724944	626.524485	-243.858587	888.932405	0.990302	-1.455153	22235.02304
-97.852802	608.976342	-362.880774	862.228709	1.753264	-1.455153	25.940733
-199.326846	570.828205	-502.502955	763.043553	2.516227	1.596698	13.733329
-302.326816	534.205994	-598.63626	663.095435	0.227339	-0.69219	21028.01599
-383.963828	472.406012	-699.347341	537.206583	0.227339	0.833736	22210.60823
-484.67491	388.480111	-777.932503	411.317731	-1.298587	0.833736	22177.80084
-540.371189	277.087551	-887.799137	220.577047	-0.535624	0.070773	22190.00824
-608.274873	182.480172	-870.250994	93.925233	-1.298587	0.070773	22200.68972
-643.371159	84.820942	-877.117659	-52.563613	-2.061549	-1.455153	22177.03787
-672.363743	3.946891	-859.569516	-211.259862	-0.535624	-0.69219	22163.30454
-639.556345	-123.467886	-764.199174	-424.889428	-1.298587	-1.455153	22205.2675
-625.823016	-227.993781	-714.606596	-527.126435	0.990302	-0.69219	22196.87491
-554.867481	-345.490042	-609.317738	-625.548628	0.990302	0.833736	22197.63787
-506.800829	-410.341875	-451.384452	-775.852287	0.227339	0.833736	22229.6823
-412.19345	-498.845552	-353.725221	-840.70412	0.990302	1.596698	22218.23786
-320.637921	-593.452932	-208.762301	-928.444835	0.227339	0.833736	22221.28971
-196.274995	-612.527	-31.754946	-924.630021	-0.535624	-2.218115	22228.91934
-78.778734	-669.749205	88.793166	-960.48927	2.516227	-2.981078	22237.31193
33.376789	-680.430684	281.059776	-924.630021	2.516227	-0.69219	22239.60082
156.213789	-686.534385	406.185665	-872.748555	1.753264	-0.69219	22244.94156
253.110057	-658.304764	528.259703	-792.637467	1.753264	0.070773	22233.49712
347.717436	-585.060341	602.267088	-708.711566	1.753264	0.833736	22225.86749
433.932226	-516.393695	741.889269	-540.096801	0.990302	0.833736	22227.39341
508.702574	-417.971502	820.474431	-433.282018	-2.061549	-0.69219	22212.13416
560.58404	-318.023384	872.355897	-262.378365	0.227339	-0.69219	22214.42305
601.021065	-204.341936	883.800338	-91.474712	0.227339	-1.455153	22220.52675
604.835879	-72.349382	842.60035	88.584494	0.227339	-2.981078	22202.97861
599.495139	39.80614	852.518866	256.436296	-1.298587	-2.218115	22184.6675
574.317369	135.176482	793.007772	378.510334	-2.824512	-0.69219	22187.71935
541.509971	264.880147	640.415225	492.954744	-1.298587	0.070773	22160.25269
530.06553	352.620862	545.807846	586.036198	-0.535624	-2.218115	22173.22306
459.109996	460.198608	443.570839	730.236155	0.227339	-0.69219	22219.00082
383.576685	532.680068	338.281981	819.502796	0.990302	-1.455153	22230.44527
294.310045	596.005975	213.156092	910.295361	0.227339	-1.455153	22219.00082
221.065622	637.968926	78.874651	943.102759	0.227339	-2.981078	22227.39341
111.961951	641.783739	-55.406791	925.554616	-1.298587	-2.218115	22228.15638
25.747161	627.287447	-207.999338	901.902771	-0.535624	-2.981078	22214.42305
-65.045404	617.368932	-310.999308	893.510181	2.516227	0.070773	59.511093
-177.963889	586.08746	-500.977029	798.902802	1.753264	-0.69219	15.259255
-274.097194	550.228211	-614.658477	670.725062	1.753264	1.596698	17491.68371
-390.830493	486.902304	-678.747347	529.576956	0.990302	-2.218115	22200.68972
-448.815661	409.080105	-801.584348	412.843657	0.227339	-1.455153	22216.71194
-516.719345	299.976433	-851.939888	265.591849	0.227339	-1.455153	22193.06009
-593.778581	185.532023	-842.021373	107.658562	-0.535624	-0.69219	22190.7712
-639.556345	109.235749	-865.673218	-2.208072	0.990302	-0.69219	22222.81564
-651.000786	13.865407	-806.162124	-157.85247	1.753264	-0.69219	22203.74157
-651.763749	-83.793823	-765.725099	-336.385751	0.227339	0.833736	22196.87491
-629.63783	-199.764159	-722.236223	-494.319037	-1.298587	0.833736	22190.7712
-583.860065	-311.156719	-629.917732	-622.496777	-0.535624	0.070773	22172.4601
-522.823047	-411.8678	-509.36962	-727.785635	-2.824512	-2.218115	22201.45268
-441.948996	-479.008521	-378.140029	-865.118927	0.227339	-1.455153	22210.60823
-339.71199	-571.327012	-276.665985	-938.36335	0.227339	-1.455153	22202.21564
-236.71202	-620.91959	-112.628996	-1018.474438	0.227339	-1.455153	22220.52675
-94.800951	-680.430684	18.600594	-987.192965	0.227339	-0.69219	22228.91934
13.539758	-679.667721	243.674602	-952.096679	0.227339	-0.69219	22211.3712
102.043435	-678.904758	384.822708	-888.770772	-0.535624	0.833736	22223.5786
228.695249	-649.912174	514.526373	-792.637467	-0.535624	0.833736	22230.44527
346.191511	-585.823304	612.185604	-717.104156	0.227339	-0.69219	22219.76379
427.065561	-526.312211	720.526312	-607.237522	2.516227	-2.218115	22244.94156
497.258133	-443.149272	786.141108	-453.882012	1.753264	-1.455153	22240.36378
557.532189	-329.467825	797.585549	-356.222782	1.753264	-2.218115	22195.34898
596.443288	-216.54934	883.037375	-129.622849	0.990302	-1.455153	22206.03046
629.250686	-89.134562	843.363313	18.391922	0.227339	-0.69219	22212.13416
604.072916	11.576519	820.474431	212.184457	-0.535624	-1.455153	22195.34898
597.969214	132.124631	802.163325	387.665887	-1.298587	0.070773	22206.03046
567.450704	238.939414	724.341126	491.428819	-0.535624	0.833736	22219.00082
529.302568	348.806048	661.015219	657.754695	2.516227	0.833736	22211.3712
470.554437	426.628248	517.578224	756.939851	-1.298587	-2.218115	22219.00082
417.910008	505.976372	352.01531	830.184274	-2.061549	-2.218115	22206.03046
318.724852	579.983758	210.867204	902.665734	-5.1134	-3.744041	22202.21564
234.798951	622.709671	84.978353	919.450914	-2.061549	-1.455153	22195.34898
147.058236	657.042994	-66.088269	874.436113	0.227339	0.070773	22206.79342
49.399006	647.124479	-256.828954	841.628715	0.990302	0.070773	22213.66009
-52.075038	636.443	-327.784488	855.362044	0.990302	-0.69219	288.399915
-145.919455	577.69487	-477.325185	772.962069	0.227339	0.070773	13.733329
-254.260163	557.857838	-581.088117	712.688013	1.753264	-0.69219	6682.02765
-348.10458	503.687484	-676.458459	602.821378	0.990302	-1.455153	22150.33418
-422.874928	410.60603	-763.436211	478.458452	-0.535624	-1.455153	22207.55638
-497.645276	328.206055	-815.317677	294.584433	1.753264	-0.69219	22225.10453
-558.682295	235.887563	-867.962106	166.406693	0.990302	0.070773	22228.15638
-615.141538	128.309818	-904.584317	14.577108	0.990302	0.833736	22203.74157
-647.948935	46.672805	-829.051006	-143.356178	0.990302	0.833736	22213.66009
-666.260041	-62.430867	-797.006571	-285.267247	0.227339	-0.69219	22202.97861
-638.793383	-173.823426	-754.280658	-477.533857	0.990302	0.833736	22211.3712
-609.037836	-299.712278	-671.880683	-597.319007	-1.298587	-1.455153	22198.40083
-529.689711	-383.638179	-526.917762	-690.400461	-1.298587	-2.981078	22212.89712
-439.660108	-475.95667	-389.58447	-791.111542	-0.535624	-2.218115	22223.5786
-348.867543	-531.65295	-251.488214	-890.296698	0.990302	-0.69219	22231.97119
-273.334232	-609.475149	-127.125288	-931.496686	0.227339	0.833736	22212.13416
-156.600933	-646.860323	28.51911	-955.14853	-1.298587	1.596698	22202.21564
-26.134305	-695.689938	192.556098	-939.889276	-0.535624	1.596698	22207.55638
65.421224	-682.719572	340.570869	-897.163362	-0.535624	0.833736	22193.82305
181.39156	-677.378833	464.933795	-828.496716	-0.535624	0.070773	22198.40083
297.361896	-612.527	584.718945	-763.644883	-0.535624	-0.69219	22228.15638
382.050759	-540.04554	667.118921	-665.22269	0.990302	-1.455153	22215.18601
484.287766	-479.008521	781.563331	-481.348671	2.516227	0.070773	22218.23786
546.850711	-366.090036	827.341096	-353.170931	-0.535624	0.070773	22222.05268
590.339587	-260.038216	863.963307	-198.289495	-1.298587	-0.69219	22199.16379
606.361804	-154.749358	857.859605	7.710444	1.753264	1.596698	22203.74157
626.961798	-12.075326	854.807754	204.55483	1.753264	0.070773	22236.54897
609.413655	97.028345	784.615182	344.177011	0.227339	-1.455153	22218.23786
578.132183	207.657942	734.259642	482.273266	2.516227	0.833736	22196.11194
553.717375	325.154204	634.311523	585.273235	0.227339	-1.455153	22206.79342
484.287766	422.813434	576.326355	721.080603	0.990302	-1.455153	22228.91934
424.01371	507.502298	414.578255	813.399094	-0.535624	0.070773	22215.18601
334.74707	576.168944	280.296813	889.695367	-0.535624	-0.69219	22227.39341
253.110057	619.65782	138.385744	930.895355	-0.535624	1.596698	22225.86749
166.895268	641.783739	10.208004	904.191659	0.990302	3.122624	22221.28971
54.739745	650.939292	-126.362326	928.606467	0.227339	0.070773	22225.86749
-22.319491	613.554118	-266.747469	903.428697	-3.587475	-1.455153	2130.191961
-142.104641	589.139311	-426.969644	836.287976	-2.061549	-0.69219	16.78518
-239.000908	545.650435	-542.177017	729.473193	-2.061549	-1.455153	13.733329
-307.667555	512.843037	-668.828832	624.184335	-1.298587	0.070773	22031.31199
-409.904561	455.620832	-773.354727	460.147347	0.227339	0.070773	22194.58602
-473.993431	361.013452	-877.880621	316.710352	0.227339	0.833736	22192.29713
-560.971183	274.0357	-897.717653	194.636314	-0.535624	0.833736	22190.00824
-603.697097	136.702408	-868.725069	45.85858	1.753264	1.596698	22198.40083
-651.763749	64.220948	-822.184342	-89.185824	0.990302	0.833736	22211.3712
-646.42301	-45.645686	-806.925087	-245.593185	1.753264	1.596698	22205.2675
-640.319308	-141.778991	-723.762149	-403.526472	2.516227	1.596698	22215.94897
-623.534128	-245.541924	-687.9029	-529.415323	-0.535624	0.070773	22219.00082
-551.052668	-352.356707	-547.517756	-662.933802	2.516227	0.833736	22242.65267
-504.511941	-424.838167	-437.651122	-764.407846	-0.535624	0.833736	22220.52675
-388.541605	-518.682583	-315.577084	-852.911524	0.990302	0.070773	22234.26008
-293.934225	-604.13441	-171.377127	-942.178164	-0.535624	0.833736	22232.73415
-171.097225	-651.4381	-78.295673	-978.800375	-2.824512	0.833736	22209.84527
-82.593547	-679.667721	142.963521	-917.000394	-0.535624	-0.69219	22223.5786
44.058267	-666.697354	336.756056	-870.459667	-0.535624	-0.69219	22230.44527
161.554528	-662.119578	445.096764	-838.415232	2.516227	0.833736	22215.18601
253.87302	-606.423298	574.80043	-776.61525	-0.535624	-1.455153	22220.52675
349.243362	-573.6159	693.059654	-658.356026	-0.535624	0.070773	22212.89712
456.058145	-496.556664	789.955921	-507.289404	-2.061549	1.596698	22188.48232
522.435903	-383.638179	802.926288	-385.978329	0.227339	1.596698	22161.77862
571.265518	-289.793762	860.148493	-234.148744	-3.587475	-0.69219	22205.2675
613.991431	-174.586389	876.170711	-53.326575	-0.535624	0.833736	22199.92676
600.258102	-41.830873	841.837388	125.969668	-0.535624	-0.69219	22188.48232
618.569208	66.509836	778.51148	271.695551	0.990302	-0.69219	22215.94897
586.524773	178.665358	776.222592	457.095496	-0.535624	-1.455153	22206.03046
551.428487	312.183837	699.926318	577.643608	0.990302	0.070773	22202.21564
505.650723	380.850483	587.007833	696.665795	-0.535624	0.833736	22227.39341
462.161847	474.6949	451.963429	817.97687	2.516227	2.359661	22245.70452
396.547051	576.168944	342.096795	874.436113	2.516227	0.833736	22240.36378
298.124858	641.783739	146.015371	904.954622	1.753264	3.122624	22243.41563
208.858218	657.042994	47.593178	953.784237	-0.535624	-0.69219	22141.94159
92.124919	641.020777	-124.8364	898.85092	0.990302	-0.69219	22221.28971
6.673093	626.524485	-245.384513	904.191659	-2.061549	-0.69219	22225.10453
-106.245392	599.820789	-354.488184	868.332411	0.227339	-1.455153	26.703696
-203.904623	568.539317	-512.42147	754.650963	0.227339	-1.455153	13.733329
-297.749039	526.576366	-607.02885	674.539876	-0.535624	1.596698	20926.54195
-391.593456	480.798602	-702.399192	523.473254	0.990302	2.359661	22200.68972
-464.074916	379.324558	-805.399161	389.954775	-4.350438	-1.455153	22177.03787
-529.689711	267.931998	-833.628783	242.702967	-2.061549	0.833736	22199.92676
-601.408208	177.902395	-865.673218	90.110419	-2.061549	1.596698	22182.37861
-643.371159	72.613538	-918.317647	-89.948787	-0.535624	-1.455153	22180.85269
-658.630414	-13.601252	-819.895453	-208.208011	-1.298587	-2.218115	22196.11194
-650.237824	-124.230848	-745.888068	-369.193148	0.227339	0.070773	22199.92676
-602.934134	-236.386371	-796.243609	-585.111603	0.990302	0.833736	22186.95639
-569.363773	-329.467825	-636.784397	-673.61528	0.227339	1.596698	22225.86749
-499.934164	-433.230757	-465.117781	-750.674517	-0.535624	0.833736	22230.44527
-432.793444	-496.556664	-333.125227	-847.570784	0.990302	0.070773	22215.18601
-306.904592	-568.275161	-187.399345	-909.370766	3.27919	0.833736	22247.23045
-187.119442	-632.364031	-5.814213	-901.741139	0.990302	0.833736	22252.57118
-80.304659	-657.541801	116.259825	-944.467052	0.227339	-0.69219	22215.94897
28.03605	-676.61587	281.822739	-899.452251	0.227339	-2.218115	22231.97119
143.243423	-666.697354	439.756025	-854.437449	0.227339	-2.218115	22241.88971
258.450796	-646.09736	534.363405	-761.355995	1.753264	0.833736	22215.94897
356.872989	-573.6159	616.76338	-685.822684	0.227339	0.070773	22221.28971
448.428518	-502.660366	753.33371	-517.207919	-0.535624	-0.69219	22231.97119
494.969244	-424.838167	829.629984	-446.252385	-1.298587	0.070773	22205.2675
591.102549	-302.001166	836.496648	-285.267247	-0.535624	0.070773	22195.34898
622.384022	-186.793793	899.059593	-61.719165	-2.824512	-2.218115	22222.81564
631.539574	-68.534569	870.067009	76.37709	-2.061549	-0.69219	22183.14158
602.54699	46.672805	839.548499	271.695551	-2.061549	-2.981078	22186.95639
578.132183	147.383886	814.370729	428.102912	-1.298587	-1.455153	22182.37861
550.665524	264.117185	661.015219	514.317701	-1.298587	-0.69219	22175.51195
517.858127	367.880117	623.630045	676.828764	0.990302	2.359661	22218.23786
463.687772	460.198608	503.081932	785.932435	-1.298587	-1.455153	22230.44527
398.83594	526.576366	304.711621	860.702783	0.990302	0.070773	22222.05268
314.147076	590.665236	166.615365	852.310193	-0.535624	-0.69219	22220.52675
216.487846	627.287447	92.60798	941.576834	-2.061549	-2.218115	22229.6823
125.69528	641.783739	-88.977152	891.984256	0.227339	-0.69219	22219.00082
29.561975	644.83559	-176.717866	931.658318	2.516227	-0.69219	22243.41563
-63.519479	619.65782	-340.754855	874.436113	2.516227	0.070773	64.851833
-181.01574	586.850422	-500.977029	789.747249	3.27919	0.070773	12.970367
-274.097194	547.939323	-587.954781	695.902832	0.990302	0.070773	17085.02457
-374.045313	495.294894	-678.747347	578.406571	-0.535624	-0.69219	22196.87491
-451.104549	399.161589	-810.739901	406.739955	-1.298587	-1.455153	22180.08972
-538.845264	307.606061	-823.710267	279.325178	0.227339	-0.69219	22189.24528
-588.437842	209.94683	-848.125075	133.599295	-1.298587	-1.455153	22203.74157
-638.03042	99.317234	-856.517665	-15.178438	-0.535624	-0.69219	22210.60823
-666.260041	10.050593	-822.184342	-179.215427	1.753264	0.070773	22196.87491
-653.289675	-108.208631	-781.747317	-332.570937	-3.587475	-1.455153	22193.06009
-630.400792	-210.445638	-730.628813	-482.111633	-2.061549	0.833736	22185.43046
-593.015618	-338.623377	-611.606626	-643.859734	-1.298587	0.833736	22185.43046
-519.771196	-401.949285	-500.977029	-720.156007	-3.587475	-1.455153	22177.80084
-419.060114	-498.845552	-394.162246	-835.363381	-0.535624	0.833736	22220.52675
-364.126797	-573.6159	-258.354879	-932.259648	-0.535624	-2.218115	22213.66009
-248.156461	-636.178845	-67.614195	-925.392984	0.990302	-2.981078	22222.81564
-105.482429	-656.015876	-30.991984	-1033.733692	-2.061549	-2.218115	22216.71194
-13.926901	-672.038093	221.548682	-900.978176	0.227339	-0.69219	22208.31935
117.30269	-673.564019	386.348634	-881.141145	0.227339	-0.69219	22214.42305
230.984138	-634.652919	489.348603	-807.896722	0.990302	-1.455153	22254.09711
331.695219	-578.95664	646.518927	-691.163423	1.753264	0.070773	22235.786
417.147045	-521.734434	709.844834	-580.533827	0.990302	-2.218115	22235.786
492.680356	-452.304825	768.592965	-426.415354	0.227339	-1.455153	22209.84527
555.243301	-340.912266	845.652201	-299.000577	0.227339	-2.218115	22209.84527
601.784028	-231.808594	870.829972	-134.963588	0.227339	-2.218115	22215.18601
619.332171	-105.15678	857.096642	35.940065	0.227339	0.070773	22196.87491
626.961798	11.576519	850.99294	215.236308	-0.535624	-0.69219	22198.40083
599.495139	123.732041	818.185543	387.665887	-2.061549	-1.455153	22215.94897
563.635891	247.332004	723.578163	486.08808	0.227339	0.070773	22208.31935
508.702574	346.51716	625.15597	658.517658	-2.061549	0.070773	22206.03046
472.080362	438.835651	525.970814	767.62133	-1.298587	-0.69219	22201.45268
392.732238	515.894888	413.052329	813.399094	-1.298587	-2.981078	22211.3712
330.932256	583.035609	226.889422	916.399063	-2.824512	-3.744041	22196.87491
243.191541	624.235597	88.030203	940.813871	-0.535624	-1.455153	22209.08231
124.932317	656.280031	-34.806797	904.191659	0.227339	0.070773	22225.10453
44.058267	649.413367	-172.903053	917.924989	-1.298587	-1.455153	22222.81564
-44.445411	627.287447	-333.88819	883.591666	0.990302	0.833736	328.073977
-155.075007	582.272646	-439.177048	782.117622	0.990302	0.070773	14.496292
-262.652753	560.909689	-604.739962	690.562093	0.990302	0.070773	5693.990905
-351.156431	490.717118	-662.72513	611.213969	0.990302	-0.69219	22148.04529
-440.423071	425.102322	-754.280658	457.095496	-0.535624	-1.455153	22231.20823
-501.46009	344.228272	-821.421379	322.051091	1.753264	-2.981078	22234.26008
-576.230438	264.880147	-866.43618	181.665948	2.516227	0.833736	22210.60823
-634.978569	140.517221	-886.273212	7.710444	2.516227	1.596698	22222.05268
-658.630414	39.80614	-861.858404	-151.748768	3.27919	0.833736	22207.55638
-670.074855	-108.971594	-786.325093	-304.341316	-1.298587	-0.69219	22183.14158
-647.185973	-163.141948	-737.495478	-459.985714	2.516227	1.596698	22206.03046
-612.089687	-280.638209	-645.176987	-613.341224	0.990302	-1.455153	22220.52675
-548.000817	-370.667812	-565.828862	-719.393045	2.516227	0.070773	22218.23786
-479.334171	-482.060372	-422.391868	-815.526349	0.227339	-1.455153	22225.86749
-370.230499	-557.593683	-253.01414	-883.430033	-1.298587	-0.69219	22209.84527
-257.312014	-601.845522	-128.651214	-942.941127	-2.061549	-1.455153	22197.63787
-163.467597	-657.541801	-21.836431	-941.415201	-0.535624	0.833736	22196.11194
-52.075038	-691.112162	214.682018	-937.600387	-1.298587	1.596698	22214.42305
82.969367	-687.297348	348.200497	-900.978176	-2.824512	0.070773	22203.74157
174.524895	-669.749205	469.511572	-850.622635	-1.298587	-0.69219	22226.63045
298.887821	-614.052925	552.67451	-733.126374	-0.535624	-2.218115	22232.73415
379.761871	-552.252944	691.533728	-666.748616	0.227339	-2.981078	22215.18601
455.295182	-472.141856	759.437412	-508.815329	-1.298587	-2.981078	22214.42305
524.724791	-363.801148	834.20776	-340.963527	-1.298587	-2.981078	22193.82305
584.998847	-256.223402	870.829972	-205.919123	3.27919	-0.69219	22215.18601
618.569208	-132.623438	867.778121	1.606742	1.753264	1.596698	22236.54897
620.858096	-10.549401	866.252195	185.480761	1.753264	2.359661	22222.05268
606.361804	107.709824	806.741102	333.495532	0.227339	0.070773	22202.21564
572.028481	211.472756	733.496679	483.799191	0.227339	-1.455153	22202.97861
532.354419	321.33939	660.252256	614.265819	-1.298587	-2.981078	22213.66009
485.813692	423.576397	556.489324	732.525044	-1.298587	-1.455153	22210.60823
428.591486	514.368962	435.178249	831.710199	0.990302	0.070773	22223.5786
356.872989	573.117093	305.474583	920.213877	0.990302	-0.69219	22233.49712
241.665616	632.628187	114.733899	934.710169	-2.061549	-1.455153	22213.66009
164.606379	650.17633	22.415408	927.080542	-0.535624	1.596698	22218.23786
48.636043	639.494851	-174.428978	889.695367	-0.535624	0.070773	22208.31935
-29.186156	606.687454	-278.954873	880.539815	-2.061549	1.596698	2397.228919
-161.178709	598.294863	-450.621489	848.49538	-1.298587	-1.455153	16.78518
-229.082393	561.672652	-533.021464	750.073187	-2.061549	-2.218115	13.733329
-323.689772	505.21341	-677.221422	606.636192	1.753264	0.070773	22019.86755
-376.334201	446.465279	-768.77695	476.169564	-0.535624	-1.455153	22182.37861
-492.304537	348.806048	-851.939888	306.028874	-0.535624	-1.455153	22206.03046
-567.074885	263.354222	-864.147292	191.584463	-2.061549	-0.69219	22209.84527
-613.615612	151.1987	-906.873205	49.673394	0.227339	2.359661	22186.19343
-647.185973	65.746873	-876.354696	-115.88952	1.753264	1.596698	22192.29713
-647.185973	-38.779022	-813.791752	-244.830222	2.516227	0.070773	22235.02304
-634.978569	-131.860476	-763.436211	-443.200534	1.753264	-0.69219	22219.76379
-598.356357	-266.90488	-681.799198	-564.511609	2.516227	-0.69219	22206.03046
-569.363773	-356.17152	-571.169601	-652.252324	0.227339	-0.69219	22237.31193
-489.252686	-455.356676	-440.702973	-784.244877	-1.298587	0.070773	22220.52675
-401.511971	-537.756652	-284.295612	-855.963375	-0.535624	-1.455153	22222.81564
-295.460151	-589.638118	-158.406761	-917.763356	-2.061549	0.070773	22227.39341
-174.912039	-640.756621	-14.969766	-938.36335	-1.298587	0.833736	22215.18601
-53.600963	-697.215864	141.437595	-915.474468	1.753264	2.359661	22228.91934
73.050851	-672.801056	307.000509	-911.659654	-0.535624	0.833736	22230.44527
167.65823	-661.356615	459.593056	-870.459667	-1.298587	-0.69219	22196.11194
265.317461	-639.993659	584.718945	-755.252293	-2.824512	-0.69219	22208.31935
369.843356	-553.015907	664.06707	-665.22269	-2.824512	0.070773	22209.08231
449.19148	-479.771484	759.437412	-518.733845	0.227339	0.833736	22196.11194
527.776642	-401.949285	831.918872	-392.082031	0.227339	1.596698	22208.31935
582.709959	-273.771545	870.829972	-218.126527	0.227339	2.359661	22214.42305
610.93958	-163.141948	866.252195	-49.511762	0.227339	-0.69219	22189.24528
627.724761	-52.512351	811.318878	147.332624	-0.535624	0.070773	22206.03046
616.28032	62.695022	804.452213	286.954805	0.227339	0.833736	22208.31935
559.821077	188.583874	750.281859	402.162179	0.990302	-1.455153	22175.51195
559.821077	317.524576	662.541144	544.073248	0.227339	-1.455153	22223.5786
516.332201	380.087521	595.400423	708.110236	0.990302	0.070773	22253.33415
447.665555	483.08749	396.267149	772.962069	2.516227	2.359661	22225.86749
370.606318	563.198578	340.570869	898.85092	3.27919	1.596698	22232.73415
282.102641	615.843006	155.933887	931.658318	1.753264	1.596698	22243.41563
181.39156	636.443	35.385775	916.399063	-0.535624	0.833736	22215.18601
95.939733	645.598553	-99.65863	914.110175	0.227339	0.070773	22215.18601
-6.297274	632.628187	-224.784519	909.532399	-1.298587	-0.69219	20249.03104
-100.14169	600.583752	-359.828923	860.702783	-1.298587	-1.455153	22.125919
-214.586101	567.013391	-529.206651	741.680597	-2.061549	-1.455153	12.207404
-319.111996	518.946739	-613.895514	640.969515	0.227339	1.596698	21501.81585
-408.378636	465.539347	-726.814	531.102881	-3.587475	0.070773	22173.98602
-470.178618	364.828266	-829.813969	351.043675	-1.298587	0.833736	22168.64528
-520.534158	287.76903	-898.480615	190.058538	-0.535624	0.070773	22182.37861
-602.171171	198.502389	-890.088025	61.880798	-0.535624	1.596698	22188.48232
-634.978569	77.954277	-847.362112	-53.326575	-0.535624	0.070773	22201.45268
-651.000786	-5.208661	-797.006571	-229.570968	0.227339	-0.69219	22193.06009
-631.163755	-116.601221	-793.95472	-411.156099	-0.535624	-1.455153	22198.40083
-598.356357	-215.023414	-726.051037	-528.65236	0.227339	-0.69219	22190.7712
-560.971183	-318.023384	-576.51034	-648.43751	-1.298587	0.833736	22225.86749
-486.963798	-429.415943	-447.569638	-759.83007	0.990302	1.596698	22235.786
-414.482338	-487.401111	-394.925209	-852.911524	2.516227	3.122624	22243.41563
-306.141629	-578.95664	-202.658599	-921.57817	3.27919	1.596698	22249.51933
-201.615734	-616.341814	-121.021586	-1016.948512	0.227339	0.070773	22233.49712
-90.986137	-685.00846	91.845017	-947.518903	-0.535624	-1.455153	22225.10453
27.273087	-665.934392	295.556068	-910.133729	-0.535624	-0.69219	22232.73415
137.902684	-676.61587	391.689373	-855.200412	0.227339	-0.69219	22228.91934
240.902653	-623.971441	529.785628	-784.244877	-0.535624	-2.218115	22216.71194
350.006324	-575.904789	646.518927	-670.563429	3.27919	1.596698	22229.6823
426.302598	-501.897403	707.555946	-569.852348	0.227339	1.596698	22220.52675
517.858127	-397.371508	791.481847	-402.763509	-0.535624	-0.69219	22177.80084
565.161816	-304.290054	850.99294	-286.793173	0.227339	2.359661	22192.29713
602.54699	-197.475271	847.178127	-104.445079	-1.298587	-1.455153	22195.34898
600.258102	-73.112345	881.51145	87.821531	-1.298587	-2.218115	22176.27491
604.835879	48.961693	838.785537	282.377029	0.990302	0.070773	22201.45268
583.472922	167.220917	769.355928	418.947359	0.227339	0.070773	22209.84527
569.739593	270.983849	709.081871	528.05103	0.227339	-2.218115	22183.90454
508.702574	370.931968	619.052268	681.40654	-0.535624	0.070773	22223.5786
475.132213	460.961571	464.170833	784.40651	0.990302	1.596698	22234.26008
395.784089	546.413397	345.148646	856.88797	-0.535624	0.070773	22212.89712
317.198927	588.376348	200.948689	922.502765	1.753264	-0.69219	22223.5786
210.384144	625.761522	36.9117	894.273144	1.753264	-1.455153	22250.2823
132.561944	653.991143	-79.821599	923.265728	1.753264	-1.455153	22235.786
35.665677	649.413367	-242.332662	890.45833	2.516227	-0.69219	22233.49712
-90.986137	595.243013	-362.880774	846.206491	1.753264	0.833736	68.666646
-174.912039	590.665236	-470.45852	782.117622	2.516227	0.833736	13.733329
-290.119412	534.205994	-584.90293	703.53246	-1.298587	1.596698	20700.70498
-358.786058	454.857869	-695.532527	558.56954	-0.535624	1.596698	21929.07498
-451.104549	395.346775	-803.873236	440.310315	0.227339	-0.69219	22189.24528
-530.452674	305.317172	-830.576932	277.799252	-0.535624	-0.69219	22208.31935
-578.519326	199.265352	-871.77692	114.525227	0.990302	-0.69219	22192.29713
-651.763749	95.50242	-850.413963	1.606742	-2.061549	-1.455153	22196.87491
-659.393376	6.998742	-823.710267	-188.37098	-3.587475	-2.218115	22183.14158
-656.341525	-102.104929	-808.451012	-387.504254	-2.061549	-1.455153	22151.8601
-642.608196	-215.023414	-743.59918	-537.807913	-0.535624	0.833736	22167.11936
-603.697097	-311.156719	-603.976999	-640.807883	0.227339	0.833736	22204.50453
-512.141568	-398.134471	-511.658508	-713.289343	0.990302	0.833736	22227.39341
-451.867512	-476.719633	-387.295582	-838.415232	0.227339	0.070773	22224.34156
-346.578654	-568.275161	-246.147475	-890.296698	-0.535624	-0.69219	22219.76379
-219.163877	-614.052925	-69.14012	-940.652238	-0.535624	-3.744041	22225.10453
-126.845386	-671.275131	69.719098	-997.111481	0.990302	-1.455153	22219.76379
-12.400976	-687.297348	234.519049	-907.081878	0.990302	-0.69219	22216.71194
116.539727	-673.564019	378.719006	-881.141145	3.27919	0.070773	22251.80822
234.035988	-655.252913	520.630075	-788.822654	2.516227	2.359661	22251.04526
327.117442	-588.112192	625.918933	-696.504163	5.568078	1.596698	22236.54897
419.435934	-543.097391	710.607797	-590.452342	0.227339	0.070773	22224.34156
496.49517	-436.282608	793.007772	-447.77831	-0.535624	-2.218115	22225.86749
545.324785	-327.941899	841.837388	-303.578353	-2.061549	-2.218115	22194.58602
596.443288	-238.675259	860.148493	-135.726551	-0.535624	-2.981078	22212.89712
613.991431	-108.208631	860.148493	37.46599	2.516227	-1.455153	22221.28971
635.354388	15.391332	855.570717	237.362227	0.227339	-1.455153	22202.97861
581.946996	126.020929	770.11889	389.954775	-0.535624	0.070773	22184.6675
566.687742	238.939414	702.978169	489.902893	-0.535624	-0.69219	22192.29713
534.643307	341.176421	627.444858	630.288037	-2.824512	-1.455153	22196.11194
483.524803	429.680099	507.659709	726.421342	-0.535624	0.070773	22202.97861
400.361865	538.020807	388.637522	830.947237	-2.824512	-2.218115	22218.23786
330.169293	587.613385	227.652384	904.191659	0.227339	-1.455153	22206.03046
249.295243	634.154112	114.733899	942.339796	-2.061549	-2.218115	22222.05268
137.902684	650.17633	-49.303089	920.213877	-1.298587	-2.218115	22226.63045
49.399006	641.783739	-164.510462	926.317579	-0.535624	-1.455153	22214.42305
-45.208373	621.946708	-292.688202	899.613883	-2.061549	-1.455153	360.881375
-162.704635	592.954124	-454.436302	808.058355	3.27919	0.833736	14.496292
-240.526834	570.065242	-603.976999	696.665795	3.27919	0.070773	4933.317057
-333.608288	512.080074	-639.836248	587.562124	2.516227	-0.69219	22169.40825
-417.534189	427.39121	-822.947304	421.99921	1.753264	0.833736	22190.7712
-529.689711	323.628278	-882.458398	279.325178	0.990302	-1.455153	22183.90454
-573.178587	235.887563	-902.295429	154.199289	1.753264	-1.455153	22219.76379
-622.771165	119.917227	-851.939888	3.132667	-0.535624	-0.69219	22219.76379
-675.415594	27.598736	-835.917671	-141.830253	-2.061549	-1.455153	22180.85269
-644.134122	-79.97901	-774.880652	-300.526502	-1.298587	0.833736	22209.08231
-636.504494	-173.060464	-735.969552	-447.77831	0.227339	0.070773	22212.13416
-580.045252	-285.215986	-629.917732	-574.430125	0.990302	-0.69219	22219.76379
-535.03045	-379.060403	-518.525172	-688.874535	-0.535624	-2.218115	22217.4749
-467.889729	-472.904819	-376.614103	-797.978207	-1.298587	-1.455153	22208.31935
-350.393468	-549.964056	-391.110395	-938.36335	0.227339	0.070773	22201.45268
-266.467567	-604.897373	-130.177139	-953.622605	-0.535624	0.070773	22204.50453
-134.475013	-670.512168	-25.651244	-994.05963	-2.824512	-1.455153	22209.84527
-22.319491	-683.482535	208.578316	-936.074462	-0.535624	0.070773	22223.5786
103.56936	-666.697354	365.74864	-878.852257	0.990302	0.833736	22220.52675
218.013771	-652.964025	498.504156	-829.259679	0.227339	1.596698	22230.44527
284.391529	-594.978857	590.822647	-733.889337	-2.061549	-1.455153	22224.34156
382.050759	-545.386279	713.659648	-631.65233	-0.535624	-2.218115	22214.42305
470.554437	-453.830751	757.911486	-489.741261	0.990302	-2.218115	22189.24528
562.109965	-351.593744	859.38553	-316.54872	3.27919	-0.69219	22241.88971
605.598841	-256.223402	870.067009	-173.874688	0.990302	-2.218115	22163.30454
617.043282	-140.253066	828.104058	-32.726581	4.805115	0.833736	22214.42305
617.806245	-19.704953	857.859605	202.265942	0.990302	0.833736	22226.63045
601.784028	106.946861	820.474431	360.962191	-0.535624	1.596698	22206.03046
573.554406	228.257936	738.837418	474.643639	0.990302	0.070773	22191.53417
544.561822	333.546794	673.222623	618.843596	-2.061549	-3.744041	22225.10453
493.443319	423.576397	558.778212	749.310224	0.990302	-1.455153	22215.18601
420.198896	515.894888	439.756025	839.339827	0.990302	-1.455153	22228.15638
361.450766	576.931907	287.163478	889.695367	2.516227	-0.69219	22234.26008
246.243392	615.843006	113.970937	940.813871	-2.824512	-0.69219	22193.06009
168.421193	656.280031	-91.26604	840.10279	-2.061549	0.070773	15641.49907
77.628627	641.783739	-199.606748	860.702783	-0.535624	-0.69219	22080.90457
-29.949119	619.65782	-231.651183	908.769436	-1.298587	0.070773	2649.006623
-116.926871	603.635603	-431.54742	814.162057	4.042152	2.359661	16.78518
-228.31943	561.672652	-536.073315	756.176889	0.990302	-1.455153	12.207404
-318.349033	512.080074	-629.917732	640.969515	0.227339	0.070773	22090.82308
-408.378636	440.361577	-734.443627	466.251048	-0.535624	-0.69219	22193.82305
-490.015649	351.094937	-797.006571	360.199228	0.990302	0.833736	22215.18601
-558.682295	244.280154	-867.199143	185.480761	-0.535624	0.833736	22159.48973
-610.563761	165.694992	-903.058392	34.414139	2.516227	0.070773	22221.28971
-644.897084	46.672805	-864.147292	-112.074706	0.227339	0.833736	22228.15638
-644.134122	-35.727171	-804.636199	-277.63762	2.516227	0.833736	22198.40083
-629.63783	-156.275283	-800.821385	-453.882012	0.990302	0.070773	22200.68972
-602.171171	-266.141917	-710.791782	-572.141236	2.516227	0.070773	22235.786
-544.948966	-376.008552	-552.858496	-664.459728	-0.535624	-1.455153	22214.42305
-498.408239	-443.149272	-456.725191	-765.933772	0.227339	-0.69219	22219.00082
-378.623089	-527.075173	-291.92524	-838.415232	0.990302	0.833736	22230.44527
-281.726822	-608.712186	-162.984537	-941.415201	0.227339	1.596698	22218.23786
-171.097225	-639.993659	-2.762362	-942.178164	0.227339	0.833736	22215.18601
-58.941703	-688.060311	184.926471	-920.052244	-2.061549	-0.69219	22224.34156
52.450857	-695.689938	313.104211	-912.422617	-4.350438	-0.69219	22197.63787
183.680448	-669.749205	422.970845	-920.815207	0.227339	0.070773	22201.45268
256.924871	-623.971441	515.289336	-788.822654	-1.298587	-1.455153	22212.89712
383.576685	-562.171459	679.326325	-639.281957	-0.535624	0.070773	22217.4749
472.080362	-478.245558	756.385561	-533.230137	0.227339	0.833736	22208.31935
533.880344	-398.897434	825.052207	-413.444987	-0.535624	0.833736	22211.3712
597.206251	-289.793762	875.407748	-205.15616	-0.535624	0.833736	22213.66009
605.598841	-160.85306	861.674419	-28.911768	0.990302	2.359661	22207.55638
616.28032	-28.097544	850.99294	133.599295	0.227339	-0.69219	22196.87491
610.176618	66.509836	870.067009	325.865905	-0.535624	0.070773	22218.23786
597.969214	196.213501	756.385561	425.051061	0.227339	-0.69219	22209.84527
552.19145	310.657912	682.378175	587.562124	0.990302	-0.69219	22242.65267
527.776642	411.368993	593.111535	730.999118	-1.298587	-1.455153	22245.70452
451.480368	510.554149	449.674541	787.458361	1.753264	1.596698	22228.91934
369.080393	558.620801	335.993093	894.273144	0.227339	2.359661	22231.20823
288.206343	612.028193	175.770918	943.865722	-0.535624	2.359661	22227.39341
185.969336	645.598553	30.045035	941.576834	-0.535624	0.833736	22214.42305
86.021218	639.494851	-116.44381	940.050908	0.227339	0.070773	22225.10453
-13.926901	632.628187	-219.44378	917.924989	-0.535624	-0.69219	22010.712
-119.215759	594.48005	-363.643737	872.147225	0.227339	-0.69219	23.651845
-200.852772	577.69487	-504.02888	777.539845	-2.061549	-0.69219	11.444441
-319.874959	502.161559	-681.799198	609.688043	-2.824512	-0.69219	21203.49742
-412.956412	434.257875	-795.480646	467.776974	0.227339	-0.69219	22131.26011
-464.837879	373.983819	-791.665832	345.702936	-2.061549	0.833736	22178.5638
-544.186003	273.272738	-857.280628	217.525196	2.516227	4.648549	22214.42305
-586.148954	182.480172	-895.428764	52.725245	-0.535624	0.070773	22198.40083
-635.741532	88.635755	-854.228777	-44.171022	-0.535624	0.070773	22199.92676
-656.341525	-21.993842	-819.895453	-217.363564	0.227339	0.833736	22219.00082
-660.156339	-130.33455	-782.510279	-373.770925	1.753264	-0.69219	22186.95639
-611.326724	-239.438222	-674.932533	-523.311621	-1.298587	0.070773	22207.55638
-553.341556	-327.178936	-574.221452	-636.230106	2.516227	2.359661	22253.33415
-507.563792	-427.890018	-486.480737	-752.963405	1.753264	0.833736	22236.54897
-403.037897	-520.971472	-355.251147	-865.118927	-0.535624	-0.69219	22228.91934
-323.689772	-573.6159	-233.940072	-937.600387	2.516227	2.359661	22233.49712
-200.852772	-646.09736	-75.243822	-950.570754	1.753264	1.596698	22226.63045
-67.334293	-684.245497	100.237607	-959.726307	-0.535624	-2.218115	22220.52675
11.250869	-688.823274	265.800521	-909.370766	-0.535624	0.070773	22228.15638
149.347125	-660.593652	409.237516	-859.778188	-0.535624	-0.69219	22216.71194
266.080423	-628.549217	551.911547	-778.904138	1.753264	1.596698	22222.81564
369.843356	-592.689969	655.67448	-672.852318	1.753264	1.596698	22230.44527
430.880375	-505.712217	742.652232	-517.207919	0.227339	2.359661	22195.34898
506.413686	-412.630763	822.000356	-403.526472	-4.350438	0.070773	22190.00824
561.347003	-311.156719	855.570717	-251.696887	-1.298587	0.833736	22189.24528
614.754394	-194.42342	829.629984	-93.7636	-0.535624	0.070773	22170.17121
632.302537	-89.897525	805.978139	48.147469	-1.298587	-2.218115	22191.53417
614.754394	50.487618	848.704052	276.273327	2.516227	-0.69219	22219.00082
597.969214	167.98388	744.178157	361.725154	1.753264	0.833736	22202.21564
552.954412	264.117185	689.24484	539.495471	0.990302	0.833736	22202.21564
520.147015	377.03567	619.815231	688.273205	0.227339	1.596698	22228.91934
465.213698	460.961571	509.185634	781.354659	-1.298587	0.833736	22227.39341
391.206312	560.146727	370.326416	849.258342	-0.535624	0.833736	22215.18601
298.124858	608.976342	178.822769	920.97684	0.990302	-0.69219	22249.51933
221.065622	637.205963	43.015402	898.087958	0.227339	0.070773	22247.23045
108.9101	660.094845	-66.851232	927.843504	0.227339	-1.455153	22223.5786
17.354571	628.05041	-209.525264	908.769436	1.753264	-0.69219	22239.60082
-70.386144	611.26523	-339.991892	881.302777	0.227339	0.070773	42.725913
-176.437964	573.117093	-471.221483	805.006504	0.227339	0.833736	12.970367
-285.541635	539.546733	-568.11775	708.110236	0.990302	3.122624	19106.87582
-365.652723	479.272677	-673.406608	585.273235	-0.535624	0.070773	22196.87491
-462.54899	402.21344	-777.16954	441.836241	-0.535624	0.833736	22196.11194
-528.926748	308.369023	-832.102857	266.354811	-0.535624	-0.69219	22189.24528
-606.748948	200.028315	-853.465814	132.836332	-0.535624	-1.455153	22191.53417
-628.874867	114.576488	-888.5621	-40.356209	-3.587475	-2.218115	22174.74899
-651.000786	-6.734587	-854.228777	-214.311713	-0.535624	-0.69219	22167.11936
-644.134122	-106.682705	-848.125075	-392.844993	-2.061549	-0.69219	22188.48232
-608.274873	-198.238234	-774.117689	-543.148652	0.990302	1.596698	22184.6675
-605.223022	-330.230787	-625.339956	-621.733814	-0.535624	1.596698	22221.28971
-511.378605	-406.527061	-527.680725	-745.333778	0.227339	1.596698	22231.97119
-419.823077	-489.689999	-354.488184	-829.259679	-0.535624	0.070773	22214.42305
-342.763841	-572.089975	-235.465997	-917.000394	-2.061549	0.070773	22219.00082
-209.245362	-612.527	-76.769748	-933.785574	1.753264	0.070773	22228.15638
-102.430579	-669.749205	75.059837	-948.281866	0.990302	-2.218115	22236.54897
18.117534	-688.060311	272.667186	-885.718921	2.516227	-1.455153	22244.17859
105.858249	-675.089944	378.719006	-889.533735	3.27919	0.070773	22241.12674
224.117473	-637.70477	501.556007	-789.585616	-0.535624	-2.218115	22225.86749
311.095225	-568.275161	622.867082	-735.415262	-0.535624	0.070773	22229.6823
403.413716	-529.364062	709.081871	-598.844932	0.227339	0.070773	22212.13416
500.309984	-439.334459	750.281859	-467.615341	-0.535624	-1.455153	22183.14158
564.398854	-340.912266	860.148493	-316.54872	-1.298587	-1.455153	22207.55638
588.050698	-216.54934	884.563301	-104.445079	-0.535624	0.070773	22222.05268
620.095133	-97.527153	863.963307	35.940065	-1.298587	-2.981078	22196.87491
607.88773	19.206146	854.807754	244.228892	-2.061549	-2.218115	22191.53417
591.102549	122.969078	803.689251	358.673303	-2.824512	-2.218115	22187.71935
557.532189	259.539408	671.696697	461.673272	0.227339	1.596698	22162.54158
521.67294	354.90975	618.289306	643.258403	-0.535624	0.070773	22201.45268
478.947027	444.176391	475.615274	727.947267	-1.298587	-2.981078	22215.94897
416.384083	529.628217	307.000509	789.747249	-0.535624	-0.69219	22227.39341
324.828554	592.954124	244.437565	918.687951	0.227339	-0.69219	22219.76379
234.798951	638.731889	54.459843	884.354628	-2.061549	-2.981078	22222.81564
137.139721	631.865224	-34.806797	929.36943	-0.535624	-0.69219	22229.6823
18.117534	653.228181	-160.695649	914.873138	-1.298587	-1.455153	22215.94897
-55.126889	644.83559	-318.628935	883.591666	1.753264	-0.69219	169.377728
-156.600933	602.87264	-449.095563	837.050939	0.990302	0.070773	13.733329
-219.92684	575.405981	-573.458489	705.058385	1.753264	0.070773	10.681478
-364.126797	513.606	-729.865851	542.547322	3.27919	-0.69219	22083.19346
-421.349003	412.131956	-793.95472	421.99921	-0.535624	-2.218115	22204.50453
-515.193419	335.835682	-814.554714	293.058507	0.227339	-0.69219	22204.50453
-585.385991	211.472756	-914.502833	90.873382	-1.298587	-1.455153	22190.00824
-631.163755	123.732041	-871.77692	24.495624	-0.535624	-1.455153	22218.23786
-668.548929	13.102444	-819.132491	-149.45988	-0.535624	0.070773	22203.74157
-663.971153	-78.453084	-793.191758	-307.393167	1.753264	0.070773	22213.66009
-647.185973	-187.556756	-711.554745	-482.874596	-1.298587	0.070773	22189.24528
-601.408208	-295.897464	-641.362173	-592.74123	-2.824512	0.833736	22189.24528
-544.948966	-393.556695	-539.888129	-712.52638	-0.535624	0.833736	22205.2675
-441.186034	-483.586297	-392.636321	-864.355965	-0.535624	-3.744041	22209.84527
-368.704574	-553.778869	-272.851171	-904.030027	-0.535624	-2.981078	22200.68972
-272.571269	-625.497367	-181.295643	-1047.467022	-0.535624	0.833736	22209.84527
-144.393529	-653.726988	-15.732729	-1049.75591	0.990302	-0.69219	22229.6823
-26.897268	-681.193646	203.237577	-892.585586	-0.535624	-0.69219	22214.42305
102.806398	-690.349199	326.074577	-914.711505	-0.535624	-0.69219	22223.5786
212.673032	-660.593652	495.452305	-824.681902	0.990302	1.596698	22231.20823
305.754486	-606.423298	629.733747	-730.837486	-0.535624	-1.455153	22216.71194
402.650753	-512.578881	700.689281	-618.681963	2.516227	-1.455153	22231.97119
482.761841	-450.015937	779.274443	-476.770894	-0.535624	-2.981078	22243.41563
565.924779	-354.645595	854.044791	-316.54872	0.227339	-3.744041	22201.45268
617.806245	-244.015998	867.015158	-186.082092	0.227339	-1.455153	22204.50453
630.013649	-124.230848	879.985524	-4.49696	1.753264	0.833736	22216.71194
635.354388	-8.260512	826.578133	208.369643	0.227339	-0.69219	22213.66009
605.598841	110.761675	773.170741	331.206644	-2.061549	0.070773	22194.58602
584.235885	214.524607	733.496679	480.74734	-1.298587	-2.218115	22215.18601
533.880344	335.072719	661.778182	619.606559	-0.535624	-1.455153	22227.39341
488.10258	427.39121	558.015249	724.132454	-1.298587	-2.981078	22216.71194
438.510002	524.287478	424.49677	792.036137	-1.298587	-2.218115	22219.00082
359.161877	558.620801	255.119043	879.776852	-1.298587	-2.218115	22209.08231
234.035988	612.791155	55.985768	914.110175	-2.061549	-1.455153	22167.88232
153.161938	623.472634	-39.384574	898.087958	-2.061549	-2.218115	22197.63787
69.236037	648.650404	-138.569729	910.295361	0.227339	0.833736	22216.71194
-43.682448	615.843006	-320.917824	833.999088	-0.535624	-0.69219	2974.028748
-152.786119	609.739305	-471.221483	811.873168	0.227339	0.070773	19.837031
-240.526834	558.620801	-531.495539	748.547261	0.990302	-0.69219	10.681478
-338.949027	499.87267	-652.806614	589.851012	0.990302	-1.455153	22083.95642
-428.97863	443.413428	-762.673248	495.243632	0.990302	-1.455153	22190.7712
-499.171202	351.094937	-805.399161	331.206644	-0.535624	-1.455153	22203.74157
-567.837848	251.146818	-896.95469	182.42891	1.753264	0.833736	22219.76379
-617.430426	151.961662	-897.717653	36.703028	1.753264	0.070773	22222.05268
-666.260041	68.798724	-832.102857	-88.422861	3.27919	0.833736	22204.50453
-635.741532	-44.119761	-834.391745	-284.504285	0.990302	0.070773	22193.82305
-683.045221	-144.830842	-784.036205	-440.911646	-0.535624	0.070773	22199.16379
-603.697097	-269.956731	-648.228838	-566.037535	-1.298587	-1.455153	22225.10453
-544.948966	-366.090036	-539.125166	-703.370827	-1.298587	-1.455153	22212.89712
-479.334171	-452.304825	-427.732607	-779.667101	-1.298587	-2.218115	22221.28971
-396.934195	-526.312211	-289.636351	-853.674486	1.753264	-0.69219	22231.20823
-271.808306	-604.13441	-156.117872	-913.18558	-2.061549	0.070773	22209.84527
-187.882405	-653.726988	3.34134	-974.985562	-2.824512	0.833736	22200.68972
-53.600963	-681.956609	168.141291	-955.14853	0.227339	0.833736	22213.66009
64.658261	-703.319566	311.578285	-900.978176	-0.535624	0.833736	22194.58602
169.184156	-664.408466	447.385653	-846.044859	-0.535624	0.070773	22210.60823
269.895237	-623.971441	561.0671	-755.252293	0.227339	-2.218115	22222.81564
366.791505	-555.304795	654.148554	-719.393045	0.990302	-2.218115	22221.28971
449.19148	-482.060372	712.896685	-512.630143	0.227339	-0.69219	22190.7712
524.724791	-378.29744	823.526282	-344.778341	0.227339	-1.455153	22222.05268
574.317369	-273.771545	839.548499	-302.81539	-1.298587	0.070773	22206.79342
618.569208	-151.697507	891.429965	-18.230289	0.227339	0.833736	22196.11194
627.724761	-26.571618	841.074425	152.673364	3.27919	1.596698	22234.26008
613.991431	77.191314	819.711468	319.762203	3.27919	0.070773	22225.86749
585.76181	197.739427	760.200375	432.680688	1.753264	-1.455153	22184.6675
548.376636	311.420874	665.592995	588.325086	0.227339	-1.455153	22236.54897
507.176648	405.265291	561.830063	705.058385	-0.535624	-1.455153	22237.31193
445.376667	483.08749	435.941211	811.110206	-0.535624	-1.455153	22219.00082
382.813722	568.539317	285.637552	833.236125	0.227339	-1.455153	22223.5786
267.606349	610.502267	141.437595	944.628685	-0.535624	0.070773	22225.86749
195.124889	653.991143	36.9117	927.080542	1.753264	2.359661	22220.52675
68.473075	649.413367	-82.110487	948.443498	0.990302	0.070773	22226.63045
-16.978752	611.26523	-227.83637	920.97684	0.227339	1.596698	12234.10749
-116.163908	601.346714	-388.058544	871.384262	-2.824512	-2.218115	20.599994
-217.637952	565.487466	-516.999247	762.28059	-2.824512	-0.69219	11.444441
-322.163847	529.628217	-624.576993	649.362105	-2.061549	0.070773	21370.58626
-414.482338	459.435645	-749.702882	489.139931	-1.298587	-2.218115	22170.17121
-467.889729	367.117154	-809.976938	393.006626	-0.535624	0.833736	22209.08231
-554.867481	297.687545	-867.962106	212.94742	1.753264	3.122624	22196.87491
-619.719314	179.428321	-890.850988	32.888214	0.227339	1.596698	22193.82305
-642.608196	78.71724	-848.125075	-69.348793	0.227339	0.833736	22212.89712
-648.711898	-25.808655	-825.999155	-263.904291	0.990302	0.833736	22200.68972
-645.660047	-127.282699	-778.695466	-396.659807	0.990302	0.070773	22179.32676
-612.852649	-242.490073	-682.562161	-506.526441	4.042152	0.070773	22247.99341
-551.815631	-342.438191	-567.354788	-626.311591	2.516227	0.833736	22231.20823
-488.489723	-401.949285	-460.540004	-765.170809	1.753264	-0.69219	22225.10453
-408.378636	-518.682583	-366.695588	-849.859673	-1.298587	-2.218115	22231.20823
-336.660139	-573.6159	-192.740084	-903.267064	0.227339	0.833736	22231.97119
-201.615734	-636.941808	-72.191971	-971.933711	-1.298587	0.070773	22203.74157
-77.252808	-688.060311	58.274657	-954.385568	-0.535624	0.070773	22221.28971
33.376789	-680.430684	294.030142	-913.948543	1.753264	-0.69219	22232.73415
131.036019	-691.112162	407.71159	-885.718921	0.990302	-0.69219	22219.00082
275.998939	-636.178845	535.126367	-779.667101	-0.535624	0.833736	22220.52675
346.954474	-578.193677	668.644846	-672.852318	-0.535624	1.596698	22208.31935
454.532219	-514.86777	728.918902	-553.830131	-2.061549	0.833736	22193.06009
510.228499	-430.941869	809.02999	-396.659807	-1.298587	1.596698	22172.4601
578.132183	-305.053017	843.363313	-257.037626	-0.535624	1.596698	22198.40083
609.413655	-185.267867	866.252195	-93.000638	0.227339	0.833736	22199.16379
616.28032	-78.453084	846.415164	98.503009	1.753264	2.359661	22196.87491
611.702543	25.309848	834.20776	267.880737	2.516227	0.070773	22215.94897
585.76181	162.643141	767.067039	357.147377	0.227339	-1.455153	22207.55638
559.058114	280.139402	659.489293	548.651024	-0.535624	0.070773	22217.4749
502.598872	393.057887	584.718945	660.043584	-1.298587	0.833736	22222.81564
465.97666	480.798602	501.556007	789.747249	1.753264	1.596698	22249.51933
391.969275	562.435615	371.089379	872.910187	0.227339	0.070773	22238.07489
281.339678	621.946708	194.844987	921.739802	2.516227	0.833736	22241.12674
205.806367	644.83559	23.941334	908.769436	-0.535624	-0.69219	22235.02304
103.56936	646.361516	-70.666046	941.576834	-0.535624	-1.455153	22225.86749
6.673093	640.257814	-182.058605	929.36943	0.227339	0.833736	22229.6823
-78.015771	621.946708	-368.984476	829.421311	-0.535624	-0.69219	46.540727
-194.74907	579.983758	-482.665924	783.643547	0.990302	-0.69219	12.970367
-285.541635	538.78377	-579.562191	708.110236	0.227339	1.596698	20480.97171
-364.126797	463.250459	-716.895484	548.651024	0.227339	1.596698	22173.22306
-458.734177	390.006036	-812.265826	448.702906	-2.824512	-0.69219	22180.85269
-544.948966	283.954216	-826.762118	280.851103	-2.061549	0.833736	22191.53417
-579.282289	170.272768	-874.065808	71.799314	-2.824512	-0.69219	22195.34898
-619.719314	87.872792	-888.5621	-33.489544	-2.061549	-0.69219	22159.48973
-674.652631	-22.756804	-829.051006	-191.422831	-0.535624	-0.69219	22195.34898
-644.134122	-108.971594	-788.613981	-379.111664	-1.298587	0.070773	22202.97861
-643.371159	-211.971563	-724.525111	-507.289404	0.227339	0.070773	22209.84527
-574.704513	-314.20857	-613.132552	-615.630112	-0.535624	2.359661	22222.81564
-493.0675	-410.341875	-516.999247	-768.22266	-2.824512	1.596698	22229.6823
-433.556406	-493.504813	-351.436333	-828.496716	-0.535624	1.596698	22212.13416
-333.608288	-567.512199	-216.391929	-897.163362	-0.535624	0.833736	22223.5786
-222.215728	-611.001075	-67.614195	-930.733723	0.227339	-0.69219	22251.04526
-108.53428	-649.912174	68.193172	-936.837425	1.753264	0.833736	22234.26008
6.673093	-678.904758	269.615335	-894.874474	2.516227	-1.455153	22238.83786
132.561944	-682.719572	358.119012	-876.563368	0.227339	-1.455153	22240.36378
238.613765	-648.386249	505.370821	-784.244877	-1.298587	0.070773	22216.71194
331.695219	-584.297379	635.837449	-688.111572	-0.535624	0.833736	22219.76379
423.250747	-532.415913	722.052238	-567.56346	1.753264	1.596698	22211.3712
505.650723	-443.149272	801.400362	-427.941279	-0.535624	0.833736	22212.89712
578.132183	-337.097452	867.015158	-277.63762	-1.298587	-1.455153	22188.48232
614.754394	-221.890079	888.378114	-151.748768	-0.535624	-1.455153	22209.08231
623.909947	-107.445668	870.067009	51.962282	-1.298587	0.070773	22189.24528
624.67291	26.835774	822.000356	219.051122	-2.824512	-0.69219	22034.36384
575.080332	129.835743	795.296661	355.621452	-0.535624	0.070773	22164.06751
575.843295	249.620893	728.15594	533.391769	-0.535624	0.070773	22199.92676
535.40627	361.013452	641.178188	666.147286	-2.061549	0.833736	22210.60823
485.813692	454.857869	484.770827	750.073187	-1.298587	0.833736	22227.39341
403.413716	532.680068	364.985677	823.317609	0.227339	-0.69219	22229.6823
334.74707	586.08746	214.682018	901.902771	-1.298587	-1.455153	22215.18601
247.006355	650.939292	17.074669	901.902771	0.227339	-1.455153	22226.63045
97.465659	649.413367	-39.384574	924.791653	-0.535624	-1.455153	22227.39341
41.006416	651.702255	-158.406761	924.028691	0.990302	-2.218115	22238.83786
-46.734299	621.946708	-277.428948	890.45833	1.753264	0.833736	434.88876
-145.919455	601.346714	-473.510371	818.739833	0.990302	0.833736	15.259255
-251.208312	556.331913	-568.880713	711.162087	2.516227	3.122624	10367.13767
-354.971244	480.035639	-682.562161	580.695459	1.753264	1.596698	22170.17121
-445.000847	419.761583	-745.125105	476.932527	0.227339	-1.455153	22203.74157
-516.719345	322.102353	-804.636199	302.977023	0.227339	-2.218115	22198.40083
-574.704513	226.732011	-890.088025	122.154854	-1.298587	-1.455153	22206.79342
-622.771165	123.732041	-851.176926	9.999332	-0.535624	-0.69219	22215.94897
-658.630414	27.598736	-820.658416	-160.141359	-1.298587	-2.981078	22193.06009
-676.178557	-75.401233	-802.347311	-331.045012	-4.350438	-1.455153	22194.58602
-654.8156	-203.578973	-760.38436	-472.956081	-2.061549	0.833736	22206.03046
-609.037836	-285.978949	-658.147353	-574.430125	-2.824512	-0.69219	22191.53417
-554.104519	-388.215955	-544.465905	-736.178225	-2.061549	0.833736	22206.03046
-433.556406	-471.378894	-385.006693	-844.518934	-0.535624	0.070773	22221.28971
-350.393468	-569.038124	-294.97709	-904.030027	-1.298587	-2.218115	22210.60823
-243.578685	-630.075143	-162.221574	-988.718891	2.516227	-0.69219	22220.52675
-142.867604	-664.408466	17.074669	-953.622605	0.227339	-1.455153	22229.6823
0.569391	-673.564019	231.467198	-925.392984	-0.535624	-0.69219	22215.94897
106.621211	-672.038093	307.763472	-873.511518	0.227339	0.070773	22220.52675
212.673032	-664.408466	477.141199	-795.689318	0.990302	0.833736	22230.44527
306.517448	-588.112192	616.000417	-706.422678	0.990302	0.833736	22239.60082
403.413716	-533.941838	708.318909	-602.659746	-0.535624	-1.455153	22231.97119
496.49517	-451.541863	775.459629	-447.77831	-0.535624	-2.981078	22218.23786
554.480338	-350.830781	837.259611	-337.911676	4.042152	-1.455153	22215.94897
597.206251	-247.067849	872.355897	-181.504315	2.516227	-1.455153	22200.68972
611.702543	-131.860476	821.237394	-8.311774	0.990302	-1.455153	22196.87491
613.991431	-15.127177	837.259611	189.295575	-1.298587	0.833736	22207.55638
592.628475	112.2876	799.111474	315.184427	-0.535624	0.070773	22202.21564
549.902562	225.206085	741.889269	505.162148	-0.535624	-2.218115	22220.52675
542.272934	332.783831	618.289306	583.74731	-1.298587	-0.69219	22188.48232
465.97666	408.317142	551.911547	714.213938	-2.061549	-1.455153	22198.40083
408.754455	502.924521	390.92641	817.213907	-2.061549	-2.218115	22209.84527
340.087809	574.643019	266.563484	885.880554	-0.535624	-1.455153	22205.2675
237.087839	602.87264	89.556129	911.058324	-1.298587	-1.455153	22200.68972
165.369342	626.524485	3.34134	906.480548	0.227339	-1.455153	22217.4749
64.658261	644.072628	-151.540096	940.813871	0.990302	-0.69219	22229.6823
-45.208373	631.102261	-291.162277	895.036107	-1.298587	0.070773	1250.495926
-120.741684	603.635603	-430.784458	810.347243	0.990302	-1.455153	17.548143
-223.741654	550.228211	-542.93998	726.421342	-0.535624	-2.981078	12.207404
-335.897176	514.368962	-658.147353	626.473223	-0.535624	0.070773	22037.41569
-411.430487	437.309726	-726.814	507.451036	-0.535624	-1.455153	22215.94897
-515.193419	350.331974	-858.806553	345.702936	0.990302	-0.69219	22202.21564
-570.126736	251.146818	-855.754702	185.480761	2.516227	-0.69219	22202.97861
-619.719314	145.85796	-874.065808	57.303022	2.516227	-0.69219	22214.42305
-636.504494	74.139463	-839.732485	-88.422861	2.516227	0.833736	22219.00082
-658.630414	-54.038277	-807.68805	-265.430216	-0.535624	0.070773	22193.82305
-641.082271	-158.564172	-779.458428	-434.807944	1.753264	-0.69219	22206.79342
-595.304507	-273.008582	-650.517726	-553.830131	0.227339	-0.69219	22230.44527
-560.208221	-378.29744	-536.836278	-670.563429	-1.298587	-2.218115	22214.42305
-475.519357	-443.149272	-491.058514	-788.059691	1.753264	0.070773	22222.81564
-387.778642	-536.230726	-287.347463	-857.4893	-2.824512	-1.455153	22219.00082
-284.01571	-594.978857	-147.725282	-945.230015	-0.535624	-0.69219	22193.06009
-146.682417	-659.067727	-69.14012	-967.355934	-2.824512	-1.455153	22201.45268
-62.756516	-708.660305	140.674632	-920.815207	-1.298587	0.070773	22215.94897
32.613826	-679.667721	300.133844	-913.948543	0.990302	0.833736	22209.84527
179.102671	-663.645503	406.948627	-841.467083	0.990302	-0.69219	22222.05268
293.547082	-605.660335	580.904131	-746.09674	-0.535624	-2.218115	22231.20823
367.554467	-559.882571	667.881883	-663.696765	0.990302	-1.455153	22210.60823
480.472952	-482.823335	728.918902	-549.252354	-0.535624	-2.981078	22213.66009
530.828493	-384.401142	838.785537	-366.90426	0.990302	-0.69219	22193.06009
581.946996	-271.482657	818.185543	-257.800589	2.516227	0.070773	22211.3712
616.28032	-144.830842	866.252195	-42.645097	0.227339	0.070773	22229.6823
617.043282	-27.334581	857.859605	178.614097	0.990302	0.833736	22232.73415
596.443288	73.3765	794.533698	306.791836	0.990302	0.833736	22199.92676
594.1544	219.102383	763.252226	437.258464	3.27919	-1.455153	22204.50453
535.40627	296.924582	683.141138	578.406571	0.227339	-1.455153	22231.97119
488.865543	382.376409	551.148585	713.450975	-1.298587	-2.218115	22221.28971
440.035927	482.324527	430.600472	801.19169	-2.061549	-2.218115	22217.4749
361.450766	572.35413	327.600503	898.087958	0.227339	-1.455153	22228.91934
256.924871	615.080044	113.207974	880.539815	-1.298587	-0.69219	22223.5786
176.813783	648.650404	9.445042	913.347212	0.227339	0.070773	22217.4749
72.287888	637.968926	-83.636412	920.213877	-2.061549	-0.69219	22203.74157
-24.608379	621.183746	-266.747469	855.362044	-2.061549	0.833736	22209.84527
-100.904653	583.798571	-378.902992	829.421311	-2.061549	-0.69219	25.17777
-228.31943	579.220795	-517.76221	766.095404	-3.587475	-2.218115	12.970367
-315.297182	509.791186	-648.9918	628.762111	-2.061549	-1.455153	21748.25282
-400.749009	477.746751	-766.488062	486.08808	0.990302	-0.69219	22173.22306
-477.808245	368.64308	-803.110273	399.87329	-0.535624	-0.69219	22196.11194
-533.504525	281.665328	-867.199143	205.317792	-1.298587	0.833736	22209.84527
-596.067469	170.272768	-883.984323	55.777096	0.990302	0.833736	22189.24528
-652.526712	65.746873	-840.495447	-63.245091	0.227339	0.070773	22190.7712
-646.42301	-22.756804	-821.421379	-227.282079	2.516227	1.596698	22236.54897
-636.504494	-120.416035	-768.77695	-417.259801	0.990302	-1.455153	22214.42305
-597.593395	-231.808594	-730.628813	-566.037535	1.753264	-1.455153	22235.02304
-548.000817	-326.415974	-612.369589	-641.570845	0.990302	0.070773	22242.65267
-483.148984	-437.045571	-446.043712	-781.955989	1.753264	0.070773	22223.5786
-419.060114	-515.630732	-339.228929	-854.437449	3.27919	3.122624	22226.63045
-303.852741	-578.95664	-234.703034	-928.444835	0.990302	2.359661	22226.63045
-193.223144	-632.364031	-30.991984	-921.57817	1.753264	0.833736	22215.94897
-76.489845	-681.193646	133.807968	-945.992978	-0.535624	0.833736	22224.34156
32.613826	-682.719572	294.793105	-941.415201	3.27919	1.596698	22231.97119
144.006386	-677.378833	420.681957	-849.09671	-1.298587	-1.455153	22201.45268
263.028572	-635.415882	556.489324	-772.037473	-1.298587	-1.455153	22201.45268
357.635952	-598.793671	615.237455	-715.578231	-1.298587	-0.69219	22195.34898
437.747039	-504.949254	706.792983	-574.430125	-2.061549	-0.69219	22168.64528
522.435903	-437.045571	814.370729	-392.082031	0.227339	0.070773	22205.2675
562.109965	-299.712278	855.570717	-282.978359	0.227339	0.833736	22215.94897
595.680326	-189.082681	886.852189	-75.452495	-0.535624	-1.455153	22190.7712
620.858096	-71.58642	862.437381	91.636345	-0.535624	0.070773	22202.21564
581.946996	51.250581	831.918872	235.073339	0.990302	0.070773	22196.87491
546.850711	151.961662	745.704083	403.688104	1.753264	0.070773	22183.90454
547.613673	287.006067	712.896685	551.702875	0.227339	-0.69219	22220.52675
522.435903	379.324558	572.511541	673.01395	1.753264	0.070773	22251.80822
459.872959	480.798602	478.667125	779.828733	0.990302	0.833736	22245.70452
399.598902	557.857838	374.904193	864.517597	0.227339	1.596698	22231.97119
308.806337	601.346714	199.422763	920.213877	1.753264	2.359661	22240.36378
221.828585	644.83559	75.059837	954.5472	-0.535624	0.070773	22225.86749
115.013802	646.361516	-70.666046	941.576834	-1.298587	0.833736	22215.94897
6.673093	644.072628	-191.977121	925.554616	-0.535624	-1.455153	22227.39341
-81.067622	621.183746	-356.014109	875.962038	-1.298587	-0.69219	48.829615
-188.645368	592.191162	-471.984445	790.510212	1.753264	0.070773	12.970367
-319.111996	525.813403	-631.443657	669.962099	1.753264	0.833736	20331.43101
-383.963828	470.117124	-716.895484	584.510273	-2.061549	1.596698	22170.17121
-449.578624	390.768999	-803.873236	431.917725	-4.350438	0.833736	22175.51195
-550.289705	278.613477	-898.480615	174.799283	-1.298587	0.070773	22175.51195
-603.697097	195.450538	-850.413963	137.414109	-1.298587	0.070773	22202.97861
-631.163755	88.635755	-875.591733	-23.571029	-0.535624	0.833736	22192.29713
-652.526712	2.420966	-835.154708	-217.363564	0.990302	-0.69219	22196.11194
-656.341525	-114.312333	-772.591764	-381.400552	-1.298587	-0.69219	22201.45268
-636.504494	-211.2086	-707.739931	-491.267186	-1.298587	0.833736	22214.42305
-586.148954	-326.415974	-634.495508	-656.8301	-0.535624	0.070773	22225.10453
-509.85268	-399.660396	-513.947396	-718.630082	-1.298587	0.833736	22227.39341
-410.667524	-473.667782	-363.643737	-855.963375	4.042152	2.359661	22238.07489
-332.845325	-557.593683	-285.058575	-954.385568	-0.535624	1.596698	22241.12674
-246.630536	-630.075143	-122.547512	-1024.578139	1.753264	-0.69219	22235.786
-102.430579	-668.22328	73.533911	-981.089263	0.227339	-0.69219	22222.05268
6.673093	-691.875125	254.35608	-923.104095	0.227339	0.833736	22234.26008
121.117503	-658.304764	376.430118	-858.252263	0.227339	0.070773	22233.49712
234.798951	-663.645503	525.970814	-799.504132	-1.298587	0.070773	22209.08231
326.35448	-589.638118	644.230039	-707.948604	-1.298587	0.833736	22221.28971
407.991492	-524.786285	728.15594	-571.378274	1.753264	1.596698	22225.10453
498.784058	-443.149272	799.874437	-424.126465	-2.061549	0.070773	22180.08972
545.324785	-338.623377	859.38553	-296.711688	-2.824512	-0.69219	22167.11936
605.598841	-221.127116	846.415164	-141.830253	-4.350438	-2.218115	22193.06009
617.043282	-99.053078	860.911456	63.406723	0.227339	-1.455153	22190.00824
617.806245	15.391332	831.918872	206.843718	0.227339	0.070773	22180.08972
594.917363	148.146849	786.90407	356.384414	-3.587475	0.833736	22196.87491
565.924779	253.435706	719.76335	530.339918	0.227339	0.833736	22221.28971
520.909978	351.094937	619.815231	652.413956	0.227339	1.596698	22221.28971
461.398884	439.598614	494.689342	779.828733	1.753264	1.596698	22232.73415
387.391499	527.339329	381.007894	827.132423	0.227339	0.070773	22223.5786
333.221144	585.324497	213.919055	885.117591	0.227339	0.070773	22215.18601
221.065622	650.17633	75.8228	882.06574	-0.535624	-0.69219	22225.86749
121.117503	657.042994	-49.303089	918.687951	2.516227	-2.218115	22249.51933
63.895298	624.235597	-199.606748	935.473132	3.27919	0.070773	22224.34156
-49.78615	632.628187	-351.436333	853.836119	0.227339	0.070773	92.318491
-158.889821	582.272646	-460.540004	825.606498	-0.535624	1.596698	14.496292
-262.652753	560.146727	-575.747378	724.132454	0.227339	0.833736	15028.83999
-361.837909	477.746751	-690.954751	565.436204	-0.535624	0.833736	22158.72677
-456.445288	420.524546	-758.095472	464.725123	-0.535624	0.833736	22202.97861
-520.534158	335.072719	-809.213975	315.947389	0.227339	0.070773	22200.68972
-566.311923	229.783862	-896.191727	170.221507	0.227339	-2.981078	22198.40083
-644.134122	129.07278	-897.717653	1.606742	-2.824512	-2.218115	22186.19343
-654.8156	26.072811	-837.443596	-186.845054	-0.535624	0.070773	22178.5638
-629.63783	-89.897525	-835.154708	-349.356117	-0.535624	-0.69219	22185.43046
-629.63783	-190.608606	-711.554745	-497.370888	-0.535624	2.359661	22206.79342
-593.015618	-289.793762	-669.591794	-622.496777	-2.824512	0.070773	22199.92676
-525.874897	-387.452993	-527.680725	-691.926386	0.227339	0.070773	22216.71194
-454.1564	-481.297409	-375.851141	-801.79302	0.227339	0.833736	22230.44527
-354.971244	-554.541832	-243.095624	-884.955959	-0.535624	-0.69219	22213.66009
-256.549051	-621.682553	-127.888251	-981.852226	0.227339	-0.69219	22222.05268
-125.319461	-662.119578	40.726514	-949.807791	0.227339	-0.69219	22231.97119
-26.134305	-692.638087	220.022757	-913.948543	0.990302	0.833736	22213.66009
84.495292	-685.771423	377.956043	-904.79299	4.042152	0.833736	22249.51933
224.117473	-655.252913	425.259733	-830.785604	0.990302	0.833736	22252.57118
318.724852	-588.112192	585.481908	-746.09674	2.516227	1.596698	22225.86749
396.547051	-517.919621	667.881883	-635.467144	0.990302	0.070773	22204.50453
474.369251	-461.460378	768.592965	-445.489422	0.227339	-1.455153	22231.20823
536.169232	-335.571527	849.467015	-322.652421	-1.298587	-1.455153	22205.2675
603.309953	-259.275253	888.378114	-160.141359	-1.298587	-1.455153	22195.34898
629.250686	-111.260482	865.489232	24.495624	-0.535624	-2.218115	22216.71194
623.909947	0.132078	863.963307	203.791867	0.227339	0.070773	22205.2675
599.495139	98.554271	794.533698	342.651085	0.990302	0.833736	22176.27491
550.665524	227.494973	737.311493	494.48067	-2.824512	-0.69219	22214.42305
539.984046	336.598645	664.830033	627.999149	-0.535624	-0.69219	22199.16379
462.92481	438.072689	448.148615	712.688013	0.227339	-1.455153	22207.55638
426.302598	505.21341	406.948627	820.265758	-2.061549	-1.455153	22215.18601
340.087809	579.220795	254.35608	894.273144	-1.298587	-1.455153	22213.66009
256.161908	628.05041	83.452427	899.613883	1.753264	0.070773	22219.00082
141.717497	638.731889	-4.288288	916.399063	0.990302	-1.455153	22231.20823
61.60641	641.020777	-127.888251	940.050908	-1.298587	-1.455153	22227.39341
-45.208373	629.576336	-289.636351	872.910187	-1.298587	0.070773	1379.436628
-149.734268	596.005975	-466.643706	837.050939	-0.535624	0.070773	17.548143
-254.260163	563.198578	-539.125166	738.628746	2.516227	-0.69219	1947.080905
-325.215698	507.502298	-676.458459	599.769527	3.27919	-1.455153	22141.94159
-406.089748	443.413428	-771.065838	467.014011	0.227339	-0.69219	22209.08231
-505.274904	344.228272	-801.584348	343.414048	3.27919	-1.455153	22203.74157
-566.311923	258.013483	-918.317647	150.384475	0.227339	-1.455153	22210.60823
-615.141538	143.569072	-849.651	40.517841	0.990302	-0.69219	22205.2675
-660.156339	42.857991	-816.08064	-108.259892	-1.298587	-0.69219	22187.71935
-654.052637	-47.934575	-813.028789	-284.504285	0.227339	-0.69219	22196.11194
-645.660047	-179.164165	-732.154739	-434.044981	0.227339	1.596698	22225.86749
-600.645246	-269.193768	-648.9918	-545.437541	-0.535624	-0.69219	22225.10453
-568.600811	-382.112253	-552.095533	-705.659715	0.227339	-2.218115	22215.94897
-480.097133	-459.17149	-425.443718	-779.667101	-3.587475	-2.218115	22203.74157
-378.623089	-559.882571	-277.428948	-861.304114	-1.298587	0.070773	22200.68972
-280.963859	-611.001075	-243.095624	-1043.652208	-2.061549	-2.218115	22180.08972
-145.156492	-643.045509	-60.74753	-1016.948512	-2.061549	-2.981078	22208.31935
-38.341709	-675.852907	172.719067	-974.985562	-0.535624	1.596698	22225.86749
82.206404	-662.882541	313.867174	-888.770772	1.753264	1.596698	22218.23786
181.39156	-668.986243	454.252317	-839.178194	1.753264	-1.455153	22225.86749
303.465598	-599.556633	587.007833	-736.178225	0.227339	-1.455153	22229.6823
394.258163	-547.675167	645.755964	-645.385659	-0.535624	-2.218115	22202.97861
456.821108	-471.378894	769.355928	-485.163484	0.227339	-2.981078	22190.7712
548.376636	-372.956701	848.704052	-355.459819	0.990302	-1.455153	22238.83786
587.287736	-269.956731	830.392946	-237.963558	1.753264	0.070773	22213.66009
613.991431	-121.94196	813.607766	-49.511762	1.753264	-0.69219	22201.45268
629.250686	-32.67532	836.496648	179.377059	2.516227	0.070773	22228.15638
605.598841	78.71724	817.42258	298.399246	1.753264	0.070773	22203.74157
581.946996	199.265352	742.652232	438.78439	0.990302	-0.69219	22219.00082
541.509971	305.317172	683.141138	599.006565	-0.535624	-1.455153	22231.20823
494.206282	380.850483	586.244871	725.658379	0.990302	-2.218115	22215.94897
450.717406	499.109708	422.207882	801.954653	0.227339	-2.218115	22223.5786
364.502616	560.909689	331.415317	895.036107	0.990302	-0.69219	22229.6823
263.028572	607.450416	124.652415	917.162026	-2.824512	0.070773	22202.97861
181.39156	635.680038	26.230222	928.606467	-0.535624	0.833736	22202.21564
84.495292	644.83559	-101.184555	934.710169	0.990302	0.833736	22216.71194
-17.741715	618.131895	-312.525233	810.347243	0.990302	0.833736	22209.08231
-112.349094	594.48005	-396.451134	854.599082	-1.298587	-0.69219	25.940733
-225.267579	563.96154	-521.577023	769.910218	0.990302	0.070773	12.970367
-318.349033	521.235627	-622.288105	661.569509	-1.298587	-1.455153	21698.66024
-415.245301	468.591198	-745.888068	520.421403	0.227339	-0.69219	22192.29713
-477.045282	374.746782	-807.68805	390.717738	0.227339	0.833736	22220.52675
-556.393407	263.354222	-856.517665	204.55483	1.753264	0.070773	22193.06009
-595.304507	157.302402	-843.547298	86.295606	1.753264	1.596698	22191.53417
-626.585979	78.71724	-812.265826	-82.319159	2.516227	0.833736	22228.15638
-688.38596	-26.571618	-857.280628	-301.289465	1.753264	-0.69219	22215.18601
-655.578563	-123.467886	-774.880652	-430.230167	0.990302	-0.69219	22222.81564
-599.882283	-222.653041	-689.428825	-514.156068	-0.535624	-2.218115	22238.07489
-547.237854	-343.201154	-580.325154	-651.489361	0.227339	-1.455153	22233.49712
-490.015649	-440.860384	-478.088147	-752.200442	-0.535624	-1.455153	22215.18601
-396.171232	-511.052956	-340.754855	-854.437449	-0.535624	0.070773	22225.10453
-314.534219	-569.801087	-212.577115	-921.57817	-2.061549	0.070773	22227.39341
-203.14166	-636.178845	-12.680878	-935.311499	-0.535624	1.596698	22216.71194
-72.675032	-674.326982	137.622781	-929.97076	-2.824512	-1.455153	21998.50459
20.406422	-680.430684	301.65977	-907.844841	-2.824512	-1.455153	22205.2675
156.976752	-663.645503	438.993062	-860.541151	-2.061549	-1.455153	22197.63787
234.798951	-644.571435	541.993032	-762.118958	0.227339	-1.455153	22201.45268
353.821138	-569.801087	586.244871	-765.170809	-0.535624	-1.455153	22202.21564
443.087778	-480.534447	736.54853	-533.9931	0.227339	-1.455153	22203.74157
514.806276	-396.608545	822.763319	-388.267217	1.753264	0.833736	22197.63787
578.132183	-299.712278	859.38553	-232.622819	1.753264	2.359661	22222.81564
613.991431	-184.504905	869.304046	-54.852501	-0.535624	0.070773	22199.16379
614.754394	-68.534569	866.252195	135.888183	0.990302	0.833736	22208.31935
598.732177	55.065395	833.444797	264.065923	0.227339	-1.455153	22189.24528
593.391438	175.613507	789.192959	431.154763	1.753264	-0.69219	22229.6823
562.872928	284.717179	703.741132	553.228801	0.990302	-0.69219	22231.20823
507.939611	380.087521	571.748579	660.043584	1.753264	0.070773	22242.65267
469.791474	478.509714	448.911578	745.49541	2.516227	0.833736	22225.10453
385.865573	551.754137	352.778273	885.117591	0.990302	0.070773	22234.26008
295.073007	583.798571	143.726483	885.117591	0.227339	1.596698	22229.6823
209.621181	634.917075	48.356141	906.480548	0.990302	0.833736	22211.3712
97.465659	663.146696	-40.147536	958.362014	0.227339	2.359661	22222.81564
3.621242	628.05041	-192.740084	908.006473	-1.298587	-1.455153	22230.44527
-116.163908	604.398565	-329.310414	880.539815	0.990302	-0.69219	34.333323
-181.01574	551.754137	-492.584439	788.984286	-2.824512	0.070773	13.733329
-300.80089	526.576366	-619.236254	684.458391	-2.061549	0.070773	20197.91253
-375.571238	483.850453	-702.399192	525.762142	0.227339	0.833736	22148.80825
-451.104549	373.983819	-826.762118	402.925141	-1.298587	2.359661	22173.22306
-570.889699	282.42829	-890.088025	190.8215	1.753264	1.596698	22197.63787
-594.541544	187.057948	-885.510249	99.265972	-0.535624	0.070773	22205.2675
-638.03042	97.791308	-868.725069	-32.726581	0.227339	0.833736	22196.11194
-656.341525	-4.445699	-824.47323	-228.045042	-0.535624	-0.69219	22199.92676
-633.452643	-127.282699	-793.191758	-358.51167	0.227339	-1.455153	22206.79342
-622.008202	-219.60119	-700.110304	-501.185702	-0.535624	0.833736	22212.13416
-576.230438	-315.734495	-590.24367	-637.756032	0.227339	0.833736	22245.70452
-501.46009	-389.741881	-494.110365	-772.037473	2.516227	0.070773	22249.51933
-423.637891	-492.74185	-350.67337	-862.067076	0.990302	2.359661	22237.31193
-303.852741	-582.008491	-324.732637	-984.904077	0.227339	1.596698	22228.15638
-212.297213	-614.815888	-87.451226	-945.992978	-0.535624	-0.69219	22235.02304
-94.037988	-678.141795	88.793166	-943.704089	0.227339	-1.455153	22222.05268
16.591608	-666.697354	218.496831	-917.763356	-1.298587	-2.218115	22225.10453
130.273056	-665.934392	410.000478	-850.622635	1.753264	0.833736	22231.20823
243.191541	-633.889957	525.207852	-780.430064	0.227339	0.833736	22218.23786
329.406331	-577.430714	641.178188	-678.95602	-2.061549	0.070773	22206.03046
436.221114	-522.497397	722.052238	-560.696795	-1.298587	0.833736	22201.45268
510.991462	-424.075204	815.896654	-407.341285	-3.587475	0.833736	22181.61565
570.502555	-332.519676	862.437381	-278.400583	-1.298587	0.833736	22190.00824
613.228469	-189.845644	838.022574	-106.733967	-2.061549	0.070773	22173.98602
606.361804	-90.660488	834.970723	33.651177	0.227339	-0.69219	22186.95639
610.93958	42.857991	776.985555	235.073339	0.990302	-1.455153	22204.50453
582.709959	140.517221	747.230008	373.932557	-2.061549	-2.218115	22206.03046
561.347003	267.169036	717.474461	477.69549	0.990302	2.359661	22217.4749
517.858127	361.776415	646.518927	660.043584	-0.535624	0.070773	22223.5786
479.70999	440.361577	510.71156	755.413926	-1.298587	0.070773	22230.44527
404.939642	541.835621	368.037528	865.28056	0.227339	1.596698	22213.66009
311.095225	603.635603	223.074608	889.695367	4.042152	0.070773	22246.46748
224.117473	638.731889	91.082054	934.710169	1.753264	0.070773	22253.33415
124.169354	647.887441	-56.932717	932.421281	0.990302	0.070773	22225.86749
51.687894	638.731889	-171.377127	922.502765	1.753264	0.070773	22236.54897
-76.489845	626.524485	-393.399284	879.776852	0.227339	-1.455153	99.185156
-166.519448	584.561534	-454.436302	816.450945	-2.824512	-0.69219	14.496292
-261.126828	546.413397	-594.058483	714.976901	0.227339	0.833736	14555.04013
-361.074946	493.768969	-722.236223	596.717677	0.227339	0.833736	22180.85269
-445.000847	414.420844	-740.547329	460.910309	-2.061549	-0.69219	22195.34898
-531.978599	304.55421	-864.147292	281.614066	-0.535624	0.070773	22191.53417
-586.148954	216.813495	-863.384329	141.991885	-2.061549	-0.69219	22199.16379
-623.534128	110.761675	-868.725069	14.577108	-3.587475	-2.981078	22177.03787
-675.415594	7.761705	-858.04359	-183.793203	-2.824512	-1.455153	22162.54158
-665.497078	-85.319749	-822.184342	-396.659807	-0.535624	0.833736	22177.03787
-639.556345	-193.660457	-743.59918	-482.111633	0.990302	1.596698	22199.92676
-592.252656	-308.104868	-677.221422	-664.459728	2.516227	4.648549	22221.28971
-521.297121	-395.845583	-523.865912	-743.807852	0.227339	0.833736	22228.91934
-450.341587	-472.904819	-381.954842	-820.104126	-0.535624	0.070773	22220.52675
-354.971244	-547.675167	-256.065991	-900.978176	-1.298587	-0.69219	22216.71194
-227.556467	-630.075143	-119.495661	-953.622605	0.227339	-1.455153	22228.91934
-146.682417	-672.801056	58.274657	-958.200381	2.516227	-1.455153	22222.05268
-8.586162	-688.060311	229.941273	-910.133729	0.227339	-0.69219	22241.12674
114.250839	-674.326982	342.096795	-889.533735	-2.061549	-0.69219	22242.65267
209.621181	-646.09736	485.533789	-835.363381	0.990302	1.596698	22234.26008
298.124858	-592.689969	551.148585	-762.881921	0.990302	1.596698	22215.18601
413.332232	-528.601099	683.141138	-627.074553	-2.824512	-0.69219	22219.00082
494.206282	-465.275192	746.467045	-479.059783	0.990302	0.070773	22190.7712
552.954412	-361.51226	838.785537	-338.674639	1.753264	0.833736	22209.08231
606.361804	-231.808594	883.037375	-148.696917	0.227339	-0.69219	22219.00082
618.569208	-124.230848	876.170711	29.0734	-0.535624	-0.69219	22206.03046
596.443288	-12.075326	839.548499	223.628898	-1.298587	-2.218115	22183.14158
592.628475	120.68019	806.741102	357.91034	-4.350438	-1.455153	22183.14158
557.532189	225.206085	749.518896	485.325117	-4.350438	0.833736	22208.31935
524.724791	328.206055	600.741163	589.851012	-1.298587	0.833736	22193.06009
481.235915	429.680099	520.630075	686.747279	-2.824512	-2.981078	22212.13416
412.569269	524.287478	397.030112	785.169473	-2.824512	-0.69219	22223.5786
328.643368	549.465248	206.289428	810.347243	-0.535624	-1.455153	22212.89712
240.13969	625.761522	95.659831	868.332411	-0.535624	-0.69219	22224.34156
155.450827	642.546702	-22.599393	916.399063	-0.535624	-1.455153	22232.73415
71.524926	634.917075	-153.828984	949.206461	0.990302	0.070773	22215.94897
-52.075038	612.028193	-304.895606	898.85092	0.990302	0.070773	1506.851405
-148.971305	587.613385	-430.021495	832.473162	-1.298587	-1.455153	17.548143
-248.919424	538.78377	-556.673309	711.162087	2.516227	2.359661	1427.503281
-341.237915	534.205994	-694.769565	582.984347	1.753264	-0.69219	22102.26753
-427.452704	437.309726	-741.310292	499.058446	1.753264	-1.455153	22199.92676
-490.778612	337.361607	-841.25841	321.288128	0.990302	-0.69219	22194.58602
-576.993401	261.065334	-877.117659	109.94745	-2.061549	-1.455153	22196.87491
-615.141538	145.094998	-860.332479	47.384506	0.990302	-1.455153	22206.03046
-662.445227	53.539469	-847.362112	-109.785818	-0.535624	-0.69219	22199.92676
-674.652631	-63.956792	-816.08064	-263.141328	0.227339	1.596698	22209.08231
-625.823016	-182.978979	-746.651031	-412.682024	0.990302	0.833736	22231.20823
-607.51191	-274.534508	-638.310322	-595.793081	-4.350438	-0.69219	22187.71935
-560.208221	-363.038185	-559.72516	-658.356026	-1.298587	-0.69219	22200.68972
-482.386021	-478.245558	-407.895576	-815.526349	-2.824512	-2.218115	22212.89712
-373.28235	-552.252944	-330.836339	-902.504102	-3.587475	-1.455153	22190.7712
-291.645337	-617.104776	-217.154891	-980.326301	-0.535624	-0.69219	22202.97861
-157.363896	-638.467733	-2.762362	-970.407785	-3.587475	-2.218115	22228.15638
-58.17874	-686.534385	126.941303	-958.200381	0.227339	0.070773	22215.94897
70.761963	-682.719572	318.44495	-933.785574	1.753264	0.833736	22222.81564
189.021187	-670.512168	478.667125	-835.363381	0.227339	0.070773	22231.97119
285.154492	-609.475149	589.296722	-749.911554	-2.061549	-2.981078	22215.18601
372.132244	-550.727018	699.926318	-627.074553	0.990302	-2.218115	22196.11194
472.843325	-468.327043	784.615182	-465.326453	-1.298587	-3.744041	22241.88971
552.954412	-379.060403	830.392946	-332.570937	0.990302	0.070773	22224.34156
602.54699	-279.875247	853.281829	-203.630235	0.227339	-2.218115	22193.82305
610.93958	-149.408619	862.437381	-39.593246	2.516227	1.596698	22216.71194
620.095133	-23.519767	838.785537	145.806699	0.990302	-1.455153	22202.21564
603.309953	68.035761	760.200375	282.377029	0.227339	-0.69219	22184.6675
569.739593	211.472756	782.326294	454.043645	0.990302	0.070773	22228.91934
549.139599	291.583843	682.378175	599.769527	0.990302	0.070773	22229.6823
504.88776	400.687515	587.770796	711.92505	0.990302	-1.455153	22220.52675
449.19148	505.21341	429.83751	816.450945	-1.298587	-2.981078	22226.63045
363.739654	564.724503	318.44495	914.873138	0.227339	-1.455153	22206.79342
253.110057	615.080044	143.726483	903.428697	-2.061549	-1.455153	22192.29713
179.102671	642.546702	11.73393	937.76202	-2.061549	0.070773	22204.50453
84.495292	637.968926	-124.8364	924.791653	-2.061549	0.833736	22219.00082
-11.638013	625.761522	-269.79932	876.725001	1.753264	0.833736	12121.95196
-129.897237	597.531901	-389.58447	844.680566	0.227339	-0.69219	22.125919
-227.556467	574.643019	-568.11775	702.006534	-1.298587	-1.455153	12.970367
-309.19348	512.080074	-656.621428	640.206553	-0.535624	-1.455153	21678.06024
-391.593456	460.961571	-736.732515	477.69549	-1.298587	-2.981078	22193.82305
-493.0675	369.406042	-828.288044	393.006626	0.990302	-0.69219	22205.2675
-545.711929	269.457924	-854.228777	206.080755	2.516227	1.596698	22220.52675
-581.571177	162.643141	-873.302845	51.962282	2.516227	0.833736	22222.81564
-652.526712	89.398718	-818.369528	-94.526563	3.27919	0.070773	22212.13416
-644.134122	-41.830873	-841.25841	-253.985775	-0.535624	-1.455153	22188.48232
-657.867451	-130.33455	-755.043621	-387.504254	0.227339	-1.455153	22228.91934
-623.534128	-257.749327	-695.532527	-549.252354	-0.535624	-1.455153	22227.39341
-555.630444	-342.438191	-587.191819	-683.533796	-1.298587	-1.455153	22209.08231
-492.304537	-429.415943	-438.414085	-765.170809	-0.535624	-1.455153	22222.81564
-398.46012	-524.786285	-296.503016	-874.27448	-0.535624	0.070773	22232.73415
-294.697188	-578.95664	-224.784519	-987.192965	-0.535624	0.070773	22210.60823
-224.504616	-636.178845	-8.103101	-959.726307	-1.298587	2.359661	22206.03046
-61.993553	-703.319566	168.141291	-926.155946	-0.535624	0.070773	22212.89712
55.502708	-676.61587	274.956074	-900.215213	-1.298587	-0.69219	22195.34898
171.473044	-659.067727	400.844926	-845.281896	-1.298587	-0.69219	22212.13416
257.687833	-647.623286	532.074516	-765.933772	-2.061549	-1.455153	22219.00082
337.798921	-548.43813	607.607827	-711.000455	0.990302	-2.218115	22200.68972
440.035927	-509.527031	728.15594	-565.274572	0.990302	-1.455153	22191.53417
536.169232	-411.104837	812.081841	-417.259801	0.990302	-1.455153	22209.84527
568.213667	-301.238203	799.111474	-259.326514	-0.535624	-0.69219	22205.2675
609.413655	-173.823426	864.72627	-70.111756	-1.298587	0.070773	22196.11194
631.539574	-57.85309	865.489232	116.051152	1.753264	1.596698	22144.99344
610.93958	60.406134	828.104058	276.273327	0.990302	-1.455153	22216.71194
595.680326	184.76906	791.481847	430.3918	0.990302	-2.218115	22235.02304
564.398854	293.109769	722.052238	552.465838	0.990302	-0.69219	22243.41563
507.939611	399.161589	582.430057	664.62136	2.516227	0.833736	22236.54897
462.161847	481.561565	458.830094	771.436143	-1.298587	-0.69219	22222.05268
385.10261	547.17636	310.05236	848.49538	1.753264	0.070773	22224.34156
287.44338	602.109677	183.400546	915.636101	-0.535624	-0.69219	22225.86749
197.413777	630.339298	37.674663	890.45833	0.227339	-0.69219	22219.00082
101.280472	642.546702	-56.169754	944.628685	0.227339	0.833736	22227.39341
5.91013	639.494851	-248.436364	916.399063	0.227339	0.070773	22227.39341
-87.934287	603.635603	-380.428917	866.043523	-2.061549	-2.218115	33.57036
-197.800921	571.591168	-502.502955	784.40651	-2.061549	-0.69219	14.496292
-304.615704	516.657851	-610.080701	662.332472	-2.061549	0.070773	20056.00147
-387.015679	467.828235	-713.843633	543.310285	-2.824512	0.833736	22159.48973
-467.889729	387.717148	-787.088056	429.628837	-0.535624	1.596698	22197.63787
-546.474891	314.472725	-851.176926	228.206675	0.227339	0.833736	22192.29713
-578.519326	192.398687	-908.399131	98.503009	-0.535624	0.070773	22188.48232
-641.082271	104.657973	-852.702851	-61.719165	2.516227	0.833736	22210.60823
-662.445227	-5.208661	-881.695435	-232.622819	0.227339	0.070773	22212.89712
-645.660047	-105.919743	-743.59918	-376.822776	-2.061549	-1.455153	22209.08231
-634.978569	-226.467855	-685.614012	-496.607925	4.042152	0.833736	22250.2823
-549.526742	-310.393756	-569.643676	-640.04492	0.990302	0.833736	22252.57118
-507.563792	-416.445577	-488.006663	-750.674517	4.042152	2.359661	22226.63045
-422.874928	-501.897403	-364.4067	-855.963375	0.990302	1.596698	22235.02304
-322.926809	-556.83072	-230.125258	-924.630021	-1.298587	0.833736	22235.02304
-219.92684	-640.756621	-61.510493	-948.281866	0.227339	2.359661	22213.66009
-118.452796	-662.882541	108.630197	-961.252232	-0.535624	0.833736	22219.76379
21.932348	-684.245497	269.615335	-913.948543	-1.298587	-2.981078	22229.6823
122.643429	-674.326982	399.319	-855.963375	-0.535624	-0.69219	22212.89712
241.665616	-641.519584	544.28192	-766.696734	1.753264	0.833736	22224.34156
333.984107	-591.927006	625.918933	-721.681933	-2.061549	-0.69219	22199.16379
433.169263	-520.971472	717.474461	-549.252354	-2.824512	0.070773	22188.48232
507.939611	-436.282608	802.163325	-425.652391	-2.061549	1.596698	22183.90454
545.324785	-306.578943	815.896654	-298.237614	-0.535624	0.070773	22201.45268
580.421071	-209.682675	841.837388	-104.445079	0.227339	-0.69219	22185.43046
623.146984	-96.001227	873.881822	70.273388	0.227339	0.833736	22195.34898
639.169202	30.650587	794.533698	193.873351	-0.535624	-1.455153	22184.6675
599.495139	155.776476	779.274443	381.562185	-0.535624	-0.69219	22220.52675
560.58404	269.457924	693.822617	522.710291	-0.535624	0.070773	22220.52675
527.776642	354.90975	588.533759	657.754695	-1.298587	0.833736	22229.6823
480.472952	472.406012	509.185634	777.539845	1.753264	2.359661	22229.6823
411.043343	547.939323	387.874559	876.725001	0.227339	0.833736	22241.12674
298.887821	599.820789	210.867204	914.110175	3.27919	2.359661	22245.70452
234.035988	621.946708	91.082054	929.36943	0.990302	0.070773	22235.02304
130.273056	650.939292	-27.940133	955.310163	0.990302	-0.69219	22230.44527
32.613826	642.546702	-209.525264	930.895355	-0.535624	-1.455153	22230.44527
-75.726883	608.976342	-356.777072	859.939821	-1.298587	0.070773	103.762932
-157.363896	562.435615	-445.28075	830.184274	0.990302	1.596698	16.022217
-269.519418	535.731919	-597.110334	724.895416	1.753264	1.596698	8448.286386
-355.734207	489.191192	-719.184372	543.310285	-2.824512	0.070773	22135.07492
-445.76381	394.583813	-787.088056	438.021427	-1.298587	0.833736	22035.88977
-515.193419	328.206055	-813.791752	304.502948	-2.824512	0.070773	22190.00824
-599.11932	220.628309	-880.16951	154.962252	-4.350438	0.070773	22186.19343
-606.748948	126.020929	-908.399131	-9.837699	-0.535624	0.833736	22155.67492
-695.252625	18.443183	-842.021373	-199.052458	-2.061549	-1.455153	22182.37861
-654.052637	-80.741972	-801.584348	-323.415384	-1.298587	-0.69219	22215.18601
-630.400792	-198.238234	-700.873267	-478.29682	1.753264	2.359661	22211.3712
-574.704513	-305.81598	-672.643645	-638.518995	0.227339	1.596698	22225.86749
-508.326755	-397.371508	-513.947396	-759.83007	-0.535624	0.833736	22231.20823
-448.052698	-478.245558	-378.140029	-808.659685	-2.061549	0.833736	22212.13416
-350.393468	-560.645534	-300.31783	-894.874474	-0.535624	-0.69219	22219.00082
-239.763871	-596.504783	-82.87345	-919.289282	1.753264	-1.455153	22255.62304
-111.586131	-652.964025	69.719098	-956.674456	1.753264	0.070773	22232.73415
16.591608	-678.904758	201.711651	-941.415201	2.516227	-0.69219	22238.83786
95.17677	-656.778839	378.719006	-886.481884	0.990302	0.833736	22242.65267
199.702665	-643.045509	516.052299	-785.00784	2.516227	3.122624	22225.10453
326.35448	-603.371447	569.45969	-762.118958	-0.535624	1.596698	22195.34898
413.332232	-546.149242	707.555946	-606.47456	-1.298587	0.833736	22193.82305
494.969244	-444.675198	798.348512	-439.38572	0.227339	1.596698	22196.87491
549.139599	-366.090036	833.444797	-353.933894	0.227339	0.070773	22212.89712
594.917363	-233.33452	877.696636	-189.133943	-2.061549	-2.981078	22206.79342
607.124767	-121.178997	868.541083	13.051183	-1.298587	-1.455153	22185.43046
604.835879	-8.260512	840.311462	218.288159	-1.298587	0.070773	22190.7712
610.93958	106.946861	788.429996	328.154793	-0.535624	0.070773	22208.31935
548.376636	247.332004	742.652232	503.636223	-2.061549	0.070773	22206.79342
520.909978	345.754198	619.815231	620.369521	-2.061549	0.070773	22207.55638
505.650723	417.472695	493.926379	732.525044	3.27919	3.122624	22231.97119
422.487784	538.020807	385.585671	821.791684	-1.298587	-2.218115	22220.52675
355.347064	579.983758	229.941273	866.043523	0.227339	-0.69219	22212.89712
232.510063	636.443	120.074638	905.717585	-0.535624	-2.218115	22227.39341
134.08787	641.020777	-18.78458	943.865722	-0.535624	-2.218115	22222.81564
53.976783	657.805957	-201.895637	901.902771	2.516227	0.833736	22241.12674
-39.104671	628.05041	-282.006724	891.984256	0.227339	0.070773	627.15537
-135.237976	599.057826	-428.495569	831.710199	4.042152	2.359661	16.78518
-235.186095	567.013391	-555.910346	727.184305	2.516227	2.359661	1023.13303
-329.793474	504.450447	-655.095502	627.999149	-2.061549	-0.69219	22122.86752
-416.771226	441.887502	-753.517695	495.243632	0.227339	-0.69219	22210.60823
-493.0675	341.176421	-813.028789	325.102942	-0.535624	-1.455153	22181.61565
-560.208221	236.650526	-883.984323	169.458544	-0.535624	-2.218115	22206.03046
-620.482277	136.702408	-912.976907	5.421555	0.227339	0.833736	22196.87491
-646.42301	39.80614	-874.065808	-196.76357	-2.824512	-1.455153	22185.43046
-669.311892	-70.060494	-800.821385	-277.63762	-1.298587	1.596698	22212.89712
-657.104488	-170.008613	-739.784366	-445.489422	-2.061549	0.070773	22206.03046
-594.541544	-283.69006	-608.554775	-585.874566	-1.298587	0.070773	22195.34898
-518.24527	-378.29744	-573.458489	-703.370827	-3.587475	-1.455153	22200.68972
-459.497139	-460.697415	-418.577054	-791.874505	0.227339	0.070773	22215.94897
-351.156431	-530.889987	-295.740053	-897.163362	0.990302	-2.218115	22207.55638
-280.200896	-604.897373	-164.510462	-943.704089	1.753264	-1.455153	22225.10453
-152.023156	-651.4381	4.867265	-953.622605	0.227339	-0.69219	22232.73415
-46.734299	-678.141795	186.452397	-951.333717	0.990302	1.596698	22216.71194
57.028634	-667.460317	286.400515	-936.074462	0.990302	0.070773	22225.10453
193.598963	-661.356615	461.118982	-823.155977	-0.535624	0.070773	22212.89712
275.235976	-624.734404	576.326355	-734.652299	2.516227	0.070773	22224.34156
391.969275	-558.356646	660.252256	-641.570845	0.227339	-2.218115	22235.786
469.028511	-491.978888	750.281859	-480.585708	1.753264	-1.455153	22225.86749
539.984046	-392.793732	838.022574	-329.519086	1.753264	-0.69219	22209.84527
593.391438	-251.645625	867.778121	-209.733936	0.227339	-2.218115	22212.13416
599.495139	-141.016029	875.407748	-10.600662	0.227339	-0.69219	22206.03046
616.28032	-28.860506	839.548499	152.673364	0.227339	0.070773	22186.19343
606.361804	96.265383	799.874437	310.60665	0.227339	0.833736	22213.66009
579.658108	203.080166	779.274443	486.851042	-0.535624	0.070773	22231.97119
529.302568	316.761614	646.518927	589.088049	-1.298587	-1.455153	22220.52675
493.443319	399.924552	554.200436	721.080603	-2.061549	-2.218115	22201.45268
435.458151	491.48008	442.044913	824.843535	-2.061549	-1.455153	22209.84527
333.221144	564.724503	279.53385	856.125007	-2.061549	-1.455153	22195.34898
249.295243	628.813373	116.259825	879.776852	0.227339	0.070773	22202.97861
169.947119	642.546702	5.630228	933.947206	-1.298587	-2.218115	22217.4749
80.680478	650.939292	-117.969736	922.502765	0.227339	-0.69219	22222.81564
-26.134305	630.339298	-232.414146	898.087958	0.227339	0.833736	13159.58129
-115.400945	599.820789	-409.421501	850.784268	-0.535624	-0.69219	21.362957
-229.082393	553.280062	-581.088117	708.110236	0.227339	-0.69219	12.970367
-342.763841	525.813403	-641.362173	649.362105	1.753264	0.070773	21886.34907
-378.623089	470.880086	-727.576962	505.925111	2.516227	-1.455153	22193.82305
-470.94158	377.798632	-819.132491	345.702936	2.516227	0.070773	22226.63045
-540.371189	271.746812	-859.569516	214.473345	1.753264	-1.455153	22216.71194
-612.852649	148.146849	-872.539882	75.614127	2.516227	0.070773	22205.2675
-657.867451	84.057979	-840.495447	-102.15619	-0.535624	-0.69219	22209.84527
-667.785967	-43.356798	-835.917671	-239.489483	-1.298587	0.833736	22201.45268
-648.711898	-144.830842	-742.836217	-413.444987	-0.535624	-0.69219	22222.81564
-613.615612	-260.038216	-650.517726	-544.674578	0.990302	-0.69219	22230.44527
-554.867481	-349.304856	-584.139968	-654.541212	-0.535624	-2.981078	22214.42305
-505.274904	-462.223341	-436.88816	-789.585616	0.990302	0.070773	22228.15638
-390.830493	-526.312211	-317.10301	-881.904108	-3.587475	-1.455153	22226.63045
-305.378667	-591.164043	-199.606748	-974.222599	-2.061549	-0.69219	22191.53417
-182.541666	-663.645503	-81.347524	-1019.2374	-2.061549	-0.69219	22201.45268
-65.045404	-700.267715	134.57093	-908.607803	-1.298587	0.833736	22211.3712
50.924932	-684.245497	284.111627	-934.548536	-1.298587	-0.69219	22203.74157
163.080454	-675.089944	449.674541	-854.437449	1.753264	-1.455153	22221.28971
257.687833	-615.578851	545.807846	-787.296728	-0.535624	-1.455153	22210.60823
357.635952	-572.089975	635.837449	-688.111572	-1.298587	-2.981078	22187.71935
447.665555	-492.74185	773.170741	-520.25977	-1.298587	-0.69219	22216.71194
518.621089	-411.104837	834.20776	-389.03018	-0.535624	-0.69219	22209.84527
574.317369	-302.001166	850.99294	-299.000577	0.227339	-0.69219	22177.03787
627.724761	-173.060464	880.748487	-62.482128	1.753264	-2.218115	22233.49712
611.702543	-71.58642	841.074425	77.140053	0.990302	0.070773	22231.97119
635.354388	64.220948	787.667033	242.702967	2.516227	0.070773	22190.00824
574.317369	174.850544	790.718884	423.525135	1.753264	-2.218115	22231.97119
564.398854	274.0357	710.607797	574.591757	-0.535624	-2.981078	22236.54897
512.517387	402.976403	572.511541	675.302838	-2.824512	-1.455153	22215.18601
428.591486	460.961571	457.304168	798.902802	-0.535624	-2.981078	22216.71194
388.154461	547.939323	351.252348	883.591666	-1.298587	-1.455153	22229.6823
282.865604	611.26523	184.926471	910.295361	-0.535624	0.833736	22222.05268
186.732299	644.83559	25.467259	954.5472	0.227339	-0.69219	22218.23786
79.154553	639.494851	-84.399375	955.310163	-2.061549	-0.69219	22206.79342
7.436056	629.576336	-240.043773	881.302777	-1.298587	-0.69219	22206.79342
-86.408361	611.26523	-354.488184	853.836119	-2.061549	-1.455153	32.807398
-206.956473	583.798571	-522.339986	766.858367	-1.298587	-1.455153	14.496292
-303.089778	531.154143	-652.043651	672.250987	-1.298587	-1.455153	21617.02323
-374.808276	476.983788	-702.399192	537.969546	0.227339	0.833736	22191.53417
-461.786028	382.376409	-825.999155	411.317731	0.227339	0.070773	22192.29713
-528.163786	292.346806	-836.680634	193.873351	0.227339	-0.69219	22208.31935
-595.304507	204.606091	-885.510249	75.614127	0.227339	0.070773	22183.14158
-652.526712	90.161681	-918.317647	-103.682116	0.227339	0.070773	22186.19343
-644.897084	-5.971624	-852.702851	-270.770955	0.227339	-0.69219	22214.42305
-638.793383	-110.497519	-734.443627	-346.304266	3.27919	0.070773	22240.36378
-595.304507	-231.808594	-752.754733	-545.437541	0.990302	-2.218115	22242.65267
-590.72673	-330.99375	-605.502924	-637.756032	0.990302	-1.455153	22241.88971
-512.904531	-414.156688	-468.169632	-752.200442	-0.535624	0.070773	22223.5786
-432.030481	-485.875186	-381.954842	-842.230045	3.27919	3.122624	22228.91934
-306.904592	-576.667751	-226.310444	-936.074462	-0.535624	0.833736	22224.34156
-217.637952	-627.023292	-42.436425	-928.444835	0.990302	0.070773	22214.42305
-91.7491	-665.934392	98.711682	-935.311499	0.990302	1.596698	22225.86749
26.510124	-691.875125	244.437565	-902.504102	-0.535624	-0.69219	22231.20823
120.354541	-672.038093	403.896777	-864.355965	-2.061549	-2.981078	22212.89712
246.243392	-667.460317	489.348603	-797.978207	-1.298587	-0.69219	22194.58602
346.191511	-588.875155	563.355989	-743.044889	-1.298587	0.070773	22199.92676
443.850741	-516.393695	693.822617	-624.022703	-2.824512	-1.455153	22159.48973
514.043313	-414.156688	801.400362	-403.526472	-0.535624	0.070773	22199.92676
568.97663	-326.415974	876.170711	-290.607987	0.227339	0.070773	22214.42305
592.628475	-195.186383	858.622568	-88.422861	0.227339	0.070773	22187.71935
612.465506	-88.3716	834.20776	40.517841	-2.061549	-1.455153	22196.11194
609.413655	23.02096	818.185543	222.865935	-0.535624	-0.69219	22205.2675
599.495139	162.643141	794.533698	405.976992	1.753264	-0.69219	22223.5786
576.606257	256.487557	683.141138	502.110297	-1.298587	-0.69219	22220.52675
524.724791	364.065303	599.9782	652.413956	0.227339	-1.455153	22251.80822
482.761841	456.383794	500.030081	773.725031	2.516227	0.833736	22242.65267
413.332232	547.17636	344.385683	806.532429	3.27919	2.359661	22228.91934
319.487815	604.398565	182.637583	895.036107	2.516227	0.070773	22238.07489
224.880436	630.339298	110.919086	938.524983	1.753264	1.596698	22236.54897
120.354541	644.072628	-18.78458	926.317579	-1.298587	-1.455153	22216.71194
24.221236	645.598553	-222.49563	920.213877	0.227339	-1.455153	22225.86749
-69.623181	628.05041	-318.628935	890.45833	1.753264	-0.69219	108.340709
-174.149076	582.272646	-457.488153	799.665765	0.990302	0.070773	16.78518
-279.437933	535.731919	-588.717744	656.991733	0.227339	-0.69219	17678.60958
-377.097164	486.139341	-694.006602	592.902863	-2.061549	1.596698	22149.57122
-432.793444	399.161589	-795.480646	404.451067	-0.535624	2.359661	22167.11936
-537.319339	315.235688	-849.651	235.073339	-1.298587	0.833736	22181.61565
-596.067469	212.235719	-864.147292	138.940034	-0.535624	0.070773	22199.92676
-642.608196	103.132047	-865.673218	-9.837699	-2.061549	0.070773	22182.37861
-655.578563	18.443183	-841.25841	-182.267278	-2.061549	-1.455153	22200.68972
-665.497078	-104.393817	-808.451012	-328.756123	0.990302	0.833736	22233.49712
-636.504494	-189.082681	-722.236223	-475.244969	-0.535624	1.596698	22215.18601
-586.911916	-289.793762	-660.436241	-626.311591	0.227339	0.833736	22222.05268
-497.645276	-397.371508	-536.836278	-724.733784	-0.535624	1.596698	22231.20823
-421.349003	-475.193707	-421.628905	-858.252263	1.753264	0.833736	22192.29713
-362.600872	-561.408497	-265.221544	-903.267064	1.753264	2.359661	22246.46748
-263.415716	-625.497367	-135.517878	-1007.029996	0.990302	-0.69219	22244.17859
-103.193541	-681.193646	18.600594	-1017.711475	1.753264	0.833736	22225.10453
-18.504677	-672.038093	237.5709	-897.926325	1.753264	0.070773	22235.786
105.858249	-677.378833	393.978261	-880.378182	0.990302	1.596698	22235.02304
198.17674	-655.252913	501.556007	-786.533765	0.227339	0.833736	22209.08231
300.413747	-603.371447	637.363374	-710.237492	0.227339	1.596698	22209.84527
411.043343	-535.467764	720.526312	-591.215305	-0.535624	1.596698	22225.10453
491.917394	-434.756682	786.141108	-441.674608	-1.298587	1.596698	22190.7712
568.213667	-344.727079	864.72627	-295.185763	-2.061549	0.070773	22199.92676
585.76181	-227.993781	839.548499	-144.882104	-2.061549	-1.455153	22194.58602
628.487723	-117.364184	814.370729	-18.230289	-2.824512	-2.218115	22181.61565
621.621059	0.132078	817.42258	175.562246	-1.298587	-0.69219	22165.59343
617.043282	115.339451	745.704083	342.651085	0.227339	0.833736	22212.89712
575.080332	235.124601	740.363343	502.110297	-2.061549	1.596698	22222.05268
551.428487	348.806048	648.807815	627.236186	0.990302	0.070773	22222.05268
495.732207	424.339359	518.341187	726.421342	-1.298587	0.833736	22228.15638
432.4063	544.887472	416.10418	837.813901	-0.535624	0.070773	22225.86749
316.435964	590.665236	238.333863	896.562032	1.753264	0.070773	22217.4749
231.7471	629.576336	98.711682	927.080542	-0.535624	-2.218115	22225.10453
143.243423	662.383733	-27.940133	928.606467	0.990302	-1.455153	22253.33415
69.999	653.228181	-149.251208	925.554616	1.753264	-1.455153	22235.786
-39.104671	634.917075	-323.206712	877.487964	2.516227	2.359661	662.251656
-142.867604	588.376348	-449.858526	791.273174	0.990302	1.596698	16.78518
-256.549051	567.013391	-568.880713	730.236155	1.753264	1.596698	7290.871914
-328.267549	489.954155	-653.569577	632.576925	-2.061549	0.070773	22145.7564
-429.741593	434.257875	-759.621397	492.191782	-0.535624	0.070773	22196.87491
-519.008233	328.206055	-790.902869	336.547383	0.227339	0.070773	22197.63787
-555.630444	218.33942	-883.984323	161.828916	-1.298587	-1.455153	22207.55638
-633.452643	152.724625	-842.784336	9.999332	0.227339	0.070773	22196.11194
-679.99337	33.702438	-862.621367	-143.356178	-0.535624	0.070773	22173.98602
-661.682265	-77.690121	-821.421379	-291.370949	-1.298587	1.596698	22202.21564
-613.615612	-189.082681	-758.858435	-460.748677	-2.061549	1.596698	22211.3712
-605.223022	-278.349321	-654.33254	-631.65233	-0.535624	2.359661	22198.40083
-540.371189	-368.378924	-526.917762	-686.585647	-2.824512	-0.69219	22210.60823
-463.311953	-463.749266	-405.606687	-799.504132	-0.535624	-2.218115	22224.34156
-374.808276	-539.282577	-337.703004	-865.88189	-2.061549	-1.455153	22208.31935
-266.467567	-602.608484	-143.147506	-946.75594	1.753264	0.833736	22226.63045
-146.682417	-656.015876	25.467259	-959.726307	-1.298587	-2.218115	22227.39341
-28.423193	-676.61587	191.793136	-942.941127	0.227339	0.070773	22214.42305
50.924932	-677.378833	314.630136	-932.259648	-0.535624	-0.69219	22231.20823
188.258224	-672.801056	463.40787	-834.600418	1.753264	0.070773	22254.09711
317.198927	-611.001075	471.037497	-806.370797	0.227339	0.833736	22199.92676
405.702604	-556.067757	677.800399	-681.244908	2.516227	1.596698	22192.29713
469.028511	-456.119639	775.459629	-500.422739	0.990302	0.070773	22219.00082
543.79886	-367.615961	838.785537	-344.778341	-0.535624	-0.69219	22209.08231
590.339587	-262.327104	873.881822	-208.208011	0.227339	-0.69219	22191.53417
623.909947	-150.171581	888.378114	-22.045103	1.753264	-1.455153	22206.03046
620.858096	-47.171612	849.467015	139.702997	-2.061549	-2.218115	22206.79342
597.206251	97.791308	822.763319	346.465899	0.990302	3.122624	22219.76379
577.36922	201.55424	767.830002	483.036229	-0.535624	0.070773	22215.18601
529.302568	323.628278	650.333741	623.421372	-1.298587	0.833736	22206.79342
488.865543	412.131956	492.400454	629.525074	0.227339	-0.69219	22198.40083
437.747039	500.635633	394.741224	788.984286	0.227339	0.070773	22201.45268
370.606318	570.065242	220.022757	833.236125	0.990302	-0.69219	22209.84527
271.421163	628.05041	133.045005	908.769436	-2.061549	-1.455153	22213.66009
171.473044	663.146696	42.252439	956.073126	-0.535624	0.070773	22225.86749
82.206404	653.991143	-121.021586	952.258312	0.227339	0.070773	22232.73415
-13.926901	628.813373	-259.117842	904.191659	0.990302	0.833736	5037.079989
-148.971305	594.48005	-398.740023	858.413895	0.990302	1.596698	17.548143
-226.030542	563.96154	-551.33257	725.658379	0.227339	-0.69219	376.903592
-316.060145	512.080074	-639.836248	663.095435	0.990302	-2.218115	22123.63048
-410.667524	447.228242	-730.628813	503.636223	0.990302	-1.455153	22210.60823
-482.386021	370.169005	-896.191727	335.021458	1.753264	-0.69219	22202.97861
-552.578593	275.561626	-874.828771	187.76965	0.990302	0.070773	22205.2675
-612.852649	155.776476	-874.828771	74.851164	0.227339	0.070773	22225.86749
-665.497078	64.98391	-878.643584	-134.200625	0.990302	0.833736	22202.97861
-664.734116	-46.408649	-848.888037	-249.407999	-0.535624	0.070773	22208.31935
-654.8156	-137.964178	-751.99177	-409.630173	-2.061549	0.070773	22222.05268
-613.615612	-256.223402	-677.221422	-526.363472	-0.535624	-0.69219	22230.44527
-569.363773	-359.223371	-592.532558	-690.400461	-1.298587	-2.218115	22212.13416
-492.304537	-449.252974	-437.651122	-772.037473	-1.298587	-2.218115	22203.74157
-380.911977	-514.86777	-373.562252	-917.763356	0.227339	0.070773	22208.31935
-322.163847	-591.164043	-182.821568	-968.118897	-1.298587	-0.69219	22196.11194
-188.645368	-641.519584	-50.829015	-972.696673	0.227339	0.070773	22210.60823
-47.497261	-684.245497	65.904284	-1034.496655	0.227339	1.596698	22221.28971
52.450857	-684.245497	321.496801	-904.79299	0.227339	0.833736	22217.4749
171.473044	-668.22328	448.911578	-830.785604	-0.535624	0.070773	22224.34156
288.969306	-627.786255	545.807846	-753.726368	1.753264	0.070773	22221.28971
357.635952	-572.089975	652.622629	-645.385659	0.227339	-2.218115	22216.71194
459.872959	-504.186291	776.985555	-499.659776	0.227339	-2.981078	22187.71935
536.932195	-398.134471	823.526282	-382.926478	0.227339	-1.455153	22222.81564
589.576624	-271.482657	834.20776	-250.933924	3.27919	0.833736	22222.05268
623.146984	-169.24565	871.592934	-70.111756	0.990302	-0.69219	22207.55638
630.013649	-47.934575	770.11889	35.177102	0.990302	0.070773	22205.2675
611.702543	73.3765	838.022574	280.851103	0.990302	0.070773	22233.49712
604.072916	192.398687	777.748518	452.517719	0.990302	-0.69219	22221.28971
542.272934	299.976433	700.689281	580.695459	-4.350438	-2.218115	22222.81564
511.754425	385.42826	606.844865	705.821348	-1.298587	-2.218115	22227.39341
436.984076	476.983788	445.859727	788.221323	1.753264	-1.455153	22143.46751
388.917424	559.383764	295.556068	881.302777	-1.298587	-2.218115	22222.81564
279.05079	612.028193	171.956105	926.317579	0.227339	0.070773	22229.6823
179.865634	640.257814	62.08947	951.495349	-2.824512	0.833736	22194.58602
79.917516	638.731889	-106.525294	911.058324	-0.535624	0.833736	22207.55638
12.776795	630.339298	-304.132643	870.621299	-1.298587	-1.455153	22209.84527
-94.800951	609.739305	-364.4067	878.250926	-1.298587	0.070773	25.17777
-193.986107	573.880056	-523.102949	712.688013	0.990302	-1.455153	13.733329
-296.986076	515.894888	-635.258471	659.280621	-0.535624	-0.69219	21028.01599
-374.045313	467.065273	-676.458459	562.384353	2.516227	-1.455153	22178.5638
-483.148984	393.057887	-769.539913	414.369582	0.990302	-0.69219	22202.97861
-521.297121	279.376439	-845.073224	195.399277	0.990302	-1.455153	22203.74157
-605.223022	165.694992	-891.613951	61.117835	-1.298587	-0.69219	21999.26756
-621.24524	85.583904	-897.717653	-73.926569	4.805115	1.596698	22213.66009
-654.052637	-15.89014	-833.628783	-207.445048	3.27919	-0.69219	22244.17859
-654.052637	-141.016029	-771.828801	-369.956111	0.227339	-2.218115	22223.5786
-625.060053	-234.097482	-711.554745	-532.467174	-0.535624	-1.455153	22234.26008
-565.54896	-333.282638	-629.917732	-639.281957	2.516227	0.070773	22238.07489
-499.171202	-413.393726	-472.747408	-735.415262	0.990302	0.070773	22214.42305
-418.297152	-498.845552	-362.880774	-863.593002	1.753264	0.070773	22217.4749
-309.956443	-579.719602	-234.703034	-926.155946	1.753264	0.833736	22231.20823
-210.771287	-624.734404	-45.488276	-915.474468	0.227339	0.070773	22218.23786
-78.015771	-675.852907	126.941303	-949.044828	0.227339	0.833736	22221.28971
9.724944	-694.926976	278.007925	-929.207797	-3.587475	-2.218115	22209.84527
110.436025	-678.141795	373.378267	-858.252263	-2.061549	-1.455153	22202.21564
237.850802	-607.949224	504.607858	-821.630051	-2.824512	-2.981078	22164.83047
352.295213	-578.95664	624.393007	-710.237492	-2.824512	-2.218115	22190.00824
405.702604	-507.238142	770.11889	-530.941249	-0.535624	-0.69219	22210.60823
530.828493	-405.001136	789.955921	-469.141267	-0.535624	0.070773	22205.2675
571.265518	-323.364123	860.911456	-263.141328	-0.535624	0.833736	22206.79342
606.361804	-199.001197	885.326264	-81.556197	2.516227	2.359661	22216.71194
634.591425	-76.927159	849.467015	82.480792	-1.298587	-1.455153	22186.95639
631.539574	24.546885	819.711468	226.680749	-0.535624	-2.981078	22215.18601
601.784028	158.828327	806.741102	428.102912	0.227339	-1.455153	22241.88971
572.028481	267.931998	738.074455	538.732508	0.990302	-1.455153	22238.83786
521.67294	382.376409	603.030051	644.784329	0.227339	-2.218115	22238.07489
469.791474	452.568981	493.163417	759.991702	0.990302	0.070773	22242.65267
427.828524	534.968956	302.422733	775.250957	0.227339	0.070773	22222.05268
[truncated: 28,725 more rows]
