# Supplementary material for: Dynamic analysis of slant cracked rotor system considering nonlinear oil film force
Source: PLoS One. 2024 Jan 25;19(1):e0294293. doi: 10.1371/journal.pone.0294293 (PMC10810477; doi:10.1371/journal.pone.0294293)
Supplement: S1 File — These data were measured by two eddy current sensors, model WT0150. (ZIP) [file pone.0294293.s001.zip › 2021.3.18 Test data for plain bearings/2021.3.18 (P=0.2Mpa, Z=4.0g Clockwise126°+1.2g)/700.csv]

1024	30720	7	0	3
8	8	8	8	10	10	1
3	3	3	3	1	1	4
2	1	4	3	0	0	0
0	0	0	0	-0.000075	-0.000037	20764.34375
-296.749886	323.492277	-448.025429	159.505506	-0.374933	-0.721207	22194.58602
-346.342464	270.084885	-518.980963	79.394419	-0.374933	0.041755	22198.40083
-331.846172	261.692295	-435.055062	106.861077	-4.189747	-1.48417	22214.42305
-369.231346	232.699711	-399.958776	119.068481	0.38803	-1.48417	22209.08231
-363.890607	192.262686	-390.803223	89.312934	-1.900858	-0.721207	22223.5786
-408.905409	183.107133	-412.929143	52.690723	1.913955	0.804718	22224.34156
-414.246148	142.670108	-391.566186	29.038878	0.38803	0.804718	22214.42305
-419.586887	110.625673	-382.410633	6.912959	0.38803	0.041755	22222.05268
-432.557253	89.262716	-392.329149	-27.420364	1.150993	0.041755	22228.91934
-461.549837	77.055313	-351.129161	-59.464799	2.676918	0.041755	22236.54897
-450.105396	39.670138	-328.240279	-103.716638	3.439881	0.041755	22238.83786
-447.816508	26.699772	-339.68472	-141.864775	1.150993	-0.721207	22241.88971
-460.786875	-16.789104	-319.084726	-176.961061	-0.374933	-0.721207	22215.94897
-461.549837	-48.833539	-308.403248	-173.90921	0.38803	-0.721207	22227.39341
-448.579471	-87.744639	-263.388446	-204.427719	1.150993	1.567681	22226.63045
-454.683173	-123.603887	-263.388446	-240.286968	-0.374933	0.041755	22207.55638
-434.083179	-143.440918	-261.862521	-270.805477	2.676918	0.804718	22218.23786
-415.772073	-189.218683	-220.662533	-267.753626	-1.900858	-0.721207	22225.86749
-390.594303	-210.581639	-193.195874	-308.953614	-0.374933	-0.721207	22191.53417
-386.016526	-243.389037	-159.625514	-325.738794	-1.137896	-1.48417	22196.11194
-375.335048	-269.32977	-127.581079	-355.494341	0.38803	0.041755	22183.90454
-341.764688	-302.137168	-97.825532	-398.983217	-1.137896	0.804718	22180.85269
-341.764688	-310.529758	-68.832948	-433.31654	-0.374933	-0.721207	22193.06009
-281.490631	-354.018634	-89.432942	-425.686913	2.676918	0.041755	22206.79342
-253.26101	-370.803814	-7.795929	-405.849882	-1.900858	-0.721207	22219.76379
-231.135091	-382.248255	21.959617	-429.501727	3.439881	0.804718	22202.97861
-189.17214	-413.529727	60.870717	-450.101721	0.38803	0.804718	22213.66009
-163.99437	-440.996386	73.078121	-449.338758	0.38803	0.041755	22206.03046
-115.927718	-450.914901	121.144773	-446.286907	0.38803	0.041755	22177.03787
-73.964767	-453.20379	128.011438	-444.760981	2.676918	0.804718	22207.55638
-60.9944	-476.092672	157.004022	-468.412826	3.439881	0.804718	22225.86749
-22.083301	-483.722299	166.159575	-460.783199	1.913955	0.804718	22215.18601
-2.24627	-482.196374	218.804004	-397.457292	0.38803	-1.48417	22233.49712
42.768532	-482.959336	250.085476	-426.449876	1.150993	0.041755	22241.88971
85.494445	-480.670448	292.048426	-392.116553	1.913955	0.804718	22209.08231
119.064805	-493.640815	333.248414	-382.961	-1.900858	-1.48417	22216.71194
125.168507	-482.196374	331.722489	-356.257304	-1.900858	-0.721207	22227.39341
154.161091	-460.070454	334.011377	-340.235086	-0.374933	0.041755	22223.5786
208.331446	-463.122305	366.818774	-347.864714	1.150993	0.041755	22219.76379
239.612918	-440.996386	407.2558	-321.161018	-0.374933	0.041755	22230.44527
257.161061	-427.263057	417.174315	-308.190651	-2.663821	-0.721207	22202.97861
287.67957	-418.107504	387.418768	-328.790645	-1.900858	-0.721207	22200.68972
333.457335	-408.188988	331.722489	-299.035099	-1.137896	0.041755	22196.87491
341.849925	-375.38159	440.063197	-229.60549	-0.374933	-0.721207	22215.18601
363.212881	-337.233454	411.833576	-239.524005	-0.374933	-0.721207	22209.84527
392.968428	-305.951981	437.011346	-158.649955	-1.137896	-0.721207	22222.81564
397.546204	-282.300137	469.055781	-124.316632	1.150993	0.804718	22233.49712
421.961012	-260.93718	477.448371	-118.21293	-0.374933	-0.721207	22213.66009
422.723975	-221.263118	458.374303	-70.90924	-0.374933	-1.48417	22222.81564
439.509155	-179.300167	454.559489	-30.472215	1.913955	-0.721207	22228.15638
456.294335	-140.389067	456.848377	6.912959	1.913955	0.804718	22238.83786
441.03508	-106.055744	396.574321	19.883325	0.38803	0.041755	22243.41563
460.872112	-64.092794	386.655806	-6.82037	1.913955	-1.48417	22241.88971
438.746192	-45.781688	381.315066	85.498121	1.913955	-0.721207	22223.5786
429.590639	-12.97429	348.507669	124.40922	0.38803	0.041755	22230.44527
430.353602	19.833107	371.396551	170.949947	-0.374933	0.041755	22230.44527
416.620273	53.403468	348.507669	196.127718	-0.374933	0.804718	22209.84527
411.279534	97.655306	340.878041	222.831413	0.38803	0.804718	22221.28971
396.783242	127.410853	311.885457	231.224004	-1.900858	-1.48417	22228.15638
392.205465	160.981214	260.003991	238.090668	-0.374933	-0.721207	22192.29713
367.790658	180.055282	239.403997	266.320289	-1.137896	-0.721207	22196.87491
355.583254	207.521941	221.092892	300.653613	-3.426784	-0.721207	22206.03046
339.561036	238.803413	171.500314	308.28324	-1.137896	-0.721207	22181.61565
306.753639	260.166369	123.433661	315.149905	3.439881	0.804718	22202.97861
323.538819	276.188587	82.233674	341.090638	-1.900858	-0.721207	22202.21564
297.598086	334.936718	108.174407	361.690632	-0.374933	-0.721207	22219.00082
276.998092	356.299674	75.367009	376.186924	-0.374933	0.041755	22206.79342
254.10921	372.321892	28.826282	391.446178	1.150993	-1.48417	22216.71194
239.612918	390.632997	-18.477408	416.623949	-0.374933	-0.721207	22204.50453
206.042557	404.366327	-61.203321	414.33506	1.150993	-0.721207	22186.95639
161.790719	438.69965	-94.773681	434.172092	1.913955	-1.48417	22215.18601
140.427762	452.432979	-143.603297	445.616533	1.150993	0.041755	22221.28971
122.879619	442.514464	-142.840334	421.964688	1.913955	0.041755	22201.45268
87.02037	474.558898	-189.381061	397.54988	-0.374933	-0.721207	22199.16379
33.612979	457.010756	-262.625483	322.779532	1.150993	0.041755	22221.28971
16.827799	457.773718	-195.484763	400.601731	-0.374933	0.804718	22206.03046
3.094469	451.670016	-250.41808	412.046172	0.38803	-1.48417	22219.00082
-13.690711	428.018172	-244.314378	434.935054	0.38803	-0.721207	22230.44527
-51.075885	443.277426	-264.151409	414.33506	1.913955	0.041755	318.155461
-83.12032	440.988538	-306.877322	411.283209	-1.137896	-0.721207	13.733329
-81.594394	425.729283	-316.795838	393.735067	-1.900858	-0.721207	11.444441
-134.238823	405.892252	-338.921757	377.712849	-1.137896	-0.721207	9.918516
-160.179556	403.603364	-373.25508	351.772116	-0.374933	-0.721207	11.444441
-180.77955	387.581146	-373.25508	309.046203	-1.137896	-0.721207	2494.88815
-224.268426	381.477445	-380.121745	260.97955	-1.137896	-1.48417	22116.00086
-213.586948	366.21819	-453.366168	234.275854	1.150993	0.041755	22155.67492
-239.527681	363.929302	-393.855074	212.912898	0.38803	-1.48417	22213.66009
-268.520265	351.721898	-377.832857	244.19437	2.676918	0.804718	22219.76379
-287.594333	316.625612	-399.958776	217.490674	-0.374933	0.041755	22215.18601
-315.823955	291.447842	-400.721739	191.549941	-0.374933	0.804718	22224.34156
-335.660986	274.662661	-393.855074	157.979581	-1.137896	0.041755	22225.86749
-348.631352	251.773779	-365.625453	122.120332	2.676918	0.041755	22238.07489
-375.335048	221.25527	-407.588403	90.075897	1.913955	-0.721207	22245.70452
-394.409117	202.944164	-424.373584	46.587021	1.913955	0.804718	22239.60082
-424.927626	174.714543	-394.618037	50.401835	1.913955	0.041755	22225.10453
-442.475769	140.38122	-408.351366	-4.531482	0.38803	-0.721207	22231.20823
-440.949843	96.129381	-437.34395	-66.331464	1.150993	0.041755	22230.44527
-452.394285	70.951611	-364.86249	-34.287029	-0.374933	0.041755	22212.89712
-460.786875	48.825691	-323.662502	-63.279613	1.150993	0.041755	22222.05268
-475.283167	12.20348	-325.951391	-100.664787	1.150993	0.804718	22232.73415
-444.001694	-33.574284	-345.025459	-123.553669	-0.374933	-0.721207	22199.92676
-454.683173	-56.463166	-286.277328	-174.672172	-1.900858	0.041755	22201.45268
-459.260949	-85.45575	-281.699552	-205.953645	-0.374933	0.041755	22209.84527
-440.949843	-100.715005	-314.50695	-286.064732	-2.663821	-0.721207	22161.77862
-460.786875	-157.93721	-276.358813	-287.590658	0.38803	-0.721207	22202.97861
-418.823924	-173.196465	-212.269943	-282.249918	-1.137896	-0.721207	22218.23786
-395.172079	-196.84831	-250.41808	-347.101751	0.38803	0.041755	22215.18601
-398.22393	-239.574223	-213.032906	-373.805447	1.150993	-0.721207	22145.7564
-365.416532	-257.885329	-139.02552	-343.286937	0.38803	-0.721207	22214.42305
-341.001725	-276.196435	-100.114421	-357.020267	0.38803	-0.721207	22200.68972
-319.638768	-313.581609	-104.692197	-395.931366	-1.900858	-1.48417	22195.34898
-279.201743	-331.129752	-56.625545	-410.427658	1.150993	-1.48417	22218.23786
-257.075824	-348.677895	-0.166302	-385.249888	1.913955	0.041755	22229.6823
-224.268426	-383.011218	10.515176	-428.738764	1.913955	-0.721207	22215.18601
-217.401762	-397.50751	7.463325	-469.175789	0.38803	0.041755	22212.13416
-173.149923	-413.529727	86.81145	-443.998019	-0.374933	-0.721207	22212.13416
-129.661047	-446.337125	99.018854	-431.790615	-0.374933	0.041755	22199.16379
-87.698096	-450.151939	103.59663	-448.575795	0.38803	0.041755	22204.50453
-60.9944	-479.907485	170.737351	-460.783199	1.913955	0.804718	22222.05268
-44.20922	-488.300075	212.700302	-437.894317	-1.137896	-0.721207	22210.60823
18.353724	-500.507479	240.929923	-408.901733	-0.374933	0.804718	22222.81564
14.53891	-484.485262	280.603985	-399.74618	-1.137896	-1.48417	22231.20823
54.975936	-487.537113	292.811389	-416.53136	-1.137896	-0.721207	22186.19343
96.938886	-492.114889	317.989159	-391.35359	-3.426784	-2.247133	22203.74157
134.32406	-481.433411	316.463234	-398.983217	-1.137896	-0.721207	22209.84527
170.946272	-473.803783	308.833606	-386.012851	-2.663821	-1.48417	22199.16379
178.575899	-465.411193	331.722489	-379.909149	1.913955	0.804718	22219.00082
211.383297	-435.655647	385.12988	-342.523975	-0.374933	-0.721207	22229.6823
250.294396	-424.974168	412.596539	-298.272136	0.38803	0.041755	22215.18601
282.338831	-412.003802	430.144682	-287.590658	0.38803	0.804718	22221.28971
294.546235	-398.270473	430.144682	-255.546223	-1.900858	-1.48417	22227.39341
325.827707	-374.618628	434.722458	-212.820309	0.38803	-0.721207	22219.76379
365.501769	-333.41864	452.270601	-176.961061	1.913955	-0.721207	22241.12674
389.916577	-313.581609	441.589123	-164.753657	0.38803	0.041755	22245.70452
402.123981	-292.218652	458.374303	-130.420334	1.913955	0.041755	22235.02304
418.909161	-258.648292	460.663191	-109.057377	0.38803	0.041755	22230.44527
425.012863	-222.02608	453.033564	-86.931458	1.150993	0.041755	22237.31193
437.220267	-182.352018	432.43357	-68.620352	0.38803	0.041755	22221.28971
437.220267	-150.307583	450.744676	8.438884	-2.663821	-2.247133	22212.89712
447.138782	-135.048328	427.855793	3.861108	0.38803	0.804718	22225.86749
426.538788	-86.981676	414.885427	18.3574	-0.374933	-0.721207	22229.6823
460.872112	-45.781688	389.707657	101.520338	-1.137896	0.041755	22215.18601
437.220267	-28.996508	356.900259	123.646258	-0.374933	-0.721207	22206.03046
428.064714	0.759039	381.315066	160.268469	-1.900858	-1.48417	22210.60823
408.227683	48.825691	333.248414	164.083283	-1.900858	-0.721207	22164.06751
412.042496	77.055313	320.278048	191.549941	-1.137896	-0.721207	22204.50453
395.257316	113.677524	282.129911	186.972165	-1.900858	-0.721207	22215.18601
402.886944	137.329369	227.959556	130.512922	0.38803	0.041755	22205.2675
367.790658	167.084916	205.070674	239.616594	0.38803	0.041755	22211.3712
366.264732	209.810829	227.959556	275.475842	2.676918	0.041755	22229.6823
344.901776	235.751562	207.359562	309.046203	0.38803	0.804718	22216.71194
342.612887	267.033034	178.366978	320.490644	-0.374933	-0.721207	22202.97861
314.383266	299.840432	136.404028	360.164706	1.150993	-0.721207	22235.786
289.968458	336.462643	92.915152	358.638781	4.202844	0.041755	22227.39341
280.049943	344.09227	60.870717	363.97952	3.439881	1.567681	22222.81564
253.346247	381.477445	13.567027	377.712849	1.150993	0.804718	22224.34156
222.827738	380.714482	-3.981116	405.94247	1.913955	0.041755	22215.18601
193.835154	404.366327	-55.862582	426.542464	0.38803	-0.721207	22206.03046
174.761085	418.099656	-102.403309	421.964688	1.150993	-1.48417	22209.08231
133.561097	428.781134	-126.055154	437.223943	0.38803	0.041755	22218.23786
114.487029	442.514464	-129.107005	429.594315	-1.900858	-1.48417	22208.31935
85.494445	443.277426	-139.788483	422.727651	-0.374933	-0.721207	22206.03046
66.420377	434.884836	-194.7218	415.098023	0.38803	-0.721207	22215.94897
33.612979	435.647799	-191.669949	425.779501	-2.663821	-1.48417	22191.53417
3.094469	441.751501	-216.084757	420.438762	-3.426784	-0.721207	22207.55638
-17.505524	439.462613	-241.262527	404.416545	-2.663821	-1.48417	22212.89712
-42.683295	445.566314	-237.447713	412.809135	-1.900858	-0.721207	7815.027314
-61.757363	420.388544	-309.16621	402.127657	0.38803	-0.721207	20.599994
-100.668463	441.751501	-325.951391	386.868402	-0.374933	0.041755	12.970367
-111.349941	416.57373	-440.395801	335.749898	1.150993	-0.721207	11.444441
-145.683264	411.995954	-337.395832	363.216557	0.38803	0.041755	9.155553
-163.99437	404.366327	-337.395832	357.875818	0.38803	0.041755	10.681478
-202.90547	398.262625	-346.551385	342.616563	-1.900858	-2.247133	20185.70513
-212.061022	401.314476	-381.64767	294.549911	1.150993	-0.721207	22109.89715
-250.209159	363.929302	-386.98841	283.10547	0.38803	-0.721207	22237.31193
-267.757302	360.114488	-399.958776	220.542525	1.913955	0.041755	22215.18601
-290.646184	350.195972	-409.114329	209.098084	1.150993	0.041755	22225.10453
-315.060992	320.440426	-447.262466	187.735128	0.38803	-0.721207	22232.73415
-333.372098	274.662661	-435.818025	153.401804	1.150993	0.041755	22217.4749
-360.075793	240.329338	-381.64767	137.379587	-0.374933	0.041755	22215.94897
-378.386899	228.121934	-415.980994	74.05368	-1.137896	-1.48417	22225.10453
-388.305415	189.210835	-411.403217	55.742574	-0.374933	0.041755	22224.34156
-399.749856	151.062698	-407.588403	45.061096	1.150993	0.804718	22217.4749
-439.423918	118.2553	-357.995826	23.698139	-3.426784	0.041755	22205.2675
-427.979477	80.870126	-406.062478	-19.027774	-1.900858	0.041755	22208.31935
-451.631322	70.188648	-374.781006	-40.390731	-1.900858	0.041755	22199.92676
-452.394285	48.062729	-335.869906	-92.272197	1.913955	2.330644	22219.00082
-469.942427	25.173846	-362.573602	-112.109228	0.38803	-0.721207	22220.52675
-462.3128	-16.026141	-332.055093	-172.383284	0.38803	-0.721207	22206.79342
-440.949843	-38.152061	-318.321763	-192.220315	-0.374933	-1.48417	22210.60823
-468.416502	-79.352048	-358.758788	-221.975862	0.38803	-0.721207	22226.63045
-447.816508	-89.270564	-277.121775	-227.316601	-0.374933	0.804718	22210.60823
-434.846142	-137.337216	-261.099558	-247.153632	0.38803	0.804718	22202.21564
-421.112812	-152.596471	-216.084757	-258.598074	2.676918	0.041755	22239.60082
-388.305415	-191.507571	-199.299576	-293.694359	1.913955	0.041755	22236.54897
-366.942458	-207.529788	-175.647731	-312.005465	0.38803	-0.721207	22065.64531
-366.942458	-247.203851	-150.469961	-334.131385	-0.374933	0.041755	22224.34156
-351.683203	-266.277919	-123.766265	-349.390639	1.150993	-1.48417	22212.89712
-334.13506	-309.766795	-105.45516	-402.035068	1.150993	0.804718	22209.84527
-305.905439	-330.366789	-68.069986	-408.901733	0.38803	-0.721207	22212.13416
-263.942488	-351.729746	-34.499625	-408.901733	-2.663821	-0.721207	22208.31935
-248.683234	-372.329739	14.32999	-417.294323	1.913955	0.041755	22213.66009
-206.720283	-389.877882	38.744798	-422.635062	1.150993	0.804718	22213.66009
-189.17214	-424.974168	80.707748	-433.31654	-1.137896	-0.721207	22215.18601
-144.157339	-444.811199	97.492928	-431.027652	-1.137896	0.041755	22182.37861
-131.949935	-449.388976	137.929953	-449.338758	-1.137896	-1.48417	22191.53417
-73.964767	-472.277858	121.144773	-475.279491	1.150993	0.804718	22192.29713
-31.238854	-486.011187	197.441047	-437.894317	0.38803	0.041755	22204.50453
-4.535158	-491.351926	231.77437	-416.53136	0.38803	-0.721207	22222.05268
42.005569	-472.277858	227.196594	-399.74618	-1.137896	-0.721207	22230.44527
74.812967	-492.877852	282.129911	-395.168403	-0.374933	-0.721207	22206.03046
92.36111	-475.329709	271.448432	-421.872099	3.439881	0.041755	22223.5786
116.775917	-486.77415	327.144712	-378.383223	1.913955	0.041755	22231.97119
150.346278	-470.751933	352.322482	-341.761012	1.150993	0.041755	22213.66009
206.80552	-456.255641	368.3447	-348.627677	1.913955	-1.48417	22244.17859
218.249961	-449.388976	385.12988	-320.398055	1.150993	0.041755	22247.99341
258.686986	-415.818615	414.885427	-325.738794	3.439881	0.804718	22230.44527
278.524017	-403.611212	395.811358	-285.301769	1.150993	-0.721207	22231.20823
299.886974	-400.559361	420.989129	-269.279552	-1.137896	0.041755	22235.02304
331.168446	-392.929733	417.937278	-251.731409	-0.374933	0.041755	22213.66009
341.849925	-362.411224	433.959495	-215.87216	1.150993	0.041755	22220.52675
370.079546	-326.551975	432.43357	-210.531421	-1.137896	-1.48417	22227.39341
403.649906	-305.189019	454.559489	-164.753657	-0.374933	-0.721207	22227.39341
413.568422	-275.433472	468.292818	-101.42775	-1.137896	-0.721207	22219.76379
421.198049	-249.492739	468.292818	-89.983309	-1.900858	-0.721207	22208.31935
431.116565	-227.366819	451.507638	-58.701836	-1.137896	-0.721207	22209.84527
405.175832	-171.67054	404.966911	-31.998141	-2.663821	-0.721207	22197.63787
444.849894	-122.077962	419.463203	16.068512	-1.900858	0.041755	22216.71194
431.116565	-97.663154	398.100247	11.490735	-1.137896	-0.721207	22219.76379
454.005447	-74.011309	408.781725	67.949978	0.38803	0.041755	22215.18601
442.561006	-29.759471	337.82619	86.261084	1.150993	0.804718	22227.39341
431.116565	0.759039	330.959526	124.40922	0.38803	-1.48417	22231.97119
415.094347	49.588654	339.352116	193.838829	-0.374933	0.041755	22206.79342
413.568422	80.107164	302.729905	196.127718	-0.374933	0.041755	22196.87491
412.042496	113.677524	328.670638	228.935115	1.913955	-0.721207	22239.60082
397.546204	152.588624	296.626203	237.327705	1.913955	0.041755	22238.07489
376.183248	195.314537	287.47065	270.135103	0.38803	0.041755	22228.91934
374.657322	203.707127	224.907705	268.609178	1.150993	0.041755	22225.10453
362.449919	222.018233	215.752153	314.386942	2.676918	-0.721207	22225.86749
344.138813	260.166369	174.552165	330.409159	1.913955	0.804718	22223.5786
318.19808	286.870065	142.50773	350.24619	0.38803	0.041755	22210.60823
292.257347	315.862649	102.833667	360.164706	0.38803	1.567681	22212.89712
283.864757	334.936718	63.922568	338.801749	0.38803	-0.721207	22209.84527
264.790688	378.425594	24.248506	379.238775	-0.374933	0.041755	22210.60823
242.664769	379.951519	15.855915	418.149874	0.38803	-0.721207	22219.76379
195.361079	404.366327	-37.551476	409.757284	-2.663821	-2.247133	22184.6675
181.62775	405.892252	-75.699613	403.653582	-2.663821	-0.721207	22199.16379
145.005538	420.388544	-132.921818	392.972104	0.38803	-1.48417	22157.96381
121.353694	433.358911	-131.395893	436.46098	-0.374933	0.041755	22178.5638
89.309259	444.803352	-176.410694	399.075806	0.38803	0.804718	22206.79342
74.050004	463.114457	-194.7218	380.001737	0.38803	0.804718	22195.34898
35.138904	454.721867	-221.425496	418.912837	0.38803	-1.48417	22213.66009
9.961134	453.195942	-240.499564	417.386911	1.150993	0.041755	22225.10453
-15.216636	446.329277	-251.181042	415.860986	-0.374933	-0.721207	22229.6823
-30.475891	450.144091	-252.706968	428.06839	2.676918	2.330644	22215.94897
-38.868481	447.855203	-281.699552	428.06839	3.439881	-0.721207	33.57036
-93.801798	424.203358	-292.38103	420.438762	1.150993	0.041755	12.207404
-115.927718	392.158923	-350.366198	380.7647	2.676918	0.041755	12.207404
-132.712898	421.91447	-367.151378	396.023955	-0.374933	-0.721207	10.681478
-182.305476	395.973737	-337.395832	354.061004	1.913955	0.804718	10.681478
-194.512879	395.973737	-359.521751	325.06842	-1.137896	-1.48417	17351.29856
-230.372128	373.847817	-362.573602	327.357308	-1.900858	-1.48417	22155.67492
-244.105457	370.033004	-393.855074	273.186954	-1.137896	-1.48417	22215.18601
-255.549898	355.536712	-401.484702	235.038817	-1.137896	0.804718	22215.18601
-279.201743	340.277457	-400.721739	194.601792	1.150993	0.804718	22215.18601
-308.194327	315.099686	-390.040261	212.912898	-0.374933	0.041755	22204.50453
-327.268396	285.34414	-406.062478	195.364755	-1.137896	0.041755	22206.03046
-345.579501	247.958966	-409.114329	137.379587	-1.900858	-0.721207	22198.40083
-350.92024	216.677493	-378.595819	99.994413	-1.137896	0.041755	22214.42305
-391.357266	195.314537	-429.714323	64.135164	-2.663821	-1.48417	22216.71194
-403.564669	169.373804	-408.351366	58.794425	0.38803	0.041755	22216.71194
-413.483185	135.040481	-387.751372	20.646288	-1.900858	-2.247133	22222.81564
-427.979477	102.233083	-380.884708	-19.790737	0.38803	-0.721207	22231.97119
-462.3128	93.840493	-372.492118	-3.768519	1.913955	0.041755	22212.13416
-462.3128	69.425685	-370.203229	-94.561085	-0.374933	0.041755	22221.28971
-463.075763	34.329399	-319.847689	-86.168495	1.150993	-1.48417	22244.17859
-451.631322	6.862741	-315.269912	-100.664787	1.150993	-0.721207	22232.73415
-447.053545	-29.759471	-297.721769	-134.235147	-1.137896	-1.48417	22225.86749
-453.92021	-57.226129	-298.484732	-205.190682	-0.374933	-0.721207	22217.4749
-438.660955	-93.085378	-280.173626	-231.131415	2.676918	0.041755	22224.34156
-447.816508	-126.655738	-242.02549	-247.916595	-0.374933	-0.721207	22218.23786
-430.268365	-161.752024	-232.106974	-263.17585	-1.137896	-0.721207	22210.60823
-405.853558	-187.692757	-206.929204	-294.457322	-0.374933	-0.721207	22214.42305
-389.83134	-218.211267	-198.536614	-302.849912	0.38803	0.041755	22187.71935
-392.883191	-256.359403	-151.232924	-330.316571	1.150993	0.041755	22201.45268
-357.023942	-273.144584	-132.158855	-342.523975	-1.137896	0.804718	22219.00082
-327.268396	-299.085317	-91.72183	-374.56841	-1.900858	-1.48417	22189.24528
-317.34988	-337.996416	-51.284805	-386.775813	-2.663821	-1.48417	22196.11194
-275.38693	-357.833447	-4.744078	-424.160987	-1.137896	-0.721207	22181.61565
-266.994339	-375.38159	-7.795929	-432.553578	0.38803	1.567681	22190.7712
-220.453612	-383.011218	-4.744078	-427.975801	-0.374933	0.041755	22208.31935
-199.853619	-408.951951	63.159605	-454.679497	1.150993	0.804718	22200.68972
-157.127705	-424.211206	49.426276	-441.70913	-0.374933	-2.247133	22186.95639
-148.735115	-446.337125	73.841083	-487.486895	1.150993	0.804718	22203.74157
-86.935134	-464.648231	74.604046	-506.560963	-1.900858	-0.721207	22198.40083
-58.705512	-493.640815	153.189208	-462.309124	-1.900858	-0.721207	22208.31935
-6.824046	-483.722299	230.248445	-396.694329	3.439881	0.041755	22246.46748
21.405575	-471.514895	256.95214	-414.242472	-0.374933	-0.721207	22245.70452
57.264824	-487.537113	308.833606	-389.064702	2.676918	0.041755	22226.63045
70.998153	-473.040821	298.152128	-373.042484	0.38803	0.041755	22234.26008
113.724066	-471.514895	309.596569	-402.035068	2.676918	0.804718	22237.31193
134.32406	-468.463044	334.77434	-392.116553	0.38803	0.804718	22219.76379
181.62775	-464.648231	346.981743	-344.0499	0.38803	-0.721207	22219.76379
215.19811	-451.677864	384.366917	-320.398055	0.38803	0.041755	22230.44527
241.138843	-425.737131	403.440986	-318.109167	-1.137896	-0.721207	22225.10453
276.235129	-424.974168	411.833576	-302.08695	0.38803	-0.721207	22219.00082
285.390682	-408.951951	416.411352	-270.805477	-1.137896	-1.48417	22206.79342
305.227713	-392.166771	442.352085	-241.049931	-1.137896	0.041755	22208.31935
339.561036	-349.440857	446.929862	-216.635123	-1.900858	-0.721207	22194.58602
360.16103	-333.41864	430.907644	-175.435135	0.38803	0.804718	22215.18601
381.523987	-301.374205	436.248384	-168.568471	-1.137896	-1.48417	22222.81564
408.990645	-283.826062	467.529856	-127.368483	2.676918	0.041755	22215.94897
414.331385	-241.863111	453.033564	-125.079595	1.150993	1.567681	22186.95639
431.116565	-206.766826	456.848377	-86.931458	1.150993	0.041755	22233.49712
444.086931	-173.196465	452.270601	-34.287029	-2.663821	-0.721207	22210.60823
447.901745	-125.129813	413.359501	-37.33888	1.150993	0.041755	22222.81564
456.294335	-98.426117	406.492837	21.409251	2.676918	0.041755	22247.99341
454.005447	-65.618719	427.855793	80.920344	2.676918	0.041755	22235.02304
450.953596	-42.729837	357.663222	130.512922	0.38803	-0.721207	22236.54897
436.457304	6.862741	382.078029	154.92773	-1.137896	-2.247133	22238.07489
417.383236	42.721989	365.292849	161.794394	1.150993	0.041755	22223.5786
402.123981	84.68494	337.82619	206.046233	-1.900858	-1.48417	22217.4749
400.598055	94.603456	296.626203	201.468457	-0.374933	-0.721207	22209.08231
396.020279	145.721959	311.122495	226.646227	-0.374933	-1.48417	22219.76379
383.812875	166.321953	278.315097	265.557327	2.676918	0.804718	22219.76379
358.635105	209.047866	235.589184	259.453625	0.38803	-1.48417	22195.34898
355.583254	224.307121	182.181792	299.89065	-1.137896	-0.721207	22217.4749
343.37585	244.144152	189.81142	331.172122	-1.900858	0.041755	22194.58602
318.961043	279.240438	143.270693	344.905451	-0.374933	-0.721207	22204.50453
315.909192	298.314506	110.463295	336.512861	0.38803	-0.721207	22190.7712
279.28698	329.595978	77.655897	378.475812	0.38803	0.041755	22196.11194
275.472166	360.877451	49.426276	392.972104	0.38803	-0.721207	22207.55638
235.798104	391.39596	27.300357	410.520247	-2.663821	-2.247133	22202.21564
221.301812	403.603364	-51.284805	415.098023	0.38803	-0.721207	22199.16379
162.553681	392.158923	-101.640346	381.527663	-0.374933	-0.721207	21957.30461
176.287011	450.907054	-98.588495	391.446178	-0.374933	-0.721207	22196.87491
135.849986	437.936687	-132.158855	415.860986	-0.374933	-0.721207	22189.24528
118.301843	453.195942	-148.944036	386.868402	2.676918	0.041755	22230.44527
76.338892	465.403346	-200.062539	412.046172	1.913955	0.041755	22230.44527
61.079637	456.247793	-190.906986	421.964688	0.38803	0.041755	22229.6823
32.850016	459.299644	-208.455129	432.646166	1.150993	-1.48417	22233.49712
0.042618	440.988538	-222.951421	415.098023	0.38803	-1.48417	22236.54897
-20.557375	424.966321	-260.336595	400.601731	0.38803	0.041755	22215.18601
-58.705512	440.988538	-263.388446	425.016539	1.913955	0.041755	109.103671
-70.912916	432.595948	-299.247695	425.016539	0.38803	0.804718	15.259255
-99.9055	421.91447	-339.68472	425.779501	-0.374933	-1.48417	9.918516
-139.579562	408.18114	-351.892124	386.105439	2.676918	0.804718	11.444441
-161.705482	399.025588	-341.210645	359.401743	-2.663821	-2.247133	9.155553
-185.357327	392.158923	-365.625453	328.883234	-1.137896	-0.721207	11.444441
-212.823985	384.529296	-375.543969	317.438793	-1.137896	0.041755	22036.65273
-237.238793	366.21819	-373.25508	293.023985	-0.374933	0.041755	22196.87491
-271.572116	364.692264	-401.484702	252.58696	-1.900858	-0.721207	22207.55638
-294.460998	337.225606	-432.766174	219.779562	1.913955	-0.721207	22208.31935
-308.95729	316.625612	-425.136546	208.335121	0.38803	0.041755	22224.34156
-319.638768	293.73673	-396.906925	174.764761	0.38803	0.041755	22216.71194
-336.423948	259.403407	-413.692105	162.557357	1.150993	1.567681	22207.55638
-361.601719	230.410823	-417.506919	96.942562	1.150993	0.041755	22218.23786
-352.446166	232.699711	-404.536553	42.009245	2.676918	0.041755	22251.80822
-391.357266	196.0775	-441.158764	48.112947	1.150993	-0.721207	22233.49712
-400.512818	141.144182	-377.832857	46.587021	3.439881	2.330644	22238.83786
-456.209098	120.544189	-381.64767	18.3574	1.913955	0.041755	22238.83786
-440.186881	86.210865	-375.543969	-11.398147	1.150993	-0.721207	22221.28971
-469.942427	58.744207	-348.07731	-39.627768	-1.900858	-0.721207	22221.28971
-452.394285	38.907176	-337.395832	-80.064793	-0.374933	0.041755	22227.39341
-468.416502	16.781256	-311.455099	-115.161079	2.676918	0.804718	22213.66009
-458.497986	-26.70762	-309.929173	-137.286998	-1.137896	-1.48417	22218.23786
-453.92021	-55.700204	-335.869906	-192.220315	-1.900858	0.041755	22193.06009
-445.52762	-80.877974	-340.447683	-261.649924	-1.137896	0.041755	22209.08231
-461.549837	-109.107595	-255.758819	-228.842527	-3.426784	-2.247133	22194.58602
-435.609104	-148.018695	-306.877322	-311.242502	-0.374933	0.804718	22209.84527
-425.690589	-199.900161	-223.714384	-286.827695	-3.426784	-2.247133	22188.48232
-403.564669	-235.75941	-189.381061	-323.449906	-2.663821	-1.48417	22178.5638
-389.83134	-243.389037	-144.366259	-316.583242	1.150993	0.804718	22212.13416
-364.65357	-284.589025	-160.388477	-366.175819	1.913955	0.804718	22210.60823
-329.557284	-279.248286	-118.425526	-362.361006	-0.374933	-0.721207	22204.50453
-298.275812	-325.02605	-83.32924	-374.56841	1.150993	0.804718	22211.3712
-289.883222	-332.655677	-49.75888	-414.242472	-0.374933	-0.721207	22199.16379
-241.816569	-379.959367	-45.181103	-404.323956	-1.900858	-1.48417	22191.53417
-215.112873	-376.907516	21.959617	-404.323956	1.913955	-0.721207	22238.83786
-203.668432	-399.796398	39.50776	-472.990603	1.150993	-0.721207	22235.786
-159.416594	-421.922317	68.500344	-466.886901	0.38803	-0.721207	22202.97861
-127.372159	-432.603796	118.092922	-437.131354	1.150993	0.041755	22216.71194
-88.461059	-454.729715	121.907736	-453.916534	1.913955	0.041755	22215.18601
-59.468475	-498.218591	161.581798	-437.131354	-2.663821	-0.721207	22209.84527
-32.764779	-493.640815	224.144743	-421.109137	-0.374933	0.041755	22220.52675
9.198171	-486.011187	267.633619	-393.642478	-0.374933	-0.721207	22231.20823
45.05742	-487.537113	290.522501	-391.35359	-1.900858	-0.721207	22215.94897
77.101855	-485.248225	299.678054	-385.249888	1.913955	0.804718	22223.5786
103.805551	-479.144523	295.100277	-411.953584	-3.426784	-1.48417	22207.55638
135.087023	-479.907485	276.026209	-412.716546	-1.900858	-0.721207	22200.68972
161.790719	-473.803783	361.478035	-344.0499	0.38803	0.804718	22204.50453
208.331446	-456.255641	382.840992	-319.635092	-1.900858	-0.721207	22218.23786
236.561067	-444.811199	383.603955	-324.975832	-1.900858	-0.721207	22214.42305
255.635135	-418.870466	413.359501	-332.605459	-1.137896	0.041755	22217.4749
292.257347	-417.344541	434.722458	-292.168434	1.150993	-0.721207	22226.63045
318.961043	-386.063069	408.018762	-256.309185	0.38803	-0.721207	22227.39341
325.827707	-358.59641	432.43357	-234.183266	-1.137896	-0.721207	22214.42305
357.872142	-330.366789	438.537272	-204.427719	-0.374933	0.041755	22225.86749
393.731391	-309.003832	456.085415	-154.835141	1.913955	0.041755	22249.51933
403.649906	-275.433472	475.159483	-140.338849	1.150993	-0.721207	22237.31193
441.03508	-238.048298	414.885427	-106.005526	2.676918	0.041755	22169.40825
435.694341	-216.685341	441.589123	-91.509234	1.150993	0.041755	22239.60082
432.64249	-183.877943	466.00393	-28.94629	-0.374933	0.041755	22222.81564
447.901745	-149.54462	468.292818	-1.479631	1.913955	0.804718	22225.10453
435.694341	-131.996477	373.685439	29.801841	1.913955	0.804718	22231.20823
441.798043	-85.45575	409.544688	65.66109	0.38803	-0.721207	22213.66009
434.931379	-41.966874	391.996545	111.438854	-1.900858	0.041755	22222.81564
428.064714	1.522002	375.211365	127.461071	0.38803	0.041755	22228.91934
421.198049	18.307182	359.95211	158.742544	-0.374933	0.041755	22207.55638
405.175832	39.670138	332.485451	180.1055	-0.374933	-0.721207	22197.63787
401.361018	73.240499	272.974358	109.149966	-1.900858	-0.721207	22205.2675
393.731391	125.884928	256.189178	198.416606	-1.137896	-0.721207	22190.00824
379.998061	157.929363	291.285464	241.905482	-1.900858	-2.247133	22206.03046
366.264732	182.34417	270.68547	273.186954	1.150993	0.804718	22225.86749
376.183248	195.314537	216.515115	291.49806	1.913955	0.804718	22207.55638
351.005477	238.803413	206.5966	341.8536	-0.374933	-2.247133	22214.42305
334.220297	276.188587	148.611432	327.357308	-0.374933	-0.721207	22215.18601
318.961043	300.603394	105.122556	358.638781	-0.374933	0.041755	22203.74157
295.309198	333.410792	48.663313	348.720265	-0.374933	-0.721207	22194.58602
285.390682	356.299674	31.11517	345.668414	3.439881	0.041755	22231.20823
262.5018	394.447811	-23.055184	380.001737	0.38803	-1.48417	22228.15638
221.301812	408.944103	-49.75888	392.209141	2.676918	-0.721207	22208.31935
202.990706	416.57373	-92.484793	410.520247	1.150993	-0.721207	22076.32679
173.998122	440.225575	-116.136638	433.409129	-1.137896	-1.48417	22218.23786
143.479613	447.855203	-148.944036	407.468396	-0.374933	0.041755	22183.14158
127.457396	443.277426	-155.047738	425.016539	-0.374933	0.041755	22209.08231
83.205557	452.432979	-189.381061	398.312843	-2.663821	-0.721207	22215.18601
56.501861	449.381128	-176.410694	428.06839	0.38803	0.041755	22213.66009
24.457426	453.195942	-196.247725	430.357278	-0.374933	-1.48417	22222.81564
10.724097	433.358911	-240.499564	408.994321	-1.900858	-1.48417	22209.84527
-12.164785	441.751501	-229.055123	421.201725	-3.426784	-2.247133	22195.34898
-45.735146	420.388544	-332.818055	380.001737	0.38803	0.041755	823.999756
-76.253655	425.729283	-290.855105	385.342476	-0.374933	-0.721207	15.259255
-119.742531	424.203358	-326.714353	407.468396	0.38803	0.041755	12.207404
-118.979568	420.388544	-325.951391	383.816551	0.38803	0.804718	9.155553
-150.261041	411.995954	-351.129161	367.031371	-0.374933	-0.721207	11.444441
-171.623997	402.840401	-360.284714	347.19434	-1.137896	-0.721207	9.155553
-196.038805	399.025588	-346.551385	325.831383	1.913955	0.041755	21747.48985
-237.238793	385.292258	-383.936559	289.209172	0.38803	-1.48417	22202.97861
-248.683234	383.00337	-402.247664	286.157321	1.150993	-0.721207	22235.786
-275.38693	350.195972	-415.218031	206.046233	-1.137896	-1.48417	22228.91934
-274.623967	315.862649	-423.610621	161.794394	-0.374933	-0.721207	22234.26008
-315.060992	296.788581	-416.743956	202.23142	3.439881	-0.721207	22234.26008
-323.453582	279.240438	-416.743956	158.742544	1.150993	-0.721207	22223.5786
-362.364682	250.247854	-398.432851	128.224034	1.150993	0.804718	22225.86749
-398.22393	219.729344	-420.55877	64.135164	0.38803	0.041755	22225.86749
-415.772073	201.418239	-406.825441	65.66109	-1.900858	-0.721207	22213.66009
-422.638738	165.55899	-412.16618	43.53517	-1.137896	0.041755	22225.10453
-411.957259	128.173816	-385.462484	20.646288	0.38803	0.041755	22228.91934
-437.897993	97.655306	-376.306931	-12.924072	-1.137896	-0.721207	22209.08231
-456.209098	68.662722	-367.151378	-55.649986	-4.189747	-1.48417	22201.45268
-485.201682	42.721989	-366.388416	-129.657371	-1.900858	0.041755	22173.98602
-466.890577	21.359033	-338.158794	-143.3907	-1.900858	0.041755	22170.93417
-467.653539	-12.97429	-369.440267	-176.198098	0.38803	0.041755	22208.31935
-453.92021	-51.88539	-309.929173	-174.672172	1.913955	0.041755	22228.15638
-447.053545	-66.381682	-290.092142	-205.190682	0.38803	0.041755	22193.06009
-444.001694	-99.952042	-253.469931	-227.316601	0.38803	0.041755	22218.23786
-439.423918	-140.389067	-236.68475	-252.494372	1.150993	0.041755	22227.39341
-411.957259	-177.774242	-213.795868	-272.331403	2.676918	-0.721207	22197.63787
-384.490601	-206.766826	-206.166241	-280.723993	1.913955	-1.48417	22202.97861
-378.386899	-214.396453	-169.54403	-305.1388	3.439881	1.567681	22229.6823
-352.446166	-261.700143	-167.255141	-376.094335	1.150993	0.041755	22224.34156
-354.735054	-263.989031	-182.514396	-427.212838	1.913955	0.804718	22204.50453
-318.875806	-309.003832	-92.484793	-410.427658	1.913955	-1.48417	22225.10453
-288.357296	-329.603826	-39.840364	-402.035068	1.913955	0.804718	22219.00082
-261.6536	-366.226038	-3.981116	-398.220254	1.913955	0.041755	22197.63787
-228.08324	-375.38159	-10.084818	-433.31654	-1.137896	0.041755	22222.05268
-220.453612	-407.426025	28.826282	-436.368391	-0.374933	0.041755	22212.13416
-179.253625	-423.448243	82.996636	-447.812832	-1.137896	0.041755	22202.21564
-135.764749	-441.759349	112.752183	-453.153571	-2.663821	-0.721207	22208.31935
-114.401792	-458.544529	108.174407	-440.946168	-0.374933	0.804718	22195.34898
-68.624028	-485.248225	147.848469	-463.83505	-1.137896	-0.721207	22195.34898
-64.809214	-493.640815	131.826252	-447.812832	-2.663821	0.041755	22205.2675
18.353724	-481.433411	127.248475	-527.160957	-2.663821	-1.48417	22120.57863
31.324091	-497.455628	258.478066	-402.035068	-0.374933	-0.721207	22202.21564
67.946302	-495.16674	294.337314	-408.13877	-1.137896	-1.48417	22221.28971
93.124072	-484.485262	315.700271	-405.086919	0.38803	-0.721207	22231.97119
132.798135	-490.588964	318.752122	-366.938782	-0.374933	0.041755	22215.18601
168.657383	-467.700082	353.085445	-373.042484	-0.374933	-0.721207	22220.52675
185.442564	-449.388976	360.715073	-358.546192	0.38803	-0.721207	22229.6823
224.353663	-437.944535	414.122464	-324.212869	0.38803	-1.48417	22236.54897
260.975874	-431.07787	397.337284	-292.168434	0.38803	-1.48417	22238.07489
263.264763	-424.974168	351.55952	-350.153602	1.150993	-0.721207	22233.49712
296.835123	-383.774181	377.500253	-298.272136	-0.374933	-0.721207	22229.6823
336.509185	-378.433441	401.91506	-277.672142	1.150993	0.041755	22228.91934
360.923993	-342.574193	443.878011	-189.931427	-1.900858	-1.48417	22228.15638
370.079546	-310.529758	462.189117	-146.442551	0.38803	0.804718	22226.63045
391.442503	-303.663093	472.870595	-115.924042	1.913955	-0.721207	22217.4749
391.442503	-265.514956	475.922446	-109.82034	0.38803	-0.721207	22200.68972
425.775826	-232.707559	472.107632	-82.353681	-0.374933	0.041755	22227.39341
430.353602	-198.374235	452.270601	-69.383315	-1.137896	-0.721207	22210.60823
441.798043	-161.752024	411.070613	-2.242594	-2.663821	-0.721207	22206.03046
431.879528	-122.077962	424.04098	-2.242594	-1.900858	0.041755	22212.13416
456.294335	-97.663154	399.626172	9.201847	-1.900858	-1.48417	22202.21564
447.138782	-54.937241	364.529886	48.875909	-0.374933	0.041755	22213.66009
444.849894	-25.181694	343.16693	115.253668	-1.137896	-0.721207	22228.15638
434.168416	19.833107	384.366917	163.32032	1.913955	0.041755	22195.34898
424.2499	43.484952	346.218781	174.764761	-0.374933	0.041755	22220.52675
421.961012	81.633089	336.300265	193.075867	1.913955	0.041755	22231.20823
404.412869	106.047897	298.915091	190.786978	1.913955	0.804718	22191.53417
383.812875	147.247884	284.418799	250.298072	2.676918	1.567681	22212.13416
379.998061	186.158984	255.426215	269.37214	1.150993	0.041755	22251.04526
351.76844	218.966382	205.070674	306.757314	0.38803	0.041755	22227.39341
356.346217	224.307121	195.152159	312.098054	1.150993	0.041755	22187.71935
351.005477	268.55896	195.152159	346.431377	1.150993	-0.721207	22221.28971
316.672154	296.025618	110.463295	319.727681	0.38803	0.804718	22214.42305
317.435117	328.070053	89.863301	373.135073	1.150993	0.804718	22205.2675
291.494384	350.195972	80.707748	390.683216	-2.663821	-1.48417	22215.94897
262.5018	382.240407	37.218872	399.075806	1.150993	0.804718	22219.76379
241.138843	369.270041	24.248506	399.075806	0.38803	-1.48417	22208.31935
206.042557	404.366327	-39.840364	418.149874	-0.374933	-0.721207	22172.4601
163.316644	421.151507	-84.855166	415.098023	-4.952709	-1.48417	22190.00824
122.879619	429.544097	-132.158855	372.37211	-2.663821	-0.721207	22173.98602
128.220358	439.462613	-225.240309	397.54988	-0.374933	0.041755	22165.59343
64.894451	439.462613	-192.432912	358.638781	-1.900858	-1.48417	22197.63787
56.501861	443.277426	-184.040322	402.127657	-0.374933	0.041755	22206.79342
32.087053	448.618165	-215.321794	395.260992	1.150993	0.041755	22225.86749
9.198171	450.907054	-220.662533	422.727651	-1.900858	-0.721207	22230.44527
-22.083301	447.09224	-260.336595	437.986905	-1.137896	-0.721207	22215.18601
-24.372189	441.751501	-248.892154	428.831352	0.38803	0.804718	8182.775353
-61.757363	424.966321	-315.269912	407.468396	1.913955	1.567681	20.599994
-81.594394	434.884836	-301.536583	407.468396	1.913955	0.041755	12.207404
-117.453643	431.832985	-327.477316	399.075806	1.913955	-0.721207	11.444441
-137.290674	401.314476	-356.4699	366.268408	1.150993	-0.721207	9.155553
-173.912886	405.892252	-361.810639	320.490644	1.150993	-1.48417	11.444441
-186.120289	384.529296	-364.86249	327.357308	-0.374933	-1.48417	18267.61681
-226.557314	382.240407	-399.195813	303.705464	0.38803	0.041755	22194.58602
-246.394346	355.536712	-380.884708	283.10547	1.150993	0.041755	22204.50453
-278.43878	351.721898	-379.358782	262.505476	0.38803	0.041755	22212.89712
-299.038774	343.329308	-407.588403	225.120302	1.150993	1.567681	22227.39341
-315.823955	310.52191	-404.536553	205.28327	1.150993	0.804718	22215.18601
-337.949874	273.136736	-398.432851	176.290686	-1.900858	-0.721207	22208.31935
-351.683203	241.092301	-398.432851	140.431438	-2.663821	-1.48417	22205.2675
-366.942458	209.810829	-396.143962	87.787009	-1.900858	-0.721207	22205.2675
-371.520234	191.499723	-430.477286	41.246282	-0.374933	0.041755	22206.79342
-409.668371	154.114549	-449.551354	-3.005557	-1.137896	-0.721207	22215.18601
-424.164663	122.070114	-451.840242	-77.775905	-0.374933	-0.721207	22227.39341
-427.979477	106.047897	-364.099527	4.624071	2.676918	0.804718	22219.00082
-444.001694	80.870126	-370.966192	-32.761103	-0.374933	0.041755	22225.10453
-456.209098	45.77384	-338.921757	-80.064793	-1.137896	0.041755	22168.64528
-453.92021	23.647921	-339.68472	-106.005526	-1.137896	-0.721207	22190.7712
-469.179465	-12.97429	-340.447683	-138.049961	-0.374933	-1.48417	22212.89712
-456.209098	-35.863172	-329.003242	-173.90921	2.676918	0.804718	22249.51933
-448.579471	-54.937241	-314.50695	-212.057347	0.38803	-0.721207	22225.86749
-454.683173	-90.033527	-287.040291	-231.894378	2.676918	0.041755	22198.40083
-441.712806	-130.470552	-260.336595	-247.916595	1.913955	-0.721207	22233.49712
-440.949843	-154.885359	-236.68475	-259.361036	-0.374933	-0.721207	22214.42305
-405.853558	-196.085347	-219.89957	-282.249918	-2.663821	-2.247133	22199.16379
-371.520234	-231.181633	-176.410694	-304.375838	-1.137896	-1.48417	22222.05268
-369.994309	-254.833478	-128.344042	-332.605459	3.439881	1.567681	22211.3712
-360.838756	-296.033466	-119.188489	-366.938782	-0.374933	0.041755	22214.42305
-334.898023	-305.189019	-97.825532	-382.961	0.38803	0.041755	22215.94897
-295.986923	-321.974199	-78.751464	-396.694329	-2.663821	-1.48417	22186.95639
-274.623967	-356.307522	-48.995917	-416.53136	-2.663821	-1.48417	22181.61565
-254.786936	-377.670479	-29.921849	-447.812832	-1.137896	-1.48417	22181.61565
-237.238793	-394.455659	-4.744078	-454.679497	-0.374933	0.041755	22190.7712
-192.986954	-421.159355	-8.558892	-521.057255	-0.374933	0.804718	22194.58602
-130.42401	-415.818615	30.352207	-566.072057	1.150993	0.041755	22210.60823
-102.194388	-442.522311	118.092922	-464.598013	-0.374933	-0.721207	22217.4749
-80.068469	-466.937119	154.715134	-437.894317	1.913955	0.041755	22211.3712
-41.157369	-478.38156	200.492898	-427.975801	-0.374933	-0.721207	22222.81564
3.857432	-494.403777	210.411413	-417.294323	1.150993	0.041755	22104.55641
33.612979	-485.248225	287.47065	-384.486925	0.38803	-0.721207	22238.07489
59.553712	-473.040821	292.048426	-440.183205	0.38803	0.804718	22244.17859
77.101855	-473.803783	280.603985	-431.790615	-0.374933	0.041755	22241.12674
124.405545	-478.38156	336.300265	-381.435074	0.38803	-0.721207	22223.5786
133.561097	-474.566746	346.981743	-367.701745	1.913955	0.804718	22235.02304
186.968489	-473.803783	358.426184	-345.575826	-1.900858	0.041755	22230.44527
226.642551	-446.337125	366.818774	-322.686943	1.150993	0.041755	22212.89712
248.005508	-434.892684	411.833576	-296.74621	-0.374933	0.041755	22222.05268
279.28698	-419.633429	437.011346	-279.198067	0.38803	-0.721207	22231.20823
304.46475	-395.981584	416.411352	-298.272136	-1.900858	0.804718	22208.31935
292.257347	-380.72233	411.070613	-226.553639	-1.900858	-1.48417	22209.84527
334.220297	-357.070485	452.270601	-180.775874	-1.900858	-0.721207	22209.84527
371.605471	-317.396422	426.329868	-173.90921	-0.374933	0.041755	22200.68972
389.153614	-303.663093	440.063197	-151.78329	-0.374933	0.041755	22209.08231
400.598055	-267.803845	465.240968	-125.079595	-0.374933	-1.48417	22208.31935
399.835093	-244.152	437.011346	-123.553669	-1.137896	-0.721207	22223.5786
435.694341	-196.085347	427.092831	-102.190712	0.38803	-0.721207	22221.28971
450.190633	-167.855726	443.115048	-29.709252	0.38803	0.041755	22229.6823
434.168416	-131.233515	435.485421	24.461102	0.38803	0.041755	22228.15638
441.03508	-87.744639	433.196533	38.194431	-1.900858	-1.48417	22213.66009
458.583223	-67.144645	410.30765	80.157382	1.150993	-0.721207	22228.91934
447.138782	-27.470582	364.529886	126.698109	1.150993	-1.48417	22243.41563
441.798043	16.781256	384.366917	154.92773	1.913955	0.804718	22230.44527
444.849894	48.825691	319.515085	123.646258	0.38803	0.041755	22193.82305
395.257316	66.373834	302.729905	141.957363	1.150993	0.041755	22236.54897
396.020279	103.759008	318.752122	233.512892	0.38803	-0.721207	22216.71194
399.835093	158.692325	282.129911	212.912898	-0.374933	0.041755	22195.34898
381.523987	179.292319	284.418799	273.186954	0.38803	-1.48417	22223.5786
358.635105	191.499723	255.426215	284.631395	0.38803	0.041755	22213.66009
347.190664	229.64786	203.544749	318.201756	-1.137896	0.041755	22215.18601
337.272148	277.714512	178.366978	338.801749	0.38803	-0.721207	22219.00082
319.724005	287.633028	131.063289	341.090638	-1.900858	-1.48417	22183.90454
301.4129	293.73673	59.344791	351.009153	-2.663821	-0.721207	22190.7712
286.916608	346.381159	61.63368	375.423961	-3.426784	-1.48417	22178.5638
267.079576	367.744115	33.404058	371.609147	-1.137896	-0.721207	22186.19343
240.375881	381.477445	-15.425557	374.660998	-1.900858	-0.721207	22196.87491
227.405514	403.603364	-70.358874	356.349892	-0.374933	-0.721207	22198.40083
177.049973	420.388544	-84.092203	368.557296	0.38803	-0.721207	22209.84527
148.057389	425.729283	-153.521812	383.053588	1.150993	0.041755	22209.84527
124.405545	447.09224	-129.107005	421.964688	1.150993	-0.721207	22212.13416
96.938886	459.299644	-145.129222	412.046172	-1.900858	-1.48417	22202.21564
78.62778	462.351495	-158.099589	430.357278	1.150993	0.041755	22241.12674
52.687047	448.618165	-195.484763	440.275793	0.38803	-0.721207	22247.23045
20.642612	461.588532	-203.877353	434.935054	-1.137896	-2.247133	22240.36378
-0.720344	447.855203	-222.188458	430.357278	1.150993	0.041755	22225.10453
-30.475891	447.09224	-248.892154	404.416545	0.38803	0.041755	22236.54897
-51.075885	441.751501	-308.403248	424.253576	-0.374933	-0.721207	34.333323
-95.327724	414.284842	-332.055093	407.468396	-1.137896	0.041755	12.970367
-112.875867	415.810768	-318.321763	409.757284	0.38803	-1.48417	12.970367
-128.135121	414.284842	-343.499534	388.394327	0.38803	0.804718	9.918516
-160.179556	408.944103	-351.892124	346.431377	1.150993	0.041755	9.155553
-190.698066	386.055221	-359.521751	337.275824	-2.663821	-0.721207	6958.220161
-233.423979	371.558929	-355.706937	323.542495	-2.663821	-0.721207	22138.12677
-254.023973	372.321892	-413.692105	268.609178	-1.900858	-0.721207	22180.85269
-273.861004	363.166339	-406.062478	218.253637	-1.900858	-1.48417	22200.68972
-280.727669	332.647829	-391.566186	237.327705	1.150993	0.804718	22216.71194
-313.535066	318.151537	-424.373584	194.601792	-0.374933	-0.721207	22209.08231
-314.298029	296.025618	-457.943944	159.505506	-1.137896	-0.721207	22219.00082
-349.394315	265.507109	-409.114329	112.964779	1.150993	0.041755	22228.91934
-371.520234	232.699711	-428.188397	116.779593	-1.137896	-0.721207	22211.3712
-398.986893	191.499723	-415.218031	58.794425	0.38803	-0.721207	22218.23786
-398.22393	172.425655	-412.16618	43.53517	0.38803	-0.721207	22228.15638
-408.905409	145.721959	-349.603235	18.3574	-0.374933	-0.721207	22236.54897
-447.816508	125.121965	-391.566186	2.335182	0.38803	-0.721207	22235.02304
-436.372067	80.870126	-390.040261	-40.390731	1.913955	-0.721207	22240.36378
-460.023912	54.929393	-345.788422	-58.701836	1.150993	0.041755	22213.66009
-460.023912	32.803474	-318.321763	-86.168495	1.913955	0.804718	22220.52675
-446.290583	12.20348	-338.158794	-125.842557	1.150993	0.804718	22196.87491
-452.394285	-34.337247	-364.099527	-189.931427	1.150993	0.041755	22222.81564
-458.497986	-53.411315	-306.114359	-190.69439	-1.137896	-1.48417	22214.42305
-446.290583	-93.84834	-264.151409	-207.47957	-0.374933	0.804718	22220.52675
-451.631322	-121.314999	-232.106974	-228.842527	-1.900858	-0.721207	22219.00082
-439.423918	-157.93721	-215.321794	-261.649924	-1.137896	0.041755	22193.06009
-410.431334	-186.929794	-235.158825	-281.486956	-1.137896	-0.721207	22186.95639
-388.305415	-211.344602	-204.640315	-348.627677	-1.900858	-0.721207	22181.61565
-373.809123	-252.54459	-197.010688	-344.812863	-1.137896	0.041755	22188.48232
-360.838756	-265.514956	-138.262557	-379.146186	0.38803	0.041755	22202.21564
-321.164694	-292.218652	-79.514427	-392.879515	-0.374933	0.804718	22208.31935
-320.401731	-318.159385	-68.832948	-411.190621	-0.374933	-1.48417	22197.63787
-262.416563	-341.81123	-60.440358	-454.679497	2.676918	0.804718	22215.18601
-249.446196	-369.277889	-10.084818	-421.872099	1.150993	0.041755	22222.81564
-221.216575	-394.455659	15.092953	-418.057286	-1.137896	-0.721207	22191.53417
-180.77955	-412.003802	61.63368	-442.472093	1.150993	-0.721207	22226.63045
-170.861035	-424.211206	77.655897	-436.368391	1.913955	-0.721207	22228.91934
-127.372159	-437.944535	121.907736	-437.131354	1.913955	0.804718	22216.71194
-87.698096	-467.700082	156.241059	-439.420242	0.38803	0.041755	22228.15638
-54.890699	-476.855634	179.129941	-434.079503	0.38803	-1.48417	22239.60082
-15.216636	-503.55933	227.959556	-415.768397	1.913955	0.804718	22198.40083
25.220389	-498.981554	250.848438	-404.323956	-1.900858	-1.48417	22215.94897
47.346308	-489.826001	288.233613	-392.879515	1.913955	0.041755	22228.91934
86.257408	-485.248225	298.152128	-403.560994	-1.900858	0.804718	22225.86749
93.124072	-476.092672	325.618787	-401.272105	-0.374933	-0.721207	22217.4749
133.561097	-482.959336	350.033594	-352.44249	-3.426784	-1.48417	22213.66009
178.575899	-481.433411	356.900259	-353.968416	-2.663821	0.041755	22208.31935
206.80552	-454.729715	357.663222	-341.761012	-1.137896	-0.721207	22199.92676
228.168477	-441.759349	385.892843	-336.420273	-0.374933	0.804718	22212.89712
255.635135	-420.396392	383.603955	-331.842496	-1.137896	0.041755	22215.18601
292.257347	-408.188988	379.026178	-324.212869	0.38803	-0.721207	22212.89712
285.390682	-387.588994	416.411352	-297.509173	2.676918	0.804718	22224.34156
347.953627	-344.100118	443.878011	-247.916595	0.38803	-0.721207	22231.97119
367.790658	-330.366789	462.189117	-161.701806	-0.374933	-0.721207	22215.94897
388.390652	-293.744578	429.381719	-190.69439	0.38803	-0.721207	22222.05268
421.198049	-271.618658	478.211334	-115.161079	1.913955	0.041755	22245.70452
422.723975	-240.337186	453.033564	-105.242563	1.150993	0.804718	22235.786
447.138782	-186.929794	446.166899	-96.087011	1.913955	-0.721207	22239.60082
451.716559	-160.226099	440.063197	-54.887023	1.150993	0.804718	22244.17859
457.057298	-138.100179	424.803942	-1.479631	1.150993	0.804718	22227.39341
447.138782	-102.240931	413.359501	35.905543	-1.137896	0.041755	22222.81564
439.509155	-50.359464	398.100247	50.401835	1.150993	-0.721207	22228.91934
444.849894	-50.359464	366.818774	118.305518	-0.374933	-0.721207	22216.71194
425.775826	-0.766887	366.055812	148.061065	1.913955	-0.721207	22222.05268
432.64249	19.070145	328.670638	122.120332	1.913955	1.567681	22219.76379
412.805459	69.425685	356.137296	196.127718	-1.137896	-1.48417	22219.00082
392.968428	97.655306	319.515085	206.809196	-2.663821	0.041755	22193.82305
396.020279	130.462704	328.670638	234.275854	-0.374933	0.041755	22212.13416
360.16103	170.136766	244.744737	241.905482	-1.900858	-0.721207	22178.5638
371.605471	186.158984	237.878072	257.927699	-1.137896	-0.721207	22188.48232
348.716589	215.151568	201.255861	315.912867	-0.374933	0.041755	22206.79342
334.220297	261.692295	197.441047	307.520277	-0.374933	0.041755	22206.79342
324.301782	283.818214	95.967003	309.046203	-1.137896	-0.721207	22201.45268
295.309198	285.34414	103.59663	338.038787	1.150993	-0.721207	22211.3712
287.67957	341.803382	57.055903	363.97952	-0.374933	-0.721207	22218.23786
268.605502	357.8256	57.055903	393.735067	-0.374933	0.804718	22199.16379
257.924024	390.632997	25.011468	406.705433	1.150993	0.804718	22233.49712
240.375881	395.973737	-6.270004	425.779501	1.150993	-0.721207	22231.97119
205.279595	405.129289	-46.707029	399.075806	3.439881	1.567681	22190.7712
170.183309	418.862619	-110.032936	407.468396	2.676918	0.041755	22210.60823
128.983321	446.329277	-158.862551	405.94247	1.150993	0.041755	22215.94897
100.7537	445.566314	-158.862551	418.149874	0.38803	0.041755	22207.55638
83.205557	446.329277	-161.151439	421.964688	-1.900858	-0.721207	22221.28971
42.768532	453.195942	-178.699582	419.6758	-0.374933	-0.721207	22230.44527
16.827799	454.721867	-204.640315	425.779501	0.38803	-0.721207	22215.94897
3.094469	447.09224	-240.499564	421.964688	0.38803	0.804718	22220.52675
-17.505524	433.358911	-242.02549	435.698017	-1.900858	0.041755	22212.89712
-50.312922	421.91447	-303.062509	398.312843	-1.900858	-0.721207	2813.043611
-77.016618	418.099656	-305.351397	396.023955	-1.137896	0.041755	19.837031
-86.172171	426.492246	-328.240279	408.231359	-1.900858	-1.48417	11.444441
-138.053637	411.232991	-343.499534	379.238775	-1.137896	-0.721207	12.207404
-157.127705	409.707066	-361.810639	337.275824	2.676918	0.041755	9.918516
-192.223991	399.025588	-349.603235	320.490644	1.913955	1.567681	4274.880215
-198.327693	389.107072	-419.795807	267.083252	0.38803	-0.721207	22144.23048
-236.47583	391.39596	-412.16618	276.238805	2.676918	1.567681	22205.2675
-250.972122	375.373743	-435.055062	241.905482	1.913955	0.804718	22218.23786
-273.098041	348.670047	-371.729155	224.357339	2.676918	0.804718	22230.44527
-294.460998	328.070053	-396.143962	231.986966	1.150993	0.041755	22233.49712
-327.268396	312.047836	-405.299515	201.468457	1.150993	-0.721207	22239.60082
-338.712837	261.692295	-415.218031	143.483289	1.150993	0.804718	22237.31193
-359.312831	250.247854	-379.358782	136.616624	1.150993	2.330644	22225.10453
-379.912825	209.810829	-392.329149	76.342568	1.150993	0.804718	22227.39341
-394.409117	180.055282	-421.321733	36.668506	0.38803	-1.48417	22226.63045
-420.34985	152.588624	-370.203229	45.824058	-0.374933	-0.721207	22212.89712
-431.031328	127.410853	-376.306931	3.098145	1.150993	0.804718	22223.5786
-460.023912	95.366418	-409.877292	-48.020358	-0.374933	0.041755	22230.44527
-450.868359	61.033095	-343.499534	-44.205544	0.38803	0.804718	22202.21564
-461.549837	28.225697	-338.921757	-78.538868	-1.900858	-0.721207	22199.16379
-462.3128	12.20348	-336.632869	-128.131446	-1.900858	0.041755	22212.89712
-488.253533	-24.418731	-341.210645	-173.146247	0.38803	-0.721207	22163.30454
-436.372067	-56.463166	-317.558801	-216.635123	-1.900858	0.041755	22204.50453
-453.157247	-88.507601	-261.099558	-196.798092	-1.137896	0.041755	22224.34156
-456.209098	-116.737223	-254.232893	-231.894378	1.150993	0.041755	22201.45268
-427.979477	-145.729807	-273.306962	-291.405471	1.913955	-0.721207	22154.91195
-399.749856	-168.618689	-212.269943	-257.835111	1.913955	0.804718	22211.3712
-398.986893	-204.477937	-232.106974	-329.553608	-0.374933	-0.721207	22202.97861
-368.468383	-238.048298	-165.729216	-332.605459	0.38803	0.041755	22198.40083
-353.972091	-256.359403	-137.499595	-337.183235	1.150993	-0.721207	22238.07489
-332.609135	-283.826062	-85.618129	-364.649894	-0.374933	0.041755	22233.49712
-315.060992	-304.426056	-77.225538	-382.961	1.150993	0.804718	22209.08231
-284.542482	-333.41864	-40.603327	-406.612845	1.150993	-0.721207	22218.23786
-237.238793	-379.959367	-3.218153	-414.242472	-1.137896	0.041755	22206.79342
-234.949904	-386.063069	3.648512	-441.70913	-3.426784	-1.48417	22196.87491
-203.668432	-415.055653	37.218872	-451.627646	0.38803	0.041755	22208.31935
-176.964736	-434.892684	57.055903	-457.731348	-1.137896	-0.721207	22214.42305
-141.105488	-430.314907	99.018854	-431.027652	0.38803	-0.721207	22214.42305
-86.172171	-469.98897	132.589214	-466.886901	-0.374933	0.041755	22222.81564
-78.542543	-492.877852	149.374394	-443.998019	-4.189747	-0.721207	22212.89712
-35.81663	-489.063038	221.092892	-423.398025	-1.900858	-0.721207	22186.95639
3.857432	-505.085256	234.063258	-411.190621	-1.900858	0.041755	22206.03046
51.161122	-509.663032	266.107693	-408.901733	-0.374933	0.041755	22222.05268
96.938886	-478.38156	278.315097	-424.160987	-1.900858	-0.721207	22202.97861
98.464812	-480.670448	301.966942	-422.635062	-1.900858	-1.48417	22218.23786
145.768501	-478.38156	315.700271	-366.175819	1.150993	-0.721207	22231.20823
158.738868	-465.411193	353.085445	-371.516559	0.38803	0.041755	22219.00082
212.146259	-447.86305	375.974327	-341.761012	1.150993	0.804718	22220.52675
232.746253	-439.47046	360.715073	-349.390639	2.676918	0.041755	22226.63045
257.924024	-426.500094	360.715073	-331.842496	1.150993	-2.247133	22229.6823
288.442533	-405.137137	411.070613	-286.827695	2.676918	0.041755	22240.36378
324.301782	-383.774181	408.018762	-273.094366	1.150993	-0.721207	22242.65267
335.746223	-358.59641	469.818744	-212.820309	-0.374933	-0.721207	22237.31193
377.709173	-323.500124	436.248384	-147.205514	2.676918	0.804718	22231.20823
373.131397	-305.189019	450.744676	-149.494402	1.150993	-1.48417	22228.91934
405.938795	-286.11495	469.055781	-124.316632	-0.374933	-1.48417	22225.10453
411.279534	-257.122366	456.848377	-99.901824	-1.137896	0.041755	22215.18601
421.961012	-227.366819	447.692825	-81.590719	1.150993	0.804718	22225.86749
439.509155	-178.537204	429.381719	-91.509234	-0.374933	-2.247133	22229.6823
435.694341	-148.018695	423.278017	-25.131476	-1.900858	-1.48417	22215.18601
448.664708	-123.603887	427.855793	27.512953	-1.900858	-1.48417	22202.97861
447.138782	-80.115011	410.30765	50.401835	-0.374933	0.804718	22215.94897
431.879528	-45.018725	404.966911	103.046264	-1.137896	-0.721207	22170.93417
431.879528	-10.685402	365.292849	137.379587	-1.137896	-0.721207	22206.79342
428.827677	16.781256	346.218781	138.14255	0.38803	0.804718	22226.63045
413.568422	64.847909	313.411383	158.742544	0.38803	0.041755	22188.48232
409.753608	89.262716	310.359532	182.394388	1.913955	0.041755	22215.94897
393.731391	125.884928	318.752122	231.224004	2.676918	0.804718	22228.91934
378.472136	161.744176	303.492867	246.483258	0.38803	-0.721207	22209.84527
382.28695	195.314537	266.107693	273.949917	-0.374933	-0.721207	22199.16379
360.16103	216.677493	225.670668	257.164737	0.38803	0.041755	22238.07489
362.449919	249.484891	203.544749	327.357308	0.38803	-0.721207	22230.44527
333.457335	267.033034	175.315128	326.594346	-1.137896	-1.48417	22212.13416
322.775856	310.52191	81.470711	330.409159	2.676918	0.041755	22226.63045
293.020309	328.070053	96.729966	361.690632	1.150993	0.041755	22219.76379
289.205496	332.647829	27.300357	366.268408	-0.374933	-0.721207	22206.79342
250.294396	373.084854	29.589245	402.127657	1.913955	0.804718	22214.42305
228.93144	387.581146	-6.270004	417.386911	-0.374933	-1.48417	22212.13416
193.072191	402.840401	-58.914433	421.964688	-0.374933	0.041755	22202.21564
164.84257	418.862619	-126.055154	396.786917	0.38803	-0.721207	22202.21564
138.138874	437.936687	-188.618098	359.401743	-4.189747	-1.48417	22199.16379
101.516662	443.277426	-161.151439	420.438762	-1.137896	0.804718	22195.34898
80.916669	440.225575	-164.20329	415.098023	-1.137896	-0.721207	22208.31935
40.479644	453.958905	-188.618098	431.120241	-2.663821	-0.721207	22220.52675
23.694463	453.958905	-215.321794	414.33506	-1.137896	0.041755	22206.03046
-5.298121	456.247793	-240.499564	415.860986	-0.374933	0.804718	22222.05268
-17.505524	446.329277	-258.047707	405.179508	-1.137896	0.041755	22231.20823
-47.261071	435.647799	-294.669918	412.809135	0.38803	-0.721207	870.540483
-60.9944	432.595948	-293.906956	417.386911	0.38803	0.041755	14.496292
-105.246239	441.751501	-306.114359	396.786917	-1.137896	0.041755	13.733329
-118.216606	408.944103	-350.366198	342.616563	2.676918	0.041755	9.918516
-141.868451	418.862619	-351.129161	385.342476	1.150993	-0.721207	12.207404
-164.757333	402.077438	-365.625453	338.038787	1.150993	0.041755	9.918516
-211.29806	389.870035	-365.625453	334.986936	1.913955	0.804718	21755.88244
-238.001755	373.084854	-362.573602	301.416575	0.38803	0.041755	22209.84527
-255.549898	366.21819	-368.677304	277.76473	-1.137896	0.041755	22219.00082
-269.283228	347.144121	-387.751372	239.616594	1.150993	0.804718	22215.18601
-297.512849	328.833016	-394.618037	230.461041	-0.374933	-0.721207	22215.18601
-312.009141	305.181171	-378.595819	202.23142	0.38803	0.041755	22225.10453
-341.764688	257.877481	-409.114329	174.764761	1.150993	0.804718	22223.5786
-351.683203	240.329338	-383.173596	126.698109	-0.374933	0.804718	22217.4749
-397.460967	214.388605	-424.373584	48.875909	-1.900858	-2.247133	22203.74157
-393.646154	186.921947	-437.34395	9.201847	-1.900858	0.041755	22212.13416
-412.720222	164.033065	-396.906925	42.772208	-0.374933	-0.721207	22195.34898
-422.638738	120.544189	-378.595819	20.646288	-1.137896	-0.721207	22214.42305
-430.268365	103.759008	-365.625453	-16.738886	0.38803	-0.721207	22225.86749
-445.52762	86.210865	-357.232863	-48.783321	0.38803	-0.721207	22187.71935
-468.416502	44.247915	-341.973608	-71.672203	0.38803	0.041755	22217.4749
-455.446135	32.040511	-331.29213	-136.524036	-0.374933	0.804718	22230.44527
-485.964645	-6.870588	-363.336565	-143.3907	2.676918	0.041755	22203.74157
-453.157247	-57.226129	-295.432881	-194.509204	1.150993	0.041755	22205.2675
-449.342434	-78.589086	-303.825471	-192.983278	0.38803	-0.721207	22248.75637
-420.34985	-90.033527	-287.040291	-224.26475	2.676918	0.041755	22231.97119
-420.34985	-138.863142	-222.951421	-256.309185	1.913955	0.041755	22180.08972
-433.320216	-160.989061	-216.847719	-280.723993	1.913955	0.041755	22231.97119
-394.409117	-212.107565	-214.558831	-315.057316	-0.374933	0.804718	22210.60823
-404.327632	-227.366819	-203.877353	-337.946198	-1.900858	-1.48417	22210.60823
-356.26098	-266.277919	-155.8107	-362.361006	-1.900858	-0.721207	22214.42305
-349.394315	-277.72236	-107.744048	-345.575826	-0.374933	-1.48417	22206.79342
-324.216545	-311.292721	-69.595911	-367.701745	0.38803	-1.48417	22206.79342
-302.090625	-333.41864	-43.655178	-389.827664	1.150993	0.804718	22209.84527
-285.305445	-370.803814	-39.077402	-409.664695	-1.900858	0.041755	22189.24528
-259.364712	-378.433441	15.855915	-454.679497	-2.663821	-0.721207	22181.61565
-214.349911	-417.344541	-35.262588	-501.983187	-1.900858	-1.48417	22196.11194
-174.675848	-428.026019	63.159605	-469.938752	-1.900858	-1.48417	22200.68972
-141.105488	-424.974168	134.11514	-451.627646	-3.426784	-0.721207	22204.50453
-106.772165	-453.20379	129.537363	-430.264689	-0.374933	0.804718	22225.86749
-67.098102	-476.855634	156.241059	-456.205422	0.38803	-0.721207	22231.20823
-24.372189	-494.403777	198.966972	-418.057286	0.38803	-0.721207	22212.13416
3.094469	-488.300075	241.692886	-411.190621	-0.374933	0.041755	22223.5786
37.427793	-479.144523	276.026209	-408.901733	-1.137896	-0.721207	22231.20823
62.605563	-473.803783	256.95214	-435.605429	1.913955	0.041755	22222.81564
107.620364	-470.751933	333.248414	-422.635062	2.676918	0.804718	22247.23045
138.901837	-479.144523	344.692855	-372.279521	1.150993	0.041755	22247.23045
175.524048	-479.144523	358.426184	-344.812863	0.38803	-0.721207	22224.34156
183.916638	-457.018603	386.655806	-323.449906	1.150993	0.041755	22235.786
212.909222	-452.440827	395.811358	-307.427689	1.913955	0.804718	22231.97119
224.353663	-424.974168	380.552104	-327.26472	-1.137896	-0.721207	22209.08231
280.812906	-420.396392	405.729874	-324.212869	0.38803	-0.721207	22221.28971
300.649937	-395.981584	432.43357	-251.731409	1.913955	1.567681	22233.49712
333.457335	-376.907516	433.959495	-215.109198	-0.374933	0.041755	22220.52675
361.686956	-339.522342	450.744676	-169.331433	-0.374933	0.041755	22221.28971
369.316583	-333.41864	428.618756	-180.775874	-1.137896	0.041755	22196.11194
396.020279	-306.714944	420.989129	-143.3907	-1.900858	-0.721207	22206.79342
403.649906	-255.596441	435.485421	-134.235147	-1.137896	-0.721207	22199.16379
414.331385	-232.707559	452.270601	-91.509234	0.38803	0.804718	22215.94897
430.353602	-207.529788	418.700241	-61.753687	-1.137896	-0.721207	22223.5786
434.931379	-149.54462	453.796526	-4.531482	-1.137896	-0.721207	22221.28971
437.983229	-104.529819	419.463203	19.883325	-0.374933	-0.721207	22227.39341
451.716559	-85.45575	403.440986	23.698139	1.913955	0.804718	22234.26008
434.931379	-54.174278	414.885427	83.972195	2.676918	1.567681	22208.31935
449.427671	-32.811322	343.929892	132.038848	-1.137896	-1.48417	22204.50453
431.116565	12.20348	363.766924	102.283301	1.150993	0.804718	22248.75637
413.568422	63.321983	276.026209	132.038848	-0.374933	0.041755	22230.44527
408.990645	86.210865	282.129911	143.483289	3.439881	0.804718	22210.60823
395.257316	127.410853	337.063228	231.986966	3.439881	0.804718	22241.88971
390.67954	151.062698	298.152128	264.031401	1.150993	0.804718	22221.28971
391.442503	180.818245	247.033625	257.927699	0.38803	-0.721207	22218.23786
360.16103	196.0775	228.722519	291.49806	-1.137896	0.041755	22215.94897
345.664738	244.907115	189.81142	315.149905	0.38803	-0.721207	22204.50453
336.509185	266.270071	137.166991	328.883234	-0.374933	-0.721207	22209.84527
315.909192	289.158953	131.063289	334.223973	-0.374933	-0.721207	22214.42305
299.886974	311.284873	83.759599	360.927669	-1.900858	0.041755	22189.24528
283.864757	328.833016	31.878133	347.957302	-1.137896	-0.721207	22180.85269
251.820322	373.847817	-79.514427	267.846215	-0.374933	-0.721207	22151.8601
227.405514	389.870035	-9.321855	380.001737	-2.663821	-0.721207	22191.53417
191.546265	411.232991	-41.36629	421.964688	-0.374933	0.804718	22196.87491
163.316644	426.492246	-88.669979	396.786917	1.150993	0.041755	22215.94897
145.768501	431.070022	-124.529228	410.520247	-1.137896	-1.48417	22202.97861
121.353694	442.514464	-142.077371	436.46098	0.38803	-1.48417	22217.4749
87.783333	446.329277	-157.336626	429.594315	-1.900858	0.041755	22225.86749
64.131488	460.062606	-168.781067	430.357278	1.150993	0.804718	22230.44527
46.583345	461.588532	-200.062539	431.120241	4.202844	-0.721207	22237.31193
30.561128	453.958905	-202.351427	406.705433	0.38803	-1.48417	22245.70452
-33.527742	457.773718	-291.618067	389.15729	0.38803	0.041755	22247.99341
-32.764779	444.803352	-258.81067	374.660998	-1.137896	-0.721207	22223.5786
-54.127736	431.832985	-290.855105	408.994321	0.38803	-0.721207	23.651845
-80.831432	418.862619	-296.195844	420.438762	1.913955	-0.721207	10.681478
-103.720314	428.018172	-337.395832	404.416545	-1.137896	-0.721207	11.444441
-147.20919	413.52188	-335.106943	360.927669	0.38803	0.041755	9.155553
-183.831401	382.240407	-348.07731	351.009153	-1.137896	-2.247133	10.681478
-198.327693	388.344109	-365.625453	303.705464	-1.137896	0.804718	20030.8237
-229.609165	380.714482	-385.462484	281.579544	-1.137896	-0.721207	22193.06009
-255.549898	359.351525	-388.514335	270.135103	-1.900858	0.804718	22199.16379
-259.364712	337.225606	-388.514335	228.172153	-1.137896	0.804718	22189.24528
-295.986923	310.52191	-450.314317	194.601792	-1.137896	-1.48417	22198.40083
-316.586917	302.892283	-428.95136	212.912898	-1.900858	-0.721207	22215.18601
-323.453582	271.61081	-421.321733	185.446239	2.676918	0.041755	22217.4749
-328.794321	239.566376	-438.869876	130.512922	0.38803	0.041755	22218.23786
-373.809123	217.440456	-401.484702	85.498121	0.38803	0.804718	22228.15638
-368.468383	186.921947	-425.899509	62.609239	1.913955	0.804718	22221.28971
-407.379483	161.744176	-390.803223	52.690723	1.913955	-0.721207	22217.4749
-427.979477	128.173816	-385.462484	16.068512	-1.900858	-0.721207	22225.10453
-429.505402	115.203449	-403.010627	-19.027774	3.439881	0.804718	22250.2823
-457.735024	101.47012	-368.677304	-49.546284	1.913955	0.041755	22224.34156
-463.075763	48.062729	-348.840273	-133.472185	-0.374933	-0.721207	22199.16379
-465.364651	34.329399	-372.492118	-125.079595	0.38803	-0.721207	22231.20823
-460.023912	-12.211328	-337.395832	-134.99811	1.150993	0.041755	22220.52675
-456.972061	-38.915023	-314.50695	-157.12403	1.150993	0.804718	22218.23786
-463.075763	-73.248347	-284.751403	-190.69439	2.676918	0.041755	22223.5786
-464.601688	-83.929825	-258.047707	-233.420303	-0.374933	0.041755	22212.13416
-442.475769	-126.655738	-251.181042	-250.205483	0.38803	0.041755	22215.18601
-424.164663	-156.411285	-222.951421	-266.227701	0.38803	-0.721207	22206.03046
-417.297999	-209.818677	-208.455129	-308.953614	-2.663821	0.041755	22184.6675
-404.327632	-212.870527	-219.89957	-331.842496	-3.426784	-1.48417	22182.37861
-402.038744	-273.144584	-178.699582	-386.012851	-0.374933	0.041755	22190.7712
-358.549868	-276.196435	-172.595881	-397.457292	-2.663821	-1.48417	22193.82305
-327.268396	-297.559391	-86.381091	-363.123969	0.38803	0.041755	22201.45268
-295.223961	-324.263087	-45.944066	-398.220254	-0.374933	-0.721207	22218.23786
-274.623967	-354.781597	-15.425557	-413.479509	-0.374933	-0.721207	22204.50453
-247.920271	-373.855665	-9.321855	-428.738764	0.38803	0.041755	22199.92676
-205.95732	-404.374174	15.855915	-448.575795	-1.900858	-1.48417	22201.45268
-178.490662	-430.314907	41.033686	-479.857267	-1.137896	-1.48417	22186.19343
-144.920302	-420.396392	110.463295	-450.864683	1.913955	-0.721207	22233.49712
-118.979568	-448.626013	137.929953	-408.901733	1.913955	-0.721207	22249.51933
-77.779581	-474.566746	134.878102	-466.886901	0.38803	0.041755	22237.31193
-59.468475	-486.011187	199.729935	-444.760981	-1.137896	-0.721207	22222.81564
0.042618	-491.351926	235.589184	-425.686913	-0.374933	-0.721207	22237.31193
17.590761	-486.77415	245.507699	-389.064702	-0.374933	-0.721207	22229.6823
43.531494	-505.085256	295.86324	-418.057286	-1.137896	-0.721207	22213.66009
84.731482	-482.959336	303.492867	-385.249888	0.38803	-1.48417	22225.86749
105.331476	-485.248225	314.174346	-363.123969	1.150993	0.804718	22231.97119
151.872203	-487.537113	363.003961	-371.516559	0.38803	0.041755	22215.94897
183.916638	-473.803783	363.766924	-347.101751	0.38803	-0.721207	22224.34156
202.227744	-455.492678	400.389135	-309.716577	-2.663821	-0.721207	22209.84527
241.901806	-424.211206	350.033594	-373.042484	-2.663821	0.041755	22193.82305
270.131427	-449.388976	342.403967	-382.961	-2.663821	-1.48417	22201.45268
277.761055	-408.951951	371.396551	-331.842496	-0.374933	-1.48417	22217.4749
316.672154	-381.485292	423.278017	-273.857328	0.38803	-0.721207	22212.13416
352.531403	-358.59641	447.692825	-193.746241	-1.137896	-1.48417	22223.5786
367.790658	-333.41864	455.322452	-156.361067	-0.374933	-0.721207	22123.63048
394.494353	-286.11495	460.663191	-135.761073	-1.900858	-1.48417	22210.60823
397.546204	-273.907546	469.055781	-115.924042	-0.374933	0.041755	22222.81564
423.486937	-241.100149	458.374303	-105.242563	-0.374933	-0.721207	22229.6823
431.116565	-199.900161	444.640974	-84.64257	3.439881	0.804718	22241.12674
457.057298	-162.514987	434.722458	-12.924072	3.439881	0.804718	22238.07489
461.635074	-119.026111	414.885427	-25.131476	1.913955	-1.48417	22242.65267
457.820261	-90.79649	391.233582	3.861108	1.913955	-0.721207	22234.26008
436.457304	-62.566868	385.12988	83.209233	1.913955	0.804718	22223.5786
434.168416	-39.677986	369.107663	121.357369	0.38803	-0.721207	22220.52675
440.272118	8.388666	372.922476	146.53514	-1.900858	-2.247133	22218.23786
433.405453	30.514586	351.55952	180.1055	-0.374933	-0.721207	22215.18601
419.672124	69.425685	334.77434	209.098084	-0.374933	-0.721207	22223.5786
405.175832	111.388636	317.989159	230.461041	1.913955	0.041755	22215.18601
383.812875	133.514555	301.203979	245.720296	-1.900858	0.041755	22192.29713
367.790658	171.662692	265.34473	263.268438	-1.137896	-0.721207	22192.29713
383.812875	186.921947	227.959556	258.690662	1.150993	0.041755	22175.51195
354.057328	218.966382	146.322544	283.10547	-1.900858	-0.721207	22190.00824
344.901776	260.929332	99.781817	244.957333	-1.137896	0.041755	22202.97861
328.879558	286.107102	145.559581	336.512861	1.150993	0.041755	22222.05268
311.331415	313.573761	114.278109	365.505445	1.150993	0.041755	22203.74157
297.598086	340.277457	82.996636	371.609147	1.913955	0.804718	22212.89712
267.842539	375.373743	21.196655	383.816551	1.913955	0.041755	22170.93417
262.5018	390.632997	30.352207	403.653582	0.38803	0.041755	22182.37861
219.012924	410.470029	-31.447774	425.779501	2.676918	0.041755	22215.18601
194.598116	420.388544	-84.855166	408.994321	-0.374933	-0.721207	22225.86749
167.894421	436.410762	-155.047738	381.527663	1.150993	-0.721207	22194.58602
131.272209	460.825569	-118.425526	423.490613	-0.374933	-2.247133	22228.15638
109.14629	450.144091	-166.492179	408.231359	1.150993	-0.721207	22240.36378
62.605563	453.195942	-181.751433	437.986905	-0.374933	0.804718	22224.34156
45.820383	433.358911	-190.144023	441.801719	0.38803	0.041755	22217.4749
19.87965	440.225575	-238.973639	422.727651	-1.137896	0.041755	22228.15638
5.383358	447.855203	-224.477347	395.260992	0.38803	0.041755	22226.63045
-63.283289	452.432979	-280.936589	383.816551	-0.374933	0.041755	22220.52675
-64.809214	442.514464	-271.018074	427.305427	1.150993	-0.721207	35.096286
-89.986984	419.625581	-300.010658	418.149874	-1.137896	0.041755	13.733329
-119.742531	424.966321	-369.440267	381.527663	-1.900858	-0.721207	9.918516
-157.127705	410.470029	-366.388416	363.216557	-0.374933	0.804718	10.681478
-162.468444	417.336693	-379.358782	297.601762	1.150993	2.330644	9.155553
-196.038805	396.736699	-413.692105	287.683246	-1.137896	-0.721207	386.822108
-222.742501	380.714482	-406.825441	282.342507	1.150993	-0.721207	22116.76382
-230.372128	370.033004	-387.751372	293.023985	-0.374933	-1.48417	22215.18601
-259.364712	352.484861	-367.914341	268.609178	-0.374933	0.041755	22207.55638
-273.098041	350.195972	-394.618037	217.490674	-1.137896	-1.48417	22219.00082
-296.749886	312.810798	-396.906925	218.253637	1.913955	0.041755	22231.20823
-311.246178	296.788581	-407.588403	209.098084	1.913955	-0.721207	22233.49712
-343.290613	260.166369	-390.803223	144.246252	0.38803	-1.48417	22239.60082
-356.26098	218.966382	-424.373584	74.816642	3.439881	0.041755	22242.65267
-402.801707	189.973798	-421.321733	46.587021	1.913955	0.804718	22223.5786
-395.935042	173.188617	-425.136546	35.905543	1.150993	0.041755	22227.39341
-411.957259	143.433071	-377.069894	25.224065	1.150993	0.041755	22228.15638
-433.320216	115.966412	-368.677304	9.96481	0.38803	-1.48417	22210.60823
-439.423918	95.366418	-376.306931	-33.524066	-1.137896	0.041755	22216.71194
-445.52762	64.847909	-350.366198	-51.072209	1.913955	0.804718	22228.91934
-475.283167	41.196064	-337.395832	-89.983309	-0.374933	-0.721207	22206.03046
-460.023912	-7.633551	-335.106943	-141.101812	-1.900858	0.041755	22193.82305
-462.3128	-38.915023	-294.669918	-145.679588	-1.137896	-0.721207	22207.55638
-444.001694	-70.959458	-305.351397	-194.509204	0.38803	0.041755	22179.32676
-444.764657	-88.507601	-298.484732	-241.812893	1.150993	0.804718	22202.97861
-461.549837	-120.552036	-224.477347	-234.946229	-0.374933	-0.721207	22199.16379
-424.927626	-142.677956	-212.269943	-263.17585	-0.374933	-1.48417	22211.3712
-418.823924	-189.218683	-216.084757	-277.672142	3.439881	0.804718	22210.60823
-389.068377	-225.077931	-195.484763	-316.583242	1.913955	1.567681	22219.76379
-389.83134	-244.914962	-157.336626	-326.501757	-1.137896	-0.721207	22214.42305
-348.631352	-270.855695	-121.477377	-353.205453	0.38803	-0.721207	22186.95639
-334.13506	-287.640876	-92.484793	-364.649894	3.439881	1.567681	22224.34156
-300.5647	-307.477907	-74.173687	-390.590627	1.150993	-0.721207	22238.83786
-282.253594	-344.863081	-42.892215	-409.664695	1.913955	0.041755	22191.53417
-263.942488	-370.040851	-45.944066	-433.31654	0.38803	-0.721207	22200.68972
-208.246209	-405.9001	-65.781097	-492.827634	2.676918	0.804718	22219.00082
-189.17214	-419.633429	34.929984	-465.360975	-0.374933	0.041755	22201.45268
-162.468444	-427.263057	95.967003	-467.649863	0.38803	0.804718	22222.05268
-111.349941	-450.914901	137.166991	-420.346174	1.150993	-0.721207	22230.44527
-97.616612	-460.833417	133.352177	-417.294323	1.150993	-0.721207	22214.42305
-43.446258	-480.670448	169.211426	-452.390609	0.38803	0.041755	22222.81564
-18.268487	-498.981554	231.011407	-422.635062	0.38803	0.041755	22231.97119
14.53891	-492.877852	255.426215	-411.953584	-0.374933	-0.721207	22196.87491
45.820383	-487.537113	247.033625	-413.479509	-0.374933	0.041755	22206.03046
86.257408	-492.877852	283.655836	-415.768397	-1.137896	-1.48417	22209.84527
115.249992	-477.618597	302.729905	-411.953584	-2.663821	-0.721207	22211.3712
125.168507	-486.011187	279.07806	-450.864683	-0.374933	0.804718	22216.71194
190.783303	-469.226007	325.618787	-427.212838	1.150993	0.804718	22226.63045
219.775887	-448.626013	380.552104	-366.175819	-0.374933	-0.721207	22227.39341
241.138843	-439.47046	391.996545	-331.842496	0.38803	0.041755	22217.4749
254.10921	-422.68528	402.678023	-307.427689	-1.137896	0.041755	22225.10453
289.205496	-410.477876	410.30765	-289.879546	1.913955	0.041755	22231.20823
321.249931	-387.588994	438.537272	-251.731409	1.913955	-0.721207	22238.07489
347.190664	-355.544559	456.085415	-190.69439	1.913955	-0.721207	22244.17859
376.946211	-317.396422	443.878011	-169.331433	2.676918	0.804718	22114.47493
383.812875	-297.559391	453.796526	-170.094396	2.676918	0.041755	22225.10453
405.938795	-276.959397	455.322452	-133.472185	0.38803	0.041755	22231.20823
421.961012	-261.700143	376.73729	-171.620322	1.913955	0.041755	22232.73415
438.746192	-219.737192	445.403936	-60.990725	-0.374933	-1.48417	22210.60823
441.03508	-177.774242	459.137266	-18.264811	-1.137896	-0.721207	22223.5786
444.849894	-142.677956	440.063197	16.068512	1.150993	0.041755	22232.73415
437.220267	-104.529819	406.492837	19.120363	1.150993	-1.48417	22213.66009
450.953596	-78.589086	382.840992	54.216649	-4.189747	-1.48417	22196.11194
437.983229	-43.4928	358.426184	112.201817	1.150993	0.804718	22210.60823
450.190633	-5.344663	337.063228	94.653674	-1.137896	0.041755	22164.06751
411.279534	15.255331	352.322482	125.935146	-1.137896	0.041755	22202.21564
419.672124	67.136797	350.796557	190.024016	-1.900858	-0.721207	22217.4749
410.516571	99.944195	326.381749	183.157351	1.913955	0.041755	22209.08231
400.598055	138.855294	282.129911	200.705494	-1.137896	-1.48417	22209.08231
375.420285	161.744176	292.048426	270.135103	-0.374933	-1.48417	22223.5786
364.738807	188.447872	256.189178	273.186954	0.38803	0.041755	22214.42305
349.479552	226.596009	206.5966	313.623979	-1.900858	-0.721207	22198.40083
335.746223	258.640444	171.500314	344.905451	1.913955	0.041755	22229.6823
315.146229	289.921916	138.692916	340.327675	3.439881	0.041755	22230.44527
303.701788	303.655245	68.500344	354.823967	1.150993	-0.721207	22200.68972
302.938825	333.410792	66.211456	361.690632	1.913955	0.804718	22211.3712
257.161061	348.670047	18.907766	351.009153	1.913955	0.804718	22202.21564
249.531433	383.766333	18.907766	376.949886	0.38803	-1.48417	22203.74157
204.516632	404.366327	-53.573694	400.601731	-1.137896	-0.721207	22203.74157
187.731452	412.758917	-94.773681	396.023955	-1.900858	-0.721207	22219.76379
169.420346	437.936687	-100.877383	415.860986	-1.137896	-0.721207	22205.2675
132.798135	450.907054	-137.499595	425.016539	-0.374933	0.041755	22224.34156
112.198141	456.247793	-157.336626	446.379495	-1.137896	-1.48417	22230.44527
74.050004	444.803352	-148.944036	416.623949	-1.137896	-0.721207	22193.06009
54.975936	454.721867	-192.432912	408.994321	-0.374933	-0.721207	22206.79342
19.87965	452.432979	-233.632899	392.972104	-0.374933	1.567681	22215.94897
-7.587009	444.803352	-256.521782	393.735067	-1.900858	-1.48417	22202.21564
-8.349972	421.91447	-299.247695	360.927669	-1.900858	0.041755	22219.76379
-52.60181	437.173724	-254.995856	395.260992	1.150993	0.041755	117.496261
-72.438842	437.936687	-327.477316	344.905451	1.150993	-0.721207	16.022217
-96.090686	422.677432	-307.640285	404.416545	-1.900858	-1.48417	10.681478
-112.875867	411.995954	-318.321763	386.105439	0.38803	0.804718	12.207404
-158.653631	405.129289	-348.840273	363.216557	0.38803	0.041755	10.681478
-173.912886	395.210774	-353.418049	341.090638	2.676918	0.041755	9.155553
-196.801768	386.055221	-394.618037	302.942501	0.38803	0.041755	22030.54903
-231.898054	376.899668	-374.018043	276.238805	1.913955	0.041755	22215.94897
-254.023973	363.166339	-377.832857	270.898066	1.150993	0.041755	22222.81564
-272.335079	347.907084	-402.247664	239.616594	1.913955	0.041755	22230.44527
-300.5647	310.52191	-412.929143	235.80178	0.38803	-0.721207	22222.05268
-328.031358	290.684879	-397.669888	202.23142	-1.137896	0.041755	22212.89712
-356.26098	270.847848	-403.77359	155.690693	0.38803	-1.48417	22224.34156
-357.023942	228.884897	-380.884708	125.172183	1.150993	0.041755	22228.15638
-390.594303	210.573792	-405.299515	81.683307	1.150993	-0.721207	22217.4749
-406.61652	169.373804	-419.032845	43.53517	-0.374933	0.804718	22205.2675
-421.112812	152.588624	-397.669888	31.327766	-1.137896	0.041755	22209.84527
-431.794291	102.233083	-400.721739	-13.687035	-2.663821	-0.721207	21975.61571
-440.949843	87.736791	-399.958776	-33.524066	1.150993	0.041755	22207.55638
-476.046129	60.270132	-380.121745	-73.961091	0.38803	0.041755	22219.76379
-483.675757	20.59607	-430.477286	-163.227731	1.150993	0.804718	22205.2675
-447.816508	22.121996	-407.588403	-183.827725	2.676918	0.041755	22214.42305
-453.157247	-25.181694	-345.788422	-186.116614	-1.137896	-0.721207	22218.23786
-453.92021	-51.122427	-296.958807	-183.064763	0.38803	0.041755	22204.50453
-437.13503	-87.744639	-284.751403	-188.405502	1.150993	0.804718	22199.16379
-440.186881	-103.003893	-244.314378	-222.738825	1.913955	-0.721207	22241.12674
-458.497986	-155.648322	-254.232893	-266.990664	1.913955	0.041755	22218.23786
-404.327632	-183.114981	-243.551415	-272.331403	1.913955	0.041755	22214.42305
-395.935042	-205.2409	-190.906986	-325.738794	3.439881	0.804718	22219.76379
-375.335048	-233.470521	-168.781067	-341.761012	2.676918	0.041755	22212.89712
-367.705421	-271.618658	-132.158855	-356.257304	-0.374933	0.041755	22206.03046
-325.74247	-279.248286	-87.144054	-386.775813	-1.137896	0.041755	22212.89712
-320.401731	-302.137168	-58.15147	-366.175819	-1.137896	0.041755	22218.23786
-288.357296	-341.048267	-35.262588	-408.901733	-0.374933	-0.721207	22207.55638
-266.994339	-362.411224	-10.84778	-405.849882	-2.663821	-1.48417	22201.45268
-234.186942	-392.166771	1.359623	-409.664695	1.150993	0.804718	22215.18601
-190.698066	-420.396392	55.529978	-437.894317	-1.137896	0.041755	22186.95639
-175.438811	-427.263057	63.922568	-457.731348	-2.663821	0.041755	22207.55638
-127.372159	-446.337125	110.463295	-440.946168	-2.663821	-0.721207	22214.42305
-104.483276	-454.729715	106.648481	-473.753565	-2.663821	-2.247133	22105.31938
-58.705512	-488.300075	185.996606	-454.679497	0.38803	0.041755	22224.34156
-22.846264	-495.16674	190.574382	-461.546162	0.38803	0.804718	22235.02304
25.983352	-489.826001	196.678084	-431.790615	0.38803	0.041755	22215.18601
37.427793	-490.588964	256.95214	-420.346174	0.38803	0.041755	22224.34156
74.050004	-484.485262	309.596569	-393.642478	1.913955	0.041755	22231.20823
105.331476	-487.537113	311.122495	-382.198037	1.150993	0.041755	22212.89712
147.294427	-482.959336	359.189147	-361.598043	3.439881	0.041755	22245.70452
188.494414	-477.618597	353.848408	-331.842496	1.150993	-0.721207	22245.70452
212.146259	-446.337125	334.77434	-345.575826	3.439881	0.804718	22221.28971
230.457365	-445.574162	379.789141	-342.523975	0.38803	-1.48417	22230.44527
245.71662	-416.581578	377.500253	-323.449906	3.439881	0.804718	22235.786
299.886974	-412.003802	385.12988	-334.131385	-0.374933	1.567681	22215.18601
318.19808	-399.796398	441.589123	-244.864744	-0.374933	0.041755	22220.52675
344.901776	-373.092702	440.063197	-227.316601	-0.374933	-0.721207	22229.6823
347.953627	-344.100118	442.352085	-165.51662	2.676918	0.804718	22212.89712
381.523987	-318.922348	460.663191	-134.99811	-1.137896	0.804718	22217.4749
388.390652	-296.796429	437.774309	-164.753657	-2.663821	-0.721207	22205.2675
370.079546	-263.226068	447.692825	-157.886992	-3.426784	-0.721207	22206.79342
408.990645	-225.077931	425.566905	-94.561085	-1.137896	0.804718	22202.97861
435.694341	-199.137198	414.885427	-56.412948	-1.900858	-1.48417	22216.71194
435.694341	-142.677956	441.589123	-12.16111	-0.374933	0.041755	22220.52675
451.716559	-106.055744	420.226166	1.57222	-1.137896	-0.721207	22210.60823
452.479521	-90.79649	395.811358	30.564804	-0.374933	-1.48417	22215.94897
427.301751	-65.618719	311.885457	44.298133	0.38803	0.041755	22228.91934
437.220267	-14.500216	308.070644	109.149966	1.150993	0.804718	22212.89712
431.116565	21.359033	365.292849	154.164767	2.676918	0.804718	22205.2675
421.961012	65.610872	366.055812	206.809196	1.150993	-0.721207	22244.94156
404.412869	102.233083	331.722489	211.386972	2.676918	0.804718	22235.786
399.835093	115.966412	321.04101	236.564743	1.150993	0.804718	22215.94897
380.761024	155.640474	284.418799	268.609178	-1.137896	-1.48417	22204.50453
370.079546	183.870096	282.129911	276.238805	1.150993	0.804718	22205.2675
362.449919	208.284903	221.092892	300.653613	0.38803	0.041755	22215.18601
342.612887	241.855264	186.759569	307.520277	-0.374933	-0.721207	22215.94897
335.746223	280.003401	141.744767	341.8536	1.150993	-0.721207	22204.50453
318.19808	298.314506	126.485512	355.58693	1.913955	0.804718	22212.13416
305.990676	331.121904	58.581829	371.609147	-1.137896	-0.721207	22213.66009
279.28698	356.299674	49.426276	376.949886	-1.137896	0.041755	22209.84527
244.953657	373.847817	8.226288	402.890619	-0.374933	0.041755	22187.71935
207.568483	379.188556	-34.499625	399.838768	-1.137896	-0.721207	22193.82305
193.072191	410.470029	-74.173687	387.631365	-1.900858	-1.48417	22191.53417
170.946272	423.440395	-113.84775	397.54988	-1.900858	0.041755	22192.29713
141.953688	435.647799	-119.951452	434.935054	0.38803	0.041755	22228.15638
119.064805	432.595948	-139.788483	422.727651	4.202844	2.330644	22232.73415
87.783333	446.329277	-179.462545	426.542464	-0.374933	-0.721207	22219.00082
38.190755	448.618165	-178.699582	408.231359	1.150993	0.041755	22225.10453
42.768532	460.062606	-204.640315	401.364694	2.676918	0.804718	22231.97119
8.435209	453.195942	-218.373645	421.964688	0.38803	-0.721207	22215.94897
-18.268487	447.855203	-226.766235	426.542464	2.676918	1.567681	22248.75637
-46.498108	436.410762	-250.41808	417.386911	3.439881	2.330644	2327.036348
-72.438842	434.121873	-320.610651	416.623949	1.913955	-0.721207	16.022217
-98.379575	422.677432	-317.558801	405.94247	3.439881	0.804718	13.733329
-131.186972	419.625581	-338.921757	384.579514	3.439881	0.041755	10.681478
-144.920302	392.921886	-385.462484	335.749898	0.38803	0.041755	12.207404
-183.831401	404.366327	-370.966192	320.490644	1.913955	0.804718	9.918516
-215.875836	404.366327	-415.218031	273.186954	-1.137896	-0.721207	21749.01578
-226.557314	373.847817	-379.358782	278.527693	1.150993	-0.721207	22193.82305
-244.86842	360.877451	-374.018043	277.76473	-0.374933	0.041755	22215.18601
-274.623967	336.462643	-382.410633	253.349923	-3.426784	-0.721207	22202.21564
-305.905439	310.52191	-409.877292	218.253637	-1.900858	0.041755	22192.29713
-295.223961	279.240438	-445.73654	183.920314	-1.900858	0.804718	22199.92676
-334.898023	270.084885	-412.16618	161.031432	-0.374933	0.804718	22219.00082
-359.312831	241.855264	-421.321733	99.994413	-1.900858	-1.48417	22210.60823
-370.757272	221.25527	-418.269882	66.424052	0.38803	-0.721207	22218.23786
-409.668371	188.447872	-430.477286	37.431468	-0.374933	0.041755	22228.15638
-421.112812	157.929363	-411.403217	18.3574	-1.137896	-0.721207	22222.05268
-421.112812	123.59604	-381.64767	-12.924072	1.150993	0.041755	22135.83789
-433.320216	93.07753	-388.514335	-42.679619	-0.374933	-0.721207	22202.21564
-440.186881	77.818275	-354.181012	-31.998141	2.676918	0.041755	22243.41563
-445.52762	43.484952	-332.055093	-79.30183	2.676918	0.041755	22238.07489
-485.201682	31.277548	-359.521751	-101.42775	0.38803	0.041755	22219.76379
-457.735024	-9.159477	-341.973608	-122.790706	0.38803	0.041755	22226.63045
-453.157247	-41.203912	-286.277328	-171.620322	1.913955	0.041755	22222.81564
-463.838726	-83.929825	-263.388446	-187.642539	-0.374933	-0.721207	22219.76379
-449.342434	-103.003893	-264.151409	-218.924011	1.150993	0.804718	22202.97861
-440.949843	-145.729807	-234.395862	-260.123999	-1.137896	-0.721207	22200.68972
-419.586887	-172.433502	-206.166241	-260.123999	2.676918	0.041755	22215.94897
-398.22393	-210.581639	-225.240309	-318.87213	-0.374933	-0.721207	22209.08231
-384.490601	-231.944596	-173.358843	-317.346204	-1.900858	-0.721207	22200.68972
-364.65357	-263.226068	-133.684781	-338.709161	1.150993	0.041755	22196.11194
-346.342464	-296.796429	-132.921818	-379.146186	-1.900858	-0.721207	22201.45268
-315.823955	-301.374205	-96.299607	-384.486925	-1.900858	-0.721207	22180.08972
-302.853588	-341.81123	-62.729246	-420.346174	-0.374933	0.041755	22190.00824
-263.942488	-358.59641	-28.395923	-438.657279	-1.137896	-0.721207	22211.3712
-252.498047	-387.588994	-19.24037	-432.553578	2.676918	0.041755	22196.87491
-214.349911	-395.981584	12.804065	-456.968385	-1.137896	-1.48417	22211.3712
-176.201774	-415.818615	78.41886	-449.338758	1.913955	-1.48417	22229.6823
-157.127705	-439.47046	109.700332	-470.701714	-1.900858	-1.48417	22222.05268
-93.038835	-440.996386	149.374394	-418.820248	1.150993	-0.721207	22201.45268
-66.33514	-463.122305	165.396612	-452.390609	3.439881	0.041755	22250.2823
-22.846264	-477.618597	201.255861	-422.635062	2.676918	0.804718	22247.99341
-13.690711	-489.826001	213.463264	-417.294323	1.150993	0.041755	22232.73415
64.894451	-485.248225	266.107693	-424.160987	2.676918	0.041755	22239.60082
54.212973	-482.959336	278.315097	-389.064702	-3.426784	-2.247133	22229.6823
99.227774	-483.722299	304.25583	-414.242472	-0.374933	-0.721207	22212.13416
128.220358	-485.248225	314.174346	-390.590627	-0.374933	-0.721207	22224.34156
173.23516	-481.433411	361.478035	-346.338788	1.913955	0.041755	22230.44527
186.205526	-451.677864	343.16693	-327.26472	-0.374933	0.804718	22215.18601
223.5907	-439.47046	353.085445	-326.501757	1.150993	0.804718	22226.63045
235.798104	-433.366758	411.070613	-321.161018	-2.663821	0.041755	22209.08231
268.605502	-426.500094	427.092831	-284.538807	-1.900858	0.804718	22195.34898
307.516601	-397.50751	440.82616	-278.435105	1.150993	0.804718	22209.84527
315.909192	-395.218622	406.492837	-217.398086	-3.426784	-2.247133	22219.00082
344.138813	-348.677895	449.981713	-199.849943	-1.900858	-2.247133	22199.92676
385.338801	-315.870497	453.796526	-151.020328	-0.374933	0.041755	22223.5786
395.257316	-286.11495	446.929862	-151.78329	1.150993	1.567681	22235.02304
408.227683	-273.144584	434.722458	-125.079595	-0.374933	0.041755	22219.76379
443.323969	-239.574223	419.463203	-89.983309	0.38803	0.804718	22221.28971
428.064714	-193.796459	392.759508	-97.612936	0.38803	-0.721207	22227.39341
453.242484	-164.803875	450.744676	-12.924072	2.676918	0.041755	22243.41563
450.190633	-115.97426	449.21875	25.987027	1.913955	0.041755	22239.60082
445.612857	-92.322415	426.329868	58.031462	1.913955	0.041755	22226.63045
437.983229	-64.092794	382.840992	87.024046	0.38803	0.804718	22225.10453
447.901745	-18.31503	350.033594	108.387003	3.439881	1.567681	22225.86749
426.538788	22.121996	363.003961	143.483289	-1.137896	-0.721207	22220.52675
420.435087	44.247915	350.796557	183.157351	-1.900858	-1.48417	22208.31935
404.412869	78.581238	345.455818	216.727712	-0.374933	-0.721207	22212.13416
402.123981	106.047897	314.174346	219.779562	0.38803	0.041755	22195.34898
383.049912	151.062698	282.129911	263.268438	0.38803	-0.721207	22201.45268
375.420285	169.373804	247.796588	250.298072	-1.137896	-0.721207	22197.63787
359.398068	197.603425	245.507699	294.549911	-4.189747	-0.721207	22197.63787
351.005477	244.144152	185.996606	323.542495	-1.137896	0.041755	22204.50453
329.642521	270.847848	184.47068	329.646197	-1.900858	-0.721207	22189.24528
328.116595	276.188587	96.729966	330.409159	0.38803	0.041755	22199.92676
305.990676	315.099686	92.152189	356.349892	-0.374933	-0.721207	22212.13416
286.916608	350.958935	60.107754	384.579514	1.913955	0.804718	22183.14158
249.531433	368.507078	23.485543	384.579514	1.150993	0.041755	22209.08231
233.509216	386.055221	-7.032967	387.631365	1.913955	0.804718	22208.31935
190.02034	425.729283	-96.299607	355.58693	-0.374933	-0.721207	22183.90454
174.761085	423.440395	-100.877383	419.6758	-0.374933	-0.721207	22211.3712
157.975905	433.358911	-132.921818	410.520247	1.913955	0.804718	22251.80822
125.168507	450.907054	-131.395893	444.090607	1.913955	0.041755	22238.83786
102.279625	469.218159	-134.447744	443.327644	1.150993	0.804718	22232.73415
57.264824	441.751501	-178.699582	428.831352	-0.374933	-1.48417	22239.60082
22.168538	448.618165	-191.669949	398.312843	1.150993	-0.721207	22230.44527
4.620395	448.618165	-254.995856	396.786917	-0.374933	-0.721207	22215.94897
-14.453674	448.618165	-246.603266	421.964688	-2.663821	-1.48417	22223.5786
-28.949966	446.329277	-247.366229	430.357278	-0.374933	0.804718	22230.44527
-65.572177	428.781134	-269.492148	415.098023	1.150993	0.041755	25.17777
-82.357357	417.336693	-341.973608	356.349892	-1.137896	-0.721207	12.207404
-112.112904	404.366327	-323.662502	384.579514	1.150993	0.041755	12.207404
-146.446227	414.284842	-360.284714	365.505445	-0.374933	-0.721207	9.918516
-182.305476	383.766333	-380.884708	347.957302	-3.426784	-0.721207	11.444441
-199.090656	396.736699	-392.329149	320.490644	-0.374933	0.041755	21077.60857
-209.009171	387.581146	-359.521751	310.572128	-1.900858	0.041755	22183.14158
-233.423979	363.929302	-392.329149	276.238805	0.38803	0.041755	22215.18601
-267.757302	356.299674	-387.751372	257.164737	-0.374933	-0.721207	22225.10453
-285.305445	337.225606	-381.64767	238.853631	-0.374933	-0.721207	22209.08231
-309.720253	308.233022	-391.566186	208.335121	-2.663821	-1.48417	22217.4749
-337.949874	272.373773	-427.425435	166.372171	-1.137896	-0.721207	22225.10453
-328.031358	247.196003	-441.921727	87.024046	2.676918	-0.721207	22231.97119
-363.890607	218.966382	-406.825441	71.001829	1.913955	0.041755	22241.12674
-372.283197	187.684909	-406.062478	67.187015	3.439881	-0.721207	22241.12674
-405.853558	168.610841	-389.277298	48.875909	-1.137896	-3.010096	22222.05268
-404.327632	141.907145	-374.781006	22.172214	1.150993	-1.48417	22186.95639
-421.875775	102.996046	-370.966192	-15.975923	-0.374933	0.804718	22223.5786
-450.105396	90.025679	-383.936559	-40.390731	1.150993	0.041755	22215.18601
-464.601688	48.062729	-349.603235	-78.538868	-1.137896	-1.48417	22214.42305
-452.394285	29.751623	-321.373614	-98.375899	1.150993	0.041755	22227.39341
-467.653539	0.759039	-319.084726	-122.027744	0.38803	1.567681	22195.34898
-469.942427	-40.440949	-307.640285	-167.042545	-1.900858	-0.721207	22200.68972
-469.942427	-72.485384	-312.218061	-222.738825	-1.137896	0.041755	22190.00824
-445.52762	-106.818707	-236.68475	-215.87216	-0.374933	0.041755	22200.68972
-450.868359	-138.863142	-230.581049	-247.916595	0.38803	0.041755	22193.82305
-450.868359	-164.040912	-239.736601	-254.020297	-1.900858	0.041755	22202.21564
-418.060961	-204.477937	-234.395862	-307.427689	-0.374933	-0.721207	22215.94897
-382.964675	-225.840894	-187.092173	-299.035099	-1.137896	-0.721207	22197.63787
-369.994309	-248.729776	-164.20329	-340.235086	1.150993	0.041755	22206.03046
-372.283197	-279.248286	-115.373675	-371.516559	-1.900858	0.041755	22204.50453
-344.816539	-314.344571	-77.225538	-363.123969	-1.137896	-0.721207	22167.11936
-304.379514	-305.189019	-67.307023	-419.583211	1.913955	0.804718	22199.16379
-279.201743	-331.129752	-99.351458	-471.464677	2.676918	0.804718	22235.786
-244.86842	-369.277889	-51.284805	-431.790615	2.676918	0.804718	22215.94897
-221.216575	-397.50751	30.352207	-437.894317	2.676918	0.041755	22228.91934
-181.542513	-406.663063	73.078121	-431.790615	1.150993	-0.721207	22241.12674
-143.394376	-420.396392	81.470711	-472.990603	1.150993	0.041755	22219.76379
-99.9055	-428.026019	128.011438	-427.212838	2.676918	-0.721207	22215.94897
-83.12032	-477.618597	162.344761	-456.205422	-0.374933	0.041755	22229.6823
-45.735146	-486.011187	195.915121	-423.398025	0.38803	-0.721207	22225.10453
-18.268487	-489.826001	240.16696	-429.501727	-0.374933	-0.721207	22220.52675
16.064836	-489.826001	248.55955	-402.798031	1.913955	-0.721207	22229.6823
54.212973	-498.981554	290.522501	-394.405441	-1.137896	-0.721207	22205.2675
83.205557	-486.77415	291.285464	-422.635062	0.38803	0.041755	22202.21564
119.064805	-494.403777	302.729905	-407.375807	0.38803	0.041755	22208.31935
155.687017	-486.011187	359.95211	-376.094335	-2.663821	0.041755	22216.71194
191.546265	-466.937119	356.900259	-354.731378	-0.374933	0.804718	22207.55638
209.094408	-450.151939	365.292849	-337.183235	0.38803	0.041755	22225.10453
238.086992	-438.707498	366.818774	-333.368422	0.38803	0.041755	22229.6823
275.472166	-415.055653	419.463203	-299.035099	-0.374933	-0.721207	22211.3712
296.835123	-405.137137	421.752092	-279.198067	0.38803	0.041755	22222.81564
322.012893	-375.38159	431.670607	-245.627707	-0.374933	-0.721207	22227.39341
343.37585	-338.759379	453.796526	-211.294384	3.439881	0.041755	22234.26008
379.998061	-321.211236	407.2558	-185.353651	3.439881	0.041755	22244.94156
397.546204	-285.351987	409.544688	-169.331433	1.913955	-0.721207	22244.17859
402.123981	-259.411254	475.922446	-125.842557	1.150993	-0.721207	22222.05268
412.805459	-246.440888	461.426154	-83.116644	-0.374933	-0.721207	22231.97119
439.509155	-211.344602	452.270601	-60.990725	0.38803	-0.721207	22230.44527
437.983229	-173.959428	449.981713	-24.368513	1.913955	-0.721207	22217.4749
457.057298	-135.048328	420.226166	18.3574	1.913955	0.804718	22221.28971
456.294335	-105.292782	427.855793	44.298133	-1.137896	0.804718	22230.44527
444.849894	-55.700204	388.181731	73.290717	-1.137896	-1.48417	22183.90454
437.220267	-35.10021	336.300265	116.779593	-1.137896	0.041755	22204.50453
434.168416	8.388666	386.655806	139.668475	-1.900858	-0.721207	22206.79342
440.272118	45.010878	336.300265	145.009214	-1.900858	-0.721207	22190.7712
422.723975	63.321983	347.744706	183.920314	1.150993	0.041755	22197.63787
386.101763	102.996046	345.455818	221.305488	-2.663821	-0.721207	22164.06751
402.886944	131.225667	316.463234	246.483258	0.38803	0.041755	22220.52675
387.627689	165.55899	277.552134	258.690662	-1.137896	-0.721207	22202.21564
355.583254	198.366388	221.855854	276.238805	-0.374933	-0.721207	22215.18601
360.923993	225.070084	218.041041	308.28324	-1.137896	-0.721207	22206.03046
348.716589	262.455258	161.581798	331.172122	0.38803	0.041755	22188.48232
325.064744	273.899699	140.218842	315.912867	0.38803	-0.721207	22205.2675
312.857341	327.30709	75.367009	356.349892	2.676918	0.041755	22235.02304
283.864757	351.721898	64.685531	330.409159	0.38803	-0.721207	22212.89712
260.975874	363.929302	2.885549	378.475812	1.150993	1.567681	22213.66009
249.531433	386.055221	12.804065	402.890619	1.913955	0.804718	22228.91934
207.568483	409.707066	-42.129253	398.312843	2.676918	-0.721207	22194.58602
170.946272	406.655215	-82.566278	425.779501	-0.374933	0.804718	22215.94897
148.057389	424.203358	-103.166271	431.883203	-0.374933	0.041755	22231.20823
126.694433	448.618165	-125.292191	436.46098	0.38803	0.041755	22213.66009
96.938886	451.670016	-135.973669	439.512831	0.38803	0.041755	22223.5786
73.287041	445.566314	-156.573663	425.779501	2.676918	0.804718	22233.49712
39.716681	441.751501	-193.195874	429.594315	-1.137896	-2.247133	22197.63787
19.116687	442.514464	-280.173626	347.19434	-2.663821	-0.721207	22202.21564
-9.875897	431.070022	-304.588434	375.423961	0.38803	1.567681	22212.89712
-28.949966	435.647799	-251.944005	426.542464	-0.374933	0.041755	22211.3712
-52.60181	437.173724	-274.832887	416.623949	-0.374933	-0.721207	52.644429
-86.172171	434.121873	-309.16621	398.312843	-0.374933	0.041755	14.496292
-113.638829	409.707066	-312.981024	402.890619	2.676918	0.804718	10.681478
-135.764749	411.232991	-362.573602	355.58693	-0.374933	0.041755	11.444441
-163.231407	397.499662	-354.181012	348.720265	0.38803	0.804718	9.155553
-197.56473	395.973737	-390.803223	327.357308	-0.374933	0.041755	17047.63939
-199.090656	386.818184	-361.810639	318.964718	3.439881	0.804718	22201.45268
-234.186942	371.558929	-373.25508	298.364724	1.150993	0.804718	22231.97119
-242.579532	371.558929	-402.247664	227.40919	0.38803	-0.721207	22231.20823
-278.43878	332.647829	-406.825441	242.668445	0.38803	-0.721207	22219.76379
-294.460998	325.018202	-390.040261	214.438823	0.38803	-0.721207	22232.73415
-313.535066	274.662661	-415.218031	197.653643	-0.374933	0.041755	22228.91934
-366.942458	257.877481	-417.506919	151.875879	-1.137896	-2.247133	22209.84527
-371.520234	225.070084	-406.825441	109.149966	0.38803	0.041755	22222.05268
-383.727638	197.603425	-419.032845	76.342568	0.38803	-1.48417	22228.91934
-404.327632	170.136766	-415.980994	56.505537	0.38803	-0.721207	22212.13416
-429.505402	144.196033	-382.410633	25.987027	-1.900858	-2.247133	22196.11194
-440.949843	102.233083	-406.062478	3.861108	-1.137896	0.804718	22208.31935
-434.846142	105.284934	-451.840242	-108.294414	1.150993	0.804718	22172.4601
-477.572055	60.270132	-399.195813	-152.546253	1.150993	0.804718	22196.87491
-469.179465	22.884958	-337.395832	-131.946259	-1.137896	-2.247133	22217.4749
-460.023912	1.522002	-309.929173	-118.21293	1.150993	0.041755	22215.94897
-451.631322	-26.70762	-309.929173	-139.575887	1.913955	0.041755	22211.3712
-456.972061	-58.752055	-304.588434	-200.612906	0.38803	0.041755	22196.87491
-441.712806	-100.715005	-264.151409	-204.427719	1.150993	0.041755	22197.63787
-448.579471	-122.840924	-257.284744	-240.286968	2.676918	-0.721207	22193.06009
-416.535036	-152.596471	-242.02549	-274.620291	1.150993	0.041755	22209.84527
-424.927626	-180.06313	-246.603266	-303.612875	3.439881	0.804718	22228.91934
-380.675787	-203.714975	-214.558831	-324.212869	1.913955	0.041755	22214.42305
-385.253564	-244.152	-207.692166	-350.916565	2.676918	0.804718	22219.00082
-356.26098	-261.700143	-137.499595	-356.257304	1.150993	-0.721207	22226.63045
-349.394315	-289.929764	-91.72183	-346.338788	1.913955	0.041755	22197.63787
-302.853588	-319.685311	-79.514427	-375.331372	-0.374933	-0.721207	22196.11194
-286.831371	-343.337155	-34.499625	-410.427658	0.38803	0.804718	22217.4749
-263.179526	-356.307522	-6.270004	-392.879515	-0.374933	0.041755	22201.45268
-225.794352	-400.559361	5.174437	-422.635062	1.150993	0.041755	22223.5786
-195.275842	-412.003802	57.818866	-443.998019	-1.137896	-0.721207	22231.97119
-158.653631	-432.603796	109.700332	-453.916534	-1.137896	0.041755	22194.58602
-140.342525	-434.129721	146.322544	-436.368391	-0.374933	-0.721207	22205.2675
-93.801798	-474.566746	86.048487	-498.168373	0.38803	0.804718	22210.60823
-71.675879	-496.692666	128.011438	-483.672081	-0.374933	0.804718	22201.45268
-22.846264	-479.907485	219.566966	-424.92395	-0.374933	-0.721207	22215.18601
-0.720344	-479.907485	241.692886	-403.560994	2.676918	0.041755	22234.26008
49.635196	-487.537113	277.552134	-392.879515	-0.374933	0.041755	22218.23786
72.524078	-499.744517	309.596569	-396.694329	-0.374933	-1.48417	22222.81564
122.879619	-498.218591	300.441016	-373.042484	0.38803	-0.721207	22231.20823
151.10924	-471.514895	340.878041	-367.701745	1.150993	0.041755	22215.18601
199.175893	-464.648231	365.292849	-368.464708	1.150993	0.041755	22241.12674
220.538849	-457.781566	348.507669	-347.864714	1.913955	0.041755	22250.2823
225.879589	-454.729715	349.270632	-388.301739	1.150993	0.041755	22231.97119
247.242545	-421.159355	389.707657	-318.109167	1.913955	0.041755	22228.15638
281.575868	-415.818615	414.122464	-279.96103	1.913955	0.041755	22239.60082
303.701788	-392.929733	424.803942	-246.39067	-1.900858	-0.721207	22225.10453
348.716589	-354.781597	456.085415	-205.953645	0.38803	0.041755	22215.94897
363.975844	-340.285305	449.21875	-152.546253	-1.137896	-0.721207	22225.10453
397.546204	-306.714944	439.300234	-157.12403	1.150993	0.041755	22230.44527
407.46472	-275.433472	453.033564	-125.842557	1.150993	1.567681	22217.4749
409.753608	-253.307553	472.107632	-99.901824	-1.137896	-0.721207	22210.60823
421.961012	-227.366819	461.426154	-79.30183	-1.137896	0.041755	22211.3712
442.561006	-193.033496	399.626172	-83.116644	-0.374933	-0.721207	22196.87491
449.427671	-157.93721	438.537272	-46.494433	-1.900858	-0.721207	22200.68972
453.242484	-113.685372	382.078029	-24.368513	-0.374933	0.041755	22218.23786
452.479521	-74.774272	388.181731	21.409251	0.38803	0.804718	22213.66009
433.405453	-45.018725	379.789141	101.520338	0.38803	0.804718	22215.18601
440.272118	-3.055775	372.159514	138.14255	-0.374933	0.041755	22230.44527
428.827677	40.433101	368.3447	174.001798	-0.374933	0.041755	22213.66009
424.2499	65.610872	348.507669	185.446239	-0.374933	-1.48417	22199.16379
415.094347	108.336785	335.537302	224.357339	2.676918	0.041755	22219.76379
406.701757	135.803443	331.722489	236.564743	2.676918	0.041755	22219.76379
379.998061	168.610841	246.270662	201.468457	1.913955	0.041755	22220.52675
379.235099	184.633058	231.77437	205.28327	1.913955	0.041755	22221.28971
348.716589	215.914531	136.404028	286.157321	-0.374933	-1.48417	22218.23786
342.612887	251.010817	189.048457	330.409159	-0.374933	-1.48417	22206.03046
321.249931	268.55896	144.796618	347.19434	0.38803	0.041755	22207.55638
313.620303	293.73673	118.855885	371.609147	1.913955	0.804718	22218.23786
309.042527	334.173755	84.522562	374.660998	-2.663821	-1.48417	22207.55638
276.235129	347.907084	73.841083	381.527663	-1.900858	0.041755	22194.58602
251.820322	379.951519	19.670729	401.364694	1.913955	0.041755	22216.71194
215.961073	391.39596	-29.158886	377.712849	-2.663821	-0.721207	22180.08972
184.679601	415.047805	-66.54406	421.201725	-1.137896	0.041755	22205.2675
161.027756	429.544097	-134.447744	376.186924	-1.900858	-1.48417	22207.55638
124.405545	434.121873	-150.469961	380.7647	-1.900858	-1.48417	22202.97861
93.124072	444.040389	-154.284775	426.542464	1.150993	0.804718	22221.28971
67.183339	457.773718	-157.336626	431.883203	-0.374933	-0.721207	22230.44527
57.264824	442.514464	-183.277359	422.727651	2.676918	0.804718	22216.71194
11.48706	454.721867	-220.662533	408.231359	0.38803	-0.721207	22223.5786
20.642612	456.247793	-230.581049	429.594315	0.38803	0.041755	22230.44527
-18.268487	424.203358	-258.81067	413.572098	3.439881	0.041755	22215.18601
-52.60181	452.432979	-268.729185	415.098023	3.439881	1.567681	260.933256
-80.068469	435.647799	-310.692136	435.698017	1.913955	0.041755	16.78518
-102.194388	431.070022	-398.432851	370.083222	2.676918	0.041755	11.444441
-135.764749	390.632997	-377.069894	341.8536	1.150993	-1.48417	12.207404
-150.261041	410.470029	-425.136546	299.127687	-0.374933	0.041755	9.918516
-176.201774	395.210774	-393.855074	328.120271	2.676918	0.804718	9.155553
-202.142507	378.425594	-360.284714	331.935085	1.913955	0.041755	21837.51946
-227.320277	377.662631	-382.410633	299.127687	1.150993	0.041755	22210.60823
-263.179526	354.773749	-369.440267	273.949917	1.150993	-0.721207	22209.84527
-280.727669	343.329308	-358.758788	225.883264	1.150993	-0.721207	22213.66009
-302.090625	315.862649	-416.743956	219.0166	-4.189747	-0.721207	22206.79342
-335.660986	286.870065	-411.403217	178.579575	-2.663821	0.041755	22202.21564
-354.735054	263.21822	-457.180981	144.246252	-4.189747	-1.48417	22198.40083
-355.498017	244.144152	-421.321733	77.105531	-1.137896	0.041755	22216.71194
-370.757272	221.25527	-437.34395	0.809257	-1.137896	-0.721207	22216.71194
-405.090595	182.34417	-448.025429	21.409251	0.38803	-0.721207	22215.18601
-406.61652	147.247884	-406.825441	25.224065	2.676918	0.804718	22214.42305
-418.823924	117.492338	-373.25508	19.120363	0.38803	0.041755	22226.63045
-429.505402	97.655306	-385.462484	-25.131476	1.913955	0.804718	22213.66009
-463.075763	58.744207	-370.203229	-59.464799	1.150993	0.041755	22199.16379
-462.3128	36.618288	-341.973608	-73.198128	0.38803	0.041755	22224.34156
-460.786875	17.544219	-316.032875	-99.901824	2.676918	0.041755	22234.26008
-447.053545	-19.077992	-323.662502	-131.183296	0.38803	-0.721207	22228.15638
-444.001694	-61.040943	-299.247695	-160.17588	2.676918	0.804718	22213.66009
-452.394285	-89.270564	-258.81067	-196.035129	1.150993	1.567681	22201.45268
-447.053545	-102.240931	-243.551415	-234.183266	-0.374933	-0.721207	22212.89712
-434.846142	-138.100179	-245.077341	-268.516589	0.38803	0.804718	22214.42305
-419.586887	-183.877943	-230.581049	-286.064732	0.38803	0.804718	22209.08231
-394.409117	-210.581639	-201.588465	-302.849912	1.150993	0.804718	22213.66009
-375.335048	-228.892745	-170.306992	-331.079534	-1.900858	-0.721207	22207.55638
-375.335048	-254.833478	-168.781067	-347.864714	-0.374933	-0.721207	22152.62307
-342.52765	-299.085317	-99.351458	-361.598043	-1.900858	-0.721207	22185.43046
-324.216545	-309.003832	-76.462576	-405.086919	-1.137896	0.804718	22192.29713
-286.068408	-346.389006	-61.203321	-456.968385	-1.900858	0.041755	22157.96381
-266.231377	-363.937149	-80.277389	-479.094305	-1.137896	0.041755	22186.95639
-236.47583	-398.270473	28.826282	-443.998019	0.38803	-0.721207	22222.05268
-209.009171	-395.981584	-1.692227	-492.064671	0.38803	0.041755	22228.15638
-168.572146	-419.633429	77.655897	-454.679497	1.913955	0.041755	22222.05268
-143.394376	-441.759349	112.752183	-434.079503	-1.137896	-0.721207	22225.86749
-104.483276	-455.492678	146.322544	-435.605429	-1.900858	-0.721207	22229.6823
-64.809214	-482.196374	164.633649	-452.390609	-1.900858	0.041755	22213.66009
-22.846264	-472.277858	193.626233	-444.760981	2.676918	-0.721207	22248.75637
9.198171	-483.722299	262.29288	-406.612845	-0.374933	-2.247133	22249.51933
25.220389	-482.196374	242.455848	-421.872099	1.150993	-0.721207	22225.10453
88.546296	-482.959336	305.018793	-414.242472	2.676918	0.041755	22235.786
110.672215	-502.033405	321.803973	-394.405441	0.38803	-1.48417	22239.60082
148.057389	-482.196374	267.633619	-418.057286	-0.374933	0.804718	22212.13416
175.524048	-479.907485	355.374333	-340.998049	-0.374933	-0.721207	22222.05268
198.41293	-454.729715	387.418768	-331.842496	-0.374933	0.041755	22229.6823
234.272179	-450.914901	385.892843	-321.923981	0.38803	0.041755	22215.18601
274.709204	-437.181572	399.626172	-295.220285	0.38803	-0.721207	22220.52675
280.049943	-418.870466	402.678023	-283.012881	-4.189747	-1.48417	22211.3712
301.4129	-386.063069	414.122464	-270.042515	-3.426784	-1.48417	22117.52678
322.775856	-364.700112	453.033564	-200.612906	-1.137896	0.041755	22206.79342
362.449919	-334.181603	433.959495	-186.879576	-1.137896	-0.721207	22220.52675
386.864726	-311.292721	433.196533	-186.879576	-1.900858	-0.721207	22212.13416
404.412869	-294.50754	426.329868	-185.353651	-1.137896	-0.721207	22219.76379
405.938795	-264.751994	438.537272	-152.546253	1.913955	0.804718	22231.20823
427.301751	-222.02608	467.529856	-79.30183	0.38803	0.804718	22227.39341
437.220267	-194.559422	446.929862	-44.205544	1.150993	0.804718	22216.71194
454.005447	-153.359434	446.929862	-1.479631	-1.900858	-1.48417	22198.40083
460.109149	-107.58167	421.752092	19.120363	2.676918	0.041755	22226.63045
451.716559	-78.589086	407.2558	45.824058	3.439881	0.804718	22238.07489
454.005447	-49.596502	377.500253	79.394419	1.150993	0.041755	22235.786
436.457304	-10.685402	366.818774	141.957363	1.913955	0.804718	22220.52675
438.746192	15.255331	386.655806	169.424022	0.38803	0.041755	22219.76379
405.175832	53.403468	350.796557	190.786978	1.913955	0.804718	22226.63045
408.227683	86.210865	350.796557	193.075867	-0.374933	0.804718	22190.00824
404.412869	115.966412	334.77434	238.853631	0.38803	0.804718	22205.2675
388.390652	144.196033	288.996575	249.535109	1.913955	0.804718	22219.00082
347.190664	177.766394	245.507699	257.164737	0.38803	-0.721207	22213.66009
341.086962	215.914531	218.804004	280.053619	-0.374933	-1.48417	22206.79342
347.190664	247.196003	176.07809	318.201756	-1.900858	-1.48417	22191.53417
340.323999	267.033034	149.374394	314.386942	-1.137896	-0.721207	22197.63787
303.701788	288.395991	89.100338	320.490644	-1.137896	0.041755	22144.23048
302.175862	327.30709	68.500344	328.120271	-1.900858	-1.48417	22187.71935
270.89439	338.751531	45.611462	328.120271	0.38803	-0.721207	22206.79342
263.264763	370.033004	-42.129253	319.727681	0.38803	-0.721207	22191.53417
230.457365	389.870035	-45.181103	370.846184	1.150993	0.041755	22209.08231
193.072191	412.758917	-53.573694	414.33506	1.150993	0.041755	22229.6823
170.183309	428.018172	-93.247756	426.542464	-0.374933	-0.721207	22223.5786
138.138874	432.595948	-125.292191	430.357278	0.38803	-0.721207	22217.4749
99.990737	460.062606	-136.736632	434.935054	0.38803	-0.721207	22249.51933
72.524078	468.455197	-177.173657	434.935054	1.913955	0.804718	22250.2823
50.398159	452.432979	-190.906986	403.653582	0.38803	-0.721207	22228.91934
42.768532	453.958905	-216.847719	421.201725	1.913955	-0.721207	22238.07489
8.435209	461.588532	-238.210676	401.364694	1.150993	0.804718	22239.60082
-20.557375	453.195942	-287.040291	402.890619	-1.137896	0.041755	22215.18601
-41.157369	431.832985	-264.914372	411.283209	-0.374933	-0.721207	2285.073397
-70.912916	437.936687	-290.092142	412.809135	-1.137896	0.041755	16.78518
-100.668463	433.358911	-296.195844	425.016539	-0.374933	0.804718	13.733329
-115.164755	414.284842	-333.581018	387.631365	1.150993	0.804718	10.681478
-160.942519	386.818184	-365.625453	345.668414	-2.663821	-0.721207	10.681478
-191.461028	394.447811	-360.284714	339.564712	-3.426784	-1.48417	9.918516
-212.061022	393.684848	-380.121745	312.098054	-0.374933	0.041755	20496.23096
-236.47583	383.00337	-396.906925	290.735097	1.913955	1.567681	22197.63787
-261.6536	358.588562	-388.514335	286.920283	0.38803	-0.721207	22193.82305
-260.127675	352.484861	-393.092111	238.853631	1.150993	0.041755	22218.23786
-266.231377	320.440426	-438.106913	161.031432	-1.137896	0.041755	22228.15638
-314.298029	296.025618	-448.788391	167.135134	-1.137896	-0.721207	22210.60823
-332.609135	273.899699	-412.929143	177.053649	-1.137896	-0.721207	22218.23786
-342.52765	236.514525	-403.010627	138.14255	0.38803	-0.721207	22227.39341
-368.468383	218.966382	-399.958776	84.735158	0.38803	0.041755	22222.81564
-375.335048	194.551574	-416.743956	56.505537	3.439881	0.804718	22242.65267
-397.460967	148.77381	-382.410633	32.853692	1.913955	-0.721207	22228.15638
-424.164663	114.440487	-371.729155	15.305549	-1.137896	-1.48417	22204.50453
-438.660955	100.707157	-406.825441	-33.524066	1.913955	-1.48417	22223.5786
-448.579471	69.425685	-372.492118	-48.020358	-1.137896	-1.48417	22224.34156
-461.549837	49.588654	-326.714353	-67.857389	0.38803	0.804718	22203.74157
-476.046129	19.070145	-328.240279	-109.82034	-0.374933	-0.721207	22209.84527
-467.653539	-14.500216	-335.106943	-140.338849	-0.374933	0.041755	22225.86749
-450.868359	-46.544651	-278.647701	-174.672172	-0.374933	0.041755	22220.52675
-447.053545	-73.248347	-270.255111	-184.590688	1.150993	0.041755	22207.55638
-447.053545	-100.715005	-272.543999	-214.346235	-0.374933	0.804718	22198.40083
-433.320216	-134.285366	-277.121775	-275.383254	-2.663821	0.804718	22200.68972
-415.772073	-180.06313	-251.944005	-287.590658	-0.374933	0.041755	22164.83047
-405.090595	-202.952012	-218.373645	-311.242502	-0.374933	0.041755	22196.87491
-381.43875	-235.75941	-203.877353	-323.449906	-0.374933	0.041755	22209.08231
-384.490601	-242.626074	-194.7218	-333.368422	0.38803	-0.721207	22129.73418
-361.601719	-296.796429	-106.218122	-384.486925	1.150993	0.041755	22209.84527
-330.320247	-299.085317	-107.744048	-413.479509	1.150993	1.567681	22219.00082
-295.223961	-332.655677	-59.677395	-401.272105	1.150993	0.041755	22199.92676
-258.601749	-343.337155	-18.477408	-397.457292	0.38803	-0.721207	22201.45268
-238.001755	-369.277889	18.144804	-402.035068	1.913955	0.041755	22252.57118
-196.801768	-393.692696	24.248506	-434.079503	1.913955	0.041755	22232.73415
-159.416594	-420.396392	68.500344	-448.575795	-1.137896	-2.247133	22230.44527
-138.8166	-431.840833	121.144773	-434.079503	1.150993	0.041755	22238.83786
-110.586978	-462.359342	137.929953	-444.760981	1.150993	-0.721207	22225.86749
-63.283289	-479.907485	115.804034	-466.123938	1.150993	-0.721207	22219.76379
-32.764779	-498.981554	194.389196	-434.079503	1.913955	0.804718	22228.91934
-6.061083	-492.877852	247.033625	-396.694329	1.913955	0.041755	22223.5786
36.66483	-496.692666	269.159544	-392.116553	0.38803	0.041755	22221.28971
67.183339	-490.588964	296.626203	-410.427658	0.38803	-0.721207	22228.91934
83.205557	-499.744517	311.885457	-394.405441	-0.374933	0.804718	22209.84527
125.168507	-481.433411	313.411383	-383.723962	-2.663821	-0.721207	22197.63787
171.709234	-487.537113	344.692855	-398.983217	-0.374933	-0.721207	22204.50453
173.998122	-460.070454	341.641004	-389.064702	2.676918	0.804718	22221.28971
232.746253	-444.048237	381.315066	-347.864714	-1.900858	0.041755	22206.79342
258.686986	-416.581578	384.366917	-337.183235	-0.374933	0.041755	22226.63045
266.316614	-415.818615	408.781725	-324.975832	1.150993	-0.721207	22232.73415
311.331415	-397.50751	420.989129	-263.17585	-0.374933	-0.721207	22151.8601
328.879558	-373.092702	426.329868	-234.183266	-1.137896	0.041755	22222.81564
357.109179	-346.389006	469.818744	-172.383284	2.676918	0.041755	22232.73415
374.657322	-319.685311	468.292818	-154.835141	-0.374933	-1.48417	22223.5786
386.864726	-281.537174	475.159483	-122.790706	1.150993	-1.48417	22245.70452
417.383236	-241.863111	484.315036	-101.42775	0.38803	0.041755	22246.46748
418.909161	-234.996447	443.115048	-92.272197	2.676918	0.041755	22226.63045
436.457304	-186.166832	454.559489	-69.383315	1.913955	-0.721207	22231.20823
450.953596	-161.752024	459.137266	-11.398147	0.38803	-0.721207	22230.44527
441.03508	-120.552036	389.707657	-10.635184	-0.374933	-0.721207	22191.53417
428.827677	-97.663154	390.470619	17.594437	-1.137896	-0.721207	22217.4749
450.953596	-58.752055	385.892843	32.090729	2.676918	0.041755	22231.20823
447.138782	-28.233545	359.189147	122.120332	-2.663821	-2.247133	22199.16379
436.457304	7.625704	388.944694	155.690693	1.150993	-0.721207	22214.42305
412.805459	19.070145	353.085445	170.949947	-1.137896	0.041755	22207.55638
407.46472	63.321983	355.374333	208.335121	-3.426784	-0.721207	22197.63787
398.309167	85.447903	326.381749	207.572159	-1.137896	0.041755	22164.83047
396.783242	141.907145	290.522501	221.305488	-2.663821	-1.48417	22201.45268
369.316583	169.373804	260.003991	246.483258	0.38803	0.804718	22209.08231
368.55362	193.025649	227.959556	250.298072	0.38803	0.804718	22192.29713
351.005477	239.566376	189.81142	304.468426	-0.374933	-2.247133	22210.60823
337.272148	253.299705	144.033655	305.231389	1.150993	-0.721207	22219.00082
317.435117	286.870065	106.648481	338.801749	-1.137896	0.041755	22194.58602
303.701788	319.677463	100.544779	368.557296	-0.374933	0.041755	22205.2675
289.968458	349.43301	67.737382	388.394327	2.676918	-1.48417	22237.31193
274.709204	377.662631	27.300357	376.186924	2.676918	0.804718	22214.42305
253.346247	388.344109	-8.558892	389.15729	1.150993	0.041755	22199.16379
204.516632	417.336693	-27.632961	428.831352	1.150993	-0.721207	22243.41563
170.946272	424.203358	-77.225538	425.016539	0.38803	-0.721207	22222.05268
149.583315	434.884836	-145.892185	394.498029	1.150993	0.041755	22194.58602
115.249992	447.09224	-145.892185	431.120241	-0.374933	0.804718	22228.91934
96.938886	447.855203	-130.63293	427.305427	0.38803	0.804718	22213.66009
65.657414	447.09224	-226.003272	401.364694	-0.374933	0.041755	22222.05268
31.324091	451.670016	-198.536614	429.594315	0.38803	0.041755	22231.20823
13.775948	436.410762	-229.818086	419.6758	-4.952709	-1.48417	22195.34898
-21.320338	446.329277	-246.603266	422.727651	-1.900858	0.804718	22201.45268
-28.949966	431.070022	-259.573633	403.653582	-1.137896	-0.721207	8586.382641
-67.098102	442.514464	-278.647701	408.994321	-1.137896	-0.721207	21.362957
-93.801798	408.944103	-316.795838	392.972104	-1.900858	-0.721207	10.681478
-118.216606	421.151507	-365.625453	362.453594	0.38803	0.041755	12.207404
-151.786966	424.203358	-377.069894	348.720265	-0.374933	0.041755	9.155553
-179.253625	393.684848	-348.07731	321.253606	-5.715672	-0.721207	10.681478
-189.17214	379.951519	-357.995826	332.698048	-0.374933	-0.721207	18142.49092
-223.505463	378.425594	-386.225447	281.579544	-0.374933	0.041755	22186.95639
-241.816569	382.240407	-365.625453	286.920283	2.676918	-0.721207	22225.10453
-262.416563	365.455227	-374.781006	268.609178	1.150993	0.804718	22241.88971
-297.512849	344.09227	-396.143962	223.594376	1.913955	-0.721207	22239.60082
-295.223961	315.099686	-380.884708	211.386972	1.913955	0.804718	22225.10453
-328.794321	276.95155	-422.084695	182.394388	-1.137896	-1.48417	22232.73415
-351.683203	247.958966	-395.381	132.038848	0.38803	0.041755	22231.20823
-377.623936	224.307121	-400.721739	100.757376	-1.137896	-0.721207	22211.3712
-368.468383	187.684909	-480.069863	64.898127	1.913955	0.041755	22151.8601
-416.535036	177.003431	-402.247664	49.638872	-0.374933	0.041755	22228.91934
-424.927626	142.670108	-405.299515	-21.316662	2.676918	1.567681	22186.19343
-432.557253	99.944195	-377.069894	-2.242594	1.913955	0.804718	22219.00082
-448.579471	70.951611	-364.099527	-34.287029	-1.900858	-0.721207	22207.55638
-475.283167	54.16643	-329.766204	-56.412948	-2.663821	-0.721207	22192.29713
-479.860943	32.040511	-346.551385	-105.242563	-1.137896	0.041755	22175.51195
-460.023912	-9.922439	-324.425465	-119.738855	-2.663821	-0.721207	22214.42305
-460.786875	-43.4928	-300.77362	-148.731439	-1.137896	-1.48417	22196.11194
-444.764657	-74.011309	-277.121775	-178.486986	1.913955	0.804718	22187.71935
-453.92021	-90.79649	-281.699552	-235.709191	1.150993	0.041755	22220.52675
-444.001694	-138.863142	-290.092142	-257.072148	1.150993	0.041755	22204.50453
-433.320216	-152.596471	-258.81067	-264.701775	-0.374933	0.041755	22197.63787
-405.853558	-191.507571	-206.929204	-281.486956	0.38803	-0.721207	22214.42305
-377.623936	-217.448304	-170.306992	-308.190651	2.676918	-1.48417	22235.786
-369.231346	-239.574223	-147.41811	-337.946198	1.150993	0.041755	22208.31935
-341.764688	-276.959397	-139.02552	-370.753596	4.202844	0.804718	22203.74157
-334.13506	-287.640876	-98.588495	-379.909149	1.150993	0.041755	22218.23786
-310.483215	-324.263087	-75.699613	-404.323956	0.38803	-1.48417	22204.50453
-272.335079	-347.151969	-33.736662	-435.605429	1.150993	-0.721207	22198.40083
-257.838787	-376.144553	11.278139	-398.983217	-0.374933	-0.721207	22229.6823
-218.927687	-391.403808	28.826282	-428.738764	0.38803	0.804718	22216.71194
-186.120289	-424.211206	52.478127	-459.257273	1.913955	0.041755	22226.63045
-141.868451	-422.68528	76.892934	-476.042454	-1.900858	-0.721207	22228.91934
-122.031419	-461.59638	142.50773	-424.160987	-1.900858	-0.721207	22193.82305
-89.986984	-466.937119	150.90032	-441.70913	-1.900858	-0.721207	22204.50453
-28.949966	-496.692666	160.818836	-476.805416	-3.426784	-0.721207	22211.3712
-15.216636	-483.722299	235.589184	-395.168403	-1.137896	-1.48417	22202.21564
19.87965	-492.877852	244.744737	-423.398025	-1.137896	0.041755	22210.60823
41.242606	-508.900069	236.352146	-436.368391	-1.137896	0.041755	22231.20823
94.649998	-495.929703	305.018793	-385.249888	-1.137896	-1.48417	22209.84527
127.457396	-489.826001	309.596569	-382.961	-1.137896	0.804718	22220.52675
169.420346	-486.011187	311.885457	-411.953584	1.150993	0.804718	22229.6823
180.101824	-462.359342	314.174346	-401.272105	-0.374933	-0.721207	22212.89712
208.331446	-438.707498	366.055812	-333.368422	4.202844	1.567681	22238.07489
245.71662	-422.68528	423.278017	-295.220285	3.439881	0.041755	22251.80822
269.368465	-390.640845	403.440986	-312.768428	2.676918	0.804718	22239.60082
288.442533	-397.50751	411.833576	-283.012881	0.38803	-0.721207	22166.3564
327.353633	-383.011218	437.774309	-241.049931	1.150993	-0.721207	22238.07489
344.138813	-349.440857	447.692825	-189.168464	1.913955	0.804718	22227.39341
376.183248	-328.077901	449.981713	-167.805508	0.38803	1.567681	22218.23786
402.886944	-295.270503	449.21875	-153.309216	0.38803	0.041755	22228.15638
403.649906	-263.226068	451.507638	-116.687004	1.150993	-0.721207	22228.91934
412.042496	-244.914962	433.196533	-94.561085	1.150993	0.041755	22219.76379
438.746192	-208.292751	464.478005	-70.90924	-0.374933	0.041755	22225.86749
444.086931	-172.433502	433.196533	-38.864805	-1.900858	0.804718	22209.84527
431.879528	-136.574254	433.959495	12.253698	-1.900858	0.041755	22196.87491
444.086931	-103.766856	411.070613	11.490735	-3.426784	-1.48417	22173.98602
446.37582	-82.403899	395.811358	42.009245	-0.374933	-0.721207	22216.71194
438.746192	-39.677986	364.529886	118.305518	1.150993	-0.721207	22212.89712
432.64249	2.284964	368.3447	151.875879	1.150993	0.804718	22199.16379
436.457304	35.855325	363.003961	173.238836	1.150993	0.804718	22225.86749
417.383236	64.847909	356.137296	209.861047	-0.374933	0.804718	22193.06009
415.85731	90.788642	334.77434	195.364755	-1.137896	-0.721207	22193.82305
394.494353	122.833077	270.68547	209.861047	1.913955	0.041755	22214.42305
392.205465	170.136766	250.085476	239.616594	3.439881	0.041755	22228.15638
373.89436	193.025649	237.878072	279.290656	1.150993	0.041755	22225.86749
354.057328	237.277487	198.966972	328.120271	1.150993	0.804718	22222.05268
336.509185	247.196003	172.263277	323.542495	1.150993	-0.721207	22209.08231
325.827707	282.292289	148.611432	361.690632	1.913955	0.041755	22209.08231
321.249931	297.551544	99.781817	347.19434	-1.137896	-0.721207	22190.00824
283.864757	332.647829	66.211456	357.875818	-3.426784	-1.48417	22203.74157
276.235129	356.299674	40.270723	360.927669	-2.663821	-0.721207	22202.21564
246.479582	387.581146	18.144804	392.972104	1.150993	0.041755	22222.81564
215.961073	399.78855	-30.684811	413.572098	-1.137896	-0.721207	22225.10453
185.442564	414.284842	-64.255172	397.54988	-1.900858	-0.721207	22198.40083
148.057389	438.69965	-105.45516	441.038756	1.150993	0.804718	22208.31935
126.694433	421.151507	-135.210706	447.142458	-1.137896	0.804718	22216.71194
80.153706	445.566314	-150.469961	430.357278	-1.137896	0.041755	22207.55638
70.23519	455.48483	-176.410694	408.994321	-0.374933	0.804718	22216.71194
42.005569	457.010756	-202.351427	420.438762	1.150993	1.567681	22231.97119
17.590761	445.566314	-210.744017	397.54988	-0.374933	-1.48417	22219.00082
3.857432	457.010756	-247.366229	411.283209	-0.374933	-1.48417	22225.10453
-22.083301	435.647799	-264.914372	397.54988	0.38803	0.804718	22230.44527
-72.438842	444.803352	-308.403248	410.520247	0.38803	0.041755	52.644429
-71.675879	427.255209	-321.373614	386.105439	2.676918	0.041755	12.970367
-108.29809	423.440395	-317.558801	393.735067	0.38803	-0.721207	11.444441
-130.42401	426.492246	-325.188428	381.527663	1.913955	0.041755	11.444441
-154.838817	405.892252	-332.055093	373.135073	1.913955	0.041755	9.918516
-205.194358	383.766333	-361.047677	331.935085	1.150993	-1.48417	558.488723
-199.853619	392.921886	-399.195813	309.809165	-0.374933	0.041755	22108.37123
-250.209159	369.270041	-389.277298	287.683246	-0.374933	-0.721207	22203.74157
-253.26101	350.958935	-366.388416	275.475842	1.150993	0.041755	22222.81564
-272.335079	341.04042	-402.247664	234.275854	-0.374933	-0.721207	22209.08231
-299.038774	319.677463	-424.373584	178.579575	1.913955	0.041755	22219.76379
-321.164694	291.447842	-405.299515	193.838829	0.38803	0.041755	22229.6823
-342.52765	253.299705	-403.010627	131.275885	-2.663821	0.041755	22198.40083
-363.127644	224.307121	-399.958776	113.727742	-0.374933	0.041755	22201.45268
-375.335048	204.47009	-419.795807	82.44627	-0.374933	-0.721207	22019.86755
-389.83134	186.158984	-422.847658	51.164798	-1.900858	-1.48417	22206.03046
-405.853558	143.433071	-367.151378	22.172214	-1.137896	0.041755	22212.89712
-412.720222	106.810859	-396.906925	-18.264811	0.38803	-0.721207	22199.16379
-460.786875	85.447903	-408.351366	-60.227762	0.38803	0.041755	22224.34156
-444.001694	58.744207	-335.869906	-54.12406	1.913955	0.041755	22216.71194
-460.023912	27.462735	-334.343981	-96.849973	1.150993	0.041755	22200.68972
-447.816508	22.884958	-317.558801	-123.553669	2.676918	-0.721207	22219.76379
-435.609104	-25.181694	-306.114359	-173.90921	1.913955	0.041755	22218.23786
-450.868359	-45.018725	-309.16621	-218.924011	2.676918	0.804718	22230.44527
-444.001694	-76.300198	-277.121775	-204.427719	1.150993	-0.721207	22228.15638
-466.127614	-123.603887	-254.232893	-245.627707	2.676918	0.041755	22211.3712
-422.638738	-149.54462	-236.68475	-249.442521	1.150993	-0.721207	22215.18601
-427.216514	-200.663124	-217.610682	-291.405471	1.150993	0.804718	22206.79342
-405.853558	-218.974229	-202.351427	-298.272136	-0.374933	0.804718	22199.16379
-373.04616	-239.574223	-171.069955	-324.975832	0.38803	0.041755	22212.13416
-358.549868	-263.989031	-134.447744	-342.523975	-1.900858	-0.721207	22218.23786
-330.320247	-277.72236	-114.610713	-392.116553	0.38803	-0.721207	22188.48232
-330.320247	-322.737162	-119.951452	-450.864683	-3.426784	-1.48417	22186.95639
-305.905439	-344.863081	-106.981085	-448.575795	-1.900858	-0.721207	22199.92676
-250.972122	-372.329739	-41.36629	-433.31654	-3.426784	-0.721207	22198.40083
-230.372128	-396.744547	8.989251	-434.842466	0.38803	0.804718	22212.89712
-189.935103	-410.477876	20.433692	-456.968385	-0.374933	0.041755	22219.00082
-180.016587	-416.581578	92.915152	-432.553578	-1.137896	-0.721207	22221.28971
-122.794382	-439.47046	118.855885	-421.872099	-1.137896	0.041755	22221.28971
-102.194388	-463.122305	121.144773	-463.072087	-0.374933	-0.721207	22229.6823
-58.705512	-484.485262	156.241059	-450.101721	0.38803	0.804718	22225.86749
-12.164785	-480.670448	202.018823	-420.346174	0.38803	0.804718	22216.71194
3.857432	-474.566746	240.16696	-438.657279	1.150993	-1.48417	22243.41563
42.005569	-482.959336	279.841022	-412.716546	3.439881	-0.721207	22248.75637
79.390743	-476.092672	288.233613	-459.257273	1.150993	-1.48417	22226.63045
103.042588	-480.670448	327.907675	-379.909149	1.913955	0.041755	22232.73415
152.635166	-459.307491	352.322482	-373.805447	-1.137896	-0.721207	22238.07489
166.368495	-467.700082	333.248414	-354.731378	-1.137896	-1.48417	22215.18601
214.435148	-443.285274	400.389135	-323.449906	-0.374933	-0.721207	22222.81564
239.612918	-436.418609	404.966911	-315.057316	-0.374933	0.041755	22231.97119
260.975874	-417.344541	417.174315	-303.612875	0.38803	0.041755	22215.18601
288.442533	-416.581578	422.515054	-284.538807	-0.374933	-0.721207	22221.28971
315.909192	-394.455659	440.063197	-238.761042	0.38803	0.041755	22231.20823
332.694372	-380.72233	414.885427	-205.190682	-1.137896	0.041755	22193.82305
348.716589	-342.574193	356.137296	-234.946229	-1.137896	0.804718	22207.55638
372.368434	-307.477907	438.537272	-160.17588	-0.374933	0.041755	22215.18601
402.123981	-283.826062	446.929862	-125.079595	-2.663821	-1.48417	22200.68972
407.46472	-240.337186	457.61134	-92.272197	-1.137896	-1.48417	22218.23786
416.620273	-202.189049	466.00393	-81.590719	1.150993	-0.721207	22220.52675
438.746192	-177.774242	449.981713	-41.153694	0.38803	0.041755	22215.18601
445.612857	-153.359434	424.04098	-15.21296	-1.137896	0.041755	22219.00082
443.323969	-122.840924	404.203949	16.831474	-0.374933	-0.721207	22199.92676
453.242484	-81.640937	405.729874	42.772208	0.38803	-0.721207	22205.2675
450.190633	-36.626135	398.863209	139.668475	2.676918	0.041755	22238.07489
434.168416	-19.077992	400.389135	158.742544	1.913955	0.804718	22244.94156
442.561006	45.010878	263.818805	43.53517	1.913955	0.041755	22141.17863
424.2499	67.136797	362.240998	202.23142	1.150993	0.041755	22207.55638
408.227683	102.996046	340.115079	215.201786	-1.900858	-1.48417	22219.00082
404.412869	132.751592	295.100277	223.594376	-0.374933	-0.721207	22209.84527
383.812875	168.610841	295.86324	241.905482	-0.374933	-0.721207	22206.79342
362.449919	185.396021	237.878072	273.949917	-0.374933	0.041755	22215.18601
352.531403	217.440456	227.959556	300.653613	-1.900858	-0.721207	22216.71194
335.746223	244.144152	189.81142	338.038787	1.150993	0.041755	22200.68972
312.094378	270.847848	117.32996	313.623979	-0.374933	-1.48417	22193.06009
279.28698	282.292289	94.441077	315.149905	-4.189747	-0.721207	22191.53417
276.998092	328.833016	-23.818147	312.098054	1.150993	0.804718	22177.80084
273.183278	347.907084	22.72258	366.268408	-0.374933	0.041755	22198.40083
254.10921	382.240407	11.278139	399.838768	-1.137896	-1.48417	22214.42305
222.827738	391.39596	-22.292221	405.179508	1.150993	0.041755	22214.42305
184.679601	411.232991	-68.069986	428.831352	0.38803	0.041755	22222.81564
148.820352	429.544097	-94.010719	422.727651	-0.374933	-0.721207	22229.6823
135.849986	440.225575	-116.136638	428.831352	-1.137896	0.041755	22215.18601
116.775917	447.855203	-142.077371	431.120241	0.38803	0.804718	22221.28971
74.812967	454.721867	-194.7218	404.416545	1.913955	0.041755	22248.75637
62.605563	457.010756	-213.795868	395.260992	0.38803	-0.721207	22240.36378
29.798165	457.773718	-292.38103	315.912867	1.150993	-0.721207	22232.73415
6.14632	446.329277	-214.558831	428.831352	1.913955	0.041755	22237.31193
-20.557375	442.514464	-244.314378	432.646166	-0.374933	-0.721207	22231.97119
-36.579593	434.121873	-276.358813	414.33506	0.38803	-0.721207	114.444411
-77.016618	439.462613	-283.98844	417.386911	1.150993	-0.721207	16.78518
-87.698096	418.099656	-299.247695	402.890619	1.150993	0.041755	11.444441
-136.527711	415.810768	-347.314347	383.816551	-1.137896	-1.48417	12.207404
-162.468444	408.18114	-348.840273	359.401743	-1.137896	-0.721207	9.155553
-178.490662	397.499662	-354.943975	348.720265	0.38803	0.041755	9.918516
-212.823985	381.477445	-364.86249	328.883234	-3.426784	-0.721207	22068.69717
-228.846203	373.084854	-364.099527	293.786948	-1.137896	-0.721207	22192.29713
-280.727669	348.670047	-424.373584	278.527693	0.38803	0.041755	22206.03046
-279.964706	350.958935	-380.884708	242.668445	0.38803	0.041755	22200.68972
-305.142476	324.255239	-387.751372	208.335121	1.913955	0.804718	22222.05268
-308.194327	299.840432	-394.618037	206.809196	-0.374933	0.041755	22229.6823
-353.209129	281.529326	-390.040261	164.846245	0.38803	0.804718	22214.42305
-358.549868	242.618226	-389.277298	116.01663	-0.374933	0.804718	22222.05268
-368.468383	211.336754	-404.536553	64.898127	-0.374933	-0.721207	22151.8601
-398.986893	193.788611	-421.321733	40.483319	2.676918	1.567681	22197.63787
-416.535036	182.34417	-406.062478	29.801841	1.913955	-0.721207	22239.60082
-416.535036	110.625673	-450.314317	-20.5537	1.150993	0.041755	22241.12674
-453.157247	109.86271	-467.099497	-91.509234	1.913955	0.041755	22193.82305
-449.342434	67.89976	-363.336565	-41.153694	3.439881	0.041755	22228.91934
-474.520204	36.618288	-318.321763	-90.746271	-0.374933	-0.721207	22235.02304
-473.757241	9.914592	-328.240279	-112.872191	-0.374933	-0.721207	22202.97861
-479.09798	-20.603918	-336.632869	-115.161079	1.150993	0.041755	22208.31935
-437.897993	-43.4928	-325.188428	-197.561055	-1.137896	0.041755	22218.23786
-440.949843	-82.403899	-261.099558	-209.005496	-0.374933	0.041755	22214.42305
-450.105396	-112.922409	-260.336595	-238.761042	-1.900858	-0.721207	22204.50453
-434.846142	-148.018695	-237.447713	-263.17585	-0.374933	0.041755	22196.11194
-426.453551	-188.45572	-220.662533	-291.405471	-4.189747	-0.721207	22186.19343
-425.690589	-212.107565	-236.68475	-337.946198	0.38803	1.567681	22174.74899
-382.964675	-223.552006	-209.218092	-363.123969	-1.137896	0.041755	22197.63787
-360.075793	-260.93718	-136.736632	-335.65731	0.38803	0.041755	22207.55638
-344.053576	-277.72236	-110.795899	-366.175819	0.38803	0.041755	22205.2675
-316.586917	-308.24087	-77.225538	-387.538776	-0.374933	0.041755	22210.60823
-302.090625	-338.759379	-34.499625	-407.375807	-4.189747	-1.48417	22212.89712
-266.231377	-357.070485	-12.373706	-400.509143	1.150993	0.041755	22209.84527
-232.661016	-376.907516	18.907766	-424.160987	-1.900858	-1.48417	22219.00082
-192.223991	-402.848249	59.344791	-445.523944	1.913955	-1.48417	22254.09711
-170.861035	-409.714914	83.759599	-438.657279	-0.374933	-0.721207	22233.49712
-143.394376	-457.018603	60.870717	-465.360975	1.150993	0.804718	22235.786
-100.668463	-469.98897	58.581829	-492.064671	0.38803	0.041755	22241.12674
-69.386991	-465.411193	178.366978	-437.894317	0.38803	-0.721207	22224.34156
-26.661077	-496.692666	211.174376	-419.583211	-1.137896	-0.721207	22223.5786
6.909283	-494.403777	253.900289	-413.479509	0.38803	-0.721207	22229.6823
43.531494	-494.403777	263.818805	-382.198037	-0.374933	0.804718	22213.66009
69.472228	-473.803783	279.07806	-429.501727	0.38803	-0.721207	22222.05268
91.598147	-486.011187	306.544718	-398.220254	-1.137896	-0.721207	22225.10453
128.220358	-490.588964	336.300265	-377.620261	-0.374933	0.804718	22218.23786
169.420346	-479.907485	323.329898	-363.123969	-1.137896	1.567681	22199.92676
203.753669	-460.070454	306.544718	-356.257304	-0.374933	-0.721207	22209.08231
213.672185	-430.314907	374.448402	-331.079534	-0.374933	-0.721207	22206.79342
260.212912	-428.788982	372.922476	-337.946198	-1.137896	-0.721207	22208.31935
280.049943	-409.714914	420.226166	-269.279552	1.150993	0.804718	22227.39341
300.649937	-382.248255	450.744676	-266.990664	1.913955	0.804718	22231.20823
338.798074	-379.196404	428.618756	-220.449937	-0.374933	-0.721207	22218.23786
358.635105	-344.100118	436.248384	-197.561055	1.913955	0.041755	22229.6823
392.968428	-319.685311	453.033564	-154.072179	1.913955	0.041755	22230.44527
408.227683	-283.063099	462.952079	-138.049961	-0.374933	-0.721207	22215.18601
415.094347	-254.070515	463.715042	-119.738855	0.38803	-0.721207	22247.23045
439.509155	-207.529788	438.537272	-89.983309	-0.374933	-0.721207	22241.88971
471.55359	-196.84831	393.52247	-61.753687	0.38803	0.041755	22186.19343
453.242484	-160.989061	389.707657	-60.227762	1.913955	0.804718	22231.20823
442.561006	-110.633521	418.700241	16.068512	0.38803	0.041755	22234.26008
447.138782	-90.033527	389.707657	41.246282	-1.137896	-0.721207	22194.58602
455.531372	-56.463166	411.833576	113.727742	1.913955	1.567681	22216.71194
437.220267	-21.36688	353.085445	141.957363	-1.900858	-0.721207	22228.91934
431.879528	22.884958	355.374333	160.268469	0.38803	0.041755	22076.32679
419.672124	41.959027	358.426184	199.942531	-2.663821	-1.48417	22199.16379
400.598055	74.003462	340.115079	199.942531	-3.426784	-1.48417	22196.11194
382.28695	105.284934	294.337314	188.49809	-0.374933	0.041755	22183.90454
370.842509	139.618257	231.77437	251.823997	-0.374933	-0.721207	22176.27491
352.531403	170.899729	261.529917	234.275854	-0.374933	-1.48417	22206.79342
360.16103	217.440456	218.804004	277.76473	-1.137896	-1.48417	22202.97861
344.138813	244.907115	199.729935	320.490644	0.38803	0.804718	22212.89712
338.035111	271.61081	165.396612	328.883234	-1.137896	-1.48417	22212.13416
308.279564	287.633028	125.72255	351.772116	-0.374933	-0.721207	22209.84527
293.020309	328.833016	88.337375	354.061004	3.439881	0.804718	22198.40083
270.89439	341.04042	50.952201	360.164706	-1.137896	-0.721207	22190.7712
266.316614	380.714482	40.270723	398.312843	0.38803	-0.721207	22243.41563
234.272179	395.210774	14.32999	416.623949	2.676918	-0.721207	22240.36378
206.80552	411.995954	-68.832948	394.498029	2.676918	-0.721207	22240.36378
170.183309	427.255209	-91.72183	420.438762	0.38803	-0.721207	22232.73415
142.71665	440.988538	-136.736632	434.172092	1.913955	0.804718	22225.86749
116.012954	438.69965	-139.788483	442.564682	0.38803	0.041755	22225.10453
62.605563	453.958905	-155.8107	425.016539	0.38803	-0.721207	22228.15638
69.472228	454.721867	-184.803284	430.357278	-0.374933	0.041755	22213.66009
32.087053	461.588532	-177.93662	414.33506	0.38803	-0.721207	22225.10453
-0.720344	451.670016	-222.951421	401.364694	0.38803	0.804718	22231.20823
-22.846264	439.462613	-271.018074	405.179508	-4.189747	-2.247133	22208.31935
-56.416624	424.966321	-271.781036	423.490613	-1.900858	0.804718	5926.69454
-60.231438	416.57373	-347.314347	381.527663	-1.900858	0.041755	17.548143
-86.935134	423.440395	-370.966192	313.623979	-0.374933	0.041755	13.733329
-104.483276	409.707066	-457.180981	283.10547	-1.900858	-0.721207	9.918516
-129.661047	397.499662	-360.284714	325.06842	-1.900858	-0.721207	11.444441
-173.149923	407.418178	-344.262496	359.401743	-1.137896	0.041755	9.918516
-188.409178	396.736699	-354.181012	331.935085	1.150993	0.041755	21343.1196
-215.875836	385.292258	-369.440267	293.786948	-1.900858	0.041755	22205.2675
-251.735085	380.714482	-377.069894	286.157321	-1.137896	-1.48417	22208.31935
-254.786936	355.536712	-383.173596	247.246221	-0.374933	0.804718	22214.42305
-271.572116	331.884867	-393.855074	209.861047	1.913955	0.804718	22247.99341
-295.223961	297.551544	-392.329149	186.209202	1.150993	0.041755	22236.54897
-320.401731	280.003401	-432.766174	141.957363	0.38803	-1.48417	22229.6823
-348.631352	247.958966	-380.121745	87.787009	1.913955	0.041755	22237.31193
-368.468383	220.492307	-428.95136	80.157382	-1.137896	0.804718	22208.31935
-398.22393	189.973798	-444.210615	48.875909	-2.663821	-1.48417	22191.53417
-396.698005	167.084916	-396.143962	54.979611	1.150993	-0.721207	22222.05268
-423.401701	122.833077	-374.018043	25.987027	-1.900858	-0.721207	22226.63045
-449.342434	88.499754	-370.203229	-12.16111	1.150993	0.804718	22211.3712
-448.579471	68.662722	-353.418049	-31.998141	1.913955	1.567681	22211.3712
-467.653539	45.77384	-329.766204	-63.279613	-1.137896	-1.48417	22202.21564
-461.549837	19.070145	-319.084726	-100.664787	-3.426784	0.041755	22195.34898
-469.942427	-2.292812	-354.181012	-118.975893	1.150993	0.804718	22170.93417
-456.209098	-38.915023	-300.77362	-202.138831	-1.137896	0.804718	22204.50453
-474.520204	-86.981676	-339.68472	-252.494372	0.38803	0.041755	22191.53417
-434.846142	-90.033527	-293.906956	-257.072148	0.38803	-0.721207	22212.89712
-438.660955	-134.285366	-236.68475	-237.235117	0.38803	-0.721207	22220.52675
-426.453551	-158.700173	-222.188458	-268.516589	-1.900858	-0.721207	22201.45268
-398.986893	-196.84831	-206.929204	-293.694359	-1.900858	-1.48417	22202.97861
-388.305415	-223.552006	-163.440328	-317.346204	1.150993	0.041755	22180.85269
-366.179495	-251.018664	-129.869967	-334.131385	1.913955	0.041755	22209.08231
-336.423948	-267.040882	-105.45516	-357.783229	1.150993	-1.48417	22220.52675
-322.690619	-284.589025	-119.188489	-429.501727	-0.374933	-1.48417	22197.63787
-295.223961	-322.737162	-77.988501	-398.983217	1.150993	0.804718	22228.15638
-278.43878	-360.885298	-39.077402	-416.53136	1.150993	0.804718	22229.6823
-236.47583	-383.774181	3.648512	-417.294323	-0.374933	-0.721207	22229.6823
-209.009171	-417.344541	31.11517	-446.286907	0.38803	0.804718	22224.34156
-183.068438	-424.974168	84.522562	-427.975801	1.150993	0.804718	22219.00082
-151.024003	-438.707498	94.441077	-448.575795	-1.900858	0.041755	22226.63045
-99.9055	-442.522311	116.566997	-438.657279	-0.374933	0.041755	22228.15638
-83.883283	-476.092672	142.50773	-447.04987	-4.189747	-1.48417	22207.55638
-42.683295	-488.300075	195.152159	-435.605429	-0.374933	0.804718	22207.55638
-3.772195	-490.588964	228.722519	-416.53136	-1.137896	0.041755	22212.89712
9.198171	-502.033405	271.448432	-433.31654	-3.426784	-0.721207	22167.88232
50.398159	-495.929703	257.715103	-443.235056	0.38803	0.804718	22213.66009
77.864818	-482.196374	269.159544	-460.020236	-1.900858	-0.721207	22228.91934
125.168507	-482.959336	264.581768	-410.427658	1.150993	0.041755	22214.42305
161.790719	-473.040821	350.033594	-356.257304	0.38803	0.041755	22225.10453
198.41293	-464.648231	388.944694	-340.235086	0.38803	0.041755	22233.49712
229.694402	-443.285274	366.818774	-340.235086	0.38803	0.041755	22212.89712
253.346247	-412.003802	407.2558	-302.08695	0.38803	-1.48417	22236.54897
278.524017	-413.529727	432.43357	-281.486956	2.676918	1.567681	22251.04526
303.701788	-399.033435	426.329868	-286.827695	1.150993	1.567681	22231.97119
322.012893	-379.959367	426.329868	-238.761042	-1.137896	-0.721207	22236.54897
351.005477	-350.20382	403.440986	-214.346235	0.38803	-0.721207	22241.12674
368.55362	-317.396422	467.529856	-170.857359	1.150993	0.804718	22225.10453
390.67954	-295.270503	419.463203	-164.753657	0.38803	0.041755	22217.4749
409.753608	-266.277919	468.292818	-104.479601	-0.374933	0.041755	22228.91934
422.723975	-223.552006	451.507638	-84.64257	-0.374933	0.041755	22221.28971
428.064714	-192.270534	474.39652	-71.672203	0.38803	0.804718	22215.18601
451.716559	-167.855726	440.063197	-16.738886	-1.137896	-0.721207	22213.66009
437.220267	-135.048328	398.863209	-2.242594	-1.137896	-1.48417	22201.45268
436.457304	-100.715005	405.729874	40.483319	-0.374933	0.041755	22200.68972
441.03508	-71.722421	395.048396	80.920344	-2.663821	-0.721207	22172.4601
437.220267	-30.522433	355.374333	116.779593	-1.137896	-0.721207	22215.18601
438.746192	22.121996	379.789141	145.772177	0.38803	0.804718	22124.39345
441.798043	40.433101	371.396551	204.520308	2.676918	0.041755	22207.55638
415.094347	70.951611	317.989159	173.238836	1.913955	0.804718	22222.81564
396.783242	112.151598	331.722489	220.542525	-1.137896	0.804718	22204.50453
383.049912	148.010847	305.781756	220.542525	-1.137896	-0.721207	22207.55638
383.812875	166.321953	266.107693	255.638811	0.38803	0.041755	22203.74157
374.657322	209.047866	233.300296	296.075836	3.439881	-0.721207	22215.94897
354.820291	237.277487	192.100308	324.305457	1.150993	0.041755	22223.5786
346.427701	267.033034	163.107724	296.075836	1.150993	1.567681	22212.89712
321.249931	286.107102	104.359593	339.564712	1.150993	0.041755	22197.63787
295.309198	318.151537	41.796649	301.416575	2.676918	-0.721207	22207.55638
283.101794	330.358941	2.122586	328.120271	1.913955	0.041755	22216.71194
264.790688	359.351525	0.596661	378.475812	-1.137896	-1.48417	22212.13416
237.32403	379.188556	-7.795929	407.468396	0.38803	-0.721207	22219.00082
214.435148	407.418178	-48.995917	429.594315	1.150993	0.804718	22231.20823
193.072191	423.440395	-100.114421	447.905421	-1.900858	-0.721207	22220.52675
155.687017	431.070022	-105.45516	428.831352	1.150993	0.804718	22213.66009
111.435178	434.121873	-131.395893	408.994321	-1.900858	-0.721207	22208.31935
90.835184	435.647799	-176.410694	398.312843	-1.900858	0.041755	22211.3712
58.027786	444.040389	-180.988471	417.386911	-0.374933	0.041755	22205.2675
31.324091	439.462613	-226.766235	396.023955	-1.137896	-0.721207	22215.94897
-2.24627	464.640383	-267.966223	373.135073	-0.374933	-0.721207	22228.91934
-3.009232	440.988538	-290.092142	357.112855	0.38803	0.041755	22215.18601
-25.898115	439.462613	-261.862521	392.972104	-0.374933	0.041755	22225.10453
-61.757363	434.884836	-273.306962	418.912837	0.38803	0.041755	41.199988
-74.72773	420.388544	-312.981024	421.201725	-0.374933	-0.721207	13.733329
-126.609196	418.099656	-336.632869	396.023955	1.913955	0.041755	12.207404
-136.527711	421.91447	-321.373614	384.579514	1.913955	0.041755	9.155553
-160.179556	409.707066	-329.003242	346.431377	1.913955	-0.721207	10.681478
-195.275842	395.973737	-346.551385	320.490644	0.38803	0.041755	18195.89831
-223.505463	386.818184	-369.440267	323.542495	0.38803	-0.721207	22203.74157
-261.6536	353.247823	-350.366198	266.320289	1.150993	0.041755	22204.50453
-268.520265	344.09227	-433.529137	219.779562	-0.374933	-0.721207	22212.13416
-288.357296	341.803382	-386.225447	219.0166	1.150993	0.041755	22225.10453
-314.298029	315.099686	-386.225447	217.490674	0.38803	0.804718	22212.89712
-334.13506	281.529326	-412.929143	174.764761	-0.374933	-0.721207	22221.28971
-347.86839	252.536742	-403.77359	144.246252	-0.374933	0.041755	22230.44527
-375.335048	226.596009	-415.980994	90.075897	-1.900858	0.041755	22187.71935
-379.149862	189.210835	-406.825441	77.105531	-1.137896	0.041755	22199.16379
-405.090595	156.403437	-419.032845	21.409251	-1.900858	-1.48417	22171.69713
-426.453551	144.958996	-425.899509	-31.235178	-0.374933	0.804718	22206.03046
-423.401701	115.966412	-397.669888	-28.94629	-1.900858	-0.721207	22209.84527
-445.52762	86.973828	-370.966192	-56.412948	-1.137896	-0.721207	22206.79342
-469.179465	63.321983	-370.203229	-87.69442	1.913955	0.041755	22215.18601
-460.786875	33.566437	-319.084726	-80.827756	1.150993	0.041755	22214.42305
-461.549837	-6.870588	-309.16621	-103.716638	1.150993	0.804718	22212.13416
-469.179465	-48.070576	-287.803254	-160.938843	1.150993	-0.721207	22210.60823
-457.735024	-64.855756	-264.914372	-181.538837	-1.137896	-0.721207	22224.34156
-433.320216	-82.403899	-245.840303	-221.212899	2.676918	0.041755	22231.97119
-424.927626	-124.36685	-238.973639	-244.864744	1.913955	0.041755	22211.3712
-424.927626	-149.54462	-230.581049	-261.649924	1.150993	0.041755	22201.45268
-399.749856	-192.270534	-253.469931	-350.916565	0.38803	0.041755	22026.73421
-383.727638	-225.077931	-183.277359	-299.035099	-0.374933	-0.721207	22214.42305
-373.04616	-251.781627	-168.018104	-353.968416	-0.374933	-0.721207	22196.11194
-346.342464	-273.144584	-168.781067	-355.494341	0.38803	0.804718	22214.42305
-331.083209	-292.218652	-86.381091	-372.279521	-0.374933	-0.721207	22222.05268
-307.431364	-329.603826	-35.262588	-378.383223	-2.663821	-2.247133	22210.60823
-275.38693	-339.522342	-34.499625	-404.323956	0.38803	0.041755	22214.42305
-266.994339	-390.640845	-25.344072	-417.294323	-1.137896	0.804718	22211.3712
-244.86842	-397.50751	18.907766	-419.583211	-3.426784	-0.721207	22196.87491
-186.883252	-413.529727	49.426276	-445.523944	-0.374933	0.804718	22209.84527
-147.20919	-439.47046	90.626264	-469.938752	-1.137896	0.041755	22217.4749
-121.268457	-459.307491	101.307742	-471.464677	-1.137896	-0.721207	22215.18601
-91.51291	-469.98897	109.700332	-465.360975	0.38803	0.041755	22223.5786
-40.394407	-492.114889	107.411444	-510.375777	1.150993	0.041755	22230.44527
-5.298121	-489.826001	238.641035	-427.975801	0.38803	-1.48417	22222.81564
15.301873	-502.033405	257.715103	-407.375807	1.150993	0.804718	22215.18601
64.131488	-489.063038	289.759538	-405.086919	-1.137896	-0.721207	22225.10453
90.072221	-477.618597	321.803973	-392.116553	1.150993	-0.721207	22247.99341
138.901837	-461.59638	298.152128	-414.242472	-0.374933	0.041755	22234.26008
157.975905	-460.070454	317.989159	-409.664695	1.913955	-0.721207	22239.60082
191.546265	-460.070454	376.73729	-331.842496	-0.374933	-0.721207	22239.60082
219.775887	-447.100088	400.389135	-324.975832	1.913955	0.041755	22222.05268
248.768471	-447.100088	390.470619	-355.494341	1.913955	0.804718	22106.8453
271.657353	-423.448243	422.515054	-295.220285	-0.374933	0.041755	22231.20823
291.494384	-402.848249	440.063197	-268.516589	1.150993	1.567681	22219.00082
308.279564	-388.351957	458.374303	-221.975862	1.150993	0.804718	22228.15638
324.301782	-355.544559	431.670607	-200.612906	-1.137896	-0.721207	22231.97119
367.790658	-333.41864	447.692825	-174.672172	-1.137896	0.804718	22193.82305
386.864726	-311.292721	469.818744	-169.331433	-1.900858	-1.48417	22204.50453
364.738807	-261.700143	424.803942	-123.553669	-2.663821	-0.721207	22211.3712
407.46472	-244.914962	438.537272	-118.21293	-1.900858	-1.48417	22196.11194
433.405453	-213.63349	420.989129	-76.249979	-0.374933	0.804718	22212.89712
426.538788	-173.196465	388.181731	-101.42775	-0.374933	0.804718	22206.03046
444.849894	-137.337216	337.82619	-55.649986	4.202844	1.567681	22206.79342
454.005447	-108.344632	412.596539	4.624071	1.150993	0.041755	22215.94897
450.190633	-64.855756	383.603955	63.372201	0.38803	0.804718	22225.10453
[truncated: 28,725 more rows]
