# Supplementary material for: Dynamic analysis of slant cracked rotor system considering nonlinear oil film force
Source: PLoS One. 2024 Jan 25;19(1):e0294293. doi: 10.1371/journal.pone.0294293 (PMC10810477; doi:10.1371/journal.pone.0294293)
Supplement: S1 File — These data were measured by two eddy current sensors, model WT0150. (ZIP) [file pone.0294293.s001.zip › 2021.3.18 Test data for plain bearings/2021.3.18 (P=0.2Mpa, Z=8.1g)/1000.csv]

1024	30720	7	0	3
8	8	8	8	10	10	1
3	3	3	3	1	1	4
2	1	4	3	0	0	0
0	0	0	0	0.000078	-0.000043	20741.85547
479.639157	-142.4818	517.675631	-73.807853	-0.008454	-0.440378	22206.79342
491.083599	-88.311446	542.853401	20.799526	-0.008454	1.085548	22198.40083
471.246567	-36.42998	512.334892	103.199502	0.754508	-1.203341	22232.73415
468.194716	23.844077	469.608978	139.821713	-2.297343	0.322585	22201.45268
462.853977	68.095915	458.164537	205.436508	0.754508	0.322585	22206.79342
431.572505	119.977381	437.564543	224.510577	-0.008454	0.322585	22216.71194
417.076213	181.0144	384.920115	306.910552	-0.008454	0.322585	22225.10453
424.70584	236.71068	356.690493	325.221658	-0.008454	0.322585	22217.4749
401.816958	283.251407	330.74976	384.732752	3.043396	1.085548	22245.70452
364.431784	318.347693	243.009046	444.243845	0.754508	-0.440378	22238.83786
336.965126	357.258793	174.342399	466.369764	-0.771417	0.322585	22218.23786
304.157728	402.273594	154.505368	479.340131	0.754508	1.84851	22226.63045
253.039225	442.710619	73.631318	514.436417	0.754508	-0.440378	22231.97119
226.335529	459.495799	21.749852	559.451218	1.517471	0.322585	22222.81564
165.29851	477.806905	-51.494571	559.451218	1.517471	-0.440378	22242.65267
134.017038	518.24393	-60.650124	544.954926	0.754508	0.322585	22245.70452
89.002236	500.695787	-107.953813	606.754908	1.517471	0.322585	22222.81564
52.380025	513.666154	-177.383422	599.888243	-0.008454	0.322585	22225.10453
-1.790329	488.488383	-205.613044	587.68084	-1.53438	-0.440378	22220.52675
-49.094019	480.858756	-247.575994	570.132697	-0.771417	-0.440378	189.977721
-72.745864	473.229129	-307.087088	584.628989	-0.771417	1.085548	14.496292
-116.23474	476.28098	-358.205591	551.821591	-0.008454	-0.440378	13.733329
-176.508796	467.888389	-369.650032	513.673454	-0.008454	-1.203341	9.918516
-208.553231	441.947656	-400.931504	487.732721	0.754508	1.085548	20548.87539
-254.330995	415.243961	-446.709269	454.162361	0.754508	0.322585	22170.93417
-287.138393	385.488414	-470.361113	357.266093	-0.008454	-0.440378	22167.88232
-312.316163	367.940271	-512.324064	336.666099	-0.008454	-0.440378	22195.34898
-347.412449	317.58473	-515.375915	303.858702	-0.771417	-1.203341	22209.08231
-382.508735	290.881034	-500.879623	242.821683	-2.297343	-1.203341	22203.74157
-423.708723	232.895866	-527.583319	147.45134	0.754508	-1.966303	22151.09714
-448.123531	190.932916	-510.798138	131.429123	-3.060305	0.322585	22209.84527
-467.960562	133.710711	-514.612952	46.740259	-3.060305	-1.203341	22180.85269
-485.508705	111.584791	-510.798138	27.666191	-0.771417	0.322585	22207.55638
-503.056848	58.940362	-462.731486	-79.148592	-1.53438	-1.966303	22228.15638
-512.2124	7.821859	-449.76112	-91.355996	3.806359	1.84851	22243.41563
-506.108699	-45.585533	-475.701853	-170.704121	3.043396	0.322585	22233.49712
-509.16055	-95.17811	-423.820386	-262.259649	1.517471	1.085548	22237.31193
-481.693891	-142.4818	-380.33151	-287.43742	1.517471	0.322585	22235.786
-477.879077	-205.044745	-371.175958	-341.607774	-1.53438	-0.440378	22211.3712
-461.093897	-251.585471	-352.101889	-403.407756	-3.823268	-1.203341	22117.52678
-420.656872	-297.363236	-262.072286	-440.79293	-0.008454	-0.440378	22224.34156
-386.323549	-329.407671	-236.894516	-496.489209	1.517471	-0.440378	22219.00082
-333.67912	-359.92618	-188.827864	-527.770682	-0.008454	-0.440378	22225.86749
-298.582834	-404.178019	-130.842696	-543.029936	0.754508	0.322585	22233.49712
-259.671735	-456.822448	-86.590857	-601.015104	-0.008454	1.84851	22199.92676
-188.7162	-488.10392	-35.472353	-613.985471	-1.53438	-1.203341	22214.42305
-166.590281	-526.252057	49.979473	-625.429912	-0.008454	0.322585	22222.81564
-82.66438	-536.170572	99.572051	-603.303993	-0.771417	-0.440378	22207.55638
-35.36069	-550.666864	185.023878	-588.044738	-1.53438	0.322585	22226.63045
30.254105	-554.481678	255.979412	-581.941036	3.043396	0.322585	22253.33415
78.320758	-539.985386	275.816443	-597.200291	2.280434	-1.203341	22217.4749
130.202224	-556.007604	320.068282	-565.155856	0.754508	-0.440378	22224.34156
182.846653	-529.303908	384.920115	-530.05957	0.754508	-0.440378	22214.42305
240.831821	-499.548361	416.96455	-523.955868	0.754508	1.085548	22190.00824
266.009591	-471.31874	461.979351	-464.444775	0.754508	-1.203341	22223.5786
303.394765	-448.429858	491.734898	-420.955899	-0.771417	-1.203341	22224.34156
339.254014	-397.311354	536.749699	-349.237401	1.517471	1.085548	22200.68972
388.083629	-387.392839	523.01637	-304.985563	0.754508	0.322585	22216.71194
420.128064	-327.881745	552.008954	-279.044829	-0.008454	0.322585	22209.08231
450.646573	-291.259534	545.142289	-237.844842	-3.823268	-0.440378	22188.48232
469.720642	-234.800291	567.268209	-192.067077	-2.297343	-1.203341	22182.37861
472.00953	-190.548453	559.638581	-95.17081	0.754508	1.84851	22215.18601
480.40212	-127.222545	530.645997	-36.422679	0.754508	-1.203341	22202.97861
474.298418	-76.104042	526.068221	42.162483	0.754508	-0.440378	22222.05268
483.453971	-16.592949	513.860817	111.592092	-0.771417	-0.440378	22234.26008
461.328052	16.977412	474.949718	153.555042	-0.771417	0.322585	22207.55638
450.646573	68.095915	465.031202	222.984651	-2.297343	0.322585	22202.97861
420.128064	142.866263	397.127518	255.792049	-1.53438	0.322585	22221.28971
410.972511	183.303289	384.920115	300.806851	-1.53438	-0.440378	22223.5786
408.683623	243.577345	345.246052	362.606832	2.280434	1.085548	22228.15638
373.587337	287.829184	290.312735	401.517932	1.517471	-0.440378	22223.5786
360.616971	341.999538	217.068313	441.191994	2.280434	1.84851	22235.786
325.520685	387.014339	186.549803	470.184578	1.517471	0.322585	22220.52675
305.683653	405.325445	127.03871	517.488268	-0.008454	0.322585	22228.15638
251.513299	438.895805	63.712802	548.76974	0.754508	-1.966303	22228.91934
204.972572	490.014309	-17.161248	575.473436	3.806359	1.085548	22238.07489
172.928137	491.540234	-48.44272	576.236399	3.806359	1.085548	22244.94156
117.231857	490.777272	-78.198267	585.391951	1.517471	-0.440378	22240.36378
78.320758	516.718005	-114.057515	598.362318	2.280434	1.84851	22225.10453
29.491143	504.510601	-178.909348	589.206765	-0.008454	-0.440378	22220.52675
-20.101435	490.014309	-233.079702	604.46602	-1.53438	-0.440378	22200.68972
-52.14587	492.303197	-247.575994	581.577138	-0.771417	0.322585	52.644429
-106.316224	490.014309	-342.946336	603.703057	1.517471	1.085548	14.496292
-139.886585	470.94024	-358.205591	539.614187	-1.53438	-0.440378	12.207404
-176.508796	462.54765	-379.568548	508.332715	-1.53438	-1.203341	9.918516
-219.997672	439.658768	-423.057424	480.103094	-2.297343	0.322585	22048.86013
-263.486548	416.769886	-477.990741	425.932739	-0.771417	0.322585	22190.00824
-328.338381	404.562482	-495.538884	390.073491	1.517471	0.322585	22160.25269
-330.627269	353.443979	-505.457399	332.088323	-0.008454	-0.440378	22196.11194
-361.145779	313.769917	-502.405548	269.525378	0.754508	-0.440378	22219.76379
-398.530953	269.518078	-509.272213	201.621695	1.517471	1.085548	22209.84527
-429.049462	222.214388	-564.968493	142.110601	-0.771417	-1.203341	22211.3712
-454.990195	183.303289	-519.953691	103.962464	-0.008454	0.322585	22214.42305
-482.456854	120.740344	-515.375915	49.79211	0.754508	0.322585	22188.48232
-495.42722	86.407021	-476.464815	4.014346	-2.297343	-1.203341	22215.94897
-500.767959	45.969996	-466.5463	-71.518965	2.280434	0.322585	22243.41563
-503.056848	-9.726284	-481.805554	-137.13376	0.754508	-1.203341	22234.26008
-493.138332	-53.21516	-435.264828	-183.674487	0.754508	-0.440378	22232.73415
-493.138332	-96.704036	-413.138908	-293.541121	0.754508	-0.440378	22238.83786
-477.879077	-159.26698	-382.620399	-306.511488	-0.771417	-1.203341	22223.5786
-458.805009	-212.674372	-360.494479	-365.259619	-0.771417	0.322585	22204.50453
-430.575388	-267.607689	-313.19079	-414.089234	-0.008454	-0.440378	22219.00082
-402.345766	-298.126198	-265.124137	-446.896632	-0.771417	0.322585	22223.5786
-367.24948	-335.511373	-211.716746	-518.615129	-0.008454	-1.203341	22219.76379
-329.864306	-375.948398	-173.568609	-530.05957	-0.771417	0.322585	22228.91934
-281.797654	-418.674311	-120.161217	-552.185489	1.517471	0.322585	22233.49712
-232.205076	-462.92615	-59.124198	-594.911403	-0.008454	-1.203341	22202.97861
-175.745834	-494.207622	-27.842726	-603.303993	-3.060305	-1.966303	22211.3712
-130.731032	-510.229839	25.564666	-607.118806	-0.771417	-0.440378	22220.52675
-69.694013	-533.881684	115.594269	-606.355844	-0.771417	0.322585	22212.89712
-2.553292	-541.511312	201.046095	-588.044738	0.754508	-0.440378	22237.31193
50.854099	-542.274274	257.505338	-591.859552	3.043396	0.322585	22242.65267
97.394826	-545.326125	291.838661	-584.229924	2.280434	0.322585	22222.05268
140.12074	-538.459461	350.586791	-559.052154	2.280434	-0.440378	22223.5786
195.054057	-522.437243	390.260854	-523.192905	0.754508	-0.440378	22188.48232
242.357746	-497.259473	433.74973	-501.066986	-0.008454	-1.203341	22202.21564
298.054026	-473.607628	465.794165	-454.526259	2.280434	0.322585	22231.97119
323.994759	-436.985417	513.860817	-430.111451	2.280434	1.085548	22228.91934
373.587337	-391.970615	529.883035	-362.970731	0.754508	-0.440378	22193.06009
393.424368	-379.000249	523.01637	-298.118898	-0.771417	0.322585	22210.60823
427.757691	-321.778043	557.349693	-250.815208	-0.771417	-0.440378	22219.00082
448.357685	-272.185465	545.142289	-215.718922	-1.53438	0.322585	22172.4601
473.535456	-228.696589	567.268209	-140.185611	2.280434	-0.440378	22206.79342
489.557673	-163.081794	522.253407	-60.837487	-0.771417	0.322585	22216.71194
476.587307	-110.437365	525.305258	-14.29676	0.754508	-0.440378	22192.29713
481.928046	-56.267011	503.179339	64.288402	-0.771417	-1.203341	22224.34156
469.720642	-7.437396	502.416376	119.221719	-0.008454	1.085548	22215.18601
456.750275	46.732959	471.897867	168.814297	-0.771417	-0.440378	22208.31935
439.202132	115.399605	430.697879	224.510577	-1.53438	-1.203341	22208.31935
419.365101	148.969965	397.890481	275.62908	-0.008454	-0.440378	22225.10453
416.31325	210.006984	365.846046	320.643882	0.754508	-0.440378	22225.10453
404.868809	256.547711	340.668276	384.732752	3.043396	1.085548	22243.41563
380.454002	306.903252	287.260884	410.673485	-0.771417	-0.440378	22237.31193
350.698455	346.577314	221.646089	457.977174	1.517471	0.322585	22231.20823
319.416983	391.592116	172.053511	466.369764	1.517471	0.322585	22224.34156
282.794771	417.532849	127.03871	536.562336	-1.53438	-1.203341	22229.6823
237.77997	454.918023	49.979473	554.110479	2.280434	1.085548	22247.99341
198.105908	490.777272	-24.790875	567.080846	2.280434	0.322585	22237.31193
143.935553	490.777272	-65.2279	576.999361	2.280434	1.84851	22242.65267
94.342975	515.192079	-94.220484	578.525287	0.754508	-1.203341	22236.54897
67.63928	508.325414	-134.657509	605.991945	-2.297343	-0.440378	22215.94897
23.387441	502.984675	-203.324156	598.362318	-3.060305	-1.203341	22209.08231
-20.864398	496.880973	-233.842665	594.547504	-2.297343	-1.203341	5644.398328
-58.249572	494.592085	-274.27969	593.021579	-0.008454	0.322585	18.311106
-87.242156	476.28098	-359.731517	581.577138	-0.771417	-0.440378	13.733329
-148.279175	469.414315	-375.753734	525.117895	0.754508	0.322585	10.681478
-186.427312	453.392097	-396.353728	507.569752	-0.771417	-0.440378	7337.412641
-241.360629	429.740253	-439.079641	469.421615	-0.008454	-0.440378	22129.73418
-287.901356	418.295812	-451.287045	401.517932	1.517471	1.84851	22173.98602
-292.479132	373.28101	-498.590735	368.710534	-1.53438	-1.203341	22180.08972
-335.968008	335.895836	-487.909256	308.436478	-0.008454	1.085548	22202.97861
-368.012443	297.747699	-504.694437	251.977235	3.043396	-1.203341	22229.6823
-390.901325	260.362525	-523.768505	173.392074	-0.008454	-0.440378	22206.03046
-432.101313	217.636612	-535.975909	146.688378	3.043396	0.322585	22216.71194
-452.701307	162.703295	-508.50925	88.70321	-0.771417	1.085548	22204.50453
-477.116115	119.214419	-523.005542	54.369887	-0.008454	0.322585	22202.97861
-498.479071	74.199617	-481.805554	-31.08194	-2.297343	-1.203341	22220.52675
-494.664258	32.999629	-462.731486	-89.830071	3.043396	0.322585	22253.33415
-490.086481	-13.541098	-458.15371	-153.918941	1.517471	-0.440378	22230.44527
-512.2124	-66.948489	-444.42038	-224.111512	1.517471	0.322585	22228.91934
-508.397587	-135.615135	-393.301877	-301.170749	0.754508	-0.440378	22237.31193
-474.064264	-169.185496	-368.887069	-322.533705	-2.297343	-0.440378	22212.13416
-448.886493	-234.037329	-355.916703	-384.333687	-3.823268	-1.203341	22204.50453
-413.790207	-267.607689	-290.301908	-425.533675	-1.53438	-1.203341	22225.10453
-379.456884	-309.570639	-265.8871	-455.289222	0.754508	0.322585	22217.4749
-335.205046	-351.53359	-195.694528	-533.874384	0.754508	1.085548	22220.52675
-313.842089	-395.785429	-166.701944	-539.978085	-0.771417	-1.203341	22231.97119
-281.034691	-442.326156	-114.057515	-581.941036	-1.53438	-0.440378	22204.50453
-216.945821	-463.689112	-37.761242	-606.355844	-1.53438	-1.966303	22207.55638
-147.516212	-488.10392	40.060958	-601.778067	2.280434	1.84851	22220.52675
-88.005119	-517.859467	48.453548	-602.54103	-0.008454	-1.203341	22219.00082
-53.671796	-529.303908	125.512784	-607.118806	-0.008454	1.085548	22223.5786
11.180037	-545.326125	223.172014	-581.178073	3.806359	0.322585	22248.75637
57.720764	-552.19279	264.372002	-596.437328	2.280434	0.322585	22234.26008
109.60223	-545.326125	317.016431	-565.918819	0.754508	0.322585	22220.52675
163.772584	-519.385392	365.083083	-543.792899	-0.771417	-1.203341	22210.60823
204.972572	-515.570578	407.808997	-505.644762	1.517471	0.322585	22209.08231
262.194777	-485.052069	449.008985	-478.178104	1.517471	-0.440378	22229.6823
301.105877	-454.533559	477.238606	-456.052184	3.043396	1.085548	22215.18601
345.357716	-431.644677	506.23119	-398.829979	3.806359	1.085548	22211.3712
375.876225	-388.918764	531.40896	-352.289252	-0.771417	-1.966303	22200.68972
413.261399	-349.244702	568.794134	-285.911494	1.517471	1.085548	22205.2675
427.757691	-308.807677	535.223774	-259.207798	0.754508	0.322585	22193.82305
451.409536	-263.792875	539.80155	-200.459668	-1.53438	-0.440378	22197.63787
478.113232	-201.229931	545.905252	-113.481916	-1.53438	1.085548	22212.13416
483.453971	-140.192912	554.297842	-51.681934	-0.008454	-0.440378	22213.66009
501.002114	-97.466999	543.616364	29.955079	1.517471	-1.203341	22215.18601
481.928046	-47.874421	514.62378	73.443955	-0.771417	-1.966303	22222.05268
472.772493	16.214449	486.394159	132.192086	-2.297343	0.322585	22215.18601
464.379903	61.229251	453.586761	164.236521	-0.771417	-0.440378	22199.16379
433.098431	127.607009	461.979351	226.036502	-0.771417	-0.440378	22214.42305
431.572505	177.199587	402.468258	273.340192	2.280434	0.322585	22230.44527
405.631772	231.369941	359.742344	348.11054	3.806359	0.322585	22231.20823
385.031778	264.940301	304.046065	390.836454	2.280434	0.322585	22235.786
373.587337	311.481028	252.927561	416.777187	1.517471	0.322585	22237.31193
331.624387	365.651383	200.283132	454.925323	-0.008454	0.322585	22219.00082
311.024393	397.695818	143.060927	510.621603	-0.008454	0.322585	22222.05268
259.142927	437.36988	101.860939	537.325299	-0.771417	-1.966303	22230.44527
217.942939	461.784688	43.112808	560.214181	-0.771417	0.322585	22237.31193
190.47628	475.518017	-51.494571	586.154914	2.280434	-0.440378	22238.83786
132.491112	499.169862	-43.864944	586.154914	-0.008454	0.322585	22236.54897
77.557795	500.695787	-107.953813	563.266032	-0.008454	-1.203341	22228.15638
54.668913	499.169862	-143.050099	593.784542	0.754508	1.085548	22215.94897
-6.368106	498.406899	-220.872298	586.917877	-0.008454	1.085548	22215.18601
-27.731063	488.488383	-244.524143	584.628989	-0.771417	-0.440378	365.459151
-71.982901	474.755054	-307.087088	594.547504	-1.53438	-1.203341	14.496292
-111.656964	478.569868	-360.494479	540.37715	-0.771417	-1.203341	12.207404
-156.671765	468.651352	-385.67225	522.066044	-0.771417	-1.203341	9.918516
-210.079157	454.918023	-391.775952	495.362348	-2.297343	0.322585	20754.87533
-254.330995	412.19211	-457.390747	456.451249	-0.771417	-0.440378	22173.98602
-281.797654	393.118041	-452.81297	403.043857	-2.297343	-0.440378	22175.51195
-327.575418	372.518047	-522.24258	347.347578	-1.53438	-0.440378	22186.95639
-370.301331	342.762501	-524.531468	295.466111	0.754508	1.085548	22202.97861
-380.98281	284.01437	-516.90184	239.006869	1.517471	-1.203341	22219.00082
-410.738356	251.969935	-538.264797	152.79208	0.754508	-0.440378	22203.74157
-442.019829	191.695879	-515.375915	125.325421	0.754508	0.322585	22210.60823
-477.116115	157.362555	-518.427766	72.680992	-0.771417	-2.729266	22197.63787
-486.271667	100.903313	-499.353697	17.747675	-0.771417	-0.440378	22214.42305
-490.086481	63.518139	-455.101859	-44.052307	3.043396	1.085548	22246.46748
-481.693891	13.162598	-460.442598	-103.5634	-0.771417	-0.440378	22241.88971
-506.871661	-43.296644	-446.709269	-183.674487	0.754508	-1.203341	22223.5786
-494.664258	-96.704036	-412.375945	-236.318916	1.517471	0.322585	22233.49712
-491.612407	-138.666986	-384.146324	-292.015196	-0.771417	-1.203341	22229.6823
-466.434636	-208.859558	-379.568548	-356.867029	-2.297343	-0.440378	22193.06009
-430.575388	-235.563254	-355.15374	-397.304054	-0.008454	-0.440378	22215.94897
-417.605021	-288.970646	-288.013019	-434.689228	-0.008454	-1.203341	22230.44527
-385.560586	-332.459522	-241.472292	-465.207737	0.754508	1.085548	22215.18601
-355.042077	-370.607658	-165.938981	-543.029936	-0.771417	1.085548	22223.5786
-297.056909	-393.496541	-135.420472	-544.555862	-2.297343	-1.203341	22223.5786
-249.753219	-455.296522	-94.983447	-600.252142	-1.53438	0.322585	22201.45268
-221.523598	-490.392808	-38.524204	-625.429912	-2.297343	-1.203341	22205.2675
-149.8051	-508.703914	50.742436	-602.54103	0.754508	1.085548	22224.34156
-91.05697	-541.511312	100.335014	-639.926204	-0.008454	-0.440378	22219.76379
-19.338472	-562.111305	144.586853	-596.437328	3.043396	0.322585	22237.31193
21.098553	-539.985386	245.297934	-584.229924	1.517471	1.085548	22241.12674
60.772615	-543.8002	278.105331	-577.36326	-1.53438	-1.203341	22208.31935
126.38741	-541.511312	331.512723	-556.000303	0.754508	0.322585	22204.50453
182.846653	-533.881684	376.527525	-559.052154	-1.53438	-0.440378	22199.92676
228.624417	-507.940951	435.275655	-501.829949	0.754508	0.322585	22225.10453
269.061442	-491.155771	471.134904	-478.941067	3.043396	0.322585	22229.6823
321.705871	-468.266889	490.971935	-430.874414	0.754508	-0.440378	22225.86749
341.542902	-424.01505	500.127488	-385.859613	1.517471	-0.440378	22208.31935
391.898443	-395.022466	554.297842	-339.318886	0.754508	0.322585	22196.87491
427.757691	-340.852112	564.216358	-290.489271	1.517471	1.085548	22209.84527
433.861393	-286.681757	565.742283	-230.215214	-0.771417	-0.440378	22187.71935
452.172499	-232.511403	555.823768	-189.015227	-0.771417	-0.440378	22203.74157
484.979897	-175.289198	548.957103	-94.407847	-0.008454	0.322585	22217.4749
472.00953	-129.511434	542.090438	-36.422679	-1.53438	0.322585	22204.50453
487.268785	-64.659601	525.305258	32.243967	0.754508	0.322585	22221.28971
479.639157	-40.244793	500.127488	91.755061	-2.297343	-0.440378	22207.55638
458.276201	25.370002	465.031202	158.132819	-0.008454	0.322585	22219.00082
445.305834	84.118133	453.586761	201.621695	-2.297343	-0.440378	22206.79342
433.861393	136.762562	446.720096	232.903167	-0.008454	-0.440378	22219.76379
423.942878	202.377357	373.475674	309.199441	1.517471	0.322585	22238.83786
382.74289	237.473643	358.979382	339.71795	2.280434	0.322585	22230.44527
403.342884	274.095854	295.653474	399.992006	-0.771417	-0.440378	22230.44527
356.039194	324.451395	233.09053	437.37718	1.517471	1.085548	22236.54897
332.387349	379.384712	169.00166	469.421615	1.517471	0.322585	22215.18601
290.424399	417.532849	137.720188	523.59197	1.517471	2.611473	22224.34156
262.194777	455.680986	82.786871	541.903075	2.280434	-0.440378	22254.86007
228.624417	477.043942	-24.027912	572.421585	2.280434	0.322585	22228.15638
160.720733	485.436532	-48.44272	580.051212	2.280434	0.322585	22234.26008
137.068889	504.510601	-74.383453	582.3401	-0.771417	-0.440378	22239.60082
73.742981	515.192079	-117.872329	593.784542	0.754508	1.085548	22215.18601
50.091137	520.532818	-166.701944	572.421585	-2.297343	-1.203341	22202.97861
18.809664	506.036526	-219.346373	602.177132	-1.53438	-1.203341	22215.18601
-58.249572	498.406899	-277.331541	592.258616	1.517471	1.085548	48.066652
-93.345858	495.355048	-333.790784	564.791958	0.754508	0.322585	13.733329
-133.01992	478.569868	-376.516697	558.688256	0.754508	1.085548	12.207404
-162.012504	470.177278	-417.716685	504.517901	-1.53438	-1.203341	11.444441
-242.886554	438.132843	-422.294461	492.310498	-2.297343	-1.203341	21765.038
-250.516182	417.532849	-481.805554	437.37718	-0.771417	-0.440378	22166.3564
-304.686536	405.325445	-481.805554	377.103124	0.754508	0.322585	22195.34898
-327.575418	357.258793	-490.198145	334.377211	0.754508	1.84851	22196.87491
-348.175412	300.79955	-500.879623	267.999453	1.517471	0.322585	22212.89712
-390.901325	264.177339	-555.81294	191.703179	-0.008454	-0.440378	22209.84527
-430.575388	211.53291	-564.968493	129.140235	2.280434	-1.203341	22202.97861
-458.042046	187.118102	-514.612952	100.910614	0.754508	1.085548	22212.89712
-480.930928	123.792195	-523.005542	45.977296	0.754508	-1.203341	22222.05268
-500.004997	96.325537	-495.538884	0.962495	-2.297343	-1.966303	22215.18601
-492.375369	48.258884	-474.93889	-77.622667	-0.008454	-0.440378	22247.23045
-545.019798	-18.118874	-509.272213	-102.037475	3.043396	0.322585	22247.99341
-493.138332	-50.926272	-427.6352	-213.430034	1.517471	0.322585	22226.63045
-495.42722	-99.755887	-410.85002	-256.91891	-0.008454	-1.203341	22230.44527
-496.190183	-172.237347	-379.568548	-318.718892	0.754508	-1.203341	22225.10453
-451.175382	-203.518819	-360.494479	-387.385538	-2.297343	-0.440378	22201.45268
-452.701307	-266.081763	-320.820417	-414.852197	-4.586231	-1.203341	22219.00082
-400.056878	-295.074347	-256.731547	-459.866998	0.754508	0.322585	22231.97119
-383.271698	-335.511373	-233.842665	-496.489209	0.754508	-0.440378	22216.71194
-324.523567	-362.978031	-159.83528	-526.244756	1.517471	0.322585	22229.6823
-275.693952	-414.859497	-102.613074	-563.62993	-1.53438	-0.440378	22213.66009
-262.723586	-469.792814	-76.672341	-635.348428	-2.297343	-0.440378	22199.16379
-189.479163	-490.392808	10.305411	-607.118806	-0.771417	1.085548	22218.23786
-126.916218	-508.703914	62.94984	-601.778067	-2.297343	-1.966303	22225.10453
-59.012535	-542.274274	127.03871	-612.459545	0.754508	0.322585	22221.28971
-1.027367	-534.644647	211.727573	-594.14844	1.517471	-1.203341	22241.12674
14.231888	-542.274274	245.297934	-584.229924	2.280434	-0.440378	22233.49712
77.557795	-559.822417	297.942363	-595.674365	1.517471	1.085548	22214.42305
142.409628	-538.459461	326.934947	-565.918819	1.517471	0.322585	22192.29713
194.291094	-528.540945	384.157152	-523.192905	-0.008454	-0.440378	22215.18601
236.254044	-488.10392	449.008985	-501.829949	2.280434	1.085548	22236.54897
259.142927	-479.71133	445.957134	-446.133669	1.517471	1.085548	22213.66009
308.735504	-437.748379	475.71268	-420.955899	1.517471	0.322585	22212.89712
358.328082	-414.096534	523.779333	-356.104066	0.754508	-1.203341	22209.84527
396.476219	-372.133584	532.934886	-306.511488	0.754508	1.085548	22195.34898
435.387319	-335.511373	564.979321	-267.600388	-2.297343	-0.440378	22173.22306
430.04658	-277.526205	551.245991	-219.533736	-1.53438	0.322585	22181.61565
478.876195	-232.511403	545.142289	-161.548568	-0.008454	-0.440378	22203.74157
481.928046	-172.237347	522.253407	-79.911555	-0.008454	-0.440378	22219.00082
486.505822	-124.933657	516.149705	-30.318977	-0.771417	-0.440378	22227.39341
489.557673	-76.867005	493.260823	41.39952	-0.771417	-0.440378	22206.79342
461.328052	3.244083	475.71268	74.206918	-1.53438	-1.203341	22214.42305
484.979897	52.836661	449.008985	187.125403	-0.008454	-1.203341	22216.71194
446.068797	110.821829	439.853432	208.488359	-0.008454	-0.440378	22211.3712
431.572505	137.525524	400.942332	256.555012	0.754508	0.322585	22227.39341
421.653989	202.377357	375.001599	313.014254	4.569322	1.085548	22250.2823
407.92066	242.814382	326.934947	374.051273	-0.008454	0.322585	22226.63045
373.587337	303.088438	272.00163	416.777187	1.517471	-1.203341	22229.6823
343.83179	351.918053	217.831275	456.451249	-2.297343	-1.966303	22230.44527
322.468834	396.932855	164.423884	486.969758	-0.771417	-1.203341	22213.66009
290.424399	413.718035	123.986859	532.747523	-0.008454	-0.440378	22225.86749
227.861454	471.703203	35.483181	556.399367	2.280434	0.322585	22253.33415
216.417013	469.414315	-24.027912	531.98456	-2.297343	-1.966303	22228.91934
140.883702	481.621719	-99.561223	557.16233	3.043396	0.322585	22236.54897
108.839267	501.45875	-104.901962	594.547504	-0.008454	-1.966303	22235.02304
65.350391	501.45875	-136.946397	609.806759	1.517471	1.84851	22212.13416
8.891149	495.355048	-177.383422	611.332684	-0.771417	-1.203341	22212.89712
-7.894031	486.962458	-223.924149	571.658622	-0.771417	-1.203341	12247.07785
-73.508827	489.251346	-272.753765	577.762324	-0.008454	0.322585	22.125919
-102.501411	496.118011	-329.213007	574.710473	-0.008454	1.085548	12.970367
-147.516212	465.599501	-376.516697	541.903075	0.754508	-1.203341	12.207404
-177.271759	467.125427	-378.805585	483.154945	-3.060305	-0.440378	8781.701102
-229.916188	418.295812	-430.687051	438.903106	-2.297343	-0.440378	22133.549
-267.301362	423.636551	-457.390747	424.406814	-0.771417	-0.440378	22183.90454
-287.138393	379.384712	-491.72407	374.814236	-0.008454	0.322585	22182.37861
-324.523567	345.051389	-485.620368	338.192025	-0.008454	1.84851	22200.68972
-351.227263	287.829184	-500.879623	243.584645	0.754508	-0.440378	22209.08231
-397.76799	271.806966	-529.109244	184.073552	0.754508	0.322585	22196.87491
-437.442052	210.006984	-503.168511	125.325421	2.280434	0.322585	22186.19343
-457.279083	153.547742	-545.894424	72.680992	0.754508	-1.203341	22201.45268
-470.24945	133.710711	-528.346281	39.110632	-0.008454	1.085548	22223.5786
-487.797593	91.74776	-476.464815	-15.059723	1.517471	-1.966303	22241.12674
-496.190183	44.44407	-468.072225	-73.807853	0.754508	0.322585	22244.17859
-489.323518	-2.096657	-432.212977	-172.993009	-0.771417	-0.440378	22229.6823
-501.530922	-73.052191	-430.687051	-230.215214	-0.771417	-0.440378	22225.86749
-509.923512	-126.459583	-423.057424	-272.941128	-0.008454	-0.440378	22225.86749
-475.590189	-170.711421	-389.487063	-319.481855	-3.060305	-1.966303	22208.31935
-451.938344	-206.57067	-359.731517	-378.229985	-0.008454	-0.440378	22212.89712
-416.842058	-256.163248	-316.242641	-427.822563	-0.771417	-1.203341	22225.86749
-415.316133	-296.600273	-255.205622	-480.466992	-0.771417	-0.440378	22227.39341
-345.886524	-335.511373	-196.457491	-517.089203	-0.771417	-1.966303	22219.00082
-329.864306	-407.992833	-146.864913	-530.05957	-3.823268	-2.729266	22213.66009
-286.37543	-427.066901	-124.738994	-586.518812	-0.771417	1.84851	22218.23786
-203.212492	-455.296522	-51.494571	-632.296577	-0.008454	-1.203341	22202.21564
-186.427312	-490.392808	46.164659	-578.889185	-2.297343	-0.440378	22219.00082
-97.923634	-510.992802	64.475765	-617.037322	-0.008454	-0.440378	22233.49712
-75.797715	-531.592796	146.112778	-599.489179	-1.53438	-1.203341	22230.44527
-4.079218	-537.696498	224.69794	-576.600297	-0.771417	-0.440378	22234.26008
65.350391	-527.777982	271.238667	-605.592881	-0.771417	-0.440378	22231.97119
78.320758	-559.059454	304.046065	-572.02252	-0.771417	-0.440378	22200.68972
160.720733	-543.8002	366.609009	-541.504011	-0.771417	-1.203341	22201.45268
221.757752	-502.600212	384.920115	-505.644762	-0.008454	-0.440378	22224.34156
243.120709	-480.474293	431.460842	-485.807731	2.280434	0.322585	22229.6823
310.26143	-478.948367	445.194171	-441.555892	1.517471	-0.440378	22215.18601
341.542902	-430.118752	537.512662	-424.007749	-0.008454	1.085548	22223.5786
367.483635	-388.155801	526.068221	-333.215184	3.043396	-0.440378	22195.34898
391.13548	-365.266919	545.142289	-313.378153	-0.008454	0.322585	22199.92676
432.335468	-328.644708	537.512662	-256.91891	-0.771417	0.322585	22198.40083
451.409536	-263.792875	534.460811	-206.563369	0.754508	-0.440378	22196.11194
465.905828	-214.96326	544.379327	-114.244878	1.517471	-0.440378	22207.55638
481.165083	-166.133645	515.386743	-83.726369	3.043396	0.322585	22212.13416
500.239151	-96.704036	536.749699	11.643973	1.517471	1.085548	22220.52675
490.320636	-28.800352	514.62378	67.340253	-2.297343	-1.966303	22202.97861
491.083599	19.2663	504.705264	129.140235	-1.53438	1.085548	22215.94897
449.120648	47.495921	478.001569	176.443924	-1.53438	-1.203341	22211.3712
441.491021	129.132934	425.35714	217.643912	0.754508	-0.440378	22215.94897
437.676207	178.725512	400.179369	292.41426	1.517471	1.085548	22236.54897
409.446586	232.132904	352.112717	352.688317	2.280434	0.322585	22240.36378
371.298449	250.444009	311.675692	371.762385	0.754508	0.322585	22224.34156
378.928076	290.118072	262.846077	412.19941	2.280434	1.085548	22231.97119
343.83179	340.473612	183.497952	458.740137	-1.53438	-1.966303	22222.81564
305.683653	378.621749	163.660921	496.125311	0.754508	1.085548	22219.00082
277.454032	437.36988	87.364647	548.76974	3.043396	0.322585	22254.09711
226.335529	464.836538	31.668367	551.058628	2.280434	1.085548	22241.88971
180.557765	476.28098	-36.998279	580.051212	0.754508	-1.203341	22225.86749
133.254075	513.666154	-80.487155	557.925293	0.754508	-0.440378	22235.02304
72.217056	489.251346	-115.583441	575.473436	-1.53438	0.322585	22225.86749
69.928168	490.014309	-170.516758	564.028995	-3.823268	-0.440378	22197.63787
19.572627	499.932824	-199.509342	594.547504	0.754508	0.322585	22218.23786
-34.597727	493.829122	-262.072286	590.732691	-0.008454	0.322585	740.836818
-70.456976	506.799489	-304.7982	553.347516	-0.771417	-1.203341	17.548143
-125.390293	491.540234	-355.15374	537.325299	0.754508	-0.440378	12.207404
-150.568063	462.54765	-378.042622	506.80679	-1.53438	-0.440378	11.444441
-210.079157	451.103209	-414.664834	490.784572	0.754508	0.322585	19797.3571
-235.256927	439.658768	-447.472231	438.140143	-0.771417	-0.440378	22161.01566
-273.405064	408.377296	-459.679635	402.280895	-0.008454	0.322585	22201.45268
-323.760604	379.384712	-484.094443	343.532764	0.754508	-0.440378	22193.06009
-371.827257	347.340277	-490.198145	329.036472	3.043396	-1.966303	22213.66009
-373.353182	277.910668	-514.612952	250.45131	-0.008454	-0.440378	22212.89712
-406.16058	227.555127	-553.524052	167.288372	0.754508	-1.203341	22194.58602
-446.597605	190.932916	-524.531468	123.799496	2.280434	0.322585	22193.82305
-479.405003	148.969965	-523.768505	45.977296	0.754508	-1.203341	22225.10453
-490.849444	102.429238	-511.561101	37.584706	0.754508	0.322585	22217.4749
-494.664258	81.829245	-506.220362	-35.659716	2.280434	-0.440378	22241.12674
-515.264251	-2.096657	-485.620368	-86.015257	2.280434	0.322585	22245.70452
-519.842028	-42.533682	-440.605567	-153.918941	1.517471	-0.440378	22223.5786
-493.901295	-73.815154	-408.561132	-234.792991	2.280434	1.085548	22225.86749
-485.508705	-147.059577	-403.220393	-277.518904	-0.771417	-1.203341	22218.23786
-467.197599	-173.763272	-365.835218	-341.607774	-0.771417	0.322585	22205.2675
-445.834642	-252.348434	-318.531529	-394.252203	-0.771417	-1.203341	22218.23786
-414.55317	-286.681757	-281.909317	-442.318855	-0.008454	1.84851	22232.73415
-393.953176	-337.800261	-245.287106	-494.963284	0.754508	-0.440378	22222.81564
-362.671704	-375.948398	-198.746379	-523.192905	2.280434	0.322585	22225.10453
-316.89394	-410.281721	-152.968615	-545.318825	-2.297343	-1.966303	22211.3712
-259.671735	-455.296522	-82.01308	-601.015104	-1.53438	1.085548	22209.08231
-203.975455	-487.340957	-44.627906	-610.93362	-0.771417	-1.203341	22211.3712
-142.175473	-497.259473	65.238728	-604.066955	-1.53438	-0.440378	22222.81564
-100.212523	-533.881684	97.283163	-623.141024	0.754508	1.085548	22234.26008
-49.856982	-546.852051	195.705356	-562.866968	1.517471	-1.203341	22233.49712
23.387441	-544.563162	243.009046	-567.444744	-0.008454	-0.440378	22228.15638
81.372609	-540.748349	304.046065	-579.652148	1.517471	0.322585	22225.10453
130.202224	-553.718715	317.016431	-575.074371	0.754508	1.085548	22178.5638
175.217025	-532.355759	375.764562	-557.526228	-0.771417	1.085548	22212.13416
235.491082	-504.8891	420.779363	-488.096619	1.517471	-1.203341	22250.2823
259.905889	-472.844665	442.905283	-473.600327	2.280434	-0.440378	22209.84527
308.735504	-450.718746	497.8386	-452.237371	3.043396	0.322585	22216.71194
349.172529	-416.385423	513.097854	-386.622575	-0.771417	-0.440378	22223.5786
394.950294	-397.311354	519.964519	-308.800376	-2.297343	-1.966303	22200.68972
427.757691	-359.163217	534.460811	-306.511488	1.517471	1.085548	22180.85269
435.387319	-296.600273	535.223774	-229.452252	-0.008454	1.84851	22212.89712
461.328052	-246.244732	547.431178	-181.385599	-0.008454	0.322585	22197.63787
481.928046	-189.78549	538.275625	-93.644884	-0.008454	-0.440378	22204.50453
488.79471	-131.800322	545.905252	-46.341195	-0.008454	-1.203341	22234.26008
478.876195	-79.155893	518.438594	36.058781	-2.297343	-0.440378	22195.34898
479.639157	-44.82257	522.253407	93.280986	-0.771417	-0.440378	22210.60823
462.853977	8.584822	491.734898	145.162452	-0.008454	0.322585	22220.52675
447.594723	87.932946	465.794165	200.858732	-0.771417	-1.203341	22207.55638
452.172499	142.866263	438.327506	244.347608	-0.771417	-1.203341	22224.34156
439.202132	184.066251	387.209003	309.199441	0.754508	-0.440378	22252.57118
399.52807	246.629196	361.26827	351.162391	1.517471	1.085548	22228.91934
385.794741	293.169923	308.623841	386.258677	3.043396	1.085548	22223.5786
360.616971	325.214358	237.668306	426.695702	-0.771417	0.322585	22228.15638
337.728088	382.436563	197.994244	465.606802	2.280434	0.322585	22219.00082
294.239212	415.243961	146.112778	527.406783	1.517471	-0.440378	22238.83786
274.402181	434.318029	86.601684	538.851224	1.517471	0.322585	22247.99341
204.209609	471.703203	18.698001	569.369734	2.280434	-0.440378	22235.786
160.720733	491.540234	-62.939012	583.866026	2.280434	1.84851	22231.20823
127.150373	486.962458	-78.198267	573.94751	-0.008454	-0.440378	22231.97119
78.320758	504.510601	-135.420472	588.443802	-2.297343	-0.440378	22209.84527
46.276323	494.592085	-162.124168	612.095647	1.517471	-1.203341	22210.60823
-2.553292	499.932824	-230.027851	600.651206	-0.771417	0.322585	22224.34156
-42.990317	498.406899	-264.361174	594.547504	-1.53438	-1.203341	71.718497
-103.264373	496.118011	-313.19079	589.969728	2.280434	-0.440378	13.733329
-133.01992	479.33283	-339.894485	553.347516	0.754508	1.085548	12.207404
-164.301392	454.918023	-397.116691	519.777156	-1.53438	0.322585	9.918516
-223.812486	437.36988	-405.509281	487.732721	-1.53438	-0.440378	21807.76391
-240.597666	434.318029	-432.975939	450.347547	-0.771417	-1.203341	22187.71935
-290.953207	391.592116	-471.124076	378.62905	-0.008454	-0.440378	22202.21564
-312.316163	361.836569	-478.753704	340.480913	0.754508	1.085548	22202.97861
-363.434667	322.162507	-500.11666	283.258708	1.517471	0.322585	22214.42305
-403.108729	265.703264	-489.435182	202.384658	0.754508	0.322585	22210.60823
-413.790207	229.081053	-529.109244	144.39949	0.754508	-1.966303	22183.90454
-451.938344	186.355139	-507.746288	104.725427	-0.008454	-0.440378	22175.51195
-473.301301	138.288487	-522.24258	42.162483	-0.771417	-1.203341	22230.44527
-489.323518	92.510723	-486.383331	7.82916	2.280434	-0.440378	22236.54897
-505.345736	47.495921	-477.990741	-82.963406	2.280434	-0.440378	22238.83786
-511.449438	4.770008	-477.990741	-115.007841	1.517471	-0.440378	22237.31193
-504.582773	-53.978123	-431.450014	-172.993009	-0.771417	-0.440378	22220.52675
-489.323518	-101.281812	-429.924088	-246.237432	-0.008454	-0.440378	22218.23786
-500.004997	-160.029943	-393.301877	-308.800376	-3.823268	-1.203341	22213.66009
-464.908711	-195.126229	-391.012989	-363.733693	-0.008454	0.322585	22209.84527
-432.101313	-237.089179	-317.005603	-425.533675	0.754508	-0.440378	22225.10453
-403.108729	-275.237316	-273.516727	-447.659594	0.754508	-0.440378	22229.6823
-369.538369	-337.800261	-231.553777	-486.570694	-0.771417	-1.966303	22215.18601
-335.205046	-378.237286	-191.116752	-534.637346	-0.771417	1.085548	22206.79342
-292.479132	-406.466907	-123.976031	-556.000303	-0.008454	0.322585	22219.76379
-249.753219	-436.222454	-59.124198	-619.32621	-0.771417	-1.203341	22205.2675
-183.375461	-476.659479	8.779485	-616.274359	-0.771417	1.085548	22215.18601
-131.493995	-500.311324	52.268361	-597.200291	-0.008454	-0.440378	22235.02304
-66.642162	-520.148355	107.964641	-617.800285	3.806359	1.84851	22246.46748
-10.945882	-556.007604	194.17943	-588.044738	0.754508	-0.440378	22228.91934
17.283739	-548.377976	251.401636	-592.622514	1.517471	1.84851	22231.20823
83.661497	-541.511312	296.416437	-578.126222	2.280434	1.84851	22213.66009
125.624448	-540.748349	345.246052	-577.36326	-1.53438	-2.729266	22191.53417
193.528131	-526.252057	398.653444	-524.718831	1.517471	0.322585	22235.786
223.283678	-502.600212	436.801581	-509.459576	-0.008454	-0.440378	22212.89712
259.905889	-475.896516	453.586761	-482.75588	3.043396	-0.440378	22207.55638
330.098461	-456.059485	501.653413	-411.800346	0.754508	1.085548	22223.5786
366.720672	-413.333572	512.334892	-350.763327	0.754508	0.322585	22215.18601
386.557704	-373.659509	519.964519	-298.881861	-1.53438	1.085548	22191.53417
424.70584	-330.933596	556.58673	-256.91891	-1.53438	-1.966303	22209.08231
441.491021	-285.155832	539.80155	-223.34855	0.754508	1.085548	22214.42305
460.565089	-224.881776	556.58673	-164.600419	-0.771417	-0.440378	22200.68972
497.950263	-167.65957	546.668215	-89.067108	0.754508	0.322585	22215.94897
489.557673	-121.881806	550.483029	-30.318977	0.754508	1.085548	22235.02304
474.298418	-63.896638	503.179339	47.503222	-1.53438	0.322585	22200.68972
459.802126	-20.407762	519.201556	114.643943	-2.297343	-0.440378	22211.3712
468.194716	36.05148	451.297873	170.340223	-0.771417	-0.440378	22221.28971
443.016946	94.036648	451.297873	214.592061	-0.771417	-0.440378	22210.60823
443.016946	151.258854	435.275655	267.23649	-0.008454	-0.440378	22233.49712
415.550288	203.14032	384.920115	312.251292	1.517471	-0.440378	22246.46748
402.579921	248.918084	320.831245	369.473497	0.754508	0.322585	22219.76379
362.142896	299.273625	270.475704	413.725336	-0.008454	-0.440378	22225.86749
360.616971	342.762501	209.438685	448.821622	0.754508	1.085548	22232.73415
317.891057	386.251377	165.186846	484.68087	1.517471	1.84851	22214.42305
283.557734	423.636551	134.668337	531.221597	3.806359	0.322585	22248.75637
234.728119	451.866172	55.320212	553.347516	1.517471	0.322585	22247.99341
199.631833	464.836538	-34.709391	560.214181	-0.008454	-1.203341	22220.52675
163.772584	494.592085	-65.990863	592.258616	1.517471	1.84851	22229.6823
107.313342	501.45875	-82.01308	576.236399	-0.771417	-1.203341	22226.63045
68.402242	502.984675	-128.553807	589.969728	-0.008454	1.085548	22203.74157
27.202255	494.592085	-210.953783	605.228983	-1.53438	-0.440378	22214.42305
-17.812547	494.592085	-220.872298	605.991945	-1.53438	-0.440378	22228.91934
-66.642162	493.06616	-279.620429	586.917877	-1.53438	-0.440378	24.414808
-95.634746	488.488383	-334.553746	577.762324	0.754508	0.322585	12.207404
-147.516212	460.258762	-354.390777	536.562336	-0.008454	1.84851	12.207404
-186.427312	454.15506	-385.67225	507.569752	-3.060305	-0.440378	7.629627
-224.575449	432.792104	-432.212977	483.917907	-2.297343	-0.440378	22048.86013
-261.19766	408.377296	-452.81297	425.169777	-0.771417	-0.440378	22193.82305
-300.10876	389.303228	-477.227778	380.154975	-0.771417	-1.966303	22209.08231
-325.28653	354.206942	-478.753704	328.273509	3.043396	1.085548	22208.31935
-365.723555	306.140289	-502.405548	274.866118	0.754508	-1.203341	22204.50453
-393.953176	260.362525	-519.953691	178.732813	2.280434	0.322585	22209.08231
-421.419835	199.325506	-538.264797	145.925415	-0.008454	-0.440378	22179.32676
-450.412419	170.332922	-489.435182	84.125433	-0.771417	-1.203341	22222.81564
-466.434636	131.421822	-504.694437	45.214334	0.754508	-0.440378	22241.88971
-509.923512	76.488505	-480.279629	-20.400462	-0.771417	-0.440378	22228.91934
-518.316102	31.473704	-470.361113	-105.852288	-0.771417	-0.440378	22238.07489
-512.2124	-30.326278	-461.968523	-144.000425	-0.008454	-0.440378	22240.36378
-509.923512	-57.029974	-421.531498	-207.326332	-1.53438	-1.203341	22214.42305
-506.871661	-127.222545	-403.220393	-277.518904	-2.297343	-0.440378	22206.79342
-486.271667	-176.052161	-394.827802	-331.689258	-0.008454	-0.440378	22222.81564
-461.093897	-228.696589	-363.54633	-358.392954	-1.53438	1.085548	22214.42305
-437.442052	-279.05213	-311.664864	-433.163302	-1.53438	0.322585	22227.39341
-390.901325	-300.415087	-241.472292	-467.496625	0.754508	-1.203341	22233.49712
-361.145779	-343.903963	-219.346373	-501.829949	0.754508	-0.440378	22218.23786
-315.368014	-382.815062	-156.020466	-532.348458	-2.297343	-1.966303	22208.31935
-279.508766	-431.644677	-99.561223	-569.733632	-2.297343	0.322585	22214.42305
-219.23471	-473.607628	-55.309385	-599.489179	0.754508	0.322585	22207.55638
-171.168057	-491.155771	27.853554	-610.93362	0.754508	1.84851	22222.81564
-107.079187	-502.600212	85.838722	-607.881769	2.280434	0.322585	22243.41563
-49.856982	-532.355759	153.742405	-605.592881	3.043396	1.085548	22228.91934
0.498559	-541.511312	223.172014	-588.044738	-0.008454	-0.440378	22223.5786
64.587429	-543.8002	283.446071	-600.252142	-0.008454	-1.203341	22228.91934
111.891118	-547.615013	328.460872	-570.496595	-0.771417	0.322585	22193.06009
156.142957	-533.881684	353.638642	-543.029936	-1.53438	-0.440378	22209.08231
206.498498	-516.333541	397.127518	-510.985501	2.280434	-0.440378	22250.2823
239.305895	-476.659479	450.53491	-486.570694	2.280434	1.84851	22212.13416
302.631803	-472.844665	481.816382	-457.57811	0.754508	0.322585	22196.87491
329.335498	-434.696528	488.683047	-400.355905	1.517471	0.322585	22220.52675
371.298449	-402.652093	527.594146	-327.874445	-2.297343	0.322585	22206.79342
407.157697	-360.689143	542.090438	-292.015196	0.754508	1.84851	22181.61565
428.520654	-318.726192	552.771917	-245.474469	-1.53438	-1.203341	22212.89712
441.491021	-274.474354	561.164507	-197.407817	-0.008454	-1.203341	22210.60823
475.824344	-215.726223	533.697848	-132.555984	-0.771417	0.322585	22180.85269
482.691008	-153.926241	537.512662	-66.941189	-0.771417	-1.203341	22231.97119
479.639157	-109.674402	523.779333	-7.430095	-1.53438	0.322585	22209.84527
465.905828	-50.926272	509.283041	52.080998	-1.53438	0.322585	22206.79342
475.061381	7.821859	505.468227	118.458756	-0.008454	-0.440378	22219.76379
455.987313	61.229251	474.186755	190.940216	0.754508	-0.440378	22222.81564
442.253983	115.399605	454.349724	230.614279	-0.771417	-0.440378	22219.76379
439.202132	184.829214	426.120102	279.443894	2.280434	0.322585	22245.70452
403.342884	215.347723	366.609009	329.799435	-0.771417	1.085548	22235.786
404.105847	264.940301	336.090499	381.680901	1.517471	0.322585	22219.76379
359.091045	319.110656	252.927561	428.221628	-0.771417	0.322585	22225.10453
352.22438	358.021755	210.201648	467.89569	0.754508	0.322585	22230.44527
313.313281	397.695818	170.527586	508.332715	0.754508	0.322585	22232.73415
277.454032	432.792104	96.5202	532.747523	-0.008454	-1.203341	22238.83786
221.757752	461.021725	37.009107	575.473436	-0.008454	1.085548	22244.94156
164.535547	489.251346	-41.576055	557.16233	1.517471	-1.203341	22222.81564
152.328143	490.014309	-70.568639	571.658622	-0.008454	-0.440378	22225.10453
85.187423	496.118011	-108.716776	584.628989	-3.060305	-0.440378	22211.3712
48.565211	506.799489	-154.49454	598.362318	1.517471	0.322585	22209.08231
4.313372	503.747638	-217.057485	612.85861	1.517471	1.085548	22221.28971
-31.545876	496.118011	-259.020435	589.969728	0.754508	-0.440378	604.266488
-91.819932	486.199495	-278.094504	577.762324	-0.771417	0.322585	16.78518
-114.708815	477.806905	-346.76115	564.028995	-1.53438	1.085548	10.681478
-173.456945	460.258762	-374.227809	535.036411	-2.297343	-1.203341	12.207404
-187.190275	461.784688	-379.568548	515.19938	-3.060305	-1.203341	14967.04001
-222.28656	432.029141	-429.161126	451.11051	-0.008454	-1.203341	22153.38603
-290.953207	395.406929	-477.227778	398.466081	0.754508	0.322585	22202.97861
-307.738387	378.621749	-477.227778	372.525348	0.754508	-1.203341	22210.60823
-339.782822	338.184724	-497.064809	319.880919	0.754508	-1.203341	22209.84527
-386.323549	293.932885	-494.775921	242.821683	1.517471	-0.440378	22213.66009
-393.190214	239.762531	-543.605536	173.392074	-0.771417	-0.440378	22198.40083
-452.701307	205.429208	-539.790722	145.925415	3.043396	1.84851	22177.03787
-450.412419	149.732928	-523.768505	76.495806	-0.008454	-1.203341	22228.15638
-488.560556	118.451456	-507.746288	29.192116	-0.008454	-0.440378	22239.60082
-514.501289	74.199617	-458.916672	-31.844903	1.517471	-0.440378	22237.31193
-493.901295	10.110747	-449.76112	-99.748586	2.280434	1.085548	22239.60082
-494.664258	-25.748501	-463.494449	-158.496717	-0.008454	-0.440378	22231.20823
-506.108699	-81.444781	-446.709269	-234.792991	-0.008454	-1.203341	22214.42305
-493.138332	-127.222545	-396.353728	-290.489271	-0.771417	-0.440378	22213.66009
-471.775375	-189.022527	-366.598181	-325.585556	0.754508	0.322585	22225.10453
-441.256866	-234.037329	-340.657448	-378.992948	1.517471	0.322585	22219.76379
-416.079096	-292.022497	-303.272274	-445.370706	0.754508	1.085548	22228.15638
-384.034661	-316.437304	-251.390808	-475.126253	0.754508	-0.440378	22233.49712
-355.805039	-369.844696	-203.324156	-517.852166	-0.771417	0.322585	22199.16379
-300.871722	-395.022466	-154.49454	-546.84475	1.517471	-0.440378	22217.4749
-251.279144	-433.933566	-104.901962	-575.837334	-0.008454	0.322585	22222.81564
-221.523598	-480.474293	-28.605689	-615.511396	2.280434	-0.440378	22211.3712
-149.8051	-506.415026	48.453548	-591.859552	1.517471	1.085548	22231.20823
-91.819932	-516.333541	99.572051	-623.903987	2.280434	0.322585	22248.75637
-41.464392	-544.563162	171.290548	-609.407695	1.517471	0.322585	22222.05268
14.231888	-543.037237	234.616455	-584.229924	0.754508	0.322585	22226.63045
64.587429	-539.985386	285.734959	-609.407695	0.754508	1.085548	22210.60823
112.654081	-541.511312	322.35717	-555.23734	0.754508	0.322585	22196.87491
179.794802	-524.726131	378.05345	-519.378092	1.517471	-1.203341	22238.07489
224.809603	-506.415026	401.705295	-512.511427	-0.008454	-0.440378	22215.18601
272.876256	-489.629845	464.268239	-497.252172	-0.008454	0.322585	22188.48232
298.816989	-461.400224	471.134904	-432.40034	0.754508	-1.203341	22207.55638
354.513269	-436.222454	502.416376	-387.385538	-1.53438	-1.203341	22205.2675
390.372517	-403.415056	523.779333	-328.637407	-0.008454	1.085548	22171.69713
409.446586	-337.800261	539.80155	-285.911494	-0.771417	0.322585	22212.13416
436.150281	-302.703975	553.534879	-233.267065	0.754508	1.84851	22219.76379
465.905828	-253.87436	541.327476	-180.622636	2.280434	0.322585	22206.03046
500.239151	-191.311415	548.957103	-91.355996	-0.008454	0.322585	22215.94897
477.350269	-136.378098	536.749699	-63.889338	-0.771417	-0.440378	22228.91934
467.431754	-88.311446	523.779333	19.273601	-0.771417	-1.203341	22202.97861
456.750275	-22.69665	504.705264	74.206918	-1.53438	-0.440378	22203.74157
486.505822	22.318151	459.690463	161.947632	-2.297343	-0.440378	22222.81564
447.594723	90.221835	487.157121	162.710595	-0.771417	-0.440378	22222.81564
451.409536	138.288487	458.9275	264.947602	3.043396	0.322585	22235.786
425.468803	180.251438	389.497891	300.806851	-0.008454	0.322585	22241.88971
418.602139	232.132904	354.401605	354.214242	2.280434	1.84851	22230.44527
378.928076	285.540295	308.623841	398.466081	1.517471	0.322585	22221.28971
362.142896	332.081022	221.646089	432.036441	-0.008454	0.322585	22227.39341
340.779939	374.806936	171.290548	474.762355	2.280434	0.322585	22228.91934
312.550318	410.666184	154.505368	506.80679	-0.771417	-1.203341	22238.83786
247.698485	432.029141	70.579467	542.666038	2.280434	1.085548	22243.41563
220.231827	472.466166	-17.161248	555.636405	-0.008454	-1.203341	22238.83786
158.431845	488.488383	-65.2279	580.051212	1.517471	-1.203341	22224.34156
121.046671	485.436532	-71.331602	589.206765	-0.771417	-0.440378	22220.52675
79.083721	499.169862	-114.057515	602.940094	0.754508	1.085548	22216.71194
41.698547	506.799489	-159.83528	609.043796	1.517471	0.322585	22213.66009
1.261521	501.45875	-223.161187	603.703057	-2.297343	-1.966303	22225.86749
-39.938466	501.45875	-268.938951	586.917877	1.517471	0.322585	122.074038
-81.901417	509.85134	-327.687082	588.443802	-0.008454	-1.203341	16.022217
-133.01992	467.125427	-347.524113	555.636405	-1.53438	-0.440378	11.444441
-185.664349	457.206911	-385.67225	518.251231	-0.771417	-1.203341	12.207404
-213.89397	437.36988	-412.375945	487.732721	-1.53438	-0.440378	21861.1713
-272.642101	430.503215	-415.427796	442.71792	1.517471	1.085548	22184.6675
-289.427281	413.718035	-475.701853	393.125342	1.517471	1.085548	22210.60823
-329.864306	377.095824	-486.383331	349.636466	2.280434	0.322585	22199.16379
-350.4643	313.006954	-490.198145	291.651298	1.517471	-0.440378	22212.13416
-382.508735	274.858817	-504.694437	226.036502	0.754508	1.085548	22212.89712
-425.997611	228.31809	-532.924058	142.873564	2.280434	-1.203341	22184.6675
-446.597605	187.881065	-519.953691	115.406906	-1.53438	-0.440378	22219.76379
-462.619823	154.310705	-514.612952	71.155067	4.569322	1.085548	22254.86007
-488.560556	87.169984	-500.879623	-3.615281	1.517471	0.322585	22225.86749
-494.664258	45.969996	-479.516666	-76.859704	2.280434	0.322585	22232.73415
-505.345736	9.347785	-479.516666	-121.111543	-1.53438	-1.966303	22236.54897
-507.634624	-37.192942	-452.81297	-190.541152	-0.008454	-1.203341	22212.13416
-497.716108	-124.170694	-439.842604	-276.755941	-0.008454	0.322585	22202.21564
-487.03463	-144.770688	-408.561132	-302.696674	-0.771417	-0.440378	22222.05268
-468.723524	-195.889192	-365.072256	-357.629991	-0.008454	-0.440378	22215.94897
-454.227232	-240.903993	-342.183374	-390.437389	-0.008454	-1.203341	22223.5786
-419.893909	-276.763242	-265.124137	-444.607743	0.754508	1.085548	22232.73415
-368.775406	-322.541006	-241.472292	-499.54106	0.754508	0.322585	22217.4749
-336.730971	-379.763211	-194.168603	-532.348458	-0.008454	-0.440378	22205.2675
-310.790238	-417.148385	-143.050099	-553.711415	-1.53438	-1.203341	22213.66009
-253.568033	-442.326156	-98.798261	-585.75585	-0.771417	-1.203341	22219.00082
-193.293976	-465.978001	-18.687173	-612.459545	1.517471	1.84851	22219.76379
-136.071771	-489.629845	62.94984	-617.037322	2.280434	-0.440378	22243.41563
-90.294007	-536.170572	91.942424	-604.066955	-0.008454	0.322585	22242.65267
-30.019951	-546.852051	177.39425	-593.385477	1.517471	1.085548	22220.52675
25.676329	-550.666864	246.823859	-588.807701	-0.008454	-0.440378	22223.5786
76.03187	-554.481678	283.446071	-584.992887	-0.771417	-0.440378	22206.79342
144.698516	-532.355759	329.986798	-553.711415	-0.771417	-0.440378	22207.55638
199.631833	-527.777982	391.023817	-527.770682	0.754508	-0.440378	22244.94156
258.379964	-497.259473	419.253438	-510.222539	1.517471	-0.440378	22218.23786
277.454032	-472.081702	455.112686	-474.36329	2.280434	-0.440378	22203.74157
319.416983	-436.985417	490.971935	-421.718861	-0.008454	1.085548	22208.31935
345.357716	-421.726162	526.068221	-375.941097	0.754508	0.322585	22215.18601
402.579921	-392.733578	505.468227	-315.667041	-0.771417	0.322585	22177.03787
415.550288	-331.696559	538.275625	-266.837426	-0.008454	-0.440378	22212.89712
444.542872	-285.918795	546.668215	-221.059661	1.517471	1.085548	22224.34156
475.824344	-233.274366	551.245991	-166.126344	1.517471	0.322585	22188.48232
487.268785	-164.607719	545.142289	-86.015257	-1.53438	-0.440378	22226.63045
458.276201	-108.148477	548.957103	-43.289344	-1.53438	-0.440378	22214.42305
475.824344	-72.289228	516.149705	39.873595	-2.297343	-1.966303	22200.68972
479.639157	-16.592949	490.208972	104.725427	-0.771417	1.085548	22217.4749
464.379903	36.814443	487.157121	157.369856	-0.771417	0.322585	22225.86749
443.016946	106.244052	445.957134	187.125403	-0.008454	-0.440378	22219.00082
432.335468	168.044034	443.668245	285.547596	0.754508	-0.440378	22239.60082
416.31325	193.984767	387.971966	316.829068	2.280434	-0.440378	22238.83786
399.52807	252.732898	337.616425	367.947571	-0.008454	0.322585	22217.4749
376.639188	294.695848	283.446071	393.888304	-0.008454	0.322585	22222.05268
357.56512	332.843985	226.223865	445.769771	-0.771417	-0.440378	22230.44527
343.068828	381.6736	184.260915	467.89569	0.754508	0.322585	22243.41563
302.631803	429.740253	120.935008	512.910491	1.517471	0.322585	22234.26008
240.068858	440.421731	33.194293	547.243815	-0.008454	1.085548	22239.60082
204.209609	480.095793	-5.716807	567.080846	-0.008454	-0.440378	22228.91934
159.957771	480.095793	-56.83531	590.732691	0.754508	1.085548	22220.52675
97.394826	509.85134	-93.457521	554.873442	-3.823268	-1.966303	22210.60823
61.535578	518.24393	-139.998248	586.154914	1.517471	0.322585	22219.76379
16.520776	509.088377	-178.146385	613.621573	-0.008454	1.085548	22215.94897
-2.553292	509.088377	-236.131553	593.784542	-1.53438	-1.966303	22216.71194
-61.301423	496.118011	-260.546361	596.07343	-0.008454	-0.440378	28.992584
-88.768081	463.310613	-344.472262	564.791958	-0.771417	0.322585	14.496292
-152.856951	473.229129	-334.553746	546.480852	-2.297343	-1.203341	10.681478
-209.316194	471.703203	-429.161126	497.651237	-3.823268	-0.440378	16.78518
-234.493964	446.525433	-412.375945	482.391982	0.754508	0.322585	22078.61568
-267.301362	416.006923	-456.627784	435.088292	0.754508	1.085548	22192.29713
-279.508766	387.777302	-464.257412	361.84387	2.280434	-1.203341	22207.55638
-329.864306	357.258793	-475.701853	350.399428	1.517471	1.085548	22212.13416
-376.405033	295.458811	-512.324064	243.584645	-0.008454	0.322585	22213.66009
-397.005027	267.22919	-510.798138	181.021701	0.754508	0.322585	22215.94897
-420.656872	225.266239	-532.161095	140.584676	1.517471	0.322585	22185.43046
-448.886493	171.858847	-513.849989	90.229135	-1.53438	-2.729266	22222.05268
-476.353152	121.503307	-487.909256	65.051365	-0.771417	-1.203341	22249.51933
-483.219816	87.169984	-459.679635	-8.956021	1.517471	-0.440378	22228.91934
-496.190183	39.866294	-475.701853	-79.148592	1.517471	0.322585	22234.26008
-503.056848	-2.859619	-455.864821	-131.030059	-1.53438	-1.966303	22234.26008
-494.664258	-60.081825	-436.02779	-221.059661	-0.008454	-0.440378	22207.55638
-493.138332	-111.963291	-402.45743	-276.755941	-1.53438	0.322585	22209.84527
-478.64204	-163.081794	-377.27966	-315.667041	0.754508	1.085548	22231.20823
-447.360568	-224.118813	-336.842634	-360.681842	0.754508	-0.440378	22213.66009
-413.027245	-263.029913	-318.531529	-427.822563	-2.297343	-1.966303	22220.52675
-400.056878	-289.733608	-262.835249	-465.207737	-1.53438	-1.203341	22233.49712
-390.901325	-364.503957	-229.264889	-528.533644	-2.297343	1.085548	22196.11194
-342.07171	-391.970615	-183.487124	-524.718831	-1.53438	-1.203341	22209.08231
-290.953207	-438.511342	-132.368621	-572.02252	-2.297343	-0.440378	22222.81564
-223.049523	-454.533559	-67.516788	-580.415111	-0.771417	-0.440378	22216.71194
-163.53843	-485.052069	9.542448	-619.32621	-0.771417	-1.203341	22225.86749
-120.049554	-519.385392	67.527616	-613.222508	0.754508	-1.203341	22248.75637
-72.745864	-544.563162	117.120194	-618.563247	2.280434	0.322585	22229.6823
-9.419957	-547.615013	182.734989	-592.622514	0.754508	-0.440378	22218.23786
43.987435	-549.903902	263.609039	-599.489179	-0.771417	-1.966303	22199.16379
90.528162	-552.19279	307.097915	-579.652148	-1.53438	-0.440378	22211.3712
153.854069	-545.326125	355.164568	-533.111421	2.280434	-0.440378	22238.07489
210.313311	-543.037237	392.549742	-491.14847	-0.771417	-1.203341	22222.81564
222.520715	-505.652063	410.860848	-494.963284	3.043396	-0.440378	22206.79342
288.135511	-469.792814	467.32009	-453.763296	1.517471	-1.966303	22204.50453
315.602169	-439.274305	506.23119	-409.511457	-1.53438	0.322585	22206.79342
356.039194	-411.807646	526.068221	-349.237401	-1.53438	-0.440378	22177.03787
389.609555	-385.866913	548.957103	-294.304084	-1.53438	-1.203341	22196.87491
425.468803	-319.489155	538.275625	-245.474469	0.754508	-0.440378	22214.42305
431.572505	-263.029913	552.008954	-206.563369	-0.771417	-0.440378	22220.52675
470.483605	-218.015111	550.483029	-162.311531	-2.297343	0.322585	22209.84527
475.824344	-164.607719	531.40896	-92.881922	-2.297343	-0.440378	22212.89712
469.720642	-103.570701	528.357109	-3.615281	-1.53438	0.322585	22219.00082
434.624356	-37.192942	491.734898	61.236551	-1.53438	-1.203341	22200.68972
458.276201	12.399635	528.357109	145.162452	-0.771417	0.322585	22219.00082
453.698424	52.836661	460.453426	171.866148	-0.771417	0.322585	22232.73415
457.513238	121.503307	465.031202	241.295757	0.754508	-0.440378	22231.97119
418.602139	156.599593	426.120102	298.517962	0.754508	0.322585	22237.31193
420.128064	225.266239	368.134934	314.54018	0.754508	-1.966303	22234.26008
396.476219	251.969935	309.386804	364.89572	-2.297343	-1.203341	22199.16379
369.772523	309.19214	256.742375	422.880888	-1.53438	1.085548	22215.94897
362.142896	356.49583	221.646089	459.5031	3.043396	1.085548	22244.94156
328.572536	392.355078	146.112778	471.710504	-0.008454	0.322585	22231.97119
253.039225	427.451364	91.942424	540.37715	1.517471	-1.203341	22239.60082
224.809603	441.947656	32.43133	551.821591	1.517471	0.322585	22241.88971
183.609616	466.362464	-15.635322	565.55492	-0.008454	0.322585	22219.76379
140.883702	486.962458	-65.990863	565.55492	-1.53438	0.322585	22215.94897
105.787416	506.036526	-107.190851	587.68084	-1.53438	-1.203341	22218.23786
56.194839	503.747638	-147.627876	594.547504	-1.53438	-1.203341	22213.66009
24.913366	516.718005	-197.983416	575.473436	-0.008454	1.085548	22210.60823
-49.094019	480.095793	-253.679696	595.310467	2.280434	1.84851	3234.199042
-62.827348	500.695787	-291.827833	591.495653	-0.771417	0.322585	18.311106
-95.634746	471.703203	-335.316709	551.821591	-2.297343	0.322585	12.970367
-147.516212	463.310613	-347.524113	535.799374	-0.008454	0.322585	9.918516
-209.316194	461.021725	-436.02779	494.599386	-2.297343	-1.203341	15859.70641
-245.938405	426.688402	-437.553716	488.495684	-1.53438	-1.203341	22157.96381
-266.538399	409.903221	-437.553716	403.043857	2.280434	0.322585	22205.2675
-300.10876	381.6736	-468.835188	358.792019	3.043396	-0.440378	22201.45268
-356.568002	347.340277	-474.175927	306.910552	1.517471	-0.440378	22194.58602
-374.879108	280.962519	-531.398132	242.821683	1.517471	0.322585	22198.40083
-422.182798	243.577345	-551.235164	146.688378	-0.008454	1.085548	22201.45268
-448.886493	194.74773	-509.272213	116.932831	1.517471	0.322585	22213.66009
-461.093897	168.044034	-508.50925	79.547657	1.517471	-1.966303	22248.75637
-470.24945	116.92553	-493.249996	22.325452	-0.008454	-0.440378	22244.94156
-516.027214	60.466288	-483.33148	-50.918971	0.754508	-0.440378	22225.10453
-506.871661	31.473704	-464.257412	-91.355996	-0.008454	-0.440378	22231.20823
-505.345736	-37.955905	-448.235194	-176.04486	1.517471	0.322585	22228.91934
-508.397587	-85.259595	-427.6352	-246.237432	-1.53438	-1.203341	22196.11194
-496.953146	-131.800322	-415.427796	-288.200382	-0.008454	-0.440378	22219.76379
-471.775375	-185.207713	-364.309293	-343.133699	1.517471	1.84851	22231.97119
-430.575388	-234.037329	-356.679666	-375.178134	1.517471	0.322585	22215.18601
-409.212431	-272.185465	-282.67228	-427.0596	0.754508	0.322585	22227.39341
-404.634655	-321.778043	-237.657479	-489.622545	0.754508	-0.440378	22217.4749
-343.597636	-348.481739	-217.057485	-533.111421	-2.297343	-0.440378	22201.45268
-300.871722	-382.052099	-149.916764	-536.926235	-1.53438	-1.966303	22207.55638
-274.930989	-448.429858	-89.642708	-549.133638	-0.771417	-0.440378	22225.86749
-209.316194	-465.978001	-36.235316	-595.674365	0.754508	-0.440378	22219.76379
-149.042138	-494.970585	32.43133	-591.096589	1.517471	-0.440378	22241.88971
-89.531044	-527.777982	73.631318	-607.118806	-0.008454	-0.440378	22243.41563
-35.36069	-559.822417	165.186846	-588.807701	1.517471	1.84851	22223.5786
10.417074	-534.644647	189.601654	-617.037322	-0.771417	-1.203341	22206.03046
69.165205	-530.829833	277.342369	-612.459545	0.754508	-0.440378	22204.50453
118.757783	-546.852051	326.934947	-574.311409	-0.008454	-0.440378	22216.71194
161.483696	-530.829833	359.742344	-546.84475	0.754508	-0.440378	22235.02304
210.313311	-525.489094	386.44604	-522.429943	1.517471	1.085548	22225.10453
249.224411	-469.029851	425.35714	-482.75588	-1.53438	-0.440378	22217.4749
305.683653	-481.237255	471.897867	-456.815147	-0.771417	-1.203341	22201.45268
331.624387	-444.615044	500.127488	-401.118867	-2.297343	-1.203341	22209.08231
376.639188	-400.363205	523.779333	-335.504072	-0.008454	0.322585	22194.58602
414.787325	-356.874329	533.697848	-282.859643	-1.53438	-1.966303	22195.34898
425.468803	-292.022497	542.853401	-223.34855	-0.771417	-0.440378	22211.3712
462.853977	-235.563254	533.697848	-203.511519	-0.771417	-2.729266	22194.58602
482.691008	-196.652154	564.216358	-108.904139	0.754508	1.085548	22220.52675
473.535456	-151.637353	526.068221	-55.496748	-0.771417	-0.440378	22210.60823
486.505822	-91.363297	517.675631	30.718042	-5.349194	-1.203341	22212.89712
476.587307	-47.874421	547.431178	72.680992	-1.53438	-0.440378	22209.08231
464.379903	19.2663	496.312674	139.05875	-0.008454	-0.440378	22221.28971
443.779909	80.303319	450.53491	193.992067	1.517471	-0.440378	22238.83786
440.728058	134.473673	449.771947	252.740198	0.754508	-1.203341	22231.97119
427.757691	177.199587	384.157152	284.02167	0.754508	0.322585	22228.91934
407.92066	219.9255	366.609009	364.132758	-0.008454	1.085548	22231.97119
374.3503	269.518078	320.831245	381.680901	-1.53438	-1.203341	22212.89712
377.402151	323.688432	252.927561	419.066075	-0.771417	0.322585	22225.86749
356.039194	373.28101	198.757207	477.814206	1.517471	-1.203341	22254.86007
293.47625	412.19211	159.083145	503.754939	2.280434	1.085548	22230.44527
253.039225	439.658768	64.475765	541.903075	0.754508	-0.440378	22229.6823
218.705901	473.229129	9.542448	567.080846	0.754508	-0.440378	22238.83786
175.979988	471.703203	-42.339018	569.369734	-1.53438	-0.440378	22212.89712
130.965187	490.014309	-75.909378	586.917877	-0.008454	0.322585	22205.2675
83.661497	509.088377	-117.109366	594.547504	0.754508	1.84851	22226.63045
47.802248	509.088377	-174.331572	599.125281	-1.53438	-1.203341	22214.42305
24.150404	506.036526	-226.213038	600.651206	1.517471	-0.440378	22196.11194
-28.494025	495.355048	-253.679696	592.258616	-0.008454	-0.440378	102.237007
-94.108821	475.518017	-311.664864	576.236399	-0.771417	0.322585	14.496292
-128.442144	477.806905	-349.050038	550.295666	-1.53438	-0.440378	10.681478
-191.005088	454.15506	-380.33151	507.569752	-0.771417	1.085548	9.918516
-236.01989	451.103209	-384.146324	470.947541	2.280434	1.085548	21219.51964
-245.938405	423.636551	-437.553716	441.191994	-0.771417	-0.440378	22181.61565
-290.953207	408.377296	-455.864821	409.147559	-0.771417	-1.203341	22209.08231
-322.234679	376.332861	-485.620368	348.11054	0.754508	-0.440378	22170.93417
-347.412449	320.636581	-498.590735	290.125372	-1.53438	-2.729266	22194.58602
-391.664288	262.651413	-492.487033	237.480943	-0.008454	0.322585	22195.34898
-417.605021	216.110686	-555.049977	178.732813	3.043396	0.322585	22206.79342
-443.545754	187.118102	-494.775921	121.510607	2.280434	-0.440378	22222.05268
-456.516121	148.969965	-505.457399	63.525439	0.754508	-0.440378	22244.94156
-480.930928	110.821829	-497.827772	13.932861	2.280434	-0.440378	22243.41563
-518.316102	52.836661	-480.279629	-74.570816	-0.008454	-1.203341	22225.86749
-509.923512	0.192232	-486.383331	-116.533767	1.517471	0.322585	22228.91934
-492.375369	-45.585533	-465.783337	-183.674487	-2.297343	-1.203341	22219.00082
-500.004997	-101.281812	-425.346312	-247.000395	-2.297343	-0.440378	22202.97861
-492.375369	-153.163278	-397.116691	-301.933712	-0.008454	0.322585	22223.5786
-480.930928	-208.096595	-360.494479	-367.548507	-1.53438	0.322585	22231.97119
-436.67909	-237.089179	-312.427827	-401.88183	-0.771417	-1.966303	22214.42305
-420.656872	-277.526205	-293.353758	-443.081818	-1.53438	-0.440378	22226.63045
-379.456884	-329.407671	-223.924149	-502.592911	-0.771417	-0.440378	22214.42305
-345.886524	-369.081733	-183.487124	-543.029936	-2.297343	-1.203341	22196.11194
-288.664319	-414.859497	-165.176019	-574.311409	-0.771417	-0.440378	22216.71194
-259.671735	-450.718746	-72.857528	-578.126222	0.754508	-0.440378	22228.91934
-197.871753	-469.792814	11.068374	-625.429912	2.280434	0.322585	22222.05268
-142.938436	-505.652063	49.979473	-607.881769	3.806359	0.322585	22238.83786
-79.612529	-530.06687	97.283163	-612.459545	0.754508	0.322585	22238.07489
-25.442174	-549.903902	182.734989	-562.866968	1.517471	-0.440378	22214.42305
24.150404	-555.244641	222.409052	-627.7188	-0.008454	-0.440378	22177.80084
75.268907	-539.985386	268.186816	-608.644732	0.754508	0.322585	22218.23786
128.676299	-545.326125	323.120133	-572.02252	1.517471	-1.203341	22238.83786
172.165175	-528.540945	384.920115	-523.192905	-0.008454	0.322585	22213.66009
227.861454	-502.600212	399.416407	-506.407725	-0.771417	-0.440378	22214.42305
269.061442	-473.607628	458.164537	-462.918849	-0.008454	-1.203341	22211.3712
314.839206	-455.296522	468.083053	-447.659594	-1.53438	-0.440378	22202.21564
356.802157	-422.489125	502.416376	-381.281836	-1.53438	-1.203341	22175.51195
395.713256	-374.422472	524.542295	-317.192966	1.517471	1.085548	22200.68972
425.468803	-335.511373	535.986737	-274.467053	-0.008454	-0.440378	22202.21564
438.43917	-280.578055	552.008954	-221.822624	0.754508	0.322585	22194.58602
467.431754	-234.037329	563.453395	-156.970792	0.754508	-0.440378	22228.15638
475.824344	-193.600303	536.749699	-91.355996	-2.297343	-1.203341	22199.16379
488.031748	-127.985508	520.727482	-41.000456	-2.297343	0.322585	22191.53417
478.876195	-70.00034	519.201556	48.266185	-0.008454	0.322585	22222.05268
497.1873	-29.563315	520.727482	124.562458	-1.53438	-0.440378	22210.60823
473.535456	32.236667	479.527494	157.369856	-0.771417	-0.440378	22228.91934
451.409536	92.510723	475.71268	216.117987	1.517471	-0.440378	22249.51933
438.43917	152.784779	422.305289	252.740198	-2.297343	-1.966303	22157.96381
418.602139	191.695879	388.734928	298.517962	-0.008454	1.085548	22228.91934
402.579921	238.999568	343.720127	367.947571	-0.771417	0.322585	22231.20823
354.513269	303.851401	294.890512	382.443863	0.754508	-1.203341	22213.66009
356.802157	325.97732	227.749791	441.954957	0.754508	-0.440378	22235.786
333.150312	394.643967	179.683138	474.762355	3.806359	1.84851	22251.04526
290.424399	413.718035	133.142411	515.962342	1.517471	0.322585	22229.6823
236.254044	444.236545	49.979473	554.110479	0.754508	1.085548	22233.49712
200.394796	464.836538	4.964672	557.925293	-0.771417	-1.966303	22232.73415
160.720733	483.910607	-49.968645	577.762324	-1.53438	-0.440378	22199.92676
107.313342	493.06616	-101.087149	567.843808	-0.008454	0.322585	22214.42305
73.742981	511.377265	-133.131584	603.703057	-0.771417	-0.440378	22225.10453
32.542994	518.24393	-185.01305	614.384535	0.754508	0.322585	22209.84527
-9.419957	509.088377	-215.531559	598.362318	-0.771417	-0.440378	22187.71935
-45.279205	491.540234	-298.694498	588.443802	-0.771417	-0.440378	25.17777
-91.05697	478.569868	-355.15374	573.94751	-0.008454	-0.440378	14.496292
-147.516212	467.125427	-380.33151	531.98456	-1.53438	0.322585	9.918516
-200.923604	455.680986	-387.961138	529.695672	0.754508	0.322585	6614.886929
-219.23471	451.103209	-409.324094	486.969758	-0.008454	-1.203341	22137.36381
-252.80507	414.480998	-436.790753	429.747553	1.517471	1.84851	22194.58602
-300.871722	395.406929	-479.516666	370.23646	2.280434	1.085548	22208.31935
-324.523567	360.310644	-481.805554	336.666099	2.280434	0.322585	22199.92676
-355.805039	308.429177	-496.301846	284.02167	-0.771417	-1.203341	22188.48232
-387.849474	260.362525	-504.694437	177.206887	-1.53438	-1.203341	22176.27491
-426.760574	215.347723	-532.924058	149.740229	0.754508	0.322585	22227.39341
-443.545754	170.332922	-516.138878	96.332837	3.806359	1.84851	22241.12674
-467.960562	131.421822	-512.324064	35.295818	2.280434	1.085548	22241.88971
-490.086481	85.644058	-472.650002	-15.059723	-0.771417	-1.203341	22236.54897
-506.871661	36.05148	-479.516666	-89.830071	2.280434	-0.440378	22225.10453
-516.027214	-13.541098	-442.894455	-153.155978	-2.297343	-1.203341	22220.52675
-512.975363	-60.844787	-445.183343	-205.037444	-0.771417	0.322585	22214.42305
-510.686475	-118.066993	-394.827802	-253.104096	-1.53438	-1.203341	22201.45268
-481.693891	-166.896608	-383.383361	-311.089264	-0.008454	-0.440378	22226.63045
-461.85686	-226.407701	-359.731517	-373.652209	0.754508	0.322585	22227.39341
-416.842058	-264.555838	-304.035237	-406.459607	-0.008454	0.322585	22216.71194
-410.738356	-308.044714	-275.042653	-460.629961	-2.297343	-0.440378	22205.2675
-364.19763	-353.059515	-203.324156	-489.622545	-1.53438	0.322585	22173.22306
-343.597636	-381.289137	-177.383422	-534.637346	-0.008454	-1.203341	22204.50453
-298.582834	-428.592826	-109.479739	-555.23734	-0.771417	0.322585	22216.71194
-214.656933	-447.666895	-55.309385	-580.415111	0.754508	-1.966303	22235.786
-179.560647	-491.918734	12.594299	-593.385477	1.517471	1.085548	22234.26008
-120.049554	-507.177988	66.764653	-603.303993	-0.008454	0.322585	22138.12677
-73.508827	-544.563162	127.03871	-610.93362	0.754508	1.84851	22233.49712
-13.997733	-543.8002	204.860909	-599.489179	0.754508	-0.440378	22190.00824
53.142988	-556.007604	237.668306	-618.563247	0.754508	-0.440378	22193.82305
87.476311	-550.666864	311.675692	-587.281775	1.517471	-1.203341	22236.54897
165.29851	-524.726131	322.35717	-565.155856	1.517471	1.085548	22125.91937
223.283678	-527.777982	391.023817	-515.563278	0.754508	-1.203341	22205.2675
254.56515	-499.548361	437.564543	-491.911433	2.280434	1.085548	22225.10453
292.713287	-476.659479	465.031202	-456.815147	-0.771417	-1.203341	22203.74157
322.468834	-441.563193	478.764531	-426.296638	-3.823268	0.322585	22188.48232
365.95771	-409.518758	520.727482	-356.867029	-0.008454	-0.440378	22208.31935
401.053996	-372.896547	529.883035	-294.304084	0.754508	-1.203341	22206.03046
425.468803	-326.35582	547.431178	-262.259649	-0.771417	0.322585	22202.97861
462.091015	-276.000279	559.638581	-202.748556	-0.771417	-0.440378	22204.50453
468.957679	-224.118813	564.979321	-148.578201	-1.53438	-0.440378	22229.6823
470.483605	-178.341049	532.171923	-97.459698	-3.823268	-2.729266	22199.16379
506.342853	-102.807738	498.601562	-10.481946	-1.53438	0.322585	22209.08231
462.091015	-50.163309	484.10527	81.073582	0.754508	-0.440378	22223.5786
472.772493	8.584822	522.253407	140.584676	-1.53438	-0.440378	22215.94897
460.565089	49.78481	494.786749	181.784664	1.517471	1.085548	22237.31193
439.202132	100.903313	438.327506	219.169838	2.280434	-1.203341	22245.70452
441.491021	173.384773	409.334922	271.051304	0.754508	-0.440378	22209.84527
416.31325	206.192171	369.66086	315.303143	1.517471	0.322585	22228.91934
401.816958	253.49586	342.194201	383.969789	1.517471	0.322585	22229.6823
382.74289	313.769917	281.920145	413.725336	-0.771417	0.322585	22215.18601
365.194747	349.629165	204.097946	465.606802	0.754508	-1.966303	22248.75637
293.47625	399.221743	176.631287	504.517901	2.280434	1.085548	22241.12674
267.535517	410.666184	124.749821	511.384566	0.754508	-0.440378	22223.5786
230.913305	463.310613	20.986889	535.799374	0.754508	1.085548	22233.49712
185.898504	487.725421	-18.687173	564.028995	-1.53438	-1.203341	22227.39341
146.224441	498.406899	-48.44272	574.710473	-0.008454	1.085548	22198.40083
101.972603	490.014309	-98.035298	592.258616	-0.008454	0.322585	22207.55638
69.928168	493.06616	-146.864913	599.888243	1.517471	0.322585	22229.6823
21.098553	510.614303	-197.220454	594.547504	-1.53438	-1.203341	22184.6675
-22.390323	499.932824	-233.842665	586.917877	-0.771417	-1.203341	6803.338725
-70.456976	482.384681	-310.138939	583.866026	-0.771417	0.322585	19.074068
-119.286591	495.355048	-364.309293	573.184548	-1.53438	1.085548	13.733329
-143.701399	460.258762	-393.301877	508.332715	0.754508	-0.440378	9.918516
-203.975455	458.732837	-392.538914	512.147529	0.754508	1.085548	12369.91485
-227.6273	439.658768	-438.316678	477.051243	-0.008454	-0.440378	22161.01566
-250.516182	410.666184	-458.916672	429.747553	2.280434	0.322585	22209.84527
-304.686536	389.303228	-467.309262	370.999422	0.754508	0.322585	21971.8009
-350.4643	345.051389	-498.590735	312.251292	-0.771417	0.322585	22193.82305
-369.538369	289.355109	-497.064809	245.110571	0.754508	1.085548	22177.03787
-397.76799	243.577345	-525.29443	174.155036	0.754508	-1.203341	22205.2675
-440.493903	209.244022	-506.983325	145.925415	1.517471	-0.440378	22245.70452
-472.538338	145.155152	-509.272213	68.103216	1.517471	-0.440378	22138.88974
-475.590189	120.740344	-542.079611	1.725458	0.754508	0.322585	22239.60082
-518.316102	71.910729	-478.753704	-24.978238	2.280434	1.085548	22236.54897
-500.767959	31.473704	-460.442598	-96.696735	-0.008454	-0.440378	22217.4749
-512.975363	-44.059607	-455.864821	-168.415233	-1.53438	-0.440378	22209.84527
-508.397587	-64.659601	-449.76112	-242.422618	-1.53438	-1.203341	22218.23786
-491.612407	-128.748471	-420.005573	-281.333718	-1.53438	-0.440378	22215.18601
-487.797593	-178.341049	-372.701883	-331.689258	0.754508	1.085548	22228.91934
-449.649456	-222.592887	-356.679666	-391.200352	-0.008454	-1.203341	22229.6823
-419.130947	-263.029913	-310.901901	-430.111451	-0.771417	0.322585	22219.00082
-397.005027	-324.829894	-259.783398	-476.652178	-2.297343	-1.203341	22209.08231
-369.538369	-354.585441	-201.79823	-539.215123	-0.771417	0.322585	22209.08231
-302.397648	-378.237286	-164.413056	-572.02252	0.754508	1.085548	22209.08231
-263.486548	-430.881715	-108.716776	-569.733632	-2.297343	0.322585	22221.28971
-206.264343	-460.637261	-36.998279	-609.407695	0.754508	0.322585	22244.94156
-160.486579	-505.652063	46.164659	-591.859552	-0.771417	-1.203341	22225.86749
-117.760665	-521.67428	83.549834	-624.666949	-0.008454	0.322585	22219.76379
-32.308839	-547.615013	147.638703	-603.303993	-0.008454	-1.203341	22227.39341
1.261521	-548.377976	218.594238	-604.829918	-1.53438	-0.440378	22178.5638
66.876317	-546.852051	277.342369	-597.200291	-0.771417	0.322585	22209.84527
104.261491	-537.696498	321.594207	-572.02252	2.280434	-1.203341	22250.2823
176.742951	-541.511312	384.157152	-523.955868	0.754508	-1.203341	22191.53417
204.209609	-534.644647	408.571959	-513.27439	1.517471	-1.203341	22210.60823
264.483666	-494.970585	432.986767	-490.385508	-0.008454	-0.440378	22222.05268
301.105877	-461.400224	471.897867	-449.18552	-0.771417	0.322585	22201.45268
334.676237	-436.222454	489.44601	-389.674426	-0.008454	-0.440378	22187.71935
372.824374	-395.022466	529.883035	-322.533705	0.754508	1.84851	22181.61565
423.179915	-353.822478	529.883035	-280.570755	-0.771417	-1.966303	22209.08231
451.409536	-304.992863	558.112656	-245.474469	-0.008454	0.322585	22192.29713
459.802126	-256.163248	556.58673	-194.355966	1.517471	0.322585	22231.97119
475.824344	-198.17808	561.164507	-117.296729	-1.53438	-0.440378	22202.97861
490.320636	-163.081794	554.297842	-65.415263	-1.53438	-0.440378	22148.80825
481.165083	-99.755887	512.334892	11.643973	3.043396	0.322585	22224.34156
493.372487	-24.222576	504.705264	90.992098	-0.771417	0.322585	22219.00082
466.668791	22.318151	496.312674	147.45134	2.280434	1.085548	22224.34156
452.935462	78.777394	483.342308	197.806881	0.754508	-0.440378	22245.70452
432.335468	126.081083	445.194171	249.688347	-0.771417	-1.203341	22042.75643
426.231766	173.384773	394.075667	272.577229	2.280434	0.322585	22219.00082
397.239182	218.399574	363.557158	335.903136	-0.008454	-0.440378	22225.10453
399.52807	271.806966	329.223835	377.866087	0.754508	-1.203341	22231.97119
378.165113	318.347693	262.083114	439.666069	-0.008454	0.322585	22235.02304
354.513269	351.155091	186.549803	465.606802	-0.771417	-0.440378	22019.10459
296.528101	394.643967	143.82389	507.569752	2.280434	1.085548	22243.41563
260.668852	430.503215	62.94984	528.932709	1.517471	1.085548	22225.10453
216.417013	456.443948	10.305411	543.429001	-0.771417	-1.203341	22223.5786
174.454063	478.569868	-46.916794	564.791958	-1.53438	-0.440378	22213.66009
122.572597	490.777272	-69.805677	576.999361	-0.771417	-1.203341	22207.55638
95.868901	504.510601	-129.31677	588.443802	-3.060305	-0.440378	22221.28971
34.068919	518.24393	-155.257503	606.754908	0.754508	0.322585	22227.39341
3.55041	499.169862	-224.687112	573.184548	-1.53438	-0.440378	22197.63787
-26.9681	488.488383	-267.413025	583.103063	-1.53438	0.322585	185.399945
-74.271789	480.858756	-317.768566	576.236399	-0.771417	1.085548	15.259255
-138.360659	478.569868	-361.257442	540.37715	-0.008454	1.085548	12.970367
-190.242126	470.177278	-416.190759	522.066044	-1.53438	-1.203341	9.918516
-207.027306	447.288396	-389.487063	469.421615	-1.53438	-2.729266	20590.83834
-244.41248	425.925439	-428.398163	455.688286	2.280434	0.322585	22190.7712
-285.612468	407.614333	-468.072225	393.888304	-0.008454	-1.966303	22211.3712
-302.397648	374.043973	-487.909256	353.451279	-0.008454	1.085548	22206.79342
-342.07171	321.399544	-501.642586	298.517962	-0.771417	-1.203341	22190.00824
-389.3754	293.932885	-500.11666	235.955018	0.754508	0.322585	22183.90454
-404.634655	237.473643	-534.449983	165.762446	0.754508	-0.440378	22226.63045
-435.916127	197.036618	-507.746288	139.821713	3.043396	1.085548	22242.65267
-480.930928	130.65886	-519.190729	78.021731	0.754508	-1.203341	22224.34156
-484.745742	112.347754	-501.642586	8.592122	0.754508	-0.440378	22238.83786
-491.612407	51.310735	-494.775921	-54.733785	2.280434	-0.440378	22225.86749
-503.81981	9.347785	-488.672219	-114.244878	-0.771417	0.322585	22214.42305
-496.190183	-38.718868	-458.916672	-183.674487	-0.771417	-0.440378	22213.66009
-490.086481	-81.444781	-410.85002	-249.289283	-1.53438	-1.203341	22197.63787
-487.03463	-144.007726	-408.561132	-311.089264	-0.008454	0.322585	22219.00082
-454.990195	-179.866974	-358.205591	-334.741109	-2.297343	-0.440378	22224.34156
-437.442052	-233.274366	-339.131523	-406.459607	0.754508	-0.440378	22235.02304
-425.234648	-294.311385	-292.590796	-444.607743	-0.771417	-0.440378	22199.16379
-394.716139	-330.933596	-223.924149	-483.518843	-1.53438	-0.440378	22174.74899
-335.968008	-364.503957	-186.538975	-534.637346	-0.008454	-1.966303	22222.81564
-282.560617	-401.889131	-149.153801	-540.741048	1.517471	1.085548	22211.3712
-247.464331	-436.985417	-82.01308	-581.941036	0.754508	0.322585	22232.73415
-198.634716	-472.844665	-15.635322	-599.489179	3.043396	2.611473	22254.09711
-139.886585	-512.518728	36.246144	-607.118806	-0.771417	-0.440378	22128.20826
-83.427342	-523.200206	90.416498	-610.170657	-0.771417	0.322585	22225.10453
-38.412541	-539.985386	173.579437	-592.622514	-0.008454	1.84851	22214.42305
24.913366	-542.274274	238.431269	-595.674365	-0.008454	-0.440378	22195.34898
80.609646	-539.222423	294.890512	-582.703999	1.517471	1.085548	22241.12674
114.180007	-554.481678	346.009015	-568.207707	-0.771417	-0.440378	22065.64531
172.928137	-523.200206	389.497891	-529.296607	0.754508	-0.440378	22187.71935
241.594784	-496.49651	431.460842	-494.200321	1.517471	1.085548	22206.79342
266.772554	-498.022436	449.008985	-482.75588	-1.53438	-1.203341	22210.60823
316.365132	-462.163187	488.683047	-442.318855	-0.771417	0.322585	22165.59343
347.646604	-428.592826	517.675631	-382.807762	-0.008454	1.085548	22208.31935
385.794741	-378.237286	515.386743	-329.40037	1.517471	0.322585	22219.00082
413.261399	-327.118782	554.297842	-270.652239	1.517471	-0.440378	22207.55638
439.202132	-287.44472	537.512662	-232.504103	-0.008454	-0.440378	22203.74157
460.565089	-240.903993	548.957103	-186.726338	-2.297343	-0.440378	22224.34156
475.061381	-185.970676	544.379327	-89.067108	-2.297343	0.322585	22203.74157
480.40212	-130.274396	546.668215	-56.25971	-2.297343	-0.440378	22201.45268
467.431754	-89.074409	516.912668	53.606924	1.517471	1.085548	22223.5786
471.246567	-17.355911	474.949718	119.221719	-0.771417	-1.203341	22220.52675
466.668791	38.340369	465.794165	158.132819	3.806359	0.322585	22237.31193
456.750275	94.799611	468.846016	217.643912	0.754508	-1.203341	22244.17859
435.387319	147.44404	440.616394	264.184639	-0.771417	0.322585	22225.86749
417.839176	193.221804	386.44604	293.940186	0.754508	0.322585	22225.10453
377.402151	232.895866	358.979382	338.192025	-0.008454	0.322585	22229.6823
387.320666	286.303258	300.231251	389.310528	2.280434	-1.203341	22238.07489
360.616971	341.999538	239.194232	444.243845	2.280434	0.322585	22240.36378
329.335498	379.384712	181.209064	470.947541	2.280434	0.322585	22237.31193
293.47625	409.140259	127.03871	517.488268	-0.008454	-1.966303	22239.60082
273.639219	443.473582	37.009107	524.354932	1.517471	0.322585	22223.5786
198.86887	477.043942	-17.161248	569.369734	-0.008454	1.085548	22222.81564
162.246659	488.488383	-46.916794	578.525287	-0.771417	0.322585	22215.18601
122.572597	497.643936	-99.561223	583.103063	-0.771417	-1.203341	22205.2675
76.794832	510.614303	-141.524174	603.703057	-0.008454	0.322585	22225.86749
37.12077	486.962458	-175.094534	603.703057	-0.008454	-1.203341	22208.31935
-4.84218	515.955042	-236.894516	596.836392	-0.008454	0.322585	22208.31935
-52.908833	488.488383	-278.094504	585.391951	-1.53438	0.322585	35.859249
-94.871783	493.06616	-326.924119	583.103063	-2.297343	-0.440378	12.970367
-146.753249	468.651352	-352.101889	548.76974	-2.297343	-1.966303	12.207404
-173.456945	452.629135	-385.67225	512.910491	-0.008454	1.84851	9.918516
-203.212492	452.629135	-414.664834	475.525317	0.754508	-0.440378	22067.17124
-239.071741	432.029141	-470.361113	416.777187	2.280434	1.085548	22183.90454
-292.479132	399.984706	-471.124076	372.525348	-0.771417	-0.440378	22174.74899
-322.234679	354.206942	-481.042592	339.71795	0.754508	0.322585	22209.84527
-371.064294	307.666215	-519.190729	288.599447	2.280434	-0.440378	22183.14158
-381.745772	258.8366	-496.301846	203.910583	-1.53438	0.322585	22190.7712
-416.842058	227.555127	-531.398132	145.925415	-0.008454	-0.440378	22250.2823
-444.308717	178.725512	-502.405548	105.48839	-0.008454	-0.440378	22188.48232
-470.24945	135.236636	-547.42035	49.79211	-0.008454	-1.203341	22228.91934
-496.190183	86.407021	-510.035176	-16.585648	0.754508	-0.440378	22238.83786
-521.367953	50.547772	-476.464815	-86.015257	2.280434	1.085548	22215.94897
-526.708692	-12.015172	-470.361113	-143.237462	-1.53438	-0.440378	22201.45268
-498.479071	-50.926272	-437.553716	-192.83004	-2.297343	-0.440378	22220.52675
-502.293885	-108.148477	-428.398163	-264.548537	-1.53438	-0.440378	22216.71194
-483.982779	-153.163278	-398.642616	-327.874445	-0.008454	-0.440378	22222.05268
-445.07168	-208.096595	-343.709299	-344.659625	-0.008454	1.085548	22231.97119
-461.85686	-257.689173	-329.97597	-409.511457	-2.297343	-0.440378	22212.89712
-411.501319	-298.126198	-274.27969	-465.207737	-2.297343	-0.440378	22205.2675
-372.59022	-364.503957	-236.894516	-504.118837	-0.771417	-0.440378	22211.3712
-334.442083	-394.259503	-159.072317	-549.896601	-2.297343	-2.729266	22217.4749
-285.612468	-435.459491	-99.561223	-547.607713	-0.771417	-1.203341	22218.23786
-252.042107	-455.296522	-71.331602	-571.259558	0.754508	0.322585	22241.88971
-174.219908	-475.133553	8.779485	-600.252142	1.517471	-0.440378	22241.12674
-123.101405	-509.466877	53.031324	-604.066955	-0.771417	-0.440378	22219.76379
-70.456976	-531.592796	127.03871	-609.407695	1.517471	0.322585	22223.5786
-25.442174	-539.985386	202.572021	-584.992887	2.280434	1.085548	22209.08231
41.698547	-537.696498	253.690524	-592.622514	-0.008454	-0.440378	22209.08231
102.735565	-533.118721	307.860878	-591.859552	0.754508	-1.203341	22239.60082
153.091106	-544.563162	360.505307	-554.474377	1.517471	0.322585	22228.15638
206.498498	-512.518728	380.342338	-527.007719	-0.008454	-1.203341	22203.74157
240.831821	-493.444659	406.283071	-475.889216	-0.771417	0.322585	22207.55638
270.587368	-478.948367	449.008985	-487.333657	-0.771417	-1.203341	22209.84527
312.550318	-453.007634	475.71268	-415.615159	1.517471	0.322585	22183.90454
363.668821	-416.385423	513.097854	-347.711476	-0.771417	-1.203341	22212.13416
405.631772	-374.422472	544.379327	-295.83001	2.280434	0.322585	22225.10453
430.809542	-311.859528	548.957103	-253.104096	-0.771417	0.322585	22189.24528
460.565089	-284.392869	561.92747	-214.95596	0.754508	-1.203341	22225.86749
480.40212	-217.252148	546.668215	-174.518935	-0.771417	0.322585	22214.42305
489.557673	-175.289198	525.305258	-108.141176	-2.297343	-0.440378	22196.11194
481.928046	-111.963291	519.964519	-33.370828	1.517471	1.84851	22217.4749
477.350269	-58.555899	493.260823	55.895812	-1.53438	-1.966303	22224.34156
459.039164	5.532971	490.971935	136.769862	-0.771417	-1.203341	22219.76379
471.246567	53.599623	478.001569	153.555042	4.569322	0.322585	22239.60082
439.202132	106.244052	449.008985	214.592061	-0.008454	-1.203341	22233.49712
426.994729	152.021816	420.779363	264.947602	1.517471	1.085548	22222.05268
405.631772	208.481059	368.897897	311.488329	-1.53438	-0.440378	22222.05268
400.291033	264.177339	328.460872	364.89572	-2.297343	-1.966303	22228.91934
392.661405	313.006954	272.764592	402.280895	-0.008454	-0.440378	22245.70452
362.142896	340.473612	223.172014	461.791988	0.754508	-2.729266	22219.76379
324.757722	406.088408	185.023878	497.651237	-0.008454	-0.440378	22238.07489
293.47625	423.636551	117.120194	510.621603	1.517471	0.322585	22233.49712
227.861454	448.814321	37.772069	538.088262	-2.297343	-0.440378	22215.94897
204.972572	466.362464	-35.472353	574.710473	-3.060305	-1.203341	22209.84527
149.276292	493.829122	-49.968645	579.28825	0.754508	0.322585	22219.00082
107.313342	499.932824	-95.74641	591.495653	-0.008454	0.322585	22217.4749
59.246689	505.273564	-150.679727	584.628989	1.517471	0.322585	22222.05268
20.33559	509.85134	-182.724162	596.836392	-0.008454	-1.203341	22221.28971
-7.894031	479.33283	-259.020435	605.228983	-2.297343	0.322585	5461.287271
-81.901417	495.355048	-296.405609	600.651206	-3.060305	-1.203341	19.074068
-98.686597	484.67357	-359.731517	575.473436	-4.586231	-1.203341	12.207404
-146.753249	467.888389	-385.67225	536.562336	-2.297343	-1.966303	10.681478
-196.345827	465.599501	-397.116691	506.80679	0.754508	0.322585	13525.8034
-230.679151	444.236545	-429.924088	492.310498	-0.008454	0.322585	22170.93417
-264.249511	422.110625	-455.101859	406.858671	-0.771417	-0.440378	22197.63787
-298.582834	396.932855	-492.487033	377.866087	-0.771417	0.322585	22211.3712
-345.123561	354.206942	-497.827772	332.088323	-0.771417	-1.966303	22212.13416
-361.908741	298.510662	-517.664803	256.555012	0.754508	0.322585	22182.37861
-408.449468	261.88845	-524.531468	169.57726	0.754508	-1.203341	22221.28971
-435.916127	222.977351	-512.324064	125.325421	0.754508	1.085548	22250.2823
-438.205015	143.629226	-523.005542	70.392104	1.517471	-1.966303	22231.20823
-470.24945	119.977381	-520.716654	40.636557	-0.008454	-1.203341	22231.20823
-483.219816	80.303319	-506.220362	-54.733785	-1.53438	-1.203341	22233.49712
-507.634624	24.607039	-471.124076	-112.718953	-0.771417	0.322585	22206.03046
-499.242034	-32.615166	-463.494449	-172.993009	0.754508	1.085548	22211.3712
-512.2124	-94.415148	-445.183343	-211.904109	-0.008454	-0.440378	22228.15638
-500.767959	-135.615135	-413.901871	-259.970761	-0.008454	-1.203341	22215.94897
-483.219816	-179.866974	-387.198175	-337.029997	-2.297343	-0.440378	22220.52675
-462.619823	-228.696589	-350.575964	-368.31147	-0.771417	-1.203341	22232.73415
-428.286499	-268.370652	-307.85005	-431.637377	-2.297343	-0.440378	22198.40083
-394.716139	-317.96323	-295.642647	-461.392924	-0.771417	1.085548	22206.03046
-351.227263	-345.429888	-219.346373	-504.8818	-2.297343	0.322585	22222.05268
-316.89394	-395.022466	-158.309354	-537.689197	-0.008454	0.322585	22216.71194
-274.930989	-431.644677	-103.376037	-578.126222	1.517471	-0.440378	22226.63045
-214.656933	-452.244671	-40.813093	-591.096589	2.280434	0.322585	22246.46748
-172.693983	-487.340957	39.297995	-607.881769	-1.53438	-1.203341	22229.6823
-93.345858	-527.01502	69.816504	-624.666949	-1.53438	-0.440378	22215.18601
-53.671796	-535.40761	165.949809	-597.200291	-1.53438	-0.440378	22193.82305
7.365223	-543.037237	228.512754	-588.807701	0.754508	0.322585	22221.28971
74.505944	-541.511312	265.134965	-599.489179	0.754508	0.322585	22237.31193
114.942969	-548.377976	317.016431	-557.526228	-0.771417	-0.440378	22222.81564
159.957771	-551.429827	358.979382	-546.84475	0.754508	-0.440378	22210.60823
212.6022	-522.437243	391.786779	-507.170688	1.517471	-0.440378	22204.50453
246.17256	-483.526144	436.801581	-478.941067	-0.771417	-0.440378	22207.55638
298.054026	-459.874299	459.690463	-469.022551	-1.53438	1.085548	22178.5638
333.150312	-436.985417	504.705264	-397.304054	-2.297343	-1.966303	22195.34898
376.639188	-391.207652	512.334892	-324.822594	-0.008454	-0.440378	22212.13416
401.816958	-371.370621	528.357109	-289.726308	0.754508	0.322585	22225.10453
421.653989	-305.755826	535.223774	-239.370767	1.517471	0.322585	22201.45268
440.728058	-266.844726	552.771917	-189.778189	-3.060305	-2.729266	22211.3712
481.165083	-211.148446	553.534879	-124.926357	-0.771417	1.085548	22219.76379
479.639157	-153.926241	550.483029	-60.074524	-0.771417	-0.440378	22197.63787
474.298418	-96.704036	535.986737	5.540271	-0.771417	-1.203341	22216.71194
475.824344	-36.42998	511.571929	79.547657	1.517471	1.085548	22234.26008
480.40212	14.688524	519.201556	145.162452	3.806359	1.84851	22232.73415
449.120648	71.910729	455.112686	193.992067	-0.008454	-1.203341	22232.73415
449.120648	128.369971	474.186755	232.903167	0.754508	-1.203341	22232.73415
434.624356	168.806997	400.179369	280.206857	-2.297343	-1.203341	22212.89712
407.92066	227.555127	355.164568	340.480913	-0.008454	1.085548	22222.81564
403.342884	276.384742	314.727543	387.02164	2.280434	0.322585	22235.02304
370.535486	321.399544	255.216449	424.406814	-0.771417	0.322585	22236.54897
318.65402	336.658799	185.78684	473.236429	2.280434	-1.203341	22238.83786
301.86884	404.562482	158.320182	484.68087	-0.771417	-1.966303	22239.60082
258.379964	425.162476	98.046126	538.088262	-0.008454	0.322585	22222.81564
216.417013	458.732837	22.512815	545.717889	-1.53438	-1.203341	22209.84527
174.454063	482.384681	-53.020496	568.606771	-1.53438	-1.203341	22216.71194
134.78	486.962458	-58.361236	583.103063	-0.008454	-1.203341	22220.52675
79.083721	506.799489	-114.820478	602.940094	-2.297343	-1.203341	22212.13416
27.965217	510.614303	-186.538975	596.836392	-0.008454	-1.203341	22196.11194
-2.553292	512.903191	-211.716746	609.806759	-0.771417	-1.203341	22225.10453
-41.464392	496.880973	-252.916733	592.258616	-3.823268	-1.966303	355.540635
-75.797715	486.962458	-316.242641	587.68084	-2.297343	0.322585	13.733329
-142.175473	465.599501	-372.701883	563.266032	-0.771417	-0.440378	12.970367
-165.064355	469.414315	-379.568548	522.066044	-0.771417	-0.440378	9.155553
-189.479163	453.392097	-410.087057	511.384566	0.754508	-0.440378	20806.7568
-245.175443	422.110625	-452.81297	470.184578	1.517471	1.085548	22191.53417
-300.871722	396.932855	-457.390747	419.066075	1.517471	-1.203341	22200.68972
-324.523567	363.362494	-523.005542	341.243876	-0.771417	0.322585	22194.58602
-365.723555	325.214358	-521.479617	316.066105	-0.771417	-0.440378	22203.74157
-373.353182	280.199556	-495.538884	216.88095	2.280434	1.085548	22196.11194
-401.582804	245.866233	-535.975909	174.917999	1.517471	-1.203341	22245.70452
-438.967978	199.325506	-529.872207	129.140235	0.754508	-0.440378	22243.41563
-467.197599	146.681077	-551.998126	54.369887	0.754508	0.322585	22222.05268
-468.723524	120.740344	-526.820356	1.725458	-0.008454	-0.440378	22229.6823
-506.871661	59.703325	-477.990741	-76.096741	-1.53438	-0.440378	22227.39341
-510.686475	7.058896	-493.249996	-118.822655	-1.53438	-2.729266	22191.53417
-509.16055	-36.42998	-456.627784	-175.281897	-0.771417	-0.440378	22217.4749
-506.108699	-86.022558	-438.316678	-230.215214	-0.771417	0.322585	22230.44527
-495.42722	-156.215129	-405.509281	-302.696674	-0.008454	-1.203341	22214.42305
-457.279083	-188.259564	-381.857436	-356.867029	-0.771417	-1.203341	22224.34156
-444.308717	-241.666956	-327.687082	-388.911464	-0.771417	-1.203341	22213.66009
-414.55317	-289.733608	-284.961168	-446.133669	-3.060305	-1.966303	22200.68972
-376.405033	-346.192851	-249.864882	-469.022551	-1.53438	-1.203341	22206.03046
-342.07171	-361.452106	-175.094534	-554.474377	-0.008454	-1.203341	22224.34156
-294.76802	-388.918764	-156.020466	-543.792899	-1.53438	0.322585	22219.00082
-253.568033	-430.881715	-65.2279	-584.229924	-0.008454	-1.966303	22240.36378
-194.056939	-477.422442	-6.479769	-613.222508	3.043396	1.085548	22244.94156
-139.886585	-512.518728	46.164659	-592.622514	2.280434	0.322585	22226.63045
-108.605113	-526.252057	78.972057	-627.7188	3.043396	1.085548	22206.03046
-25.442174	-559.059454	169.764623	-590.333626	2.280434	0.322585	22199.16379
21.098553	-540.748349	230.801642	-571.259558	1.517471	0.322585	22226.63045
66.876317	-542.274274	283.446071	-581.941036	3.043396	0.322585	22238.07489
138.594814	-561.348343	315.490506	-579.652148	2.280434	0.322585	22228.91934
169.113324	-521.67428	369.66086	-542.266974	2.280434	-0.440378	22219.76379
228.624417	-502.600212	413.149736	-507.170688	-0.771417	0.322585	22198.40083
266.772554	-492.681696	449.771947	-509.459576	-0.008454	-0.440378	22187.71935
314.076244	-466.740963	467.32009	-453.000333	-0.771417	0.322585	22192.29713
349.172529	-419.437274	501.653413	-382.044799	-0.771417	-1.203341	22202.21564
378.165113	-381.289137	515.386743	-304.985563	0.754508	-0.440378	22212.89712
402.579921	-340.089149	529.120072	-261.496687	2.280434	0.322585	22202.97861
461.328052	-288.970646	554.297842	-226.400401	-1.53438	-0.440378	22214.42305
463.61694	-239.378068	560.401544	-185.200413	-0.771417	1.085548	22211.3712
481.165083	-185.207713	553.534879	-111.95599	-0.771417	-0.440378	22216.71194
485.742859	-139.429949	539.038587	-22.68935	-3.060305	-1.203341	22206.79342
467.431754	-82.207744	505.468227	20.799526	-3.060305	-1.203341	22219.00082
459.802126	-17.355911	523.01637	90.992098	3.043396	1.085548	22236.54897
462.853977	36.814443	505.468227	155.080968	-0.008454	-0.440378	22228.91934
449.120648	88.695909	465.794165	187.125403	-0.008454	-0.440378	22228.91934
458.276201	139.05145	442.905283	236.717981	-0.008454	0.322585	22231.97119
420.128064	187.881065	342.957164	312.251292	-0.771417	-1.966303	22208.31935
396.476219	238.236606	349.060866	362.606832	0.754508	-0.440378	22222.05268
390.372517	284.777333	318.542357	404.569783	2.280434	-0.440378	22255.62304
363.668821	332.843985	231.564605	438.903106	2.280434	0.322585	22231.20823
315.602169	382.436563	172.053511	473.236429	0.754508	1.085548	22228.15638
326.283647	394.643967	135.4313	507.569752	0.754508	-0.440378	22239.60082
260.668852	448.814321	72.105392	549.532703	1.517471	0.322585	22213.66009
193.528131	468.651352	-12.583471	548.006777	-0.008454	-1.966303	22205.2675
157.668883	483.147644	-40.813093	578.525287	0.754508	0.322585	22225.86749
102.735565	493.06616	-81.250118	561.740107	-0.008454	0.322585	22219.00082
56.957801	511.377265	-139.998248	611.332684	-0.771417	-1.203341	22190.7712
34.831882	515.192079	-190.353789	615.910461	-0.008454	-1.203341	22214.42305
-4.079218	490.777272	-236.131553	587.68084	-2.297343	-0.440378	22199.92676
-40.701429	494.592085	-265.124137	589.969728	-0.008454	0.322585	81.637013
-71.982901	492.303197	-342.946336	570.132697	-1.53438	0.322585	13.733329
-146.753249	470.94024	-362.020405	552.584554	-0.008454	-0.440378	12.207404
-171.168057	473.992091	-387.961138	512.147529	-0.771417	-0.440378	9.918516
-200.160641	438.132843	-399.405579	492.310498	0.754508	-1.966303	21797.84539
-262.723586	415.243961	-436.02779	446.532733	-1.53438	0.322585	22194.58602
-287.901356	392.355078	-484.094443	362.606832	-3.060305	-1.203341	22180.85269
-305.449499	350.392128	-503.168511	325.984621	-3.060305	0.322585	22193.82305
-353.516151	316.058805	-512.324064	228.325391	-2.297343	-0.440378	22192.29713
-381.745772	269.518078	-520.716654	211.54021	3.043396	0.322585	22235.786
-413.027245	225.266239	-539.02776	140.584676	0.754508	-1.203341	22240.36378
-450.412419	174.910698	-513.849989	99.384688	2.280434	-0.440378	22245.70452
-487.03463	143.629226	-519.953691	47.503222	0.754508	1.085548	22223.5786
-510.686475	91.74776	-514.612952	-31.08194	2.280434	1.085548	22225.86749
-506.871661	52.073698	-481.805554	-101.274512	-2.297343	0.322585	22218.23786
-497.716108	-9.726284	-482.568517	-140.948574	1.517471	-0.440378	22205.2675
-506.871661	-57.029974	-450.524082	-204.274481	-0.771417	-0.440378	22224.34156
-493.138332	-111.200328	-420.768536	-241.659655	-0.008454	0.322585	22235.02304
-474.827226	-155.452167	-421.531498	-304.985563	-0.008454	-0.440378	22212.89712
-446.597605	-195.126229	-347.524113	-358.392954	0.754508	-0.440378	22225.86749
-434.390201	-256.163248	-328.450044	-403.407756	-0.008454	1.085548	22215.18601
-400.056878	-296.600273	-275.805616	-437.741079	-1.53438	-1.203341	22197.63787
-387.086512	-327.881745	-223.161187	-474.36329	-0.008454	1.085548	22215.94897
-337.493934	-401.889131	-201.035267	-515.563278	-2.297343	-0.440378	22225.86749
-271.879138	-407.992833	-139.235286	-559.052154	1.517471	1.085548	22221.28971
-216.182859	-446.140969	-68.279751	-598.726216	-2.297343	-1.203341	22235.02304
-170.405094	-480.474293	-4.190881	-613.985471	1.517471	0.322585	22238.07489
-127.679181	-501.837249	53.031324	-593.385477	-0.008454	-1.203341	22215.18601
-71.982901	-526.252057	98.046126	-627.7188	1.517471	1.085548	22186.19343
-10.945882	-560.58538	207.149797	-578.126222	-0.008454	0.322585	22215.18601
65.350391	-539.985386	256.742375	-574.311409	3.806359	0.322585	22240.36378
74.505944	-554.481678	307.860878	-584.229924	1.517471	-0.440378	22219.76379
125.624448	-539.222423	339.14235	-567.444744	-0.008454	-0.440378	22214.42305
170.639249	-524.726131	373.475674	-508.696613	2.280434	-0.440378	22216.71194
235.491082	-500.311324	432.223804	-481.992917	-1.53438	-0.440378	22204.50453
280.505883	-473.607628	436.038618	-475.126253	-2.297343	-1.966303	22185.43046
325.520685	-444.615044	476.475643	-406.459607	-2.297343	-1.203341	22209.84527
368.246598	-410.281721	516.912668	-333.215184	0.754508	-0.440378	22201.45268
400.291033	-380.526174	541.327476	-303.459637	1.517471	1.085548	22196.87491
447.594723	-328.644708	555.060805	-245.474469	-1.53438	0.322585	22216.71194
449.120648	-289.733608	558.112656	-229.452252	-0.008454	-0.440378	22199.92676
471.246567	-230.985478	564.979321	-180.622636	-0.771417	1.84851	22215.94897
475.061381	-174.526235	540.564513	-89.830071	-0.771417	-1.203341	22218.23786
489.557673	-113.489216	536.749699	-14.29676	-1.53438	-0.440378	22208.31935
489.557673	-51.689234	510.046003	52.843961	-0.008454	0.322585	22228.91934
480.40212	-13.541098	529.883035	111.592092	1.517471	-1.203341	22251.80822
447.594723	52.073698	505.468227	165.762446	-0.771417	0.322585	22223.5786
461.328052	102.429238	456.638612	234.429092	-0.771417	-0.440378	22226.63045
439.202132	168.806997	412.386773	255.792049	1.517471	0.322585	22232.73415
416.31325	226.029202	378.05345	314.54018	1.517471	-0.440378	22212.89712
414.787325	251.969935	350.586791	370.23646	3.043396	0.322585	22238.83786
404.105847	322.925469	297.1794	391.599416	2.280434	0.322585	22248.75637
337.728088	348.10324	228.512754	467.89569	1.517471	0.322585	22230.44527
305.683653	383.199526	165.186846	498.414199	-2.297343	-1.203341	22228.91934
280.505883	420.5847	105.675753	509.095678	-0.008454	-1.203341	22232.73415
225.572566	448.051358	20.223926	542.666038	-2.297343	-0.440378	22200.68972
179.031839	482.384681	-23.26495	562.503069	-0.771417	-0.440378	22212.13416
152.328143	489.251346	-59.124198	565.55492	-0.771417	0.322585	22228.91934
106.550379	506.799489	-100.324186	577.762324	-0.771417	1.085548	22210.60823
52.380025	512.140228	-149.153801	580.051212	0.754508	1.085548	22180.85269
20.33559	493.829122	-172.042683	602.177132	-0.771417	-0.440378	22226.63045
-24.679212	497.643936	-246.813032	584.628989	-3.060305	-1.203341	11813.71502
-60.53846	457.969874	-268.938951	557.16233	-2.297343	-1.203341	21.362957
-120.049554	474.755054	-342.946336	566.317883	-0.008454	-0.440378	12.970367
-137.597697	469.414315	-345.235225	538.088262	2.280434	0.322585	12.207404
-174.982871	454.15506	-398.642616	521.303082	-0.771417	1.085548	2206.488235
-230.679151	444.236545	-410.85002	477.051243	0.754508	-1.203341	22130.49715
-265.775436	402.273594	-461.968523	407.621634	-0.008454	-1.203341	22197.63787
-324.523567	374.806936	-479.516666	376.340162	-0.771417	-1.203341	22186.19343
-357.330965	334.36991	-484.094443	325.984621	0.754508	-0.440378	22182.37861
-373.353182	304.614364	-502.405548	231.377242	1.517471	1.84851	22213.66009
-387.849474	273.332892	-535.975909	164.999483	1.517471	0.322585	22237.31193
-426.760574	210.006984	-525.29443	148.977266	2.280434	0.322585	22242.65267
-442.019829	160.414406	-506.220362	98.621725	-0.771417	-2.729266	22235.786
-487.03463	138.288487	-520.716654	36.821744	2.280434	0.322585	22224.34156
-488.560556	74.199617	-469.598151	-57.022673	-0.771417	0.322585	22219.76379
-501.530922	21.555188	-463.494449	-84.489332	-0.008454	-0.440378	22212.13416
-489.323518	-12.015172	-437.553716	-160.785605	-2.297343	-1.203341	22209.84527
-516.790177	-73.052191	-439.842604	-224.111512	-0.771417	0.322585	22224.34156
-503.056848	-134.08921	-419.24261	-285.911494	1.517471	0.322585	22231.20823
-479.405003	-160.029943	-400.168542	-325.585556	-0.771417	-0.440378	22217.4749
-445.07168	-235.563254	-363.54633	-382.044799	0.754508	-1.966303	22206.79342
-426.760574	-263.792875	-298.694498	-446.133669	-3.060305	-0.440378	22218.23786
-399.293915	-294.311385	-252.916733	-452.237371	-2.297343	-1.966303	22201.45268
-349.701338	-343.141	-197.220454	-516.326241	-0.008454	0.322585	22219.00082
-306.212462	-381.289137	-167.464907	-520.904017	1.517471	0.322585	22237.31193
-255.093958	-424.01505	-116.346404	-581.941036	0.754508	1.085548	22232.73415
-218.471747	-446.903932	-39.287167	-577.36326	-0.008454	-0.440378	22230.44527
-155.14584	-488.866883	22.512815	-591.859552	-0.771417	-1.203341	22230.44527
-108.605113	-520.148355	58.372063	-620.852136	-0.008454	0.322585	22194.58602
-46.042168	-554.481678	132.379449	-626.192875	-0.008454	-0.440378	22200.68972
16.520776	-536.170572	204.097946	-581.178073	0.754508	-1.203341	22242.65267
53.90595	-549.140939	294.127549	-615.511396	-0.771417	-0.440378	22228.15638
89.002236	-521.67428	321.594207	-562.866968	0.754508	-0.440378	22197.63787
176.742951	-540.748349	365.083083	-547.607713	-0.008454	-0.440378	22225.10453
213.365162	-515.570578	391.023817	-498.778098	-0.008454	0.322585	22201.45268
239.305895	-494.207622	419.253438	-499.54106	-0.008454	1.085548	22183.90454
275.928107	-453.770597	476.475643	-469.785514	-0.771417	-0.440378	22206.03046
321.705871	-456.059485	506.994153	-412.563308	-0.771417	-1.966303	22209.08231
372.824374	-408.755795	522.253407	-337.029997	-0.008454	0.322585	22201.45268
407.92066	-343.903963	532.934886	-295.83001	-1.53438	-1.966303	22202.97861
427.757691	-319.489155	536.749699	-250.052245	-0.008454	-0.440378	22228.91934
447.594723	-276.000279	542.853401	-209.61522	-0.771417	0.322585	22199.92676
452.172499	-190.548453	506.994153	-107.378214	-0.771417	0.322585	22210.60823
491.846561	-132.563285	524.542295	-89.830071	-0.771417	1.085548	22222.05268
478.876195	-88.311446	539.80155	-4.378244	-0.008454	0.322585	22214.42305
483.453971	-34.904054	517.675631	89.466172	0.754508	0.322585	22237.31193
460.565089	10.87371	502.416376	139.05875	-0.008454	-1.203341	22245.70452
464.379903	86.407021	455.875649	183.310589	0.754508	0.322585	22221.28971
434.624356	128.369971	434.512693	226.036502	3.043396	1.84851	22231.20823
422.416952	169.569959	403.23122	286.310559	0.754508	-0.440378	22229.6823
415.550288	218.399574	367.371972	329.036472	2.280434	0.322585	22219.76379
420.128064	284.777333	321.594207	395.41423	2.280434	0.322585	22247.99341
389.609555	298.510662	243.009046	392.362379	2.280434	-0.440378	22248.75637
333.150312	354.969904	210.201648	457.214212	2.280434	-0.440378	22222.05268
310.26143	392.355078	159.083145	496.888274	0.754508	-0.440378	22229.6823
253.802187	426.688402	85.838722	537.325299	-3.060305	-0.440378	22225.86749
201.157759	454.918023	16.409113	547.243815	-1.53438	0.322585	22198.40083
182.08369	482.384681	-24.790875	554.873442	-2.297343	-0.440378	22218.23786
112.654081	496.880973	-71.331602	572.421585	-0.008454	-1.203341	22229.6823
82.135572	514.429116	-137.70936	571.658622	1.517471	1.085548	22181.61565
57.720764	511.377265	-178.146385	593.021579	0.754508	-1.203341	22207.55638
2.024484	502.984675	-207.901932	599.888243	-0.771417	1.085548	22212.13416
-29.256988	501.45875	-264.361174	583.866026	-2.297343	-0.440378	707.266457
-51.382907	497.643936	-307.85005	591.495653	-1.53438	-0.440378	17.548143
-125.390293	473.229129	-355.15374	541.903075	-1.53438	-1.203341	12.207404
-150.568063	470.177278	-368.887069	535.799374	1.517471	1.085548	12.207404
-203.212492	457.969874	-389.487063	506.043827	-0.008454	-1.966303	19888.14966
-252.042107	424.399513	-414.664834	463.317914	-0.008454	0.322585	22185.43046
-256.619884	409.140259	-454.338896	394.651267	0.754508	-0.440378	22190.7712
-304.686536	387.014339	-472.650002	350.399428	-0.008454	-0.440378	22182.37861
-334.442083	343.525463	-510.035176	327.510546	-0.008454	-0.440378	22195.34898
-382.508735	284.01437	-497.827772	246.636496	3.806359	1.84851	22244.94156
-413.790207	242.051419	-537.501834	182.547626	2.280434	0.322585	22231.97119
-441.256866	208.481059	-529.109244	131.429123	0.754508	-0.440378	22235.786
-471.775375	161.940332	-506.983325	67.340253	-0.008454	-1.203341	22233.49712
-490.849444	104.718127	-510.035176	12.406936	-0.771417	-1.203341	22213.66009
-523.656842	67.332953	-489.435182	-56.25971	-2.297343	0.322585	22209.08231
-522.130916	17.740375	-471.887039	-108.904139	-1.53438	0.322585	22221.28971
-517.55314	-27.274427	-446.709269	-175.281897	-0.771417	-0.440378	22214.42305
-500.004997	-82.207744	-408.561132	-229.452252	-0.771417	-0.440378	22227.39341
-495.42722	-131.037359	-403.983355	-289.726308	-1.53438	-1.203341	22235.02304
-477.879077	-189.022527	-371.93892	-344.659625	0.754508	1.085548	22216.71194
-445.07168	-234.037329	-337.605597	-386.622575	-1.53438	-1.203341	22208.31935
-426.760574	-258.452136	-277.331541	-451.474408	-1.53438	-1.203341	22212.13416
-388.612437	-333.985447	-242.235255	-478.178104	-2.297343	-1.203341	22205.2675
-344.360598	-362.215068	-214.768597	-504.8818	-0.771417	-1.966303	22222.81564
-302.397648	-402.652093	-143.050099	-539.978085	0.754508	0.322585	22242.65267
-263.486548	-430.118752	-86.590857	-587.281775	-0.008454	-2.729266	22227.39341
-207.790268	-455.296522	-38.524204	-623.141024	0.754508	0.322585	22228.91934
-153.619914	-500.311324	40.82392	-583.466961	1.517471	1.085548	22226.63045
-84.953268	-529.303908	80.497983	-625.429912	0.754508	0.322585	22179.32676
-43.75328	-535.40761	181.972027	-591.859552	-0.771417	0.322585	22211.3712
8.128186	-549.903902	246.823859	-584.229924	1.517471	0.322585	22249.51933
75.268907	-527.01502	277.342369	-571.259558	1.517471	0.322585	22211.3712
135.542963	-564.400194	345.246052	-573.548446	1.517471	0.322585	22206.03046
180.557765	-528.540945	372.712711	-546.84475	0.754508	-0.440378	22222.05268
218.705901	-512.518728	412.386773	-503.355874	-1.53438	-0.440378	22205.2675
253.039225	-494.970585	435.275655	-478.178104	-0.771417	-1.203341	22186.19343
291.950324	-454.533559	470.371941	-444.607743	-0.008454	1.085548	22215.18601
320.942908	-424.01505	504.705264	-385.09665	0.754508	1.085548	22209.08231
386.557704	-393.496541	527.594146	-343.133699	-0.771417	1.085548	22180.08972
422.416952	-347.718776	539.038587	-270.652239	0.754508	-0.440378	22217.4749
434.624356	-291.259534	545.905252	-243.948544	-1.53438	-0.440378	22206.79342
464.379903	-243.955844	539.038587	-192.067077	-0.771417	0.322585	22205.2675
462.091015	-201.992894	536.749699	-110.430065	0.754508	-1.203341	22220.52675
488.79471	-136.378098	515.386743	-69.230077	-2.297343	-0.440378	22222.81564
487.268785	-73.815154	529.883035	25.377303	-2.297343	-0.440378	22219.76379
470.483605	-18.881837	521.490445	94.806912	2.280434	0.322585	22246.46748
465.905828	33.762592	477.238606	146.688378	-1.53438	-1.203341	22236.54897
457.513238	78.014431	463.505277	213.066136	-0.008454	0.322585	22219.00082
427.757691	121.503307	414.675661	233.66613	-0.771417	-0.440378	22224.34156
410.972511	187.881065	370.423823	303.095739	-0.008454	-1.203341	22228.91934
417.839176	245.10327	351.349754	348.11054	0.754508	0.322585	22234.26008
390.372517	273.332892	303.283102	388.547565	1.517471	0.322585	22238.83786
355.276231	315.295842	214.016462	427.458665	0.754508	-0.440378	22239.60082
327.809573	385.488414	163.660921	483.154945	0.754508	0.322585	22224.34156
301.105877	413.718035	135.4313	503.754939	-0.771417	-1.966303	22223.5786
239.305895	432.792104	71.34243	522.829007	-3.823268	-0.440378	22212.13416
211.839237	471.703203	-12.583471	548.76974	-0.771417	-1.203341	22205.2675
154.617032	475.518017	-59.124198	586.154914	-0.771417	0.322585	22222.81564
124.861485	489.251346	-78.961229	586.154914	3.043396	1.085548	22231.97119
69.165205	507.562452	-136.183435	603.703057	-0.771417	-0.440378	22199.92676
32.542994	501.45875	-171.279721	601.414169	1.517471	1.84851	22211.3712
-3.316255	502.221713	-221.635261	596.836392	-0.771417	-0.440378	22210.60823
-54.434758	481.621719	-264.361174	597.599355	-3.060305	-1.203341	69.429609
-88.005119	481.621719	-316.242641	570.895659	-0.771417	-0.440378	14.496292
-120.812516	464.836538	-352.101889	554.110479	1.517471	-0.440378	12.207404
-165.827318	474.755054	-375.753734	522.066044	2.280434	1.085548	11.444441
-202.449529	452.629135	-409.324094	496.125311	0.754508	-1.203341	21862.69723
-255.856921	417.532849	-449.76112	454.925323	1.517471	1.085548	22212.13416
-300.871722	396.169892	-464.257412	383.206826	2.280434	0.322585	22194.58602
-344.360598	351.918053	-494.012958	351.162391	-2.297343	-1.203341	22172.4601
-360.382816	316.058805	-503.168511	284.784633	-0.008454	0.322585	22219.00082
-379.456884	278.673631	-493.249996	222.984651	2.280434	-0.440378	22243.41563
-412.264282	222.977351	-533.687021	151.266154	1.517471	-0.440378	22235.02304
-451.175382	178.725512	-501.642586	119.221719	1.517471	-0.440378	22236.54897
-466.434636	130.65886	-516.138878	65.814328	-0.771417	0.322585	22228.91934
-491.612407	97.088499	-500.11666	-14.29676	0.754508	-0.440378	22212.89712
-502.293885	45.207033	-475.701853	-77.622667	-0.771417	-1.203341	22210.60823
-508.397587	6.295934	-477.990741	-131.030059	0.754508	-0.440378	22228.15638
-494.664258	-51.689234	-429.924088	-180.622636	-0.008454	-0.440378	22218.23786
-506.871661	-106.622551	-392.538914	-249.289283	-0.008454	-1.203341	22225.10453
-488.560556	-156.215129	-403.983355	-292.778159	-0.771417	-0.440378	22233.49712
-460.330934	-208.859558	-374.990771	-356.104066	-0.771417	-0.440378	22197.63787
-440.493903	-255.400285	-324.635231	-408.748495	-2.297343	-0.440378	22211.3712
-416.842058	-291.259534	-267.413025	-450.711445	-0.008454	-0.440378	22225.10453
-362.671704	-344.666925	-226.213038	-503.355874	0.754508	1.085548	22209.08231
-328.338381	-377.474323	-179.672311	-509.459576	-1.53438	-1.203341	22228.91934
-295.530983	-405.703944	-108.716776	-554.474377	2.280434	1.085548	22252.57118
-239.834703	-449.19282	-68.279751	-590.333626	0.754508	-0.440378	22208.31935
-184.138424	-483.526144	13.357262	-588.044738	-0.771417	-0.440378	22210.60823
-119.286591	-514.044653	68.290579	-597.963253	0.754508	1.085548	22200.68972
-78.849566	-541.511312	109.490567	-617.037322	-0.008454	-1.203341	22193.82305
-8.656994	-541.511312	206.386834	-594.911403	-0.008454	-1.203341	22239.60082
30.254105	-541.511312	251.401636	-596.437328	0.754508	-0.440378	22231.97119
85.950385	-550.666864	279.631257	-595.674365	2.280434	-1.203341	22173.98602
126.38741	-537.696498	337.616425	-587.281775	-0.008454	-0.440378	22205.2675
190.47628	-539.985386	378.816413	-513.27439	-0.008454	-0.440378	22206.79342
240.831821	-501.837249	426.883065	-519.378092	-0.771417	-0.440378	22179.32676
269.824405	-483.526144	459.690463	-478.941067	-0.771417	-1.203341	22197.63787
325.520685	-446.140969	487.157121	-418.66701	-0.008454	-0.440378	22218.23786
367.483635	-401.126168	500.127488	-349.237401	-0.008454	-0.440378	22214.42305
400.291033	-383.578025	537.512662	-326.348519	-2.297343	-1.203341	22194.58602
415.550288	-330.170633	545.905252	-269.126314	-2.297343	0.322585	22219.76379
448.357685	-288.207683	546.668215	-219.533736	-2.297343	-1.203341	22210.60823
466.668791	-228.696589	558.112656	-164.600419	-1.53438	0.322585	22196.87491
476.587307	-176.052161	529.883035	-86.77822	-0.771417	-0.440378	22219.76379
458.276201	-115.015142	547.431178	-31.08194	-0.008454	0.322585	22231.20823
482.691008	-59.318862	461.979351	14.695824	2.280434	0.322585	22229.6823
475.824344	0.192232	517.675631	118.458756	1.517471	0.322585	22240.36378
461.328052	42.918145	487.920084	167.288372	-1.53438	-0.440378	22235.02304
440.728058	97.088499	453.586761	224.510577	1.517471	0.322585	22218.23786
412.498437	129.132934	429.934916	277.155006	-0.771417	-0.440378	22222.81564
415.550288	203.14032	373.475674	316.066105	-0.008454	-0.440378	22231.97119
407.157697	249.681047	336.853462	372.525348	2.280434	-1.966303	22235.02304
388.846592	307.666215	277.342369	414.488298	0.754508	1.085548	22240.36378
355.276231	335.132873	218.594238	442.71792	0.754508	-1.203341	22240.36378
324.757722	399.984706	165.186846	466.369764	1.517471	-0.440378	22219.76379
278.216995	418.295812	108.727604	509.095678	-1.53438	-0.440378	22215.94897
232.439231	444.999507	49.979473	529.695672	-1.53438	-0.440378	22215.94897
192.002206	477.043942	-14.87236	566.317883	-3.823268	-0.440378	22209.08231
147.750367	496.880973	-59.124198	586.917877	-0.008454	-0.440378	22221.28971
99.683715	503.747638	-96.509372	595.310467	-0.771417	-0.440378	22206.03046
76.03187	509.85134	-152.205652	587.68084	-0.771417	-1.203341	22209.08231
17.283739	500.695787	-202.561193	592.258616	-3.823268	-1.966303	22199.92676
-16.286621	494.592085	-235.36859	583.866026	-0.008454	1.085548	22196.87491
-59.775497	486.962458	-294.879684	577.762324	0.754508	-0.440378	23.651845
-113.945852	479.33283	-326.924119	593.784542	-0.008454	1.085548	12.207404
-153.619914	486.962458	-378.805585	537.325299	-0.771417	-0.440378	11.444441
-186.427312	471.703203	-391.775952	511.384566	1.517471	-0.440378	3798.791467
-227.6273	440.421731	-423.057424	473.999392	-1.53438	-0.440378	22135.83789
-260.434697	416.769886	-439.842604	427.458665	-0.771417	-1.203341	22187.71935
-306.212462	390.06619	-452.050008	379.392012	-0.008454	0.322585	22194.58602
-322.997642	357.258793	-474.93889	332.851286	-0.008454	-0.440378	22187.71935
-366.486518	311.481028	-506.220362	258.080937	2.280434	1.84851	22247.23045
-397.76799	267.992152	-510.798138	192.466142	1.517471	-1.203341	22238.07489
-424.471686	216.873649	-529.109244	144.39949	0.754508	0.322585	22222.05268
-443.545754	166.518108	-516.90184	100.910614	-0.008454	-0.440378	22235.786
-490.849444	128.369971	-529.109244	48.266185	-0.008454	0.322585	22226.63045
-500.767959	80.303319	-516.138878	-27.267126	-0.008454	0.322585	22197.63787
-509.16055	34.525555	-468.835188	-85.252294	-1.53438	-1.203341	22217.4749
-498.479071	-23.459613	-461.968523	-153.918941	-2.297343	-1.966303	22228.15638
-500.004997	-65.422564	-429.161126	-210.378183	-0.008454	0.322585	22215.94897
-475.590189	-116.541067	-403.220393	-264.548537	0.754508	0.322585	22228.15638
-460.330934	-181.3929	-390.250026	-305.748525	-1.53438	-0.440378	22218.23786
-453.46427	-224.118813	-356.679666	-375.178134	-0.008454	-0.440378	22202.21564
-423.708723	-264.555838	-311.664864	-414.852197	-1.53438	-0.440378	22202.21564
-403.871692	-304.2299	-269.701914	-453.000333	0.754508	-0.440378	22225.86749
-380.219847	-345.429888	-241.472292	-507.933651	1.517471	1.085548	22215.18601
-313.079126	-385.866913	-147.627876	-506.407725	-0.771417	-0.440378	22237.31193
-268.827287	-424.778013	-110.242702	-572.02252	1.517471	-1.966303	22244.17859
-223.049523	-456.059485	-41.576055	-609.407695	-0.771417	-1.203341	22219.76379
-167.353243	-492.681696	28.616516	-594.14844	-1.53438	-1.203341	22216.71194
-123.101405	-502.600212	68.290579	-598.726216	0.754508	1.085548	22207.55638
-59.012535	-544.563162	140.009076	-591.859552	-0.008454	-0.440378	22209.08231
4.313372	-537.696498	217.068313	-582.703999	0.754508	-0.440378	22238.07489
56.957801	-535.40761	274.290518	-584.229924	2.280434	1.085548	22238.83786
95.868901	-543.037237	299.468288	-568.970669	0.754508	-0.440378	22206.79342
162.246659	-540.748349	361.26827	-558.289191	-0.008454	-0.440378	22207.55638
208.787386	-524.726131	368.897897	-498.778098	0.754508	-0.440378	22209.84527
237.017007	-505.652063	434.512693	-491.911433	-1.53438	0.322585	22186.95639
288.898473	-473.607628	465.794165	-453.000333	0.754508	1.085548	22206.03046
332.387349	-440.037267	491.734898	-404.933681	1.517471	-1.203341	22217.4749
383.505853	-411.807646	518.438594	-330.163333	-1.53438	-0.440378	22192.29713
400.291033	-370.607658	544.379327	-318.718892	-1.53438	-1.966303	22196.87491
428.520654	-314.148416	539.038587	-263.785575	-1.53438	-0.440378	22210.60823
445.305834	-266.844726	555.823768	-209.61522	-3.060305	-1.203341	22212.89712
477.350269	-211.148446	548.957103	-138.659686	-0.771417	0.322585	22209.84527
492.609524	-148.585502	539.80155	-64.6523	-1.53438	-0.440378	22221.28971
487.268785	-95.17811	531.40896	-18.111573	1.517471	0.322585	22238.83786
474.298418	-37.192942	488.683047	70.392104	4.569322	0.322585	22233.49712
474.298418	12.399635	512.334892	136.769862	-0.008454	-0.440378	22233.49712
457.513238	67.332953	462.742314	173.392074	1.517471	0.322585	22231.97119
441.491021	124.555158	450.53491	239.769832	1.517471	0.322585	22215.18601
434.624356	168.044034	403.23122	284.02167	1.517471	-1.203341	22225.86749
427.757691	215.347723	333.038649	348.873503	1.517471	-0.440378	22254.86007
398.765107	265.703264	343.720127	378.62905	-0.008454	-1.203341	22227.39341
369.009561	301.562513	263.609039	422.880888	0.754508	-0.440378	22228.15638
343.068828	361.836569	214.016462	445.769771	-0.008454	-1.203341	22239.60082
314.076244	389.303228	165.186846	487.732721	-0.008454	-0.440378	22213.66009
263.720703	411.429147	117.883157	529.695672	-0.771417	0.322585	22203.74157
214.891088	446.525433	20.986889	548.76974	-0.008454	0.322585	22226.63045
182.846653	474.755054	-43.101981	573.184548	-0.771417	0.322585	22213.66009
137.068889	492.303197	-73.62049	583.866026	-1.53438	-0.440378	22213.66009
101.972603	505.273564	-98.035298	589.206765	-2.297343	-1.203341	22218.23786
61.535578	494.592085	-162.124168	589.969728	-3.060305	-0.440378	22195.34898
-0.264404	506.799489	-220.872298	599.888243	-0.008454	0.322585	22199.92676
-40.701429	486.962458	-274.27969	593.784542	-0.771417	0.322585	1444.288461
-68.93105	495.355048	-309.375976	584.628989	-0.771417	-1.203341	17.548143
-105.553262	480.858756	-340.657448	568.606771	-0.008454	-1.203341	11.444441
-152.093989	458.732837	-393.301877	531.98456	2.280434	0.322585	9.918516
-203.975455	459.495799	-409.324094	493.836423	1.517471	0.322585	15234.83993
-233.731002	437.36988	-426.872237	460.266063	-0.771417	-0.440378	22177.03787
-279.508766	413.718035	-445.183343	412.19941	0.754508	-1.203341	22204.50453
-304.686536	370.229159	-479.516666	359.554981	0.754508	-0.440378	22186.95639
-348.938375	337.421761	-487.909256	319.117956	0.754508	-1.203341	22225.86749
-380.219847	286.303258	-494.775921	241.295757	-0.008454	-1.203341	22244.17859
-409.212431	257.310674	-519.190729	172.629111	3.043396	0.322585	22244.94156
-430.575388	214.584761	-523.005542	113.88098	1.517471	-0.440378	22226.63045
-461.85686	145.918114	-506.983325	78.784694	-3.823268	-1.966303	22225.10453
-480.167966	106.244052	-532.924058	25.377303	-2.297343	-1.203341	22220.52675
-512.2124	61.992213	-490.198145	-50.918971	-1.53438	-1.203341	22202.97861
-503.056848	20.792226	-474.93889	-99.748586	-2.297343	-1.966303	22221.28971
-502.293885	-26.511464	-439.079641	-186.726338	-0.771417	-1.203341	22231.97119
-503.81981	-87.548483	-416.190759	-247.763357	-2.297343	-1.203341	22212.13416
-491.612407	-150.111427	-411.612983	-298.118898	2.280434	0.322585	22228.91934
-486.271667	-182.918825	-401.694467	-327.111482	-0.771417	1.085548	22213.66009
-447.360568	-241.666956	-355.916703	-386.622575	-0.771417	1.085548	22201.45268
-437.442052	-280.578055	-300.983386	-423.244787	-0.771417	-0.440378	22216.71194
-383.271698	-323.303969	-245.287106	-477.415141	-0.771417	1.085548	22228.15638
-340.545785	-353.822478	-194.931565	-522.429943	-1.53438	-1.203341	22219.00082
-294.005058	-399.600242	-124.738994	-534.637346	1.517471	0.322585	22241.12674
-248.990256	-421.726162	-83.539006	-575.074371	3.043396	-0.440378	22239.60082
-216.182859	-474.370591	-39.287167	-615.511396	0.754508	0.322585	22212.89712
-161.249542	-496.49651	24.801703	-601.778067	2.280434	0.322585	22197.63787
-96.397709	-518.622429	74.394281	-615.511396	-1.53438	-1.203341	22216.71194
-31.545876	-530.06687	183.497952	-584.229924	0.754508	-0.440378	22231.97119
11.943	-547.615013	207.149797	-575.837334	2.280434	-1.203341	22223.5786
50.854099	-536.170572	284.209033	-588.044738	0.754508	0.322585	22192.29713
127.913336	-545.326125	323.120133	-571.259558	-0.008454	-0.440378	22200.68972
170.639249	-530.06687	363.557158	-537.689197	-0.771417	0.322585	22201.45268
206.498498	-512.518728	423.831214	-529.296607	-0.771417	1.085548	22189.24528
245.409597	-477.422442	430.697879	-478.941067	-0.771417	-1.203341	22201.45268
295.002175	-463.689112	490.971935	-440.029967	-0.008454	1.085548	22202.97861
335.4392	-443.089118	494.786749	-384.333687	0.754508	-0.440378	22220.52675
387.320666	-383.578025	530.645997	-310.326302	-0.771417	0.322585	22211.3712
416.31325	-346.192851	533.697848	-279.807792	-0.771417	0.322585	22204.50453
431.572505	-313.385453	525.305258	-243.185581	-1.53438	-0.440378	22215.18601
465.142865	-263.029913	545.142289	-205.800407	-1.53438	1.085548	22205.2675
465.905828	-198.17808	548.19414	-118.059692	-1.53438	-1.203341	22212.89712
475.061381	-131.037359	523.01637	-44.052307	-0.008454	0.322585	22229.6823
493.372487	-90.600334	553.534879	39.110632	1.517471	-0.440378	22247.99341
472.00953	-35.667017	531.40896	97.858763	-0.771417	-1.966303	22225.86749
448.357685	4.770008	482.579345	140.584676	1.517471	1.085548	22231.20823
460.565089	78.777394	468.846016	190.177254	-0.771417	-0.440378	22234.26008
436.150281	151.258854	431.460842	245.110571	-1.53438	-0.440378	22213.66009
439.202132	187.881065	379.579375	302.332776	3.043396	-0.440378	22231.20823
415.550288	235.184755	336.853462	360.317944	1.517471	0.322585	22251.04526
391.13548	278.673631	316.253468	400.754969	2.280434	1.085548	22233.49712
353.750306	330.555097	235.379418	435.851255	-0.771417	-1.966303	22231.20823
333.913275	376.332861	202.572021	454.925323	3.043396	2.611473	22237.31193
292.713287	399.984706	133.142411	512.147529	-0.771417	-0.440378	22204.50453
248.461448	438.895805	78.972057	531.221597	-2.297343	0.322585	22211.3712
207.26146	470.94024	6.490597	542.666038	-0.008454	-0.440378	22228.15638
179.031839	483.147644	-54.546422	580.051212	-0.771417	0.322585	22208.31935
128.676299	499.169862	-96.509372	588.443802	1.517471	0.322585	22187.71935
77.557795	506.036526	-132.368621	591.495653	0.754508	0.322585	22225.86749
31.780031	503.747638	-179.672311	595.310467	-0.771417	-0.440378	22196.11194
-9.419957	493.829122	-229.264889	587.68084	-1.53438	-0.440378	22192.29713
-50.619945	487.725421	-259.783398	593.021579	-0.008454	-1.203341	59.511093
-100.975485	483.910607	-306.324125	583.866026	-2.297343	-1.203341	14.496292
-133.782883	478.569868	-349.813001	550.295666	0.754508	1.085548	10.681478
-167.353243	478.569868	-406.272244	527.406783	2.280434	0.322585	11.444441
-209.316194	433.555066	-383.383361	480.866056	1.517471	-1.203341	21626.17878
-229.153225	422.873588	-449.76112	457.214212	1.517471	-0.440378	22176.27491
-303.923573	412.19211	-486.383331	402.280895	-0.008454	0.322585	22205.2675
-324.523567	373.28101	-481.805554	353.451279	-1.53438	-1.203341	22196.11194
-350.4643	333.606948	-506.220362	298.517962	1.517471	-1.203341	22238.83786
-393.190214	290.118072	-479.516666	218.406875	2.280434	-0.440378	22241.88971
-430.575388	236.71068	-512.324064	153.555042	2.280434	-0.440378	22231.20823
-447.360568	183.303289	-531.398132	123.799496	1.517471	0.322585	22225.10453
-463.382785	145.918114	-510.035176	60.473588	-3.060305	-1.966303	22221.28971
-503.81981	84.118133	-523.768505	1.725458	-1.53438	-2.729266	22206.79342
-504.582773	46.732959	-461.968523	-86.015257	-0.771417	-1.203341	22212.13416
-502.293885	4.007045	-468.835188	-119.585617	-0.008454	-0.440378	22224.34156
-508.397587	-39.481831	-466.5463	-209.61522	-1.53438	-0.440378	22231.97119
-506.108699	-89.074409	-413.138908	-243.948544	-0.008454	-0.440378	22219.76379
-504.582773	-146.296614	-410.85002	-324.822594	-3.823268	-0.440378	22206.79342
-458.805009	-211.911409	-396.353728	-371.363321	-0.771417	-1.203341	22220.52675
-422.94576	-228.696589	-349.813001	-432.40034	-1.53438	0.322585	22193.82305
-400.819841	-292.022497	-286.487094	-464.444775	-1.53438	-1.966303	22217.4749
-371.827257	-333.222484	-230.027851	-471.311439	2.280434	1.085548	22234.26008
-325.28653	-367.555807	-169.753795	-517.089203	1.517471	-1.203341	22234.26008
-299.345797	-428.592826	-111.768627	-549.133638	-0.771417	-1.203341	22234.26008
-227.6273	-427.066901	-77.435304	-597.963253	-1.53438	-1.203341	22231.97119
-180.32361	-467.503926	-32.420502	-607.881769	1.517471	-0.440378	22197.63787
-116.997703	-494.207622	64.475765	-601.778067	-0.008454	-0.440378	22194.58602
-62.827348	-521.67428	101.097976	-605.592881	2.280434	0.322585	22235.02304
-26.9681	-532.355759	208.675722	-581.941036	3.806359	1.84851	22232.73415
34.068919	-539.985386	255.216449	-587.281775	-0.008454	0.322585	22228.91934
78.320758	-549.903902	285.734959	-578.889185	0.754508	0.322585	22221.28971
129.439261	-551.429827	334.564574	-549.133638	0.754508	1.085548	22201.45268
180.557765	-521.67428	396.364556	-530.822533	-3.823268	-1.966303	22178.5638
238.542933	-492.681696	429.171953	-518.615129	-0.008454	1.085548	22195.34898
285.08366	-480.474293	451.297873	-495.726247	0.754508	-0.440378	22212.13416
299.579952	-443.089118	489.44601	-433.163302	-0.771417	-1.203341	22202.21564
348.409567	-411.044683	518.438594	-378.992948	-0.008454	1.085548	22201.45268
398.002145	-367.555807	534.460811	-294.304084	-0.008454	-1.203341	22215.18601
417.839176	-330.170633	557.349693	-268.363351	-3.060305	0.322585	22200.68972
436.913244	-276.763242	523.01637	-237.081879	-3.823268	-1.966303	22212.13416
472.00953	-237.852142	536.749699	-187.489301	-2.297343	-0.440378	22219.00082
503.291002	-170.711421	538.275625	-73.807853	-1.53438	-1.966303	22213.66009
483.453971	-119.592918	531.40896	-44.815269	-0.008454	-0.440378	22235.786
484.979897	-72.289228	513.097854	61.236551	-0.008454	-0.440378	22247.23045
479.639157	-12.778135	487.920084	113.118017	-0.008454	-1.203341	22218.23786
487.268785	39.103331	480.290457	189.414291	1.517471	1.085548	22228.15638
430.04658	118.451456	451.297873	194.75503	0.754508	0.322585	22228.15638
421.653989	161.940332	423.068251	258.8439	0.754508	-1.203341	22216.71194
422.416952	210.769947	391.786779	309.199441	1.517471	1.085548	22247.99341
414.024362	260.362525	327.697909	367.184609	-0.008454	-1.203341	22246.46748
388.083629	280.962519	268.949779	397.703118	1.517471	0.322585	22221.28971
366.720672	351.918053	233.09053	420.592	0.754508	-1.203341	22231.97119
335.4392	373.28101	165.186846	466.369764	-2.297343	0.322585	22227.39341
281.268846	404.562482	121.69797	517.488268	-3.823268	-1.966303	22196.11194
230.150343	431.266178	49.21651	554.873442	-1.53438	-1.203341	22219.76379
196.579982	473.992091	-43.864944	570.132697	-0.008454	-0.440378	22230.44527
150.802218	497.643936	-94.983447	561.740107	0.754508	-1.203341	22173.98602
108.839267	496.880973	-117.109366	560.977144	0.754508	0.322585	22213.66009
57.720764	505.273564	-143.813062	602.940094	-3.060305	-1.203341	22208.31935
23.387441	506.799489	-216.294522	607.517871	0.754508	1.085548	22199.92676
-12.471808	521.295781	-259.783398	614.384535	-0.771417	-0.440378	20277.26066
-73.508827	499.169862	-281.909317	592.258616	-3.060305	-1.966303	22.125919
-100.212523	489.251346	-327.687082	583.103063	1.517471	0.322585	13.733329
-141.41251	481.621719	-354.390777	541.903075	1.517471	-0.440378	10.681478
-191.768051	452.629135	-377.27966	528.932709	-0.008454	-0.440378	64.851833
-236.782852	454.15506	-409.324094	499.940125	0.754508	0.322585	22089.29716
-301.634685	431.266178	-452.050008	410.673485	-0.771417	-0.440378	22171.69713
-272.642101	373.28101	-462.731486	389.310528	-0.008454	1.085548	22187.71935
-317.656903	342.762501	-475.701853	337.429062	0.754508	-1.966303	22226.63045
-356.568002	309.19214	-494.775921	266.473527	1.517471	-0.440378	22234.26008
-377.167996	255.784749	-510.798138	163.473558	-1.53438	-1.966303	22241.12674
-440.493903	220.688463	-548.946275	134.480974	-0.771417	-0.440378	22230.44527
-450.412419	187.881065	-539.02776	61.999514	-0.008454	-1.203341	22216.71194
-475.590189	129.132934	-541.316648	38.347669	-2.297343	0.322585	22215.94897
-503.056848	74.199617	-503.931474	-30.318977	0.754508	-0.440378	22215.18601
-499.242034	36.814443	-473.412964	-92.118959	-0.771417	-0.440378	22215.18601
-503.81981	-8.200358	-474.175927	-135.607835	2.280434	1.84851	22231.20823
-498.479071	-66.185526	-448.235194	-233.267065	0.754508	0.322585	22227.39341
-494.664258	-124.170694	-425.346312	-250.815208	-0.008454	-0.440378	22220.52675
-496.190183	-160.792906	-423.820386	-335.504072	-0.008454	1.085548	22210.60823
-445.07168	-208.096595	-344.472262	-357.629991	-1.53438	-1.203341	22213.66009
-416.079096	-258.452136	-336.079672	-438.504041	-0.771417	-0.440378	22207.55638
-387.086512	-283.629906	-260.546361	-468.259588	0.754508	-0.440378	22221.28971
-368.012443	-346.955814	-203.324156	-507.933651	0.754508	0.322585	22240.36378
-315.368014	-379.763211	-148.390838	-536.926235	2.280434	-0.440378	22229.6823
-272.642101	-412.570609	-106.427888	-555.23734	0.754508	-1.966303	22231.20823
-207.790268	-448.429858	-66.753826	-620.852136	1.517471	0.322585	22228.15638
-169.642132	-462.92615	-0.376068	-594.911403	-0.771417	-0.440378	22171.69713
-120.812516	-526.252057	78.209094	-598.726216	-0.008454	-0.440378	22211.3712
-46.042168	-537.696498	147.638703	-588.044738	1.517471	-0.440378	22248.75637
5.839298	-555.244641	219.357201	-594.14844	2.280434	-0.440378	22214.42305
48.565211	-549.140939	242.246083	-600.252142	0.754508	0.322585	22211.3712
103.498528	-531.592796	312.438655	-601.015104	-1.53438	-1.203341	22221.28971
137.831851	-549.140939	361.26827	-546.081787	-2.297343	-0.440378	22197.63787
202.683684	-545.326125	398.653444	-546.081787	-1.53438	-0.440378	22173.98602
246.935523	-500.311324	433.74973	-497.252172	-0.008454	-1.203341	22210.60823
292.713287	-461.400224	454.349724	-449.948483	-0.008454	0.322585	22196.11194
327.04661	-450.718746	517.675631	-397.304054	0.754508	-0.440378	22183.14158
383.505853	-384.340988	523.01637	-357.629991	0.754508	-0.440378	22216.71194
392.661405	-377.474323	535.223774	-316.430004	-1.53438	-1.203341	22201.45268
408.683623	-319.489155	541.327476	-282.859643	-3.060305	0.322585	22207.55638
435.387319	-250.822509	539.80155	-197.407817	-0.771417	-0.440378	22215.94897
473.535456	-205.044745	528.357109	-150.104127	-0.771417	-0.440378	22217.4749
473.535456	-164.607719	545.142289	-63.126375	-0.008454	-1.203341	22221.28971
496.424338	-82.207744	549.720066	-23.452313	3.043396	-0.440378	22248.75637
485.742859	-48.637383	480.290457	90.992098	2.280434	-0.440378	22238.07489
475.061381	-5.91147	515.386743	113.88098	0.754508	0.322585	22222.81564
468.194716	44.44407	461.979351	177.96985	1.517471	0.322585	22227.39341
459.039164	127.607009	433.74973	204.673546	-0.008454	1.085548	22227.39341
445.305834	183.303289	408.571959	284.784633	1.517471	-0.440378	22232.73415
434.624356	209.244022	351.349754	309.199441	-0.008454	0.322585	22242.65267
409.446586	250.444009	338.379388	380.154975	3.043396	1.085548	22246.46748
359.854008	298.510662	250.638673	416.014224	0.754508	-1.203341	22225.10453
335.4392	360.310644	166.712772	477.814206	0.754508	-0.440378	22225.86749
315.602169	383.199526	183.497952	487.732721	-3.060305	-1.203341	22215.18601
262.194777	423.636551	116.357231	509.85864	-2.297343	-0.440378	22204.50453
222.520715	454.15506	36.246144	557.16233	-1.53438	-1.203341	22222.81564
172.165175	471.703203	-40.05013	565.55492	3.043396	2.611473	22228.15638
127.913336	490.777272	-65.2279	563.266032	-0.008454	-0.440378	22193.06009
100.446677	497.643936	-122.450105	583.866026	-0.008454	-1.203341	22219.00082
58.483727	509.85134	-180.435273	603.703057	0.754508	1.085548	22212.13416
-16.286621	497.643936	-206.376006	593.784542	-1.53438	-1.203341	22181.61565
-42.227355	490.014309	-271.990802	579.28825	-0.008454	1.085548	3019.04355
-77.32364	511.377265	-294.116721	586.917877	0.754508	0.322585	18.311106
-100.212523	487.725421	-342.946336	573.94751	2.280434	0.322585	14.496292
-139.886585	465.599501	-381.094473	534.273448	-0.771417	-1.203341	10.681478
-193.293976	446.525433	-407.035206	508.332715	3.043396	-0.440378	18951.23142
-232.968039	441.184694	-420.005573	466.369764	0.754508	1.84851	22160.25269
-282.560617	423.636551	-450.524082	413.725336	-0.008454	-1.966303	22168.64528
-333.67912	387.777302	-448.998157	329.799435	-0.771417	-0.440378	22193.82305
-356.568002	348.10324	-512.324064	316.829068	0.754508	-0.440378	22237.31193
-379.456884	313.769917	-505.457399	226.799465	0.754508	-1.966303	22231.97119
-401.582804	252.732898	-503.168511	189.414291	0.754508	-0.440378	22235.02304
-432.101313	222.214388	-541.316648	129.140235	0.754508	-0.440378	22227.39341
-459.567972	148.969965	-524.531468	71.91803	-2.297343	-1.203341	22212.13416
-471.012413	113.873679	-514.612952	26.140265	-0.008454	-0.440378	22211.3712
-518.316102	69.621841	-493.249996	-62.363412	-0.008454	-0.440378	22220.52675
-508.397587	29.184816	-457.390747	-103.5634	-0.008454	0.322585	22218.23786
-506.108699	-37.192942	-488.672219	-174.518935	-3.060305	-1.203341	22222.81564
-493.901295	-73.815154	-441.368529	-252.341134	-0.771417	0.322585	22230.44527
-505.345736	-130.274396	-411.612983	-295.83001	-3.823268	-1.966303	22197.63787
-483.219816	-183.681788	-389.487063	-352.289252	0.754508	-0.440378	22215.18601
-435.916127	-212.674372	-372.701883	-398.067016	-0.771417	-0.440378	22218.23786
-428.286499	-282.103981	-316.242641	-439.267004	-0.008454	-1.203341	22210.60823
-380.98281	-312.62249	-242.235255	-479.704029	-2.297343	-0.440378	22229.6823
-348.938375	-360.689143	-197.983416	-505.644762	3.806359	0.322585	22251.80822
-299.345797	-403.415056	-140.761211	-542.266974	1.517471	1.085548	22225.10453
-256.619884	-415.62246	-100.324186	-581.941036	1.517471	0.322585	22231.20823
-218.471747	-476.659479	-39.287167	-615.511396	-0.008454	0.322585	22202.21564
-145.227324	-488.866883	33.194293	-573.548446	-0.008454	-0.440378	22190.00824
-108.605113	-528.540945	99.572051	-613.985471	3.043396	1.085548	22241.88971
-30.782913	-551.429827	176.631287	-579.652148	2.280434	1.085548	22235.786
-4.84218	-554.481678	204.097946	-604.829918	-0.008454	0.322585	22199.92676
50.091137	-541.511312	273.527555	-578.889185	0.754508	-0.440378	22219.00082
129.439261	-543.8002	291.075698	-549.896601	-0.008454	1.085548	22215.18601
166.824435	-543.037237	372.712711	-543.792899	-1.53438	-1.966303	22166.3564
203.446647	-506.415026	410.860848	-538.45216	-0.008454	-0.440378	22200.68972
262.95774	-479.71133	420.016401	-491.14847	-0.771417	-1.966303	22225.86749
292.713287	-452.244671	478.764531	-449.18552	0.754508	1.085548	22197.63787
327.809573	-436.985417	506.994153	-398.067016	-0.771417	-1.203341	22186.95639
378.165113	-390.44469	521.490445	-333.215184	-0.771417	0.322585	22223.5786
423.942878	-353.059515	531.40896	-319.481855	-4.586231	0.322585	22199.16379
434.624356	-313.385453	542.853401	-237.081879	-0.008454	-0.440378	22205.2675
462.091015	-242.429919	558.112656	-199.696705	2.280434	0.322585	22222.05268
477.350269	-210.385484	532.171923	-116.533767	-0.008454	-0.440378	22219.00082
484.216934	-140.955875	528.357109	-46.341195	-0.008454	-0.440378	22229.6823
499.476189	-86.78552	545.905252	14.695824	0.754508	-0.440378	22244.17859
467.431754	-31.852203	524.542295	82.599508	1.517471	-1.203341	22234.26008
459.039164	7.821859	479.527494	146.688378	2.280434	1.085548	22222.81564
458.276201	83.35517	464.268239	192.466142	0.754508	-0.440378	22225.10453
453.698424	126.844046	409.334922	226.036502	-0.008454	-0.440378	22224.34156
442.253983	189.40699	403.994183	297.755	0.754508	-1.203341	22239.60082
394.187331	219.9255	373.475674	356.50313	1.517471	-0.440378	22243.41563
388.846592	259.599562	310.912729	374.051273	1.517471	0.322585	22236.54897
359.854008	332.843985	226.986828	439.666069	2.280434	-0.440378	22225.10453
339.254014	372.518047	181.972027	457.977174	0.754508	1.085548	22222.81564
283.557734	399.984706	137.720188	502.229013	-1.53438	-0.440378	22215.18601
255.328113	446.525433	78.972057	539.614187	-1.53438	-1.203341	22211.3712
197.342945	478.569868	-1.13903	539.614187	-2.297343	-1.966303	22226.63045
177.505914	486.962458	-70.568639	561.740107	-0.008454	0.322585	22198.40083
136.305926	493.06616	-60.650124	597.599355	-0.008454	0.322585	22207.55638
82.135572	508.325414	-121.687143	582.3401	-0.008454	-0.440378	22203.74157
35.594845	502.984675	-175.094534	594.547504	-1.53438	-1.203341	22205.2675
12.705963	505.273564	-239.946367	583.866026	1.517471	1.085548	22182.37861
-39.175504	498.406899	-272.753765	572.421585	-0.771417	-1.203341	498.97763
-75.034752	492.303197	-301.746349	583.103063	3.806359	1.84851	16.022217
-125.390293	473.229129	-350.575964	560.214181	2.280434	0.322585	12.970367
-175.745834	474.755054	-387.198175	518.251231	2.280434	0.322585	9.918516
-205.50138	439.658768	-389.487063	490.021609	-0.771417	-0.440378	21265.2974
-264.249511	424.399513	-448.235194	450.347547	-0.771417	-0.440378	22152.62307
-277.219878	393.118041	-452.050008	387.784603	-1.53438	-1.203341	22181.61565
-309.264312	376.332861	-500.879623	350.399428	0.754508	-1.203341	22238.83786
-349.701338	323.688432	-514.612952	290.888335	-0.008454	0.322585	22224.34156
-370.301331	289.355109	-500.11666	220.695763	-0.008454	-0.440378	22228.15638
-424.471686	245.10327	-534.449983	164.236521	-1.53438	-1.203341	22235.02304
-443.545754	193.984767	-499.353697	110.829129	0.754508	-1.203341	22213.66009
-465.671674	145.155152	-527.583319	67.340253	-1.53438	0.322585	22200.68972
-504.582773	86.407021	-497.827772	23.088414	-1.53438	-1.203341	22219.76379
-503.81981	52.836661	-467.309262	-81.437481	-1.53438	-1.966303	22222.05268
-503.056848	5.532971	-500.879623	-124.926357	-0.771417	0.322585	22221.28971
-489.323518	-34.141091	-467.309262	-195.118928	0.754508	0.322585	22228.15638
-509.16055	-105.096626	-423.820386	-257.681873	-0.771417	-1.203341	22222.81564
-503.056848	-149.348465	-407.798169	-308.800376	-0.771417	0.322585	22202.21564
-468.723524	-205.807707	-392.538914	-361.444805	-3.060305	-1.203341	22211.3712
-438.967978	-244.718807	-356.679666	-398.067016	-0.008454	1.085548	22222.81564
-405.397617	-279.815093	-270.464876	-437.741079	1.517471	-1.203341	22216.71194
-385.560586	-321.778043	-203.324156	-492.674396	2.280434	0.322585	22241.12674
-320.708754	-362.978031	-176.62046	-532.348458	0.754508	0.322585	22244.17859
-289.427281	-415.62246	-127.790845	-557.526228	0.754508	0.322585	22222.81564
-236.01989	-459.111336	-83.539006	-594.911403	-0.771417	-1.203341	22222.81564
-200.160641	-460.637261	-8.005695	-606.355844	-0.008454	-1.203341	22190.7712
-142.175473	-512.518728	30.905405	-594.911403	2.280434	1.085548	22203.74157
-70.456976	-523.963169	110.253529	-610.170657	1.517471	0.322585	22244.17859
-28.494025	-536.170572	179.683138	-590.333626	3.043396	-0.440378	22213.66009
25.676329	-543.037237	222.409052	-596.437328	0.754508	-1.203341	22202.21564
73.742981	-546.089088	281.157182	-604.829918	-0.771417	-1.203341	22206.03046
130.965187	-547.615013	329.223835	-553.711415	-0.771417	0.322585	22218.23786
173.6911	-533.118721	362.794195	-537.689197	-2.297343	-1.203341	22173.98602
234.728119	-499.548361	421.542326	-495.726247	-0.771417	0.322585	22209.84527
279.74292	-491.918734	431.460842	-489.622545	0.754508	-0.440378	22215.94897
312.550318	-456.059485	505.468227	-433.163302	-3.823268	-1.203341	22171.69713
362.905859	-424.01505	528.357109	-375.941097	0.754508	1.085548	22205.2675
381.216964	-379.000249	534.460811	-317.955929	-2.297343	-1.966303	22212.89712
413.261399	-345.429888	545.142289	-272.941128	-1.53438	-0.440378	22199.92676
434.624356	-288.970646	529.883035	-225.637438	-1.53438	-1.203341	22213.66009
465.905828	-231.74844	534.460811	-176.807823	0.754508	0.322585	22225.86749
480.40212	-173.00031	558.112656	-86.77822	-0.008454	0.322585	22222.81564
500.239151	-124.170694	529.120072	-43.289344	-0.008454	-0.440378	22237.31193
480.40212	-63.896638	523.01637	53.606924	2.280434	1.085548	22240.36378
480.40212	-6.674433	503.942302	110.066166	-1.53438	-1.203341	22219.76379
452.935462	54.362586	463.505277	158.132819	-0.771417	-0.440378	22219.00082
455.987313	89.458872	477.238606	224.510577	-0.008454	-0.440378	22228.15638
441.491021	156.599593	432.223804	277.155006	-0.008454	-1.203341	22244.94156
423.942878	203.903282	394.075667	302.332776	-0.008454	0.322585	22233.49712
404.105847	242.814382	334.564574	367.184609	2.280434	-1.203341	22236.54897
384.268815	284.01437	281.157182	389.310528	-1.53438	-0.440378	22231.97119
369.009561	341.236575	230.038679	449.584584	-0.771417	-1.966303	22217.4749
331.624387	365.651383	173.579437	455.688286	-3.060305	-1.203341	22209.84527
282.794771	410.666184	128.564635	522.066044	-1.53438	-0.440378	22220.52675
246.17256	438.895805	66.001691	539.614187	-1.53438	-0.440378	22215.94897
188.950355	460.258762	-18.687173	554.110479	-0.008454	1.085548	22221.28971
171.402212	496.118011	-53.020496	580.814175	1.517471	0.322585	22215.18601
113.417044	505.273564	-92.694559	575.473436	-1.53438	-1.203341	22203.74157
67.63928	507.562452	-145.338988	594.547504	-2.297343	0.322585	22207.55638
30.254105	506.799489	-199.509342	586.154914	-0.008454	0.322585	22145.7564
-17.812547	493.829122	-226.213038	585.391951	-0.771417	-0.440378	22190.7712
-54.434758	491.540234	-290.301908	560.214181	3.043396	0.322585	25.17777
-88.005119	489.251346	-310.138939	598.362318	0.754508	1.085548	13.733329
-119.286591	474.755054	-360.494479	560.214181	-0.771417	-1.203341	9.918516
-172.693983	461.784688	-395.590765	519.777156	0.754508	-0.440378	10.681478
-222.28656	440.421731	-413.138908	485.443833	0.754508	0.322585	22051.91199
-252.042107	421.347662	-452.81297	422.880888	-0.771417	-1.203341	22161.01566
-297.056909	407.614333	-456.627784	377.866087	0.754508	1.085548	22200.68972
-322.234679	354.206942	-493.249996	341.243876	-0.771417	-2.729266	22247.23045
-364.19763	307.666215	-532.924058	277.155006	2.280434	0.322585	22226.63045
-383.271698	261.125488	-501.642586	188.651328	0.754508	-0.440378	22228.91934
-426.760574	213.058835	-549.709238	138.295788	0.754508	-0.440378	22235.786
-466.434636	174.910698	-523.005542	85.651359	-1.53438	-1.203341	22204.50453
-473.301301	126.844046	-512.324064	42.925445	-3.823268	-1.966303	22205.2675
-500.767959	84.881095	-489.435182	-19.637499	-1.53438	-1.203341	22225.10453
-501.530922	43.681108	-470.361113	-85.252294	-0.008454	0.322585	22215.94897
-490.849444	0.955194	-503.168511	-150.104127	0.754508	0.322585	22220.52675
-503.81981	-51.689234	-442.894455	-210.378183	-0.008454	-0.440378	22235.02304
-509.16055	-115.015142	-411.612983	-276.755941	-2.297343	-1.966303	22199.16379
-484.745742	-174.526235	-394.827802	-325.585556	-2.297343	-1.203341	22204.50453
-449.649456	-210.385484	-360.494479	-365.259619	-0.008454	-1.203341	22221.28971
-437.442052	-256.926211	-336.842634	-417.141085	-1.53438	0.322585	22216.71194
-402.345766	-301.941012	-257.49451	-462.155886	0.754508	-0.440378	22225.86749
-351.227263	-332.459522	-201.035267	-497.252172	2.280434	-0.440378	22246.46748
-319.945791	-382.052099	-162.124168	-531.585495	-0.008454	-1.966303	22235.02304
-284.086542	-420.200236	-112.53159	-549.896601	-2.297343	-1.203341	22214.42305
-229.153225	-457.58541	-55.309385	-599.489179	-0.771417	0.322585	22201.45268
-177.271759	-491.155771	10.305411	-584.992887	0.754508	-0.440378	22216.71194
-119.286591	-502.600212	75.920206	-621.615098	2.280434	0.322585	22235.786
-66.642162	-544.563162	150.690554	-601.015104	-0.008454	-1.203341	22225.10453
-6.368106	-541.511312	217.068313	-601.015104	2.280434	1.085548	22181.61565
49.328174	-539.222423	255.216449	-613.222508	1.517471	1.84851	22207.55638
109.60223	-544.563162	310.149766	-601.015104	-0.008454	-0.440378	22205.2675
145.461479	-545.326125	333.801611	-545.318825	-3.060305	-1.203341	22193.06009
200.394796	-522.437243	384.920115	-517.089203	0.754508	1.085548	22196.87491
240.068858	-501.074286	438.327506	-502.592911	-1.53438	-1.966303	22186.19343
289.661436	-469.029851	463.505277	-468.259588	0.754508	0.322585	22220.52675
317.128095	-463.689112	479.527494	-404.933681	-0.771417	-1.966303	22185.43046
353.750306	-417.148385	526.831184	-356.867029	-0.771417	0.322585	22206.79342
407.157697	-372.133584	535.986737	-302.696674	-0.008454	-0.440378	22216.71194
419.365101	-333.222484	546.668215	-260.733724	-1.53438	1.84851	22147.28233
455.987313	-279.05213	548.957103	-219.533736	-2.297343	-1.203341	22214.42305
476.587307	-200.466968	557.349693	-160.022643	-1.53438	-0.440378	22231.20823
490.320636	-157.741055	534.460811	-67.704151	3.043396	1.085548	22231.97119
485.742859	-98.992924	529.883035	-21.163424	0.754508	-0.440378	22234.26008
482.691008	-44.059607	495.549711	74.206918	-0.771417	0.322585	22234.26008
476.587307	-2.096657	504.705264	118.458756	0.754508	0.322585	22215.94897
450.646573	58.1774	468.846016	161.947632	-0.771417	-1.203341	22220.52675
448.357685	103.955164	461.216388	220.695763	-0.008454	-0.440378	22229.6823
435.387319	173.384773	410.097885	276.392043	-0.008454	-1.203341	22238.83786
414.787325	218.399574	358.979382	323.695733	1.517471	1.085548	22236.54897
410.209548	261.125488	334.564574	377.103124	0.754508	-1.203341	22239.60082
388.083629	306.140289	238.431269	387.784603	-0.008454	-0.440378	22228.15638
332.387349	354.206942	201.809058	455.688286	-1.53438	-0.440378	22214.42305
315.602169	386.251377	155.268331	482.391982	-0.771417	-0.440378	22214.42305
280.505883	425.162476	107.964641	522.066044	1.517471	2.611473	22223.5786
217.942939	447.288396	44.638734	549.532703	0.754508	0.322585	22220.52675
182.846653	482.384681	-51.494571	573.184548	-0.008454	-0.440378	22204.50453
134.78	478.569868	-66.753826	576.236399	-0.008454	-0.440378	22223.5786
99.683715	496.118011	-108.716776	571.658622	-1.53438	-1.203341	22197.63787
51.617062	498.406899	-152.205652	599.125281	-0.008454	0.322585	22199.92676
14.994851	507.562452	-188.827864	589.206765	-1.53438	-0.440378	22191.53417
-16.286621	510.614303	-242.235255	581.577138	0.754508	0.322585	2403.332621
-63.590311	489.251346	-307.85005	596.07343	-0.771417	-0.440378	16.022217
-96.397709	485.436532	-331.501895	564.791958	2.280434	-0.440378	12.970367
-146.753249	474.755054	-378.042622	540.37715	-0.771417	-0.440378	9.918516
-197.871753	457.969874	-387.961138	508.332715	-2.297343	-2.729266	16927.85424
-236.782852	446.525433	-436.02779	474.762355	-0.771417	-0.440378	22167.11936
-268.064325	415.243961	-458.916672	431.273479	-0.771417	-0.440378	22172.4601
-292.479132	381.6736	-465.020374	370.999422	0.754508	-0.440378	22238.07489
-337.493934	352.681016	-506.220362	328.273509	3.043396	0.322585	22241.88971
-376.405033	292.40696	-494.012958	239.006869	2.280434	-0.440378	22155.67492
-416.079096	246.629196	-531.398132	163.473558	0.754508	-1.203341	22229.6823
-425.997611	216.873649	-503.931474	123.799496	-1.53438	0.322585	22226.63045
-462.619823	145.918114	-545.894424	52.080998	-2.297343	-0.440378	22194.58602
-483.219816	112.347754	-522.24258	26.140265	-0.771417	-0.440378	22215.18601
-507.634624	65.807027	-470.361113	-29.556015	-0.771417	-1.203341	22217.4749
-507.634624	20.792226	-479.516666	-88.304145	0.754508	1.085548	22215.94897
-495.42722	-4.385545	-461.968523	-178.333748	1.517471	-0.440378	22225.86749
-504.582773	-77.629967	-429.924088	-230.215214	-0.771417	1.085548	22219.76379
-492.375369	-127.985508	-406.272244	-272.178165	-0.771417	0.322585	22202.21564
-471.775375	-175.289198	-380.33151	-336.267035	-0.771417	-1.203341	22025.20829
-453.46427	-229.459552	-355.15374	-382.807762	1.517471	1.085548	22224.34156
-429.812425	-278.289167	-317.768566	-429.348489	-0.771417	-0.440378	22219.00082
-390.901325	-298.126198	-233.079702	-478.941067	2.280434	1.085548	22239.60082
-350.4643	-351.53359	-194.168603	-509.459576	1.517471	-0.440378	22241.12674
-310.790238	-389.681727	-137.70936	-539.978085	-0.008454	-1.203341	22225.10453
-256.619884	-431.644677	-103.376037	-579.652148	0.754508	-0.440378	22219.00082
-207.790268	-458.348373	-51.494571	-598.726216	1.517471	0.322585	22191.53417
-150.568063	-494.970585	20.986889	-578.126222	-0.771417	0.322585	22214.42305
-100.212523	-519.385392	85.838722	-611.696583	-0.008454	-1.203341	22234.26008
-43.75328	-549.903902	171.290548	-578.889185	3.043396	1.085548	22218.23786
11.943	-545.326125	225.460903	-581.178073	0.754508	0.322585	22212.13416
62.29854	-559.059454	256.742375	-585.75585	-0.771417	-0.440378	22193.06009
114.942969	-546.852051	296.416437	-595.674365	0.754508	1.085548	22207.55638
154.617032	-541.511312	350.586791	-549.133638	-0.771417	-1.966303	22197.63787
209.550349	-517.859467	400.179369	-516.326241	-1.53438	1.085548	22205.2675
247.698485	-478.948367	444.431208	-477.415141	-0.771417	-1.203341	22210.60823
299.579952	-455.296522	471.134904	-457.57811	-0.771417	0.322585	22202.97861
333.913275	-456.822448	511.571929	-383.570724	-0.771417	-1.966303	22202.97861
374.3503	-392.733578	527.594146	-351.526289	-0.008454	-0.440378	22209.84527
408.683623	-362.978031	523.01637	-301.933712	-2.297343	-0.440378	22215.94897
425.468803	-299.652124	544.379327	-238.607804	-0.008454	-0.440378	22200.68972
451.409536	-250.822509	531.40896	-199.696705	-0.008454	1.085548	22221.28971
468.957679	-188.259564	548.19414	-138.659686	0.754508	-0.440378	22238.83786
480.40212	-142.4818	510.046003	-61.600449	3.043396	0.322585	22231.97119
472.772493	-90.600334	525.305258	13.169899	1.517471	-0.440378	22216.71194
468.194716	-41.007756	511.571929	81.073582	-0.771417	-0.440378	22178.5638
461.328052	10.87371	487.920084	133.718011	0.754508	0.322585	22202.97861
457.513238	69.621841	472.660829	184.073552	0.754508	-0.440378	22219.00082
441.491021	140.577375	429.934916	240.532794	2.280434	-1.203341	22254.86007
417.076213	183.303289	412.386773	298.517962	-0.008454	-0.440378	22225.86749
412.498437	232.895866	358.216419	348.11054	-0.771417	-1.203341	22128.20826
395.713256	282.488444	317.016431	390.073491	-0.008454	-0.440378	22238.83786
358.328082	322.925469	262.846077	416.777187	2.280434	0.322585	22215.18601
333.150312	364.125457	188.075729	462.554951	0.754508	1.085548	22206.03046
309.498467	403.036557	152.979443	486.969758	-0.008454	0.322585	22225.10453
266.009591	436.606917	82.786871	539.614187	-0.008454	-0.440378	22189.24528
207.26146	464.073576	14.883187	552.584554	-0.771417	-0.440378	22212.89712
181.320727	490.777272	-45.390869	573.94751	1.517471	0.322585	22222.81564
137.068889	486.199495	-88.879745	560.977144	-1.53438	0.322585	22203.74157
77.557795	503.747638	-114.820478	580.814175	-2.297343	-0.440378	22199.92676
45.51336	519.769856	-168.990832	602.940094	-1.53438	-1.203341	21892.45277
-6.368106	496.118011	-210.953783	599.888243	-0.771417	0.322585	22202.97861
-17.812547	490.014309	-258.257473	593.021579	-0.008454	0.322585	176.244392
-75.034752	504.510601	-305.561162	580.814175	0.754508	0.322585	15.259255
[truncated: 28,725 more rows]
