# Supplementary material for: Dynamic analysis of slant cracked rotor system considering nonlinear oil film force
Source: PLoS One. 2024 Jan 25;19(1):e0294293. doi: 10.1371/journal.pone.0294293 (PMC10810477; doi:10.1371/journal.pone.0294293)
Supplement: S1 File — These data were measured by two eddy current sensors, model WT0150. (ZIP) [file pone.0294293.s001.zip › 2021.3.18 Test data for plain bearings/2021.3.18 (P=0.2Mpa, Z=8.1g Clockwise162°+4.0g)/1300.csv]

1024	30720	7	0	3
8	8	8	8	10	10	1
3	3	3	3	1	1	4
2	1	4	3	0	0	0
0	0	0	0	0.000088	0.000023	20726.88281
506.254834	-37.282899	556.491211	94.330656	1.142645	1.252065	22196.11194
492.521505	49.694853	552.676398	251.50098	0.379683	0.489102	22219.76379
487.943728	130.568903	539.706031	305.671335	-1.146243	-0.273861	22225.86749
465.054846	201.524438	445.861615	360.604652	-1.146243	1.252065	22202.21564
438.35115	284.687376	383.29867	442.241664	-0.38328	-1.036823	22201.45268
391.810423	315.968848	324.550539	468.182398	-0.38328	-0.273861	22218.23786
344.506734	379.294756	228.417235	554.397187	1.905608	2.77799	22196.11194
325.432665	428.124371	151.357998	582.626808	-0.38328	2.015028	22179.32676
239.217876	472.37621	61.328395	586.441622	-1.146243	-0.273861	22196.11194
186.573447	502.131756	-36.330835	629.167535	-3.435131	-0.273861	22199.92676
107.225323	534.176191	-126.360438	643.663827	-2.672168	-0.273861	22203.74157
46.951266	531.12434	-222.493743	605.51569	-1.909206	-1.036823	22216.71194
2.699428	529.598415	-246.145588	657.397156	-1.909206	-0.273861	22215.94897
-50.707964	499.079905	-312.523346	611.619392	-1.146243	0.489102	3831.598865
-120.900536	502.894719	-368.219626	607.041616	0.379683	0.489102	19.074068
-162.100524	479.242874	-462.827005	542.189783	-1.146243	1.252065	11.444441
-234.581984	447.961402	-492.582552	494.886093	-1.146243	0.489102	13251.13681
-294.85604	416.67993	-515.471434	436.900925	1.142645	-0.273861	22181.61565
-333.004177	390.739197	-545.226981	336.952807	-1.146243	-1.036823	22221.28971
-385.648606	337.331805	-609.315851	270.575049	1.142645	0.489102	22235.02304
-427.611556	267.139233	-609.315851	162.997303	2.668571	1.252065	22240.36378
-461.181916	211.442954	-640.597323	101.197321	1.142645	0.489102	22242.65267
-481.018948	147.354084	-617.708441	24.138085	0.379683	0.489102	22224.34156
-529.0856	100.050394	-572.693639	-23.928568	1.142645	-0.273861	22225.10453
-529.848563	10.783754	-524.626987	-117.010022	1.905608	1.252065	22209.08231
-532.137451	-33.468085	-511.65662	-205.513699	-1.146243	0.489102	22204.50453
-528.322637	-112.81621	-453.671452	-282.572936	-1.146243	-0.273861	22210.60823
-491.700426	-180.719893	-404.078874	-360.395135	1.142645	0.489102	22204.50453
-459.655991	-256.253204	-342.278893	-434.40252	0.379683	2.015028	22174.74899
-443.633774	-294.401341	-286.582613	-491.624725	-2.672168	-1.036823	22186.19343
-380.307866	-360.779099	-265.219656	-597.676546	-1.909206	-0.273861	22189.24528
-317.744922	-418.764267	-208.760414	-657.187639	-2.672168	1.252065	22167.88232
-265.100493	-441.653149	-152.301171	-669.395043	-1.909206	0.489102	22200.68972
-201.011623	-498.875355	10.972855	-677.024671	-1.909206	-1.799786	22224.34156
-139.211642	-552.282746	97.950607	-654.135788	1.905608	1.252065	22221.28971
-52.233889	-560.675336	181.876508	-661.002453	-0.38328	0.489102	22222.05268
22.536459	-564.49015	269.617222	-624.380242	0.379683	0.489102	22229.6823
93.491993	-566.779038	336.757943	-597.676546	0.379683	0.489102	22226.63045
160.632714	-543.890156	410.002366	-570.209887	0.379683	0.489102	22216.71194
229.29936	-513.371647	475.617161	-513.750645	2.668571	0.489102	22253.33415
294.151193	-499.638317	513.765298	-480.943247	1.142645	0.489102	22251.80822
347.558585	-430.208708	551.150472	-394.728458	2.668571	0.489102	22235.02304
409.358566	-382.905019	606.846752	-341.321066	0.379683	-2.562749	22237.31193
462.002995	-324.919851	636.602299	-223.061842	-0.38328	1.252065	22238.83786
478.025213	-268.460608	664.83192	-174.232227	1.142645	2.015028	22218.23786
500.151132	-208.949515	644.231926	-82.676699	-0.38328	-1.036823	22224.34156
514.647424	-111.290284	655.676367	16.508457	-1.146243	-0.273861	22225.10453
507.017797	-34.99401	617.52823	113.404725	1.142645	0.489102	22215.18601
510.83261	26.805971	603.794901	211.063955	1.142645	-0.273861	22195.34898
487.180765	84.791139	547.335659	265.23431	-3.435131	0.489102	22199.16379
456.662256	167.954078	458.831981	328.560217	-1.909206	1.252065	22178.5638
429.195597	237.383687	412.291254	356.026875	-3.435131	-1.799786	22177.03787
394.862274	302.998482	341.33572	439.189814	0.379683	0.489102	22194.58602
373.499318	356.405874	273.432036	520.826826	0.379683	2.015028	22195.34898
336.114144	425.07252	191.03206	539.137932	-1.146243	-0.273861	22207.55638
278.128976	446.435476	94.135793	601.700876	-1.909206	-1.036823	22199.16379
214.803068	496.028054	15.550631	638.323088	0.379683	1.252065	22219.00082
156.054938	516.628048	-53.116015	658.160119	0.379683	-0.273861	22224.34156
71.366074	518.916937	-137.804879	616.197168	-1.146243	-0.273861	22231.20823
43.899415	524.257676	-247.671513	648.241603	1.142645	0.489102	22225.10453
-13.32279	521.968787	-298.790017	603.989765	1.142645	0.489102	20067.44591
-83.515362	514.33916	-362.115924	616.197168	2.668571	0.489102	34.333323
-184.989406	496.028054	-520.812173	524.64164	-1.146243	-1.036823	12.207404
-193.381996	444.146588	-466.641819	453.686106	2.668571	0.489102	13.733329
-275.019009	434.991035	-535.308465	438.426851	-1.146243	0.489102	21610.91952
-322.322698	393.028085	-535.308465	401.041677	-1.146243	2.015028	22203.74157
-353.604171	365.561426	-627.626956	328.560217	-1.146243	-1.036823	22208.31935
-403.196748	296.131817	-595.582521	256.841719	0.379683	0.489102	22225.86749
-439.055997	243.487388	-616.182515	132.478793	0.379683	1.252065	22227.39341
-484.070799	194.657773	-569.641788	93.567694	-1.909206	-0.273861	22215.18601
-521.455973	102.339282	-596.345484	8.87883	-3.435131	-1.799786	22196.87491
-548.159668	45.117077	-605.501037	-142.187792	-1.909206	0.489102	22204.50453
-558.841147	-10.579203	-528.4418	-202.461848	-1.909206	-0.273861	22157.20084
-518.404122	-59.408818	-504.026993	-272.65442	0.379683	0.489102	22206.03046
-502.381904	-147.912496	-452.145527	-325.298849	-2.672168	-0.273861	22214.42305
-477.204134	-208.186552	-401.027023	-384.04698	-0.38328	-0.273861	22198.40083
-445.159699	-283.719863	-304.893719	-458.817328	-1.909206	-0.273861	22207.55638
-413.115264	-334.075403	-234.701147	-510.698794	0.379683	1.252065	22210.60823
-353.604171	-376.038354	-207.997451	-576.313589	-1.909206	-1.799786	22187.71935
-296.381965	-431.734634	-104.997482	-618.27654	-1.146243	-1.036823	22176.27491
-224.663468	-468.356845	-22.597506	-641.165422	1.142645	-1.036823	22254.09711
-159.811635	-503.453131	55.224693	-623.617279	-0.38328	-0.273861	22234.26008
-91.144989	-563.727187	69.720985	-714.409845	2.668571	1.252065	22239.60082
-6.456125	-566.779038	214.683905	-617.513577	3.431534	0.489102	22243.41563
67.55126	-559.912373	316.157949	-599.202471	1.142645	0.489102	22227.39341
139.269757	-548.467932	364.224602	-582.417291	-1.146243	-1.036823	22207.55638
201.069739	-527.867939	435.943099	-541.217303	-1.146243	0.489102	22226.63045
266.684535	-514.134609	489.350491	-487.046949	-1.909206	-0.273861	22220.52675
336.877106	-450.045739	558.017137	-411.513638	1.905608	-0.273861	22223.5786
382.654871	-402.74205	608.372677	-347.424768	1.142645	1.252065	22229.6823
424.617821	-351.623546	622.868969	-276.469234	-1.909206	2.77799	22207.55638
467.343734	-301.268006	630.498597	-192.543333	-2.672168	-1.036823	22197.63787
506.254834	-230.312471	648.809703	-169.654451	-2.672168	-0.273861	22212.13416
514.647424	-144.097682	632.787485	-104.039655	1.142645	2.015028	22216.71194
526.091865	-70.853259	587.009721	46.264004	-0.38328	-0.273861	22202.97861
516.936312	-4.475501	526.735665	87.463992	-1.146243	0.489102	22215.94897
512.358536	61.139294	571.750466	246.160241	0.379683	-0.273861	22210.60823
488.706691	135.909643	525.209739	327.797254	0.379683	0.489102	22206.79342
458.951144	224.41332	471.802348	378.915757	-0.38328	-1.036823	22200.68972
431.484486	250.354053	379.483856	417.063894	1.142645	-0.273861	22202.97861
402.491902	335.042917	289.454253	475.812025	3.431534	0.489102	22207.55638
364.343765	394.55401	217.735756	535.323118	1.905608	-0.273861	22222.05268
284.99564	445.672514	116.261712	546.767559	1.142645	1.252065	22219.00082
236.928988	467.798433	1.054339	564.315702	1.142645	-1.036823	22217.4749
192.677149	521.968787	-29.464171	614.671243	1.905608	-0.273861	22236.54897
118.669764	514.33916	-124.834513	618.486057	0.379683	0.489102	22232.73415
52.292005	525.020638	-201.893749	630.69346	0.379683	-0.273861	22212.89712
8.040167	518.916937	-222.493743	631.456423	-0.38328	-0.273861	22222.05268
-67.493144	501.368794	-315.575197	603.989765	1.142645	1.252065	597.399823
-118.611648	510.524346	-414.760353	606.278653	-2.672168	-1.799786	16.022217
-182.700518	468.561396	-473.508483	531.508305	-1.146243	-1.036823	10.681478
-254.419015	444.146588	-491.819589	477.33795	-3.435131	-0.273861	13087.86279
-294.093077	407.524377	-565.064012	426.98241	-0.38328	0.489102	22155.67492
-358.94491	389.213271	-580.323267	306.434297	-3.435131	-1.799786	22186.95639
-397.856009	334.279954	-685.612124	226.32321	-0.38328	2.015028	22212.89712
-437.530072	265.613308	-646.701025	143.160272	0.379683	1.252065	22218.23786
-471.863395	208.391103	-623.04918	106.53806	-2.672168	-1.036823	22216.71194
-511.537457	138.198531	-611.604739	20.323271	-1.146243	-0.273861	22217.4749
-521.455973	78.687437	-569.641788	-58.261891	-0.38328	0.489102	22222.81564
-555.789296	22.228195	-511.65662	-146.002606	-0.38328	-0.273861	22205.2675
-531.374488	-44.149563	-478.08626	-225.35073	1.142645	2.015028	22196.11194
-507.722643	-111.290284	-464.352931	-313.854408	1.905608	-1.036823	22229.6823
-498.567091	-171.56434	-421.627017	-390.150681	4.194496	0.489102	22216.71194
-467.285618	-242.519875	-345.330744	-477.891396	1.905608	0.489102	22205.2675
-407.774525	-302.030968	-301.841868	-536.639527	1.905608	1.252065	22201.45268
-372.678239	-351.623546	-281.241874	-633.535795	0.379683	-0.273861	22206.03046
-302.485667	-401.979087	-153.827097	-624.380242	-1.909206	-0.273861	22209.08231
-264.33753	-466.83092	-79.056748	-648.795049	-0.38328	0.489102	22228.15638
-192.619033	-499.638317	30.809886	-647.269124	0.379683	-1.036823	22215.18601
-117.848685	-527.104976	101.002457	-625.143204	0.379683	0.489102	22224.34156
-56.811666	-545.416081	178.061694	-599.202471	3.431534	2.77799	22234.26008
16.432757	-588.904957	287.928328	-622.091354	-2.672168	-0.273861	22196.11194
91.966068	-552.282746	344.387571	-606.832099	-2.672168	-1.036823	22199.16379
157.580863	-567.542001	358.883863	-612.172838	-1.909206	-0.273861	22208.31935
246.847503	-524.816088	410.002366	-567.158036	1.905608	0.489102	22202.97861
307.12156	-466.83092	496.217155	-460.343253	-1.146243	-0.273861	22211.3712
352.899324	-449.282777	554.965286	-352.765507	-0.38328	-0.273861	22230.44527
415.462268	-382.142056	567.17269	-339.032178	0.379683	-1.036823	22222.81564
462.002995	-320.342074	627.446746	-224.587768	-0.38328	-0.273861	22222.05268
496.336318	-255.490241	645.757852	-155.921121	-0.38328	0.489102	22229.6823
530.669641	-177.668042	673.987473	-52.158189	1.905608	-1.036823	22228.15638
519.988163	-102.134731	629.735634	21.849196	1.905608	0.489102	22210.60823
531.432604	-38.045861	580.906019	123.32324	3.431534	0.489102	22247.99341
509.306685	39.013375	604.557864	217.93062	1.905608	1.252065	22216.71194
471.921511	100.050394	551.150472	276.678751	2.668571	0.489102	22218.23786
475.736324	183.976295	465.698646	299.567633	1.142645	1.252065	22218.23786
444.454852	243.487388	405.424589	404.85649	-1.146243	-2.562749	22217.4749
409.358566	305.28737	365.750527	474.286099	-0.38328	-0.273861	22195.34898
379.60302	367.087352	239.861676	512.434236	-0.38328	2.015028	22207.55638
320.091926	422.020669	191.03206	572.708292	-1.146243	-0.273861	22219.00082
248.373429	463.220657	103.291346	599.411988	-1.146243	-1.036823	22184.6675
201.832702	495.265092	-35.567872	624.589759	0.379683	2.015028	22227.39341
146.899385	499.842868	-81.345637	629.167535	-4.198094	0.489102	22209.84527
72.129037	519.679899	-160.693761	612.382355	-1.146243	0.489102	22198.40083
15.669794	500.605831	-236.990035	614.671243	-2.672168	0.489102	22208.31935
-43.078337	517.391011	-342.278893	597.1231	-1.146243	0.489102	13812.67739
-93.433877	483.820651	-375.08629	552.871261	-0.38328	-0.273861	22.125919
-153.707934	474.665098	-485.715887	544.478671	-1.909206	-1.799786	12.207404
-231.530133	460.931768	-508.604769	477.33795	0.379683	-0.273861	26.703696
-268.152344	433.46511	-528.4418	465.130547	-0.38328	-0.273861	22101.50456
-338.344916	399.89475	-589.478819	381.204646	-0.38328	1.252065	22208.31935
-373.441202	354.116985	-571.167714	314.826887	0.379683	0.489102	22224.34156
-405.485637	299.183668	-619.997329	198.093589	2.668571	0.489102	22238.83786
-442.870811	233.568873	-609.315851	133.241756	4.194496	0.489102	22239.60082
-482.544873	170.242966	-632.967695	37.108451	3.431534	2.015028	22231.97119
-511.537457	87.84299	-629.915844	-27.743381	1.142645	-0.273861	22213.66009
-525.270786	30.620785	-544.464018	-100.224841	0.379683	-1.036823	22219.76379
-521.455973	-15.919942	-534.545502	-191.017407	-1.146243	2.015028	22196.87491
-521.455973	-89.927328	-465.115893	-280.284047	-1.146243	-0.273861	22203.74157
-497.041165	-153.253235	-431.545533	-345.13588	0.379683	-0.273861	22209.84527
-489.411538	-222.682844	-377.375179	-419.143265	1.142645	1.252065	22222.05268
-417.69304	-295.927267	-304.893719	-482.469173	-0.38328	0.489102	22202.97861
-390.226382	-337.890217	-207.234488	-534.350639	-3.435131	-1.036823	22178.5638
-335.293065	-411.13464	-172.901165	-589.283956	-1.909206	0.489102	22177.03787
-290.278263	-444.705	-106.523407	-625.906167	-2.672168	-1.799786	22209.84527
-222.37458	-485.904988	-32.516022	-668.63208	-1.146243	0.489102	22204.50453
-139.211642	-527.867939	48.358029	-646.506161	-2.672168	0.489102	22214.42305
-88.093138	-572.119777	107.869122	-733.483913	-0.38328	1.252065	22231.97119
8.040167	-563.727187	222.313533	-636.587646	-1.146243	0.489102	22215.18601
77.469776	-553.045709	326.839428	-600.728397	-0.38328	0.489102	22225.10453
145.373459	-556.860523	375.669043	-578.602477	-1.146243	0.489102	22231.20823
211.751217	-527.867939	440.520875	-519.854347	1.142645	1.252065	22214.42305
297.203044	-491.245727	509.950484	-437.454371	2.668571	0.489102	22238.83786
339.165995	-452.334628	566.409727	-393.965495	-0.38328	-2.562749	22254.09711
380.365982	-411.13464	622.868969	-321.484035	0.379683	-0.273861	22229.6823
442.165964	-334.838366	604.557864	-290.202563	-1.146243	1.252065	22230.44527
483.365952	-286.008751	606.083789	-234.506283	-1.146243	-1.036823	22241.12674
507.017797	-220.393956	638.128224	-110.143357	-0.38328	-1.036823	22221.28971
515.410387	-147.912496	620.580081	-71.232257	-0.38328	1.252065	22187.71935
527.617791	-63.223632	589.298609	85.175104	-0.38328	1.252065	22219.00082
496.336318	10.020791	620.580081	194.278775	1.142645	0.489102	22220.52675
504.728908	81.739288	567.17269	274.389862	-0.38328	0.489102	22201.45268
489.469654	161.850376	496.217155	314.826887	-0.38328	-0.273861	22217.4749
433.010411	213.731842	430.60236	336.952807	-1.146243	-1.036823	22196.11194
433.010411	287.739227	360.409788	422.404633	-1.909206	-0.273861	22185.43046
380.365982	328.176252	288.691291	501.752758	-0.38328	1.252065	22200.68972
342.980808	399.89475	181.876508	525.404603	0.379683	0.489102	22188.48232
278.891938	438.042886	84.217277	561.263851	1.142645	2.015028	22192.29713
239.217876	498.316943	37.67655	596.360137	-0.38328	0.489102	22228.15638
176.654932	518.153974	-46.249351	633.745311	-0.38328	0.489102	22231.97119
99.595695	528.072489	-121.782662	616.197168	0.379683	1.252065	22208.31935
45.425341	524.257676	-163.745612	630.69346	1.142645	1.252065	22222.81564
-3.404274	534.176191	-247.671513	630.69346	1.142645	-1.036823	22230.44527
-62.152405	521.205825	-303.367793	619.249019	2.668571	2.015028	253.303629
-109.456095	496.028054	-396.449247	591.019398	2.668571	0.489102	16.022217
-202.537549	484.583613	-489.530701	495.649056	1.142645	0.489102	11.444441
-244.500499	445.672514	-493.345515	497.174982	1.142645	2.015028	20796.07532
-299.433816	418.968818	-520.04921	410.19723	-1.146243	0.489102	22193.82305
-347.500469	380.820681	-571.930676	298.041707	-0.38328	-1.799786	22219.00082
-402.433786	312.916998	-630.678807	267.523198	-1.146243	-1.036823	22206.79342
-436.004146	247.302202	-600.92326	169.101005	-1.146243	-0.273861	22217.4749
-471.100432	184.739258	-614.65659	99.671396	-1.909206	-1.036823	22229.6823
-491.700426	136.672605	-587.189931	30.241787	1.142645	-0.273861	22194.58602
-516.878196	65.717071	-571.930676	-66.654481	-3.435131	1.252065	22187.71935
-534.426339	15.36153	-542.938092	-144.47668	-3.435131	-0.273861	22204.50453
-541.293004	-78.482886	-507.841807	-223.824805	-0.38328	0.489102	22183.14158
-523.744861	-130.364353	-446.041825	-330.639588	0.379683	0.489102	22187.71935
-490.937463	-189.875446	-401.789986	-396.254383	-1.146243	-0.273861	22200.68972
-442.870811	-246.334689	-336.938154	-475.602508	2.668571	2.015028	22200.68972
-429.900444	-314.238372	-290.397427	-547.321005	0.379683	1.252065	22185.43046
-364.285649	-380.61613	-198.841898	-567.158036	-0.38328	-0.273861	22219.76379
-300.959742	-424.867969	-116.441923	-602.254322	1.142645	-1.036823	22209.08231
-262.048642	-463.016106	-62.271568	-652.609863	1.142645	0.489102	22219.00082
-164.389412	-511.845721	47.595066	-633.535795	4.194496	0.489102	22244.94156
-97.248691	-523.290162	111.683936	-632.772832	1.142645	0.489102	22254.86007
-27.056119	-568.304964	232.232048	-628.195055	0.379683	-0.273861	22230.44527
54.580894	-556.860523	279.535738	-599.202471	-0.38328	-0.273861	22235.02304
124.773465	-559.149411	358.883863	-570.97285	1.142645	-0.273861	22227.39341
181.995671	-549.993858	400.846813	-548.083968	-0.38328	0.489102	22216.71194
246.847503	-490.482764	465.698646	-521.380272	1.905608	0.489102	22225.10453
297.966007	-475.22351	535.891217	-442.79511	1.142645	-0.273861	22233.49712
364.343765	-411.897603	580.143056	-353.52847	-0.38328	1.252065	22214.42305
426.143747	-369.171689	607.609715	-268.076644	-0.38328	1.252065	22225.86749
457.425219	-307.371708	644.231926	-214.669252	4.957459	1.252065	22235.02304
503.202983	-245.571726	655.676367	-147.528531	-3.435131	0.489102	22192.29713
508.543722	-179.193968	654.150442	-71.232257	-0.38328	0.489102	22204.50453
504.728908	-101.371769	599.980087	7.352904	-1.909206	-0.273861	22173.22306
508.543722	-27.364383	582.431944	134.004719	-0.38328	0.489102	22201.45268
510.83261	51.220779	578.617131	233.189875	-1.146243	2.015028	22214.42305
471.921511	134.383717	535.891217	287.360229	-1.146243	-0.273861	22202.21564
433.010411	194.657773	472.56531	343.056509	-1.909206	-0.273861	22202.97861
424.617821	251.117016	384.824596	418.58982	-1.146243	-1.799786	22205.2675
398.677088	312.154035	338.283869	482.67869	0.379683	0.489102	22215.94897
361.291914	376.242905	269.617222	546.004597	-0.38328	0.489102	22195.34898
324.669703	440.331775	181.113545	579.574957	0.379683	-0.273861	22219.00082
268.973423	471.613247	62.854321	618.486057	1.905608	-1.036823	22248.75637
193.440112	497.55398	-34.80491	634.508274	-0.38328	0.489102	22244.17859
140.03272	519.679899	-73.716009	639.086051	3.431534	1.252065	22231.97119
53.054968	537.228042	-177.478942	619.249019	-0.38328	0.489102	22235.02304
26.351272	521.205825	-264.456694	590.256435	1.905608	-0.273861	22227.39341
-40.789448	518.916937	-286.582613	614.671243	-1.146243	-0.273861	5298.776208
-101.826467	505.183607	-368.982588	615.434206	-1.146243	-1.036823	19.837031
-160.574598	482.294725	-483.426999	531.508305	0.379683	1.252065	12.207404
-216.270878	450.25029	-492.582552	484.204615	-0.38328	1.252065	11469.61882
-284.174562	414.391042	-520.812173	436.137963	-1.146243	-0.273861	22151.8601
-329.952326	389.976234	-593.293633	377.389832	-1.909206	-1.036823	22199.16379
-395.567121	336.568842	-580.323267	276.678751	-2.672168	1.252065	22188.48232
-416.930078	289.265153	-607.789925	185.123222	1.142645	-1.036823	22210.60823
-459.655991	217.546655	-642.886211	85.938066	0.379683	0.489102	22222.05268
-494.752277	151.168897	-658.908428	-7.143388	0.379683	0.489102	22196.11194
-525.270786	118.3615	-637.545472	-91.832251	0.379683	1.252065	22186.19343
-528.322637	42.065226	-538.360316	-101.750767	-0.38328	0.489102	22224.34156
-517.641159	-26.60142	-522.338099	-186.439631	1.905608	1.252065	22205.2675
-522.218935	-85.349551	-479.612185	-328.3507	-0.38328	-1.036823	22200.68972
-497.804128	-161.645825	-411.708502	-361.92106	1.905608	0.489102	22233.49712
-474.915246	-233.364322	-356.012222	-419.906228	2.668571	2.015028	22225.86749
-421.507854	-294.401341	-306.419644	-488.572875	0.379683	-0.273861	22228.15638
-387.174531	-341.705031	-204.9456	-547.321005	-1.146243	-1.036823	22206.03046
-336.056028	-403.505012	-172.138202	-597.676546	1.142645	2.015028	22205.2675
-278.07086	-461.49018	-95.078966	-619.039503	2.668571	0.489102	22222.05268
-203.300511	-488.956839	-23.360469	-635.824683	-1.909206	-0.273861	22222.81564
-139.974604	-519.475348	77.350613	-650.320975	1.905608	2.015028	22228.91934
-56.048703	-556.860523	120.839489	-661.002453	0.379683	0.489102	22219.00082
18.721645	-566.016075	259.698707	-603.017285	-0.38328	-1.036823	22225.86749
73.654962	-553.045709	323.024614	-599.202471	-1.146243	-0.273861	22228.15638
151.477161	-566.779038	391.69126	-553.424707	-1.909206	1.252065	22195.34898
213.277143	-549.993858	418.394956	-507.646943	-2.672168	1.252065	22207.55638
273.551199	-498.875355	529.024553	-480.180284	-1.146243	-0.273861	22215.94897
338.403032	-448.519814	560.306025	-397.017346	0.379683	1.252065	22187.71935
395.625237	-392.060571	576.328243	-306.22478	1.142645	-0.273861	22225.10453
455.899293	-353.149472	616.765268	-266.550718	0.379683	1.252065	22235.02304
480.314101	-266.17172	666.357845	-173.469264	-1.146243	-0.273861	22215.18601
503.965946	-205.897664	641.180075	-98.698916	-1.146243	-0.273861	22223.5786
513.121499	-118.919912	615.239342	-19.350791	-1.909206	-1.799786	22202.97861
513.884461	-49.490302	604.557864	70.678812	-0.38328	-0.273861	22188.48232
524.56594	26.805971	613.713417	209.53803	1.142645	0.489102	22239.60082
492.521505	92.420767	552.676398	285.834303	-0.38328	0.489102	22239.60082
461.240032	164.902227	503.846783	349.923173	1.142645	-0.273861	22204.50453
441.403001	225.939246	446.624577	400.278714	1.142645	-1.799786	22213.66009
407.069678	297.657743	382.535707	446.819441	1.142645	1.252065	22211.3712
387.99561	351.065134	296.320918	504.041646	1.142645	3.540953	22175.51195
339.165995	418.968818	203.239464	532.271267	0.379683	-1.799786	22196.11194
283.469715	447.198439	119.313563	578.049032	-1.909206	-1.036823	22221.28971
221.669733	487.635464	23.943221	603.226802	-0.38328	1.252065	22222.81564
159.106789	518.153974	-34.80491	634.508274	-0.38328	-0.273861	22218.23786
83.573478	518.153974	-121.019699	647.478641	-0.38328	1.252065	22210.60823
37.795713	525.020638	-211.049302	648.241603	-1.909206	1.252065	22207.55638
-20.952417	508.235458	-278.952986	591.782361	-1.909206	0.489102	22200.68972
-91.144989	502.131756	-359.064073	591.782361	-3.435131	-1.036823	25.940733
-137.685716	487.635464	-463.589968	539.900895	-0.38328	0.489102	13.733329
-197.19681	457.879918	-497.923291	488.019429	-1.146243	-0.273861	10.681478
-278.07086	434.228073	-519.286248	471.997211	-0.38328	0.489102	22005.37126
-304.774555	415.154004	-535.308465	381.967608	-0.38328	0.489102	22216.71194
-374.967127	369.37624	-596.345484	284.308378	-1.146243	-0.273861	22210.60823
-411.589339	310.628109	-628.389919	233.189875	-0.38328	-0.273861	22221.28971
-442.870811	251.117016	-591.767708	155.367675	3.431534	2.015028	22253.33415
-458.893028	190.84296	-603.975111	85.938066	2.668571	-0.273861	22237.31193
-510.011532	116.835574	-596.345484	6.589942	-0.38328	-0.273861	22222.05268
-537.47819	71.05781	-523.101061	-66.654481	0.379683	1.252065	22209.84527
-532.900414	-6.764389	-498.686254	-146.765568	1.142645	2.015028	22218.23786
-528.322637	-78.482886	-468.167744	-251.291463	0.379683	-1.036823	22212.89712
-511.537457	-133.416204	-454.434415	-332.165513	-0.38328	-0.273861	22196.87491
-485.596724	-206.660626	-413.234427	-379.469203	0.379683	-0.273861	22199.16379
-434.478221	-274.56431	-315.575197	-442.79511	-0.38328	-0.273861	22210.60823
-410.826376	-333.312441	-269.797433	-556.476558	1.142645	2.015028	22206.79342
-349.789357	-380.61613	-195.790047	-577.076552	-0.38328	1.252065	22199.16379
-301.722704	-438.601298	-132.46414	-596.15062	-1.909206	0.489102	22200.68972
-246.026425	-472.171659	-29.464171	-641.165422	0.379683	1.252065	22215.18601
-152.944971	-517.949423	43.017289	-662.528379	-1.146243	0.489102	22206.03046
-94.959803	-548.467932	135.335781	-666.343192	-0.38328	0.489102	22210.60823
-33.159821	-561.438299	207.054278	-634.298757	3.431534	1.252065	22229.6823
53.817931	-564.49015	271.906111	-639.639496	0.379683	0.489102	22229.6823
120.958652	-548.467932	328.365353	-622.091354	0.379683	0.489102	22220.52675
199.543814	-525.57905	396.269037	-582.417291	0.379683	0.489102	22228.91934
279.654901	-519.475348	488.587528	-481.70621	1.142645	1.252065	22230.44527
327.721553	-455.386479	547.335659	-428.298818	-0.38328	-1.799786	22216.71194
386.469684	-413.423528	568.698615	-343.609955	2.668571	1.252065	22249.51933
428.432635	-363.067987	648.04674	-271.128495	2.668571	2.015028	22249.51933
479.551138	-285.245788	638.128224	-185.676668	1.142645	-1.036823	22231.97119
510.83261	-218.105067	612.950454	-146.765568	1.142645	0.489102	22220.52675
515.410387	-154.016197	587.772684	-38.42486	2.668571	2.015028	22235.786
526.091865	-80.771775	593.113423	3.538091	-1.146243	-1.036823	22183.90454
515.410387	-1.42365	606.083789	140.108421	0.379683	0.489102	22199.92676
498.625207	58.087443	590.061572	249.212092	-2.672168	-1.036823	22221.28971
474.973362	133.620754	530.550478	311.775036	0.379683	-1.036823	22204.50453
462.765958	199.998512	444.335689	362.130577	-1.146243	-1.036823	22195.34898
423.091896	261.035531	406.950515	437.663888	-3.435131	-0.273861	22200.68972
385.706721	331.228103	307.002396	476.574988	-2.672168	-0.273861	22192.29713
365.86969	370.902166	239.098713	542.189783	-1.909206	-0.273861	22167.11936
301.78082	445.672514	164.328365	587.204584	-2.672168	-0.273861	22194.58602
236.928988	465.509545	51.40988	620.774945	0.379683	0.489102	22207.55638
171.314192	508.235458	-43.960463	627.64161	2.668571	1.252065	22221.28971
121.721615	521.205825	-101.945631	626.878647	-0.38328	-0.273861	22231.97119
46.951266	537.228042	-193.501159	625.352721	-0.38328	0.489102	22223.5786
-4.9302	534.939154	-262.930768	632.219386	-1.909206	-0.273861	22220.52675
-56.811666	507.472495	-319.390011	615.434206	0.379683	0.489102	2046.26606
-107.930169	500.605831	-391.108508	597.886063	1.905608	0.489102	18.311106
-172.782002	470.850284	-414.760353	551.345336	2.668571	1.252065	12.207404
-221.611617	453.302141	-466.641819	507.85646	0.379683	1.252065	11376.53737
-298.670854	405.235489	-529.967726	432.323149	-0.38328	-0.273861	22114.47493
-329.189363	378.531793	-577.271416	342.293546	2.668571	-0.273861	22218.23786
-379.544904	330.46514	-581.086229	307.960223	1.142645	2.015028	22225.10453
-432.952295	263.32442	-580.323267	180.545446	1.142645	0.489102	22225.86749
-460.418954	209.154065	-629.152882	114.167688	-2.672168	-2.562749	22213.66009
-506.959681	143.53927	-607.789925	31.767712	-1.146243	-0.273861	22221.28971
-531.374488	70.294847	-610.841776	-68.180407	0.379683	0.489102	22192.29713
-533.663376	20.702269	-519.286248	-151.343345	-1.146243	-0.273861	22194.58602
-539.004116	-47.964377	-508.604769	-208.56555	-3.435131	-0.273861	22194.58602
-522.218935	-108.238433	-437.649235	-277.995159	0.379683	-0.273861	22206.03046
-513.826345	-180.719893	-410.182576	-387.861793	-1.909206	0.489102	22171.69713
-477.967097	-250.149502	-341.51593	-419.143265	-2.672168	0.489102	22195.34898
-419.981929	-311.949484	-289.634464	-490.861763	-1.146243	1.252065	22206.79342
-362.759723	-362.305025	-236.227072	-563.343223	-0.38328	-0.273861	22175.51195
-319.270847	-402.74205	-169.086351	-619.039503	-1.146243	-0.273861	22215.18601
-268.152344	-466.83092	-78.293786	-629.720981	1.905608	0.489102	22233.49712
-192.619033	-500.40128	-35.567872	-659.476528	-1.909206	-0.273861	22212.13416
-127.004238	-527.104976	95.661718	-686.180223	-0.38328	-0.273861	22222.81564
-41.552411	-554.571634	176.535768	-632.009869	1.905608	1.252065	22254.09711
40.847564	-566.779038	263.51352	-602.254322	-0.38328	-1.036823	22233.49712
87.388291	-549.993858	366.51349	-590.809881	0.379683	0.489102	22231.20823
161.395677	-568.304964	403.135701	-574.024701	1.142645	2.015028	22240.36378
243.795652	-521.764237	473.328273	-516.802496	-0.38328	-1.036823	22225.10453
291.099342	-479.038323	533.602329	-457.291402	1.142645	-0.273861	22220.52675
352.136361	-428.682783	575.56528	-393.202532	-0.38328	1.252065	22229.6823
407.069678	-386.719832	615.239342	-304.698855	0.379683	0.489102	22228.15638
460.47707	-327.971701	632.787485	-214.669252	-1.909206	-1.036823	22219.00082
479.551138	-276.853198	648.04674	-184.150743	-3.435131	-1.036823	22225.86749
510.069648	-190.638409	651.861553	-80.38781	-2.672168	-0.273861	22200.68972
526.091865	-122.734725	590.061572	-57.498928	-2.672168	-0.273861	22196.11194
510.069648	-35.756973	595.402311	87.463992	-1.146243	1.252065	22187.71935
510.069648	39.776338	581.668982	202.671365	1.905608	0.489102	22209.08231
468.86966	103.102245	557.254174	291.175043	-0.38328	0.489102	22196.87491
486.417803	171.005928	498.506043	334.663919	-0.38328	-0.273861	22213.66009
433.773374	234.331836	403.135701	410.960192	1.142645	0.489102	22199.16379
417.751156	295.368855	383.29867	470.471286	1.142645	2.015028	22199.16379
364.343765	368.613277	245.965377	498.700907	-1.909206	0.489102	22196.11194
338.403032	421.257706	133.809855	510.908311	1.905608	0.489102	22190.00824
259.81787	475.42806	98.713569	600.174951	3.431534	0.489102	22238.07489
213.277143	499.842868	-18.01973	632.982349	2.668571	1.252065	22247.23045
154.529012	535.702117	-123.308587	650.530492	1.142645	-0.273861	22249.51933
92.729031	524.257676	-143.908581	639.086051	1.142645	-0.273861	22226.63045
40.084602	538.753968	-220.204855	638.323088	0.379683	0.489102	22231.97119
-30.10797	509.761384	-276.664097	626.878647	-0.38328	0.489102	22231.97119
-81.989436	492.976203	-372.034439	591.782361	-0.38328	-0.273861	37.385174
-153.707934	471.613247	-439.938123	542.189783	-1.146243	0.489102	15.259255
-212.456064	461.694731	-483.426999	506.330534	0.379683	0.489102	9.918516
-258.996791	440.331775	-493.345515	458.263882	1.905608	0.489102	21995.45274
-334.530102	397.605861	-574.982527	387.308347	-3.435131	-0.273861	22194.58602
-370.389351	351.828097	-572.693639	335.426881	-1.146243	0.489102	22201.45268
-416.167115	281.635525	-587.952894	237.767651	-3.435131	-1.799786	22208.31935
-473.38932	222.887395	-654.330652	126.375091	-1.909206	-0.273861	22013.00089
-492.463389	161.850376	-609.315851	70.678812	-1.146243	1.252065	22209.84527
-508.485606	98.524468	-627.626956	-37.661897	-1.909206	-0.273861	22221.28971
-532.137451	59.613369	-555.908459	-83.439661	-0.38328	-0.273861	22190.7712
-547.396706	-13.631054	-529.967726	-151.343345	-0.38328	1.252065	22212.89712
-522.218935	-71.616222	-507.078844	-261.209979	0.379683	-0.273861	22209.08231
-518.404122	-160.882862	-439.938123	-316.906259	0.379683	1.252065	22177.03787
-475.678208	-231.838397	-388.056657	-416.091415	0.379683	1.252065	22209.08231
-448.974513	-274.56431	-340.752967	-461.106216	4.194496	-0.273861	22251.80822
-387.174531	-326.445776	-285.056687	-561.054335	1.142645	-0.273861	22219.76379
-336.056028	-384.430944	-212.575227	-625.143204	4.194496	2.015028	22208.31935
-289.515301	-421.816118	-120.256736	-601.49136	2.668571	-0.273861	22244.94156
-207.115325	-481.327212	-24.886394	-656.424677	0.379683	0.489102	22219.00082
-164.389412	-523.290162	52.172842	-666.343192	0.379683	2.015028	22222.05268
-95.722765	-557.623485	129.995041	-667.869118	0.379683	0.489102	22232.73415
-1.115386	-567.542001	234.520936	-610.646912	1.142645	-0.273861	22219.76379
53.054968	-559.912373	328.365353	-619.039503	-1.909206	-0.273861	22220.52675
133.166056	-537.023491	349.72831	-590.809881	0.379683	-1.036823	22228.15638
207.173441	-527.867939	455.78013	-532.061751	-0.38328	1.252065	22200.68972
281.943789	-505.742019	471.802348	-485.521024	-3.435131	-0.273861	22201.45268
315.51415	-464.542031	545.809733	-433.639557	-1.146243	-1.036823	22192.29713
395.625237	-407.319826	606.846752	-350.476619	-1.909206	-0.273861	22210.60823
419.277082	-351.623546	638.128224	-235.269246	-1.909206	0.489102	22212.13416
468.86966	-289.823565	631.26156	-194.832221	0.379683	-0.273861	22229.6823
503.202983	-228.023583	648.809703	-120.061873	0.379683	-0.273861	22228.91934
516.173349	-128.838427	606.083789	-44.528562	-0.38328	0.489102	22213.66009
523.040014	-66.275483	647.283777	74.493625	0.379683	0.489102	22220.52675
529.143716	13.072642	594.639348	156.893601	0.379683	0.489102	22192.29713
517.699275	76.398549	563.357876	222.508396	1.905608	1.252065	22222.81564
472.684473	145.828158	506.135671	314.826887	2.668571	-0.273861	22227.39341
449.032629	219.835544	460.357907	375.100944	1.142645	-0.273861	22226.63045
430.721523	287.739227	409.239403	450.634255	0.379683	2.015028	22207.55638
393.336349	342.672544	323.024614	510.145348	1.142645	0.489102	22211.3712
362.817839	387.687346	223.076495	554.397187	-1.909206	-2.562749	22215.18601
314.751187	444.909551	147.543184	599.411988	0.379683	0.489102	22202.21564
230.062323	479.242874	54.461731	620.011982	0.379683	1.252065	22225.10453
181.232708	504.420645	-48.538239	640.611976	0.379683	0.489102	22235.02304
113.329024	524.257676	-108.812295	621.537908	0.379683	0.489102	22215.18601
51.529043	519.679899	-191.975234	633.745311	-1.909206	-0.273861	22212.13416
2.699428	522.73175	-247.671513	620.774945	-2.672168	-1.036823	22210.60823
-59.100554	514.33916	-392.634433	565.841628	-2.672168	-1.036823	819.421979
-136.922753	477.716949	-459.012191	539.137932	-0.38328	-0.273861	16.78518
-172.019039	463.983619	-473.508483	534.560156	-3.435131	0.489102	12.207404
-243.737536	434.991035	-479.612185	480.389801	-1.146243	0.489102	18857.38701
-324.611587	414.391042	-552.856608	417.063894	-1.146243	-1.036823	22191.53417
-358.181947	378.531793	-586.426968	323.219478	1.142645	0.489102	22222.81564
-374.967127	319.020699	-616.945478	249.212092	0.379683	1.252065	22223.5786
-434.478221	251.879979	-610.078813	171.389893	0.379683	-0.273861	22215.18601
-477.967097	196.946662	-639.83436	66.101035	0.379683	-0.273861	22201.45268
-503.144867	146.591121	-633.730658	-25.454493	1.142645	-0.273861	22240.36378
-526.796712	78.687437	-591.767708	-50.632264	1.905608	2.015028	22219.00082
-535.189302	22.228195	-578.034378	-158.210009	1.905608	0.489102	22196.87491
-526.796712	-49.490302	-495.634403	-232.980358	3.431534	1.252065	22231.20823
-527.559675	-119.682874	-417.812204	-301.647004	0.379683	-0.273861	22199.92676
-477.204134	-177.668042	-407.893688	-365.735874	1.142645	-0.273861	22198.40083
-474.152283	-257.016167	-322.441862	-454.239551	2.668571	2.77799	22219.00082
-414.64119	-304.319857	-288.108538	-520.617309	-1.146243	0.489102	22199.16379
-376.493053	-372.986503	-198.841898	-576.313589	0.379683	-0.273861	22206.03046
-304.011593	-427.156857	-129.412289	-601.49136	-1.146243	-1.799786	22229.6823
-261.285679	-471.408696	-79.819711	-629.720981	-1.909206	0.489102	22193.06009
-204.063474	-499.638317	-3.523438	-699.913553	-1.909206	1.252065	22206.03046
-120.900536	-537.023491	65.906172	-681.602447	-1.146243	-0.273861	22215.18601
-40.026486	-556.09756	197.898725	-628.958018	-0.38328	-1.036823	22206.03046
40.847564	-566.016075	272.669073	-606.832099	-2.672168	-0.273861	22214.42305
110.277173	-564.49015	351.254235	-612.172838	1.905608	2.015028	22235.02304
170.55123	-543.890156	416.869031	-586.995068	-2.672168	-0.273861	22216.71194
248.373429	-524.053125	458.831981	-495.439539	-0.38328	-1.036823	22222.81564
308.647485	-472.934621	532.839367	-440.506222	-1.146243	-0.273861	22229.6823
357.4771	-425.630932	570.224541	-389.387719	0.379683	1.252065	22222.81564
408.595604	-370.697615	638.891187	-293.254414	1.142645	-1.036823	22244.17859
463.528921	-319.579111	634.313411	-229.165544	3.431534	-1.036823	22254.86007
487.180765	-240.993949	642.706001	-149.817419	-0.38328	0.489102	22141.17863
507.780759	-173.090266	644.994889	-88.7804	0.379683	-0.273861	22206.79342
516.936312	-100.608806	594.639348	21.086234	2.668571	-0.273861	22231.20823
525.328902	-38.808824	582.431944	135.530644	1.142645	1.252065	22223.5786
512.358536	23.75412	577.091205	209.53803	-1.909206	0.489102	22192.29713
488.706691	117.598537	551.913435	291.175043	-1.909206	-1.036823	22215.18601
448.269666	187.791109	470.276422	352.975024	-1.146243	-0.273861	22219.76379
416.225231	241.961463	422.20977	395.700938	-0.38328	0.489102	22178.5638
409.358566	307.576258	334.469055	475.812025	-2.672168	-1.036823	22203.74157
350.610436	370.902166	230.706123	495.649056	-1.909206	0.489102	22193.06009
323.143777	416.67993	91.846905	503.278683	-0.38328	2.015028	22178.5638
269.736385	457.879918	13.261743	574.997181	0.379683	-0.273861	22211.3712
200.306776	499.842868	-51.59009	615.434206	-1.909206	-0.273861	22219.76379
149.188273	525.783601	-79.056748	631.456423	1.142645	1.252065	22215.94897
76.706813	531.12434	-125.597475	649.004566	-2.672168	-1.036823	22222.81564
9.566092	521.968787	-230.12337	618.486057	-1.146243	-0.273861	22232.73415
-38.50056	508.998421	-320.152973	607.804578	0.379683	0.489102	20221.56438
-114.796834	480.7688	-365.930738	593.308286	-0.38328	-0.273861	21.362957
-147.604232	477.716949	-416.286278	547.530522	-0.38328	-0.273861	14.496292
-223.900505	463.220657	-474.271446	526.167566	1.905608	2.015028	10.681478
-265.863456	428.124371	-504.789956	451.397217	3.431534	0.489102	22096.16382
-337.581953	399.131787	-584.901043	375.863906	1.905608	0.489102	22228.91934
-370.389351	352.59106	-593.293633	311.775036	1.142645	2.015028	22231.20823
-413.115264	285.450339	-596.345484	215.641732	1.142645	-1.036823	22219.00082
-461.181916	219.072581	-603.212149	128.66398	-1.909206	-0.273861	22221.28971
-486.359687	157.272599	-607.789925	64.57511	-3.435131	1.252065	22215.18601
-505.433755	101.576319	-574.219565	-14.773015	2.668571	2.015028	22217.4749
-532.137451	45.88004	-533.78254	-96.410028	-1.146243	-0.273861	22203.74157
-532.137451	-10.579203	-534.545502	-163.550749	-1.909206	-1.036823	22200.68972
-522.981898	-86.112514	-468.930707	-278.758122	-1.146243	0.489102	22182.37861
-501.618942	-169.275452	-429.256645	-361.158097	-1.909206	1.252065	22186.19343
-511.537457	-222.682844	-419.338129	-458.817328	-1.146243	0.489102	22180.08972
-457.367103	-301.268006	-343.804818	-529.772862	-1.909206	-0.273861	22186.19343
-399.381935	-345.519844	-277.42706	-548.083968	1.905608	-1.036823	22206.03046
-327.663438	-392.823534	-166.797463	-567.158036	-1.146243	-0.273861	22227.39341
-291.804189	-439.364261	-103.471556	-597.676546	-1.909206	-1.799786	22215.18601
-204.826437	-487.430913	-36.330835	-689.995037	-1.146243	-1.036823	22219.00082
-128.530163	-538.549417	78.876538	-629.720981	-2.672168	-0.273861	22229.6823
-59.100554	-553.045709	150.595035	-657.187639	-0.38328	-0.273861	22215.18601
11.092018	-553.045709	239.098713	-621.328391	1.905608	-0.273861	22245.70452
90.440142	-561.438299	324.550539	-653.372826	2.668571	2.77799	22254.86007
156.8179	-540.838305	278.772775	-651.083938	-0.38328	-1.036823	22233.49712
230.062323	-530.919789	438.231987	-541.217303	1.142645	1.252065	22233.49712
284.232677	-492.00869	484.772714	-490.861763	2.668571	1.252065	22240.36378
330.010442	-458.438329	532.076404	-402.358085	0.379683	1.252065	22225.10453
366.632653	-408.082789	573.276392	-305.461818	-1.146243	-0.273861	22218.23786
457.425219	-355.43836	638.128224	-245.187761	-0.38328	-0.273861	22228.91934
479.551138	-286.008751	641.180075	-156.684084	-0.38328	0.489102	22228.15638
522.277051	-208.949515	628.972671	-113.195208	-1.146243	-1.799786	22185.43046
517.699275	-143.334719	638.891187	-23.928568	-2.672168	-0.273861	22197.63787
507.017797	-74.668073	624.394895	102.723247	-1.909206	0.489102	22207.55638
524.56594	-6.001426	568.698615	161.471377	0.379683	0.489102	21982.48238
503.965946	84.028176	538.180106	223.271359	-1.146243	0.489102	22188.48232
472.684473	151.168897	459.594944	278.204676	-1.146243	-0.273861	22206.79342
448.269666	221.361469	452.728279	392.649087	-1.146243	0.489102	22202.97861
426.906709	282.398488	381.772745	471.997211	-0.38328	0.489102	22200.68972
379.60302	348.776246	295.557955	495.649056	-1.146243	0.489102	22214.42305
346.032659	406.761414	208.580203	550.582373	0.379683	-0.273861	22177.80084
287.284528	451.776216	147.543184	602.463839	-1.146243	-0.273861	22222.81564
231.588249	480.005837	25.469147	639.086051	0.379683	0.489102	22237.31193
177.417894	513.576197	-72.190084	640.611976	2.668571	1.252065	22241.12674
95.780881	527.309527	-164.508575	616.197168	1.142645	0.489102	22240.36378
33.9809	531.887303	-195.027084	613.90828	1.142645	0.489102	22243.41563
-11.033902	523.494713	-246.908551	626.115684	-0.38328	-1.036823	22227.39341
-72.070921	509.761384	-333.886303	596.360137	1.905608	1.252065	151.066622
-131.582014	486.872502	-453.671452	539.137932	0.379683	0.489102	14.496292
-201.011623	474.665098	-471.219595	537.612007	1.142645	0.489102	11.444441
-263.574568	435.753998	-497.160328	500.226832	-1.909206	-0.273861	21282.08258
-303.24863	422.020669	-547.515869	414.012043	-1.146243	1.252065	22207.55638
-366.574537	369.37624	-568.878826	330.849105	-1.909206	-1.036823	22216.71194
-408.537488	307.576258	-610.078813	240.056539	-1.909206	-1.036823	22192.29713
-452.026364	245.776277	-618.471403	163.760266	-1.146243	1.252065	22142.70455
-467.285618	196.183699	-648.989913	7.352904	-1.146243	0.489102	22159.48973
-524.507824	122.939276	-626.863994	-39.950785	-3.435131	-1.036823	22194.58602
-524.507824	64.191145	-590.241782	-112.432245	-0.38328	1.252065	22217.4749
-540.530041	4.680052	-509.367732	-171.180376	-1.909206	-1.799786	22210.60823
-522.981898	-60.171781	-490.293664	-236.795171	-1.146243	0.489102	22204.50453
-513.826345	-128.838427	-452.145527	-319.95811	1.142645	2.77799	22212.89712
-501.618942	-194.453222	-406.367763	-365.735874	-0.38328	-0.273861	22208.31935
-466.522656	-279.142086	-331.597414	-458.817328	-1.146243	-1.036823	22180.08972
-410.826376	-315.001335	-272.849284	-506.88398	4.194496	2.77799	22225.86749
-361.233798	-380.61613	-176.715979	-575.550627	0.379683	-0.273861	22228.91934
-313.930108	-423.342044	-130.175252	-574.024701	1.142645	-2.562749	22232.73415
-236.870872	-465.304994	-53.878978	-644.217273	1.142645	1.252065	22235.02304
-172.019039	-499.638317	20.89137	-649.558012	2.668571	1.252065	22241.12674
-103.352393	-540.075342	107.106159	-659.476528	1.142645	-0.273861	22219.00082
-17.900566	-553.045709	226.128346	-625.906167	-0.38328	0.489102	22221.28971
47.714229	-565.253113	290.217216	-606.832099	1.905608	0.489102	22231.97119
118.669764	-552.282746	358.1209	-593.09877	-0.38328	1.252065	22217.4749
191.151224	-537.023491	440.520875	-543.506192	-1.146243	1.252065	22222.81564
249.136392	-509.556833	480.9579	-490.0988	-3.435131	-1.036823	22210.60823
308.647485	-485.142025	521.394925	-432.876595	-1.146243	-0.273861	22202.21564
375.025243	-445.467963	574.039354	-384.04698	-1.909206	0.489102	22202.97861
419.277082	-364.593913	587.009721	-310.802557	-1.146243	-0.273861	22218.23786
464.291883	-305.082819	632.787485	-252.054426	-3.435131	-2.562749	22216.71194
480.314101	-247.860614	600.74305	-176.521115	1.142645	-0.273861	22210.60823
524.56594	-160.882862	615.239342	-62.076705	1.905608	0.489102	22200.68972
532.95853	-86.112514	641.943038	34.819563	-0.38328	-1.036823	22222.05268
517.699275	-25.075495	583.95787	154.604713	-0.38328	-0.273861	22215.94897
478.025213	54.27263	567.935652	208.012104	-0.38328	-1.036823	22202.97861
477.26225	143.53927	553.43936	295.752819	2.668571	-0.273861	22222.05268
465.054846	194.657773	467.987534	333.900956	0.379683	0.489102	22217.4749
426.143747	261.035531	419.920881	418.58982	1.905608	0.489102	22220.52675
423.854858	331.228103	273.432036	441.478702	1.142645	-0.273861	22197.63787
368.158579	384.635495	183.402433	480.389801	0.379683	-0.273861	22199.92676
310.173411	438.805849	147.543184	571.182367	0.379683	1.252065	22223.5786
250.662317	464.746582	32.335811	597.886063	0.379683	0.489102	22230.44527
185.047522	496.028054	-29.464171	638.323088	0.379683	-0.273861	22213.66009
109.514211	520.442862	-69.138233	634.508274	-1.146243	-1.036823	22223.5786
66.025335	522.73175	-158.404873	643.663827	0.379683	-0.273861	22235.02304
-4.167237	528.072489	-239.278923	661.21197	-1.909206	-1.036823	22215.94897
-36.974635	515.102123	-317.864085	607.804578	-2.672168	0.489102	7432.782983
-120.900536	491.450278	-398.738135	546.004597	-0.38328	-0.273861	19.837031
-181.937555	456.353992	-471.982558	537.612007	-2.672168	0.489102	14.496292
-247.55235	461.694731	-507.078844	460.55277	-2.672168	0.489102	9327.219459
-282.648636	432.702147	-565.064012	399.515751	-0.38328	-0.273861	22167.88232
-325.374549	396.842899	-627.626956	334.663919	-1.146243	-1.036823	22214.42305
-387.174531	341.146619	-591.767708	307.960223	0.379683	2.015028	22215.18601
-419.981929	271.71701	-597.108447	201.908402	-0.38328	-1.036823	22225.10453
-458.130066	209.917028	-610.078813	103.486209	-1.146243	-1.799786	22215.94897
-483.307836	137.435568	-603.975111	60.760296	-1.146243	0.489102	22186.95639
-512.30042	88.605953	-581.086229	-28.506344	2.668571	0.489102	22241.88971
-531.374488	35.961524	-544.464018	-113.195208	1.905608	0.489102	22178.5638
-527.559675	-34.231048	-514.708471	-204.750736	1.142645	1.252065	22202.97861
-535.189302	-99.08288	-488.767738	-302.409967	2.668571	-0.273861	22215.18601
-522.981898	-191.401372	-483.426999	-393.202532	1.905608	-0.273861	22215.18601
-467.285618	-256.253204	-373.560365	-420.669191	1.142645	1.252065	22204.50453
-428.374519	-299.74208	-294.975203	-494.676576	-1.909206	1.252065	22199.16379
-387.174531	-358.490211	-216.390041	-550.372856	-1.146243	-1.036823	22218.23786
-331.478251	-399.690199	-137.041916	-575.550627	-0.38328	-1.036823	22214.42305
-263.574568	-463.016106	-96.604891	-630.483944	0.379683	2.015028	22226.63045
-224.663468	-517.18646	-29.464171	-668.63208	-1.909206	0.489102	22210.60823
-132.344977	-531.682752	52.172842	-628.958018	-1.146243	0.489102	22196.11194
-62.915368	-553.045709	163.565402	-664.054304	-3.435131	-0.273861	22203.74157
14.143869	-571.356815	236.046862	-632.772832	-0.38328	-1.036823	22214.42305
76.706813	-548.467932	243.676489	-687.706149	2.668571	1.252065	22210.60823
147.662348	-582.801256	317.683875	-656.424677	0.379683	1.252065	22222.05268
216.328994	-522.527199	442.046801	-529.0099	-0.38328	-1.036823	22231.97119
280.417864	-479.038323	531.313441	-448.898812	2.668571	1.252065	22225.86749
349.08451	-437.838336	561.831951	-379.469203	0.379683	2.015028	22222.05268
416.988194	-382.905019	579.380093	-291.728488	1.142645	-1.036823	22229.6823
457.425219	-334.075403	635.076373	-240.609985	2.668571	0.489102	22245.70452
492.521505	-263.882832	667.883771	-165.076674	0.379683	0.489102	22210.60823
533.721492	-200.556924	645.757852	-107.091506	1.142645	-0.273861	22223.5786
535.247418	-118.156949	602.268976	-39.187823	1.142645	-0.273861	22202.97861
536.010381	-47.201414	622.106007	98.908433	0.379683	-0.273861	22215.18601
507.780759	16.124493	616.002305	192.75285	-0.38328	-0.273861	22213.66009
465.054846	80.213363	523.683814	251.50098	1.142645	-0.273861	22201.45268
470.395585	167.954078	503.08382	343.819471	1.142645	1.252065	22208.31935
442.165964	232.042947	448.150503	407.145379	0.379683	0.489102	22219.76379
413.17338	300.709594	392.454223	479.626839	-1.146243	-0.273861	22184.6675
392.573386	373.954016	274.194999	525.404603	-1.146243	0.489102	22177.80084
330.010442	416.67993	220.024644	567.367553	-3.435131	-1.799786	22192.29713
275.077125	457.879918	122.365414	593.308286	0.379683	1.252065	22215.18601
217.091957	488.398427	5.632115	636.0342	-0.38328	0.489102	22197.63787
143.847534	499.079905	-86.686376	610.856429	0.379683	0.489102	22212.13416
104.173472	525.783601	-169.849314	603.989765	0.379683	-0.273861	22230.44527
24.062384	519.679899	-203.419675	576.523106	-1.146243	-1.799786	22215.18601
-31.633896	508.235458	-305.656681	587.204584	1.142645	-1.036823	22224.34156
-83.515362	500.605831	-362.878887	566.604591	-0.38328	0.489102	44.251839
-159.811635	485.346576	-404.078874	578.049032	0.379683	1.252065	12.207404
-210.167176	469.324359	-467.404782	524.64164	1.142645	1.252065	12.207404
-249.841238	446.435476	-500.212179	488.019429	1.142645	-0.273861	21295.05295
-307.063444	396.079936	-570.404751	396.4639	1.142645	1.252065	22221.28971
-358.181947	361.746613	-588.715857	298.80467	1.142645	-1.036823	22225.86749
-414.64119	315.205886	-611.604739	228.612098	1.142645	-1.799786	22233.49712
-449.737475	245.776277	-635.256584	121.034352	1.142645	1.252065	22226.63045
-479.493022	185.50222	-724.523224	8.87883	-0.38328	2.77799	22181.61565
-523.744861	109.96891	-577.271416	-26.980419	-1.146243	-0.273861	22196.87491
-541.293004	51.983742	-533.78254	-76.572997	1.142645	1.252065	22222.81564
-545.107818	-10.579203	-511.65662	-146.002606	-0.38328	-1.036823	22209.84527
-494.752277	-83.060663	-478.849223	-275.706271	-2.672168	-1.036823	22202.21564
-518.404122	-152.490272	-426.204794	-328.3507	-1.146243	-0.273861	22197.63787
-498.567091	-231.075434	-385.004806	-414.565489	-4.198094	-1.036823	22171.69713
-480.255985	-277.616161	-314.812234	-476.365471	-2.672168	-1.036823	22160.25269
-401.670823	-334.075403	-266.745582	-541.980266	0.379683	0.489102	22188.48232
-349.789357	-386.719832	-189.686345	-581.654328	-1.146243	-0.273861	22199.92676
-294.85604	-428.682783	-117.204885	-606.069136	1.142645	1.252065	22226.63045
-240.685686	-491.245727	-62.271568	-664.054304	-0.38328	0.489102	22231.97119
-153.707934	-512.608684	1.817302	-689.995037	2.668571	2.015028	22216.71194
-85.80425	-545.416081	101.002457	-648.032087	1.142645	1.252065	22224.34156
-10.270939	-556.860523	235.283899	-604.543211	-1.146243	-0.273861	22231.20823
75.180888	-549.993858	300.898695	-604.543211	1.905608	0.489102	22228.91934
127.825316	-537.023491	366.51349	-558.002484	2.668571	0.489102	22246.46748
216.328994	-530.919789	430.60236	-513.750645	1.142645	1.252065	22245.70452
262.869721	-492.00869	485.535677	-471.787694	-0.38328	0.489102	22228.91934
324.669703	-475.22351	542.757882	-406.172899	1.905608	1.252065	22232.73415
382.654871	-423.342044	609.13564	-342.846992	-0.38328	0.489102	22233.49712
427.669672	-388.245758	590.824535	-296.306265	0.379683	1.252065	22221.28971
478.788175	-298.216155	649.572665	-199.409997	0.379683	-1.036823	22221.28971
510.069648	-230.312471	663.305995	-122.350761	-0.38328	-0.273861	22226.63045
519.2252	-153.253235	629.735634	-38.42486	1.142645	1.252065	22210.60823
534.484455	-83.060663	634.313411	43.975116	-1.146243	-0.273861	22207.55638
497.862244	-30.416234	617.52823	134.004719	0.379683	1.252065	22076.32679
513.121499	44.354114	570.987503	220.982471	-1.146243	-1.036823	22199.16379
481.840026	142.013344	479.431975	269.049123	-0.38328	-0.273861	22161.01566
452.847442	212.205916	435.943099	358.315763	-1.146243	0.489102	22196.11194
416.225231	254.93183	409.239403	431.560186	-0.38328	2.77799	22214.42305
394.862274	344.961432	273.432036	449.108329	0.379683	-1.036823	22181.61565
359.003026	394.55401	136.861706	468.94536	-0.38328	-1.036823	22206.03046
310.173411	444.909551	141.439483	573.471255	-1.909206	0.489102	22231.20823
244.558615	483.820651	54.461731	633.745311	2.668571	2.015028	22215.94897
199.543814	524.257676	-61.508606	633.745311	0.379683	-0.273861	22223.5786
124.010503	537.228042	-95.841929	627.64161	1.142645	1.252065	22254.86007
44.662378	526.546564	-169.086351	632.219386	0.379683	-0.273861	22233.49712
-1.878349	520.442862	-262.930768	621.537908	0.379683	-1.799786	22228.91934
-62.152405	509.761384	-322.441862	593.308286	0.379683	1.252065	1126.133
-119.37461	488.398427	-391.108508	578.049032	2.668571	2.77799	16.022217
-162.863486	468.561396	-453.671452	513.197199	-0.38328	0.489102	12.970367
-242.974574	445.672514	-491.056626	496.412019	0.379683	1.252065	18068.48354
-290.278263	405.235489	-528.4418	438.426851	-1.146243	-1.799786	22183.14158
-335.293065	378.531793	-565.064012	346.10836	-1.909206	-0.273861	22212.13416
-394.804158	322.835513	-600.160298	275.152825	-1.909206	-0.273861	22223.5786
-444.396736	262.561457	-605.501037	182.834334	-2.672168	0.489102	22199.16379
-495.51524	202.287401	-645.175099	86.701029	-1.146243	0.489102	22196.87491
-510.011532	127.517052	-620.760292	20.323271	-1.909206	0.489102	22183.90454
-526.796712	79.4504	-572.693639	-34.610046	-0.38328	0.489102	22199.16379
-536.715227	25.280046	-522.338099	-142.187792	-2.672168	-1.799786	22184.6675
-516.115234	-61.697706	-499.449216	-236.795171	0.379683	0.489102	22212.89712
-501.618942	-113.579172	-478.08626	-302.409967	1.142645	1.252065	22198.40083
-488.648575	-174.616191	-421.627017	-404.646973	-1.146243	-2.562749	22203.74157
-461.181916	-247.860614	-376.612216	-436.691408	-1.146243	-1.036823	22206.03046
-425.322668	-297.453192	-293.449278	-500.780278	-0.38328	1.252065	22201.45268
-370.389351	-357.727248	-200.367824	-538.928415	1.905608	-1.036823	22222.05268
-311.64122	-427.91982	-125.597475	-577.839515	0.379683	-0.273861	22246.46748
-249.841238	-482.090174	-49.301202	-634.298757	1.142645	1.252065	22246.46748
-195.670884	-511.082758	5.632115	-665.58023	0.379683	-0.273861	22224.34156
-126.241275	-537.023491	97.950607	-663.291341	0.379683	-0.273861	22236.54897
-40.026486	-569.830889	190.269098	-625.906167	1.905608	0.489102	22234.26008
24.825347	-562.201262	222.313533	-613.698763	1.142645	-0.273861	22212.89712
101.121621	-562.201262	314.632024	-597.676546	1.142645	0.489102	22223.5786
177.417894	-563.727187	375.669043	-537.40249	-0.38328	0.489102	22231.97119
237.691951	-517.18646	440.520875	-518.328421	-1.909206	-0.273861	22215.18601
277.366013	-476.749435	527.498627	-414.565489	2.668571	0.489102	22224.34156
333.825255	-443.942037	592.35046	-369.550688	-3.435131	0.489102	22209.84527
407.069678	-370.697615	617.52823	-283.335898	-0.38328	-0.273861	22201.45268
455.899293	-321.105037	625.157858	-241.372948	-1.909206	0.489102	22203.74157
488.706691	-269.986533	634.313411	-200.17296	-0.38328	1.252065	22215.94897
500.151132	-188.349521	632.024522	-113.958171	-0.38328	1.252065	22219.00082
517.699275	-118.156949	621.343044	7.352904	0.379683	0.489102	22190.7712
523.802977	-42.623638	609.898603	124.849166	0.379683	0.489102	22208.31935
527.617791	19.939307	565.646764	188.938036	-2.672168	-1.036823	22202.97861
493.284467	94.709655	500.794932	242.345427	-1.146243	-0.273861	22193.82305
469.632623	177.10963	491.639379	349.160211	-0.38328	0.489102	22205.2675
453.610405	253.405904	430.60236	421.641671	1.142645	-0.273861	22235.786
402.491902	305.28737	366.51349	468.182398	1.905608	-1.036823	22217.4749
345.269696	377.76883	251.306117	514.723124	-0.38328	0.489102	22193.82305
329.247479	426.598445	193.320949	564.315702	-0.38328	2.015028	22239.60082
271.262311	467.03547	110.15801	617.723094	-0.38328	0.489102	22222.81564
210.988255	496.028054	4.10619	616.960131	1.142645	0.489102	22225.86749
154.529012	514.33916	-83.634525	646.715678	-0.38328	-0.273861	22231.20823
85.862366	521.205825	-128.649326	615.434206	-1.909206	-1.036823	22214.42305
18.721645	532.650266	-215.627078	646.715678	1.142645	1.252065	22225.86749
-27.056119	504.420645	-314.049271	608.567541	-0.38328	1.252065	22232.73415
-99.537579	483.820651	-362.878887	600.174951	-2.672168	-0.273861	31.281472
-160.574598	470.087321	-474.271446	569.656442	-3.435131	0.489102	11.444441
-234.581984	457.116955	-503.26403	491.834242	-1.146243	2.015028	11.444441
-278.833822	418.205855	-546.752906	437.663888	1.142645	-0.273861	22047.33421
-335.293065	385.398458	-576.508453	369.760204	-3.435131	-0.273861	22196.87491
-375.73009	341.909582	-627.626956	301.093558	-1.909206	-0.273861	22223.5786
-400.90786	285.450339	-600.92326	251.50098	-0.38328	-2.562749	22215.18601
-468.048581	232.80591	-671.878795	41.686228	-1.909206	-0.273861	22206.79342
-500.855979	165.665189	-613.893627	0.48624	1.905608	2.015028	22221.28971
-513.826345	94.709655	-599.397335	-24.691531	1.142645	0.489102	22191.53417
-539.767078	52.746704	-531.493651	-85.728549	3.431534	1.252065	22101.50456
-532.900414	0.102275	-513.945508	-179.572966	1.142645	-0.273861	22240.36378
-523.744861	-95.268067	-454.434415	-245.950724	1.142645	-0.273861	22215.18601
-503.144867	-154.77916	-427.730719	-341.321066	-0.38328	-0.273861	22199.92676
-493.226351	-212.001365	-356.012222	-408.461787	0.379683	1.252065	22216.71194
-429.900444	-291.34949	-327.782601	-478.654359	-0.38328	0.489102	22214.42305
-394.041196	-334.838366	-237.752998	-574.787664	-0.38328	-1.036823	22176.27491
-353.604171	-392.060571	-166.0345	-572.498776	0.379683	2.015028	22226.63045
-284.937524	-448.519814	-97.367854	-622.091354	2.668571	1.252065	22233.49712
-240.685686	-511.845721	-55.404904	-666.343192	-1.909206	-1.036823	22214.42305
-137.685716	-519.475348	61.328395	-628.958018	-1.146243	0.489102	22225.86749
-92.670915	-556.09756	136.098743	-653.372826	-1.909206	-0.273861	22211.3712
0.410539	-564.49015	233.757974	-598.439509	0.379683	0.489102	22196.87491
60.684596	-546.179044	311.580173	-619.039503	1.142645	1.252065	22204.50453
134.691981	-557.623485	340.572757	-593.09877	-1.146243	-1.036823	22220.52675
217.091957	-528.630901	445.861615	-508.409906	-1.146243	-0.273861	22212.13416
275.840087	-485.904988	500.031969	-456.52844	0.379683	1.252065	22225.10453
334.588218	-453.860553	542.757882	-445.846961	-0.38328	-1.036823	22232.73415
373.499318	-412.660565	590.824535	-380.232166	1.142645	-1.036823	22220.52675
449.032629	-364.593913	616.002305	-289.4396	1.142645	1.252065	22224.34156
461.240032	-282.9569	613.713417	-232.217395	-1.146243	-0.273861	22219.76379
510.069648	-218.86803	635.839336	-130.743351	1.905608	-0.273861	22234.26008
526.091865	-125.786576	648.04674	-4.091537	0.379683	-0.273861	22235.786
531.432604	-56.356967	610.661566	94.330656	1.905608	-0.273861	22220.52675
520.751126	27.568934	608.372677	180.545446	1.142645	-0.273861	22215.94897
508.543722	71.05781	552.676398	239.293576	-1.146243	-0.273861	22202.97861
473.447436	143.53927	500.031969	284.308378	0.379683	0.489102	22205.2675
449.032629	205.339252	461.883832	388.07131	-1.146243	0.489102	22202.21564
430.721523	265.613308	381.772745	426.98241	1.142645	2.015028	22200.68972
377.314131	329.702178	314.632024	488.782391	-1.146243	-0.273861	22211.3712
357.4771	383.109569	216.209831	520.063864	-1.146243	-0.273861	22223.5786
300.254895	440.331775	108.632085	586.441622	-1.909206	0.489102	22196.87491
242.269727	479.242874	32.335811	636.797162	-1.146243	0.489102	22205.2675
185.810484	500.605831	-34.041947	623.826796	-2.672168	-1.036823	22212.89712
104.936434	503.657682	-117.967848	622.30087	-1.909206	-1.036823	22202.21564
47.714229	523.494713	-188.16042	632.982349	-1.146243	-0.273861	22218.23786
-11.796864	525.783601	-271.323358	566.604591	1.905608	-0.273861	14886.92892
-75.122772	505.94657	-365.930738	584.915696	-0.38328	0.489102	457.014679
-130.819051	486.872502	-420.101092	558.212	-0.38328	2.015028	16.022217
-185.752368	460.168806	-439.938123	524.64164	-0.38328	-1.036823	13.733329
-244.500499	451.776216	-499.449216	483.441652	-0.38328	-1.036823	17973.87616
-297.144928	417.442892	-556.671422	388.07131	3.431534	1.252065	22212.13416
-342.15973	376.242905	-558.197347	356.026875	3.431534	0.489102	22244.94156
-395.567121	320.546625	-598.634372	281.256527	-0.38328	-1.799786	22223.5786
-436.767109	247.302202	-587.189931	159.945452	0.379683	2.015028	22205.2675
-451.263401	204.576289	-629.152882	91.278805	-0.38328	0.489102	22228.91934
-498.567091	127.517052	-594.819559	21.086234	0.379683	1.252065	22209.84527
-525.270786	76.398549	-562.012161	-55.21004	-0.38328	1.252065	22186.95639
-539.004116	11.546716	-552.856608	-146.002606	-0.38328	-1.036823	22213.66009
-530.611526	-60.934744	-514.708471	-216.195177	-0.38328	-0.273861	22204.50453
-518.404122	-115.105098	-472.745521	-355.817358	-2.672168	-0.273861	22186.19343
-490.937463	-197.505073	-388.81962	-397.780309	-1.146243	-0.273861	22201.45268
-470.337469	-269.986533	-372.797402	-468.735843	-2.672168	-1.799786	22192.29713
-416.167115	-306.608745	-285.056687	-526.721011	-2.672168	1.252065	22183.14158
-368.863425	-387.482795	-231.649296	-573.261738	0.379683	0.489102	22212.13416
-304.011593	-408.082789	-128.649326	-585.469142	-1.909206	-1.036823	22218.23786
-266.626419	-456.149441	-106.523407	-641.165422	-1.146243	-0.273861	22214.42305
-190.330145	-509.556833	7.158041	-653.372826	-0.38328	0.489102	22227.39341
-104.878318	-540.838305	94.898756	-682.36541	-0.38328	-0.273861	22231.97119
-40.026486	-550.756821	197.135762	-624.380242	-0.38328	0.489102	22217.4749
34.743863	-560.675336	247.491303	-635.06172	1.142645	-0.273861	22221.28971
107.225323	-549.230895	309.291285	-648.795049	1.142645	-1.036823	22230.44527
184.284559	-538.549417	384.061633	-560.291372	3.431534	-0.273861	22238.83786
246.847503	-496.586466	458.069018	-471.024732	0.379683	0.489102	22242.65267
314.751187	-491.245727	529.024553	-446.609924	1.905608	-0.273861	22248.75637
346.032659	-421.053155	570.224541	-363.446986	-0.38328	0.489102	22225.86749
431.484486	-368.408727	603.794901	-267.313681	-0.38328	1.252065	22228.15638
463.528921	-317.290223	641.943038	-211.617401	-0.38328	-1.036823	22228.91934
484.128915	-249.38654	661.017106	-141.424829	-0.38328	0.489102	22197.63787
517.699275	-173.090266	649.572665	-84.965587	-2.672168	-0.273861	22215.94897
521.514089	-99.08288	641.180075	41.686228	-1.909206	-0.273861	22212.13416
528.380753	-27.364383	598.454162	158.419526	1.142645	1.252065	22135.07492
492.521505	26.805971	564.120839	223.271359	-3.435131	-1.036823	22186.95639
484.128915	109.96891	558.7801	304.908372	-1.909206	0.489102	22195.34898
445.217815	192.368885	477.143087	365.182428	-3.435131	-1.036823	22176.27491
435.299299	246.539239	410.002366	412.486118	-1.909206	1.252065	22189.24528
410.884492	325.887364	306.239434	465.130547	0.379683	-1.799786	22200.68972
372.736355	379.294756	232.232048	488.019429	0.379683	-0.273861	22195.34898
317.803038	429.650296	183.402433	574.997181	0.379683	2.015028	22220.52675
260.580833	458.64288	85.743203	620.011982	0.379683	1.252065	22231.20823
189.625298	502.894719	-37.093798	615.434206	-0.38328	-0.273861	22231.20823
124.010503	523.494713	-77.530823	637.560125	-0.38328	-0.273861	22217.4749
70.603111	514.33916	-157.64191	641.374939	1.142645	-0.273861	22251.80822
15.669794	533.413229	-198.841898	637.560125	2.668571	1.252065	22252.57118
-40.026486	501.368794	-333.886303	568.893479	1.142645	1.252065	10379.34507
-104.115356	487.635464	-367.456663	607.804578	-0.38328	-0.273861	21.362957
-178.122741	487.635464	-455.197378	556.686075	-1.146243	-0.273861	11.444441
-212.456064	460.168806	-461.30108	510.145348	-1.146243	1.252065	11.444441
-277.307897	417.442892	-517.760322	452.923143	-1.909206	0.489102	22061.06754
-318.507885	395.316973	-567.3529	375.863906	-2.672168	-1.036823	22214.42305
-371.915276	354.116985	-602.449186	304.145409	1.905608	1.252065	22209.84527
-414.64119	296.89478	-614.65659	189.700999	-0.38328	0.489102	22211.3712
-468.048581	226.702208	-649.752876	116.456576	-1.146243	0.489102	22206.03046
-480.255985	133.620754	-615.419552	23.375122	-1.146243	0.489102	22184.6675
-520.69301	96.23558	-609.315851	-37.661897	-4.198094	-1.799786	22185.43046
-549.685594	24.517083	-542.17513	-124.639649	-0.38328	-0.273861	22181.61565
-535.189302	-43.386601	-511.65662	-210.091476	-1.909206	-0.273861	22188.48232
-524.507824	-94.505104	-490.293664	-279.521085	-1.146243	-1.036823	22202.21564
-506.959681	-170.038415	-430.019607	-351.239582	-0.38328	-0.273861	22199.92676
-487.885612	-221.919881	-381.189992	-435.928446	0.379683	0.489102	22198.40083
-455.078215	-287.534676	-347.619632	-504.595092	-0.38328	1.252065	22192.29713
-398.618972	-340.942068	-240.041886	-535.876564	-0.38328	-1.799786	22224.34156
-337.581953	-398.164273	-171.37524	-594.624695	1.142645	2.015028	22224.34156
-262.048642	-446.993888	-112.627109	-630.483944	2.668571	1.252065	22244.17859
-212.456064	-491.245727	-43.1975	-700.676515	1.142645	-0.273861	22247.99341
-134.633865	-514.134609	75.061724	-638.113571	1.142645	-1.036823	22244.17859
-64.441293	-556.860523	145.254296	-641.165422	1.142645	0.489102	22230.44527
10.329055	-572.119777	217.735756	-628.958018	-1.909206	-0.273861	22229.6823
69.840148	-566.016075	305.476471	-615.224689	-1.146243	0.489102	22225.10453
149.951236	-550.756821	397.794962	-555.713595	0.379683	-0.273861	22215.94897
220.90677	-529.393864	448.150503	-490.0988	1.142645	1.252065	22228.15638
282.706752	-485.904988	509.950484	-454.239551	1.142645	1.252065	22235.786
336.877106	-454.623516	562.594913	-424.484005	0.379683	0.489102	22215.94897
397.151163	-408.845752	596.165274	-362.684023	-1.909206	-1.799786	22204.50453
436.825225	-347.04577	636.602299	-245.187761	-1.909206	0.489102	22212.89712
476.499287	-295.164304	604.557864	-205.513699	-1.909206	-0.273861	22164.06751
515.410387	-210.47544	649.572665	-115.484096	1.142645	0.489102	22201.45268
517.699275	-128.838427	648.04674	8.87883	-0.38328	0.489102	22222.81564
539.062232	-78.482886	608.372677	110.352874	-1.146243	-1.036823	22199.92676
519.2252	19.939307	595.402311	164.523228	-0.38328	-1.036823	22198.40083
488.706691	94.709655	545.04677	257.604682	0.379683	0.489102	22215.94897
475.736324	154.983711	504.609745	305.671335	-0.38328	0.489102	22191.53417
458.188181	230.517022	386.350521	364.419465	-1.146243	-1.799786	21969.51201
419.277082	270.191084	360.409788	420.115745	2.668571	-1.036823	22229.6823
394.862274	360.220687	200.187613	469.708323	2.668571	2.015028	22223.5786
349.847473	418.968818	184.165396	550.582373	1.142645	0.489102	22236.54897
295.677119	446.435476	129.232079	599.411988	1.905608	-0.273861	22240.36378
226.247509	495.265092	30.809886	623.063833	0.379683	-0.273861	22233.49712
170.55123	530.361378	-51.59009	645.189752	-0.38328	-1.036823	22220.52675
88.151254	512.813235	-166.797463	591.019398	0.379683	0.489102	22228.15638
37.795713	517.391011	-195.790047	625.352721	-1.146243	0.489102	22228.91934
-10.270939	519.679899	-275.138172	629.930498	0.379683	-0.273861	22219.00082
-69.01907	503.657682	-387.293694	580.33792	0.379683	0.489102	95.370342
-139.211642	480.005837	-426.967756	584.915696	-1.146243	2.015028	13.733329
-201.774586	462.457694	-458.249229	520.063864	-1.146243	-0.273861	12.207404
-267.389381	435.753998	-550.56772	401.804639	-1.909206	-1.799786	21595.66027
-304.774555	415.916967	-542.938092	380.441683	-1.146243	2.015028	22197.63787
-362.759723	362.509575	-563.538086	326.271328	-1.146243	-1.036823	22196.87491
-400.144898	308.339221	-591.004745	252.263943	-2.672168	-1.036823	22219.76379
-450.500438	254.93183	-625.338068	139.345458	-0.38328	0.489102	22202.21564
-486.359687	187.791109	-638.308435	40.923265	-1.909206	0.489102	22200.68972
-505.433755	124.465202	-584.901043	25.66401	-1.146243	-0.273861	22219.76379
-539.767078	64.954108	-549.041794	-57.498928	0.379683	2.015028	22172.4601
-522.218935	-6.001426	-532.256614	-179.572966	0.379683	2.015028	22185.43046
-503.144867	-65.51252	-464.352931	-252.054426	1.142645	1.252065	22222.81564
-498.567091	-123.497688	-436.886272	-329.876625	1.905608	1.252065	22235.786
-491.700426	-200.556924	-406.367763	-423.721042	1.905608	-0.273861	22203.74157
-452.026364	-264.645794	-348.382595	-480.180284	-1.146243	-1.036823	22214.42305
-403.196748	-303.556894	-259.878917	-518.328421	0.379683	-0.273861	22203.74157
-352.078245	-384.430944	-197.315973	-577.076552	-1.909206	-0.273861	22212.89712
-291.804189	-424.105006	-94.316003	-597.676546	1.142645	0.489102	22222.05268
-255.181978	-469.882771	-34.80491	-656.424677	-1.146243	-0.273861	22229.6823
-153.707934	-508.030907	37.67655	-648.032087	1.905608	0.489102	22220.52675
-81.226473	-520.238311	126.943191	-644.980236	-1.146243	-0.273861	22222.05268
-35.448709	-565.253113	223.076495	-625.906167	-0.38328	1.252065	22208.31935
48.477192	-569.830889	171.195029	-672.446894	-1.146243	-0.273861	22205.2675
102.647546	-590.430883	278.009812	-665.58023	-1.146243	0.489102	22200.68972
183.521596	-530.156827	385.587558	-557.239521	-1.909206	-0.273861	22215.94897
259.054907	-501.164243	486.29864	-513.750645	-0.38328	2.015028	22221.28971
315.51415	-463.779069	554.965286	-449.661775	2.668571	-0.273861	22222.05268
375.788206	-420.290193	596.165274	-358.106247	-0.38328	-1.799786	22228.91934
426.906709	-375.275391	599.980087	-282.572936	-1.146243	0.489102	22231.97119
470.395585	-310.423559	638.891187	-218.484066	-0.38328	-1.036823	22215.94897
487.180765	-231.838397	619.817119	-175.758152	-0.38328	-1.036823	22188.48232
519.988163	-170.801378	659.491181	-38.42486	1.142645	-0.273861	22244.17859
522.277051	-93.742141	624.394895	34.819563	2.668571	1.252065	22233.49712
542.877045	-16.682905	603.794901	146.212123	2.668571	-1.036823	22206.79342
511.595573	58.087443	530.550478	217.167657	1.142645	0.489102	22223.5786
490.232616	137.435568	538.180106	300.330595	1.142645	0.489102	22213.66009
457.425219	204.576289	483.246789	363.656503	0.379683	0.489102	22215.18601
411.647455	259.509606	383.29867	436.137963	0.379683	1.252065	22201.45268
396.3882	325.887364	322.261651	480.389801	-1.909206	-1.799786	22196.11194
350.610436	383.872532	249.017228	536.086081	1.142645	-0.273861	22220.52675
313.988224	426.598445	179.587619	565.841628	-1.146243	-0.273861	22231.97119
249.136392	459.405843	68.958023	593.308286	-1.909206	-1.036823	22203.74157
195.729	495.265092	-47.775276	592.545324	-1.909206	-0.273861	22199.16379
127.825316	497.55398	-166.797463	565.841628	-0.38328	1.252065	22219.00082
53.817931	521.205825	-163.745612	621.537908	-0.38328	-0.273861	22209.84527
-0.352423	508.235458	-291.923352	555.16015	-1.146243	0.489102	22210.60823
-48.419076	504.420645	-316.33816	574.997181	0.379683	1.252065	3932.309946
-104.115356	491.450278	-390.345545	558.212	-1.146243	-0.273861	19.074068
-183.46348	470.850284	-443.752937	533.03423	0.379683	-0.273861	10.681478
-233.056058	440.331775	-481.901074	484.967578	2.668571	0.489102	7020.020142
-299.433816	417.442892	-558.197347	418.58982	-0.38328	0.489102	22156.43788
-346.737506	390.739197	-586.426968	334.663919	-0.38328	-1.036823	22221.28971
-365.811574	350.302172	-641.360286	266.760235	3.431534	0.489102	22246.46748
-420.744891	271.71701	-658.908428	134.004719	0.379683	1.252065	22225.10453
-469.574507	212.968879	-701.634342	36.345488	1.142645	-0.273861	22183.90454
-494.752277	149.642972	-616.945478	4.301053	-0.38328	-0.273861	22222.05268
-523.744861	91.657804	-571.930676	-43.765599	0.379683	0.489102	22230.44527
-535.189302	26.805971	-529.967726	-139.135941	-0.38328	1.252065	22192.29713
-516.878196	-44.912526	-517.760322	-220.009991	-1.146243	0.489102	22209.08231
-519.167084	-102.897694	-435.360347	-294.017377	0.379683	1.252065	22218.23786
-506.959681	-175.379154	-397.21221	-357.343284	-1.909206	-0.273861	22090.06012
-455.078215	-240.230987	-379.664067	-438.217334	-0.38328	1.252065	22181.61565
-438.293034	-323.393925	-317.101122	-522.906198	-2.672168	-0.273861	22190.7712
-384.885643	-357.727248	-211.812265	-554.18767	-1.146243	-0.273861	22193.82305
-334.530102	-401.216124	-160.693761	-597.676546	-0.38328	0.489102	22204.50453
-287.989375	-456.912404	-136.278954	-649.558012	-3.435131	-0.273861	22218.23786
-198.722735	-506.504982	6.395078	-666.343192	-1.909206	-0.273861	22208.31935
-128.530163	-530.156827	101.002457	-665.58023	-0.38328	1.252065	22224.34156
-50.707964	-562.964224	193.320949	-654.898751	-1.146243	0.489102	22232.73415
17.19572	-560.675336	247.491303	-622.091354	0.379683	-1.036823	22217.4749
85.862366	-559.912373	332.943129	-607.595062	-0.38328	-0.273861	22222.81564
149.951236	-546.179044	403.135701	-559.528409	0.379683	2.77799	22229.6823
244.558615	-517.18646	463.409757	-499.254353	3.431534	0.489102	22247.99341
280.417864	-476.749435	503.08382	-481.70621	1.905608	-0.273861	22241.12674
341.454883	-462.253143	535.128255	-419.906228	0.379683	0.489102	22244.94156
399.440051	-398.164273	592.35046	-336.74329	0.379683	-0.273861	22237.31193
448.269666	-335.601329	637.365261	-231.454432	1.142645	1.252065	22229.6823
484.891877	-273.038384	615.239342	-184.150743	-0.38328	1.252065	22217.4749
500.914095	-201.319887	648.809703	-101.750767	1.905608	1.252065	22207.55638
513.121499	-132.653241	641.943038	-14.773015	-0.38328	-1.036823	22209.84527
515.410387	-47.201414	621.343044	122.560278	-1.909206	-0.273861	22218.23786
519.988163	16.124493	597.691199	188.175073	0.379683	-0.273861	22202.21564
493.284467	93.183729	551.150472	250.738018	-0.38328	2.015028	22190.00824
453.610405	151.168897	519.869	350.686136	-4.961057	1.252065	22174.74899
439.877076	250.354053	404.661627	385.782422	-2.672168	-1.036823	22176.27491
407.069678	280.1096	322.261651	394.175012	-1.146243	-1.799786	22171.69713
362.817839	354.879948	218.498719	489.545354	-3.435131	0.489102	22195.34898
337.640069	410.576228	162.802439	497.937944	0.379683	0.489102	22231.97119
273.551199	442.620663	129.232079	615.434206	-0.38328	-0.273861	22212.89712
217.854919	494.502129	7.921004	636.0342	0.379683	-0.273861	22225.10453
156.8179	520.442862	-63.797494	625.352721	-1.909206	-2.562749	22230.44527
81.284589	523.494713	-153.827097	620.774945	-1.146243	-1.036823	22210.60823
11.092018	533.413229	-188.16042	629.167535	1.142645	0.489102	22222.05268
-17.900566	509.761384	-261.404843	603.226802	-0.38328	0.489102	22251.80822
-86.567213	494.502129	-352.960371	587.204584	0.379683	-0.273861	35.096286
-144.552381	483.057688	-464.352931	524.64164	0.379683	0.489102	13.733329
-204.826437	454.065104	-475.797372	463.604621	0.379683	0.489102	11.444441
-277.307897	422.783632	-523.101061	459.789807	1.905608	0.489102	21599.47508
-322.322698	408.28734	-557.434384	378.152795	0.379683	0.489102	22198.40083
-373.441202	359.457724	-579.560304	327.034291	-1.909206	-1.036823	22219.00082
-420.744891	298.420706	-597.87141	222.508396	-0.38328	-1.036823	22214.42305
-445.159699	216.783693	-642.123248	128.66398	-1.146243	0.489102	22193.06009
-482.544873	167.954078	-616.945478	61.523259	2.668571	2.015028	22198.40083
-522.981898	93.946692	-578.797341	-8.669313	-1.146243	-0.273861	22199.92676
-549.685594	35.961524	-549.041794	-109.380394	-2.672168	-1.036823	22177.03787
-557.315221	-15.156979	-546.752906	-211.617401	-1.146243	0.489102	22169.40825
-531.374488	-75.431036	-552.093645	-332.928476	-1.909206	0.489102	22193.82305
-516.878196	-150.201384	-427.730719	-335.217364	-1.146243	-1.036823	22199.92676
-479.493022	-221.156918	-409.419614	-477.891396	1.905608	2.015028	22206.03046
-443.633774	-283.719863	-310.234458	-483.232135	-1.146243	-1.036823	22209.84527
-403.196748	-334.838366	-258.352992	-522.143235	-1.146243	-1.036823	22214.42305
-341.396767	-395.875385	-167.560426	-559.528409	-0.38328	2.015028	22226.63045
-307.826406	-434.023522	-105.760444	-600.728397	0.379683	1.252065	22230.44527
-212.456064	-488.193876	-44.723425	-667.106155	0.379683	-1.799786	22238.07489
-158.28571	-511.082758	64.380246	-661.765416	3.431534	0.489102	22247.23045
-68.256107	-524.816088	125.417265	-688.469112	2.668571	0.489102	22248.75637
-8.745013	-575.934591	219.261682	-644.980236	2.668571	2.015028	22225.10453
62.973484	-549.993858	273.432036	-650.320975	-0.38328	-0.273861	22231.20823
131.64013	-547.70497	323.787577	-656.424677	0.379683	-0.273861	22231.97119
193.440112	-523.290162	421.446807	-510.698794	0.379683	0.489102	22212.13416
256.003056	-491.245727	485.535677	-483.995098	-0.38328	0.489102	22221.28971
317.803038	-440.890187	548.861584	-438.980297	-0.38328	-1.036823	22230.44527
370.447467	-420.290193	596.928236	-372.602539	-1.909206	-0.273861	22218.23786
423.854858	-364.593913	618.291193	-279.521085	-2.672168	0.489102	22206.03046
467.343734	-313.475409	612.950454	-235.269246	-3.435131	0.489102	22203.74157
491.758542	-245.571726	570.224541	-190.254444	-1.909206	-0.273861	22187.71935
511.595573	-156.305086	645.757852	-49.869301	0.379683	0.489102	22184.6675
513.121499	-89.164365	639.65415	33.293637	-1.146243	-0.273861	22211.3712
519.2252	-9.81624	529.024553	92.804731	-1.909206	-1.036823	22209.08231
506.254834	64.954108	564.120839	214.878769	-0.38328	0.489102	22199.92676
476.499287	137.435568	529.024553	307.19726	-1.909206	0.489102	22215.18601
448.269666	203.813326	459.594944	361.367614	-0.38328	-1.799786	22041.23051
418.514119	270.191084	422.972732	444.530553	1.142645	1.252065	22186.19343
400.203013	328.939215	329.128316	476.574988	2.668571	1.252065	22199.16379
351.373398	399.89475	242.913527	563.55274	1.905608	-0.273861	22254.86007
304.069709	436.516961	160.513551	595.597175	1.905608	-0.273861	22231.20823
245.321578	489.924353	39.965439	589.493473	1.905608	-0.273861	22240.36378
185.810484	495.265092	-69.901196	628.404572	-0.38328	-1.036823	22241.88971
112.566062	515.865086	-117.967848	596.360137	0.379683	1.252065	22220.52675
49.240155	513.576197	-177.478942	628.404572	2.668571	2.015028	22225.10453
-11.033902	509.761384	-271.323358	624.589759	-0.38328	0.489102	22231.20823
-48.419076	496.028054	-295.738166	586.441622	-1.146243	2.015028	604.266488
-94.19684	481.531762	-390.345545	597.1231	0.379683	-0.273861	16.78518
-174.307927	469.324359	-452.90849	526.167566	0.379683	-0.273861	11.444441
-259.759754	439.568812	-518.523285	465.130547	-2.672168	0.489102	17104.8616
-289.515301	406.761414	-535.308465	409.434267	-1.909206	0.489102	22169.40825
-361.996761	370.139203	-575.74549	300.330595	-0.38328	-1.036823	22202.97861
-406.248599	335.80588	-635.256584	258.367645	-1.146243	0.489102	22196.11194
-426.848593	272.479972	-679.508422	105.775097	-1.146243	2.015028	22209.84527
-483.307836	199.998512	-643.649174	95.856582	-1.909206	-0.273861	22199.16379
-506.196718	145.828158	-625.338068	-15.535978	0.379683	-0.273861	22208.31935
-537.47819	77.161512	-562.012161	-65.891518	-1.146243	1.252065	22209.08231
-522.218935	17.650418	-525.38995	-113.958171	1.142645	2.015028	22216.71194
-512.30042	-64.749557	-477.323297	-211.617401	1.905608	2.015028	22194.58602
-500.855979	-120.445837	-446.804788	-292.491451	2.668571	0.489102	22219.76379
-498.567091	-182.245819	-410.945539	-391.676607	1.905608	-0.273861	22222.05268
-445.159699	-237.179136	-395.686284	-515.27657	1.142645	-1.036823	22192.29713
-420.744891	-317.290223	-277.42706	-519.854347	-0.38328	0.489102	22211.3712
-364.285649	-372.986503	-210.286339	-563.343223	-0.38328	0.489102	22235.786
-326.137512	-416.475379	-159.167836	-611.409875	3.431534	0.489102	22228.91934
-263.574568	-465.304994	-61.508606	-614.461726	-1.146243	0.489102	22215.94897
-192.619033	-508.79387	7.921004	-641.165422	-1.146243	-0.273861	22225.10453
-109.456095	-537.023491	91.083942	-654.898751	-0.38328	0.489102	22231.20823
-14.085753	-553.045709	176.535768	-648.032087	-1.146243	1.252065	22205.2675
27.877198	-579.749405	270.380185	-610.646912	-1.909206	-1.036823	22207.55638
86.625329	-564.49015	329.891279	-622.854316	-2.672168	-0.273861	22209.84527
167.499379	-559.912373	401.609776	-558.002484	-1.909206	2.015028	22198.40083
241.506764	-515.660535	457.306056	-529.772862	-0.38328	1.252065	22215.18601
310.936373	-481.327212	504.609745	-506.88398	-0.38328	-1.799786	22222.05268
350.610436	-430.208708	513.765298	-452.713626	-1.146243	0.489102	22214.42305
409.358566	-386.719832	614.476379	-284.098861	0.379683	1.252065	22227.39341
462.765958	-315.764298	614.476379	-234.506283	-1.146243	-0.273861	22229.6823
487.180765	-256.253204	652.624516	-154.395196	-1.146243	-0.273861	22210.60823
520.751126	-169.275452	641.180075	-78.861885	0.379683	1.252065	22201.45268
518.462238	-116.631023	651.098591	33.293637	2.668571	-0.273861	22219.76379
534.484455	-25.075495	598.454162	103.486209	0.379683	-1.036823	22219.76379
508.543722	50.457816	587.772684	199.619514	2.668571	1.252065	22215.94897
485.65484	122.176313	495.454192	257.604682	1.905608	2.015028	22199.16379
448.269666	164.139264	486.29864	318.641701	0.379683	1.252065	22211.3712
423.854858	255.694792	396.269037	400.278714	-0.38328	0.489102	22203.74157
402.491902	303.761445	348.965347	434.612037	1.142645	-1.036823	22202.21564
377.314131	356.405874	235.283899	517.774975	-1.146243	-0.273861	22223.5786
333.062293	411.339191	175.009843	547.530522	-0.38328	0.489102	22217.4749
265.921572	475.42806	104.817271	594.834212	-0.38328	-0.273861	22228.15638
214.803068	499.079905	7.158041	626.115684	-2.672168	-1.036823	22229.6823
116.380875	507.472495	-68.37527	604.752727	-2.672168	0.489102	22197.63787
59.921633	501.368794	-172.138202	594.834212	-1.146243	-0.273861	22211.3712
20.247571	506.709533	-275.901135	582.626808	-3.435131	0.489102	22206.03046
-30.10797	513.576197	-350.671483	555.16015	-0.38328	1.252065	22200.68972
-101.063505	492.213241	-370.508514	555.16015	-1.146243	-1.036823	27.466659
-147.604232	481.531762	-436.123309	537.612007	-1.146243	-1.036823	12.207404
-226.189394	447.961402	-541.412167	393.412049	-0.38328	1.252065	13.733329
-270.441232	421.257706	-518.523285	449.871292	-0.38328	-0.273861	22037.41569
-329.952326	394.55401	-551.330683	366.708354	-0.38328	-0.273861	22215.18601
-377.256015	345.724395	-606.264	291.938005	-1.146243	0.489102	22205.2675
-400.144898	293.842929	-603.212149	191.226924	1.142645	0.489102	22235.786
-453.552289	231.279985	-666.538056	94.330656	1.142645	0.489102	22245.70452
-474.152283	169.480003	-594.056596	60.760296	1.142645	0.489102	22192.29713
-507.722643	100.050394	-588.715857	-7.90635	1.142645	0.489102	22212.89712
-523.744861	48.168928	-552.856608	-109.380394	0.379683	-0.273861	22219.00082
-526.796712	-25.838458	-570.404751	-242.898873	-2.672168	-0.273861	22185.43046
-521.455973	-88.401402	-490.293664	-279.521085	-1.909206	-0.273861	22199.16379
-511.537457	-163.17175	-425.441831	-356.580321	-0.38328	-0.273861	22222.81564
-467.285618	-222.682844	-366.6937	-429.061781	-1.909206	0.489102	22205.2675
-446.685624	-297.453192	-306.419644	-477.891396	-0.38328	0.489102	22176.27491
-410.826376	-358.490211	-227.071519	-539.691378	-1.909206	-0.273861	22210.60823
-339.107879	-403.505012	-165.271538	-592.335807	-3.435131	0.489102	22196.87491
-279.596785	-472.934621	-96.604891	-623.617279	-2.672168	-1.036823	22200.68972
-226.189394	-480.564249	-59.98268	-664.817267	-0.38328	1.252065	22220.52675
-130.819051	-535.497566	62.091358	-680.076522	-1.146243	0.489102	22214.42305
-81.989436	-558.386448	102.528383	-677.024671	-0.38328	0.489102	22218.23786
-11.796864	-592.719771	187.980209	-689.232074	-0.38328	-0.273861	22226.63045
69.077186	-562.201262	284.113514	-638.876534	0.379683	-0.273861	22231.20823
143.847534	-559.912373	373.380155	-603.780248	-0.38328	1.252065	22219.00082
227.773435	-518.712386	426.024583	-533.587676	1.905608	0.489102	22225.10453
281.180827	-483.6161	511.47641	-487.809912	1.142645	1.252065	22242.65267
332.29933	-435.549447	540.468994	-416.854377	1.142645	0.489102	22239.60082
388.758572	-405.793901	580.143056	-323.009961	0.379683	-0.273861	22242.65267
436.825225	-377.564279	632.787485	-285.624787	-1.146243	-0.273861	22238.07489
491.758542	-297.453192	641.943038	-220.009991	1.142645	1.252065	22215.94897
516.173349	-227.26062	655.676367	-142.187792	1.142645	-0.273861	22221.28971
512.358536	-126.549539	606.846752	-34.610046	-0.38328	-1.036823	22193.06009
500.914095	-80.771775	618.291193	67.626961	-0.38328	-0.273861	22202.97861
518.462238	-7.527352	584.720833	183.597297	0.379683	0.489102	22217.4749
507.780759	84.028176	565.646764	258.367645	1.142645	1.252065	22220.52675
479.551138	148.117046	532.839367	313.300962	0.379683	1.252065	22186.19343
445.217815	212.205916	458.069018	385.019459	-2.672168	-1.799786	22184.6675
424.617821	259.509606	376.432005	434.612037	-1.146243	-0.273861	22189.24528
377.314131	334.279954	298.609806	475.812025	-1.909206	2.77799	22182.37861
344.506734	393.028085	218.498719	536.086081	0.379683	0.489102	22211.3712
294.914156	452.539178	134.572818	578.811994	-0.38328	-0.273861	22227.39341
210.988255	466.272508	14.787668	632.982349	-0.38328	-1.036823	22220.52675
183.521596	514.33916	-116.441923	573.471255	0.379683	-0.273861	22222.81564
114.091987	521.205825	-98.89378	627.64161	0.379683	1.252065	22231.97119
58.395707	526.546564	-179.76783	603.226802	-0.38328	0.489102	22215.18601
-1.115386	528.072489	-249.960402	598.649026	0.379683	0.489102	22219.00082
-64.441293	505.94657	-321.678899	592.545324	0.379683	1.252065	115.207373
-115.559797	495.265092	-396.449247	577.286069	2.668571	1.252065	15.259255
-198.722735	455.591029	-448.330713	509.382385	3.431534	1.252065	9.918516
-230.004207	441.094737	-530.730689	466.656472	-0.38328	-1.799786	20802.17902
-297.144928	415.154004	-568.115863	370.523167	0.379683	-0.273861	22210.60823
-342.922692	382.346607	-565.064012	319.404664	-2.672168	-1.036823	22202.97861
-401.670823	314.442923	-592.53067	226.32321	-0.38328	-0.273861	22198.40083
-448.974513	258.746643	-613.130664	137.05657	-0.38328	0.489102	22221.28971
-489.411538	191.605922	-618.471403	93.567694	-1.909206	-1.799786	22202.21564
-514.589308	128.280015	-589.478819	-7.90635	-0.38328	-0.273861	22204.50453
-546.633743	51.983742	-589.478819	-63.60263	-1.909206	0.489102	22197.63787
-564.181886	-10.579203	-519.286248	-169.654451	-1.909206	-0.273861	22178.5638
-546.633743	-72.379185	-497.923291	-232.980358	-3.435131	-0.273861	22175.51195
-518.404122	-118.156949	-443.752937	-335.980327	-0.38328	0.489102	22196.87491
-494.752277	-186.060632	-415.523315	-424.484005	0.379683	0.489102	22180.85269
-458.130066	-239.468024	-392.634433	-468.735843	-1.146243	-2.562749	22198.40083
-403.959711	-316.52726	-264.456694	-516.802496	0.379683	2.015028	22231.20823
-374.204164	-385.193907	-275.901135	-599.202471	-0.38328	1.252065	22119.81567
-305.537518	-413.423528	-140.093767	-587.75803	-0.38328	0.489102	22222.05268
-244.500499	-479.038323	-75.241935	-638.113571	1.905608	0.489102	22231.97119
-172.782002	-504.979056	46.06914	-634.298757	3.431534	0.489102	22235.786
-89.619064	-543.127193	113.972824	-645.743198	3.431534	1.252065	22247.99341
-37.737597	-543.890156	210.869092	-600.728397	-0.38328	-0.273861	22243.41563
55.343856	-546.942007	268.091297	-638.876534	1.142645	0.489102	22221.28971
114.85495	-553.045709	360.409788	-606.832099	-3.435131	-1.799786	22231.20823
191.151224	-545.416081	423.735695	-525.958049	-1.146243	1.252065	22233.49712
233.114174	-508.030907	472.56531	-539.691378	1.142645	1.252065	22222.05268
310.173411	-475.22351	535.891217	-459.580291	0.379683	-1.036823	22219.76379
364.343765	-427.91982	586.246758	-357.343284	1.142645	1.252065	22231.20823
421.56597	-379.090205	615.239342	-278.758122	-0.38328	1.252065	22227.39341
453.610405	-323.393925	636.602299	-221.535917	0.379683	0.489102	22195.34898
500.914095	-251.675428	654.913404	-144.47668	-1.146243	1.252065	22202.21564
498.625207	-200.556924	651.861553	-44.528562	-1.909206	-0.273861	22191.53417
513.884461	-98.319918	608.372677	25.66401	-1.146243	0.489102	22170.17121
507.780759	-37.282899	587.772684	117.219539	1.905608	1.252065	22202.21564
507.017797	33.672636	579.380093	175.204707	0.379683	2.015028	22212.89712
501.677057	112.257798	533.602329	291.175043	-1.146243	-0.273861	22180.85269
479.551138	175.583705	488.587528	314.826887	0.379683	-0.273861	22197.63787
421.56597	254.93183	329.891279	359.078726	-0.38328	1.252065	22216.71194
397.151163	301.472556	329.891279	475.812025	-0.38328	-0.273861	22195.34898
366.632653	378.531793	250.543154	508.619423	1.142645	-1.036823	22224.34156
321.617852	424.309557	206.291315	578.049032	0.379683	0.489102	22253.33415
270.499348	452.539178	116.261712	592.545324	0.379683	-0.273861	22231.20823
199.543814	519.679899	-30.227133	616.197168	1.905608	0.489102	22241.88971
136.217907	515.102123	-82.108599	624.589759	1.142645	0.489102	22245.70452
65.262372	534.176191	-133.227103	629.167535	-1.146243	-0.273861	22217.4749
18.721645	529.598415	-273.612246	586.441622	1.142645	-0.273861	22220.52675
-50.707964	499.079905	-299.552979	597.886063	-0.38328	1.252065	14456.61794
-110.219057	497.55398	-401.027023	594.071249	-1.146243	-1.036823	22.125919
-144.552381	467.03547	-455.197378	529.982379	0.379683	-1.036823	12.207404
-233.056058	442.620663	-496.397366	502.515721	-0.38328	1.252065	14.496292
-273.493083	412.102153	-548.278832	428.508335	-2.672168	-1.036823	22079.37864
-327.663438	381.583644	-541.412167	362.130577	-1.146243	-0.273861	22185.43046
-381.833792	319.020699	-588.715857	306.434297	-1.909206	1.252065	22200.68972
-448.21155	284.687376	-618.471403	137.819532	-1.909206	0.489102	22184.6675
-468.811544	219.835544	-639.83436	77.545476	-1.909206	-0.273861	22202.97861
-493.989314	145.065195	-597.108447	36.345488	0.379683	1.252065	22207.55638
-519.167084	102.339282	-599.397335	-53.684115	0.379683	1.252065	22196.11194
-540.530041	38.250412	-541.412167	-123.876686	-1.146243	-1.036823	22199.16379
-518.404122	-34.99401	-540.649204	-220.772954	-0.38328	0.489102	22202.21564
-521.455973	-94.505104	-468.930707	-275.706271	0.379683	0.489102	22206.79342
-500.855979	-156.305086	-410.182576	-359.632172	3.431534	0.489102	22212.13416
-455.841177	-222.682844	-358.30111	-410.750675	0.379683	0.489102	22225.86749
-439.81896	-313.475409	-265.982619	-474.839545	1.142645	1.252065	22238.07489
-394.041196	-350.860584	-215.627078	-531.298788	0.379683	0.489102	22226.63045
-329.189363	-417.238342	-144.671544	-571.735813	1.142645	0.489102	22238.07489
-271.967158	-453.860553	-108.049332	-629.720981	-0.38328	-1.799786	22231.20823
-211.693102	-497.349429	-39.382686	-682.36541	0.379683	0.489102	22214.42305
-147.604232	-524.053125	74.298762	-627.432093	1.142645	0.489102	22225.10453
-59.863517	-553.045709	158.224663	-659.476528	-1.146243	-0.273861	22228.91934
8.803129	-577.460516	227.654272	-655.661714	-0.38328	-0.273861	22212.89712
99.595695	-563.727187	301.661657	-618.27654	-1.909206	-1.036823	22222.81564
156.8179	-552.282746	410.765329	-553.424707	-1.146243	0.489102	22211.3712
223.958621	-544.653119	486.29864	-503.832129	-0.38328	1.252065	22198.40083
297.203044	-488.956839	496.980118	-482.469173	-1.146243	-1.036823	22206.03046
359.003026	-448.519814	545.809733	-398.543272	1.142645	2.015028	22222.81564
391.810423	-418.764267	599.980087	-310.039594	-1.146243	-1.799786	22215.18601
449.795591	-330.26059	599.217125	-274.943308	0.379683	-0.273861	22203.74157
461.240032	-288.297639	612.187491	-259.684053	-1.146243	-0.273861	22214.42305
507.017797	-207.423589	616.002305	-119.29891	-0.38328	-1.799786	22217.4749
512.358536	-128.838427	631.26156	-36.898934	-0.38328	-1.036823	22191.53417
531.432604	-57.882893	599.217125	32.530675	0.379683	0.489102	22201.45268
514.647424	19.939307	610.661566	192.75285	1.142645	0.489102	22230.44527
487.943728	87.080027	571.750466	249.975055	2.668571	0.489102	22219.76379
472.684473	164.902227	496.980118	324.745403	0.379683	-0.273861	22212.13416
468.86966	235.094798	414.580142	369.760204	-1.146243	-1.799786	22215.94897
404.78079	279.346637	349.72831	444.530553	1.905608	-0.273861	22192.29713
374.26228	343.435507	285.63944	495.649056	1.142645	2.015028	22225.86749
347.558585	404.472526	205.528352	546.767559	-0.38328	-0.273861	22225.86749
290.336379	455.591029	137.624669	583.389771	-1.146243	-1.036823	22215.18601
225.484547	475.42806	-8.864177	610.093467	-2.672168	-1.036823	22225.86749
167.499379	512.813235	-75.241935	633.745311	-1.909206	-1.799786	22228.91934
95.017919	514.33916	-118.730811	623.063833	-1.909206	-0.273861	22193.82305
27.114235	518.916937	-191.212271	621.537908	-4.198094	0.489102	22200.68972
-46.89315	525.020638	-289.634464	592.545324	-1.146243	1.252065	22212.89712
-75.122772	515.865086	-353.723334	547.530522	-1.909206	-1.036823	116.733299
-141.50053	475.42806	-422.38998	554.397187	-3.435131	-0.273861	16.78518
-185.752368	462.457694	-477.323297	491.834242	0.379683	2.015028	9.918516
-257.470866	446.435476	-500.212179	452.16018	3.431534	-0.273861	21452.98624
-311.64122	420.494743	-545.226981	388.834273	-0.38328	-0.273861	22202.97861
-341.396767	350.302172	-600.160298	288.123192	-0.38328	0.489102	22222.81564
-384.12268	290.791078	-631.44177	208.012104	-1.146243	-0.273861	22167.11936
-442.107848	241.961463	-617.708441	117.982501	1.905608	-1.036823	22217.4749
-468.811544	178.635556	-616.182515	88.989917	0.379683	-1.799786	22248.75637
-494.752277	106.154096	-577.271416	12.693644	2.668571	-0.273861	22222.05268
-542.818929	57.324481	-574.219565	-62.076705	2.668571	1.252065	22202.97861
-542.818929	-7.527352	-524.626987	-149.054457	-0.38328	-0.273861	22221.28971
-532.137451	-83.060663	-460.538117	-250.528501	-1.146243	-1.036823	22209.84527
-503.144867	-128.075464	-448.330713	-355.817358	2.668571	1.252065	22201.45268
-487.12265	-204.371738	-391.108508	-419.143265	-1.146243	0.489102	22209.08231
-448.21155	-266.934683	-323.967787	-490.0988	0.379683	0.489102	22209.84527
-394.041196	-336.364292	-227.071519	-529.0099	-1.909206	-0.273861	22215.94897
-342.15973	-370.697615	-166.0345	-572.498776	0.379683	1.252065	22225.10453
-306.300481	-437.075373	-120.256736	-596.15062	-2.672168	-1.036823	22206.79342
-252.130127	-479.801286	-49.301202	-646.506161	-0.38328	-1.036823	22202.21564
-163.626449	-497.349429	62.091358	-647.269124	-0.38328	1.252065	22209.84527
-107.167207	-550.756821	114.735787	-671.683931	-0.38328	-0.273861	22217.4749
-23.241305	-582.038293	194.083911	-664.817267	0.379683	0.489102	22212.89712
52.292005	-560.675336	296.320918	-609.120987	1.142645	0.489102	22228.15638
121.721615	-568.304964	381.772745	-588.520993	-1.146243	0.489102	22222.81564
194.203075	-534.734603	391.69126	-566.395074	1.142645	0.489102	22206.79342
260.580833	-519.475348	471.802348	-471.787694	-1.146243	1.252065	22218.23786
297.203044	-470.645733	548.861584	-435.928446	0.379683	-0.273861	22238.07489
383.417833	-418.001304	588.535646	-346.661805	1.905608	-0.273861	22235.786
429.95856	-356.964285	601.506013	-268.076644	4.957459	1.252065	22243.41563
464.291883	-326.445776	640.417112	-222.298879	1.905608	0.489102	22219.00082
488.706691	-246.334689	631.26156	-125.402612	0.379683	-1.036823	22215.94897
513.121499	-168.512489	648.04674	-20.113754	1.142645	-0.273861	22222.81564
527.617791	-83.060663	633.550448	48.552892	-0.38328	-1.036823	22207.55638
521.514089	-23.549569	600.74305	135.530644	-1.909206	-1.036823	22196.87491
497.862244	65.717071	577.091205	242.345427	-1.146243	1.252065	22205.2675
497.099281	127.517052	545.04677	294.226894	-1.146243	-1.799786	22213.66009
461.240032	216.783693	429.076434	340.004658	-1.146243	-1.799786	22186.95639
418.514119	245.013314	400.846813	405.619453	-3.435131	-0.273861	22183.90454
396.3882	319.020699	253.595005	458.263882	-3.435131	-0.273861	22204.50453
342.980808	386.16142	258.172781	555.16015	-1.909206	-1.036823	22209.84527
293.38823	446.435476	132.28393	581.863845	0.379683	-0.273861	22209.84527
249.136392	463.220657	69.720985	598.649026	-1.146243	-0.273861	22219.00082
156.054938	504.420645	-56.167866	609.330504	-1.146243	-0.273861	22228.15638
132.403093	523.494713	-97.367854	641.374939	0.379683	-0.273861	22219.00082
66.025335	534.176191	-169.849314	617.723094	2.668571	1.252065	22224.34156
1.173502	537.228042	-257.590029	623.063833	1.142645	-0.273861	22229.6823
-51.470927	498.316943	-320.915936	597.1231	1.142645	0.489102	2056.947539
-100.300542	480.7688	-362.115924	591.782361	3.431534	1.252065	18.311106
-180.411629	478.479911	-475.797372	524.64164	0.379683	-1.036823	11.444441
-226.189394	439.568812	-496.397366	496.412019	2.668571	1.252065	11333.81146
-299.433816	414.391042	-549.804757	440.715739	-0.38328	0.489102	22180.08972
-328.4264	373.191054	-597.87141	334.663919	-0.38328	0.489102	22231.97119
-397.093047	315.968848	-599.397335	272.863937	-0.38328	-0.273861	22202.21564
-432.189332	264.087382	-626.101031	148.501011	-1.146243	0.489102	22186.95639
-472.626358	206.865177	-619.234366	85.938066	-1.146243	-0.273861	22219.00082
-497.804128	138.961494	-584.13808	34.0566	2.668571	1.252065	22211.3712
-525.270786	94.709655	-590.241782	-49.869301	0.379683	0.489102	22187.71935
-541.293004	16.124493	-551.330683	-157.447047	0.379683	1.252065	22213.66009
-535.952265	-51.779191	-510.893658	-239.08406	-2.672168	0.489102	22182.37861
-522.981898	-115.868061	-452.90849	-307.750706	-0.38328	0.489102	22192.29713
-512.30042	-172.327303	-412.471464	-376.417352	0.379683	-0.273861	22178.5638
-479.493022	-243.282838	-354.486296	-442.79511	-1.146243	-0.273861	22186.19343
-410.826376	-300.505043	-288.871501	-506.88398	-1.146243	1.252065	22219.00082
-380.307866	-356.964285	-205.708563	-555.713595	1.905608	1.252065	22222.05268
-321.559736	-413.423528	-153.827097	-606.832099	-0.38328	-0.273861	22225.86749
-258.233828	-447.756851	-97.367854	-638.113571	0.379683	-0.273861	22220.52675
-198.722735	-501.164243	-18.01973	-660.23949	-0.38328	0.489102	22228.91934
-117.848685	-549.993858	86.506165	-672.446894	-0.38328	-1.036823	22228.91934
-52.996852	-559.912373	134.572818	-699.15059	2.668571	-1.036823	22241.88971
24.062384	-566.779038	252.069079	-638.876534	1.142645	-1.036823	22245.70452
75.180888	-543.890156	335.99498	-600.728397	1.905608	0.489102	22248.75637
153.766049	-570.593852	403.898664	-545.79508	-1.146243	0.489102	22227.39341
219.380845	-523.290162	460.357907	-497.728427	0.379683	-0.273861	22231.97119
304.832671	-472.934621	517.580112	-458.054365	-1.146243	-1.799786	22228.15638
363.580802	-441.653149	545.04677	-376.417352	-0.38328	1.252065	22215.18601
407.832641	-393.586497	623.631932	-303.935892	-1.146243	0.489102	22224.34156
466.580772	-332.549478	645.757852	-235.269246	-1.146243	-0.273861	22219.00082
474.973362	-272.275422	618.291193	-162.787786	-0.38328	-1.036823	22177.03787
498.625207	-195.216185	638.128224	-81.150773	-2.672168	-0.273861	22190.00824
500.151132	-129.60139	622.868969	-1.039686	-0.38328	0.489102	22190.7712
507.780759	-73.90511	627.446746	115.693613	-3.435131	0.489102	22172.4601
486.417803	16.887456	594.639348	200.382477	0.379683	0.489102	22197.63787
483.365952	88.605953	561.068988	271.338011	-1.909206	-1.799786	22207.55638
458.188181	164.902227	484.009751	326.271328	0.379683	0.489102	22202.97861
442.165964	245.776277	416.869031	372.812055	-1.146243	0.489102	22182.37861
413.17338	296.131817	358.1209	460.55277	1.905608	1.252065	22215.94897
375.025243	356.405874	268.85426	522.352752	1.142645	1.252065	22223.5786
342.980808	417.442892	190.269098	561.263851	-0.38328	-0.273861	22218.23786
266.684535	457.116955	73.535799	572.708292	2.668571	-0.273861	22252.57118
204.12159	506.709533	-14.967879	574.997181	2.668571	0.489102	22250.2823
157.580863	514.33916	-63.797494	653.582343	1.142645	0.489102	22235.02304
92.729031	521.205825	-145.434507	620.011982	-0.38328	-1.799786	22232.73415
17.958682	531.12434	-217.915967	632.219386	1.142645	2.77799	22239.60082
-17.137604	510.524346	-272.849284	642.900864	-1.146243	0.489102	22219.00082
-92.670915	502.894719	-378.138141	587.967547	-1.146243	-0.273861	38.148137
-165.152375	478.479911	-426.204794	554.397187	-1.146243	0.489102	14.496292
-210.167176	460.168806	-461.30108	510.908311	1.905608	1.252065	10.681478
-273.493083	414.391042	-541.412167	445.293515	1.142645	0.489102	22000.79348
-329.189363	396.842899	-557.434384	383.493534	-1.146243	-1.036823	22211.3712
-367.3375	354.116985	-618.471403	285.071341	-2.672168	-0.273861	22184.6675
-423.796742	289.265153	-652.804727	151.552862	-1.146243	-0.273861	22190.7712
-436.767109	229.754059	-662.723242	46.264004	-1.909206	-0.273861	22183.90454
-485.596724	155.746674	-595.582521	55.419557	-1.146243	0.489102	22198.40083
-506.196718	116.835574	-592.53067	-13.247089	0.379683	0.489102	22210.60823
-540.530041	43.591151	-552.856608	-110.143357	0.379683	1.252065	22207.55638
-522.981898	-18.971793	-513.945508	-171.943339	0.379683	0.489102	22193.82305
-536.715227	-84.586588	-467.404782	-269.602569	0.379683	-1.036823	22201.45268
-516.878196	-162.408788	-453.671452	-335.980327	-0.38328	-0.273861	22196.11194
-479.493022	-231.838397	-381.189992	-451.1877	1.142645	1.252065	22177.80084
-445.159699	-267.697645	-328.545563	-484.758061	2.668571	0.489102	22242.65267
-394.804158	-315.764298	-275.138172	-509.935831	1.905608	1.252065	22250.2823
-336.81899	-372.22354	-229.360408	-621.328391	-0.38328	-0.273861	22230.44527
-300.196779	-431.734634	-103.471556	-606.069136	0.379683	0.489102	22231.97119
-229.241244	-482.853137	-8.101214	-633.535795	1.142645	0.489102	22235.786
-175.07089	-508.79387	70.483948	-644.980236	-1.146243	0.489102	22221.28971
-94.959803	-546.942007	120.076526	-661.002453	1.905608	-0.273861	22219.00082
-4.167237	-571.356815	236.809825	-621.328391	0.379683	-1.036823	22230.44527
60.684596	-561.438299	323.787577	-620.565428	-0.38328	2.77799	22228.91934
139.269757	-556.09756	367.276453	-574.024701	-1.146243	0.489102	22218.23786
192.677149	-540.838305	447.38754	-538.165452	-3.435131	-1.799786	22205.2675
273.551199	-494.297578	457.306056	-537.40249	-3.435131	-0.273861	22207.55638
327.721553	-461.49018	521.394925	-436.691408	-1.146243	0.489102	22199.16379
376.551169	-425.630932	599.217125	-335.217364	-1.909206	-1.036823	22215.18601
429.95856	-365.356876	606.083789	-275.706271	-0.38328	0.489102	22219.76379
487.180765	-305.845782	609.13564	-232.980358	0.379683	0.489102	22196.87491
495.573356	-219.630993	657.202293	-120.824835	-1.146243	-1.036823	22199.92676
523.040014	-147.912496	653.387479	-26.980419	-0.38328	0.489102	22225.10453
532.195567	-67.801408	615.239342	52.367706	-1.146243	0.489102	22193.82305
517.699275	8.494866	605.320827	162.23434	0.379683	0.489102	22191.53417
499.388169	68.768922	544.283808	220.219508	2.668571	-0.273861	22231.20823
485.65484	140.487419	537.417143	323.98244	1.905608	1.252065	22219.76379
455.136331	229.754059	404.661627	325.508366	2.668571	-1.036823	22211.3712
416.225231	284.687376	363.461639	417.063894	-0.38328	-1.036823	22219.00082
405.543753	336.568842	317.683875	470.471286	3.431534	2.77799	22227.39341
342.980808	400.657712	230.706123	559.737926	-0.38328	-1.036823	22224.34156
289.573417	441.8577	147.543184	578.811994	0.379683	-0.273861	22230.44527
220.143808	472.37621	46.06914	607.041616	-0.38328	-0.273861	22219.00082
169.788267	501.368794	-76.004898	629.167535	-1.909206	-1.036823	22222.81564
116.380875	525.020638	-113.390072	629.930498	0.379683	1.252065	22227.39341
44.662378	510.524346	-195.790047	623.826796	-2.672168	1.252065	22215.94897
1.936465	503.657682	-280.478911	597.886063	-1.909206	-1.799786	22197.63787
-81.989436	478.479911	-344.567781	542.952746	-2.672168	-2.562749	818.659017
-118.611648	505.183607	-394.923322	582.626808	-2.672168	0.489102	16.022217
-202.537549	457.879918	-473.508483	500.226832	-1.909206	0.489102	12.207404
-236.107909	455.591029	-493.345515	463.604621	0.379683	-1.036823	18867.30552
-307.063444	409.813265	-536.834391	414.012043	-1.909206	0.489102	22196.11194
-346.737506	383.872532	-573.456602	349.923173	1.142645	0.489102	22201.45268
-390.989345	323.598476	-599.397335	251.50098	0.379683	-0.273861	22218.23786
-439.81896	259.509606	-613.130664	153.078787	-1.146243	1.252065	22199.16379
-465.759693	202.287401	-628.389919	73.730663	-1.146243	-1.036823	22184.6675
-493.226351	135.909643	-595.582521	31.004749	2.668571	0.489102	22220.52675
-527.559675	67.242996	-612.367702	-59.787816	1.905608	0.489102	22223.5786
-531.374488	0.865238	-570.404751	-194.069258	1.905608	0.489102	22199.92676
-523.744861	-46.438452	-504.789956	-213.143327	0.379683	-1.036823	22221.28971
-522.218935	-117.393986	-439.938123	-295.543302	2.668571	2.015028	22222.81564
-500.093016	-176.142117	-399.501098	-370.31365	-1.146243	-0.273861	22180.08972
-455.078215	-265.408757	-336.175191	-417.61734	-0.38328	-1.799786	22210.60823
-419.981929	-319.579111	-265.219656	-509.935831	-0.38328	1.252065	22231.20823
-367.3375	-353.149472	-207.997451	-556.476558	-0.38328	1.252065	22215.94897
-312.404183	-427.156857	-140.85673	-612.172838	0.379683	-1.036823	22222.05268
-263.574568	-464.542031	-92.790078	-632.772832	-3.435131	-0.273861	22210.60823
-197.19681	-510.319796	-1.234549	-664.817267	-2.672168	0.489102	22199.16379
-126.241275	-546.179044	32.335811	-740.350578	-2.672168	0.489102	22197.63787
-40.789448	-568.304964	149.832073	-707.54318	-0.38328	-0.273861	22214.42305
39.321639	-579.749405	254.357968	-649.558012	-1.909206	-0.273861	22214.42305
120.958652	-556.09756	348.965347	-621.328391	-1.146243	-1.036823	22222.05268
175.891969	-542.364231	438.99495	-551.135819	-1.909206	-0.273861	22222.81564
242.269727	-508.030907	469.513459	-506.121017	-0.38328	1.252065	22228.91934
301.017858	-466.067957	541.231957	-432.876595	-0.38328	-0.273861	22220.52675
367.395616	-446.993888	593.876385	-367.261799	1.142645	1.252065	22230.44527
423.854858	-389.771683	606.083789	-301.647004	1.142645	0.489102	22247.99341
454.373368	-321.105037	622.106007	-255.106277	3.431534	0.489102	22235.786
503.965946	-258.542092	588.535646	-169.654451	0.379683	-1.036823	22207.55638
526.854828	-208.186552	644.231926	-46.054487	0.379683	-0.273861	22211.3712
532.95853	-96.031029	599.980087	-36.898934	-1.146243	-1.036823	22212.13416
526.091865	-34.99401	601.506013	130.952868	1.142645	0.489102	22216.71194
500.151132	34.435599	606.846752	224.034322	-1.146243	0.489102	22203.74157
498.625207	115.309649	525.972702	293.463931	0.379683	-1.799786	22200.68972
454.373368	175.583705	512.239373	357.552801	-1.146243	-1.799786	22209.84527
437.588188	254.168867	429.076434	392.649087	-1.909206	1.252065	22188.48232
404.78079	306.813296	354.306086	481.152764	-2.672168	-0.273861	22199.92676
361.291914	372.428091	266.565371	527.693491	-1.146243	-0.273861	22201.45268
326.195628	424.309557	134.572818	542.189783	-4.198094	-1.036823	22216.71194
278.891938	453.302141	17.839519	549.81941	-2.672168	-1.036823	22201.45268
198.780851	492.976203	-29.464171	620.011982	-0.38328	0.489102	22213.66009
146.899385	515.865086	-69.901196	639.849013	-1.909206	0.489102	22228.15638
69.840148	526.546564	-143.145618	633.745311	-0.38328	-1.036823	22219.76379
20.247571	521.968787	-228.597445	629.930498	0.379683	-0.273861	22220.52675
-43.841299	500.605831	-278.952986	600.174951	0.379683	0.489102	20057.52739
-98.774616	494.502129	-350.671483	598.649026	-1.146243	-1.036823	22.125919
-167.441263	483.820651	-436.123309	543.715708	1.142645	-1.799786	12.970367
-204.063474	452.539178	-456.723303	489.545354	0.379683	1.252065	9.918516
-303.24863	431.176222	-562.012161	394.175012	2.668571	0.489102	22015.28977
-314.693071	408.28734	-551.330683	378.915757	-0.38328	-0.273861	22216.71194
-384.885643	358.694762	-601.686223	272.100974	-0.38328	0.489102	22218.23786
-403.196748	261.798494	-613.893627	208.012104	-0.38328	-0.273861	22220.52675
-442.870811	234.331836	-645.175099	85.938066	-0.38328	-0.273861	22193.82305
-481.78191	158.035562	-602.449186	55.419557	0.379683	0.489102	22206.79342
-509.248569	98.524468	-592.53067	-4.854499	0.379683	0.489102	22218.23786
-520.69301	50.457816	-553.619571	-124.639649	-0.38328	-1.036823	22202.97861
-522.981898	-5.238464	-536.071428	-201.698885	0.379683	0.489102	22186.19343
-539.767078	-93.742141	-481.901074	-277.995159	-1.146243	0.489102	22197.63787
-521.455973	-154.016197	-468.930707	-379.469203	-1.146243	-0.273861	22171.69713
-472.626358	-250.149502	-391.871471	-483.995098	-1.909206	0.489102	22160.25269
-426.848593	-273.801347	-339.227042	-522.143235	-1.909206	0.489102	22216.71194
-419.218966	-336.364292	-289.634464	-544.269154	-1.146243	-1.036823	22206.03046
-330.715288	-399.690199	-173.664128	-574.024701	0.379683	-0.273861	22225.86749
-297.144928	-449.282777	-102.708593	-599.202471	-1.909206	-1.036823	22231.20823
-210.930139	-476.749435	-8.864177	-658.713565	-2.672168	-1.799786	22212.13416
-123.189424	-508.030907	88.795054	-641.165422	0.379683	0.489102	22223.5786
-75.885734	-548.467932	152.120961	-669.395043	0.379683	0.489102	22228.15638
10.329055	-560.675336	265.802409	-613.698763	2.668571	-0.273861	22244.17859
72.891999	-559.912373	329.891279	-586.232105	3.431534	0.489102	22243.41563
162.15864	-560.675336	373.380155	-554.950633	1.142645	2.015028	22241.12674
232.351211	-527.867939	461.883832	-518.328421	1.905608	-1.036823	22235.02304
270.499348	-493.534615	499.269006	-509.935831	0.379683	0.489102	22229.6823
334.588218	-451.571665	561.831951	-397.780309	-1.146243	0.489102	22228.15638
381.891908	-411.897603	612.950454	-313.091445	-1.146243	0.489102	22190.00824
449.795591	-340.942068	627.446746	-271.128495	1.142645	1.252065	22215.18601
477.26225	-289.060602	654.913404	-201.698885	0.379683	-0.273861	22224.34156
513.121499	-206.660626	655.676367	-113.958171	0.379683	-0.273861	22206.03046
519.2252	-148.675458	644.231926	-23.928568	0.379683	1.252065	22183.90454
512.358536	-71.616222	638.128224	80.597327	-4.961057	-0.273861	22187.71935
511.595573	-10.579203	579.380093	124.849166	-1.909206	0.489102	22183.14158
487.180765	78.687437	560.306025	244.634316	-3.435131	-1.036823	22175.51195
468.86966	159.561487	482.483826	276.678751	2.668571	1.252065	22206.03046
453.610405	225.176283	363.461639	346.10836	1.142645	0.489102	22220.52675
401.728939	286.213302	374.143117	428.508335	2.668571	1.252065	22206.79342
383.417833	344.961432	300.898695	500.989795	1.142645	-1.036823	22219.00082
352.899324	402.9466	197.135762	549.81941	0.379683	0.489102	22227.39341
299.491932	441.8577	141.439483	572.708292	1.142645	-0.273861	22211.3712
230.062323	487.635464	28.520997	592.545324	1.905608	1.252065	22242.65267
160.632714	512.050272	-56.930829	631.456423	1.905608	-0.273861	22253.33415
113.329024	512.813235	-121.019699	620.774945	-0.38328	-0.273861	22230.44527
42.37349	526.546564	-242.330774	576.523106	2.668571	1.252065	22228.91934
-20.952417	506.709533	-265.219656	625.352721	1.905608	-0.273861	22243.41563
-58.337591	486.109539	-343.804818	593.308286	1.905608	-0.273861	150.303659
-129.293126	460.931768	-435.360347	562.026814	-0.38328	2.015028	14.496292
-182.700518	448.724365	-462.827005	520.826826	0.379683	1.252065	12.207404
-255.94494	444.909551	-488.767738	484.967578	-1.909206	-1.799786	20429.09024
-304.011593	416.67993	-519.286248	400.278714	-1.146243	2.015028	22195.34898
-362.759723	379.294756	-585.664006	317.878738	-0.38328	0.489102	22198.40083
-406.248599	308.339221	-636.782509	255.315794	-2.672168	-1.036823	22192.29713
-432.952295	245.776277	-607.789925	118.745464	-1.146243	-0.273861	22190.00824
-488.648575	182.45037	-616.182515	73.730663	-1.146243	1.252065	22167.88232
-516.115234	108.442984	-602.449186	-4.091537	-1.146243	0.489102	22200.68972
-538.241153	48.931891	-633.730658	-88.7804	0.379683	1.252065	22194.58602
-541.293004	7.731903	-531.493651	-153.632233	0.379683	0.489102	22207.55638
-526.796712	-55.594004	-486.47885	-236.032209	-1.909206	-1.036823	22208.31935
-515.352271	-128.838427	-439.938123	-324.535886	-1.909206	-2.562749	22199.16379
-492.463389	-191.401372	-423.152943	-393.202532	1.142645	2.015028	22202.97861
-455.078215	-256.253204	-342.278893	-456.52844	-0.38328	-0.273861	22228.91934
-404.722674	-317.290223	-248.434476	-503.069167	1.905608	1.252065	22238.83786
-348.263431	-377.564279	-187.397457	-556.476558	3.431534	1.252065	22247.23045
-330.715288	-405.793901	-142.382656	-661.002453	-0.38328	-0.273861	22248.75637
-234.581984	-471.408696	-93.55304	-644.980236	1.142645	-0.273861	22223.5786
-172.019039	-505.742019	8.683966	-670.158006	-1.909206	-1.036823	22231.20823
-90.382026	-560.675336	71.246911	-689.232074	1.142645	-0.273861	22232.73415
-40.026486	-555.334597	167.380216	-678.550596	1.905608	1.252065	22214.42305
46.188304	-553.808672	294.794993	-596.15062	0.379683	2.015028	22224.34156
127.062354	-546.179044	377.957931	-557.239521	-0.38328	-0.273861	22234.26008
178.180857	-562.201262	421.446807	-526.721011	-0.38328	-1.036823	22222.05268
230.062323	-512.608684	460.357907	-500.780278	-2.672168	0.489102	22202.97861
320.854889	-469.119808	500.031969	-432.113632	-1.909206	-0.273861	22209.84527
373.499318	-419.52723	588.535646	-387.098831	-4.961057	-1.036823	22202.97861
412.410417	-375.275391	564.883801	-297.83219	0.379683	-0.273861	22180.08972
446.74374	-327.208739	557.254174	-290.202563	-0.38328	-0.273861	22213.66009
491.758542	-257.77913	631.26156	-209.328513	0.379683	-0.273861	22212.13416
523.040014	-164.697676	655.676367	-75.047071	1.142645	1.252065	22096.92679
526.091865	-94.505104	637.365261	12.693644	1.905608	-0.273861	22220.52675
528.380753	-30.416234	580.906019	153.078787	1.142645	1.252065	22213.66009
508.543722	51.983742	592.35046	228.612098	-1.909206	-0.273861	22190.7712
494.810393	103.865208	548.098621	294.989856	0.379683	-1.036823	22207.55638
452.08448	206.102214	484.009751	346.871322	0.379683	-1.036823	22227.39341
432.247448	267.902196	384.824596	441.478702	1.905608	0.489102	22202.21564
400.965976	323.598476	331.417204	471.997211	1.142645	-0.273861	22238.83786
366.632653	373.954016	258.172781	531.508305	0.379683	-0.273861	22243.41563
330.010442	418.968818	150.595035	564.315702	0.379683	-0.273861	22220.52675
250.662317	473.902135	52.935805	591.782361	3.431534	2.015028	22226.63045
193.440112	505.94657	-27.938245	625.352721	0.379683	1.252065	22233.49712
123.24754	518.916937	-73.716009	643.663827	1.142645	2.015028	22214.42305
67.55126	515.102123	-165.271538	629.167535	-0.38328	-0.273861	22223.5786
-4.167237	519.679899	-250.723364	614.671243	-2.672168	-1.036823	22229.6823
-60.62648	504.420645	-294.21224	608.567541	-2.672168	-1.036823	7387.768181
-106.404244	480.005837	-372.797402	579.574957	-1.909206	-0.273861	19.074068
-158.28571	485.346576	-470.456632	523.878677	0.379683	1.252065	13.733329
-231.530133	447.961402	-476.560334	463.604621	-1.909206	-1.036823	2555.162206
-278.833822	419.731781	-601.686223	400.278714	-0.38328	1.252065	22132.02307
-342.15973	391.502159	-554.382534	356.789838	0.379683	1.252065	22198.40083
-387.174531	325.887364	-636.019546	260.656533	-0.38328	-0.273861	22198.40083
-431.42637	271.71701	-616.182515	166.812116	0.379683	1.252065	22214.42305
-471.863395	221.361469	-617.708441	98.14547	0.379683	-0.273861	22219.00082
-500.093016	135.909643	-576.508453	48.552892	-1.146243	0.489102	22190.7712
-512.30042	100.813357	-575.74549	-35.373009	2.668571	0.489102	22224.34156
-543.581892	42.065226	-526.915875	-127.6915	1.905608	1.252065	22227.39341
-529.0856	-19.734756	-530.730689	-230.691469	0.379683	-0.273861	22204.50453
-524.507824	-106.712508	-467.404782	-297.83219	2.668571	2.015028	22208.31935
-501.618942	-181.482856	-459.012191	-398.543272	-0.38328	-0.273861	22208.31935
-468.048581	-257.016167	-375.08629	-430.587707	-0.38328	0.489102	22222.81564
-413.878227	-302.793931	-299.552979	-496.965465	0.379683	2.015028	22216.71194
-385.648606	-357.727248	-201.893749	-555.713595	0.379683	-0.273861	22226.63045
-320.03381	-417.238342	-143.908581	-586.995068	0.379683	-0.273861	22232.73415
-271.204195	-453.09759	-72.190084	-617.513577	-1.146243	0.489102	22215.94897
-223.137543	-511.082758	-11.916028	-657.187639	-1.146243	0.489102	22206.03046
-143.789418	-527.104976	95.661718	-658.713565	-2.672168	-0.273861	22209.84527
-62.152405	-558.386448	103.291346	-683.891335	-0.38328	0.489102	22193.82305
18.721645	-572.119777	235.283899	-625.143204	-1.146243	-1.036823	22213.66009
81.284589	-568.304964	304.713508	-606.069136	-1.146243	0.489102	22219.00082
145.373459	-567.542001	361.172751	-599.965434	0.379683	1.252065	22214.42305
204.884553	-533.97164	390.928297	-516.039533	-2.672168	-1.799786	22222.81564
282.706752	-485.904988	531.313441	-468.735843	0.379683	0.489102	22234.26008
345.269696	-453.09759	577.854168	-400.83216	0.379683	-0.273861	22216.71194
388.758572	-402.74205	606.083789	-301.647004	-0.38328	0.489102	22203.74157
448.269666	-352.386509	628.972671	-248.239612	3.431534	0.489102	22219.76379
503.965946	-275.327273	651.098591	-189.491482	2.668571	1.252065	22241.88971
518.462238	-202.08285	669.409696	-93.358177	0.379683	-1.799786	22216.71194
539.825194	-125.786576	641.943038	-10.195239	2.668571	1.252065	22209.08231
535.247418	-54.831042	583.95787	79.834364	0.379683	1.252065	22211.3712
503.965946	22.991158	571.750466	186.649148	0.379683	0.489102	22202.97861
486.417803	94.709655	511.47641	233.952837	-0.38328	-1.799786	22200.68972
477.26225	167.954078	507.661596	300.330595	-0.38328	2.015028	22219.76379
439.114113	233.568873	448.150503	378.152795	1.142645	2.015028	22209.08231
433.010411	301.472556	374.90608	449.108329	-0.38328	-1.799786	22228.15638
391.047461	346.487358	291.743142	534.560156	-0.38328	-0.273861	22231.97119
320.091926	404.472526	192.557986	559.737926	-3.435131	0.489102	22196.11194
274.314162	446.435476	146.780222	574.997181	1.142645	0.489102	22211.3712
201.832702	495.265092	-18.782692	599.411988	-1.146243	0.489102	22213.66009
168.262341	500.605831	-88.975264	639.086051	-1.909206	1.252065	22204.50453
111.803099	521.205825	-156.115985	562.026814	-0.38328	-0.273861	22219.76379
37.032751	496.028054	-257.590029	546.767559	-1.909206	-1.036823	22231.20823
-17.137604	508.998421	-303.367793	606.278653	-0.38328	-1.036823	22215.94897
-88.093138	507.472495	-344.567781	623.826796	0.379683	-0.273861	76.296274
-141.50053	476.953986	-449.856639	569.656442	-0.38328	1.252065	12.970367
-203.300511	454.828067	-484.952924	534.560156	0.379683	1.252065	11.444441
-251.367164	444.909551	-513.182546	471.997211	1.142645	-0.273861	21299.63073
-313.167146	418.205855	-523.864024	410.960192	1.142645	0.489102	22231.20823
-361.233798	376.242905	-613.130664	275.915788	-0.38328	0.489102	22184.6675
-417.69304	315.205886	-610.078813	205.723216	1.142645	0.489102	22209.84527
-445.159699	242.724426	-634.493621	140.108421	0.379683	-0.273861	22228.91934
-505.433755	183.213332	-631.44177	88.226955	-0.38328	1.252065	22151.09714
-511.537457	108.442984	-581.849192	10.404755	0.379683	0.489102	22196.11194
-532.137451	63.428183	-545.989943	-105.565581	-1.146243	-0.273861	22217.4749
-538.241153	-8.290315	-515.471434	-154.395196	-2.672168	-1.036823	22215.18601
-531.374488	-67.801408	-482.664036	-244.424799	-1.146243	-0.273861	22192.29713
-516.115234	-161.645825	-447.56775	-351.239582	-2.672168	-1.036823	22193.06009
-479.493022	-226.497657	-410.182576	-416.854377	-0.38328	2.015028	22186.19343
-450.500438	-270.749496	-352.197408	-488.572875	-3.435131	-0.273861	22199.16379
-422.270817	-318.053186	-249.960402	-521.380272	-1.909206	-2.562749	22215.94897
-368.863425	-385.193907	-206.471526	-587.75803	-1.146243	-0.273861	22217.4749
-298.670854	-441.653149	-150.012283	-635.06172	1.905608	1.252065	22217.4749
-246.789387	-485.142025	-60.745643	-642.691347	1.905608	1.252065	22227.39341
-156.759784	-504.979056	16.313594	-681.602447	0.379683	1.252065	22231.20823
-85.80425	-545.416081	72.772836	-706.780217	0.379683	-1.036823	22215.18601
-24.767231	-573.645703	207.054278	-631.246906	-1.909206	0.489102	22225.86749
56.869782	-554.571634	317.683875	-592.335807	1.905608	2.015028	22244.17859
127.062354	-549.993858	398.557925	-554.950633	0.379683	-0.273861	22238.07489
191.914186	-526.342013	439.757913	-528.246937	1.905608	-0.273861	22241.88971
267.447497	-500.40128	471.039385	-492.387688	1.142645	1.252065	22244.17859
312.462299	-472.934621	545.04677	-443.558073	-1.146243	-0.273861	22222.05268
381.128945	-423.342044	580.143056	-339.032178	-1.146243	-1.036823	22213.66009
426.906709	-353.149472	576.328243	-307.750706	1.142645	-0.273861	22199.92676
463.528921	-290.586527	637.365261	-226.876656	-1.146243	-0.273861	22203.74157
473.447436	-231.075434	646.520814	-131.506314	0.379683	-0.273861	22219.00082
513.121499	-159.356937	651.098591	-53.684115	-1.146243	0.489102	22210.60823
525.328902	-81.534737	624.394895	32.530675	-1.146243	-0.273861	22194.58602
504.728908	-19.734756	590.824535	153.84175	-1.146243	1.252065	22189.24528
508.543722	64.191145	557.254174	226.32321	-2.672168	-0.273861	22196.11194
466.580772	113.02076	516.817149	302.619484	-3.435131	-1.036823	22159.48973
442.165964	196.183699	440.520875	335.426881	-2.672168	-1.036823	22180.85269
436.825225	267.139233	378.720894	429.271298	-1.146243	-1.036823	22220.52675
407.832641	324.361439	328.365353	494.886093	1.142645	1.252065	22229.6823
362.817839	367.850315	223.076495	516.24905	-1.146243	0.489102	22221.28971
294.914156	444.909551	142.202445	547.530522	-0.38328	0.489102	22230.44527
249.899354	473.139172	56.750619	608.567541	-1.909206	0.489102	22230.44527
194.203075	498.316943	-21.07158	636.0342	-0.38328	-0.273861	22216.71194
130.114205	531.12434	-80.582674	655.871231	1.905608	0.489102	22249.51933
57.632745	541.042856	-161.456724	633.745311	1.142645	-0.273861	22251.80822
2.699428	533.413229	-262.167805	613.90828	2.668571	-0.273861	22234.26008
-52.233889	506.709533	-309.471495	613.145318	0.379683	0.489102	1117.74041
-104.115356	489.924353	-381.189992	566.604591	-0.38328	2.015028	16.022217
-184.989406	477.716949	-466.641819	522.352752	1.905608	-0.273861	13.733329
-223.900505	447.198439	-495.634403	468.182398	-0.38328	-0.273861	14638.96603
-293.330114	420.494743	-549.804757	432.323149	1.905608	1.252065	22190.7712
-350.55232	367.087352	-577.271416	356.026875	-2.672168	-0.273861	22195.34898
-390.989345	325.887364	-613.893627	259.89357	-1.146243	-1.036823	22188.48232
-433.715258	242.724426	-610.841776	184.360259	-1.146243	-0.273861	22198.40083
-490.937463	203.050363	-636.782509	107.301023	-4.198094	-1.036823	22184.6675
-521.455973	136.672605	-580.323267	12.693644	-1.146243	0.489102	22182.37861
-522.218935	81.739288	-624.575105	-74.284108	-2.672168	-0.273861	22196.87491
-542.818929	20.702269	-550.56772	-151.343345	-0.38328	-0.273861	22187.71935
-532.900414	-41.097712	-555.145496	-282.572936	-0.38328	-1.036823	22108.37123
-519.930047	-111.290284	-455.197378	-346.661805	-0.38328	0.489102	22193.06009
-510.011532	-185.29767	-479.612185	-419.143265	0.379683	1.252065	22194.58602
-446.685624	-263.882832	-359.827036	-443.558073	-0.38328	1.252065	22219.76379
-445.159699	-306.608745	-291.160389	-496.202502	1.142645	2.015028	22230.44527
-364.285649	-351.623546	-215.627078	-553.424707	-1.146243	-1.036823	22238.07489
-309.352332	-407.319826	-156.878948	-585.469142	1.905608	-1.036823	22243.41563
-258.996791	-474.460547	-90.50119	-625.906167	0.379683	-1.036823	22241.88971
-190.330145	-488.193876	-21.07158	-659.476528	1.905608	0.489102	22238.83786
-118.611648	-541.601268	91.083942	-667.106155	1.142645	-1.036823	22228.15638
-43.078337	-547.70497	187.980209	-646.506161	-2.672168	-0.273861	22227.39341
21.010533	-585.853107	258.172781	-622.854316	-0.38328	1.252065	22228.15638
101.884583	-553.808672	349.72831	-600.728397	1.142645	-0.273861	22219.00082
169.025304	-559.912373	384.824596	-570.97285	-0.38328	0.489102	22227.39341
234.6401	-525.57905	428.313472	-532.824713	1.905608	1.252065	22232.73415
298.728969	-485.142025	516.054186	-441.269185	0.379683	-1.036823	22216.71194
357.4771	-443.942037	580.906019	-391.676607	-0.38328	-0.273861	22205.2675
415.462268	-384.430944	596.928236	-329.113663	-1.909206	1.252065	22208.31935
466.580772	-322.630962	598.454162	-268.076644	-0.38328	0.489102	22164.06751
482.602989	-267.697645	633.550448	-168.891488	-1.146243	-0.273861	22204.50453
511.595573	-201.319887	667.120808	-68.943369	-0.38328	-1.036823	22165.59343
530.669641	-114.342135	623.631932	-5.617462	0.379683	0.489102	22185.43046
511.595573	-34.231048	610.661566	94.330656	-0.38328	1.252065	22206.79342
506.254834	35.198561	567.17269	212.589881	0.379683	1.252065	22219.00082
480.314101	113.02076	551.913435	280.493564	0.379683	-1.036823	22199.16379
474.210399	186.265183	490.113453	305.671335	0.379683	-0.273861	22193.82305
451.321517	245.013314	430.60236	415.537969	3.431534	2.015028	22234.26008
409.358566	306.050333	364.987564	462.841658	1.905608	0.489102	22244.17859
385.706721	369.37624	266.565371	533.03423	-0.38328	-1.799786	22236.54897
339.928957	418.205855	191.795023	571.182367	2.668571	0.489102	22243.41563
281.943789	449.487327	97.950607	588.73051	0.379683	0.489102	22229.6823
198.780851	496.028054	-17.256767	615.434206	-0.38328	-0.273861	22217.4749
148.42531	521.968787	-45.486388	636.0342	-1.146243	-0.273861	22226.63045
78.232739	511.287309	-134.753028	620.011982	0.379683	-0.273861	22228.15638
36.269788	518.916937	-218.678929	626.878647	-0.38328	-1.036823	22219.76379
-17.900566	496.791017	-279.715948	593.308286	0.379683	1.252065	22227.39341
-103.352393	501.368794	-357.538147	607.804578	-2.672168	-1.036823	30.518509
-138.448679	475.42806	-442.989974	567.367553	-1.909206	-1.036823	11.444441
-190.330145	454.065104	-467.404782	481.152764	-1.146243	1.252065	12.207404
-292.567152	446.435476	-512.419583	427.745372	1.142645	0.489102	22061.8305
-315.456034	396.842899	-564.301049	356.026875	-0.38328	-0.273861	22191.53417
-381.833792	357.168836	-603.212149	272.100974	0.379683	1.252065	22207.55638
-410.826376	294.605892	-607.789925	211.826918	0.379683	-0.273861	22196.11194
-455.841177	238.909612	-632.967695	106.53806	0.379683	0.489102	22204.50453
-492.463389	190.84296	-629.915844	66.863998	2.668571	2.77799	22200.68972
-506.959681	118.3615	-574.219565	-26.980419	1.142645	0.489102	22199.16379
-529.0856	59.613369	-551.330683	-87.254475	3.431534	-0.273861	22222.81564
-534.426339	-12.868091	-516.234397	-150.580382	0.379683	0.489102	22231.20823
-542.055967	-84.586588	-485.715887	-255.106277	0.379683	-0.273861	22213.66009
-505.433755	-162.408788	-446.041825	-361.92106	1.142645	0.489102	22181.61565
-473.38932	-209.712477	-388.056657	-407.698824	-0.38328	0.489102	22229.6823
-441.344885	-281.430975	-306.419644	-472.550657	-0.38328	0.489102	22231.20823
-395.567121	-333.312441	-239.278923	-527.483974	-1.146243	-1.799786	22214.42305
-349.026394	-383.667981	-133.227103	-578.602477	-1.146243	-0.273861	22223.5786
-297.144928	-436.31241	-143.908581	-644.980236	-1.909206	0.489102	22230.44527
-223.137543	-493.534615	-55.404904	-669.395043	1.142645	0.489102	22222.05268
-159.048673	-511.082758	64.380246	-655.661714	-0.38328	-0.273861	22221.28971
-91.144989	-552.282746	97.187644	-690.758	-3.435131	1.252065	22206.79342
-1.115386	-570.593852	233.757974	-630.483944	2.668571	1.252065	22206.79342
69.840148	-560.675336	313.869061	-625.143204	-1.909206	0.489102	22199.92676
136.217907	-559.149411	348.965347	-569.446925	-2.672168	0.489102	22216.71194
207.173441	-536.260529	436.706062	-541.980266	0.379683	0.489102	22226.63045
270.499348	-497.349429	466.461608	-471.024732	-0.38328	-0.273861	22220.52675
331.536367	-453.860553	532.839367	-445.846961	-0.38328	-1.036823	22228.91934
391.047461	-396.638348	525.209739	-423.721042	0.379683	0.489102	22226.63045
443.691889	-336.364292	542.757882	-300.884041	-1.146243	-0.273861	22191.53417
460.47707	-271.512459	621.343044	-194.832221	-0.38328	-1.036823	22191.53417
496.336318	-221.156918	646.520814	-105.565581	0.379683	-1.036823	22243.41563
530.669641	-147.912496	669.409696	-7.143388	-0.38328	-1.036823	22220.52675
528.380753	-77.719924	616.765268	50.078818	1.905608	2.015028	22216.71194
516.173349	-6.001426	620.580081	166.812116	1.905608	0.489102	22225.86749
499.388169	61.139294	575.56528	198.093589	0.379683	-1.036823	22095.40086
477.26225	132.857792	501.557894	291.175043	-0.38328	2.015028	22186.95639
458.951144	207.62814	441.283838	365.182428	-1.146243	-0.273861	22202.21564
413.17338	280.872563	383.29867	452.16018	-0.38328	-1.036823	22212.89712
381.128945	339.620693	321.498688	494.886093	-0.38328	-0.273861	22223.5786
361.291914	407.524377	162.039476	509.382385	1.905608	-0.273861	22234.26008
293.38823	434.228073	152.883924	581.863845	-0.38328	1.252065	22196.11194
224.721584	463.983619	49.120991	610.093467	-3.435131	0.489102	22201.45268
159.869751	512.813235	-50.064164	639.086051	-3.435131	-0.273861	22210.60823
115.617913	518.153974	-106.523407	626.878647	-1.909206	-1.036823	22202.97861
56.869782	527.309527	-204.182637	618.486057	-0.38328	0.489102	22211.3712
-3.404274	519.679899	-256.064103	629.167535	-0.38328	1.252065	22231.97119
-69.782032	497.55398	-327.782601	594.834212	-0.38328	-0.273861	196.081423
-129.293126	487.635464	-403.315912	550.582373	1.142645	1.252065	14.496292
-175.07089	453.302141	-463.589968	495.649056	2.668571	0.489102	12.970367
-249.841238	446.435476	-482.664036	446.056478	1.905608	1.252065	19998.77926
-302.485667	418.968818	-540.649204	414.012043	3.431534	1.252065	22211.3712
-354.367133	379.294756	-581.849192	329.323179	2.668571	-0.273861	22239.60082
-391.752307	321.309588	-618.471403	257.604682	0.379683	-1.036823	22221.28971
-439.81896	257.220718	-601.686223	154.604713	0.379683	0.489102	22200.68972
-478.730059	201.524438	-639.071397	98.908433	1.142645	-0.273861	22180.08972
-503.90783	128.280015	-575.74549	37.871414	1.142645	-0.273861	22214.42305
-532.900414	66.480034	-537.597353	-33.847083	-1.146243	-0.273861	22183.90454
-538.241153	11.546716	-526.152912	-147.528531	1.142645	1.252065	22210.60823
-526.796712	-59.408818	-476.560334	-214.669252	0.379683	-0.273861	22217.4749
-520.69301	-129.60139	-488.767738	-364.972911	0.379683	1.252065	22179.32676
-508.485606	-202.845813	-388.81962	-368.024762	-1.146243	1.252065	22200.68972
-455.841177	-269.223571	-339.227042	-506.121017	-1.909206	-1.799786	22210.60823
-421.507854	-311.186521	-320.152973	-504.595092	-2.672168	-1.036823	22199.92676
-365.811574	-376.801317	-227.071519	-532.061751	-1.146243	-0.273861	22206.79342
-298.670854	-413.423528	-149.24932	-601.49136	-1.146243	0.489102	22222.05268
-241.448648	-477.512398	-64.560456	-646.506161	-0.38328	-0.273861	22212.13416
-177.359778	-521.001274	36.150625	-648.795049	-1.909206	-1.036823	22221.28971
-99.537579	-546.942007	69.720985	-677.787633	-0.38328	-0.273861	22231.20823
-34.685747	-554.571634	207.817241	-628.195055	-0.38328	1.252065	22215.94897
38.558676	-560.675336	284.113514	-630.483944	-0.38328	2.015028	22222.05268
103.410509	-545.416081	329.128316	-599.965434	-1.146243	-1.036823	22229.6823
170.55123	-547.70497	396.269037	-547.321005	3.431534	1.252065	22244.17859
239.217876	-500.40128	489.350491	-485.521024	1.142645	2.015028	22243.41563
301.017858	-472.171659	530.550478	-436.691408	0.379683	-0.273861	22247.23045
373.499318	-443.179075	590.824535	-353.52847	0.379683	0.489102	22229.6823
404.017827	-362.305025	601.506013	-294.780339	-2.672168	-0.273861	22219.00082
443.691889	-336.364292	641.180075	-230.691469	-0.38328	1.252065	22208.31935
490.995579	-255.490241	660.254144	-145.239643	-1.909206	-1.036823	22202.97861
519.2252	-185.29767	654.150442	-65.128556	1.142645	2.015028	22208.31935
525.328902	-102.134731	651.098591	24.901047	-1.146243	0.489102	22215.18601
542.114083	-24.312532	564.120839	112.641762	1.142645	1.252065	22195.34898
505.491871	43.591151	569.461578	213.352843	-4.198094	-0.273861	22185.43046
494.04743	122.939276	503.08382	230.900986	-2.672168	-0.273861	22188.48232
464.291883	180.924444	443.572726	285.071341	-0.38328	0.489102	22178.5638
425.380784	257.98368	417.631993	417.063894	-1.146243	2.015028	22201.45268
406.306715	302.235519	339.809794	486.493503	-1.146243	-0.273861	22218.23786
380.365982	372.428091	269.617222	551.345336	1.905608	-1.036823	22234.26008
326.195628	417.442892	178.061694	566.604591	-0.38328	-0.273861	22216.71194
278.128976	466.272508	74.298762	603.989765	-1.146243	-0.273861	22225.10453
201.069739	492.976203	-16.493804	625.352721	-1.146243	0.489102	22231.97119
111.803099	511.287309	-108.049332	597.1231	1.905608	0.489102	22213.66009
78.995701	516.628048	-177.478942	628.404572	0.379683	-1.799786	22246.46748
30.166086	537.228042	-238.51596	636.797162	0.379683	-1.799786	22254.86007
-22.478343	514.33916	-307.182607	628.404572	-0.38328	1.252065	22228.91934
-104.115356	491.450278	-359.064073	611.619392	3.431534	2.77799	25.17777
-143.789418	483.820651	-466.641819	562.026814	0.379683	-0.273861	12.207404
-223.900505	459.405843	-488.767738	499.46387	-0.38328	0.489102	690.481277
-271.967158	411.339191	-515.471434	461.315733	-1.146243	2.77799	22123.63048
-327.663438	389.976234	-544.464018	366.708354	0.379683	-0.273861	22211.3712
-381.070829	346.487358	-565.826975	309.486148	-1.146243	-1.036823	22206.03046
-419.218966	268.665159	-603.212149	207.249142	-0.38328	1.252065	22182.37861
-456.60414	225.176283	-640.597323	108.826948	-0.38328	1.252065	22202.97861
-507.722643	168.71704	-642.123248	50.078818	-2.672168	1.252065	22186.95639
-513.063383	98.524468	-615.419552	-21.63968	-3.435131	-0.273861	22189.24528
-540.530041	44.354114	-530.730689	-110.90632	-1.909206	-0.273861	22186.19343
-548.159668	-35.756973	-523.101061	-185.676668	1.142645	1.252065	21987.82312
-523.744861	-98.319918	-513.182546	-273.417383	-1.909206	1.252065	22199.16379
-516.115234	-156.305086	-455.197378	-377.943278	0.379683	-0.273861	22190.7712
-464.99673	-227.26062	-381.189992	-419.906228	-0.38328	-0.273861	22228.15638
-441.344885	-295.164304	-290.397427	-471.787694	-1.146243	-0.273861	22217.4749
-387.174531	-335.601329	-219.441892	-531.298788	-0.38328	-0.273861	22227.39341
-350.55232	-393.586497	-192.738196	-586.232105	1.142645	1.252065	22238.83786
-267.389381	-437.838336	-88.212301	-610.646912	1.905608	2.015028	22240.36378
-191.093108	-481.327212	-5.812326	-652.609863	3.431534	-0.273861	22247.99341
-130.819051	-524.816088	24.706184	-674.735782	0.379683	-0.273861	22241.88971
-57.574629	-549.993858	137.624669	-648.032087	2.668571	1.252065	22225.86749
0.410539	-570.593852	255.883893	-643.45431	0.379683	0.489102	22231.97119
76.706813	-554.571634	317.683875	-596.15062	-0.38328	-0.273861	22225.86749
156.8179	-543.127193	382.535707	-561.054335	-0.38328	0.489102	22212.89712
225.484547	-523.290162	436.706062	-488.572875	1.142645	0.489102	22225.86749
277.366013	-485.142025	509.187522	-450.424738	-2.672168	-2.562749	22230.44527
336.114144	-455.386479	570.987503	-414.565489	-0.38328	0.489102	22215.18601
376.551169	-411.13464	580.906019	-317.669221	-1.146243	0.489102	22190.00824
455.899293	-361.542062	575.56528	-267.313681	-1.146243	-0.273861	22206.79342
472.684473	-282.9569	632.787485	-193.306295	-1.909206	-1.036823	22159.48973
503.202983	-212.001365	639.65415	-97.172991	-1.909206	-0.273861	22179.32676
503.202983	-145.623607	644.231926	1.249203	-1.146243	0.489102	22211.3712
514.647424	-60.934744	613.713417	100.434358	-0.38328	0.489102	22211.3712
507.017797	4.680052	616.765268	190.463961	-1.909206	-1.036823	22190.7712
487.943728	82.502251	545.809733	266.760235	-1.909206	-1.799786	22211.3712
460.47707	153.457786	508.424559	325.508366	-1.146243	0.489102	22195.34898
455.136331	218.309618	475.617161	379.67872	-0.38328	0.489102	22202.97861
432.247448	276.294786	387.113484	475.812025	-0.38328	-1.799786	22249.51933
379.60302	349.539209	302.42462	507.093497	1.142645	-0.273861	22248.75637
347.558585	414.391042	175.009843	523.115715	2.668571	2.015028	22237.31193
300.254895	453.302141	133.046892	596.360137	-0.38328	0.489102	22236.54897
229.29936	479.242874	57.513581	640.611976	1.905608	0.489102	22239.60082
165.973453	501.368794	-34.041947	631.456423	-1.909206	0.489102	22219.00082
117.143838	540.279893	-140.85673	608.567541	-0.38328	-1.036823	22224.34156
37.032751	509.761384	-183.582643	632.219386	-1.909206	0.489102	22230.44527
-13.32279	524.257676	-253.775215	629.930498	1.142645	2.77799	22218.23786
-81.989436	515.865086	-339.990004	602.463839	-0.38328	0.489102	202.185125
-133.10794	487.635464	-397.975172	565.841628	-1.146243	0.489102	13.733329
-201.774586	463.983619	-465.878856	497.937944	-1.146243	0.489102	14.496292
-259.759754	435.753998	-533.78254	430.797223	-1.909206	-0.273861	21024.96414
-312.404183	390.739197	-602.449186	380.441683	0.379683	0.489102	22167.88232
-366.574537	370.139203	-608.552888	302.619484	-0.38328	0.489102	22188.48232
-407.011562	314.442923	-597.108447	253.789868	1.905608	1.252065	22216.71194
-446.685624	245.776277	-576.508453	143.160272	1.142645	-0.273861	22206.03046
-490.1745	188.554071	-626.101031	86.701029	-0.38328	0.489102	22204.50453
-513.063383	111.494835	-593.293633	-4.091537	0.379683	-0.273861	22209.84527
-540.530041	68.768922	-546.752906	-59.024854	-0.38328	1.252065	22198.40083
-539.767078	11.546716	-534.545502	-166.6026	-1.146243	0.489102	22183.14158
-519.167084	-57.882893	-515.471434	-244.424799	2.668571	0.489102	22218.23786
-512.30042	-128.075464	-529.967726	-379.469203	-0.38328	-1.036823	22222.05268
-478.730059	-183.771744	-438.412198	-396.254383	2.668571	2.015028	22231.97119
-445.159699	-268.460608	-349.90852	-474.839545	1.142645	0.489102	22231.97119
-416.167115	-316.52726	-284.293725	-491.624725	2.668571	-0.273861	22235.02304
-381.070829	-395.112422	-218.678929	-541.980266	0.379683	1.252065	22222.81564
-323.085661	-414.186491	-112.627109	-606.069136	0.379683	1.252065	22219.00082
-233.819021	-464.542031	-26.41232	-641.165422	0.379683	0.489102	22227.39341
-172.782002	-515.660535	50.646917	-675.498745	1.142645	1.252065	22228.91934
-90.382026	-551.519783	103.291346	-688.469112	-1.146243	-0.273861	22216.71194
-30.10797	-563.727187	212.395017	-626.66913	-3.435131	-0.273861	22206.03046
54.580894	-582.038293	264.276483	-603.017285	-1.909206	1.252065	22210.60823
108.751248	-551.519783	286.402403	-634.298757	-1.146243	1.252065	22199.16379
205.647516	-546.179044	379.483856	-579.36544	-3.435131	-1.036823	22215.18601
255.240093	-513.371647	485.535677	-499.254353	-3.435131	0.489102	22222.05268
304.069709	-462.253143	532.076404	-422.958079	-1.146243	0.489102	22219.76379
375.025243	-430.208708	581.668982	-358.869209	-0.38328	-0.273861	22203.74157
431.484486	-370.697615	603.794901	-290.202563	0.379683	-0.273861	22227.39341
466.580772	-313.475409	650.335628	-214.669252	-0.38328	1.252065	22209.08231
504.728908	-244.0458	663.305995	-146.765568	0.379683	0.489102	22187.71935
518.462238	-168.512489	642.706001	-59.787816	2.668571	2.015028	22236.54897
557.373337	-86.875477	603.031938	24.901047	1.142645	-0.273861	22215.18601
522.277051	-10.579203	577.854168	118.745464	-0.38328	-1.799786	22206.03046
519.988163	48.931891	588.535646	232.426912	1.905608	0.489102	22076.32679
484.128915	126.75409	536.65418	261.419496	-0.38328	1.252065	22206.79342
463.528921	195.420736	461.883832	345.345397	0.379683	-0.273861	22206.79342
440.640039	260.272569	393.980148	421.641671	-0.38328	-0.273861	22229.6823
397.914125	315.968848	345.913496	496.412019	-0.38328	2.015028	22218.23786
351.373398	375.479942	241.387601	539.900895	-0.38328	-1.036823	22222.05268
311.699336	432.702147	191.03206	569.656442	-0.38328	0.489102	22231.97119
250.662317	462.457694	65.143209	610.856429	-1.909206	-0.273861	22215.18601
192.677149	495.265092	-26.41232	626.878647	-2.672168	-0.273861	22199.16379
115.617913	510.524346	-158.404873	551.345336	-2.672168	-0.273861	22209.84527
45.425341	525.783601	-258.352992	545.241634	0.379683	-0.273861	22207.55638
-1.115386	521.968787	-252.24929	629.930498	-1.909206	-0.273861	22206.03046
-42.315374	515.102123	-301.078905	618.486057	-0.38328	1.252065	4026.154363
-98.011654	490.687315	-384.241843	597.1231	1.905608	1.252065	19.837031
-163.626449	485.346576	-436.123309	545.241634	-0.38328	-0.273861	11.444441
-230.004207	456.353992	-473.508483	479.626839	1.142645	0.489102	6836.146123
-306.300481	410.576228	-503.26403	439.952776	-1.146243	-0.273861	22158.72677
-329.952326	385.398458	-568.878826	346.10836	2.668571	0.489102	22180.85269
-379.544904	338.857731	-564.301049	294.989856	0.379683	-1.036823	22237.31193
-404.722674	276.294786	-597.108447	210.300992	1.142645	1.252065	22226.63045
-443.633774	208.391103	-566.589937	106.53806	1.142645	0.489102	22185.43046
-486.359687	142.013344	-606.264	5.826979	1.905608	0.489102	22217.4749
-518.404122	90.131878	-582.612155	-31.558195	-1.909206	0.489102	22217.4749
-532.900414	35.198561	-534.545502	-107.854469	-1.909206	-1.799786	22187.71935
-536.715227	-25.075495	-510.893658	-195.595184	-0.38328	-0.273861	22212.13416
-510.774494	-108.238433	-440.701086	-306.987743	-1.146243	2.015028	22214.42305
-508.485606	-179.193968	-414.760353	-361.92106	-1.909206	-0.273861	22209.08231
-471.100432	-230.312471	-360.589998	-426.772893	-1.146243	-1.036823	22223.5786
-431.42637	-294.401341	-277.42706	-495.439539	-0.38328	0.489102	22210.60823
-394.041196	-360.779099	-233.938184	-563.343223	-0.38328	1.252065	22196.11194
-358.94491	-405.030938	-194.264122	-654.135788	1.142645	1.252065	22205.2675
-261.285679	-454.623516	-109.575258	-662.528379	-0.38328	2.015028	22219.76379
-188.041257	-488.956839	-34.041947	-673.97282	0.379683	0.489102	22206.79342
-120.900536	-526.342013	71.246911	-667.869118	1.142645	-0.273861	22222.81564
-59.863517	-555.334597	181.876508	-632.009869	-1.909206	0.489102	22230.44527
17.19572	-550.756821	263.51352	-608.358024	1.142645	-0.273861	22222.81564
93.491993	-556.09756	319.972763	-586.995068	-0.38328	-1.036823	22220.52675
149.951236	-534.734603	374.143117	-599.965434	-0.38328	0.489102	22229.6823
241.506764	-514.897572	442.046801	-496.965465	1.905608	-0.273861	22250.2823
288.810454	-475.22351	513.765298	-448.898812	4.194496	1.252065	22245.70452
359.765988	-430.208708	507.661596	-436.691408	3.431534	0.489102	22215.18601
403.254864	-392.060571	593.876385	-307.750706	-0.38328	0.489102	22207.55638
465.054846	-318.816149	616.765268	-264.26183	1.142645	-0.273861	22221.28971
484.891877	-275.327273	652.624516	-165.839637	-1.146243	-0.273861	22214.42305
501.677057	-212.764328	667.120808	-79.624848	-1.146243	0.489102	22215.18601
539.825194	-132.653241	642.706001	21.849196	-1.146243	-1.036823	22206.79342
528.380753	-59.408818	632.024522	102.723247	1.142645	1.252065	22215.94897
522.277051	16.124493	595.402311	200.382477	-0.38328	0.489102	22199.92676
477.26225	90.131878	548.861584	259.89357	-2.672168	-0.273861	22183.90454
458.951144	163.376301	512.239373	309.486148	-1.146243	0.489102	22186.95639
433.010411	226.702208	416.869031	375.100944	-0.38328	2.015028	22215.94897
426.143747	277.820712	271.906111	383.493534	-4.198094	-1.799786	22019.10459
365.106728	354.116985	242.150564	465.893509	-1.146243	1.252065	22214.42305
336.877106	412.102153	122.365414	539.900895	-1.909206	0.489102	22229.6823
281.943789	463.983619	142.202445	611.619392	-1.909206	-0.273861	22214.42305
214.803068	486.872502	-5.049363	624.589759	-1.146243	0.489102	22223.5786
164.447528	507.472495	-71.427121	620.011982	0.379683	1.252065	22232.73415
79.758664	518.916937	-154.590059	610.093467	-1.146243	-0.273861	22212.13416
33.9809	526.546564	-200.367824	637.560125	-1.146243	-0.273861	22223.5786
-24.004268	516.628048	-259.878917	641.374939	2.668571	2.015028	22255.62304
-78.174623	511.287309	-379.664067	608.567541	0.379683	-1.036823	35.859249
-162.100524	480.7688	-465.878856	536.086081	1.142645	-0.273861	12.970367
-188.041257	473.902135	-486.47885	491.834242	-0.38328	0.489102	12.970367
-263.574568	438.042886	-510.130695	469.708323	0.379683	1.252065	21885.58611
-327.663438	400.657712	-594.819559	372.812055	-2.672168	-1.036823	22168.64528
-365.048612	349.539209	-592.53067	315.58985	1.142645	-0.273861	22210.60823
-401.670823	308.339221	-621.523254	259.89357	-1.146243	-0.273861	22212.13416
-432.952295	235.857761	-618.471403	144.686197	0.379683	0.489102	22199.92676
-498.567091	164.139264	-608.552888	74.493625	-1.909206	0.489102	22198.40083
-504.670792	96.998543	-595.582521	3.538091	-1.146243	-0.273861	22193.06009
-531.374488	60.376332	-565.064012	-72.758183	-1.909206	-0.273861	22177.03787
-553.500408	-22.023644	-536.071428	-187.202593	-1.909206	0.489102	22071.74902
-513.826345	-63.986594	-529.204763	-345.13588	-2.672168	0.489102	22191.53417
-502.381904	-136.468054	-482.664036	-387.098831	-1.146243	-1.036823	22191.53417
-493.226351	-205.134701	-381.189992	-384.809942	-1.146243	0.489102	22227.39341
-444.396736	-268.460608	-317.101122	-450.424738	-0.38328	-1.036823	22231.20823
-406.248599	-321.105037	-239.278923	-513.750645	0.379683	0.489102	22218.23786
-350.55232	-385.193907	-166.0345	-593.861732	-0.38328	0.489102	22226.63045
-275.019009	-434.023522	-114.915997	-621.328391	1.142645	1.252065	22230.44527
-223.900505	-456.912404	-58.456755	-640.402459	1.142645	-1.036823	22239.60082
-157.522747	-517.949423	33.098774	-667.106155	1.905608	1.252065	22246.46748
-65.204256	-554.571634	89.558016	-668.63208	0.379683	2.015028	22246.46748
-25.530194	-557.623485	215.446868	-625.906167	0.379683	-2.562749	22222.81564
56.106819	-561.438299	267.328334	-619.039503	1.142645	0.489102	22234.26008
140.03272	-573.645703	328.365353	-615.224689	-0.38328	2.015028	22231.97119
209.462329	-541.601268	435.180136	-532.061751	1.905608	0.489102	22214.42305
259.81787	-503.453131	495.454192	-467.972881	1.142645	2.015028	22225.10453
333.062293	-475.22351	538.180106	-416.854377	1.142645	2.015028	22231.97119
374.26228	-416.475379	599.217125	-359.632172	0.379683	0.489102	22195.34898
426.143747	-379.090205	611.424528	-258.158128	-2.672168	-1.036823	22190.7712
473.447436	-307.371708	640.417112	-198.647035	-1.909206	0.489102	22205.2675
500.151132	-250.149502	641.943038	-138.372978	-3.435131	-0.273861	22177.03787
533.721492	-166.223601	632.024522	-57.498928	1.142645	2.015028	22187.71935
507.780759	-88.401402	618.291193	11.167718	-4.961057	-1.036823	22199.92676
520.751126	-2.949576	599.980087	114.167688	-1.146243	-1.799786	22214.42305
503.965946	64.954108	525.972702	222.508396	-1.146243	0.489102	22196.87491
478.788175	139.724456	519.106037	288.886154	1.142645	1.252065	22215.18601
449.032629	209.917028	468.750497	385.782422	-0.38328	-1.036823	22223.5786
436.062262	273.242935	365.750527	449.108329	1.142645	-0.273861	22222.05268
390.284498	335.80588	308.528322	491.07128	0.379683	0.489102	22229.6823
376.551169	396.079936	219.261682	546.004597	1.142645	-0.273861	22253.33415
313.988224	428.124371	160.513551	554.397187	-1.146243	0.489102	22231.97119
252.188243	486.872502	42.254327	589.493473	2.668571	1.252065	22241.88971
153.003087	508.998421	-101.182668	623.826796	2.668571	-1.036823	22242.65267
117.906801	527.309527	-136.278954	578.811994	-0.38328	-0.273861	22219.00082
42.37349	526.546564	-218.678929	592.545324	-1.146243	-0.273861	22223.5786
-1.115386	516.628048	-238.51596	643.663827	0.379683	0.489102	22231.97119
-61.389442	495.265092	-332.360377	620.774945	-0.38328	0.489102	1559.495834
-120.137573	472.37621	-413.99739	565.078665	0.379683	1.252065	16.78518
-184.226443	487.635464	-467.404782	537.612007	2.668571	2.015028	11.444441
-252.130127	434.228073	-504.789956	480.389801	-1.909206	-0.273861	12925.35173
-316.218996	413.628079	-564.301049	386.545385	-1.909206	0.489102	22155.67492
-358.181947	375.479942	-618.471403	291.938005	-1.909206	-0.273861	22159.48973
-383.359717	325.887364	-624.575105	269.812086	-1.909206	-0.273861	22180.08972
-427.611556	247.302202	-639.83436	162.997303	-2.672168	1.252065	22209.08231
-479.493022	201.524438	-656.61954	48.552892	-1.909206	-0.273861	22202.97861
-503.90783	135.909643	-645.175099	-7.143388	-1.146243	-1.799786	22195.34898
-523.744861	90.131878	-591.767708	-37.661897	0.379683	1.252065	22209.84527
-527.559675	22.991158	-516.997359	-132.269276	-1.146243	1.252065	22213.66009
-533.663376	-43.386601	-475.034409	-216.95814	-2.672168	-1.799786	22182.37861
-509.248569	-112.053247	-445.278862	-310.802557	1.142645	-0.273861	22214.42305
-490.1745	-180.719893	-400.264061	-366.498837	2.668571	0.489102	22250.2823
-461.944879	-240.230987	-374.323328	-448.135849	1.905608	-1.036823	22048.86013
-413.878227	-314.238372	-272.086321	-504.595092	-0.38328	-1.799786	22228.91934
-385.648606	-349.334658	-220.204855	-558.002484	-0.38328	0.489102	22237.31193
-320.796773	-418.001304	-182.056718	-633.535795	-1.909206	0.489102	22225.10453
-256.707903	-469.119808	-79.056748	-625.143204	0.379683	-0.273861	22215.94897
-191.85607	-496.586466	19.365445	-664.054304	-0.38328	-1.036823	22226.63045
-110.98202	-517.949423	93.37283	-654.135788	-1.909206	-1.036823	22228.15638
-49.182039	-570.593852	205.528352	-628.958018	-2.672168	0.489102	22216.71194
18.721645	-560.675336	261.987595	-595.387658	-1.909206	2.015028	22210.60823
100.358658	-562.201262	341.33572	-590.046919	-2.672168	0.489102	22209.84527
172.840118	-564.49015	405.424589	-573.261738	-2.672168	-1.036823	22199.16379
230.062323	-520.238311	438.231987	-484.758061	-1.146243	1.252065	22215.18601
285.758603	-482.853137	501.557894	-454.239551	-3.435131	-1.036823	22215.18601
332.29933	-448.519814	476.380124	-475.602508	-1.146243	-1.036823	22199.92676
428.432635	-398.927236	603.794901	-324.535886	-1.146243	-1.036823	22190.7712
467.343734	-327.208739	636.602299	-234.506283	-0.38328	-0.273861	22212.13416
490.232616	-251.675428	645.757852	-151.343345	-1.146243	-0.273861	22199.92676
501.677057	-201.319887	663.305995	-61.313742	-0.38328	1.252065	22199.16379
537.536306	-104.42362	627.446746	24.901047	3.431534	-0.273861	22232.73415
532.95853	-22.786607	616.765268	146.212123	1.142645	-1.799786	22218.23786
505.491871	26.805971	580.906019	217.167657	2.668571	2.015028	22172.4601
482.602989	118.3615	533.602329	248.449129	-0.38328	-0.273861	22196.87491
473.447436	167.191115	471.802348	322.456515	-2.672168	-1.799786	22199.16379
436.825225	238.146649	417.631993	386.545385	0.379683	1.252065	22225.86749
400.965976	316.731811	395.506074	468.182398	-2.672168	-1.799786	22225.86749
370.447467	370.902166	255.883893	538.374969	-0.38328	0.489102	22225.10453
326.958591	422.020669	208.580203	578.049032	-1.909206	0.489102	22220.52675
262.106758	455.591029	120.076526	616.960131	1.142645	-0.273861	22231.20823
204.12159	499.079905	6.395078	625.352721	-1.146243	-1.799786	22225.10453
147.662348	521.968787	-89.738227	642.900864	-3.435131	-1.036823	22196.87491
78.995701	518.153974	-143.145618	607.041616	-1.146243	-0.273861	22209.08231
15.669794	532.650266	-230.12337	629.930498	-1.909206	0.489102	22209.08231
-38.50056	509.761384	-258.352992	617.723094	0.379683	2.015028	22208.31935
-85.80425	486.872502	-374.323328	572.708292	0.379683	0.489102	26.703696
-141.50053	483.057688	-454.434415	524.64164	-0.38328	-1.036823	13.733329
-210.167176	457.116955	-473.508483	460.55277	2.668571	2.015028	16.78518
-268.152344	426.598445	-540.649204	426.219447	-1.146243	0.489102	22110.66012
-316.218996	402.183638	-545.989943	374.337981	-1.146243	-0.273861	22206.79342
-377.256015	356.405874	-592.53067	314.826887	1.142645	0.489102	22189.24528
-403.196748	306.050333	-603.975111	225.560247	1.905608	-0.273861	22235.786
-450.500438	239.672575	-646.701025	142.397309	0.379683	-1.036823	22235.02304
-508.485606	170.242966	-613.893627	43.975116	-0.38328	-0.273861	22198.40083
-517.641159	99.287431	-602.449186	-14.773015	0.379683	-0.273861	22210.60823
-525.270786	61.139294	-576.508453	-103.276692	1.142645	-0.273861	22217.4749
-519.930047	-13.631054	-597.87141	-217.721103	-1.146243	0.489102	22185.43046
-532.900414	-72.379185	-513.945508	-274.180345	-1.146243	1.252065	22196.11194
-519.167084	-154.016197	-462.064042	-362.684023	-1.146243	-1.036823	22228.15638
-487.12265	-220.393956	-382.715918	-422.958079	-1.146243	-0.273861	22215.18601
-421.507854	-298.216155	-304.130756	-479.417322	0.379683	-0.273861	22219.76379
-390.226382	-340.179105	-207.997451	-526.721011	-4.198094	-0.273861	22209.84527
-354.367133	-392.823534	-183.582643	-580.891366	-1.909206	0.489102	22200.68972
-284.937524	-458.438329	-111.101183	-630.483944	-2.672168	-0.273861	22202.97861
-207.878288	-488.193876	-48.538239	-667.869118	-1.146243	-0.273861	22214.42305
-162.863486	-512.608684	26.232109	-712.120956	-1.146243	-0.273861	22211.3712
-80.463511	-553.045709	107.106159	-673.209857	0.379683	2.015028	22221.28971
1.936465	-559.912373	238.33575	-644.217273	0.379683	-1.036823	22230.44527
66.788297	-556.860523	261.987595	-654.135788	-0.38328	-0.273861	22227.39341
127.825316	-548.467932	381.772745	-565.632111	1.142645	2.77799	22219.76379
215.566031	-540.075342	453.491242	-503.832129	-1.146243	-0.273861	22228.15638
268.973423	-495.823504	518.343075	-474.076583	1.142645	-0.273861	22238.07489
344.506734	-449.282777	543.520845	-401.595123	2.668571	0.489102	22238.07489
394.099312	-395.875385	612.187491	-332.928476	-1.146243	-0.273861	22225.10453
451.321517	-345.519844	612.187491	-252.817389	0.379683	-0.273861	22210.60823
488.706691	-281.430975	664.83192	-187.965556	0.379683	0.489102	22212.13416
510.069648	-222.682844	658.728218	-133.032239	0.379683	-1.036823	22212.13416
505.491871	-139.519905	617.52823	-43.002636	-1.146243	-0.273861	22196.87491
520.751126	-61.697706	618.291193	84.412141	-1.146243	-1.036823	22200.68972
515.410387	0.102275	611.424528	175.204707	-1.909206	-0.273861	22219.00082
510.069648	73.346698	556.491211	241.582465	0.379683	0.489102	22212.89712
494.04743	159.561487	518.343075	308.723186	-0.38328	1.252065	22180.85269
[truncated: 28,725 more rows]
