# Supplementary material for: Dynamic analysis of slant cracked rotor system considering nonlinear oil film force
Source: PLoS One. 2024 Jan 25;19(1):e0294293. doi: 10.1371/journal.pone.0294293 (PMC10810477; doi:10.1371/journal.pone.0294293)
Supplement: S1 File — These data were measured by two eddy current sensors, model WT0150. (ZIP) [file pone.0294293.s001.zip › 2021.3.18 Test data for plain bearings/2021.3.18 (P=0.2Mpa, Z=8.1g Clockwise162°+4.0g)/1800.csv]

1024	30720	7	0	3
8	8	8	8	10	10	1
3	3	3	3	1	1	4
2	1	4	3	0	0	0
0	0	0	0	-0.000034	-0.000003	20697.08984
-641.942442	174.53602	-966.040519	76.486766	1.187567	0.515911	22237.31193
-692.297982	52.461982	-942.388674	-108.150216	0.424604	1.278874	22243.41563
-709.846125	-74.952795	-930.944233	-293.550161	1.95053	1.278874	22238.07489
-701.453535	-198.552758	-873.722028	-486.579734	0.424604	0.515911	22209.08231
-635.075777	-317.574945	-802.00353	-665.113014	-0.338358	0.515911	22194.58602
-582.431348	-403.026771	-638.729505	-774.216686	-3.390209	-1.010014	22188.48232
-513.001739	-527.389698	-497.581398	-917.65368	0.424604	2.041837	22202.97861
-390.927701	-602.160046	-344.988851	-991.661066	-1.101321	-1.010014	22214.42305
-271.905514	-664.72299	-160.351869	-1079.40178	-1.864284	-0.247052	22217.4749
-152.120364	-724.997046	-7.759321	-1116.023992	-3.390209	-0.247052	22173.98602
-10.972258	-763.145183	225.707276	-1024.468463	-2.627247	-1.772977	22208.31935
110.338817	-735.678525	361.514644	-997.001805	0.424604	0.515911	22212.13416
223.257302	-708.211866	523.262744	-906.209239	-1.864284	-1.010014	22200.68972
349.146154	-645.648922	650.677521	-825.335189	0.424604	-1.772977	22219.76379
465.879452	-538.071176	759.781192	-686.475971	0.424604	-0.247052	22231.97119
552.857204	-448.041573	850.573758	-498.787138	1.187567	1.278874	22214.42305
622.286814	-333.597162	923.818181	-333.987186	1.187567	-1.010014	22227.39341
658.909025	-195.500907	942.892249	-108.913179	1.187567	-0.247052	22232.73415
668.82754	-59.69354	911.610777	131.420083	-0.338358	-1.010014	22212.13416
665.77569	87.558268	937.55151	333.605208	1.95053	0.515911	22246.46748
632.205329	232.521188	866.595975	519.768116	3.476455	-1.772977	22247.99341
591.768304	343.913748	757.492304	652.523632	1.95053	0.515911	22215.18601
542.938689	459.884084	657.544185	825.716174	1.187567	-0.247052	22203.74157
493.346111	575.091457	520.973856	941.68651	-0.338358	-0.247052	22218.23786
363.642446	636.891439	316.499842	1052.316106	1.187567	-0.247052	22199.92676
274.375805	705.558085	215.788761	1108.012386	-1.101321	-1.010014	22181.61565
179.768426	701.743272	53.277698	1107.249424	0.424604	-1.010014	22211.3712
50.827724	694.876607	-109.996328	1100.382759	1.187567	-0.247052	22215.18601
-30.809289	699.454383	-290.055534	1005.77538	-1.864284	-0.247052	122.837001
-156.698141	637.654402	-466.299926	928.716143	-1.101321	0.515911	14.496292
-276.483291	591.876637	-586.848038	825.716174	-1.101321	-1.010014	17389.4467
-384.061036	504.135923	-737.151698	670.071775	-1.864284	-0.247052	22167.11936
-471.038788	404.187804	-899.662761	471.701464	-0.338358	1.278874	22196.87491
-570.223944	305.002648	-930.18127	287.064481	0.424604	1.278874	22201.45268
-642.705404	189.795275	-964.514593	103.953425	0.424604	0.515911	22216.71194
-701.453535	82.980492	-972.907183	-82.972446	0.424604	-1.010014	22228.15638
-719.764641	-32.989844	-974.433109	-288.972385	-0.338358	-1.010014	22223.5786
-701.453535	-176.426839	-921.025717	-513.28343	1.187567	-0.247052	22209.84527
-662.542435	-271.797181	-843.966481	-671.979679	-2.627247	-1.010014	22192.29713
-603.031342	-390.056405	-656.277647	-791.764829	1.187567	-1.010014	22190.7712
-515.290627	-486.18971	-530.388796	-892.47591	2.713493	-1.010014	22223.5786
-406.949919	-584.611903	-384.662913	-991.661066	1.187567	0.515911	22224.34156
-298.60921	-660.145214	-242.751844	-1029.04624	3.476455	0.515911	22211.3712
-179.587023	-709.737792	-27.596352	-1075.586967	1.187567	1.278874	22196.87491
-30.809289	-739.493338	171.536922	-1042.779569	-2.627247	-0.247052	22222.05268
92.027711	-734.915562	340.91465	-1002.342544	0.424604	1.278874	22227.39341
211.812861	-711.263717	507.240526	-921.468494	-1.101321	-0.247052	22213.66009
344.568377	-637.256332	646.862707	-822.283338	0.424604	1.278874	22225.86749
427.731316	-567.826723	752.914528	-681.135232	-0.338358	0.515911	22231.20823
540.649801	-450.330461	844.470056	-539.987125	0.424604	-0.247052	22214.42305
587.95349	-361.826784	900.929299	-373.661249	1.187567	0.515911	22202.21564
661.960876	-222.967566	960.440392	-174.527974	-2.627247	-0.247052	22215.18601
668.064578	-87.160198	927.632994	71.146027	-3.390209	-1.772977	22196.11194
666.538652	44.832355	924.581143	271.805227	-2.627247	-1.772977	22209.84527
625.338664	176.824909	845.995981	403.79778	-1.864284	-2.53594	22217.4749
603.975708	317.973015	774.277484	594.538464	0.424604	-1.010014	22193.06009
560.486832	441.572978	704.084912	786.805074	0.424604	0.515911	22189.24528
494.109074	552.202575	531.655334	914.219851	-0.338358	-0.247052	22209.08231
401.02762	610.950706	361.514644	1011.116119	-1.864284	-2.53594	22187.71935
299.553576	691.824756	218.840612	1091.227206	1.95053	-2.53594	22199.92676
207.998047	704.795123	64.722139	1067.575361	2.713493	-1.010014	22225.10453
92.790674	729.20993	-93.97411	1065.286473	2.713493	1.278874	22236.54897
-10.209295	689.535868	-245.040732	1064.52351	1.95053	1.278874	708.02942
-117.787041	655.202545	-468.588814	954.656876	1.95053	-0.247052	16.78518
-265.801812	630.787737	-554.803603	843.264317	-1.864284	-0.247052	7193.212683
-358.120303	546.098873	-708.159114	711.271763	-1.101321	-0.247052	22154.91195
-455.779534	443.098904	-829.470189	527.397743	-1.101321	-0.247052	22213.66009
-543.520248	337.810046	-891.27017	332.079283	0.424604	0.515911	22219.76379
-627.44615	229.469337	-935.522009	170.331183	0.424604	0.515911	22217.4749
-666.357249	95.187896	-989.692364	-53.216899	-1.864284	-1.010014	22224.34156
-708.3202	-5.523186	-953.833115	-224.883515	-3.390209	-1.772977	22215.18601
-694.58687	-141.330553	-910.344239	-405.705684	-0.338358	-0.247052	22193.06009
-687.720206	-260.35274	-853.122034	-646.801909	-1.864284	-1.010014	22193.06009
-619.816522	-386.241591	-710.448002	-738.357437	0.424604	-1.010014	22187.71935
-559.542466	-457.197126	-568.536933	-874.927767	0.424604	1.278874	22190.00824
-447.386944	-567.826723	-424.336975	-974.112923	-0.338358	-1.010014	22207.55638
-326.838831	-647.93781	-277.84813	-1053.461047	1.187567	0.515911	22193.06009
-206.290719	-712.02668	-93.97411	-1116.786955	0.424604	0.515911	22190.7712
-65.905575	-723.471121	95.240648	-1066.431414	-0.338358	1.278874	22214.42305
50.827724	-746.360003	301.240587	-1045.068457	1.187567	0.515911	22227.39341
204.183234	-709.737792	429.418327	-961.142556	1.187567	2.804799	22215.18601
317.101719	-653.278549	617.870123	-855.853699	3.476455	1.278874	22247.99341
416.286875	-575.45635	740.707124	-739.883362	1.95053	2.041837	22250.2823
502.501664	-513.656368	806.321919	-543.038976	0.424604	-1.010014	22219.76379
596.34608	-375.560113	930.684845	-393.49828	0.424604	-1.772977	22235.02304
629.153478	-253.486075	960.440392	-198.942782	0.424604	-0.247052	22232.73415
658.909025	-110.812043	958.151504	12.397896	-1.101321	-1.772977	22210.60823
670.353466	20.417548	955.862616	219.923761	-1.101321	-1.010014	22221.28971
634.494217	142.491585	903.218187	428.97555	0.424604	-1.010014	22229.6823
619.997925	295.084133	794.877478	608.271794	-1.101321	-1.772977	22191.53417
554.38313	420.972984	715.529353	734.160645	0.424604	-1.010014	22183.14158
491.057223	526.261842	577.433098	906.590224	-1.864284	-0.247052	22193.82305
423.153539	612.476631	472.907203	1005.77538	-2.627247	0.515911	22177.80084
320.916532	679.617352	268.43319	1070.627212	0.424604	1.278874	22169.40825
232.412855	707.846973	114.314717	1089.701281	-1.864284	-0.247052	22185.43046
122.546221	707.084011	-58.114862	1079.782765	-1.864284	-1.772977	22194.58602
8.10181	697.165495	-203.077782	1069.864249	0.424604	0.515911	4963.072604
-120.075929	672.750688	-367.11477	983.64946	1.187567	0.515911	18.311106
-228.416638	623.15811	-569.299895	876.834677	-0.338358	-1.010014	10.681478
-326.075868	551.439612	-654.751722	726.531018	0.424604	-0.247052	22054.20087
-418.39436	491.165556	-826.418338	528.923669	0.424604	-0.247052	22209.84527
-513.001739	367.565593	-924.840531	333.605208	1.95053	-1.010014	22244.17859
-589.298013	268.380437	-983.588662	184.064512	-0.338358	-0.247052	22235.786
-678.564653	150.121213	-988.166438	20.790486	2.713493	-0.247052	22245.70452
-715.186864	15.839771	-953.833115	-193.602043	0.424604	-1.010014	22237.31193
-709.083162	-95.552788	-880.588692	-370.609398	-0.338358	1.278874	22222.81564
-694.58687	-220.678677	-851.596108	-537.698237	-1.101321	1.278874	22210.60823
-633.549851	-351.145305	-741.729474	-683.42412	-0.338358	0.515911	22197.63787
-567.172093	-431.256393	-596.003591	-852.801848	0.424604	0.515911	22200.68972
-472.564714	-544.937841	-460.959187	-948.935152	-0.338358	1.278874	22206.79342
-347.438825	-606.737822	-309.129602	-1064.142526	0.424604	1.278874	22190.7712
-232.994415	-711.263717	-132.88521	-1073.298079	-1.864284	0.515911	22175.51195
-111.683339	-747.885929	53.277698	-1088.557333	-2.627247	1.278874	22190.00824
40.909208	-779.930363	109.73694	-1123.653619	-3.390209	-1.010014	22101.50456
137.805476	-718.130382	426.366476	-971.824035	-0.338358	-1.772977	22199.16379
291.923948	-671.589655	569.803471	-874.164804	-1.101321	-2.53594	22212.13416
378.138738	-593.004493	700.270099	-759.720394	1.187567	-0.247052	22231.97119
490.29426	-518.234145	801.744143	-573.557486	0.424604	-1.772977	22211.3712
565.827571	-409.893436	896.351522	-421.727901	2.713493	-0.247052	22225.10453
633.731255	-277.13792	948.995951	-247.772397	0.424604	0.515911	22232.73415
657.383099	-149.723143	952.810765	-53.979862	-1.101321	0.515911	22213.66009
673.405317	-3.234297	924.581143	156.597853	1.187567	-0.247052	22220.52675
647.464584	141.728623	908.558926	399.982966	2.713493	-1.010014	22254.09711
610.842372	256.173033	833.788578	536.553296	1.187567	1.278874	22211.3712
574.983124	376.721146	723.921944	705.931024	3.476455	1.278874	22206.79342
509.368328	498.032221	617.870123	887.516155	2.713493	1.278874	22229.6823
457.486862	577.380345	459.936837	999.671678	-1.101321	0.515911	22194.58602
343.042452	646.809955	309.633177	1064.52351	2.713493	-1.010014	22192.29713
245.383221	696.402532	157.04063	1082.071653	-1.101321	-1.010014	22201.45268
125.598072	708.609936	-3.181545	1099.619796	1.95053	-1.010014	22200.68972
24.886991	698.691421	-163.403719	1075.967951	-1.101321	-2.53594	22219.76379
-99.475936	668.172911	-351.855515	1010.353156	1.187567	-1.772977	24.414808
-212.394421	618.580333	-504.448063	899.723559	-2.627247	-1.772977	13.733329
-320.735129	565.935904	-640.25543	783.753223	-2.627247	-2.53594	21649.83062
-429.075838	485.824817	-802.00353	549.523663	-2.627247	-1.010014	22182.37861
-524.44618	398.084102	-873.722028	412.19037	-1.101321	-1.772977	22205.2675
-596.92764	267.617474	-940.862748	245.864494	-1.864284	-1.010014	22208.31935
-664.068361	139.439734	-956.122003	61.227511	-1.101321	-0.247052	22225.86749
-705.268349	58.565684	-941.625711	-127.224285	1.187567	0.515911	22228.15638
-712.897976	-65.034279	-918.736829	-324.068671	-1.101321	1.278874	22128.97122
-709.083162	-206.182385	-876.010916	-523.964908	0.424604	1.278874	22211.3712
-623.631336	-311.471243	-763.092431	-650.616722	-0.338358	1.278874	22190.00824
-568.698019	-403.789734	-657.04061	-841.357407	1.95053	2.041837	22212.89712
-488.586931	-499.923039	-507.499914	-922.231457	1.95053	0.515911	22222.81564
-373.379558	-609.789673	-318.285155	-991.661066	1.95053	-0.247052	22228.91934
-272.668477	-675.404469	-181.714825	-1080.164743	0.424604	0.515911	22195.34898
-128.46852	-719.656307	-2.418582	-1079.40178	1.187567	1.278874	22207.55638
3.524034	-738.730376	256.225786	-1035.149942	-0.338358	-1.010014	22229.6823
130.175848	-725.760009	407.292408	-1025.994389	1.187567	1.278874	22213.66009
246.146184	-713.552605	542.336812	-905.446276	0.424604	-1.772977	22222.05268
365.931334	-623.523002	687.299732	-794.053717	0.424604	-1.010014	22232.73415
471.220192	-538.834139	777.329335	-649.85376	0.424604	0.515911	22211.3712
532.257211	-442.700834	880.329305	-478.187144	-1.864284	-0.247052	22204.50453
615.420149	-314.523094	948.232988	-309.572379	-1.864284	-1.010014	22209.08231
655.857174	-172.612025	887.195969	-132.565024	-0.338358	-0.247052	22199.16379
658.146062	-49.775024	935.262622	152.78304	1.187567	1.278874	22206.03046
642.123845	96.713821	923.818181	340.471873	-1.101321	0.515911	22220.52675
612.368298	239.387853	840.655242	504.508861	0.424604	0.515911	22206.79342
592.531267	343.150785	767.41082	690.671769	1.95053	-0.247052	22199.16379
530.731285	472.854451	652.203446	845.553205	0.424604	1.278874	22213.66009
445.279459	575.85442	501.899787	961.523541	-2.627247	-1.010014	22191.53417
378.138738	645.284029	348.544277	1010.353156	0.424604	-1.010014	22173.98602
291.923948	703.269197	170.773959	1085.886467	1.95053	-0.247052	22190.7712
153.06473	728.446967	-25.307464	1016.456858	0.424604	-2.53594	22221.28971
79.057345	704.795123	-162.640757	1065.286473	3.476455	0.515911	22237.31193
-90.320383	690.298831	-340.411074	998.145752	1.95053	-0.247052	96.896268
-166.616656	648.33588	-467.825851	943.212435	1.187567	-0.247052	15.259255
-292.505508	584.24701	-611.262846	823.427285	1.187567	-0.247052	18295.08347
-375.668446	523.972954	-734.862809	634.975489	0.424604	0.515911	22192.29713
-491.638782	411.817432	-850.833145	485.434793	0.424604	1.278874	22217.4749
-576.327646	310.343388	-933.996084	283.249668	1.95053	0.515911	22214.42305
-632.023926	173.010095	-914.922015	117.686754	-1.101321	0.515911	22223.5786
-707.557237	79.165678	-951.544227	-74.579856	-0.338358	-0.247052	22226.63045
-702.97946	-37.56762	-943.914599	-262.268689	0.424604	0.515911	22194.58602
-719.764641	-168.797211	-972.907183	-501.076026	-1.101321	2.041837	22195.34898
-641.179479	-280.189771	-821.840561	-645.275983	-1.101321	-0.247052	22168.64528
-596.92764	-396.92307	-676.877641	-787.950015	-2.627247	-1.772977	22183.90454
-509.186925	-483.137859	-526.573982	-907.735165	0.424604	0.515911	22206.03046
-406.949919	-604.448934	-376.270323	-980.979587	1.187567	0.515911	22208.31935
-296.320322	-657.856326	-221.388887	-1070.246228	0.424604	-0.247052	22174.74899
-172.720358	-708.974829	-29.122278	-1112.209178	0.424604	-0.247052	22196.11194
-18.601885	-741.782227	198.240618	-1038.201793	0.424604	0.515911	22231.97119
104.235115	-734.915562	351.596128	-1013.024022	-0.338358	0.515911	22213.66009
213.338787	-699.056313	514.870154	-926.04627	1.187567	0.515911	22247.23045
348.383191	-657.093363	651.440484	-871.875916	0.424604	-1.010014	22248.75637
452.146123	-589.189679	730.788608	-725.38707	2.713493	1.278874	22224.34156
546.753503	-480.848971	823.107099	-554.483417	2.713493	-0.247052	22231.20823
579.5609	-363.352709	944.418175	-342.379777	-1.101321	-1.772977	22237.31193
652.805323	-238.22682	979.51446	-118.068732	-2.627247	0.515911	22213.66009
658.909025	-91.737975	948.995951	81.064542	-1.101321	-1.772977	22219.76379
661.960876	40.254579	927.632994	272.568189	-1.864284	-1.772977	22124.39345
617.709037	207.343418	897.114485	485.434793	-0.338358	-0.247052	22212.13416
593.29423	317.210052	785.721925	647.945856	0.424604	-0.247052	22193.06009
535.309062	438.521127	659.070111	792.145813	-0.338358	-1.010014	22170.93417
482.664633	549.913687	508.003489	940.160584	-2.627247	-1.772977	22179.32676
402.553545	614.76552	333.285022	984.412423	-2.627247	-2.53594	22180.08972
297.264688	694.876607	206.633208	1058.419808	-0.338358	0.515911	22178.5638
176.716575	696.402532	-0.129694	1030.95315	-1.101321	1.278874	22192.29713
77.531419	718.528452	-112.285216	1091.227206	-0.338358	-0.247052	22219.00082
-35.387066	684.958091	-278.611093	1053.842032	1.187567	0.515911	518.814661
-152.883327	645.284029	-452.566597	959.234653	-0.338358	0.515911	16.022217
-286.401806	612.476631	-592.188778	836.397652	0.424604	-1.010014	14873.95856
-373.379558	534.654432	-729.52207	666.256962	-1.101321	-1.010014	22177.03787
-455.779534	446.913717	-845.492406	526.634781	1.187567	-0.247052	22236.54897
-554.96469	335.521158	-905.766462	303.086699	0.424604	-0.247052	22236.54897
-608.372081	223.365636	-968.329407	125.316381	2.713493	1.278874	22241.88971
-671.697988	93.66197	-1012.581246	-69.239117	1.95053	-0.247052	22239.60082
-702.97946	-16.967627	-921.025717	-222.594627	1.187567	-0.247052	22227.39341
-706.794274	-139.804627	-908.818313	-422.490864	1.95053	-0.247052	22219.00082
-674.749839	-258.826814	-804.292418	-574.320449	1.187567	-1.010014	22208.31935
-609.898007	-393.108256	-700.529486	-742.172251	-1.101321	-1.010014	22195.34898
-550.386913	-488.478598	-528.86287	-878.742581	1.187567	1.278874	22212.89712
-450.438795	-573.167462	-414.41846	-973.34996	0.424604	-1.010014	22194.58602
-311.579576	-646.411885	-235.122217	-1053.461047	0.424604	-1.010014	22177.80084
-200.187017	-712.789643	-45.907458	-1132.046209	-1.864284	1.278874	22182.37861
-63.616687	-743.308152	122.707307	-1082.453631	-1.864284	0.515911	22209.84527
46.249947	-747.122966	272.248003	-1045.83142	-0.338358	1.278874	22189.24528
182.057314	-728.81186	383.640563	-1005.394395	-1.101321	1.278874	22208.31935
314.812831	-658.619288	604.136794	-829.912965	-0.338358	1.278874	22227.39341
408.657247	-576.219313	739.944161	-701.735226	-1.101321	-0.247052	22215.18601
515.47203	-489.241561	843.707093	-539.224163	1.187567	0.515911	22220.52675
586.427565	-364.878635	914.662628	-372.898286	-0.338358	-0.247052	22231.97119
650.516435	-251.96015	952.047802	-185.972416	-2.627247	-1.772977	22216.71194
657.383099	-98.604639	931.447808	20.790486	-0.338358	-0.247052	22219.76379
665.012727	50.936057	942.129286	266.464487	1.187567	-1.772977	22251.80822
642.123845	165.380468	878.040416	444.234805	1.95053	-1.010014	22229.6823
613.894223	321.787829	801.744143	617.427346	2.713493	-1.010014	22198.40083
566.590534	428.602612	700.270099	785.279149	3.476455	-0.247052	22221.28971
502.501664	533.128507	533.944222	891.330969	1.187567	1.278874	22216.71194
423.916502	610.950706	441.625731	1028.664262	1.187567	1.278874	22206.79342
309.472091	676.565501	247.833196	1085.886467	-2.627247	-1.772977	22181.61565
213.338787	710.898824	84.55917	1068.338324	-0.338358	-1.772977	22209.08231
83.635121	711.661787	-50.485234	1111.064237	0.424604	-0.247052	22216.71194
-6.394482	704.03216	-223.677776	1062.997585	0.424604	0.515911	3569.902646
-137.624072	659.017358	-434.255491	976.782796	-1.864284	1.278874	18.311106
-224.601824	610.187743	-554.803603	856.234683	-2.627247	0.515911	2410.199286
-376.431409	536.180358	-818.78871	636.501415	-1.864284	1.278874	22116.00086
-447.386944	462.172972	-814.210934	511.375526	-2.627247	-1.010014	22199.92676
-531.312845	343.913748	-916.447941	333.605208	-1.864284	-2.53594	22196.11194
-599.979491	240.913779	-953.833115	133.708971	0.424604	-0.247052	22224.34156
-686.957243	125.706405	-962.225705	-0.57247	1.187567	-1.010014	22231.20823
-715.186864	5.158293	-953.833115	-191.313155	-1.101321	-1.772977	22212.13416
-706.794274	-128.360186	-912.633127	-409.520497	1.187567	1.278874	22212.89712
-678.564653	-235.174969	-846.255369	-554.483417	-0.338358	-0.247052	22203.74157
-622.10541	-347.330492	-720.366517	-704.787077	1.187567	-1.010014	22183.14158
-537.416547	-447.27861	-587.611001	-857.379624	2.713493	0.515911	22221.28971
-461.120273	-551.804505	-461.72215	-981.74255	1.95053	2.804799	22219.76379
-352.016601	-633.441518	-268.692577	-1036.675867	0.424604	0.515911	22186.95639
-216.972197	-696.767425	-104.655589	-1080.927706	0.424604	0.515911	22211.3712
-81.16483	-721.945195	36.492518	-1074.061041	0.424604	0.515911	22231.97119
35.568469	-743.308152	258.514674	-1035.149942	-1.101321	-0.247052	22215.94897
162.983246	-722.708158	466.803501	-975.638848	0.424604	-0.247052	22219.76379
299.553576	-676.167431	595.744204	-869.587028	-1.864284	-0.247052	22227.39341
385.768365	-614.36745	739.181198	-752.090766	-1.101321	-1.772977	22219.00082
490.29426	-501.448965	817.003397	-573.557486	-1.101321	-1.010014	22215.94897
557.434981	-419.811952	900.929299	-410.28346	-1.864284	-1.010014	22206.03046
632.205329	-289.345324	914.662628	-242.431658	-1.864284	0.515911	22209.84527
638.309031	-126.834261	876.514491	-98.994664	-1.864284	-1.772977	22196.11194
658.146062	5.158293	932.973733	148.968226	1.187567	-0.247052	22219.76379
642.123845	121.891592	880.329305	364.886681	-1.101321	-0.247052	22219.76379
608.553484	272.958213	784.196	536.553296	1.187567	1.278874	22190.7712
580.323863	399.610028	743.758975	758.575453	-1.101321	-0.247052	22206.79342
503.264627	499.558146	606.425682	890.568006	-1.101321	-1.010014	22215.18601
436.123906	589.587749	474.433129	1001.197603	-1.101321	-1.772977	22191.53417
339.227638	681.90624	308.107252	1046.212405	1.95053	-1.010014	22216.71194
235.464706	703.269197	126.522121	1062.997585	2.713493	-0.247052	22222.05268
125.598072	715.476601	-22.255613	1106.486461	-1.101321	-1.772977	22228.91934
16.4944	701.743272	-155.011129	1068.338324	1.187567	-1.772977	22217.4749
-91.083345	677.328464	-373.981435	994.330938	0.424604	-1.010014	30.518509
-216.209234	625.446998	-512.840653	902.77541	-1.101321	0.515911	12.970367
-329.127719	567.46183	-692.899859	760.864341	-0.338358	-0.247052	21781.82318
-425.261024	493.454444	-808.870195	582.331061	-0.338358	-0.247052	22207.55638
-525.972106	379.772997	-853.122034	428.212588	-0.338358	-0.247052	22208.31935
-603.794305	298.135984	-953.070152	191.694139	-0.338358	-0.247052	22221.28971
-657.201696	172.247132	-948.492376	77.249729	-1.101321	-0.247052	22228.15638
-702.216498	18.891622	-975.196072	-134.853912	1.187567	0.515911	22193.82305
-703.742423	-82.582422	-920.262754	-330.172373	-1.864284	-0.247052	22194.58602
-706.794274	-209.234236	-863.803512	-572.794523	-2.627247	-1.010014	22179.32676
-644.23133	-314.523094	-769.959095	-675.794493	0.424604	1.278874	22167.11936
-563.35728	-442.700834	-668.485051	-830.675928	-1.101321	1.278874	22187.71935
-489.349894	-531.967474	-496.055473	-956.56478	0.424604	1.278874	22220.52675
-390.164738	-618.945226	-335.070335	-1035.912904	-1.864284	-1.010014	22193.82305
-265.038849	-679.982245	-127.544471	-1065.668451	-0.338358	0.515911	22200.68972
-121.601855	-741.019264	44.122145	-1074.824004	-0.338358	-1.010014	22222.81564
1.998108	-748.648891	242.492457	-1038.964755	0.424604	0.515911	22223.5786
149.249917	-738.730376	401.188706	-1002.342544	2.713493	0.515911	22229.6823
254.538774	-674.641506	520.210893	-925.283308	0.424604	-2.53594	22251.04526
384.24244	-631.915593	673.566403	-804.735195	-0.338358	-2.53594	22240.36378
469.694266	-545.700803	750.625639	-696.394486	2.713493	0.515911	14776.29933
565.827571	-409.893436	881.092267	-491.15751	-0.338358	-1.772977	22211.3712
617.709037	-300.789765	927.632994	-290.49831	2.713493	0.515911	22228.91934
672.642354	-165.74536	944.418175	-86.78726	1.95053	0.515911	22215.94897
658.909025	-34.51577	951.284839	170.331183	-1.101321	0.515911	22224.34156
652.805323	111.210113	918.477441	362.597792	-0.338358	0.515911	22226.63045
627.627553	238.62489	860.492273	522.057004	0.424604	2.041837	22196.87491
574.220161	362.987816	767.41082	716.612502	-0.338358	0.515911	22196.11194
524.627583	475.906301	632.366415	853.182832	-2.627247	0.515911	22195.34898
442.99057	578.906271	441.625731	917.271702	-2.627247	-1.010014	22170.17121
369.746148	650.624768	295.899848	1045.449442	-0.338358	-0.247052	22164.06751
249.198035	697.928458	40.307331	1003.486491	-1.101321	-1.010014	22190.00824
133.990662	726.158079	18.944375	1098.093871	1.187567	-0.247052	22206.03046
38.62032	697.165495	-167.218533	1072.153138	-1.101321	-1.772977	22224.34156
-65.905575	678.854389	-314.470341	1034.005001	3.476455	-1.010014	80.111087
-179.587023	636.891439	-468.588814	921.849478	-0.338358	-2.53594	12.970367
-300.135135	578.906271	-613.551734	810.456919	0.424604	-0.247052	20583.20872
-415.342509	525.498879	-763.855393	617.427346	-0.338358	0.515911	22202.97861
-500.794335	413.343357	-846.255369	475.516277	1.187567	-1.010014	22230.44527
-571.74987	298.898947	-921.025717	255.020046	1.187567	-1.010014	22235.02304
-656.438734	176.061946	-977.48496	68.857139	1.95053	0.515911	22240.36378
-707.557237	65.432349	-936.284972	-97.468738	1.187567	-0.247052	22228.91934
-730.446119	-60.456503	-962.225705	-323.305708	-1.101321	1.278874	22214.42305
-731.209082	-174.900913	-886.692394	-507.94269	-1.864284	0.515911	22196.11194
-642.705404	-312.234206	-824.892412	-670.453753	1.187567	0.515911	22187.71935
-589.298013	-409.893436	-663.144312	-785.661127	1.187567	0.515911	22211.3712
-513.764702	-506.026741	-481.559181	-879.505543	0.424604	1.278874	22221.28971
-406.949919	-603.685971	-353.381441	-1013.024022	-0.338358	-0.247052	22189.24528
-290.21662	-691.426686	-176.374086	-1081.690669	-2.627247	-1.010014	22168.64528
-151.357402	-728.048897	10.551785	-1083.216594	-1.864284	1.278874	22201.45268
-15.550035	-745.59704	186.796177	-1051.172159	-1.864284	-0.247052	22204.50453
95.079562	-733.389637	337.099836	-1020.65365	-0.338358	-0.247052	22203.74157
234.701743	-683.034096	475.959054	-941.305525	-0.338358	-1.772977	22219.00082
349.909116	-638.019294	637.707154	-823.809264	-0.338358	-1.772977	22230.44527
438.412794	-554.093393	754.440453	-678.083381	0.424604	-1.010014	22215.18601
551.331279	-454.908238	833.025615	-562.876008	0.424604	-0.247052	22228.15638
600.160894	-333.597162	945.9441	-320.253857	1.95053	1.278874	22231.20823
673.405317	-190.923131	940.603361	-102.046514	-0.338358	0.515911	22210.60823
664.249764	-65.034279	958.151504	117.686754	1.95053	-1.010014	22237.31193
646.701621	97.476784	913.899665	313.005214	2.713493	2.041837	22253.33415
628.390515	212.684157	833.025615	472.464426	0.424604	-1.010014	22203.74157
600.923857	335.521158	769.699708	670.834738	1.187567	-0.247052	22196.87491
552.094242	443.861867	652.966409	815.034695	-1.101321	-0.247052	22215.18601
477.323894	552.965538	483.588681	936.34577	0.424604	-1.010014	22195.34898
379.664663	633.076625	369.144271	1038.582777	0.424604	1.278874	22203.74157
271.323955	697.928458	168.485071	1063.760548	-0.338358	-0.247052	22215.18601
153.827693	694.876607	30.388816	1062.234622	-1.101321	-1.010014	22199.16379
86.686972	691.824756	-119.914843	1106.486461	1.187567	-1.010014	22223.5786
-56.750022	672.750688	-316.75923	1038.582777	-1.864284	-1.010014	162.511063
-160.512955	648.33588	-473.929553	931.005031	-4.916135	-1.010014	14.496292
-300.135135	597.980339	-612.788771	818.849509	-1.101321	0.515911	16234.32112
-400.083254	512.528513	-787.507238	602.168092	-4.153172	-1.010014	22165.59343
-483.246192	440.810016	-846.255369	484.67183	-0.338358	0.515911	22191.53417
-572.512832	317.973015	-937.810897	295.457071	-1.101321	-0.247052	22213.66009
-646.520218	204.291567	-962.988668	100.138611	1.95053	1.278874	22229.6823
-690.009094	97.476784	-964.514593	-35.668756	-1.101321	-0.247052	22225.10453
-706.794274	-40.619471	-927.892382	-249.298323	-0.338358	-1.772977	22217.4749
-707.557237	-149.723143	-872.959065	-442.327895	-0.338358	-0.247052	22215.18601
-670.172063	-284.767547	-795.136866	-600.261182	-1.101321	-0.247052	22198.40083
-578.616534	-374.034187	-666.196163	-742.935213	4.239418	1.278874	22218.23786
-546.572099	-469.40453	-569.299895	-894.764798	2.713493	0.515911	22225.10453
-402.372142	-598.345232	-393.818466	-961.142556	1.187567	-1.772977	22203.74157
-307.764763	-642.597071	-274.796279	-1110.683253	1.95053	-0.247052	22192.29713
-178.82406	-705.160015	-71.085228	-1087.031408	-0.338358	0.515911	22201.45268
-24.705587	-719.656307	157.803593	-1057.275861	-3.390209	0.515911	22225.10453
83.635121	-737.967413	333.285022	-1048.120308	0.424604	2.041837	22215.18601
207.998047	-721.182233	480.53683	-931.387009	0.424604	-1.010014	22225.10453
330.835048	-657.093363	654.492335	-807.024083	1.187567	1.278874	22233.49712
436.886868	-576.982275	751.388602	-690.290785	-1.101321	-0.247052	22209.84527
509.368328	-484.663784	848.28487	-533.883424	-2.627247	-1.010014	22202.21564
593.29423	-375.560113	915.425591	-362.216808	0.424604	0.515911	22215.18601
632.205329	-229.83423	936.788547	-185.209453	-1.101321	1.278874	22193.82305
647.464584	-116.915745	926.107069	15.449747	-1.864284	-0.247052	22209.84527
661.197913	36.439765	913.899665	231.368202	-1.101321	-1.010014	22222.05268
623.812739	173.010095	798.692292	356.49409	-0.338358	-1.010014	22196.87491
587.95349	315.684127	778.092298	623.531048	0.424604	-2.53594	22184.6675
542.175726	440.810016	630.077527	724.24213	0.424604	0.515911	22214.42305
494.109074	535.417395	547.677551	929.479106	1.187567	2.041837	22199.16379
413.997986	624.684035	398.899818	1027.138336	1.187567	-0.247052	22186.19343
304.131352	683.432166	244.018382	1074.442026	1.95053	-1.772977	22205.2675
180.531389	726.921042	80.744356	1088.175355	2.713493	-0.247052	22209.84527
88.97586	719.291415	-70.322266	1106.486461	2.713493	2.041837	22239.60082
-29.283364	675.802539	-298.448124	1046.212405	1.95053	2.041837	977.355266
-127.705557	675.039576	-455.618448	933.29392	0.424604	2.041837	16.022217
-239.861079	616.291445	-531.914721	866.916161	4.239418	3.567762	4754.783776
-364.986968	544.572948	-756.988729	655.575483	-0.338358	1.278874	22148.80825
-455.779534	461.410009	-825.655375	537.316259	-0.338358	-1.010014	22212.13416
-542.757286	350.780413	-863.040549	363.360755	0.424604	-1.010014	22213.66009
-611.423932	244.728592	-947.729413	160.412667	-0.338358	-1.010014	22225.10453
-679.327616	105.106411	-966.040519	-4.387284	-0.338358	-0.247052	22223.5786
-703.742423	-15.441701	-921.78868	-197.416857	-1.864284	1.278874	22195.34898
-708.3202	-126.834261	-925.603494	-427.831603	-1.101321	1.278874	22196.11194
-668.646137	-258.063851	-816.499822	-584.238964	-1.864284	-1.772977	22173.98602
-621.342448	-359.537895	-732.573921	-750.564841	-2.627247	-1.772977	22178.5638
-553.438764	-461.011939	-602.107293	-881.794432	0.424604	0.515911	22202.97861
-457.305459	-570.878574	-457.907336	-964.95737	1.187567	-1.010014	22203.74157
-334.468459	-633.441518	-286.24072	-1077.112892	-0.338358	-1.010014	22199.16379
-210.105532	-715.078531	-95.500036	-1100.001774	1.187567	2.041837	22209.84527
-81.927793	-752.463705	99.055462	-1050.409196	-0.338358	0.515911	22231.97119
64.561053	-728.81186	300.477625	-1027.520314	-0.338358	0.515911	22215.18601
182.057314	-702.108164	470.618315	-972.586997	1.187567	-0.247052	22246.46748
298.02765	-656.3304	620.159011	-848.224071	1.187567	1.278874	22251.04526
404.842434	-573.167462	701.033061	-757.431505	1.95053	0.515911	22222.81564
494.872036	-496.108225	824.633025	-555.24638	2.713493	-0.247052	22235.786
580.323863	-390.819368	900.929299	-391.972354	0.424604	1.278874	22235.02304
642.886807	-277.900883	926.107069	-236.327956	-0.338358	-1.010014	22212.89712
662.723839	-113.863894	960.440392	1.716418	-0.338358	-2.53594	22221.28971
664.249764	17.365697	962.72928	231.368202	1.187567	-0.247052	22231.97119
644.412733	156.987877	893.299671	408.375557	1.187567	0.515911	22202.97861
619.997925	297.373021	804.033031	598.353278	-0.338358	-1.772977	22197.63787
578.797938	392.743363	724.684906	739.501384	-1.864284	-1.772977	22187.71935
524.627583	512.528513	587.351614	905.064298	-3.390209	-1.010014	22172.4601
398.738732	593.402563	414.922035	1009.590193	-1.101321	-2.53594	22148.04529
314.049868	660.543284	237.91468	1067.575361	-1.864284	-1.010014	22177.80084
214.864712	697.165495	70.062878	1025.612411	1.187567	2.041837	22186.95639
122.546221	720.81734	-27.596352	1104.960535	-1.101321	0.515911	22219.76379
13.442549	694.113644	-203.077782	1058.419808	1.95053	1.278874	6938.383129
-94.898159	649.098843	-431.966603	962.286504	-0.338358	0.515911	19.074068
-217.73516	622.395147	-518.944355	892.856894	-0.338358	0.515911	13.733329
-339.046235	564.409979	-672.299865	712.797689	-1.101321	-1.010014	22022.15644
-431.364726	474.380376	-774.536872	602.168092	1.95053	-0.247052	22234.26008
-516.816553	378.247071	-872.196102	388.538525	0.424604	-1.010014	22233.49712
-593.875789	259.224884	-959.173854	182.538586	3.476455	1.278874	22244.17859
-638.127628	146.306399	-970.618295	29.946039	0.424604	-0.247052	22235.02304
-702.97946	24.995324	-913.39609	-163.083533	-0.338358	-0.247052	22225.86749
-690.772057	-103.182416	-917.973866	-364.505696	-1.101321	-1.772977	22209.08231
-693.060945	-203.130534	-856.936847	-528.542684	-0.338358	0.515911	22190.7712
-614.475783	-345.041603	-711.210965	-682.661157	-1.864284	-0.247052	22196.11194
-574.801721	-451.856387	-609.736921	-823.046301	-0.338358	0.515911	22211.3712
-467.223975	-532.730437	-445.699932	-929.861084	-0.338358	1.278874	22207.55638
-363.461043	-620.471151	-326.677745	-1029.809203	-0.338358	-0.247052	22176.27491
-226.890713	-677.693357	-123.729657	-1064.905488	-2.627247	-0.247052	22182.37861
-95.661122	-737.967413	70.062878	-1060.327712	-1.864284	-1.010014	22214.42305
18.020326	-733.389637	224.944314	-1035.149942	-1.864284	-0.247052	22193.06009
140.094364	-736.441487	414.159072	-978.690699	-0.338358	-0.247052	22211.3712
275.138768	-662.434102	562.936806	-911.549978	-0.338358	-0.247052	22230.44527
381.190589	-623.523002	639.23308	-803.972232	-1.101321	-1.010014	22209.84527
471.983154	-534.256362	767.41082	-604.075995	1.95053	-1.010014	22223.5786
549.042391	-425.915654	881.092267	-426.305678	-0.338358	-3.298903	22231.97119
623.812739	-292.397175	897.877448	-324.068671	-1.864284	-2.53594	22215.94897
650.516435	-152.774994	965.781131	-28.802092	0.424604	1.278874	22222.05268
671.116429	-2.471335	962.72928	187.879326	1.187567	0.515911	22252.57118
643.64977	129.521219	897.877448	366.412606	1.95053	0.515911	22230.44527
598.634969	248.543406	819.292286	567.071806	1.187567	-0.247052	22205.2675
573.457198	390.454475	756.729341	744.079161	1.187567	-0.247052	22214.42305
529.968322	495.743333	618.633086	839.449503	1.187567	2.041837	22208.31935
439.938719	578.906271	469.855352	965.338354	-2.627247	-1.010014	22181.61565
350.672079	636.128476	308.870215	1056.893883	-1.101321	-0.247052	22194.58602
242.331371	704.03216	150.173965	1074.442026	-0.338358	-0.247052	22213.66009
137.805476	723.869191	-25.307464	1086.64943	-0.338358	-0.247052	22217.4749
29.464767	694.876607	-217.574074	1039.34574	1.187567	-0.247052	22229.6823
-65.905575	675.802539	-323.625894	1018.745746	-1.101321	-1.772977	37.385174
-200.94998	614.002557	-496.055473	895.908745	-1.101321	-0.247052	14.496292
-326.075868	595.691451	-644.833206	740.264347	-0.338358	-0.247052	21521.65288
-407.712881	493.454444	-770.722058	582.331061	-1.864284	-0.247052	22190.7712
-512.238776	394.269289	-866.0924	438.131103	-1.101321	-1.010014	22198.40083
-579.379497	290.506356	-988.929401	229.079313	-1.101321	-0.247052	22221.28971
-648.809106	161.565654	-993.507177	30.709002	0.424604	-0.247052	22228.15638
-699.164647	47.884206	-975.196072	-138.668726	0.424604	-0.247052	22214.42305
-709.083162	-68.849093	-917.973866	-326.357559	0.424604	2.804799	22211.3712
-671.697988	-180.241652	-827.944263	-536.172312	-1.864284	-0.247052	22193.82305
-626.683187	-307.656429	-757.751691	-617.046362	1.95053	-0.247052	22207.55638
-564.120242	-412.945287	-650.936908	-787.950015	-0.338358	0.515911	22227.39341
-488.586931	-512.130443	-492.240659	-910.787016	1.187567	1.278874	22228.15638
-380.246223	-583.085977	-324.388857	-1010.735134	0.424604	-1.010014	22173.98602
-270.379589	-682.271133	-181.714825	-1089.320296	-0.338358	-1.772977	22200.68972
-129.231482	-724.997046	-13.10006	-1077.875855	0.424604	-1.010014	22228.15638
-6.394482	-746.360003	226.470239	-1031.335128	-0.338358	-1.010014	22212.89712
119.49437	-737.20445	394.322041	-980.216625	0.424604	-1.772977	22222.05268
250.723961	-699.819276	534.707185	-910.787016	0.424604	-1.010014	22232.73415
356.012818	-642.597071	662.121962	-834.490742	0.424604	-1.010014	22214.42305
462.827602	-559.434133	788.010813	-674.268567	-0.338358	-0.247052	22216.71194
550.568316	-436.597132	859.729311	-479.713069	-2.627247	-1.010014	22208.31935
612.368298	-335.886051	924.581143	-306.520528	-0.338358	1.278874	22206.79342
652.04236	-185.582391	948.232988	-89.839111	-1.101321	-1.010014	22202.97861
664.249764	-45.960211	918.477441	130.65712	-1.101321	-0.247052	22217.4749
637.546068	92.899008	899.403373	308.427438	-1.101321	1.278874	22212.89712
632.968292	227.180449	878.040416	512.901451	1.187567	2.041837	22189.24528
577.272012	343.913748	752.914528	669.308813	1.95053	2.041837	22221.28971
535.309062	460.647047	623.973825	793.671739	2.713493	0.515911	22206.79342
472.746117	576.617383	511.818303	955.419839	0.424604	-0.247052	22193.82305
376.612812	649.098843	352.359091	1054.604995	0.424604	0.515911	22044.28236
275.138768	702.506234	157.04063	1079.782765	-0.338358	-0.247052	22224.34156
166.79806	710.898824	44.122145	1110.301274	-0.338358	-3.298903	22231.20823
33.279581	708.609936	-123.729657	1110.301274	-0.338358	-2.53594	22241.12674
-35.387066	670.461799	-284.714795	1024.849448	0.424604	-1.772977	63.325907
-162.03888	652.150694	-427.388826	906.590224	-0.338358	-1.772977	13.733329
-300.898098	590.350712	-602.107293	789.856925	1.187567	-1.010014	19652.39418
-399.320291	514.817401	-742.492437	628.108825	-1.864284	-0.247052	22199.16379
-480.194341	424.787798	-820.314636	472.464426	-0.338358	0.515911	22206.79342
-558.779503	309.580425	-961.462742	236.708941	0.424604	1.278874	22223.5786
-638.127628	181.402685	-946.96645	96.323797	-0.338358	0.515911	22224.34156
-689.246131	68.4842	-946.96645	-66.187266	-1.101321	1.278874	22191.53417
-725.868343	-41.382434	-936.284972	-296.602012	-1.864284	-0.247052	22197.63787
-717.475752	-189.397205	-874.48499	-451.483448	-2.627247	0.515911	22197.63787
-652.62392	-293.160137	-776.062797	-621.624138	-1.101321	1.278874	22174.74899
-614.475783	-411.419362	-658.566536	-762.009282	-0.338358	1.278874	22197.63787
-516.05359	-483.137859	-517.418429	-894.001835	-1.101321	-1.772977	22210.60823
-413.816583	-580.034126	-389.24069	-972.586997	-0.338358	0.515911	22171.69713
-310.816614	-667.774841	-264.877763	-1129.757321	1.95053	1.278874	22196.11194
-173.483321	-698.293351	-42.855607	-1067.194377	1.187567	0.515911	22229.6823
-35.387066	-734.152599	166.959146	-1049.646234	-1.101321	-0.247052	22212.89712
99.657339	-724.997046	341.677612	-1047.357345	1.95053	-0.247052	22241.88971
233.93878	-707.448903	508.003489	-913.838867	1.187567	-0.247052	22251.04526
346.094303	-631.915593	661.358999	-811.60186	1.95053	2.041837	22241.12674
421.627614	-557.145244	778.855261	-698.683375	1.187567	0.515911	22223.5786
542.175726	-468.641567	866.595975	-527.016759	1.187567	-0.247052	22241.12674
603.975708	-358.01197	937.55151	-340.090888	-1.101321	-0.247052	22215.94897
627.627553	-208.471274	969.595945	-149.350204	-1.101321	-0.247052	22215.94897
655.094211	-65.797242	983.329274	114.634903	-0.338358	-0.247052	22230.44527
653.568286	53.987908	933.736696	258.83486	-2.627247	-1.772977	22219.00082
637.546068	207.343418	892.536708	453.390358	-0.338358	-0.247052	22178.5638
572.694236	319.49894	765.121931	640.316229	-2.627247	-1.772977	22179.32676
561.249795	443.861867	665.936776	829.530987	-0.338358	-1.010014	22197.63787
483.427595	539.232209	550.729402	928.716143	-0.338358	-0.247052	22177.80084
406.368359	610.187743	371.433159	1061.471659	-3.390209	-1.010014	22174.74899
276.664694	689.535868	166.196183	1050.790181	-0.338358	-1.010014	22191.53417
188.161016	711.661787	81.507319	1104.197573	-1.101321	0.515911	22206.03046
81.346233	718.528452	-90.159297	1108.012386	1.95053	2.041837	22229.6823
-36.150028	675.039576	-258.774062	1031.716113	1.187567	1.278874	706.503494
-144.490737	666.646986	-483.848069	955.419839	-1.101321	-0.247052	16.022217
-257.409222	598.743302	-608.210995	849.368018	-0.338358	0.515911	13316.75161
-393.216589	551.439612	-776.82576	689.908806	0.424604	-1.010014	22193.06009
-464.172124	441.572978	-851.596108	534.264408	1.95053	-0.247052	22228.15638
-548.860988	336.284121	-892.796096	332.079283	1.187567	0.515911	22235.786
-625.157261	227.943412	-952.307189	178.723773	1.187567	0.515911	22240.36378
-672.460951	105.106411	-975.196072	-13.542837	1.187567	-0.247052	22224.34156
-721.290566	-32.226881	-940.099786	-247.009434	1.187567	0.515911	22218.23786
-696.875759	-123.019447	-905.766462	-432.40938	-1.864284	-2.53594	22199.92676
-674.749839	-265.693479	-796.662791	-591.105629	-0.338358	-1.772977	22183.14158
-609.898007	-375.560113	-685.270231	-734.542623	-1.101321	-0.247052	22206.03046
-543.520248	-472.456381	-568.536933	-852.801848	-1.864284	-0.247052	22216.71194
-425.261024	-579.271164	-431.966603	-977.164774	0.424604	-0.247052	22126.68233
-344.386974	-646.411885	-238.93703	-1027.520314	-1.101321	0.515911	22180.08972
-197.898129	-724.997046	-106.181514	-1121.364731	-2.627247	0.515911	22203.74157
-73.535203	-759.33037	122.707307	-1036.675867	-1.101321	0.515911	22202.97861
55.4055	-744.834078	317.262805	-1063.379563	0.424604	0.515911	22206.03046
205.709159	-727.285935	499.610899	-944.357376	-1.864284	0.515911	22222.05268
303.36839	-673.11558	628.551601	-853.56481	1.187567	0.515911	22219.76379
420.864651	-586.900791	717.055279	-759.720394	1.187567	0.515911	22219.00082
518.523881	-499.923039	833.025615	-549.905641	-1.864284	-1.010014	22228.91934
600.923857	-377.086038	916.951516	-408.757535	-0.338358	-1.010014	22225.86749
624.575702	-237.463858	938.314473	-204.283521	1.187567	-1.010014	22216.71194
658.146062	-103.945379	962.72928	17.738635	0.424604	-2.53594	22248.75637
665.77569	21.18051	917.714479	258.071897	-0.338358	-1.010014	22245.70452
639.071994	166.14343	888.721895	403.034817	1.187567	-0.247052	22207.55638
611.605335	283.639692	810.136733	593.775502	2.713493	-1.010014	22214.42305
572.694236	413.343357	697.981211	765.442117	0.424604	-1.010014	22223.5786
509.368328	513.291476	574.381247	913.456888	-1.864284	-3.298903	22201.45268
421.627614	630.787737	387.455377	1011.116119	0.424604	-0.247052	22188.48232
319.390607	680.380315	235.625792	1063.760548	-0.338358	1.278874	22211.3712
204.183234	714.713638	87.611021	1095.804982	-0.338358	-0.247052	22207.55638
108.812892	713.950675	-32.174129	1098.093871	0.424604	0.515911	22225.10453
5.812922	694.113644	-255.722211	1041.634628	-2.627247	0.515911	4966.124454
-120.075929	657.491433	-397.63328	993.567976	-1.864284	1.278874	18.311106
-228.416638	608.661818	-576.16656	856.234683	-0.338358	0.515911	12.207404
-363.461043	563.647016	-713.499853	709.745838	-1.864284	-0.247052	22046.57124
-457.305459	460.647047	-785.21835	558.679216	0.424604	0.515911	22186.19343
-542.757286	359.173003	-872.959065	377.094084	-0.338358	0.515911	22198.40083
-627.44615	243.202667	-956.884966	186.3534	0.424604	-0.247052	22230.44527
-681.616504	122.654554	-987.403475	21.553449	-0.338358	-1.772977	22211.3712
-711.372051	10.499032	-962.988668	-226.409441	-0.338358	-1.010014	22217.4749
-669.4091	-138.278702	-932.470158	-420.964938	1.187567	-1.010014	22193.06009
-687.720206	-242.804597	-824.892412	-562.876008	1.187567	0.515911	22172.4601
-621.342448	-349.61938	-760.04058	-726.150033	2.713493	-0.247052	22219.76379
-560.305429	-442.700834	-589.136927	-833.727779	1.187567	-1.010014	22230.44527
-457.305459	-531.204511	-434.255491	-943.594413	1.187567	-1.010014	22204.50453
-356.594378	-627.337816	-303.788863	-1056.512898	1.95053	2.041837	22206.03046
-220.787011	-686.84891	-125.255583	-1080.927706	-1.101321	-1.010014	22190.7712
-88.031495	-737.967413	96.766574	-1052.698085	-0.338358	2.041837	22223.5786
18.020326	-728.048897	291.322072	-1028.283277	1.187567	2.041837	22219.00082
164.509171	-716.604456	430.944253	-985.557364	-0.338358	-0.247052	22228.91934
290.398023	-666.248916	567.514583	-852.801848	0.424604	0.515911	22227.39341
378.138738	-592.24153	666.699738	-752.853729	0.424604	-1.010014	22215.18601
490.29426	-505.263778	799.455255	-593.394517	-4.153172	-4.061865	22202.97861
575.746087	-407.604548	868.121901	-419.439013	-2.627247	-2.53594	22206.79342
622.286814	-293.160137	965.781131	-270.661279	-0.338358	0.515911	22199.92676
667.301615	-134.463888	958.151504	-21.172464	-1.864284	-0.247052	22214.42305
668.064578	1.343479	947.470025	199.323767	-1.864284	-1.772977	22223.5786
637.546068	151.647138	904.744112	363.360755	-0.338358	-0.247052	22198.40083
609.316447	269.1434	849.047832	572.412545	0.424604	0.515911	22196.87491
585.664602	385.876699	738.418236	743.316198	0.424604	1.278874	22212.89712
539.886838	495.743333	588.877539	867.679124	-0.338358	1.278874	22190.00824
453.672049	594.165526	469.092389	985.938348	0.424604	-0.247052	22182.37861
342.279489	658.254396	239.440606	1014.16797	2.713493	-1.010014	22220.52675
236.227669	706.321048	99.818425	1083.597579	1.187567	-1.010014	22212.89712
114.916593	716.239564	-31.411166	1056.13092	4.239418	1.278874	22243.41563
36.331432	701.743272	-195.448154	1088.938318	1.187567	-0.247052	22244.17859
-88.031495	678.091427	-328.203671	1021.034634	2.713493	-0.247052	24.414808
-213.157383	627.735886	-485.373994	905.064298	-1.101321	-1.772977	13.733329
-315.39439	564.409979	-668.485051	763.153229	-0.338358	0.515911	21670.43062
-428.312875	498.795184	-768.43317	602.168092	-0.338358	-0.247052	22197.63787
-521.394329	388.928549	-858.462773	425.923699	1.95053	0.515911	22217.4749
-599.979491	281.350804	-945.440525	222.975611	-1.101321	0.515911	22222.81564
-660.253547	151.647138	-984.351624	38.338629	-1.101321	-1.010014	22200.68972
-709.083162	40.254579	-948.492376	-142.48354	-1.101321	2.041837	22199.92676
-719.764641	-96.315751	-956.122003	-356.113106	-1.864284	1.278874	22188.48232
-702.216498	-227.545342	-865.329437	-548.379716	-0.338358	-1.010014	22167.11936
-650.335032	-319.863833	-782.929462	-675.794493	-0.338358	-0.247052	22194.58602
-587.772087	-428.967504	-634.914691	-818.468524	1.187567	2.804799	22215.94897
-515.290627	-509.078592	-482.322143	-913.838867	-0.338358	-0.247052	22187.71935
-393.216589	-610.552636	-354.144404	-1043.542532	0.424604	-0.247052	22193.06009
-268.853663	-688.374835	-152.722241	-1087.794371	0.424604	0.515911	22189.24528
-134.572221	-734.152599	37.25548	-1055.749936	1.95053	0.515911	22228.15638
10.390699	-743.308152	225.707276	-1052.698085	1.187567	-0.247052	22218.23786
147.723991	-737.967413	365.329457	-997.001805	1.95053	-1.010014	22250.2823
266.746178	-691.426686	562.936806	-883.320357	1.187567	-0.247052	22242.65267
352.960967	-628.100779	624.736788	-832.964816	1.187567	-0.247052	22225.86749
482.664633	-538.071176	762.833043	-637.646356	1.187567	-0.247052	22239.60082
544.464614	-415.997138	910.847814	-464.453814	0.424604	-0.247052	22193.06009
590.242379	-296.974951	958.151504	-310.335342	-1.101321	-1.772977	22215.18601
635.25718	-176.426839	933.736696	-73.05393	-1.101321	-1.772977	22224.34156
668.82754	-39.856509	950.521876	162.701555	-0.338358	0.515911	22231.20823
632.968292	83.743455	913.136702	351.916314	-0.338358	1.278874	22195.34898
625.338664	225.654524	833.788578	523.58293	0.424604	2.041837	22186.95639
568.879422	340.098934	758.255267	691.434732	-1.864284	-0.247052	22192.29713
541.412763	456.832233	615.581235	799.775441	-1.101321	-0.247052	22174.74899
455.960937	577.380345	491.981272	957.708727	0.424604	0.515911	22185.43046
359.827632	651.387731	280.640593	996.619827	-1.101321	-0.247052	22196.11194
273.612843	691.824756	166.196183	1076.730914	-0.338358	-1.010014	22183.90454
156.879544	706.321048	39.544369	1099.619796	0.424604	-2.53594	22225.10453
52.353649	697.165495	-154.248167	1064.52351	1.95053	0.515911	22234.26008
-81.927793	694.876607	-325.15182	1004.249454	-1.101321	-0.247052	51.881466
-187.979613	621.632184	-494.529547	903.538373	0.424604	-1.010014	13.733329
-280.298104	590.350712	-608.973958	779.175447	-0.338358	-1.772977	20170.44588
-384.823999	517.869252	-744.018362	626.582899	2.713493	0.515911	22216.71194
-483.246192	396.558177	-845.492406	480.094054	1.95053	-0.247052	22230.44527
-580.905423	300.424872	-984.351624	193.220065	1.187567	-0.247052	22240.36378
-637.364665	176.824909	-950.018301	100.901574	1.95053	1.278874	22233.49712
-695.349833	67.721237	-954.596078	-75.342819	-0.338358	-0.247052	22225.10453
-689.246131	-52.063912	-914.922015	-269.898317	-0.338358	-0.247052	22212.13416
-673.986876	-184.819429	-871.433139	-452.246411	-1.101321	1.278874	22196.11194
-664.068361	-313.760131	-756.988729	-630.779691	-1.101321	0.515911	22207.55638
-590.823938	-407.604548	-647.122095	-774.979648	1.187567	0.515911	22215.94897
-520.631366	-525.100809	-516.655467	-922.994419	1.187567	1.278874	22183.14158
-406.186956	-625.811891	-399.922168	-1041.253644	-1.101321	1.278874	22144.23048
-273.43144	-667.011878	-206.129633	-1084.74252	-1.864284	-1.010014	22183.90454
-167.379619	-729.574823	-39.040793	-1098.475849	-1.864284	-0.247052	22206.79342
-21.653736	-720.41927	150.173965	-1083.216594	-1.864284	-0.247052	22202.21564
92.027711	-731.863711	356.936867	-1027.520314	-1.101321	-1.772977	22215.94897
233.93878	-704.397053	523.262744	-907.735165	0.424604	0.515911	22231.20823
360.590595	-635.730406	663.647887	-811.60186	1.95053	1.278874	22215.94897
462.064639	-552.567468	750.625639	-688.001896	0.424604	-0.247052	22227.39341
542.175726	-461.011939	868.121901	-493.446398	-0.338358	-1.772977	22232.73415
612.368298	-345.804566	903.981149	-365.268659	0.424604	-0.247052	22214.42305
647.464584	-213.04905	955.099653	-127.224285	1.95053	-0.247052	22226.63045
661.197913	-53.589838	967.307057	93.271946	2.713493	-0.247052	22254.86007
644.412733	78.402716	854.388572	271.042264	1.187567	1.278874	22207.55638
607.027559	201.239716	846.758944	423.634811	0.424604	0.515911	22197.63787
580.323863	337.810046	746.810826	641.079191	-0.338358	-1.010014	22210.60823
546.753503	449.202606	659.833074	815.034695	0.424604	-0.247052	22195.34898
484.953521	550.67665	520.973856	930.242069	0.424604	-1.010014	22193.82305
376.612812	630.787737	384.403526	1058.419808	-0.338358	-1.010014	22210.60823
291.160986	697.928458	218.840612	1079.019802	1.187567	-1.010014	22195.34898
181.294352	718.528452	39.544369	1098.093871	0.424604	1.278874	22223.5786
79.820308	722.343265	-87.870408	1088.175355	-1.101321	-0.247052	22229.6823
-36.912991	678.091427	-280.137018	1043.923516	-1.864284	-1.772977	213.629566
-172.720358	646.809955	-476.981404	947.027249	-1.864284	-1.010014	16.022217
-280.298104	593.402563	-648.64802	766.20508	-2.627247	0.515911	14875.48448
-384.061036	520.15814	-786.744275	634.212527	-2.627247	-1.010014	22157.96381
-485.53508	436.232239	-863.803512	470.938501	0.424604	-0.247052	22203.74157
-570.223944	316.447089	-879.825729	304.612624	0.424604	0.515911	22227.39341
-636.601702	207.343418	-946.203488	117.686754	0.424604	0.515911	22219.76379
-683.142429	93.66197	-956.122003	-58.557638	0.424604	-0.247052	22219.00082
-715.186864	-28.412068	-959.936817	-255.402025	1.187567	1.278874	22216.71194
-702.97946	-135.226851	-872.196102	-434.698268	-0.338358	-0.247052	22193.82305
-653.386883	-268.74533	-797.425754	-585.001927	4.239418	1.278874	22202.97861
-609.898007	-396.160107	-714.262815	-739.1204	1.187567	1.278874	22225.86749
-532.83877	-463.300828	-589.136927	-916.127755	1.95053	0.515911	22205.2675
-421.446211	-586.137828	-386.188839	-977.164774	0.424604	-1.772977	22212.89712
-308.527725	-647.93781	-275.559242	-1089.320296	1.95053	1.278874	22212.13416
-194.083315	-717.367419	-94.737073	-1075.586967	-0.338358	-1.010014	22225.86749
-42.25373	-726.522972	115.07768	-1054.22401	-1.101321	-0.247052	22213.66009
76.005494	-750.937779	330.233171	-1005.394395	0.424604	0.515911	22225.86749
202.657308	-718.130382	493.507197	-918.416643	-3.390209	-1.772977	22228.91934
309.472091	-660.145214	643.810856	-861.9574	-0.338358	-0.247052	22212.13416
412.472061	-593.767456	742.996012	-735.305586	-1.101321	1.278874	22205.2675
511.657217	-493.056374	852.862646	-555.24638	-1.864284	0.515911	22209.84527
570.405347	-384.715666	882.618193	-430.883454	-2.627247	-1.010014	22196.11194
643.64977	-249.671261	899.403373	-211.150186	0.424604	-0.247052	22213.66009
659.671988	-113.100931	957.388541	43.679368	1.187567	-0.247052	22221.28971
646.701621	37.96569	923.055218	187.879326	-1.864284	-1.772977	22202.21564
649.753472	162.328617	884.907081	461.019985	0.424604	-2.53594	22202.21564
612.368298	296.610058	796.403404	618.953272	-1.101321	-1.772977	22226.63045
542.938689	423.261873	691.877509	766.20508	-0.338358	-0.247052	22192.29713
497.923887	525.498879	562.173843	896.671708	1.187567	-1.010014	22180.85269
417.049837	591.876637	400.425743	1024.849448	2.713493	1.278874	22191.53417
299.553576	693.350681	247.070233	1039.34574	2.713493	-0.247052	22206.79342
204.946196	697.928458	101.34435	1091.990169	0.424604	-0.247052	22236.54897
89.738823	707.084011	-90.159297	1100.382759	1.187567	-1.772977	22239.60082
6.575885	699.454383	-232.070366	1054.604995	1.187567	1.278874	3563.035981
-120.838892	668.935874	-402.211056	1002.723529	0.424604	1.278874	19.074068
-227.653675	620.106259	-567.011007	857.760609	-0.338358	1.278874	2436.902982
-368.801782	568.987755	-666.959126	723.479167	-0.338358	0.515911	22136.60085
-477.14249	478.19519	-791.322052	575.464396	0.424604	-0.247052	22206.79342
-546.572099	362.987816	-856.936847	364.123718	0.424604	-0.247052	22223.5786
-638.890591	236.336002	-966.040519	181.012661	-1.101321	-0.247052	22222.05268
-696.875759	105.869374	-951.544227	-8.965061	-2.627247	-1.772977	22194.58602
-719.764641	-0.945409	-995.033103	-247.772397	-0.338358	-0.247052	22197.63787
-731.972044	-111.575006	-908.055351	-429.357529	-1.864284	0.515911	22164.83047
-675.512802	-217.626826	-837.862779	-564.401933	-1.101321	-0.247052	22158.72677
-631.260963	-344.278641	-781.403536	-754.379654	1.187567	-1.010014	22207.55638
-554.96469	-454.145275	-576.929523	-826.861115	-0.338358	-0.247052	22207.55638
-461.883236	-556.382282	-441.885118	-961.905519	0.424604	1.278874	22186.95639
-348.201788	-628.100779	-293.107385	-1044.305495	-1.864284	-0.247052	22198.40083
-218.498123	-693.715574	-73.374116	-1087.031408	1.187567	2.041837	22231.20823
-78.875942	-737.20445	112.025829	-1042.016606	-1.101321	2.041837	22214.42305
44.724022	-734.915562	279.877631	-1037.43883	1.95053	2.041837	22248.75637
166.79806	-731.100748	405.00352	-958.090705	1.95053	0.515911	22247.99341
291.160986	-657.093363	548.440514	-932.912935	1.95053	1.278874	22225.10453
401.02762	-576.219313	649.151595	-781.846313	0.424604	-1.772977	22232.73415
498.68685	-480.848971	807.084882	-556.772306	1.95053	-1.010014	22239.60082
573.457198	-417.523063	911.610777	-410.28346	1.187567	-0.247052	22215.18601
632.968292	-274.086069	932.973733	-207.335372	0.424604	-1.010014	22220.52675
665.012727	-118.441671	956.625578	-8.202098	-2.627247	-2.53594	22229.6823
659.671988	-8.575036	947.470025	222.975611	1.95053	-1.010014	22211.3712
622.286814	146.306399	910.847814	396.168153	-1.864284	-1.772977	22194.58602
600.160894	276.773027	835.314503	574.701433	-4.153172	-1.772977	22174.74899
565.827571	398.847065	748.336751	747.131012	-3.390209	-1.772977	22174.74899
497.160925	488.113705	571.329396	860.049497	-1.101321	-1.010014	22180.85269
426.20539	594.165526	443.914619	972.967982	-0.338358	-1.010014	22190.00824
325.494309	671.987725	245.544308	998.908715	0.424604	-1.010014	22193.06009
206.472122	704.03216	82.270282	1070.627212	0.424604	-0.247052	22218.23786
138.568438	728.446967	-28.359315	1072.9161	0.424604	1.278874	22230.44527
9.627736	694.113644	-174.085198	1046.212405	-3.390209	0.515911	22215.18601
-114.73519	663.595135	-396.870317	999.671678	-1.864284	0.515911	24.414808
-223.838862	615.528482	-497.581398	876.834677	0.424604	2.041837	12.207404
-324.549943	567.46183	-666.196163	733.397682	2.713493	1.278874	22000.03052
-433.653614	495.743333	-775.299834	597.590315	3.476455	-0.247052	22228.15638
-517.579515	362.224854	-888.981282	390.064451	1.187567	0.515911	22239.60082
-609.135044	276.773027	-1001.899767	162.701555	1.187567	0.515911	22237.31193
-649.572069	146.306399	-955.35904	3.242343	1.187567	0.515911	22227.39341
-709.846125	27.284212	-908.818313	-157.742794	1.95053	1.278874	22219.00082
-712.135013	-102.419453	-912.633127	-395.787168	0.424604	-1.010014	22191.53417
-693.060945	-216.863864	-809.633158	-512.520467	-0.338358	-1.772977	22199.92676
-651.097994	-329.782349	-724.944294	-670.453753	-0.338358	0.515911	22214.42305
-561.068391	-434.308244	-612.025809	-791.764829	0.424604	0.515911	22202.21564
-481.720267	-530.441549	-461.72215	-925.283308	-1.864284	-1.010014	22177.80084
-381.009185	-616.656338	-338.122186	-1028.283277	-1.101321	2.041837	22181.61565
-233.757377	-691.426686	-135.174098	-1066.431414	-0.338358	0.515911	22209.84527
-108.631488	-731.863711	21.996226	-1071.00919	-1.101321	0.515911	22187.71935
18.020326	-759.33037	199.003581	-1084.74252	-0.338358	0.515911	22212.13416
146.961028	-727.285935	342.440575	-1002.342544	0.424604	1.278874	22228.91934
282.005433	-678.456319	541.573849	-926.04627	0.424604	-0.247052	22213.66009
372.797999	-630.389667	652.966409	-808.550009	1.187567	-1.010014	22221.28971
465.879452	-529.678586	819.292286	-591.868592	-1.864284	-2.53594	22231.20823
552.857204	-434.308244	894.062634	-429.357529	-1.864284	-1.772977	22214.42305
616.946074	-289.345324	939.077435	-266.083503	0.424604	-1.010014	22223.5786
671.116429	-170.323137	939.840398	-60.083564	2.713493	-1.010014	22255.62304
654.331248	-20.78244	932.210771	148.968226	1.187567	1.278874	22229.6823
639.834956	97.476784	873.46264	338.945947	0.424604	0.515911	22195.34898
610.07941	253.884145	847.521907	538.842185	1.95053	-0.247052	22208.31935
574.983124	384.350773	751.388602	713.560651	1.187567	1.278874	22202.21564
521.575732	480.484078	598.033092	851.656907	1.187567	-0.247052	22203.74157
457.486862	587.298861	490.455346	977.545758	0.424604	-1.010014	22202.21564
345.33134	652.150694	313.447991	1041.634628	-1.101321	-0.247052	22209.84527
256.0647	704.03216	145.596189	1092.753132	-1.101321	-0.247052	22214.42305
133.990662	723.869191	10.551785	1130.138306	-1.101321	-1.010014	22228.15638
41.672171	680.380315	-159.588906	1088.175355	1.187567	2.041837	22212.89712
-88.031495	665.884023	-325.914782	1015.693895	-1.864284	-0.247052	45.777764
-197.135166	638.417364	-526.573982	907.353186	-1.864284	-0.247052	12.207404
-323.78698	552.965538	-654.751722	706.693987	-1.864284	0.515911	21366.77145
-430.601763	504.135923	-798.951679	593.775502	-1.864284	-0.247052	22182.37861
-508.423963	388.165587	-885.166469	415.242221	-0.338358	-1.010014	22220.52675
-596.92764	290.506356	-1008.766432	232.131164	0.424604	-0.247052	22226.63045
-651.860957	169.195281	-948.492376	80.30158	-0.338358	-0.247052	22214.42305
-699.164647	54.750871	-953.833115	-125.698359	-0.338358	0.515911	22221.28971
-701.453535	-68.849093	-954.596078	-304.994602	-1.101321	-1.010014	22202.21564
-702.97946	-198.552758	-842.440555	-469.794554	2.713493	2.804799	22197.63787
-660.253547	-300.026802	-790.559089	-645.275983	1.95053	1.278874	22225.10453
-576.327646	-408.367511	-653.988759	-792.527791	1.187567	1.278874	22225.86749
-480.194341	-520.523033	-526.573982	-936.727749	-0.338358	0.515911	22184.6675
-411.527695	-607.500785	-385.425876	-1069.483265	2.713493	1.278874	22205.2675
-266.564775	-676.167431	-170.270384	-1078.638818	-0.338358	-0.247052	22216.71194
-120.075929	-739.493338	-14.625986	-1064.142526	1.187567	0.515911	22212.89712
-3.342631	-740.256301	221.1295	-1022.179575	-1.864284	-1.010014	22222.05268
125.598072	-732.626674	379.062786	-989.372177	1.187567	-0.247052	22231.20823
245.383221	-692.952611	530.892371	-895.527761	-1.101321	-1.010014	22210.60823
339.990601	-609.02671	652.203446	-798.631493	0.424604	-0.247052	22220.52675
462.827602	-558.67117	789.536739	-655.194499	-1.864284	-1.772977	22209.84527
528.442397	-442.700834	862.018199	-504.127877	-0.338358	0.515911	22202.97861
604.738671	-325.967535	897.877448	-354.58718	-1.101321	1.278874	22202.21564
654.331248	-187.87128	934.499659	-118.068732	-1.101321	1.278874	22218.23786
652.04236	-58.930577	874.988565	-27.276166	-1.101321	-0.247052	22219.00082
647.464584	76.87679	906.270038	290.879295	3.476455	2.041837	22186.19343
622.286814	227.180449	871.936715	507.560712	0.424604	-0.247052	22199.16379
578.797938	346.202636	778.092298	696.012508	0.424604	2.041837	22209.84527
547.516465	453.780382	662.121962	838.68654	-0.338358	-1.010014	22200.68972
483.427595	572.802569	503.425713	953.893913	-1.101321	-1.010014	22194.58602
374.323924	649.861805	358.462793	1026.375373	3.476455	-1.010014	22223.5786
272.086917	703.269197	179.929512	1107.249424	1.187567	-0.247052	22224.34156
185.109165	715.476601	33.440667	1108.775349	1.95053	-1.772977	22243.41563
82.872159	720.81734	-118.388918	1084.360541	1.187567	-1.772977	22241.88971
-68.194463	682.669203	-307.603677	1007.301305	0.424604	-1.010014	162.511063
-166.616656	644.521066	-487.662883	918.034665	1.187567	0.515911	13.733329
-292.505508	604.084041	-663.907275	793.671739	-0.338358	-0.247052	16296.88406
-359.646229	530.839619	-720.366517	657.101409	0.424604	-0.247052	22179.32676
-471.801751	420.972984	-841.677593	491.538495	-1.864284	-1.010014	22215.18601
-574.801721	321.024866	-889.744245	306.13855	-0.338358	0.515911	22225.10453
-630.498	187.506387	-930.944233	121.501567	-2.627247	0.515911	22190.00824
-704.505386	62.380498	-969.09237	-64.66134	-1.101321	2.041837	22202.21564
-719.001678	-34.51577	-989.692364	-293.550161	-1.101321	1.278874	22170.93417
-706.031311	-148.96018	-872.196102	-446.142709	-1.101321	0.515911	22176.27491
-677.038727	-293.160137	-843.966481	-640.698207	-1.864284	1.278874	22190.7712
-617.527634	-384.715666	-682.218381	-756.668543	-0.338358	1.278874	22209.08231
-525.972106	-494.5823	-538.018423	-884.08332	1.95053	0.515911	22183.90454
-420.683248	-579.271164	-402.974019	-1013.786985	0.424604	-0.247052	22206.03046
-292.505508	-659.382251	-209.181484	-1061.853637	-0.338358	0.515911	22199.92676
-171.194433	-709.737792	-13.863023	-1061.853637	1.187567	-1.772977	22212.89712
-51.409283	-710.500754	148.64804	-1045.068457	1.95053	-1.772977	22235.786
107.286966	-729.574823	326.418358	-1019.890687	1.95053	-0.247052	22254.09711
216.390637	-697.530388	491.981272	-935.964786	2.713493	-1.010014	22157.96381
313.286905	-643.360034	585.825688	-906.209239	1.95053	0.515911	22224.34156
439.938719	-579.271164	754.440453	-688.001896	-0.338358	-0.247052	22240.36378
530.731285	-473.982306	864.307087	-509.468616	1.187567	-0.247052	22223.5786
609.316447	-367.167523	882.618193	-380.527913	-1.101321	-1.010014	22219.00082
645.938658	-229.071267	968.832982	-148.587241	-0.338358	0.515911	22230.44527
656.620137	-78.004646	965.018168	73.434915	0.424604	-0.247052	22225.10453
648.227547	40.254579	945.9441	261.123748	1.95053	0.515911	22199.16379
635.25718	179.87676	875.751528	450.338507	0.424604	0.515911	22206.03046
584.901639	298.898947	794.877478	625.056974	-1.101321	0.515911	22192.29713
545.227577	421.735947	694.166397	800.538403	-2.627247	-1.772977	22179.32676
502.501664	542.28406	570.566433	920.323553	-2.627247	-2.53594	22161.77862
406.368359	623.921072	367.618345	972.967982	0.424604	1.278874	22190.00824
301.842464	699.454383	183.744326	1040.871665	-1.101321	-2.53594	22189.24528
186.635091	708.609936	70.062878	1082.834616	1.187567	-0.247052	22228.91934
94.3166	712.42475	-124.49262	1062.997585	-0.338358	-1.010014	22231.97119
-24.705587	697.165495	-238.174068	1058.419808	-1.864284	-1.010014	963.621937
-138.387035	663.595135	-423.574013	967.627243	1.187567	0.515911	14.496292
-261.224036	605.609967	-552.514715	853.945795	-1.101321	-1.010014	4845.576342
-348.201788	552.202575	-702.818374	680.753254	0.424604	-1.010014	22164.06751
-455.779534	457.595196	-808.107232	540.36811	2.713493	-0.247052	22234.26008
-567.935056	359.173003	-890.507208	336.657059	1.187567	-1.010014	22238.83786
-626.683187	221.83971	-946.96645	166.516369	-1.101321	-0.247052	22222.81564
-684.668355	127.232331	-986.640513	-24.987278	-1.101321	-0.247052	22227.39341
-704.505386	-13.152813	-980.536811	-244.720546	-1.101321	0.515911	22190.00824
-705.268349	-128.360186	-932.470158	-414.098274	1.187567	1.278874	22177.80084
-699.92761	-244.330522	-838.625742	-564.401933	1.95053	-0.247052	22196.87491
-640.416516	-372.508262	-690.610971	-714.705592	0.424604	-0.247052	22223.5786
-541.23136	-468.641567	-560.907305	-853.56481	0.424604	1.278874	22177.03787
-433.653614	-571.641536	-432.729566	-992.424028	-4.916135	-0.247052	22174.74899
-316.920316	-651.752624	-259.537024	-1065.668451	-1.864284	-0.247052	22179.32676
-210.868495	-703.63409	-71.848191	-1058.038824	-1.101321	1.278874	22193.82305
-59.801873	-732.626674	126.522121	-1064.905488	-1.101321	1.278874	22209.84527
56.931425	-756.278519	272.248003	-1056.512898	-2.627247	-1.010014	22218.23786
178.242501	-711.263717	448.492396	-948.17219	1.187567	0.515911	22220.52675
288.109135	-673.11558	526.314595	-930.624047	1.95053	1.278874	22219.76379
418.575763	-603.685971	683.484919	-780.320388	1.187567	-0.247052	22231.20823
532.257211	-481.611933	828.447839	-563.63897	-0.338358	0.515911	22222.05268
601.68682	-387.004554	904.744112	-368.32051	-1.101321	0.515911	22221.28971
640.597919	-254.249038	947.470025	-186.735378	1.95053	-1.772977	22244.17859
666.538652	-107.760192	978.751498	25.368263	1.95053	-1.772977	22247.99341
665.012727	35.676802	947.470025	232.131164	0.424604	-3.298903	22215.18601
635.25718	156.987877	897.114485	424.397774	1.187567	-0.247052	22202.97861
619.997925	290.506356	843.707093	596.06439	1.95053	0.515911	22210.60823
563.538683	422.49891	730.788608	779.175447	0.424604	-0.247052	22199.16379
495.634999	529.313693	562.173843	883.701342	1.187567	-1.010014	22185.43046
420.101688	610.187743	435.522029	1006.538342	0.424604	-1.010014	22215.94897
337.701713	673.51365	273.773929	1066.049436	0.424604	1.278874	22206.03046
220.205451	718.528452	80.744356	1082.071653	-0.338358	1.278874	22225.86749
111.10178	729.20993	-6.233396	1110.301274	1.95053	2.041837	22234.26008
7.338848	706.321048	-205.36667	1064.52351	-1.101321	0.515911	6759.849849
-97.95001	668.935874	-385.425876	955.419839	-1.101321	1.278874	18.311106
-236.809228	589.587749	-577.692486	855.47172	-1.864284	-0.247052	13.733329
-344.386974	556.017389	-689.085045	731.108794	-1.864284	-1.772977	22001.55644
-427.549912	475.143339	-789.796126	576.990321	1.95053	0.515911	22211.3712
-541.994323	351.543375	-875.247953	353.442239	1.187567	0.515911	22226.63045
-598.453566	259.987847	-951.544227	136.760822	-0.338358	-1.010014	22210.60823
-664.831324	130.284182	-960.69978	16.975673	-1.101321	-1.772977	22220.52675
-721.290566	-2.471335	-925.603494	-207.335372	-0.338358	-0.247052	22200.68972
-687.720206	-112.337969	-916.447941	-415.624199	1.95053	-1.010014	22186.19343
-706.031311	-216.100901	-824.892412	-536.935274	1.187567	-1.010014	22223.5786
-609.135044	-325.204572	-734.862809	-697.920412	2.713493	0.515911	22224.34156
-565.646168	-434.308244	-621.181362	-826.098152	-1.101321	-1.772977	22187.71935
-461.883236	-532.730437	-480.796218	-970.298109	1.187567	-0.247052	22205.2675
-352.779564	-622.76004	-357.196255	-1071.772153	0.424604	-0.247052	22193.06009
-245.964781	-677.693357	-122.966694	-1064.905488	-1.101321	0.515911	22213.66009
-120.075929	-736.441487	88.373984	-1068.720302	-0.338358	0.515911	22219.76379
41.672171	-739.493338	269.959115	-1037.43883	1.95053	2.041837	22231.20823
153.06473	-739.493338	434.759066	-974.875885	-1.864284	1.278874	22222.05268
282.768396	-662.434102	554.544216	-935.201823	1.187567	1.278874	22216.71194
381.190589	-605.211897	696.455285	-788.712978	-0.338358	1.278874	22207.55638
494.872036	-529.678586	801.744143	-598.735256	-4.153172	-1.010014	22208.31935
558.197944	-437.360095	881.092267	-460.639001	0.424604	-0.247052	22202.21564
644.412733	-293.9231	914.662628	-252.350174	-1.864284	-1.772977	22215.18601
654.331248	-162.693509	941.366324	-28.802092	-1.864284	-3.298903	22218.23786
663.486801	-20.019478	878.040416	132.183046	-1.101321	-2.53594	22199.16379
662.723839	127.995293	932.210771	374.805196	1.187567	-1.010014	22192.29713
607.027559	259.224884	822.344137	536.553296	-0.338358	-3.298903	22119.05271
587.190528	372.906332	739.944161	700.590285	-1.101321	-1.010014	22189.24528
530.731285	506.424811	617.10716	882.938379	0.424604	0.515911	22201.45268
452.909086	603.321079	470.618315	984.412423	1.95053	0.515911	22219.00082
371.272073	671.224762	314.973917	1067.575361	-0.338358	-0.247052	22210.60823
265.220253	712.42475	141.781375	1100.382759	5.002381	-0.247052	22247.23045
127.123997	721.580303	20.4703	1111.064237	1.95053	1.278874	22241.88971
48.538835	698.691421	-181.714825	1066.812398	0.424604	2.041837	22225.86749
-92.609271	662.832172	-335.070335	1022.56056	1.95053	-0.247052	37.385174
-214.683309	631.5507	-547.936939	879.886528	-1.101321	-0.247052	15.259255
-314.631427	573.565532	-635.677654	747.131012	1.187567	-1.772977	21546.83065
-413.816583	498.032221	-782.929462	593.012539	0.424604	-0.247052	22204.50453
-512.238776	401.135953	-915.684978	406.849631	-0.338358	-1.010014	22224.34156
-592.349864	279.061915	-940.099786	238.997829	-1.864284	-3.298903	22206.79342
-658.727622	157.75084	-969.855332	68.857139	-1.864284	-1.772977	22199.92676
-709.083162	33.387914	-959.936817	-144.009465	-0.338358	1.278874	22206.03046
-718.238715	-71.137981	-892.033133	-348.483478	-1.101321	0.515911	22164.83047
-685.431318	-200.078683	-859.225736	-487.342697	1.187567	1.278874	22180.08972
-644.23133	-313.760131	-764.618356	-669.690791	0.424604	1.278874	22202.97861
-569.460982	-419.811952	-633.388765	-791.001866	0.424604	-0.247052	22179.32676
-493.927671	-525.863772	-520.47028	-915.364792	1.95053	1.278874	22195.34898
-391.690664	-615.130412	-405.262907	-1067.957339	-0.338358	-0.247052	22208.31935
-246.727744	-676.930394	-147.381502	-1120.601768	1.187567	1.278874	22217.4749
-118.550004	-717.367419	-22.255613	-1115.261029	0.424604	-0.247052	22219.00082
15.731438	-740.256301	211.210984	-1020.65365	1.187567	-0.247052	22252.57118
133.990662	-724.234084	393.559078	-986.320327	1.95053	1.278874	22245.70452
261.405439	-673.11558	522.499781	-905.446276	1.95053	0.515911	22215.94897
370.50911	-616.656338	627.025676	-796.342605	1.95053	-1.010014	22238.83786
461.301676	-548.752654	783.433037	-630.016728	0.424604	-1.010014	22229.6823
539.123875	-436.597132	878.803379	-476.661218	-0.338358	-0.247052	22216.71194
605.501633	-317.574945	942.129286	-309.572379	-0.338358	-1.010014	22225.86749
648.990509	-187.108317	959.677429	-84.498372	-1.101321	-1.772977	22229.6823
652.805323	-37.56762	908.558926	129.131195	-1.101321	-0.247052	22199.16379
668.064578	92.136045	900.166336	335.894097	-2.627247	-1.010014	22187.71935
618.472	224.891561	885.670044	530.449594	-3.390209	-1.772977	22186.19343
576.509049	359.173003	739.944161	693.72362	-1.101321	2.804799	22183.90454
536.072024	453.017419	639.23308	840.212466	-1.864284	-1.010014	22176.27491
464.353527	565.935904	517.922005	974.493907	-1.864284	-1.010014	22195.34898
368.983185	641.469215	308.870215	997.382789	-0.338358	-0.247052	22179.32676
266.746178	695.63957	178.403587	1094.279057	-1.101321	-1.010014	22225.86749
157.642507	709.372899	31.914741	1096.567945	-0.338358	-1.772977	22232.73415
49.301798	712.42475	-160.351869	1085.886467	1.95053	-0.247052	22202.97861
-47.594469	669.698837	-344.225888	1015.693895	0.424604	0.515911	61.799982
-167.379619	633.076625	-506.736951	911.168	-0.338358	0.515911	13.733329
-293.268471	597.217377	-657.803573	783.753223	1.187567	-0.247052	19764.5497
-401.609179	510.239625	-761.566505	625.819937	2.713493	-1.010014	22219.76379
-475.616565	391.217438	-866.855363	479.331091	3.476455	0.515911	22241.88971
-587.772087	292.032282	-921.78868	275.62004	-0.338358	-1.010014	22215.94897
-657.201696	188.26935	-985.87755	96.323797	1.95053	2.041837	22231.97119
-713.660939	66.958274	-920.262754	-93.653924	-0.338358	2.804799	22219.00082
-701.453535	-45.960211	-950.781264	-273.71313	-1.101321	-0.247052	22178.5638
-692.297982	-182.53054	-870.670177	-478.187144	-0.338358	0.515911	22057.25272
-670.172063	-300.026802	-771.485021	-603.313033	-0.338358	-0.247052	22212.13416
-611.423932	-405.31566	-707.396151	-783.372239	1.95053	1.278874	22187.71935
-516.05359	-504.500815	-508.262877	-906.972202	-0.338358	-0.247052	22197.63787
-415.342509	-588.426717	-406.788833	-997.764768	-0.338358	2.041837	22193.06009
-287.164769	-666.248916	-220.625925	-1081.690669	-1.101321	-0.247052	22201.45268
-181.112948	-715.078531	-68.79634	-1077.875855	-1.101321	-0.247052	22200.68972
-20.890774	-744.071115	158.566556	-1072.535116	-1.864284	-0.247052	22215.18601
83.635121	-737.20445	331.759097	-1023.705501	-0.338358	-1.772977	22225.10453
243.094333	-686.84891	501.136824	-962.668482	0.424604	-1.010014	22217.4749
353.72393	-637.256332	617.870123	-857.379624	-1.864284	0.515911	22225.86749
444.516496	-579.271164	775.040447	-677.320418	0.424604	0.515911	22230.44527
553.620167	-476.271194	863.544124	-544.564902	0.424604	-0.247052	22218.23786
611.605335	-352.671231	941.366324	-356.113106	0.424604	-1.010014	22227.39341
659.671988	-202.367572	981.040386	-118.831695	3.476455	1.278874	22254.86007
668.064578	-74.952795	942.892249	95.560834	0.424604	2.041837	22225.86749
669.590503	49.410132	918.477441	271.042264	1.187567	-0.247052	22212.89712
628.390515	213.44712	881.85523	502.219973	1.187567	1.278874	22218.23786
613.894223	327.891531	792.58859	654.049558	1.187567	1.278874	22197.63787
524.627583	442.335941	690.351583	782.227298	-0.338358	-1.010014	22193.06009
472.746117	552.202575	537.759036	950.0791	-0.338358	-0.247052	22199.92676
387.294291	631.5507	383.640563	1030.95315	0.424604	-0.247052	22196.11194
291.923948	687.24698	221.1295	1095.04202	1.187567	-1.010014	22223.5786
166.79806	701.743272	83.033245	1091.227206	1.95053	-1.010014	22233.49712
76.768457	709.372899	-83.292632	1104.197573	-2.627247	-0.247052	22192.29713
-34.624103	686.484017	-267.166652	1062.234622	-1.864284	-1.010014	271.614734
-156.698141	657.491433	-435.018454	980.597609	-1.864284	-0.247052	16.78518
-278.009216	597.980339	-593.714703	832.582838	-1.101321	-1.772977	13583.78857
-364.224005	543.047022	-736.388735	670.834738	-0.338358	-1.010014	22168.64528
-473.327677	442.335941	-822.603524	525.871818	1.187567	-1.010014	22223.5786
-564.120242	334.758195	-931.707196	317.582991	-0.338358	-0.247052	22211.3712
-628.972075	228.706375	-969.855332	130.65712	0.424604	-0.247052	22219.76379
-677.80169	98.239747	-982.825699	-70.765042	-0.338358	0.515911	22218.23786
-734.260933	-28.412068	-981.299773	-253.113136	0.424604	1.278874	22173.22306
-722.053529	-146.671292	-861.514624	-407.994572	1.187567	0.515911	22203.74157
-662.542435	-248.908299	-821.077599	-636.12043	4.239418	0.515911	22233.49712
-598.453566	-368.693448	-685.270231	-735.305586	1.95053	0.515911	22225.10453
-541.23136	-468.641567	-554.803603	-861.194438	1.95053	2.041837	22196.87491
-459.594347	-567.826723	-437.307342	-997.001805	2.713493	1.278874	22211.3712
-313.868465	-652.515586	-231.307403	-1061.853637	-1.101321	0.515911	22220.52675
-195.60924	-706.685941	-53.537085	-1074.061041	1.95053	1.278874	22215.94897
-49.883358	-741.019264	147.122114	-1058.801787	1.187567	0.515911	22228.91934
78.294382	-746.360003	310.39614	-1040.490681	0.424604	-1.010014	22230.44527
191.212867	-715.078531	461.462762	-958.853668	-1.864284	-1.010014	22216.71194
298.790613	-673.878543	594.981241	-866.535177	-0.338358	-0.247052	22217.4749
429.257241	-605.974859	720.10713	-777.268537	-2.627247	-1.772977	22208.31935
515.47203	-492.293412	806.321919	-610.94266	-1.101321	0.515911	22201.45268
573.457198	-369.456411	924.581143	-398.839019	-1.101321	1.278874	22209.84527
647.464584	-245.093485	948.995951	-186.735378	-1.864284	-1.772977	22219.00082
661.197913	-103.945379	947.470025	20.027523	-0.338358	-0.247052	22209.08231
655.094211	48.647169	942.129286	231.368202	1.187567	1.278874	22196.11194
642.886807	168.432318	904.744112	451.10147	1.95053	-0.247052	22209.08231
598.634969	302.71376	788.773776	613.612533	-1.101321	-1.772977	22192.29713
548.279428	428.602612	667.462701	775.360633	0.424604	-1.010014	22192.29713
513.183142	525.498879	541.573849	889.042081	0.424604	-1.010014	22197.63787
429.257241	617.054408	443.914619	983.64946	2.713493	-0.247052	22216.71194
310.235054	672.750688	218.840612	1050.790181	2.713493	0.515911	22228.91934
217.1536	712.42475	121.181381	1095.804982	1.95053	1.278874	22247.23045
103.472152	709.372899	-45.144495	1098.856833	1.187567	1.278874	22228.91934
-13.261146	692.587719	-225.966664	1062.234622	1.187567	0.515911	1744.132817
-116.261116	665.884023	-418.233274	967.627243	0.424604	-0.247052	18.311106
-232.231452	615.528482	-544.885088	855.47172	-1.101321	0.515911	943.784906
-355.068452	549.913687	-695.188747	731.108794	1.187567	0.515911	22125.91937
-450.438795	465.987786	-805.055381	575.464396	3.476455	0.515911	22219.76379
-561.068391	339.335972	-903.477574	336.657059	-0.338358	-0.247052	22214.42305
-630.498	234.047114	-959.173854	185.590437	-3.390209	-0.247052	22193.06009
-676.275765	127.232331	-995.033103	-8.965061	-1.864284	-0.247052	22204.50453
-726.631305	10.499032	-970.618295	-233.276105	-2.627247	-1.772977	22164.83047
-706.031311	-99.367602	-895.847947	-368.32051	-0.338358	-1.772977	22186.19343
-691.535019	-240.515708	-848.544257	-560.587119	-1.101321	0.515911	22208.31935
-653.386883	-347.330492	-729.52207	-728.438921	0.424604	-0.247052	22209.08231
-519.868404	-442.700834	-608.973958	-842.120369	0.424604	-1.010014	22185.43046
-461.883236	-543.411915	-435.781417	-979.453662	-0.338358	-1.010014	22200.68972
-350.490676	-626.574853	-282.425906	-1060.327712	0.424604	1.278874	22213.66009
-204.764793	-689.900761	-91.685222	-1060.327712	-0.338358	0.515911	22219.00082
-98.712973	-720.41927	57.092512	-1080.164743	1.95053	2.804799	22248.75637
56.168463	-728.81186	259.277637	-1049.646234	1.95053	2.041837	22252.57118
178.242501	-705.922978	433.996104	-981.74255	1.187567	0.515911	22219.76379
284.294321	-657.856326	543.862738	-914.601829	3.476455	0.515911	22230.44527
390.346142	-580.797089	710.188614	-746.750027	-0.338358	0.515911	22240.36378
487.242409	-516.708219	852.099683	-550.668604	0.424604	-0.247052	22215.94897
561.249795	-392.345293	884.144118	-405.705684	-1.101321	-0.247052	22223.5786
622.286814	-266.456442	920.76633	-226.409441	-2.627247	-1.772977	22231.20823
655.857174	-123.019447	945.9441	-5.150247	0.424604	-1.010014	22215.94897
641.360882	1.343479	942.892249	184.064512	0.424604	-1.010014	22185.43046
624.575702	120.365666	901.692261	390.827414	-0.338358	-1.772977	22182.37861
584.901639	261.513772	818.529323	567.834769	-3.390209	-1.772977	22176.27491
564.301646	387.402624	726.973795	731.108794	-1.864284	1.278874	22198.40083
517.760919	505.661848	588.877539	894.38282	-0.338358	0.515911	22186.19343
437.649831	604.847004	453.070172	981.360572	-1.101321	-1.010014	22178.5638
339.990601	677.328464	282.929482	1059.945734	0.424604	-1.010014	22196.11194
226.309153	716.239564	141.781375	1111.8272	0.424604	0.515911	22232.73415
141.620289	728.446967	-9.285247	1114.879051	1.187567	2.041837	22220.52675
30.990692	694.876607	-198.500005	1053.842032	1.187567	0.515911	22224.34156
-88.031495	657.491433	-335.833298	1029.427224	-0.338358	0.515911	25.940733
-223.838862	607.135892	-530.388796	878.360602	1.187567	0.515911	12.970367
-327.601794	571.276644	-648.64802	761.627304	1.187567	-1.010014	21965.6972
-433.653614	483.535929	-788.270201	611.323645	2.713493	-1.010014	22231.20823
-519.868404	385.876699	-880.588692	424.397774	-0.338358	-0.247052	22231.97119
-595.401715	273.721176	-935.522009	223.738574	0.424604	-1.010014	22228.15638
-675.512802	150.121213	-963.75163	51.308996	1.187567	0.515911	22228.91934
-726.631305	30.336063	-953.833115	-158.505757	-0.338358	0.515911	22196.87491
-708.3202	-87.160198	-903.477574	-336.276075	1.187567	-0.247052	22193.06009
-692.297982	-223.730528	-824.12945	-523.964908	1.95053	0.515911	22214.42305
-648.046143	-322.915684	-754.699841	-698.683375	-1.101321	-0.247052	22215.18601
-567.172093	-456.434163	-654.751722	-839.068518	0.424604	-0.247052	22178.5638
-486.298043	-516.708219	-534.966572	-969.535146	-1.864284	0.515911	22183.90454
-379.48326	-600.63412	-360.248106	-1061.853637	-0.338358	2.041837	22195.34898
-252.831446	-675.404469	-167.981496	-1100.001774	-1.101321	1.278874	22196.11194
-125.416669	-731.863711	33.440667	-1096.949923	0.424604	1.278874	22214.42305
-9.446333	-732.626674	217.314686	-1041.253644	-1.864284	-0.247052	22223.5786
140.094364	-734.152599	414.159072	-973.34996	-2.627247	-1.772977	22213.66009
267.509141	-701.345202	550.729402	-923.757382	-1.101321	-0.247052	22221.28971
374.323924	-617.419301	702.558987	-778.031499	1.95053	0.515911	22233.49712
475.035005	-531.967474	804.795994	-601.024144	-0.338358	-0.247052	22213.66009
563.538683	-436.597132	875.751528	-471.320479	-0.338358	-0.247052	22220.52675
632.968292	-303.078653	923.055218	-301.179789	1.95053	-1.010014	22255.62304
676.457168	-169.560174	952.810765	-95.942813	-0.338358	-1.010014	22231.97119
655.857174	-38.330583	896.351522	159.649704	1.95053	-0.247052	22200.68972
652.805323	111.973076	909.321889	345.812612	0.424604	-0.247052	22206.79342
613.894223	238.62489	856.67746	531.97552	-1.101321	-0.247052	22213.66009
571.931273	378.247071	759.018229	732.63472	0.424604	1.278874	22206.03046
516.234993	478.958152	621.684937	849.368018	-1.101321	-2.53594	22186.95639
461.301676	581.958122	479.010905	975.25687	-1.101321	-2.53594	22203.74157
362.879483	652.913656	305.055401	1061.471659	-1.864284	-1.010014	22199.16379
256.0647	697.928458	178.403587	1107.249424	-2.627247	-0.247052	22226.63045
137.042513	700.980309	31.151778	1102.671647	-0.338358	-0.247052	22212.13416
37.094394	706.321048	-165.692608	1092.753132	-2.627247	-1.010014	22198.40083
-73.535203	675.039576	-334.307373	1028.664262	-1.864284	-0.247052	51.881466
-206.290719	647.572917	-563.959156	850.893944	-1.101321	-1.010014	13.733329
-300.898098	566.698867	-667.722089	751.708788	-1.864284	-1.772977	20283.36436
-403.898068	512.528513	-753.173915	624.294011	-1.101321	-1.010014	22201.45268
-520.631366	399.610028	-854.647959	467.88665	-0.338358	-0.247052	22222.05268
-580.905423	290.506356	-935.522009	255.783009	-1.864284	-0.247052	22214.42305
-649.572069	169.958244	-950.781264	90.983058	0.424604	0.515911	22222.05268
-709.083162	49.410132	-972.907183	-118.831695	0.424604	0.515911	22196.87491
-709.846125	-65.034279	-930.944233	-292.024236	1.95053	-0.247052	22174.74899
-693.823908	-182.53054	-854.647959	-483.527883	1.187567	0.515911	22224.34156
-635.83874	-300.026802	-794.373903	-652.142648	2.713493	2.041837	22221.28971
-579.379497	-407.604548	-657.04061	-778.794462	2.713493	-0.247052	22205.2675
-523.683217	-498.397114	-534.20361	-935.964786	1.187567	-0.247052	22219.76379
-401.609179	-595.293381	-371.692547	-1043.542532	-1.101321	0.515911	22197.63787
-280.298104	-665.485953	-181.714825	-1042.779569	1.95053	1.278874	22213.66009
-166.616656	-732.626674	5.974008	-1090.846221	-0.338358	1.278874	22223.5786
-17.07596	-758.567407	181.455438	-1009.209209	-0.338358	0.515911	22231.97119
127.123997	-733.389637	368.381308	-999.290693	-1.864284	-2.53594	22212.13416
214.864712	-696.767425	516.396079	-925.283308	-0.338358	0.515911	22220.52675
329.309123	-641.834108	665.936776	-826.861115	-2.627247	0.515911	22209.84527
452.146123	-574.693387	757.492304	-651.379685	1.187567	-0.247052	22196.87491
537.59795	-454.145275	854.388572	-559.061194	-1.101321	-1.010014	22202.21564
604.738671	-340.463827	935.262622	-318.727932	-1.864284	-0.247052	22217.4749
652.04236	-208.471274	953.573727	-95.942813	-1.864284	0.515911	22215.18601
664.249764	-57.404652	924.581143	94.797872	1.95053	2.041837	22207.55638
645.938658	89.084194	932.210771	325.975581	1.187567	-0.247052	22209.84527
632.968292	212.684157	876.514491	503.745899	-0.338358	0.515911	22204.50453
588.716453	330.943381	781.907112	667.019924	0.424604	0.515911	22196.87491
542.938689	453.017419	659.833074	812.745807	0.424604	-0.247052	22187.71935
495.634999	584.24701	495.796085	921.086516	1.95053	0.515911	22209.84527
387.294291	655.202545	369.907234	964.575392	1.187567	-1.772977	22204.50453
295.738762	695.63957	162.381369	1098.856833	-0.338358	-1.772977	22242.65267
188.923979	726.921042	58.618437	1091.227206	0.424604	-1.010014	22238.07489
68.375867	714.713638	-89.396334	1120.21979	0.424604	-0.247052	22228.15638
-38.438917	682.669203	-264.114801	1042.397591	-0.338358	-1.010014	197.607349
-168.905545	637.654402	-456.38141	933.29392	0.424604	-1.010014	16.022217
-261.224036	601.03219	-594.477666	834.108764	-1.864284	-1.772977	15372.93619
-384.061036	534.654432	-715.788741	688.382881	-0.338358	-1.772977	22186.19343
-460.35731	437.758165	-830.233151	498.405159	-2.627247	-0.247052	22218.23786
-567.172093	311.10635	-924.077568	268.753376	-2.627247	-1.010014	22193.82305
-617.527634	184.454536	-956.122003	94.034909	0.424604	1.278874	22202.21564
-686.957243	67.721237	-1052.255308	-147.824279	-1.864284	0.515911	22178.5638
-718.238715	-49.012062	-971.381258	-295.83905	-0.338358	1.278874	22155.67492
-690.772057	-165.74536	-909.581276	-469.794554	-3.390209	-0.247052	22193.06009
-659.490584	-282.478659	-817.262785	-613.231548	-0.338358	-0.247052	22216.71194
-606.846156	-377.086038	-686.796157	-749.801878	0.424604	-1.010014	22184.6675
-524.44618	-495.345263	-571.588784	-897.053686	1.95053	1.278874	22207.55638
-418.39436	-580.034126	-410.603646	-986.320327	0.424604	0.515911	22197.63787
-313.105502	-651.752624	-229.018515	-1071.00919	-0.338358	-1.010014	22213.66009
-184.927762	-709.737792	-52.774123	-1064.142526	1.95053	0.515911	22224.34156
-64.37965	-725.760009	153.988779	-1065.668451	2.713493	-0.247052	22256.386
84.398084	-737.967413	298.188736	-1049.646234	2.713493	-0.247052	22231.20823
224.020265	-678.456319	434.759066	-1028.283277	1.187567	-1.010014	22226.63045
312.523942	-625.048928	588.877539	-893.238873	1.187567	-1.772977	22241.88971
438.412794	-573.930425	743.758975	-705.550039	0.424604	-1.772977	22217.4749
530.731285	-495.345263	859.729311	-532.357498	-1.101321	-0.247052	22219.00082
591.768304	-370.219374	932.973733	-389.683466	-1.101321	-0.247052	22229.6823
633.731255	-250.434224	960.440392	-151.639092	-1.864284	-0.247052	22220.52675
686.375683	-95.552788	973.410759	65.805288	-1.101321	1.278874	22203.74157
658.146062	38.728653	934.499659	270.279301	-0.338358	0.515911	22198.40083
621.523851	168.432318	904.744112	468.649613	-1.864284	1.278874	22188.48232
598.634969	325.602642	817.003397	602.168092	1.187567	1.278874	22183.90454
561.249795	419.447059	670.514552	750.945825	-1.864284	-1.772977	22180.08972
511.657217	534.654432	537.759036	897.434671	-1.101321	-0.247052	22202.21564
404.842434	613.239594	351.596128	976.019833	-0.338358	1.278874	22194.58602
305.657278	668.935874	194.425804	1038.582777	0.424604	-1.010014	22228.91934
186.635091	706.321048	92.95176	1117.930902	0.424604	-1.010014	22230.44527
102.70919	720.81734	-98.551887	1102.671647	1.187567	-1.772977	22215.94897
-10.972258	702.506234	-219.099999	1065.286473	-1.101321	-1.010014	1192.510758
-110.920377	660.543284	-440.359193	979.834646	-0.338358	-1.010014	16.022217
-242.149967	636.891439	-555.566566	853.182832	1.187567	-1.010014	3299.813837
-354.30549	557.543314	-695.95171	729.582869	1.95053	1.278874	22163.30454
-448.912869	455.306308	-866.855363	561.731067	2.713493	0.515911	22234.26008
-519.868404	371.380407	-914.159053	348.1015	2.713493	-0.247052	22221.28971
-620.579485	244.728592	-926.366456	185.590437	0.424604	0.515911	22231.20823
-679.327616	99.002709	-975.959034	-7.439135	-1.101321	-0.247052	22206.79342
-705.268349	-7.812074	-940.862748	-221.831664	0.424604	-0.247052	22189.24528
-699.92761	-124.545372	-889.744245	-409.520497	-0.338358	1.278874	22208.31935
-682.379467	-252.723112	-808.107232	-574.320449	-1.101321	1.278874	22217.4749
-603.031342	-380.137889	-737.151698	-713.179667	0.424604	-1.772977	22177.03787
-563.35728	-474.745269	-586.085076	-866.535177	-2.627247	-1.010014	22149.57122
-453.490646	-554.856356	-448.751783	-993.949954	-0.338358	0.515911	22186.95639
-345.149937	-644.885959	-312.944416	-1066.431414	-3.390209	-0.247052	22190.7712
-213.920346	-695.2415	-108.470402	-1130.520284	-0.338358	1.278874	22205.2675
-90.320383	-766.959997	49.462884	-1079.40178	0.424604	0.515911	22219.76379
53.116612	-737.967413	288.270221	-1026.757352	1.187567	0.515911	22219.76379
179.005463	-715.078531	409.581296	-1013.024022	0.424604	1.278874	22220.52675
291.923948	-669.300767	577.433098	-861.194438	-1.101321	0.515911	22228.91934
390.346142	-589.189679	736.89231	-742.935213	0.424604	-0.247052	22222.81564
511.657217	-492.293412	830.736727	-577.3723	-0.338358	-0.247052	22220.52675
555.146093	-391.58233	907.795963	-404.942721	1.187567	-0.247052	22233.49712
639.071994	-259.589777	945.9441	-221.831664	1.187567	-1.010014	22248.75637
655.094211	-131.412037	923.818181	-32.616905	1.187567	-1.010014	22215.18601
677.220131	-3.99726	929.921883	201.612655	1.95053	-1.772977	22196.11194
645.175696	146.306399	881.85523	424.397774	1.187567	-0.247052	22215.18601
613.131261	278.298953	831.499689	586.908837	0.424604	-1.010014	22201.45268
564.301646	404.187804	723.921944	761.627304	-0.338358	-1.010014	22206.03046
506.316478	510.239625	598.796055	910.405037	1.187567	0.515911	22220.52675
427.731316	617.054408	463.75165	999.671678	0.424604	-0.247052	22202.21564
310.235054	657.491433	280.640593	1082.071653	-1.101321	-1.010014	22226.63045
217.916563	712.42475	132.625822	1120.982753	4.239418	2.041837	22228.15638
98.131413	710.135862	-25.307464	1102.671647	-1.864284	0.515911	22196.87491
-14.024109	684.958091	-225.966664	1034.005001	-2.627247	-0.247052	8461.256752
-109.394451	682.669203	-460.196224	929.479106	-1.101321	0.515911	20.599994
-229.942564	618.580333	-624.233213	828.768025	-0.338358	-0.247052	12.207404
-328.364757	572.802569	-648.64802	716.612502	0.424604	-1.010014	21997.74163
-445.098055	509.476662	-822.603524	556.390327	-1.864284	-1.010014	22215.94897
-529.023956	375.958183	-856.173885	383.960749	2.713493	-0.247052	22210.60823
-607.609118	263.802661	-952.307189	204.664506	-1.101321	-1.010014	22220.52675
-656.438734	147.069362	-966.040519	24.6053	0.424604	0.515911	22219.76379
-714.423902	34.150877	-932.470158	-192.83908	1.187567	0.515911	22183.14158
-700.690572	-89.449087	-898.136835	-350.009404	-0.338358	-1.772977	22217.4749
-690.772057	-216.100901	-868.381288	-523.201945	2.713493	0.515911	22224.34156
-629.735038	-344.278641	-748.596139	-713.942629	2.713493	-0.247052	22183.90454
-583.194311	-443.463796	-584.55915	-805.498158	2.713493	-1.010014	22209.84527
-488.586931	-534.256362	-531.914721	-987.083289	1.187567	1.278874	22218.23786
-364.224005	-638.782257	-308.366639	-1038.964755	1.187567	2.804799	22215.18601
-248.253669	-679.219282	-122.203732	-1105.342513	-0.338358	2.041837	22219.00082
-126.179631	-722.708158	52.514735	-1079.40178	0.424604	0.515911	22230.44527
22.598102	-755.515556	270.722078	-1028.283277	0.424604	2.041837	22219.76379
121.020295	-755.515556	416.447961	-961.905519	1.187567	1.278874	22221.28971
276.664694	-687.611872	543.862738	-929.861084	-1.864284	-0.247052	22208.31935
370.50911	-618.945226	679.670105	-771.927797	-2.627247	-1.010014	22200.68972
469.694266	-541.88599	788.010813	-637.646356	-4.153172	-1.010014	22199.92676
565.064608	-419.811952	851.336721	-456.824187	-0.338358	-1.772977	22218.23786
629.153478	-290.871249	936.788547	-340.090888	-0.338358	-1.772977	22216.71194
668.064578	-146.671292	903.981149	-81.446521	1.95053	-0.247052	22206.03046
653.568286	-26.123179	952.047802	134.471934	0.424604	-1.772977	22190.7712
648.227547	121.128629	894.825597	347.338538	-1.101321	-2.53594	22212.89712
612.368298	266.854512	846.758944	562.494029	0.424604	-0.247052	22198.40083
569.642385	366.039667	759.781192	728.819906	-1.101321	-1.772977	22196.87491
516.997956	505.661848	618.633086	834.871726	2.713493	-1.772977	22200.68972
462.827602	598.743302	493.507197	946.264286	2.713493	0.515911	22208.31935
368.220222	666.646986	325.655395	1072.9161	0.424604	1.278874	22234.26008
263.694327	688.772905	172.299885	1091.227206	1.95053	2.041837	22241.88971
122.546221	703.269197	24.285114	1087.412392	0.424604	1.278874	22228.15638
47.01291	708.609936	-193.159266	1087.412392	-0.338358	0.515911	22228.15638
-94.898159	678.091427	-353.381441	1012.642044	-1.101321	-0.247052	40.437025
-180.349986	644.521066	-502.159175	905.064298	-0.338358	-0.247052	12.970367
-309.290688	572.802569	-639.492467	770.782857	1.187567	-0.247052	21459.08994
-396.26844	507.187774	-769.196133	628.108825	0.424604	-0.247052	22215.18601
-497.742484	388.928549	-856.173885	473.227389	1.95053	2.041837	22206.79342
-593.875789	283.639692	-930.18127	229.079313	-4.153172	-1.772977	22196.87491
-655.675771	150.884176	-1015.633097	16.975673	1.187567	0.515911	22206.79342
-699.92761	55.513833	-972.144221	-168.424273	-1.101321	-1.010014	22148.04529
-715.949827	-67.323167	-945.440525	-325.594596	-0.338358	-0.247052	22178.5638
-705.268349	-190.160168	-883.640543	-514.046392	-2.627247	-0.247052	22206.79342
-638.127628	-309.945318	-795.136866	-655.194499	0.424604	0.515911	22188.48232
-580.905423	-415.997138	-635.677654	-795.579642	1.187567	-1.772977	22200.68972
-484.009155	-528.15266	-522.759169	-948.17219	-0.338358	0.515911	22211.3712
-391.690664	-605.974859	-366.351807	-1000.816619	0.424604	1.278874	22213.66009
-255.120334	-676.167431	-177.137049	-1058.801787	1.95053	1.278874	22070.22309
-129.231482	-723.471121	1.396232	-1097.712886	1.95053	1.278874	22251.80822
4.286997	-731.100748	234.099866	-1057.275861	1.187567	0.515911	22237.31193
124.072146	-737.20445	368.381308	-1005.394395	1.187567	-0.247052	22231.20823
242.331371	-695.2415	505.714601	-942.068488	1.187567	0.515911	22239.60082
366.694297	-633.441518	666.699738	-807.787046	-0.338358	-1.010014	22228.91934
459.012788	-560.960058	772.751559	-665.113014	0.424604	-1.010014	22217.4749
551.331279	-448.804536	858.203385	-502.601951	1.187567	-1.010014	22227.39341
617.709037	-323.678647	947.470025	-300.416826	-1.864284	-1.010014	22226.63045
644.412733	-189.397205	968.832982	-107.387254	-1.101321	-1.010014	22215.94897
653.568286	-81.819459	929.921883	118.449717	-0.338358	-1.010014	22202.21564
642.123845	78.402716	912.37374	335.894097	0.424604	0.515911	22181.61565
612.368298	224.128598	862.018199	513.664414	-2.627247	-1.772977	22181.61565
569.642385	346.202636	771.225633	675.412514	-1.101321	-1.010014	22196.87491
529.20536	469.8026	640.759005	828.768025	-1.101321	1.278874	22186.95639
468.168341	567.46183	444.677582	921.849478	0.424604	-0.247052	22178.5638
384.24244	639.94329	311.159103	1021.034634	-0.338358	-1.010014	22214.42305
269.798029	698.691421	211.210984	1091.990169	-0.338358	-1.772977	22231.97119
168.323985	721.580303	16.655486	1100.382759	-1.864284	-1.010014	22213.66009
66.086978	704.795123	-118.388918	1088.938318	1.95053	-0.247052	22226.63045
-51.409283	693.350681	-288.529608	1049.264256	0.424604	-0.247052	141.911069
-155.935178	640.706253	-482.322143	941.68651	1.95053	-1.010014	13.733329
-281.061067	605.609967	-567.77397	833.345801	5.002381	1.278874	16870.63204
-402.372142	532.365544	-734.099847	673.123626	-0.338358	-1.010014	22211.3712
-480.194341	430.8915	-861.514624	496.116271	1.187567	-0.247052	22213.66009
-599.979491	310.343388	-946.203488	253.494121	0.424604	-1.010014	22230.44527
-640.416516	197.424902	-970.618295	96.323797	1.95053	1.278874	22202.97861
-670.935026	91.373082	-1000.373842	-74.579856	0.424604	0.515911	22168.64528
-722.053529	-37.56762	-927.892382	-237.090919	-1.101321	0.515911	22190.00824
-706.031311	-153.537956	-858.462773	-449.19456	1.187567	1.278874	22222.81564
-667.883175	-280.189771	-784.455387	-592.631554	0.424604	1.278874	22191.53417
-595.401715	-396.160107	-679.929492	-777.268537	0.424604	0.515911	22194.58602
-515.290627	-492.293412	-544.885088	-926.04627	-1.864284	1.278874	22186.95639
-421.446211	-596.819307	-409.840683	-1027.520314	-1.864284	1.278874	22183.90454
-299.372173	-676.167431	-225.966664	-1086.268445	0.424604	-0.247052	22203.74157
-159.749992	-728.81186	-61.929675	-1090.083259	1.95053	-0.247052	22217.4749
-59.038911	-740.256301	143.307301	-1098.475849	1.95053	-0.247052	22224.34156
84.398084	-747.122966	317.262805	-1048.120308	-0.338358	-0.247052	22222.05268
221.731377	-710.500754	418.736849	-987.846252	1.95053	0.515911	22228.15638
341.516526	-640.308183	612.529384	-845.17222	-0.338358	-1.772977	22228.91934
441.464645	-582.323015	764.358969	-684.950045	0.424604	-0.247052	22219.00082
556.672018	-478.560082	874.225603	-491.920473	0.424604	0.515911	22230.44527
604.738671	-341.22679	926.870032	-353.061255	1.95053	0.515911	22250.2823
660.43495	-226.019416	940.603361	-146.298353	1.187567	1.278874	22238.07489
654.331248	-61.219465	939.840398	74.197878	1.95053	1.278874	22199.92676
665.77569	53.224945	939.840398	290.116332	4.239418	2.041837	22209.08231
630.679404	206.580455	863.544124	459.49406	1.187567	1.278874	22198.40083
580.323863	321.787829	775.80341	615.138458	-0.338358	-0.247052	22198.40083
544.464614	432.417425	678.144179	789.856925	2.713493	0.515911	22201.45268
490.29426	546.098873	524.788669	913.456888	-0.338358	0.515911	22205.2675
381.190589	617.054408	366.855383	1010.353156	-1.864284	-1.010014	22209.84527
310.998017	688.009942	219.603574	1106.486461	-0.338358	-3.298903	22228.15638
169.086948	713.950675	68.536953	1117.930902	-3.390209	-1.010014	22193.82305
77.531419	718.528452	-80.240781	1101.145722	-1.101321	-0.247052	22205.2675
5.812922	700.980309	-308.366639	1027.138336	-0.338358	-1.010014	818.659017
-142.964812	659.780321	-479.270293	942.449472	-0.338358	0.515911	15.259255
-266.564775	598.743302	-567.011007	824.953211	1.187567	1.278874	12502.67037
-375.668446	545.335911	-682.218381	693.72362	0.424604	-0.247052	22182.37861
-463.409161	440.810016	-844.729444	517.479228	0.424604	-1.010014	22203.74157
-556.490615	335.521158	-902.714612	318.345954	0.424604	0.515911	22219.76379
-630.498	235.573039	-962.988668	146.679338	-1.101321	1.278874	22224.34156
-683.142429	89.847157	-972.144221	-67.713191	1.187567	1.278874	22183.90454
-717.475752	-3.234297	-940.099786	-238.616844	1.95053	2.041837	22211.3712
-695.349833	-135.226851	-871.433139	-429.357529	4.239418	3.567762	22241.12674
-686.19428	-258.063851	-795.136866	-575.846374	1.187567	-0.247052	22209.84527
-613.71282	-373.271225	-722.655406	-752.090766	2.713493	-1.010014	22177.03787
-539.705435	-497.634151	-609.736921	-903.920351	-0.338358	-0.247052	22210.60823
-440.520279	-572.404499	-431.20364	-1019.890687	1.187567	0.515911	22197.63787
-329.127719	-641.834108	-291.581459	-1074.824004	2.713493	1.278874	22220.52675
-213.920346	-710.500754	-93.211148	-1061.853637	0.424604	-0.247052	22228.15638
-71.246314	-744.071115	137.203599	-1044.305495	-1.864284	-1.010014	22222.05268
60.746239	-734.915562	306.581326	-1032.861053	-0.338358	-0.247052	22219.76379
203.420271	-727.285935	483.588681	-977.164774	1.187567	1.278874	22225.86749
298.790613	-688.374835	638.470117	-865.772214	-2.627247	-0.247052	22202.21564
422.390576	-605.974859	746.810826	-720.046331	-0.338358	-1.010014	22202.21564
537.59795	-486.952673	860.492273	-553.720455	1.187567	-0.247052	22208.31935
578.034975	-369.456411	894.062634	-382.053839	-1.101321	-0.247052	22214.42305
639.834956	-247.382373	965.781131	-189.024266	-2.627247	-1.010014	22109.89715
636.783106	-124.545372	917.714479	-44.824309	1.95053	2.041837	22192.29713
652.805323	32.624951	913.899665	193.220065	-1.101321	0.515911	22194.58602
621.523851	168.432318	903.981149	383.960749	-1.864284	-0.247052	22196.11194
619.234963	301.187835	810.899696	609.034756	-0.338358	0.515911	22207.55638
555.909055	424.787798	723.921944	795.960627	1.187567	-0.247052	22205.2675
520.81277	527.024805	590.403465	909.642075	4.239418	0.515911	22215.94897
435.360943	620.106259	434.759066	1010.353156	-0.338358	-1.010014	22210.60823
317.864682	681.143278	256.225786	1089.701281	0.424604	0.515911	22247.99341
207.998047	713.950675	150.173965	1104.960535	0.424604	0.515911	22226.63045
114.916593	717.002526	-52.774123	1084.360541	-0.338358	-0.247052	22230.44527
-6.394482	685.721054	-224.440738	1049.264256	-0.338358	-1.010014	5702.383496
-129.231482	653.676619	-459.433261	908.879112	-1.101321	-1.010014	18.311106
-236.809228	620.869221	-563.196194	863.86431	0.424604	-2.53594	13.733329
-345.9129	568.224793	-689.848008	726.531018	1.95053	-0.247052	22054.96384
-463.409161	465.224823	-795.136866	570.886619	-1.101321	0.515911	22199.16379
-550.386913	363.750779	-889.744245	373.279271	-2.627247	-1.010014	22192.29713
-606.846156	240.150816	-948.492376	197.797841	-2.627247	-1.010014	22208.31935
-684.668355	120.365666	-977.48496	-20.409502	-1.101321	0.515911	22174.74899
-718.238715	6.684218	-957.647929	-185.972416	-1.101321	-1.010014	22181.61565
-696.875759	-120.730559	-915.684978	-371.372361	-1.101321	-0.247052	22202.21564
-699.164647	-231.360156	-839.388704	-559.061194	-0.338358	-1.010014	22198.40083
-638.127628	-348.093454	-756.988729	-736.068549	2.713493	2.041837	22185.43046
-560.305429	-449.567498	-715.025778	-932.912935	0.424604	-0.247052	22211.3712
-447.386944	-530.441549	-462.485112	-933.675898	0.424604	-0.247052	22194.58602
-360.409192	-618.945226	-288.529608	-1080.927706	0.424604	-0.247052	22218.23786
-213.920346	-684.560021	-106.181514	-1073.298079	1.187567	-0.247052	22244.94156
-97.95001	-744.071115	82.270282	-1052.698085	1.95053	1.278874	22250.2823
33.279581	-739.493338	276.82578	-1037.43883	2.713493	2.041837	22238.07489
182.057314	-708.211866	405.00352	-991.661066	2.713493	1.278874	22231.97119
294.212837	-673.11558	588.877539	-888.661096	-0.338358	0.515911	22238.07489
391.109104	-611.315599	722.396018	-757.431505	-0.338358	-0.247052	22218.23786
504.790552	-524.337847	839.129317	-604.075995	1.95053	1.278874	22228.15638
570.405347	-397.686032	895.588559	-413.335311	1.187567	-1.772977	22231.20823
632.205329	-277.13792	967.307057	-240.14277	0.424604	-1.772977	22216.71194
671.879391	-127.597223	945.181137	-69.239117	0.424604	0.515911	22187.71935
655.094211	-23.834291	937.55151	167.279332	1.187567	-1.772977	22202.21564
629.916441	111.973076	913.136702	410.664445	-1.864284	-1.010014	22186.19343
629.916441	248.543406	833.025615	577.753284	-1.101321	-1.772977	22197.63787
595.583118	383.58781	768.936745	703.642136	-1.101321	-1.772977	22174.74899
526.916471	507.187774	556.833104	869.968012	-1.101321	-1.010014	22173.22306
450.620198	604.847004	462.225725	970.679094	0.424604	1.278874	22196.87491
348.383191	665.12106	282.166519	1063.760548	0.424604	1.278874	22231.97119
243.094333	708.609936	105.922127	1063.760548	-0.338358	0.515911	22215.18601
121.020295	725.395116	-93.97411	1041.634628	0.424604	1.278874	22222.81564
25.649953	700.217346	-174.085198	1097.330908	1.187567	0.515911	22231.97119
-80.401867	681.90624	-380.848099	1000.43464	2.713493	0.515911	24.414808
-204.764793	633.839588	-515.129541	889.805044	0.424604	-0.247052	15.259255
-327.601794	591.876637	-656.277647	804.353217	0.424604	1.278874	21656.69729
-410.764732	499.558146	-769.196133	608.271794	1.187567	1.278874	22209.84527
-508.423963	379.772997	-872.959065	396.931115	4.239418	-0.247052	22228.91934
-621.342448	278.298953	-988.166438	208.479319	-0.338358	-1.772977	22179.32676
-669.4091	151.647138	-994.27014	33.760853	-0.338358	-1.772977	22182.37861
-715.949827	34.150877	-934.759046	-134.853912	-0.338358	-1.772977	22183.90454
-709.846125	-81.056496	-903.477574	-314.913118	-1.101321	-0.247052	22209.84527
-699.92761	-214.574975	-846.255369	-507.179728	-2.627247	-0.247052	22202.21564
-651.860957	-334.360125	-744.018362	-646.801909	-0.338358	-1.010014	22194.58602
-576.327646	-435.834169	-650.173946	-810.838897	-4.153172	-1.010014	22185.43046
-496.216559	-525.863772	-496.818435	-937.490711	0.424604	1.278874	22183.14158
-396.26844	-607.500785	-335.070335	-1039.727718	-1.101321	0.515911	22199.92676
-257.409222	-691.426686	-140.514837	-1074.061041	0.424604	2.041837	22216.71194
-125.416669	-705.922978	21.233263	-1105.342513	-1.864284	2.041837	22218.23786
-18.601885	-731.863711	189.848028	-1068.720302	-1.101321	0.515911	22217.4749
116.442519	-722.708158	356.173904	-1045.068457	1.187567	-0.247052	22225.86749
256.827663	-687.611872	497.322011	-945.120339	0.424604	0.515911	22231.20823
362.11652	-626.574853	666.699738	-768.112984	0.424604	0.515911	22222.05268
467.405378	-547.989691	791.062664	-668.164865	1.187567	-1.010014	22227.39341
555.909055	-421.337877	882.618193	-455.298262	2.713493	-0.247052	22249.51933
624.575702	-312.234206	941.366324	-280.579795	4.239418	1.278874	22241.12674
658.146062	-168.034248	952.047802	-78.39467	0.424604	-1.772977	22227.39341
654.331248	-27.649105	922.292255	142.864524	1.95053	-2.53594	22214.42305
645.938658	101.291598	926.870032	355.731128	0.424604	-0.247052	22212.13416
624.575702	237.861928	862.781162	527.397743	-0.338358	0.515911	22209.08231
568.879422	356.121152	723.158981	698.301397	-1.864284	-1.010014	22193.82305
526.153509	459.884084	624.736788	852.419869	1.187567	-0.247052	22202.21564
459.012788	565.172942	488.929421	953.130951	-0.338358	-1.010014	22207.55638
372.035036	649.098843	321.077618	1030.95315	1.187567	0.515911	22232.73415
262.168402	679.617352	139.492487	1066.812398	-1.101321	2.041837	22209.08231
130.938811	704.03216	23.522151	1092.753132	-3.390209	-1.010014	22200.68972
51.590686	697.928458	-155.011129	1083.597579	-1.101321	0.515911	22215.18601
-78.112979	664.358097	-328.966633	1004.249454	-2.627247	0.515911	55.69628
-167.379619	638.417364	-503.6851	899.723559	-2.627247	-1.772977	15.259255
-300.135135	576.617383	-621.181362	813.50877	-0.338358	-1.010014	20007.17185
-415.342509	511.76555	-753.936878	630.397713	-0.338358	-1.010014	22190.7712
-490.112857	404.950767	-905.766462	467.88665	-1.864284	-1.772977	22210.60823
-572.512832	288.980431	-931.707196	224.501537	-0.338358	-0.247052	22226.63045
-654.912808	173.010095	-975.959034	60.464549	-1.101321	0.515911	22182.37861
-712.135013	70.773088	-943.151637	-106.624291	-0.338358	0.515911	22179.32676
-694.58687	-59.69354	-912.633127	-297.364975	0.424604	-1.010014	22228.91934
-703.742423	-180.241652	-876.010916	-482.76492	1.187567	-1.010014	22228.15638
-647.283181	-293.160137	-792.085015	-646.801909	1.95053	0.515911	22202.21564
-599.216528	-419.048989	-654.751722	-798.631493	-0.338358	-0.247052	22196.11194
-516.05359	-507.552666	-523.522131	-915.364792	-0.338358	1.278874	22197.63787
-406.949919	-586.900791	-369.403658	-993.949954	-0.338358	0.515911	22213.66009
-295.557359	-675.404469	-187.818527	-1068.720302	-1.864284	-0.247052	22222.81564
-162.801843	-726.522972	-35.22598	-1085.505482	-1.864284	-0.247052	22229.6823
-23.179662	-747.122966	173.062848	-1045.068457	-1.101321	-1.010014	22216.71194
110.338817	-747.122966	327.18132	-1045.068457	-1.864284	-1.010014	22224.34156
220.968414	-698.293351	522.499781	-937.490711	-1.864284	-2.53594	22208.31935
337.701713	-651.752624	628.551601	-845.935183	-0.338358	-1.010014	22198.40083
437.649831	-568.589685	770.462671	-703.261151	-1.101321	-0.247052	22208.31935
531.494248	-454.908238	890.24782	-500.313063	1.187567	0.515911	22219.00082
606.264596	-350.382343	930.684845	-353.824218	0.424604	-1.772977	22206.79342
652.04236	-209.997199	906.270038	-129.513173	-1.101321	0.515911	22207.55638
655.094211	-65.034279	936.025584	97.08676	-0.338358	-1.010014	22200.68972
662.723839	71.536051	927.632994	307.664475	0.424604	-0.247052	22199.92676
623.812739	198.187865	871.173752	444.234805	-1.864284	0.515911	22193.06009
607.027559	322.550791	773.514521	621.24216	0.424604	-1.010014	22196.87491
550.568316	457.595196	674.329366	821.90136	1.95053	-1.772977	22207.55638
477.323894	554.491463	530.892371	942.449472	1.95053	1.278874	22222.81564
403.316508	654.439582	353.885016	1034.005001	3.476455	1.278874	22247.23045
298.02765	692.587719	206.633208	1093.516094	1.187567	-1.010014	22228.15638
183.58324	720.81734	49.462884	1104.960535	-0.338358	-0.247052	22231.97119
91.264749	710.135862	-93.97411	1088.938318	0.424604	0.515911	22231.97119
-35.387066	687.24698	-277.085167	1041.634628	1.95053	-0.247052	105.288858
-152.120364	651.387731	-449.514746	959.234653	-1.101321	-1.010014	15.259255
-272.668477	597.980339	-553.277678	846.316168	1.187567	0.515911	14435.25498
-369.564744	527.024805	-745.544288	618.953272	1.95053	-1.010014	22178.5638
-470.275826	432.417425	-853.122034	509.849601	-1.101321	0.515911	22205.2675
-566.409131	324.83968	-907.292388	320.634842	-2.627247	1.278874	22202.97861
-650.335032	199.713791	-979.773848	68.094176	-0.338358	2.041837	22192.29713
-670.935026	97.476784	-976.721997	-45.587272	-1.101321	-0.247052	22171.69713
-741.127597	-34.51577	-926.366456	-230.224254	-1.864284	0.515911	22199.16379
-718.238715	-143.619441	-876.773878	-428.594566	0.424604	2.041837	22211.3712
-698.401684	-273.323106	-769.959095	-607.890809	0.424604	-0.247052	22182.37861
-611.423932	-375.560113	-702.055412	-762.772245	-0.338358	0.515911	22202.21564
-538.942472	-468.641567	-551.751753	-925.283308	0.424604	-0.247052	22202.21564
-423.735099	-583.84894	-399.922168	-965.720333	0.424604	-0.247052	22212.89712
-312.342539	-659.382251	-214.522223	-1063.379563	0.424604	-0.247052	22223.5786
-191.794427	-688.374835	-23.781539	-1094.661035	0.424604	-1.010014	22254.86007
-44.542619	-736.441487	173.062848	-1040.490681	1.187567	-1.010014	22233.49712
76.005494	-735.678525	311.159103	-1030.572165	1.187567	0.515911	22236.54897
207.998047	-725.760009	488.929421	-952.749966	0.424604	-0.247052	22242.65267
325.494309	-662.434102	612.529384	-837.542593	1.187567	-1.010014	22221.28971
420.101688	-588.426717	750.625639	-696.394486	-0.338358	-1.772977	22222.81564
507.07944	-490.004523	849.810795	-532.357498	-0.338358	0.515911	22229.6823
597.109043	-365.641597	919.240404	-375.187174	-1.101321	-0.247052	22213.66009
652.805323	-237.463858	949.758914	-186.735378	1.187567	1.278874	22211.3712
656.620137	-121.493522	931.447808	27.657151	-1.864284	0.515911	22190.7712
642.886807	16.602734	948.232988	258.071897	-2.627247	-0.247052	22170.17121
630.679404	166.14343	872.699677	424.397774	-0.338358	1.278874	22189.24528
600.923857	301.950797	796.403404	623.531048	-3.390209	-0.247052	22189.24528
552.857204	420.210022	714.766391	794.434701	-0.338358	1.278874	22183.14158
505.553515	533.891469	546.914589	907.353186	0.424604	-0.247052	22190.7712
417.049837	613.239594	399.66278	1037.056852	0.424604	-1.772977	22225.10453
305.657278	680.380315	244.781345	1094.279057	0.424604	-0.247052	22225.86749
200.36842	712.42475	100.581388	1063.760548	-1.864284	-0.247052	22208.31935
102.70919	714.713638	-73.374116	1101.908684	-2.627247	-3.298903	22218.23786
-1.053743	694.113644	-239.699993	1044.686479	0.424604	-1.010014	3903.317362
-122.364818	660.543284	-446.462895	965.338354	2.713493	-1.010014	19.074068
-238.335154	596.454414	-571.588784	833.345801	1.187567	-1.010014	1873.073519
-358.883266	549.150724	-716.551704	663.205111	3.476455	0.515911	22159.48973
-463.409161	457.595196	-811.159083	528.160706	2.713493	2.041837	22219.00082
-532.83877	339.335972	-872.959065	353.442239	2.713493	2.041837	22235.02304
-634.312814	233.284151	-958.410891	153.546002	-0.338358	2.041837	20912.80862
-667.883175	121.891592	-999.610879	-22.69839	1.95053	3.567762	22171.69713
-716.71279	5.158293	-928.655345	-210.387223	1.95053	1.278874	22199.92676
-705.268349	-123.78241	-907.292388	-398.076056	0.424604	0.515911	22212.89712
-691.535019	-240.515708	-856.173885	-585.76489	0.424604	2.041837	22175.51195
-643.468367	-370.982336	-718.077629	-733.779661	-1.101321	1.278874	22186.19343
-558.01654	-483.137859	-582.270262	-868.824065	-1.101321	-0.247052	22197.63787
-467.223975	-570.878574	-493.766585	-1004.631432	0.424604	-0.247052	22180.08972
-342.861049	-628.863742	-280.899981	-1038.201793	0.424604	0.515911	22209.08231
-219.261085	-703.63409	-114.574104	-1088.557333	-2.627247	-1.010014	22219.00082
-91.846308	-741.019264	99.818425	-1058.801787	1.187567	-1.010014	22213.66009
69.901792	-711.263717	282.929482	-994.712917	-0.338358	-0.247052	22222.05268
174.427687	-721.182233	434.759066	-964.95737	-1.101321	-0.247052	22228.91934
289.63506	-669.300767	598.796055	-871.112953	2.713493	0.515911	22220.52675
410.946135	-600.63412	719.344167	-738.357437	-0.338358	-1.772977	22221.28971
504.790552	-517.471182	815.477472	-586.527852	0.424604	-1.010014	22229.6823
587.95349	-396.160107	915.425591	-442.327895	1.187567	-0.247052	22240.36378
634.494217	-259.589777	923.055218	-227.172403	1.95053	0.515911	22231.97119
647.464584	-137.515739	897.114485	-79.157632	2.713493	1.278874	22205.2675
676.457168	15.839771	953.573727	222.212649	-0.338358	-1.010014	22212.13416
619.997925	134.861958	894.825597	405.323706	0.424604	2.041837	22205.2675
609.316447	279.061915	807.847845	582.331061	0.424604	-1.010014	22202.97861
557.434981	374.432257	746.047863	754.760639	1.187567	-0.247052	22200.68972
519.286844	505.661848	596.507167	883.701342	-0.338358	-0.247052	22202.97861
441.464645	606.372929	446.203507	998.908715	-0.338358	0.515911	22222.81564
341.516526	671.987725	269.959115	1064.52351	-0.338358	-0.247052	22228.15638
217.916563	693.350681	144.833226	1107.249424	-4.153172	-1.010014	22196.11194
117.205482	701.743272	-93.97411	1094.279057	-0.338358	0.515911	22211.3712
10.390699	698.691421	-196.97408	1066.049436	-0.338358	0.515911	10588.39686
-78.112979	662.832172	-473.166591	948.553174	-1.101321	-0.247052	21.362957
-222.312936	618.580333	-524.285094	902.012447	-1.864284	0.515911	11.444441
-316.920316	571.276644	-645.596169	760.101378	0.424604	-0.247052	21978.66756
-448.912869	497.269258	-757.751691	580.042172	0.424604	-0.247052	22202.21564
-547.335062	373.669295	-867.618326	382.434823	0.424604	0.515911	22220.52675
-605.32023	261.513772	-971.381258	203.13858	1.187567	-0.247052	22225.86749
-664.831324	153.173064	-979.773848	13.923822	-2.627247	-2.53594	22168.64528
-723.579454	37.96569	-921.78868	-160.794645	1.187567	-0.247052	22212.89712
-684.668355	-83.345385	-927.129419	-353.061255	3.476455	1.278874	22228.15638
-688.483168	-212.286087	-856.173885	-549.142678	1.95053	-0.247052	22209.84527
-639.653553	-337.411976	-737.91466	-678.846344	1.95053	-1.010014	22200.68972
-567.935056	-440.411946	-632.625803	-839.068518	0.424604	0.515911	22217.4749
-480.194341	-538.834139	-454.092522	-939.7796	1.187567	1.278874	22197.63787
-373.379558	-633.441518	-325.15182	-1027.520314	0.424604	-0.247052	22219.76379
-255.120334	-686.84891	-155.774092	-1063.379563	0.424604	3.567762	22234.26008
-124.653706	-734.915562	58.618437	-1064.905488	0.424604	-0.247052	22213.66009
19.546251	-748.648891	218.077649	-1026.757352	-0.338358	-0.247052	22221.28971
107.286966	-717.367419	403.477594	-1061.090675	-0.338358	1.278874	22217.4749
262.168402	-675.404469	547.677551	-903.920351	-0.338358	-0.247052	22201.45268
380.427626	-629.626704	669.751589	-768.112984	-0.338358	-0.247052	22204.50453
471.983154	-535.782288	781.144149	-630.016728	1.187567	1.278874	22215.94897
570.405347	-434.308244	880.329305	-445.379746	-1.101321	-1.010014	22212.89712
618.472	-299.263839	952.810765	-267.609428	0.424604	-1.010014	22216.71194
651.279398	-156.589807	964.255206	-66.187266	-1.864284	-3.298903	22199.92676
659.671988	-23.071328	952.810765	170.331183	0.424604	-1.010014	22207.55638
637.546068	107.3953	904.744112	375.568159	0.424604	0.515911	22200.68972
615.420149	232.521188	846.758944	527.397743	1.95053	-0.247052	22192.29713
600.923857	371.380407	736.89231	701.353248	-0.338358	-1.010014	22189.24528
509.368328	478.958152	593.455316	856.997646	0.424604	-1.772977	22211.3712
452.909086	579.669234	407.292408	900.486522	0.424604	-1.772977	22222.05268
331.598011	669.698837	301.240587	1056.13092	1.187567	1.278874	22242.65267
261.405439	703.269197	195.95173	1108.775349	1.187567	2.041837	22231.20823
147.723991	726.921042	5.211045	1114.116088	1.187567	2.041837	22227.39341
31.753655	713.187713	-163.403719	1092.753132	-0.338358	2.041837	22229.6823
-70.483352	685.721054	-333.54441	1022.56056	-0.338358	-0.247052	46.540727
-197.135166	633.839588	-495.29251	927.95318	-1.864284	-1.772977	12.970367
-300.135135	586.535898	-631.86284	806.642105	-1.864284	-1.010014	21346.17145
-400.846217	501.847035	-776.82576	615.138458	1.187567	1.278874	22194.58602
-513.764702	405.71373	-848.544257	465.597762	0.424604	-1.010014	22196.87491
-599.216528	285.165617	-1001.899767	197.034878	-1.101321	1.278874	22209.08231
-660.253547	166.14343	-1062.936786	38.338629	-2.627247	-0.247052	22144.99344
-718.238715	49.410132	-972.907183	-155.453906	-0.338358	-1.772977	22177.80084
-700.690572	-61.982428	-917.210904	-299.653863	-0.338358	-1.010014	22214.42305
-697.638721	-174.900913	-866.855363	-478.187144	-0.338358	-0.247052	22202.21564
-678.564653	-316.811982	-779.114648	-642.224132	1.187567	0.515911	22188.48232
-590.823938	-432.782318	-661.618387	-800.920381	1.95053	1.278874	22193.06009
-493.164708	-522.048958	-511.314727	-951.224041	-0.338358	1.278874	22183.90454
-387.112887	-605.211897	-338.122186	-992.424028	0.424604	1.278874	22219.00082
-270.379589	-654.041512	-174.085198	-1112.209178	1.95053	1.278874	22254.09711
-136.86111	-734.915562	-55.825974	-1133.572135	2.713493	1.278874	22244.17859
-10.209295	-745.59704	163.907295	-1048.120308	4.239418	2.041837	22239.60082
101.183264	-734.152599	333.285022	-1053.461047	1.187567	0.515911	22232.73415
246.146184	-683.034096	517.922005	-940.542562	0.424604	-0.247052	22236.54897
349.909116	-644.885959	688.062695	-784.898164	1.95053	1.278874	22219.76379
439.175757	-555.619319	765.121931	-681.898194	-0.338358	-0.247052	22226.63045
545.99054	-449.567498	857.440423	-484.290846	1.187567	-1.010014	22228.91934
622.286814	-337.411976	939.840398	-324.068671	-0.338358	-1.772977	22218.23786
655.857174	-193.212019	948.232988	-126.461322	-1.101321	-1.010014	22192.29713
658.909025	-64.271316	921.529292	135.234897	-3.390209	-1.010014	22183.90454
638.309031	62.380498	929.15892	322.160767	-2.627247	-1.010014	22177.03787
610.07941	198.950828	857.440423	508.323675	-2.627247	-1.010014	22191.53417
576.509049	346.965599	752.914528	660.15326	-1.101321	-1.010014	22194.58602
548.279428	449.965568	607.951608	773.071745	-1.864284	0.515911	22183.90454
481.90167	567.46183	454.596097	902.012447	0.424604	1.278874	22205.2675
372.035036	619.343296	332.52206	1059.182771	2.713493	2.041837	22233.49712
269.798029	695.63957	193.662841	1083.597579	1.187567	-0.247052	22215.18601
169.086948	713.950675	62.433251	1104.197573	0.424604	0.515911	22223.5786
55.4055	704.795123	-101.603738	1097.330908	-1.101321	-1.010014	22229.6823
-25.46855	688.009942	-306.077751	1037.056852	0.424604	-1.010014	170.14069
-154.409253	657.491433	-441.885118	965.338354	3.476455	-0.247052	14.496292
-254.357371	614.76552	-578.455448	820.375434	1.95053	0.515911	18794.82406
-361.935117	528.55073	-769.959095	606.745868	2.713493	0.515911	22198.40083
-479.431379	438.521127	-836.336853	505.271824	1.187567	0.515911	22226.63045
-560.305429	312.632276	-917.973866	284.775593	0.424604	0.515911	22226.63045
-648.809106	196.66194	-949.255338	97.849723	-1.101321	-1.010014	22188.48232
-702.97946	76.113827	-956.884966	-53.216899	-0.338358	0.515911	22201.45268
-701.453535	-31.463919	-942.388674	-245.483509	-0.338358	0.515911	22216.71194
-703.742423	-158.878696	-859.225736	-443.853821	0.424604	0.515911	22199.16379
-682.379467	-312.234206	-791.322052	-625.438952	1.187567	1.278874	22179.32676
-609.135044	-396.160107	-686.796157	-792.527791	1.187567	2.041837	22188.48232
-550.386913	-496.108225	-576.16656	-942.068488	-1.864284	-0.247052	22173.22306
-429.075838	-589.189679	-433.492528	-1013.786985	-2.627247	-0.247052	22198.40083
-284.875881	-651.752624	-270.981465	-1109.92029	-0.338358	0.515911	22215.18601
-184.164799	-708.974829	-42.092644	-1093.898072	0.424604	-0.247052	22222.05268
-41.490768	-739.493338	186.796177	-1048.120308	0.424604	0.515911	22219.76379
101.946227	-741.019264	322.603544	-1041.253644	2.713493	2.041837	22227.39341
211.049898	-718.893345	468.329427	-951.987003	2.713493	1.278874	22231.97119
333.123936	-652.515586	649.151595	-822.283338	-0.338358	-1.010014	22219.00082
448.33131	-571.641536	784.196	-718.520406	0.424604	-0.247052	22225.86749
530.731285	-451.856387	859.729311	-534.646386	5.002381	1.278874	22254.86007
594.057192	-361.826784	944.418175	-369.846435	1.187567	0.515911	22235.786
632.205329	-223.730528	865.833013	-239.379807	0.424604	1.278874	22196.87491
659.671988	-104.708341	964.255206	32.99789	0.424604	-1.010014	22203.74157
664.249764	46.358281	945.181137	277.908929	1.187567	0.515911	22206.03046
645.938658	201.239716	892.536708	478.568128	-1.101321	0.515911	22212.13416
589.479416	313.395239	807.084882	624.294011	-2.627247	-1.772977	22199.92676
548.279428	417.921133	707.899726	803.590254	-0.338358	-1.010014	22159.48973
480.375744	534.654432	562.936806	889.042081	-1.101321	-1.010014	22203.74157
393.397992	625.446998	405.766482	1027.901299	0.424604	-0.247052	22232.73415
298.02765	671.224762	218.840612	1066.812398	-2.627247	-1.772977	22199.16379
184.346203	707.084011	91.425835	1095.04202	-1.864284	-1.010014	22202.21564
98.894376	708.609936	-95.500036	1107.249424	-1.101321	-1.010014	22215.18601
-18.601885	697.165495	-335.070335	977.545758	0.424604	-0.247052	1001.007111
-134.572221	648.33588	-516.655467	892.093932	1.187567	-1.010014	16.022217
-247.490707	604.084041	-612.788771	854.708758	-0.338358	0.515911	4568.620869
-372.616595	560.595165	-670.773939	721.953241	1.187567	0.515911	22146.51936
-463.409161	452.254457	-808.107232	547.234775	-1.101321	-0.247052	22209.08231
-561.068391	343.913748	-887.455357	351.153351	-1.101321	-0.247052	22221.28971
-640.416516	224.128598	-952.307189	173.383034	1.95053	4.330725	22194.58602
-666.357249	108.921225	-969.09237	-10.490986	-1.101321	0.515911	22184.6675
-704.505386	3.632367	-907.292388	-198.179819	0.424604	0.515911	22214.42305
-687.720206	-119.204633	-923.314605	-437.750119	1.187567	2.804799	22212.89712
-673.223914	-274.086069	-846.255369	-612.468585	2.713493	-0.247052	22189.24528
-616.764671	-364.878635	-730.285033	-726.912996	1.187567	1.278874	22219.76379
-544.283211	-463.300828	-590.662852	-910.024053	-0.338358	1.278874	22202.21564
-446.623981	-562.485983	-435.781417	-971.824035	-0.338358	-1.010014	22214.42305
-339.046235	-633.441518	-248.092583	-1058.801787	0.424604	-1.010014	22226.63045
-202.475905	-709.737792	-82.529669	-1062.6166	-0.338358	-1.772977	22228.15638
-53.698171	-750.174817	137.203599	-1062.6166	1.187567	0.515911	22219.00082
70.664755	-740.256301	266.907264	-1011.498097	0.424604	-0.247052	22224.34156
172.138799	-728.81186	462.988688	-974.112923	-1.101321	-1.010014	22209.84527
288.109135	-676.930394	580.484949	-881.794432	-0.338358	0.515911	22196.87491
409.42021	-617.419301	706.373801	-744.461139	-1.864284	-0.247052	22202.97861
488.005372	-503.737853	790.299702	-607.127846	-2.627247	-1.772977	22219.00082
581.849788	-383.952703	921.529292	-378.239025	-0.338358	-0.247052	22211.3712
628.390515	-260.35274	923.818181	-243.194621	1.187567	2.041837	22196.11194
655.857174	-116.915745	949.758914	-26.513203	0.424604	-0.247052	22208.31935
671.116429	15.839771	940.603361	232.894127	1.95053	1.278874	22208.31935
646.701621	146.306399	916.951516	425.923699	0.424604	0.515911	22203.74157
590.242379	314.158201	836.077466	580.805135	1.187567	-1.010014	22190.7712
573.457198	435.469276	736.129347	769.256931	-1.101321	-1.772977	22200.68972
513.946105	511.76555	559.121992	882.175416	3.476455	-0.247052	22206.03046
434.59798	606.372929	441.625731	1014.930932	0.424604	-0.247052	22241.88971
310.235054	688.009942	247.070233	1061.471659	1.187567	-1.010014	22232.73415
242.331371	697.165495	99.818425	1098.093871	2.713493	-1.010014	22229.6823
116.442519	709.372899	-36.751905	1120.982753	-0.338358	-0.247052	22229.6823
7.338848	714.713638	-264.877763	1017.982783	-1.864284	0.515911	7019.257179
-112.446302	672.750688	-378.559211	1008.82723	0.424604	0.515911	19.837031
-238.335154	606.372929	-547.173976	879.123565	-0.338358	-1.010014	12.970367
-358.883266	568.224793	-679.16653	757.81249	-0.338358	-1.010014	22025.97125
-442.809167	480.484078	-814.973897	565.54588	-2.627247	-1.010014	22183.14158
-532.075807	375.19522	-844.729444	375.568159	0.424604	1.278874	22202.21564
-632.023926	227.180449	-1001.136805	161.17563	-2.627247	-0.247052	22178.5638
-660.253547	146.306399	-992.744214	7.057157	-1.101321	1.278874	22154.91195
-699.164647	-5.523186	-988.166438	-196.653894	1.187567	2.041837	22205.2675
-700.690572	-103.945379	-945.440525	-422.490864	0.424604	-0.247052	22212.89712
-685.431318	-225.256454	-834.047965	-538.4612	1.187567	-1.010014	21551.40843
-643.468367	-351.908268	-755.462803	-709.364853	-1.101321	-0.247052	22074.0379
-563.35728	-459.486014	-624.996175	-849.749997	1.187567	0.515911	22192.29713
-460.35731	-541.123027	-456.38141	-965.720333	-0.338358	0.515911	22211.3712
-363.461043	-631.15263	-309.129602	-1038.964755	0.424604	0.515911	22226.63045
-217.73516	-676.930394	-122.203732	-1056.512898	4.239418	0.515911	22255.62304
-94.135196	-754.752593	69.299915	-1103.816588	3.476455	-1.010014	22228.91934
37.857357	-757.041481	207.396171	-1067.957339	-0.338358	-0.247052	22228.91934
177.479538	-748.648891	410.344259	-1039.727718	0.424604	-0.247052	22239.60082
266.746178	-663.197065	568.277545	-898.579612	-0.338358	-0.247052	22215.18601
404.079471	-635.730406	643.810856	-783.372239	-1.101321	0.515911	22219.76379
479.612782	-532.730437	813.951547	-593.394517	-1.101321	0.515911	22231.20823
571.16831	-431.256393	892.536708	-425.542715	-0.338358	-1.010014	22213.66009
624.575702	-292.397175	936.788547	-254.639062	1.187567	-1.010014	22210.60823
651.279398	-147.434255	958.914467	-74.579856	-2.627247	-3.298903	22202.21564
661.197913	-15.441701	954.33669	200.849692	-1.101321	0.515911	22180.85269
634.494217	113.499001	895.588559	386.249637	-0.338358	0.515911	22183.90454
616.183112	253.121182	806.321919	522.819967	-1.864284	-1.010014	22164.83047
582.612751	367.565593	718.581204	728.056943	-0.338358	-1.772977	22182.37861
527.679434	501.847035	569.040508	799.012478	0.424604	-1.010014	22196.87491
460.538713	601.03219	461.462762	932.530957	-0.338358	-0.247052	22225.86749
353.72393	653.676619	271.485041	1024.086485	0.424604	0.515911	22224.34156
253.775812	702.506234	183.744326	1087.412392	-0.338358	0.515911	22210.60823
143.909177	719.291415	-3.944507	1120.21979	1.187567	-0.247052	22224.34156
58.457351	700.980309	-167.218533	1069.101287	0.424604	-0.247052	22223.5786
-61.327799	673.51365	-367.877733	1001.960566	2.713493	-0.247052	27.466659
-200.187017	636.891439	-503.6851	912.693926	1.187567	-1.772977	14.496292
-324.549943	578.906271	-653.225797	763.153229	2.713493	0.515911	21548.35658
-435.942503	508.713699	-776.062797	610.560682	2.713493	1.278874	22212.89712
-513.764702	400.372991	-896.61091	402.271855	-0.338358	-0.247052	22225.10453
-593.112826	276.773027	-953.070152	193.983027	-1.101321	1.278874	22206.03046
-683.142429	159.276766	-988.929401	26.894188	1.187567	0.515911	22176.27491
-712.897976	46.358281	-941.625711	-138.668726	0.424604	-1.772977	22211.3712
-719.764641	-87.923161	-927.892382	-317.964969	-1.101321	-0.247052	22219.00082
-709.846125	-203.130534	-843.966481	-492.683436	-0.338358	1.278874	22183.14158
-646.520218	-331.308274	-762.329468	-672.742642	-1.864284	0.515911	22185.43046
-574.801721	-428.204542	-678.403567	-831.438891	-1.101321	0.515911	22186.19343
-499.26841	-533.493399	-494.529547	-935.201823	-1.864284	0.515911	22183.90454
-396.26844	-607.500785	-331.255522	-1009.209209	-2.627247	-0.247052	22212.13416
-271.142551	-673.878543	-164.166682	-1118.31288	-1.101321	-0.247052	22218.23786
-123.12778	-728.048897	-36.751905	-1189.268415	2.713493	2.804799	22216.71194
-9.446333	-747.885929	217.314686	-1049.646234	-0.338358	0.515911	22219.76379
130.175848	-721.182233	340.91465	-1010.735134	0.424604	1.278874	22229.6823
259.879513	-686.085947	537.759036	-906.972202	-1.864284	0.515911	22213.66009
360.590595	-644.885959	660.596036	-795.579642	-1.101321	-0.247052	22222.05268
472.746117	-545.700803	817.003397	-600.261182	4.239418	-1.010014	22241.12674
578.034975	-448.804536	886.433007	-452.246411	1.95053	-1.010014	22238.83786
615.420149	-322.152721	941.366324	-330.935336	-0.338358	-2.53594	22221.28971
655.857174	-176.426839	928.395957	-98.994664	1.187567	-1.772977	22196.11194
655.857174	-29.937993	930.684845	130.65712	1.187567	-1.772977	22202.97861
636.783106	97.476784	902.455224	327.501506	-0.338358	-1.010014	22204.50453
619.997925	232.521188	838.366354	509.849601	-1.864284	-1.772977	22196.87491
581.086826	357.647077	775.040447	710.5088	-0.338358	-1.772977	22214.42305
531.494248	472.854451	622.4479	809.693956	1.187567	1.278874	22205.2675
456.7239	564.409979	510.292377	959.997615	-0.338358	-0.247052	22220.52675
385.005402	656.72847	354.647979	1071.390175	-1.101321	-0.247052	22227.39341
272.84988	687.24698	191.373953	1064.52351	-3.390209	-0.247052	22196.87491
183.58324	716.239564	-22.255613	1088.938318	-1.101321	-1.010014	22212.13416
40.909208	695.63957	-149.67039	1077.493877	-2.627247	-1.010014	22200.68972
-60.564836	677.328464	-375.50736	959.234653	-1.864284	-1.772977	122.074038
-183.401837	639.180327	-494.529547	928.716143	-0.338358	-1.772977	15.259255
-298.60921	581.195159	-634.151728	786.042111	0.424604	-2.53594	19699.69787
-384.823999	522.447028	-747.833176	625.056974	0.424604	-0.247052	22193.82305
-491.638782	424.024835	-839.388704	493.06442	-1.864284	-1.010014	22218.23786
-570.986907	295.084133	-935.522009	244.338568	1.187567	-0.247052	22222.05268
-663.305398	202.765642	-961.462742	78.012691	-1.864284	-1.772977	22183.90454
-695.349833	75.350865	-966.803481	-77.631707	2.713493	-1.010014	22227.39341
-698.401684	-34.51577	-939.336823	-267.609428	1.187567	0.515911	22229.6823
-716.71279	-169.560174	-885.166469	-472.846405	0.424604	0.515911	22190.7712
-675.512802	-295.449026	-802.00353	-615.520436	1.187567	-0.247052	22202.97861
-571.74987	-401.500846	-686.033194	-795.579642	1.187567	-0.247052	22208.31935
-504.609149	-510.604517	-546.411013	-900.105537	-0.338358	0.515911	22201.45268
-384.823999	-569.352648	-386.188839	-988.609215	0.424604	2.041837	22220.52675
-281.061067	-664.72299	-214.522223	-1072.535116	1.95053	1.278874	22232.73415
-161.275917	-716.604456	-22.255613	-1071.772153	-0.338358	0.515911	22214.42305
-26.994476	-744.834078	182.2184	-1051.935122	-0.338358	-0.247052	22222.81564
85.924009	-764.671109	316.499842	-1021.416612	-1.101321	-0.247052	22209.08231
224.020265	-704.397053	528.603483	-910.024053	-1.864284	-1.010014	22195.34898
320.916532	-646.411885	629.314564	-804.735195	-0.338358	-0.247052	22162.54158
436.886868	-557.908207	768.936745	-735.305586	-0.338358	-0.247052	22215.94897
541.412763	-461.774902	824.633025	-567.453784	-1.101321	-1.772977	22205.2675
597.872006	-335.123088	845.233019	-410.28346	1.187567	-0.247052	22221.28971
635.25718	-202.367572	925.344106	-167.66131	-1.101321	-2.53594	22188.48232
664.249764	-76.47872	1001.64038	103.953425	-0.338358	-1.010014	22198.40083
668.064578	59.328647	920.76633	218.397835	-1.101321	-0.247052	22199.92676
629.916441	216.498971	908.558926	493.827383	0.424604	0.515911	22206.79342
594.057192	336.284121	795.640441	667.019924	1.187567	0.515911	22203.74157
560.486832	446.150755	648.388633	805.11618	2.713493	-1.010014	22215.18601
488.005372	558.306277	511.818303	938.634659	1.187567	-1.010014	22210.60823
393.397992	625.446998	388.218339	1040.108703	0.424604	-0.247052	22237.31193
268.272104	696.402532	197.477655	1076.730914	-0.338358	-1.010014	22228.15638
180.531389	707.846973	58.618437	1106.486461	-1.101321	-1.010014	22229.6823
79.057345	704.03216	-111.522253	1081.30869	-3.390209	-1.010014	22222.81564
-39.964842	686.484017	-264.114801	1049.264256	-0.338358	-1.772977	279.244362
-160.512955	649.861805	-409.840683	947.027249	-1.101321	-1.772977	16.022217
-268.853663	600.269228	-600.581368	844.790242	-1.864284	-1.772977	13489.18119
-382.535111	535.417395	-724.944294	686.093993	-0.338358	-0.247052	22170.17121
-479.431379	436.995202	-844.729444	517.479228	-2.627247	-1.010014	22193.06009
-557.253578	316.447089	-900.425723	320.634842	-2.627247	0.515911	22208.31935
-649.572069	211.158232	-960.69978	122.26453	-1.101321	1.278874	22151.8601
-677.80169	100.528635	-973.670146	-44.061346	-2.627247	0.515911	22185.43046
-716.71279	-31.463919	-950.018301	-261.505726	2.713493	2.804799	22209.84527
-702.216498	-128.360186	-875.247953	-462.164926	1.187567	2.041837	22181.61565
-670.935026	-262.641628	-802.766493	-615.520436	-0.338358	-1.010014	22202.21564
-605.32023	-378.611964	-734.099847	-780.320388	1.95053	1.278874	22220.52675
-515.290627	-481.611933	-605.922107	-900.105537	1.187567	1.278874	22190.7712
-438.231391	-572.404499	-396.107354	-963.431444	-0.338358	-0.247052	22222.81564
-309.290688	-625.811891	-235.885179	-1048.120308	1.187567	-0.247052	22253.33415
-187.979613	-702.108164	-42.855607	-1074.824004	2.713493	0.515911	22235.02304
-70.483352	-743.308152	112.788791	-1048.120308	1.95053	-1.010014	22236.54897
84.398084	-721.945195	321.840581	-1045.83142	2.713493	-1.010014	22241.88971
202.657308	-712.02668	462.988688	-953.512929	1.95053	0.515911	22222.81564
313.286905	-665.485953	632.366415	-835.253705	1.187567	0.515911	22218.23786
427.731316	-583.085977	752.151565	-725.38707	-0.338358	-0.247052	22228.91934
523.86462	-480.086008	864.307087	-530.06861	-0.338358	-0.247052	22217.4749
587.190528	-381.663815	923.818181	-368.32051	-0.338358	1.278874	22221.28971
640.597919	-245.093485	926.107069	-215.727962	-0.338358	0.515911	22196.87491
638.309031	-115.38982	979.51446	14.686784	-4.153172	-1.772977	22187.71935
652.805323	22.706436	945.9441	266.464487	-3.390209	-0.247052	22183.90454
612.368298	142.491585	875.751528	401.508892	-2.627247	-1.010014	22177.03787
616.946074	285.92858	774.277484	615.901421	-2.627247	-1.772977	22183.90454
544.464614	421.735947	661.358999	750.945825	0.424604	1.278874	22180.08972
497.160925	519.395177	560.647918	834.108764	0.424604	-1.010014	22200.68972
424.679465	617.817371	412.633147	1018.745746	-0.338358	-2.53594	22228.91934
303.36839	679.617352	199.003581	1059.182771	-0.338358	-1.772977	22218.23786
212.575824	705.558085	108.973978	1095.04202	-0.338358	-0.247052	22228.91934
104.235115	711.661787	-54.300048	1110.301274	1.95053	0.515911	22235.02304
1.998108	690.298831	-239.699993	1034.767964	1.95053	-0.247052	4720.450453
-126.179631	668.935874	-412.129572	976.782796	1.187567	-1.010014	19.074068
-239.098116	623.15811	-538.781386	873.782826	1.95053	-1.010014	12.970367
-371.09067	552.202575	-686.796157	731.108794	1.95053	0.515911	6884.975738
-432.890652	457.595196	-832.52204	579.27921	-0.338358	1.278874	22166.3564
-535.127658	363.750779	-861.514624	374.042233	0.424604	0.515911	22222.81564
-612.949858	237.861928	-1002.66273	126.842307	0.424604	-0.247052	22169.40825
-671.697988	136.387884	-957.647929	10.109008	-1.864284	-0.247052	22191.53417
-722.053529	23.469398	-941.625711	-182.920565	2.713493	1.278874	22215.18601
-699.164647	-119.204633	-911.870164	-394.261243	1.187567	-0.247052	22186.19343
-686.19428	-238.989783	-821.840561	-547.616753	-1.101321	-1.010014	22193.82305
-644.23133	-360.300858	-744.018362	-701.735226	-1.864284	0.515911	22194.58602
-545.046174	-480.848971	-585.322113	-836.016667	-2.627247	-0.247052	22170.93417
-471.038788	-558.67117	-454.855485	-938.253674	-0.338358	0.515911	22206.03046
-350.490676	-626.574853	-299.211087	-1057.275861	-1.864284	-1.010014	22219.00082
-218.498123	-691.426686	-102.3667	-1100.001774	-1.101321	-1.772977	22211.3712
-80.401867	-742.545189	60.144362	-1080.927706	-0.338358	-1.772977	22223.5786
50.827724	-740.256301	192.136916	-1138.149911	0.424604	2.041837	22229.6823
179.005463	-733.389637	417.210923	-969.535146	-0.338358	0.515911	22219.00082
303.36839	-657.093363	569.803471	-891.712947	-0.338358	-1.010014	22220.52675
423.916502	-606.737822	714.003428	-751.327804	0.424604	1.278874	22231.20823
506.316478	-509.078592	828.447839	-575.083411	0.424604	1.278874	22241.88971
591.768304	-396.160107	899.403373	-411.809386	3.476455	1.278874	22242.65267
630.679404	-286.293473	926.870032	-253.113136	1.95053	1.278874	22212.89712
665.77569	-131.412037	949.758914	-26.513203	0.424604	-0.247052	22206.79342
663.486801	-4.760223	948.995951	206.190431	-1.101321	-0.247052	22206.79342
629.916441	140.202697	896.351522	387.0126	0.424604	0.515911	22204.50453
598.634969	283.639692	830.736727	583.094023	-0.338358	-1.010014	22179.32676
556.672018	402.661879	704.084912	702.11621	-2.627247	-1.772977	22202.97861
507.842403	499.558146	587.351614	888.279118	2.713493	-0.247052	22219.00082
414.760949	610.950706	469.855352	979.834646	0.424604	-1.772977	22228.15638
337.701713	666.646986	313.447991	1071.390175	-3.390209	-1.772977	22196.11194
249.198035	691.061793	134.914711	1117.930902	-4.916135	-2.53594	22204.50453
108.049929	710.135862	-37.514868	1079.782765	-1.864284	-1.772977	22207.55638
9.627736	699.454383	-203.077782	1038.582777	-1.864284	0.515911	22199.92676
-92.609271	678.091427	-367.11477	988.227237	-0.338358	-1.010014	26.703696
-204.764793	630.024774	-512.07769	895.145783	0.424604	-0.247052	12.970367
-319.209204	559.06924	-653.225797	762.390266	-0.338358	0.515911	21934.41572
-443.57213	499.558146	-817.262785	566.308843	0.424604	0.515911	22211.3712
-516.05359	380.535959	-864.566475	422.871849	-0.338358	0.515911	22224.34156
-635.075777	259.224884	-988.166438	185.590437	0.424604	0.515911	22171.69713
-656.438734	137.913809	-960.69978	21.553449	3.476455	-0.247052	22210.60823
-713.660939	47.121243	-929.418307	-150.87613	2.713493	-0.247052	22227.39341
-706.794274	-93.2639	-898.899798	-334.750149	1.187567	1.278874	22220.52675
-668.646137	-203.130534	-877.536841	-494.972324	3.476455	0.515911	22190.00824
-650.335032	-316.049019	-748.596139	-671.979679	-0.338358	-1.010014	22213.66009
-575.564683	-442.700834	-639.492467	-812.364823	0.424604	-0.247052	22190.00824
-490.87582	-518.234145	-477.744367	-945.120339	-1.101321	0.515911	22222.05268
-382.535111	-612.078561	-331.255522	-1017.601799	-0.338358	2.041837	22231.20823
-245.964781	-695.2415	-157.300018	-1063.379563	0.424604	1.278874	22214.42305
-119.312967	-721.182233	35.729555	-1070.246228	1.95053	0.515911	22221.28971
-0.29078	-760.856295	222.655425	-1074.061041	-0.338358	0.515911	22226.63045
143.909177	-724.997046	387.455377	-993.949954	-3.390209	0.515911	22196.11194
252.249886	-667.774841	561.410881	-903.157388	-1.101321	1.278874	22205.2675
369.746148	-633.441518	702.558987	-801.683344	-1.101321	-0.247052	22211.3712
449.857235	-555.619319	796.403404	-620.861176	-1.864284	-0.247052	22211.3712
556.672018	-435.071206	881.092267	-452.246411	-0.338358	-0.247052	22219.00082
615.420149	-299.263839	903.981149	-296.602012	1.187567	0.515911	22198.40083
651.279398	-168.797211	951.284839	-70.765042	-0.338358	-0.247052	22190.00824
674.16828	-40.619471	945.9441	166.516369	-0.338358	-3.298903	22196.11194
635.25718	111.210113	907.795963	309.953363	0.424604	-0.247052	22206.03046
626.86459	240.150816	855.914497	538.842185	1.187567	-1.010014	22203.74157
584.901639	366.039667	777.329335	715.086577	1.95053	-0.247052	22225.86749
532.257211	497.269258	618.633086	834.108764	1.187567	-0.247052	22222.05268
481.90167	575.091457	533.181259	956.182802	0.424604	-2.53594	22244.94156
365.168371	659.017358	352.359091	1050.027218	-1.101321	-1.010014	22228.15638
259.116551	706.321048	163.144332	1092.753132	1.187567	1.278874	22232.73415
153.06473	719.291415	-2.418582	1107.249424	1.187567	-0.247052	22230.44527
48.538835	709.372899	-156.537055	1054.604995	1.187567	0.515911	22210.60823
-64.37965	678.091427	-295.396273	1011.116119	-1.101321	-0.247052	51.118503
-187.979613	638.417364	-496.055473	934.056882	-1.101321	-1.010014	13.733329
-303.949949	584.24701	-650.173946	786.042111	-0.338358	-0.247052	21208.83816
-419.157322	511.76555	-726.470219	646.41993	-1.864284	-1.772977	22181.61565
-501.557298	408.002618	-843.203518	471.701464	-3.390209	-1.772977	22206.79342
-565.646168	288.217468	-950.781264	255.020046	-2.627247	-1.772977	22173.98602
-651.860957	179.87676	-951.544227	91.746021	-2.627247	-0.247052	22174.74899
-701.453535	59.328647	-950.018301	-101.283552	0.424604	-0.247052	22098.45271
-721.290566	-58.930577	-944.677562	-315.676081	-0.338358	-0.247052	22192.29713
-709.846125	-173.374988	-876.010916	-503.364914	-1.101321	-1.010014	22183.14158
-654.912808	-302.31569	-780.640574	-647.564871	1.95053	0.515911	22214.42305
-580.905423	-407.604548	-647.122095	-813.127785	-0.338358	0.515911	22183.90454
-493.927671	-509.078592	-549.462864	-920.705531	1.95053	2.041837	22222.81564
-391.690664	-591.478567	-411.366609	-1035.149942	1.187567	2.804799	22248.75637
-271.142551	-663.960027	-173.322235	-1063.379563	0.424604	2.041837	22239.60082
-154.409253	-718.893345	2.922157	-1090.846221	1.187567	1.278874	22239.60082
-24.705587	-756.278519	160.092481	-1054.986973	1.187567	2.041837	22235.786
105.761041	-733.389637	375.247973	-1022.179575	1.95053	0.515911	22230.44527
234.701743	-703.63409	519.44793	-919.942568	-0.338358	-0.247052	22222.05268
334.649862	-618.945226	639.996043	-815.416673	0.424604	0.515911	22228.15638
453.672049	-560.197095	750.625639	-683.42412	1.187567	1.278874	22226.63045
551.331279	-455.6712	874.225603	-482.001957	0.424604	-1.772977	22219.76379
608.553484	-348.856417	883.381156	-396.550131	0.424604	-1.772977	22190.00824
639.834956	-207.708311	929.921883	-129.513173	1.187567	-0.247052	22190.00824
641.360882	-88.686124	941.366324	131.420083	-1.864284	-1.010014	22177.80084
662.723839	68.4842	908.558926	284.775593	-1.864284	0.515911	22199.16379
616.183112	196.66194	859.729311	476.27924	-2.627247	0.515911	22180.08972
591.005341	327.891531	755.203416	672.360664	-1.101321	-1.010014	22192.29713
532.257211	436.232239	649.914558	771.545819	-0.338358	-1.010014	22199.92676
490.29426	565.935904	525.551632	947.027249	0.424604	0.515911	22230.44527
390.346142	634.602551	372.196122	1046.212405	0.424604	1.278874	22219.00082
285.057284	689.535868	181.455438	1064.52351	1.187567	1.278874	22223.5786
161.45732	724.632154	-3.181545	1064.52351	0.424604	-0.247052	22229.6823
66.849941	720.054377	-113.048179	1046.212405	1.187567	0.515911	22205.2675
-45.305581	696.402532	-277.085167	1041.634628	4.239418	-1.010014	198.370312
-137.624072	647.572917	-472.403628	923.375404	4.239418	0.515911	14.496292
-276.483291	580.432196	-600.581368	835.634689	1.95053	0.515911	15330.21027
-374.142521	520.15814	-690.610971	687.619918	1.95053	-1.772977	22195.34898
-500.031372	429.365575	-840.151667	518.242191	0.424604	0.515911	22225.10453
-571.74987	313.395239	-927.129419	280.960779	-0.338358	0.515911	22185.43046
-632.023926	210.395269	-976.721997	124.553418	-0.338358	-1.010014	22186.95639
-691.535019	92.899008	-952.307189	-58.557638	0.424604	-1.010014	22215.18601
-706.794274	-32.989844	-928.655345	-256.92795	0.424604	1.278874	22195.34898
-678.564653	-139.041664	-867.618326	-440.80197	-0.338358	0.515911	22188.48232
-670.935026	-284.004584	-799.714642	-604.075995	-2.627247	-1.772977	22198.40083
-605.32023	-409.130473	-698.240598	-782.609276	-0.338358	1.278874	22178.5638
-548.098025	-479.323045	-590.662852	-986.320327	-1.864284	-0.247052	22196.11194
-420.683248	-605.974859	-377.796249	-981.74255	-0.338358	0.515911	22212.89712
-278.772179	-680.745208	-249.618509	-1064.905488	0.424604	0.515911	22213.66009
-173.483321	-711.263717	-61.929675	-1110.683253	-0.338358	-0.247052	22219.76379
-32.335215	-735.678525	118.12953	-1042.779569	1.95053	-0.247052	22227.39341
79.057345	-747.122966	298.188736	-1058.038824	1.95053	0.515911	22222.81564
215.627675	-727.285935	480.53683	-955.801817	0.424604	2.041837	22221.28971
322.442458	-659.382251	628.551601	-816.942599	0.424604	0.515911	22229.6823
426.20539	-584.611903	723.158981	-735.305586	-0.338358	-1.772977	22247.23045
536.072024	-470.930455	863.544124	-511.757504	1.187567	-1.010014	22240.36378
614.657186	-375.560113	889.484857	-395.024205	1.95053	1.278874	22220.52675
645.175696	-231.360156	938.314473	-192.076117	1.187567	-0.247052	22205.2675
656.620137	-74.952795	982.566311	52.071958	1.187567	-0.247052	22215.18601
657.383099	42.543467	942.892249	261.886711	1.187567	1.278874	22215.18601
632.968292	183.691573	898.64041	458.731097	-1.864284	-1.772977	22193.06009
593.29423	289.743394	811.662658	612.086607	-1.864284	-0.247052	22200.68972
558.197944	427.076686	668.225664	775.360633	-1.864284	-0.247052	22206.03046
500.212776	538.469246	536.23311	924.901329	-0.338358	-1.010014	22227.39341
410.946135	607.898855	367.618345	1015.693895	-4.916135	-3.298903	22206.79342
307.946166	670.461799	219.603574	1069.864249	-1.864284	-0.247052	22203.74157
198.079532	703.269197	76.16658	1105.723498	1.187567	1.278874	22217.4749
82.109196	713.187713	-134.411135	1070.627212	-0.338358	-1.772977	22195.34898
-37.675954	683.432166	-233.596291	1049.264256	0.424604	1.278874	1203.955199
-120.075929	665.884023	-408.314758	962.286504	0.424604	-1.010014	16.022217
-239.861079	609.42478	-533.440647	879.886528	-0.338358	-1.010014	3211.31016
-366.512893	550.67665	-722.655406	682.279179	0.424604	0.515911	22143.46751
-448.912869	465.987786	-811.922046	547.997737	-0.338358	0.515911	22219.76379
-563.35728	342.387823	-914.922015	277.908929	0.424604	-1.010014	22178.5638
-630.498	221.83971	-926.366456	125.316381	1.187567	0.515911	22177.03787
-664.831324	134.861958	-974.433109	-28.802092	1.95053	0.515911	22231.97119
-693.823908	10.499032	-992.744214	-219.542776	1.95053	1.278874	22215.94897
-719.764641	-119.967596	-885.929431	-400.364945	1.187567	0.515911	22207.55638
-669.4091	-229.83423	-826.418338	-556.009343	2.713493	1.278874	22217.4749
-615.238746	-354.960119	-734.862809	-728.438921	-0.338358	0.515911	22193.82305
-538.179509	-471.693418	-599.055442	-871.875916	0.424604	1.278874	22214.42305
-451.201757	-567.826723	-419.759199	-949.698115	-0.338358	-0.247052	22226.63045
-332.942533	-648.700773	-291.581459	-1037.43883	1.95053	-0.247052	22225.10453
-221.549973	-712.789643	-89.396334	-1066.431414	0.424604	-1.010014	22220.52675
-81.927793	-745.59704	71.588804	-1094.661035	-0.338358	-0.247052	22171.69713
34.042543	-737.967413	298.188736	-1050.409196	-2.627247	-1.010014	22202.21564
146.198066	-725.760009	441.625731	-1017.601799	-1.864284	-1.772977	22199.92676
286.583209	-682.271133	554.544216	-935.964786	-1.101321	-0.247052	22207.55638
391.109104	-578.508201	724.684906	-756.668543	-0.338358	2.041837	22219.76379
504.027589	-506.026741	834.55154	-576.609337	-0.338358	2.041837	22210.60823
581.086826	-391.58233	900.166336	-424.779752	1.187567	2.041837	22228.15638
632.205329	-251.197187	959.677429	-201.994633	1.95053	2.041837	22202.97861
667.301615	-121.493522	965.018168	0.953455	0.424604	-0.247052	22201.45268
665.77569	9.736069	940.603361	226.027462	1.187567	2.041837	22201.45268
650.516435	163.091579	882.618193	435.842215	1.187567	0.515911	22193.06009
616.946074	289.743394	795.640441	566.308843	3.476455	0.515911	22209.08231
562.012757	389.691512	722.396018	718.90139	0.424604	-1.010014	22228.15638
534.546099	539.232209	546.151626	867.679124	1.187567	-1.010014	22228.91934
425.442427	610.187743	472.907203	1021.034634	2.713493	-1.010014	22226.63045
339.227638	679.617352	270.722078	1084.360541	-1.864284	-3.298903	22232.73415
236.990631	698.691421	141.781375	1113.353125	-1.864284	-3.298903	22230.44527
105.761041	704.795123	-26.83339	1094.279057	-1.101321	-1.010014	22207.55638
15.731438	695.63957	-210.707409	1067.575361	-0.338358	-0.247052	8480.330821
-111.683339	666.646986	-379.322174	1013.405007	1.187567	-0.247052	19.837031
-226.890713	616.291445	-541.070274	889.042081	-0.338358	0.515911	11.444441
-339.809198	556.017389	-689.848008	754.760639	-4.153172	-1.772977	19532.60903
-442.046204	475.143339	-791.322052	588.434762	-1.864284	0.515911	22181.61565
-535.127658	378.247071	-889.744245	374.805196	-1.864284	0.515911	22182.37861
-614.475783	255.410071	-982.062736	172.620071	-0.338358	0.515911	22155.67492
-683.142429	144.017511	-1004.951618	-12.779874	0.424604	-0.247052	22198.40083
-702.97946	20.417548	-938.57386	-163.846496	-0.338358	-0.247052	22200.68972
-716.71279	-110.04908	-901.188686	-357.639031	0.424604	-0.247052	22185.43046
-709.846125	-203.130534	-854.647959	-539.987125	-1.101321	-1.010014	22200.68972
-655.675771	-350.382343	-764.618356	-720.809294	0.424604	0.515911	22196.11194
-551.912839	-451.093424	-607.448032	-822.283338	0.424604	-0.247052	22203.74157
-472.564714	-547.226729	-471.640665	-954.275892	-1.101321	-1.010014	22225.10453
-346.675862	-612.841524	-325.914782	-1043.542532	2.713493	-0.247052	22251.04526
-239.861079	-689.137798	-122.203732	-1071.772153	1.187567	-0.247052	22237.31193
-99.475936	-726.522972	73.877692	-1081.690669	3.476455	0.515911	22243.41563
22.598102	-749.411854	206.633208	-1102.290663	2.713493	0.515911	22240.36378
136.27955	-719.656307	419.499812	-993.949954	-0.338358	-0.247052	22218.23786
262.931364	-713.552605	575.907173	-882.557394	-1.864284	-1.010014	22224.34156
362.879483	-631.15263	703.32195	-777.268537	0.424604	2.041837	22228.91934
483.427595	-544.937841	827.684876	-610.94266	0.424604	1.278874	22218.23786
550.568316	-436.597132	910.847814	-448.431597	0.424604	0.515911	22228.15638
616.183112	-294.686063	903.981149	-309.572379	0.424604	-0.247052	22192.29713
643.64977	-168.797211	955.099653	-70.765042	-0.338358	-0.247052	22171.69713
655.857174	-19.256515	890.24782	152.78304	-0.338358	-0.247052	22186.95639
627.627553	101.291598	848.28487	329.790395	-3.390209	-1.010014	22180.08972
610.842372	248.543406	842.181168	546.471812	-1.864284	-0.247052	22180.85269
572.694236	379.772997	708.662689	660.916222	-1.101321	-0.247052	22197.63787
527.679434	492.691482	622.4479	854.708758	0.424604	-1.772977	22212.89712
446.805384	569.750718	500.373862	969.916131	1.187567	-0.247052	22215.18601
349.909116	642.995141	311.159103	1051.553144	-1.101321	0.515911	22223.5786
220.205451	705.558085	159.329518	1097.330908	-1.101321	-0.247052	22230.44527
156.116581	687.24698	-45.144495	1060.708697	1.95053	0.515911	21959.59349
37.857357	702.506234	-173.322235	1055.367957	1.95053	-1.010014	22244.17859
-87.268532	681.143278	-343.462925	1030.95315	0.424604	-1.772977	40.437025
-162.03888	612.476631	-480.033255	934.056882	4.239418	-0.247052	12.970367
-304.712912	577.380345	-630.336914	770.782857	3.476455	0.515911	21463.66771
-403.898068	511.76555	-758.514654	621.24216	-1.101321	-1.772977	22219.76379
-516.816553	395.795214	-849.30722	457.968134	1.187567	0.515911	22210.60823
-601.505416	288.217468	-925.603494	246.627456	-1.864284	-0.247052	22188.48232
-655.675771	163.854542	-961.462742	89.457133	-1.101321	0.515911	22208.31935
-697.638721	45.595318	-938.57386	-93.653924	-0.338358	-0.247052	22206.03046
-718.238715	-58.167614	-953.833115	-311.861267	-0.338358	-1.010014	22183.14158
-708.3202	-199.315721	-870.670177	-491.15751	-0.338358	-1.010014	22174.74899
-646.520218	-303.841616	-773.010946	-696.394486	-1.864284	-1.010014	22183.90454
-580.905423	-432.019355	-711.973927	-879.505543	-1.101321	0.515911	22178.5638
-506.135074	-510.604517	-542.5962	-949.698115	-0.338358	1.278874	22212.13416
-390.164738	-607.500785	-370.166621	-1038.964755	0.424604	2.041837	22218.23786
-271.905514	-682.271133	-154.248167	-1062.6166	-0.338358	0.515911	22215.18601
-134.572221	-733.389637	9.025859	-1077.112892	-0.338358	1.278874	22227.39341
-20.890774	-749.411854	214.262835	-1080.164743	-1.101321	0.515911	22225.86749
118.731407	-734.915562	373.722047	-1019.890687	-0.338358	-0.247052	22217.4749
250.723961	-686.84891	541.573849	-901.631463	-0.338358	-0.247052	22223.5786
362.879483	-618.182263	652.203446	-831.438891	0.424604	1.278874	22230.44527
455.960937	-537.308213	798.692292	-618.572287	1.187567	-1.010014	22236.54897
533.020173	-438.88602	883.381156	-503.364914	1.187567	-1.772977	22243.41563
608.553484	-333.597162	890.24782	-382.816802	2.713493	-0.247052	22199.92676
661.960876	-183.293503	926.870032	-104.335403	2.713493	-0.247052	22195.34898
670.353466	-44.434285	936.788547	116.160828	1.187567	-0.247052	22187.71935
637.546068	95.187896	903.218187	319.871879	1.187567	1.278874	22209.08231
621.523851	228.706375	860.492273	512.901451	1.187567	-0.247052	22195.34898
576.509049	357.647077	756.729341	675.412514	0.424604	-2.53594	22209.08231
531.494248	445.387792	649.151595	835.634689	-0.338358	-0.247052	22210.60823
475.035005	574.328495	520.210893	969.916131	0.424604	2.041837	22214.42305
375.84985	647.572917	351.596128	1051.553144	-1.101321	2.041837	22202.21564
274.375805	680.380315	98.292499	1029.427224	-1.864284	-0.247052	22212.13416
166.79806	704.795123	12.07771	1051.553144	-3.390209	-1.010014	22199.16379
41.672171	707.084011	-190.107415	1019.508709	-0.338358	-0.247052	22201.45268
-51.409283	689.535868	-330.492559	971.442056	-2.627247	-2.53594	142.674032
-162.03888	642.995141	-457.144373	934.819845	-1.101321	-0.247052	13.733329
-289.453657	607.135892	-620.418399	825.716174	1.187567	0.515911	19368.57204
-390.164738	516.343327	-728.759107	660.15326	0.424604	-0.247052	22203.74157
-480.194341	420.972984	-820.314636	502.982936	-0.338358	-0.247052	22207.55638
-588.53505	307.291537	-917.210904	277.145966	-1.101321	-1.772977	22176.27491
-627.44615	191.321201	-943.914599	119.212679	1.95053	-2.53594	22217.4749
-696.875759	83.743455	-966.803481	-87.550222	0.424604	-0.247052	22219.00082
-727.394268	-36.041695	-949.255338	-277.527944	1.187567	1.278874	22196.87491
-686.957243	-157.35277	-882.87758	-464.453814	1.95053	0.515911	22214.42305
-670.172063	-306.893467	-807.344269	-640.698207	1.187567	0.515911	22219.00082
-612.949858	-400.737883	-675.351716	-784.135201	-1.101321	0.515911	22201.45268
-513.001739	-497.634151	-554.040641	-892.47591	-1.101321	-0.247052	22224.34156
-415.342509	-580.797089	-385.425876	-1009.972171	-0.338358	0.515911	22229.6823
-290.979583	-683.797059	-203.840745	-1080.164743	1.95053	3.567762	22219.76379
-176.535172	-728.048897	-29.88524	-1106.105476	1.95053	0.515911	22227.39341
[truncated: 28,725 more rows]
