# Supplementary material for: Dynamic analysis of slant cracked rotor system considering nonlinear oil film force
Source: PLoS One. 2024 Jan 25;19(1):e0294293. doi: 10.1371/journal.pone.0294293 (PMC10810477; doi:10.1371/journal.pone.0294293)
Supplement: S1 File — These data were measured by two eddy current sensors, model WT0150. (ZIP) [file pone.0294293.s001.zip › 2021.3.18 Test data for plain bearings/2021.3.18 (P=0.2Mpa, Z=8.1g Clockwise162°+4.0g)/1600.csv]

1024	30720	7	0	3
8	8	8	8	10	10	1
3	3	3	3	1	1	4
2	1	4	3	0	0	0
0	0	0	0	-0.000061	0.000046	20701.09375
473.568685	334.016195	514.864441	521.114179	-2.775684	0.689111	22193.82305
445.339064	369.875443	440.857056	651.580807	-1.249759	0.689111	22211.3712
377.435381	451.512456	346.249677	717.958565	-2.012721	-0.836814	22225.10453
296.56133	533.149469	218.071937	795.017802	0.276167	-0.836814	22215.18601
228.657647	581.216121	43.35347	821.721498	1.802092	-0.836814	22221.28971
143.968783	589.608711	-50.490947	769.840032	-0.486796	-1.599777	22228.15638
55.465106	590.371674	-158.831655	807.225206	0.276167	-0.073852	22216.71194
-34.564497	562.142053	-274.801991	795.780765	-0.486796	0.689111	15346.99545
-94.075591	573.586494	-416.71306	740.847448	1.802092	-1.599777	20.599994
-210.045927	526.282804	-506.742663	632.506739	1.802092	-0.836814	14.496292
-268.794058	501.105034	-561.67598	620.299335	1.802092	1.452074	20983.00119
-358.060698	448.460605	-702.824087	467.706788	0.276167	-0.836814	22191.53417
-441.223636	385.134698	-746.312963	397.514216	2.565055	-0.073852	22212.13416
-516.756947	304.260648	-755.468516	238.817967	-1.249759	-0.836814	22196.87491
-547.275457	198.208827	-809.63887	126.662444	-0.486796	-0.073852	22194.58602
-570.164339	119.623665	-808.875907	-16.011587	1.03913	-1.599777	22200.68972
-622.808767	16.623696	-745.55	-134.270812	0.276167	-0.073852	22202.97861
-600.682848	-60.43554	-734.868522	-295.255949	1.03913	-0.073852	22180.08972
-612.890252	-161.909584	-629.579664	-446.322571	1.802092	1.452074	22189.24528
-555.668047	-259.568815	-541.838949	-504.307739	-2.012721	0.689111	22196.87491
-517.51991	-375.539151	-487.668595	-674.448429	-3.538647	-0.836814	22206.79342
-462.586593	-406.05766	-360.253818	-711.833603	-0.486796	-1.599777	22208.31935
-355.77181	-494.561338	-229.024227	-766.003958	1.802092	-1.599777	22206.03046
-255.060728	-542.62799	-101.60945	-827.040977	0.276167	0.689111	22225.10453
-171.89779	-596.798344	31.909029	-852.98171	-2.012721	-0.073852	22220.52675
-67.371895	-626.553891	155.508992	-844.58912	0.276167	-0.836814	22217.4749
45.54659	-631.89463	324.123757	-794.233579	0.276167	-0.073852	22226.63045
136.339156	-624.265003	372.19041	-778.211362	2.565055	-0.073852	22231.20823
214.161355	-586.116866	505.708889	-690.470647	1.802092	-1.599777	22217.4749
319.450213	-538.050214	604.894044	-585.944752	0.276167	-0.836814	22248.75637
403.376114	-484.642822	637.701442	-525.670696	2.565055	1.452074	22227.39341
480.43535	-386.983592	709.419939	-383.759627	4.853943	1.452074	22187.71935
514.00571	-321.368796	759.012517	-251.767073	1.802092	0.689111	22219.00082
542.235332	-227.52438	781.138437	-117.485631	-1.249759	-0.836814	22211.3712
585.724208	-117.657746	815.47176	30.52914	0.276167	-0.836814	22187.71935
590.301984	-3.976298	746.805113	198.380942	0.276167	-0.836814	22207.55638
564.361251	76.134789	726.20512	291.462396	-2.775684	-2.36274	22210.60823
542.235332	178.371796	673.560691	406.669769	0.276167	0.689111	22173.98602
504.087195	271.45325	604.131082	516.536403	-1.249759	-2.36274	22222.81564
462.887207	350.801375	518.679255	627.166	-2.012721	-3.125702	22211.3712
427.790921	440.830978	358.45708	643.95118	0.276167	-1.599777	22196.11194
358.361312	495.764295	246.301558	741.61041	0.276167	0.689111	22203.74157
272.909486	544.59391	133.383073	798.832616	-0.486796	-0.073852	22217.4749
175.250255	588.082786	12.834961	793.491876	1.03913	1.452074	22205.2675
101.24287	578.16427	-93.21686	818.669647	0.276167	-0.073852	22223.5786
8.161416	589.608711	-217.579786	813.328908	-1.249759	-1.599777	22231.20823
-57.453379	566.719829	-343.468638	769.840032	0.276167	0.689111	158.696249
-172.660753	541.542059	-473.935266	718.721528	1.03913	2.215037	14.496292
-250.482952	512.549475	-543.364875	651.580807	1.802092	1.452074	4145.17655
-336.697741	463.71986	-662.387062	540.188248	2.565055	-0.836814	22137.36381
-377.134766	425.571723	-760.809255	423.454949	-2.775684	-2.36274	22211.3712
-475.556959	337.831008	-773.779621	289.173507	1.03913	-1.599777	22195.34898
-538.882866	226.438449	-873.72774	127.425407	0.276167	-2.36274	22202.97861
-583.134705	163.875504	-813.453684	59.521724	-0.486796	-1.599777	22209.84527
-596.105072	76.134789	-762.33518	-59.500463	1.03913	0.689111	22213.66009
-609.075438	-3.976298	-686.801869	-181.574501	-1.249759	-0.073852	22196.11194
-601.445811	-102.398491	-666.201875	-347.900378	0.276167	-0.836814	22199.92676
-592.290258	-201.583647	-599.061154	-447.848497	1.802092	-0.073852	22229.6823
-530.490276	-293.902138	-492.246371	-550.848466	1.03913	-0.073852	22221.28971
-475.556959	-383.168778	-396.876029	-666.055839	-1.249759	-0.836814	22203.74157
-411.468089	-455.650238	-322.105681	-769.055809	-4.301609	-0.073852	22204.50453
-319.149598	-522.790959	-200.794606	-843.063194	-0.486796	0.689111	22208.31935
-226.068144	-574.672425	-103.898338	-919.359468	-0.486796	-0.836814	22195.34898
-114.675585	-633.420556	26.56829	-883.500219	-1.249759	-0.836814	22210.60823
-14.727466	-643.339071	248.590446	-804.152095	1.03913	1.452074	22228.15638
87.509541	-622.739078	352.353378	-801.863206	1.03913	-0.073852	22218.23786
194.324324	-612.820562	452.301497	-717.937305	1.03913	1.452074	22230.44527
282.065038	-569.331686	522.494069	-655.374361	-0.486796	-0.836814	22228.15638
340.813169	-499.139114	603.368119	-572.974385	1.802092	-0.836814	22197.63787
444.576101	-453.36135	717.812529	-439.455906	1.03913	-2.36274	22191.53417
488.82794	-369.435449	743.753262	-298.3078	1.03913	-0.836814	22242.65267
547.576071	-256.516964	794.871766	-198.359682	1.03913	-0.073852	22205.2675
555.968661	-175.642914	739.175486	-65.604165	3.328018	-0.836814	22200.68972
586.48717	-67.302205	791.819915	115.980966	0.276167	-0.836814	22228.91934
573.516804	37.22369	759.77548	246.447594	3.328018	-0.073852	22143.46751
564.361251	139.460697	704.842163	360.129042	0.276167	-0.836814	22186.95639
533.079779	222.623635	646.856995	493.647521	-1.249759	-0.836814	22224.34156
497.983493	318.75694	572.086647	587.491937	-0.486796	1.452074	22215.18601
469.753872	413.364319	431.701503	669.12895	1.03913	0.689111	22225.86749
397.272412	473.638375	320.308943	732.454857	1.03913	1.452074	22232.73415
309.531697	531.623543	217.308974	792.728914	-2.012721	-0.073852	22191.53417
232.472461	550.697612	-9.290959	750.765963	-1.249759	-1.599777	22198.40083
137.102118	575.112419	-97.794636	738.558559	0.276167	-0.836814	22203.74157
56.991031	583.50501	-172.564985	782.047435	-2.012721	-2.36274	22197.63787
-34.564497	581.979084	-330.498271	746.188187	0.276167	0.689111	11405.52995
-112.386697	561.37909	-399.92788	756.106702	1.03913	-0.073852	22.125919
-190.971858	520.942065	-511.32044	685.151168	-1.249759	-2.36274	12.970367
-280.238499	495.001332	-566.253757	604.277118	1.03913	-0.073852	20213.17179
-364.927362	450.749493	-670.016689	484.491968	1.802092	2.215037	22191.53417
-419.097717	382.082847	-735.631484	379.20311	-0.486796	-0.073852	22169.40825
-498.445841	295.105095	-761.572217	242.63278	2.565055	0.689111	22190.00824
-546.512494	201.260678	-822.609236	94.618009	2.565055	-0.073852	22214.42305
-612.127289	127.253293	-837.105528	-41.952321	0.276167	-0.073852	22188.48232
-613.653215	38.749615	-762.33518	-136.5597	1.03913	-1.599777	22205.2675
-594.579146	-51.279988	-762.33518	-299.070763	1.03913	0.689111	22214.42305
-605.260625	-162.672547	-683.750018	-439.455906	1.802092	1.452074	22202.97861
-561.771749	-240.494746	-566.253757	-506.596627	1.802092	1.452074	22215.94897
-521.334723	-345.783604	-431.972315	-596.62623	0.276167	0.689111	22228.15638
-436.64586	-412.161362	-349.57234	-680.552131	-0.486796	-0.073852	22226.63045
-354.245884	-490.746524	-206.898308	-753.033591	-0.486796	-3.888665	22216.71194
-264.216281	-550.257618	-129.839071	-853.744673	-0.486796	-0.836814	22192.29713
-187.157045	-615.10945	12.071998	-852.98171	-0.486796	-0.073852	22205.2675
-66.608932	-628.842779	137.197887	-869.76689	0.276167	0.689111	22196.87491
40.205851	-641.050183	276.057105	-804.915057	-1.249759	0.689111	22205.2675
135.576193	-633.420556	373.716335	-823.226163	-2.012721	-1.599777	22217.4749
227.131721	-599.850195	498.079261	-672.922504	1.03913	-0.073852	22217.4749
311.820585	-541.102065	604.131082	-591.285491	-0.486796	-0.073852	22186.19343
396.509449	-502.953928	669.745877	-500.492925	-0.486796	0.689111	22215.94897
475.094611	-418.265064	741.464374	-363.922595	0.276167	0.689111	22210.60823
533.842742	-324.420647	786.479176	-248.715222	0.276167	-0.073852	22194.58602
557.494586	-226.761417	807.842132	-125.115259	1.802092	-0.836814	22225.10453
584.961245	-122.235522	781.138437	6.877295	3.328018	-0.073852	22212.89712
597.168649	-22.287404	764.353256	152.603177	2.565055	0.689111	22209.84527
565.887177	107.416262	671.271802	211.351308	1.03913	-0.836814	22194.58602
542.235332	213.468082	640.753293	380.729036	2.565055	-0.073852	22206.03046
517.820524	284.423617	573.612572	500.514185	-0.486796	-0.836814	22225.10453
464.413133	350.038412	498.079261	634.795627	0.276167	-1.599777	22229.6823
419.398331	440.068015	374.479298	685.914131	-0.486796	-3.125702	22211.3712
358.361312	512.549475	297.420061	769.840032	1.03913	-1.599777	22225.10453
269.094672	546.882798	141.775663	811.040019	-1.249759	-1.599777	22205.2675
184.405808	577.401308	3.679408	801.121504	1.03913	-0.836814	22209.84527
94.376205	585.030935	-77.957605	819.432609	-0.486796	-0.073852	22203.74157
15.791043	588.845749	-234.364966	801.884467	-2.775684	0.689111	22211.3712
-86.445963	580.453159	-372.461222	766.788181	-2.012721	-0.836814	288.399915
-150.534833	543.830947	-512.846365	649.291919	-0.486796	0.689111	14.496292
-245.142213	513.312438	-537.261173	650.817845	-0.486796	1.452074	193.792535
-309.231083	476.690226	-658.572248	501.277148	0.276167	-0.073852	22073.27494
-412.994015	417.942096	-725.712969	439.477166	0.276167	-0.836814	22190.00824
-464.875481	328.675455	-762.33518	327.321644	-0.486796	-0.836814	22215.94897
-539.645829	242.460666	-794.379615	196.092053	0.276167	0.689111	22195.34898
-561.008786	160.823653	-781.409249	64.0995	1.03913	-0.073852	22186.95639
-612.127289	88.342193	-780.646286	-72.47083	2.565055	-0.836814	22224.34156
-591.527295	-4.739261	-737.15741	-212.855974	2.565055	-0.836814	22173.98602
-593.053221	-65.77628	-728.76482	-397.492956	0.276167	-3.125702	22172.4601
-581.60878	-191.665131	-610.505596	-463.870714	1.802092	-0.836814	22237.31193
-506.838431	-286.272511	-517.424142	-547.033652	1.03913	0.689111	22229.6823
-483.186587	-368.672486	-464.01675	-692.759535	0.276167	0.689111	22218.23786
-401.549574	-448.020611	-283.194581	-746.166927	-0.486796	1.452074	22227.39341
-322.964412	-506.005779	-191.639053	-789.655803	-0.486796	1.452074	22143.46751
-242.853325	-568.568723	-45.150207	-845.352082	0.276167	-0.073852	22219.00082
-122.305212	-609.768711	65.479389	-848.403933	0.276167	-1.599777	22227.39341
-27.697833	-643.339071	227.990452	-808.729871	-1.249759	-1.599777	22207.55638
64.620658	-636.472407	342.434863	-814.07061	-1.249759	-0.073852	22197.63787
145.494709	-620.450189	410.338546	-761.426181	-0.486796	1.452074	22208.31935
253.835417	-581.53909	484.345932	-713.359529	-2.775684	-1.599777	22211.3712
352.25761	-530.420586	530.886659	-624.092889	-0.486796	-1.599777	22191.53417
426.264996	-476.250232	662.11625	-458.529975	1.802092	-0.073852	22209.08231
497.983493	-357.991008	765.879182	-308.989278	1.802092	-2.36274	22200.68972
542.235332	-282.457697	799.449542	-186.152278	1.03913	-1.599777	22202.21564
568.939028	-175.642914	796.397691	-28.218991	0.276167	-0.073852	22200.68972
594.116798	-56.620727	791.819915	92.329121	-1.249759	-0.073852	22191.53417
586.48717	32.645913	765.879182	254.840184	0.276167	-1.599777	22094.6379
559.020512	137.171808	691.871796	354.02534	1.802092	-0.836814	22214.42305
536.894593	229.4903	652.197734	465.4179	1.03913	0.689111	22243.41563
504.850158	328.675455	546.908876	569.943794	-0.486796	-0.073852	22209.84527
441.52425	391.2384	401.182994	645.477105	1.03913	-0.073852	22237.31193
391.931673	470.586524	347.775602	726.351156	-1.249759	-0.836814	22231.20823
320.976138	527.045767	239.434893	798.069653	0.276167	-0.836814	22212.89712
243.153939	581.216121	63.190501	796.543727	0.276167	-0.836814	22222.05268
134.050268	565.956867	-8.527996	819.432609	1.03913	-0.073852	22231.20823
74.539174	599.527227	-155.016842	842.321492	0.276167	-0.836814	22214.42305
-8.623764	571.297606	-283.194581	794.254839	-0.486796	-1.599777	22223.5786
-116.964473	545.356873	-396.113066	751.528926	-0.486796	0.689111	23.651845
-210.045927	517.890214	-499.113036	664.551174	-0.486796	-0.073852	11.444441
-268.794058	485.082816	-602.113005	563.07713	-2.775684	-2.36274	18987.09067
-357.297735	462.956897	-711.97964	380.729036	-1.249759	-0.836814	22167.11936
-435.119934	389.712474	-766.149994	337.24016	-0.486796	-0.073852	22193.82305
-493.868065	280.608803	-789.038876	240.343892	0.276167	-0.073852	22177.80084
-557.193972	202.786604	-820.320348	135.055034	0.276167	-1.599777	22214.42305
-580.082854	115.045889	-789.038876	16.032848	0.276167	-0.073852	22196.11194
-629.675432	31.119988	-742.498149	-148.767104	-1.249759	-0.073852	21973.32682
-606.023587	-68.828131	-703.587049	-261.685589	1.03913	-0.073852	22185.43046
-596.105072	-143.598479	-644.838919	-382.996664	4.090981	2.215037	22228.15638
-561.771749	-247.361411	-548.705614	-486.759596	3.328018	0.689111	22237.31193
-499.971767	-330.524349	-474.698228	-635.53733	1.802092	-0.073852	22242.65267
-438.171785	-412.161362	-387.720476	-704.203976	1.802092	-0.073852	22228.15638
-335.934778	-499.139114	-246.57237	-788.89284	1.03913	-1.599777	22228.15638
-281.001461	-542.62799	-144.335363	-894.181698	-1.249759	-1.599777	22215.18601
-181.816306	-609.005748	2.916445	-857.559486	-0.486796	-0.836814	22214.42305
-61.268193	-638.761295	128.042334	-850.692822	0.276167	-0.073852	22221.28971
18.842894	-635.709444	288.264509	-769.055809	-0.486796	-0.073852	22228.91934
109.63546	-626.553891	401.182994	-770.581734	-0.486796	-1.599777	22221.28971
215.68728	-637.23537	505.708889	-684.366945	-1.249759	-0.073852	22201.45268
286.642815	-541.865027	587.345901	-624.855851	-3.538647	-0.073852	22161.01566
370.568716	-503.716891	653.72366	-566.870683	-1.249759	0.689111	22157.96381
467.464984	-406.820623	717.049567	-384.522589	-0.486796	0.689111	22173.22306
494.168679	-315.265095	774.271772	-254.818924	-0.486796	-0.836814	22184.6675
555.968661	-219.13179	754.434741	-188.441166	1.03913	-1.599777	22209.08231
576.568655	-120.709597	765.879182	-6.093072	1.802092	-0.073852	22197.63787
585.724208	-11.605925	766.642145	177.780948	0.276167	-0.836814	22215.94897
559.783475	76.134789	738.412523	301.380911	2.565055	1.452074	22194.58602
549.101996	181.423647	671.271802	416.588284	-1.249759	-0.836814	22173.22306
530.790891	285.949542	623.20515	525.691956	3.328018	-0.836814	22241.12674
478.909425	358.431002	530.123696	637.084515	1.03913	-0.073852	22252.57118
433.13166	414.890245	394.316329	714.143752	-0.486796	-1.599777	22235.02304
378.961306	497.29022	280.634881	751.528926	1.03913	-0.073852	22235.786
267.568746	559.090202	166.953433	787.388175	1.802092	0.689111	22219.00082
201.190988	582.742047	18.1757	793.491876	1.03913	0.689111	22219.76379
85.220652	585.793898	-111.527966	767.551143	0.276167	-2.36274	22222.05268
36.391037	577.401308	-197.742755	810.277057	0.276167	-0.836814	22229.6823
-59.742268	580.453159	-295.401985	797.30669	-2.012721	-0.073852	555.436872
-150.534833	559.853165	-441.127868	730.165969	0.276167	0.689111	17.548143
-237.512585	530.860581	-551.757465	624.877112	-2.012721	-0.073852	8104.190191
-332.119965	469.060599	-631.105589	534.084546	-0.486796	1.452074	22120.57863
-394.682909	415.653207	-713.505565	444.054943	-2.775684	-0.836814	22186.19343
-461.060667	338.593971	-747.838888	345.63275	-0.486796	-1.599777	22161.77862
-532.779165	263.823623	-837.868491	187.699463	-2.012721	-0.836814	22173.22306
-578.556929	160.060691	-813.453684	61.810612	0.276167	1.452074	22199.16379
-614.416177	86.053305	-776.068509	-60.263426	-2.775684	-1.599777	22199.92676
-601.445811	13.571845	-771.490733	-203.700421	-0.486796	-0.836814	22189.24528
-611.364326	-91.717013	-715.794453	-344.085564	1.03913	-0.073852	22205.2675
-563.297674	-182.509578	-599.061154	-424.959614	1.03913	-1.599777	22230.44527
-540.408792	-297.716952	-546.416726	-547.033652	-0.486796	-2.36274	22211.3712
-459.534742	-361.042859	-409.846396	-667.581765	1.802092	0.689111	22247.23045
-379.423654	-438.102095	-309.135314	-753.033591	0.276167	0.689111	22244.17859
-342.801443	-491.509487	-220.631637	-798.048393	3.328018	-0.073852	22056.48976
-224.542219	-588.405754	-72.616866	-907.152064	-1.249759	-0.836814	22225.86749
-146.72002	-599.850195	79.212719	-873.581704	0.276167	0.689111	22238.83786
-38.379311	-650.205736	218.834899	-843.826157	0.276167	-1.599777	22209.84527
90.561392	-621.213152	318.783018	-801.863206	0.276167	-0.836814	22220.52675
177.539144	-623.50204	456.879273	-720.226194	-1.249759	0.689111	22230.44527
264.516896	-573.1465	563.694057	-634.011404	1.03913	-0.836814	22218.23786
349.968722	-530.420586	614.049597	-554.66328	-2.012721	-1.599777	22196.11194
430.079809	-447.257648	711.708828	-453.952198	-2.012721	-1.599777	22194.58602
496.457568	-376.302113	748.331039	-309.752241	-1.249759	-1.599777	22196.11194
539.946444	-275.591032	796.397691	-207.515234	0.276167	-0.073852	22165.59343
592.590872	-177.168839	794.108803	-70.944905	-0.486796	0.689111	22193.06009
591.82791	-87.139236	749.094002	85.462457	-0.486796	0.689111	22188.48232
581.146431	37.22369	746.042151	177.017985	-0.486796	-0.836814	22167.88232
562.835326	114.282926	706.368088	311.299427	0.276167	-0.836814	22193.82305
542.235332	212.705119	630.071815	431.847539	-1.249759	0.689111	22223.5786
488.82794	308.075462	579.716274	583.677124	-0.486796	-0.073852	22215.18601
442.287213	376.742108	479.768155	665.314137	1.802092	1.452074	22228.15638
404.139076	467.534674	347.012639	728.640044	3.328018	0.689111	22244.17859
331.657616	531.623543	216.546011	780.52151	1.802092	-0.836814	22227.39341
218.739131	553.749463	36.486805	744.662261	1.03913	-0.073852	22231.97119
150.072485	597.238339	-38.283543	809.514094	4.090981	0.689111	22231.97119
78.353988	593.423525	-137.468699	817.143721	0.276167	-1.599777	22226.63045
-19.305243	575.875382	-258.016811	791.202988	1.802092	0.689111	22230.44527
-106.282995	572.060568	-446.468607	729.403007	1.03913	-0.836814	37.385174
-187.157045	533.149469	-494.53526	685.151168	0.276167	-0.836814	12.207404
-283.29035	498.816146	-591.431527	630.217851	1.03913	-1.599777	19544.05347
-367.979213	446.171717	-683.750018	490.59567	-0.486796	-1.599777	22175.51195
-415.282903	397.342102	-721.135192	424.217912	1.03913	0.689111	22183.90454
-509.890282	306.549536	-776.068509	250.262408	-2.775684	-0.073852	22186.19343
-539.645829	214.994008	-840.920342	144.210587	-2.775684	-0.073852	22187.71935
-585.423593	128.779218	-812.690721	-12.196774	-2.012721	-0.836814	22147.28233
-611.364326	35.697764	-751.653702	-126.641184	0.276167	-0.836814	22180.08972
-623.57173	-39.072584	-762.33518	-271.604104	1.802092	2.215037	22201.45268
-586.949519	-142.835516	-681.46113	-400.544807	0.276167	1.452074	22209.84527
-561.771749	-238.205858	-547.179688	-479.892931	-0.486796	-0.073852	22223.5786
-502.260655	-327.472498	-481.564893	-617.989187	0.276167	-0.836814	22231.20823
-449.616226	-408.346548	-353.387153	-675.974355	-0.486796	-0.836814	22214.42305
-356.534772	-485.405785	-230.550153	-775.922473	-0.486796	-2.36274	22222.81564
-263.453318	-530.420586	-157.30573	-833.907641	1.802092	-0.073852	22252.57118
-181.816306	-582.302052	31.909029	-854.507635	1.802092	-0.073852	22228.91934
-75.001522	-628.842779	129.568259	-840.011343	-0.486796	-1.599777	22235.786
47.072516	-645.62796	266.138589	-804.152095	4.090981	1.452074	22244.94156
111.161385	-643.339071	369.901521	-794.996542	-0.486796	-0.836814	22219.76379
211.872467	-616.635376	454.590385	-725.566933	-0.486796	-2.36274	22221.28971
293.50948	-557.887245	557.590355	-607.307709	-0.486796	0.689111	22226.63045
391.16871	-494.561338	669.745877	-490.57441	-0.486796	0.689111	22200.68972
455.25758	-435.050244	704.842163	-424.196652	0.276167	1.452074	22210.60823
530.790891	-330.524349	777.323623	-245.663371	-0.486796	-0.073852	22206.03046
574.279767	-236.679933	769.693996	-143.426365	-2.012721	-0.836814	22180.08972
589.539021	-139.783665	775.797697	2.299518	-1.249759	-0.836814	22183.14158
574.279767	-22.287404	741.464374	148.788364	-4.301609	-3.888665	22161.77862
575.805692	76.134789	703.316237	282.306843	-2.775684	-0.836814	22160.25269
546.813108	169.979206	678.90143	401.32903	-2.012721	-0.836814	22196.11194
513.242748	261.534735	600.316268	510.432701	-1.249759	-2.36274	22229.6823
478.146462	344.697673	515.627404	614.195633	0.276167	-1.599777	22218.23786
430.079809	444.645791	383.634851	646.240068	0.276167	-0.836814	22221.28971
367.516865	502.630959	318.783018	770.602994	0.276167	0.689111	22228.91934
281.302076	549.934649	168.479359	780.52151	0.276167	0.689111	22219.00082
204.242839	595.712413	44.116433	838.506678	3.328018	-0.073852	22235.786
114.213236	598.764264	-57.357611	840.795566	1.802092	-2.36274	22252.57118
24.946596	576.638345	-210.713121	823.247423	0.276167	-1.599777	22241.12674
-40.668199	563.667978	-313.713091	766.025218	1.03913	-0.073852	1110.110782
-162.742237	548.408724	-480.80193	721.773379	1.802092	1.452074	17.548143
-227.59407	517.127251	-518.187104	660.73636	0.276167	0.689111	12.207404
-299.312567	501.105034	-666.201875	557.736391	1.03913	0.689111	22037.41569
-411.468089	426.334686	-712.742602	442.529017	-1.249759	-0.073852	22194.58602
-459.534742	343.93471	-745.55	360.129042	1.03913	-0.836814	22206.03046
-519.045835	250.853256	-822.609236	188.462426	1.03913	-0.073852	22192.29713
-570.164339	172.268094	-768.438882	76.306904	1.03913	-0.836814	22215.94897
-603.734699	85.290342	-778.357398	-38.137507	1.03913	0.689111	22191.53417
-631.96432	-21.524441	-744.787037	-209.04116	-2.775684	-0.836814	22169.40825
-599.156923	-108.502193	-697.483348	-334.167049	1.802092	0.689111	22155.67492
-582.371742	-193.954019	-609.742633	-431.826279	-0.486796	-0.073852	22212.89712
-529.727314	-282.457697	-532.683396	-579.078087	1.03913	-0.836814	22215.18601
-470.979183	-357.228045	-413.661209	-650.033622	1.03913	-0.836814	22225.10453
-417.571791	-447.257648	-321.342718	-788.129877	0.276167	1.452074	22230.44527
-339.749592	-512.872443	-213.00201	-846.115045	-0.486796	0.689111	22215.18601
-252.008877	-556.361319	-85.587233	-878.922443	1.03913	-0.073852	22223.5786
-114.675585	-597.561307	12.834961	-866.715039	1.03913	-0.836814	22229.6823
-24.645982	-637.23537	232.568229	-811.781722	-0.486796	-0.073852	22238.83786
74.539174	-627.316854	337.857086	-824.752089	3.328018	0.689111	22245.70452
187.457659	-604.427972	441.620019	-741.58915	1.03913	0.689111	22240.36378
259.939119	-570.857611	540.042212	-662.241026	2.565055	-0.073852	22228.15638
351.494648	-522.790959	636.938479	-581.366975	1.03913	-2.36274	22216.71194
430.842772	-464.805791	694.160685	-456.241087	1.802092	-1.599777	22197.63787
486.539052	-366.383598	771.982884	-318.907794	-1.249759	-2.36274	22190.00824
539.183481	-290.087324	794.871766	-222.011526	-2.012721	-1.599777	22206.79342
569.70199	-191.665131	796.397691	-62.552314	0.276167	-0.836814	22219.76379
588.013096	-80.272572	787.242138	78.595792	-1.249759	-1.599777	22187.71935
561.3094	15.860733	778.086586	220.506861	-1.249759	-0.073852	22188.48232
559.783475	125.727367	710.945865	340.292011	-2.012721	-0.836814	22185.43046
533.079779	226.438449	660.590324	444.054943	1.802092	1.452074	22196.11194
486.539052	311.127312	550.72369	576.047496	1.03913	1.452074	22212.89712
467.464984	389.712474	450.012609	639.373404	-0.486796	-0.073852	22218.23786
407.95389	469.060599	330.227459	693.543758	0.276167	0.689111	22212.89712
324.027989	516.364289	244.01267	759.921516	0.276167	-0.073852	22221.28971
230.946535	570.534643	-6.239108	733.980783	-1.249759	-2.36274	22228.91934
159.991001	575.875382	-26.076139	809.514094	-0.486796	-1.599777	22214.42305
73.776211	601.053152	-122.209444	816.380759	0.276167	-1.599777	22219.76379
-29.223758	587.319823	-245.809407	806.462243	4.090981	2.215037	22257.91192
-96.364479	569.008718	-363.305669	770.602994	2.565055	-1.599777	32.807398
-198.601486	544.59391	-485.379707	687.440056	3.328018	-0.073852	15.259255
-286.342201	503.393922	-596.009304	616.484521	2.565055	0.689111	17964.7206
-348.905145	460.668009	-681.46113	502.803074	0.276167	-0.073852	22171.69713
-425.964381	387.423586	-729.527782	405.906806	-0.486796	0.689111	22200.68972
-500.73473	298.156946	-769.964808	254.077221	1.03913	0.689111	22190.00824
-561.008786	224.14956	-824.898125	140.395774	-1.249759	-0.836814	22195.34898
-586.186556	124.964405	-790.564801	-2.278258	-0.486796	-1.599777	22204.50453
-628.149507	59.349609	-769.964808	-135.796737	0.276167	-1.599777	22200.68972
-634.253209	-36.020733	-750.127776	-247.952259	1.802092	1.452074	22200.68972
-610.601364	-144.361441	-646.364844	-356.292968	-1.249759	-0.073852	22195.34898
-572.453227	-244.30956	-563.201906	-499.729963	-4.301609	-3.125702	22202.97861
-517.51991	-341.96879	-502.164887	-582.892901	-2.012721	-0.836814	22202.21564
-466.401406	-406.820623	-369.409371	-727.855821	-2.012721	-1.599777	22204.50453
-380.186617	-473.198381	-283.957544	-785.078026	0.276167	-2.36274	22227.39341
-287.868126	-558.650208	-164.935357	-858.322449	-2.012721	-1.599777	22220.52675
-171.89779	-587.642792	-18.446512	-859.085412	-0.486796	-0.073852	22218.23786
-89.497814	-641.050183	112.020116	-840.011343	0.276167	-0.073852	22230.44527
2.057714	-653.257587	282.160807	-806.440983	1.03913	-0.836814	22225.10453
104.294721	-625.790928	364.560782	-763.71507	1.03913	0.689111	22219.00082
228.657647	-603.665009	499.605187	-678.263243	2.565055	0.689111	22251.80822
308.005772	-545.679841	603.368119	-605.01882	4.090981	0.689111	22245.70452
399.5613	-505.242816	670.50884	-507.35959	2.565055	0.689111	22196.87491
460.598319	-415.976176	739.938449	-370.026297	2.565055	0.689111	22216.71194
520.109412	-324.420647	794.871766	-265.500402	-0.486796	-2.36274	22212.89712
552.153847	-238.205858	769.693996	-164.026358	-1.249759	-0.836814	22184.6675
578.857543	-140.546628	792.582878	3.062481	-0.486796	-0.836814	22199.16379
594.116798	-18.47259	772.745846	164.047618	0.276167	-0.836814	22212.89712
581.146431	78.423678	723.916231	277.729066	-2.012721	-1.599777	22197.63787
552.153847	150.142175	696.449573	419.640135	-2.012721	-2.36274	22217.4749
520.872375	260.771772	613.286634	537.89936	0.276167	-1.599777	22209.84527
488.064977	345.460636	556.064429	608.091931	-1.249759	-2.36274	22202.21564
427.027958	442.356903	421.782987	692.780795	-2.012721	-2.36274	22202.97861
356.835387	491.949481	269.19044	737.032634	-2.012721	-1.599777	22215.94897
266.805784	527.045767	121.938632	788.9141	-2.012721	-0.073852	22198.40083
207.29469	594.186488	4.44237	799.595578	0.276167	0.689111	22223.5786
121.079901	605.630929	-55.068723	824.010386	-1.249759	-0.836814	22230.44527
53.176217	590.371674	-203.846457	809.514094	-0.486796	-1.599777	22212.89712
-55.164491	569.008718	-323.631606	777.469659	-1.249759	-0.836814	848.414563
-146.72002	556.038351	-441.127868	728.640044	-0.486796	-0.073852	15.259255
-223.779256	536.20132	-528.10562	650.817845	4.090981	2.215037	13.733329
-318.386635	483.556891	-656.28336	547.817875	2.565055	-0.073852	22036.65273
-358.823661	425.571723	-734.105559	481.440117	1.03913	-0.836814	22208.31935
-462.586593	345.460636	-749.364814	345.63275	3.328018	0.689111	22196.11194
-528.964351	267.638436	-802.009243	186.936501	-0.486796	-1.599777	22208.31935
-586.949519	177.608833	-811.164795	93.855047	3.328018	-0.073852	22209.84527
-592.290258	95.208858	-780.646286	-73.996755	1.03913	0.689111	22174.74899
-621.282842	-3.213335	-726.475932	-180.048576	-1.249759	-1.599777	22199.16379
-606.023587	-90.191087	-705.112975	-321.959645	-0.486796	-1.599777	22217.4749
-579.319891	-166.487361	-605.164856	-418.09295	-0.486796	-0.836814	22212.13416
-528.201388	-267.961405	-547.179688	-566.107721	-2.012721	-0.073852	22220.52675
-486.238438	-363.331747	-423.579725	-646.218808	-0.486796	1.452074	22209.84527
-422.149568	-441.153946	-310.66124	-731.670635	-3.538647	0.689111	22196.87491
-319.149598	-515.161332	-206.898308	-831.618753	-1.249759	1.452074	22193.06009
-259.638505	-580.013164	-106.950189	-862.900225	-2.012721	-0.073852	22211.3712
-139.090392	-608.242786	50.983097	-840.774306	-0.486796	-1.599777	22221.28971
-51.349678	-649.442773	187.553427	-821.700238	1.802092	-0.836814	22222.81564
74.539174	-630.368705	311.153391	-827.80394	0.276167	1.452074	22231.97119
161.516926	-602.902046	408.049658	-750.744703	1.802092	-0.073852	22222.81564
256.124305	-595.272419	562.168131	-640.878069	1.03913	-0.073852	22219.00082
342.339095	-531.183549	620.916262	-592.811417	1.03913	-0.836814	22191.53417
423.976108	-440.390983	662.11625	-438.692944	1.03913	-2.36274	22230.44527
510.190897	-390.798405	750.619927	-315.09298	1.802092	-0.836814	22230.44527
552.153847	-283.22066	774.271772	-228.115228	1.802092	-0.073852	22217.4749
571.990878	-177.168839	809.368058	-41.952321	1.03913	-0.073852	22218.23786
574.279767	-73.405907	756.723629	41.973581	-0.486796	-2.36274	22195.34898
572.753841	14.334808	763.590294	197.617979	1.03913	-0.836814	22181.61565
559.020512	108.179224	733.071784	337.24016	0.276167	-0.073852	22203.74157
526.213114	219.571784	668.982914	453.973458	-1.249759	-0.073852	22216.71194
497.983493	294.342132	577.427386	547.817875	0.276167	-0.073852	22228.91934
450.679803	390.475437	444.67187	632.506739	0.276167	0.689111	22230.44527
398.798337	462.193934	352.353378	714.143752	-5.064572	-0.836814	22195.34898
331.657616	525.519842	215.020086	757.632628	-2.012721	-0.836814	22206.03046
254.59838	564.430941	85.316421	785.099286	-2.012721	-0.073852	22202.21564
162.279889	572.823531	-2.424294	817.906684	1.03913	-0.073852	22200.68972
96.665093	588.082786	-122.209444	825.536311	-0.486796	-0.073852	22216.71194
-15.490429	579.690196	-261.831625	778.995584	-2.775684	-1.599777	22231.20823
-109.334846	580.453159	-379.327886	761.447441	0.276167	-0.836814	32.044435
-191.734821	520.179102	-473.935266	685.914131	-1.249759	-2.36274	12.970367
-284.816275	487.371705	-574.646347	611.906745	-1.249759	-3.125702	18642.99448
-378.660692	449.223568	-662.387062	476.099378	1.03913	1.452074	22144.99344
-417.571791	391.2384	-734.868522	401.32903	2.565055	1.452074	22202.97861
-467.927332	316.468052	-795.905541	212.877234	1.802092	-0.073852	22228.91934
-518.282873	225.675486	-810.401833	145.736513	0.276167	-0.073852	22201.45268
-573.21619	133.356995	-781.409249	25.951363	1.802092	-0.073852	22196.87491
-605.260625	54.00887	-768.438882	-101.463414	0.276167	-1.599777	22214.42305
-607.549513	-36.020733	-707.401863	-228.878191	-0.486796	0.689111	22192.29713
-594.579146	-137.494777	-633.394478	-370.026297	-2.012721	-0.073852	22219.00082
-580.845817	-235.154007	-562.438943	-480.655894	-1.249759	-1.599777	22229.6823
-513.705096	-311.450281	-474.698228	-591.285491	0.276167	-1.599777	22214.42305
-455.719928	-406.820623	-380.853812	-695.811386	1.802092	-0.836814	22221.28971
-373.319953	-492.27245	-235.127929	-780.50025	-1.249759	-0.836814	22225.10453
-290.919977	-534.2354	-154.253879	-836.959492	-0.486796	0.689111	22193.06009
-190.971858	-567.80576	-17.683549	-891.129847	-0.486796	-1.599777	22202.21564
-86.445963	-632.657593	114.309005	-862.137263	0.276167	-0.073852	22212.13416
14.265118	-679.19832	250.116372	-792.707654	0.276167	-0.073852	22206.79342
106.583609	-628.079817	360.745969	-766.766921	1.802092	-0.073852	22223.5786
178.302106	-621.213152	475.190379	-685.89287	0.276167	-0.073852	22230.44527
300.376144	-546.442804	560.642206	-639.352143	-2.775684	-0.836814	22193.82305
386.590933	-477.776158	636.938479	-543.218839	0.276167	1.452074	22202.97861
452.205729	-425.131729	708.656977	-382.233701	-0.486796	0.689111	22183.14158
517.820524	-349.598418	744.516225	-289.91521	1.03913	-0.073852	22185.43046
580.383469	-259.568815	777.323623	-179.285613	2.565055	-1.599777	22221.28971
594.879761	-142.072553	804.790281	16.032848	1.03913	-1.599777	22231.97119
580.383469	-24.576292	746.805113	123.610593	1.802092	0.689111	22197.63787
577.331618	85.290342	746.805113	282.306843	-1.249759	-0.073852	22201.45268
552.91681	164.638467	701.027349	395.98829	-2.012721	-2.36274	22229.6823
514.768673	260.771772	635.412554	505.091962	-0.486796	-1.599777	22220.52675
495.694605	351.564338	512.575553	605.803043	0.276167	-0.836814	22219.76379
432.368698	437.016164	411.864472	676.758578	-2.012721	-1.599777	22228.15638
360.6502	487.371705	297.420061	730.928932	0.276167	-0.073852	22228.91934
279.013188	554.512426	160.849731	746.188187	1.802092	-0.073852	22215.18601
190.50951	578.927233	41.064582	821.721498	-1.249759	-0.073852	22206.03046
121.079901	602.579078	-84.061307	798.069653	-4.301609	-2.36274	22208.31935
40.205851	565.193904	-228.261264	741.61041	-2.012721	-0.836814	22198.40083
-50.586715	578.927233	-336.601973	795.017802	-1.249759	1.452074	1713.614307
-122.305212	551.460575	-427.394539	744.662261	1.03913	1.452074	16.78518
-215.386666	536.964283	-518.950067	652.34377	0.276167	1.452074	12.970367
-304.653306	476.690226	-642.55003	550.869726	-1.249759	-0.073852	21884.06018
-377.134766	426.334686	-693.668534	460.07716	1.03913	0.689111	22200.68972
-449.616226	356.142114	-774.542584	353.262377	1.03913	0.689111	22180.08972
-509.890282	257.719921	-795.905541	156.417991	-0.486796	-0.836814	22175.51195
-561.771749	184.475498	-785.224062	38.92173	4.853943	1.452074	22225.10453
-600.682848	96.734783	-787.512951	-24.404178	1.03913	-0.836814	22218.23786
-630.438395	4.416292	-761.572217	-237.270781	1.802092	-0.073852	22202.97861
-607.549513	-87.902199	-693.668534	-337.2189	1.802092	-0.836814	22228.91934
-596.105072	-199.294759	-620.424111	-445.559608	1.802092	-0.836814	22224.34156
-535.831015	-293.902138	-499.113036	-524.907733	1.03913	-0.073852	22225.10453
-490.816214	-371.724337	-457.913048	-666.055839	-1.249759	0.689111	22225.86749
-409.942164	-432.761356	-314.476054	-727.092858	-0.486796	-0.073852	22213.66009
-338.223667	-513.635406	-206.898308	-802.626169	1.802092	-0.836814	22222.81564
-257.349617	-569.331686	-91.690934	-858.322449	0.276167	0.689111	22227.39341
-153.586684	-615.10945	70.057166	-844.58912	-2.012721	-0.836814	22206.03046
-54.401529	-636.472407	195.946017	-814.07061	-4.301609	-2.36274	22200.68972
76.828062	-626.553891	285.97562	-814.07061	-0.486796	1.452074	22214.42305
164.568777	-629.605742	446.197795	-715.648417	-2.012721	-0.073852	22195.34898
264.516896	-577.724276	524.782957	-643.92992	-0.486796	-0.836814	22210.60823
343.86502	-528.894661	611.760709	-578.315125	0.276167	-1.599777	22222.81564
416.34648	-476.250232	709.419939	-444.033683	1.03913	-1.599777	22190.00824
493.405717	-387.746555	746.805113	-328.82631	-1.249759	-2.36274	22208.31935
542.235332	-300.768803	784.95325	-216.670787	2.565055	-0.073852	22211.3712
560.546437	-198.531796	789.531027	-92.307861	-0.486796	-0.073852	22175.51195
589.539021	-85.613311	784.95325	66.388388	0.276167	-0.073852	22181.61565
581.146431	12.04592	754.434741	202.958718	0.276167	-3.125702	22226.63045
556.731624	131.068107	714.760678	322.743868	1.802092	-0.836814	22222.05268
526.976077	218.045859	665.168101	420.403098	1.802092	0.689111	22232.73415
492.642754	311.127312	565.219982	569.180832	-1.249759	0.689111	22239.60082
461.361282	369.875443	482.057044	629.454888	1.03913	1.452074	22225.86749
410.242778	459.905046	341.6719	702.699311	0.276167	-0.073852	22215.18601
325.553914	523.993916	256.983036	778.995584	-1.249759	-3.125702	22224.34156
246.20579	567.482792	93.709011	794.254839	0.276167	-0.836814	22225.86749
159.991001	596.475376	-21.498363	822.48446	-0.486796	-0.073852	22217.4749
77.591025	594.949451	-118.39463	815.617796	1.802092	2.215037	22228.91934
-13.964503	585.030935	-240.468668	806.462243	-2.775684	-2.36274	22206.79342
-107.045957	555.275388	-448.757495	686.677093	-2.012721	-0.836814	40.437025
-181.816306	536.20132	-469.357489	689.728944	-1.249759	-2.36274	12.970367
-261.16443	503.393922	-634.15744	563.840093	-2.012721	-1.599777	16614.27656
-354.245884	456.090232	-654.757434	502.040111	0.276167	0.689111	22164.06751
-403.075499	384.371735	-731.816671	428.795688	0.276167	-0.836814	22197.63787
-485.475475	320.282865	-764.624068	295.277209	-1.249759	-0.073852	22196.87491
-531.253239	225.675486	-810.401833	110.640227	3.328018	0.689111	22195.34898
-584.660631	124.964405	-795.905541	23.662475	-0.486796	-0.073852	22194.58602
-585.423593	45.61628	-781.409249	-109.093041	0.276167	-0.836814	22180.08972
-603.734699	-32.968882	-727.238894	-252.530036	2.565055	0.689111	22200.68972
-601.445811	-137.494777	-619.661148	-373.078148	3.328018	1.452074	22247.99341
-586.186556	-225.235492	-621.950037	-512.700329	1.03913	1.452074	22240.36378
-520.571761	-326.709536	-482.327856	-588.23364	2.565055	-0.073852	22223.5786
-454.956965	-397.66507	-375.513073	-664.529914	1.03913	-2.36274	22233.49712
-371.031064	-467.857642	-274.801991	-751.507666	-2.775684	-0.836814	22229.6823
-310.757008	-558.650208	-151.202028	-820.937275	0.276167	1.452074	22206.79342
-183.342231	-583.827978	11.309035	-825.515051	1.03913	-0.836814	22223.5786
-87.208926	-628.842779	128.042334	-834.670604	-0.486796	-0.836814	22232.73415
13.502155	-645.62796	275.294142	-808.729871	0.276167	-2.36274	22212.13416
103.531758	-630.368705	382.871888	-784.315064	-2.775684	-2.36274	22213.66009
200.428026	-612.820562	507.234814	-701.915088	-1.249759	-0.836814	22209.84527
288.931703	-561.702059	544.619988	-635.53733	-2.012721	0.689111	22161.77862
381.250194	-512.872443	636.938479	-550.085503	0.276167	0.689111	22157.96381
453.731654	-422.84284	690.345871	-420.381838	-3.538647	-0.073852	22204.50453
507.902009	-348.835455	769.693996	-264.73744	1.03913	1.452074	22205.2675
555.205698	-231.339193	805.553244	-180.048576	-1.249759	-1.599777	22194.58602
593.353835	-131.391075	786.479176	10.692108	-0.486796	-3.125702	22209.84527
591.064947	-55.094801	771.219921	157.943917	1.03913	-1.599777	22195.34898
571.227916	57.060721	736.123635	258.654998	1.03913	0.689111	22170.17121
554.442736	169.216243	691.108834	395.98829	0.276167	-0.073852	22227.39341
519.34645	259.245846	625.494038	500.514185	1.03913	-3.125702	22241.12674
471.279797	351.564338	536.227398	577.573422	1.802092	-1.599777	22239.60082
437.709437	420.230984	382.871888	663.788211	1.802092	-2.36274	22243.41563
381.250194	490.423556	311.153391	764.499292	2.565055	-0.073852	22238.07489
289.694666	534.675394	181.449725	792.728914	1.03913	1.452074	22221.28971
219.502094	578.16427	60.13865	805.69928	1.03913	1.452074	22227.39341
124.894715	600.29019	-36.757617	824.010386	1.03913	-0.836814	22227.39341
25.709559	593.423525	-177.905724	824.010386	0.276167	-1.599777	22219.00082
-46.008938	576.638345	-306.846426	778.232622	0.276167	1.452074	3404.339732
-140.616318	540.016134	-427.394539	737.032634	2.565055	0.689111	19.074068
-239.038511	522.467991	-531.157471	640.899329	-1.249759	0.689111	11.444441
-298.549604	469.060599	-649.416695	506.617887	-0.486796	1.452074	21942.04535
-384.001431	413.364319	-668.490764	464.654937	-2.775684	-0.836814	22147.28233
-446.564375	354.616188	-791.327764	344.869787	-0.486796	-2.36274	22174.74899
-529.727314	270.690287	-794.379615	182.358724	-2.012721	-0.073852	22202.97861
-560.245823	173.79402	-802.772205	100.721711	0.276167	-0.073852	22202.21564
-597.630997	93.682932	-779.883323	-28.218991	0.276167	-0.073852	22180.85269
-619.756917	11.282957	-732.579633	-189.967091	-0.486796	-1.599777	22197.63787
-593.816183	-81.035534	-676.120391	-293.730024	1.03913	1.452074	22230.44527
-584.660631	-169.539212	-599.061154	-418.09295	1.03913	-0.073852	22215.94897
-533.542127	-265.672517	-536.49821	-521.092919	4.090981	-0.073852	22251.04526
-470.21622	-354.176194	-457.913048	-616.463261	1.802092	0.689111	22250.2823
-440.460673	-455.650238	-321.342718	-778.974324	3.328018	1.452074	22228.91934
-335.934778	-489.220599	-225.209413	-805.67802	2.565055	-0.073852	22230.44527
-242.853325	-557.124282	-123.735369	-881.211331	0.276167	-0.836814	22240.36378
-139.853355	-605.190935	38.775694	-856.033561	0.276167	-0.836814	22214.42305
-51.349678	-634.183519	177.634912	-798.811356	-2.012721	-0.836814	22220.52675
80.642876	-629.605742	314.205242	-798.048393	1.03913	2.215037	22233.49712
159.228038	-643.339071	449.249646	-732.433597	0.276167	-0.073852	22214.42305
257.650231	-588.405754	517.15333	-665.292877	-2.012721	-1.599777	22211.3712
340.050206	-541.865027	607.945895	-576.789199	-0.486796	-3.125702	22191.53417
406.427965	-474.724307	700.264386	-444.796646	-2.012721	-0.836814	22181.61565
486.539052	-388.509517	742.227337	-309.752241	-0.486796	-2.36274	22166.3564
533.842742	-296.953989	753.671778	-259.396701	-2.012721	-2.36274	22183.90454
562.835326	-199.294759	805.553244	-73.996755	-1.249759	-0.073852	22190.7712
586.48717	-90.95405	796.397691	66.388388	0.276167	1.452074	22205.2675
578.09458	5.942218	766.642145	207.536494	0.276167	-0.073852	22195.34898
562.072363	108.942187	713.997716	344.869787	0.276167	-0.836814	22214.42305
535.368667	218.808821	692.634759	457.788272	0.276167	0.689111	22221.28971
515.531636	292.053244	569.034796	547.054912	-0.486796	0.689111	22228.91934
473.568685	399.63099	456.879273	656.921546	1.03913	0.689111	22220.52675
405.665002	477.453189	359.220043	706.514124	0.276167	-0.073852	22240.36378
363.702051	514.0754	179.9238	711.854864	1.03913	-0.836814	22242.65267
262.99097	587.319823	65.479389	684.388205	1.03913	-1.599777	22227.39341
189.746547	595.712413	-13.868735	797.30669	1.802092	-0.836814	22231.20823
91.324354	584.267972	-110.00204	796.543727	-0.486796	-0.836814	22229.6823
-10.14969	598.764264	-229.78719	804.936317	0.276167	-0.073852	22226.63045
-80.342262	563.667978	-361.016781	785.099286	-1.249759	-0.836814	54.933317
-168.845939	537.727245	-476.987117	706.514124	-2.012721	-1.599777	15.259255
-280.238499	519.41614	-564.727831	626.403037	2.565055	-0.073852	13715.01816
-345.090331	461.430972	-645.601881	521.877142	-0.486796	-0.073852	22138.88974
-427.490307	395.053214	-721.135192	423.454949	-1.249759	0.689111	22173.98602
-496.919916	319.519903	-795.905541	239.580929	-2.012721	0.689111	22183.14158
-554.142121	253.142144	-843.20923	80.88468	-3.538647	-0.836814	22150.33418
-580.845817	127.253293	-793.616652	-16.77455	1.03913	-0.836814	22193.06009
-612.127289	41.038504	-788.275913	-116.722669	-0.486796	-1.599777	22202.21564
-602.971736	-39.835547	-773.779621	-264.73744	0.276167	0.689111	22183.90454
-597.630997	-125.287373	-627.290776	-348.663341	0.276167	-0.073852	22223.5786
-579.319891	-218.368827	-583.038937	-498.967	0.276167	-0.836814	22229.6823
-518.282873	-312.213244	-506.742663	-575.263274	0.276167	-0.073852	22213.66009
-461.82363	-382.405815	-388.483439	-690.470647	-0.486796	-1.599777	22222.05268
-393.919946	-475.487269	-275.564954	-798.811356	0.276167	-2.36274	22254.09711
-297.023679	-541.865027	-170.276096	-852.218747	-0.486796	-1.599777	22230.44527
-194.786672	-580.013164	-26.839102	-856.033561	0.276167	-0.073852	22232.73415
-91.02374	-618.924264	134.908998	-832.381716	0.276167	-0.836814	22238.07489
5.872528	-642.576109	264.612664	-844.58912	0.276167	-1.599777	22224.34156
95.139168	-638.761295	390.501515	-785.840989	-0.486796	-1.599777	22221.28971
200.428026	-613.583525	476.716305	-696.574349	-1.249759	-0.073852	22228.15638
278.250225	-551.02058	601.842193	-633.248442	-0.486796	-0.073852	22201.45268
369.805753	-502.190965	668.982914	-536.352174	-0.486796	0.689111	22215.94897
452.205729	-443.442834	727.731045	-395.204068	0.276167	0.689111	22200.68972
488.064977	-348.072492	792.582878	-276.181881	-2.775684	-0.836814	22182.37861
537.657555	-269.48733	776.56066	-169.367098	-2.775684	-0.073852	22183.14158
554.442736	-125.287373	748.331039	-35.085656	-2.012721	-0.836814	22174.74899
594.116798	-53.568876	707.131051	54.180984	-2.012721	-1.599777	22170.93417
561.3094	79.18664	675.086616	181.595761	-0.486796	0.689111	22183.14158
541.472369	147.090324	684.242169	374.625334	1.802092	-0.073852	22228.15638
514.768673	258.482884	620.916262	503.566036	0.276167	-2.36274	22222.81564
487.302015	335.54212	553.012578	608.854894	1.03913	-2.36274	22221.28971
432.368698	420.993947	409.575584	673.706727	0.276167	-1.599777	22228.91934
375.146492	509.497624	336.331161	753.817814	-1.249759	-0.836814	22222.05268
294.272442	541.542059	173.057135	798.069653	1.802092	-0.836814	22215.18601
224.07987	588.845749	52.509023	827.062237	1.03913	-0.073852	22251.04526
143.20582	582.742047	-44.387245	833.928901	2.565055	0.689111	22249.51933
56.991031	594.949451	-195.453867	811.040019	0.276167	-3.125702	22227.39341
-38.379311	567.482792	-304.557538	759.921516	2.565055	-0.836814	2543.717765
-129.171877	559.853165	-411.372321	763.73633	-1.249759	-0.073852	17.548143
-247.431101	535.438357	-544.127837	606.566006	-0.486796	-0.073852	12.207404
-326.016263	485.845779	-605.927819	572.232683	-0.486796	-0.073852	21813.86761
-402.312537	437.779127	-675.357428	460.07716	0.276167	-0.836814	22204.50453
-430.542158	349.275449	-744.787037	372.336446	-0.486796	-0.073852	22183.90454
-522.860649	281.371766	-824.135162	207.536494	-0.486796	-0.073852	22185.43046
-560.245823	163.875504	-821.083311	86.225419	-0.486796	-0.836814	22188.48232
-605.260625	96.734783	-792.090727	-28.218991	-2.012721	-0.073852	22165.59343
-642.645799	-0.161484	-776.831472	-210.567085	-2.012721	-0.836814	22144.23048
-621.282842	-98.583677	-724.187043	-347.137415	0.276167	-2.36274	22212.89712
-590.00137	-168.013286	-636.446329	-428.774428	1.03913	-0.073852	22207.55638
-553.379158	-277.87992	-631.105589	-595.100305	0.276167	-0.073852	22222.81564
-485.475475	-354.176194	-446.468607	-639.352143	0.276167	0.689111	22231.20823
-419.860679	-431.998393	-331.261234	-705.729902	1.802092	1.452074	22213.66009
-335.934778	-497.613189	-218.342749	-789.655803	1.03913	1.452074	22222.05268
-268.794058	-563.227984	-79.483531	-876.633555	-0.486796	-0.073852	22229.6823
-138.32743	-592.220568	67.768278	-835.433567	3.328018	-1.599777	22239.60082
-39.142274	-631.89463	189.842315	-831.618753	3.328018	-0.073852	22241.88971
56.991031	-628.079817	264.612664	-820.174312	0.276167	-0.836814	22241.88971
158.465075	-617.398338	409.575584	-769.055809	1.802092	0.689111	22227.39341
241.628013	-583.065015	485.871857	-730.907672	1.802092	-0.073852	22223.5786
327.842803	-544.153916	596.501454	-646.218808	-0.486796	-0.836814	22199.16379
407.95389	-481.590971	652.197734	-474.552192	1.03913	-1.599777	22184.6675
478.909425	-383.931741	745.279188	-348.663341	-0.486796	-2.36274	22208.31935
533.079779	-309.161393	795.634729	-202.174495	0.276167	1.452074	22221.28971
565.887177	-188.61328	797.160654	-113.670818	-0.486796	-0.836814	22184.6675
575.805692	-91.717013	774.271772	55.70691	-0.486796	-1.599777	22169.40825
586.48717	-2.450372	744.516225	180.832799	-1.249759	-0.836814	22186.19343
546.813108	108.179224	724.679194	312.825352	1.03913	1.452074	22205.2675
520.872375	194.394014	674.323653	448.632719	-1.249759	-0.073852	22205.2675
511.716822	296.63102	579.716274	510.432701	-0.486796	0.689111	22217.4749
472.805723	380.556922	410.338546	578.336385	-2.012721	-0.836814	22221.28971
417.109443	459.905046	374.479298	717.195603	1.03913	0.689111	22220.52675
346.916871	522.467991	229.516378	699.64746	1.03913	-0.073852	22222.81564
246.968753	552.223537	107.44234	804.173355	0.276167	-0.836814	22222.05268
178.302106	585.030935	23.516439	827.8252	0.276167	-0.836814	22215.18601
91.324354	614.023519	-109.239077	830.114088	0.276167	-1.599777	22244.17859
12.739192	601.816115	-229.78719	804.173355	2.565055	0.689111	22251.80822
-84.157075	569.77168	-361.016781	782.047435	1.03913	-0.836814	48.066652
-153.586684	547.645761	-492.246371	683.625242	1.03913	-1.599777	13.733329
-246.668138	487.371705	-597.535229	627.928962	1.802092	-1.599777	9748.374889
-351.956996	466.008748	-628.816701	533.321583	-0.486796	-0.836814	22148.04529
-442.749562	367.586555	-715.794453	431.847539	0.276167	-0.073852	22183.90454
-483.186587	312.653238	-760.046292	292.988321	0.276167	-0.836814	22212.13416
-545.749531	236.356964	-800.483317	161.75873	1.03913	-0.073852	22200.68972
-600.682848	151.6681	-798.957392	53.418022	-0.486796	-0.836814	22196.11194
-618.230991	53.245907	-782.935174	-78.574532	-1.249759	-0.836814	22184.6675
-621.282842	-42.124435	-719.609267	-230.404117	-4.301609	-0.073852	22182.37861
-606.023587	-121.472559	-649.416695	-362.39667	0.276167	1.452074	22206.79342
-574.742115	-213.028088	-593.720415	-511.174404	-3.538647	-0.836814	22208.31935
-525.9125	-315.265095	-544.8908	-625.618814	-2.775684	-0.836814	22199.16379
-470.21622	-393.087294	-434.261203	-685.89287	-2.012721	-1.599777	22215.18601
-389.34217	-491.509487	-296.927911	-799.574318	-0.486796	-0.836814	22225.86749
-318.386635	-528.131698	-217.579786	-876.633555	-0.486796	-1.599777	22209.84527
-194.023709	-579.250202	-61.172425	-860.611337	1.802092	-1.599777	22224.34156
-107.80892	-613.583525	105.916414	-864.426151	1.03913	-0.073852	22231.20823
-8.623764	-661.650177	246.301558	-813.307648	2.565055	0.689111	22213.66009
100.479907	-611.294636	379.820037	-776.685436	1.03913	-1.599777	22243.41563
191.272473	-608.242786	518.679255	-713.359529	1.802092	1.452074	22250.2823
293.50948	-560.939096	538.516286	-660.7151	4.090981	1.452074	22182.37861
367.516865	-492.27245	639.99033	-528.722547	1.03913	1.452074	22202.97861
455.25758	-431.998393	708.656977	-392.152217	0.276167	0.689111	22226.63045
510.190897	-342.731753	759.012517	-280.759657	-1.249759	-0.073852	22193.82305
556.731624	-253.465113	793.34584	-193.781905	-0.486796	-3.125702	22194.58602
583.43532	-150.465143	807.07917	-10.670848	2.565055	0.689111	22220.52675
584.961245	-35.25777	792.582878	132.003184	0.276167	-0.836814	22203.74157
594.116798	64.690348	774.271772	273.914253	1.802092	1.452074	22180.85269
530.790891	137.934771	707.894014	356.314228	-1.249759	-0.073852	22213.66009
517.057561	230.253262	642.279218	498.225297	-1.249759	-1.599777	22204.50453
479.672387	345.460636	510.286665	549.343801	-2.775684	-1.599777	22197.63787
422.450182	413.364319	414.916323	631.743776	-1.249759	-2.36274	22214.42305
374.38353	495.764295	283.686732	704.225236	0.276167	0.689111	22212.89712
292.746517	537.727245	65.479389	677.52154	0.276167	-0.073852	22212.89712
190.50951	578.927233	16.649774	751.528926	0.276167	-2.36274	22226.63045
134.050268	591.134637	-53.542798	802.647429	-0.486796	-1.599777	22228.91934
47.835478	588.845749	-138.994624	821.721498	0.276167	-0.073852	22218.23786
-31.512646	578.16427	-283.194581	788.9141	-0.486796	0.689111	5070.650349
-129.171877	565.193904	-415.187135	764.499292	1.03913	1.452074	16.78518
-227.59407	530.860581	-491.483409	653.869696	1.03913	-0.073852	12.970367
-300.07553	485.082816	-612.031521	596.64749	-1.249759	0.689111	21610.91952
-372.55699	447.697642	-682.224093	477.625303	2.565055	-1.599777	22180.85269
-432.068083	364.534704	-755.468516	369.284595	0.276167	-2.36274	22195.34898
-519.808798	267.638436	-784.4611	209.825383	-0.486796	-0.073852	22198.40083
-550.327307	188.290312	-778.357398	96.143935	1.03913	0.689111	22195.34898
-596.105072	114.282926	-803.535168	-30.507879	-2.012721	-1.599777	22196.87491
-622.045805	9.757031	-727.238894	-184.626352	-0.486796	-0.836814	22208.31935
-614.416177	-74.16887	-721.135192	-299.833726	0.276167	-0.836814	22231.97119
-602.971736	-184.798467	-637.209291	-404.359621	-0.486796	-0.836814	22214.42305
-554.905084	-280.168809	-541.075986	-534.063286	-2.775684	-0.836814	22201.45268
-501.497692	-349.598418	-461.727862	-687.418796	-2.775684	-0.073852	22211.3712
-437.408822	-433.524319	-328.209383	-722.515082	-1.249759	-1.599777	22191.53417
-339.749592	-498.376151	-284.720507	-827.80394	1.03913	0.689111	22203.74157
-257.349617	-557.887245	-91.690934	-868.240965	1.03913	0.689111	22225.86749
-166.557051	-592.983531	32.671992	-832.381716	0.276167	-1.599777	22215.18601
-62.031156	-636.472407	163.901582	-867.478002	-1.249759	-0.836814	22221.28971
61.568808	-636.472407	331.753385	-824.752089	-0.486796	1.452074	22231.97119
144.731746	-625.790928	426.360764	-740.826188	-2.012721	-0.836814	22212.89712
260.702082	-592.983531	512.575553	-682.078057	1.802092	-0.836814	22201.45268
342.339095	-524.316884	620.916262	-564.581795	1.802092	-0.073852	22238.07489
404.139076	-464.805791	710.182902	-451.66331	1.03913	-1.599777	22226.63045
493.405717	-395.376182	765.879182	-354.00408	1.802092	-1.599777	22197.63787
514.768673	-301.531765	773.508809	-254.818924	3.328018	-0.073852	22218.23786
575.042729	-188.61328	801.73843	-93.833787	-0.486796	-0.073852	22200.68972
581.146431	-78.746646	792.582878	12.218034	-2.012721	-2.36274	22193.82305
571.990878	-4.739261	739.175486	192.27724	0.276167	-1.599777	22196.87491
573.516804	102.075523	701.027349	328.084607	-1.249759	-0.073852	22223.5786
537.657555	193.631051	683.479206	453.210496	-1.249759	-0.836814	22220.52675
513.242748	284.423617	588.108864	551.632689	1.802092	0.689111	22228.91934
449.153878	368.349518	491.975559	640.899329	-3.538647	-0.073852	22207.55638
411.005741	448.460605	376.005223	717.195603	-2.775684	-1.599777	22196.11194
371.331679	501.105034	215.020086	759.921516	-4.301609	-3.125702	22196.11194
260.702082	559.090202	106.679377	802.647429	-3.538647	-0.836814	22212.89712
170.672479	591.134637	2.153482	816.380759	-2.012721	-0.836814	22202.97861
89.035466	597.238339	-137.468699	801.884467	0.276167	-0.073852	22225.86749
-11.675615	589.608711	-300.742724	778.995584	2.565055	-0.836814	22233.49712
-72.712634	568.245755	-367.120482	755.34374	0.276167	-0.836814	70.955535
-158.164461	542.305022	-462.490825	707.277087	-0.486796	-0.836814	12.970367
-258.112579	507.208736	-587.616713	598.936378	-0.486796	-0.073852	11623.7373
-325.2533	469.823562	-630.342627	539.425285	2.565055	-0.836814	22149.57122
-408.416238	401.919878	-732.579633	440.240129	3.328018	-0.836814	22220.52675
-477.845847	314.942126	-782.935174	291.462396	1.802092	0.689111	22222.81564
-531.253239	247.038443	-821.083311	149.551326	1.03913	-1.599777	22177.03787
-574.742115	146.327361	-779.883323	29.003214	1.03913	-0.836814	22215.18601
-617.468028	54.771833	-754.705553	-115.196743	-1.249759	-0.073852	22200.68972
-601.445811	-20.761478	-744.024075	-220.485601	-2.012721	1.452074	22204.50453
-602.208774	-128.339224	-649.416695	-351.715192	1.802092	0.689111	22224.34156
-580.845817	-213.791051	-591.431527	-489.811447	1.802092	1.452074	22231.97119
-533.542127	-311.450281	-489.957483	-562.292907	-1.249759	-1.599777	22212.89712
-464.112518	-390.798405	-371.698259	-663.766951	-0.486796	-2.36274	22222.05268
-394.682909	-463.279866	-263.35755	-740.063225	-3.538647	-1.599777	22207.55638
-299.312567	-531.183549	-179.431649	-851.455784	-2.012721	0.689111	22190.7712
-211.571852	-591.457605	-32.942804	-853.744673	-2.012721	-1.599777	22198.40083
-91.02374	-624.265003	104.390489	-879.685406	0.276167	-0.073852	22219.76379
6.63549	-646.390922	238.671931	-805.67802	0.276167	-0.836814	22214.42305
106.583609	-620.450189	351.590416	-797.28543	1.802092	-0.836814	22222.05268
211.872467	-605.190935	417.968174	-762.952107	-1.249759	-1.599777	22228.91934
291.220591	-568.568723	566.745907	-640.878069	0.276167	0.689111	22205.2675
346.916871	-502.190965	617.864411	-574.500311	3.328018	2.215037	22202.21564
448.390915	-437.339132	729.25697	-395.96703	1.03913	0.689111	22218.23786
506.376083	-351.887306	790.293989	-276.181881	2.565055	0.689111	22226.63045
550.627922	-254.228076	817.760648	-168.604135	2.565055	-0.073852	22218.23786
585.724208	-166.487361	792.582878	-38.137507	3.328018	-0.073852	22204.50453
597.168649	-45.176286	790.293989	108.351339	3.328018	-0.073852	22203.74157
568.939028	53.245907	756.723629	267.810551	0.276167	0.689111	22213.66009
551.390885	140.223659	697.212536	387.5957	1.03913	-0.836814	22228.15638
511.716822	249.327331	622.442187	477.625303	-0.486796	-1.599777	22225.86749
487.302015	317.231014	518.679255	566.891944	-1.249759	-2.36274	22218.23786
437.709437	409.549506	434.753354	670.654876	1.03913	-0.836814	22228.15638
394.220561	490.423556	289.790434	682.099317	-1.249759	-0.073852	22226.63045
299.613181	520.179102	184.501576	767.551143	-1.249759	-0.073852	22196.87491
222.553945	561.37909	70.057166	817.906684	-1.249759	-0.836814	22207.55638
121.842864	569.008718	-55.068723	816.380759	-0.486796	-2.36274	22208.31935
45.54659	600.29019	-180.194612	815.617796	-1.249759	-0.073852	22204.50453
-31.512646	563.667978	-297.690873	785.099286	1.03913	2.215037	3761.406293
-129.171877	556.801314	-405.268619	754.580777	-2.775684	-0.836814	19.074068
-198.601486	538.490208	-572.357459	621.825261	-0.486796	-0.073852	12.970367
-283.29035	497.29022	-588.379676	560.025279	1.03913	1.452074	21704.00098
-364.1644	418.705058	-659.335211	506.617887	-2.012721	-2.36274	22205.2675
-431.305121	353.853226	-734.868522	366.995706	1.03913	-0.836814	22179.32676
-512.179171	285.186579	-776.831472	225.8476	1.802092	-1.599777	22212.89712
-542.69768	207.36438	-797.431466	105.299488	-0.486796	-0.073852	22228.15638
-605.260625	119.623665	-791.327764	-22.878252	1.03913	-0.836814	22206.03046
-629.675432	25.016286	-750.127776	-189.204129	-0.486796	-2.36274	22173.98602
-593.816183	-65.77628	-670.779652	-270.078179	1.802092	-0.836814	22242.65267
-595.342109	-161.909584	-635.683366	-413.515173	0.276167	-0.836814	22213.66009
-532.016202	-273.302144	-554.809316	-551.611429	1.03913	-0.836814	22220.52675
-486.238438	-346.546567	-467.068601	-650.796585	-1.249759	0.689111	22229.6823
-442.749562	-422.84284	-336.601973	-701.152125	-0.486796	-0.073852	22212.89712
-361.112549	-486.93171	-257.253848	-809.492834	-2.012721	-0.836814	22217.4749
-273.371834	-553.309468	-94.742785	-885.026145	-0.486796	-1.599777	22228.91934
-165.031125	-605.190935	33.434954	-826.278014	-2.012721	-0.836814	22193.82305
-57.453379	-642.576109	160.849731	-839.248381	-0.486796	1.452074	22203.74157
18.079931	-625.027966	317.257093	-786.603952	-2.775684	-0.073852	22209.08231
124.894715	-636.472407	399.657068	-750.744703	-1.249759	-1.599777	22206.79342
227.131721	-604.427972	453.06446	-714.885454	0.276167	-1.599777	22213.66009
336.998356	-538.813176	591.923678	-587.470677	1.802092	-1.599777	22195.34898
404.139076	-466.331716	680.427355	-514.989217	0.276167	-1.599777	22204.50453
459.072393	-386.983592	726.968082	-349.426303	-0.486796	-0.073852	22198.40083
531.553853	-299.242877	788.768064	-260.922626	-0.486796	-0.073852	22201.45268
568.939028	-212.265125	796.397691	-98.411563	0.276167	-0.836814	22196.11194
591.064947	-96.294789	787.242138	38.92173	1.03913	-0.073852	22222.81564
579.620506	-6.265186	769.693996	194.566128	1.03913	-0.836814	22215.18601
572.753841	84.52738	703.316237	321.217942	0.276167	-0.836814	22238.83786
536.894593	198.97179	705.605126	449.395682	0.276167	-0.073852	22230.44527
491.116828	292.053244	568.271833	527.217881	1.802092	1.452074	22235.02304
477.383499	356.905077	475.190379	574.521571	-1.249759	-0.073852	22223.5786
425.502033	455.32727	371.427447	700.410423	1.802092	-0.073852	22215.18601
356.072424	514.838363	256.220074	732.454857	-0.486796	-1.599777	22226.63045
266.805784	540.016134	116.597893	807.988168	0.276167	-1.599777	22228.15638
192.035436	582.742047	7.494221	783.573361	0.276167	0.689111	22218.23786
73.776211	570.534643	-94.742785	792.728914	0.276167	1.452074	22207.55638
7.398453	577.401308	-215.290898	801.884467	-2.775684	-0.836814	22209.84527
-68.897821	547.645761	-361.779743	758.395591	-2.012721	-2.36274	114.444411
-174.949641	527.045767	-512.083402	679.810429	-2.775684	-2.36274	15.259255
-251.245915	520.179102	-565.490794	591.306751	-2.012721	-1.599777	7033.753471
-351.194033	470.586524	-643.312993	532.55862	0.276167	-0.836814	22132.78604
-401.549574	420.230984	-702.824087	419.640135	-0.486796	0.689111	22178.5638
-477.845847	336.305083	-753.94259	297.566097	0.276167	-0.073852	22202.97861
-548.038419	232.542151	-840.157379	117.506892	-0.486796	-0.836814	22180.85269
-566.349525	158.534765	-814.216646	29.766177	0.276167	-1.599777	22198.40083
-596.105072	57.823684	-735.631484	-66.367128	1.03913	-0.073852	22217.4749
-613.653215	-20.761478	-719.609267	-202.174495	4.090981	1.452074	22235.02304
-594.579146	-102.398491	-631.105589	-321.959645	4.853943	0.689111	22243.41563
-561.008786	-220.657715	-580.750049	-489.048484	0.276167	1.452074	22240.36378
-493.868065	-299.242877	-473.172303	-563.05587	0.276167	-0.073852	22223.5786
-487.0014	-376.302113	-358.727892	-671.396578	-1.249759	-2.36274	22222.81564
-400.023648	-466.331716	-316.764942	-788.129877	2.565055	-0.073852	22223.5786
-312.282934	-518.976145	-171.039059	-811.018759	0.276167	-0.073852	22214.42305
-226.831107	-571.620574	-36.757617	-852.98171	-0.486796	-0.836814	22222.05268
-103.994106	-621.976115	50.220135	-874.344666	1.03913	-0.073852	22230.44527
12.739192	-639.524258	276.820067	-830.85579	0.276167	-0.836814	22218.23786
89.035466	-647.153885	367.612633	-781.263213	-1.249759	0.689111	22201.45268
195.850249	-616.635376	472.138528	-719.463231	-1.249759	0.689111	22209.84527
266.805784	-585.353903	545.382951	-664.529914	-0.486796	0.689111	22169.40825
359.887238	-506.005779	649.145883	-554.66328	-2.012721	-0.073852	22191.53417
431.605735	-438.102095	726.20512	-428.011465	-2.012721	-0.836814	22212.89712
501.035344	-355.70212	755.960666	-318.907794	1.03913	-0.073852	22187.71935
555.968661	-257.279927	768.16807	-212.855974	1.802092	0.689111	22196.11194
594.879761	-146.65033	789.531027	-4.567146	-1.249759	0.689111	22205.2675
581.909394	-64.250354	742.227337	92.329121	0.276167	-0.836814	22191.53417
577.331618	31.119988	734.59771	224.321675	-1.249759	-1.599777	22208.31935
549.101996	153.194026	746.805113	395.225328	2.565055	-0.836814	22252.57118
538.420518	250.090294	648.38292	490.59567	1.03913	-0.836814	22244.94156
496.457568	326.386567	543.094063	597.410453	1.03913	-1.599777	22229.6823
458.309431	402.682841	442.382981	669.12895	1.802092	-2.36274	22240.36378
385.827971	490.423556	311.916353	709.565975	0.276167	-1.599777	22231.20823
306.479846	537.727245	188.31639	791.202988	-0.486796	-0.073852	22211.3712
226.368759	574.349457	70.820129	809.514094	0.276167	-0.836814	22225.10453
136.339156	591.134637	-19.972437	809.514094	0.276167	1.452074	22232.73415
43.257702	593.423525	-165.69832	825.536311	-0.486796	-1.599777	22218.23786
-37.616348	586.55686	-335.076048	780.52151	0.276167	0.689111	7536.545915
-120.779287	556.801314	-399.92788	746.951149	-1.249759	0.689111	19.074068
-198.601486	516.364289	-549.468577	654.632658	-2.012721	0.689111	11.444441
-303.890343	467.534674	-583.038937	586.728975	-1.249759	-0.836814	21391.94922
-364.1644	448.460605	-641.787068	508.906776	-0.486796	-0.836814	22190.7712
-443.512524	361.482853	-738.683335	363.943856	-2.012721	-0.073852	22178.5638
-507.601394	264.586586	-799.720354	207.536494	1.802092	-1.599777	22200.68972
-554.905084	199.734753	-821.846274	128.18837	1.03913	-1.599777	22188.48232
-584.660631	100.549597	-805.061093	-71.707867	-0.486796	-0.836814	22180.85269
-620.519879	21.964435	-723.424081	-167.078209	0.276167	-0.836814	22199.16379
-618.230991	-61.198503	-699.772236	-313.567055	1.03913	-0.836814	22228.15638
-600.682848	-158.857733	-632.631515	-415.041099	4.090981	1.452074	22235.786
-538.882866	-261.09474	-553.28339	-525.670696	2.565055	0.689111	22245.70452
-506.838431	-343.494716	-437.313054	-631.722516	3.328018	0.689111	22244.17859
-437.408822	-419.028027	-344.2316	-704.966939	1.03913	1.452074	22218.23786
-349.668108	-502.190965	-242.757556	-801.100244	-1.249759	-0.836814	22228.91934
-253.534803	-550.257618	-100.083525	-842.300232	1.03913	0.689111	22235.02304
-158.927423	-594.509456	38.012731	-817.122461	-0.486796	-0.836814	22213.66009
-55.927454	-636.472407	154.74603	-817.122461	1.03913	1.452074	22222.05268
46.309553	-632.657593	319.545981	-796.522467	0.276167	0.689111	22231.20823
126.42064	-612.820562	420.257062	-756.848405	1.802092	0.689111	22218.23786
249.257641	-596.798344	505.708889	-664.529914	-1.249759	-2.36274	22184.6675
317.161324	-552.546506	605.657007	-571.44846	-2.775684	-1.599777	22196.11194
360.6502	-509.05763	674.323653	-502.781814	-2.775684	-1.599777	22194.58602
487.302015	-419.028027	722.390306	-341.796676	-0.486796	-0.836814	22174.74899
520.109412	-318.316945	785.716213	-235.744856	0.276167	0.689111	22200.68972
565.124214	-211.502162	804.790281	-93.833787	2.565055	-0.836814	22205.2675
578.09458	-137.494777	752.145853	19.847661	2.565055	-1.599777	22179.32676
565.887177	-29.917031	739.175486	171.677246	-0.486796	-0.073852	22197.63787
579.620506	95.208858	739.175486	329.610532	0.276167	1.452074	22227.39341
550.627922	194.394014	670.50884	437.188278	0.276167	0.689111	22219.76379
514.00571	270.690287	606.41997	550.106763	1.03913	0.689111	22227.39341
478.146462	371.401369	511.049628	608.854894	3.328018	1.452074	22253.33415
416.34648	455.32727	410.338546	689.728944	2.565055	-0.073852	22235.02304
357.598349	507.208736	261.560813	728.640044	1.03913	-0.073852	22229.6823
264.516896	577.401308	136.434924	807.988168	2.565055	0.689111	22242.65267
176.776181	594.186488	39.538656	822.48446	1.03913	-0.836814	22225.86749
79.11695	584.267972	-97.794636	818.669647	-0.486796	-0.836814	22223.5786
17.316969	567.482792	-205.372382	807.225206	-0.486796	-0.836814	22229.6823
-69.660783	562.142053	-339.653824	774.417808	-0.486796	-0.836814	199.896237
-150.534833	536.20132	-457.150085	738.558559	-1.249759	-3.125702	16.022217
-241.327399	501.105034	-550.994502	621.825261	1.03913	0.689111	2197.332682
-327.542188	461.430972	-647.89077	532.55862	-1.249759	1.452074	22079.37864
-425.201419	403.445804	-689.85372	412.773471	0.276167	0.689111	22174.74899
-497.682879	316.468052	-760.046292	326.558681	-2.012721	-1.599777	22183.14158
-534.30509	240.934741	-805.061093	174.729097	-1.249759	-0.836814	22177.03787
-591.527295	163.112541	-788.275913	49.603208	-2.012721	-1.599777	22184.6675
-622.808767	68.505162	-808.875907	-93.070824	1.802092	1.452074	22203.74157
-605.260625	-16.946664	-713.505565	-186.915241	0.276167	1.452074	22211.3712
-607.549513	-112.317007	-666.201875	-325.011496	1.802092	-0.073852	22224.34156
-576.268041	-207.687349	-615.083372	-462.344789	0.276167	-0.836814	22231.20823
-548.038419	-296.191026	-480.038968	-555.426242	0.276167	-0.073852	22212.13416
-458.771779	-386.983592	-405.268619	-659.952137	3.328018	0.689111	22241.88971
-377.134766	-464.042828	-268.698289	-746.929889	5.616906	1.452074	22257.14896
-305.416269	-506.768742	-254.96496	-858.322449	1.03913	-0.073852	22226.63045
-210.80889	-578.487239	-37.52058	-847.640971	1.802092	0.689111	22231.97119
-92.549665	-625.027966	70.820129	-859.085412	0.276167	-0.073852	22243.41563
-10.14969	-650.205736	225.701564	-795.759505	1.802092	-0.836814	22219.76379
90.561392	-628.842779	362.271894	-777.448399	-0.486796	-0.836814	22218.23786
189.746547	-616.635376	458.405199	-711.070641	0.276167	0.689111	22221.28971
270.620597	-574.672425	562.168131	-620.278075	-0.486796	-0.073852	22211.3712
356.835387	-513.635406	646.856995	-535.589211	-0.486796	0.689111	22181.61565
428.553884	-462.516903	730.782896	-428.011465	1.03913	0.689111	22204.50453
509.427934	-370.961374	761.301405	-308.989278	-2.775684	-1.599777	22182.37861
542.235332	-281.694734	784.95325	-188.441166	-0.486796	-1.599777	22186.19343
574.279767	-163.43551	762.064368	-71.707867	-3.538647	-2.36274	22166.3564
584.198282	-58.909615	785.716213	112.929115	-0.486796	0.689111	22186.95639
582.672357	34.934802	763.590294	254.077221	0.276167	-0.073852	22218.23786
561.3094	134.119957	725.442157	380.729036	2.565055	-1.599777	22231.97119
526.213114	240.171778	634.649591	467.706788	-0.486796	-0.836814	22228.91934
498.746456	311.127312	561.405168	578.336385	-0.486796	-2.36274	22215.94897
443.813139	413.364319	460.694087	674.469689	0.276167	-0.836814	22226.63045
377.435381	473.638375	276.820067	686.677093	1.802092	-0.836814	22224.34156
304.190958	526.282804	186.790465	766.025218	4.090981	0.689111	22241.12674
233.235423	570.534643	57.849762	809.514094	2.565055	-0.836814	22244.94156
152.361373	583.50501	-91.690934	753.817814	2.565055	-0.073852	22243.41563
50.887329	598.764264	-138.994624	817.906684	4.090981	1.452074	22231.97119
-36.853386	577.401308	-268.698289	778.232622	0.276167	0.689111	15207.37327
-109.334846	559.090202	-419.001949	758.395591	1.802092	0.689111	19.837031
-204.705188	516.364289	-496.824148	689.728944	-1.249759	-0.073852	13.733329
-287.105163	490.423556	-579.987086	605.04008	-1.249759	-1.599777	20963.16416
-367.979213	440.830978	-668.490764	491.358633	0.276167	-1.599777	22196.11194
-432.068083	370.638406	-741.735186	383.017924	1.03913	-0.073852	22167.88232
-506.838431	280.608803	-790.564801	222.032786	-4.301609	-1.599777	22178.5638
-554.142121	199.734753	-798.194429	126.662444	-1.249759	-0.073852	22196.11194
-579.319891	92.157007	-839.394417	-75.522681	0.276167	1.452074	22161.01566
-627.386544	29.594063	-819.557385	-192.25598	-2.775684	-2.36274	22195.34898
-616.705066	-62.724429	-708.927789	-276.944843	-0.486796	-2.36274	22218.23786
-576.268041	-148.939218	-610.505596	-416.567024	1.802092	-0.836814	22215.94897
-538.119904	-248.124374	-556.335241	-532.53736	-0.486796	-0.073852	22222.81564
-504.549543	-341.96879	-464.779713	-608.833634	1.03913	0.689111	22230.44527
-435.119934	-419.790989	-362.542706	-698.100274	1.03913	-0.836814	22212.89712
-335.171816	-481.590971	-261.831625	-811.781722	1.03913	1.452074	22218.23786
-257.349617	-535.761326	-85.587233	-845.352082	1.802092	0.689111	22250.2823
-168.082976	-595.272419	31.909029	-869.76689	3.328018	-0.073852	22235.786
-73.475597	-639.524258	144.827514	-886.55207	2.565055	1.452074	22236.54897
46.309553	-627.316854	297.420061	-778.211362	0.276167	-0.073852	22239.60082
140.153969	-618.161301	414.15336	-759.900256	0.276167	-0.836814	22221.28971
230.183572	-606.71686	515.627404	-671.396578	0.276167	-1.599777	22217.4749
333.183542	-538.813176	613.286634	-611.885485	1.03913	-0.836814	22203.74157
397.272412	-477.013195	691.108834	-487.522559	1.03913	-0.073852	22198.40083
487.302015	-393.087294	758.249554	-347.137415	0.276167	-0.073852	22208.31935
508.664971	-323.657685	778.086586	-227.352266	0.276167	0.689111	22190.7712
552.91681	-219.894752	790.293989	-129.693035	1.03913	0.689111	22193.82305
572.753841	-123.761448	756.723629	7.640257	-2.775684	-3.125702	22180.08972
572.753841	1.364441	693.397722	116.743929	-2.775684	-2.36274	22183.90454
556.731624	66.979237	713.234753	275.440178	0.276167	0.689111	22204.50453
526.976077	189.053275	688.056983	390.647551	-0.486796	1.452074	22207.55638
503.324232	282.134728	620.153299	509.669738	-1.249759	0.689111	22226.63045
468.227946	374.45322	485.108895	624.114149	0.276167	0.689111	22223.5786
414.820555	431.675425	384.397813	683.625242	-2.012721	-0.836814	22209.08231
355.309461	503.393922	252.40526	726.351156	-1.249759	-1.599777	22218.23786
265.279858	547.645761	137.960849	804.173355	1.03913	1.452074	22222.05268
195.087286	590.371674	34.197917	816.380759	1.03913	-0.836814	22215.18601
110.398423	598.764264	-116.105742	811.040019	1.802092	0.689111	22249.51933
8.924379	575.875382	-230.550153	771.365957	1.802092	-0.836814	22246.46748
-59.742268	567.482792	-338.127898	780.52151	0.276167	-1.599777	366.222114
-183.342231	562.142053	-462.490825	700.410423	1.802092	-0.836814	15.259255
-243.616287	528.571692	-567.779682	638.610441	1.802092	-1.599777	4257.332072
-329.068114	480.50504	-639.49818	557.736391	0.276167	-0.073852	22113.71197
-425.964381	420.230984	-696.720385	432.610502	0.276167	1.452074	22194.58602
-451.142152	344.697673	-762.33518	316.640166	0.276167	0.689111	22207.55638
-538.882866	241.697703	-764.624068	186.173538	-1.249759	0.689111	22195.34898
-586.949519	163.112541	-825.661087	45.025432	-1.249759	-1.599777	22170.17121
-608.312475	62.40146	-774.542584	-79.337495	-1.249759	-0.073852	22183.90454
-607.549513	-16.946664	-760.809255	-203.700421	1.03913	1.452074	22197.63787
-628.149507	-124.52441	-695.194459	-347.900378	1.03913	2.215037	22197.63787
-595.342109	-212.265125	-620.424111	-460.818863	-1.249759	-0.836814	22215.94897
-520.571761	-298.479914	-509.031552	-579.84105	-0.486796	-1.599777	22202.97861
-471.742146	-383.168778	-402.979731	-659.189175	-0.486796	-2.36274	22216.71194
-390.105133	-455.650238	-303.031613	-778.974324	1.03913	-0.073852	22228.15638
-308.46812	-506.768742	-177.905724	-804.152095	0.276167	1.452074	22215.18601
-230.645921	-580.776127	-55.831686	-832.381716	1.03913	-0.836814	22083.19346
-106.282995	-599.850195	79.212719	-870.529853	0.276167	-0.836814	22230.44527
13.502155	-632.657593	243.249707	-820.174312	0.276167	-1.599777	22230.44527
103.531758	-637.23537	351.590416	-797.28543	2.565055	-1.599777	22245.70452
199.665063	-618.924264	358.45708	-804.915057	2.565055	0.689111	22203.74157
264.516896	-569.331686	547.671839	-670.633616	1.802092	-0.073852	22179.32676
359.887238	-513.635406	637.701442	-583.655864	1.802092	1.452074	22214.42305
436.183511	-452.598387	711.708828	-423.433689	-0.486796	-0.073852	22218.23786
502.561269	-375.539151	767.405107	-278.470769	0.276167	0.689111	22191.53417
534.605704	-289.324361	766.642145	-186.152278	1.03913	-1.599777	22207.55638
584.961245	-172.591063	788.768064	-23.641215	1.03913	-1.599777	22206.79342
568.176065	-63.487391	759.012517	94.618009	1.03913	0.689111	22168.64528
573.516804	34.934802	754.434741	249.499445	0.276167	0.689111	22217.4749
544.52422	132.594032	709.419939	381.491998	-2.775684	-3.125702	22203.74157
492.642754	205.838455	590.397752	430.321614	-1.249759	-1.599777	22194.58602
477.383499	311.127312	481.294081	497.462334	-0.486796	-0.836814	22200.68972
443.050176	392.764325	445.434832	662.262286	-1.249759	-0.073852	22217.4749
406.427965	469.823562	298.945987	682.099317	-2.012721	-0.073852	22217.4749
314.109473	530.860581	219.597862	775.943733	0.276167	-0.073852	22221.28971
237.050237	568.245755	66.242352	810.277057	1.03913	-2.36274	22228.91934
135.576193	594.186488	-29.890953	807.225206	1.03913	-1.599777	22224.34156
60.805845	581.216121	-180.194612	782.810398	1.03913	0.689111	22217.4749
-29.223758	570.534643	-267.935327	757.632628	1.802092	2.215037	22230.44527
-128.408914	560.616127	-406.794545	750.003	2.565055	-0.073852	25.940733
-192.497784	546.882798	-528.868583	651.580807	1.03913	0.689111	12.970367
-273.371834	514.838363	-594.483378	589.780826	-0.486796	-0.836814	20251.31993
-372.55699	446.171717	-685.275944	494.410484	2.565055	-0.836814	22162.54158
-443.512524	378.268033	-725.712969	382.254961	-0.486796	-0.836814	22196.11194
-498.445841	292.816207	-768.438882	247.97352	-0.486796	-0.836814	22196.11194
-550.327307	202.023641	-798.194429	131.240221	1.802092	0.689111	22174.74899
-600.682848	104.364411	-803.535168	-2.278258	0.276167	-0.073852	22196.87491
-624.334693	31.882951	-744.024075	-152.581917	2.565055	0.689111	22224.34156
-612.127289	-68.065168	-713.505565	-267.026328	-0.486796	-1.599777	22045.80828
-604.497662	-160.383659	-647.89077	-405.122583	-1.249759	-0.836814	22193.82305
-566.349525	-244.30956	-600.58708	-537.878099	-1.249759	-0.073852	22209.08231
-510.653245	-326.709536	-499.875999	-670.633616	-1.249759	0.689111	22209.84527
-445.801413	-408.346548	-410.609358	-754.559517	-2.012721	0.689111	22195.34898
-388.579207	-477.776158	-286.246432	-800.337281	-1.249759	-0.836814	22210.60823
-274.897759	-561.702059	-156.542767	-850.692822	-0.486796	-0.836814	22231.20823
-180.29038	-590.694643	41.827545	-831.618753	-0.486796	-0.836814	22206.03046
-65.84597	-621.213152	147.116402	-817.885424	1.03913	0.689111	22225.86749
41.731776	-637.23537	284.449695	-799.574318	1.03913	1.452074	22231.97119
136.339156	-632.657593	406.523733	-766.003958	0.276167	0.689111	22207.55638
227.131721	-576.198351	485.871857	-692.759535	4.090981	-1.599777	22219.00082
310.29466	-536.524288	591.923678	-566.870683	3.328018	-0.073852	22245.70452
400.324263	-483.879859	681.953281	-504.307739	1.03913	-1.599777	22020.63051
454.494617	-432.761356	711.708828	-373.078148	0.276167	-2.36274	22199.92676
533.842742	-329.761387	765.116219	-253.292999	3.328018	-0.073852	22226.63045
571.227916	-229.050305	818.523611	-122.826371	0.276167	-0.836814	22202.97861
594.116798	-117.657746	780.375474	2.299518	0.276167	-0.836814	22186.95639
590.301984	-21.524441	771.982884	173.966134	1.03913	-0.073852	22222.05268
568.939028	70.031088	761.301405	329.610532	0.276167	0.689111	22216.71194
559.783475	193.631051	704.0792	402.091992	0.276167	-0.073852	22221.28971
520.109412	269.164362	579.716274	532.55862	-2.775684	-0.073852	22225.86749
475.094611	349.275449	516.390367	618.77341	-2.775684	0.689111	22195.34898
423.213145	451.512456	321.071906	612.669708	-2.012721	-0.836814	22190.00824
369.805753	511.786512	164.664545	662.262286	-2.775684	-2.36274	22199.16379
259.939119	533.149469	122.701595	792.728914	1.03913	-0.073852	22206.03046
201.953951	591.134637	14.360886	808.751131	1.03913	0.689111	22208.31935
99.716944	600.29019	-130.602034	807.988168	0.276167	-0.073852	22231.20823
26.472522	578.927233	-205.372382	815.617796	-0.486796	-1.599777	22224.34156
-55.164491	573.586494	-304.557538	783.573361	-0.486796	-2.36274	273.903623
-145.194094	539.253171	-464.01675	715.669677	0.276167	-0.836814	13.733329
-227.59407	509.497624	-531.157471	651.580807	1.03913	-0.073852	359.355449
-330.594039	480.50504	-628.816701	542.477136	0.276167	-0.073852	21993.92682
-379.423654	417.942096	-704.350012	434.136427	0.276167	-0.073852	22209.84527
-485.475475	330.964344	-781.409249	309.010538	1.03913	-0.073852	22180.08972
-517.51991	253.905107	-821.083311	126.662444	-0.486796	-0.836814	22207.55638
-572.453227	167.690318	-818.03146	40.447655	-0.486796	-0.836814	22210.60823
-592.290258	99.786634	-799.720354	-86.204159	-0.486796	-0.836814	22190.00824
-604.497662	-7.028149	-728.76482	-182.337464	-0.486796	-0.073852	22215.18601
-607.549513	-94.005901	-644.838919	-305.937427	-0.486796	-0.073852	22223.5786
-593.816183	-211.502162	-605.927819	-425.722577	1.802092	1.452074	22231.20823
-518.282873	-280.168809	-518.187104	-585.944752	-1.249759	-1.599777	22215.18601
-478.60881	-364.09471	-434.261203	-670.633616	1.03913	-1.599777	22205.2675
-401.549574	-470.909493	-347.283451	-801.100244	-0.486796	-1.599777	22213.66009
-316.097747	-518.213183	-216.816823	-820.174312	-1.249759	0.689111	22193.82305
-234.460734	-567.80576	-103.135376	-864.426151	-0.486796	-0.073852	22162.54158
-129.934839	-632.657593	-18.446512	-901.811325	-1.249759	-2.36274	22220.52675
-21.594131	-629.605742	233.331191	-796.522467	2.565055	-0.073852	22221.28971
73.776211	-624.265003	359.983006	-783.552101	1.802092	1.452074	22228.15638
175.250255	-621.213152	439.33113	-724.80397	0.276167	-0.073852	22222.05268
274.435411	-562.465021	549.197765	-630.196591	-0.486796	0.689111	22209.84527
361.413163	-512.872443	637.701442	-539.404025	0.276167	0.689111	22192.29713
443.813139	-441.153946	688.056983	-398.255919	2.565055	-2.36274	22229.6823
504.087195	-366.383598	742.227337	-311.278167	-0.486796	-1.599777	22207.55638
552.91681	-268.724368	765.116219	-209.804123	4.090981	0.689111	22195.34898
582.672357	-184.035504	768.931033	-128.16711	2.565055	-0.073852	22199.92676
583.43532	-49.754062	746.805113	41.210618	1.03913	-0.073852	22197.63787
594.116798	29.594063	771.219921	242.63278	-2.012721	-1.599777	22221.28971
539.946444	124.964405	694.923647	315.11424	-1.249759	-0.836814	22223.5786
517.820524	228.727337	657.538473	479.151229	1.03913	-1.599777	22215.18601
495.694605	302.734722	569.797758	582.914161	0.276167	-1.599777	22224.34156
452.968692	394.290251	493.501485	680.573391	0.276167	-0.836814	22227.39341
376.672418	472.11245	369.138559	740.847448	-0.486796	-0.073852	22208.31935
324.027989	523.230953	234.094154	785.862249	-2.775684	-0.836814	22202.21564
227.894684	585.030935	58.612725	794.254839	-0.486796	-1.599777	22060.30458
155.413224	598.764264	-57.357611	814.854833	1.03913	-0.073852	22198.40083
72.250286	604.867966	-186.298314	785.862249	-1.249759	-0.073852	22209.08231
-9.386727	587.319823	-270.987178	788.9141	0.276167	1.452074	22231.20823
-101.705218	570.534643	-424.342688	740.084485	0.276167	0.689111	28.229621
-197.07556	523.993916	-537.261173	650.054882	1.03913	0.689111	12.207404
-275.660722	505.68281	-581.513012	627.166	1.03913	0.689111	20642.71981
-333.64589	449.986531	-686.801869	544.003061	1.03913	0.689111	22170.17121
-435.882897	374.45322	-728.76482	410.484582	-0.486796	-0.073852	22188.48232
-497.682879	287.475468	-771.490733	249.499445	1.03913	-2.36274	22219.76379
-531.253239	233.305113	-796.668503	115.218003	2.565055	-0.836814	22203.74157
-612.890252	124.201442	-840.920342	-25.16714	1.802092	-0.836814	22170.17121
-627.386544	40.275541	-740.972224	-144.189327	3.328018	-0.836814	22236.54897
-615.17914	-65.77628	-723.424081	-256.34485	-0.486796	-0.073852	22219.00082
-589.238407	-151.228106	-641.787068	-422.670726	-0.486796	-0.073852	22215.94897
-567.87545	-249.650299	-563.201906	-498.967	0.276167	1.452074	22228.91934
-508.364357	-330.524349	-452.572309	-589.759566	1.03913	0.689111	22228.15638
-439.697711	-396.139145	-348.046414	-685.89287	-1.249759	-0.836814	22216.71194
-356.534772	-490.746524	-248.861258	-765.240995	-2.775684	-0.836814	22224.34156
-281.001461	-557.124282	-125.261295	-835.433567	-1.249759	-2.36274	22204.50453
-174.186678	-586.879829	8.257184	-851.455784	-1.249759	-0.073852	22201.45268
-86.445963	-641.813146	90.65716	-869.76689	-2.012721	0.689111	22205.2675
18.079931	-644.864997	258.508962	-807.203946	-1.249759	0.689111	22218.23786
118.02805	-654.783512	330.227459	-839.248381	0.276167	-0.073852	22205.2675
227.131721	-617.398338	450.775571	-717.174343	0.276167	-1.599777	22193.06009
324.790952	-531.946512	546.908876	-604.255858	-2.012721	-3.125702	22196.11194
391.931673	-492.27245	673.560691	-499.729963	2.565055	-1.599777	22202.21564
452.968692	-406.820623	750.619927	-356.292968	-0.486796	-0.836814	22206.79342
518.583487	-313.739169	781.138437	-245.663371	2.565055	-0.073852	22195.34898
564.361251	-243.546597	793.34584	-119.77452	2.565055	-0.836814	22210.60823
570.464953	-121.472559	775.034735	-3.804184	0.276167	-1.599777	22212.89712
599.457537	-17.709627	742.227337	176.255022	2.565055	0.689111	22230.44527
575.042729	75.371827	736.123635	297.566097	0.276167	-0.073852	22195.34898
548.339034	172.268094	664.405138	389.884589	1.802092	0.689111	22237.31193
517.057561	255.431033	600.316268	483.729005	1.03913	2.215037	22235.786
482.724238	350.801375	535.464435	629.454888	-0.486796	0.689111	22210.60823
426.264996	437.016164	402.708919	664.551174	1.03913	0.689111	22226.63045
351.494648	499.579108	323.360794	768.314106	0.276167	1.452074	22232.73415
270.620597	543.830947	163.901582	779.758547	0.276167	-0.073852	22212.89712
195.850249	597.238339	7.494221	799.595578	-0.486796	-1.599777	22213.66009
102.768795	584.267972	-45.150207	813.328908	-3.538647	-1.599777	22208.31935
28.76141	586.55686	-193.927941	778.232622	-0.486796	0.689111	22193.06009
-64.320044	570.534643	-328.209383	782.047435	-2.775684	-1.599777	508.133183
-139.853355	554.512426	-526.579694	670.654876	1.03913	-1.599777	16.78518
-260.401467	514.0754	-568.542645	618.010447	1.03913	-0.073852	1847.132786
-308.46812	453.801344	-633.394478	565.366018	-0.486796	-0.073852	22072.51198
-408.416238	416.41617	-711.97964	421.166061	0.276167	-0.836814	22202.97861
-465.638444	346.223598	-756.231478	328.084607	1.802092	1.452074	22193.82305
-525.9125	251.616219	-789.038876	184.647612	-2.012721	-0.836814	22188.48232
-561.008786	163.112541	-781.409249	68.677276	1.03913	0.689111	22185.43046
-606.78655	86.053305	-789.038876	-57.974538	1.802092	-0.073852	22225.86749
-606.78655	1.364441	-731.816671	-177.759688	3.328018	2.977999	22243.41563
-589.238407	-107.73923	-691.379646	-319.670757	1.03913	-0.073852	22240.36378
-609.075438	-197.768833	-641.787068	-457.004049	2.565055	-0.836814	22234.26008
-524.386574	-284.746585	-529.631545	-559.241056	1.802092	-0.073852	22222.81564
-505.312506	-366.383598	-493.772297	-727.855821	0.276167	-0.836814	22224.34156
-412.231052	-444.205797	-314.476054	-757.611368	0.276167	-0.073852	22220.52675
-327.542188	-513.635406	-181.720537	-797.28543	0.276167	-0.073852	22221.28971
-245.142213	-557.887245	-37.52058	-833.144679	0.276167	-0.073852	22229.6823
-120.016324	-635.709444	41.827545	-896.470586	-2.775684	-1.599777	22222.81564
-7.860802	-648.679811	232.568229	-801.100244	-2.775684	-1.599777	22196.87491
82.931764	-637.23537	351.590416	-799.574318	-1.249759	-0.836814	22208.31935
167.620628	-625.027966	433.990391	-766.003958	-1.249759	-0.073852	22160.25269
268.331709	-580.776127	528.597771	-666.818802	-1.249759	1.452074	22183.14158
353.783536	-519.739108	622.442187	-564.581795	0.276167	2.215037	22207.55638
425.502033	-464.805791	658.301436	-466.922565	-0.486796	-0.836814	22198.40083
501.798307	-377.828039	715.523641	-358.581856	1.802092	-0.073852	22195.34898
546.050145	-279.405846	805.553244	-186.152278	0.276167	-0.836814	22215.18601
578.857543	-180.983653	802.501393	-83.152308	-0.486796	-0.073852	22205.2675
577.331618	-76.457758	794.871766	90.803196	0.276167	1.452074	22176.27491
592.590872	37.22369	783.427325	252.551296	3.328018	-0.836814	22250.2823
552.91681	133.356995	721.627343	347.158675	0.276167	-1.599777	22247.23045
552.153847	213.468082	645.331069	456.262347	1.802092	-1.599777	22228.91934
504.850158	332.490269	563.694057	571.46972	2.565055	-1.599777	22238.83786
452.968692	392.764325	443.908907	650.054882	2.565055	-1.599777	22241.12674
405.665002	467.534674	292.079322	675.232652	-1.249759	-1.599777	22210.60823
335.47243	523.230953	228.753415	754.580777	-1.249759	-0.836814	22224.34156
238.576162	568.245755	75.397905	812.565945	1.03913	-0.073852	22230.44527
129.472491	579.690196	-39.809468	840.795566	-0.486796	-0.073852	22216.71194
60.042882	598.001302	-121.446481	833.165939	1.802092	-0.073852	22225.10453
-21.594131	578.927233	-263.35755	800.358541	-2.012721	-0.073852	22218.23786
-120.016324	549.171686	-385.431588	762.210404	-1.249759	1.452074	25.17777
-190.208896	531.623543	-521.238955	667.603025	-2.012721	1.452074	15.259255
-283.29035	500.342071	-599.061154	615.721559	0.276167	-2.36274	19688.25343
-370.268102	450.749493	-665.438913	474.573452	0.276167	0.689111	22153.38603
-426.727344	398.105064	-766.149994	363.180893	-0.486796	-0.073852	22189.24528
-489.290289	285.186579	-811.927758	252.551296	-0.486796	-0.836814	22190.00824
-538.882866	208.127343	-839.394417	108.351339	1.03913	0.689111	22187.71935
-575.505078	128.779218	-829.475901	-13.722699	1.03913	-0.073852	22198.40083
-614.416177	35.697764	-744.024075	-148.767104	1.802092	-1.599777	22222.81564
-604.497662	-39.835547	-697.483348	-221.248564	2.565055	-1.599777	22228.91934
-590.764333	-130.628112	-646.364844	-410.463322	1.802092	0.689111	22244.17859
-539.645829	-242.020672	-556.335241	-497.441074	0.276167	0.689111	22245.70452
-505.312506	-326.709536	-502.164887	-586.707715	4.090981	-0.073852	22224.34156
-443.512524	-383.931741	-382.379737	-696.574349	2.565055	0.689111	22231.97119
-357.297735	-480.828008	-254.96496	-788.129877	1.802092	2.215037	22235.786
-276.423685	-532.709475	-137.468699	-862.137263	-0.486796	-0.073852	22212.89712
-178.001492	-590.694643	21.990513	-830.092828	1.802092	0.689111	22222.81564
-78.816336	-634.183519	137.960849	-838.485418	-1.249759	-0.073852	22231.97119
27.235484	-644.102034	295.894136	-792.707654	-2.012721	-0.836814	22214.42305
108.109534	-625.027966	385.923739	-749.218778	-1.249759	-1.599777	22199.92676
221.790982	-621.213152	510.286665	-676.737318	-3.538647	-1.599777	22199.92676
295.035405	-546.442804	611.760709	-602.729932	-1.249759	-0.073852	22195.34898
373.620567	-492.27245	678.138467	-508.885515	-2.012721	-2.36274	22162.54158
442.287213	-422.079878	706.368088	-364.685558	-0.486796	-0.836814	22196.87491
524.687189	-351.887306	739.938449	-267.789291	-1.249759	-0.836814	22191.53417
568.939028	-239.731784	789.531027	-164.026358	-1.249759	-0.836814	22187.71935
586.48717	-116.894783	739.175486	-36.611581	-1.249759	-3.125702	22194.58602
581.146431	-19.235553	706.368088	130.477258	0.276167	-0.073852	22225.10453
568.176065	77.660715	756.723629	313.588315	0.276167	0.689111	22220.52675
533.842742	176.845871	694.160685	402.854955	-0.486796	2.215037	22229.6823
522.398301	266.875474	625.494038	534.084546	1.03913	0.689111	22247.23045
471.279797	366.06063	525.54592	634.795627	1.802092	-0.073852	22236.54897
446.102027	420.993947	359.220043	678.284503	1.802092	-1.599777	22229.6823
369.04279	505.68281	315.731167	759.158553	0.276167	-0.836814	22230.44527
282.828001	540.779096	170.005284	799.595578	1.802092	0.689111	22228.15638
210.346541	583.50501	53.271986	816.380759	1.03913	0.689111	22229.6823
111.924348	576.638345	-92.453897	763.73633	-0.486796	-0.836814	22225.86749
21.894745	592.660562	-174.09091	815.617796	-0.486796	0.689111	22219.00082
-58.979305	578.16427	-312.187165	791.202988	1.03913	-0.073852	975.066378
-136.801504	536.20132	-447.23157	706.514124	-2.012721	-2.36274	16.78518
-249.719989	514.838363	-506.742663	664.551174	0.276167	-0.836814	10.681478
-338.223667	468.297636	-648.653732	563.840093	-0.486796	0.689111	22066.40828
-390.105133	430.149499	-719.609267	447.869757	-1.249759	-0.073852	22167.88232
-461.82363	328.675455	-746.312963	328.084607	-3.538647	-1.599777	22148.80825
-533.542127	259.245846	-821.083311	174.729097	-2.775684	-2.36274	22186.19343
-573.979152	185.238461	-835.579603	39.684692	2.565055	0.689111	22202.21564
-610.601364	79.949603	-777.594435	-54.922687	-0.486796	0.689111	22203.74157
-625.097656	-0.161484	-721.898155	-179.285613	0.276167	1.452074	22223.5786
-593.053221	-99.34664	-734.868522	-352.478154	1.03913	1.452074	22229.6823
-588.475444	-181.746616	-618.898186	-434.115167	2.565055	-0.073852	22215.94897
-530.490276	-277.116958	-525.053769	-548.559578	1.03913	-0.836814	22225.10453
-478.60881	-358.753971	-422.816762	-647.744734	2.565055	-0.073852	22253.33415
-402.312537	-438.102095	-285.48347	-719.463231	2.565055	0.689111	22235.02304
-319.912561	-515.161332	-196.979792	-799.574318	2.565055	0.689111	22236.54897
-217.675554	-580.776127	-70.327978	-871.292816	1.03913	-0.073852	22243.41563
-121.542249	-607.479823	64.716427	-838.485418	-1.249759	-2.36274	22215.18601
-28.460795	-620.450189	205.864533	-828.566902	-0.486796	-2.36274	22221.28971
84.45769	-643.339071	347.775602	-783.552101	3.328018	-0.073852	22233.49712
172.198404	-623.50204	459.931124	-761.426181	1.03913	1.452074	22207.55638
259.939119	-583.065015	514.101479	-672.922504	0.276167	1.452074	22194.58602
342.339095	-523.553922	630.071815	-588.23364	2.565055	2.977999	22203.74157
419.398331	-487.694673	715.523641	-440.218869	-2.775684	-0.073852	22184.6675
501.798307	-383.168778	766.642145	-331.115198	-2.775684	-0.073852	22182.37861
517.057561	-325.946573	788.005101	-209.804123	-1.249759	-2.36274	22170.93417
572.753841	-177.931802	765.879182	-96.122675	-0.486796	-0.073852	22167.11936
586.48717	-85.613311	782.664362	41.973581	0.276167	1.452074	22195.34898
581.146431	28.068137	752.145853	218.980936	-1.249759	-0.836814	22228.91934
569.70199	111.231075	690.345871	353.262377	0.276167	-0.836814	22221.28971
520.109412	207.36438	598.02738	389.121626	1.03913	-0.836814	22222.81564
504.087195	309.601387	548.434802	572.995645	1.802092	-1.599777	22231.97119
462.887207	379.793959	422.54595	629.454888	-1.249759	-0.836814	22212.89712
408.716853	475.927264	337.857086	707.277087	2.565055	0.689111	22242.65267
327.07984	543.067984	236.383042	787.388175	2.565055	1.452074	22247.99341
241.628013	553.749463	69.294203	838.506678	2.565055	-0.836814	22233.49712
162.279889	592.660562	-30.653915	807.225206	1.802092	-0.836814	22231.97119
63.857696	599.527227	-166.461283	823.247423	3.328018	1.452074	22239.60082
-20.068205	569.008718	-229.024227	802.647429	-0.486796	0.689111	22225.10453
-97.127442	554.512426	-374.75011	765.262255	-0.486796	-0.073852	32.807398
-185.631119	531.623543	-505.979701	698.884497	-4.301609	-0.073852	12.970367
-274.134797	502.630959	-589.905602	624.877112	1.03913	-0.836814	18351.54271
-368.742176	458.379121	-669.253726	456.262347	0.276167	-1.599777	22154.91195
-446.564375	387.423586	-727.238894	408.958657	-1.249759	-0.073852	22190.7712
-483.186587	288.23843	-760.809255	254.077221	-3.538647	-0.836814	22190.00824
-541.171755	211.179194	-827.949976	107.588376	1.03913	1.452074	22156.43788
-604.497662	132.594032	-806.587019	11.455071	0.276167	0.689111	22172.4601
-632.727283	44.090355	-742.498149	-113.670818	0.276167	-0.836814	22212.13416
-603.734699	-34.494807	-700.535198	-235.744856	1.03913	-0.836814	22215.94897
-609.838401	-128.339224	-639.49818	-399.018881	1.03913	-0.073852	22225.10453
-549.564345	-225.235492	-598.298192	-514.226255	0.276167	-0.836814	22228.15638
-525.149537	-331.287312	-503.690812	-637.063255	0.276167	0.689111	22212.89712
-451.905114	-403.005809	-390.772327	-721.752119	-0.486796	-0.073852	22223.5786
-345.853294	-462.516903	-267.935327	-801.100244	4.090981	-0.073852	22235.02304
-286.342201	-526.605773	-138.231661	-833.144679	0.276167	-1.599777	22236.54897
-182.579268	-578.487239	28.094215	-832.381716	0.276167	-0.073852	22241.12674
-105.520032	-640.28722	147.116402	-861.3743	1.03913	2.215037	22243.41563
46.309553	-613.583525	278.345993	-792.707654	1.802092	-0.073852	22225.10453
122.605826	-608.242786	373.716335	-777.448399	0.276167	-1.599777	22217.4749
211.109504	-605.190935	487.397783	-695.048423	1.802092	-0.073852	22196.11194
301.90207	-551.783543	601.842193	-600.441044	-1.249759	-2.36274	22189.24528
382.013157	-486.93171	667.456989	-511.174404	0.276167	-1.599777	22208.31935
456.783505	-428.946542	691.871796	-397.492956	2.565055	-0.073852	22209.84527
518.583487	-335.865088	776.56066	-255.581887	-1.249759	-0.073852	22189.24528
559.020512	-238.205858	771.219921	-157.922657	-1.249759	-0.073852	22187.71935
574.279767	-134.442926	765.116219	-1.515295	-1.249759	-0.836814	22189.24528
578.857543	-19.998515	773.508809	152.603177	0.276167	-1.599777	22195.34898
578.857543	83.001454	761.301405	312.825352	-0.486796	-0.073852	22208.31935
535.368667	157.771802	675.086616	399.040141	1.03913	0.689111	22225.10453
510.95386	255.431033	601.842193	479.914192	1.802092	1.452074	22215.94897
465.176095	332.490269	518.679255	629.454888	1.03913	0.689111	22220.52675
443.813139	436.253201	401.182994	643.188217	0.276167	-1.599777	22226.63045
369.805753	486.608742	321.834869	723.299305	2.565055	-0.073852	22222.05268
298.087256	570.534643	120.412706	783.573361	-0.486796	-2.36274	22218.23786
202.716914	585.793898	27.331253	778.232622	4.853943	2.215037	22256.386
112.687311	593.423525	-66.513164	833.165939	1.03913	0.689111	22238.83786
47.072516	601.053152	-182.4835	827.8252	1.802092	-1.599777	22233.49712
-40.668199	556.801314	-340.416787	773.654845	2.565055	-0.836814	727.103488
-146.72002	575.112419	-444.942682	729.403007	-1.249759	-1.599777	14.496292
-243.616287	520.942065	-525.816732	669.891913	0.276167	-0.073852	12.970367
-322.201449	466.771711	-622.712999	585.966012	1.03913	0.689111	22013.76385
-386.290319	430.912462	-694.431497	456.262347	1.03913	0.689111	22195.34898
-448.853263	343.171747	-783.698137	350.973489	-1.249759	-0.073852	22196.11194
-527.438425	261.534735	-828.712938	180.832799	-0.486796	-0.836814	22197.63787
-566.349525	172.268094	-823.372199	57.995798	-2.775684	-1.599777	22192.29713
-612.890252	73.845901	-808.112944	-54.159724	-2.775684	1.452074	22193.06009
-623.57173	14.334808	-783.698137	-153.34488	-1.249759	-0.073852	22206.03046
-606.023587	-106.976267	-678.409279	-320.433719	-0.486796	2.215037	22217.4749
-609.838401	-177.168839	-589.142639	-469.211453	0.276167	1.452074	22202.97861
-563.297674	-259.568815	-538.024136	-540.92995	1.03913	-1.599777	22225.86749
-494.631028	-345.783604	-476.224154	-687.418796	2.565055	-1.599777	22224.34156
-428.25327	-441.153946	-324.394569	-735.485448	-2.775684	-2.36274	22213.66009
-332.882927	-504.479853	-177.905724	-773.633585	1.03913	1.452074	22227.39341
-255.060728	-582.302052	-110.765003	-859.085412	0.276167	-0.073852	22229.6823
-120.016324	-594.509456	78.449756	-867.478002	-0.486796	-1.599777	22220.52675
-14.727466	-634.946481	210.442309	-803.389132	3.328018	-0.836814	22247.99341
74.539174	-621.976115	339.383012	-790.418765	1.802092	-0.836814	22248.75637
166.094702	-609.005748	404.234845	-759.137293	1.802092	0.689111	22193.82305
264.516896	-589.93168	533.175547	-656.137324	0.276167	1.452074	22220.52675
330.894654	-530.420586	646.094032	-572.974385	0.276167	-0.836814	22208.31935
416.34648	-450.309499	674.323653	-452.426273	-0.486796	0.689111	22177.03787
495.694605	-371.724337	760.538443	-323.48557	-0.486796	-1.599777	22202.97861
525.450152	-290.087324	787.242138	-187.678203	0.276167	0.689111	22216.71194
576.568655	-193.954019	783.427325	-94.596749	0.276167	1.452074	22174.74899
582.672357	-79.509609	787.242138	86.225419	1.03913	-0.836814	22212.13416
591.82791	3.653329	771.982884	207.536494	-2.012721	-0.073852	22208.31935
559.020512	89.105156	742.9903	357.840154	-1.249759	-2.36274	22196.11194
507.902009	196.682902	662.11625	465.4179	-3.538647	-3.125702	22202.21564
473.568685	308.075462	576.664423	564.603055	-2.775684	-2.36274	22217.4749
447.627952	399.63099	471.375565	630.980813	-0.486796	-0.073852	22209.84527
411.005741	447.697642	334.042273	708.803013	-0.486796	-0.073852	22215.94897
336.235393	524.756879	237.146005	781.284473	1.03913	0.689111	22232.73415
243.153939	569.77168	88.368271	797.30669	-0.486796	-0.073852	22222.05268
161.516926	587.319823	-3.95022	820.195572	-1.249759	-1.599777	22219.00082
86.746578	596.475376	-106.950189	775.180771	-1.249759	-0.836814	22228.15638
-5.571913	587.319823	-247.335333	809.514094	1.802092	-0.073852	22244.17859
-110.860771	566.719829	-379.327886	759.921516	-0.486796	-0.836814	41.962951
-187.157045	537.727245	-496.061185	688.203019	2.565055	0.689111	12.970367
-297.023679	518.653177	-555.572278	632.506739	0.276167	-0.073852	19061.09806
-376.371803	438.54209	-647.89077	505.854925	-0.486796	-0.073852	22177.03787
-432.068083	362.245816	-728.76482	416.588284	1.802092	-0.073852	22187.71935
-495.39399	304.260648	-761.572217	247.97352	-0.486796	-2.36274	22193.06009
-541.171755	228.727337	-824.898125	122.084668	-2.012721	-0.836814	22193.82305
-578.556929	131.831069	-788.275913	4.588406	2.565055	-0.073852	22207.55638
-617.468028	51.719982	-756.994441	-103.752302	-0.486796	-1.599777	22224.34156
-599.156923	-51.279988	-696.720385	-236.507818	-2.012721	-0.073852	22198.40083
-621.282842	-141.309591	-673.831503	-395.204068	-2.012721	-0.836814	22204.50453
-567.112488	-232.865119	-581.513012	-481.418857	-2.012721	0.689111	22210.60823
-508.364357	-306.872504	-490.720446	-592.048454	-2.775684	0.689111	22200.68972
-456.482891	-398.428033	-370.172333	-720.989156	-2.775684	-0.836814	22206.03046
-388.579207	-482.353934	-265.646438	-761.426181	-1.249759	-0.073852	22228.91934
-283.29035	-546.442804	-128.313146	-823.989126	0.276167	-1.599777	22214.42305
-184.868157	-587.642792	-25.313176	-849.929859	1.03913	-0.073852	22228.91934
-74.23856	-619.687227	80.738644	-847.640971	-0.486796	1.452074	22229.6823
19.605857	-635.709444	277.58303	-811.018759	2.565055	0.689111	22215.18601
143.968783	-613.583525	311.916353	-830.092828	2.565055	-0.836814	22197.63787
186.694696	-612.057599	504.182963	-682.841019	4.090981	-0.073852	22242.65267
296.56133	-554.835394	558.353317	-663.766951	1.03913	-2.36274	22201.45268
384.302045	-470.909493	626.257001	-521.855882	4.090981	-0.073852	22215.94897
454.494617	-422.84284	701.790312	-377.655925	1.03913	-0.073852	22222.81564
518.583487	-338.916939	772.745846	-254.055961	-1.249759	-1.599777	22196.11194
563.598288	-258.805852	759.012517	-175.470799	-2.012721	-2.36274	22178.5638
579.620506	-134.442926	794.871766	-4.567146	0.276167	-0.073852	22207.55638
591.064947	-34.494807	772.745846	167.862432	1.03913	0.689111	22213.66009
575.042729	59.349609	766.642145	308.247576	-0.486796	-0.073852	22222.81564
551.390885	163.112541	671.271802	405.906806	0.276167	-0.073852	22231.20823
503.324232	251.616219	623.20515	478.388266	-0.486796	1.452074	22194.58602
465.939058	334.779157	534.701473	589.017863	-2.012721	0.689111	22203.74157
426.264996	415.653207	376.768186	630.980813	-1.249759	0.689111	22199.16379
379.724269	486.608742	316.49413	737.795597	-1.249759	0.689111	22199.16379
294.272442	545.356873	165.427508	799.595578	1.802092	-0.836814	22218.23786
216.450243	585.793898	37.249768	836.21779	-0.486796	-0.836814	22231.97119
124.894715	604.867966	-68.802052	806.462243	-0.486796	-0.073852	22218.23786
40.205851	590.371674	-197.742755	795.780765	-1.249759	-1.599777	22220.52675
-42.957087	575.875382	-301.505687	783.573361	-0.486796	-1.599777	1390.118107
-122.305212	556.801314	-487.668595	679.047466	1.03913	-1.599777	18.311106
-226.831107	523.993916	-559.387092	656.158584	2.565055	-0.073852	11.444441
-308.46812	495.764295	-620.424111	570.706757	3.328018	0.689111	22072.51198
-399.260686	434.727276	-699.009273	474.573452	2.565055	-0.073852	22198.40083
-445.801413	353.090263	-774.542584	365.469781	1.802092	0.689111	22206.03046
-515.231022	272.979176	-773.779621	209.825383	1.03913	-0.836814	22215.94897
-552.616196	184.475498	-807.349982	53.418022	-0.486796	-0.836814	22175.51195
-605.260625	88.342193	-793.616652	-29.744917	-0.486796	1.452074	22212.13416
-620.519879	-1.68741	-729.527782	-157.922657	0.276167	1.452074	22228.15638
-609.075438	-85.613311	-703.587049	-299.070763	-0.486796	-1.599777	22225.10453
-577.031003	-191.665131	-645.601881	-446.322571	1.03913	-0.073852	22218.23786
-549.564345	-287.798436	-525.816732	-535.589211	-3.538647	-0.836814	22206.03046
-503.786581	-371.724337	-489.957483	-682.078057	-1.249759	-0.836814	22203.74157
-442.749562	-428.946542	-361.779743	-797.28543	-0.486796	-0.073852	22196.87491
-326.779226	-515.924294	-225.209413	-827.040977	-0.486796	-0.073852	22213.66009
-233.697772	-568.568723	-113.816854	-889.603921	1.03913	0.689111	22219.76379
-138.32743	-596.035382	42.590507	-825.515051	1.03913	-0.836814	22219.00082
-36.853386	-644.102034	177.634912	-819.411349	1.03913	-0.836814	22227.39341
60.805845	-645.62796	307.338577	-801.863206	-1.249759	-1.599777	22213.66009
147.783597	-605.190935	407.286695	-747.692852	1.03913	-0.073852	22206.03046
261.465045	-579.250202	526.308882	-650.033622	1.802092	1.452074	22186.95639
348.442797	-517.45022	633.123666	-556.952168	1.03913	0.689111	22219.76379
424.73907	-454.887275	696.449573	-454.715161	3.328018	0.689111	22215.18601
491.879791	-380.87989	746.805113	-335.692974	3.328018	-0.073852	22224.34156
523.161263	-290.087324	774.271772	-227.352266	0.276167	-1.599777	22218.23786
568.939028	-192.428094	779.612511	-87.730085	1.802092	1.452074	22202.21564
583.43532	-91.717013	806.316207	69.440239	-0.486796	-0.073852	22219.76379
573.516804	12.04592	766.642145	236.529078	0.276167	-0.836814	22229.6823
560.546437	116.571815	723.153269	354.788303	-0.486796	-0.836814	22216.71194
524.687189	220.334747	662.11625	444.817906	-1.249759	-2.36274	22223.5786
491.116828	285.949542	576.664423	559.262316	0.276167	-1.599777	22231.20823
436.183511	379.030996	456.116311	605.803043	1.802092	-0.836814	22212.89712
401.850188	453.801344	353.879304	721.010416	-2.012721	-1.599777	22203.74157
324.027989	512.549475	251.642297	752.291889	1.03913	-3.125702	22210.60823
237.050237	552.9865	63.953464	749.240038	-2.775684	-0.836814	22191.53417
147.783597	589.608711	-29.890953	804.936317	0.276167	1.452074	22214.42305
79.11695	591.134637	-115.342779	833.928901	-2.012721	-0.073852	22228.15638
5.109565	578.927233	-238.942743	801.884467	-0.486796	0.689111	22214.42305
-100.179293	562.142053	-377.801961	731.691895	-0.486796	-0.073852	36.622211
-186.394082	534.675394	-481.564893	695.832646	-2.012721	-0.073852	14.496292
-265.742207	501.867997	-570.831533	637.847478	1.03913	-0.836814	17315.43931
-361.112549	449.223568	-666.201875	523.403068	-0.486796	0.689111	22146.51936
-406.890313	405.734692	-719.609267	412.773471	3.328018	-0.073852	22216.71194
-480.897698	316.468052	-766.912957	259.417961	1.802092	-0.836814	22208.31935
-561.771749	218.808821	-871.438852	89.27727	1.802092	-0.073852	22196.87491
-582.371742	139.460697	-804.298131	-11.433811	-1.249759	-1.599777	22214.42305
-612.127289	59.349609	-744.024075	-109.093041	-2.012721	-1.599777	22218.23786
-598.39396	-59.672578	-710.453714	-208.278197	2.565055	-0.836814	22219.76379
-585.423593	-139.020702	-644.075956	-363.922595	1.802092	0.689111	22228.91934
-586.186556	-212.265125	-557.861167	-472.263304	-2.012721	-0.073852	22217.4749
-528.964351	-319.079908	-483.853781	-596.62623	0.276167	0.689111	22222.81564
-480.897698	-415.213213	-387.720476	-717.174343	-2.012721	-0.073852	22224.34156
-377.897729	-487.694673	-261.831625	-774.396548	-2.012721	-0.073852	22196.87491
-290.919977	-527.368735	-168.750171	-843.826157	-1.249759	-0.836814	22199.16379
-184.868157	-582.302052	-65.750201	-914.781692	-1.249759	-0.073852	22209.84527
-102.468181	-628.079817	105.916414	-837.722455	-1.249759	1.452074	22209.08231
6.63549	-652.494624	271.479328	-807.203946	-2.012721	-1.599777	22209.84527
108.109534	-631.131668	391.264478	-800.337281	-0.486796	-1.599777	22219.76379
209.583578	-605.953897	508.760739	-698.863237	-0.486796	-1.599777	22195.34898
297.324293	-561.702059	587.345901	-610.359559	0.276167	-2.36274	22203.74157
382.77612	-493.798375	676.612542	-514.989217	1.03913	-0.836814	22200.68972
472.04276	-431.998393	727.731045	-389.863329	0.276167	-0.836814	22184.6675
497.22053	-356.465082	775.797697	-267.789291	1.802092	-0.836814	22197.63787
579.620506	-227.52438	778.849548	-201.411533	1.802092	-0.836814	22222.81564
584.198282	-146.65033	768.931033	-109.093041	1.802092	-1.599777	22211.3712
599.457537	-8.554074	743.753262	143.447625	0.276167	-0.073852	22226.63045
600.2205	65.453311	745.279188	274.677215	1.802092	0.689111	22240.36378
555.205698	160.823653	723.916231	414.299396	-0.486796	-0.073852	22231.97119
520.872375	245.512517	617.101448	484.491968	-1.249759	0.689111	22213.66009
493.405717	339.356934	542.3311	617.247484	-0.486796	-0.836814	22225.86749
425.502033	407.260617	428.649652	688.965981	0.276167	-0.836814	22231.20823
368.279828	495.001332	309.627465	743.899299	1.03913	-0.073852	22218.23786
285.879852	541.542059	189.842315	818.669647	-1.249759	-1.599777	22222.81564
199.665063	569.008718	15.123849	807.225206	-2.012721	0.689111	22209.08231
115.739162	578.16427	-118.39463	750.003	-2.775684	-0.836814	22196.87491
41.731776	588.082786	-185.535351	817.906684	-0.486796	0.689111	22206.79342
-66.608932	565.193904	-336.601973	743.899299	0.276167	-1.599777	1025.421918
-126.120026	549.934649	-470.883415	684.388205	3.328018	-0.073852	17.548143
-226.068144	507.971699	-513.609328	670.654876	1.802092	-1.599777	11.444441
-315.334785	480.50504	-620.424111	586.728975	0.276167	0.689111	21801.66021
-384.764394	449.223568	-695.194459	452.447533	1.802092	-0.073852	22179.32676
-468.690295	333.253232	-766.912957	351.736452	1.802092	-0.073852	22182.37861
-512.179171	278.319915	-803.535168	153.36614	-2.012721	-0.836814	22173.22306
-576.268041	191.342163	-822.609236	100.721711	2.565055	0.689111	22201.45268
-583.134705	86.816268	-780.646286	-25.16714	2.565055	2.215037	22243.41563
-603.734699	15.097771	-734.105559	-163.263396	0.276167	1.452074	22242.65267
-599.919885	-95.531826	-694.431497	-318.907794	1.802092	0.689111	22225.10453
-586.186556	-171.8281	-604.401894	-409.70036	0.276167	-0.836814	22229.6823
-545.749531	-283.983622	-550.231539	-526.433658	0.276167	-0.836814	22225.10453
-483.186587	-364.09471	-449.520458	-643.92992	-0.486796	-0.073852	22206.03046
-409.179201	-420.553952	-296.927911	-717.937305	0.276167	0.689111	22222.81564
-337.460704	-500.66504	-199.26868	-766.003958	-2.775684	-2.36274	22228.91934
-226.068144	-556.361319	-54.30576	-826.278014	0.276167	-0.836814	22212.89712
-152.060759	-612.820562	57.086799	-849.929859	-0.486796	-1.599777	22202.97861
-56.690417	-639.524258	153.983067	-799.574318	1.802092	-0.836814	22211.3712
56.228068	-625.790928	218.834899	-856.033561	-1.249759	0.689111	22142.70455
166.094702	-638.761295	369.901521	-792.707654	-0.486796	-0.836814	22174.74899
227.131721	-566.279835	531.649622	-683.603982	-2.012721	0.689111	22210.60823
322.502064	-526.605773	646.094032	-588.996603	0.276167	0.689111	22209.84527
431.605735	-470.14653	693.397722	-470.737379	0.276167	-0.073852	22196.87491
489.590903	-394.613219	736.123635	-331.878161	0.276167	-0.073852	22212.13416
543.761257	-308.39843	799.449542	-223.537452	1.03913	-0.836814	22189.24528
584.198282	-193.954019	780.375474	-90.018973	0.276167	-0.073852	22169.40825
594.116798	-96.294789	791.819915	77.069866	2.565055	1.452074	22240.36378
579.620506	19.675547	804.790281	228.899451	1.03913	-1.599777	22242.65267
556.731624	112.757001	708.656977	333.425346	0.276167	-2.36274	22230.44527
529.264965	195.919939	649.145883	419.640135	1.802092	-1.599777	22241.88971
504.850158	302.734722	587.345901	576.810459	0.276167	-0.836814	22230.44527
461.361282	383.608772	452.301497	637.847478	1.03913	-0.073852	22222.05268
406.427965	456.090232	321.834869	716.43264	-0.486796	-0.073852	22225.86749
320.976138	501.867997	257.745999	764.499292	3.328018	0.689111	22227.39341
263.753933	562.142053	92.183085	802.647429	-2.012721	-3.125702	22217.4749
179.828032	575.112419	-7.765033	795.780765	1.802092	-0.073852	22229.6823
78.353988	585.793898	-100.083525	823.247423	0.276167	0.689111	22225.86749
-0.231174	566.719829	-246.57237	811.040019	-2.775684	-0.073852	22190.7712
-99.41633	552.223537	-396.876029	729.403007	-2.012721	1.452074	49.592578
-204.705188	549.171686	-516.661179	680.573391	-1.249759	1.452074	14.496292
-277.94961	522.467991	-544.127837	609.617857	-2.012721	-1.599777	14845.72894
-338.223667	459.142083	-679.172242	511.958626	0.276167	-1.599777	22169.40825
-412.994015	404.971729	-731.053708	421.166061	2.565055	-0.836814	22199.16379
-483.186587	311.890275	-775.305547	291.462396	1.03913	-0.073852	22191.53417
-543.460643	233.305113	-835.579603	132.003184	0.276167	0.689111	22200.68972
-581.60878	148.616249	-811.164795	19.847661	1.802092	1.452074	22218.23786
-612.127289	63.164423	-734.105559	-99.937489	-0.486796	-0.836814	22214.42305
-609.838401	-23.813329	-747.075925	-244.137446	2.565055	-1.599777	22249.51933
-591.527295	-113.842932	-683.750018	-397.492956	1.802092	-0.836814	22247.99341
-591.527295	-242.020672	-606.690782	-527.959584	0.276167	0.689111	22226.63045
-522.860649	-312.213244	-527.342657	-658.426212	-0.486796	-0.836814	22233.49712
-432.831046	-381.642853	-413.661209	-743.115076	2.565055	1.452074	22237.31193
-384.001431	-471.672456	-319.05383	-802.626169	1.03913	-0.836814	22212.89712
-288.631089	-523.553922	-136.705736	-820.174312	-0.486796	-0.836814	22223.5786
-200.127411	-568.568723	4.44237	-817.122461	-0.486796	1.452074	22230.44527
-73.475597	-621.976115	108.968265	-867.478002	-0.486796	2.215037	22216.71194
-0.994137	-631.89463	280.634881	-791.181728	0.276167	-0.073852	22222.81564
102.768795	-628.842779	382.871888	-773.633585	-2.775684	-3.125702	22180.85269
206.531728	-602.139084	466.034826	-679.789169	-3.538647	-2.36274	22186.19343
278.250225	-546.442804	565.219982	-614.937336	1.802092	-0.073852	22176.27491
366.753902	-509.05763	613.286634	-570.685497	-1.249759	-0.836814	22188.48232
447.627952	-429.709505	686.531057	-433.352205	-2.775684	-2.36274	22185.43046
519.34645	-347.309529	781.901399	-278.470769	0.276167	1.452074	22213.66009
562.835326	-254.991038	766.642145	-189.967091	0.276167	-0.073852	22199.16379
582.672357	-142.835516	788.768064	-5.330109	1.03913	-1.599777	22191.53417
590.301984	-35.25777	796.397691	149.551326	0.276167	-1.599777	22224.34156
559.783475	46.379243	742.9903	276.203141	0.276167	-0.073852	22230.44527
580.383469	147.853287	694.160685	386.069775	2.565055	0.689111	22231.20823
514.00571	249.327331	626.257001	484.491968	1.802092	0.689111	22246.46748
470.516834	348.512487	482.057044	566.128981	-0.486796	-0.836814	22232.73415
444.576101	395.816176	339.383012	607.328969	0.276167	-0.836814	22210.60823
391.931673	484.319854	263.849701	723.299305	1.03913	-1.599777	22231.97119
291.220591	533.912432	192.131204	816.380759	2.565055	-0.073852	22235.786
224.842833	571.297606	38.012731	778.232622	1.802092	0.689111	22215.94897
124.894715	585.793898	-38.283543	822.48446	0.276167	-1.599777	22220.52675
48.598441	587.319823	-157.30573	824.773349	-3.538647	-3.125702	22228.15638
-41.431162	573.586494	-328.972346	780.52151	-0.486796	-1.599777	1981.414228
-135.275579	560.616127	-406.031582	750.003	1.802092	0.689111	15.259255
-227.59407	520.179102	-520.475993	664.551174	-1.249759	-0.073852	13.733329
-300.838493	486.608742	-635.683366	575.284534	-1.249759	0.689111	21840.57131
-405.364387	456.090232	-715.794453	417.351247	-2.012721	0.689111	22137.36381
-453.43104	354.616188	-766.149994	330.373495	-1.249759	-0.073852	22191.53417
-496.919916	275.268064	-812.690721	173.966134	-0.486796	-0.836814	22201.45268
-576.268041	182.949573	-853.890709	74.018016	-2.012721	-0.073852	22184.6675
-609.838401	97.497746	-827.187013	-22.878252	-0.486796	1.452074	22227.39341
-603.734699	18.149621	-742.498149	-160.211545	-0.486796	-0.073852	22219.76379
-622.045805	-99.34664	-702.061124	-273.892993	0.276167	0.689111	22216.71194
-588.475444	-159.620696	-641.024105	-418.855913	-0.486796	-0.836814	22224.34156
-532.016202	-258.042889	-537.261173	-543.218839	1.03913	-3.125702	22245.70452
-493.868065	-362.568784	-434.261203	-664.529914	2.565055	-0.073852	22236.54897
-439.697711	-429.709505	-337.364936	-749.98174	0.276167	-1.599777	22236.54897
-347.379219	-505.242816	-171.039059	-760.663219	0.276167	-0.073852	22235.02304
-239.801474	-576.961313	-116.105742	-872.818741	0.276167	-1.599777	22222.81564
-139.853355	-603.665009	38.012731	-848.403933	0.276167	-1.599777	22225.86749
-46.008938	-642.576109	205.10157	-806.440983	1.03913	-1.599777	22226.63045
51.650292	-643.339071	333.27931	-785.840989	1.03913	-0.073852	22214.42305
136.339156	-622.739078	408.812621	-753.796554	0.276167	1.452074	22219.76379
264.516896	-586.879829	518.679255	-643.166957	-1.249759	0.689111	22199.92676
336.998356	-551.783543	622.442187	-586.707715	-2.775684	-0.073852	22178.5638
401.087225	-469.383567	691.108834	-461.581826	-0.486796	-0.073852	22183.90454
458.309431	-399.953958	746.042151	-383.759627	-2.012721	-0.073852	22162.54158
534.605704	-301.531765	766.642145	-284.574471	-1.249759	0.689111	22177.03787
572.753841	-193.954019	732.308821	-135.033774	0.276167	0.689111	22187.71935
589.539021	-107.73923	732.308821	39.684692	2.565055	2.215037	22232.73415
582.672357	20.43851	759.012517	182.358724	1.802092	-0.073852	22218.23786
566.650139	110.468113	733.071784	326.558681	1.03913	-0.836814	22227.39341
544.52422	198.97179	680.427355	452.447533	0.276167	-3.125702	22231.20823
492.642754	291.290281	596.501454	542.477136	1.03913	-1.599777	22213.66009
470.516834	387.423586	482.820006	646.240068	1.802092	-1.599777	22241.12674
422.450182	458.379121	381.345962	730.928932	2.565055	-0.073852	22252.57118
335.47243	517.890214	250.116372	777.469659	2.565055	-0.073852	22225.86749
263.753933	566.719829	121.175669	780.52151	1.802092	0.689111	22235.02304
191.272473	592.660562	-19.972437	801.121504	2.565055	-0.836814	22245.70452
76.0651	592.660562	-103.135376	808.751131	-0.486796	-0.073852	22214.42305
-12.438578	577.401308	-255.727923	787.388175	1.03913	-0.073852	22195.34898
-78.053373	575.112419	-364.831594	762.210404	0.276167	1.452074	72.48146
-171.89779	530.860581	-486.905632	716.43264	-1.249759	-1.599777	12.970367
-275.660722	488.134667	-525.816732	624.114149	-0.486796	-0.836814	11388.74477
-351.956996	456.853195	-665.438913	515.77344	-0.486796	-0.073852	22156.43788
-400.023648	391.2384	-736.394447	391.410514	-0.486796	-0.073852	22164.06751
-478.60881	308.075462	-748.601851	289.93647	-1.249759	-0.073852	22174.74899
-522.097686	230.253262	-852.364783	93.092084	-1.249759	-1.599777	22150.33418
-593.816183	138.697734	-802.009243	9.929146	-1.249759	-1.599777	22190.7712
-611.364326	67.742199	-744.787037	-93.070824	-1.249759	-1.599777	22218.23786
-620.519879	-22.287404	-747.838888	-234.21893	0.276167	0.689111	22230.44527
-611.364326	-126.050336	-629.579664	-352.478154	2.565055	1.452074	22218.23786
-567.87545	-222.183641	-574.646347	-469.211453	0.276167	0.689111	22220.52675
-543.460643	-305.346579	-514.372291	-596.62623	1.802092	1.452074	22225.86749
-455.719928	-386.983592	-393.061216	-665.292877	1.03913	0.689111	22215.18601
-373.319953	-460.990977	-257.253848	-747.692852	1.802092	-1.599777	22244.94156
-280.238499	-517.45022	-157.30573	-828.566902	2.565055	-0.836814	22248.75637
-187.157045	-589.93168	-58.120574	-865.952076	2.565055	2.215037	22231.20823
-97.127442	-602.139084	72.346054	-884.263182	1.802092	0.689111	22233.49712
2.057714	-625.027966	202.049719	-815.596536	0.276167	-0.073852	22228.91934
96.665093	-606.71686	337.094124	-795.759505	-1.249759	-0.836814	22180.85269
205.005802	-605.190935	440.857056	-719.463231	0.276167	-1.599777	22186.19343
291.983554	-570.094649	568.271833	-631.722516	1.03913	-1.599777	22221.28971
336.998356	-512.109481	675.849579	-539.404025	-0.486796	-0.836814	22213.66009
447.627952	-442.679872	743.753262	-387.57444	-0.486796	-0.836814	22183.14158
514.768673	-349.598418	772.745846	-276.181881	-2.012721	-1.599777	22196.11194
562.072363	-271.776219	768.931033	-209.804123	-0.486796	-0.836814	22180.08972
572.753841	-153.516994	784.190288	-31.270842	2.565055	0.689111	22182.37861
581.146431	-58.146652	773.508809	139.632811	-1.249759	-0.073852	22211.3712
588.776059	48.668131	718.575492	244.921669	0.276167	0.689111	22219.00082
550.627922	154.719951	658.301436	337.24016	1.03913	0.689111	22217.4749
522.398301	252.379182	648.38292	503.566036	1.03913	1.452074	22228.15638
497.983493	326.386567	487.397783	588.2549	-0.486796	-0.836814	22228.91934
443.050176	422.519872	418.731137	692.780795	-1.249759	0.689111	22213.66009
379.724269	505.68281	323.360794	748.477075	-2.012721	-1.599777	22224.34156
305.716883	543.830947	205.10157	801.121504	1.802092	-1.599777	22255.62304
233.998386	582.742047	47.168284	807.988168	4.090981	0.689111	22241.12674
120.316938	598.764264	-62.69835	795.017802	-0.486796	-0.073852	22234.26008
55.465106	598.001302	-155.016842	818.669647	0.276167	-1.599777	22241.88971
-5.571913	569.008718	-329.735308	785.862249	1.03913	-1.599777	3836.176641
-129.934839	558.327239	-419.001949	746.951149	0.276167	-0.836814	18.311106
-205.46815	516.364289	-508.268589	659.973397	-0.486796	-0.073852	12.207404
-302.364418	491.949481	-599.061154	584.440086	-0.486796	-0.073852	21687.97876
-373.319953	426.334686	-664.67595	475.336415	-1.249759	-0.836814	22197.63787
-449.616226	362.245816	-748.601851	370.047557	-0.486796	-0.073852	22192.29713
-512.942133	265.349548	-773.016659	198.380942	-0.486796	-0.836814	22181.61565
-573.21619	173.031057	-785.224062	70.203202	-1.249759	0.689111	22175.51195
-607.549513	94.445895	-798.957392	-20.589364	1.03913	2.215037	22205.2675
-642.645799	8.231106	-776.068509	-183.86339	-1.249759	-2.36274	22192.29713
-625.860618	-74.931832	-733.342596	-321.196682	-0.486796	-0.836814	22208.31935
-598.39396	-189.376243	-660.098173	-448.611459	0.276167	-0.073852	22229.6823
-531.253239	-269.48733	-573.883384	-569.922534	1.03913	-0.836814	22212.13416
-503.023618	-336.628051	-518.950067	-688.944721	0.276167	-1.599777	22218.23786
-417.571791	-432.761356	-368.646408	-777.448399	1.03913	-0.836814	22230.44527
-338.223667	-502.953928	-200.031643	-765.240995	1.03913	-0.073852	22215.94897
-255.060728	-551.783543	-112.290928	-835.433567	0.276167	-0.836814	22220.52675
-153.586684	-588.405754	54.797911	-838.485418	4.853943	-0.836814	22254.09711
-50.586715	-616.635376	186.027502	-824.752089	1.802092	-0.073852	22236.54897
62.33177	-651.731662	293.605248	-817.122461	3.328018	0.689111	22189.24528
149.309522	-612.820562	426.360764	-733.959523	1.802092	-0.073852	22215.94897
257.650231	-601.376121	533.175547	-663.003988	-1.249759	-0.836814	22208.31935
320.976138	-526.605773	556.064429	-579.84105	-0.486796	-0.073852	22183.14158
411.005741	-462.516903	650.671809	-485.996633	0.276167	-0.836814	22210.60823
476.620536	-398.428033	753.671778	-328.82631	-1.249759	-0.836814	22211.3712
525.450152	-312.976206	771.219921	-260.922626	0.276167	0.689111	22206.79342
581.909394	-209.976237	784.95325	-94.596749	1.03913	2.215037	22192.29713
568.939028	-95.531826	762.827331	36.632841	0.276167	-0.073852	22203.74157
575.805692	8.231106	766.642145	218.980936	-0.486796	-0.836814	22203.74157
543.761257	94.445895	699.501424	304.432762	-1.249759	-0.836814	22206.03046
542.998294	198.208827	622.442187	416.588284	-0.486796	-2.36274	22216.71194
498.746456	282.897691	593.449603	546.29195	0.276167	-1.599777	22207.55638
488.064977	370.638406	449.249646	561.551204	-1.249759	-1.599777	22222.05268
418.635368	441.59394	311.916353	659.210435	0.276167	-1.599777	22229.6823
361.413163	518.653177	249.353409	791.965951	1.03913	-0.836814	22219.76379
272.146523	565.956867	115.83493	768.314106	0.276167	1.452074	22228.91934
186.694696	597.238339	26.56829	813.328908	0.276167	0.689111	22229.6823
92.087317	596.475376	-104.661301	836.980752	1.802092	-0.836814	22238.07489
2.820677	594.186488	-216.053861	804.936317	3.328018	1.452074	22245.70452
-91.02374	562.142053	-370.935296	738.558559	1.802092	0.689111	59.511093
-156.638535	535.438357	-461.727862	719.484491	1.802092	0.689111	14.496292
-259.638505	510.260587	-560.913018	619.536372	-0.486796	-2.36274	538.651692
-353.482921	464.482823	-653.231509	530.269732	-1.249759	-0.073852	22107.60826
-395.445872	417.942096	-746.312963	387.5957	1.03913	-0.836814	22163.30454
-467.164369	318.75694	-789.801839	267.047588	-1.249759	-0.836814	22205.2675
-544.223606	243.986592	-834.81664	141.158736	0.276167	0.689111	22212.89712
-577.031003	155.482914	-818.03146	3.825444	-0.486796	-0.836814	22208.31935
-607.549513	62.40146	-740.209261	-76.285644	-0.486796	-1.599777	22219.76379
-609.075438	-18.47259	-741.735186	-217.43375	-2.012721	-0.073852	22208.31935
-604.497662	-148.939218	-662.387062	-385.285552	-0.486796	1.452074	22193.06009
-570.164339	-226.761417	-653.994472	-453.952198	-2.012721	-1.599777	22206.79342
-522.860649	-317.553983	-560.150055	-607.307709	-2.012721	-0.836814	22208.31935
-479.371773	-383.931741	-402.979731	-685.89287	-1.249759	0.689111	22210.60823
-397.73476	-449.546536	-261.831625	-745.403964	1.802092	-0.073852	22223.5786
-311.519971	-515.161332	-200.031643	-859.848374	1.03913	-0.073852	22234.26008
-214.623703	-590.694643	-37.52058	-866.715039	0.276167	1.452074	22214.42305
-104.757069	-624.265003	100.575675	-840.774306	2.565055	0.689111	22222.81564
3.583639	-628.079817	226.464527	-813.307648	2.565055	-0.836814	22211.3712
117.265087	-628.079817	377.531149	-772.870622	-0.486796	-1.599777	22225.10453
209.583578	-620.450189	462.982975	-706.492864	1.802092	-0.836814	22233.49712
295.798368	-544.153916	586.582939	-644.692883	2.565055	-0.836814	22215.18601
353.783536	-501.428002	643.805144	-561.529944	0.276167	-1.599777	22206.79342
445.339064	-439.628021	708.656977	-437.167018	-2.012721	-0.836814	22191.53417
520.872375	-367.909523	767.405107	-300.596688	1.802092	0.689111	22203.74157
546.050145	-256.516964	795.634729	-226.589303	0.276167	-2.36274	22197.63787
576.568655	-150.465143	777.323623	-39.663432	1.03913	-1.599777	22219.76379
571.990878	-68.828131	778.849548	128.951333	1.03913	-0.073852	22230.44527
581.909394	25.779249	771.982884	264.7587	0.276167	-0.073852	22225.10453
544.52422	136.408846	723.153269	398.277179	-1.249759	2.215037	22199.16379
530.790891	248.564368	629.308852	492.121595	-1.249759	-0.073852	22213.66009
450.679803	329.438418	543.094063	542.477136	-1.249759	-0.073852	22193.82305
443.050176	411.075431	405.76077	672.943764	0.276167	-0.073852	22201.45268
378.961306	488.134667	335.568198	732.454857	1.802092	1.452074	22217.4749
291.983554	540.779096	155.508992	774.417808	-1.249759	-0.073852	22228.15638
223.316908	572.823531	9.78311	754.580777	2.565055	-0.073852	22222.81564
130.235454	580.453159	-74.905754	745.425224	-0.486796	-0.073852	22228.91934
42.494739	598.001302	-188.587202	804.936317	0.276167	-0.836814	22222.05268
-17.779317	578.16427	-312.950128	770.602994	0.276167	-0.073852	2795.495468
-120.016324	551.460575	-392.298253	760.684479	2.565055	-1.599777	16.78518
-205.46815	511.786512	-503.690812	695.069683	2.565055	-0.073852	9.918516
-292.445902	485.845779	-618.135223	572.995645	1.03913	0.689111	21782.58614
-401.549574	432.438388	-669.253726	467.706788	0.276167	-2.36274	22186.19343
-460.297705	377.505071	-735.631484	337.24016	1.802092	-0.073852	22226.63045
-499.208804	276.031027	-785.224062	184.647612	0.276167	-0.836814	22188.48232
-547.275457	187.527349	-811.927758	105.299488	0.276167	-0.836814	22199.92676
-587.712482	116.571815	-799.720354	-17.537513	-0.486796	0.689111	22227.39341
-618.230991	15.097771	-742.498149	-155.633768	0.276167	1.452074	22215.18601
-606.023587	-73.405907	-709.690751	-307.463353	-1.249759	-0.836814	22221.28971
-590.764333	-166.487361	-630.342627	-415.804062	-1.249759	-0.836814	22223.5786
-547.275457	-260.331777	-547.179688	-521.855882	-2.775684	-0.836814	22190.00824
-499.208804	-348.072492	-486.905632	-644.692883	-1.249759	-0.073852	22199.16379
-440.460673	-412.924325	-332.787159	-725.566933	-1.249759	-0.836814	22212.89712
-332.119965	-486.93171	-232.839041	-785.078026	-2.012721	-1.599777	22200.68972
-257.349617	-547.205767	-120.683518	-847.640971	-2.775684	-1.599777	22221.28971
-142.142243	-586.116866	1.390519	-854.507635	0.276167	-0.836814	22231.20823
-42.194125	-627.316854	159.323806	-863.663188	-0.486796	-0.836814	22202.97861
63.094733	-628.842779	263.086738	-832.381716	-1.249759	-1.599777	22203.74157
144.731746	-618.161301	388.212627	-754.559517	-0.486796	0.689111	22184.6675
253.835417	-570.094649	491.212597	-679.026206	3.328018	0.689111	22198.40083
330.131691	-535.761326	612.523672	-587.470677	1.802092	-0.073852	22229.6823
419.398331	-468.620605	694.923647	-460.818863	1.03913	0.689111	22230.44527
479.672387	-403.768772	755.960666	-314.330018	4.090981	-0.836814	22196.87491
526.976077	-305.346579	778.849548	-229.641154	0.276167	-1.599777	22200.68972
570.464953	-209.213274	793.34584	-133.507849	-2.775684	-0.073852	22190.00824
575.805692	-105.450342	784.190288	45.025432	-0.486796	-0.073852	22217.4749
574.279767	0.601479	751.38289	215.929085	1.03913	-0.836814	22220.52675
546.813108	85.290342	738.412523	337.24016	0.276167	-0.836814	22230.44527
547.576071	192.868088	633.123666	435.662353	0.276167	-1.599777	22224.34156
491.116828	295.868058	578.953311	511.195664	1.802092	-0.073852	22219.76379
470.516834	369.875443	508.760739	614.958596	-2.012721	-0.073852	22207.55638
419.398331	455.32727	382.871888	702.699311	-2.012721	0.689111	22209.08231
341.576132	476.690226	235.62008	747.714112	-1.249759	-1.599777	22197.63787
240.102088	550.697612	140.249738	778.232622	-2.775684	-3.125702	22212.13416
180.590994	574.349457	12.071998	812.565945	1.03913	0.689111	22222.05268
108.109534	573.586494	-91.690934	807.988168	-0.486796	-0.073852	22219.00082
-5.571913	588.082786	-229.024227	783.573361	-2.012721	-0.836814	22195.34898
-73.475597	560.616127	-382.379737	755.34374	-0.486796	1.452074	49.592578
-178.764455	534.675394	-460.964899	703.462273	-0.486796	-0.073852	14.496292
-272.608871	520.942065	-591.431527	614.958596	1.802092	-0.073852	9162.419507
-319.149598	475.927264	-634.920403	547.054912	4.090981	-0.073852	22178.5638
-390.105133	408.02358	-701.298161	433.373465	1.03913	-0.836814	22206.79342
-467.164369	322.571754	-784.4611	299.854986	-1.249759	-0.836814	22193.82305
-535.068053	245.512517	-777.594435	131.240221	1.03913	-0.073852	22199.92676
-584.660631	153.956989	-786.749988	54.943947	-1.249759	-0.836814	22221.28971
-630.438395	77.660715	-738.683335	-80.86342	1.802092	-0.073852	22228.15638
-633.490246	-26.102217	-721.898155	-209.804123	-2.775684	-2.36274	22224.34156
-590.764333	-128.339224	-653.994472	-357.055931	1.03913	0.689111	22215.18601
-572.453227	-205.39846	-572.357459	-463.107751	-1.249759	0.689111	22222.81564
-510.653245	-323.657685	-557.098204	-627.14474	-1.249759	-0.073852	22225.86749
-473.268071	-396.902107	-439.601942	-665.292877	-2.775684	-1.599777	22198.40083
-409.179201	-472.435418	-299.216799	-733.19656	-0.486796	-0.836814	22202.21564
-295.497753	-538.050214	-173.327947	-807.203946	-2.775684	-0.836814	22212.89712
-206.994076	-580.776127	-27.602065	-845.352082	-2.012721	1.452074	22197.63787
-100.179293	-628.079817	89.894197	-864.426151	-2.012721	1.452074	22210.60823
4.346602	-641.050183	215.020086	-825.515051	-2.012721	-0.836814	22224.34156
87.509541	-635.709444	351.590416	-794.233579	1.03913	-1.599777	22178.5638
177.539144	-616.635376	460.694087	-703.441013	-1.249759	-2.36274	22201.45268
290.457629	-566.279835	553.012578	-666.055839	-0.486796	-0.836814	22200.68972
365.99094	-506.005779	612.523672	-550.085503	0.276167	0.689111	22178.5638
439.235362	-432.761356	722.390306	-409.70036	0.276167	-1.599777	22198.40083
515.531636	-370.961374	788.005101	-293.730024	0.276167	0.689111	22238.83786
560.546437	-270.250293	788.768064	-191.493017	1.802092	-0.073852	22215.94897
571.990878	-179.457727	804.027319	-30.507879	1.03913	-1.599777	22231.97119
600.2205	-58.146652	775.797697	125.899482	1.03913	-1.599777	22238.83786
574.279767	34.171839	758.249554	263.995737	1.03913	0.689111	22223.5786
544.52422	142.512548	696.449573	347.921638	0.276167	0.689111	22215.18601
526.976077	241.697703	627.782926	490.59567	-0.486796	1.452074	22228.91934
489.590903	322.571754	547.671839	575.284534	-0.486796	0.689111	22225.86749
442.287213	414.890245	417.205211	647.003031	0.276167	-0.836814	22219.76379
394.220561	487.371705	329.464496	745.425224	-1.249759	-2.36274	22228.15638
296.56133	511.02355	192.894166	759.158553	-1.249759	0.689111	22208.31935
226.368759	558.327239	44.116433	829.351125	-2.775684	-0.073852	22202.97861
134.050268	605.630929	-41.335394	804.173355	-0.486796	-0.836814	22207.55638
55.465106	593.423525	-171.039059	811.040019	-1.249759	-1.599777	22211.3712
-33.038572	569.008718	-273.276066	759.158553	0.276167	-1.599777	14758.75118
-111.623734	559.853165	-382.379737	766.025218	-2.012721	-1.599777	19.074068
-207.757039	528.571692	-513.609328	678.284503	0.276167	-0.073852	13.733329
-308.46812	481.268003	-625.76485	595.884528	0.276167	0.689111	20974.6086
-367.979213	440.830978	-677.646316	469.232713	-0.486796	0.689111	22174.74899
-447.327338	375.979145	-731.053708	386.069775	-0.486796	-1.599777	22206.03046
-514.468059	303.497685	-768.438882	196.092053	1.03913	-0.836814	22212.89712
-552.616196	211.179194	-843.20923	67.151351	1.03913	-0.073852	22237.31193
-578.556929	109.70515	-782.172211	-3.804184	1.03913	-0.073852	22242.65267
-627.386544	21.964435	-704.350012	-133.507849	1.802092	0.689111	22224.34156
-613.653215	-52.805913	-689.090757	-278.470769	0.276167	1.452074	22233.49712
-583.134705	-166.487361	-611.268558	-388.337403	0.276167	0.689111	22232.73415
-544.986568	-256.516964	-563.201906	-555.426242	0.276167	-0.073852	22206.03046
-494.631028	-349.598418	-443.416756	-637.826218	0.276167	-0.073852	22224.34156
-438.171785	-415.976176	-329.735308	-716.41138	-1.249759	-0.836814	22231.20823
-358.060698	-482.353934	-285.48347	-794.233579	-1.249759	-0.836814	22210.60823
-278.712573	-554.835394	-120.683518	-894.181698	-1.249759	-1.599777	22209.08231
-158.164461	-609.768711	47.931246	-838.485418	-3.538647	-0.836814	22207.55638
-59.742268	-630.368705	132.62011	-843.826157	-2.012721	-2.36274	22190.7712
34.102149	-637.23537	301.234875	-810.255797	2.565055	-0.836814	22179.32676
145.494709	-628.842779	413.390397	-761.426181	-0.486796	1.452074	22209.08231
239.339125	-589.168717	516.390367	-661.478063	-1.249759	-0.073852	22194.58602
333.183542	-530.420586	592.686641	-582.892901	1.802092	-0.073852	22190.00824
410.242778	-481.590971	671.271802	-480.655894	1.03913	-0.073852	22205.2675
472.04276	-406.05766	721.627343	-392.152217	-1.249759	-0.836814	22127.4453
526.976077	-321.368796	784.95325	-286.863359	0.276167	-0.073852	22174.74899
558.257549	-216.842901	810.893983	-138.085625	0.276167	-0.073852	22209.84527
598.694574	-94.768864	784.95325	52.655059	2.565055	-0.073852	22247.99341
578.857543	8.231106	765.116219	202.958718	1.802092	-0.073852	22241.12674
561.3094	93.682932	735.360672	322.743868	1.03913	-1.599777	22241.12674
543.761257	204.312529	679.664393	446.343831	-0.486796	-2.36274	22238.07489
508.664971	282.134728	579.716274	522.640105	2.565055	-0.836814	22218.23786
459.072393	380.556922	464.508901	627.166	-0.486796	-0.836814	22219.00082
424.73907	446.171717	398.131143	710.328938	1.802092	0.689111	22231.20823
359.124275	511.02355	290.553397	777.469659	1.802092	1.452074	22219.00082
253.072454	559.090202	128.805297	772.12892	1.802092	-0.836814	22228.15638
197.376175	584.267972	-0.898369	818.669647	-0.486796	-1.599777	22230.44527
92.087317	588.082786	-103.898338	826.299274	-0.486796	0.689111	22196.87491
2.820677	570.534643	-212.239047	762.973367	0.276167	0.689111	22205.2675
-94.838554	558.327239	-364.831594	727.877081	-0.486796	0.689111	73.244423
-174.186678	544.59391	-470.120452	718.721528	-2.012721	-0.836814	12.970367
-237.512585	509.497624	-554.809316	636.321553	1.03913	1.452074	4590.746788
-319.149598	488.134667	-641.024105	565.366018	0.276167	0.689111	22124.39345
-408.416238	413.364319	-720.37223	410.484582	-0.486796	-1.599777	22175.51195
-473.268071	334.016195	-766.149994	257.892035	1.802092	0.689111	22190.7712
-541.171755	259.245846	-856.179597	166.336507	1.802092	0.689111	22193.06009
-596.105072	150.142175	-785.987025	41.973581	0.276167	-0.836814	22209.84527
-617.468028	79.949603	-778.357398	-66.367128	1.802092	-0.073852	22245.70452
-621.282842	-20.761478	-755.468516	-220.485601	1.802092	0.689111	22246.46748
-613.653215	-108.502193	-641.024105	-343.322602	1.03913	0.689111	22228.91934
-570.164339	-210.7392	-596.772266	-453.952198	-0.486796	-0.073852	22229.6823
-512.942133	-301.531765	-537.261173	-595.863267	0.276167	1.452074	22238.07489
-448.090301	-390.798405	-397.638992	-650.033622	-0.486796	-0.073852	22213.66009
-398.497723	-460.228015	-281.668656	-747.692852	1.03913	-1.599777	22219.00082
-303.127381	-513.635406	-171.802022	-796.522467	-0.486796	0.689111	22230.44527
-226.068144	-574.672425	-34.468729	-832.381716	-2.012721	-0.073852	22219.00082
-123.068175	-621.976115	79.975681	-852.98171	0.276167	-0.073852	22211.3712
-10.14969	-640.28722	257.745999	-833.144679	-4.301609	-0.836814	22193.06009
88.272503	-624.265003	330.990422	-801.863206	-2.775684	-1.599777	22187.71935
168.383591	-634.183519	440.857056	-759.137293	-2.775684	-2.36274	22170.93417
293.50948	-565.516872	528.597771	-644.692883	-2.012721	-2.36274	22190.00824
358.361312	-529.657624	659.064399	-553.137354	-2.012721	-0.836814	22196.87491
432.368698	-444.205797	728.494008	-431.063316	-2.775684	-1.599777	22196.87491
518.583487	-350.36138	768.931033	-309.752241	1.03913	-0.836814	22185.43046
549.101996	-277.116958	755.197704	-193.018942	1.03913	-1.599777	22193.82305
579.620506	-159.620696	792.582878	-30.507879	2.565055	0.689111	22220.52675
591.064947	-61.961466	797.923617	118.269854	1.802092	0.689111	22227.39341
567.413102	31.882951	714.760678	237.292041	2.565055	-0.073852	22232.73415
552.153847	131.831069	669.745877	320.45498	2.565055	2.215037	22240.36378
533.842742	229.4903	658.301436	479.914192	1.03913	-0.073852	22135.83789
475.094611	322.571754	526.308882	491.358633	1.03913	-0.836814	22232.73415
448.390915	411.075431	429.412615	663.788211	1.03913	-0.836814	22228.15638
394.983524	472.11245	327.175608	742.373373	2.565055	0.689111	22229.6823
308.768734	517.127251	166.953433	788.9141	-0.486796	-0.836814	22229.6823
228.657647	583.50501	55.560874	821.721498	-1.249759	0.689111	22215.18601
142.442858	595.712413	-6.239108	801.121504	-0.486796	-0.836814	22225.10453
35.628074	591.8976	-162.646469	775.943733	1.03913	-1.599777	22200.68972
-29.986721	578.16427	-287.009395	754.580777	0.276167	-1.599777	22171.69713
-112.386697	547.645761	-367.120482	758.395591	-1.249759	-0.836814	25.940733
-210.045927	532.386506	-551.757465	624.877112	-0.486796	-0.073852	12.207404
-316.86071	478.979115	-573.120421	601.225267	-1.249759	0.689111	20287.94214
-374.845878	439.305052	-669.253726	504.328999	-1.249759	0.689111	22168.64528
-434.356971	372.927294	-729.527782	383.780887	0.276167	-0.836814	22185.43046
-507.601394	290.527319	-784.4611	224.321675	0.276167	-0.836814	22170.93417
-552.616196	206.601417	-791.327764	127.425407	1.802092	1.452074	22218.23786
-584.660631	118.860703	-788.275913	-0.752333	0.276167	0.689111	22225.10453
-620.519879	35.697764	-770.72777	-147.241178	-1.249759	-0.836814	22211.3712
-605.260625	-72.642944	-718.846304	-307.463353	1.03913	-0.073852	22220.52675
-596.868034	-138.25774	-680.698167	-432.589242	1.802092	-0.073852	22142.70455
-564.060637	-228.287343	-621.950037	-551.611429	-1.249759	-0.836814	22228.91934
-520.571761	-325.946573	-545.653763	-675.211392	0.276167	-2.36274	22228.91934
-440.460673	-428.18358	-389.246402	-719.463231	1.802092	-0.073852	22241.88971
-347.379219	-493.035412	-215.290898	-772.10766	0.276167	0.689111	22229.6823
-289.394051	-538.813176	-118.39463	-840.011343	-1.249759	-0.836814	22219.00082
-168.082976	-597.561307	34.96088	-833.144679	-2.012721	-2.36274	22226.63045
-52.11264	-631.89463	164.664545	-820.937275	1.03913	-0.836814	22221.28971
35.628074	-627.316854	300.471912	-799.574318	1.03913	-0.073852	22214.42305
131.761379	-617.398338	394.316329	-759.137293	-0.486796	1.452074	22188.48232
233.235423	-609.768711	518.679255	-680.552131	-3.538647	-0.073852	22173.98602
298.087256	-552.546506	584.29405	-628.670665	-2.012721	-0.073852	22177.80084
379.724269	-486.168748	644.568107	-520.329957	-0.486796	-1.599777	22193.06009
468.227946	-412.161362	694.160685	-366.974446	1.03913	-0.073852	21993.16385
507.902009	-333.5762	740.701412	-265.500402	-2.775684	0.689111	22180.08972
566.650139	-216.842901	791.819915	-143.426365	-0.486796	-0.073852	22220.52675
584.198282	-108.502193	801.73843	37.395804	1.802092	-0.836814	22229.6823
584.198282	-22.287404	744.516225	190.751314	-0.486796	-0.836814	22217.4749
549.864959	87.579231	716.286604	308.247576	-1.249759	-1.599777	22223.5786
533.079779	201.260678	659.827361	420.403098	1.03913	-1.599777	22229.6823
494.931642	272.216213	577.427386	515.77344	1.03913	-1.599777	22214.42305
468.227946	355.379151	485.108895	603.514155	3.328018	0.689111	22250.2823
417.109443	460.668009	369.901521	689.728944	2.565055	-0.836814	22251.04526
379.724269	496.527258	263.849701	724.82523	0.276167	-0.836814	22226.63045
257.650231	560.616127	108.968265	801.121504	2.565055	1.452074	22238.83786
192.035436	569.008718	43.35347	822.48446	-0.486796	-0.073852	22230.44527
90.561392	589.608711	-84.061307	831.640013	-1.249759	-0.073852	22144.23048
21.131782	583.50501	-188.587202	787.388175	-0.486796	0.689111	22206.03046
-68.897821	567.482792	-344.994563	779.758547	1.03913	0.689111	261.696219
-153.586684	541.542059	-460.201936	738.558559	0.276167	0.689111	15.259255
-252.77184	517.127251	-546.416726	631.743776	1.03913	0.689111	547.044282
-335.171816	471.349487	-663.912987	545.528987	-1.249759	-0.836814	22086.24531
-395.445872	424.80876	-753.179627	364.706818	-4.301609	-1.599777	22025.20829
-482.423624	314.179163	-790.564801	254.840184	-2.012721	-0.073852	22157.96381
-512.179171	252.379182	-840.920342	137.343923	0.276167	0.689111	22189.24528
-591.527295	163.875504	-785.987025	32.818028	-1.249759	-1.599777	22206.03046
-594.579146	71.557013	-771.490733	-72.47083	-0.486796	-2.36274	22219.00082
-615.942103	-9.317037	-738.683335	-189.967091	-1.249759	-0.073852	22228.15638
-600.682848	-103.161454	-656.28336	-347.137415	-1.249759	-0.836814	22218.23786
-565.586562	-210.7392	-615.083372	-473.026267	-1.249759	-0.073852	22204.50453
-524.386574	-296.191026	-509.031552	-576.789199	0.276167	-0.073852	22223.5786
-461.82363	-386.220629	-409.083433	-658.426212	1.802092	-0.073852	22245.70452
-395.445872	-457.176164	-295.401985	-757.611368	1.03913	-0.073852	22233.49712
-329.068114	-513.635406	-251.150146	-799.574318	1.03913	-0.073852	22240.36378
-215.386666	-570.857611	-29.12799	-827.80394	2.565055	0.689111	22238.07489
-122.305212	-610.531674	73.109017	-862.137263	-0.486796	-0.073852	22075.56383
-10.14969	-632.657593	252.40526	-815.596536	1.03913	-0.073852	22217.4749
86.746578	-635.709444	329.464496	-809.492834	-1.249759	-0.073852	22201.45268
175.250255	-611.294636	465.271863	-731.670635	-1.249759	-1.599777	22204.50453
269.094672	-569.331686	566.745907	-627.907702	0.276167	-0.836814	22215.94897
359.887238	-513.635406	612.523672	-540.166988	1.802092	-0.073852	22188.48232
427.790921	-451.835424	709.419939	-435.641093	-1.249759	0.689111	22180.85269
486.539052	-346.546567	730.019933	-373.078148	-2.775684	-1.599777	22179.32676
542.998294	-254.228076	694.923647	-267.789291	-1.249759	-3.125702	22165.59343
565.887177	-181.746616	747.568076	-67.130091	-1.249759	-1.599777	22199.92676
575.805692	-73.405907	731.545859	37.395804	-0.486796	-0.073852	22212.89712
581.909394	32.645913	765.116219	251.02537	1.03913	1.452074	22231.20823
568.176065	140.223659	714.760678	358.603116	-1.249759	-0.073852	22215.18601
513.242748	247.038443	642.279218	454.736421	1.03913	-0.073852	22155.67492
471.279797	313.416201	543.094063	572.995645	-0.486796	-0.073852	22222.81564
447.627952	396.579139	456.879273	656.158584	2.565055	1.452074	22212.89712
407.190927	485.845779	366.086708	730.165969	2.565055	-0.073852	22240.36378
308.005772	530.097618	179.160837	780.52151	2.565055	-0.073852	22255.62304
241.628013	594.186488	60.901613	771.365957	2.565055	-0.073852	22235.786
146.257671	588.845749	-76.43168	746.951149	1.03913	-0.836814	22166.3564
53.93918	598.764264	-138.994624	795.017802	1.03913	-0.836814	22225.10453
-32.275609	580.453159	-290.061246	760.684479	-1.249759	-0.836814	20973.08268
-91.786703	547.645761	-398.401955	750.765963	-1.249759	-1.599777	22.888882
-181.816306	513.312438	-527.342657	704.225236	0.276167	-0.073852	12.207404
-293.208865	490.423556	-615.083372	611.143782	-2.775684	-1.599777	20683.15684
-393.156984	443.882829	-665.438913	505.091962	0.276167	-1.599777	22166.3564
-432.831046	372.164331	-721.135192	383.017924	-0.486796	-0.836814	22179.32676
-491.579177	291.290281	-756.994441	222.032786	-2.012721	-0.073852	22164.06751
-548.801382	216.519933	-826.42405	126.662444	-2.012721	-0.073852	22199.92676
-573.979152	121.912554	-807.349982	-10.670848	-1.249759	2.215037	22200.68972
-606.023587	33.408876	-791.327764	-204.463383	-0.486796	1.452074	22206.79342
-606.78655	-65.77628	-702.824087	-273.892993	0.276167	-0.073852	22216.71194
-613.653215	-160.383659	-653.994472	-382.233701	1.03913	-2.36274	22002.31941
-564.060637	-248.124374	-572.357459	-508.885515	1.03913	0.689111	22219.00082
-506.075469	-322.894722	-470.883415	-608.070671	2.565055	2.215037	22222.05268
-438.934748	-419.790989	-344.2316	-688.181759	1.03913	-0.073852	22229.6823
-335.934778	-470.909493	-229.78719	-785.840989	0.276167	-0.073852	22224.34156
-258.112579	-536.524288	-119.920556	-836.959492	1.802092	-0.836814	22241.88971
-179.527417	-598.32427	30.383103	-840.011343	3.328018	-0.836814	22244.94156
-78.816336	-624.265003	103.627526	-881.211331	0.276167	-1.599777	22187.71935
10.450304	-654.02055	266.901552	-826.278014	1.03913	-0.073852	22195.34898
130.235454	-634.183519	398.894105	-806.440983	0.276167	-0.073852	22221.28971
224.07987	-605.953897	489.686671	-668.344727	1.03913	2.215037	22217.4749
309.531697	-561.702059	601.842193	-576.026236	0.276167	2.215037	22206.03046
404.139076	-502.953928	681.190318	-482.18182	0.276167	-0.073852	22213.66009
456.783505	-430.472468	718.575492	-345.61149	-1.249759	-1.599777	22193.06009
517.057561	-344.257679	735.360672	-285.337434	-0.486796	-1.599777	22166.3564
560.546437	-235.91697	798.68658	-138.085625	-0.486796	1.452074	22204.50453
575.805692	-122.235522	782.664362	35.869879	-1.249759	-0.073852	22207.55638
585.724208	-28.391105	710.945865	110.640227	-2.012721	-1.599777	22194.58602
568.176065	69.268125	694.160685	225.8476	-0.486796	-2.36274	22212.13416
539.183481	185.238461	691.108834	421.166061	0.276167	-2.36274	22216.71194
497.22053	265.349548	543.857025	477.625303	-0.486796	-0.836814	22209.08231
476.620536	351.564338	517.916292	578.336385	1.802092	0.689111	22226.63045
432.368698	430.912462	414.15336	706.514124	0.276167	-0.073852	22234.26008
355.309461	490.423556	300.471912	757.632628	-1.249759	-2.36274	22214.42305
285.879852	535.438357	134.146036	811.802982	-0.486796	-0.836814	22222.81564
205.768765	588.845749	25.805327	832.402976	1.03913	0.689111	22238.83786
104.294721	585.793898	-95.505748	824.010386	3.328018	0.689111	22229.6823
11.213267	602.579078	-242.757556	780.52151	2.565055	-0.073852	22205.2675
-48.297827	565.956867	-325.920495	740.084485	1.802092	1.452074	475.325785
-146.72002	544.59391	-498.350073	724.062267	0.276167	-0.073852	16.022217
-252.008877	518.653177	-534.209322	637.847478	2.565055	-0.073852	2305.673391
-322.201449	466.771711	-622.712999	560.025279	0.276167	-0.073852	22114.47493
-386.290319	417.942096	-700.535198	437.951241	-0.486796	0.689111	22133.549
-466.401406	329.438418	-758.520367	333.425346	0.276167	-0.073852	22196.87491
-525.149537	240.171778	-809.63887	157.943917	1.802092	1.452074	22222.81564
-565.586562	163.112541	-773.779621	81.647643	-0.486796	-0.836814	22213.66009
-618.993954	66.216274	-769.964808	-45.767134	-2.012721	-0.836814	22198.40083
-623.57173	-17.709627	-735.631484	-221.248564	-2.012721	-1.599777	22209.08231
-595.342109	-101.635528	-708.927789	-364.685558	0.276167	2.215037	22196.11194
-596.868034	-190.139206	-728.001857	-611.122522	-2.012721	-0.836814	22198.40083
-529.727314	-289.324361	-587.616713	-624.855851	-2.012721	-0.836814	22219.76379
-456.482891	-370.198412	-444.942682	-657.663249	1.03913	-0.836814	22222.81564
-395.445872	-437.339132	-280.905693	-745.403964	0.276167	-0.073852	22222.05268
-316.86071	-506.768742	-175.616836	-804.915057	-1.249759	0.689111	22229.6823
-220.727405	-563.990947	-55.068723	-857.559486	0.276167	1.452074	22225.10453
-130.697802	-634.183519	65.479389	-851.455784	0.276167	1.452074	22200.68972
-12.438578	-631.89463	227.22749	-820.937275	1.03913	-0.073852	22224.34156
93.613242	-631.89463	354.642267	-778.211362	1.03913	-0.836814	22233.49712
177.539144	-618.161301	461.45705	-711.070641	2.565055	-0.836814	22174.74899
263.753933	-565.516872	501.894075	-653.848435	1.03913	-1.599777	22209.84527
349.205759	-525.84281	607.182933	-575.263274	-0.486796	0.689111	22210.60823
423.213145	-457.939126	722.390306	-418.09295	0.276167	-0.836814	22202.21564
494.931642	-364.857672	758.249554	-318.907794	1.03913	0.689111	22195.34898
541.472369	-278.642883	781.138437	-201.411533	0.276167	-0.836814	22214.42305
554.442736	-183.272541	800.212505	-14.485662	0.276167	-0.836814	22218.23786
587.250133	-59.672578	761.301405	97.66986	0.276167	0.689111	22226.63045
566.650139	11.282957	763.590294	232.714265	-1.249759	0.689111	22212.13416
547.576071	116.571815	697.975498	354.02534	-1.249759	-0.073852	22193.82305
527.73904	240.171778	614.049597	433.373465	-3.538647	-0.836814	22193.06009
475.857574	314.942126	475.953342	487.543819	-2.012721	-0.836814	22206.03046
443.813139	388.949512	416.442248	590.543788	-0.486796	-0.836814	22201.45268
387.353896	476.690226	320.308943	710.328938	1.802092	-0.073852	22225.86749
317.924287	519.41614	200.523794	793.491876	1.802092	2.215037	22234.26008
236.287274	565.956867	87.605309	809.514094	1.03913	0.689111	22215.94897
143.20582	586.55686	-21.498363	815.617796	-1.249759	-1.599777	22160.25269
68.435472	600.29019	-143.572401	827.062237	-2.012721	-2.36274	22199.16379
-3.283025	585.793898	-255.727923	783.573361	1.802092	-0.836814	22199.16379
-96.364479	569.77168	-369.409371	780.52151	2.565055	-0.836814	24.414808
-199.364449	529.334655	-523.527844	668.365988	-0.486796	-0.836814	14.496292
-267.268132	497.29022	-597.535229	613.43267	1.03913	-0.073852	11798.45576
-370.268102	449.223568	-706.6389	494.410484	0.276167	-0.836814	22065.64531
-437.408822	370.638406	-760.809255	398.277179	-0.486796	-0.836814	22200.68972
-510.653245	292.053244	-813.453684	193.803165	0.276167	-0.073852	22170.93417
-545.749531	208.890306	-808.112944	79.358755	-1.249759	0.689111	22217.4749
-586.949519	115.808852	-761.572217	6.877295	-1.249759	-0.836814	22227.39341
-669.349494	46.379243	-734.105559	-122.063408	1.802092	2.215037	22213.66009
-618.993954	-46.702211	-711.97964	-269.315216	-0.486796	1.452074	22221.28971
-602.971736	-156.568845	-628.053738	-393.678142	-2.775684	-2.36274	22206.03046
-561.008786	-262.620666	-579.987086	-545.507727	-3.538647	-1.599777	22186.95639
-500.73473	-341.96879	-501.401924	-646.218808	1.03913	0.689111	22199.92676
-448.853263	-407.583586	-333.550122	-723.278045	-0.486796	-0.073852	22211.3712
-367.979213	-490.746524	-261.068662	-830.85579	0.276167	0.689111	22215.18601
-268.794058	-544.153916	-148.91314	-873.581704	1.03913	-0.836814	22222.81564
-172.660753	-586.116866	34.197917	-828.566902	2.565055	-0.073852	22231.20823
-73.475597	-631.131668	143.301589	-855.270598	1.03913	-1.599777	22217.4749
37.916963	-649.442773	271.479328	-808.729871	0.276167	-0.073852	22207.55638
129.472491	-621.976115	406.523733	-758.37433	-0.486796	0.689111	22200.68972
233.998386	-596.798344	505.708889	-691.23361	2.565055	0.689111	22230.44527
317.161324	-544.153916	586.582939	-620.278075	1.802092	0.689111	22210.60823
406.427965	-486.168748	640.753293	-510.411441	1.802092	-0.073852	22198.40083
454.494617	-399.953958	737.649561	-386.811478	0.276167	-0.836814	22206.79342
526.976077	-334.339163	741.464374	-306.70039	3.328018	1.452074	22199.16379
558.257549	-242.020672	763.590294	-162.500433	0.276167	2.977999	22225.10453
581.909394	-126.813299	787.242138	32.055065	0.276167	1.452074	22226.63045
596.405686	-18.47259	739.938449	181.595761	-1.249759	-1.599777	22217.4749
559.783475	76.897752	734.59771	315.877203	0.276167	-0.836814	22228.91934
552.153847	189.816237	701.027349	416.588284	1.03913	-0.836814	22229.6823
504.850158	251.616219	614.81256	521.114179	-2.012721	-1.599777	22194.58602
473.568685	346.986561	517.916292	614.195633	-0.486796	-0.073852	22208.31935
424.73907	429.386537	414.916323	679.047466	-2.012721	-0.073852	22206.03046
362.176126	494.238369	274.531179	750.765963	-1.249759	-0.836814	22202.21564
273.672448	549.934649	97.523824	750.003	-1.249759	-1.599777	22214.42305
193.561361	584.267972	2.916445	760.684479	1.03913	-0.073852	22231.97119
95.902131	584.267972	-105.424264	791.202988	2.565055	0.689111	22188.48232
31.813261	585.030935	-254.201997	743.899299	0.276167	1.452074	22212.89712
-55.164491	569.008718	-316.001979	768.314106	0.276167	0.689111	347.148045
-146.72002	530.097618	-415.187135	741.61041	1.03913	-0.073852	14.496292
-238.275548	511.02355	-550.994502	648.528956	1.802092	1.452074	12.970367
-292.445902	485.082816	-615.083372	547.054912	2.565055	-0.836814	22106.08234
-396.971797	417.179133	-715.03149	443.29198	1.03913	0.689111	22167.88232
-448.853263	356.142114	-783.698137	287.647582	1.03913	-0.073852	22167.88232
-522.860649	256.193995	-827.187013	164.810581	-0.486796	-0.836814	22234.26008
-556.431009	159.297728	-779.12036	84.699494	-0.486796	-0.073852	22212.89712
-603.734699	68.505162	-805.824056	-64.07824	0.276167	-0.073852	22218.23786
-620.519879	3.653329	-724.950006	-183.86339	1.03913	-0.073852	22231.20823
-603.734699	-97.820715	-675.357428	-309.752241	-0.486796	-0.073852	22212.13416
-586.186556	-199.294759	-622.712999	-422.670726	1.03913	1.452074	22219.00082
-535.068053	-294.665101	-538.024136	-552.374391	-1.249759	1.452074	22228.15638
-469.453257	-380.116927	-394.587141	-660.7151	-2.012721	-0.073852	22192.29713
-390.868095	-465.568754	-288.535321	-742.352113	-3.538647	-2.36274	22199.16379
-321.438486	-521.265034	-209.187196	-806.440983	-3.538647	-0.836814	22206.03046
-235.223697	-588.405754	-43.624282	-852.218747	-1.249759	-0.073852	22201.45268
-129.171877	-615.10945	20.464588	-888.840958	1.03913	2.215037	22216.71194
-13.964503	-621.213152	194.420092	-859.085412	0.276167	0.689111	22191.53417
65.383621	-644.102034	300.471912	-815.596536	-2.012721	-3.125702	22191.53417
186.694696	-629.605742	424.834838	-762.952107	-2.012721	-3.125702	22197.63787
280.539113	-564.75391	525.54592	-663.766951	0.276167	0.689111	22212.89712
342.339095	-532.709475	638.464405	-553.137354	-2.012721	-0.836814	22186.19343
[truncated: 28,725 more rows]
