# Supplementary material for: Dynamic analysis of slant cracked rotor system considering nonlinear oil film force
Source: PLoS One. 2024 Jan 25;19(1):e0294293. doi: 10.1371/journal.pone.0294293 (PMC10810477; doi:10.1371/journal.pone.0294293)
Supplement: S1 File — These data were measured by two eddy current sensors, model WT0150. (ZIP) [file pone.0294293.s001.zip › 2021.3.18 Test data for plain bearings/2021.3.18 (P=0.2Mpa, Z=8.1g Clockwise162°+4.0g)/2000.csv]

1024	30720	7	0	3
8	8	8	8	10	10	1
3	3	3	3	1	1	4
2	1	4	3	0	0	0
0	0	0	0	-0.000006	0.000048	20687.50977
-714.877357	230.879727	-1168.025416	188.517413	1.767471	1.11845	22236.54897
-819.403252	79.050143	-1155.055049	-72.415843	1.004508	1.11845	22244.94156
-839.240284	-91.853511	-1210.751329	-385.230565	1.767471	-0.407475	22244.17859
-809.484737	-260.468275	-1140.558757	-601.911982	-0.521417	-3.459326	22222.81564
-740.055128	-411.534897	-982.625471	-830.037841	0.241546	-4.222289	22228.91934
-658.418115	-558.023743	-817.82552	-1031.460003	1.004508	-1.170438	22223.5786
-540.158891	-657.971861	-624.795947	-1184.052551	-2.047343	-1.933401	22193.06009
-395.958933	-760.208868	-411.929344	-1274.082153	-0.521417	1.881413	22209.84527
-231.158982	-844.897732	-147.944237	-1341.222874	-0.521417	0.355487	22217.4749
-64.833106	-868.549577	124.43346	-1301.548812	-1.28438	0.355487	22181.61565
115.989063	-857.868098	337.300064	-1262.637712	1.004508	-1.933401	22187.71935
288.418642	-797.594042	593.655544	-1204.652544	-2.810305	-1.170438	22195.34898
429.566748	-720.534806	753.114756	-1055.111848	-1.28438	1.881413	22210.60823
568.425966	-624.401501	941.566552	-846.823021	-0.521417	3.407338	22202.97861
658.455569	-485.542283	1065.929478	-636.245305	-1.28438	2.644376	22217.4749
708.048147	-332.186773	1106.366503	-394.386118	0.241546	0.355487	22223.5786
740.092582	-166.623859	1115.522056	-99.119539	0.241546	-0.407475	22217.4749
734.751843	27.931639	1132.307236	187.75445	1.004508	-0.407475	22231.20823
711.099998	217.146398	1050.670223	467.761775	2.530434	2.644376	22231.97119
691.262967	359.82043	975.899875	735.561696	1.767471	1.881413	22216.71194
634.040761	549.798151	814.914737	934.69497	0.241546	1.11845	22219.76379
553.929674	667.294413	639.433308	1126.198617	1.004508	-0.407475	22237.31193
432.618599	782.501786	481.500021	1297.865233	2.530434	0.355487	22212.89712
292.996418	827.516587	259.477865	1346.694848	2.530434	1.11845	22214.42305
164.818678	850.40547	65.68533	1435.198525	2.530434	4.170301	22227.39341
27.485386	837.435103	-154.047938	1401.628165	1.004508	1.881413	227.362896
-134.262715	799.286966	-388.277499	1294.813382	1.004508	2.644376	16.022217
-279.225635	731.383283	-604.958916	1153.665275	-1.28438	-1.933401	20174.26069
-437.158921	639.827754	-804.855153	927.828305	0.241546	-1.933401	22188.48232
-535.581114	485.709281	-975.758806	703.517261	-0.521417	-1.933401	22216.71194
-662.995891	362.109318	-1087.151366	429.613638	-1.28438	-0.407475	22227.39341
-759.129196	201.12418	-1180.995782	174.021121	-3.573268	1.881413	22186.95639
-826.269917	19.539049	-1184.047633	-144.13434	-0.521417	-0.407475	22199.92676
-856.788427	-118.557206	-1168.025416	-428.719441	-0.521417	-1.933401	22212.13416
-792.699557	-281.831232	-1105.462471	-656.082337	-2.810305	-4.222289	22200.68972
-722.506985	-433.660817	-954.395849	-876.578568	2.530434	1.11845	22215.18601
-621.795904	-585.490401	-797.988488	-1089.445171	1.004508	2.644376	22212.13416
-502.010754	-690.779259	-587.410773	-1206.941433	1.004508	1.881413	22199.16379
-344.077467	-769.364421	-332.581219	-1280.185855	1.004508	1.11845	22206.79342
-170.884926	-841.082918	-89.196106	-1336.645098	-1.28438	-0.407475	22206.79342
6.885392	-852.527359	174.026038	-1341.222874	1.004508	1.11845	22188.48232
187.70756	-860.156987	357.900058	-1296.208073	2.530434	1.881413	22212.13416
318.174188	-772.416272	635.618494	-1155.822929	4.056359	3.407338	22248.75637
472.292661	-693.068147	814.151775	-1034.511854	1.004508	2.644376	22242.65267
585.211146	-586.253364	956.062844	-833.852654	1.767471	1.11845	22229.6823
668.374085	-456.549699	1072.796142	-613.356423	1.767471	1.11845	22238.07489
721.018513	-296.327524	1119.336869	-337.926875	2.530434	-0.407475	22232.73415
718.729625	-109.401653	1136.12205	-54.104737	0.241546	0.355487	22215.18601
742.38147	62.264962	1123.914646	250.317395	-1.28438	1.11845	22225.10453
705.759259	242.324168	1071.270217	521.932129	2.530434	1.881413	22232.73415
693.551855	397.205604	927.07026	789.73205	0.241546	0.355487	22215.18601
606.574103	560.47963	805.759185	1013.280132	-1.28438	-1.933401	22199.16379
518.833388	689.420332	639.433308	1197.154151	-1.28438	-1.933401	22198.40083
373.870468	772.58327	399.100046	1330.67263	0.241546	0.355487	22171.69713
265.529759	847.353619	178.603815	1390.946687	-1.28438	2.644376	22177.03787
125.907579	842.012879	31.352007	1429.857786	0.241546	2.644376	22209.84527
-13.714602	819.88696	-228.818287	1350.509661	-0.521417	-0.407475	53.407392
-147.996044	786.3166	-443.973778	1268.109686	0.241546	-2.696364	14.496292
-317.373772	720.701804	-635.477425	1118.568989	-0.521417	-1.170438	21687.97876
-467.677431	623.805537	-832.321812	881.287578	-0.521417	0.355487	22195.34898
-570.6774	478.842617	-1002.462502	660.791347	-0.521417	1.11845	22213.66009
-698.85514	323.198218	-1124.53654	352.554402	2.530434	-0.407475	22240.36378
-778.203265	161.450118	-1181.758745	96.961885	1.004508	0.355487	22235.786
-798.803259	-1.060945	-1191.677261	-183.04544	1.004508	-1.933401	22235.786
-830.847693	-162.046082	-1220.669845	-473.734242	1.767471	-1.170438	22242.65267
-779.72919	-313.875667	-1063.499521	-681.260107	1.004508	-0.407475	22231.20823
-714.877357	-473.334879	-915.48475	-891.837822	-1.28438	1.881413	22224.34156
-630.188494	-591.594103	-781.203308	-1099.363687	0.241546	1.881413	22206.03046
-473.01817	-697.645924	-528.662642	-1227.541427	1.004508	1.11845	22205.2675
-305.166368	-787.675527	-306.640486	-1276.371042	0.241546	-0.407475	22209.08231
-175.462702	-828.875514	-26.633161	-1325.200657	0.241546	0.355487	22199.16379
29.774274	-864.734763	227.43343	-1324.437694	0.241546	0.355487	22200.68972
186.944598	-851.764396	431.907443	-1255.008085	-3.573268	1.11845	22173.98602
352.507511	-786.149601	673.766631	-1137.511824	-2.047343	1.11845	22207.55638
498.233394	-685.43852	810.336961	-1006.282233	1.004508	0.355487	22211.3712
599.707438	-567.942258	977.4258	-772.052673	-1.28438	-1.170438	22204.50453
682.870377	-422.216376	1083.477621	-559.949032	-1.28438	-0.407475	22217.4749
737.040731	-257.416424	1111.707242	-351.660205	1.004508	1.881413	22231.97119
743.144433	-83.46092	1160.536857	12.273021	0.241546	1.11845	22217.4749
713.388886	98.887174	1113.99613	294.569234	0.241546	0.355487	22228.15638
704.233333	278.94638	1024.72949	573.813595	2.530434	-1.170438	22234.26008
620.307432	456.716697	936.988775	836.272777	1.004508	-1.170438	22215.18601
587.500034	590.998139	768.37401	1033.117163	3.293396	-1.170438	22225.10453
505.863022	713.83514	586.788879	1229.198586	1.767471	1.881413	22244.17859
371.58158	790.894376	357.137095	1337.539295	1.004508	2.644376	22192.29713
235.01125	829.042513	202.25566	1389.420761	2.530434	2.644376	22209.08231
112.174249	848.879544	15.329789	1431.383712	0.241546	-0.407475	22226.63045
-27.447932	805.390668	-303.588635	1339.828183	0.241546	0.355487	24.414808
-174.69974	765.716606	-462.284884	1236.065251	0.241546	1.11845	12.970367
-344.077467	700.864773	-662.944084	1089.576405	0.241546	2.644376	22067.9342
-470.729282	594.04999	-833.084774	872.132025	0.241546	3.407338	22206.79342
-624.084792	417.042635	-1017.721757	573.813595	-0.521417	0.355487	22214.42305
-687.410699	282.761193	-1126.062465	342.635886	-1.28438	-0.407475	22213.66009
-806.432886	135.509385	-1164.210602	60.339673	-3.573268	-0.407475	22196.11194
-817.877327	-31.579454	-1179.469857	-215.089875	-1.28438	0.355487	22202.21564
-807.195849	-194.090517	-1165.736528	-527.904597	-2.810305	-0.407475	22212.89712
-775.151414	-359.653431	-1039.084713	-736.193424	-1.28438	1.881413	22216.71194
-707.24773	-482.490432	-949.818073	-984.156313	-1.28438	0.355487	22208.31935
-575.255177	-632.794091	-765.181091	-1155.822929	1.767471	-1.170438	22205.2675
-440.210772	-731.216284	-504.247835	-1268.741414	1.004508	-1.170438	22213.66009
-293.721927	-802.171819	-278.410865	-1303.8377	-1.28438	-0.407475	22201.45268
-129.684938	-844.134769	26.011267	-1307.652514	0.241546	0.355487	22190.00824
45.796491	-865.497726	252.6112	-1327.489545	3.293396	1.881413	22193.06009
210.596442	-810.564409	460.900027	-1212.282172	2.530434	0.355487	22210.60823
364.714915	-760.971831	697.418476	-1126.830345	3.293396	-1.170438	22246.46748
480.685251	-650.342234	833.225843	-968.897059	1.004508	-1.933401	22244.94156
620.307432	-551.920041	998.788757	-752.215641	1.004508	-1.933401	22226.63045
693.551855	-391.697866	1100.262801	-507.304603	0.241546	1.11845	22226.63045
724.070364	-227.660878	1077.373919	-295.963925	-1.28438	1.881413	22226.63045
742.38147	-59.809076	1137.647975	76.361891	0.241546	0.355487	22213.66009
721.018513	149.242714	1108.655391	347.976625	1.004508	-0.407475	22225.86749
685.159265	332.353771	1020.914676	577.628409	0.241546	-1.170438	22231.97119
647.011128	478.842617	903.418415	859.161659	-2.810305	-0.407475	22212.13416
571.477817	614.649984	740.144389	1065.161598	-2.047343	1.11845	22184.6675
451.692667	715.361065	545.588891	1242.931916	-2.047343	2.644376	22201.45268
342.588996	809.205482	341.114878	1347.457811	-2.047343	0.355487	22161.01566
220.514958	854.220283	134.351976	1392.472612	-2.810305	-1.933401	22192.29713
83.181665	835.146215	-41.129453	1412.309643	-2.047343	-1.170438	5334.635456
-56.440516	809.968444	-330.292331	1303.205972	-1.28438	1.11845	18.311106
-226.581206	758.849941	-510.351537	1219.280071	0.241546	1.881413	7100.894192
-362.388573	677.975891	-707.958885	1023.198647	-0.521417	1.11845	22164.83047
-491.329276	567.346294	-889.544017	808.806118	0.241546	0.355487	22209.84527
-599.669984	416.279672	-1056.632856	510.487688	1.767471	-0.407475	22215.18601
-693.514401	273.60564	-1166.49949	257.184059	1.004508	-2.696364	22247.23045
-813.299551	95.07236	-1143.610608	16.087835	1.004508	1.11845	22246.46748
-817.114364	-63.623889	-1180.23282	-316.563919	3.293396	2.644376	22233.49712
-830.084731	-219.268288	-1142.084683	-535.534224	1.767471	1.11845	22239.60082
-755.314383	-388.646015	-991.018061	-782.734151	0.241546	-1.170438	22239.60082
-671.388481	-542.001525	-881.151427	-1022.30445	1.004508	-1.170438	22193.06009
-569.151475	-652.631122	-696.514444	-1189.39329	0.241546	-2.696364	22202.21564
-408.166337	-749.52739	-440.921928	-1266.452526	-0.521417	-1.170438	22220.52675
-240.314535	-833.453291	-218.899771	-1345.800651	1.767471	1.11845	22206.79342
-48.047925	-853.290322	58.055702	-1348.852502	-2.047343	0.355487	22188.48232
59.529821	-847.949583	315.174145	-1313.756216	-2.810305	-2.696364	22197.63787
256.374207	-814.379222	532.618525	-1212.282172	-2.047343	-1.170438	22185.43046
409.729717	-743.423688	754.640681	-1067.319252	-0.521417	-0.407475	22209.08231
544.011158	-645.764458	864.507315	-911.674853	-1.28438	0.355487	22217.4749
638.618538	-508.431165	1005.655422	-705.674914	-1.28438	1.11845	22203.74157
724.070364	-354.312692	1078.899844	-475.260168	0.241546	1.11845	22224.34156
733.225917	-186.46089	1090.344285	-182.282477	-1.28438	0.355487	22230.44527
741.618507	0.464981	1148.329453	152.658165	-0.521417	-0.407475	22216.71194
736.277768	187.390851	1093.396136	434.191414	0.241546	-1.170438	22223.5786
694.314818	352.190802	1014.048012	693.598745	-0.521417	2.644376	22229.6823
647.774091	532.250008	882.055458	934.69497	1.767471	3.407338	22214.42305
569.951891	656.612934	722.596246	1125.435654	0.241546	1.881413	22231.97119
450.166742	758.086978	495.233351	1307.783748	2.530434	1.11845	22226.63045
302.914934	819.123997	294.574151	1365.005953	-0.521417	-1.170438	22195.34898
176.263119	841.249917	99.25569	1420.702233	0.241546	-1.170438	22208.31935
53.426119	844.301768	-96.825733	1408.494829	1.767471	2.644376	1979.888302
-96.877541	793.946227	-346.314548	1261.243021	-2.047343	2.644376	16.78518
-255.57379	745.879575	-601.144102	1149.850462	-2.810305	1.11845	17330.69857
-423.425592	660.427748	-744.581097	985.813473	-2.047343	-2.696364	22193.82305
-521.084822	523.094455	-950.581036	747.769099	0.241546	-0.407475	22219.76379
-654.603301	396.442641	-1088.677291	450.976595	-0.521417	-1.170438	22213.66009
-754.55142	208.753808	-1162.684677	190.043339	-2.810305	0.355487	22200.68972
-814.825476	65.316813	-1179.469857	-97.593613	-1.28438	0.355487	22209.84527
-830.847693	-113.216467	-1193.203186	-376.837975	-2.047343	-0.407475	22196.87491
-804.143998	-252.838648	-1159.632826	-711.015654	-2.810305	-3.459326	22212.89712
-743.869941	-420.69045	-992.543986	-851.400797	1.767471	-1.170438	22225.86749
-647.736637	-536.660786	-870.469948	-1038.326668	-1.28438	-1.933401	22180.08972
-527.951487	-652.631122	-711.010736	-1240.511793	-0.521417	-0.407475	22201.45268
-402.825598	-776.994048	-387.514536	-1287.05252	0.241546	1.11845	22212.13416
-202.929361	-835.742179	-161.677566	-1306.889551	-0.521417	1.881413	22193.82305
-41.181261	-852.527359	134.351976	-1290.867334	-2.810305	-2.696364	22185.43046
130.485355	-834.216254	357.900058	-1296.208073	4.056359	-1.933401	22228.15638
309.018635	-789.964415	621.122202	-1165.741445	1.767471	1.11845	22232.73415
436.433413	-702.2237	776.003638	-1055.111848	3.293396	4.170301	22238.07489
565.374115	-596.934842	949.959142	-875.815605	1.767471	3.407338	22245.70452
666.848159	-465.705252	1061.351701	-670.578629	0.241546	1.11845	22225.10453
733.98888	-331.42381	1105.60354	-402.015745	-0.521417	-1.170438	22219.76379
716.440737	-142.209051	1109.418354	-103.697315	-1.28438	-1.170438	22228.91934
745.433321	26.405714	1136.12205	222.850736	0.241546	0.355487	22219.76379
710.337035	211.042696	1073.559105	490.650657	-1.28438	1.11845	22221.28971
689.737041	388.050051	988.107279	740.139472	1.004508	1.11845	22230.44527
601.233364	549.798151	855.351762	994.969026	-2.810305	-0.407475	22192.29713
538.670419	666.53145	684.448109	1183.420822	-2.047343	-0.407475	22188.48232
405.15194	779.449935	470.05558	1333.724481	-0.521417	1.11845	22186.19343
292.233455	823.701774	254.900089	1373.398544	-0.521417	0.355487	22174.74899
131.248318	841.249917	0.833497	1384.842985	-2.810305	1.881413	22191.53417
22.907609	837.435103	-221.951622	1327.620779	-1.28438	1.11845	299.844356
-126.633087	784.027711	-460.758959	1244.457841	-0.521417	-0.407475	16.022217
-307.455256	732.146245	-627.847798	1154.428238	1.004508	-1.933401	20902.12714
-448.603362	638.301829	-822.403296	907.228311	-0.521417	-1.933401	22206.79342
-581.358878	497.153722	-974.995843	650.872832	2.530434	1.11845	22222.81564
-673.67737	342.272287	-1116.906912	405.961793	1.004508	1.11845	22213.66009
-759.129196	194.257516	-1174.89208	136.635947	2.530434	1.881413	22246.46748
-829.321768	40.902006	-1190.151335	-127.34916	0.241546	-1.933401	22248.75637
-859.840277	-132.290536	-1173.366155	-429.482404	2.530434	-1.933401	22229.6823
-785.069929	-291.749748	-1079.521738	-678.971219	-0.521417	-3.459326	22233.49712
-715.64032	-436.712668	-971.943992	-889.548934	1.767471	1.11845	22232.73415
-637.055158	-577.860774	-831.558849	-1090.971097	-0.521417	2.644376	22179.32676
-501.247791	-704.512588	-587.410773	-1211.519209	1.004508	2.644376	22199.92676
-337.973765	-779.282936	-358.521952	-1284.000669	1.004508	1.11845	22225.86749
-161.729373	-835.742179	-78.514628	-1292.393259	0.241546	-0.407475	22189.24528
9.17428	-842.608844	176.314927	-1299.259924	1.004508	1.881413	22193.82305
154.1372	-854.816247	433.433369	-1229.830315	-2.047343	0.355487	22192.29713
306.729747	-786.149601	648.588861	-1142.0896	-0.521417	4.170301	22199.92676
448.640816	-696.882961	804.996222	-993.311866	-2.047343	3.407338	22201.45268
594.366699	-579.386699	925.544334	-847.585984	-0.521417	-0.407475	22217.4749
682.107414	-448.920071	1085.003546	-594.282355	-1.28438	-1.933401	22212.89712
724.833327	-280.305307	1080.42577	-376.837975	0.241546	-0.407475	22220.52675
741.618507	-96.431287	1083.477621	-52.578812	0.241546	0.355487	22231.20823
740.092582	64.553851	1099.499838	249.554432	1.767471	1.11845	22225.86749
714.151849	258.346386	1055.248	536.428421	1.004508	0.355487	22221.28971
669.137047	422.383374	965.218397	798.12464	-0.521417	-1.933401	22226.63045
597.41855	581.842586	790.49993	1010.991244	3.293396	-1.933401	22236.54897
523.411165	703.916624	652.403674	1223.094884	0.241546	-1.170438	22222.81564
402.863052	790.131413	403.677822	1335.250407	0.241546	0.355487	22209.08231
245.692728	842.012879	221.329728	1380.265208	1.004508	3.407338	22218.23786
126.670541	851.168432	17.618677	1406.968904	-1.28438	0.355487	22202.97861
-16.00349	822.175848	-244.840504	1312.361525	-1.28438	-1.933401	39.674062
-160.203448	774.109196	-485.173766	1249.035617	-2.810305	-1.170438	14.496292
-318.136734	706.968475	-652.262606	1078.131964	-0.521417	-0.407475	21856.59352
-445.551511	615.412947	-847.581066	877.472765	2.530434	2.644376	22213.66009
-578.307028	479.605579	-974.232881	615.776546	-1.28438	1.11845	22222.81564
-716.403283	304.887113	-1126.825428	367.050694	-3.573268	-0.407475	22192.29713
-778.203265	146.190863	-1186.336521	103.828549	-2.810305	-1.933401	22198.40083
-829.321768	8.094608	-1208.462441	-166.260259	-1.28438	-1.170438	22213.66009
-838.477321	-142.972014	-1168.788379	-478.312019	0.241546	-0.407475	22201.45268
-767.521786	-322.268257	-1102.41062	-723.98602	-1.28438	0.355487	22212.89712
-711.825507	-474.860804	-996.3588	-968.897059	-0.521417	2.644376	22219.00082
-595.092208	-621.34965	-747.632948	-1120.726643	0.241546	1.881413	22176.27491
-495.907052	-690.779259	-514.16635	-1219.148836	0.241546	-1.933401	22206.03046
-296.773778	-786.912564	-272.307163	-1296.208073	-0.521417	-1.933401	22217.4749
-137.314566	-853.290322	-10.610944	-1282.474744	2.530434	1.881413	22191.53417
28.248348	-842.608844	242.692685	-1315.282141	1.767471	2.644376	22200.68972
203.729778	-829.638477	455.559288	-1218.385874	1.767471	2.644376	22225.86749
353.270474	-764.023682	691.314774	-1109.282202	1.004508	1.11845	22240.36378
498.233394	-695.357035	866.033241	-954.400767	2.530434	-0.407475	22235.02304
598.944475	-578.623737	990.396167	-746.874902	1.767471	-1.170438	22242.65267
672.951861	-431.371928	1088.81836	-568.341622	-1.28438	-2.696364	22225.10453
727.122215	-245.971983	1066.692441	-332.586136	0.241546	0.355487	22215.18601
737.040731	-74.305368	1130.018348	35.161903	0.241546	-0.407475	22228.15638
724.070364	105.753838	1080.42577	292.280345	-1.28438	-0.407475	22227.39341
710.337035	282.761193	1044.566521	594.413589	1.004508	-1.933401	22220.52675
652.351867	439.168554	934.699887	869.843137	-0.521417	-1.933401	22228.15638
594.366699	597.101841	782.870302	1065.161598	-1.28438	-0.407475	22199.92676
479.159326	709.257363	579.159252	1242.168953	-1.28438	1.881413	22191.53417
373.870468	793.183264	367.055611	1336.013369	-0.521417	3.407338	22176.27491
236.537175	834.383252	193.100107	1387.131873	-0.521417	1.881413	22199.92676
95.389069	816.835109	-35.025752	1431.383712	1.004508	1.11845	22198.40083
-32.025708	821.412886	-321.899741	1302.443009	-0.521417	-0.407475	27.466659
-210.558988	774.872159	-525.610791	1227.672661	1.767471	3.407338	15.259255
-344.84043	698.575885	-710.247774	1043.798641	-1.28438	3.407338	22099.97864
-485.225574	577.26481	-867.418097	840.08759	-0.521417	1.11845	22211.3712
-611.877388	436.879666	-1007.803241	560.843229	-1.28438	-0.407475	22222.81564
-717.166246	284.287119	-1128.351353	299.14701	1.004508	-0.407475	22231.97119
-791.173631	138.561236	-1153.529124	43.554493	1.767471	-0.407475	22239.60082
-831.610656	-18.609088	-1203.884664	-254.763937	0.241546	-0.407475	22245.70452
-823.981029	-193.327555	-1139.795795	-501.200901	1.767471	1.881413	22227.39341
-778.203265	-363.468245	-1033.743974	-744.586014	-1.28438	-1.170438	22228.15638
-703.432916	-466.468214	-978.810657	-1055.874811	0.241546	0.355487	22199.92676
-575.255177	-612.95706	-723.21814	-1124.541457	-2.047343	-1.933401	22177.80084
-452.418176	-728.927396	-506.536723	-1241.274756	-1.28438	-1.170438	22207.55638
-288.381188	-796.831079	-235.684951	-1291.630296	1.004508	0.355487	22223.5786
-115.951609	-858.631061	36.692746	-1302.311775	0.241546	1.881413	22195.34898
48.085379	-855.57921	277.026008	-1295.44511	-2.810305	0.355487	22181.61565
217.463107	-825.823663	512.018531	-1214.57106	-2.810305	-0.407475	22199.92676
380.737133	-744.949613	729.462911	-1086.39332	-2.047343	-1.170438	22209.84527
509.677835	-643.475569	901.129527	-918.541518	-1.28438	-1.170438	22206.03046
619.544469	-528.268196	1006.418384	-777.393412	-2.810305	-0.407475	22216.71194
703.47037	-377.964537	1049.144298	-541.637926	-0.521417	1.11845	22226.63045
747.722209	-202.483107	1126.966497	-241.79357	-2.047343	0.355487	22215.18601
736.277768	-43.023895	1149.855379	99.250773	1.004508	-0.407475	22230.44527
722.544439	152.294565	1099.499838	361.709954	1.004508	-0.407475	22235.02304
704.996296	326.250069	1017.862825	642.480242	-0.521417	-0.407475	22217.4749
659.218532	494.101871	903.418415	904.17646	1.767471	1.881413	22244.17859
576.818556	637.538866	740.907352	1107.887511	1.767471	2.644376	22247.99341
470.766736	744.353649	550.92963	1274.213388	2.530434	1.11845	22215.94897
344.877884	828.27955	380.78894	1373.398544	2.530434	1.11845	22206.79342
234.248287	848.116581	135.877902	1408.494829	-0.521417	-1.170438	22215.18601
70.211299	837.435103	-86.907218	1406.968904	0.241546	0.355487	7423.62743
-81.618286	807.679556	-334.870107	1265.057835	0.241546	1.881413	19.074068
-231.158982	757.324016	-521.795978	1184.183785	-0.521417	3.407338	11431.47069
-360.862648	663.479599	-738.477395	1005.650504	-1.28438	1.11845	22163.30454
-521.084822	550.561114	-914.721787	785.917236	-0.521417	-1.170438	22213.66009
-627.136643	397.205604	-1057.395819	502.858061	1.004508	-0.407475	22228.91934
-719.455134	246.901945	-1150.477273	264.813687	-2.047343	-0.407475	22190.7712
-836.951395	98.887174	-1161.921714	-34.267706	-2.810305	0.355487	22200.68972
-824.743992	-70.490554	-1184.810596	-289.860223	-2.047343	1.11845	22209.08231
-827.03288	-227.660878	-1150.477273	-564.526808	-1.28438	-0.407475	22206.03046
-748.447718	-385.594164	-1012.381017	-778.156374	-0.521417	-3.459326	22215.94897
-678.255146	-521.401531	-901.751421	-1040.615556	0.241546	-2.696364	22198.40083
-563.810736	-650.342234	-688.121854	-1158.87478	3.293396	2.644376	22206.79342
-387.566343	-734.268135	-456.181182	-1296.208073	1.004508	1.11845	22202.21564
-243.366386	-818.194036	-189.144224	-1319.859918	1.004508	1.11845	22215.94897
-70.173845	-857.868098	96.203839	-1292.393259	1.004508	1.11845	22203.74157
115.2261	-845.660695	329.670437	-1285.526595	2.530434	-1.170438	22217.4749
276.211238	-807.512558	547.114817	-1171.845147	4.056359	-1.170438	22244.17859
405.15194	-735.79406	743.19624	-1070.371103	0.241546	-0.407475	22244.17859
547.825972	-641.186681	938.514701	-894.126711	1.767471	2.644376	22229.6823
645.485202	-499.275612	1051.433186	-660.660113	0.241546	2.644376	22234.26008
676.766675	-334.475661	1072.796142	-466.104615	0.241546	0.355487	22226.63045
749.248135	-187.223853	1141.462789	-147.186191	0.241546	-0.407475	22213.66009
730.937029	11.909422	1137.647975	170.206307	0.241546	-1.933401	22225.10453
722.544439	181.287149	1081.188733	435.71734	1.004508	0.355487	22235.02304
678.2926	365.924132	998.788757	712.672813	0.241546	3.407338	22217.4749
651.588904	505.546312	832.46288	954.532001	-1.28438	3.407338	22189.24528
555.455599	663.479599	723.359209	1130.776393	-2.810305	1.11845	22202.97861
428.803785	754.272165	506.677792	1305.49486	-1.28438	-1.933401	22175.51195
321.226039	816.835109	318.225996	1383.317059	-0.521417	0.355487	22195.34898
198.389039	854.220283	77.129771	1411.54668	-1.28438	0.355487	22201.45268
26.722423	825.990662	-119.714615	1381.028171	1.004508	4.170301	409.71099
-112.899758	813.020295	-373.018244	1296.339307	0.241546	1.881413	15.259255
-257.862678	755.035127	-553.840413	1184.183785	-0.521417	-0.407475	16294.59517
-403.588561	663.479599	-826.21811	933.169044	-1.28438	-1.170438	22181.61565
-534.055189	530.724083	-936.847707	755.398727	0.241546	-1.170438	22212.89712
-659.94404	388.813014	-1117.669875	419.695122	1.004508	-0.407475	22233.49712
-735.477351	222.487137	-1141.32172	204.539631	3.293396	1.881413	22244.94156
-818.64029	59.976074	-1173.366155	-74.704731	-0.521417	-0.407475	22230.44527
-830.847693	-80.409069	-1182.521708	-344.79354	1.767471	-1.170438	22238.83786
-832.373619	-253.601611	-1095.543956	-569.867547	2.530434	-1.933401	22239.60082
-753.025494	-417.638599	-985.677322	-848.348946	-0.521417	-2.696364	22219.76379
-659.181078	-556.497817	-854.447731	-1067.319252	1.004508	-1.170438	22193.06009
-534.818152	-673.994079	-617.16632	-1185.578476	1.004508	2.644376	22204.50453
-386.803381	-767.838495	-382.93676	-1282.474744	0.241546	1.11845	22204.50453
-214.373802	-828.875514	-141.840535	-1339.696949	-1.28438	-0.407475	22206.03046
-45.759037	-853.290322	146.55938	-1308.415477	-0.521417	-2.696364	22207.55638
114.463138	-861.682912	349.507468	-1301.548812	-2.810305	-0.407475	22177.80084
310.544561	-793.779228	589.84073	-1175.65996	-4.336231	-0.407475	22203.74157
425.751934	-719.00888	795.840669	-1023.067413	-2.047343	4.170301	22211.3712
566.900041	-606.853358	943.092477	-865.134127	-0.521417	1.881413	22202.97861
657.692606	-461.890438	1068.981329	-641.586045	-0.521417	-1.170438	22221.28971
732.462954	-341.342325	1094.922062	-404.304633	-2.047343	-1.933401	22228.91934
739.329619	-155.94238	1121.625758	-92.252874	0.241546	0.355487	22216.71194
733.225917	42.427931	1111.707242	196.910003	-0.521417	0.355487	22222.05268
730.937029	230.116764	1061.351701	467.761775	1.004508	1.881413	22231.20823
687.448153	389.575976	1001.077645	759.976503	1.004508	1.881413	22220.52675
656.929643	555.901853	825.596216	969.791256	0.241546	-1.170438	22228.91934
547.063009	678.738854	687.49996	1187.235636	-0.521417	-2.696364	22238.83786
418.122307	763.427718	483.025947	1339.828183	1.767471	1.11845	22215.18601
289.181604	835.146215	302.966741	1382.554096	-0.521417	0.355487	22211.3712
154.1372	843.538805	65.68533	1416.124457	-0.521417	2.644376	22213.66009
-5.322012	818.361035	-200.588665	1343.642997	-0.521417	0.355487	172.429579
-128.159013	782.501786	-421.847859	1268.872649	-0.521417	-1.933401	14.496292
-283.040448	714.598102	-615.640394	1151.376387	-0.521417	-1.170438	20599.9939
-426.477443	627.62035	-797.225526	897.309796	1.004508	-0.407475	22206.79342
-552.366294	491.05002	-973.469918	682.917267	-0.521417	0.355487	22210.60823
-697.329214	344.561175	-1102.41062	384.598837	-2.810305	1.881413	22199.16379
-753.788457	192.73159	-1209.225404	107.643363	-2.810305	0.355487	22206.79342
-840.003246	29.457565	-1194.729112	-101.408427	-2.047343	-1.933401	22197.63787
-821.692141	-134.579424	-1178.706894	-413.460186	-3.573268	-2.696364	22210.60823
-773.625488	-284.883083	-1077.23285	-675.156405	-2.810305	-1.170438	22221.28971
-734.714389	-437.47563	-1016.195831	-907.097077	-1.28438	1.881413	22201.45268
-630.188494	-555.734855	-778.91442	-1075.711842	1.767471	2.644376	22194.58602
-495.907052	-686.964445	-575.203369	-1200.837731	1.004508	1.881413	22211.3712
-346.366356	-794.542191	-341.736772	-1306.126588	0.241546	0.355487	22185.43046
-170.884926	-843.371806	-76.225739	-1332.067321	-0.521417	-0.407475	22196.87491
-3.796087	-849.475508	177.077889	-1307.652514	1.767471	1.11845	22225.86749
178.552007	-835.742179	431.907443	-1261.87475	2.530434	4.170301	22213.66009
327.329741	-764.023682	653.166637	-1144.378488	1.004508	1.881413	22238.07489
476.870438	-691.542222	822.544365	-971.94891	2.530434	1.11845	22244.17859
608.862991	-558.786706	994.973943	-814.778586	1.004508	-1.933401	22228.91934
670.662973	-435.186742	1071.270217	-597.334206	0.241546	-1.170438	22224.34156
720.255551	-291.749748	1084.240584	-393.623155	1.767471	1.881413	22225.86749
743.907396	-109.401653	1130.018348	-31.978818	3.293396	3.407338	22225.86749
725.59629	66.079776	1128.492422	251.84332	0.241546	1.11845	22220.52675
712.625923	246.138982	1013.285049	514.302502	1.767471	-0.407475	22230.44527
673.714824	422.383374	953.010993	802.702416	-0.521417	-1.170438	22229.6823
577.581519	562.005555	769.899936	1009.465318	-2.810305	-2.696364	22181.61565
520.359314	684.842556	569.240736	1163.583791	-2.047343	-1.170438	22197.63787
405.914903	792.420302	415.885226	1338.302258	-3.573268	0.355487	22183.90454
259.426058	819.123997	215.226026	1398.576314	-0.521417	1.11845	22189.24528
128.196467	850.40547	22.959416	1426.805935	-0.521417	-1.170438	22204.50453
-30.499782	831.331401	-234.921989	1369.58373	1.004508	-1.170438	81.637013
-167.833075	779.449935	-456.181182	1249.035617	1.767471	1.11845	13.733329
-325.766362	700.864773	-657.603345	1071.2653	1.004508	1.11845	21785.63799
-444.025586	623.042574	-834.6107	844.665367	1.767471	3.407338	22213.66009
-577.544065	459.005586	-987.203247	627.98395	-1.28438	2.644376	22206.03046
-690.46255	318.620442	-1100.121732	360.184029	1.004508	-1.170438	22241.12674
-767.521786	169.079745	-1209.225404	84.754481	3.293396	-1.170438	22246.46748
-833.899544	-10.216498	-1219.906882	-181.519514	1.004508	-0.407475	22228.91934
-817.877327	-174.253486	-1160.395788	-447.793509	0.241546	1.11845	22233.49712
-778.203265	-332.186773	-1075.706925	-716.356393	-0.521417	2.644376	22236.54897
-716.403283	-474.097842	-973.469918	-950.585953	1.004508	1.881413	22186.19343
-604.247761	-600.749656	-727.795917	-1088.682208	-0.521417	-1.933401	22196.87491
-466.151505	-708.327402	-541.633009	-1238.985868	0.241546	-1.170438	22214.42305
-314.321921	-790.727378	-290.618268	-1312.993253	0.241546	1.881413	22207.55638
-142.655305	-853.290322	-38.077602	-1322.148806	-0.521417	1.881413	22196.87491
28.248348	-868.549577	232.011206	-1336.645098	0.241546	2.644376	22197.63787
203.729778	-840.319955	443.351885	-1263.400675	-0.521417	2.644376	22202.97861
351.744549	-784.623676	644.011084	-1135.985898	-2.810305	-2.696364	22199.92676
489.840804	-680.097781	866.796203	-978.052612	0.241546	-1.170438	22215.94897
595.892625	-567.179296	1004.892459	-789.600816	-0.521417	-1.933401	22216.71194
703.47037	-419.927487	1088.055397	-567.578659	0.241546	1.11845	22216.71194
727.885178	-252.838648	1117.047981	-289.09726	-0.521417	0.355487	22225.86749
748.485172	-81.934995	1141.462789	35.161903	1.767471	0.355487	22233.49712
743.907396	98.887174	1070.507254	294.569234	-2.047343	-2.696364	22215.18601
711.862961	280.472305	1010.233198	527.272868	-0.521417	-2.696364	22226.63045
688.974078	463.583362	898.840638	836.272777	1.004508	-0.407475	22230.44527
592.077811	590.998139	740.144389	1043.035678	1.767471	1.881413	22225.86749
481.448214	712.309214	608.914798	1249.035617	0.241546	2.644376	22215.94897
391.418611	797.761041	373.922275	1369.58373	1.767471	2.644376	22222.05268
228.907548	845.827693	186.233442	1421.465196	1.004508	-0.407475	22202.21564
109.122398	842.775842	1.59646	1417.650382	0.241546	-2.696364	22207.55638
-45.759037	818.361035	-286.803455	1358.902252	1.004508	1.11845	25.940733
-194.536771	771.057345	-467.625623	1239.880065	-0.521417	1.881413	12.207404
-341.025616	688.657369	-677.440376	1061.346784	-0.521417	2.644376	22086.24531
-482.936685	596.338878	-859.025507	825.591298	0.241546	2.644376	22217.4749
-606.536649	440.69448	-1029.166198	573.050633	0.241546	-1.170438	22211.3712
-719.455134	275.894529	-1134.455055	296.858122	-1.28438	-1.933401	22196.11194
-780.492153	123.301981	-1227.536509	-24.34919	-0.521417	1.11845	22209.84527
-828.558805	-32.342417	-1166.49949	-234.926906	0.241546	1.11845	22202.97861
-830.084731	-215.453474	-1149.71431	-498.14905	-0.521417	0.355487	22207.55638
-762.181047	-355.075655	-1032.218049	-749.16379	1.004508	-0.407475	22226.63045
-686.647736	-510.720053	-886.492166	-958.21558	2.530434	-1.170438	22201.45268
-579.832953	-622.875575	-698.803333	-1138.274786	2.530434	-0.407475	22199.16379
-437.158921	-729.690359	-490.514505	-1257.296973	1.004508	-0.407475	22211.3712
-273.121933	-815.905148	-277.647902	-1310.704365	-0.521417	1.881413	22194.58602
-87.721988	-867.023651	9.226087	-1328.252508	-1.28438	1.11845	22187.71935
65.633522	-854.816247	264.818604	-1316.045104	1.767471	-0.407475	22235.02304
212.122368	-815.142185	482.262984	-1235.171054	1.767471	0.355487	22246.46748
387.603797	-751.053315	677.581445	-1106.230351	1.767471	-1.170438	22231.20823
513.492649	-664.075563	878.240645	-889.548934	1.004508	-1.170438	22238.83786
605.048177	-529.794122	1033.12208	-728.563797	1.004508	2.644376	22239.60082
691.262967	-388.646015	1088.81836	-500.437938	-2.047343	0.355487	22211.3712
730.937029	-211.63866	1127.72946	-237.978757	-1.28438	-1.933401	22221.28971
731.699992	-45.312784	1113.233168	102.302624	-0.521417	-1.170438	22231.97119
711.099998	145.427901	1096.447987	363.998843	-0.521417	-1.933401	22214.42305
694.314818	312.51674	989.633204	621.117285	-1.28438	-1.933401	22222.05268
641.670389	462.057436	855.351762	874.420914	-2.810305	2.644376	22189.24528
559.270413	645.168493	698.944401	1060.583821	-0.521417	3.407338	22185.43046
450.166742	711.546251	475.396319	1208.598592	-0.521417	1.11845	22177.03787
328.092704	804.627705	344.166729	1352.035587	-1.28438	0.355487	22206.79342
196.863113	834.383252	132.063088	1393.235575	-1.28438	-0.407475	22196.87491
83.944628	831.331401	-99.877584	1396.287426	-1.28438	0.355487	3766.747032
-89.247913	804.627705	-311.981225	1326.094854	0.241546	3.407338	18.311106
-235.736759	751.220314	-518.744127	1195.628226	-0.521417	1.881413	9511.093478
-386.803381	660.427748	-739.240358	996.494952	0.241546	1.11845	22164.06751
-485.988536	544.457412	-965.077328	752.346876	3.293396	0.355487	22221.28971
-601.958872	397.968567	-1065.788409	441.058079	1.004508	-1.170438	22237.31193
-726.321799	236.983429	-1144.373571	219.798885	0.241546	-0.407475	22235.02304
-798.803259	108.042727	-1232.877248	-28.926967	3.293396	1.11845	22244.17859
-836.188433	-60.572038	-1193.966149	-298.252813	-1.28438	-1.933401	22237.31193
-811.010662	-212.401623	-1095.543956	-563.763845	-0.521417	-1.933401	22225.10453
-754.55142	-388.646015	-1036.795825	-778.919337	0.241546	-2.696364	22228.15638
-685.121811	-538.949674	-846.055141	-1006.282233	-1.28438	-1.933401	22201.45268
-545.49963	-649.579271	-656.077419	-1137.511824	-2.047343	-1.170438	22196.11194
-399.010784	-760.971831	-449.314518	-1270.26734	1.767471	1.11845	22212.89712
-234.973796	-825.823663	-170.070156	-1321.385843	0.241546	1.881413	22198.40083
-74.751621	-842.608844	93.914951	-1312.993253	-1.28438	-0.407475	22190.00824
103.018697	-858.631061	321.277847	-1280.185855	-2.810305	-0.407475	22191.53417
260.18902	-807.512558	521.174084	-1213.045135	-2.047343	-0.407475	22207.55638
424.226009	-742.660725	737.092538	-1059.689624	1.004508	2.644376	22198.40083
532.566717	-631.268166	914.099893	-839.193393	1.004508	1.881413	22212.89712
641.670389	-480.201544	1051.433186	-657.608262	-0.521417	1.11845	22229.6823
707.285184	-335.238624	1078.136882	-448.556472	0.241546	-0.407475	22217.4749
742.38147	-172.727561	1139.173901	-136.504713	-0.521417	-1.170438	22223.5786
729.411104	2.753869	1130.018348	152.658165	-1.28438	-0.407475	22231.20823
718.729625	194.257516	1057.536888	423.509936	0.241546	1.881413	22219.00082
670.662973	381.946349	1010.233198	693.598745	-1.28438	1.11845	22218.23786
635.566687	543.694449	824.833253	889.680168	2.530434	1.11845	22239.60082
538.670419	658.13886	688.262923	1146.798611	3.293396	1.11845	22231.97119
427.27786	755.035127	415.885226	1265.057835	1.767471	-0.407475	22204.50453
301.389008	825.990662	318.988958	1378.739283	-1.28438	-1.170438	22224.34156
162.52979	848.879544	74.840883	1427.568898	-1.28438	0.355487	22215.18601
43.507603	835.909178	-157.099789	1373.398544	-0.521417	1.11845	547.807245
-106.796056	796.998078	-365.388617	1300.917084	-0.521417	-0.407475	16.022217
-262.440454	729.094394	-586.64781	1168.161567	2.530434	0.355487	18330.17975
-430.292257	644.405531	-807.144041	939.272746	-1.28438	-1.933401	22187.71935
-523.37371	536.064822	-958.973626	726.406143	0.241546	-0.407475	22217.4749
-659.181078	356.005616	-1123.773577	418.169197	-2.810305	0.355487	22201.45268
-748.447718	222.487137	-1174.129118	175.547047	-2.047343	0.355487	22196.11194
-819.403252	67.605701	-1260.343907	-146.423228	-0.521417	-1.170438	22205.2675
-834.662507	-112.453504	-1148.188385	-355.475018	2.530434	-1.170438	22220.52675
-815.588439	-262.757164	-1091.729142	-604.20087	1.004508	-1.170438	22207.55638
-746.921792	-416.112674	-970.418067	-832.326729	0.241546	0.355487	22214.42305
-659.94404	-535.897823	-801.040339	-1038.326668	-0.521417	1.11845	22207.55638
-524.136673	-672.468153	-606.484841	-1169.556259	1.004508	1.881413	22194.58602
-389.092269	-739.608874	-395.144163	-1272.556228	-0.521417	0.355487	22199.16379
-202.166398	-825.823663	-155.573864	-1309.941402	1.004508	1.881413	22194.58602
-41.944224	-857.868098	132.063088	-1346.563613	0.241546	-1.170438	22212.13416
138.114982	-847.18662	360.951909	-1280.185855	3.293396	-0.407475	22227.39341
289.944567	-765.549607	632.566643	-1176.422923	2.530434	4.170301	22244.17859
454.744518	-709.090365	801.944371	-1033.748891	1.004508	3.407338	22232.73415
576.055593	-596.17188	952.24803	-814.778586	1.767471	2.644376	22231.97119
660.744457	-477.149693	1068.218366	-638.534194	-0.521417	0.355487	22231.97119
728.648141	-328.371959	1123.914646	-372.260198	-0.521417	-0.407475	22219.00082
743.144433	-145.260902	1139.936863	-72.415843	-0.521417	0.355487	22219.00082
737.803694	35.561267	1119.336869	199.198891	-2.047343	1.11845	22227.39341
730.937029	228.590839	1076.610956	495.228433	-0.521417	2.644376	22229.6823
679.055563	384.9982	994.210981	750.82095	0.241546	-1.170438	22219.76379
603.522252	525.383344	844.670284	949.954225	-1.28438	-1.933401	22193.82305
540.196345	674.92404	660.033302	1162.820828	-2.047343	-1.170438	22184.6675
395.233425	762.664755	414.359301	1263.531909	-2.047343	1.11845	22167.11936
293.759381	829.042513	286.944523	1403.15409	0.241546	4.170301	22204.50453
161.766827	860.323985	58.818665	1438.250376	0.241546	3.407338	22207.55638
23.670572	832.857327	-184.566448	1402.391128	0.241546	-0.407475	221.259194
-137.314566	794.70919	-395.907126	1294.050419	-2.047343	-2.696364	16.022217
-288.381188	721.464767	-621.744096	1135.35417	-1.28438	-0.407475	21186.71224
-439.447809	632.96109	-776.625532	911.806088	0.241546	-0.407475	22192.29713
-561.521847	473.501878	-979.57362	673.761714	-1.28438	1.881413	22213.66009
-669.099593	334.642659	-1139.795795	384.598837	0.241546	1.11845	22247.99341
-764.469935	193.494553	-1179.469857	137.39891	1.767471	-1.170438	22229.6823
-814.062513	16.487198	-1242.795764	-157.867669	3.293396	-3.459326	22235.02304
-838.477321	-134.579424	-1141.32172	-431.008329	-1.28438	-1.933401	22241.12674
-802.618072	-300.9053	-1085.62544	-660.660113	1.767471	1.11845	22224.34156
-743.106979	-442.816369	-955.158812	-896.415599	-1.28438	1.11845	22197.63787
-611.114425	-569.468184	-778.151457	-1075.711842	-1.28438	1.11845	22209.08231
-494.381126	-700.697775	-573.677444	-1219.911799	1.004508	0.355487	22206.79342
-339.499691	-772.416272	-329.529368	-1309.941402	-0.521417	-0.407475	22206.03046
-169.359001	-864.734763	-78.514628	-1340.459912	-0.521417	-0.407475	22192.29713
-4.559049	-862.445875	160.292709	-1320.62288	-2.047343	2.644376	22183.14158
173.211268	-831.164403	448.692624	-1219.148836	-4.336231	1.11845	22199.92676
297.574194	-803.697744	609.677761	-1163.452557	-2.047343	1.881413	22206.79342
468.477847	-682.386669	827.122141	-994.837792	-1.28438	-0.407475	22217.4749
584.448183	-574.04596	978.188763	-804.097108	-2.047343	-1.933401	22208.31935
682.870377	-439.764519	1059.062813	-590.467541	0.241546	-1.170438	22226.63045
717.2037	-254.364573	1127.72946	-317.326881	-1.28438	1.11845	22229.6823
744.670358	-101.009063	1146.040565	15.324872	0.241546	1.11845	22218.23786
731.699992	95.07236	1130.018348	280.835904	-1.28438	-1.170438	22225.10453
722.544439	278.183417	1066.692441	563.132117	-0.521417	-1.170438	22231.20823
674.477786	452.138921	936.225813	801.939454	1.767471	-3.459326	22218.23786
610.388917	590.998139	786.685116	1053.717157	1.004508	-1.933401	22233.49712
514.255612	727.568469	661.559227	1236.828214	1.004508	1.11845	22198.40083
393.707499	793.183264	374.685238	1319.228189	0.241546	2.644376	22197.63787
265.529759	843.538805	245.744536	1421.465196	0.241546	1.11845	22219.76379
133.537206	851.931395	-22.818348	1413.072606	-2.047343	-1.933401	22219.76379
-18.292379	825.227699	-231.107175	1378.739283	1.004508	-1.933401	52.644429
-168.596038	765.716606	-417.270083	1258.19117	-1.28438	0.355487	14.496292
-337.210803	714.598102	-665.995935	1098.731958	-1.28438	2.644376	21694.84542
-454.707064	602.44258	-871.995874	854.583882	-1.28438	1.881413	22196.87491
-582.884804	450.612995	-1008.566204	590.598776	-2.047343	-1.170438	22208.31935
-692.751438	293.442672	-1175.655043	345.687737	0.241546	-1.170438	22206.03046
-815.588439	137.798273	-1220.669845	45.080419	-2.810305	-1.170438	22193.82305
-832.373619	-0.297982	-1263.395758	-257.052825	1.004508	0.355487	22202.97861
-828.558805	-164.334971	-1143.610608	-463.815727	-1.28438	1.11845	22216.71194
-787.358817	-331.42381	-1063.499521	-704.148989	-2.810305	0.355487	22222.05268
-704.195879	-488.594134	-939.136595	-937.615587	1.767471	-0.407475	22198.40083
-592.80332	-602.275582	-740.00332	-1129.119233	0.241546	-0.407475	22214.42305
-478.358909	-725.875545	-546.973748	-1243.563644	-2.047343	-1.933401	22209.84527
-317.373772	-786.149601	-310.4553	-1310.704365	-0.521417	-0.407475	22183.90454
-138.840491	-825.060701	-34.262789	-1320.62288	1.004508	1.11845	22177.03787
41.981678	-832.690328	233.537132	-1334.35621	1.767471	1.11845	22225.10453
212.885331	-831.164403	457.848177	-1249.667346	2.530434	-0.407475	22237.31193
357.848251	-761.734794	648.588861	-1117.674792	1.767471	-1.933401	22239.60082
508.15191	-674.757042	832.46288	-991.022978	0.241546	-1.933401	22243.41563
611.914842	-558.023743	1018.625788	-743.823051	-0.521417	-0.407475	22219.00082
682.107414	-398.564531	1077.373919	-575.208286	-0.521417	1.881413	22220.52675
747.722209	-265.046052	1152.144267	-233.40098	-1.28438	1.11845	22228.91934
744.670358	-55.994262	1157.485006	58.050785	-0.521417	-2.696364	22215.18601
724.070364	92.783472	1107.129466	348.739588	0.241546	-2.696364	22225.86749
708.048147	320.146367	1043.803558	590.598776	-0.521417	-1.170438	22231.97119
658.455569	463.583362	912.573968	845.42833	-3.573268	0.355487	22172.4601
598.944475	600.916655	777.529563	1095.680107	-0.521417	2.644376	22196.87491
472.292661	718.412916	570.003699	1233.0134	-2.047343	1.881413	22174.74899
363.951953	818.361035	348.744505	1325.331891	-0.521417	-1.170438	22185.43046
225.855697	848.116581	199.966771	1435.198525	0.241546	-0.407475	22203.74157
112.937212	840.486954	-60.203522	1370.346693	-0.521417	-0.407475	22215.18601
-57.966441	806.916594	-279.93679	1358.139289	3.293396	3.407338	25.940733
-189.958994	763.427718	-479.833027	1248.272655	0.241546	3.407338	650.044252
-344.84043	687.894407	-714.062587	1041.509753	-2.810305	1.881413	22132.02307
-486.751499	585.6574	-894.121793	805.754267	0.241546	0.355487	22213.66009
-601.958872	433.064852	-1026.877309	529.561757	1.004508	-3.459326	22232.73415
-710.299581	272.842678	-1127.588391	309.065526	2.530434	0.355487	22247.99341
-782.781041	134.746422	-1185.573559	43.554493	2.530434	2.644376	22235.786
-854.499538	-46.075746	-1253.477242	-244.082459	1.767471	1.11845	22227.39341
-818.64029	-191.801629	-1123.010614	-504.252752	-0.521417	0.355487	22237.31193
-778.966227	-364.99417	-1028.403235	-752.215641	1.004508	-1.170438	22222.81564
-706.484767	-495.460798	-942.951408	-996.363717	-1.28438	-2.696364	22188.48232
-583.647767	-631.268166	-697.277407	-1119.963681	-2.047343	-1.933401	22211.3712
-434.10707	-743.423688	-456.944145	-1258.059936	2.530434	0.355487	22221.28971
-286.855262	-799.119968	-247.129392	-1322.911769	0.241546	1.881413	22180.08972
-104.507168	-847.18662	46.611261	-1312.23029	-2.047343	0.355487	22178.5638
65.633522	-870.838465	303.729704	-1329.015471	-2.047343	-1.170438	22192.29713
236.537175	-825.823663	498.285202	-1235.171054	-0.521417	-1.170438	22196.87491
374.633431	-736.557023	705.048103	-1132.934047	-2.047343	-0.407475	22206.79342
510.440798	-653.394085	862.98139	-933.03781	-2.047343	-0.407475	22219.76379
630.225948	-528.268196	1045.329484	-722.460095	-0.521417	1.881413	22211.3712
711.099998	-396.275643	1075.085031	-497.386087	-0.521417	1.11845	22221.28971
749.248135	-207.823847	1139.173901	-202.119508	1.767471	1.11845	22234.26008
742.38147	-32.342417	1163.588708	109.169289	0.241546	-2.696364	22217.4749
723.307402	169.079745	1084.240584	383.072911	0.241546	-1.170438	22219.00082
691.262967	330.064883	1020.151714	677.576528	1.767471	1.881413	22240.36378
647.011128	487.99817	900.366564	907.228311	1.767471	3.407338	22232.73415
570.714854	642.116642	747.774017	1149.087499	4.056359	3.407338	22228.91934
468.477847	761.901792	518.885195	1255.902282	1.004508	-1.170438	22205.2675
325.040853	827.516587	339.588952	1361.19114	3.293396	0.355487	22211.3712
206.018666	858.035097	169.448262	1443.591115	1.767471	1.11845	22212.13416
81.65574	832.857327	-67.833149	1372.635581	1.004508	3.407338	5184.331797
-75.514584	819.123997	-356.996026	1334.487444	1.767471	4.170301	19.837031
-234.210833	765.716606	-528.662642	1217.754145	-0.521417	-1.170438	7302.316355
-405.877449	677.212928	-736.188507	1005.650504	-2.047343	-1.933401	22164.83047
-518.795934	570.398145	-938.373632	784.391311	1.767471	-1.933401	22219.76379
-647.736637	399.494492	-1083.336552	474.628439	-5.099194	-0.407475	22184.6675
-734.714389	244.613056	-1158.869863	248.028507	1.004508	1.881413	22205.2675
-820.166215	89.731621	-1190.151335	-44.949184	-1.28438	0.355487	22209.84527
-849.921762	-58.28315	-1247.37354	-357.000944	-1.28438	-1.933401	22201.45268
-825.506954	-238.342356	-1136.743944	-585.126802	-2.810305	-3.459326	22215.18601
-767.521786	-390.934903	-1019.247682	-817.067474	2.530434	-1.170438	22206.03046
-684.358848	-532.845972	-909.381048	-1021.541488	-1.28438	-1.933401	22187.71935
-559.232959	-658.734824	-646.921867	-1141.326637	-0.521417	-0.407475	22212.13416
-408.166337	-744.186651	-456.181182	-1285.526595	-0.521417	1.11845	22213.66009
-233.44787	-819.719962	-192.196075	-1349.615464	-2.047343	-0.407475	22178.5638
-62.544217	-850.238471	63.396442	-1347.326576	2.530434	-1.170438	22217.4749
99.966846	-854.053285	348.744505	-1319.096955	1.004508	-0.407475	22239.60082
276.974201	-799.88293	564.66296	-1171.845147	1.004508	1.11845	22222.81564
410.492679	-730.453321	741.670315	-1073.422954	0.241546	2.644376	22231.97119
546.300047	-616.008911	911.811005	-899.46745	1.767471	2.644376	22244.94156
644.72224	-491.645985	1017.099863	-678.971219	1.767471	1.881413	22219.76379
700.41852	-353.549729	1075.847993	-458.474988	1.004508	-0.407475	22219.00082
745.433321	-195.616443	1168.929447	-126.586197	-1.28438	-1.170438	22228.15638
766.033315	6.568683	1133.070199	159.524829	0.241546	0.355487	22220.52675
727.122215	183.576037	1111.707242	444.872893	-1.28438	1.881413	22219.00082
692.788892	359.057467	1020.151714	724.117254	0.241546	2.644376	22222.05268
628.700022	521.56853	862.98139	944.613485	-0.521417	0.355487	22191.53417
563.085227	663.479599	708.862917	1149.850462	-1.28438	-0.407475	22172.4601
423.463046	762.664755	464.714841	1265.057835	-1.28438	-0.407475	22173.98602
310.544561	830.568438	313.648219	1355.850401	-2.047343	0.355487	22197.63787
180.077933	859.561022	109.174206	1430.620749	1.004508	1.881413	22200.68972
41.218715	831.331401	-122.766466	1366.531879	1.004508	1.881413	740.073855
-107.559019	796.235115	-366.914542	1301.680046	0.241546	-1.170438	16.022217
-273.121933	747.4055	-543.158934	1170.450456	-0.521417	-3.459326	17428.3578
-403.588561	651.272195	-736.951469	956.057926	-0.521417	-1.933401	22192.29713
-522.610748	529.198157	-955.921775	744.717248	-0.521417	1.11845	22218.23786
-657.655152	369.738945	-1096.306919	428.087713	1.004508	0.355487	22235.786
-749.973643	232.405653	-1158.869863	195.384078	3.293396	1.11845	22243.41563
-816.351401	72.946441	-1192.440223	-84.623247	3.293396	-1.170438	22247.23045
-833.899544	-105.58684	-1209.988366	-376.075012	3.293396	-1.933401	22227.39341
-810.2477	-261.994201	-1088.677291	-614.119386	-0.521417	-1.170438	22228.91934
-770.573637	-422.979338	-995.595837	-880.393381	0.241546	1.11845	22194.58602
-653.077376	-558.786706	-835.373663	-1057.400736	1.004508	0.355487	22190.00824
-521.847785	-680.097781	-614.114469	-1166.504408	-0.521417	-0.407475	22215.94897
-374.595977	-748.764427	-385.98861	-1268.741414	-1.28438	-0.407475	22222.05268
-217.425653	-853.290322	-99.877584	-1348.089539	-0.521417	-0.407475	22184.6675
-38.892373	-873.127353	129.7742	-1343.511763	-0.521417	-0.407475	22186.19343
134.300169	-847.949583	392.996344	-1279.422893	0.241546	1.881413	22208.31935
302.151971	-797.594042	601.285171	-1167.26737	-0.521417	3.407338	22198.40083
428.803785	-711.379253	752.351793	-1048.245183	-1.28438	3.407338	22209.08231
558.50745	-593.882991	918.67767	-882.682269	-1.28438	-0.407475	22224.34156
650.825942	-473.334879	1006.418384	-683.548995	1.767471	0.355487	22222.05268
723.307402	-323.03122	1107.892428	-423.378702	1.004508	-0.407475	22222.05268
734.751843	-143.734977	1126.966497	-82.334358	-0.521417	1.881413	22229.6823
739.329619	48.531633	1116.285018	230.480364	1.004508	1.11845	22224.34156
709.574072	246.901945	1062.877627	492.939545	0.241546	-0.407475	22217.4749
686.68519	404.835231	972.848024	763.791317	2.530434	-1.170438	22233.49712
626.411134	559.716667	833.225843	1008.702355	0.241546	-1.933401	22240.36378
527.988941	681.790705	672.240706	1220.043033	3.293396	1.11845	22194.58602
421.937121	786.3166	436.48522	1332.198556	0.241546	1.881413	22209.84527
293.759381	835.146215	223.618616	1359.665214	0.241546	1.881413	22215.94897
153.374237	858.035097	17.618677	1377.213357	-0.521417	0.355487	22205.2675
19.855758	835.146215	-234.159026	1370.346693	-0.521417	0.355487	129.703665
-147.233081	780.212898	-389.040461	1280.31709	0.241546	-1.170438	16.022217
-308.218219	722.22773	-600.38114	1146.035648	-2.047343	-1.170438	20920.43825
-437.921884	635.249978	-804.09219	914.094976	1.004508	1.11845	22203.74157
-563.047773	484.946319	-993.306949	646.295055	0.241546	3.407338	22216.71194
-668.33663	342.272287	-1130.640242	396.80624	0.241546	1.11845	22191.53417
-775.914376	185.101963	-1161.921714	130.532245	-2.047343	-1.933401	22209.84527
-843.055097	24.116825	-1199.306888	-155.578781	1.004508	-1.170438	22215.18601
-837.714358	-124.660908	-1171.840229	-437.874994	-2.047343	-0.407475	22202.21564
-827.03288	-303.194189	-1145.899496	-699.571213	-0.521417	1.11845	22219.76379
-704.958842	-451.971922	-968.892141	-891.07486	1.004508	2.644376	22197.63787
-630.951456	-590.83114	-796.462563	-1069.60814	0.241546	-1.170438	22193.82305
-501.247791	-691.542222	-582.832997	-1203.126619	-1.28438	-1.933401	22212.13416
-346.366356	-783.09775	-319.610852	-1280.948818	2.530434	1.11845	22205.2675
-153.336783	-841.082918	-40.366491	-1301.548812	-1.28438	-0.407475	22170.93417
2.307615	-835.742179	187.759368	-1304.600663	2.530434	3.407338	22217.4749
173.974231	-836.505142	454.033363	-1235.934017	-0.521417	1.881413	22247.23045
341.826033	-772.416272	649.351823	-1139.037749	2.530434	1.11845	22235.786
466.951922	-695.357035	800.418445	-987.208164	3.293396	-0.407475	22232.73415
569.951891	-587.77929	987.344316	-797.230443	-1.28438	-1.170438	22234.26008
676.766675	-451.20896	1030.070229	-614.882349	-0.521417	0.355487	22213.66009
714.151849	-271.912716	1115.522056	-364.630571	-0.521417	1.881413	22218.23786
746.196284	-94.905361	1131.544273	-6.038085	-1.28438	-0.407475	22228.91934
733.98888	96.598285	1136.885012	302.198861	-2.047343	-2.696364	22226.63045
708.048147	255.294535	1063.64059	547.872862	-0.521417	-2.696364	22219.00082
675.240749	418.56856	957.588769	805.754267	-2.047343	-1.933401	22191.53417
602.759289	578.790735	802.707334	1043.035678	-1.28438	1.881413	22200.68972
504.337096	706.968475	639.433308	1234.539325	-3.573268	1.11845	22166.3564
365.477878	784.027711	421.988928	1336.776332	-0.521417	4.170301	22196.11194
235.01125	848.116581	171.73715	1372.635581	0.241546	-1.170438	22205.2675
120.566839	854.983246	-47.996118	1387.131873	1.767471	-1.933401	22192.29713
-19.818304	838.961028	-233.396063	1364.242991	1.004508	0.355487	38.9111
-165.544187	778.686972	-499.670058	1207.072667	-1.28438	1.881413	14.496292
-323.477473	701.627736	-647.684829	1080.420853	-1.28438	2.644376	21856.59352
-456.23299	603.968506	-854.447731	878.99869	0.241546	1.11845	22206.03046
-582.121841	461.294474	-987.96621	610.435807	2.530434	-0.407475	22247.99341
-689.699587	304.12415	-1115.380987	375.443284	1.004508	-0.407475	22231.97119
-781.255116	152.294565	-1182.521708	99.250773	1.004508	-1.170438	22234.26008
-810.2477	5.042757	-1200.832813	-194.489881	-1.28438	-0.407475	22239.60082
-827.03288	-158.994231	-1175.655043	-465.341652	1.004508	1.11845	22223.5786
-785.832892	-320.742332	-1110.040248	-725.511946	0.241546	0.355487	22203.74157
-722.506985	-479.438581	-937.610669	-910.911891	1.767471	-0.407475	22197.63787
-599.669984	-611.431134	-752.973687	-1104.704426	-0.521417	-0.407475	22189.24528
-462.336692	-713.668141	-546.210785	-1236.696979	-0.521417	-1.170438	22215.94897
-299.825629	-795.305154	-262.388647	-1319.096955	0.241546	1.11845	22204.50453
-151.047895	-845.660695	-17.477609	-1302.311775	-2.810305	0.355487	22181.61565
25.196497	-862.445875	223.618616	-1336.645098	-0.521417	1.11845	22183.90454
195.337188	-831.927365	476.922245	-1235.171054	-3.573268	-1.933401	22214.42305
342.588996	-754.868129	664.611078	-1157.348855	-0.521417	-2.696364	22204.50453
485.263028	-665.601489	846.19621	-988.73409	-2.047343	-1.170438	22209.08231
613.440767	-544.290414	975.136912	-781.971188	-2.047343	1.11845	22225.10453
698.129631	-411.534897	998.788757	-598.097169	1.004508	2.644376	22224.34156
734.751843	-233.001617	1110.944279	-295.200962	0.241546	-1.170438	22222.81564
740.855545	-78.883144	1087.292434	-28.926967	-2.810305	-1.933401	22228.91934
723.307402	121.013093	1126.203534	316.695153	1.004508	-1.170438	22228.15638
706.522221	301.835262	1036.173931	601.280254	-0.521417	-0.407475	22215.18601
662.270383	468.161138	933.936924	863.739435	1.767471	1.881413	22240.36378
601.233364	607.020356	774.477712	1085.761592	0.241546	1.881413	22228.91934
496.707469	737.486984	595.944432	1249.79858	2.530434	2.644376	22202.97861
367.766766	819.123997	383.077828	1347.457811	-1.28438	-1.170438	22214.42305
231.959399	855.746209	221.329728	1434.435563	1.004508	1.11845	22211.3712
88.522405	837.435103	-65.544261	1364.242991	1.004508	1.11845	22183.14158
-51.099776	819.88696	-321.136778	1364.242991	-0.521417	3.407338	27.466659
-205.218249	772.58327	-465.336735	1221.568959	-2.047343	1.881413	16.78518
-364.677461	685.605518	-696.514444	1045.324567	-1.28438	0.355487	22103.03049
-480.647797	568.87222	-860.551433	821.013522	-0.521417	-1.170438	22213.66009
-614.166276	433.064852	-1029.92916	521.169166	-2.047343	-0.407475	22202.21564
-709.536618	272.079715	-1152.003198	278.547016	1.004508	1.881413	22191.53417
-800.329184	110.331615	-1174.129118	-5.275122	-2.047343	0.355487	22201.45268
-855.262501	-43.786858	-1225.247621	-254.763937	-1.28438	-1.170438	22218.23786
-820.929178	-221.557176	-1162.684677	-543.926814	0.241546	-2.696364	22206.03046
-782.018078	-354.312692	-1106.988397	-815.541549	-1.28438	-3.459326	22191.53417
-688.173662	-498.512649	-910.144011	-963.55632	1.004508	-1.170438	22202.21564
-559.995922	-623.638538	-703.381109	-1181.763662	1.767471	0.355487	22196.87491
-432.581145	-733.505172	-473.729325	-1295.44511	0.241546	1.11845	22208.31935
-267.781194	-797.594042	-237.210877	-1300.022887	-1.28438	-1.170438	22203.74157
-84.670137	-849.475508	50.426075	-1306.126588	1.004508	-0.407475	22216.71194
78.603889	-844.897732	304.492666	-1288.578445	3.293396	-1.933401	22231.97119
247.981617	-813.61626	537.196301	-1187.867364	1.004508	-1.170438	22239.60082
369.292692	-742.660725	707.336991	-1093.259985	1.004508	1.881413	22231.97119
528.751904	-657.208899	891.211011	-912.437816	1.004508	2.644376	22230.44527
632.514836	-530.557084	993.448018	-733.904536	0.241546	2.644376	22228.91934
701.944445	-372.623798	1059.825776	-484.415721	1.004508	0.355487	22222.81564
730.174066	-200.957182	1134.596124	-174.65285	0.241546	-2.696364	22218.23786
756.114799	-26.238715	1133.833161	86.280406	1.004508	-1.170438	22231.20823
723.307402	156.109379	1105.60354	398.332166	1.004508	1.881413	22230.44527
676.003712	317.094516	1019.388751	635.613577	0.241546	2.644376	22203.74157
637.855575	478.842617	888.922123	908.754237	-1.28438	1.881413	22199.92676
566.900041	618.464798	736.329575	1103.309735	-2.810305	-1.170438	22191.53417
457.033406	739.775873	518.122233	1252.087468	-0.521417	-0.407475	22170.93417
328.855667	809.205482	347.981542	1362.717065	0.241546	1.11845	22197.63787
191.522374	843.538805	111.463094	1391.709649	0.241546	1.881413	22206.79342
58.003895	812.257333	-112.084988	1330.67263	-0.521417	3.407338	2688.680685
-79.329398	814.546221	-333.344182	1304.731897	0.241546	1.11845	17.548143
-221.240467	767.242531	-541.633009	1162.820828	-2.047343	-1.170438	11624.50026
-379.936716	677.975891	-752.210724	1007.939393	0.241546	-1.933401	22166.3564
-518.032971	551.324077	-957.4477	774.472795	-1.28438	-1.170438	22211.3712
-627.899605	418.56856	-1078.758776	502.095098	1.767471	1.881413	22247.99341
-722.506985	253.768609	-1148.188385	252.606283	1.004508	2.644376	22228.15638
-793.462519	105.753838	-1185.573559	-24.34919	1.004508	-1.170438	22235.02304
-827.795843	-58.28315	-1174.129118	-334.112062	-0.521417	-2.696364	22240.36378
-817.114364	-222.320139	-1100.884695	-548.504591	-2.047343	-4.985252	22214.42305
-785.069929	-391.697866	-1026.114347	-828.511915	1.004508	-2.696364	22185.43046
-663.758854	-525.216345	-840.714402	-1002.467419	-0.521417	1.11845	22204.50453
-556.944071	-654.92001	-672.099637	-1150.48219	1.004508	1.881413	22202.97861
-408.9293	-757.91998	-432.529337	-1285.526595	-0.521417	0.355487	22209.84527
-233.44787	-824.297738	-184.566448	-1334.35621	0.241546	-1.933401	22204.50453
-67.884957	-847.18662	103.070504	-1300.022887	-0.521417	0.355487	22185.43046
99.966846	-860.919949	358.663021	-1293.156222	-2.047343	1.11845	22197.63787
254.848281	-798.357005	579.159252	-1215.334023	-3.573268	1.881413	22209.84527
412.781568	-738.082949	749.299942	-1085.630357	0.241546	3.407338	22210.60823
561.559301	-633.557054	935.46285	-877.34153	1.004508	1.881413	22214.42305
652.351867	-505.379314	1005.655422	-740.7712	1.004508	1.11845	22228.15638
711.862961	-345.920102	1111.707242	-436.349068	-0.521417	-0.407475	22229.6823
748.485172	-178.0683	1139.173901	-140.319526	0.241546	-1.933401	22219.00082
728.648141	-7.927609	1113.233168	160.287792	-0.521417	1.11845	22226.63045
714.914812	189.679739	1097.21095	438.006228	1.004508	1.881413	22232.73415
701.944445	362.109318	1010.233198	687.495043	1.004508	1.11845	22225.86749
634.040761	516.990754	881.292496	945.376448	1.004508	-1.170438	22242.65267
556.218562	658.13886	710.388842	1162.057865	1.767471	-0.407475	22202.97861
444.826003	764.953643	496.759276	1291.761531	2.530434	1.11845	22212.13416
318.937151	825.990662	315.174145	1382.554096	-1.28438	0.355487	22210.60823
178.552007	830.568438	96.203839	1397.050388	1.004508	1.881413	22202.97861
32.063162	829.805476	-155.573864	1354.324475	-0.521417	-0.407475	1005.584887
-109.847907	803.10178	-364.625654	1321.517077	-0.521417	-2.696364	15.259255
-276.173784	735.961059	-579.018183	1145.272685	0.241546	-0.407475	19109.16471
-399.010784	649.74627	-764.418128	959.109777	1.004508	1.11845	22187.71935
-550.077406	529.96112	-971.943992	715.724664	-2.047343	1.11845	22197.63787
-646.210711	354.479691	-1122.247652	400.621054	-1.28438	1.11845	22204.50453
-758.366233	199.598255	-1163.447639	167.917419	-0.521417	-0.407475	22198.40083
-818.64029	43.190894	-1157.343937	-100.645464	-0.521417	-1.933401	22206.03046
-827.795843	-109.401653	-1171.840229	-355.475018	-1.28438	-1.933401	22219.76379
-816.351401	-258.94235	-1108.514322	-660.660113	1.004508	-0.407475	22215.18601
-728.610687	-410.771935	-988.729173	-865.134127	2.530434	1.11845	22190.7712
-636.292196	-546.579302	-802.566265	-1020.778525	1.767471	3.407338	22212.89712
-535.581114	-664.838526	-644.632978	-1213.045135	-0.521417	-0.407475	22189.24528
-380.699679	-763.260719	-417.270083	-1285.526595	-0.521417	-1.170438	22196.87491
-209.796026	-841.082918	-130.396094	-1298.496961	2.530434	-0.407475	22202.21564
-22.870155	-846.423657	152.663082	-1319.096955	2.530434	0.355487	22223.5786
140.403871	-851.764396	383.077828	-1249.667346	2.530434	3.407338	22238.07489
294.522343	-766.31257	603.574059	-1169.556259	0.241546	4.170301	22244.17859
437.959338	-698.408886	798.129557	-1014.674823	-0.521417	1.11845	22237.31193
573.003742	-600.749656	963.692471	-824.697101	0.241546	-1.170438	22222.05268
663.796308	-480.201544	1029.307266	-669.815666	0.241546	-0.407475	22222.05268
724.833327	-310.823816	1107.892428	-370.734273	-0.521417	0.355487	22225.86749
740.855545	-142.209051	1110.944279	-55.630663	-0.521417	1.881413	22219.76379
746.196284	36.324229	1094.159099	188.517413	-0.521417	0.355487	22228.15638
712.625923	231.64269	1068.981329	497.517322	-1.28438	0.355487	22233.49712
681.344451	390.338939	926.307297	768.369093	-1.28438	-2.696364	22180.08972
615.729656	552.087039	807.28511	965.976442	-1.28438	-1.170438	22200.68972
511.966723	678.738854	650.877749	1189.524524	-2.047343	1.11845	22182.37861
417.359344	783.264749	435.722257	1322.28004	-2.047343	3.407338	22189.24528
305.966785	841.249917	264.818604	1398.576314	0.241546	2.644376	22204.50453
145.74461	845.06473	13.040901	1429.857786	-0.521417	0.355487	22190.7712
8.411317	832.857327	-161.677566	1398.576314	-0.521417	-1.933401	168.614765
-134.262715	784.790674	-420.321934	1281.080052	1.767471	1.11845	13.733329
-295.247852	740.538835	-678.203339	1138.406021	-0.521417	1.881413	21401.86773
-428.003368	632.96109	-802.566265	924.776454	0.241546	1.11845	22193.06009
-572.203326	489.524095	-990.255098	668.420975	3.293396	1.11845	22238.83786
-675.966258	350.664877	-1168.788379	381.546986	0.241546	-1.170438	22247.99341
-756.840308	191.205665	-1159.632826	154.18409	0.241546	-1.933401	22222.05268
-814.062513	27.931639	-1180.995782	-133.452862	4.056359	-0.407475	22234.26008
-816.351401	-133.816461	-1157.343937	-398.963894	2.530434	1.881413	22239.60082
-804.143998	-300.9053	-1115.380987	-682.02307	-1.28438	0.355487	22196.87491
-708.010693	-455.023773	-952.106961	-873.526717	-0.521417	-0.407475	22190.7712
-619.507015	-571.757072	-766.707016	-1059.689624	-0.521417	0.355487	22203.74157
-494.381126	-691.542222	-579.781146	-1201.600693	2.530434	0.355487	22207.55638
-353.23302	-786.912564	-331.055293	-1286.289557	-0.521417	-0.407475	22193.06009
-164.781224	-869.312539	-65.544261	-1336.645098	-0.521417	1.11845	22197.63787
14.515019	-851.764396	203.781585	-1325.96362	-2.810305	1.881413	22186.19343
158.714976	-850.238471	423.514853	-1250.430309	-1.28438	0.355487	22206.03046
325.040853	-802.171819	634.855531	-1163.452557	-1.28438	-0.407475	22215.94897
464.663034	-717.482955	847.722135	-978.815574	0.241546	-1.933401	22216.71194
585.974109	-578.623737	965.981359	-842.245244	-2.047343	-1.170438	22215.94897
668.374085	-441.290444	1034.648006	-617.171237	-0.521417	1.11845	22225.10453
733.225917	-274.201605	1137.647975	-296.726888	-2.047343	2.644376	22231.20823
739.329619	-98.720175	1112.470205	-55.630663	0.241546	0.355487	22219.00082
733.98888	85.153844	1128.492422	286.176643	1.004508	-3.459326	22226.63045
714.151849	271.316752	1056.010962	564.658042	2.530434	-2.696364	22234.26008
682.107414	429.250039	943.092477	787.443162	2.530434	-0.407475	22228.91934
608.862991	595.575915	790.49993	1027.776424	1.004508	1.11845	22225.10453
493.655618	717.649953	622.648128	1245.220804	4.056359	2.644376	22222.81564
386.840835	784.790674	405.96671	1346.694848	-0.521417	-1.933401	22205.2675
247.981617	845.06473	240.403797	1409.257792	1.767471	-1.933401	22197.63787
122.855728	838.198066	3.122385	1408.494829	0.241546	-1.933401	22185.43046
-18.292379	820.649923	-213.559032	1391.709649	1.004508	1.881413	46.540727
-179.277516	774.872159	-440.921928	1267.346723	1.004508	3.407338	12.970367
-334.158952	706.205512	-664.470009	1070.502337	0.241546	3.407338	21997.74163
-458.521878	609.309245	-840.714402	866.028324	-0.521417	0.355487	22199.92676
-589.751469	452.138921	-1014.669906	565.421005	-2.047343	-1.170438	22193.82305
-716.403283	297.257485	-1154.292087	312.880339	0.241546	-0.407475	22209.08231
-827.03288	137.035311	-1178.706894	92.384108	-1.28438	-0.407475	22193.82305
-806.432886	-34.631305	-1216.855031	-188.386179	-1.28438	1.11845	22208.31935
-830.847693	-175.779412	-1156.580975	-465.341652	-2.047343	0.355487	22224.34156
-789.647706	-343.631214	-1089.440254	-717.119356	2.530434	0.355487	22193.06009
-703.432916	-478.675618	-912.432899	-914.726704	0.241546	-1.933401	22197.63787
-602.721835	-599.986693	-742.292209	-1126.830345	0.241546	-0.407475	22209.08231
-466.151505	-717.482955	-584.358922	-1270.26734	-2.047343	-0.407475	22200.68972
-308.218219	-789.964415	-284.514566	-1325.200657	1.004508	2.644376	22190.7712
-146.470118	-842.608844	-38.840565	-1290.867334	0.241546	0.355487	22234.26008
37.403901	-860.919949	238.877871	-1300.785849	3.293396	1.881413	22236.54897
210.596442	-830.40144	462.425953	-1249.667346	1.767471	-3.459326	22231.97119
367.766766	-751.816278	698.944401	-1119.200718	1.767471	-1.170438	22243.41563
492.892655	-677.808892	859.929539	-936.089661	2.530434	0.355487	22231.97119
600.470401	-566.416333	1008.707273	-779.6823	-1.28438	0.355487	22214.42305
688.211116	-407.720084	1082.714658	-549.267553	0.241546	1.881413	22225.10453
734.751843	-241.394207	1148.329453	-237.215794	1.767471	1.11845	22230.44527
740.855545	-57.520187	1175.796112	49.658195	-2.047343	-2.696364	22219.00082
752.299986	136.272348	1111.707242	302.961824	-1.28438	-3.459326	22225.86749
711.862961	310.990815	1020.151714	611.198769	-1.28438	1.11845	22196.11194
682.107414	454.427809	933.173962	862.976473	1.004508	2.644376	22185.43046
604.285215	626.094425	786.685116	1113.22825	1.004508	4.170301	22179.32676
473.818587	735.198096	570.766662	1254.376357	-1.28438	1.11845	22193.06009
380.737133	804.627705	403.677822	1376.450395	-2.047343	-1.933401	22190.00824
235.01125	833.620289	192.337144	1427.568898	-2.047343	-1.170438	22202.97861
117.514989	854.220283	-28.159087	1422.228159	1.004508	1.881413	22193.06009
-43.470149	822.938811	-265.440498	1378.739283	1.004508	3.407338	24.414808
-199.87751	771.057345	-529.425605	1205.546741	-2.047343	1.11845	13.733329
-339.499691	694.761071	-710.247774	1050.665306	-1.28438	-0.407475	22096.16382
-491.329276	597.101841	-928.455116	805.754267	3.293396	-0.407475	22204.50453
-622.558866	431.538927	-1079.521738	510.487688	-0.521417	-1.170438	22238.07489
-711.825507	274.368603	-1152.003198	254.132209	2.530434	0.355487	22241.88971
-798.803259	136.272348	-1222.958733	33.635978	3.293396	1.11845	22226.63045
-823.218066	-40.735007	-1192.440223	-254.000974	1.004508	-0.407475	22232.73415
-841.529172	-209.349772	-1142.084683	-500.437938	2.530434	-1.933401	22231.97119
-747.684755	-348.20899	-1040.610639	-762.134157	-1.28438	-1.933401	22186.95639
-700.381065	-496.223761	-876.57365	-955.163729	-0.521417	-1.933401	22198.40083
-576.018139	-627.453352	-702.618146	-1124.541457	-0.521417	1.11845	22217.4749
-430.292257	-755.631092	-491.277468	-1288.578445	-0.521417	1.881413	22188.48232
-272.35897	-812.090334	-234.159026	-1287.05252	0.241546	-0.407475	22181.61565
-115.951609	-839.556993	49.663112	-1325.200657	-2.810305	-1.933401	22196.87491
70.211299	-851.001434	224.381579	-1329.015471	-0.521417	-1.933401	22199.16379
223.566809	-818.194036	487.603723	-1206.941433	-1.28438	-0.407475	22200.68972
398.285276	-752.579241	714.966619	-1088.682208	1.004508	3.407338	22219.76379
494.418581	-639.660756	888.15916	-919.304481	1.767471	2.644376	22221.28971
635.566687	-499.275612	1022.440602	-720.934169	0.241546	1.11845	22218.23786
701.944445	-373.38676	1107.129466	-481.36387	-1.28438	-2.696364	22228.91934
745.433321	-189.512741	1139.936863	-205.171359	1.767471	-0.407475	22222.81564
744.670358	-33.868343	1117.047981	80.939667	1.767471	1.11845	22215.94897
719.492588	155.346416	1086.529472	369.339582	1.004508	0.355487	22224.34156
683.633339	353.716728	954.536918	626.458024	1.767471	1.881413	22235.02304
669.137047	484.183356	856.877688	878.235727	2.530434	2.644376	22227.39341
579.107444	648.220344	688.262923	1073.554188	2.530434	-0.407475	22200.68972
458.559332	739.01291	549.403705	1276.502276	1.767471	1.11845	22228.91934
327.329741	816.072146	335.011176	1365.768916	-0.521417	0.355487	22206.79342
211.359405	846.590656	122.144572	1419.939271	-1.28438	2.644376	22193.06009
67.159448	834.383252	-96.825733	1387.131873	0.241546	4.170301	3691.976684
-84.670137	800.049929	-305.11456	1332.198556	-1.28438	0.355487	18.311106
-223.529355	755.79809	-521.033015	1197.154151	0.241546	-1.170438	9629.352702
-390.618194	665.768487	-778.91442	985.05051	0.241546	-1.933401	22176.27491
-518.795934	549.798151	-942.188446	756.161689	-0.521417	0.355487	22183.14158
-639.344046	393.39079	-1097.832844	457.080297	-1.28438	2.644376	22197.63787
-746.15883	226.301951	-1161.158751	222.087774	-0.521417	1.11845	22209.84527
-836.188433	89.731621	-1163.447639	-8.326973	-2.810305	-2.696364	22196.87491
-827.03288	-73.542405	-1180.995782	-304.356515	-1.28438	-3.459326	22212.13416
-816.351401	-232.238654	-1132.92913	-577.497175	1.004508	-0.407475	22230.44527
-774.388451	-384.831201	-999.410651	-797.230443	1.767471	-0.407475	22191.53417
-672.151444	-521.401531	-838.425513	-993.311866	-1.28438	-0.407475	22206.03046
-547.025555	-654.157048	-684.307041	-1152.008116	-0.521417	0.355487	22204.50453
-389.092269	-760.971831	-401.247865	-1291.630296	0.241546	0.355487	22170.93417
-229.633057	-805.986632	-202.877554	-1366.400645	1.767471	-1.933401	22187.71935
-42.707186	-856.342173	42.033485	-1351.904353	5.582285	0.355487	22235.786
90.04833	-848.712546	302.966741	-1300.785849	2.530434	2.644376	22235.786
273.159387	-796.831079	545.588891	-1236.696979	1.767471	4.170301	22234.26008
412.781568	-734.268135	781.344377	-1058.163699	0.241546	2.644376	22241.88971
543.248196	-629.74224	943.092477	-855.215611	-2.047343	0.355487	22225.86749
620.307432	-518.34968	1016.3369	-695.756399	-0.521417	-1.170438	22214.42305
711.099998	-345.920102	1123.151683	-418.037963	-2.047343	-1.933401	22226.63045
746.196284	-162.809045	1148.329453	-136.504713	-0.521417	1.11845	22225.86749
723.307402	15.724235	1094.159099	155.710015	-0.521417	1.881413	22218.23786
731.699992	176.709373	1088.81836	463.946961	0.241546	-0.407475	22222.81564
692.025929	347.613026	962.929508	677.576528	-0.521417	0.355487	22191.53417
639.381501	526.146306	803.470296	950.717187	-0.521417	-1.170438	22178.5638
564.611152	654.324046	659.270339	1175.791195	-2.810305	-0.407475	22171.69713
421.937121	776.398084	485.314835	1321.517077	-1.28438	2.644376	22207.55638
299.863083	835.909178	318.988958	1412.309643	-2.047343	1.11845	22198.40083
180.077933	867.19065	69.500143	1439.776302	-0.521417	1.11845	22193.06009
37.403901	848.879544	-126.58128	1423.754084	2.530434	-0.407475	222.022156
-100.692354	806.153631	-352.41825	1326.094854	0.241546	-2.696364	16.022217
-273.884896	739.01291	-604.958916	1158.243052	-0.521417	-1.170438	18371.37974
-397.484859	651.272195	-778.151457	949.191262	-0.521417	1.881413	22199.16379
-513.455195	542.168524	-995.595837	677.576528	2.530434	2.644376	22228.15638
-640.869972	373.553759	-1116.906912	425.798824	1.767471	1.11845	22242.65267
-744.632904	188.153814	-1187.099484	170.206307	1.767471	-1.933401	22239.60082
-817.114364	56.924223	-1171.077267	-113.615831	2.530434	-1.170438	22226.63045
-830.084731	-111.690542	-1181.758745	-364.630571	1.767471	-0.407475	22230.44527
-804.143998	-271.149754	-1091.729142	-643.874933	2.530434	2.644376	22216.71194
-749.973643	-419.927487	-973.469918	-863.608201	-2.810305	-0.407475	22187.71935
-648.499599	-561.075594	-803.329228	-1040.615556	1.767471	0.355487	22202.97861
-513.455195	-686.964445	-614.877432	-1208.467358	2.530434	1.11845	22220.52675
-369.255238	-777.757011	-409.640455	-1305.363626	-0.521417	-0.407475	22175.51195
-201.403436	-859.394024	-135.736833	-1339.696949	-2.047343	1.11845	22174.74899
-12.95164	-854.816247	124.43346	-1348.852502	-2.810305	1.11845	22198.40083
135.826094	-867.023651	380.025977	-1264.163638	0.241546	4.170301	22198.40083
309.018635	-805.986632	550.166668	-1226.778464	-0.521417	1.881413	22207.55638
443.300077	-712.142216	813.388812	-1012.385935	-1.28438	-1.170438	22219.76379
573.003742	-587.016327	943.092477	-820.119325	2.530434	-0.407475	22222.81564
669.137047	-463.416363	1074.322068	-637.771231	-1.28438	-0.407475	22215.18601
721.781476	-307.771965	1128.492422	-366.156497	-1.28438	-0.407475	22228.15638
748.485172	-131.527573	1117.047981	-73.178806	1.004508	2.644376	22230.44527
709.574072	27.931639	1110.181317	212.169258	1.767471	0.355487	22221.28971
698.129631	249.953796	1044.566521	479.969179	1.767471	-3.459326	22235.02304
658.455569	392.627827	949.959142	697.413559	3.293396	-0.407475	22241.12674
614.966693	538.35371	796.603632	962.161628	1.004508	0.355487	22199.92676
551.640786	683.31663	625.699979	1126.198617	0.241546	1.11845	22206.03046
392.944537	771.820308	455.559288	1317.702264	-1.28438	2.644376	22223.5786
276.974201	824.464736	266.34453	1395.524463	-1.28438	-0.407475	22191.53417
126.670541	838.198066	52.714963	1418.413345	-0.521417	-1.170438	22186.19343
13.752056	823.701774	-187.618299	1357.376326	1.767471	-0.407475	99.948119
-147.996044	780.212898	-400.484902	1266.58376	0.241546	1.881413	14.496292
-305.166368	714.598102	-656.840382	1124.672691	1.767471	3.407338	21194.34187
-435.632996	620.753686	-823.166259	906.465349	1.004508	1.881413	22208.31935
-565.336661	491.05002	-991.018061	632.561726	-2.810305	-1.170438	22181.61565
-667.573668	318.620442	-1131.403204	381.546986	-1.28438	-0.407475	22199.92676
-770.573637	178.998261	-1217.617994	119.850767	-0.521417	-1.170438	22207.55638
-830.084731	24.116825	-1184.810596	-131.926936	-2.810305	0.355487	22201.45268
-826.269917	-139.1572	-1139.032832	-395.912043	-0.521417	1.881413	22219.00082
-777.440302	-294.801599	-1071.129148	-653.793448	1.767471	0.355487	22209.08231
-720.981059	-442.053407	-927.692154	-869.711903	1.004508	0.355487	22200.68972
-631.714419	-574.808923	-781.966271	-1058.926662	-1.28438	-1.170438	22202.97861
-483.699648	-696.119998	-598.855214	-1210.756246	-2.047343	-1.170438	22206.03046
-330.344138	-771.653309	-325.714554	-1308.415477	-0.521417	-0.407475	22180.85269
-164.018261	-828.875514	-103.692398	-1367.92657	1.004508	1.11845	22216.71194
15.277982	-858.631061	196.151958	-1311.467328	0.241546	1.11845	22247.99341
187.70756	-838.031067	412.833375	-1282.474744	2.530434	1.11845	22235.786
334.959369	-769.364421	647.825898	-1155.059967	-0.521417	-1.933401	22231.20823
455.507481	-699.934812	843.907321	-984.156313	-1.28438	-2.696364	22235.786
584.448183	-574.04596	940.040626	-872.763754	-1.28438	-0.407475	22219.76379
689.737041	-446.631183	1059.825776	-614.882349	-2.047343	1.11845	22216.71194
721.018513	-280.305307	1126.966497	-325.719472	1.767471	1.881413	22228.91934
729.411104	-107.875728	1137.647975	-25.112153	1.004508	-1.170438	22231.97119
744.670358	85.153844	1110.181317	235.821103	0.241546	-1.933401	22218.23786
697.366669	253.005647	1043.040596	510.487688	-2.810305	-3.459326	22192.29713
672.188898	420.857449	898.077676	769.132056	-0.521417	-0.407475	22199.92676
595.129662	570.398145	779.818451	1012.517169	-2.810305	1.11845	22142.70455
499.75932	705.44255	583.737028	1191.050449	0.241546	1.11845	22190.00824
382.263058	786.3166	392.233381	1336.776332	-0.521417	0.355487	22212.13416
260.18902	840.486954	169.448262	1386.36891	0.241546	-1.933401	22199.16379
131.248318	845.06473	4.648311	1403.917053	1.767471	0.355487	22193.82305
-23.633118	824.464736	-221.188659	1384.842985	-0.521417	0.355487	53.407392
-186.907144	793.946227	-472.2034	1251.324506	0.241546	4.933264	14.496292
-310.507107	702.390699	-656.077419	1090.339368	1.004508	2.644376	21940.51943
-484.462611	595.575915	-862.840321	879.761653	2.530434	-1.170438	22233.49712
-579.06999	458.242623	-999.410651	598.991366	1.767471	-1.170438	22228.91934
-683.595885	320.90933	-1125.299503	355.606253	1.767471	0.355487	22229.6823
-749.973643	142.37605	-1180.23282	42.79153	1.767471	1.11845	22240.36378
-811.010662	3.516832	-1175.655043	-184.571365	1.004508	1.11845	22224.34156
-833.899544	-159.757194	-1136.743944	-448.556472	-1.28438	-1.933401	22221.28971
-771.3366	-330.660847	-1080.284701	-746.11194	0.241546	-1.933401	22204.50453
-717.929208	-463.416363	-915.48475	-908.623003	-0.521417	-1.933401	22202.21564
-605.010723	-614.482985	-730.084805	-1103.1785	-1.28438	-0.407475	22212.13416
-463.099654	-726.638508	-523.321903	-1235.171054	-0.521417	-0.407475	22201.45268
-312.033032	-796.831079	-286.040492	-1320.62288	0.241546	0.355487	22164.06751
-141.892342	-861.682912	-19.766497	-1332.830284	-1.28438	-0.407475	22177.03787
37.403901	-860.156987	235.82602	-1331.304359	-1.28438	-1.933401	22211.3712
174.737194	-816.668111	427.329667	-1258.822899	0.241546	-1.933401	22198.40083
347.929735	-759.445905	623.41109	-1152.771078	-1.28438	-1.933401	22206.03046
485.263028	-667.890377	870.611017	-941.4304	1.004508	1.881413	22225.86749
600.470401	-570.994109	953.773956	-796.46748	1.004508	3.407338	22223.5786
683.633339	-413.823785	1101.025764	-527.904597	-0.521417	1.11845	22219.76379
739.329619	-250.54976	1112.470205	-275.363931	0.241546	-2.696364	22229.6823
729.411104	-72.779442	1152.144267	37.450791	1.004508	-1.933401	22232.73415
734.751843	116.435317	1105.60354	344.924774	-1.28438	0.355487	22215.94897
683.633339	298.020448	1014.048012	573.813595	1.767471	1.881413	22235.02304
672.951861	459.005586	917.914707	868.317212	2.530434	4.170301	22238.83786
589.788923	600.153692	738.618464	1068.213449	1.767471	1.11845	22190.7712
470.003773	723.753655	539.485189	1221.568959	1.004508	0.355487	22216.71194
359.374176	802.338817	388.418567	1370.346693	0.241546	-1.933401	22223.5786
234.248287	850.40547	168.685299	1367.294842	0.241546	1.881413	22187.71935
99.203883	843.538805	-29.685012	1393.235575	1.004508	2.644376	14191.86987
-49.573851	819.88696	-263.914573	1361.954103	2.530434	3.407338	20.599994
-180.803442	749.694388	-499.670058	1242.168953	1.767471	1.11845	765.251625
-356.284871	677.975891	-709.484811	1042.272716	0.241546	-1.170438	22128.20826
-474.544095	572.687033	-890.30698	838.561665	-2.047343	-1.933401	22197.63787
-636.292196	430.013002	-1031.455086	526.509906	-2.810305	0.355487	22186.19343
-729.373649	279.709342	-1137.506906	279.309979	-1.28438	1.881413	22194.58602
-798.803259	127.879758	-1232.877248	-31.215855	-0.521417	1.11845	22216.71194
-824.743992	-41.49797	-1190.914298	-260.104676	0.241546	-2.696364	22205.2675
-804.90696	-212.401623	-1150.477273	-538.586075	1.004508	-3.459326	22203.74157
-785.069929	-364.231208	-1097.069881	-787.311927	-0.521417	-2.696364	22201.45268
-680.544034	-503.853388	-863.603284	-935.326698	0.241546	-1.170438	22207.55638
-575.255177	-618.297799	-708.721848	-1128.356271	-0.521417	0.355487	22202.97861
-411.981151	-706.801476	-485.173766	-1246.615495	1.004508	-0.407475	22194.58602
-251.758976	-801.408856	-209.744218	-1339.696949	3.293396	-1.933401	22200.68972
-79.329398	-844.897732	69.500143	-1326.726582	3.293396	-1.170438	22215.18601
76.315001	-845.660695	298.388965	-1312.23029	1.767471	0.355487	22241.88971
264.766797	-822.00885	520.411121	-1257.296973	1.004508	0.355487	22235.02304
395.996387	-751.053315	721.833283	-1124.541457	1.004508	1.881413	22228.91934
531.803755	-639.660756	902.655452	-878.104493	2.530434	3.407338	22231.20823
621.833358	-529.794122	998.025794	-760.608232	0.241546	1.11845	22225.86749
712.625923	-382.542313	1104.840577	-476.786093	0.241546	-1.933401	22219.00082
721.781476	-200.194219	1130.018348	-179.230626	1.004508	0.355487	22228.15638
754.588874	-3.349833	1139.173901	90.09522	-1.28438	1.11845	22229.6823
740.092582	146.190863	1110.944279	377.732172	0.241546	1.881413	22210.60823
680.581488	324.724144	994.973943	644.76913	-0.521417	2.644376	22193.06009
639.381501	487.99817	869.085092	898.835721	-2.047343	-0.407475	22191.53417
575.292631	640.590717	713.440693	1101.783809	-1.28438	-1.170438	22157.20084
447.877854	741.301798	495.996313	1263.531909	-0.521417	-0.407475	22197.63787
330.381592	819.88696	348.744505	1385.605947	1.767471	3.407338	22222.05268
207.544591	853.45732	106.122355	1405.442979	0.241546	2.644376	22189.24528
65.633522	847.353619	-114.373876	1384.080022	0.241546	1.881413	5071.413312
-87.721988	809.205482	-312.744188	1338.302258	-2.047343	-1.933401	19.837031
-264.729343	767.242531	-570.625593	1224.62081	1.004508	-1.933401	13502.91452
-391.381157	673.398115	-749.921836	999.546802	0.241546	-0.407475	22178.5638
-485.225574	555.13889	-925.403265	745.480211	1.767471	0.355487	22243.41563
-630.951456	406.361157	-1070.366185	488.361769	1.767471	0.355487	22227.39341
-736.240314	254.531572	-1177.943931	233.532215	1.004508	-0.407475	22229.6823
-813.299551	90.494584	-1243.558727	-78.519545	0.241546	-1.933401	22241.12674
-827.03288	-74.305368	-1204.647627	-347.082428	0.241546	-2.696364	22225.86749
-807.958811	-252.075685	-1151.240236	-591.230504	1.004508	-0.407475	22186.19343
-773.625488	-402.379344	-1015.432868	-836.141542	1.767471	1.11845	22203.74157
-656.892189	-533.608935	-833.847737	-997.889643	1.004508	2.644376	22207.55638
-523.37371	-674.757042	-661.418159	-1208.467358	1.004508	1.881413	22212.13416
-428.003368	-748.001464	-443.973778	-1309.941402	0.241546	-1.933401	22194.58602
-225.818243	-821.245887	-185.329411	-1348.089539	-2.047343	-1.933401	22184.6675
-48.047925	-868.549577	103.833467	-1312.23029	-2.047343	-0.407475	22187.71935
109.885361	-855.57921	355.61117	-1278.65993	-2.810305	1.881413	22196.11194
266.292722	-796.068117	539.485189	-1208.467358	-2.047343	4.170301	22216.71194
413.54453	-735.79406	741.670315	-1110.808128	0.241546	2.644376	22211.3712
548.588935	-635.082979	907.996191	-874.289679	1.767471	0.355487	22227.39341
666.848159	-484.77932	976.662838	-707.963803	1.004508	-1.170438	22229.6823
722.544439	-349.734916	1120.862795	-405.830559	1.004508	1.881413	22219.76379
746.196284	-163.572008	1133.833161	-142.608415	-1.28438	1.11845	22224.34156
741.618507	-7.927609	1121.625758	151.895202	2.530434	1.11845	22231.20823
714.151849	211.805659	1065.929478	448.687706	2.530434	-0.407475	22228.15638
688.974078	357.531542	976.662838	710.383925	1.767471	-1.170438	22238.07489
640.907426	531.487046	843.907321	947.665336	1.004508	-0.407475	22212.89712
562.322264	660.427748	685.974035	1132.302319	1.004508	0.355487	22186.19343
437.196375	758.849941	484.551872	1281.843015	1.767471	3.407338	22212.89712
304.440859	822.938811	302.203778	1376.450395	0.241546	1.881413	22213.66009
176.263119	851.168432	45.085336	1402.391128	0.241546	-0.407475	22187.71935
46.559454	838.198066	-126.58128	1378.739283	0.241546	-2.696364	726.340526
-95.351615	804.627705	-403.536753	1323.805966	-0.521417	-1.933401	16.78518
-265.492305	732.909208	-566.047816	1167.398605	-1.28438	-0.407475	19715.72008
-410.455225	663.479599	-770.52183	966.739405	-1.28438	1.881413	22190.00824
-566.862586	516.227791	-946.766222	724.117254	-0.521417	1.881413	22199.92676
-665.28478	371.264871	-1105.462471	437.243265	-2.047343	-1.170438	22194.58602
-744.632904	215.620472	-1187.099484	160.287792	0.241546	-1.933401	22200.68972
-810.2477	71.420515	-1206.173553	-87.675098	-1.28438	-1.933401	22215.94897
-817.114364	-100.246101	-1167.262453	-367.682422	0.241546	-0.407475	22217.4749
-810.2477	-261.994201	-1115.380987	-633.193454	0.241546	2.644376	22185.43046
-729.373649	-434.423779	-1024.588421	-882.682269	-0.521417	-0.407475	22205.2675
-661.469966	-558.786706	-798.751451	-1031.460003	-2.047343	-1.933401	22206.79342
-504.299642	-661.023712	-617.16632	-1174.134035	-0.521417	0.355487	22195.34898
-359.336722	-766.31257	-377.59602	-1297.733998	1.004508	-1.170438	22198.40083
-173.936777	-820.482924	-147.181274	-1336.645098	1.004508	1.11845	22225.10453
-16.766453	-845.660695	156.477895	-1322.911769	3.293396	2.644376	22234.26008
140.403871	-842.608844	370.870425	-1285.526595	3.293396	2.644376	22241.12674
303.677896	-787.675527	603.574059	-1219.148836	1.767471	0.355487	22243.41563
428.040822	-712.142216	800.418445	-1061.978513	2.530434	-0.407475	22223.5786
570.714854	-621.34965	878.240645	-873.526717	2.530434	1.11845	22224.34156
673.714824	-471.045991	1055.248	-653.793448	-0.521417	1.11845	22227.39341
723.307402	-311.586779	1111.707242	-402.015745	1.004508	1.11845	22217.4749
754.588874	-162.046082	1123.914646	-76.230657	0.241546	0.355487	22227.39341
731.699992	24.116825	1106.366503	206.828519	0.241546	-1.933401	22232.73415
721.018513	213.331584	1043.040596	471.576589	-1.28438	-3.459326	22178.5638
664.559271	388.813014	954.536918	753.109838	-0.521417	-1.170438	22199.92676
611.151879	549.035188	824.07029	979.709771	-2.047343	0.355487	22160.25269
521.885239	653.561083	637.14442	1153.665275	0.241546	4.170301	22177.03787
416.596381	771.820308	412.070412	1300.154121	-1.28438	2.644376	22196.11194
275.448275	811.49437	214.463063	1368.820767	0.241546	-1.933401	22214.42305
130.485355	842.775842	18.38164	1410.783718	1.004508	-0.407475	22190.00824
31.300199	828.27955	-181.514597	1402.391128	-1.28438	0.355487	125.888852
-125.870125	792.420302	-415.744157	1294.050419	0.241546	2.644376	16.022217
-280.75156	731.383283	-621.744096	1130.01343	0.241546	3.407338	21557.51213
-427.240406	642.879605	-791.121824	925.539417	1.004508	1.11845	22219.76379
-548.551481	498.679648	-976.521769	675.287639	3.293396	-1.170438	22244.94156
-662.995891	346.0871	-1100.121732	410.53957	1.004508	-0.407475	22230.44527
-768.284749	195.020479	-1188.62541	97.724847	-0.521417	-0.407475	22225.10453
-802.618072	44.716819	-1172.603192	-135.74175	1.004508	-0.407475	22238.07489
-826.269917	-141.446088	-1138.269869	-414.986112	0.241546	2.644376	22224.34156
-793.462519	-304.720114	-1108.514322	-720.171206	-0.521417	1.11845	22184.6675
-714.877357	-460.364512	-938.373632	-910.148928	1.004508	-0.407475	22212.13416
-607.299612	-573.282998	-788.832936	-1075.711842	0.241546	-1.170438	22220.52675
-502.773717	-690.779259	-574.440407	-1209.230321	0.241546	1.11845	22194.58602
-331.870064	-779.282936	-325.714554	-1287.815483	-1.28438	1.11845	22181.61565
-183.855293	-857.105136	-67.070186	-1325.96362	-2.047343	0.355487	22190.00824
-1.507198	-859.394024	191.574181	-1332.067321	-1.28438	0.355487	22196.87491
152.611274	-855.57921	399.863009	-1272.556228	-0.521417	-1.170438	22212.13416
309.781598	-782.334787	610.440724	-1171.082184	-1.28438	-1.933401	22219.00082
456.270444	-683.149632	809.573998	-990.260015	-0.521417	0.355487	22215.18601
588.262997	-590.068178	888.922123	-849.111909	-2.047343	-1.170438	22222.81564
665.322234	-432.134891	1062.877627	-620.986051	0.241546	0.355487	22234.26008
721.781476	-275.72753	1085.766509	-336.40095	0.241546	-0.407475	22216.71194
737.803694	-85.749809	1133.070199	11.510058	-0.521417	-1.933401	22224.34156
721.018513	75.998292	1109.418354	266.339612	1.004508	-2.696364	22232.73415
724.833327	265.976013	1018.625788	518.117315	3.293396	-1.170438	22227.39341
677.529637	434.590778	942.329514	794.309826	2.530434	0.355487	22235.786
601.996326	574.975922	804.996222	1032.3542	1.767471	2.644376	22212.13416
510.440798	706.968475	620.359239	1186.472673	1.767471	1.11845	22204.50453
376.922319	780.97586	352.559319	1300.917084	0.241546	-1.170438	22200.68972
240.351989	847.353619	200.729734	1338.302258	1.767471	-1.170438	22199.16379
131.248318	842.012879	-14.425758	1403.15409	-2.810305	0.355487	22205.2675
-25.922006	831.331401	-241.788653	1361.954103	0.241546	4.170301	38.9111
-180.803442	785.553637	-433.2923	1264.294872	-1.28438	2.644376	15.259255
-344.077467	710.783289	-664.470009	1081.183815	-0.521417	-0.407475	22024.44533
-456.995952	599.390729	-842.240327	878.99869	-2.810305	-1.170438	22183.90454
-573.729251	452.901884	-1000.173614	600.517291	-1.28438	1.881413	22203.74157
-690.46255	308.701926	-1081.810627	358.658103	-2.047343	0.355487	22195.34898
-772.862525	134.746422	-1170.314304	103.065587	1.004508	1.881413	22206.79342
-817.877327	-5.638721	-1179.469857	-192.200993	1.004508	-0.407475	22221.28971
-836.188433	-162.046082	-1132.166167	-504.252752	-2.047343	-2.696364	22200.68972
-753.788457	-314.63863	-1055.106931	-703.386026	1.767471	-1.170438	22185.43046
-715.64032	-475.623767	-898.69957	-914.726704	0.241546	-1.170438	22198.40083
-592.040357	-597.697805	-778.91442	-1158.111817	0.241546	-0.407475	22213.66009
-458.521878	-727.40147	-506.536723	-1238.985868	-0.521417	0.355487	22190.00824
-286.855262	-795.305154	-259.336796	-1300.022887	1.004508	0.355487	22218.23786
-119.00346	-853.290322	-0.692428	-1302.311775	1.767471	-1.170438	22226.63045
39.692789	-845.660695	252.6112	-1298.496961	1.004508	-0.407475	22229.6823
206.018666	-814.379222	451.744475	-1239.74883	1.767471	-0.407475	22236.54897
361.663064	-761.734794	695.129588	-1118.437755	1.004508	1.11845	22241.88971
502.048208	-677.808892	850.011023	-934.563736	1.767471	2.644376	22218.23786
592.840774	-545.053376	925.544334	-836.904505	-0.521417	0.355487	22219.76379
682.870377	-416.112674	1093.396136	-552.319404	-1.28438	-1.933401	22230.44527
724.070364	-254.364573	1124.677609	-270.023192	-2.810305	-1.933401	22212.89712
743.144433	-55.231299	1134.596124	53.473009	0.241546	0.355487	22225.10453
728.648141	119.487168	1118.573907	318.984041	-2.047343	1.11845	22220.52675
688.211116	288.864895	1014.048012	590.598776	-2.047343	1.881413	22181.61565
659.218532	454.427809	899.603601	857.635733	1.767471	1.881413	22195.34898
569.188929	607.020356	747.774017	1058.294933	-2.810305	0.355487	22180.85269
489.840804	703.153661	513.544456	1232.250437	-2.047343	-1.170438	22183.14158
341.06307	795.472152	362.477834	1358.139289	1.004508	1.11845	22202.21564
231.959399	835.146215	174.789001	1373.398544	-0.521417	1.881413	22193.82305
82.418703	851.931395	-35.788714	1420.702233	1.004508	3.407338	19779.80895
-28.210894	823.701774	-283.751604	1348.983736	-1.28438	1.881413	22.125919
-215.136765	770.294382	-501.195984	1234.539325	-1.28438	-1.170438	22.888882
-355.521908	690.183295	-688.884817	1056.769008	1.004508	-0.407475	22108.37123
-492.092238	579.553698	-883.440315	834.746851	1.767471	1.11845	22230.44527
-623.321829	449.08707	-1032.218049	544.821011	-0.521417	1.11845	22240.36378
-706.484767	265.976013	-1127.588391	280.835904	1.004508	0.355487	22234.26008
-798.803259	110.331615	-1201.595776	42.028568	1.004508	-0.407475	22231.20823
-828.558805	-49.127597	-1209.988366	-266.971341	0.241546	-3.459326	22230.44527
-820.929178	-229.186803	-1164.973565	-576.734212	0.241546	-1.933401	22190.7712
-749.210681	-383.305276	-1036.032862	-748.400828	-0.521417	-1.170438	22185.43046
-692.751438	-507.668202	-888.018091	-984.156313	0.241546	1.11845	22209.08231
-578.307028	-635.845942	-715.588513	-1145.904414	2.530434	1.11845	22218.23786
-418.847816	-735.031098	-482.121915	-1270.26734	-0.521417	-0.407475	22190.00824
-264.729343	-828.112552	-236.447914	-1351.14139	-2.047343	-1.933401	22189.24528
-118.240497	-837.268104	26.011267	-1334.35621	-2.047343	-2.696364	22200.68972
69.448336	-865.497726	303.729704	-1290.867334	1.004508	-0.407475	22193.82305
228.907548	-825.823663	531.092599	-1194.734029	-1.28438	1.881413	22212.89712
407.440829	-746.475539	687.49996	-1145.141451	-1.28438	1.881413	22222.81564
518.833388	-652.631122	862.98139	-915.489667	-1.28438	1.11845	22213.66009
606.574103	-529.794122	1007.181347	-771.28971	1.004508	0.355487	22225.86749
701.181482	-389.408978	1094.159099	-460.000913	0.241546	-1.170438	22232.73415
729.411104	-204.009033	1103.314652	-229.586167	-2.810305	-1.170438	22212.89712
740.092582	-32.342417	1126.966497	107.643363	1.767471	4.170301	22226.63045
735.514805	166.790857	1078.136882	325.850706	3.293396	2.644376	22251.04526
704.233333	330.064883	1003.366533	630.272838	2.530434	1.11845	22230.44527
649.300016	491.05002	876.714719	893.494982	1.767471	-0.407475	22212.89712
556.981525	639.064791	711.151805	1085.761592	1.004508	-1.170438	22211.3712
464.663034	735.961059	537.196301	1276.502276	1.004508	1.11845	22201.45268
330.381592	797.761041	310.596368	1362.717065	1.767471	2.644376	22205.2675
193.811262	832.094364	109.937168	1395.524463	-0.521417	1.11845	22186.95639
57.240932	845.827693	-72.410926	1381.791134	-1.28438	-0.407475	2597.125156
-99.929392	815.309184	-315.796039	1335.250407	-0.521417	-1.170438	16.78518
-226.581206	754.272165	-529.425605	1193.339338	-2.810305	-1.933401	11854.91501
-388.329306	665.005524	-757.551463	1001.072728	-1.28438	1.881413	22165.59343
-516.507046	542.931487	-929.981042	791.257975	-2.047343	1.11845	22188.48232
-659.94404	406.361157	-1071.892111	470.813626	-1.28438	1.11845	22206.79342
-719.455134	233.168615	-1134.455055	227.428513	-1.28438	-2.696364	22206.79342
-827.03288	103.46495	-1157.343937	-34.267706	-2.047343	-3.459326	22204.50453
-846.869911	-64.386852	-1170.314304	-307.408366	1.767471	-1.933401	22222.81564
-808.721774	-236.053468	-1121.484689	-597.334206	0.241546	0.355487	22193.06009
-751.499569	-387.883052	-1008.566204	-822.408213	-0.521417	0.355487	22196.87491
-643.15886	-522.164494	-843.766253	-1016.963711	0.241546	1.881413	22206.03046
-556.181108	-651.105197	-661.418159	-1152.008116	-0.521417	0.355487	22208.31935
-405.114486	-752.579241	-411.166381	-1290.867334	-1.28438	-1.933401	22188.48232
-241.077498	-828.112552	-200.588665	-1371.741384	2.530434	0.355487	22226.63045
-48.047925	-838.031067	108.411243	-1316.808067	0.241546	0.355487	22248.75637
127.433504	-823.534775	357.900058	-1286.289557	3.293396	4.170301	22229.6823
283.840865	-821.245887	586.788879	-1205.415507	1.004508	2.644376	22235.786
420.411195	-726.638508	756.929569	-1074.948879	-0.521417	0.355487	22237.31193
542.485233	-642.712607	896.55175	-912.437816	-1.28438	-0.407475	22209.08231
634.803724	-490.120059	1044.566521	-681.260107	1.004508	0.355487	22222.05268
702.707408	-336.764549	1100.262801	-427.193516	1.004508	1.881413	22235.786
728.648141	-180.357188	1094.922062	-127.34916	-2.810305	-1.170438	22211.3712
747.722209	3.516832	1117.047981	157.235941	1.004508	1.881413	22225.10453
710.337035	197.309367	1069.744292	402.909942	-0.521417	-0.407475	22199.16379
668.374085	341.509324	979.714689	712.672813	-2.047343	-2.696364	22191.53417
612.677805	516.227791	840.092508	936.220895	-0.521417	-1.933401	22161.77862
521.122276	658.901823	684.448109	1120.857878	-1.28438	1.11845	22198.40083
395.996387	761.901792	475.396319	1277.265239	-2.047343	0.355487	22190.00824
297.574194	827.516587	293.811188	1349.746699	0.241546	0.355487	22189.24528
175.500157	840.486954	69.500143	1401.628165	-0.521417	-4.222289	22210.60823
34.35205	837.435103	-124.292392	1406.205941	2.530434	-0.407475	387.58507
-114.425684	792.420302	-372.255281	1308.546711	-0.521417	-0.407475	14.496292
-261.677492	741.301798	-562.995965	1178.080083	0.241546	1.881413	19177.06839
-411.981151	658.13886	-771.284793	950.717187	3.293396	3.407338	22220.52675
-549.314444	522.331493	-1003.988427	700.46541	1.767471	0.355487	22231.20823
-645.447748	358.294504	-1065.025446	450.976595	1.767471	-1.933401	22236.54897
-714.877357	220.198249	-1181.758745	203.013705	1.004508	-1.933401	22234.26008
-813.299551	63.027925	-1142.084683	-84.623247	0.241546	-1.170438	22223.5786
-815.588439	-128.475722	-1145.136534	-373.786124	0.241546	1.881413	22228.15638
-803.381035	-279.542344	-1129.877279	-630.141604	0.241546	1.881413	22193.06009
-737.76624	-424.505264	-972.706955	-835.37858	-1.28438	0.355487	22197.63787
-650.788488	-554.208929	-779.677383	-1039.089631	0.241546	-1.933401	22211.3712
-510.403344	-670.179265	-626.321873	-1185.578476	1.767471	1.11845	22205.2675
-370.0182	-784.623676	-376.833058	-1254.245122	-1.28438	1.11845	22175.51195
-189.196032	-835.742179	-144.892386	-1364.111756	-1.28438	2.644376	22190.7712
-44.233112	-852.527359	132.826051	-1328.252508	0.241546	1.881413	22218.23786
144.981647	-858.631061	372.39635	-1299.259924	-1.28438	1.11845	22199.16379
302.914934	-772.416272	591.366655	-1170.319221	-3.573268	-1.170438	22212.13416
461.611183	-692.305184	770.662899	-1018.489637	-1.28438	-1.170438	22226.63045
569.951891	-601.512619	938.514701	-847.585984	1.004508	0.355487	22212.89712
666.085196	-464.179326	1043.803558	-633.193454	0.241546	2.644376	22225.86749
724.833327	-290.223822	1085.766509	-365.393534	-2.047343	0.355487	22230.44527
716.440737	-118.557206	1105.60354	-82.334358	1.004508	-1.170438	22215.18601
735.514805	50.057559	1132.307236	228.191475	-1.28438	-2.696364	22222.81564
698.892594	236.983429	1047.618372	501.332135	1.767471	-2.696364	22241.12674
677.529637	412.464859	934.699887	726.406143	1.004508	-0.407475	22226.63045
626.411134	566.583331	804.996222	1000.309765	2.530434	3.407338	22213.66009
526.463015	682.553667	667.662929	1196.391189	2.530434	1.881413	22225.10453
405.914903	764.953643	417.411151	1323.043003	-1.28438	-0.407475	22192.29713
271.633461	833.620289	207.596399	1377.213357	-1.28438	-1.933401	22180.85269
159.477939	853.45732	63.396442	1424.517047	0.241546	-0.407475	22224.34156
9.17428	824.464736	-183.803485	1402.391128	1.004508	3.407338	163.274026
-146.470118	796.235115	-421.847859	1278.791164	0.241546	4.170301	13.733329
-300.588591	728.331432	-622.507059	1138.406021	1.767471	2.644376	21420.9418
-441.736698	633.724052	-822.403296	882.813504	-1.28438	-0.407475	22183.90454
-559.995922	497.916685	-1020.010645	651.635794	-2.810305	-1.170438	22194.58602
-665.28478	313.279703	-1133.692093	388.41365	-2.810305	-1.170438	22199.92676
-765.232898	185.864926	-1219.143919	138.161873	-0.521417	1.11845	22218.23786
-841.529172	18.013124	-1212.277255	-166.260259	-1.28438	1.881413	22206.79342
-825.506954	-141.446088	-1200.069851	-448.556472	-0.521417	1.11845	22208.31935
-792.699557	-313.875667	-1079.521738	-661.423076	0.241546	-1.933401	22208.31935
-725.558836	-455.786736	-923.87734	-899.46745	0.241546	-1.170438	22183.14158
-636.292196	-593.882991	-770.52183	-1085.630357	0.241546	1.11845	22201.45268
-493.618164	-694.594073	-607.247804	-1235.171054	0.241546	1.11845	22199.16379
-321.951548	-791.49034	-315.796039	-1296.971036	2.530434	1.11845	22216.71194
-151.047895	-832.690328	-76.225739	-1341.222874	1.767471	1.881413	22225.10453
22.907609	-865.497726	224.381579	-1320.62288	0.241546	-2.696364	22244.94156
182.366821	-837.268104	465.477804	-1252.719197	4.056359	0.355487	22228.91934
334.959369	-755.631092	667.662929	-1128.356271	0.241546	-1.170438	22232.73415
479.922289	-706.038514	866.033241	-973.474835	-1.28438	1.11845	22232.73415
601.996326	-566.416333	967.507285	-817.830437	-0.521417	1.11845	22209.08231
685.159265	-429.846003	1101.025764	-575.971249	1.004508	1.11845	22222.81564
727.885178	-269.623828	1111.707242	-282.993558	0.241546	-1.933401	22233.49712
744.670358	-86.512771	1133.833161	-7.56401	-0.521417	-3.459326	22219.76379
734.751843	90.494584	1108.655391	293.806271	-2.047343	-0.407475	22209.84527
707.285184	271.316752	1026.255416	549.398788	2.530434	3.407338	22197.63787
648.537053	439.931517	897.314713	776.761683	-2.047343	1.11845	22186.19343
582.922258	576.501847	798.89252	1046.087529	-1.28438	1.11845	22180.85269
496.707469	702.390699	601.285171	1209.361555	-1.28438	0.355487	22203.74157
360.900102	793.946227	386.892642	1349.746699	-0.521417	-1.933401	22204.50453
248.744579	828.27955	209.885287	1412.309643	-1.28438	-0.407475	22174.74899
112.937212	846.590656	-2.218354	1424.517047	2.530434	4.170301	22231.20823
-19.818304	834.383252	-247.892355	1377.213357	1.767471	4.933264	45.014801
-170.121963	780.212898	-488.225617	1221.568959	2.530434	1.881413	12.970367
-318.899697	712.309214	-659.892233	1083.472704	3.293396	0.355487	22011.47496
-463.862617	600.153692	-887.255129	814.90982	4.056359	0.355487	22239.60082
-572.203326	459.005586	-1047.477303	565.421005	1.767471	0.355487	22229.6823
-698.092177	298.020448	-1105.462471	335.769221	1.767471	1.881413	22238.83786
-777.440302	156.109379	-1170.314304	58.050785	0.241546	-0.407475	22241.12674
-825.506954	-3.349833	-1180.23282	-206.697285	0.241546	-1.170438	22214.42305
-840.766209	-169.67571	-1158.1069	-533.245336	1.004508	-1.170438	22194.58602
-772.099563	-333.712698	-1058.158782	-707.963803	-1.28438	-2.696364	22205.2675
-698.85514	-479.438581	-908.618085	-941.4304	1.004508	-0.407475	22198.40083
-610.351462	-598.460768	-740.766283	-1123.778494	-1.28438	1.11845	22193.06009
-461.573729	-725.875545	-522.55894	-1272.556228	1.767471	2.644376	22204.50453
-301.351554	-797.594042	-290.618268	-1297.733998	-2.810305	0.355487	22180.85269
-127.39605	-864.734763	-0.692428	-1342.7488	1.004508	0.355487	22196.11194
22.144646	-854.816247	241.166759	-1308.415477	-2.047343	-1.933401	22209.84527
215.174219	-814.379222	508.203717	-1219.148836	1.004508	-0.407475	22204.50453
357.085288	-752.579241	704.285141	-1132.934047	-2.047343	1.11845	22214.42305
500.522282	-668.65334	877.477682	-960.504469	0.241546	1.11845	22230.44527
611.151879	-532.08301	1021.677639	-740.7712	-0.521417	0.355487	22219.76379
701.181482	-384.068239	1109.418354	-506.54164	2.530434	0.355487	22222.05268
729.411104	-216.979399	1125.440571	-247.897272	0.241546	-0.407475	22230.44527
737.040731	-55.231299	1126.966497	45.080419	-0.521417	-1.170438	22219.00082
747.722209	139.324199	1097.21095	315.169227	4.056359	4.170301	22231.20823
710.337035	303.361187	1010.996161	604.332105	-0.521417	3.407338	22237.31193
658.455569	489.524095	914.862856	883.576466	0.241546	0.355487	22199.16379
568.425966	618.464798	788.211042	1099.494921	1.767471	0.355487	22215.94897
486.788953	738.249947	583.737028	1263.531909	1.004508	0.355487	22219.00082
360.137139	809.968444	399.863009	1382.554096	-2.047343	0.355487	22211.3712
224.329772	845.06473	155.714933	1421.465196	-1.28438	2.644376	22170.17121
91.574255	848.116581	-29.685012	1427.568898	1.004508	2.644376	9808.648946
-66.359031	813.783258	-295.196045	1361.954103	-1.28438	-0.407475	21.362957
-214.373802	771.820308	-496.618207	1222.331922	0.241546	-1.170438	2835.16953
-367.729312	677.212928	-717.114438	1039.220865	-0.521417	0.355487	22133.549
-510.403344	574.212959	-906.329197	823.30241	-0.521417	1.881413	22199.92676
-635.529233	433.827815	-1076.469887	515.828427	-0.521417	1.881413	22191.53417
-707.24773	269.027864	-1145.136534	285.413681	0.241546	1.11845	22209.08231
-803.381035	128.64272	-1166.49949	9.22117	0.241546	-2.696364	22219.76379
-840.003246	-39.209082	-1209.988366	-250.186161	-2.047343	-4.222289	22209.08231
-825.506954	-216.216437	-1180.23282	-543.926814	-1.28438	-1.933401	22196.11194
-769.047712	-374.149723	-1036.032862	-766.711933	1.004508	0.355487	22217.4749
-687.410699	-509.194128	-881.914389	-978.815574	0.241546	0.355487	22190.00824
-572.966288	-635.845942	-722.455177	-1165.741445	0.241546	1.881413	22186.19343
-425.71448	-752.579241	-472.966362	-1280.185855	1.004508	-0.407475	22187.71935
-256.336753	-810.564409	-248.655318	-1301.548812	2.530434	-1.170438	22219.76379
-104.507168	-842.608844	45.848299	-1351.904353	1.767471	1.11845	22240.36378
70.211299	-828.112552	224.381579	-1333.593247	0.241546	2.644376	22246.46748
249.507542	-810.564409	513.544456	-1222.200687	0.241546	1.881413	22230.44527
386.077872	-730.453321	749.299942	-1098.600724	-1.28438	1.11845	22220.52675
532.566717	-641.186681	884.344346	-895.652636	-2.047343	-0.407475	22221.28971
625.648171	-523.69042	1030.833192	-717.882318	-1.28438	-1.933401	22221.28971
708.048147	-377.964537	1097.21095	-471.445354	-0.521417	-1.170438	22219.76379
738.566656	-220.03125	1126.966497	-199.067657	0.241546	2.644376	22231.20823
729.411104	-11.742423	1143.751677	93.910034	3.293396	1.11845	22227.39341
708.81111	153.820491	1065.166515	356.369215	-1.28438	0.355487	22182.37861
693.551855	351.42784	981.240614	621.880248	-4.336231	-1.933401	22193.82305
620.307432	476.553728	836.277694	844.665367	0.241546	-1.170438	22172.4601
550.11486	635.249978	721.833283	1101.783809	0.241546	1.11845	22193.82305
449.403779	751.220314	515.833345	1269.635611	-1.28438	0.355487	22205.2675
314.359375	819.123997	338.063027	1397.050388	0.241546	1.881413	22206.03046
197.626076	851.931395	135.114939	1429.857786	1.767471	0.355487	22203.74157
70.974262	838.961028	-72.410926	1422.228159	1.004508	1.11845	3571.428571
-67.884957	813.020295	-342.499734	1350.509661	1.004508	-2.696364	18.311106
-223.529355	760.375867	-570.625593	1200.968965	0.241546	-0.407475	15140.99551
-359.336722	691.70922	-740.766283	958.346815	2.530434	1.881413	22209.08231
-518.032971	559.716667	-952.869924	750.82095	2.530434	1.881413	22239.60082
-672.151444	425.435225	-1096.306919	517.354353	2.530434	0.355487	22218.23786
-735.477351	243.850094	-1171.077267	249.554432	1.004508	-1.933401	22232.73415
-800.329184	95.835323	-1160.395788	-25.112153	0.241546	-2.696364	22238.07489
-846.869911	-79.646107	-1166.49949	-329.534285	2.530434	-0.407475	22215.18601
-804.90696	-245.209021	-1145.899496	-602.674945	-0.521417	1.881413	22196.11194
-743.869941	-406.194158	-985.677322	-800.282294	0.241546	1.11845	22215.94897
-652.314413	-525.216345	-855.210694	-1016.200748	2.530434	1.881413	22206.03046
-546.262593	-657.208899	-675.151488	-1188.630327	-0.521417	-0.407475	22179.32676
-411.981151	-776.231086	-446.262667	-1300.022887	-1.28438	-0.407475	22186.95639
-232.684908	-833.453291	-199.825703	-1364.111756	-2.047343	-1.170438	22185.43046
-62.544217	-887.623645	59.581628	-1352.667315	-0.521417	1.881413	22205.2675
104.544622	-839.556993	259.477865	-1316.808067	-2.810305	1.881413	22215.18601
262.477909	-798.357005	564.66296	-1197.78588	-0.521417	1.881413	22215.18601
407.440829	-726.638508	753.114756	-1060.452587	-0.521417	0.355487	22216.71194
534.092643	-628.216315	919.440632	-895.652636	0.241546	-0.407475	22227.39341
640.907426	-497.749687	1052.959111	-688.126772	0.241546	0.355487	22231.20823
714.151849	-332.186773	1122.38872	-422.615739	-1.28438	1.11845	22218.23786
722.544439	-155.94238	1136.12205	-134.215825	1.004508	1.881413	22227.39341
746.196284	23.353863	1139.936863	148.080388	-2.047343	-1.933401	22225.10453
710.337035	208.753808	1051.433186	434.954377	-0.521417	-3.459326	22227.39341
701.944445	362.109318	999.55172	719.539478	1.767471	-2.696364	22222.81564
650.062979	517.753716	839.329545	915.620901	2.530434	0.355487	22212.89712
551.640786	665.768487	712.677731	1169.687493	-0.521417	3.407338	22212.89712
426.514897	765.716606	492.1815	1314.650413	0.241546	1.881413	22206.03046
306.729747	829.042513	302.966741	1382.554096	1.004508	-1.170438	22197.63787
160.240902	851.168432	110.700131	1439.013339	0.241546	-2.696364	22212.13416
47.322417	839.723991	-110.559062	1403.917053	1.004508	0.355487	520.340587
-125.870125	790.131413	-394.381201	1305.49486	1.004508	1.881413	16.022217
-254.810827	729.094394	-576.729295	1163.583791	1.767471	1.881413	20247.50511
-413.507076	648.220344	-788.832936	926.30238	-2.047343	1.881413	22177.80084
-551.603332	504.020387	-965.077328	679.102453	-2.047343	-1.170438	22203.74157
-665.28478	342.272287	-1112.329136	392.991427	-2.047343	-3.459326	22186.19343
-769.810675	214.094547	-1184.810596	167.917419	0.241546	-0.407475	22209.84527
-804.90696	44.716819	-1168.025416	-105.223241	1.004508	1.881413	22225.10453
-832.373619	-100.246101	-1172.603192	-375.312049	1.004508	2.644376	22199.92676
-813.299551	-280.305307	-1111.566173	-634.71938	-2.047343	1.11845	22206.79342
-739.292165	-428.320077	-961.262514	-847.585984	-2.047343	-1.170438	22194.58602
-655.366264	-567.179296	-840.714402	-1058.163699	0.241546	-1.933401	22191.53417
-518.032971	-685.43852	-627.084835	-1201.600693	1.767471	1.11845	22180.08972
-363.914498	-742.660725	-398.196014	-1311.467328	1.767471	0.355487	22227.39341
-197.588622	-833.453291	-138.788684	-1383.185825	1.004508	1.881413	22220.52675
-17.529416	-859.394024	169.448262	-1307.652514	4.056359	3.407338	22228.15638
141.929796	-857.105136	381.551903	-1301.548812	1.767471	0.355487	22242.65267
300.626045	-791.49034	625.699979	-1158.111817	1.004508	-1.933401	22235.786
433.381562	-709.853327	807.28511	-1036.03778	-2.047343	-0.407475	22216.71194
578.344482	-601.512619	947.670254	-826.98599	0.241546	2.644376	22224.34156
669.137047	-455.023773	1079.662807	-629.378641	-0.521417	1.881413	22228.91934
719.492588	-294.038636	1120.099832	-376.837975	-0.521417	0.355487	22219.00082
726.359253	-151.364604	1130.018348	-73.178806	-2.047343	-2.696364	22225.86749
735.514805	41.664968	1120.862795	216.747034	-1.28438	-2.696364	22212.13416
696.603706	227.827876	1031.596155	474.628439	-3.573268	-4.222289	22180.85269
669.137047	387.287088	958.351732	775.235758	-1.28438	1.881413	22172.4601
611.914842	578.027772	751.58883	962.924591	-2.047343	0.355487	22181.61565
519.596351	681.027742	663.848115	1207.072667	-2.810305	0.355487	22193.06009
399.811201	782.501786	428.855593	1313.124487	-2.047343	-1.170438	22209.84527
296.048269	834.383252	245.744536	1386.36891	1.004508	-1.170438	22196.11194
148.796461	859.561022	63.396442	1450.45778	1.767471	-0.407475	22217.4749
23.670572	829.805476	-173.88497	1394.7615	1.004508	4.170301	96.896268
-135.025677	782.501786	-372.255281	1300.917084	2.530434	3.407338	14.496292
-292.958964	733.672171	-620.218171	1136.117132	1.004508	0.355487	21209.60112
-422.662629	642.116642	-839.951439	910.280162	3.293396	1.11845	22227.39341
-563.047773	492.575946	-997.884725	657.739496	1.767471	-1.170438	22244.17859
-682.06996	333.879697	-1132.166167	391.465501	1.004508	0.355487	22224.34156
-770.573637	178.235298	-1155.818012	128.243357	0.241546	1.881413	22231.20823
-813.299551	22.5909	-1168.788379	-137.267675	-0.521417	1.11845	22231.20823
-828.558805	-146.023865	-1176.418006	-443.215733	1.004508	0.355487	22193.06009
-812.536588	-317.690481	-1104.699509	-684.311958	1.004508	-1.170438	22209.84527
-731.662538	-452.734885	-969.655104	-891.837822	-0.521417	-1.170438	22219.00082
-627.136643	-593.882991	-769.758867	-1103.941463	-0.521417	1.11845	22196.87491
-500.484828	-670.942228	-618.692245	-1246.615495	-2.810305	0.355487	22177.80084
-340.262654	-794.542191	-335.63307	-1299.259924	-0.521417	1.11845	22189.24528
-163.255299	-854.816247	-74.699814	-1332.067321	-0.521417	-0.407475	22202.21564
11.463168	-863.208838	217.514914	-1357.245092	-0.521417	-0.407475	22196.87491
170.92238	-825.060701	362.477834	-1271.793265	-0.521417	-1.933401	22216.71194
340.300108	-784.623676	653.9296	-1127.593308	0.241546	0.355487	22225.10453
464.663034	-689.253334	785.159191	-1061.978513	0.241546	1.881413	22217.4749
589.02596	-580.912625	985.81839	-788.07489	-1.28438	1.881413	22227.39341
679.818526	-432.897854	1082.714658	-598.860131	1.004508	-1.170438	22232.73415
721.781476	-284.883083	1112.470205	-318.089844	-3.573268	-3.459326	22212.89712
748.485172	-101.009063	1146.040565	-33.504743	1.004508	-0.407475	22225.86749
746.196284	94.309397	1085.766509	252.606283	4.056359	1.881413	22245.70452
702.707408	270.55379	1023.966527	521.169166	3.293396	2.644376	22221.28971
656.929643	430.013002	951.485067	815.672783	2.530434	1.881413	22193.82305
603.522252	578.790735	793.551781	1031.591237	3.293396	-0.407475	22226.63045
493.655618	695.524034	621.122202	1234.539325	-0.521417	-2.696364	22207.55638
362.426027	781.738823	400.625971	1309.309674	1.004508	0.355487	22209.84527
250.270505	834.383252	219.04084	1401.628165	0.241546	1.11845	22197.63787
139.640908	861.849911	-9.847981	1451.983705	0.241546	3.407338	22215.94897
-16.766453	831.331401	-208.218293	1392.472612	1.004508	2.644376	34.333323
-151.810858	764.953643	-435.581188	1233.776363	-1.28438	0.355487	13.733329
-329.581175	697.812922	-639.292239	1063.635672	-3.573268	-2.696364	21918.39351
-469.966319	595.575915	-875.810688	846.191292	-1.28438	1.881413	22184.6675
-582.884804	448.324107	-987.96621	589.07285	-2.810305	1.11845	22205.2675
-694.277364	291.916746	-1187.862447	315.93219	-2.047343	-0.407475	22201.45268
-788.884743	142.37605	-1168.788379	43.554493	-0.521417	-0.407475	22208.31935
-820.929178	-13.268349	-1181.758745	-200.593583	-0.521417	-1.170438	22228.91934
-811.010662	-194.090517	-1164.973565	-522.563858	1.767471	-3.459326	22196.11194
-793.462519	-336.001586	-1042.899527	-723.223057	-2.810305	-2.696364	22206.79342
-708.773656	-475.623767	-908.618085	-937.615587	1.767471	0.355487	22212.13416
-589.751469	-611.431134	-759.840352	-1131.408122	2.530434	1.881413	22196.11194
-449.366325	-710.61629	-530.951531	-1251.193271	1.767471	-1.933401	22184.6675
-296.773778	-771.653309	-313.50715	-1311.467328	4.056359	-1.170438	22225.10453
-128.159013	-847.949583	-3.744279	-1319.859918	1.767471	-2.696364	22247.99341
44.270566	-874.653279	238.877871	-1319.859918	-0.521417	-1.170438	22229.6823
203.729778	-833.453291	453.2704	-1217.622911	1.767471	1.881413	22238.83786
360.900102	-766.31257	710.388842	-1100.889612	3.293396	2.644376	22234.26008
508.15191	-657.971861	854.5888	-978.815574	-1.28438	0.355487	22210.60823
613.440767	-556.497817	1007.94431	-744.586014	0.241546	1.11845	22224.34156
692.025929	-413.823785	1110.181317	-509.593491	0.241546	-1.933401	22231.97119
719.492588	-239.868281	1142.225752	-272.31208	-0.521417	-1.170438	22216.71194
772.137017	-41.49797	1136.885012	42.028568	-2.047343	1.11845	22224.34156
727.122215	127.116795	1085.003546	312.880339	0.241546	3.407338	22197.63787
699.655557	298.783411	1033.885043	593.650626	0.241546	1.11845	22185.43046
656.929643	450.612995	895.788788	869.843137	0.241546	0.355487	22161.77862
604.285215	621.516648	708.099954	1040.74679	-1.28438	-1.170438	22201.45268
476.870438	722.990692	566.951848	1262.005984	1.004508	1.881413	22199.16379
349.455661	818.361035	355.61117	1355.850401	1.004508	3.407338	22200.68972
235.01125	839.723991	151.900119	1407.731867	1.767471	3.407338	22226.63045
96.914995	843.538805	-29.685012	1425.28001	-2.047343	-0.407475	13511.30711
-54.91459	808.442519	-271.5442	1370.346693	-1.28438	-1.170438	21.362957
-213.610839	755.79809	-519.507089	1220.805996	0.241546	-0.407475	994.140446
-361.62561	696.286997	-697.277407	1021.672722	0.241546	0.355487	22144.99344
-485.225574	574.212959	-859.78847	814.146857	0.241546	1.11845	22222.81564
-603.484798	421.620411	-1058.158782	547.1099	1.004508	-0.407475	22234.26008
-718.692171	277.420454	-1142.847645	273.206277	1.767471	-0.407475	22230.44527
-804.90696	111.85754	-1174.129118	-20.534377	1.767471	-3.459326	22225.86749
-849.158799	-72.779442	-1185.573559	-268.497266	-0.521417	-1.933401	22206.79342
-817.877327	-212.401623	-1129.877279	-571.393473	-0.521417	-2.696364	22194.58602
-759.892159	-363.468245	-1039.084713	-756.030455	1.767471	1.11845	22209.84527
-690.46255	-516.823755	-823.929221	-975.000761	0.241546	2.644376	22220.52675
-566.099624	-627.453352	-691.173705	-1155.059967	1.004508	0.355487	22193.82305
-444.788549	-745.712576	-464.573772	-1273.319191	-2.047343	-2.696364	22177.80084
-281.514523	-829.638477	-249.418281	-1370.215458	0.241546	-1.170438	22180.85269
-105.270131	-849.475508	62.633479	-1326.726582	-2.047343	1.11845	22212.89712
84.707591	-866.260688	289.996374	-1316.808067	-1.28438	1.881413	22202.21564
232.722362	-825.060701	489.892611	-1219.148836	-0.521417	3.407338	22214.42305
381.500095	-750.290352	739.381426	-1094.78591	0.241546	1.11845	22228.91934
524.93709	-666.364451	857.640651	-923.119295	-1.28438	-0.407475	22212.89712
629.462985	-527.505233	1018.625788	-727.800834	-0.521417	-0.407475	22226.63045
710.337035	-368.808984	1118.573907	-470.682392	-0.521417	1.11845	22233.49712
732.462954	-197.905331	1118.573907	-189.912104	0.241546	-0.407475	22213.66009
751.537023	-18.609088	1133.833161	117.561879	0.241546	1.11845	22243.41563
739.329619	156.872342	1108.655391	370.865507	0.241546	-0.407475	22243.41563
704.233333	329.30192	998.788757	669.183937	0.241546	-1.170438	22211.3712
648.537053	497.916685	850.773986	911.043125	0.241546	-0.407475	22198.40083
566.900041	637.538866	678.344407	1104.83566	0.241546	0.355487	22221.28971
452.45563	745.116612	528.040748	1289.472643	4.056359	3.407338	22205.2675
322.751965	825.990662	306.781555	1336.013369	1.767471	1.881413	22195.34898
197.626076	842.012879	101.544578	1434.435563	-0.521417	0.355487	22229.6823
44.270566	842.012879	-83.855367	1403.15409	1.004508	-1.933401	1825.769829
-85.4331	815.309184	-313.50715	1349.746699	0.241546	0.355487	17.548143
-247.944162	755.79809	-551.551524	1205.546741	-1.28438	0.355487	13758.50704
-395.195971	677.212928	-765.181091	978.183846	-3.573268	1.11845	22153.38603
-524.899636	546.7463	-942.951408	770.657981	-2.810305	-0.407475	22190.00824
-630.188494	388.050051	-1082.573589	490.650657	-1.28438	-1.170438	22203.74157
-740.818091	233.931578	-1177.943931	207.591482	-3.573268	-2.696364	22208.31935
-801.092147	92.020509	-1217.617994	-81.571396	-0.521417	-0.407475	22213.66009
-833.136582	-72.016479	-1179.469857	-329.534285	1.004508	1.881413	22196.11194
-829.321768	-236.816431	-1119.195801	-577.497175	-2.047343	-1.170438	22197.63787
-733.951426	-387.12009	-994.069912	-806.385996	1.767471	-0.407475	22203.74157
-647.736637	-525.216345	-814.010706	-1010.860009	1.767471	0.355487	22215.18601
-546.262593	-650.342234	-678.966301	-1156.585892	-0.521417	-1.170438	22193.06009
-379.936716	-747.238502	-445.499704	-1309.941402	2.530434	-1.170438	22213.66009
-232.684908	-825.823663	-180.751634	-1351.14139	0.241546	1.881413	22230.44527
-43.470149	-855.57921	114.514945	-1292.393259	3.293396	4.170301	22242.65267
108.359436	-846.423657	344.166729	-1294.682147	0.241546	1.11845	22228.15638
267.055685	-811.327371	549.403705	-1219.911799	1.004508	1.11845	22235.02304
408.966754	-745.712576	747.774017	-1116.148867	-0.521417	-0.407475	22229.6823
544.774121	-612.194097	895.788788	-868.94894	-1.28438	-1.170438	22211.3712
632.514836	-509.194128	1037.699857	-663.711964	-0.521417	1.11845	22225.10453
701.944445	-336.001586	1111.707242	-408.88241	2.530434	1.881413	22236.54897
736.277768	-159.757194	1140.699826	-118.95657	0.241546	-1.170438	22214.42305
739.329619	14.961273	1134.596124	157.998904	-2.047343	-2.696364	22206.03046
702.707408	206.46492	1050.670223	428.087713	-2.810305	-3.459326	22201.45268
682.870377	365.924132	985.055428	721.065404	-0.521417	-0.407475	22164.06751
621.833358	528.435195	816.440663	943.08756	-2.810305	0.355487	22186.95639
524.93709	661.953674	634.092569	1131.539356	-2.047343	1.881413	22200.68972
427.27786	770.294382	447.166698	1278.028201	-1.28438	-1.170438	22199.92676
281.551977	812.257333	288.470449	1343.642997	1.004508	-1.170438	22201.45268
187.70756	854.220283	74.07792	1411.54668	0.241546	-1.170438	22231.20823
41.218715	848.116581	-149.470162	1396.287426	0.241546	0.355487	279.244362
-112.899758	791.657339	-385.98861	1302.443009	-1.28438	1.11845	17.548143
-262.440454	743.590686	-569.099667	1162.057865	3.293396	3.407338	19837.79412
-402.062635	639.827754	-791.884787	939.272746	2.530434	1.11845	22219.00082
-544.736667	513.17594	-966.603253	695.12467	0.241546	-2.696364	22228.91934
-653.077376	359.82043	-1098.595807	417.406234	1.767471	-1.170438	22237.31193
-756.077345	215.620472	-1193.966149	155.710015	-1.28438	-1.170438	22230.44527
-818.64029	47.005708	-1193.966149	-126.586197	-1.28438	1.881413	22219.76379
-821.692141	-136.868312	-1158.869863	-395.149081	1.004508	1.881413	22192.29713
-810.2477	-277.253456	-1135.218018	-678.208256	1.004508	0.355487	22202.21564
-732.4255	-436.712668	-931.506967	-877.34153	0.241546	-1.933401	22209.08231
-629.425531	-564.127445	-799.514414	-1077.237767	2.530434	1.11845	22209.08231
-533.292226	-687.727408	-592.751512	-1197.022917	1.767471	1.881413	22197.63787
-353.995983	-762.497756	-373.781207	-1309.178439	-3.573268	1.11845	22177.03787
-199.87751	-838.031067	-109.033137	-1340.459912	-1.28438	2.644376	22204.50453
-22.870155	-860.156987	145.796417	-1335.119172	-0.521417	0.355487	22208.31935
141.929796	-846.423657	393.759307	-1297.733998	-1.28438	-1.933401	22205.2675
297.574194	-771.653309	611.966649	-1172.608109	1.767471	-1.170438	22223.5786
447.114891	-684.675557	770.662899	-1094.022948	0.241546	1.11845	22230.44527
560.796339	-590.83114	961.403583	-855.978574	-0.521417	0.355487	22216.71194
661.50742	-469.520065	1029.307266	-665.237889	0.241546	1.11845	22226.63045
730.174066	-291.749748	1110.944279	-339.452801	-1.28438	-1.933401	22231.20823
737.040731	-120.846095	1152.144267	-32.741781	-0.521417	-3.459326	22215.18601
735.514805	68.368664	1113.233168	222.850736	1.767471	-3.459326	22238.83786
715.677774	243.850094	1064.403552	519.643241	1.004508	-0.407475	22239.60082
682.870377	417.042635	991.922092	786.680199	3.293396	3.407338	22208.31935
620.307432	544.457412	839.329545	985.05051	1.767471	2.644376	22218.23786
512.729686	704.679587	637.14442	1130.776393	-0.521417	1.11845	22217.4749
399.811201	792.420302	368.581536	1287.183754	1.004508	-1.933401	22191.53417
264.766797	827.516587	239.640834	1401.628165	0.241546	0.355487	22193.06009
128.95943	846.590656	48.137187	1429.857786	0.241546	4.170301	22231.97119
20.618721	837.435103	-199.825703	1403.15409	-1.28438	3.407338	120.548112
-154.099746	793.183264	-423.373785	1276.502276	1.004508	2.644376	17.548143
-320.425622	706.968475	-633.9515	1117.806027	0.241546	1.881413	21580.40101
-463.862617	639.064791	-848.344029	898.072758	-0.521417	-0.407475	22183.14158
-591.277394	481.131505	-981.099545	621.117285	0.241546	0.355487	22198.40083
-665.28478	320.90933	-1172.603192	367.050694	0.241546	1.11845	22215.18601
-775.151414	181.287149	-1190.151335	99.250773	2.530434	1.881413	22214.42305
-827.795843	0.464981	-1209.988366	-202.119508	0.241546	0.355487	22218.23786
-831.610656	-146.023865	-1201.595776	-491.282385	-0.521417	-2.696364	22192.29713
-782.781041	-312.349741	-1074.180999	-676.68233	1.004508	-1.933401	22212.13416
-704.958842	-467.99414	-940.66252	-937.615587	-0.521417	-1.933401	22200.68972
-610.351462	-586.253364	-780.440345	-1085.630357	1.767471	2.644376	22203.74157
-492.092238	-690.779259	-559.944115	-1216.859948	2.530434	1.881413	22215.94897
-321.951548	-786.912564	-317.321964	-1277.134004	2.530434	-0.407475	22212.89712
-146.470118	-844.897732	-34.262789	-1319.859918	0.241546	-1.170438	22244.94156
18.329833	-844.897732	190.811219	-1336.645098	0.241546	-3.459326	22241.88971
180.840896	-857.105136	434.196332	-1243.563644	1.004508	-1.170438	22227.39341
332.67048	-770.127384	660.796265	-1142.0896	1.004508	1.11845	22230.44527
479.922289	-705.275551	801.181408	-1045.193332	2.530434	2.644376	22228.15638
598.181513	-561.075594	988.107279	-808.674884	0.241546	0.355487	22214.42305
679.818526	-444.342295	1089.581323	-559.949032	-1.28438	-2.696364	22225.10453
724.833327	-259.705313	1117.810944	-319.61577	-0.521417	-1.170438	22231.97119
721.781476	-91.853511	1162.062783	11.510058	1.004508	1.11845	22217.4749
721.018513	95.835323	1132.307236	279.309979	-0.521417	1.881413	22193.06009
701.944445	269.790827	1024.72949	553.976564	-3.573268	1.11845	22201.45268
672.951861	434.590778	956.062844	800.413528	-1.28438	1.11845	22162.54158
569.951891	580.316661	743.959203	1019.383834	-1.28438	0.355487	22195.34898
486.02599	697.812922	576.107401	1200.968965	0.241546	-0.407475	22211.3712
377.685282	786.3166	350.270431	1258.954133	-0.521417	-0.407475	22181.61565
245.692728	838.198066	172.500113	1424.517047	0.241546	2.644376	22218.23786
135.063131	835.146215	-17.477609	1418.413345	0.241546	3.407338	22225.86749
-41.944224	828.27955	-245.603467	1392.472612	0.241546	1.881413	36.622211
-174.69974	785.553637	-466.862661	1252.087468	-0.521417	-1.933401	15.259255
-324.240436	718.412916	-639.292239	1102.546772	1.767471	-1.933401	21922.97128
-455.470027	598.627766	-835.373663	872.894988	2.530434	2.644376	22220.52675
-582.884804	465.87225	-990.255098	624.932099	3.293396	3.407338	22226.63045
-705.721805	326.250069	-1120.721726	352.554402	2.530434	2.644376	22239.60082
-780.492153	166.790857	-1187.862447	38.213754	1.767471	-1.933401	22230.44527
-803.381035	3.516832	-1221.432807	-237.215794	1.004508	-2.696364	22193.82305
-824.743992	-177.305337	-1136.743944	-469.919429	1.004508	-2.696364	22198.40083
-764.469935	-339.053437	-1025.351384	-704.148989	-1.28438	0.355487	22215.18601
-714.114395	-482.490432	-907.09216	-936.852624	-1.28438	0.355487	22209.08231
-584.410729	-612.194097	-721.692215	-1098.600724	-1.28438	-0.407475	22199.16379
-468.440393	-725.112582	-544.68486	-1232.882166	-0.521417	-0.407475	22194.58602
-284.566374	-785.386638	-279.173827	-1352.667315	-0.521417	-2.696364	22171.69713
-123.581236	-862.445875	2.359423	-1316.808067	-2.047343	-1.170438	22209.08231
52.663156	-861.682912	230.485281	-1332.830284	-2.810305	0.355487	22215.18601
211.359405	-818.194036	474.633357	-1232.882166	-0.521417	1.11845	22206.03046
360.137139	-780.045899	646.299973	-1154.297004	-1.28438	0.355487	22223.5786
517.307463	-645.764458	766.848085	-992.548904	1.004508	1.11845	22228.91934
611.914842	-547.342264	1020.151714	-748.400828	0.241546	-0.407475	22218.23786
687.448153	-400.853419	1051.433186	-583.600877	1.004508	-0.407475	22226.63045
737.040731	-227.660878	1139.936863	-245.608384	-2.047343	1.11845	22230.44527
746.959246	-47.601672	1140.699826	59.576711	2.530434	2.644376	22227.39341
725.59629	126.353832	1106.366503	313.643302	-0.521417	1.11845	22237.31193
691.262967	306.413038	1004.892459	609.672844	-0.521417	-1.933401	22227.39341
666.085196	471.212989	907.996191	859.924622	0.241546	-1.170438	22194.58602
573.766705	605.494431	743.19624	1071.2653	0.241546	-1.170438	22209.08231
464.663034	730.62032	557.796295	1255.902282	-2.810305	0.355487	22216.71194
360.137139	822.175848	344.929691	1315.413376	-1.28438	1.881413	22176.27491
221.277921	848.879544	142.744566	1406.205941	1.004508	1.881413	22222.81564
86.996479	833.620289	-16.714646	1418.413345	-0.521417	-0.407475	18176.06128
-61.781255	818.361035	-294.433082	1345.931885	1.767471	-1.170438	21.362957
-202.166398	768.768457	-482.121915	1208.598592	1.004508	-1.933401	5630.664998
-374.595977	661.190711	-702.618146	1027.013461	-1.28438	1.881413	22138.88974
-488.277425	566.583331	-874.284762	817.961671	-0.521417	4.170301	22190.00824
-621.032941	428.487076	-1040.610639	497.517322	-2.047343	-0.407475	22196.11194
-749.210681	269.790827	-1155.055049	281.598867	-1.28438	-1.933401	22215.18601
-802.618072	125.590869	-1179.469857	-25.875116	1.767471	-3.459326	22219.00082
-831.610656	-49.89056	-1219.906882	-324.193546	1.004508	-1.933401	22183.90454
-812.536588	-210.875697	-1150.477273	-516.460156	1.004508	1.11845	22206.79342
-765.232898	-371.097872	-1036.795825	-763.660082	1.767471	1.11845	22208.31935
-679.781072	-517.586718	-880.388464	-1015.437786	1.004508	-0.407475	22197.63787
-566.099624	-628.979277	-665.232972	-1134.459973	-1.28438	-1.170438	22199.16379
-421.136704	-737.319986	-455.41822	-1292.393259	1.767471	-1.170438	22231.20823
-254.047864	-809.038483	-212.796069	-1320.62288	1.004508	-0.407475	22221.28971
-80.09236	-848.712546	69.500143	-1304.600663	1.767471	1.881413	22241.12674
91.574255	-831.164403	318.225996	-1293.919185	2.530434	4.933264	22245.70452
248.744579	-791.49034	499.048164	-1209.230321	1.004508	2.644376	22224.34156
398.285276	-731.216284	689.025886	-1084.104432	1.004508	0.355487	22222.05268
534.092643	-638.897793	898.077676	-890.311897	1.004508	0.355487	22228.91934
634.040761	-511.483016	1044.566521	-692.704548	-0.521417	-0.407475	22214.42305
713.388886	-354.312692	1121.625758	-437.874994	-0.521417	0.355487	22225.10453
749.248135	-202.483107	1126.203534	-163.208409	0.241546	1.11845	22231.97119
743.144433	-30.053529	1123.151683	106.8804	-2.810305	1.11845	22185.43046
723.307402	169.842708	1108.655391	402.909942	-2.047343	-2.696364	22196.11194
677.529637	337.69451	992.685055	687.495043	-2.047343	-1.933401	22190.7712
644.72224	508.598163	843.907321	896.546833	-1.28438	-0.407475	22183.90454
584.448183	632.96109	711.151805	1108.650474	-2.047343	1.881413	22193.82305
429.566748	739.775873	494.470388	1256.665245	0.241546	2.644376	22215.94897
315.8853	798.524003	314.411182	1340.591146	1.004508	-1.170438	22174.74899
184.655709	846.590656	135.877902	1421.465196	0.241546	-1.170438	22224.34156
61.818709	836.67214	-78.514628	1414.598531	-2.047343	-1.170438	2380.443739
-82.381249	803.864743	-331.818256	1307.020785	-0.521417	0.355487	16.78518
-251.758976	756.561053	-558.418189	1200.206002	1.767471	1.881413	16740.92837
-386.803381	679.501816	-736.188507	961.398666	1.004508	1.881413	21215.70483
-507.351493	552.850002	-934.558818	766.080205	1.767471	1.11845	22220.52675
-660.707003	404.072268	-1085.62544	487.598806	1.767471	-1.933401	22225.10453
-737.76624	236.220466	-1137.506906	235.05814	1.004508	-1.170438	22237.31193
-810.2477	66.842739	-1159.632826	-43.423259	0.241546	1.11845	22227.39341
-819.403252	-70.490554	-1152.766161	-351.660205	3.293396	1.11845	22187.71935
-804.143998	-247.497909	-1135.980981	-594.282355	-1.28438	1.11845	22205.2675
-736.240314	-404.668233	-1005.514353	-841.482282	-1.28438	-0.407475	22214.42305
-677.492183	-541.238563	-836.136625	-1055.874811	-2.810305	-1.933401	22186.95639
-537.870002	-658.734824	-633.9515	-1152.008116	-0.521417	-1.170438	22203.74157
-404.351524	-774.70516	-423.373785	-1350.378427	-2.810305	1.11845	22195.34898
-235.736759	-828.112552	-194.484964	-1345.800651	-0.521417	1.11845	22193.06009
-35.077559	-859.394024	116.803833	-1340.459912	-2.047343	1.881413	22205.2675
128.95943	-840.319955	346.455617	-1265.689563	-0.521417	1.881413	22222.05268
270.107536	-799.88293	563.137034	-1176.422923	-1.28438	-0.407475	22212.89712
424.988971	-728.164433	747.774017	-1090.971097	1.004508	1.11845	22224.34156
547.825972	-614.482985	942.329514	-850.637834	0.241546	1.11845	22234.26008
641.670389	-497.749687	1033.885043	-664.474927	0.241546	1.11845	22215.18601
716.440737	-330.660847	1090.344285	-441.689808	1.004508	1.11845	22225.10453
740.092582	-161.28312	1149.855379	-102.934352	-0.521417	-0.407475	22229.6823
750.011097	39.37608	1133.070199	184.702599	3.293396	-2.696364	22225.10453
723.307402	204.938994	1090.344285	445.635855	0.241546	-3.459326	22231.20823
692.788892	368.21302	1010.996161	726.406143	1.004508	-0.407475	22222.81564
640.144463	514.701865	871.37398	950.717187	-1.28438	1.11845	22213.66009
551.640786	645.931456	673.003668	1140.694909	1.004508	1.881413	22206.03046
438.722301	771.057345	443.351885	1279.554127	1.004508	-0.407475	22193.82305
293.759381	821.412886	304.492666	1371.872618	-0.521417	-1.933401	22193.82305
166.344604	846.590656	98.492727	1433.6726	1.767471	0.355487	22222.81564
38.929827	825.227699	-138.788684	1390.183724	-0.521417	1.11845	354.01471
-124.344199	790.131413	-381.410834	1294.813382	-0.521417	1.881413	15.259255
-307.455256	726.805506	-598.092251	1118.568989	-0.521417	3.407338	20712.91238
-429.529294	616.938872	-772.810718	917.146827	0.241546	0.355487	22191.53417
-569.914437	497.916685	-943.714371	689.783931	-2.047343	-1.170438	22199.16379
-670.625519	352.190802	-1116.14395	425.798824	-2.810305	-1.170438	22201.45268
-728.610687	205.701957	-1188.62541	157.235941	1.004508	1.11845	22219.76379
-849.158799	55.398298	-1182.521708	-111.326942	1.767471	1.881413	22224.34156
-836.188433	-123.897945	-1179.469857	-385.993528	-0.521417	-0.407475	22183.14158
-791.936594	-271.149754	-1100.884695	-614.882349	1.767471	-1.170438	22215.18601
-727.847724	-416.112674	-981.862508	-890.311897	1.004508	-0.407475	22202.97861
-655.366264	-557.26078	-839.951439	-1048.245183	1.004508	1.11845	22186.95639
-515.744083	-679.334818	-608.010767	-1166.504408	1.004508	1.881413	22225.86749
-344.84043	-758.682943	-361.573803	-1303.074737	1.767471	1.11845	22232.73415
-189.958994	-848.712546	-126.58128	-1343.511763	2.530434	0.355487	22229.6823
-22.870155	-833.453291	158.003821	-1300.785849	-0.521417	-1.170438	22237.31193
172.448306	-846.423657	395.285232	-1259.585861	1.004508	-1.933401	22241.88971
304.440859	-785.386638	640.196271	-1152.771078	0.241546	-0.407475	22219.76379
444.826003	-700.697775	798.129557	-1032.985929	1.004508	1.11845	22222.05268
579.870407	-603.038544	958.351732	-821.64525	0.241546	2.644376	22231.97119
656.929643	-456.549699	1075.085031	-617.9342	-1.28438	-1.933401	22213.66009
733.98888	-304.720114	1095.685025	-339.452801	-1.28438	-3.459326	22224.34156
743.144433	-122.37202	1139.936863	-23.586228	0.241546	-1.933401	22232.73415
729.411104	40.902006	1103.314652	200.724817	-2.047343	-0.407475	22178.5638
711.862961	236.983429	985.055428	507.435837	-2.810305	1.11845	22186.19343
650.062979	385.761163	960.64062	801.176491	-2.047343	0.355487	22188.48232
602.759289	578.790735	821.781402	995.731989	-0.521417	-0.407475	22191.53417
524.174127	687.894407	620.359239	1176.554157	-1.28438	-1.170438	22204.50453
399.811201	795.472152	379.263015	1318.465227	0.241546	-0.407475	22190.00824
259.426058	835.909178	251.848238	1391.709649	0.241546	2.644376	22215.18601
142.692759	854.220283	15.329789	1405.442979	-0.521417	4.170301	22221.28971
-12.95164	830.568438	-206.692367	1368.820767	-0.521417	4.170301	74.007385
-155.625671	782.501786	-416.50712	1236.828214	-0.521417	1.11845	12.207404
-303.640442	712.309214	-682.781115	1107.887511	1.767471	0.355487	21845.91205
-437.921884	621.516648	-922.351415	854.583882	2.530434	0.355487	22231.97119
-579.832953	469.687064	-996.3588	639.428391	-0.521417	-1.170438	22229.6823
-675.203295	311.753777	-1126.825428	370.865507	1.004508	1.11845	22225.86749
-782.018078	157.635304	-1200.069851	90.09522	-2.047343	1.11845	22230.44527
-810.2477	-22.423901	-1219.143919	-213.563949	-2.810305	-1.933401	22202.21564
-827.795843	-153.653492	-1158.869863	-457.712025	1.004508	-4.222289	22191.53417
-784.306967	-326.083071	-1068.077297	-686.600846	2.530434	-0.407475	22218.23786
-726.321799	-471.808954	-933.032893	-912.437816	-0.521417	-1.933401	22212.89712
-602.721835	-580.149662	-798.751451	-1121.489606	1.767471	1.881413	22184.6675
-505.062605	-702.986663	-550.025599	-1227.541427	-2.810305	-0.407475	22192.29713
-302.114517	-793.016266	-332.581219	-1342.7488	-1.28438	-1.170438	22193.82305
-178.514553	-857.868098	-42.655379	-1312.23029	-2.047343	-2.696364	22197.63787
8.411317	-865.497726	229.722318	-1304.600663	-1.28438	-2.696364	22213.66009
192.285337	-833.453291	465.477804	-1256.534011	-0.521417	1.11845	22221.28971
353.270474	-782.334787	659.270339	-1149.719227	-1.28438	1.881413	22215.18601
490.603767	-682.386669	833.988806	-992.548904	-1.28438	0.355487	22222.81564
595.129662	-562.601519	1007.181347	-759.082306	-0.521417	0.355487	22231.97119
676.766675	-437.47563	1073.559105	-575.971249	-1.28438	-2.696364	22215.94897
723.307402	-265.809015	1120.099832	-305.119478	-0.521417	-2.696364	22223.5786
737.040731	-86.512771	1164.351671	9.984133	1.767471	1.11845	22251.80822
714.914812	96.598285	1092.633174	302.198861	3.293396	2.644376	22226.63045
692.025929	265.976013	978.188763	498.280284	1.767471	1.11845	22208.31935
647.011128	438.405592	949.959142	806.51723	2.530434	1.11845	22219.76379
598.944475	593.287027	778.292526	1043.035678	1.004508	-1.933401	22206.79342
485.263028	700.10181	588.314805	1221.568959	-2.810305	-1.170438	22208.31935
373.870468	807.679556	381.551903	1312.361525	-0.521417	1.881413	22186.19343
237.300138	834.383252	212.937138	1401.628165	1.767471	3.407338	22217.4749
107.596473	851.168432	-0.692428	1419.176308	-0.521417	1.11845	22221.28971
-49.573851	835.909178	-228.818287	1318.465227	0.241546	1.11845	29.755547
-174.69974	775.635121	-453.892294	1245.983767	-2.047343	-0.407475	12.207404
-356.284871	693.998108	-699.566295	1049.902343	-1.28438	0.355487	21984.77126
-444.025586	608.546282	-950.581036	796.598714	-2.047343	0.355487	22192.29713
-616.455164	432.30189	-1017.721757	579.154334	-2.047343	0.355487	22200.68972
-731.662538	304.887113	-1101.647658	353.317364	-1.28438	-0.407475	22204.50453
-779.72919	146.190863	-1175.655043	89.332257	1.767471	-1.933401	22227.39341
-813.299551	-20.897976	-1235.929099	-203.645434	0.241546	-3.459326	22201.45268
-814.062513	-175.779412	-1139.032832	-463.052764	0.241546	-1.170438	22198.40083
-776.677339	-348.971953	-1048.240266	-718.645281	0.241546	-0.407475	22209.84527
-707.24773	-477.149693	-936.084744	-949.060028	0.241546	1.881413	22200.68972
-578.307028	-615.245948	-741.529246	-1125.30442	1.004508	0.355487	22180.85269
-437.921884	-718.245918	-536.29227	-1271.793265	0.241546	-2.696364	22231.97119
-296.773778	-810.564409	-295.959008	-1313.756216	4.056359	0.355487	22240.36378
-121.292348	-834.216254	31.352007	-1354.193241	1.004508	-1.170438	22231.97119
58.003895	-857.868098	263.292679	-1311.467328	1.767471	1.881413	22239.60082
223.566809	-828.112552	499.048164	-1235.934017	1.767471	1.881413	22238.83786
357.085288	-748.001464	697.418476	-1119.200718	-0.521417	1.881413	22208.31935
505.100059	-667.127414	870.611017	-932.274847	-1.28438	-1.170438	22221.28971
608.100028	-541.238563	1017.862825	-742.297126	-1.28438	-0.407475	22232.73415
694.314818	-405.431195	1078.136882	-546.215702	-0.521417	0.355487	22215.18601
745.433321	-246.734946	1121.625758	-296.726888	-0.521417	0.355487	22224.34156
729.411104	-59.046113	1090.344285	66.443375	-2.047343	2.644376	22199.16379
728.648141	116.435317	1080.42577	298.384047	-0.521417	0.355487	22190.00824
690.500004	288.101932	986.581353	592.124701	-1.28438	-2.696364	22170.17121
633.277799	474.26484	872.136943	869.080174	-2.810305	-1.933401	22205.2675
575.292631	613.887021	732.514762	1075.843076	-0.521417	1.11845	22190.7712
469.24081	722.22773	557.033332	1238.354139	1.004508	1.881413	22200.68972
345.640847	790.131413	353.322282	1351.272624	1.004508	1.881413	22187.71935
220.514958	845.06473	178.603815	1439.013339	-1.28438	-0.407475	22219.00082
69.448336	836.67214	-57.151671	1402.391128	0.241546	-2.696364	22219.00082
-83.144211	831.331401	-270.781237	1352.79855	2.530434	-0.407475	23.651845
-222.003429	787.842525	-567.573742	1228.435624	3.293396	1.11845	3767.509995
-344.84043	693.998108	-743.818134	1015.56902	2.530434	4.170301	22164.83047
-485.988536	581.079623	-900.225495	761.502429	0.241546	0.355487	22230.44527
-622.558866	437.642629	-1108.514322	534.902496	2.530434	-1.933401	22232.73415
-715.64032	275.131566	-1102.41062	297.621085	0.241546	-3.459326	22224.34156
-796.51437	125.590869	-1148.188385	34.39894	2.530434	-1.170438	22229.6823
-822.455103	-36.157231	-1160.395788	-276.126894	1.004508	1.11845	22200.68972
-814.062513	-212.401623	-1102.41062	-513.408305	-0.521417	0.355487	22201.45268
-756.077345	-382.542313	-1021.53657	-756.793418	2.530434	2.644376	22219.00082
-673.67737	-504.616351	-864.366247	-994.074829	-0.521417	-0.407475	22190.00824
-566.099624	-651.105197	-708.721848	-1170.319221	1.004508	-0.407475	22183.14158
-442.49966	-737.319986	-493.566356	-1310.704365	-0.521417	-1.170438	22193.06009
-271.596007	-816.668111	-247.129392	-1351.14139	-2.810305	0.355487	22203.74157
-101.455317	-883.808831	-28.92205	-1383.185825	-0.521417	1.881413	22196.87491
65.633522	-859.394024	288.470449	-1293.919185	-1.28438	2.644376	22214.42305
247.218654	-812.090334	505.914829	-1196.259954	-0.521417	0.355487	22230.44527
386.077872	-744.949613	735.566613	-1128.356271	1.767471	1.11845	22214.42305
523.411165	-642.712607	896.55175	-892.600785	-3.573268	-1.170438	22222.81564
625.648171	-510.720053	1020.914676	-698.80825	-1.28438	0.355487	22229.6823
702.707408	-361.942319	1059.825776	-477.549056	1.004508	1.881413	22212.89712
733.98888	-194.090517	1152.144267	-199.067657	4.056359	1.11845	22235.786
743.144433	5.042757	1129.255385	100.776698	2.530434	-1.933401	22243.41563
726.359253	182.050112	1101.025764	393.754389	0.241546	-2.696364	22215.18601
685.159265	312.51674	990.396167	644.006167	1.767471	-1.933401	22206.03046
643.959277	499.442611	906.470266	918.672752	2.530434	2.644376	22231.97119
563.84819	635.249978	732.514762	1130.776393	0.241546	1.881413	22204.50453
460.085257	753.509202	504.388903	1276.502276	1.004508	1.881413	22189.24528
333.433443	824.464736	329.670437	1385.605947	0.241546	-1.933401	22215.94897
197.626076	846.590656	142.744566	1439.776302	-1.28438	-1.933401	22218.23786
86.233516	842.775842	-76.988702	1393.235575	1.767471	1.11845	1183.355205
-76.277547	804.627705	-360.047877	1339.06522	0.241546	1.11845	18.311106
-256.336753	744.353649	-528.662642	1159.768977	-0.521417	3.407338	15730.76571
-420.373741	645.931456	-796.462563	943.850523	-0.521417	1.881413	22165.59343
-532.529263	542.931487	-944.477334	754.635764	-3.573268	-1.933401	22199.16379
-651.55145	393.39079	-1146.662459	449.450669	0.241546	-1.933401	22210.60823
-727.847724	230.879727	-1140.558757	225.902587	-1.28438	-0.407475	22208.31935
-813.299551	75.998292	-1186.336521	-44.186222	-0.521417	1.881413	22226.63045
-846.106948	-96.431287	-1190.914298	-346.319465	0.241546	1.881413	22205.2675
-814.062513	-242.15717	-1106.988397	-579.0231	1.767471	-0.407475	22205.2675
-749.973643	-398.564531	-1018.484719	-818.5934	-0.521417	-1.170438	22203.74157
-659.94404	-560.312631	-850.632917	-1010.097047	-0.521417	-0.407475	22189.24528
-532.529263	-654.157048	-665.232972	-1197.78588	1.004508	-0.407475	22209.08231
-376.884865	-759.445905	-465.336735	-1296.208073	4.056359	2.644376	22228.15638
-234.973796	-833.453291	-162.440529	-1349.615464	1.004508	1.881413	22244.94156
-22.107192	-834.979216	138.16679	-1316.045104	2.530434	1.881413	22227.39341
118.277951	-844.134769	372.39635	-1266.452526	0.241546	-1.170438	22237.31193
289.944567	-800.645893	589.84073	-1181.0007	-0.521417	-1.170438	22232.73415
424.988971	-738.082949	758.455495	-1056.637773	1.004508	1.881413	22211.3712
559.270413	-625.927426	940.803589	-849.111909	-2.810305	1.11845	22222.81564
645.485202	-483.253395	1064.403552	-635.482343	-2.810305	1.11845	22230.44527
721.018513	-328.371959	1110.944279	-425.66759	1.004508	0.355487	22213.66009
735.514805	-163.572008	1142.225752	-107.512129	-1.28438	-2.696364	22215.94897
741.618507	2.753869	1130.018348	166.391494	0.241546	-1.933401	22199.16379
731.699992	208.753808	1071.270217	431.902526	-2.047343	-2.696364	22164.83047
669.137047	355.242653	953.010993	708.095037	-1.28438	-0.407475	22170.17121
618.018544	547.509263	844.670284	965.976442	-2.047343	1.11845	22210.60823
547.063009	666.53145	691.314774	1166.635642	-1.28438	-0.407475	22202.97861
442.537114	764.19068	457.085214	1299.391158	-1.28438	-1.933401	22185.43046
290.70753	829.805476	302.203778	1387.894836	-0.521417	-1.933401	22226.63045
170.159417	848.879544	77.892734	1436.724451	-0.521417	0.355487	22224.34156
35.877976	842.012879	-161.677566	1403.15409	-0.521417	3.407338	452.436903
-119.766423	784.790674	-370.729356	1287.946717	0.241546	2.644376	16.022217
-253.284902	740.538835	-611.825581	1087.287517	2.530434	1.11845	20469.52727
-411.981151	657.375897	-803.329228	926.30238	3.293396	0.355487	22214.42305
-563.047773	507.072238	-992.543986	645.532093	1.004508	-1.170438	22234.26008
-670.625519	358.294504	-1130.640242	405.19883	1.004508	1.11845	22234.26008
-757.603271	195.783441	-1150.477273	169.443345	-1.28438	1.11845	22219.76379
-810.2477	37.087192	-1184.047633	-122.008421	1.004508	0.355487	22207.55638
-835.42547	-128.475722	-1180.995782	-377.600938	-1.28438	-1.170438	22207.55638
-803.381035	-285.646046	-1089.440254	-633.956417	0.241546	-1.170438	22211.3712
-754.55142	-439.001556	-966.603253	-843.008207	0.241546	-0.407475	22214.42305
-614.929239	-553.445966	-812.48478	-1074.948879	1.004508	0.355487	22195.34898
-520.32186	-685.43852	-620.218171	-1206.941433	-2.810305	0.355487	22175.51195
-332.633026	-763.260719	-419.558971	-1340.459912	-2.810305	-0.407475	22185.43046
-193.773808	-835.742179	-108.270174	-1365.637682	-1.28438	-0.407475	22211.3712
-17.529416	-849.475508	100.781616	-1334.35621	1.004508	0.355487	22204.50453
150.322386	-844.897732	415.122263	-1244.326607	-0.521417	-2.696364	22215.94897
311.307524	-778.519974	610.440724	-1152.771078	2.530434	1.11845	22231.97119
460.085257	-696.119998	818.729551	-1010.860009	0.241546	3.407338	22212.89712
573.003742	-586.253364	975.136912	-804.097108	-0.521417	1.11845	22225.86749
646.248165	-464.942289	1068.218366	-632.430492	0.241546	-1.170438	22231.97119
714.151849	-292.51271	1086.529472	-357.000944	-0.521417	-1.933401	22213.66009
740.092582	-127.712759	1129.255385	-74.704731	2.530434	-1.170438	22244.94156
711.099998	77.524217	1036.173931	203.776668	1.767471	1.11845	22245.70452
696.603706	232.405653	1035.410968	464.709924	2.530434	2.644376	22190.00824
658.455569	407.887082	907.233229	719.539478	-1.28438	-0.407475	22206.79342
600.470401	555.13889	808.811035	998.78384	2.530434	0.355487	22228.15638
506.625984	674.92404	644.011084	1197.154151	1.004508	-0.407475	22212.89712
395.233425	778.686972	399.100046	1310.072636	0.241546	0.355487	22182.37861
260.951983	834.383252	243.455647	1399.339277	-1.28438	1.11845	22228.91934
135.826094	842.775842	15.329789	1422.228159	1.767471	3.407338	22226.63045
-9.899789	843.538805	-193.722001	1374.924469	1.004508	3.407338	89.26664
-147.996044	799.286966	-418.796008	1293.287456	-0.521417	0.355487	14.496292
-312.795995	720.701804	-632.425575	1088.813443	1.004508	0.355487	21733.75652
-432.581145	619.990723	-853.684768	852.294994	-1.28438	0.355487	22180.85269
-594.329245	461.294474	-994.069912	603.569142	1.004508	1.881413	22206.79342
-684.358848	317.857479	-1128.351353	368.576619	1.004508	2.644376	22217.4749
-765.995861	173.657522	-1144.373571	135.110022	-2.047343	-0.407475	22213.66009
-807.958811	10.383496	-1205.41059	-196.015806	1.004508	-2.696364	22202.97861
-817.877327	-142.972014	-1119.958763	-421.852776	0.241546	-3.459326	22217.4749
-786.595855	-313.875667	-1051.292117	-677.445293	0.241546	-0.407475	22206.03046
-716.403283	-455.023773	-959.736589	-919.304481	1.767471	1.11845	22198.40083
-605.773686	-605.327432	-755.262575	-1097.074799	1.767471	-0.407475	22200.68972
-471.492244	-683.149632	-566.047816	-1265.689563	1.004508	-0.407475	22208.31935
-319.66266	-780.045899	-318.084927	-1295.44511	0.241546	-1.933401	22235.02304
-156.388634	-847.18662	-75.462777	-1320.62288	2.530434	-0.407475	22245.70452
-3.033124	-858.631061	184.707517	-1339.696949	1.004508	-0.407475	22226.63045
188.470523	-838.79403	438.011145	-1237.459942	-0.521417	2.644376	22230.44527
315.122337	-788.438489	605.099985	-1171.082184	-0.521417	2.644376	22227.39341
482.974139	-686.201483	826.359178	-978.815574	1.004508	2.644376	22213.66009
584.448183	-581.675588	985.055428	-769.763784	0.241546	-1.933401	22224.34156
687.448153	-425.268227	1075.847993	-591.993467	0.241546	-1.933401	22233.49712
712.625923	-273.438642	1108.655391	-321.904658	1.004508	0.355487	22214.42305
723.307402	-93.379436	1110.944279	-17.482526	-2.047343	2.644376	22192.29713
724.070364	75.998292	1072.796142	251.84332	0.241546	3.407338	22206.03046
695.07778	253.768609	1039.988745	554.739527	-3.573268	-0.407475	22158.72677
655.403718	444.509294	882.818421	769.895019	-0.521417	-0.407475	22194.58602
598.944475	590.998139	761.507346	1029.302349	1.767471	0.355487	22214.42305
495.181543	692.472183	541.774078	1168.92453	1.004508	1.881413	22199.92676
363.18899	789.368451	387.655605	1326.857817	-0.521417	3.407338	22187.71935
228.144585	835.146215	208.359362	1419.176308	-2.047343	1.11845	22225.86749
95.389069	842.775842	-19.003534	1415.361494	0.241546	2.644376	22215.94897
-48.810888	815.309184	-237.97384	1404.680016	0.241546	-1.170438	32.807398
-172.410852	775.635121	-416.50712	1249.035617	1.004508	-1.170438	12.970367
-330.344138	700.864773	-693.462593	1068.976412	1.767471	1.881413	22104.55641
-482.936685	611.598133	-867.418097	866.028324	2.530434	2.644376	22222.05268
-585.936655	461.294474	-994.069912	583.732111	1.767471	0.355487	22235.02304
-704.958842	307.176001	-1128.351353	318.221078	1.004508	-1.933401	22235.02304
-791.936594	145.427901	-1138.269869	88.569295	-0.521417	-3.459326	22215.94897
-806.432886	-9.453535	-1215.329106	-215.852837	-0.521417	-2.696364	22193.82305
-837.714358	-171.964598	-1122.247652	-469.156466	1.004508	-1.170438	22217.4749
-772.862525	-341.342325	-1042.136564	-694.993436	-0.521417	0.355487	22208.31935
-711.825507	-491.645985	-901.751421	-962.030394	-1.28438	-1.170438	22190.00824
-579.832953	-626.690389	-699.566295	-1116.148867	-0.521417	-1.933401	22184.6675
-463.099654	-728.164433	-506.536723	-1277.134004	-2.810305	-1.170438	22176.27491
-291.433038	-809.038483	-292.144194	-1320.62288	-1.28438	-0.407475	22207.55638
-131.973826	-847.18662	16.092752	-1353.430278	2.530434	2.644376	22216.71194
55.715007	-868.549577	200.729734	-1383.948788	-1.28438	1.881413	22202.97861
217.463107	-836.505142	486.077798	-1214.57106	1.004508	2.644376	22224.34156
345.640847	-760.208868	641.722196	-1168.030333	-2.810305	-0.407475	22228.91934
498.233394	-679.334818	866.033241	-974.237798	0.241546	0.355487	22215.18601
618.781507	-552.683004	1001.077645	-758.319343	1.767471	0.355487	22226.63045
708.81111	-397.038605	1105.60354	-506.54164	1.767471	1.11845	22232.73415
724.833327	-223.083101	1132.307236	-262.393564	0.241546	2.644376	22212.89712
723.307402	-45.312784	1124.677609	37.450791	1.767471	2.644376	22236.54897
725.59629	145.427901	1101.025764	350.265513	1.004508	0.355487	22228.91934
701.181482	312.51674	982.76654	611.961732	2.530434	-1.933401	22196.11194
645.485202	459.768548	862.98139	850.769069	1.767471	-0.407475	22210.60823
590.551885	622.279611	752.351793	1085.761592	1.004508	1.11845	22220.52675
489.077841	736.724022	525.75186	1253.613394	0.241546	2.644376	22194.58602
338.774182	795.472152	365.529685	1333.724481	1.004508	1.881413	22210.60823
226.61866	842.775842	174.026038	1451.983705	-0.521417	-1.933401	22230.44527
104.544622	838.198066	-41.892416	1408.494829	1.004508	-1.933401	11201.8189
-47.284963	814.546221	-305.877523	1357.376326	1.004508	-0.407475	22.125919
-204.455286	766.479568	-508.825611	1211.650443	-2.047343	1.11845	2005.829035
-373.070051	681.027742	-717.114438	1027.013461	-2.810305	0.355487	22116.00086
-493.618164	562.768518	-889.544017	813.383895	-2.047343	0.355487	22187.71935
-632.477382	430.013002	-1036.032862	525.746943	0.241546	-1.933401	22210.60823
-713.351432	264.450088	-1177.943931	245.739618	-0.521417	-2.696364	22218.23786
-814.825476	111.094577	-1177.943931	-0.697346	1.767471	-0.407475	22196.87491
-825.506954	-39.972044	-1197.018	-314.27503	1.767471	1.11845	22198.40083
-820.166215	-213.164586	-1101.647658	-527.141634	2.530434	1.881413	22224.34156
-749.973643	-371.860835	-996.3588	-765.948971	1.767471	0.355487	22200.68972
-695.040326	-509.194128	-851.39588	-992.548904	0.241546	-1.170438	22189.24528
-544.736667	-622.875575	-686.595929	-1142.852563	3.293396	-1.933401	22231.20823
-399.773747	-733.505172	-482.121915	-1267.978452	3.293396	0.355487	22209.84527
-263.203417	-802.171819	-227.292361	-1313.756216	1.767471	3.407338	22240.36378
-86.196062	-841.845881	80.944584	-1328.252508	2.530434	4.170301	22243.41563
66.396485	-839.556993	299.151927	-1283.237706	2.530434	2.644376	22226.63045
254.085318	-818.956999	517.35927	-1221.437725	1.004508	0.355487	22226.63045
405.15194	-737.319986	664.611078	-1109.282202	-0.521417	0.355487	22227.39341
521.122276	-631.268166	907.233229	-909.385965	1.004508	1.11845	22213.66009
616.492618	-527.505233	1056.010962	-699.571213	-0.521417	0.355487	22223.5786
695.840743	-354.312692	1120.099832	-445.504621	-1.28438	-0.407475	22231.20823
730.937029	-215.453474	1133.070199	-156.341744	-2.810305	-1.933401	22199.92676
733.98888	-24.71279	1130.018348	109.169289	0.241546	-2.696364	22193.06009
722.544439	169.842708	1083.477621	405.961793	0.241546	-1.170438	22187.71935
688.211116	344.561175	963.692471	664.606161	-0.521417	-0.407475	22161.77862
630.98891	508.598163	825.596216	885.102392	-1.28438	1.881413	22190.7712
564.611152	646.694419	729.462911	1136.117132	-1.28438	1.881413	22219.76379
459.322295	752.746239	466.240767	1279.554127	1.004508	0.355487	22196.11194
322.751965	831.331401	290.759337	1387.131873	-0.521417	-1.933401	22219.00082
196.863113	865.664724	140.455678	1457.324445	-0.521417	0.355487	22231.20823
56.47797	842.775842	-126.58128	1409.257792	-2.810305	-1.933401	1532.792138
-90.010876	821.412886	-334.107144	1333.724481	1.004508	3.407338	18.311106
-226.581206	768.005494	-559.944115	1177.31712	3.293396	1.881413	14621.41789
-384.514492	665.768487	-754.499612	996.494952	2.530434	0.355487	22200.68972
-521.847785	537.590747	-958.973626	766.080205	1.004508	-1.933401	22223.5786
-638.581084	396.442641	-1080.284701	473.102514	3.293396	-1.170438	22235.786
-722.506985	223.2501	-1146.662459	228.191475	-0.521417	0.355487	22226.63045
-791.936594	84.390882	-1198.543925	-91.489911	-2.047343	2.644376	22180.85269
-846.106948	-82.697958	-1170.314304	-356.237981	0.241546	1.11845	22199.16379
-821.692141	-237.579393	-1088.677291	-572.919398	1.767471	-0.407475	22222.05268
-762.94401	-414.586748	-987.203247	-803.334145	-0.521417	-0.407475	22208.31935
-653.077376	-551.157078	-832.321812	-1023.830376	0.241546	-0.407475	22193.06009
-550.840369	-685.43852	-636.240388	-1174.896998	-2.810305	-0.407475	22187.71935
-397.484859	-767.075533	-420.321934	-1310.704365	-0.521417	2.644376	22177.80084
-228.107131	-832.690328	-146.418311	-1329.778433	-2.047343	-1.170438	22206.79342
-66.359031	-873.127353	87.811249	-1332.067321	-1.28438	-0.407475	22218.23786
115.2261	-849.475508	316.70007	-1329.778433	1.004508	-1.933401	22208.31935
269.344573	-787.675527	533.381487	-1250.430309	-1.28438	-0.407475	22225.10453
421.937121	-705.275551	733.277725	-1090.971097	0.241546	1.11845	22231.20823
556.218562	-616.771874	922.492483	-843.77117	-1.28438	1.11845	22215.18601
650.825942	-492.408947	1041.51467	-668.28974	-0.521417	0.355487	22223.5786
723.307402	-313.112704	1123.914646	-399.726857	1.004508	-1.170438	22231.20823
753.062948	-133.816461	1146.803528	-107.512129	4.056359	-1.933401	22238.07489
737.803694	13.435347	1107.892428	162.57668	1.767471	-1.933401	22235.786
711.862961	203.413069	1063.64059	448.687706	1.767471	1.11845	22219.00082
688.211116	373.553759	971.322098	716.487627	-1.28438	0.355487	22196.87491
637.092612	529.96112	827.122141	939.272746	1.004508	1.881413	22207.55638
529.514866	657.375897	690.551811	1133.828244	0.241546	-1.170438	22213.66009
428.040822	760.375867	440.300034	1287.183754	-1.28438	-1.933401	22186.95639
298.337157	829.805476	261.00379	1357.376326	-1.28438	1.881413	22221.28971
[truncated: 28,725 more rows]
