# Supplementary material for: Dynamic analysis of slant cracked rotor system considering nonlinear oil film force
Source: PLoS One. 2024 Jan 25;19(1):e0294293. doi: 10.1371/journal.pone.0294293 (PMC10810477; doi:10.1371/journal.pone.0294293)
Supplement: S1 File — These data were measured by two eddy current sensors, model WT0150. (ZIP) [file pone.0294293.s001.zip › 2021.3.18 Test data for plain bearings/2021.3.18 (P=0.2Mpa, Z=8.1g Non-monitoring disk clockwise162°+4.0g)/1200.csv]

30720	30720	7	0	3
8	8	8	8	10	10	1
3	3	3	3	1	1	4
2	1	4	3	0	0	0
0	0	0	0	-0.000097	0.000043	20732.81445
74.132907	-561.692123	318.471773	-575.739728	-0.362331	0.132609	22231.97119
114.569932	-547.195831	345.175469	-574.213802	0.400632	0.132609	22214.42305
205.362498	-515.914359	433.679146	-504.784193	-0.362331	0.132609	22225.86749
269.451368	-495.314365	490.138389	-465.873094	-2.651219	0.132609	22211.3712
302.258765	-465.558818	542.782818	-417.043479	-1.888256	-1.393317	22186.95639
368.636523	-410.625501	527.523563	-400.258298	-1.125293	0.895572	22207.55638
399.155033	-383.158843	595.427247	-288.865739	-1.888256	1.658534	22221.28971
447.984648	-329.751451	625.182793	-210.280577	0.400632	0.132609	22210.60823
491.473524	-254.21814	632.049458	-156.110223	-1.125293	-0.630354	22225.10453
515.125369	-205.388525	600.767986	-91.25839	-0.362331	0.895572	22212.13416
511.310555	-122.988549	590.086507	-11.147303	1.163595	0.895572	22213.66009
518.17722	-67.29227	599.24206	81.934151	-0.362331	0.132609	22211.3712
510.547592	9.766967	571.775402	164.334127	1.163595	1.658534	22193.06009
493.762412	78.433613	506.160606	234.526699	2.68952	-0.630354	22219.00082
462.48094	144.811371	468.775432	274.200761	1.163595	-1.393317	22222.05268
448.747611	211.952092	419.945817	358.126662	1.926558	-0.630354	22227.39341
417.466138	257.729856	368.827314	424.50442	1.163595	0.895572	22213.66009
387.710592	317.24095	301.686593	475.622924	1.163595	1.658534	22199.16379
357.192082	354.626124	219.286617	513.77106	0.400632	-1.393317	22213.66009
325.147647	429.396472	157.486636	527.50439	-0.362331	0.895572	22195.34898
261.82174	450.759429	89.582952	593.119185	-1.888256	0.895572	22219.76379
190.866206	485.855715	-24.098496	609.904365	-1.888256	-0.630354	22229.6823
142.03659	502.640895	-72.165148	616.008067	-0.362331	0.132609	22226.63045
71.081056	515.611261	-146.935496	594.64511	-2.651219	-1.393317	22202.21564
26.829217	514.085336	-229.335472	583.963632	-2.651219	-0.630354	22206.79342
-15.896696	498.826081	-259.091019	595.408073	-3.414182	-0.630354	22215.18601
-78.459641	495.77423	-363.616914	534.371054	-0.362331	0.132609	41.962951
-128.052218	475.174236	-397.187274	558.022899	-0.362331	0.895572	14.496292
-173.829983	457.626093	-429.994672	523.689576	-1.125293	-0.630354	10.681478
-234.104039	449.233503	-466.616883	474.096998	0.400632	0.132609	18881.03885
-274.541064	420.240919	-520.787238	419.926644	-0.362331	0.132609	22194.58602
-321.844754	388.196484	-529.179828	336.763705	0.400632	-1.393317	22220.52675
-363.044741	337.840944	-573.431666	298.615569	-1.888256	0.132609	22208.31935
-410.348431	289.011328	-584.876107	196.378562	1.926558	0.132609	22230.44527
-432.47435	221.870608	-587.927958	98.719331	2.68952	-0.630354	22251.80822
-488.17063	173.803955	-635.231648	-6.569526	2.68952	0.895572	22210.60823
-482.829891	118.870638	-565.802039	-30.984334	1.926558	1.658534	22207.55638
-520.978028	65.463247	-523.076126	-51.584328	1.926558	-0.630354	22233.49712
-511.059512	3.663265	-483.402063	-141.613931	1.926558	0.895572	22210.60823
-520.978028	-71.107083	-482.639101	-242.325012	-0.362331	0.895572	22202.97861
-542.340985	-107.729295	-413.972454	-327.776838	-1.125293	-0.630354	22217.4749
-479.77804	-177.921867	-397.187274	-343.036093	-1.888256	-1.393317	22197.63787
-447.733605	-244.299625	-330.809516	-442.984212	-1.125293	-0.630354	22138.88974
-422.555835	-293.12924	-268.246572	-465.110131	-0.362331	0.895572	22204.50453
-384.407698	-335.09219	-214.83918	-532.250852	-2.651219	-0.630354	22170.93417
-324.896605	-400.706986	-147.698459	-594.813796	-2.651219	0.132609	22201.45268
-292.85217	-454.87734	-130.150316	-630.673045	-1.888256	0.895572	22212.13416
-232.578113	-469.373632	-53.09108	-638.302672	-1.888256	-2.156279	22203.74157
-157.044802	-523.543986	43.042225	-626.095269	1.163595	-0.630354	22219.00082
-63.963349	-536.514353	122.39035	-653.561927	1.163595	1.658534	22234.26008
-3.689292	-554.062496	218.523654	-595.576759	1.163595	0.895572	22218.23786
55.821801	-553.299533	275.74586	-587.184169	-1.888256	-0.630354	22219.76379
110.755118	-548.721757	333.731028	-599.391573	-0.362331	0.132609	22230.44527
183.999541	-559.403235	406.212488	-536.065666	0.400632	0.895572	22218.23786
234.355082	-500.655104	474.879134	-473.502721	-0.362331	-1.393317	22246.46748
315.229132	-473.188446	509.97542	-452.902727	1.163595	-2.156279	22238.07489
333.540237	-441.144011	525.234675	-404.073112	2.68952	1.658534	22240.36378
405.258735	-381.632917	561.093923	-324.724987	2.68952	1.658534	22231.97119
439.592058	-338.907004	613.738352	-244.6139	0.400632	-1.393317	22238.07489
470.87353	-296.944053	630.523532	-186.628732	-1.125293	0.132609	22224.34156
483.843897	-216.832966	641.205011	-127.117639	-2.651219	-0.630354	22191.53417
519.703145	-142.825581	613.738352	-27.932483	-0.362331	-1.393317	22222.81564
524.280922	-84.840413	604.582799	54.467493	0.400632	0.895572	22225.10453
502.155002	-17.699692	591.612433	142.97117	-1.125293	-0.630354	22181.61565
489.947598	44.863253	559.567998	224.608183	-1.125293	0.132609	22195.34898
477.740195	107.426197	493.19024	259.704469	-1.888256	-0.630354	22186.19343
463.243903	182.959508	410.790264	304.71927	-1.125293	0.895572	22170.93417
422.806878	230.263198	384.849531	364.993327	-1.888256	-1.393317	22199.16379
399.155033	293.589105	297.108816	422.978495	-1.125293	-1.393317	22185.43046
372.451337	350.048347	238.360686	494.696992	-0.362331	-0.630354	22201.45268
332.777275	416.426106	184.190331	529.030315	0.400632	-0.630354	22190.7712
275.555069	440.840913	115.523685	593.882148	0.400632	-2.156279	22233.49712
218.332864	480.514975	27.78297	607.615477	-0.362331	0.895572	22217.4749
155.006957	488.907566	-40.883676	591.59326	1.926558	0.132609	22225.10453
124.488447	518.663112	-112.602173	600.748812	0.400632	-0.630354	22241.12674
50.481062	527.055702	-180.505857	589.304371	0.400632	0.132609	22238.83786
21.488478	521.714963	-256.802131	596.171036	1.163595	0.132609	22241.88971
-44.88928	506.455708	-367.431727	558.022899	0.400632	0.132609	988.036744
-99.059634	498.063118	-372.009504	522.926613	0.400632	-1.393317	14.496292
-161.622579	475.174236	-425.416895	530.556241	0.400632	0.132609	12.970367
-202.822567	446.181652	-423.89097	480.2007	-1.125293	0.132609	9.155553
-276.066989	433.211286	-491.031691	455.02293	0.400632	0.895572	22076.32679
-313.452163	418.714994	-516.972424	396.274799	-1.125293	-0.630354	22209.08231
-339.392897	336.315018	-542.150194	326.84519	0.400632	1.658534	22225.86749
-383.644735	302.744658	-568.090927	246.734102	-0.362331	-1.393317	22210.60823
-432.47435	245.522452	-571.142778	155.178574	-4.177144	-1.393317	22196.87491
-486.644705	182.196545	-662.698307	20.897132	-1.125293	0.895572	22204.50453
-467.570636	140.996558	-618.446468	-81.339874	-1.125293	0.132609	22144.23048
-525.555804	101.322495	-561.987225	-70.658396	-0.362331	0.132609	22200.68972
-520.978028	24.263259	-509.342797	-138.56208	-0.362331	0.132609	22222.05268
-506.481736	-26.092282	-468.142809	-185.102807	0.400632	-0.630354	22205.2675
-543.86691	-88.655226	-446.779852	-257.584267	-0.362331	0.895572	22201.45268
-500.378034	-161.136686	-417.787268	-328.539801	-0.362331	-0.630354	22207.55638
-475.963226	-209.966301	-375.824318	-397.206447	0.400632	0.132609	22190.00824
-421.792872	-277.869985	-294.950267	-459.006429	-0.362331	-0.630354	22172.4601
-395.089176	-309.151457	-235.439174	-487.999013	1.163595	-2.156279	22222.05268
-350.074375	-377.055141	-186.609559	-551.32492	2.68952	1.658534	22237.31193
-302.770685	-414.440315	-137.016981	-608.547126	1.163595	-0.630354	22234.26008
-233.341076	-457.166228	-30.96516	-610.836014	0.400632	-0.630354	22239.60082
-165.437393	-479.292148	36.938523	-640.591561	0.400632	1.658534	22237.31193
-101.348523	-538.803241	104.079244	-619.991567	-1.125293	-0.630354	22217.4749
-38.022615	-543.381017	205.553288	-600.917498	-1.125293	-0.630354	22226.63045
30.644031	-544.906943	261.249568	-567.347138	-1.125293	-0.630354	22228.15638
90.918087	-540.329167	313.893997	-568.873063	-0.362331	0.132609	22217.4749
152.718069	-541.092129	377.982867	-555.139734	-1.125293	-0.630354	22225.86749
216.043976	-523.543986	454.27914	-492.57679	-1.888256	-0.630354	22211.3712
276.318032	-496.840291	497.005053	-463.584206	-2.651219	0.132609	22183.90454
343.458753	-455.640303	497.768016	-433.065696	-2.651219	-0.630354	22209.84527
395.340219	-433.514383	558.805035	-355.243497	-1.125293	-1.393317	22223.5786
429.673542	-367.899588	568.723551	-285.813888	-2.651219	-0.630354	22206.03046
466.295754	-302.284793	626.708719	-205.702801	1.926558	1.658534	22228.91934
484.606859	-238.195923	634.338346	-153.821334	1.163595	-0.630354	22222.81564
504.44389	-170.292239	621.36798	-59.976918	-3.414182	-0.630354	22207.55638
511.310555	-111.544108	609.923539	13.267505	1.163595	1.658534	22225.10453
505.969816	-38.299686	577.116141	126.948953	1.163595	-1.393317	22201.45268
496.0513	44.10029	554.227259	210.874854	2.68952	-1.393317	22202.97861
488.421673	87.589166	504.634681	231.474848	2.68952	1.658534	22228.15638
480.029083	161.596551	461.145805	293.274829	0.400632	0.132609	22210.60823
438.829095	216.529868	387.138419	365.756289	1.926558	-0.630354	22194.58602
422.806878	286.72244	355.093984	426.793308	1.926558	-1.393317	22182.37861
369.399486	322.581689	266.590307	453.497004	0.400632	0.895572	22222.05268
328.199498	390.485372	149.094045	515.296986	1.163595	0.132609	22183.90454
293.866175	426.344621	149.094045	574.045117	-1.125293	-1.393317	22220.52675
254.192113	449.996466	49.145927	607.615477	-0.362331	0.895572	22232.73415
185.525466	496.537193	-36.3059	613.719179	-1.888256	-1.393317	22215.18601
119.910671	495.011267	-78.26885	604.563626	-2.651219	-1.393317	22221.28971
74.132907	512.55941	-146.935496	608.37844	-1.125293	0.895572	22209.84527
35.221807	520.952	-230.098435	581.674744	-1.125293	0.132609	22202.21564
-24.289286	495.77423	-307.920634	547.341421	-0.362331	0.132609	22196.87491
-57.096684	488.144603	-439.913187	490.882178	-3.414182	-1.393317	23.651845
-163.148504	476.700162	-417.024305	485.541439	-0.362331	-0.630354	13.733329
-186.800349	463.729795	-462.039107	477.911812	-1.125293	-0.630354	10.681478
-234.867002	442.366839	-465.853921	454.259967	1.163595	0.132609	21293.52702
-298.192909	409.559441	-531.468716	398.563687	-1.888256	0.132609	22201.45268
-341.681785	366.833528	-548.253896	307.771121	-0.362331	-0.630354	22209.08231
-392.037325	337.077981	-567.327965	271.911873	0.400632	0.132609	22225.10453
-414.163245	274.515036	-572.668704	198.66745	3.452483	1.658534	22247.23045
-443.155829	237.129862	-618.446468	101.00822	0.400632	-1.393317	22233.49712
-477.489152	173.040992	-585.63907	9.452691	1.163595	-1.393317	22195.34898
-519.452102	102.085458	-589.453884	20.13417	-0.362331	-0.630354	22220.52675
-531.659506	59.359545	-516.972424	-125.591713	1.163595	-0.630354	22222.81564
-532.422469	-8.544139	-520.787238	-191.206509	-1.888256	-0.630354	22201.45268
-535.47432	-64.240419	-433.046523	-217.910204	0.400632	-1.393317	22219.00082
-497.326183	-144.351506	-400.239125	-292.680553	0.400632	0.895572	22209.08231
-467.570636	-179.447792	-359.8021	-344.562019	-1.125293	0.132609	22215.94897
-427.133611	-258.032954	-323.179889	-442.221249	-0.362331	-1.393317	22187.71935
-412.637319	-309.151457	-283.505826	-488.761976	-2.651219	0.132609	22176.27491
-367.622518	-345.773669	-209.498441	-538.354554	-1.125293	0.895572	22175.51195
-342.444747	-415.96624	-141.594757	-583.369355	-1.888256	-2.156279	22212.13416
-260.807735	-454.114377	-72.928111	-592.524908	-1.125293	-0.630354	22206.79342
-205.874418	-486.158812	-87.424403	-667.295256	-1.125293	0.132609	22216.71194
-133.392958	-511.336583	43.042225	-688.658213	-1.125293	-0.630354	22231.97119
-72.355939	-544.14398	155.197747	-609.310088	1.926558	0.895572	22219.00082
1.651447	-550.247682	255.145866	-581.080467	1.163595	0.895572	22225.86749
63.451429	-541.855092	317.70881	-587.184169	-0.362331	0.895572	22231.97119
116.85882	-532.699539	352.805096	-562.006399	0.400632	0.895572	22215.18601
200.021758	-516.677322	419.182854	-511.650858	2.68952	-0.630354	22241.88971
263.347666	-494.551402	502.345793	-471.976796	2.68952	0.895572	22256.386
310.651355	-462.506967	507.686532	-444.510137	2.68952	-0.630354	22227.39341
357.192082	-425.884756	540.493929	-370.502752	1.163595	0.895572	22237.31193
405.258735	-395.366247	578.642066	-304.124994	1.163595	0.895572	22244.17859
454.851313	-319.832936	604.582799	-224.013906	0.400632	-1.393317	22217.4749
485.369822	-260.321842	606.871688	-177.473179	-1.888256	-1.393317	22210.60823
502.917965	-206.914451	617.553166	-85.154688	0.400632	0.132609	22226.63045
525.806847	-130.618177	624.419831	0.297138	1.163595	-1.393317	22210.60823
509.78463	-52.033015	624.419831	78.119338	-1.888256	-1.393317	22200.68972
498.340189	-4.729325	596.190209	175.015605	-2.651219	-0.630354	22209.84527
483.843897	70.041023	535.15319	239.104475	-3.414182	-0.630354	22179.32676
456.377238	129.552116	506.923569	286.408165	-2.651219	-0.630354	22183.90454
428.147617	179.144694	422.997668	336.763705	-1.888256	-0.630354	22166.3564
415.17725	247.811341	354.331022	371.859991	1.163595	2.421497	22191.53417
381.60689	315.715024	229.968096	406.956277	-1.888256	-1.393317	22194.58602
354.140231	380.566857	187.242182	490.119216	1.926558	-1.393317	22206.79342
313.703206	407.270553	105.605169	535.134017	1.163595	1.658534	22222.05268
269.451368	449.233503	96.449617	591.59326	-0.362331	-0.630354	22219.76379
200.784721	502.640895	-36.3059	612.193253	0.400632	0.132609	22230.44527
155.006957	502.640895	-95.05403	633.55621	-1.125293	-0.630354	22224.34156
106.940305	509.507559	-124.046614	619.822881	1.163595	-0.630354	22241.88971
45.903286	515.611261	-168.298453	635.082136	2.68952	0.132609	22248.75637
5.466261	530.107553	-278.165087	597.696961	-0.362331	-0.630354	22238.07489
-48.704094	503.403858	-336.150255	568.704377	1.163595	0.895572	177.770318
-98.296672	475.174236	-401.765051	544.28957	-0.362331	-0.630354	13.733329
-174.592945	466.781646	-481.876138	518.348837	-0.362331	-1.393317	12.207404
-223.422561	445.41869	-489.505765	476.385886	0.400632	0.132609	14729.7586
-285.222542	430.159435	-497.898355	424.50442	-1.888256	0.132609	22184.6675
-340.155859	382.855745	-533.757604	384.067395	-1.125293	-2.156279	22219.76379
-379.066959	344.707608	-584.113145	316.926674	-1.125293	1.658534	22209.84527
-425.607686	270.700223	-605.476101	234.526699	-2.651219	0.132609	22199.92676
-463.755823	231.02616	-609.290915	110.926735	-1.125293	-0.630354	22205.2675
-491.222481	187.537284	-632.179797	64.386008	-1.888256	0.132609	22153.38603
-488.17063	130.315079	-601.661288	6.40084	-3.414182	-2.156279	22199.16379
-513.348401	74.618799	-536.809455	-61.502843	-0.362331	0.895572	22218.23786
-548.444686	8.241041	-485.690952	-124.82875	-1.888256	0.132609	22186.19343
-531.659506	-59.662642	-494.846505	-236.22131	0.400632	0.132609	22204.50453
-505.718773	-108.492257	-442.965038	-273.606484	-0.362331	0.132609	22221.28971
-495.800258	-171.818165	-389.557647	-337.695354	1.163595	0.132609	22196.11194
-465.281748	-245.062587	-340.728032	-408.650889	1.926558	0.895572	22186.95639
-427.896574	-280.921836	-282.742864	-485.710125	3.452483	1.658534	22232.73415
-369.911406	-312.966271	-223.23177	-527.673076	1.926558	-0.630354	22206.03046
-327.185493	-383.921805	-156.091049	-571.161952	2.68952	0.895572	22238.07489
-272.252176	-432.751421	-83.609589	-581.080467	1.926558	0.132609	22242.65267
-232.578113	-467.084744	-29.439235	-639.828598	0.400632	-1.393317	22225.86749
-149.415175	-509.047694	21.679268	-608.547126	-1.888256	-0.630354	22223.5786
-92.955933	-544.906943	75.849623	-681.028586	0.400632	0.895572	22229.6823
-25.815212	-554.062496	220.812543	-587.184169	-0.362331	0.132609	22214.42305
39.799584	-547.195831	283.375487	-599.391573	-0.362331	0.132609	22222.05268
93.206975	-560.92916	352.042133	-557.428622	-1.125293	-0.630354	22228.15638
180.94769	-526.595837	413.842115	-509.36197	-1.125293	0.132609	22217.4749
232.066193	-533.462502	458.093954	-496.391603	-1.888256	-0.630354	22199.16379
292.34025	-477.003259	522.182824	-447.561988	0.400632	0.132609	22216.71194
343.458753	-439.618085	529.049488	-420.09533	-1.125293	0.895572	22204.50453
394.577256	-410.625501	556.516147	-327.776838	-1.125293	-1.393317	22209.84527
437.30317	-352.640333	598.479097	-265.213894	3.452483	0.895572	22231.20823
475.451306	-281.684799	626.708719	-191.206509	-0.362331	1.658534	22228.91934
491.473524	-236.669997	602.293911	-175.947254	-1.888256	-1.393317	22209.84527
505.206853	-161.136686	591.612433	-63.028769	-0.362331	0.132609	22228.15638
525.043884	-82.551524	619.079091	29.289722	-3.414182	-0.630354	22208.31935
509.78463	-12.358953	592.375396	133.052655	1.163595	0.895572	22202.21564
501.39204	30.366961	534.390228	224.608183	2.68952	-0.630354	22238.83786
479.26612	102.848421	521.419861	278.778537	-0.362331	-0.630354	22222.81564
428.91058	178.381732	459.619879	334.474817	1.926558	1.658534	22193.82305
442.643909	250.863192	402.397674	397.800724	1.163595	1.658534	22215.18601
412.125399	298.166881	354.331022	429.082197	-0.362331	-1.393317	22196.87491
383.895778	344.707608	212.419953	441.2896	1.163595	-0.630354	22180.08972
329.725424	409.559441	195.634772	535.89698	-0.362331	0.895572	22216.71194
299.206914	444.655727	126.968126	574.808079	0.400632	-1.393317	22231.20823
227.488417	472.885348	30.071858	599.98585	-0.362331	0.895572	22216.71194
164.925473	509.507559	-48.513303	632.030285	-1.125293	0.132609	22228.15638
97.784752	498.826081	-136.254018	613.719179	-1.125293	-0.630354	22209.84527
36.747733	522.477926	-162.194751	599.222887	-3.414182	-0.630354	22194.58602
10.807	517.90015	-250.698429	584.726595	-2.651219	-0.630354	22202.97861
-35.733727	505.692746	-340.728032	564.889564	-2.651219	-1.393317	7267.220069
-97.533709	485.092752	-399.476162	557.259936	-1.125293	0.895572	19.837031
-142.54851	483.566826	-446.016889	534.371054	0.400632	0.132609	12.207404
-199.007753	452.285354	-460.513181	483.252551	1.163595	0.132609	10.681478
-257.755884	430.922398	-536.809455	407.71924	-3.414182	-1.393317	22055.7268
-293.615132	406.50759	-507.053908	389.408134	0.400632	-0.630354	22210.60823
-350.837338	373.700192	-539.098343	329.134078	1.163595	0.895572	22225.10453
-385.933623	308.84836	-565.039076	276.489649	0.400632	-2.156279	22229.6823
-423.318798	273.752074	-565.039076	154.415611	4.215446	1.658534	22244.94156
-457.652121	215.003943	-610.816841	76.593412	1.163595	0.895572	22206.79342
-477.489152	150.15211	-576.483517	52.178605	0.400632	-0.630354	22197.63787
-499.615071	93.692868	-539.861306	-16.488042	-1.125293	-0.630354	22224.34156
-522.503953	34.944737	-487.97984	-98.888017	-0.362331	-0.630354	22220.52675
-527.08173	-29.907096	-533.757604	-211.04354	0.400632	-0.630354	22177.03787
-508.770624	-81.788562	-452.120591	-247.665751	-0.362331	0.132609	22209.84527
-501.903959	-145.877432	-400.239125	-317.09536	0.400632	-0.630354	22222.05268
-468.333599	-213.018152	-356.750249	-387.287932	-3.414182	-0.630354	22189.24528
-435.526201	-280.158873	-307.157671	-446.799025	-3.414182	-0.630354	22196.87491
-414.163245	-312.966271	-233.913248	-487.23605	-1.125293	-0.630354	22192.29713
-356.941039	-383.158843	-207.972515	-544.458256	-1.125293	0.895572	22199.92676
-305.822536	-413.677352	-127.098465	-578.791579	0.400632	0.132609	22204.50453
-248.600331	-452.588452	-75.216999	-633.724896	-0.362331	0.132609	22219.76379
-178.407759	-506.758806	20.916306	-645.9323	-1.125293	-0.630354	22219.76379
-115.844815	-534.225465	82.716287	-670.347107	-1.125293	-1.393317	22220.52675
-47.178168	-555.588421	104.079244	-636.776747	-0.362331	-0.630354	22231.20823
21.488478	-542.618055	260.486605	-634.487859	-0.362331	-0.630354	22223.5786
77.947721	-552.53657	317.70881	-596.339722	-0.362331	-0.630354	22218.23786
145.851404	-546.432868	392.479159	-540.643442	-1.888256	0.132609	22227.39341
219.095827	-521.255098	456.568028	-489.524939	1.926558	0.895572	22251.04526
258.769889	-470.899557	479.456911	-500.206417	1.926558	0.895572	22237.31193
328.199498	-451.825489	522.945787	-433.828659	1.163595	0.132609	22243.41563
370.925412	-400.706986	580.930955	-356.00646	1.163595	-0.630354	22241.88971
415.940213	-363.321812	612.975389	-273.606484	1.926558	2.421497	22227.39341
444.932797	-333.566265	609.160576	-198.836136	-0.362331	0.132609	22225.10453
476.214269	-260.321842	635.101309	-194.258359	-0.362331	-1.393317	22212.13416
516.651294	-191.655196	606.871688	-68.369508	0.400632	1.658534	22215.18601
509.78463	-119.173736	575.590215	-15.725079	-0.362331	0.132609	22214.42305
496.0513	-53.55894	586.271694	119.319325	-1.888256	-0.630354	22208.31935
495.288338	16.633631	571.775402	155.941537	-1.125293	0.132609	22186.95639
462.48094	61.648433	529.049488	236.052624	-1.125293	-0.630354	22188.48232
441.117983	149.389148	448.938401	252.074842	-1.125293	0.132609	22173.98602
441.880946	208.900241	427.575444	349.734072	-1.125293	-0.630354	22183.90454
426.621691	260.018744	356.61991	413.059979	-1.888256	-1.393317	22185.43046
373.2143	334.789093	239.123648	452.734041	-0.362331	0.895572	22199.16379
353.377269	355.389087	156.723673	447.393302	0.400632	-0.630354	22191.53417
312.177281	434.737211	146.805157	567.178452	0.400632	-0.630354	22225.86749
253.42915	473.648311	55.249629	603.800663	0.400632	0.895572	22232.73415
196.969908	483.566826	-24.861459	611.430291	1.163595	-1.393317	22214.42305
155.76992	508.744597	-71.402186	636.608061	2.68952	-0.630354	22247.23045
68.029205	517.90015	-152.276236	614.482142	1.163595	0.132609	22254.09711
58.873652	501.877932	-179.742894	604.563626	1.163595	-1.393317	22228.15638
-3.689292	504.16682	-268.246572	580.148818	-0.362331	-1.393317	22229.6823
-66.252237	493.485342	-330.046553	570.230303	3.452483	-0.630354	51.118503
-118.133703	479.752013	-406.342827	567.941415	-0.362331	1.658534	13.733329
-197.481827	469.833497	-457.46133	486.304402	-0.362331	-0.630354	12.970367
-244.022554	444.655727	-478.061324	471.045147	-0.362331	0.132609	20010.98666
-276.066989	406.50759	-504.76502	421.452569	0.400632	1.658534	22187.71935
-324.133642	385.144633	-530.705753	342.867407	-0.362331	0.132609	22212.13416
-369.148443	335.552055	-554.357598	308.534084	-3.414182	-1.393317	22215.94897
-416.452133	267.648372	-571.142778	202.482264	-1.888256	0.132609	22192.29713
-450.785456	231.02616	-634.468685	85.748965	-1.125293	0.132609	22194.58602
-465.281748	168.463216	-588.690921	46.074903	1.163595	0.132609	22180.85269
-511.059512	106.663234	-561.224263	8.689729	-0.362331	0.132609	22206.03046
-524.792842	67.752135	-504.76502	-55.399141	-1.888256	-1.393317	22206.03046
-515.637289	-3.966363	-491.794654	-165.265775	-1.125293	0.132609	22194.58602
-537.000245	-56.610791	-491.794654	-254.532416	-0.362331	-0.630354	22200.68972
-506.481736	-137.484841	-446.779852	-307.939807	0.400632	-0.630354	22191.53417
-487.407667	-189.366308	-361.328026	-359.058311	-0.362331	0.132609	22204.50453
-437.81509	-247.351476	-330.809516	-442.221249	0.400632	-0.630354	22217.4749
-410.348431	-307.625532	-278.165087	-471.976796	-0.362331	0.132609	22219.00082
-360.755853	-361.032923	-197.291037	-517.75456	1.163595	-0.630354	22241.12674
-300.481797	-409.862539	-139.305869	-597.865647	1.163595	-0.630354	22241.88971
-254.704033	-454.114377	-94.291068	-574.976765	-1.125293	-0.630354	22226.63045
-207.400343	-480.818073	-13.417018	-629.910082	1.163595	0.132609	22233.49712
-141.785548	-521.255098	45.331113	-636.776747	1.163595	-0.630354	22228.91934
-67.015199	-554.825459	120.864424	-622.280455	-0.362331	0.132609	22217.4749
-12.844845	-563.981011	236.071797	-595.576759	-1.125293	-0.630354	22225.86749
50.481062	-555.588421	239.123648	-614.650828	0.400632	-0.630354	22231.97119
123.725485	-557.877309	347.464357	-558.954548	0.400632	0.132609	22216.71194
188.577317	-543.381017	406.212488	-513.939746	-3.414182	0.132609	22201.45268
241.984709	-509.047694	474.879134	-481.895311	-2.651219	0.895572	22211.3712
280.132846	-467.847707	513.027271	-449.087914	0.400632	-1.393317	22197.63787
362.532821	-464.795856	558.805035	-401.784224	-0.362331	-0.630354	22216.71194
397.629107	-383.921805	577.879104	-304.124994	-0.362331	1.658534	22224.34156
444.169834	-322.884787	593.901321	-252.243527	1.163595	-1.393317	22216.71194
483.080934	-280.921836	611.449464	-214.095391	-1.125293	-0.630354	22208.31935
477.740195	-208.440376	546.597631	-166.791701	0.400632	-1.393317	22225.10453
509.78463	-154.270022	601.530948	-34.036185	-1.888256	-1.393317	22205.2675
512.073518	-57.373754	606.871688	85.748965	0.400632	0.132609	22182.37861
509.021667	2.900302	588.560582	164.334127	1.163595	0.132609	22241.88971
494.525375	49.441029	529.049488	220.030407	1.926558	1.658534	22224.34156
496.814263	127.263228	487.086538	284.119277	2.68952	0.132609	22215.18601
453.325387	190.589135	466.486544	346.682221	2.68952	-0.630354	22219.76379
422.806878	253.915043	370.353239	406.193314	-0.362331	0.895572	22201.45268
396.866145	313.426136	284.901413	451.208116	0.400632	1.658534	22205.2675
350.325418	347.759459	214.708841	477.911812	1.163595	0.132609	22183.90454
321.332834	414.90018	174.271816	552.68216	-1.888256	0.132609	22219.76379
277.843958	440.07795	86.531101	577.096968	-0.362331	-1.393317	22222.05268
216.806939	487.38164	-7.313316	593.882148	-1.888256	-0.630354	22226.63045
143.562516	490.433491	-53.854043	607.615477	-2.651219	0.895572	22212.13416
94.732901	509.507559	-104.209583	603.037701	-1.888256	0.132609	22200.68972
46.666248	507.981634	-182.031782	613.719179	-2.651219	-1.393317	22212.89712
2.41441	506.455708	-254.513242	598.459924	-1.888256	-0.630354	22207.55638
-52.518907	478.226087	-344.542845	564.889564	-1.125293	0.132609	553.147984
-103.637411	487.38164	-391.083572	555.734011	-1.125293	1.658534	17.548143
-155.518877	464.492758	-415.49838	532.082166	-0.362331	0.132609	10.681478
-211.978119	447.707578	-432.28356	487.067365	1.163595	0.132609	7076.479385
-274.541064	424.055733	-574.194629	394.748873	-1.888256	0.132609	22161.01566
-314.215126	402.692776	-557.409449	348.208146	-1.125293	-2.156279	22215.18601
-356.178077	356.152049	-552.831673	319.978525	-0.362331	0.895572	22212.89712
-397.378065	311.137248	-557.409449	243.682251	2.68952	-0.630354	22248.75637
-433.237313	253.15208	-598.609437	154.415611	1.926558	-0.630354	22239.60082
-482.829891	205.085427	-574.194629	112.452661	1.926558	0.132609	22197.63787
-495.037295	139.470632	-554.357598	8.689729	2.68952	-0.630354	22228.91934
-512.585438	78.433613	-526.890939	-36.325073	-0.362331	-0.630354	22231.97119
-530.896543	19.685482	-499.424281	-131.695415	-0.362331	0.132609	22183.90454
-530.896543	-32.958947	-488.742803	-195.021322	-0.362331	-0.630354	22208.31935
-497.326183	-105.440407	-432.28356	-269.79167	-1.888256	0.132609	22214.42305
-490.459518	-174.107053	-423.128007	-363.636087	1.926558	0.132609	22193.82305
-459.941009	-229.04037	-348.357659	-397.96941	-1.888256	-1.393317	22199.92676
-429.422499	-285.499612	-307.920634	-475.791609	-4.177144	-0.630354	22196.11194
-387.459549	-343.48478	-236.202137	-510.887895	-0.362331	-0.630354	22182.37861
-361.518816	-386.210694	-172.113267	-556.66566	-3.414182	0.132609	22202.21564
-297.429946	-423.595868	-118.705875	-587.947132	-3.414182	0.132609	22219.00082
-239.444778	-467.084744	-77.505887	-639.065635	1.163595	-0.630354	22210.60823
-160.096653	-487.684738	48.382964	-640.591561	0.400632	0.895572	22226.63045
-116.607777	-529.647688	98.738505	-626.095269	0.400632	0.132609	22232.73415
-50.992982	-539.566204	205.553288	-604.732312	2.68952	0.895572	22218.23786
39.036621	-544.14398	220.04958	-592.524908	-1.888256	-1.393317	22220.52675
110.755118	-548.721757	255.908829	-594.050834	1.926558	0.132609	22230.44527
158.821771	-535.75139	361.197686	-577.265653	2.68952	0.132609	22244.17859
246.562485	-522.781024	435.205072	-491.050864	3.452483	0.895572	22245.70452
288.525436	-476.240297	541.256892	-457.480504	2.68952	0.895572	22248.75637
362.532821	-454.114377	512.264308	-384.999044	3.452483	0.895572	22233.49712
396.866145	-425.121793	590.086507	-317.858323	0.400632	-1.393317	22229.6823
425.095766	-340.432929	593.901321	-249.954639	1.926558	0.132609	22234.26008
468.584642	-297.707016	628.997607	-214.095391	1.926558	2.421497	22215.94897
487.65871	-235.144072	632.812421	-150.006521	0.400632	-0.630354	22215.18601
506.732779	-161.899649	636.627234	-50.821365	0.400632	-0.630354	22225.86749
522.754996	-89.418189	595.427247	11.741579	1.926558	0.895572	22188.48232
516.651294	-52.033015	586.271694	110.926735	0.400632	-0.630354	22190.00824
486.132785	31.129923	564.145774	155.941537	-1.888256	0.132609	22197.63787
457.903164	105.137309	522.945787	280.304463	-1.125293	0.132609	22202.97861
460.955014	156.255812	474.879134	335.23778	-0.362331	0.895572	22186.19343
445.69576	213.478018	410.027301	391.697022	1.163595	0.132609	22202.21564
404.495772	282.144664	345.938432	403.904426	-2.651219	-2.156279	22209.08231
379.318002	346.996496	248.279201	479.437737	-0.362331	0.895572	22172.4601
342.69579	395.826112	189.53107	519.1118	-1.125293	0.132609	22225.10453
297.680989	427.870547	136.123679	561.837713	1.163595	0.132609	22236.54897
235.881007	484.329789	4.131125	592.356222	0.400632	0.895572	22215.94897
187.814355	497.300156	-92.002179	561.07475	1.163595	0.895572	22229.6823
125.25141	515.611261	-97.342919	603.037701	3.452483	-0.630354	22257.14896
80.999571	521.714963	-146.935496	621.348806	1.926558	0.895572	22232.73415
23.777366	522.477926	-229.335472	622.874732	1.163595	0.895572	22236.54897
-47.178168	502.640895	-262.14287	583.200669	0.400632	0.895572	13037.50725
-99.059634	485.855715	-347.594696	574.045117	-0.362331	-0.630354	23.651845
-143.311473	466.781646	-426.942821	549.630309	-1.125293	-0.630354	12.207404
-192.904051	456.100168	-434.572448	503.089582	-1.888256	0.132609	12.207404
-253.94107	441.603876	-479.58725	464.941445	-1.888256	-2.919242	21875.66759
-329.474381	411.848329	-481.876138	378.726656	1.163595	0.895572	22206.79342
-334.81512	375.226118	-553.594635	321.504451	-2.651219	-0.630354	22221.28971
-386.696586	314.189099	-576.483517	269.622985	-1.125293	0.132609	22190.7712
-437.81509	261.54467	-594.03166	152.889686	0.400632	0.132609	22199.92676
-466.044711	209.663204	-621.498319	88.800816	-1.125293	-0.630354	22181.61565
-488.933593	147.100259	-578.009443	53.70453	1.926558	0.132609	22199.92676
-507.244699	102.848421	-539.861306	7.163803	-3.414182	-1.393317	22210.60823
-529.370618	44.863253	-529.179828	-104.991719	-1.125293	0.132609	22205.2675
-527.844693	-9.307102	-489.505765	-180.52503	1.926558	0.132609	22202.21564
-513.348401	-87.129301	-451.357629	-257.584267	0.400632	0.132609	22200.68972
-494.274332	-150.455208	-395.661349	-333.88054	1.926558	0.132609	22204.50453
-480.541003	-172.581127	-346.831734	-373.554603	1.163595	0.895572	22186.19343
-450.022493	-267.951469	-329.283591	-465.873094	1.926558	0.132609	22223.5786
-414.926207	-315.255159	-282.742864	-513.939746	2.68952	-0.630354	22230.44527
-358.466965	-352.640333	-181.26882	-549.036032	2.68952	0.132609	22243.41563
-302.007722	-401.469948	-106.498471	-571.924914	1.163595	-1.393317	22226.63045
-259.281809	-461.744005	-72.928111	-622.280455	1.163595	-0.630354	22237.31193
-210.452194	-495.314365	19.39038	-675.687846	-1.888256	-0.630354	22226.63045
-122.711479	-535.75139	60.590368	-649.747113	1.163595	0.132609	22215.94897
-67.778162	-553.299533	154.434785	-614.650828	-0.362331	-0.630354	22227.39341
3.940335	-551.773608	245.990313	-592.524908	-0.362331	-0.630354	22231.97119
68.029205	-538.803241	312.368071	-594.050834	-1.125293	-1.393317	22213.66009
133.644	-547.195831	358.145835	-557.428622	-2.651219	-0.630354	22208.31935
187.051392	-531.173614	433.679146	-529.961964	0.400632	-0.630354	22209.84527
258.769889	-522.018061	487.849501	-518.517523	-1.125293	1.658534	22200.68972
303.784691	-470.899557	525.997637	-428.48792	-3.414182	-0.630354	22213.66009
371.688374	-419.781054	564.145774	-339.984242	-1.125293	-1.393317	22222.81564
427.384654	-374.766253	584.745768	-274.369447	-1.888256	0.895572	22214.42305
445.69576	-325.936637	621.36798	-212.569465	0.400632	0.895572	22225.86749
480.792046	-258.032954	618.316129	-192.732434	1.926558	0.132609	22227.39341
507.495741	-203.8626	592.375396	-101.176906	-1.888256	-0.630354	22206.79342
519.703145	-131.38114	600.005023	-2.754713	-0.362331	0.132609	22182.37861
513.599443	-54.321903	602.293911	119.319325	1.926558	-0.630354	22223.5786
490.710561	28.078072	534.390228	125.423027	2.68952	0.132609	22216.71194
496.0513	73.092874	482.508761	197.904487	0.400632	-1.393317	22222.81564
473.162418	141.75952	506.923569	316.926674	1.163595	0.895572	22219.76379
444.932797	205.84839	426.049519	355.074811	1.163595	-2.156279	22206.79342
394.577256	270.700223	377.219904	413.059979	-1.125293	-0.630354	22204.50453
361.006896	321.818726	290.242152	464.178482	-1.125293	0.895572	22191.53417
354.140231	375.226118	226.916245	509.193284	-0.362331	-0.630354	22211.3712
309.12543	422.529807	162.064412	554.208085	0.400632	-0.630354	22220.52675
257.243964	461.440907	77.375548	597.696961	0.400632	0.895572	22231.97119
199.258796	475.937199	-33.254049	612.193253	-0.362331	-1.393317	22225.10453
142.03659	493.485342	-97.342919	612.193253	-1.125293	-0.630354	22199.16379
84.814385	512.55941	-146.935496	594.64511	-0.362331	0.895572	22213.66009
33.695882	505.692746	-250.698429	581.674744	0.400632	0.132609	22202.97861
-10.555957	506.455708	-259.853982	612.193253	-0.362331	0.895572	22206.03046
-66.252237	498.063118	-314.024336	580.148818	1.926558	1.658534	110.629597
-127.289256	485.092752	-375.824318	577.096968	0.400632	0.132609	14.496292
-173.06702	464.492758	-436.098374	511.482172	0.400632	0.895572	10.681478
-229.526262	437.026099	-452.120591	465.704408	0.400632	0.132609	17022.46162
-287.51143	419.477956	-529.94279	416.874793	-1.888256	0.895572	22190.00824
-331.763269	377.515006	-555.883523	343.63037	1.926558	0.132609	22208.31935
-359.229928	321.818726	-551.305747	252.074842	-0.362331	-0.630354	22244.94156
-399.666953	279.855776	-610.816841	176.541531	3.452483	0.895572	22244.94156
-427.133611	217.292831	-645.150164	89.563779	1.163595	-1.393317	22186.95639
-477.489152	166.937291	-572.668704	91.089704	1.926558	0.132609	22225.86749
-490.459518	112.003974	-552.831673	37.682313	-0.362331	0.132609	22235.02304
-519.452102	69.27806	-499.424281	-69.132471	-1.125293	0.132609	22202.97861
-520.215065	9.004004	-485.690952	-161.450962	-2.651219	-1.393317	22193.82305
-520.978028	-71.107083	-446.016889	-235.458347	0.400632	0.132609	22219.00082
-524.792842	-116.884848	-427.705784	-299.547217	-0.362331	0.132609	22200.68972
-497.326183	-180.210755	-384.97987	-362.873124	0.400632	0.895572	22186.95639
-458.415083	-245.062587	-359.8021	-451.376802	-2.651219	-0.630354	22196.11194
-431.711388	-322.884787	-320.891	-511.650858	-1.125293	0.895572	22168.64528
-366.859555	-336.618116	-248.40954	-541.406405	-1.125293	0.132609	22204.50453
-341.681785	-399.944023	-190.424372	-598.62861	-0.362331	-1.393317	22219.76379
-289.037356	-431.225495	-70.639223	-595.576759	-1.888256	-0.630354	22201.45268
-216.555896	-483.106961	-8.839241	-636.776747	-1.125293	-0.630354	22222.81564
-142.54851	-517.440284	46.857039	-620.754529	3.452483	0.895572	22235.786
-92.19297	-535.75139	109.419983	-654.32489	0.400632	0.132609	22215.94897
-13.607808	-541.855092	213.945878	-599.391573	0.400632	0.132609	22222.05268
42.851435	-553.299533	296.345854	-623.043418	0.400632	0.895572	22228.91934
112.281044	-560.92916	354.331022	-584.895281	1.926558	0.132609	22228.91934
184.762504	-550.247682	386.375457	-520.043448	2.68952	0.895572	22247.99341
251.903225	-500.655104	448.175438	-487.23605	0.400632	0.132609	22247.23045
292.34025	-473.951408	472.590246	-496.391603	1.163595	-2.156279	22233.49712
350.325418	-435.803272	547.360594	-390.339783	1.926558	0.132609	22232.73415
396.103182	-397.655135	606.108725	-290.391664	0.400632	-0.630354	22232.73415
440.355021	-351.114408	612.212427	-251.480565	0.400632	-0.630354	22222.05268
472.399456	-283.210724	632.812421	-189.680583	-2.651219	-1.393317	22210.60823
500.629077	-211.492227	638.15316	-113.384309	-1.125293	0.895572	22228.91934
510.547592	-164.9515	616.790203	-22.591744	0.400632	0.132609	22198.40083
516.651294	-80.262636	612.975389	60.571195	0.400632	0.895572	22201.45268
505.969816	-32.195984	589.323545	144.497096	-3.414182	-1.393317	22192.29713
477.740195	40.285476	544.308743	184.934121	0.400632	-0.630354	22190.7712
462.48094	115.055824	450.464327	209.348928	-1.888256	-1.393317	22168.64528
454.851313	187.537284	463.434693	350.497035	-1.888256	-0.630354	22204.50453
418.229101	244.75949	400.108786	405.430352	-1.125293	0.895572	22204.50453
411.362437	281.381701	326.864363	445.867377	-1.888256	-2.156279	22184.6675
380.080964	353.863161	234.545872	491.645141	0.400632	-1.393317	22209.84527
336.592088	409.559441	169.694039	535.134017	1.163595	1.658534	22235.02304
273.266181	441.603876	105.605169	585.489558	0.400632	-0.630354	22212.89712
220.621752	478.226087	27.78297	582.437707	-0.362331	-0.630354	22226.63045
166.451398	514.848299	-88.950328	595.408073	4.215446	1.658534	22257.14896
107.703267	525.529777	-109.550322	598.459924	3.452483	0.132609	22237.31193
41.325509	517.90015	-203.394739	611.430291	1.163595	-0.630354	22241.88971
25.303292	512.55941	-266.720646	585.489558	0.400632	-1.393317	22241.12674
-35.733727	507.981634	-326.994702	580.911781	3.452483	0.132609	1943.266091
-96.770746	497.300156	-355.224324	584.726595	-0.362331	-0.630354	19.074068
-157.044802	469.070534	-413.209492	556.496974	-0.362331	-1.393317	11.444441
-201.296641	451.522391	-463.565032	477.148849	1.163595	1.658534	13.733329
-273.015138	434.737211	-481.876138	458.837743	-1.888256	0.132609	22108.37123
-305.059573	401.166851	-548.253896	395.511836	0.400632	-0.630354	22218.23786
-360.755853	352.337236	-560.4613	316.926674	-2.651219	0.132609	22186.95639
-414.163245	314.952062	-598.609437	193.326711	-1.888256	-0.630354	22196.11194
-434.763239	229.500235	-661.935344	45.31194	1.163595	0.132609	22176.27491
-473.674338	182.196545	-652.779791	32.341573	0.400632	0.895572	22187.71935
-508.007661	132.603967	-540.624269	27.763797	-0.362331	-0.630354	22209.08231
-504.95581	71.566948	-558.935374	-26.406557	-0.362331	0.895572	22227.39341
-535.47432	21.211408	-500.950206	-134.747266	1.163595	0.895572	22193.06009
-535.47432	-32.958947	-487.97984	-162.976887	-0.362331	-0.630354	22206.03046
-497.326183	-87.129301	-445.253927	-294.206478	-1.125293	-0.630354	22201.45268
-515.637289	-177.158904	-407.868752	-318.621286	1.163595	-0.630354	22183.14158
-468.333599	-220.64778	-375.824318	-408.650889	2.68952	0.132609	22211.3712
-426.370649	-274.055171	-346.831734	-448.324951	1.163595	0.895572	22222.05268
-409.585468	-320.595898	-227.809547	-500.206417	2.68952	0.132609	22232.73415
-324.133642	-396.129209	-198.816963	-556.66566	1.926558	0.895572	22231.97119
-299.718834	-419.781054	-148.461422	-602.443424	2.68952	0.895572	22241.12674
-230.289225	-460.981042	-55.379968	-610.073051	-1.125293	-1.393317	22230.44527
-187.563312	-495.314365	21.679268	-623.043418	-1.125293	-0.630354	22216.71194
-119.659628	-518.203247	94.160728	-632.19897	0.400632	0.132609	22227.39341
-62.437423	-545.669906	213.945878	-626.858231	0.400632	-0.630354	22229.6823
19.19959	-567.795825	248.279201	-570.398989	1.163595	0.895572	22217.4749
84.814385	-547.195831	332.205102	-565.05825	-0.362331	-0.630354	22228.91934
152.718069	-554.062496	399.345823	-540.643442	-1.125293	2.421497	22209.08231
203.836572	-534.225465	445.88655	-494.102715	-1.888256	-0.630354	22199.16379
272.503218	-490.736589	461.145805	-510.124933	-1.888256	-2.156279	22206.79342
317.51802	-465.558818	503.108755	-457.480504	-1.125293	1.658534	22221.28971
394.577256	-411.388464	586.271694	-335.406466	0.400632	0.132609	22214.42305
439.592058	-374.00329	602.293911	-262.162043	1.163595	0.132609	22229.6823
457.903164	-301.52183	633.575383	-205.702801	1.926558	0.895572	22225.86749
480.792046	-259.558879	619.842054	-168.317626	-0.362331	-1.393317	22211.3712
512.836481	-173.34409	629.76057	-62.265806	-1.125293	-0.630354	22212.13416
513.599443	-118.410773	608.397613	18.608244	1.926558	1.658534	22205.2675
528.858698	-39.825611	577.879104	128.474878	-0.362331	-1.393317	22214.42305
510.547592	25.789184	554.990221	184.934121	2.68952	1.658534	22222.05268
487.65871	108.18916	499.293942	187.223009	1.926558	0.132609	22207.55638
477.740195	159.307663	453.516177	277.252612	3.452483	0.895572	22208.31935
435.777244	217.292831	421.471743	384.830358	-1.125293	0.895572	22217.4749
411.362437	267.648372	326.864363	422.215532	0.400632	-0.630354	22210.60823
381.60689	330.974279	291.768077	485.541439	0.400632	0.895572	22192.29713
346.510604	395.063149	215.471804	517.585874	-0.362331	-0.630354	22222.81564
298.443952	426.344621	137.649604	566.415489	-0.362331	-0.630354	22219.76379
225.199529	459.914982	22.442231	607.615477	-0.362331	0.132609	22215.94897
181.710653	492.722379	-37.068862	606.089552	-1.888256	0.895572	22202.21564
136.695851	516.374224	-86.66144	593.882148	-4.177144	-2.156279	22207.55638
58.110689	499.589044	-172.113267	592.356222	-1.125293	0.895572	22198.40083
31.406994	501.877932	-260.616944	524.452539	-1.888256	-0.630354	22209.84527
-30.392988	511.796448	-279.691013	554.971048	-1.125293	0.895572	22220.52675
-87.615193	488.907566	-384.216908	566.415489	1.926558	-1.393317	26.703696
-144.074436	472.122385	-382.690982	556.496974	-2.651219	-0.630354	15.259255
-198.24479	454.574242	-417.787268	525.978464	0.400632	1.658534	10.681478
-249.363294	446.944615	-484.927989	448.919228	-0.362331	-0.630354	21443.83068
-295.904021	404.981664	-492.557616	398.563687	-0.362331	0.895572	22199.16379
-326.42253	365.307602	-551.305747	340.578519	1.926558	0.895572	22237.31193
-363.807704	322.581689	-561.987225	291.748904	4.978409	0.895572	22231.97119
-400.429915	280.618738	-639.809425	104.060071	1.163595	0.132609	22191.53417
-467.570636	216.529868	-648.964977	57.519344	-1.888256	-1.393317	22199.92676
-480.541003	165.411365	-566.565002	41.497126	0.400632	-1.393317	22226.63045
-508.770624	101.322495	-566.565002	7.926766	-3.414182	-0.630354	22210.60823
-513.348401	61.648433	-485.690952	-88.206539	-0.362331	-1.393317	22205.2675
-543.86691	-10.833027	-501.713169	-173.658366	-1.125293	0.132609	22219.00082
-509.533587	-57.373754	-477.298362	-238.510198	-2.651219	-1.393317	22202.21564
-512.585438	-124.514475	-417.787268	-321.673137	-1.888256	-1.393317	22198.40083
-476.726189	-203.8626	-356.750249	-378.895342	-1.888256	0.132609	22205.2675
-456.126195	-249.640364	-326.23174	-442.221249	-3.414182	-2.156279	22172.4601
-419.503984	-316.018122	-303.342858	-518.517523	-0.362331	-1.393317	22194.58602
-371.437331	-356.455147	-219.416956	-529.199001	-3.414182	0.132609	22210.60823
-314.215126	-391.551433	-120.231801	-575.739728	-1.125293	-0.630354	22196.87491
-270.72625	-448.773638	-149.224385	-637.53971	0.400632	0.132609	22222.05268
-195.955902	-494.551402	-14.942943	-616.939716	-0.362331	0.895572	22232.73415
-134.918883	-504.469918	72.034809	-620.754529	1.163595	0.132609	22217.4749
-58.622609	-551.010645	147.56812	-615.41379	-1.125293	0.132609	22222.05268
-2.92633	-552.53657	221.575505	-586.421206	-0.362331	-0.630354	22231.20823
63.451429	-541.092129	292.53104	-594.813796	0.400632	-0.630354	22212.13416
140.510665	-545.669906	363.486575	-552.087883	2.68952	0.132609	22247.23045
199.258796	-530.410651	421.471743	-495.628641	-0.362331	-0.630354	22250.2823
248.851374	-486.158812	465.723581	-520.806411	1.926558	1.658534	22231.20823
280.132846	-446.48475	523.708749	-453.66569	0.400632	-0.630354	22234.26008
364.82171	-431.225495	535.916153	-392.628671	0.400632	-1.393317	22238.83786
409.836511	-378.581066	599.24206	-290.391664	0.400632	2.421497	22215.94897
450.273536	-332.803302	638.916123	-213.332428	-1.125293	-1.393317	22215.18601
477.740195	-270.240358	635.101309	-168.317626	-0.362331	-0.630354	22226.63045
478.503157	-195.470009	641.967973	-75.999135	0.400632	0.132609	22219.00082
521.229071	-133.670028	621.36798	-23.354706	1.926558	0.132609	22193.06009
511.310555	-71.870046	615.264278	94.904518	-1.125293	-0.630354	22199.92676
486.895748	-0.151549	577.879104	154.415611	-2.651219	-0.630354	22177.80084
489.947598	51.729917	512.264308	215.45263	-1.888256	0.132609	22158.72677
480.029083	127.263228	455.042103	293.274829	-1.125293	-0.630354	22195.34898
452.562424	186.774322	418.419892	332.948892	-1.125293	-2.156279	22204.50453
406.78466	245.522452	328.390289	367.282215	0.400632	-0.630354	22206.03046
389.99948	305.796509	286.427338	406.956277	1.163595	0.132609	22203.74157
356.42912	367.59649	235.308835	511.482172	-0.362331	-0.630354	22229.6823
332.014312	425.581658	155.197747	550.393272	0.400632	-1.393317	22220.52675
258.769889	450.759429	65.931107	587.015483	-0.362331	0.132609	22226.63045
228.25138	501.877932	1.842237	562.600676	1.163595	-1.393317	22248.75637
156.532882	497.300156	-83.609589	602.274738	1.163595	0.132609	22238.83786
102.362528	530.107553	-129.387354	618.296955	2.68952	0.895572	22242.65267
17.673664	510.270522	-182.794745	596.933999	1.926558	0.895572	19965.2089
-14.370771	500.352007	-260.616944	555.734011	2.68952	0.895572	22212.13416
-60.911498	491.959416	-338.439143	561.837713	1.163595	-1.393317	142.674032
-125.000367	474.411274	-416.261343	518.348837	-0.362331	0.132609	16.022217
-180.696647	469.833497	-442.202076	526.741427	-0.362331	-0.630354	11.444441
-225.711449	447.707578	-459.750219	468.756259	-1.888256	-2.156279	15842.15827
-255.466995	417.952031	-509.342797	405.430352	-0.362331	0.132609	22190.7712
-314.215126	399.640925	-552.06871	360.41555	-0.362331	0.132609	22201.45268
-362.281779	326.396503	-573.431666	272.674835	-1.888256	-0.630354	22093.87494
-405.007692	293.589105	-603.187213	184.171158	-1.125293	0.895572	22202.97861
-442.392866	239.418751	-645.150164	126.18599	-1.125293	-1.393317	22146.51936
-488.17063	170.752104	-598.609437	51.415642	-1.125293	-0.630354	22204.50453
-516.400251	128.789154	-558.172412	22.423058	-1.888256	-1.393317	22220.52675
-533.185432	76.144725	-544.439082	-78.288023	0.400632	0.132609	22186.95639
-533.185432	10.529929	-513.15761	-114.147272	-1.888256	-0.630354	22201.45268
-514.874326	-44.403388	-473.483548	-209.517614	-2.651219	-2.156279	22207.55638
-509.533587	-113.070034	-447.542815	-275.895372	-2.651219	0.895572	22189.24528
-488.933593	-164.188537	-372.009504	-344.562019	1.926558	0.895572	22195.34898
-446.970642	-222.173705	-331.572479	-404.836075	1.926558	-2.156279	22224.34156
-410.348431	-284.73665	-317.076187	-481.132349	-0.362331	0.132609	22206.79342
-388.222512	-349.588482	-215.602143	-509.36197	2.68952	-0.630354	22238.07489
-334.052157	-388.499582	-142.35772	-549.036032	0.400632	0.132609	22187.71935
-289.800319	-451.062526	-86.66144	-592.524908	-0.362331	0.132609	22228.15638
-221.133672	-467.084744	-55.379968	-632.19897	0.400632	0.895572	22217.4749
-159.333691	-500.655104	52.960741	-618.465641	-1.125293	-0.630354	22228.91934
-90.667044	-534.225465	126.205163	-633.724896	0.400632	0.132609	22226.63045
-23.526323	-559.403235	229.968096	-583.369355	3.452483	0.895572	22221.28971
21.488478	-551.773608	259.723642	-604.732312	-1.888256	-0.630354	22225.86749
99.310677	-548.721757	320.760661	-587.947132	-4.177144	-2.156279	22204.50453
160.347696	-539.566204	404.686562	-539.117517	0.400632	0.132609	22199.92676
228.25138	-503.706955	454.27914	-504.784193	0.400632	1.658534	22209.84527
280.895809	-477.766222	478.693948	-471.976796	-1.888256	-1.393317	22221.28971
335.829126	-435.803272	522.182824	-445.2731	-2.651219	-0.630354	22207.55638
392.288368	-393.077358	558.042072	-330.065727	-0.362331	0.132609	22226.63045
445.69576	-338.144041	606.871688	-257.584267	-1.125293	-2.156279	22197.63787
470.110567	-281.684799	606.108725	-216.384279	0.400632	0.132609	22212.13416
507.495741	-226.751482	628.997607	-129.406527	-1.125293	-1.393317	22221.28971
501.39204	-171.818165	622.130942	-30.984334	-0.362331	-1.393317	22204.50453
530.384624	-95.521891	607.63465	58.282306	2.68952	0.132609	22230.44527
501.39204	-21.514505	561.093923	136.867468	2.68952	0.132609	22228.91934
490.710561	39.522513	532.101339	216.978556	0.400632	0.132609	22212.13416
475.451306	95.981756	517.605047	273.437798	1.163595	0.132609	22190.7712
465.532791	180.67062	468.775432	329.897041	1.926558	-0.630354	22209.08231
438.066132	233.315049	389.427308	356.600737	-3.414182	-1.393317	22215.18601
394.577256	292.826142	269.642158	381.015544	2.68952	0.895572	22187.71935
368.636523	346.233534	240.649574	495.459955	0.400632	-0.630354	22219.00082
335.066163	401.929814	193.345884	540.474756	-0.362331	0.895572	22232.73415
283.184697	430.922398	145.279232	586.25252	0.400632	-0.630354	22214.42305
232.829156	462.20387	13.286678	598.459924	-1.125293	-0.630354	22217.4749
166.451398	488.144603	-69.113297	617.533993	-2.651219	-1.393317	22207.55638
120.673634	508.744597	-146.172534	600.748812	-0.362331	0.132609	22203.74157
55.058838	501.877932	-197.291037	608.37844	-1.888256	0.132609	22206.79342
-1.400404	520.189038	-290.372491	555.734011	-0.362331	-0.630354	22216.71194
-39.548541	500.352007	-378.113206	547.341421	1.926558	0.895572	7081.057161
-98.296672	478.226087	-358.276175	558.785862	0.400632	0.132609	18.311106
-173.829983	475.937199	-449.06874	551.156234	-1.125293	-1.393317	12.970367
-192.904051	461.440907	-439.150225	491.645141	0.400632	1.658534	10.681478
-273.015138	421.766845	-481.113175	467.993296	-0.362331	0.132609	22082.43049
-295.141058	404.981664	-536.809455	405.430352	-0.362331	-0.630354	22212.89712
-341.681785	369.122416	-539.098343	339.815556	1.163595	1.658534	22242.65267
-363.044741	313.426136	-584.876107	267.334096	1.163595	0.132609	22225.86749
-417.215096	256.966894	-616.15758	147.548947	1.163595	-0.630354	22199.92676
-471.38545	204.322465	-604.713139	108.637847	2.68952	0.895572	22227.39341
-479.015077	144.811371	-571.905741	69.726747	-0.362331	0.895572	22215.94897
-501.903959	90.641017	-551.305747	-21.828781	-0.362331	-0.630354	22194.58602
-533.185432	46.389178	-501.713169	-112.621347	-0.362331	-0.630354	22213.66009
-522.503953	-24.566356	-480.350213	-164.502813	-1.888256	0.132609	22205.2675
-509.533587	-81.788562	-422.365044	-252.243527	1.163595	0.895572	22215.94897
-498.089146	-151.981133	-414.735417	-313.280546	-1.125293	-1.393317	22206.03046
-484.355817	-209.966301	-356.750249	-388.813857	-0.362331	0.895572	22177.03787
-434.763239	-280.158873	-319.365075	-442.984212	-1.888256	0.895572	22178.5638
-412.637319	-316.781085	-240.01695	-484.1842	-2.651219	-1.393317	22211.3712
-351.6003	-376.292178	-204.920664	-566.584175	-0.362331	0.132609	22036.65273
-309.63735	-423.595868	-120.994763	-590.998983	-0.362331	0.895572	22215.18601
-235.629964	-451.825489	-81.320701	-648.984151	-1.125293	-0.630354	22231.20823
-205.874418	-508.284732	-14.17998	-651.273039	0.400632	0.132609	22214.42305
-108.215187	-526.595837	102.553318	-619.228604	-1.125293	-0.630354	22224.34156
-44.88928	-548.721757	181.901443	-612.361939	-1.888256	-0.630354	22229.6823
15.384776	-560.92916	265.064381	-582.606393	2.68952	1.658534	22214.42305
82.525497	-540.329167	323.049549	-571.161952	1.926558	-0.630354	22245.70452
151.955106	-543.381017	394.005084	-533.776777	0.400632	0.132609	22254.09711
205.362498	-526.595837	427.575444	-491.050864	0.400632	0.132609	22229.6823
283.184697	-505.995843	499.293942	-468.924945	-0.362331	-1.393317	22231.20823
326.673573	-457.929191	525.234675	-421.621255	1.163595	0.132609	22241.12674
355.666157	-409.099576	572.538364	-353.717571	1.163595	-1.393317	22223.5786
414.414288	-368.662551	565.6717	-285.813888	0.400632	-0.630354	22099.97864
457.140201	-296.944053	624.419831	-251.480565	0.400632	0.895572	22222.81564
472.399456	-247.351476	623.656868	-162.976887	1.163595	0.132609	22223.5786
498.340189	-196.232972	629.76057	-61.502843	1.163595	0.132609	22200.68972
518.940182	-138.247804	609.160576	23.948983	-1.125293	0.895572	22214.42305
508.258704	-36.010797	580.167992	113.978586	0.400632	0.895572	22199.16379
480.792046	34.181774	568.723551	187.223009	-1.125293	0.132609	22186.95639
482.317971	70.041023	511.501345	233.763736	-1.888256	0.132609	22190.7712
470.110567	148.626185	471.06432	303.956308	-1.125293	0.895572	22198.40083
444.932797	191.352098	408.501376	332.185929	-2.651219	-0.630354	22191.53417
428.147617	269.174297	300.160667	422.978495	-0.362331	-0.630354	22188.48232
375.503188	336.315018	218.523654	420.689606	3.452483	1.658534	22220.52675
338.118014	381.32982	203.2644	512.245135	-2.651219	-1.393317	22215.94897
306.836542	427.870547	155.96071	552.68216	1.163595	-0.630354	22216.71194
257.243964	456.863131	68.982958	611.430291	-1.125293	0.895572	22231.20823
209.940274	495.011267	-53.854043	619.822881	-1.125293	-1.393317	22238.83786
132.881038	498.063118	-60.720707	616.77103	1.926558	-0.630354	22244.17859
84.814385	517.90015	-117.942912	593.882148	0.400632	0.895572	22250.2823
29.881068	531.633479	-200.342888	608.37844	2.68952	1.658534	22228.15638
-9.030031	519.426075	-244.594727	603.800663	0.400632	1.658534	22229.6823
-78.459641	514.848299	-347.594696	589.304371	1.926558	-2.156279	43.488876
-129.578144	487.38164	-394.135423	552.68216	1.926558	0.895572	13.733329
-173.06702	459.914982	-446.779852	523.689576	1.163595	0.895572	11.444441
-247.074405	426.344621	-480.350213	471.80811	1.926558	-0.630354	20387.89026
-276.829952	417.189068	-511.631685	437.474787	1.163595	0.895572	22190.00824
-334.052157	381.32982	-553.594635	347.445184	-3.414182	-1.393317	22192.29713
-381.355847	330.211316	-564.276114	300.141494	-1.125293	-0.630354	22202.97861
-421.029909	272.989111	-613.105729	150.600798	-1.888256	0.895572	22150.33418
-448.496568	221.870608	-616.15758	120.082288	0.400632	0.895572	22199.92676
-476.726189	153.203961	-556.646486	71.252673	1.163595	2.421497	22222.81564
-508.007661	106.663234	-539.098343	2.586027	-0.362331	0.132609	22201.45268
-524.029879	33.418812	-565.802039	-96.599129	1.163595	0.895572	22197.63787
-543.103947	3.663265	-555.120561	-201.887987	1.926558	0.132609	22214.42305
-514.874326	-67.29227	-457.46133	-229.354645	1.926558	0.132609	22209.84527
-507.244699	-119.173736	-404.053939	-288.865739	-0.362331	0.132609	22194.58602
-465.281748	-177.158904	-376.58728	-354.480534	4.978409	0.895572	22231.97119
-434.000276	-243.536662	-362.090988	-402.547187	-0.362331	-2.156279	22219.00082
-399.666953	-286.262575	-271.298423	-468.161982	0.400632	0.895572	22234.26008
-375.252145	-345.773669	-198.054	-519.280485	0.400632	1.658534	22238.83786
-323.370679	-400.706986	-146.935496	-562.769361	1.163595	-0.630354	22235.02304
-276.066989	-454.87734	-80.557738	-585.658244	0.400632	0.132609	22220.52675
-218.081821	-495.314365	-58.431819	-669.584145	-0.362331	-0.630354	22225.10453
-144.074436	-518.203247	72.034809	-609.310088	0.400632	-0.630354	22228.15638
-67.015199	-538.040278	149.094045	-617.702678	1.163595	0.895572	22219.00082
-4.452255	-560.92916	216.234766	-613.887865	-0.362331	0.895572	22225.10453
48.192174	-562.455086	302.449556	-584.132318	-0.362331	0.132609	22220.52675
124.488447	-559.403235	357.382873	-555.139734	-1.125293	-0.630354	22196.87491
159.584733	-562.455086	400.108786	-518.517523	-1.888256	-0.630354	22209.08231
228.25138	-509.810657	447.412476	-505.547156	-1.888256	0.132609	22220.52675
295.392101	-489.973626	500.819867	-458.243466	-2.651219	-1.393317	22204.50453
357.955045	-441.906973	538.205041	-394.917559	0.400632	0.132609	22225.10453
393.051331	-403.758837	534.390228	-366.687938	1.163595	1.658534	22086.24531
435.014281	-334.329228	558.805035	-279.710186	-1.888256	-1.393317	22204.50453
483.080934	-286.262575	557.27911	-205.702801	0.400632	0.132609	22222.05268
492.236487	-215.307041	596.953172	-145.428744	0.400632	0.895572	22200.68972
517.414257	-135.958916	604.582799	-10.38434	1.163595	0.132609	22200.68972
533.436474	-76.447823	618.316129	85.748965	0.400632	-0.630354	22231.20823
506.732779	-2.440437	615.264278	146.785984	1.926558	-0.630354	22235.02304
515.888332	75.381762	545.071706	222.319295	2.68952	0.132609	22195.34898
460.192052	141.75952	516.842085	299.378531	-0.362331	0.132609	22206.79342
428.91058	189.826173	465.723581	358.126662	1.163595	0.132609	22219.76379
430.436505	250.863192	348.22732	384.830358	1.163595	0.895572	22175.51195
388.473554	282.144664	294.056965	436.711824	-1.125293	0.132609	22199.16379
357.955045	360.729826	235.308835	509.193284	0.400632	-0.630354	22232.73415
298.443952	406.50759	124.679238	527.50439	1.163595	1.658534	22193.82305
292.34025	448.47054	118.575536	585.489558	-1.125293	-0.630354	22222.81564
193.918057	472.122385	4.131125	589.304371	-1.125293	-0.630354	22209.08231
150.429181	502.640895	-79.031813	587.778446	-1.125293	0.132609	22202.21564
100.07364	519.426075	-124.046614	580.148818	-3.414182	0.132609	22199.16379
27.59218	501.877932	-207.972515	596.933999	-1.125293	-0.630354	22217.4749
-1.400404	509.507559	-281.216938	572.519191	-1.888256	-0.630354	22215.94897
-47.178168	501.877932	-318.602112	576.334005	1.163595	1.658534	431.836909
-101.348523	488.144603	-388.031721	580.911781	1.163595	1.658534	15.259255
-163.148504	469.833497	-439.913187	514.534023	0.400632	-1.393317	12.970367
-222.659598	453.048317	-480.350213	487.067365	1.926558	0.132609	2168.340098
-274.541064	437.026099	-514.683536	439.000712	-0.362331	0.895572	22141.17863
-311.163275	401.929814	-507.816871	391.697022	2.68952	-1.393317	22238.07489
-352.363263	345.470571	-542.150194	332.948892	2.68952	0.895572	22199.92676
-409.585468	306.559471	-561.224263	229.185959	2.68952	1.658534	22209.08231
-451.548419	252.389117	-586.402033	140.682282	3.452483	0.895572	22222.81564
-472.148413	197.4558	-576.483517	99.482294	1.926558	0.895572	22221.28971
-489.696556	132.603967	-549.779822	30.052685	0.400632	-0.630354	22223.5786
-521.740991	69.27806	-515.446498	-43.9547	0.400632	-0.630354	22194.58602
-540.815059	21.974371	-488.742803	-123.302825	2.68952	1.658534	22201.45268
-505.718773	-39.062648	-475.772436	-199.599099	-0.362331	-1.393317	22210.60823
-501.140997	-94.758928	-425.416895	-281.999074	-1.125293	0.132609	22207.55638
-494.274332	-164.9515	-421.602082	-347.61387	-1.888256	0.132609	22188.48232
-470.622487	-240.484811	-343.01692	-401.784224	-3.414182	-1.393317	22186.95639
-430.185462	-273.292209	-317.83915	-459.006429	-1.125293	0.132609	22209.84527
-388.985474	-316.018122	-222.468807	-527.673076	0.400632	0.132609	22199.92676
-341.681785	-382.39588	-154.565124	-549.036032	-2.651219	-1.393317	22208.31935
-297.429946	-421.30698	-113.365136	-576.502691	-1.125293	0.132609	22229.6823
-234.104039	-477.003259	-46.987378	-651.273039	-0.362331	-0.630354	22214.42305
-157.044802	-496.077328	44.56815	-645.9323	-1.125293	-0.630354	22223.5786
-96.007783	-528.121763	71.271846	-658.902666	-0.362331	0.132609	22231.97119
-45.652243	-564.743974	156.723673	-657.376741	-0.362331	-0.630354	22209.84527
19.19959	-560.166198	265.064381	-597.865647	0.400632	-1.393317	22225.10453
102.362528	-540.329167	342.123618	-564.295287	3.452483	-0.630354	22255.62304
166.451398	-525.069912	399.345823	-522.332336	0.400632	-0.630354	22235.02304
235.881007	-505.995843	406.975451	-491.050864	1.926558	0.895572	22236.54897
299.969877	-466.321781	503.871718	-488.761976	1.163595	-0.630354	22241.88971
332.014312	-469.373632	531.338377	-441.458286	-2.651219	0.132609	22226.63045
380.080964	-416.729203	574.827253	-323.199062	-1.125293	0.132609	22219.00082
421.280952	-354.166259	607.63465	-253.769453	0.400632	-1.393317	22221.28971
476.214269	-306.099606	604.582799	-208.754651	0.400632	0.132609	22221.28971
487.65871	-251.929252	596.953172	-172.895403	1.163595	0.895572	22193.82305
506.732779	-182.499643	625.945756	-40.902849	-1.125293	-1.393317	22209.84527
496.814263	-107.729295	624.419831	21.660095	-2.651219	-0.630354	22196.87491
507.495741	-21.514505	562.619849	119.319325	-1.888256	-0.630354	22188.48232
482.317971	25.026221	547.360594	167.385978	-3.414182	0.895572	22177.80084
475.451306	89.115091	543.54578	259.704469	-1.125293	-0.630354	22200.68972
440.355021	184.485434	477.168022	331.422966	-1.125293	-1.393317	22196.87491
425.095766	233.315049	368.064351	334.474817	-0.362331	1.658534	22193.82305
411.362437	279.092813	322.286587	415.348867	-0.362331	0.132609	22196.11194
373.2143	336.315018	271.168083	484.015514	0.400632	0.132609	22218.23786
341.169865	396.589074	202.501437	520.637725	-1.125293	0.895572	22223.5786
314.466169	425.581658	135.360716	554.208085	-0.362331	-1.393317	22230.44527
242.747672	482.803864	48.382964	583.963632	2.68952	0.895572	22240.36378
182.473616	498.063118	-49.276266	603.800663	1.163595	0.132609	22247.23045
119.147708	511.796448	-93.528105	626.689545	1.926558	-0.630354	22248.75637
62.688466	515.611261	-131.676242	609.141402	0.400632	0.132609	22225.10453
10.044037	501.877932	-223.23177	605.326589	-1.125293	-1.393317	22231.97119
-33.444839	504.16682	-282.742864	602.274738	-0.362331	1.658534	9711.752678
-87.615193	496.537193	-333.861367	571.756228	0.400632	0.132609	20.599994
-135.681846	484.329789	-394.135423	560.311787	-1.125293	-0.630354	11.444441
-199.007753	453.048317	-452.120591	513.008098	-1.125293	0.132609	11.444441
-238.681815	424.818696	-523.076126	464.178482	-0.362331	-0.630354	21929.83795
-310.400313	407.270553	-526.127977	405.430352	-1.888256	-0.630354	22190.00824
-339.392897	364.544639	-559.698337	344.393333	-1.888256	0.895572	22201.45268
-375.252145	323.344652	-584.876107	281.067426	-1.125293	-1.393317	22187.71935
-417.215096	269.93726	-553.594635	160.519313	-3.414182	-0.630354	22192.29713
-446.970642	211.952092	-604.713139	92.61563	-1.888256	0.895572	22215.94897
-481.303966	151.678036	-566.565002	49.126754	-0.362331	0.132609	22209.84527
-514.874326	102.085458	-552.06871	-12.673228	0.400632	0.132609	22195.34898
-529.370618	48.678066	-549.016859	-90.495427	0.400632	0.132609	22205.2675
-519.452102	-19.98858	-527.653902	-195.784285	0.400632	0.895572	22184.6675
-495.800258	-87.129301	-447.542815	-261.39908	-1.888256	-0.630354	22176.27491
-495.037295	-119.173736	-441.439113	-328.539801	1.926558	-0.630354	22225.10453
-476.726189	-197.758898	-390.32061	-357.532385	2.68952	0.132609	22229.6823
-438.578052	-248.114438	-326.994702	-452.902727	0.400632	-1.393317	22212.89712
-417.215096	-316.018122	-262.905832	-460.532355	1.926558	-0.630354	22243.41563
-345.496598	-346.536631	-193.476223	-520.806411	2.68952	0.895572	22233.49712
-305.059573	-415.203278	-158.379938	-596.339722	0.400632	0.895572	22222.81564
-268.437362	-448.773638	-69.87626	-636.013784	1.163595	-0.630354	22227.39341
-189.8522	-490.736589	8.708902	-629.910082	0.400632	0.132609	22227.39341
-122.711479	-522.018061	74.323697	-610.836014	0.400632	0.132609	22219.00082
-74.644827	-551.010645	114.760722	-658.902666	1.163595	1.658534	22227.39341
-2.92633	-569.321751	233.019946	-597.865647	-1.125293	0.132609	22231.20823
78.710683	-553.299533	262.775493	-615.41379	-3.414182	-1.393317	22194.58602
134.406963	-569.321751	325.338438	-588.710094	-1.125293	1.658534	22209.08231
199.258796	-539.566204	419.945817	-498.680492	-3.414182	-2.156279	22209.84527
268.688405	-495.314365	499.293942	-505.547156	1.163595	-0.630354	22206.79342
325.91061	-451.062526	512.264308	-430.776808	1.926558	2.421497	22223.5786
364.82171	-415.96624	542.782818	-387.287932	-0.362331	-1.393317	22233.49712
409.073548	-386.210694	602.293911	-291.91759	-0.362331	0.895572	22209.84527
459.429089	-321.358861	599.24206	-243.087975	0.400632	0.895572	22219.76379
483.843897	-256.507028	597.716135	-175.947254	0.400632	0.132609	22215.18601
521.992033	-198.52186	619.842054	-89.732465	0.400632	0.132609	22183.14158
500.629077	-132.907065	617.553166	-14.199154	3.452483	-0.630354	22241.88971
513.599443	-46.692276	577.116141	46.074903	1.163595	0.132609	22233.49712
507.495741	2.137339	574.827253	172.726717	1.926558	0.132609	22208.31935
492.236487	83.774352	535.916153	245.208177	-0.362331	0.132609	22214.42305
467.821679	150.15211	474.879134	299.378531	-0.362331	0.132609	22222.81564
433.488356	211.189129	400.108786	325.319264	-0.362331	0.132609	22184.6675
406.78466	269.93726	358.145835	412.297016	0.400632	-0.630354	22194.58602
395.340219	317.24095	306.264369	475.622924	-1.125293	0.132609	22230.44527
364.058747	369.122416	230.731058	529.793278	3.452483	-0.630354	22218.23786
302.258765	419.477956	141.464418	548.104384	-0.362331	0.132609	22222.81564
251.140262	449.996466	49.90889	591.59326	-1.888256	0.895572	22212.13416
189.34028	478.226087	-51.565154	593.882148	1.163595	0.132609	22198.40083
142.799553	512.55941	-75.216999	609.904365	-0.362331	0.895572	22206.79342
82.525497	505.692746	-119.468838	612.956216	-1.888256	-0.630354	22222.05268
35.98477	515.611261	-233.150286	602.274738	-1.125293	0.895572	22212.13416
-18.948547	519.426075	-261.379907	599.222887	-0.362331	-0.630354	22219.00082
-63.200386	494.248305	-326.23174	593.119185	-1.125293	-1.393317	93.081454
-113.555926	480.514975	-380.402094	574.045117	0.400632	1.658534	12.970367
-178.407759	465.255721	-438.387262	506.904396	-1.125293	-0.630354	14.496292
-232.578113	449.996466	-439.150225	471.80811	0.400632	-0.630354	17876.97989
-278.355878	412.611292	-481.113175	420.689606	1.926558	0.895572	22204.50453
-310.400313	391.248335	-536.046492	304.71927	2.68952	0.895572	22228.15638
-360.755853	349.285385	-577.24648	275.726686	1.926558	-0.630354	22222.81564
-405.007692	284.433552	-578.009443	200.193375	1.926558	0.895572	22208.31935
-448.496568	229.500235	-601.661288	137.630431	1.163595	-0.630354	22220.52675
-469.096562	188.300247	-543.67612	81.171189	-0.362331	0.132609	22225.10453
-500.378034	134.129893	-598.609437	36.156387	-0.362331	0.132609	22199.92676
-522.503953	66.226209	-521.5502	-43.9547	-2.651219	-2.156279	22200.68972
-530.133581	5.952153	-485.690952	-138.56208	-0.362331	0.132609	22213.66009
-518.68914	-60.425605	-455.172442	-214.095391	0.400632	0.132609	22198.40083
-501.903959	-110.018183	-431.520597	-275.13241	1.163595	0.132609	22192.29713
-486.644705	-172.581127	-391.846535	-365.924975	-1.125293	0.895572	22187.71935
-440.103978	-230.566295	-357.513212	-490.287901	-1.125293	-1.393317	22193.06009
-431.711388	-299.232942	-341.490994	-506.310119	-0.362331	0.895572	22196.11194
-369.911406	-335.855153	-195.002149	-513.939746	-1.888256	0.132609	22206.79342
-323.370679	-389.262545	-173.639192	-575.739728	-1.888256	-1.393317	22225.86749
-283.696617	-415.203278	-90.476254	-623.80638	-1.125293	-0.630354	22215.18601
-225.711449	-479.292148	-35.542937	-656.613778	1.926558	1.658534	22225.10453
-147.88925	-502.943992	72.034809	-632.961933	-1.125293	-0.630354	22231.20823
-79.985566	-531.173614	120.101461	-647.458225	-2.651219	0.132609	22212.89712
-17.422622	-525.832875	193.345884	-615.41379	-0.362331	0.132609	22220.52675
37.510695	-547.195831	239.886611	-578.028616	1.926558	0.895572	22256.386
106.940305	-558.640272	348.22732	-590.23602	2.68952	0.895572	22238.07489
160.347696	-540.329167	387.901382	-551.32492	1.926558	0.132609	22240.36378
226.725454	-515.151396	451.990252	-474.265684	0.400632	1.658534	22241.12674
288.525436	-469.373632	518.36801	-464.347168	1.163595	-1.393317	22228.91934
346.510604	-432.751421	539.730967	-401.784224	0.400632	-0.630354	22219.76379
390.762443	-402.995874	601.530948	-294.206478	1.926558	1.658534	22219.00082
438.066132	-341.958855	619.079091	-255.295378	1.926558	0.895572	22219.00082
467.821679	-283.973687	627.471681	-201.125024	1.163595	0.895572	22216.71194
492.999449	-225.225556	626.708719	-134.747266	-0.362331	0.895572	22186.19343
491.473524	-159.610761	603.056874	-26.406557	-2.651219	-0.630354	22199.16379
525.043884	-92.47004	594.664284	33.104536	-1.888256	-0.630354	22173.22306
502.917965	-8.544139	565.6717	121.608214	-1.125293	-0.630354	22186.19343
496.0513	47.152141	556.516147	214.689667	-1.125293	0.895572	22202.21564
482.317971	120.396564	507.686532	278.778537	-2.651219	0.132609	22193.06009
451.799462	180.67062	458.856917	333.711854	-1.888256	-2.156279	22209.08231
427.384654	245.522452	408.501376	393.985911	-0.362331	0.895572	22188.48232
402.206884	295.11503	327.627326	448.156265	-0.362331	0.132609	22212.89712
372.451337	352.337236	253.61994	500.037731	-0.362331	0.132609	22229.6823
315.992094	405.744627	196.397735	551.919197	1.163595	0.132609	22230.44527
280.895809	461.440907	126.205163	549.630309	3.452483	0.132609	22232.73415
219.095827	469.070534	-4.261465	560.311787	1.926558	-0.630354	22250.2823
174.843988	500.352007	-87.424403	585.489558	2.68952	0.895572	22247.23045
100.07364	513.322373	-91.239217	595.408073	1.163595	0.895572	22230.44527
53.532913	520.952	-175.165118	604.563626	0.400632	0.895572	22238.07489
17.673664	522.477926	-274.350274	609.904365	-0.362331	0.132609	22234.26008
-67.778162	498.826081	-326.994702	588.541409	-1.125293	-1.393317	1476.332896
-97.533709	496.537193	-358.276175	577.85993	-1.125293	-0.630354	18.311106
-147.88925	478.226087	-407.10579	547.341421	0.400632	-1.393317	12.970367
-220.37071	459.914982	-475.009473	490.119216	-1.125293	-0.630354	460.829493
-273.015138	437.789062	-499.424281	461.126632	-1.125293	0.132609	22124.39345
-331.763269	406.50759	-521.5502	392.459985	-1.888256	-0.630354	22196.11194
-334.81512	369.122416	-601.661288	274.963724	-2.651219	0.132609	22185.43046
-428.659537	281.381701	-624.55017	231.474848	1.926558	3.18446	22162.54158
-432.47435	244.75949	-587.164996	126.948953	0.400632	0.895572	22211.3712
-472.911375	187.537284	-563.513151	95.667481	-1.125293	-0.630354	22207.55638
-486.644705	133.36693	-583.350182	41.497126	1.163595	0.132609	22208.31935
-504.95581	99.033607	-557.409449	-27.932483	-1.125293	-0.630354	22214.42305
-537.000245	30.366961	-504.002057	-116.43616	-0.362331	0.895572	22198.40083
-513.348401	-16.173766	-480.350213	-210.280577	-0.362331	0.132609	22196.87491
-502.666922	-77.210785	-436.098374	-249.954639	2.68952	1.658534	22201.45268
-511.059512	-155.795947	-410.157641	-360.584236	1.926558	0.895572	22211.3712
-448.496568	-192.418159	-433.809486	-423.147181	2.68952	0.895572	22215.18601
-454.60027	-254.981103	-337.676181	-468.924945	1.926558	2.421497	22244.94156
-405.007692	-322.121824	-248.40954	-511.650858	1.926558	-0.630354	22229.6823
-362.281779	-355.692184	-140.068832	-545.221218	2.68952	0.132609	22230.44527
-302.007722	-428.173644	-100.39477	-611.598977	-1.125293	0.895572	22226.63045
-249.363294	-451.825489	-66.824409	-618.465641	0.400632	-1.393317	22221.28971
-189.8522	-489.973626	49.90889	-613.887865	-0.362331	-0.630354	22220.52675
-110.504075	-512.099545	99.501468	-624.569343	-0.362331	-0.630354	22231.20823
-46.415206	-555.588421	168.168114	-646.695262	2.68952	0.895572	22224.34156
19.962553	-568.558788	259.723642	-590.998983	-1.125293	0.132609	22198.40083
72.606981	-545.669906	321.523624	-578.791579	-2.651219	-2.156279	22208.31935
163.399547	-537.277316	352.042133	-534.53974	-2.651219	0.895572	22204.50453
225.962492	-528.884725	387.138419	-570.398989	-1.125293	-0.630354	22209.08231
271.740256	-496.840291	516.842085	-473.502721	-1.888256	-1.393317	22219.00082
326.673573	-444.195862	542.019855	-410.176814	-1.125293	0.895572	22228.15638
380.080964	-417.492166	583.982805	-338.458317	0.400632	-1.393317	22217.4749
429.673542	-368.662551	593.901321	-286.576851	-0.362331	-0.630354	22224.34156
473.925381	-297.707016	609.160576	-226.302794	0.400632	1.658534	22228.91934
494.525375	-236.669997	635.864272	-142.376893	1.163595	-0.630354	22183.14158
517.414257	-172.581127	630.523532	-47.006551	4.215446	0.895572	22227.39341
518.17722	-108.492257	595.427247	16.319356	1.163595	0.132609	22231.97119
530.384624	-49.744127	556.516147	107.111922	1.163595	-0.630354	22199.16379
505.206853	34.181774	554.227259	152.889686	2.68952	0.895572	22209.84527
480.792046	95.981756	521.419861	260.467432	-1.125293	-0.630354	22225.86749
451.799462	161.596551	487.849501	316.163712	2.68952	0.895572	22204.50453
434.251319	224.922459	419.182854	366.519252	-0.362331	1.658534	22192.29713
411.362437	280.618738	360.434724	424.50442	3.452483	-1.393317	22217.4749
377.029113	324.870577	291.005115	490.882178	-0.362331	-0.630354	22216.71194
336.592088	386.670559	191.819959	524.452539	-0.362331	0.132609	22225.10453
296.155063	425.581658	141.464418	571.756228	-1.125293	-1.393317	22233.49712
241.221746	446.181652	49.145927	574.808079	-1.888256	0.132609	22193.06009
179.421765	482.040901	-39.357751	565.652526	-1.125293	0.132609	22206.79342
119.147708	493.485342	-100.39477	590.830297	-1.888256	-0.630354	22215.18601
65.740317	502.640895	-196.528074	580.911781	-0.362331	0.132609	22201.45268
10.807	520.952	-246.883615	581.674744	-0.362331	-0.630354	22218.23786
-24.289286	495.011267	-263.668795	593.119185	1.163595	1.658534	22235.02304
-72.355939	494.248305	-356.750249	589.304371	-1.125293	0.132609	26.703696
-141.022585	471.359423	-420.839119	561.837713	-1.125293	-1.393317	12.970367
-215.792933	459.152019	-453.646517	473.334035	-0.362331	1.658534	12.970367
-245.54848	431.68536	-481.113175	449.68219	-1.125293	-1.393317	20970.03082
-299.718834	419.477956	-524.602051	399.32665	0.400632	-0.630354	22219.76379
-313.452163	376.752043	-540.624269	359.652588	-0.362331	0.895572	22238.83786
-397.378065	331.737242	-657.357567	136.104506	2.68952	0.895572	22180.08972
-417.978058	258.492819	-579.535368	164.334127	1.163595	0.895572	22213.66009
-446.20768	224.922459	-610.053878	114.741549	0.400632	0.895572	22231.20823
-479.015077	157.781738	-539.861306	65.911934	0.400632	-0.630354	22218.23786
-516.400251	93.692868	-572.668704	14.030468	1.163595	0.895572	22206.03046
-530.133581	41.811402	-498.661318	-104.991719	-0.362331	0.132609	22218.23786
-510.29655	-12.358953	-511.631685	-129.406527	-1.125293	0.132609	22213.66009
-536.237283	-54.321903	-469.668734	-246.139826	0.400632	0.132609	22183.14158
-511.059512	-132.907065	-420.076156	-314.806472	-1.888256	-0.630354	22189.24528
-474.437301	-201.573711	-404.816902	-388.050895	-1.125293	0.132609	22178.5638
-426.370649	-264.899619	-366.668765	-456.717541	-1.125293	0.132609	22196.87491
-425.607686	-316.781085	-269.009534	-503.258268	-1.125293	-0.630354	22215.94897
-368.385481	-354.929221	-222.468807	-567.347138	-1.125293	2.421497	22219.00082
-323.370679	-401.469948	-128.624391	-563.532324	1.926558	0.132609	22220.52675
-266.911437	-456.403265	-81.320701	-591.761945	1.163595	0.132609	22228.91934
-190.615163	-483.106961	-4.261465	-617.702678	-1.125293	-0.630354	22231.20823
-135.681846	-505.995843	54.486666	-623.043418	-0.362331	0.132609	22216.71194
-76.170752	-548.721757	153.671822	-644.406374	1.163595	0.132609	22224.34156
17.673664	-546.432868	228.44217	-584.895281	2.68952	-0.630354	22251.04526
83.28846	-551.773608	306.264369	-592.524908	1.163595	0.132609	22239.60082
118.384746	-548.721757	348.990283	-564.295287	1.163595	0.895572	22238.07489
195.443982	-525.832875	395.531009	-560.480473	1.163595	-2.156279	22241.88971
238.169895	-493.78844	466.486544	-497.154566	1.163595	0.895572	22226.63045
311.414318	-465.558818	532.864302	-421.621255	-1.125293	0.895572	22224.34156
358.718008	-414.440315	563.382812	-345.324981	-0.362331	-1.393317	22229.6823
409.836511	-387.736619	600.767986	-291.154627	1.163595	0.132609	22209.84527
454.08835	-331.277377	620.605017	-243.850937	-1.125293	-0.630354	22222.05268
483.843897	-262.61073	640.442048	-166.791701	-1.125293	-2.156279	22204.50453
505.206853	-196.995935	643.493899	-82.102837	-1.125293	0.132609	22197.63787
505.969816	-143.588543	611.449464	-7.332489	-3.414182	0.895572	22182.37861
502.155002	-80.262636	564.908737	66.674897	-4.177144	-1.393317	22193.82305
499.866114	-26.855245	545.834669	125.423027	-1.888256	-2.156279	22153.38603
480.029083	47.915104	537.442079	216.978556	-2.651219	-2.156279	22193.82305
467.821679	125.737303	495.479128	273.437798	1.163595	0.895572	22222.81564
447.221685	185.248396	439.019885	326.082227	1.163595	0.132609	22192.29713
419.755027	257.729856	368.064351	413.822942	-2.651219	-1.393317	22199.92676
377.792076	304.270583	310.842146	450.445153	0.400632	0.895572	22232.73415
361.006896	366.070565	232.256984	513.008098	1.163595	-0.630354	22223.5786
313.703206	417.952031	188.768108	548.867346	-1.888256	-1.393317	22220.52675
274.029144	437.026099	94.160728	587.778446	3.452483	2.421497	22254.86007
213.755088	498.826081	-6.550353	586.25252	-0.362331	-0.630354	22238.83786
155.76992	498.063118	-85.898478	601.511775	2.68952	0.132609	22235.02304
97.021789	527.055702	-156.854012	584.726595	1.926558	0.132609	22243.41563
55.821801	520.189038	-262.905832	590.067334	1.926558	0.132609	22237.31193
-13.607808	491.959416	-281.216938	564.889564	-1.125293	-0.630354	22215.94897
-70.830013	508.744597	-322.416926	584.726595	-0.362331	0.132609	253.303629
-115.081852	498.826081	-368.19469	564.889564	1.926558	2.421497	16.78518
-180.696647	475.174236	-447.542815	531.319203	-1.888256	0.132609	11.444441
-252.415145	449.233503	-470.431697	486.304402	-0.362331	-1.393317	12603.38145
-279.881803	415.663143	-504.76502	439.763675	-1.125293	0.895572	22157.20084
-335.578083	375.98908	-520.024275	368.045178	-1.888256	0.132609	22184.6675
-380.592884	345.470571	-619.209431	216.978556	-1.125293	-0.630354	22155.67492
-406.533617	292.063179	-613.868691	184.934121	-0.362331	1.658534	22205.2675
-442.392866	230.263198	-617.683505	136.104506	-0.362331	0.895572	22202.97861
-468.333599	171.515067	-561.224263	60.571195	-1.125293	-1.393317	22215.18601
-487.407667	125.737303	-557.409449	26.237871	1.163595	-0.630354	22214.42305
-508.770624	64.700284	-516.209461	-41.665812	-1.888256	-2.156279	22198.40083
-534.711357	17.396594	-510.868722	-127.117639	-0.362331	1.658534	22203.74157
-525.555804	-46.692276	-464.327995	-191.206509	1.163595	0.132609	22196.11194
-507.244699	-87.129301	-424.653933	-293.443515	3.452483	0.132609	22215.18601
-482.829891	-180.210755	-397.187274	-356.00646	2.68952	0.895572	22219.76379
-452.311382	-225.225556	-365.142839	-452.139765	1.926558	-0.630354	22233.49712
-431.711388	-291.603314	-304.868783	-460.532355	3.452483	1.658534	22225.86749
-405.770655	-340.432929	-211.787329	-486.473088	3.452483	2.421497	22237.31193
-333.289195	-391.551433	-152.276236	-571.924914	1.163595	-1.393317	22233.49712
-289.800319	-435.040309	-98.105881	-577.265653	-0.362331	-0.630354	22212.13416
-231.052188	-467.847707	-16.468868	-613.124902	0.400632	0.132609	22224.34156
-156.28184	-520.492135	52.197778	-620.754529	1.163595	0.895572	22231.97119
-117.37074	-534.988427	98.738505	-639.065635	1.163595	1.658534	22212.13416
-18.185584	-553.299533	225.390319	-586.421206	-1.125293	0.132609	22219.76379
32.169956	-558.640272	288.716226	-593.287871	-3.414182	0.132609	22209.84527
108.46623	-554.825459	329.153251	-574.976765	-0.362331	0.132609	22199.16379
152.718069	-534.225465	410.790264	-556.66566	0.400632	-0.630354	22207.55638
213.755088	-510.57362	449.701364	-534.53974	-2.651219	0.132609	22219.00082
289.288399	-476.240297	461.908768	-520.043448	-2.651219	-2.156279	22214.42305
334.3032	-441.906973	557.27911	-381.18423	-0.362331	-0.630354	22222.81564
395.340219	-398.418097	564.145774	-317.858323	2.68952	2.421497	22234.26008
438.829095	-345.773669	596.190209	-262.162043	-2.651219	-2.156279	22216.71194
460.192052	-295.418128	640.442048	-187.391695	-1.125293	0.132609	22199.16379
509.021667	-232.855184	636.627234	-111.858384	0.400632	0.132609	22210.60823
507.495741	-168.003351	645.782787	-27.16952	1.926558	-0.630354	22231.20823
525.806847	-80.262636	579.405029	20.13417	3.452483	0.895572	22216.71194
502.917965	-21.514505	555.753184	97.956369	0.400632	-0.630354	22205.2675
493.762412	47.915104	505.397644	173.48968	0.400632	0.132609	22212.89712
471.636493	117.344713	517.605047	246.734102	-1.888256	0.895572	22198.40083
441.117983	148.626185	401.634711	319.215562	-0.362331	-0.630354	22206.79342
418.992064	218.818757	389.427308	382.54147	0.400632	0.895572	22211.3712
393.051331	285.959478	345.175469	433.659973	-1.888256	-0.630354	22217.4749
385.421704	335.552055	278.797711	474.859961	1.926558	-0.630354	22228.15638
343.458753	390.485372	212.419953	515.296986	-1.125293	-0.630354	22229.6823
254.955076	421.766845	107.131095	587.015483	0.400632	0.132609	22196.11194
218.332864	471.359423	-14.942943	557.259936	-1.125293	0.132609	22208.31935
156.532882	504.929783	-78.26885	594.64511	-3.414182	0.132609	22207.55638
108.46623	503.403858	-116.416987	603.037701	-0.362331	0.895572	22208.31935
47.429211	508.744597	-214.83918	522.926613	-1.888256	-1.393317	22215.18601
10.807	504.929783	-298.765081	539.711793	-0.362331	-0.630354	22231.20823
-67.778162	488.144603	-296.476193	560.311787	1.163595	0.895572	5356.761376
-99.059634	498.826081	-346.068771	591.59326	0.400632	0.895572	19.837031
-137.207771	477.463124	-420.839119	560.311787	-1.888256	-2.919242	12.207404
-208.163306	446.181652	-457.46133	535.89698	2.68952	1.658534	12.970367
-267.674399	447.707578	-473.483548	466.467371	1.926558	1.658534	22045.80828
-303.533648	417.189068	-544.439082	397.800724	1.926558	-2.156279	22239.60082
-344.733636	378.277969	-582.587219	304.71927	1.163595	-0.630354	22185.43046
-389.748437	317.24095	-569.616853	269.622985	-0.362331	-0.630354	22203.74157
-437.052127	263.833558	-578.772406	155.178574	-1.125293	-0.630354	22230.44527
-468.333599	220.344682	-603.950176	119.319325	1.163595	1.658534	22201.45268
-494.274332	151.678036	-585.63907	40.734163	1.163595	0.132609	22192.29713
-511.822475	78.433613	-560.4613	-29.458408	0.400632	0.895572	22219.00082
-530.133581	29.603998	-487.216877	-96.599129	0.400632	0.895572	22203.74157
-530.133581	-40.588574	-499.424281	-173.658366	0.400632	0.132609	22194.58602
-530.133581	-89.418189	-432.28356	-259.873155	-2.651219	-0.630354	22202.97861
-511.822475	-158.084835	-422.365044	-322.436099	-2.651219	-0.630354	22177.03787
-484.355817	-209.966301	-404.816902	-400.258298	-1.125293	-0.630354	22177.03787
-451.548419	-269.477395	-323.179889	-454.428653	-1.888256	0.132609	22215.94897
-398.141027	-320.595898	-242.305839	-506.310119	-0.362331	-1.393317	22205.2675
-356.178077	-377.818104	-211.787329	-587.184169	-1.125293	-0.630354	22219.00082
-324.896605	-431.988458	-145.409571	-603.969349	0.400632	0.132609	22230.44527
-256.229958	-454.87734	-57.668856	-607.784163	-1.125293	-1.393317	22224.34156
-179.933685	-496.077328	35.412598	-620.754529	-0.362331	0.132609	22219.00082
-133.392958	-528.884725	84.242213	-623.80638	0.400632	0.132609	22228.91934
-42.600392	-549.484719	187.242182	-626.858231	1.163595	1.658534	22222.05268
18.436627	-542.618055	274.219934	-574.976765	1.926558	0.895572	22244.17859
79.473646	-536.514353	323.049549	-582.606393	1.926558	0.132609	22248.75637
145.851404	-527.3588	377.219904	-545.984181	2.68952	1.658534	22242.65267
219.095827	-505.232881	420.70878	-516.991597	2.68952	0.895572	22231.97119
256.481001	-476.240297	461.145805	-474.265684	1.926558	-0.630354	22236.54897
315.229132	-471.66252	519.893936	-477.317535	-1.125293	0.132609	22225.10453
370.925412	-425.884756	577.879104	-343.799056	-0.362331	0.132609	22217.4749
422.043915	-370.188476	613.738352	-261.39908	1.163595	0.895572	22226.63045
462.48094	-324.410712	633.575383	-217.910204	-1.125293	0.132609	22223.5786
483.843897	-259.558879	607.63465	-152.295409	1.163595	0.132609	22196.11194
496.814263	-181.73668	650.360564	-63.791731	-1.888256	0.132609	22202.97861
502.917965	-118.410773	591.612433	-11.910265	-1.125293	-0.630354	22194.58602
509.021667	-39.825611	552.701333	75.830449	-2.651219	-1.393317	22159.48973
505.969816	20.448445	568.723551	162.045239	0.400632	1.658534	22193.06009
476.977232	76.907688	527.523563	216.215593	-1.125293	0.132609	22206.03046
428.147617	164.648402	424.523593	263.519283	0.400632	0.132609	22189.24528
445.69576	202.796539	352.805096	314.637786	-1.888256	0.132609	22202.97861
406.021697	262.307633	310.842146	396.274799	-1.125293	0.895572	22229.6823
385.421704	321.055763	290.242152	480.2007	-0.362331	0.132609	22214.42305
367.873561	354.626124	214.708841	506.904396	-1.125293	0.132609	22222.05268
296.155063	440.840913	152.908859	564.126601	-0.362331	-2.919242	22253.33415
275.555069	472.885348	56.012592	593.119185	0.400632	0.132609	22235.02304
203.073609	493.485342	-18.757757	599.222887	2.68952	2.421497	22239.60082
153.481032	501.114969	-73.691074	587.778446	1.163595	0.132609	22242.65267
71.844019	514.848299	-112.602173	557.259936	1.926558	2.421497	22225.86749
29.118105	514.085336	-197.291037	614.482142	1.163595	0.132609	22223.5786
-15.896696	512.55941	-281.216938	609.141402	0.400632	1.658534	22231.20823
-90.667044	485.855715	-323.942851	582.437707	-1.125293	-0.630354	38.148137
-112.792964	474.411274	-388.031721	577.85993	-1.125293	-0.630354	15.259255
-180.696647	468.307572	-445.253927	494.696992	1.163595	1.658534	10.681478
-256.992921	439.314988	-453.646517	464.178482	-1.888256	-1.393317	19249.54985
-276.066989	399.640925	-520.787238	419.163681	-1.888256	0.132609	22168.64528
-345.496598	382.855745	-555.120561	332.185929	-1.125293	1.658534	22190.7712
-379.829922	337.840944	-575.720555	271.911873	-2.651219	-1.393317	22175.51195
-418.741021	275.277999	-601.661288	184.171158	0.400632	0.895572	22203.74157
-435.526201	231.789123	-597.846474	113.215623	-0.362331	0.132609	22219.00082
-482.066928	156.255812	-538.335381	77.356375	0.400632	0.895572	22180.85269
-498.852109	115.055824	-623.024244	-27.932483	-0.362331	-1.393317	22201.45268
-526.318767	57.833619	-512.394647	-71.421359	1.926558	-0.630354	22216.71194
-514.874326	5.18919	-479.58725	-122.539862	-2.651219	-1.393317	22196.87491
-508.007661	-51.270052	-463.565032	-201.125024	-0.362331	-0.630354	22210.60823
-501.903959	-122.225587	-428.468746	-302.599068	1.926558	-0.630354	22225.10453
-482.066928	-172.581127	-418.550231	-378.132379	0.400632	0.895572	22215.18601
-437.052127	-244.299625	-322.416926	-402.547187	0.400632	0.132609	22234.26008
-410.348431	-292.366277	-265.194721	-465.110131	1.926558	0.132609	22239.60082
-371.437331	-342.721818	-198.054	-519.280485	1.926558	0.132609	22234.26008
-327.948455	-402.232911	-202.631776	-587.184169	1.926558	0.132609	22216.71194
-256.992921	-444.958824	-88.950328	-600.917498	0.400632	0.132609	22227.39341
-203.585529	-479.292148	-11.128129	-622.280455	0.400632	0.132609	22231.20823
-146.363324	-524.306949	54.486666	-663.480443	-0.362331	0.132609	22215.18601
-80.748529	-528.884725	119.338499	-632.961933	-0.362331	-0.630354	22227.39341
-13.607808	-544.906943	215.471804	-589.473057	-2.651219	-1.393317	22207.55638
68.792168	-561.692123	309.31622	-597.865647	1.163595	1.658534	22199.16379
120.673634	-552.53657	364.249537	-588.710094	-3.414182	1.658534	22204.50453
188.577317	-552.53657	370.353239	-562.769361	1.163595	-0.630354	22223.5786
245.799523	-505.995843	439.019885	-513.939746	-1.125293	0.132609	22207.55638
293.103212	-467.847707	493.953203	-457.480504	-0.362331	-0.630354	22226.63045
356.42912	-432.751421	570.249476	-368.213863	0.400632	-0.630354	22232.73415
406.021697	-397.655135	574.06429	-364.39905	1.163595	0.132609	22211.3712
461.717977	-335.09219	636.627234	-256.058341	-1.125293	-1.393317	22213.66009
487.65871	-282.447761	623.656868	-178.999105	0.400632	-1.393317	22209.08231
512.836481	-210.729264	647.308713	-92.784315	3.452483	1.658534	22227.39341
514.362406	-142.825581	607.63465	-26.406557	1.163595	0.895572	22230.44527
494.525375	-81.025599	638.15316	99.482294	0.400632	-0.630354	22219.76379
513.599443	5.18919	575.590215	152.126723	-1.125293	-0.630354	22198.40083
483.080934	53.255843	518.36801	236.052624	1.163595	1.658534	22207.55638
476.214269	118.870638	526.7606	303.956308	-1.125293	0.132609	22216.71194
454.08835	199.744688	430.627295	329.897041	0.400632	-0.630354	22187.71935
427.384654	257.729856	394.768047	381.778507	-1.125293	-0.630354	22213.66009
397.629107	311.137248	315.419922	449.68219	2.68952	3.18446	22234.26008
359.48097	355.389087	210.894027	487.067365	-0.362331	0.132609	22216.71194
307.599504	402.692776	162.064412	533.608092	-1.888256	-0.630354	22209.84527
248.088411	451.522391	107.131095	569.46734	-4.940107	-1.393317	22206.79342
215.281013	471.359423	-21.809608	593.119185	-1.888256	-1.393317	22205.2675
164.16251	495.77423	-69.113297	610.667328	1.163595	1.658534	22211.3712
88.629199	517.137187	-147.698459	584.726595	0.400632	1.658534	22220.52675
55.821801	514.085336	-191.950298	583.200669	-0.362331	0.895572	22221.28971
-5.978181	505.692746	-281.979901	595.408073	-0.362331	0.895572	22222.81564
-54.044833	493.485342	-318.602112	576.334005	1.926558	-0.630354	830.103458
-99.822597	507.218671	-392.609498	540.474756	0.400632	0.895572	15.259255
-164.67443	482.803864	-435.335411	529.030315	-1.125293	-0.630354	12.970367
-226.474411	458.389056	-444.490964	488.59329	-0.362331	-2.156279	3978.08771
-263.859586	427.870547	-483.402063	458.837743	1.163595	0.895572	22171.69713
-319.555865	400.403888	-503.239095	394.748873	1.926558	0.132609	22223.5786
-350.074375	362.255751	-603.187213	294.800755	0.400632	0.132609	22199.92676
-407.29658	304.270583	-566.565002	235.289661	-0.362331	0.132609	22224.34156
-426.370649	247.048378	-581.824257	152.126723	0.400632	-0.630354	22218.23786
-464.518785	192.115061	-561.224263	110.926735	-0.362331	0.132609	22170.93417
-495.800258	109.715085	-545.965008	36.156387	-1.125293	-0.630354	22211.3712
-537.763208	86.06324	-533.757604	-23.354706	-0.362331	0.895572	22201.45268
-528.607655	28.841035	-512.394647	-134.747266	-0.362331	0.895572	22214.42305
-510.29655	-27.618207	-465.853921	-183.576881	0.400632	0.132609	22219.00082
-511.059512	-94.758928	-417.024305	-270.554633	-3.414182	-0.630354	22179.32676
-490.459518	-159.610761	-382.690982	-375.080528	-1.888256	0.132609	22185.43046
-480.541003	-233.618146	-352.172473	-422.384218	-1.125293	0.132609	22208.31935
-430.185462	-283.973687	-291.135454	-462.05828	-1.888256	0.895572	22202.97861
-398.90399	-321.358861	-226.283621	-513.176784	-1.125293	0.132609	22216.71194
-343.20771	-384.684768	-198.054	-563.532324	-1.125293	-2.919242	22231.20823
-296.666983	-426.647719	-187.372522	-643.643412	-1.125293	0.895572	22215.94897
-256.229958	-477.766222	-54.617005	-648.221188	1.163595	0.895572	22225.86749
-182.222573	-511.336583	4.894088	-645.169337	-0.362331	-2.156279	22231.97119
-99.059634	-536.514353	81.190362	-670.347107	-0.362331	-0.630354	22211.3712
-27.341137	-536.514353	204.790325	-594.813796	1.926558	0.132609	22247.23045
23.777366	-558.640272	287.953264	-556.66566	1.163595	2.421497	22254.09711
60.399578	-530.410651	318.471773	-591.761945	-1.125293	-2.156279	22226.63045
179.421765	-548.721757	380.271755	-547.510107	3.452483	0.895572	22236.54897
216.043976	-526.595837	431.390258	-494.865678	1.163595	1.658534	22241.12674
286.99951	-487.684738	484.79765	-466.636057	-1.125293	-1.393317	22215.18601
345.747641	-451.825489	538.968004	-407.124963	-1.125293	-0.630354	22220.52675
392.288368	-406.047725	575.590215	-327.776838	0.400632	1.658534	22227.39341
435.777244	-354.929221	608.397613	-284.287962	0.400632	-0.630354	22213.66009
471.636493	-306.099606	570.249476	-230.880571	-1.125293	-0.630354	22183.14158
487.65871	-238.195923	628.997607	-139.325042	-2.651219	0.895572	22206.03046
497.577226	-173.34409	632.049458	-51.584328	-0.362331	0.132609	22187.71935
497.577226	-116.121885	638.916123	1.060101	-1.125293	0.895572	22188.48232
504.44389	-39.825611	567.197625	113.215623	0.400632	-0.630354	22199.16379
480.792046	26.552147	552.701333	201.719301	-1.888256	0.132609	22193.06009
473.925381	99.033607	525.234675	278.778537	0.400632	0.132609	22202.21564
428.91058	166.937291	419.945817	287.93409	0.400632	-1.393317	22186.95639
438.829095	213.478018	371.879165	300.904457	1.926558	0.132609	22200.68972
402.206884	289.774291	357.382873	453.497004	-0.362331	-0.630354	22220.52675
364.058747	349.285385	294.056965	478.674774	1.163595	-0.630354	22228.15638
338.118014	396.589074	159.775524	496.222917	0.400632	0.895572	22233.49712
300.73284	443.129801	142.990344	577.096968	2.68952	0.132609	22242.65267
237.406933	468.307572	48.382964	605.326589	1.163595	-0.630354	22245.70452
200.021758	501.114969	-72.928111	598.459924	-2.651219	-1.393317	22238.83786
126.777336	514.848299	-92.002179	596.933999	1.163595	-0.630354	22228.91934
81.762534	514.848299	-169.061416	620.585844	0.400632	1.658534	22231.97119
12.332925	518.663112	-225.520658	601.511775	-1.125293	-0.630354	22225.86749
-31.918914	495.77423	-277.402124	592.356222	-1.125293	0.132609	20442.82357
-93.718895	490.433491	-341.490994	599.222887	-0.362331	0.895572	21.362957
-146.363324	483.566826	-487.97984	537.422905	-1.888256	-0.630354	13.733329
-193.667014	450.759429	-455.935405	483.252551	-1.125293	0.132609	12.207404
-265.385511	439.314988	-489.505765	459.600706	-1.888256	0.895572	21765.80096
-298.192909	403.455739	-510.105759	408.482203	-1.125293	0.132609	22196.87491
-340.155859	356.152049	-568.85389	313.111861	-0.362331	1.658534	22156.43788
-381.355847	313.426136	-587.927958	272.674835	-1.888256	0.132609	22203.74157
-434.000276	266.122446	-573.431666	188.748934	-1.125293	0.132609	22222.05268
-452.311382	208.137278	-623.787207	108.637847	-1.125293	-0.630354	21975.61571
-485.118779	157.018775	-545.202045	52.178605	0.400632	0.895572	22204.50453
-523.266916	109.715085	-585.63907	-10.38434	-1.888256	0.132609	22208.31935
-531.659506	35.7077	-544.439082	-139.325042	-1.125293	-1.393317	22186.19343
-515.637289	-23.803394	-510.105759	-186.628732	2.68952	0.132609	22198.40083
-513.348401	-65.766344	-446.016889	-245.376863	1.926558	1.658534	22240.36378
-498.089146	-129.855214	-407.868752	-313.280546	-0.362331	-1.393317	22210.60823
-479.77804	-199.284823	-378.113206	-387.287932	3.452483	0.132609	22228.91934
-460.703972	-259.558879	-337.676181	-419.332367	0.400632	0.132609	22240.36378
-427.133611	-316.018122	-257.565093	-492.57679	1.926558	0.132609	22222.81564
-360.755853	-361.795886	-172.87623	-561.243436	1.926558	0.895572	22222.05268
-315.741052	-407.57365	-117.17995	-576.502691	-0.362331	-0.630354	22228.15638
-266.148474	-468.610669	-75.216999	-594.050834	1.163595	0.132609	22221.28971
-202.059604	-488.4477	1.079274	-639.065635	1.163595	0.132609	22188.48232
-135.681846	-536.514353	10.99779	-697.813766	0.400632	1.658534	22228.91934
-65.489274	-567.032862	155.96071	-653.561927	-1.888256	-0.630354	22204.50453
-0.637441	-577.714341	248.279201	-612.361939	-1.125293	-0.630354	22199.92676
68.792168	-555.588421	297.108816	-583.369355	-1.888256	-0.630354	22212.89712
109.229193	-533.462502	389.427308	-550.561958	-1.125293	0.895572	22215.18601
175.606951	-534.225465	445.88655	-539.880479	1.163595	-0.630354	22210.60823
256.481001	-506.758806	495.479128	-488.761976	1.163595	-0.630354	22230.44527
304.547653	-469.373632	513.790234	-435.354584	-0.362331	1.658534	22229.6823
358.718008	-432.751421	539.730967	-370.502752	0.400632	0.132609	22214.42305
402.206884	-390.78847	537.442079	-296.495366	0.400632	0.132609	22223.5786
455.614275	-325.173675	600.767986	-235.458347	1.926558	0.895572	22193.82305
486.895748	-253.455177	619.079091	-162.976887	2.68952	-1.393317	22214.42305
518.940182	-181.73668	623.656868	-106.517645	0.400632	-0.630354	22210.60823
501.39204	-127.566326	622.893905	1.823064	2.68952	0.132609	22235.786
510.547592	-48.981164	600.767986	107.111922	0.400632	0.895572	22199.92676
507.495741	-4.729325	594.664284	181.88227	-0.362331	-1.393317	22214.42305
487.65871	76.907688	524.471712	247.497065	-0.362331	-2.919242	22220.52675
436.540207	131.078042	482.508761	274.200761	-1.888256	0.132609	22167.88232
429.673542	199.744688	413.842115	342.104445	-1.888256	0.895572	22203.74157
413.651325	262.307633	373.40509	427.556271	-0.362331	-1.393317	22232.73415
395.340219	331.737242	281.849562	452.734041	0.400632	0.132609	22216.71194
345.747641	378.277969	222.338468	496.222917	-0.362331	-0.630354	22226.63045
306.073579	408.796478	139.17553	548.867346	-4.940107	-1.393317	22207.55638
261.058777	453.81128	78.901474	582.437707	-0.362331	0.132609	22197.63787
190.103243	478.98905	-17.231831	594.64511	-0.362331	0.895572	22204.50453
142.03659	507.218671	-89.713291	612.193253	-2.651219	-0.630354	22213.66009
71.081056	522.477926	-166.009565	589.304371	-0.362331	0.132609	22206.79342
32.932919	515.611261	-208.735478	605.326589	0.400632	-0.630354	22225.10453
-12.844845	510.270522	-250.698429	621.348806	1.926558	2.421497	22235.786
-60.911498	501.114969	-316.313224	588.541409	-1.125293	-0.630354	75.533311
-110.504075	493.485342	-407.868752	560.311787	-1.125293	-1.393317	13.733329
-170.015169	467.544609	-458.224293	489.356253	1.163595	2.421497	12.970367
-221.133672	454.574242	-491.031691	451.971079	1.163595	-1.393317	20349.74212
-282.933654	419.477956	-509.342797	432.89701	2.68952	1.658534	22217.4749
-334.052157	392.774261	-533.757604	355.074811	1.926558	-0.630354	22210.60823
-362.281779	345.470571	-561.987225	310.06001	1.163595	0.132609	22210.60823
-406.533617	295.877993	-574.957592	203.245226	1.926558	0.895572	22225.10453
-446.20768	235.603937	-586.402033	136.867468	-1.888256	-0.630354	22201.45268
-460.703972	176.092843	-567.327965	95.667481	-1.125293	-0.630354	22198.40083
-494.274332	124.97434	-551.305747	13.267505	-0.362331	0.132609	22205.2675
-515.637289	64.700284	-536.046492	-65.317657	0.400632	0.132609	22215.94897
-550.733575	18.159557	-488.742803	-151.532446	-0.362331	2.421497	22181.61565
-533.948394	-61.188568	-496.37243	-228.591683	-1.125293	1.658534	22191.53417
-514.874326	-120.699661	-436.861336	-326.250913	-0.362331	-1.393317	22194.58602
-498.089146	-179.447792	-425.416895	-418.569404	-1.125293	0.895572	22176.27491
-446.970642	-232.855184	-341.490994	-403.310149	-0.362331	-1.393317	22207.55638
-414.163245	-301.52183	-288.083603	-449.850876	-1.125293	0.132609	22218.23786
-392.800288	-337.381079	-228.572509	-526.910113	-1.888256	-0.630354	22225.86749
-315.741052	-394.603284	-146.935496	-566.584175	0.400632	-1.393317	22219.00082
-276.066989	-441.144011	-101.920695	-604.732312	1.163595	0.132609	22228.91934
-205.874418	-463.26993	-26.387384	-648.984151	0.400632	0.895572	22085.48235
-153.229989	-478.529185	65.168144	-632.19897	0.400632	0.132609	22214.42305
-78.459641	-559.403235	102.553318	-651.273039	3.452483	-0.630354	22240.36378
-4.452255	-544.14398	188.005145	-571.161952	1.926558	-0.630354	22255.62304
35.221807	-562.455086	257.434754	-599.391573	1.163595	0.895572	22235.02304
97.784752	-539.566204	343.649543	-547.510107	1.163595	0.895572	22237.31193
180.184727	-523.543986	435.968035	-510.887895	1.926558	-1.393317	22242.65267
238.932858	-497.603253	470.301358	-477.317535	1.163595	0.895572	22221.28971
288.525436	-451.825489	506.160606	-437.643473	-1.125293	0.132609	22222.81564
349.562455	-449.536601	573.301327	-380.421267	1.926558	-0.630354	22230.44527
410.599474	-387.736619	593.138358	-317.858323	0.400632	0.895572	22214.42305
432.725393	-348.82552	587.797619	-275.13241	0.400632	0.895572	22197.63787
467.058716	-285.499612	637.390197	-191.969471	0.400632	-0.630354	22214.42305
490.710561	-220.64778	632.812421	-124.82875	-1.125293	0.132609	22119.81567
506.732779	-146.640394	613.738352	-62.265806	-2.651219	-1.393317	22190.7712
515.888332	-89.418189	605.345762	39.208238	-0.362331	1.658534	22192.29713
512.836481	-23.803394	583.219843	158.993388	0.400632	0.895572	22188.48232
487.65871	33.418812	533.627265	200.956338	-2.651219	-2.919242	22200.68972
471.636493	119.633601	509.212457	274.963724	0.400632	0.895572	22202.21564
466.295754	189.06321	477.168022	318.4526	0.400632	-0.630354	22189.24528
421.280952	238.655788	387.901382	391.697022	0.400632	0.132609	22222.05268
403.732809	284.433552	334.493991	449.68219	-0.362331	0.132609	22231.97119
364.058747	345.470571	243.701425	506.904396	1.163595	-0.630354	22215.94897
332.777275	417.952031	190.294033	518.348837	3.452483	0.132609	22246.46748
286.99951	441.603876	92.634803	571.756228	0.400632	0.895572	22251.04526
232.829156	491.196454	19.39038	612.193253	2.68952	1.658534	22237.31193
169.503249	500.352007	-60.720707	612.956216	0.400632	0.132609	22209.08231
113.806969	511.796448	-111.839211	609.141402	1.926558	-0.630354	22238.83786
35.221807	509.507559	-205.683627	629.741396	-0.362331	0.895572	22218.23786
8.518111	512.55941	-239.253988	619.822881	-0.362331	0.132609	22219.76379
-39.548541	503.403858	-288.083603	606.089552	0.400632	-0.630354	2868.739891
-105.163336	490.433491	-354.461361	587.015483	1.163595	1.658534	18.311106
-163.148504	458.389056	-436.098374	516.059949	-0.362331	-1.393317	13.733329
-215.792933	462.966832	-465.853921	500.037731	-1.888256	-0.630354	8788.567766
-271.489213	434.737211	-534.520567	413.059979	-1.125293	0.132609	22145.7564
-298.192909	395.063149	-573.431666	320.741488	-1.125293	0.132609	22151.8601
-361.518816	368.359453	-597.846474	277.252612	-1.888256	-0.630354	22200.68972
-396.615102	309.611322	-590.979809	239.104475	-2.651219	-0.630354	22211.3712
-429.422499	254.678005	-589.453884	171.963754	-0.362331	0.132609	22205.2675
-469.096562	202.033576	-575.720555	113.215623	0.400632	0.895572	22187.71935
-486.644705	138.707669	-574.957592	29.289722	-0.362331	-0.630354	22200.68972
-520.978028	78.433613	-536.046492	-36.325073	-1.125293	0.132609	22183.14158
-521.740991	20.448445	-495.609467	-115.673198	0.400632	0.895572	22183.90454
-537.763208	6.715116	-484.165026	-171.369477	0.400632	-1.393317	22238.07489
-517.163214	-74.921897	-496.37243	-286.576851	-0.362331	0.132609	22209.08231
-513.348401	-171.055202	-428.468746	-389.57682	1.163595	0.895572	22222.05268
-468.333599	-210.729264	-396.424311	-431.539771	1.163595	-1.393317	22241.12674
-435.526201	-266.425544	-297.239156	-455.191616	1.163595	0.132609	22227.39341
-382.881773	-316.781085	-225.520658	-501.732342	-0.362331	-1.393317	22225.86749
-340.918822	-370.188476	-183.557708	-575.739728	-1.125293	-1.393317	22229.6823
-305.059573	-422.832905	-91.239217	-603.206386	-0.362331	0.895572	22213.66009
-237.15589	-467.847707	-60.720707	-632.19897	0.400632	-1.393317	22226.63045
-168.489243	-493.025477	23.205194	-654.32489	-0.362331	0.132609	22227.39341
-124.237405	-523.543986	85.005176	-628.384157	1.163595	1.658534	22215.94897
-70.830013	-563.218049	165.879226	-607.784163	-2.651219	0.132609	22201.45268
16.147739	-561.692123	241.412537	-577.265653	-1.125293	0.132609	22213.66009
80.999571	-531.173614	306.264369	-568.873063	-1.125293	0.132609	22195.34898
155.006957	-550.247682	380.271755	-544.458256	-1.888256	-0.630354	22212.89712
224.436566	-524.306949	437.49396	-512.413821	-2.651219	-0.630354	22226.63045
267.925442	-485.395849	491.664314	-454.428653	-0.362331	-1.393317	22215.94897
312.177281	-455.640303	547.360594	-414.75459	0.400632	-0.630354	22222.81564
369.399486	-415.203278	552.701333	-333.88054	1.926558	1.658534	22230.44527
431.199468	-355.692184	588.560582	-270.554633	-0.362331	-1.393317	22196.11194
469.347605	-308.388495	626.708719	-188.91762	-0.362331	0.895572	22192.29713
497.577226	-251.929252	609.923539	-172.895403	1.926558	0.132609	22067.9342
508.258704	-182.499643	603.056874	-109.569496	-0.362331	-1.393317	22213.66009
516.651294	-106.966332	579.405029	-25.643595	1.926558	0.132609	22208.31935
522.754996	-39.825611	585.508731	112.452661	1.926558	0.895572	22228.15638
510.547592	17.396594	561.093923	183.408195	-0.362331	0.895572	22213.66009
489.184636	85.300278	522.945787	236.052624	-1.888256	-1.393317	22191.53417
458.666126	157.018775	484.034687	320.741488	-1.125293	-1.393317	22205.2675
434.251319	210.426167	410.027301	368.045178	-1.888256	0.132609	22218.23786
415.17725	271.463186	373.40509	445.104414	-0.362331	-0.630354	22219.76379
377.029113	324.107614	284.13845	481.726625	0.400632	-0.630354	22228.15638
325.91061	372.93723	216.234766	519.874762	-1.888256	0.132609	22207.55638
297.680989	405.744627	109.419983	500.800694	-1.888256	0.132609	22199.92676
241.984709	464.492758	22.442231	564.126601	-1.888256	-1.393317	22208.31935
180.94769	496.537193	-61.48367	582.437707	-1.125293	0.895572	22038.94162
135.169926	501.114969	-120.231801	597.696961	-1.888256	-0.630354	22206.79342
87.866236	512.55941	-132.439204	596.171036	0.400632	0.895572	22227.39341
21.488478	522.477926	-220.942882	583.200669	-1.888256	-2.156279	22231.20823
-16.659659	504.929783	-279.691013	598.459924	1.163595	-0.630354	22219.00082
-83.80038	498.063118	-365.905802	590.830297	1.163595	0.895572	30.518509
-146.363324	478.226087	-414.735417	561.837713	1.163595	0.132609	12.207404
-170.015169	459.914982	-433.809486	494.696992	2.68952	0.895572	12.207404
-220.37071	450.759429	-466.616883	466.467371	0.400632	0.132609	21234.01593
-294.378095	404.218702	-581.061294	348.971109	1.163595	0.132609	22186.19343
-337.104008	386.670559	-548.253896	314.637786	1.926558	0.895572	22187.71935
-369.911406	343.944646	-581.061294	292.511867	1.926558	0.132609	22224.34156
-425.607686	282.907627	-540.624269	192.563748	0.400632	0.132609	22228.15638
-450.785456	214.24098	-590.979809	112.452661	1.163595	0.132609	22131.26011
-477.489152	179.144694	-563.513151	56.756381	0.400632	0.132609	22212.13416
-504.192848	108.952123	-563.513151	3.348989	-0.362331	0.132609	22218.23786
-542.340985	60.88547	-507.816871	-92.784315	0.400632	-0.630354	22175.51195
-521.740991	-6.255251	-491.031691	-133.984303	-0.362331	-0.630354	22215.18601
-519.452102	-84.840413	-491.031691	-264.450931	-1.888256	1.658534	22184.6675
-519.452102	-151.218171	-465.090958	-352.191646	-1.125293	0.132609	22171.69713
-485.118779	-213.018152	-410.157641	-393.391634	-1.888256	0.132609	22202.97861
-444.681754	-248.877401	-366.668765	-460.532355	-1.125293	0.895572	22220.52675
-422.555835	-319.069973	-263.668795	-472.739758	-1.125293	-1.393317	22210.60823
-363.807704	-341.958855	-169.061416	-545.221218	-1.125293	-0.630354	22221.28971
-309.63735	-406.810688	-148.461422	-561.243436	-1.125293	-0.630354	22231.20823
-270.72625	-435.803272	-86.66144	-588.710094	-0.362331	0.132609	22219.00082
-213.504045	-488.4477	18.627417	-643.643412	0.400632	0.132609	22202.97861
-128.052218	-512.862508	62.116293	-651.273039	-0.362331	-0.630354	22228.91934
-54.807796	-540.329167	151.382934	-623.80638	1.163595	0.895572	22247.23045
-5.215218	-544.14398	233.019946	-588.710094	2.68952	0.132609	22239.60082
56.584764	-543.381017	319.997699	-597.102685	2.68952	0.132609	22248.75637
120.673634	-569.321751	338.308804	-614.650828	1.163595	0.895572	22234.26008
204.599535	-528.121763	418.419892	-515.465672	0.400632	-0.630354	22228.15638
252.666187	-496.840291	471.827283	-479.606423	-0.362331	-2.156279	22226.63045
313.703206	-473.188446	532.101339	-426.199032	-3.414182	0.132609	22221.28971
361.006896	-441.144011	563.382812	-368.213863	0.400632	0.132609	22215.94897
418.992064	-386.973656	606.871688	-297.258329	0.400632	-0.630354	22222.05268
446.458722	-325.936637	628.234644	-231.643534	-0.362331	-0.630354	22195.34898
472.399456	-278.632948	634.338346	-172.13244	-3.414182	-0.630354	22186.95639
491.473524	-220.64778	609.160576	-103.465794	0.400632	0.895572	22182.37861
495.288338	-148.16632	531.338377	-38.613961	-0.362331	-1.393317	22173.98602
510.547592	-70.344121	580.167992	33.867499	-1.125293	-0.630354	22188.48232
505.206853	1.374377	585.508731	171.200791	1.163595	0.895572	22209.08231
492.236487	66.226209	525.234675	241.393363	-0.362331	0.132609	22224.34156
457.140201	143.285446	493.953203	289.460016	-0.362331	0.895572	22183.90454
441.880946	194.403949	429.864333	326.84519	-1.125293	0.132609	22205.2675
413.651325	253.15208	385.612494	424.50442	1.163595	0.132609	22231.97119
393.051331	306.559471	308.553257	467.230333	0.400632	0.132609	22215.18601
351.08838	375.98908	239.886611	505.37847	-1.125293	-2.156279	22244.17859
321.332834	407.270553	149.857008	560.311787	1.926558	0.132609	22254.86007
253.42915	449.233503	67.457033	583.963632	0.400632	-0.630354	22227.39341
192.392131	489.670528	-98.868844	542.000682	-1.125293	-2.156279	22116.00086
144.325479	514.085336	-85.135515	593.882148	1.926558	0.132609	22241.88971
95.495863	513.322373	-143.120683	587.778446	0.400632	0.132609	22215.18601
55.058838	520.189038	-165.246602	619.059918	1.163595	0.132609	22224.34156
3.177372	502.640895	-246.883615	609.904365	-1.125293	-0.630354	22228.91934
-43.363355	507.981634	-305.631746	596.171036	-0.362331	-0.630354	197.607349
-102.111485	498.063118	-411.683566	578.622893	-1.888256	-0.630354	14.496292
-176.881834	475.937199	-420.076156	517.585874	-0.362331	1.658534	13.733329
-223.422561	447.707578	-461.276144	493.171066	-1.888256	-1.393317	8432.264168
-273.778101	411.085366	-511.631685	426.793308	-1.888256	-0.630354	22142.70455
-339.392897	374.463155	-621.498319	245.208177	-1.125293	0.132609	22173.22306
-372.963257	353.100198	-640.572387	270.385947	1.163595	0.132609	22196.87491
-411.874357	279.092813	-611.579803	190.27486	1.163595	0.895572	22209.84527
-441.629903	244.75949	-639.046462	152.889686	-1.125293	-1.393317	22099.97864
-472.148413	186.774322	-587.927958	112.452661	1.163595	0.895572	22202.97861
-509.533587	118.870638	-558.172412	46.837865	-1.888256	-1.393317	22203.74157
-519.452102	75.381762	-530.705753	-68.369508	-0.362331	0.132609	22196.11194
-501.903959	7.478079	-508.579834	-115.673198	-0.362331	0.132609	22210.60823
-508.007661	-41.351537	-471.19466	-188.91762	1.163595	-1.393317	22214.42305
-529.370618	-120.699661	-458.224293	-294.969441	1.926558	-1.393317	22215.18601
-504.95581	-168.003351	-404.816902	-361.347199	4.215446	1.658534	22236.54897
-479.015077	-218.358892	-362.853951	-411.70274	0.400632	-0.630354	22228.91934
-427.896574	-292.366277	-295.71323	-468.924945	1.163595	-0.630354	22234.26008
-390.5114	-335.09219	-223.994733	-484.947162	-0.362331	0.895572	22226.63045
-347.022524	-373.240327	-170.587341	-546.747144	-0.362331	-0.630354	22217.4749
-281.407729	-431.988458	-101.920695	-587.947132	-1.125293	0.132609	22228.15638
-232.578113	-462.506967	-26.387384	-643.643412	-1.888256	0.132609	22215.94897
-170.015169	-504.469918	52.960741	-613.124902	-1.125293	-0.630354	22216.71194
-91.430007	-541.855092	89.582952	-642.117486	-1.125293	-0.630354	22206.03046
-27.341137	-566.2699	201.738474	-614.650828	-3.414182	0.132609	22212.13416
32.169956	-557.114347	255.908829	-614.650828	-1.888256	0.895572	22197.63787
97.021789	-550.247682	291.768077	-615.41379	-1.125293	0.132609	22215.18601
177.132876	-550.247682	320.760661	-569.636026	-0.362331	-1.393317	22222.81564
229.777305	-511.336583	437.49396	-503.258268	0.400632	1.658534	22218.23786
276.318032	-473.951408	510.738383	-452.902727	-1.888256	-0.630354	22225.10453
339.643939	-446.48475	551.938371	-407.124963	-0.362331	0.132609	22229.6823
402.206884	-401.469948	600.767986	-336.169429	-1.888256	-0.630354	22209.84527
428.91058	-345.773669	600.767986	-268.265745	0.400632	0.132609	22196.87491
470.110567	-293.12924	637.390197	-185.102807	1.926558	-0.630354	22240.36378
510.547592	-229.803333	639.679085	-127.117639	2.68952	0.895572	20828.11976
512.836481	-164.188537	590.086507	-66.08062	0.400632	0.132609	22188.48232
520.466108	-110.018183	603.819837	37.682313	-1.125293	0.132609	22207.55638
527.332773	-38.299686	561.856886	132.289692	0.400632	0.132609	22200.68972
489.947598	42.574364	561.093923	204.008189	1.926558	0.132609	22219.76379
468.584642	105.137309	460.382842	225.371146	-1.125293	0.132609	22198.40083
458.666126	185.248396	464.197656	328.371115	0.400632	-0.630354	22203.74157
425.858729	243.996527	413.842115	380.252581	0.400632	-0.630354	22222.05268
397.629107	285.959478	349.753245	449.68219	-1.125293	0.132609	22228.91934
356.42912	334.789093	269.642158	506.904396	0.400632	0.132609	22212.13416
341.932828	384.381671	184.190331	538.948831	-1.888256	0.132609	22199.16379
282.421734	444.655727	68.219995	552.68216	-0.362331	0.895572	22214.42305
227.488417	462.20387	1.079274	558.785862	0.400632	0.895572	22209.08231
173.318063	514.085336	-93.528105	541.237719	-1.888256	-1.393317	22204.50453
116.85882	514.848299	-201.105851	516.822911	-0.362331	-1.393317	22225.86749
50.481062	528.581628	-223.994733	556.496974	-1.125293	0.132609	22225.10453
14.621813	525.529777	-226.283621	614.482142	-0.362331	0.895572	22221.28971
-53.28187	503.403858	-265.194721	620.585844	-0.362331	-0.630354	10590.68575
-104.400374	484.329789	-371.246541	588.541409	0.400632	0.895572	20.599994
-139.496659	485.855715	-427.705784	542.763644	-0.362331	-0.630354	12.207404
-189.089237	472.885348	-455.172442	508.430321	1.163595	0.132609	11.444441
-253.94107	447.707578	-489.505765	471.80811	1.926558	0.895572	21948.91202
-293.615132	393.537223	-555.883523	332.185929	1.163595	-0.630354	22164.83047
-342.444747	367.59649	-578.009443	303.193345	1.163595	-0.630354	22218.23786
-386.696586	308.085397	-594.03166	249.785953	-0.362331	0.895572	22225.86749
-437.052127	260.018744	-639.046462	115.504512	-0.362331	-0.630354	22073.27494
-476.726189	202.796539	-568.090927	126.948953	-0.362331	-0.630354	22210.60823
-492.748407	138.707669	-565.802039	50.652679	0.400632	-1.393317	22219.00082
-498.089146	89.878054	-569.616853	-10.38434	-0.362331	0.895572	22206.03046
-508.770624	30.366961	-492.557616	-98.125055	0.400632	0.132609	22206.79342
-517.163214	-40.588574	-493.320579	-167.554664	-3.414182	-2.919242	22193.06009
-514.874326	-85.603375	-465.090958	-271.317596	-1.888256	1.658534	22168.64528
-498.852109	-148.929283	-440.67615	-350.665721	-0.362331	0.895572	22180.08972
-477.489152	-210.729264	-390.32061	-386.524969	-1.125293	-0.630354	22219.00082
-431.711388	-286.262575	-317.076187	-459.006429	-2.651219	0.132609	22202.21564
-384.407698	-321.358861	-306.394708	-539.117517	1.926558	0.895572	22225.86749
-364.570667	-368.662551	-180.505857	-547.510107	0.400632	0.132609	22233.49712
-304.296611	-406.810688	-117.942912	-568.110101	0.400632	0.895572	22215.18601
-240.970703	-456.403265	-68.350335	-622.280455	0.400632	0.895572	22133.549
-177.644796	-488.4477	4.894088	-625.332306	1.163595	1.658534	22231.20823
-112.792964	-515.914359	75.08666	-629.910082	1.926558	0.132609	22238.07489
-49.467057	-543.381017	174.271816	-613.887865	1.163595	0.895572	22246.46748
22.251441	-554.062496	251.331052	-592.524908	0.400632	0.895572	22243.41563
71.081056	-549.484719	329.153251	-565.821212	0.400632	-1.393317	22229.6823
145.088441	-555.588421	345.175469	-574.213802	0.400632	0.895572	22232.73415
210.703237	-524.306949	441.308774	-518.517523	-0.362331	2.421497	22233.49712
270.977293	-493.025477	487.849501	-494.865678	0.400632	-1.393317	22218.23786
325.91061	-459.455116	531.338377	-410.176814	0.400632	0.895572	22220.52675
365.584672	-411.388464	590.086507	-337.695354	-1.125293	-0.630354	22228.15638
417.466138	-387.736619	599.24206	-279.710186	-0.362331	-0.630354	22197.63787
441.117983	-328.988488	627.471681	-225.539832	-0.362331	0.132609	22198.40083
477.740195	-267.188507	628.234644	-159.162074	-2.651219	0.132609	22173.22306
489.947598	-186.314457	617.553166	-95.836166	-1.125293	-0.630354	22193.06009
507.495741	-119.173736	606.871688	0.297138	-2.651219	0.132609	22178.5638
509.021667	-68.055232	574.827253	93.378592	-0.362331	0.132609	22196.87491
515.125369	3.663265	572.538364	167.385978	-1.888256	-0.630354	22220.52675
467.058716	79.959539	477.168022	187.223009	-1.125293	-0.630354	22193.06009
460.955014	135.655818	478.693948	302.430382	-0.362331	-0.630354	22214.42305
441.880946	214.24098	416.131003	357.363699	-0.362331	0.895572	22232.73415
396.103182	266.885409	358.145835	429.082197	-1.125293	-1.393317	22216.71194
402.969846	322.581689	315.419922	477.148849	0.400632	-0.630354	22228.91934
348.036529	375.226118	208.605139	516.059949	2.68952	0.895572	22256.386
319.043945	443.892764	144.516269	550.393272	1.926558	0.132609	22235.02304
238.169895	466.018683	56.775554	577.096968	1.926558	0.895572	22241.88971
196.206945	485.092752	-29.439235	587.015483	1.926558	0.895572	22231.20823
154.243994	523.240889	-75.979962	592.356222	-0.362331	-0.630354	22219.76379
77.947721	502.640895	-164.483639	529.030315	-1.125293	-0.630354	22221.28971
45.140323	507.218671	-204.157702	610.667328	-1.125293	-1.393317	22229.6823
-23.526323	504.929783	-251.461391	614.482142	-0.362331	0.895572	22215.18601
-88.378156	477.463124	-338.439143	600.748812	0.400632	0.895572	54.170354
-124.237405	504.929783	-384.97987	554.971048	-1.125293	-2.156279	13.733329
-191.378126	455.337205	-429.231709	521.400688	-2.651219	0.895572	12.207404
-257.755884	438.552025	-507.816871	473.334035	-2.651219	0.895572	19802.69784
-286.748468	405.744627	-568.85389	385.593321	-3.414182	-0.630354	22141.17863
-324.133642	382.092782	-585.63907	313.874823	-0.362331	0.895572	22188.48232
-385.170661	324.870577	-589.453884	296.32668	-1.125293	-0.630354	22208.31935
-399.666953	285.959478	-590.216847	177.304493	0.400632	1.658534	22198.40083
-448.496568	225.685421	-600.898325	110.163773	0.400632	0.895572	22189.24528
-475.200264	165.411365	-578.772406	52.941567	-1.125293	0.132609	22203.74157
-495.037295	105.137309	-542.913157	24.711946	-0.362331	-0.630354	22209.84527
-507.244699	53.255843	-531.468716	-64.554694	0.400632	0.132609	22184.6675
-517.926177	18.92252	-491.794654	-129.406527	1.926558	0.895572	22234.26008
-500.378034	-56.610791	-488.742803	-225.539832	-1.125293	-0.630354	22220.52675
-492.748407	-116.884848	-439.913187	-307.939807	3.452483	0.132609	22188.48232
-479.77804	-187.077419	-390.32061	-357.532385	1.163595	-0.630354	22229.6823
-456.889158	-237.43296	-327.757665	-404.836075	1.926558	0.132609	22241.88971
-418.741021	-299.995904	-279.691013	-468.161982	-1.125293	-0.630354	22223.5786
-386.696586	-357.981072	-229.335472	-520.806411	1.163595	1.658534	22219.00082
-329.474381	-398.418097	-133.96513	-557.428622	-1.888256	-0.630354	22228.15638
-273.778101	-435.040309	-88.950328	-584.895281	0.400632	0.132609	22227.39341
-212.741082	-473.951408	-14.17998	-619.228604	0.400632	0.132609	22217.4749
-160.096653	-508.284732	47.620001	-615.41379	-0.362331	-0.630354	22217.4749
-83.037417	-562.455086	131.545902	-644.406374	-2.651219	-0.630354	22206.03046
-15.896696	-556.351384	226.916245	-591.761945	-1.888256	-0.630354	22202.21564
50.481062	-570.084713	293.294003	-578.028616	0.400632	-1.393317	22217.4749
115.332895	-539.566204	342.886581	-590.23602	-1.125293	-0.630354	22220.52675
195.443982	-525.832875	371.879165	-582.606393	0.400632	-0.630354	22219.00082
245.799523	-512.099545	442.071736	-528.436038	1.163595	-0.630354	22229.6823
299.206914	-468.610669	499.293942	-436.88051	0.400632	1.658534	22231.20823
351.851343	-448.773638	561.856886	-364.39905	-0.362331	-0.630354	22214.42305
407.547623	-390.78847	589.323545	-306.413882	-0.362331	0.132609	22206.03046
450.273536	-325.173675	610.686501	-230.117608	2.68952	0.895572	22222.05268
480.029083	-289.314426	648.834638	-165.265775	2.68952	-1.393317	22235.02304
501.39204	-211.492227	619.079091	-102.702831	-1.888256	-1.393317	22220.52675
511.310555	-126.803363	635.101309	-41.665812	1.163595	0.132609	22209.84527
515.888332	-75.68486	600.767986	59.808232	0.400632	1.658534	22199.92676
520.466108	-3.966363	588.560582	159.75635	0.400632	0.895572	22211.3712
479.26612	62.411396	548.123557	175.778568	-1.125293	-2.156279	22197.63787
467.058716	110.478048	490.138389	251.311879	-1.888256	-0.630354	22198.40083
444.169834	182.196545	435.968035	311.585935	-0.362331	0.895572	22222.05268
416.703176	249.337266	371.879165	397.037762	0.400632	-1.393317	22232.73415
411.362437	287.485403	325.338438	490.882178	0.400632	1.658534	22214.42305
332.014312	344.707608	226.153282	481.726625	-1.125293	0.132609	22202.21564
325.147647	399.640925	154.434785	528.267352	-0.362331	-0.630354	22213.66009
276.318032	440.840913	81.953325	592.356222	-3.414182	-0.630354	22196.11194
214.51805	487.38164	-11.891092	605.326589	-0.362331	0.895572	22201.45268
162.636584	490.433491	-103.44662	573.282154	1.926558	0.132609	22223.5786
93.206975	494.248305	-148.461422	569.46734	0.400632	-0.630354	22215.94897
60.399578	516.374224	-175.92808	592.356222	-1.125293	0.895572	22223.5786
-13.607808	517.90015	-246.120652	609.141402	1.163595	1.658534	22233.49712
-48.704094	502.640895	-338.439143	587.778446	1.163595	-1.393317	614.947966
-117.37074	494.248305	-382.690982	581.674744	-1.125293	0.132609	16.78518
-167.726281	472.122385	-416.261343	551.156234	2.68952	0.132609	10.681478
-199.007753	464.492758	-441.439113	498.511806	1.926558	0.132609	278.481399
-247.837368	429.396472	-500.187244	458.074781	1.163595	1.658534	22100.7416
-321.844754	386.670559	-534.520567	371.859991	0.400632	0.132609	22210.60823
-354.652151	354.626124	-568.85389	324.556302	0.400632	-2.156279	22217.4749
-405.770655	289.011328	-563.513151	239.104475	0.400632	0.895572	22196.87491
-443.918791	250.863192	-589.453884	153.652649	0.400632	0.132609	22181.61565
-453.074344	190.589135	-597.083511	71.252673	-0.362331	-1.393317	22208.31935
-478.252115	131.841005	-562.750188	6.40084	-0.362331	-0.630354	22206.03046
-524.029879	79.196576	-519.261312	-39.376924	-0.362331	0.132609	22204.50453
-521.740991	17.396594	-487.216877	-117.962086	-1.888256	1.658534	22212.89712
-527.08173	-38.299686	-454.409479	-201.125024	-1.888256	-0.630354	22180.85269
-527.08173	-93.995965	-471.19466	-303.362031	-0.362331	0.132609	22168.64528
-493.511369	-159.610761	-398.7132	-335.406466	-2.651219	0.132609	22217.4749
-457.652121	-218.358892	-357.513212	-393.391634	-1.125293	-1.393317	22206.79342
-430.948425	-274.818134	-302.579895	-449.087914	1.163595	-0.630354	22227.39341
-385.170661	-343.48478	-257.565093	-514.702709	2.68952	0.895572	22234.26008
-348.548449	-367.136625	-255.276205	-603.969349	0.400632	0.132609	22217.4749
-283.696617	-418.255129	-92.765142	-599.391573	1.163595	0.132609	22228.15638
-230.289225	-480.05511	-47.750341	-654.32489	0.400632	0.132609	22230.44527
-173.06702	-498.366216	44.56815	-623.80638	3.452483	0.895572	22222.05268
-103.637411	-539.566204	90.345915	-619.991567	1.926558	0.895572	22248.75637
-40.311504	-538.803241	216.997729	-597.102685	1.163595	-0.630354	22250.2823
29.118105	-567.032862	280.323636	-565.821212	1.926558	-0.630354	22230.44527
102.362528	-546.432868	336.782879	-579.554542	0.400632	0.132609	22235.786
167.977324	-539.566204	397.056935	-532.250852	0.400632	-1.393317	22235.786
222.910641	-507.521769	434.442109	-531.487889	-1.125293	0.895572	22212.13416
281.658771	-481.581036	503.108755	-444.510137	-0.362331	-0.630354	22223.5786
335.829126	-448.010675	503.108755	-404.073112	1.163595	0.132609	22228.91934
396.103182	-415.203278	598.479097	-335.406466	-1.888256	-0.630354	22190.00824
431.96243	-356.455147	599.24206	-282.762037	0.400632	1.658534	22208.31935
450.273536	-314.492196	638.15316	-191.206509	-2.651219	0.132609	22204.50453
471.636493	-227.514444	600.005023	-125.591713	-1.125293	0.132609	22184.6675
525.043884	-165.714463	636.627234	-87.443576	0.400632	-1.393317	22168.64528
514.362406	-83.314487	596.190209	-8.858414	-1.888256	-1.393317	22199.16379
513.599443	-30.670058	570.249476	120.845251	-0.362331	-1.393317	22192.29713
499.103151	43.337327	587.797619	178.067456	0.400632	1.658534	22188.48232
481.555008	109.715085	469.538395	220.030407	0.400632	1.658534	22205.2675
452.562424	176.092843	445.88655	251.311879	0.400632	-2.156279	22209.08231
446.458722	238.655788	396.293972	388.645172	1.926558	0.895572	22221.28971
408.310586	281.381701	322.286587	453.497004	0.400632	0.132609	22228.15638
375.503188	344.707608	289.479189	483.252551	2.68952	0.132609	22249.51933
341.932828	388.959447	188.005145	520.637725	2.68952	0.132609	22241.88971
299.969877	453.81128	144.516269	556.496974	0.400632	0.132609	22244.17859
222.147678	470.59646	55.249629	593.119185	0.400632	0.132609	22226.63045
177.132876	510.270522	-88.950328	608.37844	-1.888256	-0.630354	22225.10453
129.066224	500.352007	-126.335503	576.334005	-0.362331	0.895572	22225.10453
67.266242	514.848299	-168.298453	602.274738	0.400632	0.895572	22230.44527
18.436627	508.744597	-224.757696	612.956216	-1.888256	-2.156279	22216.71194
-34.970765	482.803864	-280.453975	573.282154	-1.888256	-2.919242	22226.63045
-73.118901	473.648311	-348.357659	564.889564	1.163595	3.18446	26.703696
-147.126287	475.937199	-402.528013	551.919197	-3.414182	-1.393317	12.970367
-199.007753	452.285354	-462.039107	508.430321	-2.651219	-0.630354	11.444441
-240.970703	418.714994	-464.327995	474.859961	0.400632	0.132609	21536.14917
-295.904021	417.952031	-550.542784	369.571103	-0.362331	0.895572	22172.4601
-345.496598	372.174267	-571.905741	295.563718	-0.362331	0.895572	22204.50453
-385.170661	316.477987	-553.594635	269.622985	-1.888256	-0.630354	22215.94897
-416.452133	266.122446	-561.224263	200.956338	-1.125293	-1.393317	22153.38603
-458.415083	218.055794	-626.839058	109.40081	-1.125293	0.132609	22203.74157
-486.644705	140.996558	-595.557586	37.682313	-0.362331	0.895572	22206.79342
-504.192848	100.559532	-581.824257	-20.302855	1.163595	-0.630354	22188.48232
-523.266916	53.255843	-492.557616	-75.999135	3.452483	0.132609	22228.15638
-517.926177	-0.151549	-510.105759	-169.080589	1.163595	-2.156279	22238.07489
-505.718773	-75.68486	-459.750219	-241.562049	0.400632	1.658534	22207.55638
-484.355817	-128.329289	-410.157641	-317.09536	-1.125293	-1.393317	22230.44527
-466.807674	-190.892233	-366.668765	-365.924975	-0.362331	-0.630354	22241.12674
-436.289164	-267.188507	-309.446559	-420.858292	-0.362331	-0.630354	22217.4749
-398.141027	-315.255159	-289.609528	-494.865678	1.163595	0.132609	22221.28971
-383.644735	-359.506998	-198.054	-541.406405	-1.125293	-0.630354	22229.6823
-327.948455	-405.284762	-127.861428	-566.584175	-1.125293	-0.630354	22214.42305
-247.837368	-464.795856	-78.26885	-618.465641	0.400632	0.132609	22221.28971
-187.563312	-480.05511	13.286678	-635.250821	1.163595	0.132609	22232.73415
-137.970734	-535.75139	80.427399	-613.887865	-3.414182	-0.630354	22193.82305
-50.992982	-554.062496	146.042194	-636.776747	-1.888256	0.132609	22202.97861
-18.948547	-563.218049	260.486605	-626.858231	-1.125293	0.895572	22211.3712
35.221807	-548.721757	335.256953	-597.865647	-1.888256	-1.393317	22212.89712
142.03659	-551.010645	373.40509	-555.139734	-1.888256	-0.630354	22215.94897
200.784721	-528.121763	408.501376	-518.517523	-1.888256	0.132609	22229.6823
269.451368	-477.766222	469.538395	-486.473088	0.400632	-0.630354	22228.91934
297.680989	-467.847707	490.138389	-458.243466	0.400632	0.895572	22216.71194
357.192082	-432.751421	515.316159	-400.258298	-0.362331	0.132609	22212.13416
428.91058	-377.818104	559.567998	-322.436099	0.400632	-1.393317	22194.58602
464.769828	-301.52183	628.997607	-240.799086	0.400632	0.132609	22236.54897
483.080934	-262.61073	629.76057	-179.762067	2.68952	0.895572	22230.44527
522.754996	-211.492227	642.730936	-106.517645	1.926558	0.895572	22219.76379
515.125369	-142.062618	610.686501	-11.910265	0.400632	-0.630354	22206.79342
507.495741	-67.29227	619.079091	102.534145	0.400632	-0.630354	22214.42305
490.710561	2.137339	574.06429	177.304493	0.400632	0.895572	22206.03046
476.977232	65.463247	512.264308	228.422997	0.400632	0.132609	22187.71935
462.48094	140.996558	509.212457	293.274829	0.400632	0.132609	22206.79342
457.903164	202.033576	446.649513	358.126662	0.400632	1.658534	22233.49712
436.540207	256.203931	394.005084	422.978495	-0.362331	-1.393317	22215.94897
386.947629	305.033546	310.842146	458.837743	-1.125293	0.132609	22206.79342
344.984678	355.389087	231.494021	511.482172	-0.362331	0.895572	22209.08231
320.569871	407.270553	139.938493	534.371054	-2.651219	-0.630354	22196.87491
259.532852	435.500174	69.745921	562.600676	-0.362331	0.132609	22216.71194
195.443982	479.752013	-43.935527	600.748812	-1.125293	0.132609	22222.05268
161.873622	504.929783	-120.994763	569.46734	-0.362331	0.895572	22212.13416
84.814385	511.796448	-156.091049	611.430291	-0.362331	0.132609	22224.34156
32.932919	522.477926	-219.416956	605.326589	-0.362331	-0.630354	22235.02304
-16.659659	508.744597	-242.305839	606.852514	1.163595	1.658534	22216.71194
-76.170752	510.270522	-334.62433	578.622893	1.163595	0.132609	118.259224
-108.97815	488.144603	-429.994672	567.941415	4.215446	0.895572	15.259255
-157.807765	469.070534	-436.861336	532.845129	1.926558	0.895572	10.681478
-230.289225	453.81128	-452.120591	496.98588	0.400632	-0.630354	16698.96542
-282.933654	424.818696	-503.239095	428.319234	1.163595	0.895572	22174.74899
-322.607716	394.300186	-547.490933	370.334066	1.926558	2.421497	22211.3712
-376.015108	339.366869	-565.802039	293.274829	0.400632	0.895572	22215.18601
-405.007692	279.855776	-564.276114	226.897071	-1.888256	-1.393317	22195.34898
-443.155829	231.789123	-581.061294	139.919319	-0.362331	0.132609	22202.21564
-463.755823	170.752104	-585.63907	72.015636	1.926558	1.658534	22206.03046
-493.511369	132.603967	-584.876107	23.948983	0.400632	1.658534	22202.21564
-522.503953	73.855837	-509.342797	-57.68803	1.926558	0.132609	22215.94897
-533.948394	2.900302	-499.424281	-150.769483	-1.125293	0.132609	22186.19343
-510.29655	-68.055232	-507.816871	-269.79167	-1.888256	0.132609	22192.29713
-528.607655	-104.677444	-443.728001	-296.495366	-0.362331	-1.393317	22196.87491
-497.326183	-162.662612	-426.942821	-342.27313	-1.888256	0.895572	22206.79342
-451.548419	-244.299625	-342.253957	-399.495336	0.400632	1.658534	22224.34156
-427.896574	-290.840352	-320.891	-473.502721	0.400632	-2.156279	22230.44527
-398.141027	-333.566265	-222.468807	-531.487889	-0.362331	-1.393317	22219.00082
-340.918822	-399.18106	-184.320671	-593.287871	-0.362331	-1.393317	22227.39341
-285.222542	-439.618085	-108.78736	-577.265653	-0.362331	0.132609	22228.91934
-234.104039	-470.899557	-78.26885	-658.902666	1.163595	0.132609	22217.4749
-150.178138	-497.603253	41.5163	-653.561927	3.452483	0.895572	22253.33415
-78.459641	-526.595837	116.286648	-658.902666	0.400632	0.895572	22250.2823
-21.237435	-544.14398	210.131064	-584.895281	-0.362331	-0.630354	22233.49712
43.614397	-557.877309	284.13845	-568.873063	4.215446	0.895572	22241.88971
118.384746	-545.669906	345.175469	-581.84343	2.68952	1.658534	22242.65267
171.792137	-549.484719	390.953233	-533.013815	0.400632	-0.630354	22214.42305
240.458784	-512.862508	477.168022	-490.287901	1.926558	0.132609	22225.86749
298.443952	-477.766222	509.97542	-451.376802	0.400632	0.132609	22231.97119
335.066163	-451.062526	558.042072	-372.79164	-0.362331	-1.393317	22207.55638
409.073548	-406.047725	571.775402	-343.036093	1.163595	0.132609	22186.95639
442.643909	-350.351445	628.997607	-259.110192	-0.362331	0.132609	22204.50453
447.221685	-312.966271	624.419831	-195.021322	-2.651219	-1.393317	22170.93417
506.732779	-229.04037	645.782787	-117.199123	-0.362331	0.132609	22186.95639
502.917965	-156.55891	612.212427	-34.036185	-0.362331	0.132609	22208.31935
512.073518	-77.973748	618.316129	26.237871	0.400632	0.895572	22187.71935
492.236487	-35.247835	571.012439	155.941537	-1.125293	-0.630354	22218.23786
492.236487	36.470663	525.234675	164.334127	1.926558	0.132609	22195.34898
477.740195	117.344713	495.479128	271.14891	-1.125293	1.658534	22190.00824
461.717977	183.722471	456.568028	333.711854	-1.888256	-2.156279	22222.05268
433.488356	237.129862	402.397674	381.778507	1.163595	-0.630354	22232.73415
412.125399	307.322434	348.22732	429.845159	1.163595	0.132609	22238.83786
380.843927	353.863161	232.256984	493.171066	1.926558	-0.630354	22245.70452
343.458753	408.033515	186.47922	547.341421	-0.362331	0.132609	22245.70452
274.029144	445.41869	119.338499	583.200669	0.400632	0.895572	22233.49712
225.962492	466.018683	23.205194	586.25252	0.400632	0.132609	22231.97119
164.16251	494.248305	-37.068862	619.822881	2.68952	1.658534	22232.73415
113.044006	513.322373	-132.439204	600.748812	-0.362331	-1.393317	22225.10453
62.688466	514.848299	-182.031782	618.296955	0.400632	0.895572	22220.52675
12.332925	515.611261	-236.202137	626.689545	0.400632	1.658534	22228.91934
-40.311504	511.796448	-295.71323	557.259936	-0.362331	-1.393317	2138.584552
-92.955933	497.300156	-357.513212	573.282154	-1.125293	0.132609	17.548143
-153.992951	472.885348	-421.602082	513.008098	0.400632	1.658534	12.970367
-218.844784	455.337205	-458.224293	504.615508	-0.362331	0.132609	10.681478
-261.570697	422.529807	-504.002057	434.422936	1.163595	1.658534	21967.22312
-315.741052	401.929814	-516.972424	372.622954	-1.888256	-0.630354	22196.87491
-361.518816	361.492788	-538.335381	318.4526	0.400632	-1.393317	22217.4749
-374.489182	318.003912	-584.876107	270.385947	0.400632	1.658534	22181.61565
-418.741021	261.54467	-580.298331	168.148941	-0.362331	0.132609	22205.2675
-446.970642	201.270614	-603.950176	94.141555	-0.362331	0.132609	22209.84527
-480.541003	143.285446	-573.431666	37.682313	-0.362331	0.132609	22176.27491
-520.978028	92.929905	-547.490933	-5.806563	1.163595	0.132609	22200.68972
-526.318767	33.418812	-508.579834	-93.547278	1.926558	2.421497	22233.49712
-514.111363	-16.936729	-518.498349	-185.102807	1.926558	-0.630354	22215.94897
-517.926177	-75.68486	-478.824287	-307.176845	3.452483	-0.630354	22204.50453
-502.666922	-155.032984	-394.898386	-329.302764	0.400632	-0.630354	22242.65267
-479.77804	-214.544078	-347.594696	-370.502752	0.400632	-0.630354	22222.05268
-440.866941	-259.558879	-323.179889	-457.480504	1.163595	0.132609	22222.05268
-405.770655	-319.832936	-253.75028	-486.473088	2.68952	1.658534	22233.49712
-337.104008	-370.188476	-178.216969	-537.591591	-0.362331	-0.630354	22215.18601
-305.822536	-415.96624	-117.17995	-572.687877	-0.362331	0.132609	22223.5786
-244.785517	-465.558818	-92.002179	-629.14712	-1.125293	0.132609	22229.6823
-182.985535	-490.736589	9.471865	-626.095269	-1.125293	0.895572	22195.34898
-102.111485	-548.721757	59.064442	-658.139704	-2.651219	-0.630354	22199.92676
-44.126317	-567.032862	101.790356	-616.176753	-1.125293	0.132609	22212.13416
23.777366	-567.795825	249.042164	-590.23602	-0.362331	0.895572	22209.84527
75.658832	-570.847676	340.597692	-581.84343	-0.362331	-0.630354	22212.89712
148.140292	-536.514353	371.879165	-558.954548	-0.362331	-1.393317	22231.20823
227.488417	-519.729173	435.968035	-483.421237	0.400632	1.658534	22225.86749
279.369883	-483.869924	484.79765	-461.295317	0.400632	-0.630354	22222.05268
334.3032	-452.588452	500.056904	-437.643473	1.163595	-1.393317	22224.34156
359.48097	-416.729203	532.101339	-347.61387	0.400632	0.895572	22186.95639
439.592058	-362.558849	599.24206	-257.584267	4.215446	0.132609	22223.5786
476.214269	-313.729234	651.123526	-208.754651	1.926558	-0.630354	22232.73415
496.0513	-229.803333	577.879104	-224.013906	2.68952	0.132609	22220.52675
509.78463	-182.499643	629.76057	-43.191738	1.926558	0.895572	22212.89712
517.414257	-120.699661	621.36798	25.474909	1.926558	1.658534	22222.05268
507.495741	-44.403388	564.908737	113.215623	-1.125293	-1.393317	22217.4749
488.421673	9.004004	562.619849	175.778568	-0.362331	0.895572	22182.37861
480.029083	89.878054	520.656898	245.208177	-0.362331	0.895572	22206.79342
462.48094	158.5447	480.982836	307.771121	-1.125293	-2.156279	22231.97119
428.147617	227.211347	421.471743	371.859991	0.400632	0.895572	22218.23786
412.888362	266.885409	374.168053	435.948861	-1.888256	-0.630354	22225.10453
362.532821	320.292801	283.375487	468.756259	-4.177144	-2.156279	22208.31935
329.725424	373.700192	190.294033	484.015514	-1.125293	0.132609	22199.16379
299.206914	426.344621	155.197747	563.363638	-1.125293	0.132609	22206.79342
244.273597	459.152019	23.205194	577.85993	-1.125293	0.132609	22219.76379
183.999541	483.566826	-47.750341	590.830297	-1.125293	-0.630354	22209.08231
116.095857	511.796448	-66.061446	590.830297	0.400632	0.132609	22224.34156
77.947721	520.189038	-153.039198	610.667328	0.400632	0.132609	22234.26008
29.881068	513.322373	-214.076217	625.926583	-1.125293	-0.630354	22216.71194
-38.022615	498.826081	-263.668795	602.274738	-0.362331	0.132609	22222.81564
-67.015199	486.618677	-350.646547	574.808079	1.163595	0.895572	26.703696
-136.444809	485.092752	-397.950237	542.763644	1.926558	-1.393317	13.733329
-193.667014	457.626093	-457.46133	484.015514	1.163595	1.658534	10.681478
-237.918853	444.655727	-489.505765	456.548855	1.163595	0.132609	21376.68996
-280.644766	420.240919	-520.024275	400.852575	1.926558	0.132609	22195.34898
-318.792903	382.855745	-552.06871	335.23778	-0.362331	0.132609	22218.23786
-383.644735	321.055763	-549.779822	305.482233	0.400632	0.895572	22200.68972
-408.059543	269.174297	-558.935374	192.563748	-1.125293	0.132609	22201.45268
-452.311382	220.344682	-612.342766	135.341543	-1.125293	-0.630354	22206.03046
-478.252115	167.700253	-552.06871	71.252673	-1.888256	-1.393317	22215.18601
-504.95581	109.715085	-558.172412	-1.228787	-0.362331	0.895572	22200.68972
-516.400251	54.781768	-536.809455	-63.028769	-1.888256	-0.630354	22186.95639
-530.896543	3.663265	-543.67612	-236.984273	-0.362331	0.895572	22186.19343
-520.215065	-75.68486	-503.239095	-285.813888	-1.125293	2.421497	22172.4601
-494.274332	-133.670028	-425.416895	-357.532385	-1.888256	0.132609	22206.03046
-497.326183	-200.047786	-378.876168	-344.562019	0.400632	-0.630354	22220.52675
-472.148413	-246.588513	-316.313224	-443.747174	1.163595	1.658534	22230.44527
-421.792872	-296.944053	-286.557677	-473.502721	-1.125293	0.132609	22217.4749
-384.407698	-363.321812	-243.068801	-542.93233	0.400632	0.132609	22229.6823
-311.926238	-394.603284	-148.461422	-581.84343	0.400632	0.132609	22231.20823
-266.911437	-454.87734	-86.66144	-618.465641	-1.125293	-2.156279	22213.66009
-192.904051	-465.558818	-16.468868	-653.561927	1.163595	0.132609	22245.70452
-134.15592	-507.521769	59.064442	-617.702678	2.68952	-0.630354	22257.14896
-68.541125	-541.092129	128.494052	-654.32489	-0.362331	-0.630354	22227.39341
-13.607808	-557.877309	245.22735	-574.976765	-0.362331	0.895572	22234.26008
71.081056	-552.53657	297.108816	-574.976765	1.163595	-1.393317	22241.88971
114.569932	-554.825459	384.086568	-568.873063	1.926558	1.658534	22219.00082
193.155094	-537.277316	429.10137	-503.258268	0.400632	0.132609	22223.5786
245.03656	-486.158812	477.930985	-458.243466	-0.362331	-2.156279	22231.97119
310.651355	-465.558818	523.708749	-458.243466	1.163595	1.658534	22213.66009
357.192082	-426.647719	548.88652	-369.739789	-0.362331	2.421497	22190.7712
410.599474	-381.632917	595.427247	-294.206478	-0.362331	-0.630354	22215.94897
454.08835	-324.410712	618.316129	-222.487981	-2.651219	-0.630354	22184.6675
465.532791	-265.662581	614.501315	-174.421328	-2.651219	-0.630354	22186.95639
511.310555	-208.440376	596.953172	-126.354676	-2.651219	-1.393317	22190.00824
505.969816	-132.907065	609.160576	-20.302855	-1.125293	0.132609	22195.34898
507.495741	-65.003381	608.397613	81.934151	-0.362331	0.132609	22206.03046
509.78463	-2.440437	597.716135	168.148941	-1.125293	0.132609	22201.45268
480.029083	56.307694	533.627265	213.926705	-0.362331	-0.630354	22196.87491
464.006865	139.470632	514.553196	291.748904	1.926558	0.132609	22212.89712
451.036499	195.929875	459.619879	352.785923	-1.125293	1.658534	22230.44527
424.332803	254.678005	377.219904	405.430352	-0.362331	0.132609	22225.10453
398.39207	311.900211	311.605108	451.208116	-0.362331	-0.630354	22243.41563
357.192082	350.81131	249.805127	465.704408	1.926558	0.132609	22248.75637
336.592088	436.263137	146.042194	517.585874	1.926558	-1.393317	22241.12674
261.82174	452.285354	88.819989	584.726595	1.163595	-0.630354	22231.97119
209.177311	485.092752	-2.735539	584.726595	1.163595	0.895572	22236.54897
162.636584	506.455708	-83.609589	614.482142	-1.888256	0.132609	22222.05268
77.947721	499.589044	-122.520689	603.800663	-1.125293	-1.393317	22218.23786
58.873652	521.714963	-223.23177	617.533993	-0.362331	-1.393317	22227.39341
-1.400404	520.189038	-250.698429	620.585844	-0.362331	0.132609	22231.97119
-69.304088	499.589044	-327.757665	596.933999	0.400632	0.132609	352.488784
-115.081852	478.98905	-374.298392	579.385856	-1.888256	-1.393317	13.733329
-158.570728	475.937199	-441.439113	509.956247	-3.414182	-1.393317	12.207404
-218.844784	459.152019	-518.498349	430.608122	-2.651219	-1.393317	3574.480422
-287.51143	440.07795	-557.409449	363.467401	-0.362331	0.895572	22127.4453
-318.02994	389.72241	-578.772406	334.474817	-0.362331	-0.630354	22206.79342
-349.311412	363.018714	-543.67612	306.245196	-0.362331	-1.393317	22198.40083
-408.822506	283.670589	-570.379815	239.104475	0.400632	0.895572	22201.45268
-445.444717	237.129862	-592.505735	151.36376	-1.888256	0.132609	22211.3712
-472.148413	185.248396	-580.298331	85.748965	-2.651219	-0.630354	22183.14158
-495.800258	121.922489	-584.876107	39.971201	-1.125293	0.132609	22182.37861
-511.822475	89.878054	-510.105759	-40.139887	2.68952	-2.919242	22242.65267
-517.926177	12.055855	-500.950206	-146.95467	2.68952	0.895572	22205.2675
-525.555804	-38.299686	-502.476132	-252.243527	0.400632	0.132609	22193.82305
-520.215065	-116.884848	-469.668734	-307.939807	2.68952	0.132609	22241.12674
-485.881742	-169.529276	-391.083572	-346.087944	1.163595	0.132609	22225.10453
-456.889158	-229.04037	-346.068771	-404.836075	1.163595	-0.630354	22223.5786
-435.526201	-290.840352	-307.920634	-461.295317	1.163595	-1.393317	22231.20823
-398.90399	-329.751451	-230.098435	-507.073082	-1.125293	-0.630354	22213.66009
-340.155859	-389.262545	-153.039198	-547.510107	0.400632	-0.630354	22222.81564
-282.933654	-441.144011	-127.098465	-592.524908	0.400632	0.132609	22231.20823
-234.867002	-480.818073	-29.439235	-622.280455	-1.125293	0.895572	22212.89712
-181.45961	-515.914359	65.931107	-616.939716	-1.888256	-0.630354	22198.40083
-102.111485	-538.803241	94.923691	-642.880449	-1.125293	1.658534	22211.3712
-28.867063	-542.618055	186.47922	-594.050834	1.163595	0.132609	22196.87491
45.140323	-543.381017	190.294033	-647.458225	-0.362331	-0.630354	22210.60823
91.68105	-550.247682	339.83473	-625.332306	1.926558	1.658534	22229.6823
167.214361	-531.936576	411.553227	-525.384187	1.926558	-0.630354	22225.10453
225.962492	-518.96621	458.856917	-488.761976	-0.362331	0.132609	22219.76379
280.895809	-471.66252	506.160606	-463.584206	-0.362331	0.895572	22226.63045
331.251349	-441.906973	525.234675	-422.384218	-1.888256	-2.156279	22199.16379
396.866145	-406.047725	592.375396	-310.991658	0.400632	0.895572	22200.68972
441.880946	-345.010706	618.316129	-243.087975	-1.125293	0.132609	22244.17859
466.295754	-298.469979	617.553166	-188.154658	1.926558	0.132609	22221.28971
504.44389	-222.936668	590.84947	-162.213925	2.68952	0.895572	22195.34898
507.495741	-155.032984	591.612433	-75.999135	1.163595	-1.393317	22215.18601
512.836481	-93.233003	612.212427	30.052685	1.926558	1.658534	22220.52675
502.155002	-37.536723	526.7606	103.297108	-2.651219	0.132609	22185.43046
492.236487	36.470663	571.012439	191.800785	-1.125293	-0.630354	22208.31935
470.87353	83.774352	519.893936	277.252612	-1.888256	0.895572	22214.42305
453.325387	164.648402	455.042103	316.163712	-1.125293	0.895572	22216.71194
427.384654	225.685421	410.027301	379.489619	-1.125293	-1.393317	22225.10453
408.310586	281.381701	339.071767	448.156265	-2.651219	-0.630354	22212.13416
370.925412	337.840944	262.012531	495.459955	-1.888256	0.132609	22194.58602
343.458753	392.011298	178.086629	504.615508	-1.888256	-2.156279	22201.45268
283.94766	415.663143	59.827405	516.822911	-2.651219	0.895572	22220.52675
245.03656	474.411274	-19.520719	560.311787	-1.125293	-0.630354	22206.79342
171.029174	500.352007	-116.416987	566.415489	-0.362331	0.132609	22222.81564
129.066224	509.507559	-108.024397	620.585844	0.400632	0.895572	22233.49712
76.421795	514.848299	-156.091049	604.563626	1.163595	0.895572	22217.4749
6.229223	514.085336	-237.728062	616.008067	0.400632	0.132609	22223.5786
-43.363355	513.322373	-277.402124	598.459924	1.163595	0.132609	7736.442152
-99.059634	503.403858	-331.572479	591.59326	0.400632	0.132609	18.311106
-124.237405	476.700162	-408.631715	540.474756	1.163595	0.895572	14.496292
-220.37071	456.100168	-458.224293	513.008098	0.400632	-1.393317	11.444441
-227.237374	430.159435	-528.416865	435.185898	0.400632	0.132609	21957.30461
-310.400313	393.537223	-566.565002	358.126662	0.400632	0.132609	22206.79342
-367.622518	377.515006	-553.594635	339.815556	-1.125293	-0.630354	22208.31935
-393.563251	318.003912	-578.772406	268.860022	-1.125293	-1.393317	22192.29713
-419.503984	260.781707	-550.542784	194.852636	-1.125293	-0.630354	22205.2675
-457.652121	217.292831	-606.239064	97.193406	-0.362331	-0.630354	22215.94897
-477.489152	134.892856	-562.750188	33.867499	-0.362331	0.132609	22190.7712
-531.659506	93.692868	-532.231679	-21.828781	-2.651219	-0.630354	22192.29713
-522.503953	28.841035	-522.313163	-115.673198	-1.125293	2.421497	22186.95639
-540.815059	-35.247835	-551.305747	-208.754651	-1.888256	-1.393317	22164.83047
-509.533587	-86.366338	-491.031691	-285.050925	-0.362331	0.132609	22193.06009
-499.615071	-125.277438	-419.313194	-377.369416	0.400632	2.421497	22215.18601
-481.303966	-213.018152	-380.402094	-420.858292	1.163595	-1.393317	22228.91934
-433.237313	-270.240358	-323.179889	-478.84346	2.68952	0.132609	22219.00082
-393.563251	-310.677383	-231.62436	-483.421237	-0.362331	0.132609	22225.86749
-353.126226	-361.032923	-193.476223	-540.643442	0.400632	0.132609	22234.26008
-324.896605	-413.677352	-116.416987	-571.924914	-1.125293	0.132609	22214.42305
-248.600331	-454.114377	-59.194782	-613.124902	0.400632	-0.630354	22225.86749
-197.481827	-492.262514	-1.209614	-638.302672	1.163595	-0.630354	22252.57118
-111.267038	-508.284732	93.397766	-628.384157	1.163595	0.895572	22233.49712
-58.622609	-542.618055	159.775524	-635.250821	-0.362331	-0.630354	22199.92676
6.992186	-550.247682	241.412537	-591.761945	-0.362331	0.895572	22242.65267
68.029205	-543.381017	304.738444	-594.050834	1.163595	-1.393317	22220.52675
145.088441	-547.195831	373.40509	-564.295287	1.163595	0.132609	22223.5786
203.073609	-522.018061	444.360625	-504.021231	-1.125293	0.895572	22231.97119
263.347666	-486.158812	508.449495	-469.687908	-0.362331	-1.393317	22214.42305
321.332834	-450.299564	521.419861	-442.984212	-3.414182	-0.630354	22214.42305
378.555039	-406.047725	594.664284	-344.562019	0.400632	0.132609	22212.13416
414.414288	-377.818104	593.901321	-273.606484	-4.940107	-1.393317	22187.71935
454.08835	-316.781085	624.419831	-201.887987	-1.125293	0.132609	22181.61565
478.503157	-275.581097	588.560582	-188.154658	-1.888256	-0.630354	22173.98602
505.969816	-200.047786	587.797619	-111.858384	-0.362331	1.658534	22188.48232
521.992033	-123.751512	560.330961	-18.77693	-0.362331	-0.630354	22195.34898
518.17722	-45.16635	590.84947	114.741549	-1.125293	-1.393317	22179.32676
506.732779	24.263259	523.708749	120.082288	-1.125293	-0.630354	22202.97861
486.895748	79.196576	515.316159	245.97114	1.163595	1.658534	22203.74157
468.584642	142.522483	481.745799	310.822972	-1.125293	-2.156279	22229.6823
441.117983	213.478018	416.131003	360.41555	-1.125293	0.895572	22222.81564
418.229101	263.833558	362.723612	431.371085	3.452483	1.658534	22247.23045
393.814294	332.500204	284.901413	480.2007	2.68952	0.132609	22251.80822
352.614306	391.248335	179.612555	495.459955	1.163595	1.658534	22239.60082
297.680989	430.922398	155.96071	566.415489	0.400632	-0.630354	22229.6823
247.325448	474.411274	49.145927	550.393272	2.68952	0.132609	22240.36378
177.895839	494.248305	-63.772558	521.400688	-0.362331	-1.393317	22230.44527
167.214361	495.77423	-117.17995	558.785862	1.163595	-1.393317	22217.4749
87.866236	511.796448	-144.646608	618.296955	1.163595	3.18446	22229.6823
23.014403	527.055702	-217.891031	612.193253	-0.362331	-0.630354	22231.20823
-0.637441	483.566826	-254.513242	594.64511	-1.888256	-1.393317	22215.94897
-73.118901	503.403858	-346.068771	598.459924	-4.177144	-0.630354	45.014801
-121.948517	479.752013	-410.920603	575.571042	-3.414182	-2.156279	12.970367
-181.45961	447.707578	-428.468746	519.1118	-2.651219	0.132609	12.207404
-221.896635	441.603876	-521.5502	435.185898	-1.888256	-0.630354	20227.66808
-287.51143	401.929814	-558.172412	397.800724	0.400632	-1.393317	22187.71935
-337.104008	370.648341	-561.224263	342.104445	1.163595	0.895572	22196.11194
-374.489182	343.181683	-587.164996	284.882239	-0.362331	0.132609	22183.90454
-401.192878	286.72244	-584.113145	195.615599	0.400632	0.895572	22219.00082
-437.052127	237.892825	-590.979809	142.208207	-0.362331	0.132609	22198.40083
-472.911375	176.092843	-586.402033	93.378592	0.400632	-0.630354	22196.87491
-488.933593	128.789154	-553.594635	23.948983	4.215446	1.658534	22225.10453
-504.95581	86.06324	-506.290946	-68.369508	1.926558	-0.630354	22201.45268
-517.926177	7.478079	-513.15761	-158.399111	-0.362331	-1.393317	22209.08231
-495.037295	-38.299686	-501.713169	-242.325012	2.68952	1.658534	22206.03046
-504.95581	-115.358922	-416.261343	-287.339813	-1.888256	-2.156279	22224.34156
-469.859525	-184.788531	-386.505796	-348.376832	1.163595	0.132609	22226.63045
-440.103978	-248.114438	-365.142839	-453.66569	-1.888256	0.132609	22227.39341
-406.533617	-295.418128	-278.92805	-499.443454	1.163595	0.132609	22215.18601
-377.541033	-338.907004	-195.002149	-505.547156	-1.125293	0.132609	22222.81564
-336.341046	-383.158843	-152.276236	-539.880479	-0.362331	0.895572	22232.73415
-288.274393	-425.121793	-90.476254	-597.865647	-1.125293	0.132609	22217.4749
-216.555896	-478.529185	-49.276266	-632.19897	-2.651219	-1.393317	22199.16379
-143.311473	-517.440284	52.960741	-619.228604	-1.125293	-1.393317	22211.3712
-92.955933	-536.514353	135.360716	-652.036002	-1.125293	1.658534	22202.97861
-23.526323	-567.032862	229.968096	-603.969349	-1.125293	0.132609	22206.03046
50.481062	-541.855092	258.96068	-594.813796	-0.362331	-1.393317	22222.81564
125.25141	-543.381017	299.397705	-562.769361	-1.125293	0.132609	22226.63045
184.762504	-534.988427	406.975451	-529.961964	2.68952	1.658534	22222.81564
236.64397	-501.418067	462.67173	-481.895311	0.400632	-0.630354	22229.6823
308.362467	-475.477334	516.079122	-437.643473	-0.362331	0.895572	22219.76379
341.932828	-430.462532	558.042072	-383.473118	-0.362331	-1.393317	22192.29713
408.310586	-372.477364	603.056874	-303.362031	4.978409	0.132609	22247.99341
452.562424	-321.358861	614.501315	-230.117608	1.163595	-0.630354	22237.31193
466.295754	-283.973687	599.24206	-159.162074	4.215446	0.895572	22201.45268
503.680928	-218.358892	635.101309	-136.273191	1.926558	1.658534	22215.18601
526.56981	-143.588543	600.767986	-25.643595	-0.362331	0.132609	22214.42305
509.78463	-93.995965	509.212457	37.682313	0.400632	-0.630354	22029.0231
489.184636	-1.677474	585.508731	133.815617	-0.362331	0.132609	22199.92676
488.421673	65.463247	549.649482	184.171158	1.926558	0.132609	22220.52675
476.214269	109.715085	503.108755	266.571134	1.163595	0.895572	22217.4749
434.251319	198.218763	448.938401	358.126662	0.400632	0.895572	22227.39341
418.229101	240.181713	379.508792	405.430352	-2.651219	-1.393317	22218.23786
398.39207	287.485403	304.738444	453.497004	-2.651219	-0.630354	22191.53417
356.42912	356.152049	216.234766	480.963663	-1.888256	0.895572	22211.3712
317.51802	388.959447	164.3533	531.319203	-2.651219	-1.393317	22221.28971
272.503218	441.603876	78.138511	570.230303	0.400632	0.895572	22204.50453
211.4662	482.040901	-72.165148	478.674774	-0.362331	-1.393317	22221.28971
163.399547	507.981634	-131.676242	551.156234	1.163595	0.132609	22232.73415
113.044006	515.611261	-101.920695	603.037701	-1.125293	-2.156279	22213.66009
59.636615	524.766814	-181.26882	615.245104	1.163595	0.132609	22152.62307
7.755149	493.485342	-230.861398	616.77103	-0.362331	0.895572	22229.6823
-49.467057	518.663112	-284.268789	580.911781	1.926558	-1.393317	1173.436689
-100.58556	482.803864	-372.009504	577.096968	1.926558	0.132609	15.259255
-154.755914	467.544609	-411.683566	533.608092	1.163595	0.132609	13.733329
-202.059604	459.152019	-463.565032	480.963663	1.163595	-2.156279	1602.221747
-245.54848	425.581658	-526.890939	397.800724	-0.362331	-1.393317	22127.4453
-305.822536	401.166851	-533.757604	384.830358	-0.362331	0.132609	22215.18601
-341.681785	350.81131	-557.409449	300.904457	-1.125293	-0.630354	22173.22306
-402.718804	298.166881	-568.85389	248.260028	0.400632	0.132609	22198.40083
-435.526201	253.15208	-568.85389	150.600798	-1.888256	-1.393317	22215.94897
-471.38545	195.166912	-557.409449	107.111922	1.163595	0.895572	22215.18601
-491.985444	146.337297	-572.668704	46.837865	-0.362331	0.132609	22203.74157
-520.215065	66.989172	-545.965008	-45.480626	0.400632	-0.630354	22151.8601
-533.948394	22.737333	-539.861306	-173.658366	-1.125293	0.132609	22179.32676
-513.348401	-37.536723	-478.061324	-230.880571	-1.888256	0.132609	22141.94159
-516.400251	-106.203369	-437.624299	-276.658335	-1.125293	-2.156279	22215.94897
-495.800258	-160.373724	-389.557647	-323.962025	1.163595	2.421497	22223.5786
-469.859525	-212.25519	-384.97987	-411.70274	1.163595	0.132609	22220.52675
[truncated: 28,725 more rows]
