# Supplementary material for: Dynamic analysis of slant cracked rotor system considering nonlinear oil film force
Source: PLoS One. 2024 Jan 25;19(1):e0294293. doi: 10.1371/journal.pone.0294293 (PMC10810477; doi:10.1371/journal.pone.0294293)
Supplement: S1 File — These data were measured by two eddy current sensors, model WT0150. (ZIP) [file pone.0294293.s001.zip › 2021.3.18 Test data for plain bearings/2021.3.18 (P=0.2Mpa, Z=8.1g Clockwise162°+4.0g)/1500.csv]

1024	30720	7	0	3
8	8	8	8	10	10	1
3	3	3	3	1	1	4
2	1	4	3	0	0	0
0	0	0	0	-0.000063	-0.000015	20727.47461
-257.608855	493.85058	-579.30797	577.172966	-0.453593	2.525677	18024.99466
-311.779209	464.095033	-610.589442	483.328549	0.30937	0.999751	22194.58602
-388.838446	375.591356	-683.833865	397.876723	-0.453593	-0.526174	22209.08231
-477.342123	325.998778	-700.619045	262.069356	-1.979518	-0.526174	22201.45268
-497.179154	233.680287	-778.441244	120.921249	-1.979518	-2.0521	22196.11194
-555.927285	148.991423	-728.085704	37.758311	-1.216555	0.999751	22162.54158
-573.475428	76.509963	-717.404225	-66.767584	-1.216555	0.999751	22151.8601
-577.290242	10.132205	-686.885716	-222.411982	1.072333	1.762714	22201.45268
-558.216173	-105.838131	-631.952399	-368.137865	-1.216555	0.999751	22190.00824
-558.979136	-173.741815	-535.819094	-405.523039	1.835296	0.999751	22204.50453
-510.149521	-255.378827	-488.515404	-548.197071	-1.216555	-0.526174	22216.71194
-467.423607	-340.830654	-386.278397	-599.315574	1.072333	-0.526174	22190.7712
-419.356955	-402.630636	-284.804353	-662.641481	0.30937	-0.526174	22223.5786
-330.853278	-461.378766	-189.434011	-709.945171	3.361221	0.999751	22250.2823
-241.586637	-537.67504	-110.085887	-745.80442	2.598258	0.999751	22236.54897
-172.919991	-585.741693	-10.137768	-781.663668	1.072333	1.762714	22238.07489
-92.808904	-608.630575	121.854785	-789.293296	-0.453593	0.999751	22241.12674
2.561439	-606.341686	230.195494	-775.559967	1.835296	1.762714	22225.10453
75.805861	-623.126867	332.432501	-719.863687	0.30937	0.999751	22225.10453
174.991017	-568.956512	425.513955	-667.219258	1.072333	-0.526174	22231.20823
277.990987	-553.697258	527.750961	-594.737798	-0.453593	-0.526174	22219.76379
334.450229	-511.734307	599.469459	-517.678561	-1.216555	-0.526174	22221.28971
413.798354	-430.097294	660.506478	-383.39712	0.30937	2.525677	22232.73415
480.939075	-369.060275	722.306459	-310.152697	0.30937	0.999751	22222.81564
514.509435	-286.6603	715.439795	-186.552734	-1.979518	0.999751	22193.06009
547.316833	-199.682548	706.284242	-111.019423	1.072333	1.762714	22203.74157
558.761274	-111.941833	729.936087	27.076833	-1.216555	-0.526174	22168.64528
560.287199	-15.045565	704.758316	156.017535	-1.979518	0.236788	22183.14158
527.479802	52.095155	632.276856	240.706399	-1.216555	0.999751	22205.2675
513.746472	180.272895	613.202788	355.913772	-0.453593	-0.526174	22197.63787
492.383516	247.413616	549.876881	452.047077	-4.268406	-1.289137	22199.16379
455.761304	323.70989	439.247284	532.158165	-2.742481	0.999751	22204.50453
417.613167	400.006164	346.928793	620.661842	-1.216555	2.525677	22204.50453
339.028005	474.013549	282.839923	679.409973	-2.742481	-2.0521	22215.94897
271.124322	526.657978	132.536264	716.032184	1.835296	0.236788	22248.75637
208.561377	557.93945	-8.611843	755.706246	0.30937	-1.289137	22247.99341
142.183619	579.302407	-120.767365	743.498843	0.30937	-1.289137	22230.44527
52.916979	583.880183	-165.019204	760.284023	-0.453593	0.236788	22234.26008
-40.164475	580.828332	-293.959906	716.032184	-0.453593	0.236788	22236.54897
-106.542233	544.969084	-400.774689	681.698861	1.072333	0.999751	25.17777
-191.231097	532.76168	-475.545038	648.128501	1.072333	0.999751	10.681478
-256.845892	491.561692	-556.419088	593.958146	1.835296	3.288639	17135.38011
-311.016246	444.258002	-606.774628	505.454469	-0.453593	0.236788	22179.32676
-385.023632	392.376536	-657.893132	410.847089	-2.742481	-2.0521	22209.84527
-465.897682	317.606188	-686.885716	269.698983	-3.505444	-2.0521	22202.21564
-502.519893	240.546951	-783.781983	123.210138	-1.979518	0.999751	22191.53417
-556.690248	161.198827	-720.456076	57.595342	-2.742481	1.762714	22171.69713
-568.897651	81.087739	-722.744964	-61.426845	-1.216555	0.999751	22155.67492
-587.208757	-6.652975	-683.070902	-203.337914	-0.453593	0.236788	22195.34898
-558.216173	-79.897398	-632.715361	-324.648989	-0.453593	0.236788	22199.16379
-567.371726	-176.030703	-565.574641	-420.019331	3.361221	3.288639	22202.97861
-518.542111	-250.801051	-522.848727	-520.730412	-0.453593	0.999751	22215.18601
-462.082868	-337.01584	-400.011727	-589.397059	-0.453593	-0.526174	22195.34898
-417.068067	-379.741754	-286.330279	-657.300742	0.30937	-2.0521	22228.15638
-334.668091	-447.645437	-191.722899	-703.078507	1.072333	0.236788	22248.75637
-244.638488	-507.156531	-77.278489	-757.248861	0.30937	2.525677	22239.60082
-187.416283	-533.860226	15.802965	-782.426631	-1.216555	-0.526174	22240.36378
-90.520015	-610.919463	102.780717	-793.871072	1.072333	-0.526174	22240.36378
8.66514	-617.023165	239.351047	-751.908122	1.072333	0.236788	22227.39341
67.413271	-605.578724	317.936209	-716.048873	1.072333	0.999751	22228.15638
152.102135	-608.630575	425.513955	-680.189624	-0.453593	-0.526174	22229.6823
269.598396	-554.46022	519.358371	-590.160021	-1.216555	-0.526174	22213.66009
330.635415	-489.608388	573.528726	-535.226704	-1.216555	-1.289137	22223.5786
400.827987	-459.852841	655.928701	-388.737859	0.30937	0.236788	22230.44527
470.257596	-375.163977	708.57313	-289.552703	0.30937	1.762714	22213.66009
519.850174	-306.497331	737.565714	-197.997175	-0.453593	1.762714	22202.21564
548.079795	-207.312175	701.706465	-130.093491	-0.453593	0.236788	22206.03046
562.576087	-107.364057	743.669416	27.076833	1.072333	0.999751	22169.40825
554.183497	-22.675193	702.469428	161.358274	-1.216555	0.999751	22190.00824
538.16128	74.984038	681.106472	230.787883	-0.453593	0.236788	22209.08231
523.664988	138.309945	609.387974	347.521182	1.072333	0.236788	22184.6675
507.64277	242.83584	559.795396	484.091512	0.30937	-0.526174	22206.79342
466.442783	325.235815	469.765793	533.68409	0.30937	1.762714	22218.23786
435.924273	402.295052	352.269532	604.639625	1.835296	3.288639	22203.74157
365.731701	482.406139	275.210296	665.676643	1.835296	1.762714	22220.52675
303.93172	507.583909	166.869587	719.084035	1.072333	-0.526174	22251.04526
237.553961	574.72463	17.32889	765.624762	1.072333	-1.289137	22247.99341
123.872514	578.539444	-40.656278	758.758097	1.835296	0.999751	22235.786
54.442905	578.539444	-167.308092	776.30624	1.835296	0.236788	22238.83786
-20.327444	573.198705	-303.115459	713.743296	-1.216555	-0.526174	22232.73415
-97.38668	562.517226	-393.145062	702.298855	0.30937	0.999751	35.859249
-159.949624	528.946866	-490.04133	664.913681	1.835296	1.762714	13.733329
-253.794041	483.932065	-521.322802	598.535923	1.072333	0.999751	16095.4619
-328.564389	447.309853	-597.619076	500.11373	1.072333	0.999751	22179.32676
-396.468073	406.872828	-667.048685	413.135978	-0.453593	-1.289137	22215.18601
-456.742129	310.739523	-716.641262	291.06194	-1.979518	0.236788	22205.2675
-500.993968	256.569169	-726.559778	133.891616	-5.031369	-1.289137	22183.90454
-541.430993	153.569199	-718.930151	77.432373	-1.979518	1.762714	22175.51195
-576.527279	88.717367	-729.611629	-53.034255	0.30937	0.999751	22168.64528
-578.816167	3.26554	-664.759796	-205.626802	0.30937	-0.526174	22183.90454
-562.79395	-90.578876	-638.819063	-305.574921	0.30937	1.762714	22193.06009
-588.734683	-183.66033	-538.870945	-400.1823	-1.216555	0.999751	22204.50453
-533.038403	-257.667716	-537.345019	-542.093369	-0.453593	0.236788	22196.87491
-472.764347	-327.097325	-400.011727	-570.32299	-0.453593	-1.289137	22203.74157
-401.808812	-393.475083	-317.611751	-687.056289	0.30937	0.236788	22231.20823
-342.297719	-456.80099	-201.641415	-692.397028	1.835296	0.236788	22243.41563
-261.423668	-506.393568	-125.345141	-775.559967	1.072333	0.999751	22244.17859
-184.364432	-562.089848	31.825182	-799.974774	1.835296	1.762714	22242.65267
-95.860755	-593.37132	102.017754	-788.530333	0.30937	0.236788	22234.26008
17.057731	-613.971314	196.625134	-774.034041	1.835296	-0.526174	22227.39341
72.75401	-607.104649	327.854724	-712.997022	-0.453593	-0.526174	22230.44527
177.279905	-603.289836	411.780625	-659.589631	0.30937	0.236788	22226.63045
261.968769	-552.934295	527.750961	-581.004469	-2.742481	-2.0521	22216.71194
331.398378	-507.919493	587.262055	-509.285971	-1.216555	-1.289137	22225.86749
397.013173	-443.830624	655.928701	-400.945263	1.072333	2.525677	22231.97119
458.813155	-378.215828	700.943503	-300.234181	-0.453593	0.999751	22214.42305
509.168696	-309.549182	747.48423	-215.545318	-0.453593	0.236788	22201.45268
564.864976	-225.623281	739.854602	-133.908305	1.072333	0.999751	22207.55638
554.94646	-125.675162	748.247192	-5.730565	-3.505444	-2.0521	22167.88232
567.916827	-21.91223	704.758316	149.913833	-1.216555	0.236788	22188.48232
560.287199	49.806267	636.854633	223.921219	-2.742481	-2.0521	22209.08231
539.687205	160.435864	633.802782	353.624884	1.072333	0.999751	22178.5638
473.309447	219.946958	556.743545	453.573003	0.30937	-0.526174	22206.03046
470.257596	319.895076	472.054682	487.143363	-1.216555	0.236788	22211.3712
394.724285	403.058014	360.662122	595.484072	0.30937	2.525677	22196.87491
372.598366	463.332071	284.365848	652.706277	1.072333	0.999751	22223.5786
303.93172	514.450574	162.29181	719.084035	1.835296	-0.526174	22256.386
216.191005	560.228338	35.639996	754.943284	1.072333	-1.289137	22234.26008
139.894731	575.487593	-75.752563	760.284023	1.835296	-0.526174	22237.31193
65.887346	584.643146	-148.996986	782.409942	2.598258	1.762714	22179.32676
8.66514	557.93945	-271.071024	751.12847	0.30937	0.999751	22222.05268
-91.282978	554.124636	-362.626553	726.713662	-1.216555	0.236788	38.148137
-176.734805	520.554276	-445.789491	661.098867	-1.216555	2.525677	14.496292
-249.216265	512.161686	-524.374653	620.661842	1.072333	2.525677	9527.115696
-322.460687	456.465406	-618.982032	474.935959	-1.979518	-2.0521	22161.77862
-383.497706	416.791344	-645.685728	426.869307	1.072333	0.236788	22219.00082
-436.905098	335.154331	-704.433859	308.610083	-3.505444	-1.289137	22196.87491
-488.786564	239.783989	-741.819033	149.150871	-1.979518	0.236788	22190.7712
-533.038403	182.561783	-741.05607	75.906448	-2.742481	0.999751	22179.32676
-575.764316	91.769218	-713.589412	-37.775	-2.742481	0.236788	22000.03052
-602.468012	26.917385	-667.811647	-178.160144	0.30937	0.999751	22190.7712
-591.786534	-69.21592	-635.00425	-269.715672	0.30937	0.999751	22209.84527
-581.105055	-143.223305	-553.367237	-368.137865	-1.216555	0.999751	22204.50453
-543.719881	-223.334393	-557.18205	-515.389673	-0.453593	-0.526174	22194.58602
-502.519893	-313.363995	-448.078379	-605.419276	-1.216555	-1.289137	22202.21564
-425.460657	-391.949157	-338.974708	-669.508146	0.30937	0.999751	22230.44527
-354.505122	-449.934325	-229.108074	-701.552581	1.835296	0.236788	22238.07489
-297.282917	-511.734307	-136.789582	-774.797004	1.072333	0.236788	22245.70452
-205.727389	-562.85281	-33.02665	-773.271078	1.072333	0.999751	22244.94156
-90.520015	-578.112065	105.069605	-800.737737	0.30937	0.236788	22224.34156
-24.90522	-620.075016	191.284394	-745.041457	1.835296	-0.526174	22228.91934
78.857712	-611.682426	328.617687	-723.6785	1.072333	0.236788	22233.49712
168.124352	-583.452804	407.965812	-659.589631	0.30937	0.236788	22215.18601
241.368775	-571.245401	501.047266	-591.685947	0.30937	-0.526174	22221.28971
326.057639	-512.49727	579.632428	-516.915599	0.30937	-1.289137	22232.73415
387.094658	-463.667655	597.18057	-435.278586	0.30937	1.762714	22222.05268
450.420565	-392.71212	692.550913	-298.708256	0.30937	1.762714	22215.94897
495.435367	-317.178809	729.173124	-214.019392	-3.505444	0.236788	22200.68972
545.027944	-215.704765	748.247192	-137.723118	0.30937	0.236788	22202.21564
559.524236	-119.57146	717.728683	-2.678714	-2.742481	-2.815062	22175.51195
561.050162	-40.986298	722.306459	127.787914	-1.979518	0.236788	22194.58602
551.131646	58.198857	671.187956	224.684182	-1.216555	-2.0521	22204.50453
534.346466	140.598833	622.358341	323.869337	1.835296	0.999751	22183.14158
506.879808	243.598802	599.469459	454.335965	0.30937	1.762714	22200.68972
455.761304	306.92471	452.980613	487.143363	0.30937	0.999751	22202.21564
414.561316	375.591356	351.506569	597.77296	-0.453593	0.999751	22195.34898
363.442813	451.88763	302.676954	651.943314	0.30937	0.999751	22225.10453
296.302092	512.161686	193.573283	722.898849	-0.453593	-1.289137	22252.57118
213.902117	547.257972	55.477027	752.654395	3.361221	-0.526174	22235.02304
146.761396	562.517226	-44.471091	756.469209	3.361221	1.762714	22241.88971
91.828079	572.435742	-154.337725	770.202538	0.30937	0.236788	22195.34898
-14.223742	577.776481	-249.708067	770.965501	-1.216555	-1.289137	22217.4749
-78.312612	551.835748	-367.967292	722.135886	2.598258	2.525677	75.533311
-172.157028	527.420941	-454.182081	686.276637	-0.453593	1.762714	14.496292
-249.979227	505.295021	-530.478355	619.898879	-1.216555	0.999751	971.251564
-317.119948	481.643176	-588.463523	500.876692	0.30937	-0.526174	22129.73418
-370.52734	412.97653	-641.870914	409.321164	1.072333	0.236788	22221.28971
-441.482874	339.732107	-708.248672	331.498965	-1.216555	-0.526174	22186.19343
-484.208788	261.146945	-757.84125	136.943467	-3.505444	-1.289137	22190.7712
-539.905067	171.117342	-714.352374	98.032367	-0.453593	1.762714	22185.43046
-565.082838	105.502547	-701.382008	-38.537963	1.072333	2.525677	22020.63051
-604.7569	30.732199	-665.522759	-178.923106	-1.216555	-0.526174	22196.11194
-600.179124	-44.038149	-631.189436	-253.693454	1.835296	0.999751	22202.21564
-573.475428	-143.986268	-568.626492	-364.323051	1.072333	0.999751	22197.63787
-545.245807	-232.489945	-529.715392	-497.078568	0.30937	-0.526174	22195.34898
-504.045819	-303.44548	-448.841342	-607.708164	1.072333	-0.526174	22196.87491
-437.668061	-381.267679	-323.715453	-681.71555	-0.453593	0.999751	22224.34156
-352.216234	-442.304698	-264.967322	-712.997022	2.598258	2.525677	22240.36378
-300.334768	-498.763941	-113.9007	-751.145159	4.887146	2.525677	22254.09711
-209.542202	-546.06763	-20.819246	-771.745153	1.072333	-0.526174	22241.88971
-103.490382	-615.497239	73.02517	-787.004408	0.30937	-1.289137	22225.10453
-17.275593	-627.704643	188.232543	-744.278494	-0.453593	-0.526174	22232.73415
65.887346	-613.971314	316.410283	-748.093308	-1.216555	-2.0521	22230.44527
156.679911	-608.630575	394.995445	-672.559997	0.30937	0.999751	22214.42305
235.265073	-559.80096	486.550974	-602.367425	-0.453593	0.999751	22225.10453
320.7169	-520.88986	572.765763	-524.545226	-0.453593	0.999751	22232.73415
371.07244	-462.904692	646.010186	-474.189685	1.835296	2.525677	22215.18601
451.946491	-401.10471	693.313875	-320.834175	-1.979518	0.236788	22214.42305
503.064994	-327.097325	720.017571	-214.782355	-1.216555	0.236788	22205.2675
535.872392	-239.35661	725.35831	-171.293479	0.30937	-0.526174	22183.90454
550.368684	-143.223305	712.387944	6.476839	-1.979518	-1.289137	22183.14158
557.998311	-38.69741	714.676832	110.239771	-0.453593	-0.526174	22199.16379
548.079795	51.332193	681.106472	216.291591	-1.979518	-2.0521	22199.16379
534.346466	131.44328	645.247223	339.891555	-1.216555	0.236788	22185.43046
519.850174	219.183995	594.12872	451.284114	0.30937	3.288639	22205.2675
467.968708	300.821008	488.076899	487.143363	-0.453593	2.525677	22188.48232
454.235379	387.79876	410.2547	564.202599	-0.453593	-0.526174	22201.45268
380.990956	452.650592	292.758438	661.86183	2.598258	0.236788	22230.44527
317.665049	519.02835	197.388096	692.380339	3.361221	0.236788	22248.75637
236.790999	555.650562	51.662214	754.943284	2.598258	0.999751	22238.83786
158.205837	583.11722	-27.685911	767.150687	4.124184	0.999751	22243.41563
91.065116	594.561661	-140.604396	770.965501	1.072333	0.999751	22196.11194
-17.275593	568.620928	-233.68585	761.046986	-0.453593	0.236788	22219.76379
-79.075574	558.702413	-356.522851	720.609961	-1.216555	0.236788	93.844417
-160.712587	540.391307	-452.656155	690.091451	-1.216555	0.236788	12.970367
-240.060712	499.191319	-510.641324	632.106283	0.30937	0.999751	57.222205
-306.43847	475.539474	-622.033883	530.632239	-0.453593	-0.526174	22117.52678
-362.897712	426.709859	-638.819063	435.261897	-0.453593	0.236788	22216.71194
-444.534725	350.413586	-741.05607	310.898971	-2.742481	0.999751	22182.37861
-481.919899	274.117312	-780.730132	132.36569	-1.979518	0.236788	22196.11194
-540.66803	176.458082	-788.35976	70.565709	-0.453593	0.999751	22184.6675
-588.734683	123.813653	-740.293107	-14.123155	-1.216555	0.236788	22074.0379
-597.127273	41.413677	-675.441275	-151.456448	-0.453593	0.236788	22201.45268
-571.949502	-80.660361	-647.211653	-226.989759	1.072333	0.236788	22206.03046
-554.401359	-143.223305	-576.256119	-365.086014	-1.979518	-1.289137	22187.71935
-544.482844	-243.171424	-535.056131	-479.530425	-0.453593	-1.289137	22196.87491
-508.623595	-296.578815	-420.611721	-588.634096	1.835296	-0.526174	22200.68972
-441.482874	-372.112126	-352.708037	-646.619264	-0.453593	0.236788	22213.66009
-349.164383	-450.697288	-246.656217	-734.359979	3.361221	3.288639	22244.17859
-304.149582	-502.578754	-168.834017	-756.485898	3.361221	1.762714	22254.09711
-224.801457	-552.171332	-28.448874	-754.19701	0.30937	-2.0521	22237.31193
-118.749637	-584.215767	74.551096	-768.693302	1.072333	0.999751	22229.6823
-39.401512	-621.600941	206.543649	-739.700718	2.598258	0.999751	22237.31193
54.442905	-604.815761	323.276948	-735.885904	1.072333	0.236788	22227.39341
145.998433	-601.000947	394.995445	-677.137773	1.072333	-0.526174	22219.00082
229.924334	-560.563922	490.365787	-603.893351	0.30937	-0.526174	22228.15638
304.694682	-522.415785	562.847247	-527.597077	1.072333	2.525677	22229.6823
380.990956	-486.556537	585.736129	-478.004499	-1.216555	-0.526174	22217.4749
435.924273	-417.88989	683.39536	-313.967511	-1.216555	0.236788	22214.42305
502.302031	-341.593617	713.150906	-243.774939	-1.979518	0.236788	22199.92676
503.064994	-217.993653	710.099056	-194.945324	-1.216555	-1.289137	22176.27491
545.027944	-133.30479	707.810167	-46.930553	-1.216555	-1.289137	22190.7712
570.205715	-28.015932	717.728683	131.602728	-0.453593	0.236788	22203.74157
548.079795	39.124789	707.810167	215.528629	-1.216555	-0.526174	22201.45268
511.457584	132.206243	617.780564	333.02489	-1.216555	-1.289137	22192.29713
514.509435	201.635852	583.447241	439.839673	1.072333	1.762714	22198.40083
484.753888	297.006194	501.047266	503.928543	0.30937	3.288639	22173.98602
450.420565	369.487654	412.543588	597.009997	1.072333	-0.526174	22201.45268
399.302062	464.095033	305.728805	659.572942	1.835296	-2.0521	22247.99341
334.450229	506.057984	179.076991	700.009967	2.598258	-0.526174	22239.60082
245.183589	550.309823	79.891835	726.713662	1.072333	0.236788	22238.83786
170.413241	583.11722	-45.997017	760.284023	1.072333	1.762714	22245.70452
78.094749	586.932034	-123.819216	783.172905	-1.979518	0.999751	22188.48232
14.768842	564.806115	-241.315477	775.543278	-0.453593	0.999751	22225.10453
-79.838537	564.043152	-328.293229	742.73588	3.361221	1.762714	249.488815
-146.979258	534.287605	-440.448752	696.195153	0.30937	0.999751	16.78518
-243.112563	506.820947	-533.530206	615.321103	-1.216555	0.236788	11.444441
-305.675507	461.043182	-608.300554	529.106314	1.072333	0.236788	22015.28977
-365.186601	440.443189	-627.374622	420.765605	-0.453593	-0.526174	22210.60823
-455.216204	357.28025	-712.826449	346.758219	-1.979518	0.236788	22186.95639
-484.97175	259.62102	-718.167188	151.439759	-1.979518	1.762714	22199.92676
-528.460626	197.821038	-787.596797	16.395354	-1.979518	0.999751	22174.74899
-591.786534	110.080323	-705.196821	-1.152789	-1.216555	0.236788	22094.6379
-594.075422	45.228491	-673.915349	-140.012007	-1.979518	0.236788	22207.55638
-571.18654	-57.008516	-644.922765	-231.567535	0.30937	-0.526174	22204.50453
-564.319875	-134.830715	-559.470939	-368.900828	0.30937	0.236788	22193.82305
-531.512477	-221.045504	-491.567255	-481.05635	1.072333	-0.526174	22202.97861
-504.808782	-291.238076	-452.656155	-584.819282	0.30937	0.236788	22197.63787
-443.0088	-369.823238	-342.026559	-630.597047	4.887146	3.288639	22219.00082
-362.897712	-430.097294	-252.759918	-702.315544	1.835296	1.762714	22246.46748
-303.386619	-494.186164	-171.122906	-752.671084	1.072333	0.999751	22252.57118
-228.616271	-545.304668	-68.122936	-789.293296	2.598258	0.236788	22231.20823
-128.668152	-571.245401	79.891835	-774.797004	-0.453593	-2.0521	22233.49712
-47.794102	-607.867612	172.973289	-754.19701	1.072333	0.236788	22241.12674
42.998464	-607.104649	295.810289	-721.389612	-1.216555	0.236788	22211.3712
140.657694	-619.312053	384.313967	-688.582215	-1.979518	-0.526174	22219.00082
218.479893	-575.823177	484.262085	-604.656313	-1.979518	-1.289137	22228.91934
307.746533	-530.045413	559.032434	-552.774847	-0.453593	2.525677	22218.23786
378.702068	-475.112096	589.550943	-481.819313	-1.979518	0.999751	22219.00082
421.427981	-411.023226	685.684248	-336.856393	-1.979518	-0.526174	22215.18601
496.961292	-326.334362	691.78795	-290.315666	-0.453593	-0.526174	22194.58602
511.457584	-272.92697	689.499062	-217.834206	-2.742481	-2.0521	22174.74899
543.502019	-149.327007	704.758316	-43.878702	0.30937	-0.526174	22189.24528
571.73164	-79.897398	740.617565	127.787914	1.072333	0.236788	22200.68972
552.657572	30.732199	716.96572	214.765666	-0.453593	0.236788	22205.2675
518.324249	123.813653	646.773148	334.550816	0.30937	-0.526174	22197.63787
512.220547	225.287697	591.839831	427.63227	-0.453593	0.236788	22196.11194
480.176112	293.19138	501.810228	513.847059	0.30937	0.236788	22177.80084
435.924273	364.146915	414.069514	595.484072	2.598258	-0.526174	22214.42305
409.220577	445.783928	329.38065	654.232202	2.598258	-1.289137	22234.26008
342.842819	493.85058	206.543649	683.224786	3.361221	-0.526174	22241.12674
254.339142	554.887599	74.551096	735.106253	2.598258	1.762714	22244.17859
184.909533	572.435742	-13.952582	775.543278	1.072333	0.999751	22244.94156
88.013265	570.146854	-159.678465	747.313656	2.598258	1.762714	22196.11194
30.79106	577.776481	-244.367328	777.069203	-1.216555	0.236788	22225.86749
-85.179276	552.598711	-324.478416	738.921066	-0.453593	0.236788	803.399762
-144.69037	535.813531	-432.056162	703.82478	-0.453593	0.236788	18.311106
-230.142196	516.739462	-499.959845	623.713693	-0.453593	-1.289137	11.444441
-291.179215	473.250586	-564.811678	532.158165	-1.216555	-1.289137	21974.85275
-369.001414	428.998748	-636.530175	436.787822	0.30937	0.236788	22199.16379
-435.379172	360.332101	-697.567194	333.02489	-1.216555	1.762714	22190.7712
-485.734713	276.4062	-847.870853	160.595312	-1.979518	1.762714	22200.68972
-500.231005	209.265479	-804.381977	41.573125	-1.979518	0.999751	22150.33418
-573.475428	97.87292	-735.715331	-10.308341	-1.979518	-0.526174	22085.48235
-586.445794	34.547013	-667.048685	-114.071274	-1.979518	0.236788	22210.60823
-580.342092	-25.727044	-663.996834	-230.04161	0.30937	0.236788	22197.63787
-568.134689	-130.252939	-582.359821	-361.2712	-0.453593	0.236788	22199.16379
-534.564328	-217.993653	-551.841311	-484.871164	-1.216555	-0.526174	22204.50453
-499.468042	-301.919554	-456.470969	-551.248922	-0.453593	0.999751	22190.7712
-455.216204	-369.823238	-343.552484	-607.708164	-0.453593	0.999751	22217.4749
-381.971781	-423.993592	-219.189558	-674.848885	3.361221	0.999751	22252.57118
-298.04588	-475.875058	-172.648831	-727.493314	2.598258	0.999751	22251.04526
-247.690339	-543.015779	-107.796998	-830.493284	4.124184	0.236788	22235.786
-137.823705	-584.215767	67.684431	-773.271078	1.072333	-1.289137	22238.83786
-50.845953	-613.971314	172.973289	-760.300712	1.835296	0.236788	22238.83786
37.657724	-617.023165	282.07696	-716.811836	1.835296	2.525677	22216.71194
129.976216	-591.845394	353.032495	-701.552581	-1.979518	-0.526174	22224.34156
205.509527	-590.319469	470.528756	-627.545196	0.30937	0.236788	22231.97119
301.642831	-524.704674	547.587993	-569.560028	1.072333	3.288639	22219.00082
356.576148	-472.060245	579.632428	-486.397089	-1.216555	1.762714	22225.10453
426.005757	-413.312114	690.262024	-365.086014	-2.742481	-0.526174	22213.66009
480.176112	-355.326946	703.995354	-302.52307	-1.979518	-2.0521	22189.24528
527.479802	-252.326977	691.78795	-230.804572	-2.742481	-2.0521	22173.22306
526.716839	-172.215889	699.417577	-88.130541	0.30937	-0.526174	22190.00824
557.998311	-63.875181	674.239807	26.31387	-1.216555	-0.526174	22189.24528
558.761274	23.102571	687.973136	201.032337	1.835296	1.762714	22209.84527
535.872392	114.6581	674.239807	326.158226	-0.453593	0.236788	22203.74157
503.827957	197.058075	600.995384	408.558201	-0.453593	0.236788	22193.82305
476.361298	277.932126	514.780595	490.958177	0.30937	-0.526174	22186.19343
426.005757	364.909878	417.121365	587.091482	0.30937	-0.526174	22216.71194
405.405764	432.813561	331.669538	647.365538	1.835296	-0.526174	22225.86749
347.420596	496.139468	222.565867	697.721078	2.598258	-0.526174	22245.70452
252.050253	531.235754	51.662214	700.009967	1.072333	0.236788	22247.99341
184.909533	564.043152	-71.174787	697.721078	4.124184	0.999751	22239.60082
96.405855	583.11722	-126.108104	765.624762	1.835296	1.762714	22229.6823
34.605873	565.569077	-225.29326	764.098837	-0.453593	0.999751	22231.20823
-78.312612	556.413525	-348.130261	742.73588	1.072333	1.762714	994.140446
-134.771854	541.15427	-431.293199	703.061818	-1.979518	-1.289137	15.259255
-204.964426	506.057984	-504.537622	608.454438	0.30937	-0.526174	12.970367
-291.942178	485.45799	-557.18205	529.106314	0.30937	0.236788	21653.64544
-366.712526	438.917263	-627.374622	446.706338	0.30937	0.999751	22199.16379
-419.356955	356.517287	-686.885716	371.93599	-1.979518	0.999751	22193.06009
-490.31249	277.932126	-802.856052	155.254572	-1.216555	1.762714	22199.16379
-530.749515	210.028442	-741.05607	88.113852	-1.979518	0.999751	22154.14899
-555.164322	132.206243	-738.004219	16.395354	-0.453593	0.999751	22193.82305
-575.001353	54.384044	-676.204237	-130.093491	1.072333	0.236788	22215.18601
-579.57913	-34.882597	-641.870914	-232.330498	-0.453593	-0.526174	22194.58602
-572.712465	-118.045535	-599.907964	-336.856393	2.598258	-0.526174	22206.79342
-536.090254	-199.682548	-532.767243	-447.48599	1.072333	0.236788	22212.13416
-503.282856	-272.164008	-431.293199	-557.352624	0.30937	2.525677	22183.90454
-458.268055	-350.74917	-358.811739	-609.997053	0.30937	1.762714	22220.52675
-377.394004	-420.178779	-252.759918	-677.900736	0.30937	-0.526174	22253.33415
-320.171799	-481.97876	-183.330309	-736.648867	0.30937	0.236788	22234.26008
-254.557004	-538.438003	-139.841433	-853.382166	0.30937	-0.526174	22236.54897
-144.69037	-570.482438	52.425176	-780.900706	3.361221	0.999751	22244.17859
-57.712618	-614.734277	175.262177	-767.930339	-1.216555	-2.0521	22225.86749
24.687358	-621.600941	250.795488	-762.5896	-0.453593	-0.526174	22218.23786
123.872514	-613.971314	364.476936	-696.974805	0.30937	0.236788	22226.63045
213.139154	-572.771326	469.002831	-631.360009	-3.505444	-0.526174	22222.81564
303.93172	-538.438003	544.536142	-563.456326	0.30937	1.762714	22222.05268
351.235409	-501.815792	617.017602	-474.189685	0.30937	1.762714	22228.15638
428.294646	-427.045443	672.713881	-383.39712	-2.742481	-1.289137	22209.08231
477.124261	-343.882505	720.017571	-306.337883	-2.742481	-2.815062	22191.53417
531.294615	-274.452896	692.550913	-225.463833	-0.453593	-0.526174	22176.27491
560.287199	-177.556628	720.017571	-73.634249	-1.216555	0.236788	22188.48232
549.605721	-87.527025	633.039819	46.150901	0.30937	0.999751	22190.00824
563.33905	12.421093	698.654614	211.713815	0.30937	0.999751	22216.71194
543.502019	104.739584	672.713881	314.713784	1.072333	0.999751	22209.08231
519.087211	198.584001	620.069453	389.484133	0.30937	0.999751	22190.7712
464.916857	281.746939	539.195402	483.328549	-1.216555	-2.0521	22190.7712
445.079826	343.546921	443.82506	561.913711	-0.453593	-1.289137	22221.28971
400.065024	438.1543	346.16583	637.447022	3.361221	0.999751	22226.63045
342.079856	490.798729	266.054743	691.617377	3.361221	0.999751	22247.99341
253.576179	539.628344	76.839984	729.765513	-0.453593	0.236788	22247.99341
152.865098	563.280189	-15.478507	735.869215	4.124184	1.762714	22227.39341
93.354004	589.220922	-106.271073	725.9507	0.30937	0.236788	22231.97119
31.554023	578.539444	-223.004372	728.239588	0.30937	0.236788	22232.73415
-50.08299	548.020934	-316.848788	724.424774	-0.453593	-1.289137	1416.05884
-123.327413	534.287605	-409.167279	700.772929	-0.453593	0.236788	17.548143
-203.4385	515.9765	-518.270951	601.587774	-1.216555	-1.289137	11.444441
-275.91996	483.169102	-606.774628	562.676674	0.30937	0.236788	21522.41585
-375.868079	452.650592	-626.61166	460.439667	1.072333	1.762714	22203.74157
-408.675477	367.961729	-690.700529	366.595251	-2.742481	0.999751	22196.11194
-497.942117	297.006194	-743.344958	168.987902	-3.505444	0.236788	22192.29713
-524.645813	218.421032	-773.863468	59.88423	0.30937	1.762714	22154.91195
-563.556912	119.998839	-731.137554	18.684243	-0.453593	0.236788	22196.11194
-569.660614	66.591447	-710.537561	-132.382379	0.30937	0.236788	22203.74157
-587.97172	-28.015932	-663.233871	-213.256429	1.072333	0.236788	22200.68972
-572.712465	-111.17887	-573.204268	-330.752691	-0.453593	-1.289137	22213.66009
-548.297658	-195.867734	-535.056131	-445.960064	-1.979518	-0.526174	22209.08231
-509.386558	-292.001039	-497.670957	-551.248922	1.072333	0.999751	22190.7712
-468.949533	-355.326946	-364.152478	-606.182239	-0.453593	1.762714	22225.86749
-385.023632	-412.549151	-264.204359	-668.745183	0.30937	-0.526174	22252.57118
-323.22365	-485.030611	-181.041421	-717.574799	1.072333	0.236788	22235.02304
-257.608855	-533.860226	-89.485893	-810.656252	2.598258	0.236788	22241.88971
-151.557034	-574.297252	-1.745178	-789.293296	1.072333	1.762714	22239.60082
-78.312612	-607.867612	81.41776	-827.441433	-1.979518	-2.0521	22221.28971
29.265134	-605.578724	251.558451	-795.396998	1.072333	-1.289137	22220.52675
116.242886	-599.475022	368.291749	-706.89332	-2.742481	-0.526174	22226.63045
206.272489	-594.897245	444.588023	-637.463711	-1.979518	0.236788	22212.13416
311.561347	-543.778742	549.113918	-541.330406	-0.453593	0.236788	22225.10453
342.079856	-475.875058	599.469459	-487.160052	0.30937	0.999751	22234.26008
415.324279	-451.460251	649.062037	-393.315635	-2.742481	-0.526174	22193.82305
475.598335	-375.163977	702.469428	-300.234181	-3.505444	-2.0521	22194.58602
523.664988	-261.482529	714.676832	-204.863839	-1.216555	0.236788	22171.69713
556.472386	-176.030703	736.039789	-75.923137	-0.453593	0.999751	22184.6675
543.502019	-87.527025	668.136105	-7.25649	-2.742481	0.236788	22190.00824
568.679789	13.947019	650.587962	108.713846	-0.453593	-0.526174	22215.94897
541.213131	103.213659	671.187956	307.84712	-0.453593	1.762714	22202.97861
521.3761	192.480299	629.225005	396.350797	1.072333	0.999751	22197.63787
479.413149	273.354349	538.43244	484.854475	1.072333	0.999751	22200.68972
467.205745	349.650623	469.765793	578.698891	-2.742481	-3.578025	22215.18601
407.694652	424.420971	353.032495	650.417389	1.072333	-0.526174	22230.44527
348.946521	482.406139	231.72142	690.854414	1.835296	0.999751	22251.80822
246.709514	527.420941	79.891835	711.454408	1.835296	1.762714	22244.94156
189.487309	547.257972	-37.604427	714.506259	1.835296	1.762714	22229.6823
100.220669	563.280189	-107.796998	732.817364	1.072333	-0.526174	22235.02304
19.346619	566.33204	-209.271042	732.054402	-0.453593	0.236788	22233.49712
-33.29781	577.776481	-332.108043	661.098867	-0.453593	-1.289137	4978.331858
-112.645935	552.598711	-377.122845	703.82478	-0.453593	-0.526174	19.837031
-210.305165	507.583909	-457.233932	614.55814	-0.453593	-0.526174	12.207404
-278.208849	477.0654	-546.500572	574.121115	0.30937	0.999751	20583.20872
-367.475489	428.998748	-625.085734	479.513736	-1.979518	0.999751	22199.16379
-412.49029	369.487654	-668.57461	383.380431	-2.742481	1.762714	22194.58602
-479.631011	293.19138	-747.159772	183.484194	-1.216555	0.999751	22180.08972
-527.697664	213.843256	-768.522729	87.350889	-1.216555	-0.526174	22163.30454
-560.505061	143.650684	-705.196821	17.158317	-0.453593	0.236788	22203.74157
-585.682832	46.754416	-709.774598	-107.204609	-1.979518	-1.289137	22191.53417
-577.290242	-12.756677	-667.048685	-220.886057	2.598258	0.999751	22202.97861
-578.816167	-105.838131	-599.907964	-321.597138	-1.216555	-2.0521	22215.18601
-546.771732	-192.05292	-548.026498	-433.75266	0.30937	0.999751	22199.92676
-498.70508	-256.904753	-467.91541	-532.174853	-0.453593	0.999751	22194.58602
-491.075452	-359.14176	-360.337664	-591.685947	1.835296	2.525677	22230.44527
-394.179185	-411.023226	-264.967322	-655.774817	2.598258	2.525677	22246.46748
-325.512538	-465.19358	-171.122906	-737.41183	2.598258	-0.526174	22241.12674
-261.423668	-528.519487	-102.456259	-790.819221	2.598258	-1.289137	22244.17859
-162.238513	-559.80096	11.988151	-773.271078	3.361221	0.236788	22239.60082
-93.571866	-613.208351	50.899251	-850.330315	0.30937	0.236788	22225.10453
23.161432	-629.230569	275.210296	-778.611817	-1.216555	-0.526174	22222.81564
97.931781	-601.76391	362.188048	-710.708134	-1.979518	-0.526174	22224.34156
204.746564	-594.897245	452.21765	-648.145189	0.30937	2.525677	22219.00082
297.828018	-536.912077	534.617626	-561.167437	-1.216555	-0.526174	22226.63045
332.161341	-508.682456	609.387974	-497.84153	-0.453593	-0.526174	22231.97119
416.850205	-438.489884	669.66203	-380.345269	-0.453593	-0.526174	22198.40083
483.990926	-352.275095	686.447211	-307.863809	-3.505444	-0.526174	22199.16379
514.509435	-294.289927	726.121273	-217.071243	-1.216555	0.999751	22180.08972
558.761274	-190.526995	743.669416	-80.500913	1.072333	2.525677	22179.32676
541.213131	-95.156653	716.96572	4.950913	1.072333	0.999751	22194.58602
569.442752	5.554429	700.18054	138.469392	3.361221	0.999751	22218.23786
543.502019	83.376628	676.528695	288.773051	0.30937	-0.526174	22193.82305
520.613137	176.458082	613.202788	361.254511	-0.453593	-0.526174	22198.40083
490.85759	259.62102	542.247253	453.573003	-1.216555	-1.289137	22204.50453
453.472416	352.702474	484.262085	556.572972	-1.216555	-2.0521	22201.45268
427.531683	428.235785	358.373234	641.261836	3.361221	0.236788	22246.46748
363.442813	496.902431	240.11401	682.461824	1.072333	0.999751	22254.09711
256.62803	522.843164	131.773301	747.313656	1.072333	2.525677	22238.83786
191.776197	569.383891	-24.63406	746.550694	-1.216555	0.236788	22228.15638
131.502141	580.828332	-116.189589	716.795147	0.30937	0.236788	22240.36378
17.820693	587.694997	-206.982154	737.395141	-0.453593	-0.526174	22224.34156
-32.534847	545.732046	-348.130261	712.980333	0.30937	-0.526174	6699.575793
-107.305196	537.339456	-389.330248	713.743296	0.30937	0.999751	19.837031
-207.253314	529.709829	-483.174665	642.024799	1.072333	0.236788	13.733329
-283.549588	492.324655	-559.470939	584.039631	-0.453593	0.999751	20230.71993
-353.74216	455.702443	-633.478324	470.358183	-1.216555	1.762714	22201.45268
-418.593992	389.324685	-699.856082	371.93599	-2.742481	1.762714	22194.58602
-458.268055	313.791374	-736.478294	193.402709	-1.979518	0.236788	22186.19343
-515.49026	229.865473	-747.922735	111.765696	-0.453593	-1.289137	22168.64528
-555.927285	139.83587	-722.744964	49.202752	-1.216555	-0.526174	22202.97861
-577.290242	77.272926	-738.767182	-133.145342	1.072333	-0.526174	22193.82305
-577.290242	-32.593708	-689.174604	-212.493467	1.835296	0.999751	22195.34898
-574.238391	-94.39369	-589.989448	-304.811958	1.835296	0.236788	22221.28971
-551.349508	-181.371442	-591.515374	-435.278586	1.072333	0.999751	18249.3057
-514.727297	-284.371411	-470.204298	-515.389673	0.30937	0.236788	22183.14158
-490.31249	-337.01584	-368.730254	-587.871133	1.072333	1.762714	22227.39341
-391.890296	-412.549151	-284.041391	-662.641481	1.835296	0.999751	22235.786
-334.668091	-481.215798	-205.456229	-732.071091	2.598258	0.236788	22243.41563
-256.845892	-531.571338	-118.478477	-811.419215	1.835296	-0.526174	22244.17859
-170.631103	-575.823177	24.958518	-763.352563	1.072333	0.236788	10699.78942
-108.831121	-597.186134	98.202941	-835.834023	0.30937	-0.526174	22126.68233
26.213283	-606.341686	195.862171	-772.508116	-0.453593	0.999751	22220.52675
91.065116	-618.54909	353.795457	-704.604432	1.835296	0.999751	22215.18601
197.116936	-581.163916	440.010247	-648.145189	0.30937	0.999751	22218.23786
283.331726	-546.06763	517.832446	-575.663729	-1.216555	0.999751	22228.91934
332.161341	-486.556537	610.9139	-484.108201	-0.453593	-2.0521	22220.52675
402.353913	-436.200996	686.447211	-402.471188	-3.505444	-1.289137	22197.63787
493.909441	-369.060275	705.521279	-304.048995	-3.505444	-0.526174	22202.21564
512.220547	-285.897337	705.521279	-214.019392	-2.742481	0.236788	22173.22306
554.94646	-192.815883	725.35831	-84.315727	-0.453593	0.999751	22181.61565
557.235348	-108.889982	720.017571	27.839795	-0.453593	0.999751	22199.16379
549.605721	-23.438155	669.66203	127.024951	2.598258	0.999751	22200.68972
548.842758	81.850702	648.299074	248.336026	0.30937	-0.526174	22186.19343
524.427951	178.74697	625.410192	367.358213	-1.979518	-1.289137	22212.89712
493.909441	254.280281	535.380589	459.676705	-0.453593	0.236788	22210.60823
460.339081	319.895076	467.476905	547.417419	0.30937	-2.0521	22209.08231
422.953907	413.739493	360.662122	632.106283	0.30937	-0.526174	22245.70452
351.235409	465.620959	296.573252	658.047016	0.30937	0.236788	22252.57118
268.072471	522.843164	108.884419	708.402557	1.072333	1.762714	22228.91934
213.139154	561.754264	31.06222	751.891433	1.072333	0.999751	22236.54897
137.605843	572.435742	-74.226638	728.239588	1.072333	1.762714	22243.41563
54.442905	573.961668	-203.167341	751.891433	1.835296	0.236788	22216.71194
-39.401512	568.620928	-297.011757	706.113669	-1.216555	-1.289137	22222.05268
-87.468164	554.124636	-402.300615	694.669227	-1.979518	-0.526174	24.414808
-188.179246	514.450574	-473.256149	631.34332	0.30937	-0.526174	14.496292
-281.2607	493.85058	-534.293168	568.017413	-1.979518	0.999751	17672.50588
-328.564389	441.206151	-611.352405	484.854475	1.072333	2.525677	22199.16379
-397.993998	378.643207	-682.307939	375.750803	-3.505444	0.999751	22181.61565
-442.245837	306.161747	-714.352374	258.254542	-1.979518	-0.526174	22186.95639
-510.149521	233.680287	-750.974586	138.469392	-2.742481	-1.289137	22174.74899
-547.534695	154.332162	-703.670896	51.49164	-0.453593	-1.289137	22194.58602
-568.897651	68.117373	-696.804231	-86.604615	-3.505444	-1.289137	22194.58602
-581.868018	15.472944	-660.18202	-193.419398	1.072333	0.999751	22193.82305
-567.371726	-88.289988	-640.344989	-310.91566	1.072333	0.999751	22213.66009
-552.875434	-188.238107	-582.359821	-448.248952	0.30937	0.999751	22202.97861
-528.460626	-241.645498	-492.330218	-513.100785	0.30937	0.999751	22206.79342
-488.023601	-343.119542	-394.670987	-597.026686	1.072333	0.999751	22227.39341
-404.860663	-395.763971	-283.278428	-651.960003	1.835296	-1.289137	22238.07489
-350.690309	-453.749139	-221.478446	-754.959973	0.30937	-1.289137	22244.94156
-259.13478	-531.571338	-133.737731	-788.530333	1.072333	0.236788	22246.46748
-185.127395	-559.037997	20.380741	-777.085892	0.30937	0.236788	22227.39341
-105.016307	-607.867612	86.758499	-837.359948	-1.216555	0.236788	22230.44527
13.242917	-643.726861	229.432531	-766.404414	-1.216555	-0.526174	22226.63045
79.620675	-595.660208	348.454718	-720.626649	-1.216555	-0.526174	22214.42305
172.702129	-601.76391	411.780625	-655.011854	0.30937	0.236788	22224.34156
263.494695	-553.697258	521.64726	-573.374841	0.30937	0.999751	22233.49712
339.028005	-503.341717	588.025018	-507.760046	-0.453593	-1.289137	22213.66009
397.776136	-456.80099	661.26944	-392.552673	-2.742481	-1.289137	22202.21564
477.887224	-386.608418	665.084254	-333.804542	-3.505444	-1.289137	22208.31935
516.798323	-294.289927	711.624981	-205.626802	-1.216555	1.762714	22167.11936
557.998311	-202.734399	736.802751	-100.337944	1.072333	1.762714	22188.48232
574.020528	-114.230721	716.202757	3.424988	1.072333	2.525677	22206.03046
553.420535	-9.704826	701.706465	139.232355	0.30937	0.999751	22199.92676
525.953876	75.747	678.817583	251.387877	0.30937	-0.526174	22186.95639
516.798323	172.643268	627.69908	354.387847	-1.216555	-0.526174	22212.13416
476.361298	256.569169	547.587993	447.469301	1.072333	-0.526174	22206.03046
464.916857	345.835809	452.21765	520.713723	-0.453593	-1.289137	22212.89712
418.37613	412.97653	380.499153	634.395171	1.072333	0.999751	22247.99341
360.390962	491.561692	259.188078	663.387755	2.598258	1.762714	22252.57118
307.746533	528.183903	154.662183	718.321072	1.072333	0.999751	22232.73415
217.71693	548.020934	-14.715545	748.839582	1.835296	0.236788	22239.60082
123.109551	578.539444	-72.700713	747.313656	-0.453593	-0.526174	22239.60082
66.650308	576.250556	-197.063639	725.9507	-1.979518	0.236788	22217.4749
-14.986704	560.228338	-269.545099	709.165519	1.072333	0.236788	22227.39341
-105.016307	540.391307	-377.122845	700.009967	0.30937	-0.526174	26.703696
-195.04591	519.02835	-445.789491	666.439606	-0.453593	0.236788	12.207404
-248.453302	490.798729	-535.819094	580.98778	0.30937	1.762714	12377.54448
-333.142166	451.88763	-609.826479	498.587804	-1.216555	0.999751	22180.85269
-397.993998	395.428387	-672.389424	392.535984	-1.979518	0.999751	22181.61565
-467.423607	324.472853	-722.744964	255.202691	-1.979518	-0.526174	22191.53417
-502.519893	251.22843	-748.685697	138.469392	-1.216555	0.236788	22183.90454
-540.66803	150.517349	-710.537561	59.121268	-3.505444	-1.289137	22184.6675
-573.475428	85.665516	-712.826449	-63.715733	1.072333	0.999751	22203.74157
-591.786534	-7.415938	-664.759796	-188.078659	-1.216555	-0.526174	22193.06009
-578.816167	-81.423323	-625.085734	-312.441585	0.30937	0.999751	22194.58602
-559.742099	-148.564044	-596.09315	-500.130419	0.30937	0.999751	22204.50453
-515.49026	-275.215859	-508.352435	-478.767462	1.072333	2.525677	22204.50453
-471.238421	-324.808437	-436.633938	-602.367425	0.30937	-1.289137	22225.10453
-414.016216	-395.763971	-291.671018	-645.856301	3.361221	-0.526174	22244.17859
-349.164383	-480.452835	-208.50808	-690.10814	3.361221	-0.526174	22249.51933
-292.705141	-525.467636	-91.011818	-800.737737	1.072333	-0.526174	22235.786
-185.890357	-560.563922	-33.02665	-739.700718	1.072333	-0.526174	22232.73415
-98.912605	-593.37132	86.758499	-818.28588	0.30937	0.999751	22232.73415
-2.779301	-600.237985	241.639935	-754.19701	0.30937	0.236788	22224.34156
84.198451	-610.919463	347.691756	-716.811836	-0.453593	1.762714	22215.94897
177.279905	-584.97873	439.247284	-675.611848	-1.216555	0.236788	22226.63045
259.679881	-546.830593	529.276887	-578.71558	1.072333	-0.526174	22230.44527
339.028005	-497.238015	597.943533	-514.626711	-0.453593	0.236788	22217.4749
398.539099	-454.512102	652.113888	-397.893412	-1.979518	-1.289137	22206.03046
451.946491	-376.689903	693.313875	-341.434169	-0.453593	0.236788	22206.79342
495.435367	-306.497331	683.39536	-234.619386	-1.216555	0.999751	22168.64528
547.316833	-208.075138	741.380528	-114.834236	-0.453593	1.762714	22204.50453
573.257566	-119.57146	708.57313	-1.915751	0.30937	0.999751	22207.55638
562.576087	-21.149267	703.995354	141.521243	0.30937	0.999751	22186.95639
548.079795	65.065522	649.824999	249.861952	2.598258	1.762714	22199.16379
529.76869	140.598833	651.350925	347.521182	0.30937	-1.289137	22207.55638
501.539068	246.650653	575.054651	427.63227	0.30937	-2.815062	22196.87491
475.598335	313.028411	458.321352	522.239649	1.072333	0.999751	22217.4749
419.902056	397.717275	381.262116	619.898879	3.361221	2.525677	22254.86007
390.146509	456.465406	266.817705	675.595159	0.30937	1.762714	22239.60082
303.168757	521.317239	144.743667	697.721078	2.598258	1.762714	22238.07489
220.768781	556.413525	4.358524	736.632178	1.072333	-2.0521	22240.36378
143.709545	584.643146	-58.967383	763.335874	1.835296	0.236788	22229.6823
54.442905	573.198705	-167.308092	743.498843	1.835296	0.236788	22223.5786
-2.016338	562.517226	-287.856204	735.106253	1.072333	0.999751	22229.6823
-105.77927	555.650562	-371.782105	718.321072	-0.453593	-2.0521	34.333323
-175.971842	532.76168	-498.43392	651.180351	1.835296	0.999751	14.496292
-251.505153	494.613543	-564.811678	540.550755	1.835296	3.288639	10654.01166
-327.801427	450.361704	-613.641293	511.558171	-1.979518	0.999751	22166.3564
-394.179185	393.902462	-668.57461	413.135978	-2.742481	-0.526174	22183.90454
-475.053235	306.161747	-725.796815	263.595281	-1.216555	0.236788	22196.87491
-491.838415	236.732138	-747.922735	152.202722	-0.453593	0.236788	22181.61565
-525.408775	168.828454	-693.75238	65.22497	-3.505444	-0.526174	22191.53417
-561.268024	87.191441	-731.900517	-49.219441	-1.979518	-2.815062	22204.50453
-577.290242	17.761832	-667.811647	-195.708286	0.30937	0.236788	22193.82305
-586.445794	-77.60851	-618.219069	-301.760107	0.30937	0.999751	22196.11194
-585.682832	-183.66033	-608.300554	-489.44894	0.30937	2.525677	22198.40083
-539.142105	-249.275126	-495.382069	-529.885965	1.835296	2.525677	22210.60823
-478.868048	-320.993623	-423.663571	-606.945202	-0.453593	0.236788	22212.13416
-420.88288	-380.504716	-301.589534	-648.908152	1.072333	-2.0521	22244.94156
-363.660675	-440.778773	-209.271042	-715.28591	0.30937	-1.289137	22250.2823
-275.156998	-504.10468	-128.396992	-769.456265	2.598258	1.762714	22229.6823
-188.179246	-556.749109	-29.211837	-748.856271	1.072333	1.762714	22237.31193
-100.438531	-590.319469	79.891835	-809.89329	1.835296	0.999751	22234.26008
-22.616332	-626.94168	219.514016	-749.619233	-0.453593	0.236788	22213.66009
81.909563	-610.1565	327.854724	-723.6785	-1.979518	1.762714	22221.28971
158.205837	-594.134283	448.402837	-678.663699	-0.453593	0.236788	22231.97119
243.657663	-557.512071	484.262085	-581.767431	-0.453593	-0.526174	22218.23786
329.872453	-503.341717	578.869465	-526.071152	0.30937	-0.526174	22222.05268
396.250211	-459.089878	658.217589	-417.730443	-5.031369	-1.289137	22207.55638
454.998341	-388.897306	691.78795	-355.930461	-1.216555	0.999751	22200.68972
488.568702	-309.549182	704.758316	-230.04161	-0.453593	3.288639	22180.08972
525.953876	-214.17884	742.14349	-109.493497	-3.505444	-1.289137	22202.21564
551.894609	-109.652945	708.57313	-5.730565	-1.216555	-0.526174	22203.74157
567.153864	-38.69741	709.336093	134.654579	0.30937	0.236788	22193.06009
558.761274	57.435895	665.084254	259.017505	1.072333	0.999751	22199.92676
538.924243	170.35438	670.424993	352.098959	0.30937	-1.289137	22205.2675
502.302031	226.050659	559.795396	391.773021	0.30937	-1.289137	22192.29713
445.079826	333.628405	501.047266	509.269282	-0.453593	0.999751	22220.52675
420.665018	404.58394	396.521371	612.269252	1.072333	2.525677	22254.09711
377.939105	476.302437	308.780656	683.987749	2.598258	1.762714	22240.36378
281.042837	509.872798	166.106624	719.846998	1.072333	0.236788	22240.36378
210.087303	553.361674	48.610363	743.498843	-0.453593	-1.289137	22241.12674
140.657694	559.465376	-45.234054	778.595129	1.072333	0.236788	22226.63045
52.154016	567.857966	-178.752533	764.098837	-0.453593	-0.526174	22224.34156
-11.934853	567.857966	-278.700651	734.34329	1.072333	0.999751	22231.97119
-95.860755	548.020934	-364.152478	722.135886	0.30937	0.999751	66.377758
-166.053326	518.265388	-461.048746	672.543308	-1.216555	0.236788	15.259255
-248.453302	503.006133	-557.18205	555.810009	1.835296	2.525677	8716.849269
-317.882911	457.991332	-591.515374	518.424835	-0.453593	0.999751	22148.04529
-389.601408	396.954313	-658.656094	397.11376	1.835296	1.762714	22190.7712
-455.216204	339.732107	-744.870884	286.484163	-1.216555	-0.526174	22197.63787
-492.601378	264.961759	-710.537561	159.069386	0.30937	0.999751	22180.85269
-513.201372	189.428448	-741.05607	58.358305	-1.216555	-0.526174	22196.11194
-553.638397	84.902553	-727.322741	-40.063888	-1.216555	-0.526174	22212.13416
-586.445794	13.947019	-636.530175	-151.456448	-0.453593	-0.526174	22190.7712
-578.816167	-71.504808	-625.085734	-278.108262	1.835296	0.999751	22198.40083
-588.734683	-134.830715	-581.596858	-445.960064	0.30937	1.762714	22196.11194
-539.905067	-243.934386	-544.974647	-506.997083	4.124184	2.525677	22190.00824
-464.371756	-343.882505	-406.115429	-592.44891	0.30937	0.999751	22218.23786
-432.327322	-381.267679	-306.16731	-634.41186	4.124184	0.236788	22252.57118
-371.290303	-456.038027	-197.826601	-694.685916	1.835296	-0.526174	22249.51933
-285.838476	-514.023195	-135.263657	-766.404414	2.598258	1.762714	22231.20823
-194.282948	-545.304668	12.751114	-773.271078	1.835296	1.762714	22238.07489
-103.490382	-597.949096	90.573313	-776.322929	-0.453593	-0.526174	22233.49712
-25.668183	-620.837978	198.914022	-758.774786	-2.742481	-1.289137	22211.3712
72.75401	-613.208351	333.958426	-716.811836	1.835296	1.762714	22226.63045
155.916949	-596.423171	425.513955	-672.559997	0.30937	0.999751	22232.73415
239.84285	-564.378736	453.743576	-624.493345	-1.216555	-1.289137	22215.18601
316.139123	-527.756525	550.639844	-541.330406	0.30937	-1.289137	22225.10453
380.990956	-466.719506	643.721297	-436.041549	-0.453593	1.762714	22212.89712
441.265012	-393.475083	678.054621	-399.419337	-1.979518	0.999751	22190.00824
488.568702	-312.601033	706.284242	-275.056411	-1.216555	0.236788	22180.85269
522.139062	-240.882535	761.217559	-120.937938	1.072333	0.236788	22210.60823
533.583503	-143.986268	721.543497	4.187951	-0.453593	0.236788	22202.21564
561.050162	-28.015932	705.521279	123.210138	-0.453593	-1.289137	22194.58602
573.257566	60.487746	687.210173	233.839734	1.072333	0.236788	22205.2675
529.76869	144.413647	648.299074	334.550816	0.30937	-1.289137	22196.11194
500.776106	238.258063	546.82503	407.032276	-0.453593	-1.289137	22189.24528
455.761304	300.821008	480.447272	506.217431	-0.453593	0.999751	22222.81564
427.531683	396.954313	379.73619	609.980364	2.598258	1.762714	22253.33415
364.205776	467.909847	275.210296	629.817395	1.835296	1.762714	22241.88971
287.146539	512.161686	176.02514	720.609961	4.124184	0.999751	22245.70452
223.057669	551.072785	57.002953	755.706246	1.072333	-0.526174	22242.65267
152.865098	573.961668	-29.974799	775.543278	1.835296	0.236788	22227.39341
60.546607	587.694997	-158.152539	751.12847	-0.453593	-1.289137	22227.39341
-14.223742	573.198705	-246.656217	752.654395	1.072333	-0.526174	22229.6823
-76.786686	552.598711	-343.552484	730.528476	0.30937	1.762714	83.162938
-150.794072	536.576493	-439.685789	673.306271	2.598258	1.762714	13.733329
-257.608855	509.872798	-566.337603	603.113699	0.30937	0.236788	466.170232
-316.356986	450.361704	-610.589442	530.632239	-1.979518	1.762714	22104.55641
-383.497706	416.791344	-657.893132	411.610052	-2.742481	0.236788	22188.48232
-452.164353	338.206182	-748.685697	278.091573	-1.216555	-0.526174	22187.71935
-477.342123	253.517318	-725.033853	170.513827	-2.742481	-1.289137	22172.4601
-508.623595	165.776603	-697.567194	61.410156	-0.453593	0.999751	22201.45268
-551.349508	113.132174	-711.300523	-8.782416	0.30937	0.999751	22212.13416
-581.868018	16.99887	-678.493126	-160.612001	1.072333	-0.526174	22183.14158
-577.290242	-54.719628	-627.374622	-265.137896	-1.216555	0.999751	22198.40083
-591.786534	-143.223305	-616.693144	-409.337853	-0.453593	1.762714	22192.29713
-552.875434	-231.726983	-512.930212	-508.523009	2.598258	0.236788	22179.32676
-469.712496	-293.526964	-398.485801	-580.241506	-0.453593	-0.526174	22219.76379
-430.801396	-359.14176	-328.293229	-624.493345	3.361221	0.999751	22254.86007
-382.734744	-449.934325	-214.611782	-724.441463	1.835296	0.999751	22244.17859
-290.416252	-495.71209	-132.974769	-758.774786	2.598258	1.762714	22232.73415
-201.912575	-559.80096	-3.271103	-790.056259	0.30937	0.236788	22238.83786
-114.934823	-580.400953	92.099239	-808.367364	1.072333	1.762714	22234.26008
-43.216326	-609.393537	192.81032	-768.693302	-1.216555	0.236788	22215.18601
68.939197	-607.104649	324.039911	-719.100724	-0.453593	0.999751	22227.39341
145.998433	-596.423171	415.595439	-670.271109	-0.453593	0.236788	22230.44527
235.265073	-572.008363	488.839862	-586.345208	-0.453593	-1.289137	22217.4749
323.768751	-513.260233	568.187986	-572.611879	-0.453593	-0.526174	22225.10453
384.042807	-462.141729	642.195372	-449.774878	-2.742481	-0.526174	22210.60823
454.998341	-404.919524	635.328707	-357.456387	-2.742481	1.762714	22190.00824
496.198329	-331.675101	691.024987	-282.686038	-0.453593	1.762714	22174.74899
533.583503	-225.623281	755.87682	-127.04164	-1.216555	0.236788	22208.31935
547.316833	-119.57146	734.513863	-6.493528	-1.216555	1.762714	22194.58602
555.709423	-55.48259	675.00277	115.58051	2.598258	-1.289137	22201.45268
551.894609	52.095155	702.469428	247.573064	1.072333	-0.526174	22209.84527
538.16128	135.258094	636.09167	345.232294	-1.216555	0.236788	22189.24528
517.561286	223.761771	586.499092	408.558201	-1.216555	0.236788	22190.7712
477.887224	308.450635	510.202818	508.50632	-1.216555	-0.526174	22224.34156
453.472416	380.169132	390.417669	616.084066	2.598258	1.762714	22247.99341
368.020589	458.754294	275.210296	613.795177	1.835296	0.999751	22243.41563
316.139123	508.346872	205.017724	712.980333	0.30937	-0.526174	22245.70452
239.84285	551.072785	61.580729	755.706246	0.30937	-0.526174	22238.83786
155.916949	570.146854	-39.130352	775.543278	1.072333	0.236788	22227.39341
74.279936	574.72463	-113.9007	757.995135	-0.453593	-1.289137	22228.15638
14.768842	576.250556	-251.996956	748.839582	-0.453593	-1.289137	22227.39341
-72.971872	554.887599	-345.841372	738.158103	-1.216555	-0.526174	100.711081
-159.949624	525.895015	-453.419118	682.461824	-1.216555	1.762714	14.496292
-229.379233	503.769096	-522.848727	612.269252	-1.979518	1.762714	12.970367
-323.22365	464.095033	-577.019082	518.424835	-2.742481	-1.289137	22082.43049
-363.660675	412.213567	-719.693113	346.758219	-1.216555	0.999751	22187.71935
-449.875464	341.258033	-740.293107	278.854536	-1.979518	-0.526174	22177.03787
-485.734713	271.065461	-778.441244	140.75828	-1.216555	-1.289137	22170.17121
-529.986552	196.295113	-747.159772	90.40274	-1.216555	-1.289137	22203.74157
-563.556912	95.584031	-728.848666	-19.463894	0.30937	0.236788	22216.71194
-601.705049	39.887752	-653.315355	-152.982373	-0.453593	0.236788	22180.85269
-575.001353	-57.771479	-649.500542	-242.249013	-2.742481	0.236788	22202.21564
-567.371726	-140.934417	-583.885746	-417.730443	2.598258	2.525677	22193.06009
-560.505061	-232.489945	-497.670957	-487.160052	-0.453593	-0.526174	22167.11936
-479.631011	-317.941772	-435.870975	-564.982251	-1.216555	-2.0521	22222.81564
-446.823614	-382.793605	-345.07841	-635.937786	3.361221	0.236788	22253.33415
-390.364371	-431.62322	-274.122875	-761.826637	1.072333	-0.526174	22237.31193
-298.04588	-512.49727	-145.945135	-743.515532	1.072333	0.999751	22233.49712
-209.542202	-543.015779	-36.078501	-782.426631	1.072333	0.236788	22241.12674
-123.327413	-596.423171	59.291841	-788.530333	-1.979518	-0.526174	22227.39341
-40.927437	-633.045382	195.862171	-752.671084	-1.216555	-0.526174	22215.94897
54.442905	-619.312053	315.647321	-733.597016	-1.979518	-0.526174	22226.63045
144.472508	-604.052798	397.284333	-673.32296	-1.216555	-0.526174	22227.39341
232.213222	-572.008363	491.12875	-621.441494	-1.979518	-0.526174	22216.71194
315.376161	-525.467636	569.713912	-552.011885	-1.216555	-1.289137	22225.10453
385.568732	-481.97876	655.165738	-439.0934	1.835296	0.999751	22209.08231
466.442783	-401.10471	627.69908	-383.39712	-1.979518	1.762714	22192.29713
491.620553	-340.067691	685.684248	-281.923076	-1.216555	1.762714	22165.59343
552.657572	-246.986237	703.995354	-219.360131	-2.742481	-0.526174	22209.08231
575.546454	-156.193672	729.936087	-16.412043	1.072333	0.236788	22199.16379
567.916827	-44.801112	739.854602	107.18792	-0.453593	-0.526174	22206.03046
554.183497	29.969236	694.076838	240.706399	-0.453593	-1.289137	22212.89712
519.087211	135.258094	652.87685	326.921188	-1.979518	-2.0521	22189.24528
503.064994	219.946958	564.373173	376.513766	-0.453593	0.999751	22191.53417
483.227963	287.850641	507.91393	514.610022	-0.453593	0.999751	22227.39341
443.5539	385.509872	440.010247	616.847028	1.072333	1.762714	22242.65267
400.827987	443.49504	284.365848	622.95073	1.835296	0.999751	22244.17859
327.583564	493.087617	154.662183	664.913681	4.124184	0.236788	22250.2823
236.028036	547.257972	66.921468	754.943284	0.30937	-0.526174	22231.97119
165.072501	572.435742	-43.708129	762.572911	-0.453593	0.236788	22228.15638
73.516973	577.013518	-146.708098	767.91365	0.30937	0.999751	22230.44527
14.00588	579.302407	-213.848819	734.34329	-1.979518	-2.0521	22222.05268
-69.920021	560.228338	-331.34508	719.846998	-1.216555	0.236788	276.955473
-153.08296	537.339456	-425.95246	677.121085	-1.979518	0.999751	16.022217
-214.119979	503.006133	-529.715392	619.135917	0.30937	0.999751	10.681478
-310.253284	463.332071	-608.300554	523.002612	-4.268406	-2.0521	21967.98608
-369.764377	431.287636	-684.596828	352.098959	-2.742481	-0.526174	22186.19343
-438.431023	350.413586	-780.730132	246.810101	-1.979518	0.236788	22187.71935
-498.70508	264.961759	-744.107921	183.484194	-1.979518	-0.526174	22171.69713
-543.719881	197.058075	-736.478294	82.01015	-1.979518	-0.526174	22202.97861
-568.897651	123.813653	-704.433859	-15.649081	2.598258	1.762714	22219.76379
-603.993937	36.072938	-667.048685	-128.567566	1.072333	1.762714	22186.95639
-592.549496	-47.09	-643.39684	-236.908274	-1.216555	0.999751	22193.82305
-546.008769	-139.408491	-589.989448	-375.00453	-1.979518	0.236788	22184.6675
-552.112471	-216.467728	-526.663541	-487.160052	0.30937	0.236788	22161.77862
-501.756931	-287.423262	-439.685789	-550.485959	0.30937	-1.289137	22241.88971
-459.031017	-349.986207	-327.530267	-606.182239	3.361221	-0.526174	22254.09711
-391.127334	-436.200996	-258.100658	-726.730351	1.072333	0.999751	22230.44527
-305.675507	-485.030611	-203.167341	-769.456265	0.30937	0.999751	22231.97119
-217.17183	-549.119481	-26.922948	-778.611817	-1.216555	0.236788	22241.12674
-131.720003	-584.97873	60.817766	-764.878488	0.30937	-0.526174	22224.34156
-47.794102	-604.815761	190.521432	-758.774786	-1.216555	1.762714	22217.4749
52.916979	-601.76391	291.232513	-740.463681	0.30937	0.236788	22228.15638
137.605843	-598.712059	397.284333	-680.189624	-0.453593	-0.526174	22226.63045
231.45026	-575.823177	452.21765	-626.782233	1.072333	-0.526174	22220.52675
287.909502	-523.941711	543.773179	-563.456326	0.30937	-0.526174	22228.15638
360.390962	-477.400984	633.802782	-453.589692	-1.979518	0.236788	22210.60823
427.531683	-420.941741	597.943533	-415.441555	-0.453593	1.762714	22192.29713
474.07241	-332.438064	680.343509	-307.863809	-4.268406	-2.0521	22162.54158
536.635354	-244.697349	686.447211	-188.841622	0.30937	-0.526174	22206.79342
564.864976	-148.564044	718.491646	-47.693516	-1.216555	-0.526174	22199.16379
567.916827	-52.430739	747.48423	86.587926	0.30937	0.236788	22207.55638
566.390901	39.124789	709.336093	228.498995	1.072333	-1.289137	22215.18601
534.346466	116.946988	663.558329	310.136008	-0.453593	-1.289137	22192.29713
513.746472	203.161777	568.187986	418.476717	0.30937	1.762714	22194.58602
479.413149	294.717306	511.728744	498.587804	2.598258	2.525677	22230.44527
436.687236	366.435803	434.669508	599.298885	0.30937	0.236788	22237.31193
402.353913	450.361704	314.884358	656.521091	-0.453593	-1.289137	22243.41563
316.139123	520.554276	140.165891	681.698861	0.30937	-1.289137	22247.99341
247.472477	545.732046	71.499245	738.921066	1.072333	0.236788	22231.20823
179.568793	566.33204	-12.426656	754.180321	-0.453593	0.236788	22226.63045
89.539191	577.776481	-166.545129	743.498843	-0.453593	0.999751	22228.91934
4.850327	570.146854	-247.419179	757.232172	0.30937	-0.526174	22220.52675
-43.979288	554.887599	-321.426565	729.002551	-1.979518	0.236788	889.614551
-134.008891	530.472792	-435.870975	697.721078	-2.742481	0.999751	15.259255
-229.379233	499.954282	-501.485771	604.639625	1.072333	2.525677	12.207404
-288.890327	468.67281	-573.967231	543.602606	-1.216555	-0.526174	21924.49721
-374.342154	409.161716	-647.211653	418.476717	-1.979518	-1.289137	22188.48232
-400.282887	352.702474	-720.456076	284.958238	-1.979518	0.236788	22172.4601
-474.290272	288.613604	-710.537561	192.639747	-0.453593	0.999751	22173.22306
-534.564328	196.295113	-775.389393	78.958299	-0.453593	0.236788	22197.63787
-551.349508	113.895137	-718.167188	-29.38241	0.30937	0.999751	22219.76379
-580.342092	45.991454	-665.522759	-102.626833	-0.453593	0.999751	22190.00824
-593.312459	-43.275187	-654.078318	-230.804572	-0.453593	0.999751	22209.08231
-568.134689	-120.334423	-599.907964	-366.61194	-1.216555	0.236788	22197.63787
-553.638397	-210.364026	-516.745025	-445.197101	0.30937	-1.289137	22168.64528
-504.045819	-288.949188	-430.530236	-547.434108	1.072333	-0.526174	22231.97119
-452.927315	-366.008424	-325.241378	-597.026686	1.072333	0.236788	22254.09711
-392.653259	-426.282481	-287.856204	-713.759985	1.072333	0.999751	22230.44527
-321.697725	-496.475052	-241.315477	-766.404414	1.835296	2.525677	22231.97119
-233.95701	-539.200966	-76.515526	-778.611817	4.124184	0.999751	22246.46748
-156.134811	-572.008363	57.765915	-783.189594	1.072333	-1.289137	22219.00082
-56.186692	-624.652792	159.239959	-797.685886	-2.742481	-1.289137	22219.00082
36.131799	-629.230569	306.491768	-719.863687	0.30937	0.999751	22230.44527
156.679911	-596.423171	389.654706	-680.952587	1.072333	-1.289137	22225.86749
223.057669	-572.008363	462.899129	-629.834084	-1.216555	-0.526174	22220.52675
267.309508	-541.489854	561.321322	-545.908183	-0.453593	1.762714	22228.91934
355.813186	-494.186164	613.965751	-465.797095	-2.742481	2.525677	22206.79342
429.820571	-427.808406	612.439825	-398.656375	-1.216555	0.999751	22193.82305
500.013143	-361.430648	720.017571	-279.634188	-2.742481	-0.526174	22168.64528
524.427951	-263.008455	710.862018	-199.5231	-1.979518	-2.0521	22202.97861
548.842758	-166.112187	672.713881	-71.34536	-0.453593	-0.526174	22197.63787
560.287199	-75.319622	699.417577	80.484224	0.30937	-0.526174	22210.60823
556.472386	13.947019	720.780534	204.84715	0.30937	1.762714	22217.4749
548.079795	113.132174	671.187956	310.898971	0.30937	0.236788	22195.34898
501.539068	208.502517	614.728713	407.795238	0.30937	0.999751	22199.92676
471.783522	284.79879	512.491707	500.876692	-0.453593	0.999751	22227.39341
444.316863	367.198766	435.43247	593.195183	1.072333	-0.526174	22237.31193
399.302062	431.287636	329.38065	660.335904	1.072333	0.999751	22245.70452
332.924304	477.828363	209.5955	687.802563	4.124184	-0.526174	22247.99341
252.050253	528.183903	69.973319	733.580327	3.361221	0.999751	22228.91934
181.857682	573.198705	-26.922948	725.187737	1.835296	0.236788	22230.44527
102.509557	558.702413	-173.411794	689.328488	0.30937	-0.526174	22228.15638
18.583656	569.383891	-206.982154	746.550694	-1.979518	0.236788	22215.18601
-59.238543	568.620928	-322.189527	729.765513	-1.979518	0.999751	1175.725578
-130.95704	520.554276	-436.633938	707.639594	0.30937	1.762714	16.022217
-232.431084	503.769096	-496.907994	641.261836	-2.742481	0.236788	13.733329
-302.623656	483.169102	-570.91538	526.054463	-4.268406	-1.289137	21584.97879
-368.238452	435.865412	-664.759796	431.447083	-1.979518	-1.289137	22184.6675
-413.253253	373.302468	-730.374592	296.402679	-2.742481	-0.526174	22163.30454
-470.475458	272.591386	-747.922735	217.817517	-0.453593	2.525677	22175.51195
-518.542111	213.843256	-744.870884	114.054585	0.30937	1.762714	22194.58602
-550.586546	139.83587	-773.100505	-60.663882	-1.979518	-0.526174	22213.66009
-572.712465	54.384044	-659.419057	-96.523131	-0.453593	-1.289137	22192.29713
-596.36431	-20.386305	-662.470908	-210.204578	0.30937	0.999751	22212.89712
-590.260608	-120.334423	-583.122784	-336.09343	0.30937	-0.526174	22202.21564
-566.608763	-202.734399	-551.078349	-438.330437	0.30937	-1.289137	22175.51195
-497.942117	-279.793635	-444.263565	-528.36004	0.30937	0.236788	22236.54897
-462.845831	-341.593617	-358.048776	-587.108171	2.598258	0.999751	22255.62304
-406.386588	-416.363965	-264.204359	-696.974805	1.072333	0.236788	22228.91934
-334.668091	-482.741723	-242.07844	-752.671084	2.598258	3.288639	22235.786
-237.771824	-541.489854	-57.441458	-791.582184	1.072333	0.999751	22242.65267
-160.712587	-595.660208	46.321474	-784.715519	-1.979518	-0.526174	22215.18601
-73.734835	-612.445388	117.277009	-822.863656	0.30937	-1.289137	22220.52675
28.502172	-600.237985	304.20288	-729.782202	1.835296	0.999751	22231.97119
147.524359	-616.260202	386.602855	-677.900736	0.30937	0.236788	22218.23786
223.057669	-581.926879	472.054682	-674.848885	-1.216555	-1.289137	22220.52675
268.072471	-531.571338	549.113918	-566.508177	-1.216555	0.999751	22228.91934
366.494664	-482.741723	638.380558	-464.27117	-3.505444	1.762714	22200.68972
428.294646	-416.363965	642.958335	-394.841561	0.30937	0.236788	22193.82305
496.961292	-344.645468	724.595348	-297.18233	-0.453593	-0.526174	22172.4601
514.509435	-259.956604	699.417577	-196.471249	-1.979518	-0.526174	22199.16379
551.131646	-169.164038	671.187956	-69.819435	0.30937	-0.526174	22198.40083
575.546454	-67.689994	739.09164	36.232386	-0.453593	-0.526174	22208.31935
565.627938	17.761832	723.069422	210.18789	-0.453593	0.236788	22215.94897
546.55387	102.450696	675.00277	304.795269	-1.216555	0.236788	22199.16379
511.457584	197.821038	616.254639	408.558201	1.835296	0.999751	22202.97861
494.672404	271.065461	539.195402	493.247065	0.30937	1.762714	22229.6823
454.998341	366.435803	443.062098	571.069264	1.072333	0.999751	22238.07489
395.487248	438.1543	317.173246	643.550724	2.598258	0.236788	22247.99341
335.976155	501.480208	246.980674	670.25442	1.835296	-1.289137	22246.46748
262.731732	544.969084	92.862201	719.846998	1.072333	0.236788	22225.86749
195.591011	564.806115	-61.256271	718.321072	1.072333	0.236788	22230.44527
91.828079	583.11722	-150.522912	687.0396	-0.453593	-2.0521	22227.39341
22.39847	583.11722	-217.663633	738.921066	-0.453593	0.999751	22212.13416
-51.608916	553.361674	-287.856204	732.817364	-0.453593	1.762714	4090.243233
-128.668152	557.93945	-419.848758	716.032184	-0.453593	0.999751	19.074068
-210.305165	499.191319	-499.959845	652.706277	-0.453593	-0.526174	11.444441
-304.149582	465.620959	-573.967231	545.128531	-0.453593	0.236788	21450.69735
-359.082899	435.102449	-639.582026	465.780406	-4.268406	-0.526174	22186.95639
-435.379172	351.176548	-717.404225	328.447114	-1.979518	-0.526174	22153.38603
-465.134719	297.006194	-685.35979	235.36566	-2.742481	0.999751	22181.61565
-516.253223	218.421032	-765.470878	96.506442	-1.216555	0.999751	22196.87491
-573.475428	113.895137	-784.544946	-17.175006	0.30937	-0.526174	22209.08231
-584.156906	60.487746	-678.493126	-88.893503	-2.742481	-1.289137	22195.34898
-589.497645	-29.541857	-638.056101	-202.574951	0.30937	1.762714	22216.71194
-585.682832	-97.445541	-588.463523	-323.123064	-1.216555	0.236788	22201.45268
-565.082838	-195.104771	-536.582057	-435.278586	-0.453593	-0.526174	22178.5638
-504.045819	-270.638082	-447.315416	-526.834114	2.598258	0.999751	22242.65267
-465.134719	-353.801021	-363.389515	-586.345208	1.835296	0.236788	22251.80822
-401.045849	-422.467667	-277.937689	-690.871103	0.30937	-0.526174	22231.20823
-317.119948	-469.771357	-223.004372	-743.515532	0.30937	-0.526174	22234.26008
-236.245898	-525.467636	-95.589595	-770.98219	-0.453593	0.236788	22241.88971
-163.764438	-571.245401	15.802965	-792.345147	1.072333	2.525677	22219.76379
-72.971872	-623.126867	135.588115	-777.848855	-1.979518	-2.0521	22221.28971
3.324401	-627.704643	295.810289	-737.41183	0.30937	-1.289137	22230.44527
113.191035	-592.608357	366.765824	-700.026656	-0.453593	0.999751	22214.42305
196.353974	-578.875028	455.269501	-644.330376	0.30937	0.236788	22224.34156
288.672465	-544.541705	561.321322	-542.093369	-0.453593	1.762714	22231.20823
348.183558	-501.815792	604.047235	-471.137835	-1.216555	2.525677	22193.82305
422.190944	-443.830624	662.032403	-386.448971	-2.742481	0.236788	22189.24528
482.465	-369.823238	688.736099	-289.552703	-1.979518	-0.526174	22172.4601
524.427951	-289.712151	729.936087	-215.545318	-0.453593	0.236788	22196.87491
548.079795	-197.393659	713.150906	-78.974988	0.30937	0.236788	22200.68972
565.627938	-87.527025	728.410161	25.550907	1.072333	-1.289137	22203.74157
566.390901	9.369242	710.099056	194.165672	3.361221	-0.526174	22209.84527
545.027944	97.87292	670.424993	264.358244	-0.453593	1.762714	22210.60823
509.931659	180.272895	619.30649	382.617468	-0.453593	1.762714	22205.2675
498.487218	278.695088	548.350955	481.802624	-0.453593	0.236788	22224.34156
456.524267	350.413586	464.425054	573.358152	1.835296	0.236788	22240.36378
388.620583	433.576524	332.432501	635.158134	3.361221	-0.526174	22251.80822
357.339111	481.643176	201.965873	674.832196	1.072333	-0.526174	22244.17859
266.546545	528.946866	113.462195	745.024768	1.072333	0.236788	22229.6823
185.672495	572.435742	-10.137768	733.580327	0.30937	0.236788	22234.26008
100.220669	557.176487	-158.152539	655.758128	1.072333	-1.289137	22229.6823
17.057731	576.250556	-206.219191	743.498843	-1.979518	-2.0521	22211.3712
-43.216326	570.909817	-326.767304	720.609961	0.30937	0.236788	5492.568743
-114.934823	538.102419	-404.589503	727.476625	1.072333	3.288639	19.074068
-188.179246	517.502425	-482.411702	645.07665	1.072333	-2.0521	13.733329
-277.445886	483.932065	-564.048715	573.358152	-2.742481	-1.289137	20458.84579
-344.586607	431.287636	-657.893132	461.20263	-2.742481	0.236788	22182.37861
-417.83103	394.665424	-704.433859	362.017474	-1.216555	0.999751	22153.38603
-459.79398	299.295082	-712.063486	242.995287	-0.453593	0.999751	22187.71935
-501.756931	218.421032	-741.05607	105.661995	-1.216555	0.999751	22199.92676
-565.8458	139.83587	-766.23384	-25.567596	1.835296	0.236788	22196.87491
-597.127273	69.643298	-682.307939	-106.441646	1.072333	0.236788	22190.00824
-587.208757	-8.941863	-638.056101	-195.708286	-0.453593	-0.526174	22219.00082
-594.075422	-111.17887	-596.856113	-310.91566	-0.453593	-1.289137	22196.11194
-574.238391	-173.741815	-522.085765	-426.885996	-1.216555	-1.289137	22182.37861
-507.09767	-266.823269	-443.500603	-504.708195	2.598258	0.236788	22245.70452
-466.660645	-332.438064	-404.589503	-590.160021	1.072333	0.999751	22247.23045
-412.49029	-415.601002	-275.648801	-687.056289	1.072333	1.762714	22233.49712
-327.801427	-497.238015	-211.559931	-747.330345	1.072333	0.999751	22237.31193
-239.297749	-542.252817	-65.071085	-793.108109	2.598258	0.999751	22238.83786
-167.579252	-583.452804	1.306673	-810.656252	1.072333	-0.526174	22219.00082
-79.075574	-593.37132	123.380711	-789.293296	1.072333	0.236788	22226.63045
5.613289	-612.445388	239.351047	-742.752569	-0.453593	-0.526174	22230.44527
101.746594	-610.1565	374.395451	-716.048873	-0.453593	0.999751	22219.00082
184.14657	-591.082432	439.247284	-656.53778	1.072333	0.999751	22228.91934
290.961353	-546.830593	533.854663	-555.826698	1.072333	1.762714	22233.49712
349.709484	-504.867642	600.232421	-492.500791	-1.216555	0.999751	22193.06009
413.798354	-426.282481	636.854633	-397.130449	-2.742481	0.999751	22198.40083
481.702037	-356.089909	705.521279	-289.552703	-1.979518	-0.526174	22179.32676
530.531652	-269.875119	723.832385	-196.471249	-1.216555	0.236788	22190.00824
543.502019	-178.319591	737.565714	-84.315727	1.072333	0.999751	22208.31935
569.442752	-101.260355	697.128689	9.52869	0.30937	-0.526174	22199.16379
558.761274	-3.601124	694.839801	168.224939	0.30937	-1.289137	22197.63787
554.183497	94.058106	660.506478	251.387877	-0.453593	0.236788	22211.3712
531.294615	190.191411	605.573161	355.15081	0.30937	1.762714	22205.2675
494.672404	263.435834	571.239837	504.691506	0.30937	0.236788	22217.4749
457.28723	342.783958	467.476905	572.59519	0.30937	-2.0521	22209.84527
412.272428	413.739493	375.921377	631.34332	1.072333	-2.0521	22249.51933
376.41318	480.880214	250.795488	666.439606	1.835296	-0.526174	22235.786
268.835434	522.080201	118.802934	736.632178	1.835296	0.999751	22233.49712
180.331756	560.991301	-30.737762	729.002551	0.30937	1.762714	22235.02304
117.005849	563.280189	-128.396992	682.461824	2.598258	0.999751	22224.34156
31.554023	576.250556	-205.456229	767.150687	1.835296	0.999751	22219.00082
-32.534847	554.887599	-274.885838	745.024768	0.30937	0.236788	20427.56432
-113.408897	548.020934	-379.411733	732.054402	0.30937	2.525677	22.125919
-191.994059	516.739462	-486.226516	651.943314	0.30937	-1.289137	13.733329
-275.156998	483.169102	-541.159833	593.195183	-1.216555	-0.526174	20091.09775
-320.171799	446.54689	-630.426473	455.861891	-0.453593	0.236788	22179.32676
-392.653259	354.991362	-712.826449	377.276729	0.30937	1.762714	22152.62307
-462.845831	304.635821	-701.382008	253.676766	-2.742481	0.999751	22188.48232
-507.860632	237.495101	-754.789399	119.395324	-0.453593	0.236788	22200.68972
-558.216173	138.309945	-717.404225	16.395354	-0.453593	-0.526174	22183.90454
-602.468012	66.591447	-715.115337	-84.315727	-0.453593	0.236788	22187.71935
-585.682832	-12.756677	-669.337573	-188.078659	-1.216555	-0.526174	22210.60823
-586.445794	-95.919615	-604.48574	-323.886026	-0.453593	-1.289137	22190.00824
-576.527279	-189.001069	-556.419088	-435.278586	-0.453593	-1.289137	22186.95639
-510.912483	-266.823269	-465.626522	-500.130419	2.598258	0.236788	22254.86007
-460.556943	-343.119542	-360.337664	-588.634096	1.072333	1.762714	22235.02304
-390.364371	-398.815822	-268.782136	-689.345177	1.835296	2.525677	22236.54897
-330.090315	-443.830624	-199.352527	-746.567383	1.072333	0.236788	22241.88971
-249.216265	-507.919493	-81.856265	-782.426631	0.30937	-0.526174	22226.63045
-163.001475	-559.80096	34.114071	-790.056259	1.072333	0.236788	22222.05268
-99.675568	-613.208351	134.062189	-787.004408	3.361221	0.236788	22228.91934
11.716991	-619.312053	244.691786	-731.308128	1.072333	0.236788	22222.81564
88.013265	-610.1565	345.402867	-713.759985	-1.979518	-2.0521	22218.23786
174.991017	-582.689842	452.21765	-642.80445	-1.979518	0.999751	22228.91934
268.835434	-538.438003	521.64726	-564.982251	-1.979518	0.236788	22222.05268
341.316894	-498.000978	598.706496	-494.026717	-0.453593	0.999751	22196.11194
406.168726	-440.778773	656.691664	-421.545257	-2.742481	-2.815062	22202.21564
482.465	-371.349164	699.417577	-310.152697	-1.979518	-0.526174	22183.14158
522.139062	-292.764002	731.462012	-202.574951	-0.453593	0.236788	22196.11194
557.998311	-188.238107	705.521279	-112.545348	0.30937	0.999751	22204.50453
551.131646	-104.312206	732.987938	5.713876	1.072333	0.999751	22200.68972
554.94646	-19.623342	706.284242	166.699014	1.072333	0.236788	22196.87491
541.976094	78.798851	628.462043	235.36566	-0.453593	-1.289137	22209.84527
509.168696	169.591417	604.047235	362.017474	0.30937	1.762714	22215.18601
480.939075	255.043243	530.03985	453.573003	0.30937	1.762714	22213.66009
466.442783	343.546921	480.447272	554.284084	1.835296	-1.289137	22226.63045
436.687236	406.872828	352.269532	637.447022	1.072333	-1.289137	22251.04526
353.524297	477.0654	276.736221	684.750712	1.835296	-0.526174	22229.6823
265.02062	538.865382	116.514046	747.313656	0.30937	0.999751	22237.31193
213.139154	563.280189	-18.530358	718.321072	0.30937	0.999751	22237.31193
110.902147	575.487593	-113.9007	700.772929	-1.216555	0.999751	22209.08231
59.783644	583.11722	-207.745117	762.572911	-1.979518	-0.526174	22219.76379
-31.771885	562.517226	-247.419179	738.921066	0.30937	1.762714	22231.20823
-111.120009	547.257972	-398.485801	730.528476	-0.453593	0.999751	24.414808
-183.601469	522.080201	-487.752441	656.521091	-0.453593	0.236788	11.444441
-266.764408	485.45799	-552.604274	587.091482	-0.453593	-0.526174	17347.48375
-345.34957	437.391338	-627.374622	471.884108	-1.216555	0.236788	22168.64528
-381.208818	389.324685	-693.75238	380.32858	-3.505444	-0.526174	22158.72677
-460.556943	315.3173	-695.278306	271.224908	-1.979518	1.762714	22190.00824
-511.675446	222.998809	-726.559778	162.8842	0.30937	0.999751	22198.40083
-542.193956	156.62105	-731.900517	25.550907	2.598258	1.762714	22186.95639
-576.527279	81.850702	-717.404225	-75.160174	1.835296	1.762714	22189.24528
-587.97172	-0.549273	-650.263504	-192.656436	1.072333	0.999751	22212.89712
-575.001353	-87.527025	-622.033883	-311.678622	-0.453593	-1.289137	22196.87491
-562.030987	-165.349225	-532.767243	-445.197101	0.30937	0.236788	22195.34898
-503.282856	-244.697349	-483.937628	-492.500791	1.072333	0.999751	22250.2823
-477.342123	-320.993623	-384.752472	-584.05632	1.835296	0.999751	22238.07489
-403.334738	-404.919524	-331.34508	-680.189624	3.361221	2.525677	22241.12674
-330.090315	-485.030611	-206.982154	-728.256277	-0.453593	-0.526174	22239.60082
-256.845892	-524.704674	-102.456259	-764.878488	2.598258	-0.526174	22226.63045
-183.601469	-565.904661	8.9363	-787.004408	1.072333	-1.289137	22224.34156
-98.149643	-594.134283	105.069605	-778.611817	1.072333	0.999751	22230.44527
6.376252	-618.54909	243.165861	-730.545165	1.072333	-0.526174	22215.18601
80.383638	-605.578724	362.95101	-716.048873	0.30937	0.999751	22225.86749
175.75398	-594.897245	436.195433	-696.211842	-2.742481	0.236788	22228.15638
259.679881	-557.512071	540.721328	-567.271139	0.30937	1.762714	22212.13416
340.553931	-499.526903	592.602794	-508.523009	-0.453593	0.999751	22199.16379
404.642801	-462.904692	620.832415	-423.071182	-1.216555	-1.289137	22206.79342
475.598335	-346.171393	687.973136	-294.893442	1.072333	0.236788	22176.27491
505.353882	-293.526964	729.936087	-218.597169	-1.979518	0.236788	22200.68972
554.183497	-201.971436	762.743484	-112.545348	-1.216555	-0.526174	22209.84527
563.33905	-89.815914	723.832385	21.736094	-0.453593	-0.526174	22191.53417
558.761274	-11.993714	710.862018	164.410125	0.30937	1.762714	22200.68972
551.894609	59.724783	659.743515	219.343442	-0.453593	-0.526174	22206.79342
516.798323	164.250678	591.839831	341.41748	0.30937	0.999751	22199.16379
483.227963	257.332132	501.047266	442.128562	2.598258	0.236788	22218.23786
469.494634	330.576554	473.580607	553.521121	1.835296	-0.526174	22230.44527
408.457615	410.687642	358.373234	633.632209	3.361221	0.236788	22250.2823
354.28726	471.724661	246.217712	683.987749	1.072333	0.236788	22234.26008
287.146539	509.109835	156.951071	735.869215	2.598258	0.999751	22238.83786
213.139154	558.702413	25.721481	716.795147	-1.979518	-1.289137	22231.97119
114.716961	562.517226	-80.33034	716.795147	0.30937	0.999751	22212.89712
54.442905	573.198705	-159.678465	751.891433	-0.453593	0.236788	22224.34156
-32.534847	563.280189	-285.567316	750.365507	0.30937	0.999751	22231.20823
-104.253345	554.887599	-374.833956	719.084035	-1.979518	-2.0521	35.096286
-189.705171	522.080201	-473.256149	659.572942	-0.453593	0.236788	12.970367
-259.897743	482.406139	-528.189466	590.906295	1.072333	0.999751	16372.41737
-344.586607	451.88763	-636.530175	496.298916	-1.216555	0.999751	22153.38603
-401.808812	387.79876	-681.544977	386.432282	-3.505444	0.236788	22161.01566
-478.868048	321.421002	-716.641262	262.832318	1.072333	1.762714	22199.92676
-497.179154	251.22843	-745.633846	163.647163	-0.453593	0.999751	22187.71935
-539.905067	175.695119	-725.033853	49.965715	1.835296	0.236788	22195.34898
-584.919869	91.769218	-714.352374	-78.974988	1.835296	0.236788	22202.97861
-593.312459	1.739615	-659.419057	-178.160144	-0.453593	-0.526174	22202.97861
-587.208757	-97.445541	-640.344989	-386.448971	1.072333	-0.526174	22196.11194
-552.112471	-159.245523	-589.989448	-383.39712	-1.216555	-0.526174	22201.45268
-506.334707	-265.297343	-494.619106	-478.004499	4.887146	3.288639	22248.75637
-484.208788	-331.675101	-390.093211	-567.271139	3.361221	0.999751	22241.12674
-405.623626	-386.608418	-306.16731	-658.063705	-0.453593	0.236788	22239.60082
-330.853278	-450.697288	-226.819185	-732.834053	1.835296	-0.526174	22238.83786
-265.238482	-519.363934	-120.767365	-781.663668	2.598258	2.525677	22228.15638
-193.519985	-572.008363	0.54371	-782.426631	1.072333	-2.0521	22227.39341
-105.77927	-611.682426	103.54368	-776.322929	-1.979518	-1.289137	22226.63045
-6.594114	-616.260202	240.876972	-732.834053	-0.453593	-0.526174	22216.71194
80.383638	-608.630575	358.373234	-706.89332	3.361221	1.762714	22227.39341
170.413241	-591.082432	386.602855	-701.552581	-1.216555	2.525677	22228.91934
252.813216	-546.06763	514.780595	-591.685947	1.835296	3.288639	22211.3712
326.820602	-516.312084	593.365757	-506.23412	-1.979518	0.999751	22187.71935
386.331695	-442.304698	633.039819	-441.382288	0.30937	0.236788	22207.55638
464.153894	-402.630636	694.839801	-297.18233	-0.453593	-0.526174	22175.51195
508.405733	-317.178809	742.14349	-224.70087	-1.216555	-0.526174	22206.03046
545.027944	-224.097355	752.824969	-107.204609	0.30937	-1.289137	22215.94897
562.576087	-124.149237	745.958304	7.239802	-1.979518	0.236788	22183.14158
561.813125	-6.652975	695.602764	165.936051	0.30937	0.999751	22202.97861
557.998311	62.776634	684.921285	235.36566	-0.453593	1.762714	22206.79342
528.242764	151.280311	621.595378	309.373045	1.072333	0.999751	22186.19343
505.353882	238.258063	563.61021	404.743387	3.361221	-1.289137	22234.26008
473.309447	332.865443	479.684309	550.46927	-0.453593	-2.0521	22206.79342
409.220577	398.480238	394.995445	615.321103	1.835296	-1.289137	22242.65267
368.783552	457.991332	288.943625	699.247004	1.835296	0.999751	22238.07489
303.93172	520.554276	162.29181	738.158103	3.361221	1.762714	22241.88971
220.005819	548.783897	15.040002	754.943284	-1.216555	0.236788	22229.6823
141.420657	573.198705	-62.019234	732.817364	2.598258	1.762714	22216.71194
59.783644	578.539444	-153.574763	762.572911	-0.453593	-0.526174	22227.39341
-16.51263	567.095003	-264.967322	754.943284	-0.453593	0.999751	22228.91934
-92.045941	549.54686	-378.64877	709.928482	-1.216555	-2.815062	36.622211
-188.942208	509.109835	-511.404286	661.098867	0.30937	0.999751	15.259255
-256.082929	499.191319	-532.767243	606.16555	-1.979518	0.999751	9962.004456
-337.719942	441.969114	-632.715361	471.121146	-1.216555	0.236788	22137.36381
-392.653259	393.139499	-673.915349	399.402648	-2.742481	-0.526174	22165.59343
-456.742129	324.472853	-690.700529	289.536014	-1.216555	0.999751	22199.92676
-486.497676	253.517318	-717.404225	152.202722	0.30937	0.999751	22190.7712
-539.142105	174.932156	-731.137554	46.913864	-0.453593	-1.289137	22193.06009
-583.393943	92.532181	-733.426443	-67.530547	-0.453593	-0.526174	22204.50453
-604.7569	19.287758	-644.922765	-174.34533	1.835296	-0.526174	22200.68972
-583.393943	-61.586292	-660.18202	-323.886026	0.30937	0.236788	22194.58602
-546.008769	-164.586262	-552.604274	-371.189716	-1.216555	0.999751	22204.50453
-533.038403	-223.334393	-491.567255	-470.374872	3.361221	4.051602	22240.36378
-483.445825	-304.971405	-423.663571	-619.915568	1.072333	0.999751	22243.41563
-413.253253	-389.660269	-274.122875	-656.53778	0.30937	0.236788	22246.46748
-354.505122	-462.141729	-218.426595	-729.01924	0.30937	-2.0521	22225.10453
-278.208849	-501.815792	-117.715514	-759.537749	-0.453593	-0.526174	22228.15638
-217.17183	-555.223183	-23.108135	-790.819221	1.072333	0.236788	22231.97119
-94.334829	-601.000947	88.284425	-780.137743	-0.453593	-0.526174	22222.05268
-11.171891	-619.312053	235.536233	-738.174792	-1.979518	-0.526174	22219.00082
65.887346	-611.682426	327.854724	-714.522948	-1.216555	0.236788	22228.91934
172.702129	-613.971314	374.395451	-700.789618	0.30937	1.762714	22226.63045
254.339142	-569.719475	512.491707	-596.263723	-1.979518	0.236788	22206.79342
330.635415	-513.260233	581.921316	-515.389673	-1.216555	-0.526174	22195.34898
389.383546	-457.563953	602.52131	-462.745244	0.30937	0.236788	22195.34898
463.390932	-388.897306	684.921285	-310.91566	0.30937	0.236788	22181.61565
513.746472	-301.919554	710.862018	-229.278647	-2.742481	-1.289137	22209.84527
535.872392	-216.467728	723.832385	-114.071274	-1.216555	0.999751	22219.00082
561.813125	-122.623311	730.699049	-24.041671	-0.453593	-1.289137	22183.90454
563.33905	-43.275187	673.476844	128.550877	1.835296	2.525677	22206.03046
532.057578	65.065522	678.817583	230.787883	-0.453593	1.762714	22200.68972
509.168696	148.991423	642.195372	333.787853	0.30937	-0.526174	22171.69713
480.939075	242.072877	549.876881	411.610052	0.30937	-1.289137	22223.5786
454.235379	302.346933	485.788011	551.232233	2.598258	-0.526174	22222.05268
430.583534	396.19135	347.691756	588.617407	1.835296	-0.526174	22233.49712
370.309478	472.487624	279.025109	667.202569	1.072333	0.999751	22237.31193
308.509496	509.109835	165.343661	719.846998	1.835296	0.999751	22242.65267
236.028036	553.361674	1.306673	739.684029	2.598258	0.999751	22219.76379
130.739178	561.754264	-81.093303	717.55811	-0.453593	-0.526174	22218.23786
62.835495	577.776481	-143.656247	764.098837	-0.453593	0.236788	22229.6823
-5.831152	570.909817	-243.604366	770.965501	1.072333	1.762714	22223.5786
-82.890388	557.93945	-354.233962	729.765513	1.835296	-0.526174	72.48146
-163.764438	540.391307	-500.722808	628.291469	-1.216555	-1.289137	15.259255
-260.660706	487.746878	-560.233901	580.224817	-1.979518	0.236788	7928.708762
-336.194017	464.095033	-635.767212	489.432251	-1.216555	2.525677	22133.549
-381.208818	404.58394	-665.522759	355.15081	-2.742481	-0.526174	22160.25269
-436.905098	338.969145	-690.700529	327.684151	-1.979518	0.236788	22197.63787
-468.949533	247.413616	-747.922735	147.624945	-1.979518	-0.526174	22194.58602
-536.853216	172.643268	-740.293107	59.121268	1.072333	0.236788	22201.45268
-575.001353	106.26551	-747.159772	-46.16759	1.835296	0.999751	22205.2675
-583.393943	13.184056	-645.685728	-167.478665	-0.453593	-0.526174	22202.21564
-571.18654	-86.0011	-651.026467	-291.841591	0.30937	0.236788	22196.11194
-571.18654	-137.119603	-560.233901	-391.78971	0.30937	1.762714	22209.84527
-552.875434	-241.645498	-507.589473	-461.982282	2.598258	1.762714	22238.07489
-476.57916	-307.260294	-429.004311	-590.922984	3.361221	2.525677	22249.51933
-432.327322	-388.897306	-335.922857	-649.671115	0.30937	-0.526174	22248.75637
-368.238452	-446.119512	-210.034005	-703.078507	1.835296	-0.526174	22226.63045
-287.364402	-514.023195	-139.078471	-756.485898	1.072333	1.762714	22232.73415
-224.038494	-551.408369	-49.048868	-770.219227	-1.216555	0.236788	22231.20823
-117.986674	-588.793544	92.862201	-784.715519	0.30937	0.236788	22211.3712
-21.090406	-607.104649	223.328829	-738.174792	0.30937	0.236788	22222.05268
58.257718	-613.208351	320.225097	-704.604432	0.30937	1.762714	22231.20823
171.939166	-603.289836	417.884327	-706.130357	0.30937	0.236788	22216.71194
245.946552	-572.008363	500.284303	-599.315574	-1.979518	0.236788	22208.31935
309.272459	-509.445419	575.054651	-555.826698	-1.216555	-0.526174	22206.79342
397.776136	-478.926909	604.047235	-494.026717	-2.742481	-1.289137	22173.22306
465.67982	-383.556567	633.802782	-379.582306	-2.742481	-2.0521	22180.08972
511.457584	-314.126958	729.173124	-238.4342	0.30937	0.236788	22213.66009
543.502019	-237.067722	744.432379	-131.619417	-1.979518	-0.526174	22208.31935
561.050162	-120.334423	723.832385	-17.175006	1.072333	-0.526174	22193.06009
568.679789	-63.112218	720.017571	139.232355	-1.216555	0.236788	22208.31935
560.287199	54.384044	691.024987	226.210107	0.30937	1.762714	22198.40083
522.139062	154.332162	640.669446	320.054524	-0.453593	0.236788	22170.17121
519.087211	225.287697	595.654645	416.950791	-1.216555	-2.815062	22223.5786
472.546484	316.080262	497.232452	552.758158	1.072333	-1.289137	22253.33415
444.316863	399.243201	362.188048	599.298885	1.072333	0.999751	22235.02304
383.279844	450.361704	303.439917	674.832196	1.072333	0.999751	22238.83786
312.32431	504.532058	188.232543	723.661811	0.30937	3.288639	22244.94156
220.005819	552.598711	41.743698	734.34329	-0.453593	1.762714	22218.23786
136.84288	554.887599	-74.226638	743.498843	1.072333	1.762714	22222.81564
73.516973	584.643146	-152.048837	749.602545	0.30937	0.236788	22232.73415
4.087364	577.776481	-241.315477	776.30624	-0.453593	-0.526174	22215.18601
-75.260761	548.020934	-350.419149	724.424774	0.30937	0.236788	89.26664
-153.08296	527.420941	-472.493187	674.069234	0.30937	0.236788	13.733329
-235.482935	506.820947	-540.39687	565.728525	-3.505444	-0.526174	142.674032
-314.83106	462.569108	-692.989418	402.454499	-0.453593	4.051602	22092.34901
-384.260669	410.687642	-714.352374	384.143394	-1.216555	0.999751	22156.43788
-423.934731	336.680256	-796.75235	291.06194	-0.453593	-0.526174	22185.43046
-491.838415	273.354349	-719.693113	193.402709	-0.453593	-0.526174	22198.40083
-554.401359	188.665485	-722.744964	46.913864	0.30937	-0.526174	22204.50453
-550.586546	96.346994	-696.041269	-20.226857	1.072333	-1.289137	22202.21564
-574.238391	31.495162	-652.552393	-150.693485	-0.453593	-0.526174	22196.87491
-588.734683	-47.09	-639.582026	-280.39715	1.072333	1.762714	22198.40083
-580.342092	-146.275156	-560.233901	-386.448971	1.835296	1.762714	22209.08231
-537.616179	-224.097355	-484.70059	-494.789679	0.30937	1.762714	22241.88971
-480.393974	-309.549182	-451.893193	-568.034102	1.072333	1.762714	22247.99341
-452.164353	-355.326946	-351.945074	-687.819252	-0.453593	-1.289137	22244.17859
-372.816228	-449.934325	-231.396962	-681.71555	0.30937	-0.526174	22227.39341
-292.705141	-504.10468	-155.863651	-758.774786	-0.453593	-0.526174	22231.97119
-218.697755	-568.19355	-36.841464	-778.611817	0.30937	0.236788	22231.97119
-132.482966	-597.186134	85.232574	-751.145159	0.30937	0.236788	22213.66009
-24.90522	-623.126867	221.039941	-742.752569	-1.216555	-0.526174	22224.34156
66.650308	-611.682426	315.647321	-706.130357	-1.216555	0.999751	22231.97119
167.36139	-603.289836	425.513955	-683.241475	1.072333	1.762714	22216.71194
220.768781	-575.823177	477.395421	-600.8415	-1.979518	-0.526174	22209.08231
295.539129	-523.941711	583.447241	-561.167437	-2.742481	-1.289137	22208.31935
397.776136	-468.245431	584.973167	-519.204487	-1.979518	-0.526174	22173.22306
462.627969	-414.83804	656.691664	-392.552673	0.30937	-0.526174	22183.90454
494.672404	-326.334362	700.943503	-249.878641	-0.453593	0.999751	22209.08231
538.924243	-228.675132	749.773118	-145.352746	-1.216555	2.525677	22208.31935
557.235348	-134.067752	709.336093	-4.20464	1.835296	0.999751	22197.63787
567.916827	-31.830746	741.380528	111.765696	0.30937	0.236788	22212.89712
570.968678	45.228491	682.632397	211.713815	-0.453593	-0.526174	22183.90454
541.213131	126.865504	635.328707	323.106375	-0.453593	-0.526174	22175.51195
512.220547	229.10251	593.365757	420.002642	0.30937	-2.0521	22230.44527
470.257596	311.502486	515.543558	526.054463	1.072333	0.236788	22248.75637
436.687236	374.828393	398.047296	613.032215	-0.453593	0.236788	22236.54897
384.042807	451.124667	244.691786	629.817395	1.835296	0.999751	22241.12674
315.376161	507.583909	201.20291	720.609961	0.30937	1.762714	22242.65267
221.531744	543.443158	34.114071	745.024768	-0.453593	1.762714	22220.52675
138.368806	573.198705	-32.263687	754.180321	2.598258	0.999751	22226.63045
70.465122	571.672779	-148.234023	778.595129	0.30937	-0.526174	22231.97119
12.479954	576.250556	-242.841403	769.439576	-1.979518	-2.0521	22214.42305
-57.712618	550.309823	-337.448782	727.476625	0.30937	0.236788	235.755486
-164.527401	538.865382	-464.100597	653.46924	-1.216555	0.236788	16.022217
-229.379233	496.139468	-537.345019	591.669258	-1.216555	0.236788	10.681478
-320.171799	466.383922	-655.604244	430.684121	-2.742481	0.236788	22075.56383
-392.653259	421.36912	-709.774598	402.454499	-0.453593	2.525677	22153.38603
-424.697694	340.49507	-710.537561	300.980455	-1.979518	0.236788	22183.90454
-491.075452	262.672871	-711.300523	163.647163	0.30937	-0.526174	22202.97861
-549.06062	201.635852	-728.848666	84.299038	-0.453593	0.236788	22209.84527
-567.371726	103.976622	-718.167188	-16.412043	2.598258	0.236788	22195.34898
-577.290242	35.309975	-655.604244	-136.197193	1.072333	1.762714	22205.2675
-586.445794	-52.430739	-660.18202	-253.693454	-0.453593	0.236788	22199.92676
-587.208757	-123.386274	-570.152417	-368.900828	-1.216555	0.236788	22196.11194
-541.430993	-214.17884	-496.145032	-455.87858	2.598258	0.236788	22243.41563
-478.105086	-302.682517	-415.270981	-539.041518	1.835296	0.999751	22251.80822
-471.238421	-384.31953	-386.278397	-703.841469	3.361221	0.236788	22238.07489
-379.682893	-434.675071	-246.656217	-689.345177	0.30937	0.236788	22231.20823
-310.253284	-488.082462	-131.448843	-734.359979	0.30937	0.236788	22235.786
-227.090345	-551.408369	-55.915532	-810.656252	-1.979518	-0.526174	22222.81564
-137.823705	-586.504655	90.573313	-752.671084	0.30937	0.236788	22217.4749
-26.431145	-626.94168	214.173277	-746.567383	-1.216555	0.999751	22227.39341
55.205867	-605.578724	286.654737	-707.656283	-1.216555	0.999751	22228.15638
147.524359	-597.186134	417.121365	-677.900736	1.072333	1.762714	22219.00082
225.346558	-576.58614	483.499123	-608.471127	-2.742481	-0.526174	22209.84527
297.828018	-518.600972	564.373173	-556.589661	-4.268406	-1.289137	22205.2675
402.353913	-474.349133	548.350955	-533.700779	-2.742481	-2.0521	22154.14899
453.472416	-411.023226	636.854633	-394.078598	1.072333	0.236788	22185.43046
472.546484	-353.801021	736.039789	-259.034194	-2.742481	0.236788	22196.11194
538.924243	-243.171424	758.928671	-175.108293	-0.453593	0.999751	22202.97861
556.472386	-151.615895	726.121273	-7.25649	-1.216555	0.236788	22202.21564
560.287199	-60.82333	743.669416	117.869398	-0.453593	-0.526174	22212.89712
568.679789	39.124789	690.262024	234.602697	-1.216555	-1.289137	22180.08972
547.316833	144.413647	649.062037	309.373045	1.835296	-0.526174	22181.61565
519.850174	218.421032	595.654645	420.002642	1.835296	0.236788	22238.07489
480.176112	298.532119	526.225036	523.765574	3.361221	0.999751	22239.60082
437.450199	368.724691	408.728774	587.091482	0.30937	0.236788	22239.60082
368.020589	455.702443	230.958457	637.447022	0.30937	-0.526174	22243.41563
323.768751	503.769096	216.462165	727.476625	4.124184	3.288639	22233.49712
232.976185	544.969084	66.921468	756.469209	1.072333	1.762714	22225.10453
150.576209	552.598711	-39.893315	743.498843	0.30937	0.236788	22226.63045
90.302153	585.406109	-115.426626	789.276607	-1.979518	0.236788	22221.28971
-0.490412	556.413525	-212.322893	767.150687	-1.979518	-2.0521	22220.52675
-50.845953	557.93945	-340.500633	731.291439	1.072333	0.236788	308.236946
-168.342215	520.554276	-433.582087	689.328488	-1.216555	1.762714	16.78518
-227.853308	506.057984	-514.456137	626.765544	-2.742481	1.762714	11.444441
-307.201433	467.909847	-618.219069	455.098928	-2.742481	0.999751	21956.54164
-379.682893	412.97653	-728.085704	412.373015	-0.453593	0.999751	22148.04529
-409.438439	367.961729	-683.070902	311.661934	-1.216555	-0.526174	22187.71935
-478.105086	274.117312	-737.241256	179.66938	-1.216555	-1.289137	22200.68972
-543.719881	197.821038	-770.048654	88.113852	1.835296	-0.526174	22209.84527
-562.79395	119.235876	-709.011635	-12.59723	0.30937	0.999751	22199.16379
-578.816167	29.206273	-664.759796	-120.174976	1.072333	0.999751	22215.94897
-593.312459	-41.749261	-652.552393	-238.4342	1.072333	2.525677	22203.74157
-584.156906	-127.201088	-569.389454	-359.745275	-0.453593	2.525677	22198.40083
-544.482844	-210.364026	-506.063547	-446.723027	1.072333	0.236788	22247.99341
-490.31249	-297.341778	-418.322832	-543.619295	2.598258	-0.526174	22251.80822
-460.556943	-358.378797	-401.537652	-674.085923	4.124184	-0.526174	22229.6823
-389.601408	-456.80099	-296.248794	-733.597016	-0.453593	-0.526174	22234.26008
-323.986613	-509.445419	-158.152539	-768.693302	-1.216555	-0.526174	22238.07489
-230.905159	-558.275034	-83.382191	-814.471066	3.361221	0.999751	22213.66009
-131.720003	-578.875028	64.63258	-758.774786	-2.742481	-0.526174	22219.00082
-37.875587	-616.260202	170.684401	-745.80442	-0.453593	1.762714	22231.97119
48.339203	-604.052798	294.284364	-705.367395	-2.742481	0.236788	22215.94897
120.0577	-607.104649	361.425085	-681.71555	-0.453593	-0.526174	22222.81564
213.139154	-584.215767	502.573191	-625.256307	-1.979518	-1.289137	22211.3712
284.094688	-533.860226	526.225036	-559.641512	-3.505444	-2.0521	22198.40083
397.013173	-497.238015	550.639844	-539.041518	-0.453593	0.236788	22167.88232
445.079826	-411.023226	682.632397	-374.241567	-2.742481	0.236788	22186.95639
480.176112	-316.415846	723.832385	-264.374933	-1.216555	0.999751	22189.24528
525.190913	-262.245492	700.943503	-203.337914	1.835296	0.236788	22206.79342
559.524236	-156.956634	754.350894	-22.515745	0.30937	0.236788	22207.55638
561.813125	-60.82333	745.195341	100.321255	-1.979518	0.999751	22214.42305
566.390901	38.361826	720.017571	216.291591	-1.216555	-0.526174	22189.24528
538.16128	85.665516	649.062037	287.247126	-0.453593	-2.0521	22186.95639
518.324249	212.31733	612.439825	416.950791	1.835296	0.236788	22251.80822
481.702037	296.243231	533.854663	515.372984	-0.453593	0.236788	22239.60082
448.131677	376.354319	428.565806	566.491488	0.30937	0.236788	22241.88971
386.331695	447.309853	260.714004	609.980364	1.072333	1.762714	22242.65267
310.798384	509.872798	229.432531	690.091451	0.30937	-0.526174	22225.10453
253.576179	535.813531	73.788133	741.972917	0.30937	-0.526174	22228.15638
177.279905	583.880183	-28.448874	745.024768	1.835296	0.999751	22228.91934
107.850296	574.72463	-123.819216	782.409942	1.072333	1.762714	22215.18601
10.191066	599.139438	-246.656217	764.861799	-2.742481	-1.289137	22222.05268
-28.720034	556.413525	-327.530267	721.372923	-1.979518	-1.289137	399.029511
-167.579252	538.102419	-419.848758	697.721078	-1.216555	0.236788	15.259255
-216.408867	509.872798	-521.322802	638.972948	-2.742481	1.762714	12.970367
-281.2607	471.724661	-634.241287	496.298916	-1.979518	0.236788	21657.46025
-383.497706	430.524673	-631.952399	395.587835	-0.453593	0.236788	22135.83789
-415.542141	347.361735	-725.796815	304.032306	-2.742481	-0.526174	22185.43046
-481.156937	293.19138	-735.715331	199.506411	-1.979518	-1.289137	22200.68972
-533.038403	208.502517	-748.685697	91.165703	1.072333	-0.526174	22196.11194
-554.401359	121.524765	-701.382008	15.632392	-2.742481	-1.289137	22201.45268
-585.682832	55.147006	-669.337573	-101.100907	-1.216555	0.236788	22219.00082
-581.105055	-31.830746	-680.782014	-212.493467	-1.979518	0.236788	22195.34898
-587.97172	-115.756647	-569.389454	-348.300834	-0.453593	0.999751	22204.50453
-547.534695	-198.919585	-499.959845	-433.75266	2.598258	0.236788	22249.51933
-485.734713	-279.030672	-447.315416	-542.093369	1.835296	-1.289137	22247.99341
-481.156937	-372.112126	-377.885807	-645.856301	0.30937	-1.289137	22232.73415
-405.623626	-414.075077	-253.522881	-690.871103	1.072333	0.999751	22239.60082
-313.305135	-476.638021	-210.796968	-755.722935	1.072333	0.999751	22237.31193
-224.038494	-555.223183	-113.137738	-792.345147	-0.453593	-0.526174	22215.18601
-140.875556	-576.58614	29.536294	-822.100693	-1.979518	-1.289137	22221.28971
-44.742251	-614.734277	172.973289	-755.722935	1.835296	2.525677	22233.49712
60.546607	-624.652792	288.180662	-712.997022	-2.742481	0.236788	22212.89712
144.472508	-605.578724	372.106563	-676.374811	2.598258	-0.526174	22227.39341
209.32434	-594.897245	451.454688	-613.048904	-2.742481	-1.289137	22212.13416
274.176173	-547.593556	533.091701	-561.167437	-1.979518	-0.526174	22193.06009
364.968739	-491.134313	581.158353	-484.871164	-2.742481	0.236788	22165.59343
437.450199	-414.075077	648.299074	-363.560089	-1.216555	0.999751	22193.82305
480.939075	-369.060275	718.491646	-264.374933	-3.505444	0.236788	22173.98602
525.953876	-256.14179	682.632397	-213.256429	-1.979518	0.236788	22204.50453
553.420535	-166.87515	752.824969	-44.641665	-0.453593	0.236788	22212.89712
566.390901	-69.978882	735.276826	87.350889	2.598258	0.999751	22203.74157
558.761274	20.050721	726.121273	215.528629	-1.216555	0.236788	22198.40083
516.03536	127.628466	664.321291	308.610083	1.835296	-2.0521	22192.29713
509.931659	210.791405	616.254639	416.187829	2.598258	-0.526174	22231.20823
486.279814	284.79879	523.936148	500.876692	1.835296	1.762714	22244.17859
448.89464	351.939511	413.306551	578.698891	-1.216555	0.236788	22243.41563
390.909472	441.969114	292.758438	579.461854	2.598258	0.999751	22233.49712
306.220608	474.776512	250.795488	717.55811	1.835296	0.999751	22232.73415
252.813216	544.969084	67.684431	690.854414	-0.453593	0.236788	22231.20823
170.413241	554.124636	-40.656278	724.424774	-2.742481	-3.578025	22224.34156
105.561408	574.72463	-112.374775	748.076619	-0.453593	-1.289137	22217.4749
15.531805	557.176487	-194.011788	770.965501	-1.216555	-0.526174	22227.39341
-33.29781	565.569077	-342.789521	751.891433	-1.216555	0.236788	1321.45146
-133.245929	541.917233	-423.663571	710.691445	1.072333	0.999751	16.022217
-208.77924	505.295021	-510.641324	623.713693	-1.216555	2.525677	12.970367
-282.023662	480.117251	-609.826479	516.89891	-1.979518	0.999751	21540.72695
-357.556973	428.235785	-657.893132	447.469301	-2.742481	-2.0521	22138.88974
-417.068067	372.539505	-686.122753	324.6323	-1.979518	-1.289137	22190.00824
-480.393974	286.324716	-712.826449	224.684182	-1.979518	0.999751	22201.45268
-523.88285	212.31733	-776.915319	25.550907	-2.742481	-0.526174	22182.37861
-551.349508	134.495131	-721.219039	18.684243	1.072333	0.999751	22211.3712
-579.57913	55.909969	-666.285722	-91.182392	0.30937	0.999751	22227.39341
-586.445794	-33.356671	-623.559809	-199.5231	1.072333	2.525677	22190.7712
-576.527279	-102.78628	-583.122784	-332.278616	0.30937	0.999751	22210.60823
-549.06062	-195.867734	-515.982063	-423.071182	0.30937	-0.526174	22251.80822
-484.97175	-290.475113	-461.811708	-543.619295	2.598258	-0.526174	22235.02304
-476.57916	-366.008424	-364.152478	-651.19704	-1.216555	-3.578025	22234.26008
-409.438439	-433.912108	-282.515465	-663.404444	1.072333	-0.526174	22242.65267
-311.779209	-511.734307	-149.759949	-767.167376	-1.216555	0.999751	22222.81564
-216.408867	-543.015779	-169.59698	-798.448849	1.072333	0.999751	22216.71194
-137.060742	-574.297252	16.565928	-781.663668	0.30937	-0.526174	22228.91934
-55.423729	-607.867612	160.765885	-785.478482	-1.216555	0.236788	22222.05268
37.657724	-600.237985	276.736221	-717.574799	-1.979518	0.999751	22219.00082
131.502141	-594.897245	377.447302	-677.137773	-1.216555	-0.526174	22228.91934
206.272489	-572.008363	462.136166	-632.122972	-1.979518	-1.289137	22205.2675
266.546545	-548.356518	541.484291	-581.004469	-2.742481	0.999751	22198.40083
351.998372	-490.37135	559.032434	-503.945232	-3.505444	-0.526174	22169.40825
437.450199	-428.571369	639.906484	-387.211933	0.30937	3.288639	22193.82305
493.909441	-343.119542	727.647198	-271.241597	-1.979518	0.236788	22180.08972
512.220547	-256.14179	725.35831	-232.330498	-1.979518	-1.289137	22208.31935
556.472386	-179.082554	729.173124	-42.352776	-0.453593	-1.289137	22201.45268
574.783491	-80.660361	743.669416	76.669411	-1.979518	-1.289137	22202.97861
558.761274	16.99887	719.254608	178.143455	0.30937	-0.526174	22204.50453
525.953876	96.346994	665.847217	310.898971	0.30937	-1.289137	22194.58602
523.664988	192.480299	608.625012	413.89894	3.361221	0.999751	22231.97119
496.961292	284.035827	536.906514	502.402618	2.598258	2.525677	22248.75637
459.576118	352.702474	469.002831	580.98778	0.30937	0.999751	22247.23045
398.539099	428.235785	319.462134	616.084066	0.30937	1.762714	22223.5786
355.813186	501.480208	224.854755	711.454408	1.072333	0.236788	22232.73415
257.390993	513.687611	100.491829	743.498843	1.835296	-1.289137	22233.49712
172.702129	573.961668	-52.100719	693.143302	-0.453593	-2.0521	22211.3712
103.27252	578.539444	-96.352557	733.580327	-0.453593	-1.289137	22222.81564
32.316985	580.828332	-197.826601	786.224756	-1.216555	0.236788	22231.20823
-44.742251	557.176487	-288.619167	750.365507	0.30937	0.999751	4554.887539
-98.912605	544.969084	-386.278397	707.639594	-2.742481	0.236788	19.837031
-206.490351	512.924649	-493.856143	619.898879	-1.216555	1.762714	12.207404
-295.756992	480.117251	-607.537591	523.765574	1.072333	0.999751	20664.08277
-343.823644	436.628375	-645.685728	453.573003	0.30937	0.236788	22139.6527
-418.593992	376.354319	-683.070902	360.491549	-1.979518	0.999751	22194.58602
-466.660645	295.480269	-744.107921	229.261958	-1.216555	0.999751	22200.68972
-516.253223	213.080293	-791.411611	77.432373	0.30937	0.236788	22182.37861
-551.349508	127.628466	-754.789399	14.106466	0.30937	-0.526174	22210.60823
-587.208757	55.147006	-683.833865	-82.026839	-1.979518	-0.526174	22224.34156
-583.393943	-21.149267	-646.448691	-225.463833	-1.216555	0.236788	22193.06009
-582.630981	-102.023317	-599.907964	-309.389734	1.072333	1.762714	22215.94897
-556.690248	-184.423293	-506.063547	-415.441555	2.598258	1.762714	22255.62304
-501.756931	-271.401045	-454.182081	-539.041518	0.30937	0.236788	22233.49712
-488.023601	-341.593617	-390.093211	-608.471127	1.072333	0.236788	22239.60082
-419.356955	-417.88989	-269.545099	-679.426662	0.30937	0.236788	22244.94156
-324.749576	-472.823208	-190.959937	-743.515532	-1.979518	-0.526174	22218.23786
-241.586637	-539.200966	-160.441427	-846.515501	1.072333	0.999751	22217.4749
-140.875556	-581.163916	39.45481	-779.37478	-1.979518	-1.289137	22228.15638
-69.920021	-604.052798	153.89922	-755.722935	0.30937	0.236788	22213.66009
30.79106	-631.519457	289.706588	-738.174792	-1.216555	-0.526174	22223.5786
130.739178	-601.000947	369.817675	-713.759985	1.072333	-0.526174	22231.20823
197.879899	-604.052798	475.106533	-626.782233	-4.268406	-2.0521	22194.58602
268.072471	-535.386152	544.536142	-588.634096	-1.979518	-0.526174	22199.92676
329.872453	-505.630605	549.113918	-513.100785	-4.268406	0.236788	22172.4601
430.583534	-425.519518	666.61018	-384.923045	0.30937	1.762714	22191.53417
490.85759	-360.667685	708.57313	-264.374933	0.30937	1.762714	22187.71935
516.798323	-281.319561	745.195341	-199.5231	1.072333	0.999751	22214.42305
551.894609	-173.741815	750.536081	-104.915721	0.30937	-0.526174	22191.53417
568.679789	-89.052951	736.802751	54.543491	0.30937	0.236788	22206.03046
562.576087	12.421093	691.024987	158.306423	1.072333	-0.526174	22211.3712
546.55387	81.850702	650.587962	294.113791	0.30937	0.236788	22198.40083
529.76869	203.161777	627.69908	399.402648	4.124184	0.999751	22238.07489
500.776106	275.643237	533.091701	490.958177	0.30937	0.236788	22247.99341
458.050192	354.228399	461.373203	561.150749	-0.453593	0.999751	22244.94156
400.065024	432.050598	334.721389	603.113699	1.835296	-0.526174	22226.63045
350.472447	486.220953	251.558451	704.587743	4.124184	0.999751	22239.60082
271.887285	541.15427	129.484413	734.34329	1.835296	-0.526174	22233.49712
192.53916	561.754264	-63.54516	705.350706	-1.216555	-1.289137	22209.84527
103.27252	577.013518	-97.878483	753.417358	0.30937	-2.815062	22222.81564
35.368836	578.539444	-199.352527	781.646979	2.598258	0.236788	22233.49712
-50.08299	560.228338	-313.796937	713.743296	-1.979518	0.999751	6073.946348
-117.986674	549.54686	-396.959876	714.506259	0.30937	2.525677	18.311106
-206.490351	510.63576	-483.937628	635.158134	-1.979518	0.236788	12.970367
-295.756992	490.035766	-593.804262	560.387786	-2.742481	-0.526174	20326.85324
-350.690309	448.072816	-630.426473	470.358183	-1.216555	0.236788	22145.7564
-406.386588	380.932095	-674.678312	372.698953	1.072333	0.236788	22199.16379
-463.608794	296.243231	-700.619045	242.232324	1.072333	0.236788	22197.63787
-510.149521	230.628436	-722.744964	95.743479	-4.268406	-2.0521	22180.08972
-562.79395	159.672901	-746.396809	-4.20464	-1.216555	0.236788	22206.79342
-591.786534	75.747	-686.122753	-90.419429	1.835296	1.762714	22219.76379
-581.868018	-26.490006	-697.567194	-187.315696	0.30937	1.762714	22200.68972
-569.660614	-96.682578	-618.219069	-339.145281	-0.453593	-1.289137	22214.42305
-552.875434	-177.556628	-536.582057	-395.604524	1.072333	-0.526174	22247.23045
-506.334707	-247.7492	-460.285783	-494.789679	0.30937	-1.289137	22235.786
-488.786564	-362.956573	-395.43395	-588.634096	-0.453593	0.999751	22242.65267
-434.61621	-418.652853	-272.59695	-688.582215	1.072333	0.999751	22242.65267
-330.853278	-480.452835	-194.011788	-725.967389	-1.979518	-1.289137	22219.76379
-247.690339	-534.623189	-146.708098	-823.626619	1.835296	1.762714	22222.81564
-156.134811	-565.141699	33.351108	-752.671084	-1.216555	0.236788	22228.91934
-82.127425	-610.919463	154.662183	-774.034041	-1.216555	0.999751	22215.18601
30.79106	-611.682426	246.980674	-739.700718	2.598258	0.999751	22228.91934
117.768812	-607.104649	365.239898	-695.448879	-0.453593	-2.0521	22231.20823
184.909533	-587.267618	449.928762	-615.337792	-1.216555	0.236788	22194.58602
262.731732	-549.119481	536.906514	-593.211872	-2.742481	0.999751	22201.45268
319.190974	-490.37135	578.106502	-506.997083	-1.216555	1.762714	22181.61565
418.37613	-438.489884	650.587962	-393.315635	-0.453593	1.762714	22181.61565
490.094627	-374.401014	707.810167	-284.974927	-1.216555	0.236788	22191.53417
511.457584	-282.845486	726.884236	-218.597169	-0.453593	-0.526174	22213.66009
539.687205	-189.764032	745.195341	-85.841652	-0.453593	-0.526174	22180.85269
564.102013	-89.052951	710.099056	30.128684	-0.453593	-1.289137	22204.50453
562.576087	-9.704826	697.891652	158.306423	-1.216555	-1.289137	22215.18601
543.502019	81.087739	664.321291	278.091573	0.30937	-0.526174	22195.34898
529.76869	184.850672	636.854633	391.773021	1.835296	0.999751	22241.12674
503.827957	273.354349	560.558359	476.461885	1.835296	0.236788	22252.57118
451.183528	318.369151	490.365787	557.335935	1.072333	0.236788	22241.12674
406.168726	401.532089	345.402867	615.321103	0.30937	-0.526174	22228.15638
345.131707	473.250586	253.847339	691.617377	1.835296	0.236788	22241.12674
283.331726	513.687611	127.195525	716.795147	-0.453593	-0.526174	22228.91934
204.746564	561.754264	-31.500725	716.032184	-1.979518	-1.289137	22212.13416
113.191035	574.72463	-107.796998	751.891433	0.30937	-0.526174	22228.15638
37.657724	571.672779	-165.019204	764.098837	-0.453593	0.236788	22230.44527
-32.534847	575.487593	-323.715453	707.639594	1.835296	2.525677	22009.18607
-114.17186	547.257972	-380.174695	712.21737	-1.216555	1.762714	22.125919
-195.808873	519.791313	-493.093181	656.521091	-1.216555	0.999751	14.496292
-275.156998	492.324655	-593.041299	548.180382	-1.216555	0.236788	19927.82373
-351.453271	435.865412	-663.996834	463.491518	-3.505444	-1.289137	22151.09714
-397.231036	383.983946	-685.35979	393.298946	-1.216555	0.236788	22200.68972
-459.79398	325.235815	-709.011635	255.965654	0.30937	0.999751	22190.00824
-510.912483	245.887691	-765.470878	126.261988	0.30937	-0.526174	22189.24528
-548.297658	139.072907	-741.819033	24.787944	-1.216555	1.762714	22206.79342
-576.527279	74.984038	-683.070902	-69.056472	0.30937	1.762714	22202.21564
-598.653198	0.976652	-641.107952	-184.263845	-0.453593	1.762714	22202.21564
-582.630981	-87.527025	-599.907964	-301.760107	2.598258	0.999751	22223.5786
-554.401359	-167.638113	-544.211684	-390.263784	1.072333	-0.526174	22236.54897
-520.068036	-279.030672	-483.174665	-492.500791	4.124184	-0.526174	22241.12674
-462.082868	-325.571399	-397.722838	-600.8415	3.361221	2.525677	22247.99341
-425.460657	-395.001008	-283.278428	-674.848885	-1.216555	2.525677	22231.20823
-335.431054	-466.719506	-203.167341	-714.522948	-0.453593	-0.526174	22223.5786
-256.845892	-516.312084	-124.582179	-813.708103	0.30937	-0.526174	22224.34156
-166.053326	-575.823177	30.299257	-761.826637	-0.453593	0.999751	22219.76379
-92.808904	-594.897245	124.906636	-780.900706	-0.453593	0.999751	22219.00082
16.294768	-628.467606	231.72142	-749.619233	-0.453593	-1.289137	22227.39341
94.116967	-601.76391	323.276948	-711.471097	-0.453593	-1.289137	22227.39341
174.228054	-610.1565	443.062098	-623.730382	-1.979518	-0.526174	22198.40083
254.339142	-548.356518	528.513924	-605.419276	-2.742481	0.236788	22206.03046
328.346527	-510.971344	589.550943	-512.337822	-2.742481	1.762714	22182.37861
409.98354	-437.726922	651.350925	-390.263784	0.30937	1.762714	22190.7712
474.07241	-364.482499	699.417577	-283.449001	-1.216555	0.236788	22199.92676
519.850174	-285.897337	683.39536	-201.811988	-1.216555	-0.526174	22204.50453
545.790907	-200.44551	745.958304	-95.760168	1.835296	1.762714	22184.6675
551.131646	-97.445541	747.48423	28.602758	0.30937	0.236788	22193.06009
562.576087	-2.075199	678.054621	122.447175	-0.453593	-2.0521	22201.45268
563.33905	75.747	700.943503	268.173058	-0.453593	-1.289137	22183.14158
549.605721	187.13956	653.639813	376.513766	3.361221	2.525677	22250.2823
498.487218	253.517318	580.39539	471.884108	1.072333	2.525677	22256.386
439.739087	355.754325	451.454688	558.86186	2.598258	0.999751	22229.6823
426.005757	419.843195	343.113979	633.632209	-0.453593	-1.289137	22232.73415
362.67985	481.643176	269.106594	687.802563	-0.453593	-2.0521	22240.36378
267.309508	522.843164	119.565897	720.609961	1.072333	-0.526174	22218.23786
208.561377	558.702413	-17.004433	750.365507	-3.505444	-1.289137	22215.94897
118.531775	571.672779	-69.648862	767.150687	1.072333	0.999751	22232.73415
54.442905	574.72463	-172.648831	754.943284	1.835296	0.999751	22223.5786
-15.749667	543.443158	-308.456198	671.780345	-0.453593	0.999751	22219.76379
-108.068158	559.465376	-382.463584	724.424774	-1.216555	0.999751	25.17777
-182.838507	518.265388	-477.833926	665.676643	-4.268406	-0.526174	11.444441
-272.86811	495.376506	-541.922796	574.884078	-1.979518	-1.289137	19443.34239
-356.031048	470.961698	-643.39684	465.017444	-0.453593	-1.289137	22157.96381
-402.571775	396.19135	-672.389424	403.980425	-1.979518	0.236788	22198.40083
-449.112502	307.687672	-720.456076	265.121207	0.30937	0.236788	22196.87491
-500.231005	245.124728	-763.944952	133.128653	-1.979518	-2.0521	22187.71935
-545.245807	171.117342	-725.033853	30.128684	1.072333	0.999751	22207.55638
-555.164322	69.643298	-683.833865	-53.034255	1.072333	1.762714	22196.87491
-588.734683	-5.890013	-712.826449	-220.886057	-0.453593	0.999751	22196.87491
-581.868018	-103.549243	-619.744995	-297.945293	-1.216555	-1.289137	22220.52675
-553.638397	-169.164038	-522.085765	-384.160083	1.835296	-0.526174	22238.83786
-519.305074	-231.726983	-451.13023	-492.500791	1.072333	-1.289137	22244.17859
-456.742129	-345.40843	-361.86359	-584.819282	1.835296	0.999751	22247.99341
-416.305104	-395.763971	-309.982124	-672.559997	1.835296	0.236788	22225.10453
-333.905128	-477.400984	-201.641415	-720.626649	0.30937	2.525677	22228.15638
-265.238482	-531.571338	-116.952551	-803.026625	-1.979518	-0.526174	22225.10453
-179.023693	-566.667624	1.306673	-782.426631	-0.453593	0.236788	22212.89712
-99.675568	-611.682426	129.484413	-777.085892	-1.216555	0.999751	22222.81564
14.768842	-604.052798	254.610302	-714.522948	-0.453593	-2.0521	22232.73415
78.094749	-601.000947	333.958426	-716.048873	-0.453593	-0.526174	22217.4749
168.887315	-597.186134	442.299135	-634.41186	-1.216555	0.999751	22200.68972
248.23544	-562.089848	499.52134	-626.01927	-1.979518	0.999751	22208.31935
322.242825	-505.630605	567.425024	-498.604493	0.30937	1.762714	22177.03787
404.642801	-438.489884	650.587962	-380.345269	-1.216555	0.236788	22194.58602
459.576118	-375.92694	714.676832	-300.234181	1.835296	3.288639	22207.55638
521.3761	-306.497331	727.647198	-208.678653	1.072333	0.236788	22199.92676
554.94646	-199.682548	729.936087	-94.234242	-0.453593	-0.526174	22182.37861
547.316833	-123.386274	716.96572	16.395354	-1.216555	0.999751	22207.55638
575.546454	-43.275187	698.654614	101.084218	1.835296	0.236788	22204.50453
544.264982	76.509963	661.26944	210.18789	0.30937	1.762714	22181.61565
529.76869	171.880305	655.165738	373.461915	1.072333	1.762714	22250.2823
486.279814	262.672871	533.854663	449.758189	3.361221	1.762714	22254.09711
478.650186	319.132113	483.499123	568.017413	1.835296	1.762714	22234.26008
426.005757	393.902462	369.817675	628.291469	0.30937	-0.526174	22236.54897
371.07244	461.806145	287.417699	680.935898	2.598258	-1.289137	22244.94156
265.02062	509.872798	145.50663	721.372923	1.835296	0.236788	22217.4749
213.139154	552.598711	-0.982215	733.580327	-1.216555	-0.526174	22221.28971
135.316955	582.354258	-60.493309	764.098837	-0.453593	0.236788	22231.20823
57.494756	584.643146	-150.522912	768.676613	1.072333	2.525677	22215.94897
-8.12004	581.591295	-312.271012	725.187737	0.30937	0.236788	22223.5786
-105.016307	541.917233	-377.885807	705.350706	-1.979518	-0.526174	35.859249
-177.497767	520.554276	-464.863559	673.306271	-1.979518	0.236788	14.496292
-251.505153	485.45799	-573.967231	517.661873	0.30937	0.999751	15983.30638
-348.40142	431.287636	-596.09315	478.750773	2.598258	-0.526174	22157.20084
-391.890296	409.924679	-671.626461	398.639686	-1.216555	0.999751	22186.95639
-439.193986	337.443219	-680.782014	273.513797	-0.453593	0.236788	22202.97861
-504.808782	248.176579	-731.137554	144.573094	-0.453593	0.236788	22194.58602
-546.008769	155.858088	-731.137554	50.728678	-1.216555	0.999751	22198.40083
-557.45321	99.398845	-725.796815	-52.271292	1.072333	1.762714	22196.87491
-575.764316	13.184056	-656.367206	-238.4342	0.30937	-0.526174	22185.43046
-590.260608	-58.534441	-638.056101	-297.18233	1.072333	-0.526174	22215.94897
-557.45321	-149.327007	-556.419088	-401.708225	2.598258	-0.526174	22242.65267
-539.905067	-265.297343	-498.43392	-501.656344	1.072333	-0.526174	22246.46748
-468.18657	-320.23066	-427.478385	-571.085953	1.835296	0.236788	22243.41563
-417.83103	-391.949157	-279.463614	-661.878519	0.30937	0.999751	22228.15638
-338.482905	-450.697288	-199.352527	-725.967389	1.072333	0.999751	22230.44527
-271.342184	-503.341717	-143.656247	-752.671084	-0.453593	-0.526174	22224.34156
-189.705171	-561.326885	6.647412	-780.137743	-2.742481	-1.289137	22214.42305
-108.068158	-584.215767	107.358493	-774.797004	-0.453593	0.236788	22225.10453
0.27255	-623.889829	247.743637	-722.915538	-0.453593	-2.0521	22231.97119
71.228085	-620.075016	320.225097	-710.708134	0.30937	-1.289137	22215.18601
165.835464	-606.341686	442.299135	-664.167407	-1.216555	0.999751	22203.74157
242.131738	-547.593556	473.580607	-605.419276	-1.979518	0.999751	22207.55638
310.035421	-510.971344	504.862079	-541.330406	-1.979518	-0.526174	22157.96381
407.694652	-459.852841	670.424993	-389.500822	-3.505444	-1.289137	22200.68972
462.627969	-374.401014	716.96572	-323.886026	0.30937	0.236788	22213.66009
535.109429	-298.104741	732.987938	-234.619386	1.072333	-1.289137	22196.11194
559.524236	-219.519579	742.906453	-144.589783	-0.453593	-2.815062	22199.92676
551.894609	-128.727013	725.35831	16.395354	-1.216555	-0.526174	22211.3712
573.257566	-7.415938	654.402776	100.321255	1.072333	0.236788	22191.53417
557.235348	45.991454	662.032403	211.713815	0.30937	0.999751	22174.74899
519.850174	157.384013	647.536111	371.93599	1.835296	0.999751	22252.57118
497.724255	242.072877	570.476875	422.29153	2.598258	1.762714	22248.75637
483.227963	332.10248	507.150968	530.632239	2.598258	0.999751	22236.54897
414.561316	398.480238	393.46952	627.528507	-0.453593	-1.289137	22238.83786
374.887254	471.724661	287.417699	655.758128	-0.453593	-2.0521	22235.786
295.539129	511.398723	158.476997	730.528476	0.30937	-0.526174	22219.00082
219.242856	557.176487	-4.797029	743.498843	-1.979518	-0.526174	22222.81564
139.131768	568.620928	-56.678495	763.335874	0.30937	0.236788	22229.6823
57.494756	570.909817	-142.893284	764.861799	1.835296	1.762714	22218.23786
0.27255	557.176487	-296.248794	750.365507	-1.979518	0.236788	22225.10453
-97.38668	551.072785	-365.678403	725.9507	-2.742481	-1.289137	38.9111
-175.208879	523.606127	-458.759857	681.698861	-1.979518	-0.526174	15.259255
-251.505153	493.85058	-583.885746	575.647041	-1.979518	-1.289137	9374.523148
-324.749576	468.67281	-638.819063	461.20263	-1.216555	-0.526174	22133.549
-382.734744	393.902462	-644.159802	413.89894	-1.979518	-0.526174	22186.19343
-420.88288	329.050629	-706.722747	310.898971	0.30937	0.999751	22202.97861
-494.127303	253.517318	-770.048654	148.387908	0.30937	1.762714	22199.16379
-552.875434	190.191411	-721.982002	64.462007	-2.742481	-0.526174	22187.71935
-575.001353	97.109957	-695.278306	-41.589814	1.072333	0.999751	22193.82305
-581.105055	19.287758	-696.804231	-203.337914	-0.453593	-0.526174	22185.43046
-597.890235	-61.586292	-636.530175	-254.456417	0.30937	-1.289137	22225.86749
-557.45321	-159.245523	-554.893162	-368.137865	2.598258	0.999751	22244.17859
-534.564328	-236.304759	-478.596889	-494.789679	0.30937	0.999751	22245.70452
-470.475458	-327.860288	-387.04136	-562.693363	-0.453593	-0.526174	22235.786
-430.801396	-390.423232	-313.033975	-644.330376	-1.216555	0.236788	22229.6823
-346.875495	-458.326916	-226.056223	-711.471097	-1.216555	1.762714	22231.20823
-281.2607	-527.756525	-142.130322	-755.722935	0.30937	0.236788	22221.28971
-197.334799	-565.904661	-17.767395	-780.137743	0.30937	0.236788	22221.28971
-111.120009	-607.104649	109.647382	-776.322929	-0.453593	0.236788	22229.6823
-21.853369	-602.526873	220.276978	-711.471097	-1.216555	-0.526174	22229.6823
62.835495	-590.319469	308.017693	-706.89332	-0.453593	-1.289137	22218.23786
154.391023	-604.815761	420.173216	-662.641481	-2.742481	1.762714	22205.2675
241.368775	-569.719475	415.595439	-664.167407	0.30937	1.762714	22208.31935
295.539129	-542.252817	491.891713	-590.922984	-0.453593	0.236788	22155.67492
393.19836	-462.141729	631.513894	-442.908213	-2.742481	-1.289137	22199.16379
458.050192	-388.897306	698.654614	-315.493436	-0.453593	-0.526174	22216.71194
505.353882	-302.682517	702.469428	-230.04161	0.30937	0.236788	22197.63787
561.813125	-223.334393	732.224975	-112.545348	2.598258	-0.526174	22206.79342
575.546454	-131.015901	730.699049	30.128684	-1.979518	-2.0521	22209.08231
570.968678	-42.512224	682.632397	111.765696	1.835296	1.762714	22183.90454
552.657572	68.117373	670.424993	223.158256	-1.216555	2.525677	22174.74899
525.953876	161.96179	639.906484	358.965623	1.835296	0.236788	22254.09711
506.116845	235.969175	572.0028	452.047077	1.072333	-0.526174	22235.786
453.472416	310.739523	449.928762	470.358183	1.835296	-1.289137	22238.83786
414.561316	388.561722	391.180632	619.898879	1.072333	-0.526174	22241.88971
373.361329	448.835779	295.047327	675.595159	1.072333	0.999751	22230.44527
301.642831	496.902431	173.736251	729.002551	0.30937	1.762714	22221.28971
220.768781	541.15427	17.32889	750.365507	0.30937	-0.526174	22226.63045
146.761396	569.383891	-40.656278	761.809948	-1.979518	-1.289137	22223.5786
71.991048	587.694997	-142.893284	752.654395	-0.453593	2.525677	22220.52675
-16.51263	575.487593	-254.285844	750.365507	-1.979518	0.236788	22228.15638
-86.705202	554.887599	-351.182111	718.321072	-2.742481	-0.526174	77.059236
-172.919991	521.317239	-452.656155	673.306271	-3.505444	-2.0521	14.496292
-252.268116	498.428357	-572.441305	555.047047	0.30937	0.236788	7325.205237
-329.327352	456.465406	-680.019051	445.943375	0.30937	0.236788	22125.15641
-398.756961	426.709859	-661.707945	389.484133	1.072333	1.762714	22191.53417
-440.719912	336.680256	-683.833865	319.291561	0.30937	0.999751	22209.08231
-509.386558	264.198796	-739.530145	154.49161	0.30937	0.999751	22202.97861
-549.06062	174.169193	-732.66348	75.143485	1.072333	0.236788	22196.11194
-575.764316	97.109957	-711.300523	-36.249074	-0.453593	0.236788	22193.82305
-591.023571	27.680348	-645.685728	-176.634218	1.072333	-0.526174	22183.90454
-584.919869	-60.060367	-618.219069	-255.982343	0.30937	-2.0521	22211.3712
-570.423577	-142.460342	-544.974647	-348.300834	3.361221	0.999751	22248.75637
-539.142105	-217.993653	-511.404286	-481.05635	1.835296	2.525677	22247.99341
-468.18657	-301.919554	-455.708006	-639.752599	1.835296	1.762714	22226.63045
-436.142135	-374.401014	-304.641385	-629.834084	1.835296	-1.289137	22233.49712
-355.268085	-440.778773	-228.345111	-690.10814	1.835296	0.999751	22233.49712
-289.65329	-498.763941	-131.448843	-765.641451	1.835296	0.236788	22211.3712
-207.253314	-540.726891	-4.034066	-770.98219	1.072333	0.999751	22222.81564
-113.408897	-586.504655	95.15109	-777.848855	-0.453593	-1.289137	22232.73415
-26.431145	-627.704643	185.180693	-717.574799	-0.453593	-0.526174	22219.00082
60.546607	-626.94168	328.617687	-722.915538	-0.453593	-0.526174	22222.81564
158.205837	-613.208351	398.810259	-677.137773	0.30937	0.999751	22209.84527
234.502111	-556.749109	422.462104	-649.671115	-1.979518	1.762714	22199.92676
319.190974	-496.475052	519.358371	-585.582245	-0.453593	0.236788	22152.62307
374.887254	-476.638021	613.202788	-455.115617	-1.979518	-0.526174	22202.21564
445.842789	-377.452865	675.765732	-342.960095	-0.453593	-0.526174	22214.42305
495.435367	-320.993623	710.862018	-233.856423	-0.453593	-1.289137	22202.97861
536.635354	-211.889951	742.14349	-140.012007	0.30937	-1.289137	22209.08231
578.598305	-138.645529	732.224975	11.054615	1.072333	0.236788	22215.18601
559.524236	-36.408522	713.150906	107.950883	-0.453593	0.999751	22190.00824
541.213131	41.413677	696.365726	232.313809	1.835296	3.288639	22178.5638
535.872392	144.413647	654.402776	362.017474	0.30937	0.236788	22255.62304
514.509435	239.783989	583.447241	437.550785	4.124184	0.999751	22238.83786
451.183528	294.717306	422.462104	484.091512	0.30937	-2.0521	22241.12674
438.976124	393.902462	398.810259	593.958146	2.598258	0.999751	22244.94156
371.07244	464.095033	312.59547	668.728494	1.072333	0.236788	22224.34156
312.32431	512.161686	179.076991	718.321072	-0.453593	-0.526174	22221.28971
243.657663	545.732046	45.558512	729.002551	-0.453593	0.236788	22229.6823
152.865098	568.620928	-45.234054	760.284023	-1.216555	-0.526174	22213.66009
85.724377	570.146854	-119.241439	761.809948	2.598258	3.288639	22226.63045
-20.327444	567.857966	-257.337695	733.580327	-0.453593	0.999751	22231.20823
-82.127425	543.443158	-351.945074	716.032184	-1.979518	-0.526174	93.844417
-176.734805	533.524642	-466.389485	679.409973	-1.979518	-1.289137	13.733329
-262.186631	496.139468	-570.152417	548.943345	-1.216555	-0.526174	42.725913
-321.697725	452.650592	-612.115368	488.669289	-0.453593	0.236788	22070.22309
-404.860663	391.613573	-683.070902	389.484133	-1.216555	0.236788	22188.48232
-446.823614	345.835809	-713.589412	323.869337	-1.216555	-0.526174	22212.13416
-496.416191	277.932126	-712.063486	168.987902	-1.216555	0.236788	22197.63787
-542.193956	186.376597	-744.107921	84.299038	-1.216555	0.999751	22199.92676
-569.660614	106.26551	-737.241256	-19.463894	1.072333	1.762714	22193.06009
-587.208757	36.072938	-656.367206	-148.404597	0.30937	-1.289137	22182.37861
-576.527279	-55.48259	-611.352405	-248.352715	0.30937	-0.526174	22217.4749
-572.712465	-142.460342	-586.937597	-359.745275	3.361221	2.525677	22253.33415
-558.216173	-240.119573	-549.552423	-486.397089	0.30937	1.762714	22244.94156
-463.608794	-313.363995	-461.811708	-622.967419	4.124184	2.525677	22231.20823
-434.61621	-382.030642	-319.137677	-632.885935	1.072333	0.236788	22237.31193
-378.91993	-454.512102	-223.767334	-711.471097	1.072333	0.236788	22232.73415
-298.808843	-511.734307	-153.574763	-739.700718	0.30937	0.999751	22209.84527
-235.482935	-560.563922	-12.426656	-792.345147	0.30937	0.999751	22224.34156
-136.29778	-591.845394	70.736282	-788.530333	1.072333	-0.526174	22231.97119
-40.927437	-609.393537	196.625134	-733.597016	1.835296	0.236788	22215.18601
62.835495	-600.237985	304.965842	-735.885904	-1.979518	0.999751	22224.34156
149.813247	-595.660208	385.839892	-679.426662	-1.216555	1.762714	22212.13416
220.005819	-577.349102	452.21765	-664.93037	-2.742481	2.525677	22189.24528
323.005788	-549.119481	494.180601	-672.559997	0.30937	0.999751	22152.62307
364.205776	-476.638021	594.891682	-436.041549	-1.979518	-2.815062	22202.97861
450.420565	-419.415816	678.054621	-377.293418	-1.979518	-1.289137	22202.21564
502.302031	-314.126958	714.676832	-233.856423	0.30937	0.999751	22206.79342
536.635354	-245.460312	755.87682	-140.774969	0.30937	-1.289137	22215.94897
567.916827	-143.223305	747.48423	1.899062	1.072333	0.236788	22200.68972
554.94646	-54.719628	737.565714	102.610144	1.835296	0.236788	22193.82305
551.131646	45.228491	691.78795	229.261958	1.072333	2.525677	22177.80084
545.790907	148.22846	681.106472	344.469331	3.361221	1.762714	22253.33415
522.902025	226.050659	610.150937	429.921158	1.835296	-0.526174	22240.36378
486.279814	323.70989	462.136166	456.624854	0.30937	-1.289137	22241.88971
446.605751	378.643207	403.388035	565.728525	1.835296	-0.526174	22243.41563
383.279844	447.309853	320.225097	664.150718	2.598258	-0.526174	22226.63045
319.190974	496.139468	163.054773	653.46924	-1.216555	0.236788	22224.34156
236.028036	544.969084	84.469611	735.869215	0.30937	0.999751	22228.15638
162.020651	564.043152	-45.234054	765.624762	-0.453593	0.999751	22216.71194
73.516973	577.013518	-120.767365	761.046986	-0.453593	0.236788	22225.86749
-14.986704	583.880183	-225.29326	745.024768	-1.216555	-0.526174	22234.26008
-72.971872	547.257972	-357.285813	718.321072	-2.742481	-1.289137	251.777703
-160.712587	515.9765	-432.056162	679.409973	-1.979518	-2.0521	16.022217
-243.875526	522.080201	-562.52279	582.513705	-1.216555	-0.526174	11.444441
-308.727358	477.828363	-609.063517	509.269282	-1.216555	0.999751	22048.86013
-367.475489	412.97653	-688.411641	417.713754	-0.453593	0.999751	22190.00824
-451.40139	353.465437	-771.57458	303.269343	0.30937	0.999751	22212.13416
-468.18657	269.539535	-725.796815	200.269374	1.072333	0.999751	22190.00824
-524.645813	204.687703	-724.27089	101.084218	0.30937	-0.526174	22204.50453
-562.79395	116.184025	-697.567194	2.662025	-0.453593	0.236788	22169.40825
-581.105055	13.184056	-669.337573	-152.982373	-2.742481	-1.289137	22170.93417
-563.556912	-44.038149	-641.107952	-237.671237	1.835296	0.236788	22223.5786
-563.556912	-117.282572	-554.893162	-346.774908	1.835296	0.236788	22252.57118
-551.349508	-208.838101	-513.693174	-468.848946	-1.216555	-0.526174	22239.60082
-479.631011	-301.156592	-497.670957	-598.552612	0.30937	1.762714	22229.6823
-428.512508	-368.297313	-348.893223	-642.041488	2.598258	2.525677	22241.88971
-375.868079	-427.045443	-254.285844	-708.419246	0.30937	0.236788	22227.39341
-311.779209	-500.289866	-226.056223	-797.685886	-1.216555	-2.0521	22213.66009
-240.060712	-543.015779	-23.871097	-787.76737	-0.453593	1.762714	22227.39341
-130.194078	-597.949096	68.447394	-778.611817	-0.453593	-0.526174	22221.28971
-27.194108	-639.149084	225.617718	-745.041457	2.598258	0.999751	22219.76379
52.154016	-634.571308	324.039911	-719.863687	-0.453593	0.236788	22225.86749
141.420657	-620.837978	394.995445	-675.611848	-1.216555	2.525677	22209.84527
214.665079	-563.615773	444.588023	-663.404444	-2.742481	0.999751	22191.53417
318.428012	-503.341717	516.30652	-641.278525	-1.979518	-2.0521	22157.96381
355.813186	-472.823208	587.262055	-457.404505	-2.742481	-2.0521	22202.21564
450.420565	-406.445449	711.624981	-362.034163	-0.453593	-0.526174	22195.34898
493.909441	-332.438064	672.713881	-295.656405	-0.453593	-0.526174	22204.50453
535.109429	-233.252908	752.062006	-161.374963	0.30937	0.999751	22219.00082
561.050162	-153.141821	742.14349	-11.834267	-1.216555	1.762714	22199.92676
548.842758	-60.060367	694.839801	93.454591	-0.453593	0.999751	22199.16379
570.205715	23.102571	710.862018	203.321225	-0.453593	-0.526174	22184.6675
549.605721	124.576615	670.424993	333.787853	1.072333	0.999751	22239.60082
517.561286	213.843256	593.365757	428.395232	1.072333	-0.526174	22241.12674
495.435367	278.695088	479.684309	471.121146	-1.216555	-2.0521	22245.70452
451.183528	376.354319	427.802843	585.565556	1.835296	-0.526174	22231.97119
395.487248	444.258002	278.262146	651.943314	-0.453593	0.236788	22228.91934
324.531713	503.769096	190.521432	684.750712	-1.216555	-0.526174	22225.86749
225.346558	538.102419	27.247406	724.424774	-1.216555	0.999751	22222.81564
160.494725	574.72463	16.565928	767.150687	0.30937	0.999751	22219.76379
70.465122	575.487593	-137.552545	774.780315	0.30937	1.762714	22230.44527
1.035513	577.776481	-221.478446	750.365507	2.598258	0.999751	22231.97119
-65.342245	560.228338	-307.693235	724.424774	-3.505444	0.236788	325.022126
-127.905189	538.865382	-446.552454	705.350706	-2.742481	-0.526174	16.022217
-213.357016	490.035766	-546.500572	580.98778	-4.268406	0.236788	11.444441
-308.727358	464.857996	-600.670926	508.50632	-1.216555	1.762714	21707.81579
-349.164383	427.472822	-651.026467	431.447083	-1.216555	1.762714	22187.71935
-424.697694	367.961729	-746.396809	271.987871	-1.216555	0.236788	22206.79342
-459.79398	287.087678	-707.48571	200.269374	0.30937	-0.526174	22190.00824
-522.356924	202.398815	-749.44866	107.18792	0.30937	-1.289137	22208.31935
-556.690248	121.524765	-726.559778	9.52869	0.30937	-0.526174	22185.43046
-573.475428	55.147006	-665.522759	-143.063858	-1.216555	-2.0521	22173.98602
-574.238391	-38.69741	-627.374622	-226.989759	2.598258	0.999751	22235.02304
-563.556912	-128.727013	-586.937597	-334.567505	1.072333	0.999751	22256.386
-549.823583	-217.230691	-511.404286	-479.530425	1.835296	0.999751	22228.91934
-494.127303	-286.6603	-451.893193	-577.189655	1.072333	0.236788	22231.97119
-436.142135	-363.719536	-353.471	-629.834084	2.598258	1.762714	22244.17859
-378.156967	-438.489884	-242.07844	-664.93037	-0.453593	0.236788	22218.23786
-321.697725	-493.423201	-181.804384	-761.063675	-1.216555	-1.289137	22217.4749
-235.482935	-541.489854	-70.411824	-794.634035	0.30937	0.236788	22230.44527
-147.742221	-577.349102	73.788133	-782.426631	2.598258	0.999751	22217.4749
-24.142257	-611.682426	150.847369	-783.952557	0.30937	0.236788	22220.52675
43.761426	-601.76391	297.336215	-730.545165	-0.453593	0.999751	22228.15638
145.23547	-585.741693	383.551004	-678.663699	-3.505444	1.762714	22202.21564
214.665079	-584.215767	436.195433	-666.456295	-1.216555	0.999751	22196.87491
303.168757	-554.46022	504.099117	-611.522978	-1.979518	-1.289137	22161.77862
377.176142	-492.660239	607.099086	-459.693393	-0.453593	-0.526174	22203.74157
441.265012	-417.88989	689.499062	-355.167499	-1.979518	0.236788	22197.63787
480.939075	-341.593617	681.106472	-267.426784	1.072333	-0.526174	22200.68972
536.635354	-255.378827	729.936087	-159.849038	-0.453593	0.236788	22216.71194
566.390901	-162.297374	751.299043	-16.412043	-0.453593	1.762714	22203.74157
570.205715	-71.504808	747.48423	98.032367	1.835296	1.762714	22206.03046
567.916827	24.628497	692.550913	220.869368	-2.742481	-0.526174	22188.48232
545.790907	126.102541	671.187956	320.817486	1.835296	0.236788	22239.60082
514.509435	224.524734	618.543527	433.735971	1.072333	0.236788	22246.46748
483.990926	305.398784	512.491707	506.217431	0.30937	-0.526174	22245.70452
426.005757	359.569138	404.150998	578.698891	-0.453593	-1.289137	22225.10453
384.042807	448.835779	295.047327	640.498873	1.835296	1.762714	22234.26008
310.798384	484.695027	168.395512	674.832196	0.30937	0.236788	22228.15638
236.790999	550.309823	99.728866	744.261805	-1.216555	0.236788	22212.13416
174.991017	564.043152	-45.997017	762.572911	-1.216555	0.999751	22222.05268
81.1466	583.880183	-103.982185	783.172905	-2.742481	0.999751	22229.6823
38.420687	581.591295	-231.396962	761.046986	-1.216555	-1.289137	22215.94897
-59.238543	539.628344	-335.159894	736.632178	-4.268406	-2.0521	1052.125614
-115.697786	541.15427	-434.34505	709.165519	-0.453593	0.999751	16.022217
-210.305165	509.109835	-544.211684	610.743326	-3.505444	0.236788	12.207404
-294.994029	470.198735	-596.09315	542.07668	-0.453593	1.762714	21613.20841
-353.74216	425.946897	-635.00425	448.995226	-1.216555	0.236788	22193.06009
-408.675477	361.858027	-710.537561	278.854536	-1.216555	0.236788	22199.16379
-475.053235	297.006194	-747.922735	210.18789	-1.216555	-0.526174	22187.71935
-523.88285	214.606218	-731.137554	114.817547	-1.216555	-1.289137	22214.42305
-558.979136	119.235876	-708.248672	21.736094	1.072333	0.236788	22183.90454
-579.57913	29.969236	-691.463492	-123.226826	-0.453593	-0.526174	22179.32676
-592.549496	-18.097416	-647.211653	-205.626802	2.598258	0.999751	22245.70452
-562.030987	-107.364057	-567.863529	-333.804542	1.835296	2.525677	22254.09711
-554.401359	-201.971436	-530.478355	-475.715611	-0.453593	-0.526174	22229.6823
-513.201372	-311.075107	-454.945044	-576.426692	1.072333	0.999751	22237.31193
-449.875464	-357.615834	-332.108043	-609.23409	0.30937	-0.526174	22241.12674
-388.838446	-445.356549	-290.145093	-682.478513	0.30937	0.999751	22218.23786
-310.253284	-497.238015	-260.389546	-796.15996	1.072333	-0.526174	22221.28971
-244.638488	-555.223183	-56.678495	-794.634035	-1.979518	-1.289137	22229.6823
-159.186662	-594.134283	65.395543	-796.15996	-1.216555	-1.289137	22149.57122
-36.349661	-612.445388	188.232543	-787.004408	0.30937	0.999751	22225.10453
47.57624	-608.630575	263.765854	-731.308128	-0.453593	1.762714	22231.20823
126.924365	-627.704643	398.047296	-699.263693	-2.742481	0.236788	22190.00824
226.872483	-586.504655	449.928762	-657.300742	-2.742481	-1.289137	22198.40083
280.279875	-526.993562	533.091701	-584.819282	-1.216555	-0.526174	22170.17121
374.124291	-474.349133	624.647229	-485.634127	-1.216555	-0.526174	22195.34898
442.790938	-422.467667	665.084254	-358.982312	-0.453593	-0.526174	22200.68972
496.198329	-344.645468	677.291658	-312.441585	0.30937	-0.526174	22194.58602
531.294615	-262.245492	691.024987	-203.337914	0.30937	-0.526174	22206.03046
560.287199	-163.823299	745.195341	-35.486112	1.072333	0.999751	22210.60823
576.309417	-73.793696	722.306459	69.039783	0.30937	3.288639	22206.79342
553.420535	29.969236	710.099056	207.899001	1.072333	0.236788	22186.19343
539.687205	103.213659	687.210173	307.84712	2.598258	-1.289137	22242.65267
509.931659	203.161777	601.758347	404.743387	0.30937	-1.289137	22246.46748
458.050192	264.961759	524.69911	500.876692	2.598258	-0.526174	22245.70452
432.109459	353.465437	407.202849	567.25445	1.072333	0.999751	22228.91934
390.909472	432.050598	340.062128	643.550724	0.30937	0.999751	22232.73415
316.139123	492.324655	157.714034	661.098867	1.072333	0.236788	22228.15638
257.390993	528.946866	73.788133	722.898849	-1.216555	-0.526174	22212.13416
182.620644	570.909817	-21.582209	756.469209	1.072333	0.999751	22226.63045
98.694743	582.354258	-99.404408	767.150687	0.30937	0.999751	22229.6823
44.524389	573.198705	-203.930303	760.284023	0.30937	-1.289137	22215.18601
-43.979288	560.991301	-312.271012	748.076619	-1.979518	-0.526174	3646.961882
-127.905189	524.36909	-405.352466	695.43219	-0.453593	2.525677	18.311106
-229.379233	499.191319	-516.745025	596.247034	-1.979518	0.999751	11.444441
-278.208849	482.406139	-581.596858	552.758158	-1.216555	0.236788	21490.37141
-349.164383	433.576524	-640.344989	465.780406	1.072333	1.762714	22195.34898
-412.49029	377.880244	-746.396809	295.639716	3.361221	0.999751	22190.00824
-462.845831	268.01361	-736.478294	177.380492	-1.979518	-1.289137	22183.90454
-520.068036	214.606218	-772.337542	94.217554	-1.216555	-1.289137	22213.66009
-551.349508	146.702535	-716.641262	-4.20464	-0.453593	-1.289137	22149.57122
-569.660614	65.065522	-689.937567	-107.967572	-0.453593	-1.289137	22181.61565
-578.816167	-20.386305	-643.39684	-194.945324	4.887146	2.525677	22244.94156
-565.8458	-117.282572	-581.596858	-319.30825	2.598258	1.762714	22247.99341
-571.949502	-191.289958	-554.1302	-484.871164	1.072333	2.525677	22234.26008
-522.356924	-256.904753	-462.574671	-541.330406	2.598258	0.236788	22238.07489
-453.690278	-344.645468	-387.804323	-620.678531	0.30937	-0.526174	22235.786
-391.890296	-429.334332	-258.86362	-695.448879	-0.453593	-0.526174	22219.00082
-315.594023	-477.400984	-262.678434	-788.530333	-1.979518	-1.289137	22222.05268
-240.823675	-533.860226	-59.730346	-788.530333	2.598258	0.999751	22230.44527
-182.075544	-571.245401	36.402959	-758.011824	-1.216555	0.236788	22152.62307
-65.342245	-621.600941	157.714034	-766.404414	0.30937	1.762714	22227.39341
38.420687	-619.312053	297.336215	-728.256277	0.30937	1.762714	22231.97119
110.139184	-601.76391	369.817675	-689.345177	-1.979518	0.236788	22194.58602
216.953968	-583.452804	444.588023	-672.559997	-2.742481	-2.0521	22200.68972
270.361359	-539.963928	521.64726	-597.026686	1.072333	0.236788	22177.03787
361.153925	-497.238015	599.469459	-482.582276	-1.216555	0.236788	22194.58602
435.16131	-420.178779	667.373142	-373.478604	-1.216555	0.999751	22208.31935
492.383516	-359.904722	684.921285	-281.923076	-0.453593	0.236788	22198.40083
522.902025	-249.275126	687.973136	-178.923106	-1.216555	-0.526174	22192.29713
556.472386	-176.030703	751.299043	-45.404627	2.598258	1.762714	22200.68972
558.761274	-72.267771	722.306459	35.469423	0.30937	2.525677	22212.13416
548.079795	-5.12705	714.676832	199.506411	1.072333	0.236788	22180.08972
538.924243	107.028473	687.210173	313.950822	3.361221	-0.526174	22245.70452
524.427951	204.687703	617.017602	391.010058	3.361221	-0.526174	22251.04526
493.146478	282.509902	510.965781	491.721139	1.835296	0.236788	22231.97119
456.524267	354.991362	418.64729	567.25445	1.835296	0.999751	22234.26008
395.487248	424.420971	343.113979	630.580358	-0.453593	1.762714	22237.31193
342.079856	495.376506	201.20291	653.46924	1.072333	1.762714	22221.28971
271.887285	535.813531	95.914052	729.765513	0.30937	-0.526174	22216.71194
188.724346	554.887599	8.173338	764.098837	1.072333	0.999751	22231.20823
120.820663	567.095003	-108.559961	734.34329	1.072333	-0.526174	22225.86749
31.554023	565.569077	-198.589564	761.046986	-1.979518	-1.289137	22217.4749
-50.845953	551.072785	-297.011757	737.395141	-3.505444	-1.289137	1873.073519
-122.56445	538.865382	-385.515435	716.795147	-1.979518	0.999751	18.311106
-225.56442	521.317239	-529.715392	598.535923	-4.268406	0.999751	10.681478
-276.682923	480.880214	-573.967231	560.387786	0.30937	0.999751	20581.68279
-343.823644	437.391338	-642.633877	460.439667	1.835296	0.999751	22193.82305
-391.890296	374.828393	-692.989418	357.439698	1.835296	2.525677	22188.48232
-463.608794	309.213598	-743.344958	219.343442	1.072333	0.999751	22186.19343
-514.727297	226.050659	-754.789399	82.01015	0.30937	0.236788	22209.84527
-555.164322	128.391429	-720.456076	13.343503	-0.453593	-0.526174	22144.99344
-584.156906	47.517379	-718.930151	-75.923137	1.835296	0.999751	22195.34898
-580.342092	-5.12705	-636.530175	-191.13051	3.361221	1.762714	22247.99341
-571.18654	-90.578876	-576.256119	-297.945293	2.598258	1.762714	22236.54897
-567.371726	-183.66033	-492.330218	-449.011915	1.835296	1.762714	22237.31193
-511.675446	-303.44548	-506.82651	-539.804481	0.30937	-0.526174	22240.36378
-462.082868	-345.40843	-408.404317	-629.834084	0.30937	-0.526174	22225.86749
-397.993998	-422.467667	-271.071024	-684.767401	-1.216555	-0.526174	22221.28971
-326.275501	-473.58617	-194.77475	-758.011824	-1.979518	-0.526174	22225.10453
-245.401451	-536.149115	-107.796998	-800.737737	-0.453593	-0.526174	22221.28971
-185.127395	-584.215767	32.588145	-774.797004	-1.979518	-1.289137	22164.06751
-82.890388	-603.289836	135.588115	-806.841439	-0.453593	1.762714	22229.6823
22.39847	-607.104649	269.869556	-719.863687	-1.979518	1.762714	22225.10453
97.168818	-620.837978	361.425085	-710.708134	-3.505444	0.236788	22196.87491
192.53916	-591.845394	417.121365	-647.382227	-1.216555	0.236788	22202.21564
255.865067	-554.46022	526.225036	-575.663729	-1.979518	-1.289137	22176.27491
355.813186	-487.3195	590.313906	-492.500791	-1.979518	-0.526174	22196.11194
427.531683	-423.23063	687.973136	-363.560089	1.072333	0.999751	22209.08231
491.620553	-349.223244	701.706465	-282.686038	-1.979518	-0.526174	22192.29713
521.3761	-285.134374	708.57313	-191.13051	0.30937	1.762714	22196.87491
564.864976	-183.66033	699.417577	-140.774969	2.598258	1.762714	22143.46751
567.153864	-105.075168	709.336093	33.180535	0.30937	0.236788	22211.3712
564.102013	31.495162	697.128689	197.980486	1.072333	0.236788	22188.48232
544.264982	100.924771	681.106472	304.795269	3.361221	-0.526174	22248.75637
521.3761	187.13956	666.61018	411.610052	0.30937	-1.289137	22249.51933
501.539068	270.302498	533.091701	493.247065	1.072333	-1.289137	22230.44527
445.079826	343.546921	478.158384	561.150749	-0.453593	0.999751	22234.26008
413.035391	419.080232	343.876942	621.424805	0.30937	2.525677	22238.07489
360.390962	477.0654	211.121426	659.572942	-1.216555	0.236788	22211.3712
265.02062	517.502425	131.010338	735.106253	1.835296	0.999751	22221.28971
179.568793	573.198705	-1.745178	767.91365	1.072333	-0.526174	22231.97119
113.953998	579.302407	-90.248855	754.180321	1.072333	0.236788	22221.28971
33.079948	583.880183	-192.485862	759.52106	-1.979518	-2.0521	22219.00082
-46.268177	556.413525	-287.093242	759.52106	-4.268406	-1.289137	6570.63509
-129.431115	537.339456	-419.848758	727.476625	-1.979518	0.999751	18.311106
-185.890357	505.295021	-518.270951	648.128501	-2.742481	0.999751	13.733329
-291.179215	474.776512	-569.389454	581.750742	-1.216555	0.236788	20241.40141
-340.771793	448.835779	-625.848697	485.617438	1.072333	0.236788	22191.53417
-388.838446	390.850611	-715.8783	359.728586	0.30937	0.236788	22193.06009
-459.031017	293.954343	-732.66348	256.728616	-1.216555	-2.0521	22186.95639
-533.038403	226.813622	-749.44866	109.476808	1.072333	0.999751	22207.55638
-564.319875	139.072907	-725.033853	0.373137	-1.979518	0.236788	22167.88232
-583.393943	84.13959	-672.389424	-63.715733	-1.216555	0.236788	22197.63787
-578.816167	-11.993714	-640.344989	-222.411982	3.361221	1.762714	22250.2823
-574.238391	-95.919615	-587.70056	-294.13048	1.835296	1.762714	22238.83786
-544.482844	-187.475144	-571.678342	-436.804511	4.124184	2.525677	22239.60082
-506.334707	-248.512163	-463.337634	-545.908183	1.835296	0.236788	22241.88971
-462.082868	-350.74917	-358.811739	-607.708164	1.072333	0.236788	22225.10453
-414.779179	-410.260263	-268.019173	-687.819252	-0.453593	-1.289137	22224.34156
-332.379203	-477.400984	-239.789552	-753.434047	-0.453593	0.236788	22226.63045
-264.475519	-524.704674	-99.404408	-779.37478	-0.453593	0.236788	22213.66009
-182.075544	-565.904661	42.506661	-769.456265	-1.216555	0.236788	22170.93417
-101.201494	-606.341686	119.565897	-799.974774	-1.979518	-0.526174	22227.39341
3.324401	-615.497239	257.662153	-726.730351	-0.453593	1.762714	22220.52675
95.642892	-610.1565	359.136197	-708.419246	-2.742481	-0.526174	22198.40083
191.013235	-584.215767	423.988029	-648.908152	-1.216555	-1.289137	22205.2675
265.783583	-540.726891	520.884297	-594.737798	-0.453593	0.236788	22178.5638
342.842819	-499.526903	591.839831	-497.84153	-1.216555	0.236788	22199.92676
422.953907	-451.460251	682.632397	-366.61194	0.30937	-0.526174	22208.31935
478.650186	-355.326946	723.832385	-284.211964	-1.979518	-0.526174	22196.87491
524.427951	-264.53438	694.076838	-208.678653	-0.453593	1.762714	22196.87491
545.027944	-189.764032	700.18054	-155.271261	0.30937	0.999751	22111.42308
583.176081	-69.21592	685.684248	-11.071304	1.835296	0.999751	22199.16379
577.835342	-28.778895	693.313875	197.980486	1.072333	-1.289137	22186.19343
561.813125	102.450696	669.66203	312.424896	1.835296	-2.0521	22251.04526
521.3761	187.902523	620.832415	404.743387	3.361221	0.236788	22251.04526
502.302031	255.806206	543.010216	495.535953	3.361221	0.236788	22231.97119
455.761304	347.361735	469.002831	570.306301	2.598258	0.999751	22238.07489
419.139093	428.235785	341.588054	638.972948	0.30937	0.236788	22231.20823
341.316894	485.45799	221.802904	648.891463	-1.979518	-0.526174	22207.55638
265.783583	531.235754	123.380711	725.9507	-1.216555	0.999751	22222.05268
204.746564	551.072785	6.647412	766.387725	-1.216555	-0.526174	22231.20823
104.035483	574.72463	-58.204421	751.12847	-1.216555	-2.0521	22211.3712
36.894762	567.095003	-212.322893	724.424774	0.30937	-1.289137	22222.05268
-34.060773	562.517226	-274.885838	746.550694	-4.268406	0.999751	8812.219611
-117.223711	541.15427	-387.04136	704.587743	-1.979518	1.762714	19.837031
-169.105177	526.657978	-477.070963	642.024799	-1.979518	0.999751	13.733329
-278.971811	486.220953	-589.989448	595.484072	-0.453593	0.999751	19829.40153
-349.927346	438.917263	-625.848697	497.824841	-1.216555	0.236788	22183.14158
-403.334738	383.983946	-676.204237	372.698953	0.30937	0.236788	22186.95639
-455.979166	316.080262	-739.530145	271.224908	1.072333	0.236788	22191.53417
-516.253223	244.361765	-760.130138	120.158287	0.30937	0.236788	22204.50453
-559.742099	171.117342	-759.367176	22.499056	0.30937	-0.526174	22177.80084
-602.468012	68.880336	-738.767182	-69.056472	1.835296	0.999751	22193.06009
-587.208757	3.26554	-647.211653	-236.908274	2.598258	3.288639	22246.46748
-578.816167	-78.371473	-602.196852	-298.708256	1.072333	1.762714	22239.60082
-551.349508	-161.534411	-544.211684	-414.678592	1.835296	0.236788	22242.65267
-517.016185	-261.482529	-472.493187	-526.071152	1.835296	-0.526174	22241.12674
-477.342123	-331.675101	-390.093211	-598.552612	2.598258	0.999751	22228.15638
-418.593992	-403.393598	-291.671018	-696.974805	-1.216555	-0.526174	22225.86749
-333.142166	-481.215798	-245.130291	-741.226643	-1.216555	-0.526174	22225.86749
-274.394035	-531.571338	-117.715514	-783.952557	1.072333	0.999751	22215.94897
-178.26073	-572.771326	13.514077	-769.456265	-0.453593	2.525677	22180.08972
-98.149643	-610.919463	123.380711	-778.611817	0.30937	0.999751	22230.44527
4.850327	-620.837978	240.11401	-720.626649	-2.742481	0.236788	22206.03046
91.065116	-607.867612	361.425085	-703.078507	-1.216555	0.999751	22202.21564
187.198421	-593.37132	429.328768	-691.634065	-0.453593	-1.289137	22206.79342
265.783583	-552.171332	520.884297	-587.108171	-1.979518	-2.0521	22173.22306
331.398378	-486.556537	587.262055	-494.789679	-1.979518	0.236788	22201.45268
419.139093	-430.097294	658.217589	-380.345269	-1.216555	0.999751	22215.18601
486.279814	-380.504716	716.202757	-279.634188	1.835296	0.236788	22188.48232
520.613137	-285.897337	745.195341	-194.182361	-0.453593	0.999751	22199.92676
545.790907	-197.393659	681.106472	-107.967572	-0.453593	0.999751	22086.24531
555.709423	-134.067752	705.521279	-6.493528	1.835296	0.236788	22190.7712
556.472386	20.813683	687.210173	182.721231	1.835296	-2.0521	22190.7712
556.472386	70.406261	699.417577	300.980455	1.835296	-1.289137	22253.33415
523.664988	174.932156	609.387974	388.72117	-0.453593	-0.526174	22244.17859
485.516851	267.250647	555.21762	476.461885	-1.216555	-0.526174	22232.73415
462.627969	331.339517	478.921346	560.387786	0.30937	0.999751	22239.60082
388.620583	398.480238	373.632489	644.313687	0.30937	0.236788	22230.44527
350.472447	477.0654	256.89919	663.387755	-1.216555	-1.289137	22212.89712
284.857651	518.265388	140.928854	737.395141	-0.453593	0.999751	22225.10453
210.850266	561.754264	8.9363	763.335874	0.30937	0.999751	22231.97119
124.635476	573.198705	-41.41924	761.809948	1.072333	-0.526174	22217.4749
65.124383	567.857966	-163.493278	734.34329	0.30937	-0.526174	22225.86749
-28.720034	557.176487	-265.730285	764.861799	-2.742481	0.999751	22211.3712
-101.201494	549.54686	-390.856174	709.928482	-1.979518	1.762714	25.940733
-182.838507	513.687611	-509.115398	616.847028	0.30937	0.999751	12.207404
-245.401451	492.324655	-518.270951	606.928513	-1.216555	0.236788	12544.63332
-350.690309	467.146884	-597.619076	522.239649	-2.742481	-0.526174	22151.09714
-409.438439	395.428387	-689.174604	368.884139	-1.216555	-0.526174	22190.7712
-433.853247	322.946927	-709.011635	278.091573	0.30937	-1.289137	22194.58602
-520.830999	239.783989	-755.552362	136.180504	-1.216555	-0.526174	22186.19343
-548.297658	148.991423	-703.670896	23.262019	-2.742481	-0.526174	22184.6675
-603.230975	63.539597	-716.641262	-59.900919	0.30937	0.999751	22182.37861
-584.919869	-7.415938	-652.552393	-180.449032	1.835296	4.051602	22238.83786
-584.156906	-83.712212	-622.033883	-300.997144	0.30937	0.236788	22241.12674
-563.556912	-167.638113	-550.315386	-412.389704	1.835296	0.236788	22246.46748
-523.119887	-263.771418	-479.359851	-495.552642	-0.453593	-0.526174	22231.20823
-481.156937	-322.519548	-387.04136	-592.44891	-1.216555	0.999751	22228.91934
-442.245837	-407.971375	-288.619167	-671.034072	0.30937	0.999751	22229.6823
-342.297719	-450.697288	-231.396962	-727.493314	-0.453593	-0.526174	22221.28971
-279.734774	-516.312084	-96.352557	-760.300712	-3.505444	-1.289137	22215.94897
-178.26073	-566.667624	30.299257	-767.167376	2.598258	2.525677	22228.91934
-94.334829	-583.452804	93.625164	-794.634035	0.30937	2.525677	22229.6823
-8.883003	-617.786128	246.980674	-748.856271	-1.979518	-1.289137	22209.08231
79.620675	-611.682426	346.16583	-714.522948	-4.268406	-1.289137	22203.74157
161.257688	-612.445388	396.521371	-690.10814	-1.979518	-0.526174	22193.82305
261.968769	-557.512071	491.891713	-639.752599	1.072333	-0.526174	22173.22306
326.820602	-509.445419	592.602794	-513.100785	-1.216555	0.236788	22207.55638
407.694652	-462.141729	668.136105	-401.708225	-2.742481	-0.526174	22216.71194
[truncated: 28,725 more rows]
