# Supplementary material for: Dynamic analysis of slant cracked rotor system considering nonlinear oil film force
Source: PLoS One. 2024 Jan 25;19(1):e0294293. doi: 10.1371/journal.pone.0294293 (PMC10810477; doi:10.1371/journal.pone.0294293)
Supplement: S1 File — These data were measured by two eddy current sensors, model WT0150. (ZIP) [file pone.0294293.s001.zip › 2021.3.18 Test data for plain bearings/2021.3.18 (P=0.2Mpa, Z=4.0g Clockwise126°+1.2g)/1000.csv]

1024	30720	7	0	3
8	8	8	8	10	10	1
3	3	3	3	1	1	4
2	1	4	3	0	0	0
0	0	0	0	-0.000078	-0.000025	20746.33594
-417.923767	214.469769	-479.980106	84.07909	0.225921	1.045848	22201.45268
-415.634879	171.743855	-499.054175	14.649481	0.225921	0.282885	22202.97861
-430.894133	116.810538	-469.298628	1.679114	3.277771	1.045848	22241.88971
-453.783015	90.869805	-396.054205	-27.31347	0.988883	-0.480078	22243.41563
-473.620047	40.514265	-364.00977	-76.906048	1.751846	0.282885	22209.08231
-492.694115	-7.552388	-356.380143	-126.498626	0.225921	1.808811	22220.52675
-468.279307	-50.278301	-359.431994	-200.506011	0.988883	0.282885	22219.76379
-465.990419	-93.767177	-318.232006	-265.357844	0.225921	1.808811	22192.29713
-453.020053	-138.019016	-289.239422	-284.431912	-1.300005	-0.480078	22208.31935
-437.760798	-195.241221	-263.298689	-333.261528	-1.300005	-1.24304	22218.23786
-407.242288	-234.915283	-226.676478	-391.246696	0.225921	0.282885	22180.08972
-382.064518	-283.744899	-210.65426	-416.424466	-0.537042	0.282885	22199.92676
-354.59786	-321.130073	-136.646875	-420.23928	0.225921	1.045848	22199.92676
-327.894164	-364.618949	-123.676508	-504.165181	-0.537042	-1.24304	22198.40083
-289.746027	-412.685601	-35.172831	-474.409634	-2.82593	0.282885	22201.45268
-234.049747	-418.02634	-2.365433	-501.876292	-2.062968	-2.006003	22212.13416
-189.797908	-453.885589	56.382698	-523.239249	-0.537042	0.282885	22217.4749
-127.997927	-457.700403	93.767872	-509.50592	0.988883	0.282885	22218.23786
-71.538684	-508.818906	146.412301	-546.128131	0.225921	-0.480078	22228.91934
-13.553516	-524.841123	208.975245	-494.246665	0.988883	1.808811	22230.44527
32.224248	-517.211496	261.619674	-482.802224	-0.537042	-1.24304	22188.48232
94.02423	-505.767055	286.034482	-524.765174	-0.537042	0.282885	22223.5786
149.72051	-487.455949	333.338171	-448.468901	2.514809	1.045848	22249.51933
192.446423	-486.692987	358.515942	-431.683721	0.225921	-1.24304	22236.54897
224.490858	-489.744838	410.397408	-398.11336	0.988883	1.808811	22238.07489
276.372324	-456.93744	434.812215	-360.728186	0.225921	-2.006003	22167.11936
309.179722	-435.574483	490.508495	-321.817086	0.225921	-0.480078	22223.5786
332.831566	-384.45598	521.789967	-273.750434	-0.537042	-0.480078	22224.34156
369.453778	-349.359694	504.241824	-224.157856	0.225921	0.282885	22228.91934
409.890803	-314.263408	529.419595	-166.172688	-0.537042	0.282885	22215.94897
428.201909	-260.093054	507.293675	-130.313439	-0.537042	-1.24304	22186.19343
443.461163	-210.500476	479.064054	-137.180104	0.225921	1.045848	22199.16379
477.031524	-157.856047	446.256656	-47.150501	-1.300005	-2.006003	22206.03046
462.535232	-112.841246	434.812215	13.123555	-3.588893	-1.24304	22196.11194
463.298194	-66.300519	433.28629	89.419829	-5.114819	-1.24304	22206.79342
460.246343	-8.315351	439.389992	152.745736	-1.300005	-1.24304	22190.7712
438.883387	35.173525	421.841849	184.027208	-0.537042	1.045848	22022.15644
428.201909	82.477215	395.138153	203.101277	0.988883	-0.480078	22209.08231
399.972287	145.04016	376.064085	271.767923	-0.537042	-0.480078	22204.50453
402.261175	206.077179	295.952997	290.079029	0.988883	0.282885	22202.97861
393.105623	235.832725	253.990047	346.538271	-0.537042	-1.24304	22207.55638
368.690815	281.610489	212.790059	339.671606	0.988883	1.045848	22199.16379
305.364908	311.366036	88.427133	343.48642	-0.537042	-1.24304	22193.82305
323.676014	364.010465	102.923425	402.997514	2.514809	1.808811	22232.73415
280.187138	400.632676	74.693803	460.219719	2.514809	0.282885	22247.23045
224.490858	431.151186	-9.232098	480.05675	2.514809	0.282885	22229.6823
177.187168	447.936366	-69.506154	486.923415	2.514809	0.282885	22232.73415
139.801994	474.640062	-125.202434	438.0938	0.225921	1.045848	22237.31193
84.105714	464.721546	-159.535757	503.708595	-1.300005	0.282885	22210.60823
50.535354	479.217838	-189.291304	480.05675	0.225921	-0.480078	22222.05268
10.098329	479.217838	-219.809813	477.767862	-2.062968	-1.24304	22228.15638
-18.131293	460.14377	-269.402391	493.027117	2.514809	1.808811	22206.03046
-71.538684	461.669695	-318.994969	452.590092	0.225921	0.282885	180.059206
-119.605337	427.336372	-384.609764	424.36047	-2.062968	0.282885	15.259255
-169.197914	431.914149	-443.357895	408.338253	-1.300005	-0.480078	12.970367
-193.612722	434.966	-446.409746	377.056781	-1.300005	0.282885	10.681478
-226.42012	405.210453	-423.520864	361.797526	-1.300005	0.282885	21745.20096
-257.701592	386.136384	-440.306044	312.204948	-2.062968	0.282885	22196.87491
-305.005282	380.795645	-465.483814	244.301264	2.514809	1.808811	22210.60823
-333.234903	343.410471	-512.787504	254.982743	-1.300005	0.282885	22222.81564
-361.464524	274.743825	-454.802336	174.871655	0.988883	1.045848	22228.15638
-389.694145	251.09198	-462.431963	140.538332	0.988883	-1.24304	22172.4601
-424.027469	212.943843	-506.683802	45.16799	-0.537042	0.282885	22190.00824
-424.027469	184.714222	-491.424547	9.308741	4.803697	1.045848	22241.88971
-450.731164	111.469799	-457.854187	-19.683843	3.277771	1.808811	22235.02304
-466.753382	96.973507	-409.024572	-124.209738	0.988883	-0.480078	22212.13416
-485.064488	31.358712	-346.461627	-110.476408	1.751846	-0.480078	22083.19346
-483.538562	-9.841276	-401.394944	-134.128253	0.988883	-0.480078	22208.31935
-501.086705	-61.722742	-299.157938	-227.97267	0.225921	-0.480078	22215.18601
-472.857084	-95.293103	-287.713497	-245.520813	0.988883	-0.480078	22215.18601
-449.205239	-148.700494	-277.794981	-282.905987	1.751846	0.282885	22206.03046
-440.812649	-208.97455	-257.194987	-324.868937	0.225921	-0.480078	22057.25272
-404.9534	-247.88565	-240.409807	-382.854105	0.988883	1.808811	22202.21564
-395.797847	-285.270824	-185.47649	-404.980025	-0.537042	0.282885	22202.21564
-350.020083	-315.026371	-137.409837	-476.698522	-0.537042	-0.480078	22190.7712
-324.07935	-367.6708	-116.809844	-478.224448	-1.300005	0.282885	22210.60823
-264.568257	-392.84857	-40.51357	-492.72074	0.225921	0.282885	22197.63787
-208.109014	-432.522632	-6.180247	-509.50592	-1.300005	-1.24304	22204.50453
-159.279399	-463.804104	45.701219	-517.89851	0.225921	0.282885	22227.39341
-117.316448	-465.33003	121.23453	-498.824441	0.225921	0.282885	22230.44527
-53.227578	-509.581869	163.960444	-506.454069	-0.537042	0.282885	22218.23786
-5.160926	-524.841123	251.701158	-488.142963	0.225921	1.045848	22225.86749
51.298316	-512.63372	266.960413	-472.120746	0.225921	0.282885	22223.5786
104.705708	-524.078161	295.190034	-506.454069	-0.537042	-0.480078	22213.66009
155.061249	-502.715204	292.138183	-506.454069	2.514809	1.045848	22247.99341
186.342721	-495.085577	406.582594	-442.365199	2.514809	-0.480078	22247.99341
229.831597	-454.648552	376.064085	-438.550385	0.988883	-0.480078	22227.39341
280.9501	-439.389297	469.145538	-352.335596	0.988883	0.282885	22226.63045
332.068604	-414.974489	488.219607	-301.217093	0.988883	-1.24304	22236.54897
355.720449	-373.774502	521.789967	-253.913403	1.751846	1.045848	22213.66009
406.075989	-350.122657	505.004787	-178.380092	-1.300005	-0.480078	22220.52675
425.91302	-304.344892	520.264042	-166.935651	0.225921	1.808811	22231.20823
445.750051	-259.330091	524.078855	-127.261589	0.225921	-1.24304	22209.08231
450.327828	-195.241221	496.612197	-76.906048	-1.300005	-1.24304	22200.68972
470.164859	-139.544941	466.093687	-38.757911	-2.82593	-2.006003	22200.68972
484.661151	-105.211618	444.730731	29.145773	0.225921	0.282885	22202.97861
447.275977	-53.330152	368.434457	45.930953	-2.82593	0.282885	22171.69713
448.801902	9.995755	435.575178	171.819804	0.225921	1.045848	22177.03787
449.564865	57.299445	416.50111	225.990159	0.225921	0.282885	22218.23786
419.809318	106.12906	368.434457	232.856823	1.751846	1.808811	22209.84527
393.868585	151.143861	308.923364	272.530886	0.988883	-1.24304	22214.42305
397.683399	218.284582	261.619674	332.804942	1.751846	1.045848	22220.52675
364.113039	250.329017	255.515972	351.116047	0.988883	1.045848	22093.87494
331.305641	301.447521	170.064146	370.190116	-1.300005	-0.480078	22190.00824
324.438976	331.203067	101.397499	373.241967	2.514809	-0.480078	22234.26008
309.179722	379.26972	35.019741	422.071582	0.225921	-1.24304	22226.63045
273.320473	393.003049	20.523449	410.627141	0.988883	0.282885	22235.786
219.913081	433.440074	-5.417284	441.908613	0.988883	0.282885	22145.7564
152.77236	445.647478	-60.350601	485.397489	1.751846	1.045848	22224.34156
114.624224	477.691913	-123.676508	503.708595	0.225921	0.282885	22222.81564
79.527938	476.165987	-134.357986	477.767862	1.751846	-0.480078	22230.44527
31.461285	465.484509	-185.47649	496.84193	-1.300005	-1.24304	22215.18601
-7.449814	479.980801	-254.906099	460.982682	3.277771	1.045848	22122.86752
-41.783137	469.299323	-273.980167	475.478974	-0.537042	-1.24304	22227.39341
-73.827572	464.721546	-343.409776	466.323421	-2.062968	-1.24304	30.518509
-126.472001	454.803031	-396.817168	441.14565	-1.300005	0.282885	12.207404
-172.249765	430.388223	-422.757901	390.027147	-0.537042	0.282885	10.681478
-206.583089	400.632676	-463.957889	306.864209	-0.537042	-0.480078	9.155553
-256.938629	407.499341	-411.31346	364.086414	-1.300005	1.045848	22079.37864
-276.77566	383.084533	-450.22456	318.30865	-0.537042	-1.24304	22210.60823
-332.47194	343.410471	-496.002324	259.560519	0.225921	0.282885	22222.05268
-340.86453	317.469738	-456.328261	254.21978	-2.062968	-1.24304	22210.60823
-381.301555	279.321601	-457.854187	163.427214	1.751846	1.808811	22222.81564
-388.16822	230.491986	-457.091224	74.160574	0.988883	-0.480078	22200.68972
-423.264506	195.3957	-466.246777	35.249474	0.225921	-0.480078	22194.58602
-434.708947	136.647569	-465.483814	17.701331	1.751846	0.282885	22239.60082
-469.805233	103.840172	-404.446795	-34.180135	3.277771	1.045848	22244.17859
-445.390425	71.032774	-418.180125	-80.720862	3.277771	0.282885	22199.92676
-495.745966	15.336494	-380.031988	-115.817147	2.514809	0.282885	22221.28971
-470.568196	-31.967195	-376.980137	-188.298607	-0.537042	-0.480078	22222.81564
-471.331158	-73.930146	-299.157938	-203.557862	0.225921	1.808811	22194.58602
-453.020053	-134.967165	-299.157938	-240.180074	-0.537042	-0.480078	22209.08231
-464.464494	-179.981966	-270.928316	-284.431912	0.225921	1.045848	22220.52675
-420.975618	-225.759731	-247.276472	-340.891155	0.988883	1.045848	22192.29713
-395.034885	-255.515277	-196.920931	-392.009658	-0.537042	-2.006003	22199.92676
-359.938599	-295.952302	-132.069098	-408.794838	0.225921	1.045848	22195.34898
-333.234903	-354.700433	-125.965396	-465.254081	0.988883	1.808811	22207.55638
-280.590474	-373.774502	-80.950595	-511.031845	-1.300005	0.282885	22199.92676
-250.834927	-405.055974	-7.706172	-472.883708	-0.537042	-1.24304	22206.79342
-215.738641	-450.833738	23.5753	-514.846659	-0.537042	0.282885	22219.76379
-149.360883	-467.618918	112.078978	-504.165181	-2.062968	0.282885	22216.71194
-84.509051	-489.744838	117.419717	-511.031845	0.225921	-1.24304	22227.39341
-44.834988	-522.552235	211.264133	-517.135547	-2.062968	0.282885	22230.44527
10.861291	-511.870757	255.515972	-472.883708	1.751846	-0.480078	22135.83789
68.846459	-512.63372	282.982631	-504.928143	0.225921	1.808811	22222.81564
130.646441	-504.24113	326.471507	-478.98741	4.040734	1.045848	22253.33415
167.268652	-504.24113	382.167786	-436.261497	1.751846	-0.480078	22237.31193
229.068634	-481.352247	374.538159	-401.165211	3.277771	1.045848	22238.07489
281.713063	-453.885589	421.078886	-384.380031	0.225921	-1.24304	22155.67492
312.231573	-419.552266	458.46406	-346.231894	2.514809	1.808811	22223.5786
323.676014	-416.500415	488.98257	-291.298577	0.988883	-1.24304	22223.5786
374.794517	-372.248576	495.086271	-237.891185	-2.062968	0.282885	22225.86749
412.942654	-323.418961	524.841818	-197.45416	-0.537042	-0.480078	22213.66009
416.757467	-277.641197	530.182557	-169.224539	-2.062968	-0.480078	22177.03787
451.090791	-225.759731	504.241824	-118.106036	0.225921	1.045848	22203.74157
452.616716	-191.426407	501.952936	-59.357905	-0.537042	0.282885	22209.84527
472.453747	-121.233836	466.85665	30.671698	-1.300005	0.282885	22197.63787
465.587083	-73.167183	466.85665	45.930953	-1.300005	-0.480078	22199.16379
464.82412	-10.604239	353.938165	58.138357	-2.82593	-2.768966	22031.31199
455.668567	38.225376	405.819631	155.797587	-2.82593	-1.24304	22195.34898
440.409312	79.425364	394.37519	229.04201	0.225921	0.282885	22221.28971
420.572281	133.595719	376.827047	254.982743	-0.537042	1.808811	22213.66009
409.890803	185.477185	322.656693	305.338283	-0.537042	-2.768966	22204.50453
372.505629	224.388284	295.952997	324.412352	0.225921	0.282885	22217.4749
348.090821	267.114197	231.101165	353.404936	0.225921	1.045848	22203.74157
346.564896	296.106781	144.123413	361.797526	0.225921	-0.480078	22192.29713
318.335274	338.069732	92.241946	400.708625	1.751846	1.045848	22222.05268
295.446392	392.240086	93.767872	437.330837	1.751846	-0.480078	22249.51933
251.957516	399.106751	22.812337	437.330837	0.225921	-0.480078	22228.15638
192.446423	447.173403	-42.039495	476.241936	1.751846	-0.480078	22235.02304
141.327919	467.010435	-87.054297	498.367856	0.988883	1.808811	22237.31193
104.705708	470.825248	-127.491322	477.004899	0.225921	0.282885	22212.13416
68.083497	470.062285	-170.217235	497.604893	-1.300005	-0.480078	22220.52675
23.831658	476.165987	-222.098701	497.604893	-0.537042	0.282885	22230.44527
-12.027591	473.877099	-266.35054	504.471558	-1.300005	0.282885	22216.71194
-50.175728	457.091919	-317.469043	478.530825	-2.82593	-0.480078	2560.502945
-88.323864	454.803031	-343.409776	475.478974	-2.82593	0.282885	17.548143
-124.946076	441.832664	-409.787534	421.308619	-1.300005	-1.24304	14.496292
-177.590505	423.521559	-415.891236	396.130849	-1.300005	0.282885	9.918516
-214.212716	402.158602	-438.780118	361.034563	-0.537042	-0.480078	16608.93582
-264.568257	382.321571	-502.868988	303.049395	-1.300005	0.282885	22178.5638
-290.50899	364.773428	-464.720852	308.390134	0.225921	-1.24304	22208.31935
-318.738611	345.699359	-463.194926	264.901258	-2.062968	0.282885	22221.28971
-355.360822	308.314185	-459.380112	214.545718	-1.300005	-0.480078	22224.34156
-363.753412	267.114197	-450.22456	175.634618	0.225921	1.045848	22167.88232
-376.723779	221.336433	-488.372696	79.501313	-0.537042	-0.480078	22193.06009
-404.190437	177.084595	-492.950473	62.716133	2.514809	-1.24304	22241.12674
-440.049686	135.121644	-431.150491	-1.372737	0.988883	-1.24304	22232.73415
-459.886717	96.973507	-413.602348	-25.024582	0.988883	0.282885	22207.55638
-484.301525	51.958706	-396.054205	-78.431973	-0.537042	0.282885	22180.85269
-480.486711	22.203159	-378.506062	-167.698614	0.988883	-0.480078	22210.60823
-478.197823	-32.730158	-316.706081	-189.06157	0.988883	0.282885	22219.00082
-460.64968	-96.819028	-299.157938	-243.231925	-1.300005	-0.480078	22218.23786
-453.783015	-132.678277	-275.506093	-272.987471	-0.537042	1.045848	22205.2675
-428.605245	-177.693078	-248.802397	-311.898571	-1.300005	0.282885	22197.63787
-430.131171	-230.337507	-236.594993	-375.987441	0.225921	1.045848	22201.45268
-393.508959	-277.641197	-230.491291	-382.854105	-1.300005	-0.480078	22199.92676
-363.753412	-303.58193	-118.335769	-408.794838	0.225921	1.045848	22193.82305
-323.316387	-357.752284	-125.202434	-483.565187	-2.82593	-1.24304	22212.13416
-275.249735	-380.641166	-100.024663	-504.165181	-1.300005	1.045848	22199.16379
-235.575673	-437.100409	-19.150613	-543.07628	0.988883	-0.480078	22206.79342
-179.11643	-449.307812	3.738269	-575.120715	0.225921	-1.24304	22224.34156
-122.657188	-466.855955	103.686387	-494.246665	0.988883	1.045848	22229.6823
-77.642386	-497.374465	153.278965	-510.268882	0.225921	0.282885	22218.23786
-17.36833	-513.396682	218.893761	-480.513336	-0.537042	-1.24304	22223.5786
42.142764	-529.4189	257.80486	-453.046677	0.988883	-0.480078	22225.10453
87.157565	-511.870757	295.190034	-489.668889	1.751846	-1.24304	22226.63045
134.461255	-509.581869	343.256687	-443.128162	2.514809	1.045848	22244.94156
181.001982	-495.848539	384.456675	-411.846689	2.514809	-0.480078	22246.46748
220.676044	-473.72262	391.323339	-411.846689	0.988883	0.282885	22225.86749
278.661212	-448.54485	440.152954	-363.780037	2.514809	-0.480078	22233.49712
312.231573	-414.211527	426.419625	-326.394863	0.225921	1.045848	22235.02304
351.905635	-389.033756	508.056638	-278.32821	-0.537042	0.282885	22211.3712
370.979703	-355.463396	524.841818	-207.372676	-0.537042	-0.480078	22220.52675
403.024138	-313.500445	521.789967	-163.120837	-2.062968	-0.480078	22229.6823
423.624132	-276.115271	525.604781	-131.839365	0.988883	1.045848	22215.94897
441.935238	-210.500476	505.004787	-102.083818	-0.537042	1.045848	22206.03046
454.905604	-170.826414	483.64183	-9.765327	-1.300005	-0.480078	22206.03046
454.142642	-110.552357	465.330725	11.59763	-1.300005	1.045848	22201.45268
453.379679	-57.144966	437.864066	80.264276	-2.062968	-0.480078	22167.11936
440.409312	-12.130164	411.923333	140.538332	0.988883	-0.480078	22203.74157
446.513014	59.588333	356.990016	133.671667	0.988883	-0.480078	22209.08231
433.542648	90.106843	384.456675	224.464233	0.988883	1.045848	22214.42305
422.098207	146.566085	358.515942	277.108662	-0.537042	1.045848	22217.4749
405.313026	193.869775	320.367805	296.18273	-2.062968	-0.480078	22219.00082
370.979703	244.225315	266.19745	343.48642	0.225921	-0.480078	22186.95639
343.513045	291.529005	212.027096	380.108631	0.988883	1.045848	22199.16379
325.964902	323.57344	148.701189	393.078998	0.225921	-1.24304	22227.39341
318.335274	371.640092	104.44935	430.464172	0.988883	1.808811	22231.20823
275.609361	400.632676	40.36048	428.175284	-0.537042	-2.006003	22231.97119
234.409373	427.336372	27.390114	475.478974	0.988883	-0.480078	22237.31193
187.105684	431.151186	-103.076514	478.530825	1.751846	0.282885	22224.34156
149.72051	450.225254	-141.224651	451.064166	-0.537042	0.282885	22222.81564
96.313118	460.906733	-141.987614	503.708595	-0.537042	1.045848	22229.6823
61.216832	471.588211	-154.195018	482.345638	-2.062968	1.045848	22213.66009
19.253882	480.743764	-225.913515	484.634526	0.988883	1.045848	22222.05268
-18.894255	472.351174	-320.520894	473.190085	-2.062968	0.282885	16684.46913
-60.857206	448.699329	-299.157938	456.404905	-2.062968	0.282885	1208.532975
-102.820156	444.121552	-340.357925	460.982682	-2.062968	-0.480078	16.78518
-154.701622	442.595627	-403.683833	417.493806	-0.537042	-0.480078	11.444441
-186.746057	421.23267	-401.394944	384.686408	-0.537042	1.808811	11.444441
-218.02753	409.025267	-472.350479	361.797526	-0.537042	0.282885	20901.36418
-257.701592	389.188235	-511.261578	250.404966	0.988883	0.282885	22202.21564
-298.90158	376.980832	-462.431963	287.027178	-1.300005	0.282885	22219.00082
-327.894164	333.491956	-457.854187	258.034594	-0.537042	-2.006003	22211.3712
-348.494158	288.477154	-454.802336	209.967941	-0.537042	-0.480078	22222.05268
-379.77563	245.751241	-429.624566	163.427214	0.988883	-0.480078	22219.00082
-411.057102	209.129029	-492.18751	62.716133	-2.82593	-0.480078	22183.14158
-430.894133	173.269781	-447.935671	41.353176	-0.537042	-1.24304	22238.07489
-447.679313	112.995725	-425.046789	15.412443	1.751846	0.282885	22238.07489
-461.412643	76.373513	-418.943087	-38.757911	0.988883	-0.480078	22194.58602
-482.775599	34.410563	-370.113472	-118.868998	0.988883	0.282885	22219.00082
-464.464494	-13.65609	-392.239392	-172.27639	-2.062968	-1.24304	22221.28971
-463.701531	-52.567189	-342.646814	-208.135639	-2.062968	-0.480078	22194.58602
-461.412643	-105.974581	-311.365341	-240.943036	-0.537042	-1.24304	22212.13416
-454.545978	-150.989382	-264.824614	-279.854136	0.225921	1.808811	22223.5786
-424.790431	-196.767147	-264.061652	-308.083757	-2.062968	-1.24304	22202.97861
-391.220071	-228.048619	-225.150552	-376.750404	0.988883	1.808811	22191.53417
-374.434891	-281.45601	-164.876496	-404.980025	-1.300005	-0.480078	22194.58602
-347.731195	-322.655998	-117.572806	-430.157795	-2.062968	-0.480078	22199.92676
-318.738611	-366.144874	-88.580222	-489.668889	-1.300005	-0.480078	22199.92676
-269.146033	-410.396713	-40.51357	-489.668889	-2.062968	-0.480078	22215.94897
-235.575673	-437.863371	-26.017278	-554.520721	0.225921	1.808811	22223.5786
-161.568287	-463.041142	22.812337	-552.231833	-0.537042	-0.480078	22219.00082
-106.63497	-483.641136	89.190095	-541.550355	-0.537042	0.282885	22228.15638
-61.620169	-502.715204	170.064146	-501.876292	0.988883	0.282885	22229.6823
-12.790553	-524.841123	238.730792	-467.542969	0.225921	-0.480078	22213.66009
44.431652	-528.655937	282.219668	-474.409634	-0.537042	0.282885	22221.28971
113.098298	-506.530018	334.101134	-472.883708	0.225921	-2.006003	22251.04526
150.483472	-505.767055	364.619643	-439.313348	2.514809	1.045848	22232.73415
200.07605	-488.981875	398.190004	-405.742988	2.514809	0.282885	22235.786
243.564926	-470.670769	447.019619	-381.32818	0.225921	1.808811	22239.60082
287.053802	-447.781887	463.804799	-363.017074	-0.537042	-2.006003	22220.52675
321.387125	-416.500415	420.315923	-302.743018	1.751846	-0.480078	22223.5786
368.690815	-387.507831	515.686265	-240.180074	0.225921	1.045848	22229.6823
393.105623	-340.967104	521.027005	-178.380092	0.225921	0.282885	22218.23786
422.861169	-302.056004	515.686265	-147.861582	-0.537042	0.282885	22221.28971
431.253759	-261.618979	521.789967	-118.106036	1.751846	-0.480078	22209.08231
438.883387	-208.97455	510.345526	-69.276421	-2.82593	-1.24304	22199.16379
450.327828	-155.567159	470.671464	-29.602358	-2.82593	-0.480078	22195.34898
467.113008	-99.870879	470.671464	43.642065	-2.062968	-0.480078	22198.40083
467.113008	-46.463487	420.315923	99.338344	-0.537042	1.045848	22196.87491
451.090791	1.603165	403.530743	153.508699	1.751846	1.045848	22195.34898
426.675983	52.721668	412.686296	145.116109	2.514809	1.045848	22217.4749
417.52043	111.469799	309.686326	160.375363	-0.537042	-0.480078	22206.79342
412.179691	156.484601	355.464091	282.449401	2.514809	1.045848	22209.84527
395.394511	205.314216	315.790028	319.071613	0.988883	1.045848	22215.94897
377.083405	241.936427	240.256717	343.48642	-0.537042	-0.480078	22210.60823
355.720449	289.240117	184.560438	361.034563	-0.537042	-0.480078	22192.29713
329.016753	335.017881	138.019711	412.153066	1.751846	-1.24304	22225.10453
301.550094	370.114167	112.84194	443.434539	1.751846	-0.480078	22248.75637
265.690846	405.210453	39.597518	457.167868	0.988883	1.045848	22226.63045
215.335305	424.284521	-22.965427	467.849346	0.225921	-1.24304	22233.49712
179.476056	456.328956	-112.232067	466.323421	0.225921	1.045848	22234.26008
146.668659	468.53636	-151.906129	480.819713	0.988883	-1.24304	22213.66009
86.394602	474.640062	-161.061682	483.871564	1.751846	0.282885	22222.81564
43.668689	482.269689	-184.713527	500.656744	0.225921	0.282885	22228.91934
2.468701	476.92895	-242.698695	491.501191	-0.537042	0.282885	22222.05268
-33.390547	457.854882	-250.328322	500.656744	-1.300005	0.282885	22218.23786
-83.746088	469.299323	-326.624596	477.004899	-1.300005	-1.24304	35.859249
-124.946076	448.699329	-346.461627	469.375272	0.225921	-0.480078	14.496292
-158.516436	428.862298	-399.869019	428.938247	-0.537042	0.282885	9.918516
-192.086797	421.23267	-406.735684	404.523439	-0.537042	-0.480078	11.444441
-237.101598	401.395639	-450.987522	316.019762	-1.300005	-1.24304	22041.99347
-253.886778	393.003049	-429.624566	292.367917	1.751846	0.282885	22204.50453
-305.005282	353.328987	-472.350479	232.856823	-0.537042	1.808811	22215.94897
-334.760828	322.810477	-451.750485	248.879041	-2.062968	-1.24304	22219.76379
-361.464524	275.506788	-454.802336	196.234612	-2.82593	-0.480078	22206.03046
-389.694145	241.173464	-471.587516	106.967972	-0.537042	-0.480078	22201.45268
-416.397841	195.3957	-457.091224	71.108723	2.514809	0.282885	22248.75637
-433.945984	144.277197	-435.728268	42.879102	3.277771	1.045848	22232.73415
-453.783015	111.469799	-421.231976	5.493928	0.988883	0.282885	22209.84527
-463.701531	59.588333	-388.424578	-43.335687	0.988883	-0.480078	22225.86749
-482.012637	19.914271	-382.320876	-139.468992	-0.537042	0.282885	22205.2675
-480.486711	-23.574605	-339.594963	-148.624545	1.751846	1.808811	22215.18601
-469.805233	-86.13755	-351.802366	-231.787483	-1.300005	1.045848	22213.66009
-462.175605	-119.70791	-296.869049	-250.861552	0.988883	-0.480078	22207.55638
-442.338574	-164.722712	-262.535726	-289.772652	0.225921	-0.480078	22214.42305
-422.501543	-213.552327	-244.987583	-338.602267	-1.300005	-1.24304	22206.03046
-406.479326	-251.700464	-215.994999	-385.142994	-1.300005	0.282885	22199.16379
-385.879332	-300.530079	-185.47649	-397.350397	-2.82593	0.282885	22195.34898
-335.523791	-344.781918	-113.757993	-452.283714	-2.82593	-1.24304	22209.84527
-298.138617	-379.115241	-80.950595	-485.091112	-1.300005	0.282885	22209.08231
-252.360853	-408.870787	-51.958011	-491.194814	-3.588893	-2.006003	22205.2675
-190.560871	-437.100409	-6.180247	-559.86146	-2.82593	-1.24304	22224.34156
-165.383101	-478.300396	76.982692	-565.2022	-1.300005	-1.24304	22230.44527
-104.346082	-481.352247	113.604903	-564.439237	0.988883	-0.480078	22216.71194
-43.309063	-510.344831	203.634506	-498.061479	0.225921	-0.480078	22225.86749
8.572403	-513.396682	244.834494	-475.172597	-0.537042	-0.480078	22228.91934
59.690907	-508.818906	284.508556	-480.513336	3.277771	1.045848	22215.18601
103.942745	-505.767055	332.575209	-456.098528	0.225921	-2.768966	22243.41563
165.742727	-512.63372	381.404824	-423.29113	2.514809	-1.24304	22251.04526
216.098268	-481.352247	398.190004	-387.431882	0.988883	0.282885	22225.10453
254.246404	-459.989291	448.545545	-359.202261	-0.537042	-0.480078	22232.73415
290.868616	-447.781887	449.308507	-363.780037	0.225921	1.808811	22235.786
326.727865	-407.344862	463.041837	-339.365229	-0.537042	-1.24304	22211.3712
364.876001	-366.907837	506.530713	-217.291191	-1.300005	-1.24304	22220.52675
404.550064	-329.522663	518.738116	-174.565278	-0.537042	-1.24304	22230.44527
423.624132	-279.930085	511.871452	-150.913433	0.225921	-0.480078	22214.42305
438.120424	-247.122687	514.16034	-121.157887	-0.537042	-0.480078	22203.74157
456.43153	-197.530109	479.064054	-58.594942	-0.537042	-0.480078	22205.2675
468.638934	-127.337538	485.167756	2.442077	-0.537042	0.282885	22208.31935
457.194493	-83.848662	460.752948	62.716133	-2.82593	-0.480078	22173.22306
454.142642	-31.204233	423.367774	132.145742	-1.300005	-1.24304	22211.3712
454.142642	17.625383	408.108519	164.95314	0.225921	1.808811	22213.66009
437.357461	75.610551	345.545575	213.782755	-0.537042	-0.480078	22195.34898
415.231542	133.595719	376.827047	249.642003	2.514809	0.282885	22214.42305
401.498213	173.269781	324.945581	286.264215	0.988883	1.045848	22222.81564
383.95007	221.336433	269.249301	312.967911	-0.537042	-1.24304	22204.50453
372.505629	254.143831	246.360419	366.375302	-0.537042	0.282885	22202.21564
345.801933	300.684558	173.878959	396.893812	0.988883	-0.480078	22236.54897
332.831566	360.958614	148.701189	412.153066	2.514809	1.045848	22230.44527
297.735281	388.425273	85.375282	433.516023	1.751846	-0.480078	22237.31193
248.142703	418.943782	53.330847	491.501191	2.514809	1.045848	22241.12674
203.890864	443.35859	-37.461719	471.66416	-1.300005	-2.006003	22222.81564
149.72051	461.669695	-116.809844	467.086384	-2.062968	-1.24304	22220.52675
124.542739	478.454876	-141.987614	474.716011	-1.300005	-0.480078	22227.39341
62.742758	468.53636	-160.29872	487.686377	-1.300005	-0.480078	22221.28971
28.409434	483.795615	-206.839446	495.316005	0.988883	1.045848	22220.52675
0.942776	476.165987	-286.950534	467.086384	-0.537042	-0.480078	21167.63817
-55.516467	460.14377	-276.269056	474.716011	-1.300005	0.282885	4607.531968
-105.872007	448.699329	-327.387559	487.686377	-1.300005	1.045848	20.599994
-158.516436	454.040068	-394.52828	448.012315	-2.062968	-1.24304	11.444441
-172.249765	424.284521	-401.394944	411.390104	0.988883	1.045848	12.970367
-224.894194	421.23267	-427.335677	380.108631	-0.537042	0.282885	17741.17252
-234.81271	400.632676	-437.254193	319.071613	-1.300005	-0.480078	22190.00824
-276.012698	373.166018	-490.661585	292.367917	-0.537042	-1.24304	22221.28971
-297.375654	360.958614	-461.669001	237.4346	0.225921	0.282885	22211.3712
-338.575642	315.943813	-477.691218	216.071643	0.988883	1.045848	22222.81564
-382.064518	257.195682	-460.906038	141.301295	-1.300005	-2.006003	22203.74157
-391.220071	223.625321	-487.609734	94.760568	0.225921	-0.480078	22202.97861
-405.716363	189.291998	-449.461597	71.871686	0.988883	-0.480078	22241.88971
-442.338574	148.092011	-421.994938	35.249474	0.988883	0.282885	22241.12674
-449.968202	106.12906	-440.306044	-3.661625	-0.537042	0.282885	22204.50453
-461.412643	54.247594	-386.898652	-79.957899	0.988883	-0.480078	22215.18601
-473.620047	4.655016	-367.824584	-136.417141	-0.537042	-1.24304	22219.76379
-462.175605	-51.041264	-357.906068	-217.291191	0.988883	0.282885	22187.71935
-459.886717	-102.92273	-308.31349	-215.002303	0.225921	0.282885	22207.55638
-466.753382	-128.863463	-286.950534	-273.750434	0.225921	0.282885	22221.28971
-443.101537	-173.115302	-251.854248	-336.313378	0.988883	-1.24304	22217.4749
-414.108953	-221.944917	-246.513509	-350.80967	0.988883	0.282885	22209.84527
-395.797847	-262.381942	-184.713527	-383.617068	-2.82593	-1.24304	22194.58602
-353.834897	-299.767116	-124.439471	-440.839273	0.988883	1.045848	22207.55638
-325.605276	-344.018955	-90.86911	-459.150379	0.225921	-0.480078	22198.40083
-289.746027	-380.641166	-50.432085	-455.335565	0.225921	1.808811	22218.23786
-232.523822	-413.448564	-39.750607	-514.083696	1.751846	1.045848	22225.10453
-204.2942	-443.204111	21.286412	-526.2911	0.225921	-0.480078	22217.4749
-130.286815	-469.144844	61.723437	-517.135547	-1.300005	-0.480078	22225.10453
-89.84979	-495.848539	76.219729	-527.054063	0.225921	-0.480078	22230.44527
-34.15351	-522.552235	214.315984	-480.513336	0.225921	-1.24304	22215.18601
33.750174	-513.396682	241.782643	-505.691106	0.225921	0.282885	22221.28971
87.920528	-511.870757	317.315954	-458.387416	3.277771	1.045848	22254.86007
126.831627	-493.559651	353.938165	-432.446683	2.514809	1.808811	22235.02304
194.735311	-520.263347	354.701128	-402.691137	1.751846	-1.24304	22236.54897
227.542709	-469.144844	421.841849	-382.091143	1.751846	0.282885	22238.83786
266.453808	-446.255962	424.130737	-371.409664	1.751846	-0.480078	22225.10453
306.890833	-429.470781	465.330725	-342.41708	2.514809	1.045848	22222.81564
334.357492	-400.478197	498.901085	-272.987471	0.988883	0.282885	22230.44527
374.794517	-356.226359	514.923303	-217.291191	1.751846	-0.480078	22219.00082
419.809318	-323.418961	510.345526	-173.802315	0.225921	1.045848	22221.28971
431.253759	-273.06342	510.345526	-169.987502	1.751846	-1.24304	22203.74157
441.935238	-228.048619	510.345526	-102.846781	0.988883	1.045848	22202.21564
467.113008	-178.456041	479.827017	-26.550507	-2.82593	0.282885	22196.87491
456.43153	-116.656059	482.878868	23.042071	-1.300005	0.282885	22198.40083
474.742635	-65.537556	447.019619	63.479096	-1.300005	-1.24304	22203.74157
451.853753	-10.604239	406.582594	157.323512	-2.062968	-1.24304	22195.34898
458.720418	27.543898	385.9826	177.923506	-0.537042	0.282885	22214.42305
421.335244	86.292029	356.990016	222.175345	0.988883	1.808811	22215.94897
411.416728	145.04016	370.723345	262.61237	-0.537042	0.282885	22200.68972
403.787101	179.373483	301.293736	276.345699	0.988883	0.282885	22208.31935
387.764883	223.625321	245.597457	298.471619	-0.537042	-2.768966	22213.66009
364.876001	283.136415	220.419686	369.427153	0.988883	0.282885	22217.4749
341.987119	315.943813	155.567854	400.708625	1.751846	-1.24304	22226.63045
325.201939	374.691943	125.812307	443.434539	1.751846	0.282885	22247.99341
274.846398	383.084533	47.990108	444.197501	0.988883	-0.480078	22225.10453
245.090852	424.284521	9.079008	486.923415	4.040734	1.808811	22236.54897
181.764944	449.462292	-55.772825	480.05675	0.988883	0.282885	22233.49712
136.750143	466.247472	-122.913545	480.819713	-0.537042	0.282885	22212.89712
110.80941	475.403025	-134.357986	485.397489	-0.537042	0.282885	22220.52675
49.009428	482.269689	-185.47649	474.716011	1.751846	-0.480078	22231.97119
0.942776	470.062285	-209.128335	477.004899	0.988883	0.282885	22225.86749
-31.101659	467.773397	-263.298689	488.44934	0.225921	1.045848	22221.28971
-69.249796	459.380807	-294.580161	475.478974	-2.062968	-0.480078	222.785119
-107.397933	440.306739	-333.491261	471.66416	-1.300005	1.045848	16.022217
-157.753473	422.758596	-368.587547	442.671576	-1.300005	-1.24304	9.918516
-188.271983	418.943782	-425.046789	426.649358	-1.300005	-0.480078	10.681478
-219.553455	405.210453	-452.513448	368.66419	-0.537042	0.282885	18495.74267
-264.568257	396.817863	-419.70605	338.908644	-0.537042	-0.480078	22185.43046
-289.746027	370.114167	-463.957889	273.293848	0.988883	0.282885	22217.4749
-298.138617	336.543807	-486.083808	212.256829	-2.062968	-1.24304	22222.05268
-359.175636	302.973446	-470.824553	164.190177	0.225921	0.282885	22209.84527
-375.197853	251.854943	-520.417131	107.730934	0.988883	-1.24304	22199.16379
-401.901549	215.995694	-485.320845	78.73835	3.277771	0.282885	22246.46748
-422.501543	170.21793	-454.039373	61.190207	1.751846	-0.480078	22230.44527
-424.027469	133.595719	-403.683833	27.619847	0.988883	-0.480078	22215.18601
-484.301525	79.425364	-404.446795	-48.676427	1.751846	1.045848	22228.91934
-480.486711	37.462414	-381.557913	-120.394924	0.988883	-1.24304	22211.3712
-481.249674	-6.026462	-375.454211	-125.735663	-0.537042	-0.480078	22210.60823
-482.775599	-62.485705	-334.254224	-184.483794	0.988883	0.282885	22218.23786
-462.175605	-101.396804	-318.232006	-254.676366	1.751846	1.045848	22208.31935
-436.997835	-138.781979	-293.817198	-268.409695	-0.537042	1.045848	22214.42305
-413.34599	-197.530109	-272.454242	-366.068925	0.988883	-0.480078	22202.21564
-412.583028	-244.070836	-252.617211	-372.172627	-2.062968	0.282885	22196.87491
-390.457108	-281.45601	-183.187602	-421.765205	-1.300005	-0.480078	22190.7712
-371.38304	-312.737483	-134.357986	-415.661503	-2.82593	-1.24304	22211.3712
-308.820095	-365.381911	-86.291334	-484.328149	-0.537042	0.282885	22215.18601
-283.642325	-386.744868	-42.039495	-488.142963	-0.537042	0.282885	22206.03046
-220.316418	-416.500415	-35.172831	-539.261466	-0.537042	0.282885	22225.86749
-170.72384	-456.174477	51.804921	-528.579988	-0.537042	-0.480078	22230.44527
-114.264597	-483.641136	108.264164	-509.50592	1.751846	0.282885	22217.4749
-52.464616	-514.159645	151.75304	-506.454069	-1.300005	0.282885	22222.81564
-20.420181	-512.63372	187.612289	-504.928143	-0.537042	0.282885	22228.91934
36.802024	-514.922608	276.878929	-518.661473	0.988883	-1.24304	22215.18601
89.446453	-505.004092	307.397438	-494.246665	3.277771	-0.480078	22244.94156
142.853845	-506.530018	380.641861	-424.817056	-0.537042	-0.480078	22245.70452
203.127901	-479.826322	376.064085	-411.846689	0.988883	0.282885	22223.5786
226.016783	-464.567067	427.182588	-363.780037	0.988883	-0.480078	22233.49712
271.794547	-443.967073	447.019619	-346.231894	0.225921	1.045848	22234.26008
322.150088	-413.448564	456.938135	-322.580049	0.988883	0.282885	22214.42305
359.535262	-389.796719	506.530713	-264.594881	0.988883	1.808811	22221.28971
393.868585	-344.781918	524.078855	-197.45416	-1.300005	-1.24304	22228.91934
393.105623	-300.530079	496.612197	-165.409725	0.988883	1.045848	22202.21564
438.883387	-258.567128	494.323309	-143.283806	2.514809	0.282885	22206.03046
454.905604	-204.396774	508.056638	-96.743079	-2.062968	-0.480078	22200.68972
464.82412	-160.907898	486.693681	-19.683843	-0.537042	0.282885	22209.84527
455.668567	-93.767177	448.545545	15.412443	0.225921	1.045848	22180.08972
454.905604	-58.670891	442.441843	106.205009	0.225921	-1.24304	22207.55638
459.483381	8.46983	414.975184	164.190177	0.988883	-0.480078	22215.18601
430.490797	45.092041	394.37519	200.049426	-1.300005	-0.480078	22197.63787
432.016722	103.840172	385.9826	229.04201	0.225921	1.045848	22212.89712
414.468579	158.773489	345.545575	284.738289	-1.300005	-0.480078	22217.4749
399.209325	203.78829	299.767811	287.027178	-1.300005	0.282885	22196.87491
378.609331	237.358651	199.05673	312.204948	-1.300005	-1.24304	22196.87491
348.090821	286.951229	212.027096	339.671606	0.988883	1.045848	22241.12674
343.513045	327.388254	140.308599	373.241967	2.514809	1.045848	22227.39341
316.809349	376.217869	105.975276	432.75306	0.988883	-0.480078	22237.31193
278.661212	390.714161	79.27158	457.167868	0.225921	-0.480078	22241.88971
210.757528	433.440074	-9.99506	473.953048	-0.537042	0.282885	22222.81564
179.476056	441.069701	-83.239483	497.604893	-2.062968	-0.480078	22219.76379
123.779776	470.062285	-95.446887	485.397489	-0.537042	-0.480078	22228.15638
99.364969	470.825248	-141.987614	501.419707	-1.300005	-1.24304	22215.94897
55.876093	481.506727	-200.735745	498.367856	0.988883	1.045848	22222.81564
-20.420181	488.373391	-258.720913	451.827129	-2.062968	-2.006003	22225.10453
-38.731286	476.165987	-307.550528	455.641942	-2.062968	-1.24304	22206.79342
-75.353498	459.380807	-359.431994	425.123433	-1.300005	1.045848	34.333323
-118.079411	455.565993	-351.802366	447.249352	-0.537042	0.282885	12.970367
-137.916442	425.810447	-369.350509	448.775278	0.988883	1.045848	12.970367
-185.220132	422.758596	-400.631982	412.916029	-1.300005	-1.24304	9.155553
-236.338635	397.580825	-444.88382	330.516054	0.988883	1.045848	21978.66756
-271.434921	394.528975	-439.543081	316.782724	0.225921	1.045848	22215.18601
-288.220101	368.588241	-450.987522	283.212364	-1.300005	-1.24304	22208.31935
-315.68676	341.884546	-465.483814	204.627202	-0.537042	-2.006003	22217.4749
-343.153418	282.373452	-467.00974	142.82722	0.225921	1.045848	22198.40083
-398.849698	259.48457	-483.79492	68.819835	0.225921	0.282885	22200.68972
-412.583028	212.943843	-482.268994	69.582798	0.225921	-1.24304	22238.07489
-423.264506	158.773489	-460.143075	34.486512	2.514809	0.282885	22236.54897
-434.708947	98.499433	-418.943087	-5.187551	1.751846	0.282885	22206.79342
-457.597829	71.795737	-370.876435	-56.306054	0.988883	0.282885	22219.00082
-484.301525	32.884637	-367.824584	-132.602328	-1.300005	0.282885	22223.5786
-467.516345	-41.122748	-361.720882	-146.335657	-1.300005	-2.006003	22190.00824
-464.464494	-70.115332	-334.254224	-217.291191	-0.537042	-0.480078	22208.31935
-469.805233	-116.656059	-296.869049	-257.728217	-0.537042	-0.480078	22219.00082
-448.442276	-155.567159	-283.898683	-289.009689	-0.537042	1.045848	22193.82305
-414.108953	-198.293072	-283.13572	-342.41708	-1.300005	0.282885	22202.97861
-398.086736	-250.174538	-225.913515	-386.668919	-2.82593	-1.24304	22196.11194
-385.879332	-291.374526	-176.320937	-427.868907	-2.062968	-0.480078	22209.08231
-346.205269	-334.100439	-118.335769	-423.29113	-0.537042	-1.24304	22199.16379
-286.694176	-359.27821	-51.958011	-467.542969	-1.300005	0.282885	22215.94897
-247.020114	-408.107825	-48.90616	-486.617038	0.225921	1.045848	22225.10453
-199.716424	-434.81152	-11.520986	-562.913311	-0.537042	-0.480078	22215.18601
-172.249765	-454.648552	58.671586	-494.246665	-0.537042	-0.480078	22227.39341
-111.212746	-497.374465	130.390083	-533.920727	-0.537042	0.282885	22219.76379
-36.442398	-505.004092	204.397469	-490.431851	-0.537042	-0.480078	22206.03046
-10.501665	-524.841123	202.108581	-503.402218	0.225921	0.282885	22220.52675
80.2909	-502.715204	271.53819	-505.691106	2.514809	1.045848	22255.62304
131.409404	-515.685571	273.064115	-490.431851	2.514809	-0.480078	22232.73415
168.031615	-505.767055	342.493724	-476.698522	2.514809	-0.480078	22238.07489
216.098268	-508.055943	432.523327	-375.987441	0.225921	0.282885	22238.83786
238.98715	-462.278179	448.545545	-397.350397	1.751846	-1.24304	22223.5786
293.157504	-424.893005	477.538129	-337.076341	0.225921	0.282885	22220.52675
300.787131	-405.055974	486.693681	-301.980055	0.988883	0.282885	22229.6823
370.979703	-373.774502	504.241824	-238.654148	-0.537042	1.045848	22219.00082
391.579697	-334.863402	507.293675	-179.143055	0.225921	-0.480078	22222.81564
399.972287	-292.137489	488.98257	-166.935651	-0.537042	-0.480078	22199.92676
423.624132	-232.626395	467.619613	-111.239371	-2.82593	0.282885	22197.63787
452.616716	-189.900482	461.515911	-50.202352	-1.300005	0.282885	22196.87491
461.009306	-145.648643	436.338141	-74.61716	-2.82593	-2.006003	22189.24528
454.142642	-89.189401	463.041837	47.456878	-2.062968	-1.24304	22206.79342
472.453747	-31.967195	411.16037	136.723518	-2.062968	-0.480078	22197.63787
452.616716	7.706867	407.345557	168.767953	-1.300005	-0.480078	22215.18601
441.935238	48.906855	401.241855	214.545718	1.751846	-0.480078	22215.18601
423.624132	119.099427	376.827047	251.167929	2.514809	1.808811	22205.2675
413.705617	158.773489	317.315954	243.538302	-0.537042	-0.480078	22202.97861
411.416728	208.366067	282.219668	313.730873	3.277771	1.045848	22198.40083
377.846368	251.09198	219.656723	303.812358	-0.537042	-1.24304	22195.34898
329.016753	294.580856	157.856742	341.197532	2.514809	0.282885	22226.63045
322.150088	348.75121	134.204897	428.938247	2.514809	1.808811	22248.75637
280.9501	379.26972	77.745654	434.278986	1.751846	-0.480078	22225.10453
248.142703	402.158602	25.101226	452.590092	1.751846	-0.480078	22231.20823
204.653827	418.180819	-28.306166	471.66416	-0.537042	-0.480078	22229.6823
178.713094	469.299323	-130.543173	475.478974	0.225921	-0.480078	22219.00082
124.542739	470.062285	-141.987614	467.086384	-1.300005	-0.480078	22219.76379
71.135348	476.92895	-139.698726	477.004899	0.988883	-0.480078	22229.6823
36.039062	487.610428	-215.994999	489.975266	1.751846	1.808811	22225.10453
-2.109075	474.640062	-292.291273	459.456756	-1.300005	-1.24304	22219.00082
-53.227578	452.514143	-303.735714	460.982682	-2.062968	0.282885	8562.730796
-92.138678	451.75118	-364.772733	448.012315	-2.062968	1.045848	20.599994
-140.20533	440.306739	-445.646783	391.553073	-2.062968	-0.480078	12.970367
-156.990511	446.410441	-399.106056	418.256768	-1.300005	0.282885	10.681478
-190.560871	416.654894	-412.839385	366.375302	0.988883	-1.24304	4070.406201
-257.701592	401.395639	-406.735684	357.219749	0.225921	1.045848	22138.12677
-267.620108	377.743794	-455.565299	309.91606	-1.300005	-2.006003	22211.3712
-314.923797	357.1438	-457.091224	257.271631	-1.300005	-1.24304	22223.5786
-330.183052	306.78826	-468.535665	254.21978	-1.300005	0.282885	22208.31935
-359.938599	283.136415	-464.720852	131.382779	-1.300005	-0.480078	22198.40083
-385.879332	234.3068	-464.720852	56.612431	1.751846	0.282885	22242.65267
-431.657096	188.529036	-461.669001	62.716133	1.751846	-0.480078	22228.91934
-443.101537	151.143861	-471.587516	-5.187551	3.277771	0.282885	22209.08231
-455.308941	92.395731	-425.046789	3.205039	-1.300005	-1.24304	22230.44527
-490.405227	63.403147	-366.298658	-54.017166	1.751846	0.282885	22215.18601
-475.145972	3.892053	-364.00977	-140.994918	2.514809	1.808811	22214.42305
-501.086705	-43.411636	-348.750516	-161.594912	0.225921	0.282885	22215.94897
-482.012637	-80.796811	-319.757932	-208.898601	-2.062968	-0.480078	22210.60823
-459.123755	-134.967165	-298.394975	-257.728217	1.751846	1.045848	22214.42305
-432.420059	-171.589376	-302.209789	-329.446714	1.751846	-0.480078	22196.11194
-430.131171	-236.441209	-259.483875	-363.017074	-1.300005	0.282885	22194.58602
-408.005251	-274.589346	-248.039434	-433.209646	-1.300005	-0.480078	22191.53417
-375.197853	-302.818967	-161.061682	-462.20223	0.988883	2.571773	22211.3712
-333.997866	-352.411545	-85.528371	-459.150379	-0.537042	-0.480078	22215.18601
-300.427505	-375.300427	-53.483936	-465.254081	-0.537042	-0.480078	22206.03046
-234.049747	-399.715235	-26.780241	-512.557771	-1.300005	-0.480078	22222.81564
-223.368269	-431.75967	32.730853	-504.165181	-0.537042	-0.480078	22230.44527
-141.731256	-480.589285	88.427133	-507.217032	-1.300005	-1.24304	22214.42305
-96.716454	-493.559651	121.997493	-538.498504	1.751846	1.045848	22225.10453
-44.072026	-495.848539	192.953028	-516.372584	2.514809	1.045848	22231.20823
23.068695	-510.344831	236.441904	-523.239249	3.277771	1.045848	22219.76379
81.053863	-507.29298	320.367805	-494.246665	2.514809	1.045848	22245.70452
126.831627	-498.90039	300.530774	-489.668889	2.514809	0.282885	22247.99341
185.579758	-499.663353	370.723345	-432.446683	0.988883	-1.24304	22224.34156
216.098268	-479.063359	407.345557	-392.772621	4.040734	2.571773	22233.49712
256.535293	-472.196695	446.256656	-364.543	1.751846	-0.480078	22231.97119
287.053802	-428.707819	451.597395	-350.046708	-1.300005	0.282885	22215.18601
327.490827	-400.478197	498.138122	-256.965254	-0.537042	-1.24304	22218.23786
370.979703	-360.804135	514.16034	-217.291191	0.988883	-0.480078	22229.6823
416.757467	-327.233775	498.138122	-186.772682	1.751846	1.808811	22208.31935
430.490797	-281.45601	489.745532	-138.70603	0.225921	-1.24304	22202.97861
438.120424	-221.944917	517.212191	-125.735663	-0.537042	0.282885	22204.50453
465.587083	-189.900482	462.278874	-36.469023	-1.300005	1.045848	22208.31935
457.194493	-120.470873	457.701097	-26.550507	-2.82593	-1.24304	22164.06751
460.246343	-80.796811	434.812215	82.553164	-2.062968	-1.24304	22202.21564
463.298194	-22.04868	419.552961	132.908705	-1.300005	-1.24304	22219.76379
444.987089	42.04019	426.419625	180.975357	0.225921	0.282885	22202.21564
432.016722	77.899439	378.352973	222.938308	0.225921	-0.480078	22214.42305
426.675983	134.358681	366.908532	254.21978	-0.537042	-2.006003	22215.94897
399.972287	189.291998	321.89373	287.79014	0.225921	1.045848	22202.21564
383.95007	226.677172	276.878929	320.597538	1.751846	0.282885	22192.29713
364.113039	261.010496	221.182649	372.479004	2.514809	1.808811	22234.26008
361.82415	313.654924	140.308599	377.819743	2.514809	-1.24304	22233.49712
308.416759	346.462322	115.893791	392.316035	3.277771	1.808811	22239.60082
282.476026	399.106751	88.427133	467.086384	0.988883	0.282885	22242.65267
231.357522	407.499341	6.79012	460.982682	2.514809	1.808811	22224.34156
177.950131	442.595627	-65.69134	482.345638	-1.300005	0.282885	22219.00082
168.031615	464.721546	-95.446887	483.871564	0.225921	0.282885	22228.15638
108.520522	465.484509	-137.409837	499.130818	-0.537042	-1.24304	22219.76379
64.268683	473.877099	-166.402421	485.397489	-0.537042	1.045848	22219.76379
21.54277	467.773397	-224.387589	478.530825	-2.062968	-1.24304	22225.10453
-28.812771	459.380807	-241.935732	468.612309	-4.351856	0.282885	22206.03046
-61.620169	467.010435	-280.083869	473.953048	-3.588893	-3.531929	935.392315
-92.901641	447.936366	-341.120888	460.219719	-2.062968	-0.480078	15.259255
-134.101629	448.699329	-357.143106	467.086384	-1.300005	-1.24304	13.733329
-189.797908	427.336372	-402.92087	390.027147	-2.82593	-0.480078	10.681478
-218.790492	424.284521	-423.520864	380.871594	-0.537042	0.282885	19325.84613
-269.146033	401.395639	-420.469013	338.908644	-0.537042	-1.24304	22199.16379
-287.457139	368.588241	-424.283826	314.493836	0.225921	-0.480078	22205.2675
-307.29417	346.462322	-455.565299	252.693854	0.225921	0.282885	22218.23786
-346.205269	308.314185	-470.824553	209.204978	0.225921	0.282885	22199.92676
-373.671928	254.143831	-472.350479	130.619817	1.751846	-1.24304	22215.94897
-388.931183	216.758657	-474.639367	103.916121	0.988883	0.282885	22238.07489
-414.871916	161.062377	-452.513448	33.723549	-0.537042	-0.480078	22221.28971
-433.183021	130.543868	-428.861603	0.153189	2.514809	1.045848	22200.68972
-475.145972	78.662401	-438.780118	-71.565309	0.225921	-0.480078	22214.42305
-482.012637	32.121675	-359.431994	-85.298638	-1.300005	-0.480078	22221.28971
-489.642264	-6.789425	-369.350509	-133.36529	-0.537042	-1.24304	22199.92676
-475.145972	-54.856078	-325.861633	-175.328241	-2.062968	-0.480078	22209.08231
-462.175605	-102.92273	-303.735714	-236.36526	1.751846	0.282885	22222.81564
-448.442276	-138.781979	-286.187571	-284.431912	-1.300005	1.045848	22188.48232
-431.657096	-192.18937	-258.720913	-324.105975	0.225921	-1.24304	22206.03046
-407.242288	-238.730097	-241.17277	-372.172627	-2.82593	-0.480078	22194.58602
-386.642294	-282.981936	-193.106117	-409.557801	-1.300005	-0.480078	22209.08231
-347.731195	-316.552296	-160.29872	-467.542969	-0.537042	0.282885	22198.40083
-308.057133	-343.255992	-85.528371	-473.646671	0.988883	1.045848	22217.4749
-259.99048	-392.84857	-93.920961	-547.654057	-0.537042	-1.24304	22224.34156
-236.338635	-426.41893	-10.758023	-513.320733	-1.300005	-1.24304	22216.71194
-174.538654	-442.441148	43.412331	-512.557771	-0.537042	0.282885	22226.63045
-122.657188	-479.826322	100.634536	-510.268882	1.751846	1.808811	22232.73415
-62.383131	-497.374465	168.53822	-513.320733	0.225921	-1.24304	22214.42305
-13.553516	-514.159645	192.190065	-499.587404	0.225921	-1.24304	22223.5786
50.535354	-506.530018	273.827078	-486.617038	1.751846	-0.480078	22253.33415
95.550155	-509.581869	282.219668	-484.328149	1.751846	-0.480078	22233.49712
136.750143	-495.848539	334.101134	-488.142963	0.988883	1.045848	22234.26008
183.29087	-500.426316	404.293706	-419.476317	2.514809	0.282885	22243.41563
248.905665	-475.248546	389.797414	-432.446683	0.988883	0.282885	22225.86749
264.927883	-443.204111	478.301091	-388.957807	0.988883	1.045848	22219.00082
315.283423	-424.130042	459.989986	-325.6319	-1.300005	-0.480078	22228.15638
347.327858	-394.374495	501.952936	-257.728217	1.751846	0.282885	22220.52675
392.34266	-350.885619	519.501079	-189.06157	-1.300005	-1.24304	22219.76379
423.624132	-329.522663	505.76775	-169.224539	0.225921	0.282885	22202.21564
437.357461	-271.537495	501.952936	-129.550477	-3.588893	-1.24304	22184.6675
450.327828	-211.263439	489.745532	-99.79493	-2.062968	1.045848	22197.63787
459.483381	-170.063451	488.98257	-4.424588	-1.300005	0.282885	22181.61565
471.690785	-112.841246	466.85665	48.219841	0.225921	-0.480078	22213.66009
450.327828	-70.115332	401.241855	74.160574	-1.300005	-1.24304	22195.34898
454.905604	-3.737574	396.664078	160.375363	0.988883	0.282885	22220.52675
434.30561	47.380929	421.078886	203.101277	0.225921	0.282885	22215.94897
429.727834	100.025358	387.508526	245.064227	0.988883	1.808811	22205.2675
411.416728	158.010526	359.278904	280.923476	0.225921	-1.24304	22207.55638
387.001921	205.314216	303.582625	316.019762	1.751846	1.808811	22200.68972
387.001921	239.647539	245.597457	316.782724	2.514809	0.282885	22205.2675
351.905635	280.847527	206.686357	334.330867	2.514809	1.045848	22221.28971
335.883417	334.254918	151.75304	398.419737	3.277771	0.282885	22249.51933
315.283423	372.403055	92.241946	411.390104	0.225921	0.282885	22224.34156
284.764914	390.714161	44.938257	435.804911	1.751846	1.045848	22233.49712
222.20197	427.336372	-2.365433	437.330837	-0.537042	-0.480078	22231.20823
181.764944	441.069701	-74.08393	493.790079	-3.588893	-0.480078	22212.89712
136.750143	467.010435	-105.365402	502.182669	0.988883	0.282885	22219.76379
95.550155	473.114136	-136.646875	489.975266	-1.300005	-1.24304	22228.15638
36.039062	467.773397	-184.713527	492.264154	-2.062968	-0.480078	22220.52675
9.335366	479.980801	-258.720913	471.66416	0.225921	1.045848	22219.76379
-36.442398	470.062285	-265.587577	485.397489	-2.062968	-0.480078	22206.79342
-71.538684	446.410441	-325.861633	463.27157	-1.300005	0.282885	66.377758
-127.234964	454.040068	-383.083839	451.064166	-2.062968	0.282885	15.259255
-165.383101	421.23267	-380.79495	425.123433	-2.062968	0.282885	10.681478
-215.738641	418.943782	-465.483814	324.412352	0.988883	0.282885	12.207404
-221.842343	405.973416	-418.180125	361.034563	0.988883	1.045848	21556.74917
-263.042331	388.425273	-443.357895	333.567905	0.988883	-1.24304	22207.55638
-293.560841	373.928981	-438.780118	282.449401	0.225921	1.045848	22223.5786
-325.605276	322.810477	-473.876404	264.901258	0.988883	0.282885	22208.31935
-363.753412	280.084564	-478.454181	191.656835	-0.537042	0.282885	22200.68972
-375.960816	249.566055	-453.27641	116.886487	2.514809	1.045848	22246.46748
-407.242288	203.025328	-474.639367	80.264276	3.277771	1.045848	22228.91934
-446.153388	169.454967	-436.49123	32.197623	0.988883	0.282885	22203.74157
-439.286723	111.469799	-409.787534	12.360592	-0.537042	-1.24304	22215.18601
-478.197823	79.425364	-437.254193	-72.328271	-2.82593	-2.006003	22203.74157
-477.43486	29.832786	-410.550497	-151.676396	-1.300005	-0.480078	22208.31935
-478.197823	-23.574605	-369.350509	-149.387508	-1.300005	-1.24304	22219.76379
-471.331158	-70.878295	-321.283857	-186.009719	-0.537042	0.282885	22209.08231
-469.04227	-116.656059	-296.106087	-233.313409	-2.82593	-1.24304	22215.18601
-443.8645	-155.567159	-291.52831	-307.320794	-1.300005	-0.480078	22200.68972
-434.708947	-218.130103	-270.165354	-330.972639	-3.588893	-1.24304	22188.48232
-406.479326	-242.544911	-228.202403	-389.72077	-0.537042	-1.24304	22195.34898
-388.931183	-287.559712	-170.980198	-408.794838	-0.537042	-0.480078	22210.60823
-336.286754	-324.944886	-130.543173	-437.02446	2.514809	1.045848	22221.28971
-311.871946	-363.855986	-96.20985	-485.091112	-2.062968	1.045848	22205.2675
-253.886778	-388.270794	-77.898744	-518.661473	1.751846	1.045848	22227.39341
-217.264567	-425.655968	10.604934	-518.661473	0.988883	0.282885	22231.97119
-162.33125	-466.092993	90.716021	-503.402218	0.225921	-0.480078	22215.18601
-106.63497	-485.930024	129.627121	-504.928143	-0.537042	-1.24304	22225.10453
-58.568318	-509.581869	155.567854	-519.424435	0.988883	0.282885	22228.91934
-5.160926	-511.107794	235.678941	-506.454069	1.751846	-0.480078	22225.10453
48.246466	-511.870757	293.664109	-455.335565	2.514809	0.282885	22245.70452
112.335335	-507.29298	328.760395	-460.676305	0.988883	1.045848	22247.23045
161.164951	-516.448533	360.80483	-456.861491	1.751846	-0.480078	22224.34156
200.07605	-496.611502	395.901116	-398.11336	0.225921	-0.480078	22233.49712
241.276038	-473.72262	414.975184	-397.350397	-0.537042	-0.480078	22234.26008
284.764914	-439.389297	472.960352	-365.305962	-0.537042	0.282885	22213.66009
322.150088	-419.552266	478.301091	-297.402279	-1.300005	-0.480078	22220.52675
355.720449	-384.45598	518.738116	-241.705999	-1.300005	0.282885	22229.6823
397.683399	-329.522663	508.819601	-180.66898	-0.537042	0.282885	22203.74157
428.964871	-289.085638	488.219607	-157.780098	-1.300005	-0.480078	22208.31935
429.727834	-257.041203	505.004787	-111.239371	-3.588893	-0.480078	22202.21564
453.379679	-208.211588	505.004787	-60.120868	-1.300005	-1.24304	22204.50453
476.268561	-142.596792	491.271458	13.123555	-2.062968	-0.480078	22165.59343
463.298194	-94.53014	482.115905	43.642065	-2.062968	-0.480078	22191.53417
448.03894	-57.144966	381.404824	68.056872	0.988883	0.282885	22213.66009
458.720418	8.46983	399.715929	125.279077	-0.537042	-1.24304	22199.92676
443.461163	59.588333	403.530743	213.782755	0.988883	-0.480078	22219.00082
428.964871	114.52165	385.9826	245.82719	0.225921	1.808811	22216.71194
415.231542	173.269781	353.938165	285.501252	0.988883	0.282885	22194.58602
391.579697	210.654955	299.004848	303.049395	-0.537042	-2.006003	22191.53417
379.372293	247.277166	237.204866	346.538271	0.225921	-0.480078	22232.73415
350.379709	298.39567	178.456736	384.686408	0.988883	0.282885	22230.44527
326.727865	344.173434	134.204897	404.523439	0.225921	1.045848	22238.83786
294.68343	373.928981	100.634536	455.641942	0.988883	-0.480078	22238.07489
261.113069	404.44749	39.597518	460.219719	1.751846	1.045848	22221.28971
194.735311	420.469708	-67.217266	411.390104	0.225921	0.282885	22220.52675
162.690876	455.565993	-96.972812	477.767862	-0.537042	-0.480078	22228.91934
126.831627	470.062285	-125.202434	510.57526	-1.300005	1.045848	22215.94897
85.63164	479.217838	-146.56539	478.530825	-1.300005	0.282885	22223.5786
32.224248	470.062285	-208.365372	477.767862	-1.300005	-0.480078	22227.39341
-13.553516	471.588211	-222.098701	480.05675	-2.82593	-1.24304	22204.50453
-52.464616	459.380807	-267.113503	476.241936	-2.82593	-1.24304	16183.20261
-76.879423	457.091919	-328.913484	450.301203	-2.062968	-1.24304	20.599994
-118.079411	453.277105	-373.928286	482.345638	-1.300005	-2.006003	13.733329
-169.960877	434.203037	-422.757901	400.708625	0.225921	-0.480078	9.918516
-199.716424	431.914149	-470.061591	332.041979	0.988883	0.282885	464.644307
-224.894194	402.921565	-463.194926	315.256799	2.514809	1.045848	22127.4453
-270.671958	385.373422	-427.335677	329.753091	1.751846	0.282885	22204.50453
-297.375654	356.380838	-443.357895	274.819774	-2.062968	-2.006003	22215.18601
-333.997866	324.336403	-447.935671	232.856823	-0.537042	-0.480078	22204.50453
-358.412673	279.321601	-460.906038	180.975357	2.514809	-0.480078	22213.66009
-387.405257	240.410502	-462.431963	94.760568	0.225921	0.282885	22241.12674
-420.212655	196.921626	-463.194926	74.923537	0.225921	-0.480078	22232.73415
-429.368208	148.092011	-432.676417	27.619847	0.988883	-0.480078	22201.45268
-443.101537	109.180911	-439.543081	-15.106066	1.751846	0.282885	22213.66009
-482.775599	53.484631	-423.520864	-57.069017	0.225921	-0.480078	22221.28971
-470.568196	18.388345	-390.713466	-141.757881	2.514809	1.045848	22188.48232
-475.908935	-27.389419	-337.306074	-163.8838	0.225921	-0.480078	22213.66009
-461.412643	-77.74496	-296.869049	-214.239341	-1.300005	-0.480078	22222.05268
-466.753382	-125.048649	-273.980167	-253.913403	0.225921	-1.24304	22186.95639
-449.205239	-176.930115	-260.246838	-319.528198	-1.300005	-1.24304	22202.97861
-430.894133	-225.759731	-238.120919	-350.80967	-1.300005	0.282885	22195.34898
-404.190437	-266.959718	-195.395005	-381.32818	-1.300005	-0.480078	22201.45268
-359.938599	-295.18934	-161.824645	-423.29113	-2.062968	1.045848	22199.92676
-317.212685	-338.678216	-94.683924	-443.128162	-1.300005	-1.24304	22214.42305
-269.908996	-386.744868	-106.891328	-488.142963	-2.062968	-0.480078	22224.34156
-253.123816	-392.84857	-78.661707	-493.483702	1.751846	-0.480078	22218.23786
-202.768275	-440.915222	-3.128396	-596.483672	0.988883	0.282885	22228.91934
-139.442368	-468.381881	99.871574	-494.246665	-0.537042	0.282885	22229.6823
-89.84979	-490.5078	139.545636	-517.89851	0.225921	-0.480078	22215.18601
-44.834988	-517.211496	188.375251	-501.876292	-1.300005	-0.480078	22222.05268
13.913142	-501.952241	258.567823	-461.439267	2.514809	0.282885	22252.57118
81.816826	-516.448533	286.797444	-500.350367	0.225921	-1.24304	22234.26008
110.80941	-503.478167	344.782612	-463.728156	0.988883	-0.480078	22238.83786
175.661243	-492.796688	389.034451	-405.742988	-0.537042	-0.480078	22239.60082
222.20197	-485.930024	398.952967	-398.11336	-0.537042	1.808811	22221.28971
249.668628	-459.226328	430.234439	-391.246696	-0.537042	-0.480078	22219.00082
293.920467	-434.81152	450.834433	-349.283745	0.225921	0.282885	22230.44527
333.594529	-398.952272	492.034421	-288.246726	0.225921	-0.480078	22214.42305
381.661182	-368.433762	511.108489	-214.239341	0.225921	-0.480078	22222.05268
411.416728	-318.078222	511.871452	-190.587496	0.988883	1.808811	22210.60823
406.838952	-299.767116	511.871452	-155.49121	-0.537042	0.282885	22195.34898
450.327828	-247.122687	502.715899	-118.868998	-2.062968	-0.480078	22199.92676
453.379679	-188.374556	492.797383	-55.543091	-2.82593	-1.24304	22186.95639
459.483381	-120.470873	463.041837	18.464294	-1.300005	-0.480078	22212.13416
455.668567	-76.219034	432.523327	63.479096	0.988883	1.808811	22197.63787
457.957455	-20.522754	392.849265	76.449462	2.514809	-0.480078	22218.23786
448.801902	16.099457	406.582594	177.923506	-0.537042	-0.480078	22216.71194
436.594499	77.136476	390.560377	206.91609	-0.537042	-0.480078	22206.79342
426.675983	125.203128	382.930749	269.479035	1.751846	1.045848	22214.42305
403.787101	178.61052	335.627059	303.812358	2.514809	2.571773	22205.2675
393.868585	224.388284	275.353003	327.464203	2.514809	0.282885	22212.89712
380.135256	263.299384	254.753009	380.871594	0.988883	-0.480078	22225.86749
344.276007	312.128999	176.93081	386.212333	0.225921	-1.24304	22245.70452
316.046386	360.195651	122.760456	438.0938	0.988883	0.282885	22222.81564
276.372324	387.66231	88.427133	433.516023	1.751846	-0.480078	22234.26008
242.039001	416.654894	33.493816	446.48639	0.225921	-1.24304	22232.73415
192.446423	440.306739	-80.187632	439.619725	-1.300005	-1.24304	22212.13416
149.72051	458.617844	-113.757993	491.501191	-1.300005	-0.480078	22221.28971
106.994596	467.010435	-110.706142	504.471558	1.751846	-0.480078	22230.44527
61.216832	475.403025	-161.061682	479.293787	0.225921	-0.480078	22213.66009
10.098329	486.847466	-202.26167	503.708595	-2.062968	-1.24304	22220.52675
-32.627585	460.14377	-269.402391	465.560458	-1.300005	0.282885	22210.60823
-70.775721	467.773397	-312.891267	465.560458	-2.062968	-0.480078	1700.643941
-84.509051	449.462292	-335.017186	467.086384	-1.300005	1.045848	19.074068
-133.338666	442.595627	-389.187541	456.404905	0.225921	0.282885	12.207404
-178.353467	425.047484	-422.757901	399.945663	0.225921	0.282885	12.207404
-208.871977	418.180819	-447.935671	365.612339	-0.537042	-1.24304	17894.52803
-264.568257	398.343788	-434.202342	320.597538	0.225921	-1.24304	22193.06009
-285.16825	370.114167	-439.543081	295.419768	-1.300005	0.282885	22218.23786
-308.057133	347.988248	-461.669001	224.464233	-0.537042	-0.480078	22201.45268
-353.071934	299.921595	-470.824553	229.804972	-0.537042	-0.480078	22200.68972
-361.464524	268.640123	-447.172709	174.108693	0.988883	0.282885	22245.70452
-397.323773	241.936427	-476.928255	94.760568	1.751846	0.282885	22228.91934
-418.686729	177.084595	-423.520864	66.530947	0.225921	-0.480078	22212.13416
-446.153388	125.966091	-432.676417	26.856884	3.277771	-0.480078	22213.66009
-465.990419	91.632768	-414.365311	-6.713476	0.988883	-1.24304	22204.50453
-502.612631	42.803153	-384.609764	-89.113452	0.225921	-1.24304	22201.45268
-491.168189	3.892053	-379.269025	-144.046769	0.225921	0.282885	22213.66009
-474.383009	-54.856078	-348.750516	-180.66898	0.225921	0.282885	22204.50453
-475.145972	-89.952363	-297.632012	-220.343042	0.988883	-0.480078	22220.52675
-459.123755	-141.070867	-291.52831	-275.276359	-0.537042	-0.480078	22209.84527
-436.234872	-205.159737	-261.772764	-305.794869	-2.82593	-2.006003	22188.48232
-416.397841	-228.048619	-251.854248	-380.565217	-2.062968	1.808811	22196.87491
-389.694145	-268.485644	-185.47649	-397.350397	-0.537042	-0.480078	22213.66009
-364.516375	-305.870818	-141.224651	-405.742988	-1.300005	-0.480078	22216.71194
-312.634909	-359.27821	-100.787626	-467.542969	-1.300005	-1.24304	22209.08231
-270.671958	-384.45598	-103.076514	-507.979994	0.225921	-0.480078	22226.63045
-224.131232	-422.604117	-55.772825	-546.128131	-1.300005	-1.24304	22228.15638
-169.960877	-468.381881	26.627151	-553.757758	-2.062968	-2.006003	22215.18601
-127.234964	-476.774471	105.975276	-491.957777	0.225921	-0.480078	22227.39341
-68.486833	-503.478167	135.730822	-530.868876	1.751846	0.282885	22228.91934
-13.553516	-505.004092	215.078947	-477.461485	2.514809	-0.480078	22235.786
41.379801	-498.137428	279.167817	-472.120746	2.514809	1.808811	22247.99341
70.372385	-510.344831	320.367805	-457.624454	3.277771	1.045848	22245.70452
140.564957	-505.767055	352.41224	-440.076311	1.751846	0.282885	22224.34156
174.135317	-502.715204	385.219637	-413.372615	1.751846	-1.24304	22231.97119
233.646411	-478.300396	421.078886	-382.091143	-0.537042	-0.480078	22231.97119
267.979734	-454.648552	416.50111	-382.091143	0.988883	0.282885	22212.13416
313.757498	-429.470781	483.64183	-330.972639	-0.537042	-1.24304	22222.05268
353.43156	-389.033756	493.560346	-266.120807	1.751846	1.045848	22231.97119
393.868585	-344.018955	478.301091	-211.18749	1.751846	0.282885	22192.29713
415.231542	-308.159706	496.612197	-170.750465	0.225921	1.045848	22212.89712
428.201909	-263.144905	511.871452	-128.787514	-1.300005	0.282885	22207.55638
464.82412	-208.97455	501.189973	-84.535675	-1.300005	-0.480078	22200.68972
448.801902	-167.0116	483.64183	-24.261619	0.988883	1.045848	22178.5638
476.268561	-112.841246	451.597395	23.805033	-1.300005	-1.24304	22201.45268
464.82412	-59.433854	434.049253	96.286493	2.514809	1.045848	22211.3712
453.379679	6.180941	427.182588	130.619817	-0.537042	-0.480078	22194.58602
435.068573	31.358712	358.515942	191.656835	0.988883	-0.480078	22213.66009
425.91302	95.447582	364.619643	191.656835	0.225921	0.282885	22216.71194
404.550064	154.195712	330.28632	249.642003	-2.82593	-1.24304	22196.87491
400.73525	191.580887	275.353003	269.479035	1.751846	2.571773	22207.55638
386.238958	241.936427	266.19745	341.197532	0.225921	-2.006003	22236.54897
380.898219	286.951229	208.212282	390.79011	0.988883	-0.480078	22231.97119
338.935268	323.57344	156.330816	420.545657	3.277771	0.282885	22243.41563
303.838982	350.277136	115.893791	435.041949	0.225921	0.282885	22241.12674
275.609361	393.766012	71.641952	452.590092	1.751846	1.045848	22222.05268
238.224187	425.810447	-38.224682	425.886396	0.988883	-0.480078	22219.76379
190.157535	435.728962	-89.343185	473.953048	-2.062968	-1.24304	22228.91934
140.564957	463.958584	-120.624657	500.656744	0.988883	1.045848	22215.94897
97.076081	469.299323	-132.832061	493.027117	0.988883	0.282885	22222.81564
49.009428	474.640062	-226.676478	448.012315	3.277771	1.808811	22231.20823
10.098329	481.506727	-224.387589	483.871564	0.225921	0.282885	22201.45268
-35.679436	461.669695	-266.35054	496.84193	-2.062968	0.282885	22199.92676
-70.775721	460.14377	-314.417192	450.301203	-3.588893	-0.480078	99.185156
-99.768305	436.491925	-341.883851	480.819713	-1.300005	-1.24304	15.259255
-151.649772	444.884515	-378.506062	442.671576	-0.537042	1.045848	10.681478
-189.034946	425.047484	-407.498646	377.056781	2.514809	1.045848	11.444441
-230.234933	405.973416	-468.535665	340.434569	-2.062968	0.282885	21710.10468
-261.516406	390.714161	-435.728268	316.782724	0.988883	-0.480078	22197.63787
-305.005282	376.980832	-438.780118	299.234581	-2.062968	-0.480078	22215.18601
-322.553425	325.862328	-470.824553	210.730904	0.988883	0.282885	22198.40083
-351.546009	302.973446	-482.268994	189.367947	2.514809	0.282885	22216.71194
-381.301555	261.010496	-453.27641	151.21981	1.751846	-1.24304	22240.36378
-392.745996	210.654955	-462.431963	97.049456	0.225921	-1.24304	22228.15638
-417.923767	150.380899	-431.150491	38.301325	-0.537042	0.282885	22196.87491
-445.390425	116.810538	-406.735684	-9.002364	3.277771	2.571773	22219.00082
-456.834866	80.188327	-391.476429	-28.839395	1.751846	-0.480078	22219.76379
-470.568196	42.803153	-390.713466	-127.261589	0.225921	0.282885	22187.71935
-473.620047	-23.574605	-367.824584	-136.417141	-2.062968	-2.006003	22207.55638
-469.04227	-57.907928	-332.728298	-211.18749	0.988883	1.045848	22222.05268
-490.405227	-99.870879	-312.891267	-296.639316	-0.537042	0.282885	22189.24528
-459.886717	-157.093084	-279.320906	-305.794869	-2.062968	-0.480078	22206.03046
-436.997835	-218.130103	-264.824614	-340.891155	-2.062968	-0.480078	22200.68972
-411.820065	-244.833799	-224.387589	-351.572633	0.225921	-0.480078	22205.2675
-400.375624	-295.952302	-171.743161	-391.246696	-2.062968	0.282885	22201.45268
-353.071934	-340.967104	-140.461688	-446.180013	-2.062968	-0.480078	22215.94897
-299.664542	-369.959688	-91.632073	-507.979994	-1.300005	1.045848	22222.81564
-256.175666	-398.189309	-48.143197	-486.617038	-1.300005	-1.24304	22218.23786
-221.842343	-425.655968	-4.654321	-539.261466	0.988883	-0.480078	22228.91934
-173.775691	-460.752254	64.012325	-532.394802	0.225921	0.282885	22229.6823
-130.286815	-479.826322	126.57527	-550.705908	0.225921	0.282885	22214.42305
-57.042392	-508.818906	134.204897	-544.602206	-1.300005	-1.24304	22222.81564
-5.923889	-515.685571	232.62709	-491.957777	0.225921	-1.24304	22251.80822
67.320534	-519.500384	294.427072	-446.942975	3.277771	1.808811	22236.54897
113.861261	-520.263347	339.441873	-480.513336	1.751846	-0.480078	22238.83786
149.72051	-501.189279	383.693712	-442.365199	3.277771	0.282885	22241.12674
194.735311	-498.137428	399.715929	-414.135578	1.751846	2.571773	22222.81564
242.801963	-477.537434	406.582594	-377.513366	0.225921	0.282885	22222.05268
285.527877	-443.204111	482.878868	-365.305962	1.751846	2.571773	22232.73415
319.098237	-414.974489	480.589979	-309.609683	0.225921	-1.24304	22213.66009
361.061188	-398.189309	493.560346	-248.572664	-1.300005	-0.480078	22219.00082
382.424144	-347.070806	447.782582	-269.93562	-0.537042	0.282885	22200.68972
410.653766	-315.026371	508.819601	-176.854166	-2.82593	-1.24304	22193.06009
434.30561	-260.856016	505.76775	-133.36529	0.225921	1.045848	22200.68972
459.483381	-202.870848	499.664048	-84.535675	-1.300005	0.282885	22195.34898
452.616716	-146.411606	504.241824	16.175406	-2.062968	1.045848	22209.84527
464.061157	-101.396804	456.175172	42.116139	-2.062968	-0.480078	22190.00824
467.875971	-36.544972	424.8937	122.990189	0.988883	-0.480078	22215.18601
456.43153	8.46983	397.427041	133.671667	-2.062968	-0.480078	22209.84527
439.64635	51.958706	414.212221	192.419798	2.514809	1.045848	22203.74157
412.942654	114.52165	399.715929	249.642003	0.225921	-0.480078	22215.18601
407.601915	164.114228	315.790028	232.856823	-2.062968	-1.24304	22200.68972
393.868585	198.447551	298.241885	319.834575	3.277771	1.045848	22221.28971
375.55748	250.329017	229.575239	357.219749	4.040734	2.571773	22235.786
369.453778	289.240117	204.397469	372.479004	0.988883	0.282885	22244.94156
339.698231	345.699359	121.23453	438.0938	0.988883	1.045848	22224.34156
287.053802	385.373422	66.301213	413.678992	1.751846	0.282885	22235.786
235.935299	396.817863	50.278996	457.930831	-2.062968	-0.480078	22230.44527
216.86123	415.891931	-32.12098	465.560458	-2.82593	-1.24304	22212.13416
174.89828	454.040068	-71.032079	486.923415	-0.537042	0.282885	22220.52675
138.276068	465.484509	-112.99503	499.893781	1.751846	0.282885	22231.20823
92.498304	477.691913	-145.039465	492.264154	0.225921	-1.24304	22213.66009
45.957577	473.877099	-223.624627	452.590092	0.225921	-1.24304	22219.00082
-5.160926	470.062285	-254.906099	444.960464	-2.062968	1.045848	22210.60823
-28.049808	468.53636	-264.061652	495.316005	0.225921	0.282885	22211.3712
-89.84979	457.091919	-315.180155	478.530825	-1.300005	0.282885	32.807398
-140.968293	421.995633	-389.187541	474.716011	0.225921	0.282885	12.207404
-152.412734	443.35859	-392.239392	408.338253	-0.537042	1.045848	12.207404
-193.612722	440.306739	-418.180125	378.582706	0.988883	1.045848	9.155553
-237.101598	405.210453	-424.283826	335.09383	-0.537042	-1.24304	22088.5342
-273.723809	381.558608	-443.357895	304.575321	3.277771	1.045848	22213.66009
-294.323803	354.091949	-434.202342	283.975327	0.988883	-1.24304	22195.34898
-323.316387	328.151216	-514.313429	201.575351	-1.300005	-0.480078	22199.16379
-353.834897	274.743825	-499.817137	177.923506	1.751846	0.282885	22245.70452
-379.77563	244.225315	-472.350479	74.160574	0.988883	0.282885	22225.86749
-410.294139	199.210514	-460.906038	67.293909	0.225921	-0.480078	22217.4749
-430.894133	138.936458	-421.994938	29.145773	0.988883	-0.480078	22223.5786
-459.123755	103.840172	-441.831969	0.916151	-0.537042	-1.24304	22206.79342
-468.279307	55.773519	-399.106056	-92.928265	-2.82593	-1.24304	22199.92676
-473.620047	20.677233	-383.083839	-125.735663	-1.300005	-1.24304	22215.18601
-472.857084	-21.285717	-351.039404	-152.439359	0.225921	-0.480078	22201.45268
-456.071904	-67.826444	-306.787565	-206.609713	1.751846	0.282885	22197.63787
-476.671897	-134.967165	-273.217205	-303.505981	1.751846	1.045848	22201.45268
-443.8645	-185.322706	-249.56536	-328.683751	-2.062968	-0.480078	22187.71935
-411.057102	-219.656029	-273.980167	-381.32818	-2.82593	-0.480078	22196.87491
-395.034885	-265.433793	-197.683894	-374.461515	-1.300005	-2.006003	22213.66009
-358.412673	-313.500445	-136.646875	-425.580019	-0.537042	0.282885	22214.42305
-322.553425	-342.493029	-138.1728	-422.528168	-1.300005	0.282885	22209.08231
-288.220101	-365.381911	-64.165415	-507.979994	-1.300005	-1.24304	22226.63045
-260.753443	-401.24116	-101.550589	-507.217032	0.988883	-0.480078	22229.6823
-200.479387	-437.100409	15.18271	-501.11333	-1.300005	-1.24304	22215.94897
-150.123846	-453.885589	89.190095	-490.431851	0.988883	0.282885	22228.15638
-89.84979	-485.167061	105.212313	-526.2911	0.225921	-0.480078	22226.63045
-52.464616	-494.322614	184.560438	-601.061448	2.514809	-1.24304	22232.73415
10.861291	-511.107794	217.367835	-482.802224	3.277771	-0.480078	22246.46748
58.927944	-509.581869	260.093749	-485.854075	0.225921	-1.24304	22243.41563
116.913112	-501.952241	344.782612	-464.491118	0.225921	0.282885	22221.28971
167.268652	-501.952241	355.464091	-446.180013	0.225921	-1.24304	22234.26008
198.550125	-504.24113	414.212221	-434.735572	2.514809	1.808811	22235.786
253.483442	-475.248546	425.656662	-396.587435	-2.062968	-1.24304	22209.84527
299.261206	-443.204111	482.115905	-334.787453	0.225921	0.282885	22222.05268
328.25379	-409.63375	492.034421	-282.143024	-0.537042	-0.480078	22229.6823
367.927852	-376.826352	485.167756	-251.624515	-2.062968	-2.006003	22185.43046
400.73525	-334.863402	497.37516	-226.446744	-0.537042	0.282885	22209.08231
408.364877	-298.241191	500.427011	-149.387508	-0.537042	-0.480078	22207.55638
443.461163	-250.174538	465.330725	-176.854166	0.225921	1.045848	22195.34898
461.772269	-186.848631	501.189973	-40.283837	-0.537042	0.282885	22185.43046
473.979673	-149.463457	485.167756	19.227257	-1.300005	-0.480078	22209.84527
451.090791	-89.189401	457.701097	58.138357	-2.062968	0.282885	22213.66009
464.061157	-28.915344	410.397408	130.619817	-2.062968	-2.006003	22197.63787
450.327828	19.914271	403.530743	179.449432	0.988883	-0.480078	22212.13416
437.357461	65.692035	414.975184	213.019792	-0.537042	0.282885	22214.42305
425.91302	122.151277	342.493724	268.716072	0.988883	-1.24304	22178.5638
397.683399	190.817924	308.160401	260.323482	0.988883	0.282885	22197.63787
399.972287	211.417918	263.145599	282.449401	0.988883	-2.006003	22235.02304
371.742666	258.721607	224.997463	345.012346	1.751846	0.282885	22230.44527
354.957486	304.499372	176.167847	377.819743	0.988883	-1.24304	22238.83786
319.098237	338.069732	158.619705	428.175284	0.988883	0.282885	22239.60082
283.238988	397.580825	64.775288	456.404905	-2.062968	-1.24304	22218.23786
238.98715	403.684527	52.567884	455.641942	-0.537042	-0.480078	22221.28971
202.364938	430.388223	-64.165415	457.167868	0.225921	0.282885	22230.44527
149.72051	451.75118	-93.157999	496.84193	-1.300005	-0.480078	22212.13416
110.046447	463.958584	-127.491322	491.501191	0.225921	0.282885	22220.52675
71.135348	457.091919	-176.320937	422.071582	1.751846	1.045848	22229.6823
36.039062	473.877099	-232.78018	469.375272	-0.537042	-1.24304	22196.11194
-1.346112	467.773397	-299.157938	441.14565	-0.537042	1.045848	22200.68972
-52.464616	464.721546	-296.869049	439.619725	-3.588893	-2.006003	3048.036134
-96.716454	460.14377	-328.913484	486.923415	0.988883	1.045848	17.548143
-130.286815	451.75118	-401.394944	466.323421	0.225921	-0.480078	13.733329
-183.694206	434.203037	-414.365311	408.338253	0.988883	0.282885	11.444441
-227.946045	418.180819	-438.780118	354.930861	-1.300005	-0.480078	11152.98929
-253.123816	409.025267	-460.906038	345.775308	-0.537042	0.282885	22164.83047
-279.064549	374.691943	-445.646783	309.91606	1.751846	1.045848	22215.18601
-314.160834	343.410471	-445.646783	245.064227	1.751846	0.282885	22193.82305
-350.020083	304.499372	-476.165293	201.575351	1.751846	0.282885	22212.89712
-377.486742	276.26975	-457.854187	155.034624	0.988883	1.045848	22242.65267
-386.642294	201.499402	-523.468982	77.975388	1.751846	1.045848	22218.23786
-422.501543	177.847557	-470.061591	64.242058	0.225921	-1.24304	22198.40083
-439.286723	129.017942	-409.024572	22.279108	0.225921	0.282885	22221.28971
-458.360792	74.084625	-418.943087	-37.231986	0.225921	0.282885	22225.10453
-485.064488	41.277227	-392.239392	-55.543091	3.277771	0.282885	22192.29713
-478.960786	-9.841276	-376.980137	-124.209738	0.988883	-0.480078	22211.3712
-472.094121	-41.122748	-336.543112	-173.039353	0.225921	1.045848	22222.81564
-468.279307	-96.819028	-332.728298	-236.36526	2.514809	0.282885	22184.6675
-456.834866	-131.915314	-335.017186	-274.513397	-1.300005	-0.480078	22197.63787
-427.07932	-202.107886	-302.972751	-346.994857	-2.062968	0.282885	22198.40083
-431.657096	-240.256023	-228.202403	-342.41708	0.225921	0.282885	22202.21564
-393.508959	-276.115271	-251.091285	-440.839273	-2.062968	-0.480078	22203.74157
-369.857114	-321.893035	-148.854278	-420.23928	0.988883	-1.24304	22216.71194
-311.108984	-336.389327	-114.520955	-446.942975	-1.300005	-0.480078	22221.28971
-288.983064	-382.167092	-64.928377	-462.20223	-1.300005	-0.480078	22219.00082
-239.390486	-399.715235	-25.254315	-514.083696	-0.537042	0.282885	22228.15638
-184.457169	-454.648552	35.782704	-532.394802	-2.82593	-1.24304	22225.10453
-131.049778	-473.72262	93.767872	-524.765174	1.751846	0.282885	22215.18601
-79.931274	-488.981875	85.375282	-552.994796	0.225921	-0.480078	22224.34156
-20.420181	-508.055943	201.345618	-496.535553	1.751846	-0.480078	22251.04526
45.194615	-510.344831	244.834494	-507.979994	3.277771	1.045848	22234.26008
78.002012	-495.085577	286.797444	-502.639255	2.514809	-0.480078	22241.12674
135.224218	-510.344831	360.041867	-447.705938	1.751846	1.808811	22241.88971
173.372354	-505.767055	383.693712	-429.394832	-3.588893	-2.006003	22216.71194
226.016783	-466.092993	375.301122	-383.617068	-1.300005	0.282885	22222.05268
263.401957	-464.567067	468.382576	-389.72077	0.225921	1.045848	22229.6823
313.757498	-431.75967	465.330725	-325.6319	0.225921	-0.480078	22215.18601
345.03897	-397.426346	499.664048	-272.987471	0.988883	1.045848	22222.05268
380.135256	-358.515247	489.745532	-237.128223	0.988883	0.282885	22205.2675
410.653766	-316.552296	501.952936	-207.372676	-2.062968	-0.480078	22185.43046
425.91302	-299.004153	496.612197	-153.965284	-1.300005	-0.480078	22199.92676
451.090791	-250.174538	482.878868	-133.36529	-2.062968	-0.480078	22183.90454
467.875971	-163.959749	480.589979	-37.231986	-1.300005	-0.480078	22182.37861
461.772269	-120.470873	470.671464	17.701331	0.988883	0.282885	22203.74157
475.505598	-56.382003	441.67888	61.95317	0.225921	0.282885	22222.81564
457.194493	-6.789425	411.16037	129.856854	0.988883	1.045848	22217.4749
439.64635	20.677233	401.241855	165.716102	-3.588893	-1.24304	22195.34898
435.831536	84.766103	373.012234	214.545718	-2.82593	0.282885	22168.64528
414.468579	141.988309	360.041867	270.241997	0.225921	0.282885	22198.40083
423.624132	180.136445	288.32337	269.479035	0.988883	1.045848	22217.4749
389.290809	227.440135	228.812276	324.412352	1.751846	1.045848	22238.07489
337.409343	267.114197	167.775257	353.404936	1.751846	0.282885	22244.17859
325.201939	327.388254	122.760456	364.849377	0.225921	-0.480078	22211.3712
308.416759	357.1438	105.212313	433.516023	0.988883	-0.480078	22235.02304
279.424175	382.321571	60.960474	448.012315	1.751846	1.045848	22234.26008
229.068634	419.706745	11.367896	435.041949	0.225921	-0.480078	22212.89712
192.446423	460.906733	-83.239483	493.027117	1.751846	-0.480078	22224.34156
144.37977	462.432658	-100.787626	483.108601	-0.537042	1.045848	22231.20823
100.890894	467.773397	-147.328353	482.345638	-1.300005	-1.24304	22210.60823
55.11313	481.506727	-192.343154	465.560458	-1.300005	1.045848	22220.52675
18.490919	471.588211	-220.572776	481.582676	-2.82593	-2.768966	22207.55638
-34.15351	442.595627	-267.876465	451.064166	-2.062968	-0.480078	22202.97861
-63.146094	441.832664	-301.446826	455.641942	-2.062968	-0.480078	157.170324
-98.24238	459.380807	-351.802366	479.293787	-1.300005	-0.480078	12.970367
-143.257181	432.677111	-391.476429	431.990098	0.988883	1.808811	12.970367
-185.983095	435.728962	-390.713466	414.441955	0.225921	-1.24304	9.918516
-221.079381	413.603043	-402.92087	371.716041	-1.300005	0.282885	21459.8529
-258.464555	379.26972	-441.831969	326.70124	0.988883	0.282885	22206.79342
-298.90158	375.454906	-447.172709	304.575321	1.751846	0.282885	22195.34898
-310.346021	338.069732	-463.957889	226.753121	-0.537042	-1.24304	22196.11194
-351.546009	299.158632	-469.298628	200.049426	-0.537042	-1.24304	22240.36378
-367.568226	247.277166	-463.957889	141.301295	0.988883	-0.480078	22222.81564
-415.634879	217.52162	-515.076392	41.353176	-0.537042	-0.480078	22208.31935
-417.923767	169.454967	-424.283826	19.99022	-1.300005	-1.24304	22210.60823
-449.968202	117.573501	-405.209758	7.019853	0.225921	1.045848	22210.60823
-472.857084	71.032774	-388.424578	-17.394954	0.225921	1.045848	22208.31935
-482.012637	35.936488	-348.750516	-92.165303	-0.537042	-0.480078	22217.4749
-462.938568	4.655016	-381.557913	-134.128253	1.751846	-0.480078	22205.2675
-460.64968	-57.907928	-318.232006	-207.372676	-0.537042	0.282885	22177.80084
-473.620047	-108.263469	-292.291273	-247.809701	0.988883	-0.480078	22199.16379
-456.834866	-157.856047	-285.424608	-299.691167	-2.062968	0.282885	22178.5638
-440.049686	-213.552327	-306.024602	-344.705969	-2.82593	0.282885	22197.63787
-404.9534	-269.248607	-248.039434	-426.342981	-1.300005	0.282885	22210.60823
-391.983034	-283.744899	-178.609825	-411.846689	-1.300005	-1.24304	22194.58602
-346.205269	-324.181924	-144.276502	-446.180013	-0.537042	-0.480078	22210.60823
-292.797878	-358.515247	-76.372818	-439.313348	-2.062968	-0.480078	22227.39341
-259.227517	-399.715235	-63.402452	-481.276298	-0.537042	-0.480078	22228.91934
-228.709008	-424.893005	15.18271	-501.876292	1.751846	1.045848	22219.00082
-179.11643	-448.54485	64.775288	-521.713324	-0.537042	0.282885	22190.7712
-120.368299	-485.930024	122.760456	-525.528137	-0.537042	-2.006003	22226.63045
-60.857206	-490.5078	157.856742	-547.654057	2.514809	0.282885	22235.02304
-6.686852	-511.870757	220.419686	-493.483702	0.988883	-0.480078	22247.99341
40.616838	-498.137428	261.619674	-488.142963	-0.537042	0.282885	22241.88971
105.468671	-514.159645	270.775227	-526.2911	0.988883	0.282885	22146.51936
145.142733	-513.396682	325.708544	-453.046677	-0.537042	-1.24304	22233.49712
184.053833	-511.107794	398.190004	-397.350397	0.225921	1.045848	22232.73415
243.564926	-474.485583	415.738147	-398.876323	-0.537042	-2.006003	22212.89712
284.764914	-436.337446	485.930719	-354.624484	1.751846	1.808811	22225.10453
322.913051	-421.841154	493.560346	-301.217093	-1.300005	-0.480078	22231.20823
358.009337	-385.218943	494.323309	-263.831918	0.988883	-0.480078	22191.53417
391.579697	-343.255992	495.086271	-193.639347	-0.537042	1.045848	22203.74157
420.572281	-309.685632	513.397377	-159.306023	-1.300005	1.045848	22206.79342
425.91302	-255.515277	485.930719	-153.965284	-2.82593	0.282885	22196.11194
455.668567	-221.181954	477.538129	-90.639377	-2.062968	-0.480078	22172.4601
450.327828	-155.567159	493.560346	-34.943097	-2.062968	-1.24304	22203.74157
467.113008	-99.870879	427.945551	39.064288	-0.537042	-0.480078	22216.71194
454.142642	-43.411636	443.204805	112.308711	-0.537042	0.282885	22204.50453
455.668567	5.417979	434.049253	163.427214	-1.300005	0.282885	22215.94897
437.357461	55.010557	402.004818	206.153127	-0.537042	-0.480078	22216.71194
409.890803	106.892023	396.664078	233.619786	-0.537042	-0.480078	22177.80084
403.024138	157.247563	350.886314	270.241997	-1.300005	1.045848	22194.58602
407.601915	191.580887	304.345587	298.471619	0.225921	-0.480078	22228.91934
369.453778	247.277166	243.308568	345.012346	0.225921	-1.24304	22232.73415
350.379709	286.951229	183.797475	366.375302	0.988883	-0.480078	22240.36378
338.935268	321.284552	128.864158	406.049365	1.751846	1.045848	22234.26008
306.890833	368.588241	78.508617	395.367886	1.751846	1.045848	22219.00082
258.824181	401.395639	73.930841	438.856762	-0.537042	0.282885	22221.28971
216.098268	429.62526	-14.572837	478.530825	-1.300005	0.282885	22228.91934
172.609392	445.647478	-79.424669	495.316005	-0.537042	-1.24304	22212.13416
141.327919	454.803031	-122.150583	491.501191	-0.537042	-0.480078	22190.7712
80.2909	473.877099	-164.876496	469.375272	-2.062968	-1.24304	22228.91934
38.32795	467.010435	-217.520925	494.553042	-1.300005	0.282885	22196.87491
1.705739	471.588211	-251.854248	470.138234	-3.588893	-0.480078	22199.92676
-53.990541	469.299323	-277.794981	448.012315	-2.062968	-1.24304	22209.08231
-68.486833	447.173403	-327.387559	473.953048	-2.062968	-0.480078	28.229621
-134.864591	437.254888	-428.09864	412.153066	-0.537042	-1.24304	14.496292
-156.990511	426.573409	-373.165323	432.75306	0.988883	1.045848	11.444441
-197.427536	428.862298	-409.787534	400.708625	-1.300005	-0.480078	10.681478
-226.42012	405.210453	-409.787534	377.056781	-1.300005	-0.480078	22023.68236
-271.434921	380.032683	-427.335677	314.493836	0.225921	0.282885	22135.07492
-308.820095	354.091949	-464.720852	261.086445	-0.537042	-1.24304	22194.58602
-305.768244	331.203067	-471.587516	229.804972	0.988883	-0.480078	22219.76379
-351.546009	280.084564	-465.483814	189.367947	0.988883	0.282885	22241.88971
-391.220071	243.462353	-461.669001	109.25686	-1.300005	-1.24304	22213.66009
-434.708947	189.291998	-515.076392	29.908735	0.988883	1.045848	22006.89718
-447.679313	145.04016	-447.935671	8.545779	-0.537042	-0.480078	22215.18601
-470.568196	106.892023	-410.550497	6.25689	0.225921	0.282885	22224.34156
-468.279307	67.980923	-388.424578	-47.150501	-1.300005	-2.006003	22195.34898
-470.568196	19.914271	-360.957919	-87.587526	-0.537042	0.282885	22212.89712
-484.301525	-15.944978	-372.40236	-155.49121	0.225921	-0.480078	22223.5786
-481.249674	-65.537556	-316.706081	-208.898601	-0.537042	-0.480078	22184.6675
-478.960786	-121.233836	-309.076453	-275.276359	-2.062968	0.282885	22195.34898
-453.783015	-174.641227	-273.980167	-300.45413	-2.82593	-0.480078	22195.34898
-410.294139	-209.737513	-248.802397	-332.498565	-0.537042	0.282885	22201.45268
-381.301555	-261.618979	-244.224621	-407.268913	-0.537042	0.282885	22202.21564
-377.486742	-305.107855	-172.506123	-422.528168	-2.062968	0.282885	22214.42305
-327.131201	-335.626365	-212.943148	-504.165181	-0.537042	1.045848	22226.63045
-293.560841	-368.433762	-56.535787	-472.120746	-1.300005	-0.480078	22218.23786
-257.701592	-399.715235	-32.12098	-473.646671	-2.062968	-0.480078	22225.86749
-199.716424	-441.678185	6.79012	-514.083696	0.988883	0.282885	22229.6823
-166.909026	-455.411514	93.004909	-511.031845	-0.537042	-0.480078	22205.2675
-93.664604	-481.352247	108.264164	-523.239249	-0.537042	-1.24304	22231.97119
-37.968324	-504.24113	191.427102	-489.668889	-0.537042	-1.24304	22249.51933
11.624254	-518.737422	249.41227	-483.565187	0.988883	0.282885	22232.73415
70.372385	-506.530018	263.145599	-502.639255	0.225921	-2.006003	22236.54897
121.490888	-512.63372	331.049283	-424.054093	0.988883	0.282885	22223.5786
158.876062	-516.448533	348.597426	-461.439267	0.225921	0.282885	22219.00082
211.520491	-495.848539	407.345557	-405.742988	-0.537042	0.282885	22221.28971
241.276038	-474.485583	439.389992	-364.543	0.225921	0.282885	22229.6823
284.764914	-432.522632	467.619613	-337.839304	-0.537042	-0.480078	22214.42305
319.8612	-411.922638	476.775166	-295.876353	1.751846	1.045848	22202.21564
355.720449	-374.537464	481.352942	-247.046738	-1.300005	-0.480078	22204.50453
396.157474	-327.996737	514.923303	-186.009719	-2.82593	-0.480078	22189.24528
415.231542	-293.663414	504.241824	-160.831949	0.225921	0.282885	22199.92676
439.64635	-242.544911	503.478862	-109.713446	-1.300005	-0.480078	22177.03787
451.090791	-186.085668	501.189973	-63.935681	-1.300005	0.282885	22105.31938
466.350045	-137.256053	436.338141	-19.683843	-1.300005	0.282885	22198.40083
451.853753	-77.74496	379.115935	0.916151	-1.300005	0.282885	22214.42305
463.298194	-28.152382	423.367774	142.064258	-1.300005	0.282885	22213.66009
447.275977	26.017973	427.182588	189.367947	-2.82593	-0.480078	22206.03046
437.357461	64.929072	392.086302	216.834606	0.225921	0.282885	22000.79348
404.550064	130.543868	356.227053	242.775339	0.225921	-0.480078	22202.97861
421.335244	174.032744	328.760395	280.923476	0.988883	-0.480078	22213.66009
399.209325	213.706806	275.353003	319.834575	0.988883	-1.24304	22228.91934
365.638964	261.010496	241.782643	364.849377	0.988883	1.045848	22241.88971
351.142672	304.499372	137.256748	341.960495	0.988883	-0.480078	22080.14161
341.224157	351.803061	112.84194	417.493806	-1.300005	0.282885	22231.97119
289.34269	375.454906	67.827139	427.412321	0.988883	-0.480078	22233.49712
249.668628	409.025267	56.382698	462.508607	-1.300005	-1.24304	22211.3712
210.757528	429.62526	-26.017278	491.501191	0.988883	-0.480078	22223.5786
160.401988	450.988217	-74.846893	499.893781	0.988883	0.282885	22233.49712
130.646441	473.877099	-140.461688	509.812297	0.225921	0.282885	22211.3712
74.950161	468.53636	-204.550558	431.990098	-4.351856	-1.24304	22214.42305
28.409434	467.773397	-206.076484	495.316005	-0.537042	0.282885	22211.3712
-3.635001	472.351174	-273.217205	480.05675	-2.062968	0.282885	22201.45268
-33.390547	463.958584	-286.950534	466.323421	-1.300005	-1.24304	5538.346507
-95.190529	464.721546	-331.202373	486.923415	-1.300005	0.282885	18.311106
-144.020144	450.988217	-444.120858	440.382688	-2.062968	-1.24304	12.207404
-168.434952	425.810447	-413.602348	393.841961	-1.300005	-1.24304	9.918516
-208.109014	420.469708	-404.446795	403.760476	1.751846	1.808811	7165.746025
-252.360853	408.262304	-425.046789	369.427153	0.225921	-1.24304	22161.77862
-288.983064	385.373422	-437.254193	323.649389	0.225921	-0.480078	22187.71935
-308.820095	358.669726	-455.565299	231.330898	-0.537042	-0.480078	22198.40083
-337.049717	314.417887	-467.772702	235.145711	1.751846	0.282885	22241.88971
-368.331189	271.691974	-461.669001	173.34573	-0.537042	-0.480078	22223.5786
-385.116369	218.284582	-471.587516	96.286493	1.751846	-0.480078	22212.89712
-423.264506	196.158663	-446.409746	68.056872	1.751846	1.045848	22214.42305
-450.731164	145.803122	-424.283826	8.545779	0.988883	0.282885	22199.92676
-456.834866	96.973507	-463.957889	-48.676427	0.225921	-1.24304	22199.92676
-472.857084	45.092041	-375.454211	-69.276421	-0.537042	-0.480078	22220.52675
-478.197823	6.180941	-364.00977	-112.765297	-0.537042	0.282885	22206.03046
-470.568196	-28.915344	-337.306074	-173.039353	-1.300005	0.282885	22190.00824
-461.412643	-95.293103	-317.469043	-224.920819	-0.537042	0.282885	22206.03046
-462.938568	-136.49309	-297.632012	-280.617099	-2.82593	-0.480078	22183.90454
-434.708947	-181.507892	-272.454242	-311.898571	-3.588893	-0.480078	22195.34898
-416.397841	-234.915283	-248.039434	-359.202261	-1.300005	0.282885	22210.60823
-403.427475	-282.218973	-191.580192	-375.987441	-2.062968	-2.006003	22152.62307
-355.360822	-302.818967	-192.343154	-444.654087	-2.062968	-0.480078	22209.08231
-311.871946	-345.54488	-112.232067	-515.609622	-2.062968	-0.480078	22226.63045
-285.931213	-379.878203	-68.743191	-535.446653	-0.537042	-1.24304	22229.6823
-238.627524	-415.737452	-3.128396	-476.698522	1.751846	1.045848	22220.52675
-185.983095	-437.863371	50.278996	-530.868876	0.988883	1.808811	22082.43049
-135.627554	-479.063359	97.582686	-494.246665	1.751846	0.282885	22228.15638
-63.909057	-476.774471	135.730822	-525.528137	0.988883	1.045848	22236.54897
-32.627585	-515.685571	214.315984	-506.454069	2.514809	-0.480078	22247.99341
26.120546	-519.500384	258.567823	-455.335565	1.751846	0.282885	22244.94156
74.950161	-519.500384	284.508556	-492.72074	0.225921	-0.480078	22100.7416
124.542739	-500.426316	322.656693	-469.068895	0.225921	-1.24304	22231.97119
171.083466	-506.530018	379.878898	-418.713354	0.225921	-0.480078	22234.26008
203.127901	-490.5078	399.715929	-447.705938	0.225921	0.282885	22212.89712
254.246404	-453.885589	459.227023	-359.202261	-0.537042	0.282885	22222.05268
305.364908	-427.181893	468.382576	-306.557832	0.988883	-0.480078	22232.73415
335.120455	-402.004123	480.589979	-298.165242	0.988883	1.045848	22196.87491
374.794517	-360.041172	495.086271	-231.024521	-2.82593	-1.24304	22205.2675
399.972287	-314.263408	504.241824	-191.350458	-1.300005	-0.480078	22206.79342
425.91302	-282.218973	498.901085	-150.150471	-2.062968	-1.24304	22196.87491
443.461163	-230.337507	512.634414	-95.217154	-1.300005	-0.480078	22176.27491
464.82412	-189.137519	505.004787	-39.520874	-1.300005	-0.480078	22201.45268
476.268561	-109.026432	430.997402	-41.809762	-1.300005	-0.480078	22214.42305
474.742635	-47.989413	444.730731	62.716133	-1.300005	-2.006003	22196.87491
461.009306	-18.996829	424.8937	127.567966	0.225921	-0.480078	22218.23786
451.090791	38.988339	423.367774	191.656835	0.988883	-0.480078	22220.52675
435.831536	81.714252	403.530743	224.464233	0.988883	1.045848	22191.53417
407.601915	133.595719	363.856681	261.086445	0.225921	-1.24304	22200.68972
418.283393	187.00311	329.523358	305.338283	2.514809	-1.24304	22232.73415
382.424144	235.832725	265.434488	338.908644	0.225921	-1.24304	22229.6823
367.927852	273.980862	222.708574	369.427153	-0.537042	-1.24304	22236.54897
340.461194	322.047515	167.775257	406.812327	0.988883	-0.480078	22238.07489
326.727865	359.432689	121.997493	415.96788	0.225921	-0.480078	22215.94897
284.764914	395.291937	44.175294	444.197501	-2.062968	-0.480078	22220.52675
229.831597	418.943782	6.79012	441.14565	-1.300005	0.282885	22229.6823
193.972348	441.832664	-39.750607	490.738228	-0.537042	-1.24304	22215.18601
153.535323	457.091919	-109.943179	499.893781	-0.537042	-0.480078	22218.23786
110.046447	468.53636	-132.069098	503.708595	-0.537042	-1.24304	22228.91934
65.794608	467.010435	-187.002415	486.923415	-2.062968	0.282885	22195.34898
36.802024	476.92895	-242.698695	461.745644	-1.300005	-1.24304	22201.45268
-18.131293	472.351174	-267.876465	482.345638	-2.82593	-0.480078	22211.3712
-57.805355	462.432658	-312.891267	472.427123	-0.537042	0.282885	615.710929
-93.664604	445.647478	-350.276441	460.219719	-2.062968	-2.006003	16.78518
-115.790523	447.173403	-361.720882	407.57529	-0.537042	-0.480078	12.207404
-181.405318	427.336372	-463.194926	348.064197	-1.300005	-1.24304	12.207404
-222.605306	415.128968	-412.076423	369.427153	0.225921	1.808811	20036.9274
-253.886778	399.106751	-428.861603	345.775308	3.277771	1.045848	22105.31938
-276.77566	368.588241	-434.965305	309.153097	-1.300005	-1.24304	22196.87491
-317.975648	355.617875	-470.824553	248.879041	2.514809	0.282885	22226.63045
-336.286754	299.158632	-463.957889	205.390165	0.225921	-0.480078	22239.60082
-378.249704	258.721607	-441.069007	166.479065	0.225921	1.045848	22218.23786
-407.242288	213.706806	-462.431963	84.842052	1.751846	-0.480078	22135.83789
-433.945984	171.743855	-466.246777	45.930953	0.225921	-1.24304	22213.66009
-435.47191	119.099427	-428.861603	20.753182	1.751846	1.045848	22222.81564
-468.279307	80.95129	-441.831969	-48.676427	0.988883	-0.480078	22189.24528
-473.620047	39.751302	-377.7431	-85.298638	0.988883	0.282885	22212.13416
-474.383009	0.07724	-351.802366	-114.291222	-2.062968	-2.006003	22222.81564
-475.145972	-50.278301	-344.935702	-195.165272	-0.537042	-0.480078	22193.82305
-480.486711	-103.685693	-304.498677	-243.994887	-2.062968	-2.006003	22201.45268
-470.568196	-167.0116	-285.424608	-284.431912	-0.537042	1.045848	22199.16379
-435.47191	-204.396774	-254.906099	-333.261528	-2.062968	0.282885	22205.2675
-408.005251	-241.781948	-230.491291	-365.305962	-1.300005	-0.480078	22206.79342
-382.064518	-276.878234	-183.950564	-398.11336	0.988883	1.045848	22219.00082
-359.938599	-304.344892	-177.846862	-469.831857	-0.537042	-0.480078	22227.39341
-301.190468	-366.907837	-122.913545	-476.698522	-1.300005	-0.480078	22218.23786
-271.434921	-404.293011	-71.032079	-528.579988	-1.300005	-0.480078	22227.39341
-222.605306	-424.893005	4.501232	-497.298516	-1.300005	-0.480078	22229.6823
-182.168281	-458.463365	48.75307	-533.157765	-0.537042	0.282885	22209.84527
-120.368299	-492.033726	103.686387	-515.609622	0.988883	-0.480078	22222.05268
-67.72387	-487.455949	164.723406	-503.402218	4.040734	1.045848	22251.80822
0.942776	-521.789272	191.427102	-472.120746	2.514809	0.282885	22231.97119
40.616838	-515.685571	275.353003	-478.98741	0.988883	-1.24304	22238.07489
87.157565	-502.715204	334.864097	-464.491118	0.988883	1.045848	22238.83786
139.801994	-498.137428	348.597426	-449.994826	0.225921	-1.24304	22216.71194
190.157535	-492.033726	351.649277	-444.654087	-0.537042	0.282885	22222.05268
238.224187	-481.352247	400.478892	-404.980025	-0.537042	-2.006003	22231.20823
276.372324	-444.730036	457.701097	-352.335596	0.225921	0.282885	22216.71194
312.994535	-419.552266	456.938135	-359.202261	-0.537042	0.282885	22217.4749
358.009337	-405.818936	498.138122	-256.965254	-1.300005	-0.480078	22211.3712
378.609331	-355.463396	500.427011	-199.743049	-2.062968	0.282885	22195.34898
430.490797	-311.211557	521.027005	-193.639347	-2.062968	-0.480078	22200.68972
438.883387	-273.06342	496.612197	-148.624545	-2.82593	-0.480078	22184.6675
451.853753	-221.181954	511.871452	-85.298638	0.988883	0.282885	22187.71935
465.587083	-161.670861	475.24924	-12.817178	-1.300005	-0.480078	22200.68972
466.350045	-99.870879	463.804799	29.145773	1.751846	1.045848	22210.60823
462.535232	-36.544972	395.138153	48.982804	-0.537042	-1.24304	22214.42305
453.379679	0.840202	371.486308	125.279077	-2.062968	-2.006003	22203.74157
438.120424	42.04019	389.034451	187.842022	-0.537042	-0.480078	22191.53417
433.542648	97.73647	359.278904	228.279047	-1.300005	0.282885	22207.55638
421.335244	166.403116	360.80483	275.582737	0.988883	-1.24304	22220.52675
411.416728	198.447551	305.10855	321.360501	0.225921	0.282885	22228.15638
389.290809	253.380868	269.249301	342.723457	1.751846	-0.480078	22245.70452
361.061188	280.847527	205.160431	354.167898	0.988883	1.045848	22217.4749
335.120455	328.151216	141.071562	413.678992	0.988883	0.282885	22232.73415
311.46861	367.062316	105.212313	425.123433	0.225921	-0.480078	22232.73415
274.846398	405.210453	66.301213	428.175284	-1.300005	-0.480078	22215.94897
224.490858	428.099335	-5.417284	479.293787	1.751846	0.282885	22222.05268
174.89828	447.936366	-106.891328	453.353054	0.225921	-0.480078	22231.20823
132.935329	459.380807	-121.38762	479.293787	-0.537042	1.045848	22218.23786
92.498304	463.958584	-137.409837	477.767862	-3.588893	0.282885	22208.31935
58.164981	467.010435	-178.609825	496.84193	-3.588893	-0.480078	22207.55638
9.335366	470.062285	-234.306105	465.560458	-3.588893	-1.24304	22210.60823
-33.390547	468.53636	-270.165354	473.953048	-2.82593	-1.24304	22204.50453
-73.827572	460.906733	-309.839416	473.953048	-0.537042	1.045848	53.407392
-106.63497	457.091919	-395.291242	450.301203	-2.062968	-2.006003	14.496292
-133.338666	439.543776	-386.898652	418.256768	-0.537042	0.282885	12.207404
-190.560871	436.491925	-413.602348	361.797526	-0.537042	-0.480078	9.918516
-240.916412	415.891931	-479.980106	305.338283	-1.300005	0.282885	22074.80087
-272.960847	390.714161	-450.987522	300.760507	-2.062968	-1.24304	22181.61565
-292.797878	366.299353	-467.00974	245.82719	0.225921	-0.480078	22197.63787
-324.842313	330.440105	-454.802336	264.138295	2.514809	-0.480078	22244.17859
-359.938599	286.951229	-472.350479	179.449432	0.225921	-1.24304	22219.76379
-384.353406	236.595688	-467.00974	127.567966	2.514809	1.045848	22210.60823
-400.375624	209.129029	-479.980106	72.634649	0.225921	0.282885	22233.49712
-429.368208	147.329048	-431.150491	30.671698	-1.300005	-1.24304	22199.16379
-459.123755	116.810538	-438.780118	-11.291253	0.225921	0.282885	22197.63787
-476.671897	68.743886	-378.506062	-57.831979	-0.537042	-1.24304	22215.18601
-478.197823	38.225376	-381.557913	-100.557893	0.225921	-0.480078	22207.55638
-465.990419	-2.211649	-377.7431	-176.854166	-0.537042	0.282885	22206.03046
-465.990419	-61.722742	-343.409776	-226.446744	0.225921	0.282885	22210.60823
-467.516345	-114.367171	-308.31349	-246.283775	-4.351856	-1.24304	22186.19343
-441.575612	-167.774563	-296.106087	-314.187459	-2.82593	-1.24304	22196.11194
-420.975618	-211.263439	-232.017217	-324.105975	-1.300005	1.045848	22212.13416
-412.583028	-244.833799	-215.232037	-356.913372	-1.300005	0.282885	22219.00082
-372.146002	-290.611563	-156.483906	-398.876323	0.988883	1.045848	22214.42305
-335.523791	-318.841184	-119.861694	-446.942975	0.988883	-0.480078	22228.15638
-298.90158	-360.041172	-109.180216	-466.017044	1.751846	0.282885	22231.97119
-263.042331	-411.922638	-61.876526	-527.054063	3.277771	1.808811	22216.71194
-209.63494	-432.522632	9.841971	-512.557771	-2.062968	-0.480078	22220.52675
-150.123846	-455.411514	70.116027	-549.942945	0.988883	-0.480078	22227.39341
-96.716454	-478.300396	122.760456	-505.691106	0.988883	-1.24304	22234.26008
-37.205361	-495.848539	165.486369	-520.950361	0.225921	-0.480078	22243.41563
3.231664	-530.944825	251.701158	-469.831857	2.514809	1.045848	22244.94156
43.668689	-505.767055	295.190034	-459.913342	0.988883	-1.24304	22219.76379
101.653857	-528.655937	319.604842	-466.017044	-1.300005	0.282885	22230.44527
153.535323	-508.055943	357.752979	-433.972609	2.514809	0.282885	22231.97119
189.394572	-488.981875	395.138153	-412.609652	-1.300005	-0.480078	22213.66009
246.616777	-475.248546	432.523327	-382.091143	0.225921	-0.480078	22221.28971
288.579728	-442.441148	460.752948	-357.676335	0.988883	0.282885	22230.44527
330.542678	-404.293011	440.152954	-340.891155	-0.537042	0.282885	22199.16379
361.061188	-385.218943	487.456644	-238.654148	-1.300005	0.282885	22196.87491
386.238958	-351.648582	517.975154	-196.691198	-1.300005	0.282885	22206.79342
415.994505	-288.322675	498.901085	-159.306023	-0.537042	0.282885	22206.79342
440.409312	-255.515277	504.241824	-116.58011	-2.82593	-2.006003	22179.32676
458.720418	-184.559743	525.604781	-43.335687	0.225921	1.045848	22208.31935
453.379679	-148.700494	484.404793	-10.52829	0.988883	0.282885	22221.28971
462.535232	-88.426438	455.412209	55.086506	0.225921	1.045848	22195.34898
477.031524	-32.730158	403.530743	122.227226	-2.062968	-1.24304	22208.31935
445.750051	3.892053	422.604811	140.538332	0.988883	0.282885	22209.84527
446.513014	68.743886	370.723345	187.842022	2.514809	0.282885	22198.40083
420.572281	121.388315	389.797414	232.856823	-0.537042	-0.480078	22222.81564
412.942654	177.847557	317.315954	250.404966	2.514809	1.808811	22236.54897
387.001921	207.603104	313.50114	335.856793	-0.537042	-2.006003	22228.91934
369.453778	252.617905	260.856711	363.323451	0.988883	0.282885	22236.54897
358.009337	305.262334	211.264133	394.604923	0.225921	-0.480078	22242.65267
319.098237	341.121583	110.553052	384.686408	0.225921	1.808811	22220.52675
302.313057	383.847496	89.190095	430.464172	-2.062968	0.282885	22219.00082
257.298255	407.499341	41.123443	452.590092	0.988883	0.282885	22228.91934
209.994566	419.706745	-12.283949	478.530825	-2.062968	-1.24304	22222.81564
168.031615	444.121552	-112.232067	486.923415	0.225921	0.282885	22219.00082
138.276068	464.721546	-158.772794	472.427123	0.988883	-1.24304	22226.63045
65.031646	467.010435	-185.47649	463.27157	-1.300005	1.808811	22204.50453
30.698323	479.980801	-225.150552	496.84193	-2.82593	-2.006003	22199.16379
1.705739	466.247472	-224.387589	491.501191	-2.062968	0.282885	22206.79342
-53.227578	457.091919	-263.298689	494.553042	-0.537042	-0.480078	9976.500748
-87.560902	465.484509	-328.913484	487.686377	0.225921	1.045848	21.362957
-120.368299	449.462292	-361.720882	477.767862	1.751846	1.045848	11.444441
-157.753473	433.440074	-421.231976	419.019731	0.988883	0.282885	11.444441
-206.583089	406.736378	-409.024572	385.449371	-1.300005	-0.480078	3035.82873
-248.546039	401.395639	-441.831969	329.753091	-0.537042	1.045848	22138.12677
-292.034915	370.114167	-474.639367	283.212364	-0.537042	1.045848	22184.6675
-302.716393	370.114167	-459.380112	245.064227	3.277771	0.282885	22222.05268
-325.605276	321.284552	-481.506032	219.886457	1.751846	-0.480078	22236.54897
-363.753412	284.66234	-478.454181	190.893873	0.988883	0.282885	22228.91934
-389.694145	231.254949	-456.328261	106.205009	-0.537042	-2.006003	22206.03046
-411.820065	193.106812	-479.217144	89.419829	1.751846	0.282885	22216.71194
-433.183021	138.173495	-404.446795	34.486512	-0.537042	-2.006003	22220.52675
-449.205239	93.158693	-427.335677	-16.631992	0.225921	-0.480078	22190.7712
-477.43486	50.43278	-380.79495	-64.698644	0.988883	0.282885	22209.08231
-473.620047	7.706867	-354.091255	-131.076402	2.514809	1.045848	22220.52675
-465.990419	-45.700525	-380.79495	-196.691198	0.225921	0.282885	22199.16379
-459.886717	-78.507922	-315.180155	-258.491179	-2.82593	-1.24304	22193.82305
-472.857084	-137.256053	-283.13572	-282.905987	-2.062968	0.282885	22198.40083
-443.101537	-179.219004	-280.083869	-299.691167	0.225921	-0.480078	22214.42305
-420.975618	-229.574544	-242.698695	-343.943006	-0.537042	0.282885	22203.74157
-378.249704	-246.359724	-220.572776	-391.246696	-2.82593	-0.480078	22212.89712
-354.59786	-308.922669	-153.432055	-435.498534	-0.537042	-0.480078	22228.91934
-325.605276	-346.307843	-104.60244	-465.254081	0.988883	0.282885	22217.4749
-296.612692	-376.826352	-61.113564	-467.542969	0.225921	-0.480078	22225.86749
-253.123816	-399.715235	-61.113564	-493.483702	0.225921	1.808811	22231.20823
-202.768275	-444.730036	31.204927	-505.691106	0.225921	1.045848	22212.89712
-132.575703	-466.855955	45.701219	-567.491088	1.751846	1.045848	22223.5786
-74.590535	-492.033726	92.241946	-530.868876	2.514809	0.282885	22251.80822
-37.205361	-500.426316	214.315984	-501.876292	0.225921	0.282885	22228.15638
26.883509	-504.24113	264.671525	-471.357783	2.514809	2.571773	22236.54897
61.979795	-524.078161	299.004848	-462.965193	-0.537042	-0.480078	22242.65267
128.357553	-530.181863	340.967799	-443.891124	0.225921	1.045848	22220.52675
165.742727	-524.841123	379.115935	-427.105944	-1.300005	0.282885	22218.23786
218.387156	-476.774471	406.582594	-382.091143	0.225921	0.282885	22230.44527
255.009367	-459.226328	437.864066	-370.646702	1.751846	1.045848	22224.34156
296.209355	-427.181893	449.308507	-357.676335	-0.537042	-1.24304	22216.71194
328.25379	-391.322644	443.967768	-341.654118	-0.537042	-1.24304	22196.87491
358.009337	-379.878203	503.478862	-239.417111	0.225921	1.045848	22202.97861
409.890803	-334.100439	476.775166	-231.024521	-2.062968	-0.480078	22200.68972
429.727834	-272.300458	521.789967	-145.572694	-2.062968	-1.24304	22189.24528
448.03894	-244.070836	534.760334	-112.765297	-0.537042	-0.480078	22212.89712
469.401896	-169.300488	523.315893	-50.965315	-1.300005	0.282885	22202.21564
453.379679	-135.730128	459.227023	13.886518	0.225921	0.282885	22208.31935
468.638934	-79.270885	434.049253	59.664282	-1.300005	-0.480078	22215.94897
468.638934	-20.522754	402.76778	122.990189	-0.537042	0.282885	22201.45268
439.64635	17.625383	428.708513	204.627202	-2.062968	-1.24304	22202.97861
449.564865	84.766103	375.301122	181.73832	0.225921	-0.480078	22203.74157
421.335244	132.832756	312.738177	206.153127	0.988883	-1.24304	22219.00082
400.73525	194.632737	298.241885	254.21978	1.751846	1.045848	22230.44527
401.498213	214.469769	268.486339	317.545687	1.751846	0.282885	22245.70452
366.401927	280.084564	234.153015	376.293818	3.277771	1.045848	22226.63045
338.172306	291.529005	183.797475	390.79011	1.751846	1.045848	22231.20823
330.542678	336.543807	132.678971	408.338253	-0.537042	-0.480078	22230.44527
277.135287	380.795645	35.782704	415.96788	-1.300005	-0.480078	22219.76379
234.409373	411.314155	25.101226	471.66416	-2.062968	-0.480078	22219.00082
186.342721	436.491925	-36.698756	470.138234	-1.300005	-0.480078	22228.91934
132.172367	457.091919	-125.965396	424.36047	-0.537042	0.282885	22225.86749
96.313118	460.906733	-116.046881	464.034533	-2.062968	-1.24304	22206.79342
46.72054	478.454876	-161.824645	471.66416	-1.300005	0.282885	22208.31935
28.409434	469.299323	-261.009801	429.701209	-1.300005	-0.480078	22213.66009
-21.183144	456.328956	-265.587577	481.582676	-0.537042	0.282885	22202.97861
-41.020175	471.588211	-276.269056	493.027117	-1.300005	-0.480078	1065.858943
-96.716454	455.565993	-360.957919	454.116017	-0.537042	-0.480078	16.022217
-118.842374	441.832664	-389.187541	435.804911	-0.537042	1.045848	14.496292
-193.612722	439.543776	-388.424578	405.286402	-0.537042	-1.24304	9.918516
-218.02753	417.417857	-430.387528	356.456787	-1.300005	-0.480078	16335.0322
-250.071965	396.817863	-412.076423	324.412352	-0.537042	-0.480078	22151.09714
-273.723809	377.743794	-468.535665	255.745705	0.988883	-0.480078	22186.95639
-321.027499	351.040099	-512.024541	235.908674	0.988883	0.282885	22241.12674
-349.25712	318.232701	-441.831969	229.804972	0.225921	-0.480078	22218.23786
-380.538593	254.143831	-450.987522	158.849438	-0.537042	-1.24304	22212.13416
-399.612661	228.203098	-463.194926	111.545748	3.277771	1.045848	22235.786
-431.657096	188.529036	-482.268994	52.034655	0.225921	0.282885	22209.84527
-466.753382	138.173495	-447.935671	11.59763	-0.537042	0.282885	22195.34898
-467.516345	84.766103	-418.180125	-21.972731	0.225921	-2.006003	22215.18601
-469.04227	52.721668	-377.7431	-77.669011	-1.300005	0.282885	22214.42305
-475.908935	-2.974611	-383.846801	-122.683812	-0.537042	-2.006003	22201.45268
-472.094121	-44.937562	-385.372727	-221.106005	1.751846	2.571773	22196.87491
-484.301525	-88.426438	-335.780149	-266.883769	-2.82593	-0.480078	22196.87491
-462.175605	-151.752345	-360.957919	-309.609683	0.225921	0.282885	22199.92676
-444.627463	-183.79678	-305.26164	-375.224478	-2.062968	-0.480078	22207.55638
-414.108953	-233.389358	-207.602409	-344.705969	-0.537042	-0.480078	22219.00082
-396.56081	-290.611563	-192.343154	-389.72077	-0.537042	0.282885	22209.08231
-346.968232	-307.396743	-115.283918	-412.609652	0.225921	1.045848	22227.39341
-302.716393	-359.27821	-93.157999	-444.654087	-2.062968	-0.480078	22228.91934
-261.516406	-382.167092	-45.854309	-488.905926	0.988883	-0.480078	22209.84527
-216.501604	-411.159676	-20.676539	-506.454069	-0.537042	0.282885	22221.28971
-165.383101	-437.863371	31.96789	-537.735541	-1.300005	0.282885	22225.86749
-109.686821	-478.300396	57.14566	-520.950361	2.514809	-0.480078	22238.07489
-75.353498	-524.078161	141.834524	-540.024429	0.988883	-0.480078	22238.07489
3.994627	-503.478167	206.686357	-555.283684	2.514809	0.282885	22241.88971
36.802024	-527.130012	266.19745	-456.098528	2.514809	-0.480078	22229.6823
87.157565	-520.263347	343.256687	-449.231864	1.751846	0.282885	22228.91934
155.061249	-519.500384	382.167786	-449.994826	-1.300005	-1.24304	22228.15638
173.372354	-522.552235	365.382606	-414.89854	-0.537042	0.282885	22219.76379
238.98715	-469.907806	421.078886	-393.535584	-0.537042	0.282885	22219.00082
267.979734	-445.492999	448.545545	-347.75782	-2.062968	0.282885	22227.39341
290.105653	-429.470781	468.382576	-322.580049	-1.300005	-2.006003	22194.58602
357.246374	-394.374495	486.693681	-253.15044	-1.300005	-0.480078	22195.34898
378.609331	-356.989321	501.189973	-237.891185	-4.351856	-1.24304	22203.74157
423.624132	-328.7597	517.975154	-145.572694	0.988883	0.282885	22205.2675
428.964871	-267.722681	486.693681	-171.513427	0.988883	1.045848	22187.71935
438.883387	-212.026401	500.427011	-76.906048	-0.537042	1.045848	22209.84527
464.061157	-158.61901	481.352942	-11.291253	-0.537042	-1.24304	22221.28971
461.009306	-118.944947	482.115905	16.175406	-1.300005	0.282885	22196.11194
455.668567	-55.61904	447.782582	98.575382	-1.300005	-2.006003	22210.60823
472.453747	8.46983	424.130737	148.930922	0.225921	0.282885	22209.84527
455.668567	39.751302	417.264072	206.91609	1.751846	1.045848	22189.24528
415.231542	100.025358	360.041867	192.419798	0.988883	0.282885	22196.11194
429.727834	148.854973	340.204836	232.093861	0.225921	0.282885	22233.49712
412.179691	192.343849	289.086333	271.767923	0.988883	0.282885	22231.97119
401.498213	228.966061	202.871543	272.530886	2.514809	1.808811	22235.02304
367.927852	283.899378	210.501171	376.293818	1.751846	0.282885	22241.88971
325.201939	320.521589	147.938226	402.997514	0.988883	0.282885	22225.86749
298.498243	351.803061	104.44935	435.041949	-0.537042	1.045848	22218.23786
257.298255	412.077117	59.434549	446.48639	-1.300005	-0.480078	22228.15638
204.653827	425.047484	-8.469135	486.160452	0.225921	0.282885	22226.63045
178.713094	449.462292	-71.032079	498.367856	-0.537042	0.282885	22217.4749
126.831627	453.277105	-136.646875	450.301203	-0.537042	0.282885	22225.86749
94.787192	470.825248	-130.543173	483.108601	-0.537042	1.045848	22212.13416
65.794608	468.53636	-206.839446	451.827129	-2.062968	-1.24304	22199.16379
-23.472032	470.062285	-279.320906	447.249352	-2.82593	0.282885	22204.50453
-20.420181	463.195621	-274.74313	481.582676	-2.062968	-1.24304	22220.52675
-57.805355	449.462292	-301.446826	471.66416	-1.300005	1.045848	70.192572
-111.212746	456.328956	-328.913484	446.48639	0.225921	-2.006003	13.733329
-150.886809	444.884515	-394.52828	447.249352	-1.300005	0.282885	11.444441
-203.531238	422.758596	-402.92087	412.153066	0.988883	0.282885	9.918516
-232.523822	414.366006	-395.291242	383.923445	1.751846	1.045848	22011.47496
-256.175666	388.425273	-438.780118	307.627171	0.225921	-0.480078	22185.43046
-280.590474	356.380838	-463.194926	284.738289	1.751846	0.282885	22222.05268
-317.975648	327.388254	-483.79492	267.953109	2.514809	-0.480078	22234.26008
-388.931183	288.477154	-475.40233	177.923506	2.514809	0.282885	22217.4749
-379.012667	228.203098	-425.046789	142.82722	-0.537042	-2.006003	22209.84527
-413.34599	200.736439	-450.987522	101.627233	0.988883	0.282885	22219.00082
-406.479326	164.877191	-418.180125	52.034655	1.751846	0.282885	22222.05268
-449.968202	112.232762	-415.891236	19.99022	0.988883	1.045848	22202.97861
-462.938568	78.662401	-386.13569	-55.543091	0.988883	0.282885	22208.31935
-479.723748	23.729084	-353.328292	-124.209738	0.225921	-0.480078	22216.71194
-472.094121	-26.626456	-364.772733	-163.120837	-1.300005	0.282885	22197.63787
-464.464494	-60.196817	-373.165323	-212.713415	-3.588893	-0.480078	22186.19343
-478.197823	-131.152351	-303.735714	-292.824502	-0.537042	-0.480078	22193.06009
-465.227456	-152.515308	-282.372757	-292.824502	-2.062968	-1.24304	22213.66009
-450.731164	-199.818998	-300.683863	-424.054093	-1.300005	0.282885	22202.21564
-397.323773	-247.88565	-210.65426	-371.409664	0.225921	-0.480078	22215.18601
-374.434891	-292.137489	-190.054266	-401.165211	-0.537042	0.282885	22229.6823
-351.546009	-330.285626	-93.920961	-454.572603	0.988883	1.045848	22215.94897
-304.242319	-353.93747	-79.424669	-459.913342	-1.300005	0.282885	22222.81564
-272.197884	-392.84857	-48.90616	-488.905926	0.988883	0.282885	22230.44527
-207.346051	-418.02634	29.679002	-522.476286	-1.300005	-1.24304	22212.13416
-149.360883	-461.515216	75.456766	-521.713324	-0.537042	0.282885	22222.05268
-113.501635	-475.248546	109.790089	-549.179982	1.751846	1.045848	22251.80822
-60.857206	-491.270763	146.412301	-520.187398	0.988883	-0.480078	22231.97119
-14.316479	-494.322614	186.849326	-544.602206	0.988883	1.045848	22231.97119
58.927944	-512.63372	276.115966	-460.676305	0.988883	-1.24304	22239.60082
106.994596	-506.530018	342.493724	-459.913342	0.225921	1.808811	22225.10453
143.616808	-505.767055	352.41224	-415.661503	-0.537042	-1.24304	22216.71194
205.416789	-487.455949	408.871482	-397.350397	0.988883	1.045848	22228.15638
226.016783	-471.433732	450.834433	-376.750404	-2.062968	-1.24304	22228.15638
268.742696	-453.885589	470.671464	-329.446714	0.225921	0.282885	22217.4749
307.653796	-417.263378	464.567762	-332.498565	-2.82593	-0.480078	22195.34898
355.720449	-391.322644	486.693681	-268.409695	-0.537042	-1.24304	22203.74157
370.216741	-341.730067	474.486278	-215.002303	0.225921	1.045848	22195.34898
409.12784	-313.500445	478.301091	-192.876384	-0.537042	0.282885	22177.80084
450.327828	-260.856016	514.16034	-117.343073	-2.062968	-0.480078	22212.89712
451.853753	-202.107886	505.004787	-89.113452	-1.300005	-2.006003	22200.68972
463.298194	-145.648643	479.827017	-9.002364	-1.300005	0.282885	22217.4749
461.772269	-85.374587	466.093687	44.405027	1.751846	2.571773	22220.52675
453.379679	-47.22645	423.367774	122.227226	-2.062968	-1.24304	22202.97861
461.772269	4.655016	441.67888	131.382779	-1.300005	-0.480078	22211.3712
438.120424	48.143892	389.797414	194.708686	0.225921	2.571773	22208.31935
434.30561	112.232762	367.671494	227.516084	0.225921	-1.24304	22214.42305
426.675983	154.958675	304.345587	271.767923	0.988883	1.045848	22225.10453
381.661182	210.654955	282.219668	295.419768	3.277771	0.282885	22247.23045
383.187107	260.247533	205.160431	370.953079	0.988883	1.045848	22234.26008
349.616747	289.240117	186.849326	369.427153	-1.300005	-0.480078	22225.86749
332.831566	328.914179	131.153046	415.96788	0.988883	1.808811	22229.6823
296.209355	385.373422	86.138244	428.938247	0.988883	1.045848	22227.39341
254.246404	396.817863	52.567884	478.530825	-1.300005	-0.480078	22216.71194
219.913081	428.099335	-3.128396	496.078968	-1.300005	0.282885	22226.63045
171.846429	463.958584	-77.898744	477.004899	-0.537042	-0.480078	22229.6823
129.120516	454.803031	-119.098732	472.427123	-3.588893	-0.480078	22197.63787
68.846459	471.588211	-153.432055	481.582676	-3.588893	1.045848	22203.74157
43.668689	475.403025	-214.469074	444.197501	-1.300005	-0.480078	22214.42305
20.016844	469.299323	-280.083869	433.516023	-1.300005	1.045848	22199.92676
-52.464616	458.617844	-277.794981	459.456756	-2.062968	-0.480078	22212.89712
-82.220162	453.277105	-318.994969	448.012315	0.225921	1.045848	27.466659
-123.42015	450.988217	-330.43941	487.686377	-0.537042	1.045848	15.259255
-148.597921	433.440074	-399.106056	448.012315	0.225921	-0.480078	10.681478
-205.057163	434.966	-428.09864	409.101216	0.225921	1.045848	181.585131
-227.946045	391.477124	-409.787534	351.87901	-0.537042	-0.480078	22085.48235
-276.77566	387.66231	-479.217144	319.834575	3.277771	1.045848	22205.2675
-294.323803	367.825279	-457.854187	250.404966	2.514809	0.282885	22240.36378
-329.420089	315.943813	-456.328261	252.693854	1.751846	0.282885	22226.63045
-358.412673	258.721607	-484.557883	152.745736	1.751846	1.808811	22194.58602
-395.034885	249.566055	-476.928255	55.849468	2.514809	1.045848	22219.00082
-426.316357	193.869775	-481.506032	56.612431	0.225921	0.282885	22213.66009
-439.286723	143.514234	-428.861603	45.930953	-0.537042	-2.006003	22206.03046
-451.494127	106.12906	-428.09864	1.679114	-1.300005	-0.480078	22215.94897
-462.938568	71.795737	-373.928286	-49.439389	0.225921	0.282885	22222.05268
-466.753382	15.336494	-403.683833	-99.79493	2.514809	0.282885	22199.16379
-467.516345	-27.389419	-365.535696	-177.617129	0.988883	1.045848	22193.82305
-478.960786	-74.693109	-311.365341	-221.106005	-2.062968	-0.480078	22198.40083
-477.43486	-121.233836	-318.232006	-295.113391	0.988883	1.045848	22199.16379
-453.783015	-179.981966	-293.817198	-337.839304	-1.300005	-0.480078	22204.50453
-411.820065	-213.552327	-235.83203	-340.128192	-0.537042	1.045848	22221.28971
-394.271922	-268.485644	-247.276472	-442.365199	-3.588893	-2.006003	22206.03046
-362.227487	-290.611563	-153.432055	-427.105944	0.988883	0.282885	22224.34156
-322.553425	-340.967104	-100.024663	-446.180013	0.225921	0.282885	22232.73415
-281.353437	-377.589315	-62.639489	-466.017044	-0.537042	0.282885	22218.23786
-242.442337	-395.137458	-3.128396	-489.668889	1.751846	1.045848	22222.05268
-207.346051	-434.81152	2.975306	-548.417019	-1.300005	0.282885	22225.86749
-137.916442	-471.433732	74.693803	-512.557771	-1.300005	-1.24304	22246.46748
-94.427566	-480.589285	128.101195	-504.928143	1.751846	1.808811	22241.12674
-24.997957	-510.344831	186.849326	-507.979994	1.751846	-0.480078	22241.88971
11.624254	-529.4189	250.175233	-490.431851	0.988883	0.282885	22236.54897
71.135348	-500.426316	307.397438	-498.061479	0.988883	-1.24304	22225.86749
119.964963	-526.367049	287.560407	-493.483702	1.751846	1.808811	22226.63045
158.1131	-519.500384	363.093718	-428.63187	0.988883	0.282885	22227.39341
214.572342	-487.455949	426.419625	-378.276329	1.751846	0.282885	22219.00082
264.16492	-453.122626	431.760364	-355.387447	-0.537042	0.282885	22225.86749
276.372324	-442.441148	437.864066	-343.180043	0.225921	0.282885	22205.2675
323.676014	-402.004123	472.197389	-296.639316	-3.588893	-1.24304	22185.43046
363.350076	-363.855986	485.167756	-210.424527	-1.300005	1.045848	22201.45268
393.868585	-327.233775	488.98257	-202.031937	-0.537042	1.045848	22188.48232
431.253759	-286.79675	501.952936	-158.543061	-0.537042	0.282885	22171.69713
454.142642	-252.463426	457.701097	-167.698614	-1.300005	-0.480078	22200.68972
464.061157	-173.878264	442.441843	-117.343073	1.751846	0.282885	22222.05268
470.927822	-131.152351	490.508495	29.908735	0.225921	0.282885	22202.97861
464.82412	-74.693109	474.486278	55.849468	1.751846	0.282885	22212.13416
463.298194	-27.389419	427.945551	150.456848	0.988883	1.808811	22212.89712
422.861169	19.151308	430.234439	196.997575	0.225921	-1.24304	22199.16379
447.275977	87.054992	385.219637	209.204978	-0.537042	-0.480078	22201.45268
430.490797	123.677203	377.59001	251.167929	3.277771	-0.480078	22228.15638
410.653766	180.899408	340.967799	307.627171	2.514809	1.808811	22244.17859
393.105623	219.047545	270.775227	335.09383	0.225921	0.282885	22229.6823
367.16489	252.617905	243.308568	389.264184	0.225921	-0.480078	22237.31193
337.409343	298.39567	163.197481	389.264184	0.225921	1.045848	22231.20823
326.727865	347.988248	133.441934	385.449371	-2.062968	-0.480078	22212.89712
277.898249	381.558608	89.953058	457.167868	0.225921	-0.480078	22222.81564
245.090852	409.788229	41.886406	477.767862	0.225921	1.045848	22231.97119
209.231603	444.121552	-61.113564	498.367856	-0.537042	-0.480078	22215.18601
150.483472	452.514143	-103.076514	490.738228	-0.537042	-0.480078	22224.34156
113.861261	461.669695	-111.469104	492.264154	-0.537042	1.045848	22212.89712
70.372385	473.877099	-187.002415	467.849346	-1.300005	1.045848	22200.68972
28.409434	473.114136	-232.017217	458.693793	-1.300005	0.282885	22202.97861
-18.131293	480.743764	-232.017217	484.634526	-0.537042	1.045848	22219.76379
-65.434982	476.92895	-317.469043	445.723427	1.751846	1.808811	1860.103153
-88.323864	453.277105	-364.00977	460.982682	0.225921	-0.480078	18.311106
-126.472001	444.121552	-367.824584	460.982682	0.225921	0.282885	11.444441
-166.909026	428.099335	-389.187541	425.886396	0.225921	-0.480078	12.207404
-210.397902	422.758596	-379.269025	403.760476	-3.588893	-1.24304	17625.20219
-259.227517	406.736378	-426.572715	348.064197	0.225921	-0.480078	22175.51195
-270.671958	384.610459	-447.935671	291.604954	2.514809	-0.480078	22231.97119
-312.634909	347.225285	-469.298628	274.056811	-0.537042	-0.480078	22227.39341
-337.049717	315.18085	-469.298628	229.04201	0.988883	0.282885	22205.2675
-366.805263	263.299384	-438.017156	153.508699	0.225921	0.282885	22226.63045
-404.190437	201.499402	-522.70602	30.671698	0.225921	0.282885	22206.03046
-436.234872	193.106812	-455.565299	11.59763	1.751846	-0.480078	22209.84527
-446.916351	129.780905	-418.943087	21.516145	-0.537042	-0.480078	22222.05268
-458.360792	90.106843	-399.869019	-18.92088	0.988883	-0.480078	22206.79342
-469.04227	55.010557	-384.609764	-74.61716	-2.062968	0.282885	22215.94897
-493.457078	-7.552388	-380.031988	-150.913433	-2.062968	-2.006003	22201.45268
-485.064488	-51.804227	-325.861633	-206.609713	-2.062968	-0.480078	22182.37861
-470.568196	-95.293103	-310.602379	-234.839334	-3.588893	-1.24304	22184.6675
-459.886717	-133.441239	-290.002385	-279.854136	-2.82593	-0.480078	22210.60823
-440.812649	-186.848631	-283.13572	-321.817086	-1.300005	-2.006003	22204.50453
-419.449692	-241.781948	-263.298689	-395.061509	0.225921	0.282885	22210.60823
-395.797847	-274.589346	-220.572776	-453.046677	-1.300005	1.808811	22228.91934
-365.279338	-299.767116	-188.528341	-430.920758	-2.062968	-1.24304	22223.5786
-314.923797	-347.070806	-98.498738	-440.839273	-0.537042	0.282885	22218.23786
-268.38307	-381.404129	-51.958011	-462.965193	1.751846	1.045848	22229.6823
-219.553455	-409.63375	4.501232	-501.11333	-0.537042	-0.480078	22224.34156
-171.486803	-438.626334	47.227145	-517.89851	2.514809	2.571773	22224.34156
-127.234964	-476.011508	95.293797	-495.77259	0.988883	-0.480078	22246.46748
-63.909057	-492.796688	146.412301	-512.557771	1.751846	0.282885	22249.51933
-18.894255	-513.396682	215.84191	-491.957777	2.514809	1.045848	22225.86749
33.750174	-501.189279	291.375221	-446.942975	-0.537042	-1.24304	22234.26008
75.713124	-513.396682	318.841879	-479.750373	-0.537042	1.045848	22233.49712
119.964963	-508.818906	356.227053	-453.046677	-0.537042	-1.24304	22211.3712
168.794578	-496.611502	407.345557	-401.928174	-2.062968	0.282885	22219.76379
226.016783	-482.11521	428.708513	-376.750404	-1.300005	-0.480078	22231.97119
262.638995	-441.678185	463.041837	-365.305962	-0.537042	0.282885	22214.42305
311.46861	-437.863371	468.382576	-330.972639	0.225921	1.045848	22213.66009
339.698231	-395.900421	495.086271	-269.172658	-0.537042	0.282885	22206.79342
384.713033	-356.226359	507.293675	-220.343042	-2.82593	0.282885	22202.21564
409.12784	-315.026371	498.138122	-173.039353	-2.062968	0.282885	22168.64528
428.964871	-273.06342	518.738116	-125.735663	-0.537042	0.282885	22203.74157
464.061157	-235.678246	433.28629	-142.520843	1.751846	1.808811	22211.3712
466.350045	-170.826414	507.293675	-41.809762	0.225921	-2.006003	22199.92676
472.453747	-114.367171	482.115905	-9.002364	1.751846	0.282885	22219.00082
467.113008	-58.670891	476.775166	100.101307	0.225921	0.282885	22220.52675
456.43153	-6.026462	451.597395	155.034624	-1.300005	0.282885	22212.89712
440.409312	35.936488	408.871482	181.73832	0.225921	-1.24304	22206.79342
437.357461	95.447582	379.115935	211.493867	3.277771	0.282885	22233.49712
417.52043	141.225346	353.938165	261.086445	3.277771	1.808811	22228.91934
398.446362	195.3957	315.027066	288.553103	0.988883	-1.24304	22239.60082
384.713033	229.729023	281.456705	357.982712	0.988883	0.282885	22241.88971
364.113039	275.506788	176.167847	333.567905	2.514809	0.282885	22222.81564
314.520461	303.736409	148.701189	336.619755	-1.300005	-0.480078	22221.28971
302.313057	361.721577	62.4864	409.864178	-0.537042	-0.480078	22228.91934
273.320473	391.477124	83.086394	453.353054	-0.537042	-1.24304	22212.89712
231.357522	415.891931	19.760486	473.190085	0.225921	0.282885	22223.5786
190.920497	447.173403	-61.876526	470.138234	0.225921	0.282885	22231.20823
119.964963	438.780813	-117.572806	462.508607	-2.062968	0.282885	22201.45268
94.787192	462.432658	-149.617241	479.293787	-2.062968	-1.24304	22199.16379
51.298316	474.640062	-180.898713	465.560458	-1.300005	-1.24304	22211.3712
9.335366	473.877099	-218.283888	477.004899	-1.300005	-1.24304	22213.66009
-10.501665	457.854882	-256.432024	482.345638	-2.062968	-1.24304	22207.55638
-70.775721	462.432658	-377.7431	415.96788	0.225921	0.282885	228.125858
-87.560902	461.669695	-350.276441	434.278986	-0.537042	-1.24304	16.022217
-143.257181	444.121552	-384.609764	444.197501	-0.537042	0.282885	11.444441
-184.457169	425.810447	-390.713466	417.493806	-0.537042	-1.24304	11.444441
-236.338635	405.973416	-403.683833	377.819743	-1.300005	-1.24304	20217.74957
-254.649741	394.528975	-443.357895	335.09383	1.751846	0.282885	22183.14158
-282.1164	376.217869	-441.831969	304.575321	3.277771	0.282885	22234.26008
-312.634909	335.780844	-457.091224	253.456817	0.225921	-1.24304	22230.44527
-351.546009	294.580856	-452.513448	202.338314	0.225921	-2.006003	22189.24528
-379.012667	261.773458	-463.194926	149.693885	0.988883	-1.24304	22203.74157
-398.086736	214.469769	-476.165293	52.034655	-1.300005	0.282885	22215.94897
-426.316357	160.299414	-479.217144	12.360592	1.751846	1.045848	22189.24528
-445.390425	114.52165	-423.520864	6.25689	0.225921	1.045848	22212.89712
-467.516345	79.425364	-383.846801	-22.735694	-0.537042	0.282885	22222.05268
-474.383009	36.699451	-380.031988	-90.639377	-1.300005	-1.24304	22198.40083
-475.908935	-4.500537	-374.691249	-134.891216	-1.300005	-1.24304	22207.55638
-466.753382	-53.330152	-341.883851	-207.372676	-4.351856	-1.24304	22193.82305
-467.516345	-108.263469	-328.913484	-269.93562	-3.588893	-0.480078	22208.31935
-453.783015	-155.567159	-296.869049	-290.535614	-2.062968	-2.006003	22199.16379
-426.316357	-205.159737	-241.935732	-320.291161	-1.300005	0.282885	22212.13416
-413.34599	-258.567128	-271.691279	-391.246696	0.225921	-0.480078	22225.86749
-372.908965	-288.322675	-186.239453	-453.80964	0.988883	0.282885	22216.71194
-333.997866	-314.263408	-187.002415	-511.031845	-0.537042	0.282885	22225.86749
-303.479356	-362.33006	-82.47652	-452.283714	-0.537042	-0.480078	22231.20823
-261.516406	-385.981905	-28.306166	-466.780006	-1.300005	-0.480078	22215.18601
-223.368269	-427.944856	2.212343	-514.846659	-0.537042	0.282885	22223.5786
-163.857175	-452.359663	67.064176	-507.217032	1.751846	1.045848	22254.86007
-100.531268	-474.485583	116.656754	-502.639255	1.751846	1.045848	22233.49712
-50.93869	-505.767055	161.671555	-514.083696	0.988883	-1.24304	22235.02304
-5.923889	-513.396682	251.701158	-473.646671	0.988883	1.045848	22243.41563
52.061279	-505.004092	282.982631	-475.935559	0.225921	-1.24304	22222.05268
109.283484	-511.870757	279.93078	-484.328149	-0.537042	0.282885	22218.23786
139.039031	-511.107794	369.960383	-445.41705	-0.537042	-1.24304	22227.39341
193.972348	-496.611502	417.264072	-399.639286	0.988883	-0.480078	22219.76379
242.039001	-470.670769	443.204805	-374.461515	-0.537042	0.282885	22220.52675
279.424175	-437.100409	461.515911	-364.543	-0.537042	-0.480078	22212.13416
299.261206	-435.574483	470.671464	-338.602267	-0.537042	0.282885	22201.45268
358.009337	-397.426346	480.589979	-257.728217	-2.82593	-0.480078	22195.34898
384.713033	-340.967104	502.715899	-198.980086	-3.588893	-1.24304	22188.48232
412.179691	-314.263408	511.108489	-167.698614	0.988883	0.282885	22200.68972
438.883387	-253.226389	491.271458	-109.713446	-1.300005	-1.24304	22194.58602
469.401896	-205.922699	482.878868	-87.587526	1.751846	1.808811	22217.4749
455.668567	-164.722712	435.575178	-43.335687	0.988883	-1.24304	22207.55638
459.483381	-90.715326	453.886284	29.145773	-0.537042	0.282885	22202.97861
466.350045	-44.937562	447.019619	119.175375	2.514809	1.808811	22213.66009
459.483381	11.521681	428.708513	155.034624	0.988883	1.045848	22211.3712
449.564865	60.351296	414.212221	193.945724	0.988883	-0.480078	22202.97861
438.883387	109.943874	372.249271	254.21978	0.988883	-1.24304	22224.34156
416.757467	170.980893	367.671494	267.953109	0.225921	1.045848	22244.17859
388.527846	209.129029	309.686326	316.782724	0.988883	-0.480078	22225.10453
379.372293	246.514204	259.330786	358.745675	0.225921	1.045848	22232.73415
359.535262	290.00308	207.44932	394.604923	0.988883	0.282885	22233.49712
329.779715	329.677142	97.582686	354.930861	-0.537042	0.282885	22224.34156
297.735281	373.928981	96.05676	417.493806	0.225921	-0.480078	22219.00082
260.350106	400.632676	67.827139	459.456756	-1.300005	-1.24304	22229.6823
215.335305	428.862298	-51.958011	463.27157	0.225921	1.045848	22224.34156
174.135317	441.832664	-67.980228	504.471558	1.751846	1.808811	22219.76379
125.305702	442.595627	-112.99503	485.397489	-3.588893	-1.24304	22204.50453
73.424236	471.588211	-140.461688	475.478974	-2.062968	0.282885	22212.13416
39.853875	458.617844	-203.787596	489.212303	-1.300005	-1.24304	22198.40083
0.179813	467.773397	-232.78018	488.44934	0.225921	0.282885	22214.42305
-24.234994	473.877099	-264.061652	466.323421	0.225921	-0.480078	22228.15638
-66.960908	453.277105	-356.380143	461.745644	-2.062968	-0.480078	33.57036
-103.583119	465.484509	-372.40236	428.175284	-2.82593	-1.24304	12.970367
-147.071995	445.647478	-432.676417	412.153066	-1.300005	-0.480078	12.970367
-189.797908	419.706745	-417.417162	376.293818	-0.537042	0.282885	9.918516
-237.101598	409.788229	-424.283826	359.508638	-0.537042	-0.480078	21951.96387
-263.042331	393.766012	-414.365311	325.938277	0.988883	-1.24304	22229.6823
-305.005282	367.825279	-439.543081	284.738289	2.514809	1.045848	22225.86749
-324.842313	333.491956	-445.646783	254.982743	1.751846	1.045848	22207.55638
-355.360822	276.26975	-457.091224	202.338314	2.514809	1.045848	22232.73415
-391.983034	237.358651	-489.898622	124.516115	0.988883	-0.480078	22210.60823
-424.027469	201.499402	-480.743069	58.901319	0.225921	0.282885	22196.87491
-435.47191	156.484601	-439.543081	31.434661	0.988883	1.045848	22211.3712
-447.679313	91.632768	-431.150491	-2.1357	-2.062968	-1.24304	22211.3712
-478.197823	71.795737	-380.031988	-47.150501	-2.062968	-0.480078	22209.84527
-477.43486	13.047606	-381.557913	-149.387508	-2.062968	-1.24304	22203.74157
-480.486711	-33.493121	-355.61718	-166.172688	-2.82593	0.282885	22199.16379
-473.620047	-70.115332	-338.069037	-231.024521	-0.537042	-0.480078	22183.14158
-463.701531	-107.500506	-332.728298	-250.098589	-2.062968	1.045848	22210.60823
-456.071904	-161.670861	-275.506093	-296.639316	-2.062968	0.282885	22217.4749
-422.501543	-229.574544	-257.95795	-334.787453	-2.82593	-0.480078	22204.50453
-385.879332	-260.093054	-235.069068	-418.713354	-1.300005	-0.480078	22223.5786
-377.486742	-292.900451	-177.846862	-417.950391	-2.062968	0.282885	22230.44527
-346.968232	-325.707849	-129.017247	-458.387416	-2.062968	-1.24304	22201.45268
-295.086766	-382.930054	-74.08393	-469.831857	0.225921	-0.480078	22215.18601
-259.227517	-414.974489	-70.269117	-486.617038	-0.537042	-1.24304	22225.10453
-200.479387	-431.75967	12.893822	-512.557771	4.040734	0.282885	22235.02304
-146.309032	-453.885589	96.05676	-498.824441	-0.537042	-2.006003	22242.65267
-91.375715	-505.004092	108.264164	-507.979994	1.751846	1.045848	22245.70452
-45.597951	-517.211496	195.241916	-506.454069	1.751846	0.282885	22228.15638
8.572403	-506.530018	250.938196	-466.780006	0.225921	-0.480078	22231.97119
62.742758	-516.448533	299.767811	-473.646671	-0.537042	-0.480078	22229.6823
88.683491	-518.737422	341.730761	-459.913342	-2.82593	-1.24304	22219.76379
151.246435	-514.159645	373.775196	-434.735572	0.225921	0.282885	22218.23786
210.757528	-490.5078	408.108519	-386.668919	-1.300005	-0.480078	22227.39341
235.935299	-451.596701	448.545545	-388.957807	0.225921	1.045848	22212.89712
294.68343	-430.996707	451.597395	-346.231894	-1.300005	0.282885	22206.79342
325.201939	-412.685601	495.849234	-285.194875	-2.062968	1.045848	22202.97861
362.587113	-388.270794	491.271458	-226.446744	-2.062968	0.282885	22213.66009
389.290809	-324.181924	475.24924	-187.535645	-2.062968	-1.24304	22173.22306
418.283393	-293.663414	498.901085	-166.935651	-2.062968	-0.480078	22193.06009
441.172275	-232.626395	500.427011	-99.031967	0.988883	-1.24304	22219.00082
454.142642	-183.79678	498.138122	-47.913464	0.988883	0.282885	22192.29713
453.379679	-143.359755	461.515911	-24.261619	-1.300005	-0.480078	22205.2675
480.083375	-70.115332	466.093687	27.619847	1.751846	-1.24304	22218.23786
451.853753	-25.863494	403.530743	117.64945	-0.537042	1.045848	22202.21564
452.616716	29.069824	392.849265	153.508699	0.988883	-0.480078	22205.2675
433.542648	77.136476	403.530743	207.679053	0.988883	0.282885	22238.07489
424.387095	126.729054	395.901116	251.167929	0.988883	-0.480078	22228.91934
399.972287	181.662371	332.575209	290.079029	-0.537042	-0.480078	22231.20823
385.475995	209.129029	296.71596	342.723457	-0.537042	-1.24304	22239.60082
367.927852	267.114197	229.575239	373.241967	0.988883	0.282885	22231.20823
345.03897	301.447521	155.567854	372.479004	0.988883	1.045848	22216.71194
317.572312	336.543807	131.153046	414.441955	1.751846	1.045848	22227.39341
298.498243	370.114167	106.738238	425.123433	-0.537042	-1.24304	22228.15638
261.876032	405.973416	37.308629	478.530825	0.988883	-0.480078	22217.4749
204.653827	442.595627	-50.432085	421.308619	-0.537042	-1.24304	22223.5786
164.979764	447.173403	-128.254285	473.953048	-2.82593	-0.480078	22211.3712
119.202	463.958584	-132.832061	489.212303	-3.588893	-1.24304	22196.87491
55.11313	483.795615	-172.506123	473.953048	-1.300005	1.045848	22207.55638
18.490919	475.403025	-204.550558	487.686377	-3.588893	-1.24304	22218.23786
0.942776	463.195621	-274.74313	464.034533	-1.300005	-0.480078	22204.50453
-33.390547	469.299323	-325.861633	457.930831	0.988883	0.282885	3211.31016
-90.612753	462.432658	-324.335708	483.108601	3.277771	0.282885	17.548143
-123.42015	437.254888	-391.476429	449.538241	0.988883	0.282885	12.207404
-169.197914	438.780813	-415.128274	428.175284	0.225921	-0.480078	12.207404
-223.368269	427.336372	-447.935671	367.138265	0.225921	1.045848	10869.16715
-238.627524	410.551192	-425.046789	316.019762	2.514809	0.282885	22164.83047
-269.146033	386.136384	-429.624566	316.019762	4.803697	1.045848	22227.39341
-311.108984	351.040099	-443.357895	265.664221	0.988883	-0.480078	22228.15638
-353.834897	301.447521	-444.88382	238.197562	0.225921	-2.006003	22204.50453
-380.538593	266.351235	-447.172709	173.34573	2.514809	0.282885	22206.79342
-391.220071	225.151247	-470.061591	112.308711	1.751846	0.282885	22216.71194
-415.634879	187.766073	-473.876404	47.456878	-0.537042	-0.480078	22202.21564
-456.071904	135.884607	-417.417162	30.671698	-1.300005	-1.24304	22203.74157
-448.442276	103.840172	-402.157907	-9.002364	0.988883	0.282885	22215.94897
-473.620047	52.721668	-385.372727	-108.950483	-2.062968	-0.480078	22193.06009
-489.642264	10.758718	-404.446795	-166.172688	-0.537042	-1.24304	22206.03046
-484.301525	-41.122748	-338.069037	-180.66898	-2.82593	-0.480078	22195.34898
-479.723748	-83.085699	-293.817198	-224.920819	-3.588893	-2.768966	22210.60823
-466.753382	-131.152351	-315.180155	-279.091173	-2.062968	-1.24304	22195.34898
-428.605245	-191.426407	-261.772764	-309.609683	-2.062968	-0.480078	22209.84527
-414.871916	-224.996768	-241.935732	-402.691137	0.225921	-0.480078	22227.39341
-395.034885	-266.196756	-188.528341	-403.454099	2.514809	1.808811	22215.94897
-347.731195	-296.715265	-169.454272	-449.231864	2.514809	1.045848	22224.34156
-315.68676	-353.174508	-103.076514	-476.698522	-0.537042	-0.480078	22230.44527
-307.29417	-395.900421	-64.928377	-483.565187	0.225921	1.808811	22214.42305
-226.42012	-429.470781	-70.269117	-575.120715	0.988883	-0.480078	22219.00082
-173.012728	-452.359663	21.286412	-542.313317	1.751846	-0.480078	22250.2823
-134.864591	-462.278179	93.767872	-511.794808	0.225921	-0.480078	22240.36378
-80.694237	-511.107794	130.390083	-509.50592	0.988883	0.282885	22232.73415
-5.923889	-498.90039	221.945612	-502.639255	0.225921	-0.480078	22239.60082
16.964993	-527.130012	270.775227	-496.535553	-0.537042	-2.006003	22233.49712
82.579789	-505.004092	292.138183	-471.357783	-0.537042	0.282885	22215.18601
131.409404	-515.685571	354.701128	-461.439267	-0.537042	-1.24304	22225.10453
178.713094	-505.004092	383.693712	-399.639286	-0.537042	0.282885	22230.44527
216.098268	-474.485583	418.789998	-377.513366	-0.537042	-0.480078	22217.4749
262.638995	-454.648552	430.997402	-419.476317	3.277771	1.045848	22196.87491
288.579728	-444.730036	458.46406	-343.180043	-3.588893	-0.480078	22202.97861
339.698231	-397.426346	483.64183	-313.424496	-0.537042	-0.480078	22196.11194
369.453778	-365.381911	515.686265	-231.024521	-1.300005	-0.480078	22191.53417
394.631548	-331.811551	494.323309	-192.876384	1.751846	1.808811	22212.13416
433.542648	-287.559712	516.449228	-138.70603	0.225921	0.282885	22192.29713
443.461163	-216.604178	473.723315	-134.891216	0.988883	0.282885	22211.3712
467.875971	-158.61901	491.271458	-37.994948	-1.300005	-1.24304	22208.31935
471.690785	-117.419022	474.486278	0.153189	-1.300005	0.282885	22201.45268
475.505598	-54.856078	450.07147	54.323543	0.225921	-0.480078	22199.16379
456.43153	-18.996829	423.367774	119.938338	-0.537042	-0.480078	22194.58602
465.587083	41.277227	361.567793	129.093891	0.988883	-0.480078	22222.05268
439.64635	95.447582	372.249271	199.286463	1.751846	1.045848	22228.15638
426.675983	131.30683	371.486308	269.479035	1.751846	1.045848	22245.70452
386.238958	170.980893	299.004848	304.575321	1.751846	0.282885	22238.83786
355.720449	215.995694	255.515972	364.849377	1.751846	-0.480078	22227.39341
337.409343	282.373452	198.293767	354.930861	0.988883	-0.480078	22227.39341
348.090821	322.047515	147.175263	393.078998	-2.062968	-0.480078	22228.15638
319.098237	350.277136	128.864158	435.804911	0.225921	0.282885	22215.94897
286.290839	390.714161	79.27158	442.671576	-1.300005	-0.480078	22223.5786
230.59456	412.077117	-16.861725	454.116017	-0.537042	0.282885	22229.6823
173.372354	437.254888	-99.261701	459.456756	0.988883	0.282885	22214.42305
156.587174	449.462292	-112.232067	492.264154	-1.300005	0.282885	22202.97861
113.861261	464.721546	-158.009831	440.382688	-2.062968	-1.24304	22211.3712
33.750174	461.669695	-172.506123	502.182669	-2.062968	-0.480078	22196.87491
40.616838	472.351174	-231.254254	486.923415	-2.82593	-1.24304	22208.31935
-25.76092	479.980801	-265.587577	483.871564	0.225921	-0.480078	22230.44527
-73.827572	467.010435	-295.343124	477.767862	0.225921	1.808811	370.036927
-107.397933	459.380807	-354.091255	462.508607	1.751846	0.282885	14.496292
-143.257181	444.884515	-378.506062	412.153066	0.988883	0.282885	13.733329
-189.797908	436.491925	-398.343093	387.738259	0.225921	-0.480078	9.155553
-208.109014	409.025267	-441.831969	331.279016	0.225921	-0.480078	20696.89016
-256.175666	396.817863	-446.409746	305.338283	2.514809	1.045848	22220.52675
-277.538623	381.558608	-454.802336	297.708656	1.751846	-0.480078	22228.15638
-300.427505	331.203067	-452.513448	277.871625	4.803697	1.045848	22211.3712
-339.338605	312.128999	-443.357895	203.864239	-0.537042	-1.24304	22228.91934
-385.879332	241.173464	-459.380112	165.716102	-0.537042	-0.480078	22222.81564
-404.9534	206.840141	-478.454181	98.575382	-3.588893	-0.480078	22191.53417
-424.790431	159.536452	-467.772702	65.767984	0.225921	-0.480078	22209.84527
-440.049686	123.677203	-431.150491	14.649481	0.225921	1.045848	22219.76379
-462.175605	78.662401	-392.239392	-25.024582	0.225921	-1.24304	22210.60823
-477.43486	51.195743	-384.609764	-115.817147	-2.062968	-0.480078	22187.71935
-490.405227	-23.574605	-415.128274	-163.8838	-2.82593	-0.480078	22199.16379
-467.516345	-36.544972	-367.824584	-277.565248	-1.300005	0.282885	22186.95639
-459.886717	-103.685693	-318.232006	-284.431912	-3.588893	1.045848	22203.74157
-471.331158	-140.307904	-259.483875	-276.802285	-0.537042	-1.24304	22218.23786
-431.657096	-201.344923	-269.402391	-328.683751	-2.062968	-0.480078	22206.03046
-383.590444	-238.730097	-259.483875	-391.246696	0.225921	-0.480078	22220.52675
-376.723779	-293.663414	-181.661676	-394.298546	0.225921	0.282885	22228.91934
-361.464524	-318.841184	-123.676508	-446.180013	-0.537042	-1.24304	22224.34156
-298.138617	-350.122657	-92.395036	-482.039261	-0.537042	-1.24304	22218.23786
-272.197884	-390.559682	-39.750607	-502.639255	0.225921	0.282885	22223.5786
-231.760859	-427.944856	-52.720974	-569.779976	2.514809	-0.480078	22241.12674
-163.857175	-450.833738	57.14566	-519.424435	0.988883	-1.24304	22239.60082
-100.531268	-465.33003	87.66417	-546.128131	0.225921	-0.480078	22241.88971
-53.990541	-487.455949	149.464152	-517.89851	0.225921	-1.24304	22239.60082
-6.686852	-495.085577	240.256717	-446.942975	0.988883	1.045848	22225.86749
11.624254	-517.211496	265.434488	-476.698522	0.988883	-0.480078	22228.15638
68.083497	-506.530018	275.353003	-478.224448	-1.300005	1.045848	22229.6823
144.37977	-505.004092	357.752979	-441.602236	-1.300005	-2.006003	22212.89712
190.157535	-494.322614	404.293706	-404.980025	-0.537042	1.045848	22224.34156
244.327889	-462.278179	434.049253	-398.11336	1.751846	0.282885	22209.08231
279.424175	-441.678185	440.152954	-348.520782	-0.537042	-2.006003	22204.50453
316.046386	-430.996707	447.782582	-337.076341	-2.82593	-1.24304	22197.63787
347.327858	-387.507831	453.886284	-278.32821	-2.062968	-1.24304	22209.84527
389.290809	-364.618949	492.797383	-243.994887	-2.82593	0.282885	22177.03787
426.675983	-294.426377	527.130706	-166.935651	-0.537042	1.808811	22196.11194
437.357461	-268.485644	514.16034	-139.468992	1.751846	-0.480078	22220.52675
459.483381	-205.159737	488.219607	-66.987532	0.988883	0.282885	22211.3712
464.061157	-167.774563	480.589979	-14.343103	-1.300005	-1.24304	22205.2675
464.82412	-104.448655	471.434427	30.671698	-0.537042	0.282885	22214.42305
446.513014	-32.730158	430.997402	132.908705	-0.537042	0.282885	22194.58602
445.750051	16.099457	408.108519	114.597599	0.988883	-0.480078	22190.7712
449.564865	65.692035	389.034451	168.767953	0.988883	0.282885	22226.63045
415.994505	109.180911	340.204836	218.360531	3.277771	-0.480078	22246.46748
417.52043	147.329048	328.760395	258.797556	0.988883	1.045848	22231.20823
391.579697	192.343849	307.397438	299.997544	0.988883	-0.480078	22235.786
376.320442	240.410502	258.567823	337.382718	0.988883	1.045848	22237.31193
361.82415	257.195682	199.819692	360.2716	-1.300005	0.282885	22210.60823
340.461194	332.728993	141.071562	400.708625	2.514809	1.045848	22222.81564
293.920467	370.87713	115.893791	420.545657	1.751846	0.282885	22231.97119
276.372324	399.869714	73.930841	464.034533	-0.537042	0.282885	22219.76379
215.335305	409.025267	-58.824676	438.856762	0.225921	-1.24304	22217.4749
169.557541	453.277105	-101.550589	474.716011	-2.062968	-0.480078	22208.31935
149.72051	447.936366	-177.0839	454.87898	-2.82593	-1.24304	22201.45268
102.41682	462.432658	-202.26167	438.856762	-2.062968	1.045848	22204.50453
49.009428	486.084503	-167.928347	467.849346	0.988883	0.282885	22219.00082
8.572403	473.877099	-232.78018	489.212303	-1.300005	1.808811	22217.4749
-48.649802	476.92895	-301.446826	468.612309	0.225921	-0.480078	22218.23786
-70.012759	458.617844	-309.839416	465.560458	0.988883	1.045848	64.851833
-118.842374	446.410441	-340.357925	459.456756	0.988883	0.282885	16.022217
-162.33125	426.573409	-406.735684	449.538241	-1.300005	-0.480078	11.444441
-201.242349	421.995633	-437.254193	363.323451	-0.537042	0.282885	12.970367
-214.212716	430.388223	-478.454181	320.597538	3.277771	1.045848	21884.82315
-260.753443	403.684527	-470.824553	306.101246	0.988883	-0.480078	22213.66009
-275.249735	362.48454	-485.320845	254.21978	2.514809	1.045848	22210.60823
-317.212685	335.780844	-438.017156	225.227196	0.988883	-1.24304	22215.18601
-362.227487	293.817893	-450.22456	191.656835	2.514809	0.282885	22208.31935
-393.508959	229.729023	-436.49123	104.679083	0.988883	-0.480078	22215.18601
-401.138587	209.129029	-472.350479	68.819835	0.225921	0.282885	22208.31935
-427.842282	160.299414	-440.306044	50.508729	0.225921	-0.480078	22202.21564
-444.627463	118.336464	-421.231976	7.782816	0.225921	0.282885	22207.55638
-468.279307	60.351296	-389.950503	-39.520874	0.225921	0.282885	22160.25269
-475.908935	17.625383	-365.535696	-124.9727	0.225921	-2.006003	22202.97861
-474.383009	-16.707941	-355.61718	-162.357874	-2.062968	-0.480078	22184.6675
-463.701531	-75.456071	-383.846801	-231.024521	-3.588893	-2.006003	22204.50453
-472.857084	-128.863463	-338.069037	-303.505981	-0.537042	1.808811	22209.08231
-446.916351	-163.959749	-271.691279	-302.743018	-0.537042	0.282885	22206.79342
-431.657096	-215.078252	-253.380173	-319.528198	-0.537042	-0.480078	22226.63045
-395.034885	-243.307874	-252.617211	-351.572633	0.225921	0.282885	22231.20823
-377.486742	-282.981936	-170.217235	-418.713354	-2.062968	-0.480078	22215.94897
-340.86453	-317.315259	-100.024663	-452.283714	0.225921	-0.480078	22226.63045
-312.634909	-372.248576	-78.661707	-481.276298	0.988883	-0.480078	22228.91934
-264.568257	-392.84857	-36.698756	-501.876292	-0.537042	-1.24304	22212.13416
-179.879393	-437.863371	-36.698756	-560.624423	1.751846	1.808811	22247.23045
-142.494219	-453.885589	44.938257	-517.89851	2.514809	0.282885	22250.2823
-114.264597	-477.537434	83.849356	-533.157765	0.988883	-0.480078	22225.10453
-41.783137	-498.90039	177.693773	-479.750373	0.988883	-1.24304	22231.97119
5.520552	-508.818906	247.886345	-488.905926	-0.537042	-0.480078	22237.31193
53.587205	-511.870757	295.190034	-469.831857	-1.300005	-0.480078	22214.42305
114.624224	-505.767055	315.790028	-452.283714	-0.537042	0.282885	22219.00082
168.031615	-518.737422	374.538159	-415.661503	-0.537042	0.282885	22230.44527
199.313087	-495.085577	405.056669	-393.535584	0.225921	-0.480078	22221.28971
246.616777	-452.359663	436.338141	-386.668919	0.988883	1.808811	22192.29713
281.713063	-455.411514	469.145538	-346.231894	-2.062968	0.282885	22201.45268
320.624163	-427.944856	449.308507	-342.41708	0.988883	1.045848	22208.31935
360.298225	-377.589315	469.145538	-257.728217	-2.82593	-0.480078	22171.69713
396.157474	-334.863402	497.37516	-209.661564	0.225921	0.282885	22209.84527
424.387095	-292.137489	522.55293	-142.520843	-2.062968	-0.480078	22212.13416
435.831536	-247.88565	517.212191	-115.054185	1.751846	1.045848	22209.08231
451.853753	-183.033817	517.975154	-63.935681	-1.300005	-0.480078	22210.60823
473.979673	-134.204202	466.093687	-21.209768	-0.537042	-0.480078	22209.84527
472.453747	-86.900512	452.360358	32.960586	-1.300005	-2.006003	22193.06009
461.009306	-32.730158	411.923333	106.205009	0.225921	0.282885	22182.37861
460.246343	22.966122	406.582594	131.382779	0.988883	-0.480078	22228.15638
437.357461	80.95129	403.530743	156.56055	0.225921	-0.480078	22211.3712
426.675983	127.492017	346.308538	235.908674	0.225921	-1.24304	22236.54897
407.601915	167.929042	318.841879	270.241997	0.225921	-1.24304	22240.36378
380.135256	203.78829	288.32337	299.997544	1.751846	1.045848	22228.91934
361.82415	265.588272	238.730792	379.345669	-0.537042	-0.480078	22222.81564
358.009337	298.39567	154.041928	390.79011	0.225921	-1.24304	22227.39341
312.231573	335.780844	128.864158	420.545657	0.225921	-0.480078	22222.05268
289.34269	380.032683	102.923425	431.990098	0.225921	-0.480078	22219.00082
240.513075	421.23267	9.841971	453.353054	-0.537042	0.282885	22224.34156
211.520491	434.203037	-42.039495	465.560458	0.225921	-0.480078	22227.39341
158.1131	443.35859	-97.735775	462.508607	-2.062968	1.045848	22196.87491
117.676075	465.484509	-153.432055	477.004899	-2.062968	-2.006003	22206.79342
81.816826	460.906733	-195.395005	464.797495	-2.062968	0.282885	22211.3712
27.646472	467.010435	-206.076484	486.923415	-1.300005	-0.480078	22202.21564
3.231664	478.454876	-248.802397	478.530825	-1.300005	-0.480078	22224.34156
-56.279429	463.958584	-264.061652	491.501191	-1.300005	-1.24304	15200.50661
-91.375715	462.432658	-337.306074	480.05675	0.225921	0.282885	20.599994
-124.183113	454.040068	-357.906068	464.034533	-0.537042	0.282885	12.970367
-176.827542	424.284521	-386.898652	431.227135	0.225921	-0.480078	9.155553
-212.68679	434.203037	-428.09864	370.953079	0.988883	1.045848	684.377575
-232.523822	399.869714	-425.046789	341.197532	4.040734	0.282885	22141.17863
-279.827511	380.795645	-441.069007	300.760507	0.225921	-1.24304	22227.39341
-303.479356	362.48454	-486.846771	241.249413	0.988883	-0.480078	22188.48232
-324.07935	320.521589	-464.720852	248.116078	-1.300005	-0.480078	22207.55638
-372.146002	264.825309	-483.79492	138.249444	-0.537042	-0.480078	22222.05268
-382.827481	230.491986	-478.454181	91.708717	0.988883	1.045848	22202.21564
-416.397841	193.869775	-462.431963	74.160574	-1.300005	-0.480078	22205.2675
-429.368208	135.884607	-440.306044	29.145773	-0.537042	-0.480078	22218.23786
-467.516345	82.477215	-435.728268	-16.631992	0.988883	-0.480078	22219.76379
-478.197823	56.536482	-377.7431	-78.431973	0.225921	1.045848	22187.71935
-494.22004	-0.685723	-372.40236	-122.683812	-1.300005	-1.24304	22188.48232
-471.331158	-31.967195	-348.750516	-208.135639	-2.062968	-0.480078	22202.21564
-466.753382	-102.159767	-357.906068	-227.209707	-2.82593	-1.24304	22196.87491
-463.701531	-127.337538	-326.624596	-289.009689	-0.537042	1.045848	22212.13416
-451.494127	-190.663445	-296.869049	-339.365229	-2.82593	0.282885	22220.52675
-409.531177	-219.656029	-228.202403	-356.15041	1.751846	0.282885	22215.18601
-393.508959	-251.700464	-193.106117	-396.587435	2.514809	0.282885	22227.39341
-358.412673	-291.374526	-134.357986	-414.89854	0.225921	1.045848	22231.97119
-331.708977	-331.811551	-106.891328	-442.365199	-0.537042	-0.480078	22214.42305
-282.1164	-386.744868	-59.587638	-478.98741	0.225921	0.282885	22218.23786
-229.471971	-402.767086	-16.098762	-494.246665	2.514809	-0.480078	22247.99341
-199.716424	-447.781887	46.464182	-517.135547	2.514809	1.045848	22240.36378
-139.442368	-472.196695	80.034543	-505.691106	0.988883	0.282885	22234.26008
-90.612753	-489.744838	144.886375	-540.787392	-0.537042	-0.480078	22238.83786
-41.020175	-510.344831	221.945612	-485.854075	0.988883	0.282885	22236.54897
12.387217	-524.841123	219.656723	-462.20223	0.988883	-1.24304	22221.28971
[truncated: 28,725 more rows]
