# Supplementary material for: Dynamic analysis of slant cracked rotor system considering nonlinear oil film force
Source: PLoS One. 2024 Jan 25;19(1):e0294293. doi: 10.1371/journal.pone.0294293 (PMC10810477; doi:10.1371/journal.pone.0294293)
Supplement: S1 File — These data were measured by two eddy current sensors, model WT0150. (ZIP) [file pone.0294293.s001.zip › 2021.3.18 Test data for plain bearings/2021.3.18 (P=0.2Mpa, Z=8.1g Non-monitoring disk clockwise162°+4.0g)/1700.csv]

1024	30720	7	0	3
8	8	8	8	10	10	1
3	3	3	3	1	1	4
2	1	4	3	0	0	0
0	0	0	0	0.000025	0.000047	20706.77148
467.962549	-493.707623	798.129508	-534.532886	-1.053737	-0.551787	22231.20823
551.125488	-401.389132	867.559117	-367.444046	1.235151	1.737101	22215.94897
612.925469	-286.181759	868.322079	-236.214455	0.472189	1.737101	22201.45268
639.629165	-161.05587	904.181328	-74.466355	-4.105588	1.737101	22199.92676
628.184724	-36.692944	888.922073	145.266913	-1.8167	-0.551787	22195.34898
612.162506	85.381094	840.092458	297.096498	-0.290774	-0.551787	22164.06751
609.110656	207.455132	820.255427	458.844598	0.472189	-2.077713	22202.21564
574.777332	315.032878	688.262873	595.414928	1.998114	0.211176	22207.55638
532.814382	404.299518	589.077718	727.407481	-0.290774	-1.31475	22203.74157
465.673661	500.432823	460.899978	802.17783	-1.053737	0.974138	22212.13416
387.851462	591.225389	362.477785	931.118532	-0.290774	0.974138	22228.15638
284.08853	630.136488	186.996355	974.607408	1.235151	0.974138	22220.52675
178.036709	654.551296	49.663063	987.577775	-1.053737	-0.551787	22227.39341
96.399696	678.966103	-103.692448	1009.703694	2.761077	0.211176	22254.09711
-22.622491	660.654998	-260.099809	949.429638	1.235151	-1.31475	3699.606311
-124.096535	619.45501	-456.944195	863.214848	0.472189	-0.551787	18.311106
-214.126138	608.773531	-511.877512	810.57042	-0.290774	-0.551787	10.681478
-328.570548	550.788363	-671.336724	702.229711	1.235151	0.974138	22020.63051
-402.577934	495.092084	-755.262625	547.348275	1.998114	0.974138	22215.18601
-487.266797	385.22545	-823.166308	422.985349	-0.290774	0.974138	22222.05268
-577.2964	295.958809	-910.907023	241.400218	-0.290774	-0.551787	22211.3712
-632.229717	181.514399	-878.099625	117.037292	0.472189	0.211176	22221.28971
-664.274152	76.988504	-908.618135	-53.866361	-0.290774	0.974138	22209.08231
-687.925997	-28.300354	-868.18111	-213.325573	-1.8167	-2.077713	22186.95639
-681.059333	-145.796615	-795.69965	-398.725518	-2.579662	-2.077713	22191.53417
-665.800078	-261.766951	-719.403376	-572.681022	-0.290774	0.211176	22183.90454
-581.111214	-368.581734	-659.892283	-768.762446	1.235151	0.974138	22176.27491
-530.755673	-471.581704	-557.655276	-825.221688	0.472189	0.974138	22193.06009
-438.437182	-537.196499	-356.233113	-907.621664	1.235151	0.211176	22231.20823
-315.600182	-603.574257	-287.566467	-990.784602	1.998114	0.974138	22215.18601
-196.577995	-681.396457	-47.233205	-1009.858671	0.472189	0.211176	22225.86749
-78.31877	-706.574227	109.174156	-979.340161	-1.053737	0.974138	22231.20823
49.096007	-716.492743	282.366697	-960.266093	-0.290774	-0.551787	22213.66009
149.807088	-717.255705	425.803692	-916.014254	0.472189	-2.077713	22224.34156
277.221865	-656.218686	551.692543	-815.303173	2.761077	-0.551787	22255.62304
364.199617	-615.018698	669.951768	-724.510607	0.472189	0.211176	22225.10453
472.540326	-512.018729	777.529514	-581.073612	2.761077	-0.551787	22238.07489
545.021786	-439.537269	830.173942	-430.769953	1.235151	-0.551787	22243.41563
593.851401	-318.989157	898.077626	-302.592214	-0.290774	-0.551787	22214.42305
618.266208	-177.84105	890.447999	-126.347821	-1.053737	-1.31475	22190.7712
658.703233	-76.367006	885.870222	93.385447	-1.8167	-2.840675	22215.94897
641.918053	64.7811	885.10726	284.889094	0.472189	-1.31475	22209.08231
599.955103	189.144026	804.996172	455.029784	0.472189	-1.31475	22214.42305
593.851401	290.61807	729.462861	544.296424	1.235151	-2.077713	22201.45268
519.081053	387.514338	619.596227	684.681568	-0.290774	0.974138	22184.6675
473.303288	482.88468	512.781444	789.970426	-0.290774	2.500064	22177.03787
400.821828	566.810581	363.240747	903.651874	-1.8167	-0.551787	22209.84527
299.347784	634.714265	200.729685	931.881495	-1.053737	-2.077713	22213.66009
235.258914	656.077221	6.937149	954.770377	-1.053737	-2.840675	22212.13416
129.207094	676.677215	-44.944317	997.49629	-1.053737	-1.31475	22231.20823
30.021938	658.366109	-196.010939	947.14075	0.472189	0.211176	15726.18793
-83.65951	642.343892	-399.721989	913.570389	-0.290774	-0.551787	19.837031
-184.370591	608.010569	-482.884928	840.325966	-0.290774	0.211176	12.970367
-317.126107	581.306873	-603.43304	744.192662	1.235151	0.974138	21264.53444
-388.844604	514.929115	-712.536712	613.726034	1.235151	-0.551787	22224.34156
-491.844574	424.899512	-821.640383	465.711263	1.235151	0.211176	22243.41563
-549.066779	319.610654	-920.062576	274.970578	-1.053737	-1.31475	22233.49712
-623.837127	218.899573	-957.44775	147.555801	1.235151	-0.551787	22206.03046
-666.563041	125.055156	-929.218129	-27.925628	1.235151	-1.31475	22225.10453
-689.451923	-26.774428	-898.699619	-212.562611	-1.053737	-0.551787	22204.50453
-694.792662	-109.937367	-826.981122	-359.051456	-0.290774	0.211176	22197.63787
-663.51119	-225.907703	-749.921886	-496.384749	-0.290774	0.974138	22219.00082
-594.844543	-340.352113	-656.077469	-651.266184	-2.579662	0.211176	22222.81564
-530.755673	-448.692822	-529.425655	-789.36244	-0.290774	-0.551787	22182.37861
-442.251996	-534.144648	-423.373834	-905.332776	-0.290774	0.211176	22209.84527
-359.089058	-609.677959	-281.462765	-972.473497	-2.579662	0.211176	22208.31935
-211.074287	-673.766829	-111.322075	-995.362379	-1.8167	-2.077713	22199.92676
-116.466907	-696.655711	46.611212	-1021.303112	1.235151	-0.551787	22215.94897
-9.652124	-730.989035	209.885237	-980.103124	-1.8167	-0.551787	22219.76379
126.918206	-701.996451	360.951859	-980.866087	1.235151	0.974138	22214.42305
250.518169	-671.477941	453.27035	-874.051303	-1.053737	-1.31475	22225.86749
320.710741	-603.574257	600.522159	-792.414291	1.998114	2.500064	22235.02304
453.466257	-548.64094	764.559147	-627.614339	-0.290774	0.211176	22214.42305
529.762531	-452.507636	844.670234	-446.792171	-0.290774	-1.31475	22223.5786
580.118072	-347.981741	900.366514	-317.851468	0.472189	-2.840675	22232.73415
645.732867	-219.804001	907.233179	-144.658927	0.472189	-2.840675	22231.97119
639.629165	-87.811447	920.966508	62.866937	1.998114	0.211176	22228.91934
641.918053	31.21074	887.396148	226.140963	1.235151	0.974138	22222.05268
612.925469	159.388479	830.936905	389.414989	1.235151	0.974138	22202.97861
586.221773	260.099561	763.033222	549.637164	1.998114	1.737101	22209.08231
554.940301	377.595822	660.033252	663.318611	-1.053737	-0.551787	22207.55638
503.058835	476.018015	529.566624	789.207463	1.998114	0.211176	22206.03046
436.681077	547.736513	366.292598	854.822258	-0.290774	-0.551787	22222.81564
334.44407	610.299457	238.114859	981.474073	-0.290774	-2.077713	22233.49712
211.60707	662.180923	134.351926	982.237035	-0.290774	-2.077713	22219.76379
133.021908	658.366109	-3.744329	982.999998	-2.579662	-2.077713	22199.92676
8.658982	682.780917	-162.440578	988.340737	-3.342625	-0.551787	22125.15641
-94.340988	617.929084	-373.018294	904.414836	-1.8167	-0.551787	43.488876
-168.348373	609.536494	-513.403437	837.274115	0.472189	1.737101	12.970367
-275.926119	569.862432	-608.773779	758.688954	-0.290774	0.974138	19720.29786
-385.029791	523.321705	-721.692264	594.651965	0.472189	0.974138	22198.40083
-461.326064	437.106916	-812.48483	471.052002	0.472189	-1.31475	22212.13416
-536.096413	344.025462	-846.818153	323.800193	-2.579662	-1.31475	22222.05268
-611.629724	239.499567	-939.899607	167.392832	-0.290774	-1.31475	22211.3712
-654.355637	124.292194	-919.299613	27.007689	1.998114	-0.551787	22198.40083
-673.429705	34.262591	-884.96629	-146.184852	1.235151	1.737101	22235.786
-685.637109	-79.418857	-847.581116	-343.029239	1.235151	0.974138	22233.49712
-678.770444	-205.307709	-774.336693	-513.932892	1.998114	0.974138	22199.16379
-603.237133	-303.729902	-666.758947	-609.303234	-1.053737	0.211176	22211.3712
-544.489003	-412.07061	-602.670077	-792.414291	0.472189	-0.551787	22213.66009
-484.214946	-498.2854	-443.973828	-904.569813	-0.290774	0.211176	22215.18601
-374.348312	-579.922413	-271.54425	-942.71795	-1.8167	-0.551787	22224.34156
-262.955753	-643.24832	-111.322075	-968.658683	1.998114	0.211176	22230.44527
-134.01505	-699.707562	46.611212	-997.651267	1.998114	1.737101	22218.23786
-21.096565	-718.781631	211.411163	-959.50313	1.235151	2.500064	22226.63045
84.955255	-693.60386	368.581487	-948.821652	-1.8167	0.974138	22212.89712
210.844107	-702.759413	464.714791	-869.473527	-3.342625	0.211176	22194.58602
316.895927	-646.300171	618.833264	-774.866148	-1.8167	-0.551787	22210.60823
422.947748	-555.507605	684.44806	-656.606923	-1.8167	-0.551787	22220.52675
510.688462	-473.107629	804.996172	-510.881041	-0.290774	-1.31475	22206.03046
551.125488	-383.078026	859.929489	-368.969972	-0.290774	-0.551787	22224.34156
638.10324	-229.722516	846.959123	-237.740381	0.472189	0.974138	22197.63787
640.392128	-141.218839	858.403564	-40.133032	1.998114	1.737101	22206.03046
649.547681	3.744081	882.818371	186.466901	0.472189	2.500064	22213.66009
631.999538	131.158858	843.907272	360.422405	0.472189	1.737101	22215.18601
603.769916	239.499567	791.262843	518.355691	0.472189	0.974138	22202.97861
562.569929	347.077313	699.707314	657.977872	3.52404	0.974138	22231.97119
528.999568	460.758761	542.536991	755.637103	-0.290774	-1.31475	22224.34156
464.910698	540.869848	444.114798	862.451886	-0.290774	-1.31475	22222.81564
365.725542	605.721681	296.862989	947.14075	0.472189	0.211176	22232.73415
270.3552	661.41796	139.692666	971.555557	-0.290774	0.974138	22235.02304
146.755237	659.892035	-28.159137	941.037048	-0.290774	0.211176	22213.66009
64.355261	668.284625	-141.077622	1003.599992	-0.290774	1.737101	22220.52675
-46.274335	640.055004	-268.492399	937.222234	-1.8167	-1.31475	209.814753
-156.14097	627.084637	-457.707157	839.563004	1.235151	0.211176	14.496292
-253.8002	581.306873	-575.203419	800.651904	-1.053737	-0.551787	16011.536
-360.614983	514.929115	-681.255239	681.629717	-1.8167	0.211176	22172.4601
-446.06681	466.862462	-784.255209	534.377909	-1.8167	-0.551787	22192.29713
-516.259381	361.573605	-852.158892	366.526107	-1.053737	0.974138	22194.58602
-610.103798	264.677337	-953.632936	169.681721	-1.053737	-0.551787	22203.74157
-647.488972	147.944038	-913.958874	55.23731	-0.290774	1.737101	22210.60823
-691.740811	49.521845	-899.462582	-118.718194	0.472189	0.211176	22168.64528
-665.800078	-54.241087	-877.336663	-297.251474	1.998114	1.737101	22215.18601
-668.851929	-174.789199	-791.121873	-487.229196	-0.290774	0.211176	22212.89712
-623.074165	-292.285461	-706.43301	-575.732873	-0.290774	0.211176	22204.50453
-544.489003	-383.840989	-585.121934	-722.221719	0.472189	-0.551787	22200.68972
-487.266797	-473.870592	-449.314567	-836.666129	1.998114	0.211176	22244.17859
-373.58535	-545.589089	-319.610902	-930.510546	2.761077	2.500064	22187.71935
-304.918703	-652.403873	-173.122057	-995.362379	1.998114	2.500064	22242.65267
-158.429858	-683.685345	-30.448025	-1022.066074	-0.290774	0.211176	22239.60082
-43.222485	-720.307556	166.396361	-993.836453	0.472189	0.974138	22226.63045
81.140442	-732.51496	281.603735	-992.310528	0.472189	0.974138	22223.5786
168.118194	-701.233488	457.085164	-883.206856	0.472189	0.974138	22230.44527
296.295933	-634.092767	579.159202	-808.436508	1.998114	0.211176	22217.4749
401.584791	-585.263152	715.729532	-683.310619	-0.290774	-1.31475	22228.15638
486.273655	-502.100213	795.077657	-527.666221	-0.290774	1.737101	22231.97119
552.651413	-392.996542	874.425781	-377.362562	-2.579662	0.974138	22200.68972
598.429177	-285.418796	884.344297	-226.29594	-2.579662	0.211176	22200.68972
631.999538	-147.322541	884.344297	-34.792293	-1.8167	1.737101	22197.63787
648.784718	-26.011466	888.922073	153.659503	0.472189	2.500064	22190.00824
636.577314	100.640349	832.462831	329.903895	-1.8167	0.211176	22199.16379
591.562513	212.795871	785.159141	477.155704	-1.8167	-2.077713	22214.42305
567.910668	324.188431	703.522128	633.563065	1.235151	-0.551787	22202.97861
534.340307	405.825443	518.885146	639.666767	1.235151	-1.31475	22205.2675
452.703294	521.032817	463.951829	834.222264	-0.290774	0.211176	22214.42305
384.036648	602.66983	308.30743	941.037048	-0.290774	2.500064	22208.31935
297.058896	648.447594	174.788951	986.051849	3.52404	2.500064	22246.46748
191.770038	670.573513	55.766765	986.051849	1.235151	0.974138	22254.86007
96.399696	677.440178	-101.403559	986.814812	1.998114	1.737101	22235.02304
7.896019	670.573513	-283.751653	934.170383	3.52404	0.211176	1919.614246
-114.940982	637.766115	-404.299766	900.600023	0.472189	0.211176	19.074068
-222.518728	600.380941	-517.981214	805.22968	-1.053737	-0.551787	12.207404
-340.014989	560.706879	-659.892283	667.896388	-0.290774	0.211176	22075.56383
-404.103859	483.647643	-726.270041	553.451977	-1.8167	1.737101	22215.94897
-497.185313	392.855077	-820.114457	419.933498	3.52404	4.025989	22216.71194
-564.326034	282.22548	-945.240346	218.511336	-2.579662	0.211176	22191.53417
-656.644525	183.040324	-933.032943	98.726186	1.998114	0.211176	22208.31935
-679.533407	89.95887	-869.707035	-82.095983	-1.053737	0.211176	22196.11194
-682.585258	-20.670726	-883.440365	-247.658896	-1.8167	0.211176	22190.00824
-676.481556	-161.05587	-852.158892	-449.081059	-2.579662	-1.31475	22176.27491
-629.940829	-249.559548	-751.447811	-567.340283	0.472189	0.211176	22201.45268
-584.926028	-357.137293	-668.284873	-731.377272	0.472189	0.211176	22192.29713
-512.444568	-470.818741	-491.277518	-831.32539	-0.290774	1.737101	22212.13416
-414.022375	-550.166866	-355.470151	-892.362409	-1.053737	1.737101	22226.63045
-314.837219	-605.863146	-204.403529	-992.310528	0.472189	1.737101	22220.52675
-195.052069	-667.663127	-48.75913	-986.206826	-1.053737	0.211176	22227.39341
-79.844696	-713.440892	129.011187	-977.814236	-3.342625	-2.077713	22225.10453
47.570081	-712.677929	274.73707	-954.162391	1.998114	-0.551787	22242.65267
174.984858	-696.655711	416.648139	-895.41426	1.998114	-0.551787	22249.51933
258.910759	-654.692761	563.899947	-838.955018	4.287002	0.211176	22249.51933
377.932946	-592.892779	673.766581	-719.932831	-0.290774	0.211176	22227.39341
483.221804	-518.885394	782.10729	-568.866209	1.235151	1.737101	22237.31193
533.577345	-427.329865	845.433197	-417.799587	-2.579662	0.211176	22225.86749
615.97732	-306.01879	885.10726	-280.466294	-1.053737	-1.31475	22196.87491
632.7625	-196.915119	894.262812	-96.592275	2.761077	0.974138	22217.4749
627.421761	-62.633677	885.870222	117.037292	1.998114	-0.551787	22225.86749
628.947687	55.625547	864.507266	268.866876	1.235151	-0.551787	22190.7712
601.481028	186.092175	835.514682	445.874231	-2.579662	-2.077713	22197.63787
579.355109	285.277331	746.248041	577.103822	-0.290774	0.211176	22202.21564
525.947717	390.566189	637.907333	700.703786	-2.579662	-2.077713	22163.30454
492.377357	489.751345	514.307369	810.57042	-1.053737	0.211176	22184.6675
393.192201	572.15132	386.12963	914.333352	-0.290774	0.211176	22219.00082
299.347784	642.343892	177.840802	947.14075	-1.8167	-1.31475	22212.13416
212.370032	675.15129	42.796398	966.977781	-1.053737	-2.840675	22222.05268
122.340429	680.492029	-109.033187	986.051849	-0.290774	-2.077713	22234.26008
20.866385	655.314258	-223.477597	941.80001	-2.579662	-2.077713	21689.50469
-98.155802	652.262407	-420.321983	921.200016	1.998114	0.211176	22.125919
-188.948367	599.617979	-519.507139	809.807457	1.235151	-0.551787	14.496292
-291.185374	561.469842	-607.247854	727.407481	0.472189	0.211176	21909.23795
-388.081642	497.380972	-732.373743	596.940853	3.52404	1.737101	22223.5786
-478.111245	403.536555	-823.929271	445.874231	1.235151	0.974138	22235.786
-542.963077	305.877325	-895.647768	268.103914	-0.290774	-0.551787	22218.23786
-619.259351	196.773654	-899.462582	138.400248	-1.053737	-2.077713	22213.66009
-665.800078	99.114423	-897.936657	-15.718224	-0.290774	0.211176	22199.92676
-681.059333	-9.989248	-861.314445	-181.281138	-1.053737	-0.551787	22205.2675
-687.925997	-108.411441	-801.040389	-404.066258	-1.053737	-1.31475	22206.03046
-646.726009	-228.959554	-765.944103	-512.406966	-0.290774	-0.551787	22211.3712
-586.451953	-341.878039	-669.810798	-663.473588	-0.290774	0.211176	22204.50453
-526.94086	-435.722455	-546.210835	-783.258738	-1.8167	0.974138	22186.95639
-442.251996	-528.803909	-393.618288	-856.50316	-0.290774	0.211176	22209.08231
-337.726101	-593.655742	-232.63315	-962.554981	-2.579662	0.211176	22206.03046
-226.333541	-653.929798	-90.722081	-999.177192	-1.8167	0.211176	22206.79342
-118.755795	-716.492743	74.07787	-980.866087	0.472189	-0.551787	22223.5786
3.318242	-714.203854	241.16671	-1004.517931	1.235151	-0.551787	22228.15638
128.444131	-698.9446	354.848157	-981.629049	0.472189	-0.551787	22217.4749
239.073728	-655.455724	532.618475	-864.132788	1.998114	0.211176	22231.20823
327.577406	-604.33722	637.907333	-797.75503	-1.053737	0.211176	22231.20823
445.83663	-519.648356	711.914718	-645.925445	-0.290774	-0.551787	22216.71194
537.392158	-434.19653	852.299862	-443.74032	1.998114	0.211176	22251.04526
590.036587	-328.144709	882.818371	-324.718133	1.998114	-1.31475	22247.99341
626.658798	-212.937336	885.870222	-142.370039	0.472189	-2.840675	22207.55638
646.49583	-89.337373	896.551701	77.363229	0.472189	-2.840675	22219.76379
636.577314	35.025553	869.848005	255.133547	-0.290774	0.211176	22223.5786
609.110656	144.892187	849.248011	381.022399	-1.053737	0.211176	22190.7712
579.355109	289.092145	744.722116	551.163089	-0.290774	0.974138	22205.2675
553.414376	389.803226	660.796215	690.78527	-2.579662	-0.551787	22215.94897
503.058835	472.966164	520.411071	802.17783	-0.290774	-0.551787	22202.21564
428.288487	572.914283	437.248133	880.000029	1.235151	-0.551787	22227.39341
316.132965	624.795749	241.16671	959.348153	-1.8167	-0.551787	22212.13416
236.78484	668.284625	117.566746	977.659259	-2.579662	-1.31475	22193.06009
123.103392	667.521662	-51.048019	992.155551	-2.579662	-1.31475	22206.03046
23.918236	664.469811	-157.862802	963.92593	-0.290774	0.211176	22219.76379
-64.585441	652.262407	-340.210896	922.725942	-1.053737	-0.551787	50.355541
-179.029852	618.692047	-471.440487	860.162998	1.235151	0.974138	12.970367
-295.76315	581.306873	-601.144152	763.26673	0.472189	0.974138	19182.40913
-374.348312	514.166152	-736.188556	603.807518	1.235151	0.211176	22187.71935
-488.02976	420.321735	-820.114457	509.963101	1.998114	-0.551787	22215.94897
-531.518636	345.551387	-894.121843	270.392802	0.472189	0.974138	22205.2675
-597.896394	229.581051	-939.136644	146.792839	1.235151	-0.551787	22201.45268
-645.963047	126.581082	-900.225545	6.407695	2.761077	0.211176	22239.60082
-668.088966	12.136671	-855.973706	-165.258921	0.472189	0.211176	22229.6823
-691.740811	-112.989218	-849.870004	-318.614431	1.998114	2.500064	22205.2675
-676.481556	-201.492895	-783.492246	-478.073643	1.235151	0.211176	22213.66009
-590.266767	-328.144709	-694.988569	-658.895812	-1.053737	1.737101	22213.66009
-533.807524	-418.174312	-577.492307	-776.392073	-0.290774	0.211176	22178.5638
-463.614953	-500.574288	-424.136797	-858.792049	-1.053737	-2.077713	22219.00082
-361.377946	-594.418705	-292.144244	-952.636465	-0.290774	-1.31475	22228.91934
-282.792784	-642.485357	-133.447994	-969.421646	0.472189	0.211176	22225.10453
-130.200237	-705.811264	24.485292	-989.258677	1.235151	0.211176	22221.28971
-18.807677	-718.781631	232.774119	-973.999422	-1.8167	1.737101	22207.55638
111.658951	-718.018668	296.100027	-973.236459	-0.290774	1.737101	22206.03046
218.473734	-701.233488	463.951829	-866.421676	-1.8167	1.737101	22199.92676
316.132965	-621.885363	642.485109	-784.784663	-1.8167	-0.551787	22217.4749
407.688493	-582.211301	735.566563	-660.421737	-2.579662	0.211176	22225.10453
509.162537	-462.426151	798.129508	-488.755121	-0.290774	-0.551787	22219.76379
567.910668	-363.240995	867.559117	-378.888487	-0.290774	-0.551787	22227.39341
622.843985	-244.218808	892.736887	-204.17002	-0.290774	-0.551787	22223.5786
651.836569	-121.381808	920.203545	26.244726	-1.8167	-0.551787	22197.63787
644.969904	2.981118	896.551701	220.037261	-1.053737	0.211176	22202.21564
621.318059	128.107007	841.618384	345.16315	1.998114	-0.551787	22239.60082
612.925469	256.284747	801.181358	529.03717	0.472189	0.974138	22222.81564
560.28104	364.625456	671.477693	645.007506	1.235151	0.211176	22215.18601
517.555127	435.58099	569.240686	789.207463	1.235151	-0.551787	22219.00082
440.495891	547.736513	451.744425	869.31855	-0.290774	-0.551787	22225.10453
358.095915	620.217973	283.892623	959.348153	0.472189	0.974138	22223.5786
268.829275	659.129072	128.248225	987.577775	-0.290774	0.974138	22229.6823
153.621902	669.047588	27.537143	999.022216	-0.290774	0.211176	22215.94897
50.621932	675.914252	-137.262808	995.207402	-0.290774	2.500064	22226.63045
-53.141	663.706849	-313.5072	949.429638	-1.053737	-0.551787	120.548112
-165.296522	611.06242	-456.944195	876.185215	-1.053737	0.974138	16.022217
-265.244641	569.099469	-600.381189	730.459332	-1.8167	-0.551787	14729.7586
-360.614983	513.403189	-727.795966	653.400096	-4.868551	-2.840675	22171.69713
-443.014959	438.632841	-794.173724	516.066803	-2.579662	-1.31475	22191.53417
-521.600121	357.758791	-848.344079	359.659442	-1.053737	0.211176	22207.55638
-603.237133	263.914374	-910.907023	176.548385	-1.053737	0.974138	22215.18601
-641.38527	145.65515	-914.721837	49.133608	-0.290774	0.211176	22186.95639
-686.400072	48.758883	-876.5737	-137.792262	0.472189	0.974138	22206.79342
-661.985264	-67.211453	-876.5737	-291.147772	1.235151	0.974138	22210.60823
-671.90378	-191.57438	-811.721867	-452.895873	1.998114	0.211176	22183.14158
-622.311202	-302.966939	-702.618196	-641.347669	0.472189	0.211176	22211.3712
-567.377885	-385.366915	-595.04045	-715.355054	1.235151	0.211176	22238.83786
-483.451984	-473.870592	-483.64789	-871.762415	-1.053737	0.211176	22228.91934
-391.896455	-548.64094	-279.93684	-922.117956	0.472189	-2.077713	22230.44527
-267.533529	-619.596475	-132.685032	-993.07349	1.235151	1.737101	22243.41563
-151.563193	-694.366823	-2.218404	-1000.703118	-1.053737	0.974138	22225.10453
-30.252118	-704.285339	193.86302	-982.392012	0.472189	1.737101	22217.4749
78.088591	-707.33719	339.588903	-968.658683	1.235151	0.211176	22230.44527
200.162629	-688.263121	483.025897	-880.155005	-1.8167	0.211176	22225.10453
313.844076	-657.744612	619.596227	-790.125402	-1.8167	-0.551787	22217.4749
392.429238	-579.15945	713.440644	-699.332837	-1.053737	-0.551787	22230.44527
487.036618	-489.89281	783.633216	-512.406966	-1.8167	0.211176	22204.50453
551.88845	-384.603952	833.988756	-381.940338	-0.290774	1.737101	22193.82305
599.955103	-251.848436	858.403564	-265.207039	-2.579662	0.974138	22175.51195
639.629165	-135.115137	917.914657	-34.02933	-3.342625	0.974138	22206.79342
661.755084	-40.507758	917.151694	156.711354	0.472189	1.737101	22205.2675
632.7625	93.010721	853.825787	337.533523	-1.053737	0.211176	22206.79342
609.873618	202.114393	779.055439	472.577927	-1.053737	-1.31475	22212.13416
570.962519	347.077313	698.944352	633.563065	1.235151	-0.551787	22200.68972
544.258823	440.921729	575.344388	738.851922	0.472189	-1.31475	22192.29713
462.62181	521.032817	462.425903	838.800041	1.235151	0.974138	22226.63045
392.429238	592.751314	359.425934	950.1926	2.761077	1.737101	22241.12674
282.562604	656.077221	173.263026	958.585191	1.235151	1.737101	22247.23045
194.058927	670.573513	38.981584	983.762961	1.235151	1.737101	22245.70452
78.851553	678.966103	-103.692448	995.970365	1.235151	1.737101	22226.63045
-11.17805	659.892035	-271.54425	963.92593	0.472189	0.211176	999.481185
-114.940982	621.743898	-413.455319	887.629656	2.761077	0.974138	15.259255
-231.674281	588.173538	-516.455288	808.281531	0.472189	-0.551787	275.429548
-336.963138	540.106885	-647.684879	691.548233	1.998114	0.211176	22125.15641
-419.363114	472.203202	-756.025588	565.659381	-0.290774	1.737101	22219.00082
-494.896425	376.069897	-820.87742	365.763144	0.472189	0.974138	22209.08231
-571.955661	261.625486	-933.795905	202.489118	-2.579662	2.500064	22186.19343
-625.363053	158.625517	-958.973676	57.526198	0.472189	0.974138	22205.2675
-679.533407	65.544063	-905.566284	-119.481157	-0.290774	0.974138	22171.69713
-694.792662	-45.848497	-870.469998	-244.607046	-0.290774	-0.551787	22201.45268
-680.29637	-145.033653	-799.514464	-417.036624	0.472189	0.974138	22207.55638
-631.466755	-279.315094	-720.929302	-555.895842	0.472189	0.211176	22192.29713
-568.140848	-359.426182	-623.270071	-707.725427	-1.053737	0.211176	22186.95639
-510.15568	-459.3743	-476.018263	-803.095769	0.472189	1.737101	22231.20823
-408.681635	-548.64094	-342.499784	-896.177223	-0.290774	0.974138	22213.66009
-308.733517	-624.937214	-239.499815	-998.41423	-0.290774	0.974138	22223.5786
-181.31874	-684.448308	-78.514677	-1022.066074	0.472189	-0.551787	22244.94156
-64.585441	-721.070519	141.981554	-978.577198	-0.290774	0.211176	22238.07489
54.436746	-714.966817	254.900039	-992.310528	3.52404	0.211176	22235.02304
174.221895	-711.914966	370.107412	-947.295726	-0.290774	-1.31475	22241.12674
290.955194	-646.300171	590.603643	-828.273539	1.998114	0.211176	22228.91934
387.088499	-583.737226	679.107321	-715.355054	-0.290774	-0.551787	22223.5786
479.40699	-518.122431	779.818402	-535.295848	1.998114	1.737101	22228.15638
548.836599	-417.41135	860.692452	-395.673667	-1.053737	1.737101	22222.05268
604.532879	-298.389163	895.025775	-259.103338	0.472189	1.737101	22217.4749
631.999538	-166.396609	907.996142	-82.095983	-0.290774	1.737101	22203.74157
637.340277	-49.66331	901.129477	136.874323	1.235151	0.211176	22151.8601
631.999538	75.462578	878.240595	299.385386	-0.290774	-1.31475	22186.19343
608.347693	189.906989	785.159141	435.955716	-1.8167	-2.077713	22199.92676
574.777332	296.721772	720.307308	575.577897	-0.290774	-0.551787	22190.7712
514.503276	405.825443	598.23327	690.78527	-0.290774	0.974138	22190.7712
483.984767	511.114301	515.833295	833.459302	-1.053737	0.211176	22222.05268
387.851462	585.121687	380.025928	928.829644	0.472189	-0.551787	22225.86749
301.636673	629.373525	170.211175	976.896296	-0.290774	0.211176	22219.76379
204.740405	662.180923	67.211206	980.71111	-0.290774	0.211176	22228.15638
105.555249	675.15129	-47.996168	996.733327	-1.053737	-1.31475	22225.10453
-11.17805	653.788333	-238.736852	953.244451	-1.053737	-1.31475	10750.90793
-98.918764	631.662414	-382.173846	910.518538	2.761077	-0.551787	21.362957
-203.444659	604.195755	-479.070114	831.170414	2.761077	1.737101	12.207404
-304.918703	566.810581	-669.810798	692.311195	2.761077	0.974138	21833.70464
-405.629785	492.040233	-727.033004	590.074189	-1.053737	-0.551787	22217.4749
-503.289015	411.929145	-809.432979	444.348306	-0.290774	0.974138	22230.44527
-572.718624	295.195847	-911.669986	231.481702	4.287002	0.974138	22196.87491
-610.103798	200.588467	-925.403315	141.452099	-1.053737	-1.31475	22206.03046
-676.481556	83.855169	-893.35888	-24.110815	-1.8167	-1.31475	22212.89712
-695.555625	-16.09295	-856.736669	-204.17002	2.761077	0.211176	22206.03046
-679.533407	-109.174404	-828.507048	-401.014407	-1.053737	-2.077713	22190.00824
-652.066749	-257.189175	-729.321892	-524.61437	-2.579662	1.737101	22199.92676
-599.42232	-354.848405	-707.195972	-781.732812	-2.579662	0.211176	22174.74899
-520.837158	-467.76689	-528.662692	-835.903167	-2.579662	0.974138	22202.21564
-425.466816	-545.589089	-395.144213	-905.332776	-1.8167	1.737101	22219.00082
-335.437213	-621.885363	-264.677585	-977.814236	-1.8167	-0.551787	22202.97861
-230.148355	-663.085351	-75.462826	-997.651267	0.472189	0.974138	22225.10453
-82.133584	-699.707562	112.226007	-1002.229043	-0.290774	-0.551787	22230.44527
10.184907	-718.781631	252.611151	-981.629049	-0.290774	-2.077713	22211.3712
142.177461	-710.389041	407.492586	-912.19944	-0.290774	-2.077713	22222.81564
253.57002	-663.848314	553.981432	-829.799465	1.235151	0.974138	22231.20823
360.384803	-614.255736	660.033252	-745.873564	2.761077	1.737101	22238.07489
461.858847	-544.063164	769.136924	-612.355085	3.52404	0.974138	22247.23045
542.732897	-425.80394	827.885054	-436.110692	2.761077	0.974138	22247.23045
583.932885	-321.278045	866.796154	-323.95517	1.235151	0.211176	22193.06009
650.310643	-192.337342	908.759104	-151.525592	0.472189	-1.31475	22222.81564
652.599532	-78.655894	937.751688	93.385447	-1.053737	-2.077713	22225.86749
648.021755	40.366293	920.203545	253.607622	-1.8167	-1.31475	22197.63787
617.503246	160.914405	863.744303	407.726095	-0.290774	-2.077713	22210.60823
580.881034	266.203263	784.396178	589.311226	-1.053737	-0.551787	22228.15638
555.703264	383.699524	648.588811	709.096376	0.472189	0.974138	22184.6675
493.14032	486.699494	546.351804	805.22968	-1.053737	-0.551787	22218.23786
412.266269	556.892065	415.122214	902.125948	-2.579662	-1.31475	22208.31935
319.947778	638.529078	169.448212	894.496321	-1.053737	-1.31475	22206.03046
226.103362	662.943886	77.129721	928.066681	-1.053737	-2.077713	22199.92676
126.155243	672.862401	-19.766546	992.155551	-0.290774	-1.31475	22218.23786
16.288609	657.603147	-230.344262	934.933346	-1.8167	-0.551787	22219.00082
-60.770627	659.129072	-349.366449	942.562973	-1.053737	-0.551787	35.096286
-179.029852	625.558712	-482.121965	867.029662	-0.290774	0.211176	13.733329
-295.000188	572.15132	-614.877481	750.296363	0.472189	0.211176	20274.20881
-390.37053	498.143935	-703.381159	605.333443	1.235151	0.211176	22194.58602
-467.429766	428.714326	-848.344079	465.711263	-0.290774	-0.551787	22199.16379
-555.170481	308.166213	-865.892222	281.07428	0.472189	-2.077713	22236.54897
-605.526022	232.632902	-929.981092	151.370615	0.472189	-2.077713	22221.28971
-655.1186	121.240343	-913.195911	23.955838	1.998114	0.974138	22211.3712
-664.274152	7.558895	-897.173694	-205.695946	2.761077	-0.551787	22227.39341
-682.585258	-104.596628	-823.929271	-340.74035	-1.053737	-0.551787	22209.84527
-658.17045	-213.700299	-760.603364	-495.621786	-1.8167	0.974138	22205.2675
-602.474171	-327.381747	-671.336724	-626.088414	0.472189	0.974138	22215.18601
-546.014928	-406.729871	-550.788611	-775.62911	-1.053737	-0.551787	22212.89712
-455.985325	-505.915027	-414.218281	-864.895751	-1.053737	-0.551787	22225.86749
-369.770536	-576.107599	-263.15166	-959.50313	-1.8167	-1.31475	22229.6823
-259.140939	-668.42609	-112.085038	-973.999422	-0.290774	0.211176	22195.34898
-126.385423	-713.440892	26.774181	-1038.088292	-3.342625	-1.31475	22193.06009
1.792317	-709.626078	117.566746	-1038.088292	-3.342625	-2.077713	22204.50453
100.21451	-724.12237	354.848157	-971.710534	-0.290774	-1.31475	22199.92676
215.421883	-698.181637	476.159233	-882.443894	-0.290774	0.974138	22212.89712
328.340368	-607.389071	634.855482	-785.547626	-2.579662	-0.551787	22235.02304
426.762561	-543.300201	733.277675	-637.532855	0.472189	-0.551787	22217.4749
523.658829	-444.878008	831.699868	-471.969941	0.472189	-1.31475	22225.10453
567.910668	-363.240995	885.10726	-343.792201	-1.053737	-1.31475	22227.39341
631.236575	-236.589181	913.336881	-152.288554	1.235151	-0.551787	22190.00824
641.15509	-111.463292	923.255396	24.718801	1.998114	0.974138	22225.10453
644.969904	25.87	890.447999	191.80764	2.761077	1.737101	22238.07489
625.132873	113.610715	829.41098	349.740927	1.235151	0.211176	22196.11194
597.666214	260.862523	776.003588	503.859399	1.235151	-1.31475	22214.42305
560.28104	344.025462	650.877699	650.348245	-0.290774	0.974138	22227.39341
502.295872	478.306903	579.159202	793.785239	1.235151	0.974138	22210.60823
448.125518	561.469842	450.218499	883.05188	-0.290774	-1.31475	22222.05268
328.340368	613.351308	317.462983	948.666675	-0.290774	-2.840675	22228.91934
261.199647	668.284625	168.68525	1003.599992	-0.290774	-1.31475	22224.34156
157.436715	650.736482	-1.455441	991.392588	-0.290774	0.211176	22223.5786
64.355261	670.573513	-125.055404	982.999998	-1.053737	0.974138	22230.44527
-53.903963	643.106855	-304.351647	942.562973	-2.579662	0.974138	77.059236
-158.429858	610.299457	-458.47012	849.481519	-2.579662	-0.551787	12.970367
-298.815001	575.203171	-620.981183	753.348214	-2.579662	-0.551787	13190.86276
-361.377946	532.477258	-736.951519	590.837151	0.472189	-1.31475	22173.22306
-447.592735	447.788394	-781.966321	522.170505	-0.290774	0.211176	22205.2675
-525.414934	361.573605	-843.00334	334.481672	-0.290774	-0.551787	22202.97861
-601.711208	253.232896	-900.225545	191.044677	-0.290774	-1.31475	22214.42305
-660.459339	148.707001	-913.195911	59.052124	0.472189	1.737101	22213.66009
-669.614892	38.077404	-897.173694	-119.481157	-1.053737	0.211176	22202.21564
-672.666742	-48.900348	-860.551483	-335.399611	0.472189	0.211176	22202.21564
-676.481556	-173.263274	-770.52188	-458.236612	-0.290774	0.211176	22217.4749
-634.518606	-315.174343	-727.033004	-623.036563	1.998114	0.974138	22222.81564
-589.503804	-392.996542	-595.04045	-786.310589	1.235151	-0.551787	22223.5786
-475.822356	-478.448369	-440.159014	-856.50316	1.998114	0.974138	22228.91934
-389.607567	-589.840928	-311.981275	-910.673515	0.472189	0.974138	22234.26008
-298.052039	-632.566841	-174.647982	-980.866087	1.235151	0.211176	22230.44527
-159.192821	-703.522376	19.907516	-999.177192	-1.8167	-0.551787	22212.89712
-40.170634	-728.700146	172.500063	-970.947571	-0.290774	2.500064	22225.10453
71.984889	-717.255705	336.537052	-971.710534	-0.290774	1.737101	22231.20823
206.26633	-689.026084	471.581456	-869.473527	-1.8167	-1.31475	22215.18601
312.318151	-650.877947	593.655494	-802.332806	-0.290774	0.974138	22203.74157
394.718126	-589.840928	666.899917	-692.466172	-1.8167	-0.551787	22212.89712
467.199586	-516.596505	782.870253	-581.073612	-3.342625	-0.551787	22193.82305
569.436593	-396.048393	780.581365	-429.244028	-0.290774	-0.551787	22204.50453
612.162506	-286.181759	853.825787	-233.925567	0.472189	0.211176	22217.4749
632.7625	-145.033653	862.218377	-30.977479	-0.290774	1.737101	22193.82305
655.651382	-21.433689	915.625769	164.340981	0.472189	1.737101	22208.31935
631.236575	112.08479	857.640601	310.829827	-0.290774	-0.551787	22220.52675
596.140289	218.13661	808.810986	503.096437	-1.053737	-0.551787	22197.63787
567.910668	340.973611	737.092489	648.822319	-1.8167	-2.077713	22181.61565
528.236605	447.788394	594.418457	748.770438	0.472189	-0.551787	22222.81564
466.436624	533.240221	486.077748	875.422252	4.287002	0.974138	22241.12674
377.169984	591.988351	278.551884	902.888911	2.761077	0.974138	22235.02304
265.777424	637.766115	167.922287	944.088899	-0.290774	0.974138	22239.60082
183.377448	681.254991	36.692696	980.71111	-1.053737	0.974138	22231.97119
87.244143	670.573513	-140.314659	946.377787	-0.290774	1.737101	22221.28971
-45.511373	649.973519	-281.462765	925.01483	1.998114	1.737101	543.229469
-140.118752	608.010569	-414.218281	906.703724	-0.290774	0.974138	16.022217
-262.955753	594.277239	-528.662692	800.651904	-1.8167	-2.077713	3828.547014
-365.955722	530.18837	-655.314506	662.555649	-1.053737	0.211176	22153.38603
-442.251996	480.595792	-753.736699	558.792716	-0.290774	-0.551787	22211.3712
-520.837158	371.49212	-841.477414	376.444622	-1.8167	0.974138	22188.48232
-581.874177	278.410666	-960.499601	202.489118	-1.053737	0.211176	22193.06009
-631.466755	146.418113	-910.14406	70.496565	-1.053737	1.737101	22173.98602
-679.533407	60.203324	-907.092209	-124.821896	-1.8167	2.500064	22187.71935
-704.711177	-48.900348	-894.121843	-327.769984	1.998114	0.974138	22212.89712
-675.718593	-164.870684	-807.144091	-419.325512	-2.579662	-1.31475	22212.13416
-630.703792	-269.396579	-740.766333	-615.406936	0.472189	-1.31475	22202.97861
-568.90381	-379.263213	-632.425624	-710.777278	-1.053737	0.211176	22209.08231
-504.81494	-455.559486	-482.884928	-798.517992	-1.053737	0.974138	22230.44527
-406.392747	-561.611307	-341.736821	-899.229074	3.52404	2.500064	22228.91934
-294.237225	-615.781661	-199.06279	-986.969789	1.998114	1.737101	22249.51933
-175.978001	-682.922382	-17.477658	-1011.384596	1.998114	0.974138	22250.2823
-75.266919	-707.33719	70.263057	-1034.273478	0.472189	0.211176	22223.5786
49.858969	-716.492743	237.351896	-1016.725335	-0.290774	0.211176	22237.31193
169.644119	-697.418674	450.981462	-876.340192	0.472189	0.211176	22239.60082
280.273716	-637.144618	503.625891	-846.584645	-1.053737	-2.077713	22210.60823
389.377387	-574.581673	694.366575	-683.310619	0.472189	1.737101	22225.86749
475.592177	-505.915027	790.49988	-529.192146	0.472189	0.974138	22232.73415
544.258823	-392.996542	862.98134	-397.199593	-1.053737	1.737101	22209.08231
616.740283	-293.048424	898.077626	-263.681114	1.998114	2.500064	22200.68972
632.7625	-174.789199	913.336881	-61.495989	-4.105588	0.211176	22196.11194
623.606948	-65.685528	881.292446	121.615068	-1.8167	0.974138	22177.80084
637.340277	54.099622	851.536899	312.355752	-0.290774	0.211176	22169.40825
593.851401	200.588467	812.6258	426.800163	0.472189	0.211176	22204.50453
565.62178	315.032878	649.351774	555.740866	-1.053737	-0.551787	22196.87491
519.844015	406.588406	603.57401	719.014891	1.998114	0.974138	22213.66009
493.903282	503.484674	486.077748	821.251898	1.998114	0.974138	22231.20823
397.007015	577.492059	345.692605	937.985197	1.235151	1.737101	22226.63045
298.584822	646.158706	184.707467	969.266669	0.472189	0.974138	22222.81564
191.770038	656.840184	58.818615	1000.548141	1.235151	0.211176	22228.91934
98.688585	682.017954	-81.566528	994.444439	-0.290774	0.211176	22238.83786
13.999721	656.077221	-212.796119	957.059265	1.235151	-1.31475	15292.8251
-98.155802	633.188339	-398.959027	918.911128	1.235151	-0.551787	21.362957
-225.570579	599.617979	-519.507139	815.911159	1.235151	-0.551787	12.970367
-314.074256	546.210587	-672.099687	692.311195	1.235151	1.737101	21961.11942
-413.259412	490.514307	-744.581147	575.577897	1.235151	2.500064	22215.18601
-510.918642	389.803226	-833.084824	427.563126	0.472189	0.974138	22200.68972
-576.533438	313.506952	-915.4848	241.400218	-0.290774	0.211176	22205.2675
-628.414904	192.195877	-924.640352	135.348397	-0.290774	-0.551787	22222.05268
-676.481556	93.010721	-898.699619	-56.155249	0.472189	0.974138	22206.03046
-708.525991	-5.411472	-872.758886	-211.036685	-0.290774	0.211176	22202.97861
-677.244519	-129.774398	-821.640383	-386.518115	-1.053737	0.974138	22193.82305
-659.696376	-244.981771	-779.677432	-559.710656	-1.053737	0.211176	22195.34898
-592.555655	-373.159511	-667.52191	-711.54024	-2.579662	0.211176	22145.7564
-539.148264	-454.796524	-529.425655	-816.829098	-1.053737	1.737101	22210.60823
-437.67422	-533.381686	-441.68494	-959.50313	-1.8167	1.737101	22227.39341
-319.414995	-606.626108	-292.907206	-1010.621633	0.472189	1.737101	22216.71194
-201.918734	-667.663127	-55.625795	-1002.992006	-1.053737	0.211176	22225.10453
-85.948398	-721.833482	96.20379	-988.495714	0.472189	0.211176	22231.20823
26.207125	-733.277923	257.95189	-986.206826	1.235151	0.211176	22212.89712
145.229311	-700.470525	402.91481	-926.695732	0.472189	-1.31475	22223.5786
271.118163	-669.189053	537.196251	-829.799465	1.998114	0.211176	22254.86007
369.540356	-597.470556	673.003619	-752.740228	2.761077	0.974138	22232.73415
440.495891	-537.196499	746.248041	-595.569904	1.998114	0.974138	22237.31193
549.599562	-446.403934	826.359129	-482.651419	1.235151	-0.551787	22242.65267
575.540295	-325.855821	879.003558	-342.266276	1.235151	0.211176	22212.13416
625.132873	-209.122522	885.10726	-127.110784	0.472189	-0.551787	22193.82305
638.10324	-67.211453	912.573918	91.096559	-1.8167	-1.31475	22219.00082
639.629165	43.418143	876.714669	279.548355	0.472189	0.211176	22213.66009
627.421761	179.988473	861.455415	432.903865	1.998114	0.974138	22215.94897
585.458811	279.173629	766.085073	575.577897	0.472189	-0.551787	22205.2675
554.940301	367.677307	649.351774	700.703786	-1.8167	0.974138	22183.90454
487.79958	488.988382	533.381438	810.57042	-1.8167	0.974138	22200.68972
416.081083	571.388357	409.781474	915.859277	-2.579662	-1.31475	22209.08231
314.607039	619.45501	203.018573	928.066681	-0.290774	0.211176	22212.13416
231.444101	661.41796	78.655647	942.562973	-1.053737	-1.31475	22209.84527
125.39228	678.203141	-131.159106	940.274085	1.235151	-2.077713	22229.6823
23.918236	671.336476	-246.366479	949.429638	-4.105588	-2.840675	22224.34156
-71.452106	640.055004	-390.566437	908.992613	-1.053737	-0.551787	28.992584
-201.918734	619.45501	-482.121965	858.637072	0.472189	0.974138	14.496292
-272.874268	588.173538	-624.033034	735.800071	-0.290774	0.211176	19786.67562
-375.874238	518.743929	-697.277457	612.963071	4.287002	0.974138	22216.71194
-479.63717	438.632841	-842.240377	484.785331	0.472189	0.211176	22239.60082
-552.11863	316.558803	-908.618135	255.133547	0.472189	0.211176	22202.97861
-611.629724	206.692169	-923.87739	134.585435	2.761077	0.211176	22199.16379
-650.540823	114.373678	-920.825539	-11.140448	1.235151	0.211176	22216.71194
-680.29637	9.08482	-862.840371	-180.518176	1.998114	0.211176	22221.28971
-688.68896	-108.411441	-876.5737	-365.155158	-0.290774	0.211176	22190.00824
-649.77786	-218.278075	-792.647799	-542.162513	1.235151	1.737101	22217.4749
-601.711208	-334.248411	-669.047836	-661.1847	-0.290774	0.974138	22219.00082
-539.911226	-416.648387	-533.240468	-762.658744	-0.290774	-1.31475	22212.89712
-455.985325	-542.537238	-410.403468	-860.317974	-1.053737	-0.551787	22199.16379
-368.24461	-605.863146	-266.966473	-958.740167	-2.579662	-1.31475	22210.60823
-248.459461	-657.744612	-119.714665	-995.362379	-1.8167	-2.077713	22198.40083
-142.40764	-704.285339	56.529727	-1034.273478	-0.290774	-1.31475	22202.97861
4.081205	-729.463109	216.751902	-1013.673484	-1.8167	-0.551787	22213.66009
117.762653	-702.759413	359.425934	-949.584614	0.472189	-0.551787	22213.66009
226.103362	-683.685345	502.099966	-845.821682	1.235151	0.211176	22224.34156
329.103331	-617.307587	605.862898	-809.962434	-0.290774	0.211176	22232.73415
443.547742	-543.300201	739.381377	-609.303234	1.235151	0.974138	22218.23786
523.658829	-455.559486	827.885054	-464.340314	0.472189	-2.077713	22220.52675
583.932885	-351.796554	872.136893	-331.584798	0.472189	-2.840675	22211.3712
636.577314	-216.75215	929.359098	-142.370039	1.998114	-2.840675	22235.02304
644.206941	-90.863298	929.359098	47.607683	-0.290774	-2.840675	22219.76379
644.969904	14.425559	886.633185	234.533553	1.235151	-0.551787	22216.71194
631.236575	156.336629	857.640601	369.577958	0.472189	-0.551787	22206.79342
595.377326	238.736604	779.055439	551.926052	0.472189	0.974138	22217.4749
541.206972	374.543971	675.292507	628.222326	-0.290774	0.211176	22199.16379
512.214388	471.440239	541.011065	790.733388	-0.290774	-1.31475	22219.76379
435.155152	559.180954	418.174065	898.311134	1.998114	0.974138	22224.34156
341.310735	617.166122	293.048176	976.896296	0.472189	-2.077713	22230.44527
244.414467	666.758699	137.403777	1001.311104	-1.053737	-3.603638	22224.34156
143.703386	662.943886	3.122336	994.444439	-4.868551	-2.077713	22196.11194
52.147858	653.02537	-168.54428	972.31852	-2.579662	-2.077713	22206.03046
-54.666926	647.684631	-308.166461	942.562973	-3.342625	-0.551787	96.896268
-153.089119	617.929084	-454.655306	867.029662	-1.8167	0.211176	13.733329
-268.296492	573.677246	-621.744146	759.451916	1.235151	0.211176	16131.32115
-367.481648	535.529109	-762.892252	607.622332	1.998114	0.211176	22194.58602
-436.911257	452.36617	-808.670016	495.466809	0.472189	0.211176	22211.3712
-512.444568	345.551387	-909.381098	297.85946	-0.290774	0.211176	22216.71194
-625.363053	259.336598	-920.062576	142.215062	-1.053737	-0.551787	22215.18601
-650.540823	130.395895	-932.26998	44.555832	1.235151	0.211176	22193.06009
-690.977848	30.447777	-896.410731	-168.310772	0.472189	0.211176	22235.786
-685.637109	-78.655894	-832.321861	-303.355176	1.998114	0.211176	22235.02304
-677.244519	-183.181789	-767.470029	-467.392165	0.472189	1.737101	22206.79342
-626.126016	-311.359529	-733.899668	-654.318035	-0.290774	-0.551787	22206.03046
-545.251965	-401.389132	-578.25527	-723.747644	-1.053737	-2.840675	22238.07489
-475.059394	-499.048362	-421.847909	-853.45131	0.472189	-0.551787	22216.71194
-403.340896	-585.263152	-363.862741	-949.584614	1.235151	0.974138	22225.10453
-273.637231	-645.537208	-145.655398	-1008.332745	-1.8167	-0.551787	22230.44527
-155.378007	-690.552009	21.433441	-1015.962373	1.235151	0.974138	22215.18601
-21.096565	-719.544593	176.314877	-1007.569782	-0.290774	1.737101	22222.05268
77.325628	-735.566811	341.877791	-967.132757	-2.579662	0.211176	22219.76379
187.955225	-700.470525	463.951829	-864.132788	1.998114	1.737101	22194.58602
294.007045	-629.51499	622.648078	-799.280955	-3.342625	-1.31475	22206.79342
416.844046	-589.077965	718.781383	-662.710625	-1.053737	0.211176	22217.4749
497.718096	-484.55207	798.89247	-494.858823	-1.053737	-0.551787	22202.21564
568.67363	-368.581734	850.773936	-447.555134	-0.290774	-0.551787	22212.13416
623.606948	-251.085473	913.336881	-196.540393	1.998114	-0.551787	22202.97861
641.918053	-138.166988	911.810955	-23.347852	-1.8167	-0.551787	22198.40083
649.547681	-13.804062	862.98134	162.815056	-1.053737	0.974138	22202.21564
628.184724	107.507013	879.76652	360.422405	-0.290774	1.737101	22213.66009
608.347693	234.158828	814.914688	499.281623	0.472189	0.211176	22012.23792
577.829183	342.499536	696.655463	638.140841	0.472189	-0.551787	22222.05268
507.636612	451.603208	608.151786	775.474134	1.998114	0.211176	22244.17859
456.518108	542.395773	479.211083	878.474103	1.998114	-0.551787	22237.31193
377.932946	598.855016	299.91484	944.088899	0.472189	0.211176	22232.73415
258.147797	642.343892	168.68525	969.266669	0.472189	0.974138	22237.31193
179.562635	667.521662	27.537143	991.392588	3.52404	1.737101	22221.28971
75.03674	667.521662	-150.233174	982.237035	-0.290774	0.211176	22219.00082
-39.407671	657.603147	-289.092393	942.562973	1.998114	0.211176	740.073855
-152.326156	628.610563	-447.025679	858.637072	-1.053737	-1.31475	17.548143
-262.19279	595.803165	-550.025649	796.83709	0.472189	-0.551787	1686.147649
-354.511281	532.477258	-670.573761	690.78527	-2.579662	-1.31475	21960.35646
-434.622369	457.70691	-768.995954	544.296424	-2.579662	0.211176	22191.53417
-520.074195	369.966195	-875.047775	356.607591	-1.8167	0.211176	22160.25269
-601.711208	265.4403	-931.507017	216.222448	-2.579662	0.974138	22201.45268
-651.303786	157.862554	-910.907023	72.02249	0.472189	0.974138	22217.4749
-687.925997	60.966286	-914.721837	-108.799678	-0.290774	1.737101	22193.06009
-671.90378	-66.448491	-888.781104	-258.340375	1.235151	1.737101	22203.74157
-674.955631	-162.581796	-785.018172	-456.710686	-0.290774	0.974138	22215.94897
-636.044531	-280.84102	-727.033004	-597.09583	1.235151	0.974138	22202.21564
-555.933444	-364.766921	-650.73673	-735.192085	1.235151	-1.31475	22216.71194
-499.474201	-474.633555	-466.099748	-806.910583	2.761077	0.211176	22254.09711
-417.074226	-564.663158	-337.159045	-895.41426	1.998114	0.211176	22238.07489
-279.740933	-617.307587	-219.662784	-990.784602	0.472189	1.737101	22237.31193
-190.474293	-666.900165	-15.18877	-1022.829037	0.472189	0.974138	22241.12674
-56.955814	-718.018668	148.848218	-1002.229043	1.235151	1.737101	22223.5786
50.621932	-724.885333	318.988909	-941.192024	0.472189	0.974138	22225.10453
180.325597	-696.655711	473.107382	-870.999452	2.761077	1.737101	22231.97119
293.244082	-660.0335	586.788829	-803.095769	1.235151	-0.551787	22215.18601
393.955164	-592.892779	673.766581	-692.466172	-0.290774	-1.31475	22225.10453
480.169953	-498.2854	805.759135	-529.955109	-1.053737	0.211176	22230.44527
548.073637	-401.389132	869.848005	-410.169959	-1.8167	1.737101	22190.00824
608.347693	-282.366945	904.944291	-245.370008	-2.579662	1.737101	22198.40083
638.866202	-162.581796	899.603552	-57.681175	-1.053737	1.737101	22202.21564
639.629165	-34.404056	897.314663	148.318764	-2.579662	0.974138	22177.80084
627.421761	74.699616	854.58875	294.807609	0.472189	0.211176	22194.58602
595.377326	190.669952	788.973955	470.289039	1.235151	1.737101	22213.66009
564.095854	306.640288	691.314724	581.681599	-0.290774	0.211176	22184.6675
539.681046	416.506922	607.388823	717.488966	0.472189	-1.31475	22212.89712
485.510692	511.114301	458.61109	821.251898	0.472189	1.737101	22222.81564
390.14035	599.617979	304.492617	886.103731	1.998114	2.500064	22222.81564
296.295933	647.684631	181.655616	977.659259	1.998114	2.500064	22223.5786
210.844107	677.440178	85.522311	988.340737	2.761077	2.500064	22253.33415
93.347845	680.492029	-67.833199	1011.229619	1.235151	1.737101	22243.41563
12.473795	649.973519	-213.559082	938.748159	1.998114	-0.551787	2933.591723
-107.311354	637.003153	-385.98866	917.385203	0.472189	-0.551787	16.022217
-202.681697	601.906867	-498.144182	831.170414	0.472189	-1.31475	13.733329
-305.681666	540.869848	-633.95155	699.940823	-1.053737	-0.551787	22032.83792
-405.629785	482.121717	-743.055221	563.370493	0.472189	1.737101	22214.42305
-493.370499	392.092114	-848.344079	406.200169	0.472189	1.737101	22217.4749
-590.266767	271.544002	-893.35888	236.822441	0.472189	2.500064	22190.7712
-644.437121	177.699585	-913.195911	80.41508	1.235151	0.974138	22109.13419
-693.266736	68.595914	-893.35888	-53.103399	-3.342625	0.211176	22198.40083
-681.822295	-20.670726	-884.203327	-236.214455	-1.8167	0.211176	22183.90454
-700.896364	-133.589212	-817.062607	-399.488481	-2.579662	0.211176	22172.4601
-655.1186	-261.766951	-752.973737	-578.784724	-1.8167	-0.551787	22196.11194
-599.42232	-366.292846	-641.581177	-726.799495	-0.290774	0.974138	22185.43046
-513.20753	-440.300232	-485.936779	-806.14762	-0.290774	0.974138	22226.63045
-428.518667	-537.196499	-377.59607	-909.910552	1.235151	1.737101	22234.26008
-315.600182	-628.752028	-275.359063	-1033.510515	0.472189	1.737101	22215.94897
-202.681697	-681.396457	-86.144305	-1019.777186	1.235151	1.737101	22225.86749
-76.029882	-724.885333	83.233423	-980.866087	1.235151	0.974138	22234.26008
32.310826	-701.233488	246.507449	-982.392012	1.235151	-2.077713	22236.54897
145.992274	-702.759413	439.537021	-919.066105	2.761077	1.737101	22247.23045
288.666306	-683.685345	515.833295	-862.606862	1.235151	0.211176	22245.70452
368.777393	-601.285369	636.381407	-762.658744	1.235151	0.211176	22225.10453
467.199586	-527.277984	775.240625	-586.414352	0.472189	0.974138	22233.49712
531.288456	-448.692822	820.255427	-443.74032	1.235151	2.500064	22217.4749
599.19214	-321.278045	859.166526	-316.325543	1.235151	1.737101	22185.43046
625.132873	-199.96697	921.729471	-95.066349	-1.053737	-0.551787	22211.3712
651.836569	-71.78923	914.862806	96.437298	-0.290774	0.211176	22222.05268
619.029171	54.099622	849.248011	265.815025	-0.290774	-0.551787	22190.7712
603.769916	170.832921	848.485048	439.770529	1.235151	0.974138	22199.92676
574.777332	281.462517	748.53693	546.585313	0.472189	1.737101	22199.92676
524.421792	389.040263	632.566594	693.074158	-1.8167	-0.551787	22166.3564
477.118102	501.958748	524.988848	834.985227	-1.8167	0.211176	22207.55638
425.236636	572.914283	400.625922	899.074097	-1.8167	1.737101	22217.4749
315.370002	633.951302	207.596349	945.614824	0.472189	0.974138	22225.10453
190.244113	648.447594	100.018603	962.400004	-0.290774	0.211176	22219.00082
129.970057	695.751283	-68.596162	963.162967	2.761077	0.211176	22219.00082
30.784901	644.63278	-203.640566	957.822228	-1.8167	-1.31475	22219.00082
-96.629876	620.980935	-333.344231	910.518538	1.235151	-1.31475	25.940733
-181.31874	625.558712	-511.114549	822.777823	1.235151	0.211176	12.207404
-301.10389	575.203171	-602.670077	750.296363	0.472189	2.500064	21429.33439
-386.555716	513.403189	-713.299674	612.200108	1.998114	1.737101	22215.94897
-479.63717	416.506922	-829.27001	454.266821	1.998114	0.211176	22215.18601
-549.066779	321.13658	-877.336663	264.2891	0.472189	-0.551787	22225.10453
-616.970463	210.506983	-891.069992	149.844689	-1.053737	0.211176	22212.89712
-693.266736	103.6922	-888.781104	-17.24415	-1.053737	-1.31475	22196.11194
-681.059333	4.507044	-878.862588	-195.014468	-1.053737	-1.31475	22215.18601
-677.244519	-114.515143	-830.795936	-357.525531	-1.053737	0.211176	22203.74157
-668.851929	-223.618814	-754.499662	-580.31065	-1.053737	0.974138	22204.50453
-592.555655	-334.248411	-683.544128	-647.451371	-0.290774	0.211176	22218.23786
-523.126046	-435.722455	-551.551574	-787.073551	0.472189	1.737101	22193.82305
-456.748288	-526.515021	-394.38125	-888.547595	-1.053737	0.974138	22207.55638
-352.985356	-617.307587	-286.803504	-1006.80682	-1.053737	-0.551787	22213.66009
-227.859467	-669.952016	-87.67023	-971.710534	-1.053737	0.974138	22203.74157
-105.022466	-711.914966	19.907516	-1042.666068	-3.342625	-2.077713	22212.89712
0.266391	-711.914966	224.381529	-1006.043857	-0.290774	0.211176	22230.44527
116.236727	-705.811264	399.862959	-935.851285	-0.290774	0.211176	22215.18601
236.78484	-683.685345	492.944413	-861.080937	0.472189	0.974138	22225.10453
335.969996	-617.307587	590.603643	-797.75503	0.472189	0.211176	22233.49712
422.184785	-555.507605	737.855451	-620.747675	1.998114	0.974138	22215.94897
543.49586	-460.900226	826.359129	-462.051426	2.761077	-0.551787	22236.54897
585.458811	-343.403964	856.114676	-343.029239	-0.290774	0.211176	22245.70452
636.577314	-199.96697	911.047993	-117.955231	0.472189	-2.840675	22209.84527
660.229159	-94.678112	922.492434	55.23731	-1.053737	-1.31475	22217.4749
637.340277	18.240373	913.336881	248.266883	3.52404	-0.551787	22225.86749
597.666214	145.65515	856.114676	385.600175	-2.579662	-2.077713	22192.29713
587.747699	257.04771	737.092489	519.881617	-1.053737	-0.551787	22181.61565
551.88845	362.336567	674.529544	696.888972	1.235151	-0.551787	22215.18601
507.636612	478.306903	562.374022	808.281531	1.998114	0.211176	22222.81564
444.310704	553.077252	415.122214	880.762991	0.472189	-1.31475	22221.28971
339.784809	611.825382	268.633368	940.274085	-2.579662	-2.077713	22213.66009
246.703355	648.447594	134.351926	993.681476	-3.342625	-1.31475	22205.2675
145.992274	675.914252	-72.410975	934.933346	-1.053737	-0.551787	22199.92676
42.229342	662.180923	-173.885019	985.288886	0.472189	-0.551787	22214.42305
-53.141	637.766115	-318.847939	961.637042	-2.579662	-0.551787	61.799982
-161.481709	620.217973	-479.070114	856.348184	-1.8167	0.974138	15.259255
-264.481678	601.143904	-571.388605	769.370432	-1.053737	0.211176	18179.11313
-366.718685	508.825413	-732.373743	641.192692	1.235151	-0.551787	22199.16379
-463.614953	431.003214	-805.618165	458.081635	0.472189	0.211176	22206.03046
-530.755673	340.973611	-913.195911	260.474286	-1.053737	-1.31475	22185.43046
-586.451953	231.869939	-912.432949	191.044677	1.235151	0.211176	22212.13416
-639.859345	119.714417	-930.744054	-9.614523	3.52404	0.211176	22222.81564
-694.029699	34.262591	-870.469998	-141.607076	-0.290774	-1.31475	22228.91934
-689.451923	-64.159602	-850.632967	-307.16999	1.235151	0.211176	22216.71194
-670.377854	-207.596597	-806.381128	-475.021792	1.235151	0.974138	22203.74157
-607.81491	-321.278045	-691.936718	-660.421737	-1.053737	-0.551787	22205.2675
-557.459369	-412.833573	-569.099717	-745.110601	-1.8167	-0.551787	22227.39341
-478.874207	-486.840959	-435.581238	-838.192055	0.472189	-0.551787	22216.71194
-381.97794	-576.107599	-284.514616	-916.014254	-0.290774	-2.840675	22225.86749
-244.644647	-636.381655	-138.788733	-999.177192	1.235151	0.211176	22235.02304
-141.644678	-714.203854	-13.662845	-1057.16236	-0.290774	0.211176	22215.18601
-29.489155	-728.700146	182.418579	-971.710534	-0.290774	0.211176	22202.97861
83.42933	-718.781631	303.729654	-994.599416	-1.053737	-0.551787	22213.66009
192.533001	-676.055717	459.374052	-912.962403	-0.290774	0.211176	22196.11194
314.607039	-621.1224	621.122153	-764.184669	-0.290774	-0.551787	22214.42305
416.081083	-564.663158	701.23324	-680.258768	-1.053737	-0.551787	22226.63045
509.162537	-483.026145	814.151725	-488.755121	1.235151	-1.31475	22215.18601
573.251407	-368.581734	857.640601	-404.066258	-1.053737	-2.077713	22207.55638
626.658798	-264.818802	909.522067	-191.199654	-1.053737	-0.551787	22226.63045
644.206941	-128.248472	898.077626	-20.296001	1.998114	0.974138	22187.71935
648.784718	-5.411472	900.366514	180.363199	-0.290774	0.211176	22193.82305
640.392128	121.240343	866.796154	348.215001	1.235151	0.974138	22239.60082
595.377326	226.5292	786.685066	478.681629	1.998114	0.974138	22224.34156
577.829183	334.106946	670.71473	585.496412	1.998114	0.974138	22204.50453
534.340307	440.921729	584.499941	752.585252	1.235151	-1.31475	22241.88971
455.755145	560.706879	501.337003	855.585221	2.761077	0.211176	22230.44527
349.703325	614.877233	293.048176	950.955563	0.472189	-1.31475	22222.05268
253.57002	642.343892	136.640815	954.007414	0.472189	-0.551787	22228.15638
158.199678	678.203141	40.50751	986.814812	-1.053737	-1.31475	22219.76379
67.407112	669.81055	-115.136889	995.207402	-0.290774	0.211176	22220.52675
-57.718777	653.02537	-292.907206	951.718526	1.235151	0.974138	400.555437
-149.274305	614.877233	-435.581238	895.259283	-2.579662	0.974138	13.733329
-253.8002	576.729097	-566.810829	763.26673	-2.579662	-1.31475	12559.89258
-351.45943	540.106885	-668.284873	673.237127	-1.8167	-1.31475	22164.06751
-431.570518	464.573574	-815.536681	502.333474	-1.8167	-1.31475	22203.74157
-543.72604	361.573605	-868.18111	358.133517	-1.053737	-0.551787	22194.58602
-586.451953	263.914374	-924.640352	213.170597	1.235151	0.974138	22219.00082
-655.1186	162.44033	-926.929241	78.889155	-0.290774	1.737101	22202.97861
-683.348221	64.018137	-875.047775	-104.984865	0.472189	-0.551787	22202.21564
-665.800078	-74.841081	-874.284812	-278.177406	1.235151	1.737101	22203.74157
-699.370438	-172.500311	-819.351495	-455.184761	1.235151	1.737101	22192.29713
-629.940829	-283.892871	-733.899668	-591.755091	3.52404	0.211176	22205.2675
-567.377885	-385.366915	-584.358972	-728.325421	1.998114	0.211176	22248.75637
-483.451984	-480.737257	-467.625673	-862.606862	-1.053737	-2.077713	22246.46748
-407.918673	-549.403903	-344.02571	-916.777217	1.998114	-0.551787	22228.91934
-302.629815	-633.329804	-163.966504	-980.103124	3.52404	0.974138	22238.83786
-166.059485	-673.766829	-33.499876	-990.784602	0.472189	2.500064	22234.26008
-60.770627	-732.51496	166.396361	-987.732751	-1.8167	0.974138	22208.31935
66.64415	-711.152003	320.514834	-942.71795	0.472189	1.737101	22225.10453
185.666337	-689.789047	470.055531	-896.177223	1.235151	1.737101	22235.02304
299.347784	-641.722394	605.099935	-807.673545	-0.290774	0.211176	22214.42305
374.881095	-573.055748	703.522128	-675.680992	2.761077	-1.31475	22228.15638
480.169953	-508.203915	771.425812	-542.925476	-0.290774	1.737101	22213.66009
566.384742	-381.552101	824.833203	-430.006991	-1.053737	0.974138	22186.19343
586.984736	-297.6262	886.633185	-284.281108	-0.290774	0.974138	22173.98602
628.184724	-179.366976	927.07021	-63.021914	-2.579662	1.737101	22205.2675
661.755084	-42.033683	882.818371	144.50395	-3.342625	0.211176	22196.87491
620.555097	80.803318	870.610968	314.644641	-1.053737	-0.551787	22200.68972
595.377326	221.951424	846.19616	468.000151	-1.053737	-2.077713	22219.00082
550.362525	318.084729	700.470277	590.074189	-2.579662	-1.31475	22193.82305
520.606978	426.425437	623.411041	728.933407	-0.290774	0.211176	22222.81564
458.044034	508.825413	512.018481	843.377817	-0.290774	0.974138	22231.20823
374.118133	581.306873	343.403716	902.125948	0.472189	0.211176	22242.65267
278.74779	653.788333	145.796367	948.666675	0.472189	0.211176	22239.60082
191.007076	682.780917	69.500094	983.762961	1.235151	1.737101	22245.70452
97.925622	666.758699	-124.292441	975.370371	1.998114	0.974138	22230.44527
12.473795	656.840184	-221.951672	982.999998	-0.290774	0.974138	4045.228431
-112.652094	633.188339	-407.351617	916.62224	-0.290774	-1.31475	19.074068
-239.303908	585.884649	-547.73676	786.155612	-0.290774	-0.551787	11.444441
-349.933505	543.921699	-652.262655	715.96304	-1.053737	-0.551787	22090.82308
-416.311263	481.358754	-748.39596	569.474195	-0.290774	-0.551787	22212.89712
-505.577903	383.699524	-878.862588	389.414989	-1.053737	0.211176	22186.95639
-573.481587	275.358815	-913.195911	236.822441	-1.8167	0.211176	22179.32676
-629.940829	175.410697	-889.544067	87.281745	-1.8167	0.974138	22187.71935
-675.718593	83.092206	-910.907023	-136.266337	-0.290774	0.974138	22184.6675
-694.792662	-48.137385	-875.810737	-224.770014	0.472189	0.211176	22193.06009
-678.007482	-138.166988	-808.670016	-410.932922	-1.8167	-0.551787	22186.95639
-636.807494	-258.7151	-753.736699	-561.236581	-0.290774	-0.551787	22212.89712
-568.90381	-365.529884	-637.003401	-690.940247	0.472189	0.211176	22215.18601
-514.733456	-452.507636	-489.751592	-796.229104	0.472189	1.737101	22226.63045
-445.303847	-535.670574	-383.699772	-926.695732	0.472189	1.737101	22231.20823
-309.49648	-608.914997	-227.292411	-991.547565	-0.290774	0.211176	22214.42305
-208.022436	-690.552009	-13.662845	-1021.303112	-0.290774	0.974138	22139.6527
-105.785429	-724.885333	110.700082	-977.814236	1.235151	0.974138	22254.09711
33.073789	-704.285339	243.455598	-1000.703118	1.235151	-0.551787	22228.15638
173.458933	-727.174221	422.751841	-919.066105	1.235151	0.211176	22235.02304
285.614455	-673.766829	539.48514	-840.480943	1.235151	-0.551787	22244.94156
361.910729	-593.655742	683.685097	-718.406905	-0.290774	0.974138	22216.71194
448.125518	-520.411319	773.7147	-571.91806	0.472189	1.737101	22219.00082
529.762531	-430.381716	859.929489	-422.377363	-1.053737	0.974138	22221.28971
599.19214	-316.700268	899.603552	-265.970002	2.761077	4.025989	22212.89712
641.15509	-186.996603	914.099844	-93.540424	1.235151	4.025989	22198.40083
646.49583	-61.870714	900.366514	114.748404	0.472189	0.974138	22218.23786
633.525463	56.38851	889.685036	287.940945	-1.8167	-0.551787	22182.37861
590.79955	173.884771	833.988756	410.014983	-2.579662	-2.077713	22191.53417
561.806966	285.277331	703.522128	503.096437	-1.8167	-1.31475	22180.85269
535.10327	393.61804	586.788829	661.029723	-0.290774	0.974138	22199.92676
486.273655	498.143935	521.936997	831.170414	-1.053737	1.737101	22218.23786
406.92553	575.203171	408.255549	918.911128	-1.053737	1.737101	22232.73415
323.762592	630.136488	211.411163	972.31852	0.472189	1.737101	22222.81564
225.340399	662.180923	103.070454	996.733327	0.472189	0.974138	22220.52675
106.318212	653.788333	-85.381342	959.348153	0.472189	0.211176	22229.6823
33.073789	660.654998	-205.166492	965.451855	0.472189	0.974138	22222.81564
-86.711361	646.158706	-360.81089	944.088899	1.998114	0.974138	25.17777
-201.918734	621.743898	-523.321953	817.437084	1.235151	-0.551787	14.496292
-298.815001	561.469842	-657.603394	688.496382	-0.290774	0.211176	21701.71209
-394.948306	507.299487	-718.640413	603.044555	1.235151	1.737101	22214.42305
-481.163096	391.329151	-797.988538	437.481641	0.472189	1.737101	22222.05268
-552.881593	328.003244	-900.225545	281.837243	-0.290774	-0.551787	22205.2675
-603.237133	199.062542	-910.907023	126.192845	-1.8167	0.211176	22208.31935
-684.874146	112.847753	-890.307029	-13.429336	1.235151	-0.551787	22216.71194
-704.711177	4.507044	-850.632967	-181.281138	-1.053737	0.211176	22217.4749
-663.51119	-141.218839	-816.299644	-364.392195	-1.8167	-2.840675	22183.14158
-655.1186	-229.722516	-765.18114	-551.318066	-4.105588	-0.551787	22184.6675
-594.081581	-344.166927	-663.707096	-656.606923	-2.579662	0.974138	22206.79342
-542.963077	-459.3743	-501.958996	-769.525408	-2.579662	2.500064	22195.34898
-452.170512	-524.226133	-459.233083	-922.880919	-1.053737	2.500064	22215.18601
-343.829803	-608.152034	-257.047958	-970.184608	-2.579662	-0.551787	22219.00082
-227.859467	-660.0335	-96.825783	-979.340161	-1.8167	-0.551787	22215.18601
-93.578025	-703.522376	80.944535	-998.41423	0.472189	0.211176	22223.5786
18.577497	-720.307556	251.848188	-957.977205	0.472189	-1.31475	22233.49712
129.207094	-711.914966	402.91481	-935.088322	-1.053737	-2.077713	22096.92679
266.540387	-682.159419	522.699959	-851.925384	-0.290774	-0.551787	22224.34156
362.673692	-611.203885	662.32214	-774.866148	2.761077	0.974138	22246.46748
442.784779	-532.618723	764.559147	-592.518054	2.761077	0.211176	22238.83786
515.266239	-459.3743	774.477663	-535.295848	1.235151	0.211176	22207.55638
583.169922	-349.507666	879.76652	-330.058872	1.998114	-0.551787	22212.13416
639.629165	-219.804001	904.181328	-110.325604	1.235151	-2.840675	22199.92676
631.999538	-88.57441	933.173912	56.000273	1.235151	-0.551787	22219.76379
640.392128	41.129255	896.551701	236.822441	0.472189	0.211176	22209.84527
612.162506	162.44033	845.433197	419.933498	1.235151	0.974138	22206.79342
577.066221	277.647704	778.292476	533.614946	1.235151	-0.551787	22210.60823
554.940301	373.781009	691.314724	691.548233	0.472189	0.974138	22228.91934
493.14032	470.677276	549.403655	796.074128	1.235151	0.974138	22211.3712
416.081083	544.684662	419.69999	901.362985	-1.8167	-0.551787	22201.45268
331.392219	608.773531	241.16671	896.022246	-4.105588	-3.603638	22207.55638
237.547803	666.758699	84.759349	979.948147	-4.105588	-2.840675	22196.11194
123.103392	673.625364	-85.381342	941.037048	-1.8167	-1.31475	22204.50453
33.073789	652.262407	-202.114641	910.518538	-1.053737	-1.31475	22225.86749
-50.089149	633.188339	-302.825722	961.637042	0.472189	0.974138	44.251839
-173.689113	612.588345	-482.121965	857.874109	-1.053737	0.211176	12.207404
-284.318709	577.492059	-614.114518	747.244512	0.472189	0.974138	19591.35716
-405.629785	537.055034	-735.425594	646.533431	-0.290774	0.974138	22200.68972
-465.140878	431.003214	-799.514464	500.807548	-1.053737	-0.551787	22186.95639
-546.014928	338.684723	-852.158892	319.98538	1.998114	-0.551787	22239.60082
-604.000096	244.840306	-882.677402	161.289131	2.761077	0.974138	22238.83786
-654.355637	128.107007	-926.166278	7.170658	1.235151	0.211176	22193.82305
-692.503774	28.921851	-913.958874	-184.332989	-0.290774	-1.31475	22220.52675
-682.585258	-86.285522	-864.366296	-321.666282	1.235151	0.211176	22226.63045
-652.066749	-197.678081	-838.425563	-542.925476	-1.053737	0.211176	22190.7712
-600.185282	-315.937306	-711.773749	-622.2736	-1.053737	0.211176	22215.18601
-546.777891	-409.781722	-572.914531	-740.532824	-0.290774	0.974138	22232.73415
-491.081611	-486.840959	-399.721989	-861.8439	-0.290774	0.974138	22215.94897
-358.326095	-571.529822	-324.951641	-945.006838	0.472189	0.211176	22225.10453
-256.852051	-653.166835	-124.292441	-999.177192	-1.8167	-1.31475	22209.08231
-153.089119	-709.626078	-6.033217	-1054.110509	-0.290774	0.974138	22196.11194
-26.437304	-713.440892	175.551914	-999.940155	-0.290774	-0.551787	22203.74157
89.533032	-711.914966	318.988909	-945.769801	-1.8167	-1.31475	22215.18601
206.26633	-685.21127	482.262934	-922.880919	0.472189	-0.551787	22202.97861
326.05148	-634.092767	619.596227	-773.340222	0.472189	0.974138	22224.34156
419.132934	-557.03353	730.988787	-639.05878	0.472189	-0.551787	22233.49712
516.792164	-471.581704	825.596166	-488.755121	-0.290774	-0.551787	22206.03046
570.199556	-367.818772	858.403564	-367.444046	-1.053737	-3.603638	22216.71194
618.266208	-251.085473	914.862806	-170.59966	-1.053737	-2.840675	22202.97861
646.49583	-122.14477	896.551701	7.93362	3.52404	0.974138	22222.81564
656.414345	12.899634	907.233179	199.437267	3.52404	1.737101	22227.39341
644.969904	96.062572	841.618384	323.800193	1.235151	1.737101	22221.28971
590.036587	247.892157	753.877669	490.12607	1.235151	0.211176	22199.16379
557.992152	345.551387	676.05547	638.903804	1.998114	0.974138	22222.05268
498.481059	437.106916	552.455506	768.607469	-0.290774	-1.31475	22231.97119
432.103301	550.025401	444.87776	849.481519	-1.053737	-1.31475	22218.23786
349.703325	604.195755	273.974107	944.088899	1.235151	0.211176	22222.05268
255.858908	646.921668	139.692666	986.051849	-1.053737	-1.31475	22229.6823
168.881156	681.254991	2.359373	993.681476	-0.290774	-2.077713	22222.05268
56.725634	667.521662	-131.159106	989.1037	1.235151	0.211176	22222.05268
-47.037298	651.499445	-292.907206	948.666675	-1.8167	0.211176	224.311045
-169.874299	610.299457	-443.973828	847.955594	-2.579662	0.211176	15.259255
-253.8002	562.995767	-585.121934	760.214879	-1.053737	-0.551787	10633.41166
-351.45943	522.558742	-716.351525	628.985288	-0.290774	-0.551787	22167.11936
-451.407549	454.655059	-826.218159	491.651996	-0.290774	-0.551787	22210.60823
-539.148264	360.810642	-873.521849	332.955746	0.472189	-0.551787	22186.19343
-583.400102	258.573635	-935.321831	203.252081	-1.053737	-1.31475	22213.66009
-630.703792	141.840337	-888.018141	37.689167	-0.290774	0.974138	22218.23786
-687.925997	35.025553	-882.677402	-110.325604	-0.290774	0.211176	22198.40083
-702.422289	-74.078118	-855.210743	-266.732965	-0.290774	-0.551787	22201.45268
-671.90378	-162.581796	-803.329277	-434.584767	1.235151	0.211176	22228.91934
-642.911196	-292.285461	-710.247823	-619.221749	1.998114	0.211176	22207.55638
-556.696406	-381.552101	-590.462674	-748.925415	1.235151	-0.551787	22239.60082
-498.711238	-486.840959	-433.29235	-816.066135	0.472189	0.211176	22244.94156
-394.185343	-557.796493	-352.4183	-950.347577	0.472189	0.211176	22222.81564
-280.503896	-640.196469	-156.336876	-975.525347	1.235151	0.211176	22222.81564
-168.348373	-698.9446	-33.499876	-1002.992006	-0.290774	0.974138	22229.6823
-53.903963	-724.885333	190.048206	-976.28831	2.761077	1.737101	22215.18601
91.82192	-709.626078	317.462983	-970.184608	1.235151	1.737101	22225.10453
189.48115	-711.152003	457.848127	-888.547595	1.998114	0.974138	22233.49712
271.881126	-657.744612	577.633277	-804.621694	-3.342625	-0.551787	22192.29713
390.14035	-586.789077	711.151755	-715.355054	-0.290774	-1.31475	22203.74157
472.540326	-490.655772	744.722116	-578.784724	-0.290774	-0.551787	22181.61565
571.725481	-389.944691	821.781352	-446.029208	-1.053737	-1.31475	22189.24528
597.666214	-284.655833	875.188744	-240.792232	-1.053737	0.211176	22206.79342
660.229159	-163.344758	856.114676	-86.673759	0.472189	0.211176	22213.66009
654.88842	-39.744795	885.10726	155.185429	1.998114	2.500064	22202.97861
634.288426	91.484796	878.240595	344.400187	0.472189	2.500064	22212.13416
606.058805	220.425498	799.655433	445.111269	1.235151	-0.551787	22212.13416
563.332891	325.714356	704.285091	633.563065	-2.579662	-3.603638	22180.85269
528.999568	440.158767	622.648078	759.451916	0.472189	-1.31475	22237.31193
471.777363	528.662444	469.292568	861.688923	1.998114	0.974138	22253.33415
384.799611	588.9365	319.751871	913.570389	2.761077	0.211176	22234.26008
286.377418	649.210557	174.025989	971.555557	0.472189	-0.551787	22230.44527
187.955225	675.15129	17.618628	917.385203	2.761077	1.737101	22241.88971
76.562665	675.15129	-125.818367	965.451855	3.52404	1.737101	22228.91934
-35.592857	646.921668	-253.996107	921.200016	-1.8167	0.211176	2130.191961
-111.889131	641.580929	-380.647921	918.148166	0.472189	-1.31475	16.022217
-235.489094	600.380941	-511.114549	802.17783	0.472189	-0.551787	12.207404
-310.259442	541.632811	-653.025618	714.437115	0.472189	-0.551787	22067.17124
-414.022375	490.514307	-768.995954	561.844567	-1.053737	0.211176	22206.03046
-507.103829	379.121748	-835.373712	396.281653	-3.342625	-0.551787	22193.06009
-594.081581	266.966225	-928.455166	210.881708	-1.053737	0.211176	22183.90454
-652.066749	182.277362	-946.766272	62.866937	-1.053737	2.500064	22175.51195
-673.429705	82.329243	-926.929241	-114.140417	-0.290774	0.211176	22201.45268
-674.955631	-32.115168	-891.832955	-291.910735	0.472189	0.211176	22201.45268
-694.029699	-131.300323	-805.618165	-420.851438	1.235151	0.974138	22206.03046
-647.488972	-241.92992	-772.047805	-580.31065	-0.290774	-0.551787	22218.23786
-586.451953	-354.085442	-653.025618	-691.703209	-1.053737	-0.551787	22215.94897
-548.303816	-454.796524	-505.77381	-819.880949	1.235151	1.737101	22224.34156
-442.251996	-544.826127	-351.655337	-905.332776	-0.290774	0.211176	22230.44527
-305.681666	-615.018698	-208.981305	-972.473497	1.235151	0.974138	22238.07489
-205.733547	-660.796463	-59.440609	-1028.169776	0.472189	0.974138	22241.88971
-86.711361	-738.618662	99.255641	-1034.273478	1.998114	1.737101	22235.786
39.940454	-715.72978	296.862989	-983.917938	1.235151	0.974138	22222.81564
160.488566	-702.759413	427.329617	-936.614248	1.998114	-0.551787	22228.91934
284.851492	-675.292755	494.470338	-870.23649	-1.053737	-0.551787	22230.44527
371.829244	-595.94463	669.951768	-720.695793	0.472189	1.737101	22214.42305
467.962549	-524.989096	785.922104	-543.688438	-1.053737	1.737101	22222.05268
538.155121	-407.492834	846.19616	-396.43663	1.235151	0.974138	22228.15638
585.458811	-323.566933	904.944291	-281.99222	-0.290774	1.737101	22193.82305
612.925469	-193.100305	898.077626	-85.147833	-1.053737	2.500064	22190.7712
641.15509	-64.159602	871.37393	87.281745	-1.8167	0.974138	22192.29713
600.718065	59.440361	867.559117	271.918727	-1.8167	0.974138	22164.06751
619.792134	183.040324	809.573949	386.363138	-1.053737	-0.551787	22193.06009
574.01437	293.669921	685.973985	491.651996	-0.290774	-0.551787	22199.16379
551.125488	403.536555	640.196221	710.622301	0.472189	-0.551787	22221.28971
485.510692	496.618009	453.27035	745.718587	0.472189	1.737101	22222.81564
409.977381	578.255022	396.811108	917.385203	-1.8167	0.974138	22230.44527
299.347784	637.766115	199.203759	970.792594	0.472189	3.263027	22224.34156
211.60707	687.358693	100.781566	993.681476	1.235151	1.737101	22216.71194
114.710802	688.121656	-64.018385	985.288886	2.761077	-0.551787	22247.99341
8.658982	668.284625	-203.640566	976.133334	3.52404	-1.31475	22251.04526
-89.763211	649.210557	-366.151629	937.985197	0.472189	0.211176	23.651845
-220.229839	599.617979	-496.618257	818.96301	-0.290774	0.211176	13.733329
-308.733517	579.780947	-643.870065	709.096376	0.472189	0.211176	21581.16398
-392.659418	501.958748	-720.929302	564.133456	-0.290774	0.974138	22200.68972
-476.585319	401.247667	-857.499632	407.726095	1.235151	1.737101	22186.19343
-567.377885	313.506952	-859.78852	274.970578	0.472189	0.974138	22214.42305
-626.888978	198.299579	-908.618135	142.215062	1.998114	0.974138	22209.08231
-678.007482	93.010721	-881.151476	-43.947846	-1.053737	0.211176	22207.55638
-682.585258	-13.804062	-866.655184	-207.984834	-0.290774	0.974138	22219.00082
-690.977848	-114.515143	-848.344079	-366.681083	-1.8167	0.211176	22180.08972
-663.51119	-227.433628	-760.603364	-567.340283	-1.8167	-0.551787	22178.5638
-607.81491	-351.033592	-670.573761	-673.392104	-0.290774	1.737101	22213.66009
-533.044562	-437.248381	-529.425655	-792.414291	-1.8167	0.974138	22201.45268
-450.644586	-524.226133	-424.89976	-899.992037	0.472189	4.025989	22223.5786
-345.355728	-604.33722	-280.699802	-1032.747553	0.472189	0.974138	22231.20823
-224.044653	-657.744612	-99.114671	-1017.488298	2.761077	1.737101	22216.71194
-101.970615	-711.152003	80.181572	-1009.858671	-0.290774	-1.31475	22223.5786
4.081205	-722.596444	255.663002	-952.636465	1.235151	-0.551787	22231.97119
131.495982	-707.33719	401.388884	-925.169807	1.235151	-0.551787	22220.52675
247.466318	-672.240904	518.122183	-837.429092	0.472189	-1.31475	22246.46748
341.310735	-596.707593	638.670295	-739.006899	4.287002	0.974138	22253.33415
435.918114	-532.618723	768.373961	-639.821743	1.998114	2.500064	22228.91934
540.444009	-439.537269	840.855421	-473.495867	0.472189	0.974138	22221.28971
586.984736	-336.5373	862.98134	-304.881102	0.472189	0.974138	22231.20823
635.814351	-203.781783	875.188744	-149.236703	-0.290774	0.974138	22185.43046
645.732867	-92.389224	908.759104	91.096559	-0.290774	-1.31475	22208.31935
638.866202	38.840367	892.736887	274.970578	0.472189	-0.551787	22224.34156
628.184724	157.099591	833.225793	381.022399	0.472189	0.211176	22176.27491
577.829183	261.625486	758.455445	539.718648	-1.8167	0.211176	22184.6675
560.28104	378.358785	679.870283	683.155643	-1.053737	0.974138	22209.84527
498.481059	479.069866	553.981432	802.940792	-4.105588	0.211176	22205.2675
439.732928	562.232805	415.885176	868.555588	-1.8167	1.737101	22201.45268
319.184816	629.373525	254.137076	929.592607	-1.8167	0.211176	22219.76379
245.940393	659.129072	99.255641	971.555557	-2.579662	-1.31475	22213.66009
121.577467	685.832768	-93.773932	926.540756	0.472189	0.974138	22218.23786
30.021938	662.180923	-218.899821	945.614824	-1.053737	-2.840675	22228.91934
-63.059516	646.158706	-331.818306	938.748159	1.998114	0.974138	35.096286
-185.896516	613.351308	-462.284934	860.162998	1.998114	1.737101	12.970367
-293.474262	568.336506	-591.225636	760.977842	0.472189	2.500064	20524.46059
-367.481648	519.506891	-688.884867	647.296394	2.761077	2.500064	22225.86749
-464.377915	434.055065	-835.373712	480.970517	1.998114	1.737101	22227.39341
-533.807524	331.818058	-863.603333	296.333535	1.998114	0.211176	22216.71194
-599.42232	230.344014	-900.988508	169.681721	0.472189	-2.077713	22221.28971
-666.563041	119.714417	-945.240346	10.985471	1.235151	-1.31475	22206.03046
-680.29637	20.529261	-894.884806	-200.355207	0.472189	-0.551787	22210.60823
-688.68896	-106.122553	-888.018141	-391.095891	1.998114	-0.551787	22195.34898
-670.377854	-210.648448	-794.936687	-483.414382	1.235151	2.500064	22205.2675
-624.60009	-339.58915	-704.907084	-633.718041	-1.053737	0.974138	22223.5786
-541.437152	-434.959493	-540.870096	-756.555042	-2.579662	-0.551787	22229.6823
-475.059394	-521.174282	-436.344201	-858.029086	-0.290774	0.974138	22212.89712
-359.089058	-598.233518	-306.640536	-961.029055	-3.342625	-0.551787	22199.92676
-245.40761	-659.270537	-102.166522	-973.236459	-0.290774	0.211176	22209.08231
-125.62246	-710.389041	4.648261	-1057.925323	-1.053737	-1.31475	22191.53417
-19.57064	-722.596444	221.329678	-993.07349	-1.8167	-1.31475	22209.84527
85.718218	-721.833482	363.240747	-946.532763	1.235151	0.974138	22230.44527
238.310765	-704.285339	476.922195	-902.280925	-1.053737	-0.551787	22215.94897
330.629257	-618.070549	565.425873	-817.592061	1.235151	-0.551787	22223.5786
425.999599	-557.03353	756.92952	-629.903228	1.235151	0.974138	22235.02304
497.718096	-470.818741	805.759135	-530.718072	-1.8167	-1.31475	22193.82305
581.643997	-364.766921	878.240595	-336.925537	-2.579662	-2.840675	22202.21564
627.421761	-236.589181	929.359098	-150.762629	3.52404	-0.551787	22244.94156
652.599532	-108.411441	918.67762	19.378061	1.998114	-1.31475	22221.28971
654.88842	0.69223	882.055409	210.881708	0.472189	-1.31475	22201.45268
636.577314	139.551448	847.722085	373.392771	-0.290774	0.211176	22212.89712
584.695848	264.677337	774.477663	500.044586	1.998114	2.500064	22202.21564
558.755115	349.366201	705.811016	640.429729	1.235151	0.211176	22217.4749
512.214388	453.892096	556.27032	783.866724	-1.053737	-0.551787	22228.15638
448.888481	556.129103	457.848127	862.451886	1.998114	0.974138	22228.15638
351.992213	605.721681	302.203729	960.111116	-0.290774	-1.31475	22221.28971
255.095946	649.973519	150.374144	985.288886	0.472189	0.211176	22229.6823
154.384864	669.047588	4.648261	1003.599992	-3.342625	-0.551787	22202.97861
70.458963	671.336476	-144.129473	1005.125918	-3.342625	-2.077713	22199.92676
-53.141	639.292041	-312.744237	940.274085	-1.8167	0.211176	131.992553
-144.696529	627.8476	-490.514555	855.585221	-2.579662	-0.551787	16.022217
-256.852051	596.566128	-571.388605	764.792655	1.235151	0.211176	14258.24763
-346.881654	550.025401	-689.647829	665.6075	1.998114	-0.551787	22186.19343
-437.67422	434.055065	-806.381128	407.726095	-0.290774	-1.31475	22197.63787
-525.414934	339.447685	-876.5737	331.429821	-1.8167	-1.31475	22205.2675
-610.103798	244.840306	-909.381098	180.363199	-0.290774	-1.31475	22154.14899
-646.726009	142.603299	-921.588501	49.896571	0.472189	-0.551787	22211.3712
-682.585258	58.677398	-878.862588	-109.562641	0.472189	-0.551787	22219.76379
-663.51119	-62.633677	-820.114457	-302.592214	1.235151	0.974138	22228.91934
-645.963047	-171.737348	-805.618165	-446.792171	1.235151	1.737101	22206.79342
-626.888978	-293.048424	-696.514494	-601.673606	0.472189	0.974138	22214.42305
-566.614922	-396.811356	-587.410823	-719.169868	0.472189	-1.31475	22232.73415
-488.792723	-487.603921	-450.07753	-829.799465	0.472189	-0.551787	22232.73415
-376.637201	-563.137232	-339.447933	-942.71795	-1.053737	-1.31475	22211.3712
-278.97797	-639.433506	-147.181324	-979.340161	-1.8167	-2.840675	22221.28971
-153.852081	-695.892749	-36.551727	-1016.725335	-0.290774	-0.551787	22231.20823
-27.200267	-720.307556	172.500063	-994.599416	-1.053737	0.974138	22213.66009
60.540448	-709.626078	322.803722	-972.473497	1.235151	0.974138	22215.18601
191.007076	-687.500159	462.425903	-858.792049	-2.579662	-0.551787	22206.03046
295.532971	-643.24832	584.499941	-795.466142	-1.8167	-1.31475	22197.63787
406.162568	-586.026114	727.173973	-692.466172	-1.8167	-1.31475	22206.79342
487.036618	-508.203915	767.610998	-566.57732	-0.290774	-0.551787	22212.13416
551.125488	-396.811356	852.299862	-385.755152	1.235151	-1.31475	22210.60823
612.925469	-273.211392	905.707253	-208.747797	0.472189	0.211176	22184.6675
625.895836	-148.085504	911.810955	-43.184883	0.472189	-0.551787	22214.42305
654.125457	-6.937397	863.744303	128.481733	-1.8167	-2.077713	22204.50453
631.236575	94.536647	877.477632	337.533523	0.472189	-0.551787	22202.97861
608.347693	206.692169	788.210992	467.237188	1.998114	1.737101	22211.3712
581.643997	334.869909	720.307308	641.192692	2.761077	-0.551787	22247.99341
516.029202	445.499506	587.551792	773.185246	1.235151	-1.31475	22239.60082
458.806996	526.373556	476.159233	874.65929	2.761077	-0.551787	22244.17859
383.273685	590.462426	309.833356	964.688892	1.235151	-1.31475	22239.60082
269.592238	656.840184	198.440796	989.866663	-0.290774	0.211176	22222.81564
200.162629	650.736482	0.070485	966.214818	1.235151	1.737101	22223.5786
88.770069	676.677215	-98.351708	1008.940731	-1.053737	-0.551787	22227.39341
-23.385453	658.366109	-227.292411	963.92593	-0.290774	0.211176	1115.451521
-146.222454	625.558712	-411.929393	854.822258	1.235151	0.974138	16.022217
-232.437243	595.040202	-534.003431	816.674122	0.472189	-0.551787	55.69628
-344.592766	538.58096	-647.684879	703.755636	-2.579662	-1.31475	22087.00827
-438.437182	477.543941	-771.284842	562.60753	-1.8167	-1.31475	22190.00824
-517.785307	369.203232	-851.39593	386.363138	-1.053737	-1.31475	22180.08972
-581.874177	276.884741	-926.929241	220.037261	-0.290774	1.737101	22191.53417
-650.540823	160.151442	-907.092209	94.911372	-0.290774	0.211176	22198.40083
-692.503774	69.358877	-910.14406	-95.066349	0.472189	0.974138	22206.79342
-693.266736	-38.218869	-875.047775	-269.021853	-1.053737	-0.551787	22165.59343
-681.059333	-175.552162	-886.492216	-494.09586	-0.290774	0.974138	22206.79342
-641.38527	-263.292877	-705.670047	-584.125463	1.235151	0.974138	22217.4749
-577.2964	-376.211362	-614.877481	-714.592091	0.472189	-1.31475	22212.13416
-525.414934	-463.952077	-498.907145	-845.821682	1.998114	-0.551787	22247.99341
-414.785337	-556.270568	-352.4183	-911.436478	-0.290774	-2.077713	22251.80822
-300.340927	-618.070549	-213.559082	-994.599416	0.472189	1.737101	22224.34156
-189.71133	-671.477941	-39.603578	-1028.169776	-0.290774	2.500064	22228.91934
-63.822478	-728.700146	126.722299	-999.177192	1.235151	-0.551787	22241.12674
46.807118	-719.544593	290.759287	-975.525347	1.235151	0.974138	22215.94897
151.333013	-712.677929	456.322201	-937.377211	-2.579662	-0.551787	22219.76379
263.488536	-663.085351	564.66291	-854.977235	-1.053737	-1.31475	22229.6823
378.695909	-605.863146	657.744364	-797.75503	0.472189	-0.551787	22177.03787
465.673661	-532.618723	794.314694	-567.340283	-1.053737	0.211176	22188.48232
528.999568	-424.278014	793.551731	-439.925506	-1.8167	0.211176	22205.2675
598.429177	-314.41138	917.914657	-277.414443	-3.342625	0.211176	22193.06009
637.340277	-177.078088	907.233179	-98.881163	-1.8167	0.974138	22189.24528
649.547681	-61.870714	888.922073	134.585435	-1.8167	-1.31475	22184.6675
641.15509	80.803318	882.818371	282.600206	-1.053737	-1.31475	22199.16379
612.925469	173.121809	797.366545	415.355722	-3.342625	-1.31475	22196.11194
582.40696	321.13658	735.566563	580.918636	1.235151	0.211176	22217.4749
532.814382	410.40322	662.32214	724.35563	-0.290774	0.211176	22230.44527
473.303288	514.166152	501.337003	837.274115	-0.290774	0.211176	22219.00082
393.192201	583.595761	358.662971	921.200016	-1.8167	-0.551787	22224.34156
311.555188	640.817966	219.04079	983.762961	1.235151	2.500064	22230.44527
213.132995	663.706849	74.07787	995.207402	1.235151	0.974138	22241.12674
105.555249	686.595731	-52.573944	1005.88888	1.998114	2.500064	22247.99341
14.762683	674.388327	-199.825752	981.474073	-0.290774	0.974138	22244.94156
-71.452106	642.343892	-371.492368	930.355569	1.998114	1.737101	25.940733
-191.237255	603.432792	-521.796027	824.303749	0.472189	0.211176	12.207404
-312.548331	559.180954	-637.766363	717.488966	-0.290774	0.211176	21996.97867
-393.422381	489.751345	-733.899668	587.022338	0.472189	0.974138	22191.53417
-489.555686	403.536555	-816.299644	416.118685	0.472189	0.974138	22212.89712
-589.503804	299.01066	-944.477384	245.215032	1.235151	2.500064	22210.60823
-642.911196	172.358846	-894.121843	106.355813	0.472189	1.737101	22201.45268
-685.637109	83.855169	-897.173694	-35.555256	-1.8167	-0.551787	22195.34898
-693.266736	-13.041099	-880.388514	-211.036685	-1.053737	0.974138	22196.87491
-687.925997	-141.981802	-849.107041	-394.147742	0.472189	0.211176	22156.43788
-668.851929	-240.403995	-765.18114	-529.955109	-0.290774	0.974138	22192.29713
-584.926028	-344.92989	-666.758947	-674.918029	-1.053737	0.974138	22221.28971
-530.755673	-457.848375	-515.692325	-812.251322	0.472189	0.974138	22215.18601
-446.06681	-525.752058	-421.084946	-929.747583	3.52404	1.737101	22225.86749
-346.118691	-600.522406	-231.870187	-1015.19941	1.998114	2.500064	22235.02304
-216.415026	-675.292755	-99.877634	-987.732751	1.998114	2.500064	22217.4749
-90.526174	-714.203854	77.129721	-1030.458665	3.52404	0.211176	22222.05268
6.370093	-706.574227	262.529666	-986.969789	1.235151	-0.551787	22254.09711
125.39228	-718.018668	406.729623	-910.673515	2.761077	-0.551787	22239.60082
256.621871	-664.611276	517.35922	-840.480943	2.761077	0.974138	22240.36378
349.703325	-595.94463	655.455476	-742.05875	1.235151	1.737101	22239.60082
443.547742	-543.300201	756.166557	-631.429153	1.998114	2.500064	22224.34156
529.762531	-438.774306	812.6258	-458.236612	-0.290774	1.737101	22209.84527
586.221773	-331.19656	887.396148	-320.140356	1.235151	4.025989	22202.21564
616.740283	-210.648448	920.966508	-121.770045	0.472189	0.974138	22212.13416
652.599532	-83.233671	903.418365	65.155826	0.472189	-0.551787	22209.08231
639.629165	39.60333	885.10726	239.11133	-0.290774	-1.31475	22199.92676
596.140289	164.729219	803.470247	400.096467	-0.290774	-1.31475	22208.31935
567.147705	269.255114	729.462861	535.903834	-2.579662	-0.551787	22183.14158
520.606978	390.566189	643.248072	694.600084	-1.053737	1.737101	22207.55638
510.688462	462.284686	508.96663	789.970426	1.998114	2.500064	22218.23786
425.236636	566.810581	390.707406	876.948178	-1.8167	0.211176	22206.03046
328.340368	637.766115	244.981523	954.770377	0.472189	2.500064	22225.86749
230.681138	659.892035	90.100088	938.748159	-1.053737	0.211176	22226.63045
125.39228	674.388327	-54.862832	971.555557	-1.053737	0.211176	22217.4749
32.310826	667.521662	-180.751684	970.792594	1.235151	0.211176	22230.44527
-50.852112	632.425376	-382.173846	927.303718	0.472189	0.211176	37.385174
-189.71133	609.536494	-517.981214	838.800041	0.472189	0.211176	14.496292
-283.555747	579.780947	-580.544158	760.214879	4.287002	2.500064	20147.55699
-373.58535	495.092084	-708.721898	592.363077	1.998114	0.211176	22218.23786
-460.563102	417.269885	-826.218159	459.607561	3.52404	3.263027	22197.63787
-555.933444	331.055095	-851.39593	300.148349	1.235151	1.737101	22224.34156
-621.548239	228.055126	-934.558868	130.007658	1.235151	0.211176	22213.66009
-659.696376	105.981088	-924.640352	-25.63674	-0.290774	-0.551787	22185.43046
-693.266736	14.425559	-895.647768	-166.784846	1.998114	0.211176	22212.13416
-691.740811	-98.492926	-852.158892	-381.940338	-1.053737	0.974138	22215.18601
-663.51119	-206.070672	-783.492246	-532.243997	-1.053737	0.211176	22186.95639
-613.155649	-333.485449	-665.233022	-645.925445	1.998114	3.263027	22225.10453
-559.748257	-432.670604	-577.492307	-750.45134	-1.053737	1.737101	22209.08231
-456.748288	-510.492804	-401.247915	-887.02167	-2.579662	0.974138	22195.34898
-375.874238	-594.418705	-272.307212	-950.347577	0.472189	1.737101	22205.2675
-236.252057	-660.796463	-136.499845	-996.125341	-0.290774	0.211176	22219.76379
-136.303938	-721.833482	26.774181	-1009.095708	0.472189	0.211176	22204.50453
-5.83731	-718.781631	217.514865	-973.999422	-1.8167	-2.840675	22221.28971
118.525616	-724.885333	368.581487	-974.762385	0.472189	-1.31475	22231.97119
235.258914	-690.552009	484.551823	-881.680931	-1.053737	1.737101	22218.23786
316.132965	-627.989065	633.329556	-767.999483	-0.290774	0.974138	22222.05268
442.784779	-547.877978	737.855451	-710.014315	-1.053737	-0.551787	22205.2675
535.10327	-438.011344	810.336911	-482.651419	1.998114	-1.31475	22230.44527
579.355109	-361.71507	885.870222	-364.392195	1.235151	0.211176	22233.49712
622.843985	-215.989187	888.922073	-207.984834	1.998114	0.974138	22228.91934
658.703233	-96.967	928.596136	27.007689	1.998114	0.211176	22219.76379
638.866202	25.107038	900.366514	215.459485	1.235151	-0.551787	22214.42305
603.769916	118.188492	851.536899	371.103883	-3.342625	-2.077713	22213.66009
582.40696	258.573635	771.425812	503.096437	-0.290774	0.211176	22203.74157
568.67363	361.573605	708.862867	668.659351	1.235151	1.737101	22220.52675
500.006984	458.469872	580.685127	797.600053	1.235151	0.211176	22228.91934
442.784779	550.025401	453.27035	886.866693	0.472189	0.211176	22229.6823
345.888511	617.929084	265.581517	957.059265	-1.8167	-0.551787	22206.03046
254.332983	658.366109	132.063038	989.866663	-1.053737	-1.31475	22207.55638
142.940423	658.366109	-7.559143	921.200016	1.235151	0.974138	22210.60823
54.436746	671.336476	-163.966504	954.770377	-0.290774	-0.551787	22205.2675
-54.666926	633.951302	-305.877573	936.459271	-1.053737	0.211176	82.399976
-161.481709	621.743898	-476.018263	889.155582	0.472189	0.974138	12.970367
-262.19279	584.358724	-550.025649	792.259314	1.235151	1.737101	12682.72958
-387.318679	519.506891	-704.144121	624.407512	-3.342625	0.974138	22168.64528
-439.963108	450.077282	-791.121873	501.570511	-1.8167	-0.551787	22204.50453
-533.044562	356.995828	-843.00334	360.422405	-1.8167	-0.551787	22175.51195
-609.340835	270.018076	-907.092209	199.437267	1.998114	0.974138	22222.05268
-663.51119	163.966256	-952.107011	23.955838	5.049965	1.737101	22237.31193
-690.977848	44.944069	-908.618135	-143.133001	1.998114	-0.551787	22221.28971
-683.348221	-64.159602	-883.440365	-346.08109	0.472189	0.974138	22209.08231
-678.770444	-164.870684	-784.255209	-467.392165	1.235151	0.974138	22222.05268
-610.103798	-292.285461	-709.484861	-602.436569	-1.053737	0.211176	22215.18601
-578.822326	-399.100244	-579.018233	-737.480974	1.235151	0.211176	22222.05268
-477.348282	-485.315033	-461.521971	-829.036502	1.998114	0.974138	22234.26008
-391.896455	-570.76686	-335.63312	-926.695732	-1.053737	-2.840675	22213.66009
-270.58538	-648.589059	-194.485013	-993.07349	-2.579662	-0.551787	22211.3712
-150.80023	-697.418674	-10.610994	-1010.621633	1.235151	-0.551787	22232.73415
-53.903963	-708.100152	174.025989	-976.28831	-1.8167	-1.31475	22192.29713
83.42933	-725.648295	309.833356	-1014.436447	-1.053737	0.974138	22204.50453
182.614486	-685.21127	449.455537	-877.866117	-1.053737	-0.551787	22212.13416
297.058896	-643.24832	612.729562	-790.888365	0.472189	0.211176	22209.84527
405.399605	-570.003897	717.255457	-682.547656	-0.290774	0.211176	22213.66009
491.614394	-489.89281	812.6258	-529.192146	1.998114	-0.551787	22214.42305
567.147705	-376.974325	864.507266	-380.414413	-1.053737	-2.077713	22208.31935
615.97732	-257.189175	916.388732	-211.036685	-0.290774	-0.551787	22207.55638
646.49583	-144.27069	913.336881	-38.607107	1.235151	0.211176	22212.89712
645.732867	-20.670726	879.003558	168.155795	1.235151	0.211176	22199.16379
623.606948	96.825535	827.122092	290.229833	-0.290774	-0.551787	22219.76379
596.903252	227.292163	800.418396	471.052002	1.998114	0.211176	22230.44527
561.044003	348.603238	700.470277	592.363077	-0.290774	-0.551787	22238.83786
540.444009	437.869878	598.23327	747.244512	0.472189	-1.31475	22229.6823
466.436624	536.292071	482.262934	854.822258	1.235151	-2.077713	22237.31193
369.540356	592.751314	312.122244	940.274085	-1.053737	-2.077713	22230.44527
273.407051	656.077221	157.240809	983.762961	1.235151	-1.31475	22215.18601
174.984858	671.336476	39.744547	983.762961	-0.290774	0.211176	22228.15638
81.903404	673.625364	-99.114671	986.814812	-0.290774	0.211176	22229.6823
-24.148416	655.314258	-270.018324	949.429638	0.472189	1.737101	592.059084
-127.911348	618.692047	-439.396052	884.577805	-1.053737	-0.551787	16.78518
-231.674281	590.462426	-556.12935	797.600053	-1.8167	-0.551787	3162.480544
-328.570548	528.662444	-699.566345	682.39268	-0.290774	0.211176	22112.18604
-413.259412	471.440239	-823.166308	495.466809	-0.290774	-0.551787	22186.19343
-520.074195	385.22545	-878.862588	365.000181	-0.290774	-1.31475	22210.60823
-594.081581	279.173629	-908.618135	234.533553	1.235151	0.974138	22205.2675
-673.429705	152.521815	-926.929241	88.807671	-0.290774	0.211176	22202.21564
-686.400072	57.151473	-886.492216	-94.303386	1.235151	0.211176	22215.18601
-681.822295	-30.589242	-852.158892	-266.732965	1.235151	0.974138	22184.6675
-691.740811	-153.426243	-852.158892	-442.214394	-0.290774	-1.31475	22183.14158
-632.99268	-275.500281	-735.425594	-584.888426	1.235151	-1.31475	22235.786
-551.355667	-363.240995	-639.292289	-716.88098	5.049965	1.737101	22239.60082
-492.607537	-467.76689	-452.366418	-830.562427	1.235151	-0.551787	22244.17859
-420.126077	-553.218717	-356.996076	-906.858701	-0.290774	-2.840675	22244.94156
-305.681666	-638.670543	-194.485013	-1021.303112	1.235151	0.974138	22225.10453
-175.978001	-677.581643	-64.018385	-1005.280894	-0.290774	0.974138	22224.34156
-50.852112	-723.359407	132.826001	-971.710534	-0.290774	1.737101	22230.44527
50.621932	-713.440892	300.677803	-975.525347	-0.290774	0.211176	22212.89712
167.355231	-705.048301	444.87776	-915.251291	0.472189	-0.551787	22223.5786
267.303349	-650.877947	544.825879	-830.562427	-0.290774	0.211176	22231.97119
377.169984	-593.655742	690.551762	-711.54024	0.472189	-2.077713	22219.00082
464.147736	-522.700207	770.662849	-587.940277	-1.8167	-1.31475	22189.24528
530.525494	-415.885424	817.203576	-423.140326	-1.053737	-1.31475	22205.2675
576.303258	-312.122492	895.025775	-276.65148	-0.290774	-0.551787	22161.01566
627.421761	-175.552162	898.077626	-94.303386	-1.053737	0.211176	22200.68972
641.15509	-57.292938	886.633185	131.533584	2.761077	1.737101	22214.42305
632.7625	69.358877	888.15911	307.015013	-1.8167	0.211176	22201.45268
619.792134	194.484765	817.203576	438.244604	0.472189	-1.31475	22199.92676
581.643997	310.455101	733.277675	596.177891	0.472189	-1.31475	22229.6823
535.10327	417.269885	640.959184	733.511183	-0.290774	-1.31475	22225.10453
477.881065	521.032817	505.151817	796.83709	0.472189	-0.551787	22219.76379
386.325536	591.988351	356.374083	902.125948	2.761077	0.211176	22253.33415
298.584822	656.077221	159.529697	970.792594	1.235151	0.211176	22245.70452
216.947809	668.284625	38.981584	941.80001	2.761077	0.974138	22225.86749
97.162659	680.492029	-112.848	941.80001	1.235151	0.974138	22236.54897
20.866385	672.862401	-207.45538	956.296302	1.235151	1.737101	6173.894467
-104.259503	630.136488	-402.010878	930.355569	-1.053737	-0.551787	17.548143
-197.340957	608.010569	-501.196033	847.955594	-1.053737	-2.077713	12.207404
-307.207591	553.840214	-637.766363	726.644519	1.235151	-0.551787	21706.28987
-407.918673	492.803195	-743.055221	593.889002	-1.8167	-0.551787	22196.87491
-501.000127	402.773593	-811.721867	442.82238	2.761077	0.211176	22192.29713
-573.481587	298.247698	-904.040359	262.000212	-1.053737	2.500064	22194.58602
-632.229717	187.618101	-905.566284	116.274329	-1.8167	0.974138	22176.27491
-688.68896	75.462578	-926.929241	-79.807094	0.472189	1.737101	22183.90454
-684.111184	-13.804062	-872.758886	-202.644095	-1.053737	0.211176	22216.71194
-671.90378	-135.115137	-823.166308	-423.140326	-1.8167	-0.551787	22186.95639
-639.859345	-235.063256	-746.870035	-538.347699	-0.290774	0.211176	22221.28971
-585.68899	-342.641001	-656.077469	-677.96988	1.998114	0.974138	22231.97119
-507.103829	-461.663188	-517.218251	-800.806881	1.235151	0.211176	22216.71194
-422.414965	-527.277984	-415.744207	-915.251291	-0.290774	0.211176	22221.28971
-327.044623	-609.677959	-268.492399	-978.577198	1.235151	0.974138	22229.6823
-203.444659	-656.981649	-67.070236	-1010.621633	0.472189	1.737101	22219.00082
-86.711361	-708.863115	103.070454	-999.940155	1.998114	-0.551787	22246.46748
35.362677	-714.203854	286.944474	-957.214242	1.235151	0.211176	22251.80822
114.710802	-715.72978	409.018512	-963.317944	0.472189	-0.551787	22228.91934
254.332983	-660.0335	561.611059	-848.11057	1.235151	-0.551787	22232.73415
360.384803	-611.203885	670.71473	-727.562458	1.998114	1.737101	22235.02304
464.910698	-534.907611	754.640632	-591.755091	0.472189	1.737101	22196.87491
543.49586	-440.300232	821.781352	-437.636618	-1.053737	1.737101	22212.13416
597.666214	-325.855821	881.292446	-301.066288	-0.290774	2.500064	22228.15638
648.021755	-215.226224	900.366514	-122.533008	-1.053737	-0.551787	22196.11194
635.814351	-82.470708	907.233179	72.785453	-0.290774	0.211176	22209.08231
623.606948	37.314442	893.49985	246.740957	-1.8167	0.211176	22195.34898
600.718065	164.729219	775.240625	355.081666	-1.053737	-0.551787	22181.61565
557.992152	272.306965	697.418426	499.281623	-1.8167	0.211176	22195.34898
527.473643	373.018046	647.062886	710.622301	0.472189	0.211176	22215.18601
494.666245	496.618009	526.514773	797.600053	0.472189	1.737101	22221.28971
418.369971	574.440208	403.677773	898.311134	1.235151	2.500064	22221.28971
327.577406	627.8476	226.670418	956.296302	0.472189	0.974138	22108.37123
226.866324	675.914252	103.833417	983.762961	-0.290774	0.974138	22225.86749
115.473765	675.914252	-30.448025	1002.074067	0.472189	0.974138	22220.52675
34.599715	663.706849	-180.751684	984.525924	0.472189	1.737101	22228.15638
-60.770627	640.055004	-356.996076	925.01483	1.998114	-0.551787	30.518509
-169.111336	617.929084	-482.121965	860.92596	1.998114	0.211176	11.444441
-276.689082	562.995767	-656.840432	751.059326	1.235151	0.974138	20884.579
-413.259412	489.751345	-711.010786	618.30381	1.998114	0.974138	22202.21564
-470.481617	436.343953	-790.358911	451.977933	0.472189	1.737101	22209.84527
-536.859375	308.166213	-899.462582	297.096498	1.235151	0.974138	22209.08231
-627.651941	211.269946	-858.262594	158.23728	-0.290774	0.211176	22215.94897
-648.251935	116.662566	-926.929241	7.93362	0.472189	0.211176	22204.50453
-681.059333	-2.359621	-862.077408	-198.066319	-1.053737	-1.31475	22157.96381
-677.244519	-93.915149	-830.795936	-377.362562	-1.053737	1.737101	22187.71935
-652.066749	-218.278075	-768.995954	-524.61437	-1.053737	0.974138	22193.82305
-616.2075	-338.826188	-676.677463	-642.110631	-3.342625	0.211176	22201.45268
-547.540854	-417.41135	-585.884897	-824.458726	-1.8167	2.500064	22212.13416
-471.24458	-531.85576	-434.055313	-946.532763	-1.053737	3.263027	22204.50453
-360.614983	-591.366854	-287.566467	-945.006838	-0.290774	2.500064	22213.66009
-256.089088	-666.900165	-140.314659	-1045.717919	-0.290774	0.211176	22229.6823
-119.518758	-695.892749	56.529727	-1012.910522	-0.290774	-0.551787	22214.42305
12.473795	-723.359407	218.277827	-950.347577	0.472189	-1.31475	22224.34156
126.918206	-696.655711	386.12963	-955.688316	0.472189	0.211176	22231.97119
229.155213	-685.21127	476.159233	-836.666129	-1.053737	0.211176	22212.13416
324.525555	-626.46314	650.114737	-778.680961	1.998114	2.500064	22233.49712
414.555158	-559.322419	734.8036	-610.829159	1.998114	0.974138	22248.75637
525.947717	-444.115045	813.388762	-472.732904	2.761077	1.737101	22216.71194
577.066221	-344.166927	883.581334	-310.984804	0.472189	0.211176	22222.81564
587.747699	-225.14474	882.055409	-181.281138	0.472189	-1.31475	22224.34156
639.629165	-106.885516	923.255396	43.029906	2.761077	0.211176	22212.89712
638.866202	12.136671	895.788738	233.007628	0.472189	0.211176	22199.92676
623.606948	132.684784	843.144309	380.259436	-2.579662	-2.077713	22214.42305
600.718065	267.729188	762.270259	544.296424	0.472189	0.211176	22218.23786
552.651413	366.914344	695.892501	673.237127	0.472189	1.737101	22224.34156
506.110686	466.0995	573.818463	777.000059	1.235151	1.737101	22234.26008
448.125518	546.210587	438.011096	861.688923	-1.8167	0.211176	22204.50453
330.629257	600.380941	272.448182	915.859277	-1.053737	-0.551787	22200.68972
244.414467	633.188339	35.166771	927.303718	-1.053737	-0.551787	22202.97861
134.547833	656.840184	-37.314689	947.903712	-0.290774	-0.551787	22216.71194
31.547864	672.862401	-156.336876	959.348153	0.472189	-1.31475	22213.66009
-57.718777	632.425376	-348.603486	942.562973	-1.053737	-0.551787	101.474044
-166.059485	624.032786	-463.810859	861.688923	0.472189	0.974138	14.496292
-272.111306	590.462426	-559.181201	777.000059	1.235151	2.500064	15726.18793
-363.666834	528.662444	-697.277457	641.955655	-0.290774	2.500064	22182.37861
-454.4594	444.736543	-779.677432	513.014952	1.235151	1.737101	22201.45268
-533.807524	354.70694	-833.084824	338.296485	-0.290774	-1.31475	22223.5786
-616.2075	247.892157	-926.166278	178.837273	0.472189	-0.551787	22221.28971
-658.17045	133.447746	-948.292197	14.037322	3.52404	0.211176	22221.28971
-683.348221	53.336659	-898.699619	-181.281138	2.761077	0.211176	22209.84527
-680.29637	-70.263304	-859.025557	-305.644064	1.235151	0.211176	22220.52675
-664.274152	-196.915119	-817.062607	-513.932892	-1.8167	0.211176	22217.4749
-619.259351	-306.781753	-732.373743	-597.858793	-0.290774	0.211176	22210.60823
-534.570487	-403.67802	-605.721928	-727.562458	-0.290774	0.974138	22224.34156
-496.42235	-484.55207	-469.914561	-851.925384	0.472189	1.737101	22231.20823
-379.689051	-583.737226	-328.766455	-937.377211	-0.290774	0.974138	22215.18601
-274.400194	-631.040916	-159.388727	-987.732751	-1.8167	-2.077713	22202.97861
-143.170603	-698.9446	1.59641	-1032.747553	-1.053737	0.211176	22211.3712
-32.541006	-722.596444	197.677834	-984.6809	-1.8167	0.974138	22193.82305
79.614516	-727.174221	323.566685	-979.340161	-0.290774	0.211176	22214.42305
200.925591	-685.974233	410.544437	-919.829068	-0.290774	1.737101	22221.28971
316.132965	-636.381655	621.885115	-774.103185	-1.053737	0.974138	22212.89712
412.266269	-577.633524	650.877699	-673.392104	1.998114	0.211176	22206.03046
492.377357	-489.89281	798.89247	-526.903258	1.998114	0.211176	22227.39341
553.414376	-381.552101	875.188744	-353.710717	-1.8167	-2.077713	22212.89712
615.97732	-263.292877	885.10726	-207.984834	0.472189	-1.31475	22199.16379
657.177308	-131.300323	895.788738	-17.24415	2.761077	-1.31475	22226.63045
647.258792	11.373708	887.396148	179.600236	1.235151	-0.551787	22220.52675
605.295842	106.744051	817.966539	338.296485	0.472189	0.974138	22206.03046
604.532879	194.484765	738.618414	445.874231	0.472189	0.974138	22206.03046
581.643997	328.766207	701.996203	641.192692	-1.053737	-1.31475	22235.02304
514.503276	455.418021	580.685127	782.340798	0.472189	0.211176	22224.34156
459.569959	540.106885	467.766642	852.53337	0.472189	-0.551787	22228.15638
370.303319	603.432792	337.300014	947.14075	1.998114	0.211176	22227.39341
263.488536	642.343892	165.633399	982.237035	-1.8167	-1.31475	22219.76379
155.91079	686.595731	19.144553	975.370371	1.998114	-0.551787	22230.44527
80.377479	673.625364	-114.373926	994.444439	-1.053737	-0.551787	22231.20823
-32.541006	655.314258	-242.551666	973.081483	-4.105588	-1.31475	805.68865
-121.044684	624.032786	-461.521971	862.451886	-1.8167	-0.551787	16.78518
-233.200206	580.54391	-584.358972	749.533401	1.235151	0.211176	7821.131016
-337.726101	526.373556	-722.455227	626.6964	-1.053737	0.211176	22141.94159
-426.992741	487.462456	-823.166308	457.318672	-1.053737	0.211176	22206.79342
-530.755673	376.832859	-875.810737	361.94833	1.235151	-0.551787	22196.11194
-585.68899	263.914374	-902.514433	212.407634	0.472189	-1.31475	22203.74157
-658.17045	157.862554	-907.855172	90.333596	0.472189	-0.551787	22212.89712
-674.955631	59.440361	-904.803321	-96.592275	-1.8167	0.211176	22211.3712
-695.555625	-55.767012	-864.366296	-262.155188	1.998114	1.737101	22190.00824
-671.90378	-160.292907	-791.121873	-439.162543	1.998114	0.211176	22222.81564
-625.363053	-274.737318	-707.958935	-556.658805	1.998114	0.211176	22249.51933
-562.037146	-375.448399	-639.292289	-714.592091	0.472189	-1.31475	22229.6823
-499.474201	-479.211331	-480.59604	-847.347608	-0.290774	-2.077713	22234.26008
-397.237194	-569.240934	-355.470151	-943.480913	-1.053737	-0.551787	22239.60082
-311.785368	-618.070549	-222.714634	-1002.229043	-0.290774	-0.551787	22212.13416
-180.555777	-679.870531	-65.544311	-1019.014223	-0.290774	-0.551787	22221.28971
-62.296553	-718.781631	158.766734	-973.236459	1.235151	1.737101	22232.73415
63.592299	-740.90755	295.337064	-973.999422	1.235151	0.974138	22215.94897
163.540417	-702.759413	432.670357	-879.392043	0.472189	0.974138	22224.34156
274.932977	-665.374239	609.677711	-819.117986	-1.053737	-1.31475	22213.66009
385.562574	-586.789077	661.559178	-719.169868	-2.579662	-2.077713	22193.06009
471.777363	-508.203915	759.218408	-565.051395	1.998114	0.974138	22177.03787
541.969935	-405.966909	845.433197	-404.82922	0.472189	-1.31475	22208.31935
612.162506	-300.678051	862.218377	-278.940369	-0.290774	-1.31475	22190.7712
622.843985	-183.181789	871.37393	-107.273753	-0.290774	-0.551787	22209.84527
648.021755	-41.27072	901.89244	149.081727	-0.290774	1.737101	22215.18601
625.895836	78.514429	807.28506	274.970578	0.472189	2.500064	22190.7712
609.110656	210.506983	806.522098	471.814964	1.235151	0.974138	22187.71935
573.251407	295.958809	706.573979	609.91122	-0.290774	-1.31475	22225.10453
528.236605	420.321735	628.75178	756.400065	5.049965	0.211176	22247.99341
492.377357	527.899481	493.707375	850.244482	1.235151	-0.551787	22244.94156
397.769977	579.017985	360.951859	905.177799	-0.290774	-0.551787	22244.17859
285.614455	644.63278	151.137107	943.325936	1.235151	0.974138	22232.73415
208.555219	684.306842	15.329739	979.185184	1.998114	0.211176	22231.20823
95.636734	675.15129	-66.307273	979.185184	-1.8167	-2.840675	22229.6823
-29.489155	659.129072	-270.018324	934.933346	-1.8167	-0.551787	3218.176824
-107.311354	641.580929	-385.98866	915.859277	-1.053737	-1.31475	17.548143
-230.148355	598.855016	-510.351586	818.200047	1.235151	-0.551787	12.970367
-323.992772	534.003183	-645.395991	719.777854	2.761077	0.211176	22033.60088
-403.340896	467.625425	-762.892252	558.029754	-1.8167	-2.077713	22192.29713
-490.318648	385.22545	-822.403346	422.222387	-1.8167	1.737101	22193.82305
-588.740841	266.203263	-923.87739	248.266883	-0.290774	1.737101	22193.82305
-637.570457	173.884771	-929.218129	78.126192	-0.290774	2.500064	22160.25269
-669.614892	80.040355	-907.092209	-62.258951	1.235151	1.737101	22195.34898
-688.68896	-35.929981	-959.736638	-277.414443	0.472189	1.737101	22212.13416
-684.874146	-142.744764	-867.418147	-442.977357	3.52404	0.211176	22196.11194
-641.38527	-251.085473	-735.425594	-553.606954	-0.290774	-1.31475	22226.63045
-578.822326	-365.529884	-653.788581	-685.599507	0.472189	-1.31475	22230.44527
-504.051978	-447.929859	-485.936779	-796.992067	-1.053737	-0.551787	22213.66009
-430.807555	-535.670574	-394.38125	-889.310558	1.235151	0.974138	22224.34156
-319.414995	-624.174251	-211.270193	-971.710534	0.472189	0.974138	22255.62304
-201.918734	-672.240904	-70.88505	-970.947571	3.52404	0.974138	22231.97119
-78.31877	-708.100152	127.485262	-976.28831	1.235151	0.974138	22239.60082
25.444162	-716.492743	280.077809	-985.443863	1.235151	0.974138	22243.41563
130.733019	-730.989035	401.388884	-914.488329	0.472189	-1.31475	22222.81564
255.858908	-669.952016	515.070332	-851.162421	0.472189	-1.31475	22223.5786
369.540356	-595.181667	685.973985	-757.318005	-0.290774	0.974138	22221.28971
458.806996	-547.877978	771.425812	-581.836575	-1.053737	-0.551787	22207.55638
540.444009	-432.670604	831.699868	-449.081059	-0.290774	0.974138	22218.23786
603.006954	-308.307678	916.388732	-277.414443	0.472189	0.974138	22215.18601
619.792134	-223.618814	916.388732	-111.088567	-1.8167	0.211176	22183.90454
666.332861	-78.655894	883.581334	81.178043	-3.342625	-2.077713	22179.32676
628.184724	31.21074	862.218377	254.370584	1.235151	0.974138	22170.17121
596.903252	160.151442	817.203576	393.229803	0.472189	-0.551787	22183.14158
592.325475	281.462517	750.825818	561.081605	-2.579662	-0.551787	22208.31935
532.051419	402.773593	618.070302	699.17786	-1.053737	-0.551787	22228.91934
490.851431	487.462456	486.840711	777.000059	1.998114	0.974138	22228.15638
413.029232	570.625395	398.337033	915.096315	1.235151	2.500064	22223.5786
315.370002	639.292041	218.277827	961.637042	-0.290774	2.500064	22228.15638
219.99966	664.469811	117.566746	994.444439	1.235151	0.211176	22224.34156
133.021908	683.54388	-28.922099	1001.311104	3.52404	1.737101	22237.31193
39.940454	681.254991	-183.803535	976.896296	1.235151	-0.551787	22251.04526
-72.978031	643.869817	-339.447933	935.696308	0.472189	-0.551787	26.703696
-201.155771	591.225389	-546.973798	844.903743	-0.290774	-0.551787	12.207404
-292.711299	553.840214	-628.61081	734.274146	1.235151	0.211176	21360.66775
-388.844604	503.484674	-729.321892	596.177891	2.761077	0.974138	22204.50453
-484.214946	419.558773	-809.432979	490.12607	1.235151	0.974138	22177.03787
-576.533438	325.714356	-904.040359	303.963162	-0.290774	0.211176	22199.92676
-626.888978	208.981057	-890.307029	143.740988	-0.290774	-0.551787	22222.05268
-656.644525	106.744051	-899.462582	4.881769	-1.053737	0.211176	22192.29713
-685.637109	-4.648509	-869.707035	-195.014468	0.472189	-0.551787	22213.66009
-687.925997	-110.700329	-839.951489	-368.969972	-2.579662	-1.31475	22193.82305
-657.407488	-221.329926	-784.255209	-516.22178	-1.8167	0.974138	22193.06009
-591.02973	-335.011374	-682.781165	-697.806911	-1.8167	0.974138	22203.74157
-554.407518	-438.011344	-572.151568	-800.043918	0.472189	2.500064	22221.28971
-450.644586	-522.700207	-446.262716	-909.910552	0.472189	1.737101	22211.3712
-354.511281	-598.996481	-305.877573	-999.177192	0.472189	2.500064	22222.81564
-246.933535	-668.42609	-139.551696	-1002.992006	-0.290774	0.974138	22231.20823
-118.755795	-702.759413	32.11492	-1006.043857	0.472189	-0.551787	22214.42305
0.266391	-714.966817	212.174126	-965.606832	-1.053737	-0.551787	22222.05268
120.051541	-711.152003	393.759257	-925.169807	-0.290774	0.211176	22231.20823
239.836691	-672.240904	524.988848	-861.080937	2.761077	0.974138	22240.36378
330.629257	-612.72981	656.218438	-766.473558	2.761077	1.737101	22241.12674
424.473673	-538.722425	711.151755	-648.214333	1.998114	2.500064	22212.89712
527.473643	-460.137263	836.277644	-474.258829	-0.290774	1.737101	22212.89712
574.777332	-345.692852	885.10726	-333.110723	3.52404	3.263027	22210.60823
633.525463	-222.092889	887.396148	-178.229287	1.235151	0.211176	22199.16379
640.392128	-90.100336	883.581334	5.644732	0.472189	-0.551787	22209.08231
650.310643	15.951485	903.418365	249.792808	-0.290774	-1.31475	22212.13416
620.555097	153.284778	859.166526	363.474256	0.472189	0.974138	22220.52675
604.532879	257.04771	766.848035	508.437176	-0.290774	-1.31475	22222.81564
556.466227	360.047679	690.551762	691.548233	-1.8167	-0.551787	22198.40083
490.851431	470.677276	529.566624	796.83709	0.472189	2.500064	22213.66009
440.495891	558.417991	389.944443	847.192631	-1.8167	0.211176	22206.79342
313.844076	605.721681	278.551884	979.185184	-1.053737	0.211176	22209.08231
231.444101	641.580929	52.714914	937.985197	-1.053737	0.211176	22213.66009
144.466349	665.995737	-53.336907	979.185184	-0.290774	0.974138	22231.20823
48.333044	659.129072	-165.492429	962.400004	0.472189	-1.31475	22221.28971
-47.037298	649.210557	-378.359033	925.01483	-1.053737	-0.551787	65.614795
-157.666895	619.45501	-450.07753	877.71114	1.998114	2.500064	16.78518
-272.874268	579.017985	-577.492307	773.948208	1.235151	4.025989	17910.55025
-360.614983	531.714295	-693.462643	651.111208	2.761077	1.737101	22203.74157
-452.933474	462.284686	-789.595948	520.64458	2.761077	1.737101	22242.65267
-523.889009	341.736574	-868.18111	332.955746	0.472189	1.737101	22210.60823
-599.42232	250.944008	-894.884806	145.266913	-2.579662	-1.31475	22211.3712
-634.518606	125.055156	-925.403315	1.829919	0.472189	-1.31475	22216.71194
-679.533407	21.292224	-892.595917	-153.051517	0.472189	-0.551787	22206.79342
-668.851929	-95.441075	-880.388514	-387.281077	1.235151	0.974138	22186.19343
-673.429705	-193.100305	-777.388544	-475.021792	-1.8167	0.211176	22228.91934
-620.785276	-309.070641	-712.536712	-592.518054	-0.290774	1.737101	22213.66009
-564.326034	-416.648387	-562.233052	-743.584675	-1.053737	0.974138	22225.10453
-466.666804	-503.626139	-417.270132	-827.510576	-1.053737	0.974138	22231.97119
-388.844604	-573.055748	-309.692386	-915.251291	-3.342625	0.974138	22191.53417
-287.37056	-633.329804	-146.418361	-1034.273478	-1.8167	-0.551787	22201.45268
-156.14097	-698.181637	9.989	-1023.592	-1.053737	-2.077713	22211.3712
-38.644708	-715.72978	183.181542	-973.236459	1.235151	0.211176	22204.50453
94.110808	-719.544593	328.144462	-996.125341	1.235151	0.211176	22222.81564
213.895958	-679.870531	450.218499	-903.80685	-1.8167	-1.31475	22231.20823
310.792225	-622.648326	643.248072	-809.962434	1.998114	1.737101	22096.92679
425.236636	-575.344636	669.188805	-697.043948	2.761077	0.974138	22215.94897
509.9255	-495.996512	763.796184	-528.429184	-0.290774	0.211176	22210.60823
564.095854	-373.159511	862.218377	-349.13294	1.998114	0.974138	22209.84527
619.029171	-254.137324	927.07021	-186.621877	1.998114	0.211176	22231.20823
650.310643	-125.196621	917.151694	-3.510821	2.761077	-1.31475	22234.26008
645.732867	-16.09295	904.181328	194.859491	1.235151	-2.077713	22186.19343
596.140289	105.981088	824.833203	328.37797	1.235151	0.211176	22202.21564
588.510662	237.973641	809.573949	501.570511	2.761077	2.500064	22236.54897
561.806966	347.077313	711.914718	665.6075	-0.290774	0.974138	22225.10453
509.9255	447.025431	574.581426	773.948208	-0.290774	0.211176	22219.00082
444.310704	547.736513	453.27035	865.503737	0.472189	-0.551787	22229.6823
361.147766	600.380941	317.462983	946.377787	1.998114	-0.551787	22228.91934
268.066312	646.921668	143.507479	972.31852	1.235151	-0.551787	22216.71194
146.755237	678.203141	16.855665	989.1037	-3.342625	-1.31475	22204.50453
75.03674	663.706849	-138.788733	981.474073	-3.342625	-1.31475	22212.89712
-47.037298	653.02537	-288.32943	936.459271	-2.579662	-0.551787	189.214759
-127.911348	612.588345	-417.270132	859.400035	-2.579662	0.211176	13.733329
-237.777982	556.892065	-562.996015	790.733388	-0.290774	0.974138	5512.405774
-357.563132	542.395773	-707.195972	638.140841	-0.290774	0.211176	22132.02307
-438.437182	463.810611	-778.91447	519.118654	-0.290774	-0.551787	22192.29713
-518.54827	361.573605	-834.610749	368.052032	-1.053737	-0.551787	22214.42305
-577.2964	261.625486	-937.610719	174.259497	0.472189	-0.551787	22192.29713
-645.200084	160.151442	-900.225545	56.763236	0.472189	-2.077713	22203.74157
-667.326003	54.099622	-878.862588	-92.014498	1.235151	-0.551787	22237.31193
-687.925997	-51.952199	-855.973706	-271.310741	1.998114	0.974138	22216.71194
-668.851929	-161.05587	-782.729283	-439.925506	-0.290774	0.974138	22230.44527
-621.548239	-280.84102	-730.084855	-568.866209	2.761077	1.737101	22244.17859
-544.489003	-384.603952	-579.018233	-698.569874	-1.053737	0.211176	22225.10453
-475.059394	-483.789108	-466.86271	-820.643912	-0.290774	-2.077713	22225.10453
-391.896455	-567.715009	-336.396082	-919.829068	-1.8167	-1.31475	22228.15638
-292.711299	-629.51499	-198.299827	-1000.703118	1.235151	-0.551787	22212.89712
-180.555777	-696.655711	-8.322105	-1031.98459	1.998114	-0.551787	22223.5786
-60.770627	-724.885333	145.796367	-983.154975	-1.8167	-1.31475	22230.44527
77.325628	-723.359407	322.04076	-980.103124	-2.579662	-0.551787	22215.18601
187.955225	-714.966817	455.559239	-876.340192	-2.579662	-0.551787	22200.68972
292.48112	-649.352022	586.025867	-812.251322	-1.053737	0.211176	22214.42305
390.14035	-584.500189	655.455476	-713.066166	-1.053737	-1.31475	22174.74899
487.036618	-500.574288	776.766551	-539.110662	-0.290774	-1.31475	22204.50453
549.599562	-405.203946	852.299862	-401.014407	0.472189	-0.551787	22215.94897
609.110656	-279.315094	874.425781	-249.184822	-0.290774	0.211176	22198.40083
637.340277	-174.026237	882.055409	-50.81451	-0.290774	-0.551787	22204.50453
633.525463	-37.455907	909.522067	141.452099	1.235151	-1.31475	22215.94897
642.681016	80.040355	854.58875	303.2002	-0.290774	0.211176	22208.31935
599.955103	224.240312	787.448029	444.348306	-1.8167	-0.551787	22210.60823
568.67363	321.899542	724.885085	641.192692	1.235151	-0.551787	22252.57118
501.53291	417.269885	630.277705	733.511183	1.235151	-2.077713	22246.46748
477.118102	519.506891	499.811077	840.325966	2.761077	-0.551787	22233.49712
375.644058	608.773531	375.448151	928.066681	1.235151	-1.31475	22239.60082
289.429269	648.447594	152.663032	955.53334	-0.290774	-0.551787	22235.02304
181.08856	676.677215	76.366758	986.814812	1.235151	0.974138	22216.71194
87.244143	678.203141	-100.640597	995.970365	0.472189	0.211176	22091.58605
6.370093	656.077221	-238.736852	960.111116	0.472189	0.211176	4480.117191
-128.674311	643.106855	-373.781256	903.651874	-1.053737	-0.551787	20.599994
-213.363175	600.380941	-517.218251	824.303749	-0.290774	-1.31475	12.207404
-328.570548	536.292071	-637.766363	695.363046	-1.053737	0.211176	22070.22309
-406.392747	474.49209	-759.840401	551.163089	-2.579662	-2.077713	22183.14158
-496.42235	365.388418	-841.477414	416.118685	-3.342625	0.211176	22179.32676
-562.037146	277.647704	-940.66257	253.607622	-2.579662	0.211176	22205.2675
-627.651941	202.114393	-926.166278	95.674335	-1.8167	-0.551787	22188.48232
-674.955631	67.832951	-898.699619	-66.836728	0.472189	0.974138	22199.92676
-678.007482	-12.278136	-910.14406	-256.051487	-1.053737	-1.31475	22202.21564
-684.111184	-143.507727	-830.795936	-405.592183	0.472189	-1.31475	22205.2675
-631.466755	-261.766951	-743.818184	-555.132879	-1.8167	-1.31475	22222.05268
-584.163065	-372.396548	-627.084885	-673.392104	0.472189	-0.551787	22229.6823
-506.340866	-447.929859	-484.410853	-790.125402	2.761077	-0.551787	22237.31193
-410.207561	-534.144648	-349.366449	-880.917968	2.761077	-0.551787	22248.75637
-298.815001	-624.174251	-228.818336	-989.258677	0.472189	-0.551787	22237.31193
-195.815032	-658.507574	-49.522093	-1015.19941	1.998114	0.974138	22225.86749
-74.503957	-714.203854	130.537113	-986.206826	1.998114	0.974138	22232.73415
39.940454	-708.100152	276.262995	-986.969789	-1.8167	-0.551787	22232.73415
156.673753	-708.863115	407.492586	-923.643881	0.472189	-1.31475	22217.4749
278.74779	-657.744612	539.48514	-822.169837	-0.290774	-2.077713	22221.28971
379.458872	-604.33722	650.114737	-748.162452	0.472189	-0.551787	22228.15638
448.125518	-517.359468	732.514712	-580.31065	1.998114	0.211176	22195.34898
543.49586	-418.937275	879.76652	-412.458848	-0.290774	-0.551787	22201.45268
583.169922	-302.966939	880.529483	-278.177406	-1.8167	0.974138	22200.68972
635.814351	-199.204007	904.181328	-110.325604	-0.290774	0.974138	22195.34898
644.206941	-74.841081	905.707253	110.93359	-1.053737	0.211176	22171.69713
629.710649	67.832951	865.270228	262.000212	-1.053737	-1.31475	22197.63787
600.718065	167.018107	821.01839	435.192753	0.472189	-1.31475	22213.66009
583.169922	300.536586	747.011004	575.577897	-0.290774	-1.31475	22219.76379
549.599562	405.062481	625.699929	692.311195	0.472189	-0.551787	22228.15638
484.747729	515.692078	473.870344	803.703755	0.472189	-1.31475	22231.20823
421.421822	559.943916	358.662971	905.940762	-1.053737	-0.551787	22215.94897
323.762592	634.714265	177.840802	931.881495	-1.8167	0.211176	22225.10453
213.132995	661.41796	68.737131	999.785178	1.998114	0.211176	22255.62304
131.495982	678.966103	-61.729497	970.029632	3.52404	1.737101	22236.54897
16.288609	680.492029	-184.566498	940.274085	0.472189	0.211176	22239.60082
-90.526174	653.02537	-348.603486	937.222234	1.235151	-0.551787	26.703696
-204.970585	604.958718	-485.173816	855.585221	-0.290774	-2.077713	14.496292
-277.452045	579.017985	-611.062668	721.303779	-1.053737	-0.551787	21631.51952
-392.659418	494.329121	-718.640413	605.333443	0.472189	-0.551787	22196.11194
-474.296431	407.351369	-817.825569	472.577927	-1.053737	0.974138	22198.40083
-567.377885	312.74399	-888.018141	277.259467	1.235151	2.500064	22211.3712
-620.022314	206.692169	-936.084793	117.800255	-0.290774	0.974138	22209.08231
-668.851929	105.218125	-899.462582	-16.481187	-4.868551	-1.31475	22180.08972
-673.429705	5.270007	-924.640352	-211.799648	-2.579662	-0.551787	22186.19343
-705.47414	-119.09292	-849.870004	-394.147742	-2.579662	-2.077713	22176.27491
-664.274152	-228.196591	-752.210774	-504.777339	-1.053737	0.974138	22204.50453
-613.918612	-340.352113	-646.158953	-658.132849	-1.053737	0.974138	22212.13416
-547.540854	-415.885424	-540.107133	-822.169837	-0.290774	0.211176	22230.44527
-459.037176	-502.100213	-403.536803	-897.703148	-1.8167	0.974138	22222.05268
-354.511281	-587.55204	-318.847939	-1025.880888	-2.579662	0.974138	22210.60823
-239.303908	-657.744612	-83.855416	-980.866087	-1.053737	0.974138	22226.63045
-107.311354	-701.996451	49.663063	-1021.303112	1.235151	-0.551787	22222.81564
24.681199	-717.255705	232.011157	-987.732751	2.761077	-0.551787	22244.94156
126.918206	-698.181637	389.181481	-924.406844	1.998114	-2.077713	22250.2823
239.836691	-670.714978	524.988848	-840.480943	1.235151	0.974138	22245.70452
334.44407	-611.966848	653.92955	-771.051334	0.472189	0.974138	22215.94897
422.184785	-557.796493	754.640632	-616.932861	2.761077	0.211176	22229.6823
520.606978	-453.270598	829.41098	-465.866239	1.235151	0.974138	22220.52675
585.458811	-338.826188	878.240595	-315.56258	1.235151	1.737101	22193.06009
629.710649	-232.011405	913.336881	-126.347821	0.472189	0.211176	22215.18601
643.443979	-101.544777	915.625769	62.103975	1.235151	2.500064	22221.28971
607.58473	31.21074	891.973924	248.266883	-1.8167	-0.551787	22183.14158
619.792134	161.677368	853.825787	367.289069	-1.053737	-1.31475	22210.60823
590.036587	260.862523	769.136924	548.111238	-2.579662	-0.551787	22209.84527
553.414376	360.047679	648.588811	641.192692	-2.579662	0.974138	22193.06009
503.821798	468.388388	517.35922	791.496351	-2.579662	0.211176	22209.84527
443.547742	566.810581	424.277766	883.814842	-0.290774	1.737101	22221.28971
322.236666	628.610563	246.507449	943.325936	-0.290774	1.737101	22208.31935
234.495952	655.314258	117.566746	982.999998	1.235151	0.211176	22224.34156
137.599684	676.677215	-2.218404	1004.362955	1.235151	0.974138	22235.786
39.177491	676.677215	-143.36651	966.977781	0.472189	0.974138	22215.94897
-59.244702	643.106855	-333.344231	937.222234	0.472189	0.211176	47.30369
-188.185405	606.484643	-476.018263	863.214848	-0.290774	0.974138	12.207404
-287.37056	571.388357	-596.566376	781.577836	1.235151	1.737101	16925.56536
-377.400163	538.58096	-716.351525	630.511214	1.998114	1.737101	22196.11194
-459.037176	444.736543	-832.321861	499.281623	2.761077	1.737101	22212.13416
-530.755673	345.551387	-845.292228	298.622423	0.472189	-0.551787	22212.89712
-616.2075	224.240312	-907.092209	175.02246	2.761077	0.974138	22206.03046
-670.377854	141.077374	-907.092209	13.27436	2.761077	0.211176	22198.40083
-700.896364	12.899634	-890.307029	-159.155219	0.472189	-0.551787	22202.21564
-677.244519	-84.759596	-863.603333	-327.007021	-1.8167	0.211176	22202.21564
-665.037115	-193.863268	-779.677432	-460.5255	-2.579662	0.974138	22228.15638
-611.629724	-302.203976	-675.151537	-640.584706	-0.290774	3.263027	22223.5786
-565.088997	-409.01876	-575.966382	-764.184669	-1.8167	2.500064	22196.87491
-478.111245	-506.67799	-434.055313	-862.606862	0.472189	1.737101	22214.42305
-378.163126	-586.789077	-393.618288	-1026.643851	-1.053737	1.737101	22206.03046
-267.533529	-653.929798	-129.633181	-1002.229043	-1.053737	0.211176	22204.50453
-140.881715	-700.470525	16.855665	-1043.429031	-2.579662	0.211176	22218.23786
-30.252118	-715.72978	206.070424	-974.762385	-0.290774	0.974138	22231.97119
104.792286	-703.522376	357.900008	-951.11054	-0.290774	-1.31475	22219.76379
213.895958	-693.60386	467.766642	-893.125372	1.998114	1.737101	22229.6823
310.029263	-616.544624	616.544376	-812.251322	-1.053737	0.974138	22228.91934
435.155152	-586.789077	736.329526	-662.710625	-2.579662	0.974138	22180.85269
511.451425	-467.003928	803.470247	-510.881041	2.761077	0.974138	22238.07489
591.562513	-357.900256	856.114676	-384.992189	1.998114	1.737101	22231.97119
622.843985	-245.744734	927.833173	-195.77743	-0.290774	-1.31475	22211.3712
639.629165	-114.515143	903.418365	-1.984895	-0.290774	0.211176	22217.4749
636.577314	-3.122584	897.314663	186.466901	1.235151	-0.551787	22224.34156
623.606948	105.981088	850.010974	351.266852	-0.290774	-1.31475	22200.68972
605.295842	244.077343	793.551731	500.807548	-1.053737	1.737101	22222.05268
557.992152	336.395834	710.388793	645.770468	-1.053737	0.974138	22226.63045
512.977351	443.97358	589.077718	775.474134	-1.8167	0.974138	22212.89712
431.340338	528.662444	436.48517	875.422252	1.235151	0.974138	22225.10453
358.858878	595.040202	290.759287	917.385203	-0.290774	0.211176	22224.34156
254.332983	636.24019	148.848218	985.288886	-2.579662	-0.551787	22191.53417
171.933007	655.314258	16.855665	950.1926	-2.579662	0.211176	22198.40083
75.03674	679.729066	-168.54428	931.881495	-4.105588	-1.31475	22215.18601
-73.740994	665.995737	-289.092393	951.718526	-2.579662	-0.551787	244.148076
-149.274305	620.217973	-440.921977	883.814842	-1.053737	0.974138	16.022217
-243.881684	590.462426	-562.996015	807.518569	-0.290774	1.737101	10039.82666
-352.222393	534.003183	-700.329308	661.029723	-1.053737	0.211176	22156.43788
-440.72607	458.469872	-797.225575	533.614946	1.998114	1.737101	22207.55638
-528.466785	359.284717	-845.292228	335.244635	1.998114	0.211176	22200.68972
-592.555655	250.181045	-935.321831	208.59282	0.472189	-0.551787	22199.16379
-632.229717	157.099591	-902.514433	77.363229	2.761077	-0.551787	22223.5786
-674.192668	51.047771	-869.707035	-133.214486	2.761077	-0.551787	22235.02304
-661.985264	-64.159602	-923.87739	-332.34776	1.235151	0.974138	22211.3712
-674.192668	-155.715131	-812.48483	-456.710686	1.235151	1.737101	22228.15638
-630.703792	-300.678051	-734.662631	-567.340283	-1.053737	0.211176	22229.6823
-568.140848	-390.707654	-591.225636	-744.347638	0.472189	0.974138	22226.63045
-484.977909	-473.870592	-454.655306	-844.295757	1.998114	0.211176	22216.71194
-393.422381	-550.929829	-330.29238	-903.80685	-1.053737	-1.31475	22228.15638
-290.422411	-636.381655	-183.803535	-986.206826	1.235151	-0.551787	22229.6823
-174.452075	-687.500159	-14.425807	-1031.98459	0.472189	-0.551787	22219.76379
-46.274335	-731.751997	179.366728	-981.629049	-2.579662	-0.551787	22204.50453
77.325628	-724.885333	300.677803	-986.969789	2.761077	2.500064	22216.71194
184.903374	-701.233488	453.27035	-898.466111	-1.8167	0.974138	22196.11194
290.955194	-656.981649	555.507357	-861.080937	-3.342625	-0.551787	22210.60823
377.932946	-595.94463	695.892501	-711.54024	-3.342625	-1.31475	22219.76379
484.747729	-477.685406	798.129508	-521.562519	1.998114	-1.31475	22202.21564
548.836599	-396.048393	857.640601	-384.992189	0.472189	-0.551787	22212.89712
605.295842	-277.789169	889.685036	-230.110754	2.761077	-1.31475	22222.05268
636.577314	-161.05587	912.573918	-56.155249	2.761077	0.974138	22195.34898
629.710649	-32.87813	891.210961	145.266913	0.472189	0.211176	22192.29713
639.629165	96.062572	853.062825	299.385386	1.998114	-0.551787	22228.91934
597.666214	208.981057	792.788768	460.370523	-0.290774	-0.551787	22231.97119
594.614364	306.640288	693.603613	609.148257	0.472189	0.211176	22233.49712
530.525494	436.343953	635.618445	733.511183	0.472189	-0.551787	22241.12674
465.673661	535.529109	492.18145	850.244482	2.761077	0.211176	22227.39341
390.14035	596.566128	357.900008	934.170383	1.235151	-0.551787	22223.5786
268.066312	656.077221	132.063038	970.792594	-0.290774	-2.840675	22224.34156
186.429299	665.232774	58.055653	996.733327	-0.290774	-1.31475	22219.76379
79.614516	675.914252	-73.936901	1005.88888	-0.290774	0.211176	22220.52675
-11.941012	659.892035	-247.129442	941.037048	-1.053737	0.974138	2330.088198
-112.652094	631.662414	-395.907176	899.83706	-1.053737	0.211176	16.78518
-225.570579	587.410575	-520.270102	808.281531	-1.8167	-1.31475	12.970367
-315.600182	563.75873	-733.899668	660.26676	-0.290774	0.211176	22023.68236
-431.570518	468.388388	-789.595948	529.800132	-1.8167	-1.31475	22173.22306
-507.103829	385.988412	-822.403346	393.229803	-1.053737	-1.31475	22192.29713
-575.007512	282.988443	-928.455166	232.244665	-1.053737	-0.551787	22209.84527
-639.096382	175.410697	-912.432949	90.333596	-0.290774	0.974138	22201.45268
-669.614892	67.832951	-892.595917	-53.866361	0.472189	1.737101	22164.83047
-681.822295	-20.670726	-888.018141	-249.184822	1.998114	0.974138	22199.92676
-681.059333	-138.929951	-791.121873	-408.644034	0.472189	-0.551787	22225.86749
-634.518606	-249.559548	-737.714482	-545.977327	1.998114	0.211176	22234.26008
-568.140848	-378.50025	-632.425624	-694.75506	2.761077	0.974138	22249.51933
-503.289015	-470.818741	-530.188617	-821.406875	1.998114	0.211176	22250.2823
-419.363114	-553.98168	-372.255331	-938.140173	3.52404	-0.551787	22226.63045
-301.866852	-632.566841	-246.366479	-1015.962373	1.998114	-0.551787	22238.07489
-185.133554	-669.952016	-56.388758	-1039.614217	-1.8167	-1.31475	22235.02304
-85.185435	-718.018668	135.114889	-979.340161	-0.290774	0.211176	22213.66009
40.703417	-720.307556	279.314846	-973.999422	-0.290774	0.974138	22224.34156
155.91079	-699.707562	420.462953	-905.332776	1.235151	0.211176	22233.49712
274.170014	-653.929798	549.403655	-822.9328	-1.053737	-2.077713	22213.66009
364.96258	-586.789077	681.396209	-705.436539	-1.053737	-2.077713	22201.45268
472.540326	-516.596505	779.055439	-571.155097	-1.053737	0.211176	22202.21564
549.599562	-431.907642	849.248011	-432.295879	-2.579662	-1.31475	22180.08972
602.243991	-312.122492	880.529483	-349.13294	-1.053737	-0.551787	22173.22306
635.051389	-183.944752	914.099844	-84.384871	-0.290774	-0.551787	22212.89712
647.258792	-69.500342	870.610968	112.459515	-0.290774	0.974138	22196.87491
641.15509	64.7811	878.240595	275.733541	0.472189	0.211176	22196.87491
610.636581	181.514399	835.514682	455.029784	1.235151	-0.551787	22231.97119
586.984736	299.01066	763.796184	601.51863	0.472189	-2.077713	22218.23786
532.814382	395.143965	627.988817	709.096376	1.235151	-0.551787	22222.05268
473.303288	511.114301	502.099966	802.940792	-1.053737	-2.077713	22228.91934
406.92553	590.462426	411.3074	923.488905	1.235151	0.974138	22245.70452
279.510753	608.010569	158.766734	937.222234	0.472189	0.974138	22237.31193
207.792256	652.262407	59.581578	960.111116	-0.290774	-0.551787	22241.12674
119.288578	682.017954	-38.840615	980.71111	0.472189	0.211176	22235.786
26.207125	659.892035	-215.84797	955.53334	2.761077	0.211176	9748.374889
-89.763211	638.529078	-352.4183	933.40742	-1.053737	-2.840675	21.362957
-191.237255	594.277239	-505.010847	833.459302	-1.053737	-2.077713	12.207404
-288.896486	561.469842	-636.240438	735.800071	-0.290774	-0.551787	21498.00104
-394.948306	494.329121	-734.662631	599.992704	-0.290774	-1.31475	22207.55638
-494.133462	403.536555	-814.010756	451.977933	2.761077	0.974138	22198.40083
-567.377885	312.74399	-888.781104	265.815025	-0.290774	0.211176	22186.95639
-629.177866	193.721803	-893.35888	107.118776	-1.053737	0.974138	22188.48232
-685.637109	97.588498	-897.936657	-46.999697	-1.8167	1.737101	22183.90454
-687.163034	-22.959615	-981.862558	-268.25889	-0.290774	0.974138	22183.90454
-686.400072	-144.27069	-874.284812	-443.74032	-2.579662	-0.551787	22208.31935
-661.222301	-230.485479	-745.344109	-537.584736	-0.290774	-0.551787	22221.28971
-587.977879	-353.32248	-657.603394	-655.843961	-0.290774	-2.077713	22214.42305
-524.651972	-429.618753	-527.136766	-785.547626	-0.290774	-0.551787	22225.86749
-441.489033	-525.752058	-385.225697	-887.784633	2.761077	2.500064	22233.49712
-340.777952	-604.33722	-262.388697	-998.41423	-1.053737	0.974138	22210.60823
-225.570579	-654.692761	-81.566528	-984.6809	1.235151	0.211176	22225.10453
-98.155802	-711.152003	105.359342	-975.525347	-1.053737	-1.31475	22251.04526
22.392311	-722.596444	202.25561	-983.917938	3.52404	-0.551787	22235.786
142.940423	-700.470525	340.351865	-975.525347	0.472189	-2.840675	22235.02304
250.518169	-663.085351	535.670326	-828.273539	0.472189	-0.551787	22242.65267
353.518139	-616.544624	666.136954	-766.473558	-0.290774	0.974138	22212.89712
441.258853	-541.774276	749.299892	-628.377302	1.235151	0.974138	22201.45268
538.155121	-449.455785	808.048023	-484.940308	0.472189	0.974138	22122.86752
596.140289	-357.137293	901.129477	-302.592214	1.998114	1.737101	22213.66009
641.15509	-213.700299	922.492434	-125.584859	-1.053737	-1.31475	22209.08231
664.806935	-81.707745	900.366514	63.6299	-1.053737	0.211176	22210.60823
624.36991	30.447777	874.425781	247.50392	0.472189	0.974138	22184.6675
600.718065	146.418113	852.299862	384.837212	-1.8167	-2.077713	22199.92676
586.984736	266.203263	756.166557	542.007536	-2.579662	-0.551787	22199.16379
541.206972	378.358785	645.53696	646.533431	-1.053737	0.211176	22215.18601
499.244021	477.543941	526.514773	815.148196	-0.290774	2.500064	22213.66009
434.392189	559.180954	425.040729	903.651874	1.235151	3.263027	22231.97119
340.547772	623.269823	242.692635	946.377787	0.472189	1.737101	22228.15638
233.732989	669.047588	121.38156	972.31852	-1.8167	-1.31475	22216.71194
139.888572	672.862401	-8.322105	996.733327	1.235151	0.974138	22230.44527
20.866385	674.388327	-182.277609	975.370371	-0.290774	0.211176	22231.97119
-54.666926	659.892035	-336.396082	948.666675	1.998114	0.211176	33.57036
-186.659479	626.321674	-469.151598	884.577805	1.998114	0.974138	13.733329
-249.985386	598.092053	-644.633028	718.251928	1.235151	-0.551787	18714.71297
-376.637201	523.321705	-711.773749	633.563065	1.235151	0.211176	22174.74899
-448.355698	431.766177	-791.884836	512.25199	-0.290774	1.737101	22204.50453
-528.466785	335.632872	-885.729253	259.711324	1.998114	0.974138	22216.71194
-607.81491	229.581051	-905.566284	172.733572	0.472189	0.211176	22191.53417
-662.748227	128.86997	-918.536651	30.05954	-0.290774	0.211176	22212.89712
-685.637109	15.951485	-897.173694	-165.258921	-0.290774	-0.551787	22216.71194
-690.214885	-87.048485	-847.581116	-333.110723	-1.8167	-0.551787	22199.92676
-670.377854	-206.833634	-761.366327	-481.888457	-1.8167	0.974138	22206.03046
-616.2075	-324.329896	-686.595979	-639.05878	-1.8167	0.974138	22209.84527
-551.355667	-424.278014	-584.358972	-796.229104	-1.053737	1.737101	22193.06009
-452.170512	-500.574288	-451.603456	-879.392043	-1.8167	2.500064	22209.08231
-385.792753	-596.707593	-400.484952	-1004.517931	-3.342625	0.211176	22214.42305
-246.933535	-669.189053	-182.277609	-1055.636435	1.235151	0.974138	22215.94897
-114.178019	-721.833482	24.485292	-1030.458665	-2.579662	-0.551787	22221.28971
3.318242	-740.144587	199.203759	-976.28831	-0.290774	-0.551787	22231.20823
101.740435	-725.648295	359.425934	-938.140173	1.998114	0.211176	22224.34156
243.651505	-672.240904	480.737009	-872.525378	-1.053737	1.737101	22218.23786
312.318151	-610.440922	637.907333	-800.806881	-0.290774	1.737101	22220.52675
421.421822	-547.115015	731.751749	-636.00693	0.472189	0.211176	22243.41563
508.399574	-476.922443	805.759135	-475.784755	-1.053737	1.737101	22222.81564
586.221773	-356.374331	833.225793	-351.421829	1.235151	2.500064	22219.00082
609.110656	-235.063256	891.210961	-176.703362	1.235151	-0.551787	22221.28971
643.443979	-117.566994	915.625769	10.222509	-0.290774	-0.551787	22205.2675
650.310643	-5.411472	865.270228	184.940975	-0.290774	-1.31475	22200.68972
623.606948	124.292194	833.988756	349.740927	1.235151	0.974138	22224.34156
603.769916	241.025492	795.077657	509.963101	2.761077	2.500064	22218.23786
540.444009	350.129164	703.522128	622.881586	0.472189	0.211176	22228.15638
502.295872	445.499506	547.87773	777.000059	0.472189	0.974138	22233.49712
448.125518	537.817997	431.907394	886.866693	-1.053737	1.737101	22194.58602
368.014431	600.380941	228.196343	885.340768	-0.290774	2.500064	22207.55638
254.332983	661.41796	120.618597	954.770377	1.235151	0.974138	22213.66009
155.91079	666.758699	-20.529509	955.53334	-2.579662	-1.31475	22198.40083
80.377479	656.840184	-147.181324	956.296302	0.472189	0.211176	22219.76379
-43.222485	653.02537	-292.144244	941.80001	-0.290774	0.211176	143.436995
-155.378007	628.610563	-437.870126	873.896327	-1.8167	0.211176	15.259255
-259.903902	585.121687	-556.892313	792.259314	-0.290774	0.974138	13790.55147
-349.933505	534.766146	-681.255239	663.318611	1.235151	1.737101	22183.90454
-431.570518	448.551357	-775.099656	527.511244	-1.053737	0.211176	22182.37861
-536.096413	347.840275	-822.403346	355.844628	0.472189	-2.077713	22222.05268
-601.711208	272.306965	-910.907023	192.570603	1.235151	-1.31475	22224.34156
-620.785276	158.625517	-941.425533	56.763236	1.998114	0.211176	22194.58602
-693.266736	62.492212	-917.773688	-161.444107	1.998114	0.211176	22206.79342
-686.400072	-58.818863	-862.077408	-341.503313	0.472189	0.974138	22222.05268
-695.555625	-179.366976	-818.588532	-485.70327	0.472189	2.500064	22220.52675
-624.60009	-283.892871	-707.958935	-587.177314	1.235151	1.737101	22219.00082
-563.563071	-392.233579	-570.625642	-719.932831	1.235151	0.974138	22227.39341
-484.214946	-492.944661	-447.788642	-829.036502	-0.290774	1.737101	22227.39341
-406.392747	-581.448338	-312.744237	-923.643881	1.235151	1.737101	22219.00082
-293.474262	-642.485357	-183.040572	-993.07349	-4.105588	-1.31475	22208.31935
-165.296522	-695.892749	-6.033217	-1006.043857	-1.8167	-1.31475	22206.03046
-52.378037	-715.72978	180.129691	-981.629049	-2.579662	-0.551787	22199.16379
70.458963	-720.307556	315.174095	-998.41423	-1.053737	0.211176	22216.71194
193.295964	-701.996451	447.166649	-905.332776	-1.8167	1.737101	22220.52675
301.636673	-644.774245	585.262904	-844.295757	1.235151	0.974138	22209.08231
376.407021	-582.211301	677.581395	-724.510607	-0.290774	-1.31475	22194.58602
489.325506	-486.840959	796.603582	-548.266215	0.472189	-1.31475	22225.86749
551.88845	-393.759505	880.529483	-376.599599	-0.290774	0.211176	22202.21564
612.162506	-289.996573	875.188744	-195.014468	-0.290774	-1.31475	22199.16379
661.755084	-145.796615	914.862806	-20.296001	4.287002	-0.551787	22223.5786
644.969904	-24.48554	859.166526	165.866907	1.235151	-0.551787	22215.94897
632.7625	102.166274	828.648017	313.881678	2.761077	0.974138	22218.23786
615.97732	228.818089	792.025806	482.496443	1.998114	1.737101	22244.94156
555.703264	326.477319	705.048054	631.274176	1.998114	-0.551787	22225.10453
513.740313	429.477288	580.685127	759.451916	0.472189	-0.551787	22226.63045
467.199586	520.269854	490.655525	855.585221	0.472189	-1.31475	22229.6823
376.407021	586.647612	350.270381	909.755575	-0.290774	-0.551787	22214.42305
281.799641	645.395743	191.574132	973.844445	-2.579662	-0.551787	22221.28971
188.718187	665.232774	40.50751	982.999998	-0.290774	0.211176	22231.20823
71.221926	662.943886	-88.433193	986.814812	3.52404	0.211176	22223.5786
-25.674342	647.684631	-239.499815	948.666675	-1.053737	0.974138	1226.844081
-114.178019	616.403159	-393.618288	873.133364	-1.053737	0.974138	16.78518
-243.881684	572.15132	-599.618226	732.74822	-1.8167	0.974138	13.733329
-316.363144	548.499475	-677.440426	645.770468	-1.053737	-1.31475	22084.71938
-411.733486	464.573574	-781.966321	567.948269	-0.290774	-1.31475	22207.55638
-511.681605	379.88471	-860.551483	365.763144	-0.290774	-0.551787	22192.29713
-581.874177	288.329182	-929.218129	214.696522	-1.8167	-1.31475	22205.2675
-638.333419	175.410697	-902.514433	92.622484	-2.579662	-2.077713	22213.66009
-680.29637	74.699616	-888.018141	-84.384871	1.998114	0.974138	22210.60823
-674.955631	-32.87813	-858.262594	-266.732965	-1.053737	1.737101	22189.24528
-666.563041	-139.692913	-770.52188	-403.303295	3.52404	2.500064	22251.80822
-633.755643	-251.085473	-734.662631	-565.051395	0.472189	0.211176	22247.99341
-566.614922	-370.10766	-643.870065	-729.088383	1.235151	-1.31475	22231.97119
-507.866791	-452.507636	-482.884928	-819.117986	1.998114	-1.31475	22238.07489
-410.970524	-524.226133	-369.966443	-954.162391	2.761077	0.211176	22239.60082
-320.177958	-616.544624	-263.15166	-1062.503099	1.235151	-0.551787	22214.42305
-172.163187	-682.922382	-64.018385	-989.258677	-1.053737	-0.551787	22223.5786
-92.0521	-714.203854	145.796367	-981.629049	-1.053737	0.974138	22228.91934
50.621932	-724.885333	278.551884	-938.140173	-0.290774	0.974138	22215.94897
162.777454	-718.781631	438.011096	-900.754999	-3.342625	-1.31475	22221.28971
274.932977	-670.714978	578.396239	-819.880949	-2.579662	-1.31475	22206.03046
380.221834	-595.94463	640.196221	-721.458756	-0.290774	-0.551787	22190.00824
454.992183	-518.885394	772.188774	-558.18473	-1.8167	-1.31475	22178.5638
543.49586	-424.278014	818.729501	-430.769953	-0.290774	-0.551787	22199.92676
619.029171	-296.863237	863.744303	-310.221841	-1.8167	-1.31475	22188.48232
651.836569	-194.62623	853.825787	-110.325604	1.235151	-1.31475	22210.60823
635.814351	-64.922565	865.270228	96.437298	-0.290774	-2.077713	22211.3712
635.051389	76.988504	820.255427	270.392802	-0.290774	0.211176	22212.13416
609.110656	192.195877	819.492464	433.666828	1.235151	0.974138	22223.5786
580.118072	294.432884	730.988787	571.00012	-0.290774	-1.31475	22230.44527
533.577345	414.218034	622.648078	721.303779	5.049965	-0.551787	22235.02304
493.903282	502.721711	486.077748	828.118563	1.235151	-3.603638	22242.65267
409.977381	579.017985	344.166679	926.540756	0.472189	-0.551787	22248.75637
289.429269	623.269823	211.411163	936.459271	4.287002	0.211176	22235.786
202.451517	669.81055	73.314907	984.525924	1.998114	0.211176	22231.97119
108.6071	672.099439	-51.810981	986.051849	0.472189	0.211176	22233.49712
0.266391	643.869817	-235.685001	918.148166	-1.8167	-1.31475	13520.46266
-101.207653	640.817966	-356.996076	934.170383	1.235151	-1.31475	22.888882
-201.918734	596.566128	-494.329369	842.614855	-0.290774	-1.31475	12.207404
-304.918703	557.655028	-639.292289	695.363046	-1.053737	-1.31475	21755.11948
-414.022375	507.299487	-741.529296	585.496412	-0.290774	-0.551787	22188.48232
-499.474201	392.855077	-841.477414	438.244604	-4.105588	-0.551787	22187.71935
-578.059363	302.062511	-921.588501	255.133547	-3.342625	0.211176	22190.7712
-664.274152	210.506983	-926.166278	113.222478	-1.8167	-0.551787	22153.38603
-677.244519	76.225541	-950.581085	-69.888579	-2.579662	-1.31475	22190.00824
-694.792662	-25.248503	-941.425533	-217.90335	1.235151	-0.551787	22206.79342
-659.696376	-138.166988	-823.929271	-382.703301	-0.290774	-2.077713	22212.89712
-646.726009	-220.566964	-764.418178	-534.532886	-0.290774	-1.31475	22223.5786
-604.000096	-346.455815	-685.833016	-680.258768	-0.290774	-0.551787	22231.97119
-529.992711	-450.218747	-508.062698	-781.732812	-1.8167	-2.077713	22211.3712
-443.014959	-531.092797	-394.38125	-874.814266	1.998114	0.211176	22223.5786
-326.28166	-598.233518	-265.440548	-985.443863	1.998114	0.211176	22256.386
-218.703914	-656.218686	-58.677646	-979.340161	1.235151	0.974138	22228.91934
-85.948398	-720.307556	96.966752	-991.547565	1.998114	0.974138	22237.31193
16.288609	-710.389041	259.477815	-974.762385	1.998114	0.974138	22241.88971
137.599684	-691.314972	384.603704	-913.725366	-0.290774	-0.551787	22224.34156
256.621871	-668.42609	482.262934	-870.23649	0.472189	-0.551787	22215.94897
355.807027	-602.048332	658.507327	-747.399489	-0.290774	-1.31475	22198.40083
447.362555	-524.989096	766.848035	-598.621755	-0.290774	-2.077713	22212.13416
537.392158	-443.352083	795.840619	-463.577351	-0.290774	-0.551787	22212.89712
591.562513	-325.855821	887.396148	-315.56258	-0.290774	0.974138	22208.31935
631.236575	-218.278075	916.388732	-131.68856	-2.579662	-0.551787	22193.06009
633.525463	-86.285522	917.151694	81.941006	-1.8167	-0.551787	22183.90454
635.051389	41.892218	876.714669	220.037261	-1.053737	-0.551787	22168.64528
627.421761	166.255144	838.566533	401.622393	-1.053737	-0.551787	22214.42305
576.303258	278.410666	754.640632	555.740866	-1.8167	-0.551787	22208.31935
548.073637	379.121748	655.455476	672.474164	-0.290774	-0.551787	22229.6823
509.9255	485.173568	470.818493	794.548202	-1.053737	-0.551787	22231.20823
410.740344	550.788363	361.714822	862.451886	-1.053737	0.974138	22204.50453
340.547772	627.8476	222.092641	945.614824	-1.8167	-0.551787	22218.23786
236.78484	667.521662	77.129721	973.081483	1.998114	0.211176	22227.39341
132.258945	667.521662	0.833447	1019.62221	1.998114	0.211176	22235.786
16.288609	670.573513	-192.959088	985.288886	2.761077	-0.551787	22251.04526
-68.400255	643.869817	-337.922008	935.696308	1.235151	0.211176	38.9111
-173.689113	595.040202	-471.440487	861.688923	1.998114	0.974138	15.259255
-302.629815	563.75873	-643.870065	756.400065	1.235151	-1.31475	21042.51228
-381.214977	500.432823	-716.351525	628.222326	-0.290774	0.974138	22207.55638
-455.985325	431.003214	-834.610749	478.681629	1.235151	2.500064	22178.5638
-542.200114	316.558803	-872.758886	312.355752	0.472189	1.737101	22208.31935
-612.392686	222.714387	-904.040359	178.837273	0.472189	0.211176	22219.76379
-660.459339	109.032939	-936.847756	-9.614523	0.472189	0.974138	22197.63787
-673.429705	20.529261	-888.781104	-177.466325	-0.290774	0.211176	22209.08231
-709.288954	-103.833665	-874.284812	-313.273692	0.472189	-0.551787	22208.31935
-671.90378	-224.381777	-785.018172	-498.673637	-0.290774	0.974138	22191.53417
-610.103798	-328.144709	-707.195972	-632.192116	-1.8167	0.211176	22201.45268
-549.066779	-419.700238	-591.988599	-825.221688	-1.8167	-0.551787	22219.76379
-459.037176	-518.885394	-434.818275	-883.206856	1.998114	0.211176	22214.42305
-362.140909	-581.448338	-349.366449	-996.888304	1.998114	1.737101	22220.52675
-261.429827	-645.537208	-142.603547	-1041.903106	-0.290774	-1.31475	22231.97119
-133.252087	-703.522376	23.72233	-1022.829037	3.52404	0.211176	22222.81564
-13.466938	-707.33719	225.907455	-969.421646	1.998114	-0.551787	22222.81564
103.266361	-701.233488	376.211114	-937.377211	-0.290774	-0.551787	22229.6823
231.444101	-678.344606	532.618475	-845.058719	1.998114	0.211176	22249.51933
349.703325	-611.203885	634.855482	-784.0217	2.761077	0.211176	22230.44527
435.918114	-551.692791	737.092489	-638.295818	1.998114	2.500064	22220.52675
522.895866	-465.478002	849.248011	-482.651419	1.998114	3.263027	22225.10453
561.044003	-357.137293	869.085042	-366.681083	2.761077	1.737101	22209.84527
630.473612	-242.692883	911.047993	-173.651511	1.998114	0.974138	22203.74157
638.10324	-127.48551	916.388732	21.66695	0.472189	0.211176	22208.31935
654.125457	12.899634	898.077626	192.570603	-0.290774	-1.31475	22207.55638
619.792134	121.240343	839.329495	366.526107	-1.053737	-2.077713	22225.86749
596.903252	236.447716	756.92952	509.963101	-1.053737	0.974138	22231.97119
545.784748	350.129164	707.336942	657.977872	-2.579662	0.211176	22193.82305
506.110686	467.625425	560.085134	773.948208	-1.053737	0.211176	22209.08231
430.577375	550.025401	446.403686	863.214848	-2.579662	1.737101	22208.31935
338.258884	608.773531	279.314846	932.644458	-0.290774	0.974138	22198.40083
248.229281	659.129072	128.248225	973.844445	-1.053737	0.974138	22215.18601
154.384864	679.729066	17.618628	996.733327	-0.290774	0.974138	22194.58602
60.540448	671.336476	-172.359094	979.185184	1.998114	-1.31475	22218.23786
-39.407671	665.995737	-292.907206	921.962979	2.761077	0.974138	186.162908
-151.563193	621.743898	-463.047897	880.762991	0.472189	0.211176	13.733329
-264.481678	566.047618	-578.25527	794.548202	0.472189	0.974138	16504.40993
-354.511281	535.529109	-696.514494	634.326027	-1.053737	0.211176	22186.95639
-445.303847	456.180984	-774.336693	538.192723	1.235151	0.211176	22222.81564
-536.859375	356.232866	-845.292228	360.422405	0.472189	0.974138	22214.42305
-620.785276	240.26253	-881.151476	181.889124	1.998114	0.211176	22209.08231
-644.437121	149.469964	-889.544067	65.155826	1.998114	-0.551787	22221.28971
-677.244519	31.21074	-900.988508	-140.081151	3.52404	1.737101	22202.21564
-678.007482	-62.633677	-862.840371	-314.799617	-0.290774	0.974138	22215.94897
-677.244519	-193.863268	-787.30706	-467.392165	-1.8167	0.974138	22225.10453
-607.051947	-304.492865	-719.403376	-619.221749	-1.053737	2.500064	22219.76379
-557.459369	-394.522468	-575.966382	-732.903197	1.235151	3.263027	22222.81564
-478.111245	-486.077996	-467.625673	-840.480943	-1.8167	0.211176	22228.15638
-404.103859	-582.974264	-338.68497	-951.873503	-2.579662	-0.551787	22202.97861
-293.474262	-626.46314	-153.285025	-988.495714	-1.8167	0.211176	22197.63787
-163.770597	-682.159419	-13.662845	-1036.562366	-1.8167	-0.551787	22203.74157
-53.141	-726.411258	149.611181	-1011.384596	-0.290774	-0.551787	22215.94897
75.799702	-701.233488	309.833356	-1002.229043	-0.290774	0.211176	22215.18601
197.87374	-691.314972	496.759226	-873.288341	-0.290774	0.974138	22228.91934
304.688524	-633.329804	534.907363	-846.584645	-1.053737	1.737101	22215.94897
402.347754	-563.900195	713.440644	-704.673576	-1.8167	0.974138	22212.13416
495.429208	-480.737257	793.551731	-524.61437	0.472189	-0.551787	22203.74157
563.332891	-382.315064	856.114676	-391.095891	-0.290774	-0.551787	22215.94897
627.421761	-268.633616	920.203545	-199.592244	1.235151	-1.31475	22226.63045
657.940271	-125.959584	927.07021	-10.377485	-0.290774	-1.31475	22239.60082
654.88842	-10.752211	872.899856	166.62987	0.472189	-1.31475	22206.79342
624.36991	109.795902	862.218377	333.718709	0.472189	0.211176	22219.76379
603.006954	231.869939	817.203576	503.096437	1.235151	2.500064	22233.49712
574.01437	326.477319	689.788799	629.748251	0.472189	0.974138	22230.44527
528.999568	440.921729	586.788829	749.533401	-0.290774	0.211176	22214.42305
457.281071	527.136519	485.314785	867.792625	-0.290774	0.211176	22225.86749
362.673692	582.069836	302.203729	925.01483	1.235151	0.211176	22234.26008
276.458902	629.373525	167.159324	992.155551	-2.579662	-2.077713	22212.89712
171.170045	658.366109	68.737131	985.288886	-3.342625	-1.31475	22199.92676
83.42933	670.573513	-78.514677	1006.651843	-0.290774	0.211176	22216.71194
-17.281751	656.840184	-243.314628	947.14075	-3.342625	-0.551787	661.488693
-135.540976	639.292041	-395.144213	913.570389	-1.053737	1.737101	17.548143
-223.28169	601.143904	-574.440456	799.125979	-1.053737	1.737101	2422.40669
-340.014989	545.447624	-663.707096	699.17786	0.472189	0.211176	22124.39345
-419.363114	476.018015	-765.944103	568.711232	-0.290774	-0.551787	22175.51195
-531.518636	380.647673	-856.736669	377.207585	-1.8167	-0.551787	22207.55638
-573.481587	260.099561	-897.173694	235.296516	0.472189	-0.551787	22192.29713
-634.518606	176.17366	-908.618135	82.703969	0.472189	-2.077713	22201.45268
-685.637109	83.855169	-889.544067	-67.599691	3.52404	0.211176	22231.97119
-673.429705	-35.167018	-858.262594	-249.947785	1.235151	1.737101	22238.07489
-670.377854	-158.004019	-807.144091	-391.095891	1.235151	0.974138	22239.60082
-623.837127	-291.522498	-730.084855	-549.029178	0.472189	0.211176	22240.36378
-579.585289	-376.974325	-615.640444	-711.54024	2.761077	1.737101	22237.31193
-492.607537	-483.026145	-512.640474	-835.903167	2.761077	-0.551787	22132.02307
-406.392747	-563.137232	-392.092362	-938.903136	0.472189	0.211176	22224.34156
-313.311293	-622.648326	-215.085007	-980.103124	-1.053737	-0.551787	22225.86749
-196.577995	-693.60386	-29.685062	-1019.014223	-0.290774	-1.31475	22219.00082
-86.711361	-730.226072	165.633399	-987.732751	0.472189	0.974138	22228.91934
55.199709	-718.018668	300.677803	-965.606832	-0.290774	0.211176	22230.44527
166.592268	-709.626078	453.27035	-895.41426	-1.053737	-0.551787	22196.11194
272.644089	-662.322388	560.848096	-838.955018	-1.8167	-0.551787	22202.21564
374.881095	-579.15945	688.262873	-729.851346	-2.579662	-1.31475	22190.00824
471.0144	-516.596505	776.766551	-542.162513	-1.8167	-1.31475	22198.40083
553.414376	-425.040977	855.351713	-421.6144	-1.053737	-0.551787	22212.89712
[truncated: 28,725 more rows]
