# Supplementary material for: Dynamic analysis of slant cracked rotor system considering nonlinear oil film force
Source: PLoS One. 2024 Jan 25;19(1):e0294293. doi: 10.1371/journal.pone.0294293 (PMC10810477; doi:10.1371/journal.pone.0294293)
Supplement: S1 File — These data were measured by two eddy current sensors, model WT0150. (ZIP) [file pone.0294293.s001.zip › 2021.3.18 Test data for plain bearings/2021.3.18 (P=0.2Mpa, Z=8.1g Clockwise162°+4.0g)/1400.csv]

1024	30720	7	0	3
8	8	8	8	10	10	1
3	3	3	3	1	1	4
2	1	4	3	0	0	0
0	0	0	0	-0.00009	-0.000045	20731.5293
115.244429	-580.60158	398.59811	-647.949979	-0.742655	-0.231427	22212.89712
208.325883	-547.794182	435.983284	-567.838891	-0.742655	-0.994389	22225.86749
297.592523	-507.357157	516.857334	-532.742605	-0.742655	-0.994389	22212.13416
357.866579	-475.312722	561.109173	-448.053742	0.020308	0.531536	22225.86749
413.562859	-407.409039	644.272111	-335.135256	-0.742655	0.531536	22231.97119
453.999884	-358.579423	628.249894	-248.920467	0.020308	-0.231427	22212.13416
490.622096	-266.260932	675.553583	-210.77233	0.78327	-0.231427	22222.81564
539.451711	-178.520217	719.042459	-54.364969	0.78327	-0.994389	22253.33415
556.999854	-94.594316	706.072093	41.768336	3.835121	0.531536	22238.07489
533.348009	-9.14249	643.509148	156.975709	3.835121	0.531536	22212.13416
530.296158	64.864896	626.723968	250.820125	3.072159	0.531536	22228.15638
505.118388	141.924132	590.864719	341.612691	-2.268581	-0.231427	22219.00082
479.177654	223.561145	518.383259	381.286753	0.78327	-0.231427	22193.82305
443.318406	288.412978	441.324023	480.471909	-1.505618	-0.231427	22209.08231
391.43694	362.420363	343.664793	559.057071	0.020308	-0.231427	22209.08231
351.762877	426.509233	246.768525	613.990388	0.020308	-0.231427	22118.28974
305.22215	485.257364	141.479667	655.953339	-1.505618	-0.231427	22199.92676
235.029579	501.279581	47.635251	678.079258	-2.268581	0.531536	22193.82305
152.629603	529.509202	-42.394352	685.708885	-3.794506	-0.994389	22195.34898
78.622218	556.975861	-156.838763	714.701469	-2.268581	-0.994389	22209.84527
9.955571	539.427718	-239.238738	685.708885	-0.742655	0.531536	22220.52675
-45.740709	527.983277	-280.438726	668.923705	-2.268581	0.531536	9987.182226
-109.066616	520.35365	-382.675733	637.642233	0.78327	0.531536	20.599994
-175.444374	485.257364	-498.646069	554.479295	0.78327	0.531536	10.681478
-234.955467	466.183295	-587.912709	474.368207	0.020308	-0.231427	13403.72936
-299.044337	437.190711	-569.601603	457.583027	0.78327	-0.231427	22180.85269
-341.007288	397.516649	-594.779374	356.108983	0.78327	1.294499	22219.76379
-406.622083	324.272226	-688.62379	252.346051	2.309196	0.531536	22225.86749
-463.081326	266.287058	-651.238616	159.264597	2.309196	2.057462	22243.41563
-501.992425	177.020418	-654.290467	85.257212	0.78327	-0.994389	22244.17859
-527.933158	113.694511	-659.631206	1.33131	0.020308	-0.231427	22216.71194
-556.925742	62.576007	-602.409001	-106.246435	0.78327	0.531536	22222.81564
-563.792407	-29.742484	-569.601603	-184.831597	-0.742655	0.531536	22223.5786
-551.585003	-96.120242	-503.223845	-293.935269	-0.742655	0.531536	22185.43046
-524.118345	-171.653553	-465.838671	-407.616716	2.309196	-0.994389	22208.31935
-496.651686	-251.76464	-402.512764	-450.34263	-1.505618	-0.994389	22215.18601
-447.059108	-334.164616	-299.512795	-541.898158	2.309196	0.531536	22191.53417
-403.570232	-380.705343	-250.683179	-604.461103	2.309196	2.057462	22208.31935
-331.088772	-447.083101	-168.283204	-660.920345	-3.031543	0.531536	22195.34898
-257.081387	-489.809014	-159.890614	-729.586991	-2.268581	0.531536	22189.24528
-167.051784	-545.505294	7.198226	-711.275886	-3.031543	-2.520315	22199.92676
-120.511057	-579.075654	91.88709	-691.438855	-2.268581	-0.231427	22211.3712
-29.718491	-588.231207	199.464835	-692.201817	-0.742655	0.531536	22225.86749
67.940739	-598.149723	303.99073	-676.1796	0.78327	-0.231427	22219.76379
133.555535	-575.260841	361.212936	-648.712941	0.78327	1.294499	22229.6823
202.222181	-551.608996	394.020333	-628.87591	0.78327	0.531536	22230.44527
272.414753	-517.275673	500.072154	-538.083345	1.546233	-0.231427	22215.94897
347.185101	-473.786797	599.25731	-431.268561	-2.268581	-1.757352	22223.5786
422.718412	-385.283119	654.190627	-342.764884	3.072159	2.057462	22256.386
472.31099	-326.534988	682.420248	-243.579728	0.78327	2.057462	22235.02304
529.533195	-248.712789	688.52395	-181.779746	3.072159	2.057462	22244.17859
537.162822	-186.912808	719.805422	-49.787193	-0.742655	-0.994389	22243.41563
562.340593	-95.357279	679.368397	33.375745	-2.268581	-1.757352	22217.4749
550.896152	-20.586931	640.457297	126.457199	-1.505618	0.531536	22193.82305
527.244307	60.287119	629.012856	250.820125	-1.505618	0.531536	22204.50453
498.251723	138.109318	582.472129	346.190468	0.020308	1.294499	22206.79342
478.414692	214.405592	494.731415	425.538592	-0.742655	0.531536	22210.60823
446.370257	290.701866	419.198104	473.605245	0.020308	-0.994389	22195.34898
398.303604	356.316661	355.109234	543.797816	-0.742655	-0.994389	22186.95639
350.999915	424.983307	239.90186	607.123724	-3.031543	0.531536	22190.00824
315.140666	459.316631	132.324115	607.123724	-2.268581	1.294499	22186.19343
212.903659	515.01291	33.138959	665.871854	-2.268581	-0.231427	22191.53417
169.414783	540.953643	-46.209166	709.36073	-1.505618	-0.994389	22209.84527
105.325913	554.686973	-144.631359	698.679252	0.78327	0.531536	22231.97119
20.63705	544.005494	-240.001701	695.627401	-0.742655	-0.231427	22226.63045
-41.925895	539.427718	-315.535012	652.901488	1.546233	1.294499	8106.47908
-130.429572	508.909209	-428.453497	640.694084	-1.505618	0.531536	19.074068
-209.014734	482.205513	-500.934957	581.945953	-0.742655	-0.994389	12.970367
-241.059169	463.894407	-563.497901	501.834866	3.835121	-0.231427	14403.21055
-288.362859	426.509233	-575.705305	446.901549	1.546233	-0.231427	22206.03046
-349.399878	397.516649	-626.823809	375.946014	2.309196	0.531536	22230.44527
-437.140593	324.272226	-634.453436	304.227517	1.546233	1.294499	22221.28971
-449.347996	262.472244	-673.364536	182.916442	0.020308	0.531536	22232.73415
-499.703537	184.650045	-645.897877	82.968323	0.020308	1.294499	22231.20823
-521.066494	110.64266	-625.297883	-10.113131	0.020308	0.531536	22195.34898
-556.925742	40.450088	-594.016411	-119.216802	-1.505618	-0.231427	22212.13416
-552.347966	-26.690633	-595.542336	-191.698262	-0.742655	-0.994389	22222.81564
-556.925742	-100.698018	-536.794206	-300.038971	-2.268581	-0.994389	22199.92676
-537.851674	-182.335031	-497.883106	-383.201909	-0.742655	0.531536	22202.21564
-489.022059	-254.053528	-418.534981	-516.720388	-3.031543	-1.757352	22196.87491
-450.873922	-322.720175	-327.742416	-539.60927	-0.742655	0.531536	22186.19343
-392.125791	-388.33497	-280.438726	-607.512954	-2.268581	-0.231427	22176.27491
-325.748033	-444.03125	-185.831347	-667.78701	-1.505618	1.294499	22199.92676
-253.266573	-486.757163	-87.409154	-676.1796	1.546233	2.057462	22211.3712
-183.836964	-524.9053	17.879704	-695.253668	2.309196	1.294499	22225.86749
-93.807361	-570.683064	93.413015	-718.14255	2.309196	0.531536	22235.02304
-16.748125	-592.046021	187.257432	-711.275886	0.78327	-0.231427	22219.76379
71.755553	-588.231207	290.257401	-686.098115	2.309196	1.294499	22221.28971
124.399982	-579.838617	379.524041	-598.357401	-1.505618	-0.231427	22228.15638
206.799957	-570.683064	453.531427	-578.52037	1.546233	0.531536	22245.70452
292.251784	-505.068269	499.309191	-527.401866	1.546233	-0.994389	22237.31193
348.711026	-446.320138	543.56103	-435.846338	0.020308	0.531536	22245.70452
415.851747	-416.564591	637.405446	-342.764884	1.546233	1.294499	22206.03046
464.681362	-354.001647	674.027658	-267.231573	-2.268581	0.531536	22222.81564
499.777648	-267.786858	681.657285	-183.305672	-3.031543	-0.231427	22225.86749
525.718381	-213.616503	690.812838	-78.016814	-0.742655	-0.994389	22230.44527
550.133189	-99.172093	687.760987	31.086857	-3.031543	-1.757352	22211.3712
546.318375	-21.349894	646.560999	140.190529	-0.742655	0.531536	22212.89712
534.110972	46.55379	613.753602	226.405318	-0.742655	0.531536	22196.11194
503.592462	138.109318	577.894353	326.353436	-3.794506	-0.231427	22183.14158
463.155437	208.30189	511.516595	356.871946	0.020308	1.294499	22190.00824
429.585077	292.227791	447.427725	489.627462	-0.742655	-0.994389	22196.11194
413.562859	358.605549	358.924047	547.61263	-1.505618	-0.994389	22185.43046
369.31102	418.116643	266.605556	607.886686	-1.505618	0.531536	22201.45268
289.962896	463.131444	130.798189	637.642233	1.546233	1.294499	22213.66009
224.3481	518.064761	44.5834	686.471848	-1.505618	-0.231427	22203.74157
168.651821	536.375867	-46.209166	710.886656	-0.742655	-0.231427	22223.5786
81.674069	549.346234	-128.609141	676.553333	0.78327	0.531536	22235.786
19.111124	547.057345	-209.483192	691.049625	0.78327	-0.231427	22215.18601
-41.925895	526.457351	-311.720198	654.427413	3.835121	0.531536	17883.84655
-104.488839	522.642538	-370.468329	651.375562	0.020308	-0.231427	21.362957
-159.422156	508.909209	-469.653485	568.975587	2.309196	0.531536	14.496292
-247.162871	473.04996	-525.349765	494.205239	0.78327	-0.231427	15362.25471
-308.19989	444.820339	-584.860858	466.73858	0.78327	0.531536	22201.45268
-359.318393	401.331463	-628.349734	394.25712	-1.505618	-0.994389	22215.18601
-421.881338	336.47963	-629.112697	294.309001	1.546233	2.057462	22213.66009
-468.422065	249.501878	-653.527504	171.472001	0.020308	1.294499	22225.86749
-502.755388	182.361157	-655.816393	111.197945	0.020308	-0.231427	22223.5786
-530.222046	106.827846	-688.62379	-45.972379	-2.268581	-2.520315	22184.6675
-568.370183	33.583423	-591.727523	-132.950131	-1.505618	-0.231427	22198.40083
-558.451668	-26.690633	-587.149746	-193.98715	-2.268581	0.531536	22199.92676
-574.473885	-120.535049	-510.09051	-306.142672	-1.505618	0.531536	22157.96381
-527.933158	-176.994292	-505.512733	-377.86117	-1.505618	-1.757352	22188.48232
-488.259096	-244.135013	-397.172025	-464.075959	-2.268581	-1.757352	22204.50453
-446.296145	-331.112765	-317.060937	-538.846307	-0.742655	-0.231427	22199.92676
-400.518381	-373.075715	-256.023919	-601.409252	-2.268581	0.531536	22198.40083
-326.510996	-438.690511	-197.275788	-661.683308	3.072159	3.583387	22212.89712
-271.577679	-487.520126	-103.431371	-705.172184	0.020308	0.531536	22206.79342
-182.311038	-527.194188	23.220443	-696.016631	-0.742655	-0.994389	22222.81564
-109.066616	-563.8164	81.968574	-718.14255	-1.505618	-0.994389	22230.44527
-22.088864	-597.38676	182.679655	-736.453656	3.835121	0.531536	22238.83786
70.229627	-579.838617	287.20555	-683.046265	1.546233	1.294499	22241.88971
144.999976	-581.364543	398.59811	-613.616655	3.835121	1.294499	22248.75637
202.985144	-556.186772	446.664762	-615.905544	0.020308	0.531536	22229.6823
289.962896	-508.883083	523.723999	-511.379649	0.020308	2.057462	22226.63045
355.577691	-486.757163	563.398061	-441.187077	0.78327	-0.231427	22228.15638
404.407306	-415.801629	645.035074	-339.713033	-0.742655	-0.994389	22219.00082
468.496176	-352.475721	680.13136	-259.601946	-0.742655	0.531536	22219.00082
508.170238	-271.601671	693.864689	-193.98715	0.020308	1.294499	22230.44527
543.266524	-186.149845	696.91654	-86.409404	-0.742655	-0.231427	22223.5786
549.370226	-101.460981	661.057291	22.694267	-4.557469	-2.520315	22186.19343
544.029487	-17.53508	551.190657	39.479447	-2.268581	-0.994389	22202.97861
527.244307	41.213051	603.072123	214.197914	0.020308	0.531536	22176.27491
477.651729	143.450058	588.575831	314.146033	-1.505618	0.531536	22114.47493
464.681362	212.116704	500.072154	377.47194	-0.742655	0.531536	22208.31935
460.103586	281.546313	458.872166	485.049686	0.020308	0.531536	22219.76379
409.748045	365.472214	348.242569	539.983003	0.020308	-0.994389	22190.00824
364.733244	429.561084	273.472221	588.812618	0.78327	0.531536	22203.74157
316.666592	461.605519	168.183363	634.590382	0.020308	2.057462	22201.45268
238.08143	508.146246	52.213027	667.39778	0.020308	2.057462	22209.84527
183.148113	551.635122	-11.11288	701.731103	3.072159	-0.231427	22247.99341
109.140727	563.842526	-129.372104	696.390364	2.309196	-0.231427	22254.86007
48.103708	566.894377	-238.475776	650.6126	1.546233	-0.994389	22227.39341
-31.244417	537.13883	-280.438726	672.738519	0.020308	0.531536	14210.94394
-88.466622	518.064761	-349.868335	665.108892	-1.505618	0.531536	23.651845
-167.051784	511.198097	-471.17941	604.071873	1.546233	1.294499	12.207404
-241.059169	485.257364	-494.068292	503.360791	0.020308	-0.231427	11520.73733
-300.570263	431.087009	-574.942343	473.605245	-2.268581	-2.520315	22177.80084
-346.348027	391.412947	-615.379368	374.420089	-0.742655	0.531536	22205.2675
-413.488748	327.324077	-647.423803	314.908995	-0.742655	1.294499	22214.42305
-462.318363	251.790766	-679.468237	187.494218	-3.794506	-0.994389	22219.76379
-505.044276	181.598194	-666.497871	91.360913	-1.505618	-0.231427	22199.16379
-533.273897	126.664877	-722.194151	-130.661243	-3.031543	-0.994389	22188.48232
-553.873891	60.287119	-655.816393	-142.105684	0.020308	0.531536	22171.69713
-561.503519	-27.453596	-623.008995	-225.268622	-3.031543	-0.994389	22206.79342
-543.955376	-98.40913	-533.742355	-283.25379	-0.742655	1.294499	22212.13416
-511.910941	-174.705404	-460.497932	-379.387095	-0.742655	0.531536	22205.2675
-495.125761	-246.423901	-407.853503	-441.95004	-1.505618	-0.994389	22216.71194
-454.688735	-305.172032	-317.8239	-536.557419	0.78327	-0.231427	22199.16379
-416.540599	-367.734976	-232.372074	-575.468519	0.020308	0.531536	22188.48232
-331.088772	-432.586809	-191.172086	-681.520339	4.598084	2.057462	22199.16379
-263.948051	-488.283089	-95.038781	-671.601823	0.020308	-0.994389	22235.786
-199.859181	-507.357157	0.331561	-693.727743	3.072159	1.294499	22244.94156
-109.066616	-565.342325	44.5834	-768.498091	3.072159	0.531536	22250.2823
-28.192566	-582.890468	207.094463	-687.624041	3.072159	0.531536	22228.91934
54.970373	-588.99417	303.227768	-659.39442	1.546233	1.294499	22230.44527
134.318497	-582.127505	382.575892	-612.853693	-1.505618	1.294499	22228.91934
213.666622	-560.001586	431.405507	-560.972227	1.546233	0.531536	22211.3712
278.518455	-524.142337	510.753632	-492.30558	-0.742655	-0.994389	22224.34156
344.896213	-469.971983	587.049906	-429.742636	-3.031543	-2.520315	22228.15638
418.140636	-427.24607	638.168409	-344.290809	0.020308	0.531536	22215.18601
465.444325	-354.76461	662.583217	-255.024169	-3.031543	0.531536	22199.92676
511.222089	-293.727591	634.353595	-226.794548	-2.268581	0.531536	22210.60823
518.851717	-210.564652	619.857303	-120.742727	-4.557469	-0.994389	22199.16379
553.18504	-96.883205	664.872105	-6.298317	-1.505618	-0.994389	22198.40083
543.266524	-38.898037	605.361011	112.72387	0.020308	-0.231427	22219.76379
528.770232	61.813045	619.094341	227.168281	0.78327	0.531536	22209.84527
509.696164	143.450058	603.072123	327.116399	-1.505618	1.294499	22197.63787
471.548027	222.798182	526.77585	401.123785	0.020308	-0.231427	22215.94897
444.844331	276.968536	445.138837	478.183021	0.020308	-0.994389	22210.60823
409.748045	347.924071	380.287004	541.508928	0.78327	-0.231427	22183.14158
379.992499	428.035158	276.524072	597.205208	2.309196	0.531536	22225.10453
310.56289	476.101811	168.946326	614.753351	2.309196	2.057462	22222.81564
222.059212	515.775873	38.479698	674.264444	2.309196	1.294499	22228.91934
176.281448	558.501786	-96.564707	671.212593	3.072159	1.294499	22146.51936
83.962957	554.686973	-107.246185	662.820003	0.020308	-0.231427	22241.88971
42.762969	558.501786	-181.25357	693.338513	-2.268581	-0.231427	22216.71194
-25.903677	536.375867	-286.542428	675.79037	-3.031543	-0.994389	22221.28971
-91.518473	521.116612	-374.283143	652.138525	-2.268581	-0.231427	26.703696
-181.548076	507.383283	-447.527565	600.257059	-2.268581	0.531536	11.444441
-244.873983	476.101811	-497.883106	533.116338	2.309196	1.294499	12736.89993
-311.251741	440.242562	-556.631237	476.657096	-3.031543	-1.757352	22173.98602
-358.555431	386.835171	-612.327517	379.760828	0.020308	1.294499	22181.61565
-426.459114	306.724083	-679.468237	254.634939	-2.268581	0.531536	22199.92676
-473.762804	248.738915	-693.201567	121.11646	-0.742655	0.531536	22215.18601
-502.755388	192.279673	-661.920095	98.227578	0.020308	2.057462	22203.74157
-516.488717	128.953766	-664.971945	-20.794609	1.546233	1.294499	22214.42305
-548.533152	64.864896	-604.697889	-114.639026	-1.505618	-0.994389	22206.79342
-555.399817	-12.957304	-571.890492	-189.409374	0.78327	0.531536	22209.84527
-545.481301	-89.253577	-534.505317	-270.283424	0.78327	2.057462	22210.60823
-518.014643	-189.201696	-484.91274	-384.727834	-1.505618	-0.994389	22203.74157
-492.836872	-238.031311	-420.82387	-481.624102	0.78327	-0.231427	22195.34898
-453.925773	-307.46092	-357.497963	-565.550003	2.309196	-0.994389	22219.00082
-405.85912	-370.786827	-285.779465	-608.275916	2.309196	-0.231427	22220.52675
-317.355443	-415.038666	-246.105403	-776.890681	3.835121	2.057462	22204.50453
-281.496194	-495.912716	-130.135067	-723.48329	0.78327	1.294499	22228.15638
-183.074001	-521.853449	4.146375	-677.705525	2.309196	0.531536	22232.73415
-104.488839	-572.20899	96.464866	-721.957364	0.020308	-1.757352	22225.86749
-21.325901	-608.068238	202.516686	-646.424053	0.020308	0.531536	22216.71194
55.733335	-586.705282	284.916662	-662.446271	-2.268581	-0.994389	22225.86749
143.47405	-549.320108	389.442557	-651.764792	-0.742655	1.294499	22208.31935
207.56292	-553.897884	440.56106	-590.727773	-2.268581	-0.994389	22213.66009
281.570306	-513.460859	530.590663	-506.03891	-2.268581	-0.994389	22202.97861
336.503623	-466.157169	548.901769	-438.135226	0.020308	0.531536	22215.18601
407.459157	-414.275703	589.338794	-342.001921	-0.742655	-0.994389	22196.11194
454.762847	-353.238684	622.909154	-338.187107	-0.742655	1.294499	22212.13416
498.251723	-281.520187	670.212844	-204.668628	0.020308	2.057462	22227.39341
540.214673	-193.016509	708.360981	-73.439038	0.78327	1.294499	22216.71194
543.266524	-104.512832	681.657285	26.509081	0.020308	-1.757352	22202.97861
537.925785	-32.031372	643.509148	138.664603	-0.742655	-0.231427	22227.39341
534.873934	62.576007	645.035074	243.953461	0.020308	-0.994389	22208.31935
497.48876	141.161169	580.946204	344.664542	0.020308	0.531536	22195.34898
479.177654	226.612996	546.612881	398.834896	1.546233	0.531536	22236.54897
444.081369	290.701866	432.16847	475.894133	2.309196	0.531536	22214.42305
427.296188	339.531481	360.449973	549.138556	-2.268581	-1.757352	22200.68972
388.385089	415.064792	255.924078	568.975587	1.546233	-0.231427	22216.71194
289.962896	483.731438	115.538934	559.820034	0.78327	1.294499	22212.89712
241.133281	527.220314	31.613033	652.138525	0.020308	1.294499	22217.4749
161.785156	548.583271	-50.02398	694.864438	-2.268581	-0.231427	22225.86749
98.459249	532.561053	-153.023949	688.760736	0.020308	-0.994389	22228.15638
20.63705	553.161047	-169.809129	697.916289	-0.742655	-0.231427	22219.00082
-29.718491	521.879575	-291.120204	673.501482	0.78327	1.294499	22229.6823
-119.748094	504.331432	-405.564615	657.479264	-2.268581	-0.231427	23.651845
-180.02215	487.546252	-458.972007	592.627432	-3.031543	0.531536	13.733329
-231.903616	474.575885	-529.164578	502.597829	0.020308	0.531536	7951.597644
-302.859151	434.901823	-600.883076	452.242288	-2.268581	-0.994389	22154.14899
-384.496164	397.516649	-663.44602	298.886778	-0.742655	-0.231427	22191.53417
-405.85912	334.953704	-722.194151	241.664573	0.020308	1.294499	22221.28971
-450.873922	257.894468	-660.394169	185.968293	1.546233	1.294499	22231.20823
-506.570202	195.331524	-664.971945	105.094243	0.020308	-0.231427	22214.42305
-518.014643	120.561175	-658.105281	-16.216832	-1.505618	-1.757352	22216.71194
-576.762773	67.916747	-598.594187	-106.246435	0.020308	0.531536	22204.50453
-556.925742	-21.349894	-571.127529	-176.439007	-0.742655	0.531536	22182.37861
-545.481301	-86.201726	-505.512733	-287.068604	3.835121	1.294499	22223.5786
-532.510935	-174.705404	-494.068292	-383.201909	-0.742655	0.531536	22226.63045
-521.829456	-250.238715	-420.060907	-512.142611	2.309196	0.531536	22191.53417
-431.799853	-315.090547	-354.446112	-557.920376	3.072159	1.294499	22213.66009
-400.518381	-371.54979	-268.231322	-631.164798	-0.742655	-0.994389	22213.66009
-347.11099	-439.453473	-236.94985	-673.127749	0.020308	1.294499	22190.00824
-278.444343	-480.653461	-133.949881	-677.705525	0.78327	0.531536	22219.00082
-181.548076	-517.275673	23.983406	-690.675892	0.020308	-0.994389	22230.44527
-130.429572	-556.186772	56.790804	-673.890712	0.78327	-0.994389	22221.28971
-30.481454	-605.016387	194.887059	-674.653674	-1.505618	-0.231427	22220.52675
57.259261	-579.838617	291.783327	-651.764792	-1.505618	0.531536	22208.31935
135.844423	-579.075654	364.264787	-623.535171	-0.742655	1.294499	22206.79342
219.007361	-566.105288	387.916631	-624.298134	-3.794506	-0.231427	22190.7712
280.04438	-513.460859	486.338824	-542.661121	-3.031543	-0.994389	22212.13416
345.659176	-469.971983	584.761018	-457.972257	0.020308	-1.757352	22222.81564
409.748045	-424.194219	603.835086	-395.409313	0.78327	-0.231427	22219.00082
463.9184	-356.290535	665.635068	-257.313057	-0.742655	2.057462	22228.91934
503.592462	-274.653522	685.472099	-199.327889	-1.505618	0.531536	22221.28971
521.903568	-202.172062	693.101726	-98.616808	0.020308	0.531536	6772.057253
559.288742	-118.246161	662.583217	2.094273	-1.505618	-0.994389	22135.07492
541.740599	-19.823968	630.538782	142.479417	0.78327	-0.231427	22237.31193
524.955419	52.657492	638.168409	243.953461	2.309196	1.294499	22228.91934
498.251723	139.635244	606.886937	321.012697	0.78327	1.294499	22191.53417
492.148021	209.827816	522.198073	393.494157	0.020308	1.294499	22219.00082
447.896182	297.56853	418.435141	446.138586	0.020308	-0.231427	22202.21564
416.61471	347.161108	346.716644	498.020052	0.78327	-0.994389	22212.89712
362.444356	412.012941	250.583339	596.442245	-1.505618	-0.231427	22206.03046
312.088815	482.968475	157.501885	661.294078	-2.268581	1.294499	22199.16379
228.925877	504.331432	69.76117	691.049625	0.020308	0.531536	22223.5786
151.103678	538.664755	-58.41657	716.227395	0.020308	0.531536	22231.97119
98.459249	544.005494	-118.690626	697.153327	-2.268581	-0.994389	22200.68972
31.318528	540.190681	-169.809129	713.175544	-3.794506	-0.994389	22199.16379
-44.977746	527.220314	-306.379459	660.531115	-1.505618	-0.231427	20525.22355
-121.274019	501.279581	-406.327578	645.27186	0.020308	0.531536	22.888882
-166.288821	476.101811	-523.823839	531.590413	-1.505618	0.531536	13.733329
-227.32584	485.257364	-554.342349	488.864499	-0.742655	0.531536	2597.888119
-281.496194	444.057376	-604.697889	461.397841	0.78327	-0.231427	22142.70455
-357.029505	388.361096	-655.05343	355.34602	-0.742655	-0.231427	22207.55638
-412.725785	321.220375	-649.712691	290.494188	1.546233	0.531536	22222.05268
-469.94799	265.524095	-652.764542	181.390516	0.020308	0.531536	22223.5786
-501.992425	192.279673	-668.023796	115.775721	0.78327	0.531536	22218.23786
-527.933158	125.138952	-636.742324	-8.587205	2.309196	1.294499	22242.65267
-548.533152	60.287119	-607.74974	-73.439038	0.78327	-0.231427	22231.97119
-558.451668	-17.53508	-570.364566	-167.283454	0.78327	-0.994389	22193.06009
-543.192413	-92.305428	-520.771988	-319.113039	0.020308	-0.231427	22204.50453
-540.903525	-171.653553	-494.068292	-384.727834	0.020308	0.531536	22214.42305
-484.444282	-248.712789	-428.453497	-492.30558	0.78327	-0.231427	22186.19343
-447.059108	-313.564622	-329.268341	-521.298164	2.309196	-0.231427	22216.71194
-407.385046	-382.231268	-259.075769	-584.624071	-2.268581	-1.757352	22217.4749
-347.11099	-438.690511	-179.727645	-642.609239	0.020308	0.531536	22199.16379
-283.785082	-487.520126	-114.112849	-690.675892	-1.505618	-0.231427	22221.28971
-198.333256	-527.957151	7.961188	-716.616625	-1.505618	0.531536	22209.84527
-121.274019	-580.60158	64.420431	-707.461072	-0.742655	-0.994389	22195.34898
-41.925895	-594.334909	207.094463	-710.512923	-0.742655	-0.994389	22202.97861
50.392596	-595.097872	285.679625	-654.053681	-0.742655	0.531536	22220.52675
104.562951	-564.579362	342.90183	-669.312935	-1.505618	0.531536	22209.84527
220.533287	-560.001586	367.316638	-592.253699	-0.742655	-0.994389	22220.52675
262.496237	-520.327524	484.049936	-533.505568	0.78327	-0.994389	22231.20823
348.711026	-461.579393	565.686949	-450.34263	-0.742655	-0.994389	22222.81564
412.036934	-421.905331	641.22026	-332.083406	0.78327	1.294499	22222.05268
449.422108	-363.920163	699.968391	-269.520461	-2.268581	-0.231427	22225.86749
519.61468	-276.179448	691.575801	-181.779746	1.546233	1.294499	22247.99341
535.636897	-186.912808	711.412832	-75.727926	3.072159	1.294499	22241.12674
561.57763	-124.349863	642.746186	-23.84646	0.78327	-0.231427	22206.79342
558.525779	-22.112856	645.798036	127.220162	0.78327	-0.231427	22219.00082
527.244307	51.894529	639.694335	247.768275	0.020308	0.531536	22216.71194
505.118388	115.983399	599.25731	308.805293	-2.268581	-0.231427	22202.97861
467.733213	196.094486	511.516595	375.183052	-2.268581	-0.994389	22205.2675
453.999884	286.124089	459.635129	487.338574	0.020308	-0.994389	22207.55638
418.903598	347.161108	377.235153	552.953369	1.546233	0.531536	22217.4749
373.125834	413.538866	275.761109	607.123724	1.546233	1.294499	22203.74157
294.540672	464.65737	163.605587	646.797786	0.020308	1.294499	22179.32676
238.08143	497.464767	62.131543	654.427413	-4.557469	-0.994389	22200.68972
157.207379	535.612904	-34.001762	711.649619	-3.794506	-0.994389	22212.89712
111.429615	558.501786	-124.031365	678.842221	0.78327	1.294499	22203.74157
44.288894	547.057345	-193.460974	687.997774	1.546233	1.294499	22217.4749
-33.533305	536.375867	-307.905385	669.686668	0.020308	-0.231427	22229.6823
-109.829578	521.116612	-400.223876	607.886686	-2.268581	0.531536	25.940733
-167.814746	505.094395	-512.379398	546.849667	1.546233	0.531536	13.733329
-239.533244	484.494401	-495.594218	562.108922	-0.742655	-0.231427	4029.206214
-312.014704	430.324047	-548.238647	470.553394	-0.742655	-0.994389	22138.12677
-356.266542	396.753686	-600.120113	380.523791	0.020308	-0.994389	22214.42305
-395.177642	344.109257	-639.794175	298.886778	1.546233	0.531536	22247.99341
-468.422065	278.494462	-672.601573	176.049777	0.78327	2.057462	22234.26008
-505.044276	212.879667	-645.134914	73.049808	-0.742655	-0.231427	22229.6823
-531.747972	148.790797	-652.001579	11.249826	1.546233	-0.231427	22228.15638
-556.925742	48.079715	-606.986777	-66.572373	-1.505618	0.531536	22218.23786
-579.814624	-2.275825	-600.120113	-198.564927	-0.742655	1.294499	22184.6675
-539.377599	-93.068391	-517.720137	-302.327859	-0.742655	-0.231427	22214.42305
-539.377599	-161.735037	-478.046075	-382.438946	1.546233	1.294499	22220.52675
-488.259096	-241.846125	-410.142391	-444.238928	0.78327	0.531536	22200.68972
-448.585034	-311.275734	-328.505379	-528.927792	-1.505618	-1.757352	22196.87491
-406.622083	-377.653492	-291.883167	-603.69814	-2.268581	-0.231427	22195.34898
-358.555431	-434.112734	-194.223937	-663.209233	-2.268581	1.294499	22170.17121
-287.599896	-485.231238	-122.50544	-701.35737	-1.505618	-0.231427	22205.2675
-200.622144	-534.823816	-17.979545	-716.616625	-0.742655	-0.231427	22214.42305
-120.511057	-572.971952	72.813021	-715.090699	0.78327	-0.231427	22210.60823
-35.05923	-569.920101	186.494469	-711.275886	0.020308	0.531536	22226.63045
35.133342	-581.364543	223.879643	-721.194401	1.546233	0.531536	22234.26008
119.822205	-566.868251	325.353687	-663.972196	0.78327	1.294499	22215.18601
196.118479	-543.979368	438.272172	-575.468519	1.546233	2.057462	22223.5786
271.65179	-527.957151	544.323992	-523.587053	0.78327	1.294499	22231.20823
354.814728	-466.920132	581.709167	-434.320412	3.072159	-0.231427	22239.60082
425.0073	-407.409039	616.04249	-334.372294	1.546233	0.531536	22243.41563
476.888766	-358.579423	669.449881	-293.935269	0.78327	2.057462	22247.23045
497.48876	-285.335001	709.123944	-178.727895	-3.031543	-1.757352	22225.86749
540.214673	-180.046143	717.516534	-80.305702	3.072159	-0.231427	22232.73415
556.999854	-130.453565	641.22026	-44.446454	-0.742655	-0.231427	22198.40083
538.688748	-34.32026	654.953589	150.109044	0.020308	-0.994389	22199.92676
529.533195	51.131566	635.879521	237.849759	-3.031543	-0.231427	22210.60823
515.799866	128.190803	577.13139	337.034915	0.020308	-0.231427	22219.76379
481.466543	194.568561	538.220291	392.731195	1.546233	1.294499	22206.79342
442.555443	270.101872	459.635129	474.368207	-2.268581	1.294499	22189.24528
418.140636	357.079624	361.975898	543.034854	-1.505618	-0.231427	22193.82305
370.073983	420.405531	258.975929	570.501512	-2.268581	-0.994389	22179.32676
318.192517	460.079593	148.346332	627.723717	0.020308	1.294499	22175.51195
242.659206	515.01291	50.687102	683.419997	0.78327	2.057462	22216.71194
173.229597	542.479569	-45.446203	710.886656	0.020308	-0.231427	22228.91934
114.481466	527.983277	-124.794328	697.153327	0.78327	-0.231427	22217.4749
13.770385	559.264749	-221.690595	665.108892	-1.505618	-0.994389	22226.63045
-25.140715	544.005494	-270.520211	695.627401	0.020308	-0.231427	22231.20823
-93.807361	525.694389	-381.91277	639.931121	0.020308	2.057462	27.466659
-174.681411	516.538836	-450.579416	615.516314	1.546233	1.294499	12.207404
-231.903616	488.309215	-493.30533	561.345959	3.072159	0.531536	5539.10947
-312.014704	439.479599	-548.238647	482.760797	-0.742655	-1.757352	22158.72677
-328.036921	396.753686	-620.720107	375.183052	2.309196	1.294499	22222.81564
-416.540599	339.531481	-660.394169	308.042331	1.546233	2.057462	22237.31193
-448.585034	257.131505	-639.794175	203.516436	2.309196	1.294499	22213.66009
-492.836872	195.331524	-645.897877	105.857205	0.020308	0.531536	22219.00082
-540.140562	118.272287	-651.238616	-30.713124	-1.505618	-0.994389	22212.13416
-543.192413	56.472306	-585.623821	-60.468671	0.78327	1.294499	22212.89712
-568.370183	-16.772117	-576.468268	-213.061219	-3.031543	-0.231427	22196.87491
-537.851674	-102.986906	-530.690504	-304.616747	-0.742655	0.531536	22214.42305
-524.881307	-171.653553	-458.209044	-387.016723	-0.742655	0.531536	22188.48232
-485.207245	-237.268348	-420.060907	-458.73522	-3.031543	-0.231427	22186.19343
-447.059108	-328.823877	-336.135006	-552.579637	-0.742655	1.294499	22171.69713
-427.222077	-366.972013	-278.912801	-626.587022	-0.742655	-0.231427	22190.7712
-340.244325	-421.905331	-233.897999	-647.187016	-1.505618	-0.231427	22188.48232
-288.362859	-469.971983	-103.431371	-682.283302	-0.742655	-0.231427	22231.20823
-192.992517	-514.986784	7.961188	-715.853662	1.546233	-0.231427	22231.97119
-130.429572	-546.268257	60.605617	-716.616625	0.020308	0.531536	22219.00082
-33.533305	-582.890468	191.072245	-704.409221	1.546233	1.294499	22228.91934
45.051857	-587.468244	303.227768	-651.764792	0.78327	-0.231427	22228.91934
129.740721	-573.734915	391.731445	-615.142581	2.309196	1.294499	22241.12674
215.192547	-544.742331	439.035135	-586.149997	3.072159	2.820424	22247.23045
270.888827	-513.460859	527.538812	-527.401866	2.309196	0.531536	22247.99341
347.185101	-478.364573	581.709167	-455.683369	1.546233	-0.231427	22173.98602
412.036934	-424.194219	616.04249	-352.683399	1.546233	0.531536	22235.786
450.18507	-347.134982	636.642484	-271.809349	0.020308	1.294499	22229.6823
501.303574	-277.705373	703.783204	-208.483442	-1.505618	-0.994389	22212.13416
521.140605	-200.646137	708.360981	-90.987181	0.020308	-0.231427	22222.05268
538.688748	-127.401714	690.049875	21.168342	0.020308	-0.231427	22223.5786
523.429493	-47.290627	632.064707	101.279429	0.020308	0.531536	22183.90454
524.192456	33.583423	645.798036	224.879392	-1.505618	-0.231427	22190.7712
510.459127	127.42784	586.286943	302.701592	-0.742655	1.294499	22202.21564
475.362841	183.12412	534.405477	355.34602	-1.505618	-1.757352	22170.93417
444.081369	279.257425	461.161054	442.323772	0.020308	-0.231427	22189.24528
417.377673	339.531481	380.287004	512.516344	-2.268581	-0.231427	22208.31935
373.125834	425.74627	227.694457	550.664481	-0.742655	0.531536	22199.92676
305.985113	438.716637	169.709289	633.064457	0.020308	1.294499	22180.08972
250.288833	510.435134	74.338947	672.738519	1.546233	-0.231427	22231.97119
173.99256	524.168463	-46.209166	691.812587	1.546233	0.531536	22225.86749
84.725919	541.716606	-109.535073	686.471848	3.072159	1.294499	22220.52675
42.762969	555.449935	-172.86098	721.568134	2.309196	1.294499	22243.41563
-18.27405	547.820308	-252.209105	708.597768	0.78327	0.531536	22249.51933
-93.044398	526.457351	-372.757217	644.508898	1.546233	1.294499	32.044435
-154.84438	495.938842	-463.549783	578.894102	1.546233	-0.231427	11.444441
-238.007318	479.153662	-515.431249	552.953369	0.020308	0.531536	7058.168279
-299.8073	439.479599	-559.683088	481.997835	-0.742655	1.294499	22156.43788
-345.585064	402.857388	-610.038628	369.07935	0.020308	-0.231427	22213.66009
-403.570232	333.427779	-668.023796	318.723809	-1.505618	-0.231427	22223.5786
-453.16281	266.287058	-649.712691	186.731256	1.546233	1.294499	22215.18601
-492.07391	199.9093	-687.860828	101.279429	1.546233	1.294499	22221.28971
-518.014643	117.509324	-691.675641	6.67205	0.78327	0.531536	22203.74157
-566.844258	54.94638	-630.638622	-104.72051	-1.505618	-0.231427	22187.71935
-579.051662	-30.505446	-560.446051	-172.624194	-3.031543	-0.231427	22199.16379
-524.118345	-98.40913	-531.453467	-280.964902	-1.505618	0.531536	22183.90454
-530.985009	-179.28318	-467.364597	-398.461164	-1.505618	0.531536	22186.19343
-494.362798	-241.846125	-426.927572	-459.498183	0.78327	0.531536	22202.97861
-464.607251	-299.06833	-345.290559	-528.927792	0.78327	0.531536	22209.84527
-402.044307	-381.468305	-303.327608	-607.512954	0.78327	0.531536	22193.06009
-349.399878	-424.194219	-243.816515	-679.994414	1.546233	2.820424	22202.97861
-284.548045	-471.497908	-147.68321	-705.172184	-0.742655	-0.231427	22228.91934
-196.80733	-539.401592	-27.89806	-709.74996	1.546233	-0.231427	22215.18601
-109.066616	-558.47566	81.968574	-671.601823	2.309196	-0.994389	22243.41563
-34.296267	-572.20899	202.516686	-666.261084	0.020308	0.531536	22250.2823
28.266677	-574.497878	285.679625	-638.031463	0.020308	-0.231427	22234.26008
97.696286	-574.497878	376.47219	-628.87591	3.072159	-0.231427	22233.49712
193.066628	-555.423809	433.694396	-600.646289	1.546233	1.294499	22236.54897
265.548088	-512.697896	516.094371	-520.535202	0.78327	0.531536	22223.5786
339.555474	-489.046051	570.264726	-447.290779	0.020308	0.531536	22216.71194
402.881381	-425.720144	620.620266	-338.187107	2.309196	2.057462	22231.20823
461.629512	-354.76461	663.346179	-274.098238	-0.742655	1.294499	22229.6823
502.066537	-288.386852	687.760987	-190.935299	0.78327	-0.231427	22217.4749
534.110972	-215.142429	701.494316	-96.32792	-3.031543	-0.231427	22205.2675
535.636897	-122.060975	676.316546	-0.194615	-1.505618	-0.994389	22207.55638
553.948003	-38.898037	651.138776	124.931274	0.020308	0.531536	22181.61565
515.799866	47.316753	643.509148	227.931243	-1.505618	-0.231427	22199.16379
495.199872	112.931548	610.701751	313.38307	0.020308	0.531536	22209.08231
468.496176	220.509294	508.464744	374.420089	1.546233	1.294499	22202.97861
463.155437	274.679648	430.642545	474.368207	0.020308	1.294499	22190.7712
427.296188	328.08704	390.968482	530.82745	3.072159	1.294499	22209.08231
376.177685	418.116643	223.11668	547.61263	0.020308	-0.231427	22185.43046
304.459188	466.946258	207.857426	668.923705	2.309196	1.294499	22201.45268
263.2592	522.642538	91.124127	660.531115	3.072159	1.294499	22248.75637
188.488852	542.479569	-24.846209	702.494066	1.546233	-0.231427	22235.786
121.348131	550.109196	-95.801744	702.494066	0.020308	-0.231427	22236.54897
40.474081	547.820308	-175.149868	718.516283	0.020308	-0.231427	22241.12674
-15.222199	544.005494	-268.994285	694.864438	2.309196	0.531536	22231.20823
-93.807361	509.672171	-364.364627	649.849637	-0.742655	0.531536	28.992584
-176.207337	505.857358	-481.097926	581.945953	-3.031543	-0.231427	15.259255
-231.140654	474.575885	-510.853473	564.39781	1.546233	1.294499	1776.940214
-297.518412	450.924041	-566.549752	502.597829	-0.742655	-0.231427	22132.78604
-361.607282	418.879606	-637.505287	388.916381	0.020308	-0.231427	22216.71194
-398.992456	348.687034	-656.579355	313.38307	0.78327	1.294499	22218.23786
-457.740586	262.472244	-641.320101	211.909026	-3.794506	-0.231427	22192.29713
-492.07391	193.042635	-684.808977	112.72387	-1.505618	0.531536	22208.31935
-540.140562	119.798213	-686.334902	10.486863	-1.505618	-0.994389	22177.03787
-558.451668	59.524156	-638.26825	-97.853845	0.78327	1.294499	22197.63787
-557.688705	-11.431378	-578.757156	-172.624194	-1.505618	0.531536	22219.76379
-540.140562	-83.149875	-519.246063	-294.698231	0.020308	-0.231427	22206.03046
-528.696121	-150.290596	-457.446081	-399.224126	0.78327	-0.231427	22199.92676
-502.755388	-247.186864	-413.957205	-458.73522	1.546233	0.531536	22199.92676
-440.192443	-293.727591	-375.809068	-514.4315	-0.742655	0.531536	22150.33418
-426.459114	-354.001647	-291.120204	-622.009246	1.546233	0.531536	22186.19343
-334.140623	-408.934964	-158.364688	-622.009246	2.309196	2.057462	22232.73415
-285.311008	-471.497908	-104.957297	-686.098115	3.072159	0.531536	22254.86007
-209.777697	-512.697896	-9.586955	-734.164768	4.598084	1.294499	22235.02304
-102.199951	-566.105288	65.183394	-689.149966	0.020308	-0.231427	22235.02304
-34.296267	-573.734915	197.93891	-676.942563	0.78327	0.531536	22238.07489
25.977789	-589.757133	278.81296	-663.209233	-1.505618	-0.231427	22209.84527
101.5111	-580.60158	342.138867	-644.898128	0.020308	1.294499	22219.76379
214.429585	-564.579362	435.983284	-585.387034	-1.505618	0.531536	22231.20823
266.311051	-519.564561	508.464744	-504.512984	0.78327	1.294499	22216.71194
346.422138	-482.942349	571.790651	-444.238928	-0.742655	-1.757352	22220.52675
406.696194	-424.957181	617.568415	-357.261176	-2.268581	-0.994389	22209.08231
460.866549	-357.053498	667.923956	-295.461194	-3.031543	2.057462	22198.40083
482.229505	-295.253516	689.286912	-197.801964	-2.268581	-0.994389	22202.97861
532.585046	-218.19428	705.30913	-111.587175	-3.031543	-0.994389	22218.23786
547.844301	-123.5869	690.049875	-23.083497	-1.505618	-0.231427	22208.31935
528.770232	-49.579515	638.931372	118.064609	0.78327	0.531536	22209.84527
534.110972	45.790827	648.849887	221.827541	0.020308	-0.994389	22199.16379
501.303574	120.561175	569.501763	317.197884	0.78327	1.294499	22212.13416
474.599878	201.435226	505.412893	362.975648	0.020308	1.294499	22193.82305
454.762847	252.553729	446.664762	432.405257	0.020308	-0.231427	22190.7712
433.39989	347.924071	377.235153	546.086705	3.072159	-0.231427	22237.31193
379.992499	418.879606	272.709258	591.864469	3.835121	0.531536	22225.86749
317.429554	468.472183	136.901891	574.316326	1.546233	2.057462	22219.76379
254.103647	506.62032	81.205611	675.79037	0.78327	-0.231427	22241.12674
154.918491	524.931426	-7.298066	677.316295	0.78327	-0.994389	22227.39341
83.962957	558.501786	-131.660992	675.027407	0.78327	0.531536	22228.91934
23.688901	534.086979	-203.37949	701.731103	-2.268581	-0.994389	22228.15638
-26.66664	544.768457	-278.912801	667.39778	0.78327	1.294499	22215.94897
-80.836994	515.01291	-358.260925	628.48668	-0.742655	0.531536	36.622211
-152.555492	506.62032	-519.246063	567.449661	0.78327	2.057462	13.733329
-225.799914	492.124028	-516.957175	546.849667	-0.742655	0.531536	3154.850917
-302.859151	438.716637	-565.023827	465.212655	-0.742655	-0.231427	22119.81567
-352.451729	398.279612	-656.579355	378.997865	-3.031543	-0.231427	22201.45268
-406.622083	344.109257	-648.949728	319.486772	-0.742655	2.057462	22190.7712
-454.688735	263.235207	-667.260834	191.309032	-0.742655	-0.231427	22206.79342
-505.044276	199.9093	-664.208983	98.990541	0.020308	-0.231427	22225.10453
-518.014643	138.872281	-701.594157	19.642416	1.546233	2.057462	22191.53417
-545.481301	62.576007	-611.564554	-82.594591	0.78327	-0.994389	22206.03046
-564.55537	-1.512862	-562.734939	-184.068635	-2.268581	-1.757352	22220.52675
-554.636854	-96.120242	-552.05346	-281.727865	0.78327	0.531536	22193.06009
-550.82204	-148.764671	-511.616435	-382.438946	-1.505618	-0.231427	22182.37861
-511.910941	-225.823907	-407.853503	-460.261145	3.835121	0.531536	22234.26008
-453.16281	-287.623889	-324.690565	-502.987059	3.072159	-0.994389	22228.91934
-427.222077	-369.260902	-304.090571	-641.846277	-0.742655	-0.231427	22201.45268
-347.11099	-421.905331	-169.046167	-640.320351	1.546233	2.057462	22225.10453
-286.073971	-468.446057	-107.246185	-661.683308	-1.505618	0.531536	22234.26008
-216.644362	-524.142337	6.435263	-744.083283	0.78327	0.531536	22215.18601
-132.718461	-556.949735	96.464866	-725.772178	0.020308	0.531536	22225.86749
-41.925895	-581.364543	187.257432	-681.520339	-0.742655	-0.231427	22228.15638
39.711118	-587.468244	268.131482	-683.809227	0.78327	0.531536	22217.4749
111.429615	-594.334909	309.33147	-674.653674	0.78327	1.294499	22225.10453
185.437001	-575.260841	429.116619	-602.935177	-0.742655	-0.231427	22211.3712
244.185132	-531.771965	482.524011	-544.950009	-1.505618	-0.994389	22195.34898
349.473989	-502.779381	605.361011	-473.231512	-0.742655	0.531536	22203.74157
410.511008	-420.379405	636.642484	-354.972288	0.020308	0.531536	22222.05268
436.451741	-370.023864	641.22026	-278.676014	-1.505618	2.057462	22203.74157
498.251723	-270.075746	664.872105	-206.194554	0.78327	1.294499	22225.86749
543.266524	-195.305398	713.70172	-101.668659	0.020308	-1.757352	22212.89712
547.844301	-112.142459	674.027658	-37.579789	0.020308	0.531536	22205.2675
545.555413	-32.031372	662.583217	128.746088	-2.268581	-0.994389	22216.71194
535.636897	42.738976	642.746186	216.486802	0.020308	0.531536	22219.76379
515.036903	131.242654	558.057322	293.546039	1.546233	0.531536	22214.42305
495.962835	204.487076	529.064738	333.983064	1.546233	-0.231427	22225.86749
461.629512	280.78335	464.212905	477.420058	0.78327	-0.231427	22231.97119
408.985083	344.109257	356.635159	517.857083	-0.742655	-0.231427	22202.97861
370.836946	421.931456	275.761109	594.153357	0.78327	0.531536	22210.60823
333.451772	466.183295	215.487053	648.323711	-1.505618	-0.231427	22223.5786
244.948094	511.198097	64.420431	686.471848	-1.505618	-0.231427	22225.86749
194.592554	542.479569	-5.009178	699.442215	-1.505618	-0.994389	22217.4749
100.748137	545.53142	-102.668408	698.679252	0.020308	-0.231427	22230.44527
57.259261	563.079563	-202.616527	665.108892	0.020308	-0.231427	22228.15638
-25.140715	533.324016	-260.601695	689.523699	0.020308	-0.231427	22216.71194
-105.251802	519.590687	-387.253509	610.175575	-2.268581	0.531536	35.096286
-154.84438	489.072177	-502.460883	559.820034	0.020308	0.531536	13.733329
-245.636946	477.627736	-553.579386	488.101537	-0.742655	1.294499	12.970367
-292.940635	443.294413	-581.809007	484.286723	-3.031543	-0.994389	22097.68975
-349.399878	415.064792	-597.831225	390.442306	0.78327	1.294499	22217.4749
-405.85912	332.664816	-630.638622	302.701592	0.020308	2.057462	22212.13416
-436.37763	289.17594	-645.897877	202.753473	2.309196	2.057462	22222.81564
-514.199829	206.013002	-688.62379	76.864621	0.020308	0.531536	22226.63045
-499.703537	125.138952	-680.994163	-3.246466	0.020308	-1.757352	22183.14158
-565.318332	80.887113	-619.194181	-94.039032	1.546233	1.294499	22187.71935
-537.088711	13.746392	-552.816423	-181.016784	1.546233	-0.231427	22234.26008
-520.303531	-80.098024	-523.823839	-314.535263	3.835121	2.057462	22214.42305
-537.088711	-155.631335	-511.616435	-375.572282	2.309196	0.531536	22217.4749
-489.785021	-227.349833	-417.009056	-431.268561	1.546233	0.531536	22226.63045
-453.925773	-303.646106	-327.742416	-514.4315	0.78327	-0.231427	22203.74157
-413.488748	-366.972013	-280.438726	-581.572221	0.78327	1.294499	22190.00824
-351.688766	-438.690511	-181.25357	-635.742575	-0.742655	2.057462	22218.23786
-282.259157	-475.312722	-111.823961	-657.868494	-0.742655	-0.994389	22217.4749
-205.962883	-517.275673	8.724151	-705.172184	-0.742655	-0.994389	22220.52675
-116.696243	-553.134921	59.079692	-699.831445	-1.505618	-0.994389	22228.91934
-58.711075	-598.149723	174.287065	-699.068482	-2.268581	-0.231427	22201.45268
35.896304	-585.179356	274.998146	-641.846277	-3.031543	-0.231427	22198.40083
107.614802	-575.260841	315.435171	-684.57219	-3.794506	-1.757352	22203.74157
201.459218	-548.557145	407.753663	-626.587022	-2.268581	-0.231427	22212.89712
273.177716	-511.934933	517.620297	-526.638903	-0.742655	0.531536	22207.55638
331.925846	-460.81643	601.546198	-451.105592	-0.742655	-0.994389	22228.91934
403.644344	-421.142368	635.116558	-364.12784	0.78327	0.531536	22231.97119
476.125804	-354.76461	664.872105	-284.779716	-0.742655	2.057462	22217.4749
495.199872	-299.831293	683.946173	-214.587144	-0.742655	1.294499	22226.63045
535.636897	-200.646137	671.73877	-119.979765	0.020308	-0.231427	22198.40083
536.39986	-111.379497	648.086925	-83.357553	2.309196	-0.994389	22225.10453
536.39986	-32.794335	649.61285	101.279429	1.546233	-0.994389	22241.88971
539.451711	12.220467	655.716552	266.07938	1.546233	-0.231427	22196.87491
508.170238	138.109318	580.946204	290.494188	1.546233	0.531536	22199.16379
487.570245	192.279673	545.086955	401.886747	0.78327	1.294499	22221.28971
444.081369	263.99817	457.34624	464.449692	2.309196	2.057462	22223.5786
407.459157	338.768518	393.257371	517.857083	0.020308	-0.231427	22181.61565
382.281387	388.361096	295.59814	584.997804	0.020308	1.294499	22208.31935
315.140666	460.079593	171.998177	632.301494	0.78327	2.820424	22227.39341
246.47402	505.857358	75.864872	683.419997	-0.742655	0.531536	22218.23786
183.148113	525.694389	-59.179532	713.938507	-1.505618	-0.994389	22219.76379
106.088876	539.427718	-110.298036	695.627401	-2.268581	-1.757352	22208.31935
22.162975	537.13883	-281.201689	597.205208	-0.742655	-0.231427	22204.50453
-32.007379	540.190681	-281.201689	687.234811	-1.505618	0.531536	22205.2675
-83.125883	531.035128	-383.438696	607.123724	-1.505618	-0.231427	32.807398
-163.23697	501.279581	-466.601634	601.020022	3.072159	2.057462	12.970367
-240.296206	471.524034	-504.749771	543.797816	-0.742655	-0.231427	261.696219
-276.918418	443.294413	-550.527535	480.471909	1.546233	0.531536	22127.4453
-348.636915	401.331463	-604.697889	395.783045	0.020308	0.531536	22214.42305
-402.807269	326.561114	-653.527504	331.694176	-0.742655	1.294499	22209.84527
-434.851704	289.938903	-653.527504	218.012728	0.78327	-0.231427	22224.34156
-498.177612	208.30189	-705.408971	63.894255	-0.742655	-1.757352	22239.60082
-541.666488	128.953766	-751.186735	-20.031646	2.309196	0.531536	22217.4749
-556.16278	81.650076	-632.927511	-98.616808	1.546233	1.294499	22206.79342
-559.21463	-12.957304	-571.127529	-190.172336	0.020308	0.531536	22216.71194
-543.192413	-80.098024	-547.475684	-281.727865	2.309196	0.531536	22206.79342
-539.377599	-154.868373	-491.779404	-368.705617	0.78327	0.531536	22203.74157
-489.022059	-242.609087	-400.986839	-424.401897	0.020308	-0.231427	22215.94897
-455.451698	-307.46092	-344.527596	-497.646319	0.78327	0.531536	22197.63787
-411.199859	-376.890529	-248.394291	-564.78704	0.78327	1.294499	22207.55638
-357.792468	-416.564591	-194.9869	-634.979612	-0.742655	-0.231427	22224.34156
-282.259157	-469.20902	-124.794328	-676.1796	-0.742655	-0.231427	22192.29713
-205.962883	-521.853449	-72.912862	-764.683277	-2.268581	-0.231427	22202.97861
-154.081417	-553.897884	-5.772141	-740.26847	-3.031543	-0.231427	22211.3712
-41.925895	-587.468244	147.583369	-687.624041	-0.742655	-0.231427	22203.74157
32.081491	-586.705282	277.287035	-691.438855	-0.742655	-0.231427	22208.31935
118.29628	-574.497878	361.212936	-646.424053	1.546233	2.057462	22232.73415
200.696255	-560.001586	447.427725	-586.91296	0.78327	1.294499	22219.76379
273.177716	-521.853449	522.198073	-509.853723	1.546233	0.531536	22222.81564
340.318436	-475.312722	580.946204	-445.764853	3.072159	-0.231427	22232.73415
394.488791	-440.216436	616.805452	-354.972288	-0.742655	0.531536	22225.10453
463.9184	-348.660908	659.531366	-292.409343	1.546233	0.531536	22240.36378
517.325791	-287.623889	670.975807	-184.831597	0.78327	0.531536	22251.04526
535.636897	-198.357249	654.953589	-202.37974	1.546233	-0.231427	22206.79342
547.081338	-143.423932	647.323962	-56.653858	3.072159	-0.231427	22195.34898
551.659114	-60.260993	632.82767	121.11646	0.020308	-0.994389	22225.86749
534.110972	35.872312	648.086925	238.612722	1.546233	0.531536	22230.44527
511.985052	108.353772	583.235092	285.916411	0.020308	1.294499	22197.63787
496.725797	193.042635	536.694365	398.834896	0.020308	0.531536	22215.18601
453.999884	273.916686	474.131421	469.790431	-0.742655	-0.994389	22218.23786
436.451741	337.242593	406.9907	527.012636	0.78327	-1.757352	22187.71935
368.548058	393.701835	277.287035	594.91632	-0.742655	2.057462	22190.7712
318.192517	458.553668	203.279649	645.27186	-3.031543	0.531536	22206.79342
253.340684	512.724022	59.079692	674.264444	-1.505618	-0.994389	22196.11194
181.622187	539.427718	-96.564707	621.620016	0.78327	0.531536	22210.60823
98.459249	550.872159	-112.586924	668.923705	-0.742655	-0.231427	22220.52675
45.81482	545.53142	-173.623943	702.494066	-0.742655	0.531536	22212.89712
-19.037013	534.086979	-262.12762	703.257028	-0.742655	0.531536	22222.81564
-89.229585	523.405501	-377.334994	669.686668	0.020308	0.531536	44.251839
-156.370305	500.516618	-462.78682	622.382978	0.78327	1.294499	12.970367
-224.273989	477.627736	-494.068292	563.634848	0.78327	-0.231427	2204.199347
-288.362859	437.953674	-559.683088	491.91635	0.020308	-0.231427	22129.73418
-336.429511	415.064792	-600.883076	372.131201	0.020308	-0.231427	22228.91934
-382.970238	357.079624	-639.794175	303.464554	3.072159	2.057462	22235.02304
-456.214661	286.124089	-656.579355	155.449783	0.78327	0.531536	22241.88971
-512.673904	195.331524	-729.060815	47.109075	2.309196	1.294499	22221.28971
-510.385015	147.264871	-664.208983	15.06464	-1.505618	-1.757352	22212.13416
-546.244264	56.472306	-648.949728	-78.016814	0.020308	-0.231427	22204.50453
-581.34055	6.879728	-568.075678	-164.231603	1.546233	2.057462	22205.2675
-530.985009	-76.283211	-532.216429	-245.105654	-1.505618	0.531536	22206.03046
-558.451668	-151.053559	-516.957175	-380.913021	0.020308	-0.231427	22216.71194
-492.836872	-224.297982	-439.134975	-435.846338	0.78327	-0.231427	22195.34898
-459.266512	-312.038696	-355.972037	-519.009276	-1.505618	-1.757352	22179.32676
-398.992456	-378.416455	-288.831316	-636.505538	-2.268581	-0.231427	22176.27491
-360.081356	-434.112734	-193.460974	-652.527755	-1.505618	1.294499	22205.2675
-289.125822	-486.757163	-138.527657	-696.779594	-3.031543	-0.231427	22199.92676
-219.696213	-524.9053	-54.601756	-760.868464	-0.742655	-0.231427	22216.71194
-131.192535	-547.794182	57.553766	-696.016631	0.020308	-0.994389	22235.786
-32.770342	-582.127505	178.101879	-680.757376	0.020308	-0.994389	22215.18601
35.133342	-587.468244	289.494438	-641.846277	0.78327	0.531536	22223.5786
116.770354	-596.623797	359.68701	-656.342569	-0.742655	1.294499	22231.20823
180.096262	-574.497878	439.035135	-576.231481	0.020308	0.531536	22212.13416
282.333268	-505.831232	528.301775	-511.379649	3.072159	-0.231427	22247.23045
348.711026	-479.890499	578.657316	-441.95004	2.309196	-0.231427	22254.09711
406.696194	-434.112734	600.783235	-415.246344	1.546233	0.531536	22230.44527
439.503592	-364.683125	597.731384	-326.742666	1.546233	1.294499	22231.20823
498.251723	-292.201665	689.286912	-212.298256	1.546233	0.531536	22240.36378
516.562829	-214.379466	688.52395	-145.157535	0.020308	-0.231427	22210.60823
544.029487	-122.823938	675.553583	-33.002013	0.020308	-0.231427	22195.34898
556.236891	-46.527664	679.368397	110.434982	-1.505618	-0.231427	22220.52675
547.844301	33.583423	654.190627	207.331249	-1.505618	1.294499	22214.42305
504.355425	103.775995	612.227676	288.968262	-1.505618	-0.231427	22192.29713
468.496176	183.887083	547.375843	380.523791	-1.505618	1.294499	22206.79342
437.977667	261.709282	455.820315	475.894133	-3.031543	0.531536	22193.82305
421.955449	314.353711	316.961097	517.094121	-2.268581	-1.757352	22164.06751
379.992499	393.701835	217.012978	525.486711	0.78327	0.531536	22182.37861
334.214734	444.820339	174.287065	625.434829	-2.268581	1.294499	22215.94897
244.948094	515.775873	65.946356	677.316295	-0.742655	-0.231427	22215.18601
189.251814	538.664755	-14.927694	694.864438	-0.742655	-1.757352	22225.10453
120.585168	550.109196	-66.046197	686.471848	0.78327	-0.994389	22231.20823
44.288894	548.583271	-187.357272	691.812587	0.78327	0.531536	22215.18601
-10.644423	544.768457	-249.920217	687.997774	0.020308	-0.231427	22222.05268
-109.066616	536.375867	-361.312776	678.079258	0.78327	-0.994389	28.992584
-152.555492	509.672171	-426.927572	616.279276	2.309196	1.294499	14.496292
-225.036952	488.309215	-506.275696	561.345959	1.546233	0.531536	9.918516
-290.651747	466.183295	-562.734939	489.627462	0.78327	-0.231427	22108.37123
-353.977654	388.361096	-629.87566	398.834896	0.78327	1.294499	22210.60823
-394.414679	344.109257	-629.112697	324.064548	2.309196	0.531536	22219.00082
-444.77022	286.887052	-651.238616	211.909026	-1.505618	0.531536	22225.10453
-501.992425	216.69448	-687.860828	105.857205	-1.505618	-0.231427	22198.40083
-540.140562	144.975983	-628.349734	49.397963	0.020308	-0.231427	22217.4749
-547.770189	84.701927	-606.223815	-49.02423	0.020308	-0.231427	22218.23786
-546.244264	-19.061005	-560.446051	-160.41679	0.78327	1.294499	22178.5638
-540.140562	-77.046173	-548.238647	-260.364908	-3.031543	0.531536	22181.61565
-537.851674	-157.157261	-496.357181	-379.387095	0.78327	0.531536	22190.00824
-493.599835	-238.031311	-449.816454	-443.475965	-1.505618	-0.231427	22169.40825
-450.110959	-312.038696	-402.512764	-577.757407	0.020308	-0.231427	22184.6675
-411.962822	-337.979429	-352.920186	-634.979612	-2.268581	-0.231427	22200.68972
-347.11099	-433.349772	-220.927633	-687.624041	-0.742655	1.294499	22228.15638
-299.8073	-457.001616	-118.690626	-678.468488	-1.505618	0.531536	22219.76379
-216.644362	-524.142337	-15.690656	-704.409221	2.309196	-0.231427	22228.15638
-124.32587	-563.8164	68.235245	-708.224035	0.020308	1.294499	22232.73415
-52.607373	-576.023803	215.487053	-682.283302	0.020308	0.531536	22215.94897
50.392596	-562.290474	296.361103	-662.446271	0.78327	0.531536	22247.99341
113.718503	-566.868251	349.005532	-625.824059	1.546233	1.294499	22253.33415
207.56292	-566.868251	416.909215	-582.335183	3.835121	0.531536	22230.44527
273.940678	-511.934933	503.886967	-510.616686	0.78327	1.294499	22236.54897
329.636958	-461.579393	574.079539	-474.757437	0.78327	-1.757352	22242.65267
402.881381	-422.668293	641.22026	-375.572282	-0.742655	-0.231427	22215.18601
460.103586	-370.023864	675.553583	-283.25379	-0.742655	1.294499	22221.28971
490.622096	-294.490553	701.494316	-184.068635	-2.268581	-0.994389	22228.91934
511.222089	-228.875758	701.494316	-108.535324	1.546233	1.294499	22215.18601
546.318375	-134.268379	687.760987	-13.164982	-2.268581	-1.757352	22196.11194
543.266524	-67.127658	667.923956	120.353497	-0.742655	-0.994389	22202.21564
530.296158	39.687125	656.479515	225.642355	-2.268581	-0.994389	22180.85269
497.48876	112.168585	594.679533	286.679374	-0.742655	1.294499	22178.5638
480.70358	206.775965	529.8277	360.68676	-0.742655	2.057462	22190.7712
436.451741	276.968536	450.479576	437.745996	-2.268581	-0.994389	22196.87491
428.059151	342.583332	338.324054	490.390425	-1.505618	-2.520315	22200.68972
387.622126	394.464798	262.790743	546.086705	1.546233	0.531536	22205.2675
322.770293	457.790705	179.627804	618.568165	0.020308	1.294499	22228.15638
246.47402	504.331432	92.650052	686.471848	-0.742655	1.294499	22219.00082
193.066628	531.798091	-24.846209	675.79037	-1.505618	-0.231427	22228.15638
116.007392	547.057345	-69.098048	668.923705	-0.742655	-1.757352	22228.91934
26.740751	558.501786	-185.831347	719.279246	2.309196	0.531536	22241.12674
-12.170348	532.561053	-284.25354	682.657035	0.78327	0.531536	22244.94156
-96.096249	515.775873	-385.727584	620.857053	0.78327	1.294499	107.577746
-157.133268	515.01291	-441.423864	614.753351	4.598084	3.583387	15.259255
-238.770281	467.709221	-513.905324	535.405226	0.020308	-0.231427	10.681478
-289.888784	442.53145	-596.305299	451.479325	-1.505618	-0.994389	22018.34162
-350.925803	398.279612	-593.253448	418.671928	0.020308	2.057462	22198.40083
-397.46653	346.398146	-630.638622	339.323803	-2.268581	-0.231427	22215.18601
-448.585034	280.78335	-645.897877	214.960877	-1.505618	-0.994389	22228.15638
-491.310947	210.590778	-662.683057	86.783137	-3.031543	-0.994389	22181.61565
-525.64427	119.798213	-624.53492	31.84982	-0.742655	1.294499	22191.53417
-548.533152	70.205635	-604.697889	-61.231634	-3.031543	-0.231427	22207.55638
-560.740556	-0.7499	-574.942343	-161.179752	-3.031543	-0.231427	22153.38603
-557.688705	-65.601732	-561.209013	-291.64638	-1.505618	0.531536	22191.53417
-558.451668	-158.683186	-538.320131	-410.668567	1.546233	1.294499	22206.03046
-486.73317	-220.483168	-413.957205	-473.231512	1.546233	2.057462	22197.63787
-444.007257	-309.749808	-375.809068	-527.401866	-0.742655	-0.994389	22206.79342
-414.25171	-354.001647	-290.357242	-621.246283	-2.268581	-1.757352	22211.3712
-353.214691	-414.275703	-185.068384	-619.720357	0.020308	1.294499	22223.5786
-277.681381	-471.497908	-111.060999	-692.201817	1.546233	2.057462	22117.52678
-196.044368	-503.542343	-14.927694	-690.675892	2.309196	2.057462	22253.33415
-117.459206	-557.712698	75.864872	-713.564774	1.546233	0.531536	22249.51933
-42.688858	-579.075654	133.087077	-699.068482	-0.742655	-0.231427	22229.6823
26.740751	-601.964536	324.590724	-668.549973	0.78327	-0.231427	22238.07489
122.111094	-587.468244	313.146283	-647.949979	1.546233	1.294499	22238.83786
168.651821	-560.764549	400.124035	-615.142581	-2.268581	-0.231427	22215.94897
254.103647	-528.720114	497.783266	-524.350015	0.020308	0.531536	22225.10453
306.748076	-480.653461	535.931402	-446.527816	0.020308	-0.994389	22231.20823
390.673977	-444.794213	644.272111	-355.73525	-1.505618	-0.994389	22215.18601
444.081369	-379.94238	670.212844	-292.409343	0.78327	1.294499	22225.10453
482.229505	-296.779442	690.812838	-203.142703	-3.031543	0.531536	22214.42305
531.059121	-215.905392	687.760987	-132.950131	-3.794506	-1.757352	22187.71935
543.266524	-140.372081	657.242478	-27.661274	-0.742655	1.294499	22194.58602
544.029487	-58.735068	665.635068	116.538684	-0.742655	-0.231427	22183.90454
539.451711	21.37602	625.198043	184.442367	-1.505618	-0.231427	22187.71935
514.27394	109.116734	549.664732	266.07938	1.546233	2.057462	22206.79342
495.962835	183.12412	532.879551	360.68676	0.020308	0.531536	22202.97861
453.236921	266.287058	474.894383	470.553394	0.020308	-0.231427	22206.03046
432.636928	334.190742	384.86478	514.04227	0.020308	-0.994389	22205.2675
397.540642	404.383314	296.361103	580.420028	0.78327	1.294499	22201.45268
318.95548	473.812923	199.464835	646.797786	0.020308	0.531536	22219.00082
272.414753	500.516618	94.175978	689.523699	3.072159	1.294499	22245.70452
198.407367	555.449935	-25.609172	691.812587	1.546233	-0.231427	22248.75637
127.451833	548.583271	-85.883228	656.716301	0.78327	-0.231427	22239.60082
42.000006	563.842526	-170.572092	724.619985	-0.742655	-0.231427	22230.44527
-21.325901	553.161047	-274.335024	682.657035	1.546233	1.294499	22231.97119
-107.54069	506.62032	-420.82387	597.205208	-2.268581	-0.994389	53.407392
-141.111051	508.909209	-462.023857	601.020022	0.020308	1.294499	12.207404
-215.118436	482.968475	-481.097926	546.849667	0.020308	1.294499	12.970367
-276.155455	452.449966	-559.683088	491.91635	1.546233	0.531536	22044.28236
-348.636915	391.412947	-588.675672	410.279337	-2.268581	-0.231427	22202.21564
-400.518381	350.212959	-635.979361	317.197884	-2.268581	2.057462	22199.16379
-453.925773	273.153723	-664.971945	233.271983	-1.505618	1.294499	22206.03046
-514.962792	222.035219	-718.379337	79.15351	0.78327	1.294499	22155.67492
-515.725754	130.479691	-662.683057	12.012789	0.020308	-0.231427	22198.40083
-532.510935	64.864896	-601.646038	-59.705708	-0.742655	-0.231427	22222.05268
-538.614637	3.827877	-586.386784	-188.646411	0.78327	0.531536	22182.37861
-540.903525	-78.572099	-603.934927	-290.120455	-0.742655	-0.231427	22196.11194
-544.718338	-152.579484	-481.097926	-364.12784	0.020308	1.294499	22212.89712
-511.910941	-223.535019	-421.586832	-429.742636	0.020308	0.531536	22192.29713
-466.896139	-286.860926	-355.209074	-513.668537	0.020308	-0.994389	22192.29713
-404.333195	-357.053498	-274.335024	-581.572221	0.020308	-0.231427	22230.44527
-340.244325	-412.749778	-187.357272	-626.587022	2.309196	1.294499	22236.54897
-292.177673	-460.81643	-113.349887	-647.949979	1.546233	2.057462	22234.26008
-214.355473	-520.327524	-11.875843	-702.120333	-0.742655	0.531536	22241.88971
-128.903647	-567.631213	70.524133	-711.275886	-0.742655	-1.757352	22226.63045
-44.214783	-567.631213	149.109295	-717.379588	0.78327	-0.231427	22220.52675
23.688901	-594.334909	253.63519	-657.105531	-1.505618	-0.994389	22225.86749
110.666653	-580.60158	337.561091	-636.505538	0.020308	-0.994389	22219.76379
195.355516	-571.446027	419.961066	-563.261115	0.78327	0.531536	22221.28971
262.496237	-534.060853	490.153638	-533.505568	0.78327	0.531536	22224.34156
316.666592	-511.934933	560.34621	-482.387065	-2.268581	-0.994389	22204.50453
386.096201	-434.112734	658.00544	-377.86117	-2.268581	-0.994389	22199.16379
459.340623	-379.94238	600.783235	-317.587114	-2.268581	2.057462	22212.13416
479.177654	-307.46092	670.975807	-206.194554	-1.505618	1.294499	22207.55638
527.244307	-210.564652	663.346179	-160.41679	-0.742655	0.531536	22202.21564
552.422077	-140.372081	673.264695	-44.446454	0.020308	-0.231427	22217.4749
556.999854	-47.290627	686.235062	118.827572	1.546233	0.531536	22193.82305
508.170238	22.138982	619.094341	166.131262	-0.742655	-0.994389	22201.45268
517.325791	119.03525	567.975837	265.316417	1.546233	2.057462	22213.66009
485.281356	190.753747	552.716583	386.627493	-1.505618	1.294499	22209.08231
448.659145	268.575946	493.205489	456.820064	2.309196	1.294499	22204.50453
429.585077	332.664816	399.361072	537.694115	1.546233	-3.283278	22225.10453
374.65176	415.064792	281.864811	577.368177	0.020308	-1.757352	22222.81564
325.822144	459.316631	200.990761	641.457047	0.020308	1.294499	22227.39341
261.733274	507.383283	91.124127	684.945923	1.546233	2.057462	22236.54897
193.066628	533.324016	-26.372135	699.442215	-1.505618	-0.994389	22234.26008
112.192578	548.583271	-108.009148	694.101476	0.020308	0.531536	22212.13416
54.20741	550.872159	-165.231353	703.257028	0.020308	-0.994389	22224.34156
-6.829609	548.583271	-256.023919	708.597768	0.78327	-0.231427	22232.73415
-60.999963	530.272165	-367.416478	628.48668	0.78327	0.531536	81.637013
-159.422156	502.042544	-432.268311	614.753351	0.020308	1.294499	13.733329
-210.54066	479.916625	-488.727553	570.501512	-1.505618	1.294499	12.970367
-315.829517	450.161078	-571.890492	472.079319	-0.742655	-1.757352	22034.36384
-368.473946	419.642568	-609.275666	404.938598	-2.268581	1.294499	22186.95639
-401.281344	362.420363	-681.757126	318.723809	0.020308	1.294499	22210.60823
-451.636885	280.020387	-652.764542	193.59792	1.546233	0.531536	22177.03787
-501.992425	218.983368	-699.305269	85.257212	3.072159	0.531536	22184.6675
-532.510935	142.687095	-687.097865	8.960938	-1.505618	-0.231427	22204.50453
-548.533152	77.072299	-630.638622	-49.02423	-0.742655	0.531536	22218.23786
-567.607221	-1.512862	-607.74974	-214.587144	-1.505618	-0.994389	22192.29713
-578.288699	-74.757285	-532.979392	-269.520461	2.309196	1.294499	22208.31935
-543.192413	-141.135043	-476.520149	-338.95007	1.546233	1.294499	22235.02304
-500.4665	-231.927609	-422.349795	-423.638934	0.020308	0.531536	22219.76379
-451.636885	-280.757224	-370.468329	-525.112978	0.020308	-0.994389	22202.97861
-409.673934	-358.579423	-304.853534	-586.149997	2.309196	1.294499	22211.3712
-367.710983	-415.038666	-212.535043	-627.349985	0.78327	1.294499	22225.86749
-286.836933	-479.127536	-114.875812	-673.127749	-0.742655	-0.231427	22222.81564
-210.54066	-534.823816	-35.527688	-723.48329	0.020308	0.531536	22229.6823
-133.481423	-553.897884	62.131543	-702.883296	0.78327	0.531536	22215.18601
-50.318485	-589.757133	183.442618	-688.387004	-0.742655	-1.757352	22224.34156
30.555565	-581.364543	242.190749	-689.912929	-0.742655	-0.231427	22229.6823
99.985174	-588.99417	368.842563	-630.401836	0.78327	2.057462	22196.87491
186.199963	-576.786766	434.457358	-599.883326	0.020308	2.057462	22204.50453
246.47402	-551.608996	480.235123	-551.816674	-3.031543	-0.994389	22213.66009
338.792511	-482.179387	545.849918	-466.364847	0.020308	-1.757352	22204.50453
375.414722	-426.483107	628.249894	-394.64635	-1.505618	-0.231427	22212.89712
453.236921	-368.497939	656.479515	-303.853784	-2.268581	0.531536	22229.6823
476.888766	-317.379436	706.072093	-203.905666	0.78327	1.294499	22218.23786
525.718381	-213.616503	636.642484	-168.046417	-0.742655	-0.231427	22207.55638
542.503562	-148.764671	684.709136	-30.713124	0.020308	-1.757352	22225.10453
550.133189	-80.098024	663.346179	74.575733	0.78327	-0.231427	22192.29713
537.925785	25.190833	674.79062	207.331249	2.309196	1.294499	22208.31935
515.799866	122.087101	616.04249	301.175666	0.020308	1.294499	22238.07489
487.570245	205.250039	528.301775	371.368238	0.020308	1.294499	22219.76379
463.155437	263.235207	480.235123	439.271921	2.309196	0.531536	22198.40083
428.059151	342.583332	386.390706	485.049686	1.546233	-1.757352	22214.42305
384.570275	400.5685	284.916662	574.316326	0.020308	0.531536	22205.2675
325.059182	452.449966	210.146314	633.827419	-1.505618	0.531536	22215.18601
268.599939	488.309215	110.961158	687.234811	2.309196	0.531536	22229.6823
188.488852	531.035128	-29.423986	683.419997	-0.742655	0.531536	22232.73415
124.399982	557.738824	-110.298036	699.442215	1.546233	1.294499	22220.52675
51.155559	538.664755	-155.312837	716.227395	-1.505618	-0.231427	22228.15638
-16.748125	534.086979	-264.416509	682.657035	-3.794506	-0.231427	22206.79342
-104.488839	531.798091	-357.497963	659.768152	-0.742655	1.294499	70.955535
-155.607343	515.775873	-435.320162	607.123724	-2.268581	0.531536	14.496292
-225.799914	479.153662	-483.386814	552.953369	0.020308	-0.231427	11.444441
-294.466561	441.768488	-584.097895	480.471909	0.020308	0.531536	21957.30461
-330.325809	407.435164	-600.883076	399.597859	0.78327	0.531536	22209.84527
-389.07394	357.079624	-632.164548	324.064548	1.546233	0.531536	22228.91934
-431.036891	285.361127	-663.44602	188.257181	0.78327	2.057462	22209.84527
-462.318363	224.324108	-717.616374	26.509081	-0.742655	1.294499	22201.45268
-540.903525	144.975983	-670.312685	16.590565	0.020308	0.531536	22196.87491
-559.977593	73.257486	-642.846026	-63.520522	1.546233	-0.994389	22225.86749
-574.473885	11.457504	-584.097895	-168.046417	0.020308	-0.994389	22226.63045
-552.347966	-48.816552	-545.949759	-265.705647	1.546233	1.294499	22220.52675
-530.985009	-154.10541	-508.564584	-359.550064	-0.742655	1.294499	22206.03046
-521.829456	-218.19428	-444.475715	-456.446332	-1.505618	0.531536	22077.85272
-469.94799	-289.912777	-404.801652	-526.638903	-1.505618	-1.757352	22191.53417
-418.066524	-359.342386	-301.801683	-563.261115	0.020308	0.531536	22190.00824
-365.422095	-408.172001	-204.905415	-633.453687	0.020308	-0.231427	22220.52675
-298.281374	-476.075685	-103.431371	-654.816643	-0.742655	-0.994389	22228.15638
-234.955467	-505.831232	-17.979545	-705.172184	-2.268581	-1.757352	22224.34156
-141.111051	-553.134921	78.916723	-688.387004	0.020308	2.057462	22200.68972
-63.288851	-585.179356	179.627804	-697.542557	-0.742655	-0.231427	22207.55638
40.474081	-603.490462	268.894444	-679.231451	-1.505618	-0.231427	22209.84527
99.985174	-582.890468	331.457389	-670.075898	-2.268581	0.531536	22204.50453
186.962926	-562.290474	410.805514	-601.409252	-1.505618	-0.231427	22215.94897
257.918461	-524.9053	516.094371	-512.905574	0.020308	-0.994389	22231.20823
328.111033	-485.9942	550.427694	-473.231512	2.309196	-0.231427	22218.23786
391.43694	-431.823846	612.990639	-384.727834	-0.742655	-0.231427	22226.63045
433.39989	-394.438672	635.116558	-309.957486	0.78327	1.294499	22235.02304
495.199872	-307.46092	670.975807	-236.713063	1.546233	1.294499	22213.66009
522.66653	-230.401684	690.812838	-168.80938	1.546233	0.531536	22225.10453
542.503562	-138.846155	693.101726	-29.950162	1.546233	-0.231427	22251.04526
544.79245	-50.342478	690.812838	116.538684	2.309196	1.294499	22219.00082
529.533195	0.776026	616.805452	207.331249	0.020308	-0.231427	22209.08231
507.407276	108.353772	599.25731	263.790492	1.546233	0.531536	22225.10453
489.09617	185.413008	537.457328	359.160834	2.309196	1.294499	22199.92676
450.948033	274.679648	473.368458	469.790431	-1.505618	-0.994389	22193.82305
419.666561	337.242593	375.709228	511.753381	-0.742655	-0.994389	22214.42305
365.496207	381.494431	294.072215	558.294108	-1.505618	-1.757352	22201.45268
318.95548	470.761072	207.857426	627.723717	0.020308	2.057462	22222.81564
248.762908	495.175879	97.227829	684.18296	0.020308	0.531536	22218.23786
179.333299	529.509202	-29.423986	678.079258	-1.505618	-0.231427	22202.21564
106.088876	540.190681	-88.172116	687.997774	-2.268581	0.531536	22202.21564
40.474081	544.768457	-159.127651	706.308879	-1.505618	-0.231427	22209.08231
-11.407385	550.872159	-260.601695	674.264444	-2.268581	-2.520315	22210.60823
-67.866628	539.427718	-358.260925	631.538531	-0.742655	1.294499	118.259224
-150.266603	505.094395	-426.927572	600.257059	-1.505618	1.294499	16.78518
-215.118436	477.627736	-496.357181	567.449661	-0.742655	-0.231427	10.681478
-286.073971	452.449966	-562.734939	467.501543	0.78327	-0.994389	21994.68978
-340.244325	405.146276	-619.194181	382.812679	1.546233	1.294499	22212.13416
-399.755418	364.709251	-610.038628	298.886778	2.309196	1.294499	22221.28971
-450.110959	301.383344	-661.157132	176.049777	3.072159	1.294499	22235.02304
-482.155394	218.220406	-678.705275	89.072025	0.78327	-0.231427	22236.54897
-521.829456	136.583393	-630.638622	53.212777	1.546233	0.531536	22226.63045
-547.007227	82.413039	-615.379368	-37.579789	0.020308	-0.231427	22209.84527
-553.873891	7.64269	-584.860858	-168.80938	0.78327	-0.231427	22215.94897
-536.325748	-80.098024	-565.78679	-283.25379	-0.742655	-0.231427	22206.03046
-537.851674	-141.898006	-511.616435	-375.572282	3.072159	2.820424	22193.82305
-504.281313	-220.483168	-418.534981	-427.453748	-0.742655	0.531536	22207.55638
-453.925773	-282.28315	-362.838702	-527.401866	-0.742655	-0.994389	22215.18601
-410.436897	-357.053498	-282.727614	-566.312966	-0.742655	0.531536	22190.00824
-359.318393	-419.616442	-201.853564	-653.290718	-1.505618	0.531536	22201.45268
-291.41471	-477.60161	-143.105433	-656.342569	-2.268581	-1.757352	22211.3712
-230.377691	-524.9053	-37.053613	-707.461072	-0.742655	-0.231427	22199.92676
-146.45179	-553.134921	59.079692	-705.935147	1.546233	1.294499	22212.89712
-73.97033	-569.920101	152.924108	-680.757376	-0.742655	0.531536	22220.52675
32.844453	-580.60158	243.716674	-676.1796	0.78327	-0.994389	22214.42305
98.459249	-586.705282	347.479606	-676.1796	-0.742655	0.531536	22219.76379
190.77774	-569.157139	432.931433	-604.461103	-1.505618	0.531536	22230.44527
264.022163	-524.9053	506.175856	-543.424084	0.78327	0.531536	22222.05268
336.503623	-497.438641	563.398061	-484.675953	1.546233	-0.994389	22220.52675
390.673977	-441.742362	601.546198	-401.513015	0.78327	-0.231427	22244.17859
455.52581	-366.972013	675.553583	-277.150088	2.309196	1.294499	22251.80822
487.570245	-294.490553	670.975807	-213.061219	0.020308	-0.994389	22226.63045
531.059121	-218.957242	697.679503	-128.372355	0.020308	0.531536	22209.08231
548.607264	-120.535049	683.946173	-10.113131	0.78327	0.531536	22230.44527
541.740599	-61.023956	698.442465	117.301646	0.78327	-0.994389	22212.89712
525.718381	22.138982	641.22026	189.020144	-1.505618	-0.994389	22199.16379
516.562829	100.724144	612.227676	284.390486	-0.742655	1.294499	22219.76379
480.70358	187.701896	546.612881	365.264536	0.020308	1.294499	22202.97861
464.681362	257.131505	468.027719	433.931182	2.309196	1.294499	22202.97861
402.881381	324.272226	405.464774	505.64968	2.309196	-0.994389	22209.08231
386.096201	389.887022	282.627774	562.871885	-3.794506	-0.231427	22183.14158
326.585107	451.687003	149.109295	596.442245	-2.268581	1.294499	22206.79342
260.207349	494.412917	86.54635	660.531115	-1.505618	2.057462	22212.89712
163.311081	524.931426	-15.690656	684.18296	0.020308	0.531536	22203.74157
128.214795	556.975861	-85.120265	681.894072	-0.742655	-0.994389	22219.76379
40.474081	559.264749	-147.68321	679.605184	0.020308	-0.231427	22231.97119
-13.696274	547.057345	-282.727614	664.345929	2.309196	0.531536	22213.66009
-82.36292	529.509202	-391.068323	639.931121	0.020308	1.294499	101.474044
-136.533274	498.990693	-446.00164	597.968171	0.78327	2.057462	14.496292
-231.903616	479.916625	-501.69792	553.716332	0.78327	0.531536	12.970367
-292.177673	473.04996	-568.075678	487.338574	3.072159	-0.994389	21887.875
-338.718399	412.012941	-603.934927	409.516375	2.309196	-0.231427	22231.97119
-389.836903	363.183326	-637.505287	335.508989	4.598084	1.294499	22229.6823
-437.903555	277.731499	-652.764542	227.168281	0.78327	-0.231427	22226.63045
-485.207245	228.901884	-668.023796	116.538684	0.78327	0.531536	22228.91934
-523.355382	140.398207	-647.423803	39.479447	-0.742655	0.531536	22193.06009
-550.059078	77.835262	-635.216399	-41.394603	1.546233	-0.231427	22196.87491
-562.266481	9.931579	-595.542336	-159.653827	0.020308	-0.231427	22216.71194
-558.451668	-69.416546	-543.66087	-256.550095	1.546233	0.531536	22211.3712
-563.029444	-133.505416	-518.4831	-335.898219	0.78327	2.057462	22181.61565
-501.229462	-216.668354	-437.60905	-436.6093	-2.268581	-0.231427	22200.68972
-473.762804	-290.67574	-385.727584	-549.527786	-2.268581	-0.994389	22196.11194
-432.562816	-345.609057	-343.001671	-660.920345	0.020308	0.531536	22172.4601
-363.89617	-411.223852	-196.512825	-633.453687	-0.742655	-0.231427	22214.42305
-304.385076	-467.683095	-119.453589	-670.838861	-1.505618	0.531536	22221.28971
-215.881399	-514.223822	-55.364719	-733.401805	1.546233	0.531536	22217.4749
-128.903647	-537.875667	63.657468	-696.779594	-0.742655	0.531536	22225.86749
-50.318485	-575.260841	158.264848	-682.283302	0.020308	-0.994389	22231.97119
28.266677	-597.38676	213.198165	-664.735159	-0.742655	-0.994389	22212.89712
116.770354	-582.127505	318.487022	-682.283302	1.546233	2.057462	22222.81564
200.696255	-565.342325	407.753663	-603.69814	1.546233	0.531536	22248.75637
273.177716	-523.379375	499.309191	-549.527786	2.309196	0.531536	22238.07489
339.555474	-476.838648	523.723999	-487.727804	-0.742655	-0.994389	22236.54897
377.70361	-430.297921	610.701751	-351.157474	0.78327	-0.231427	22240.36378
441.79248	-366.972013	662.583217	-277.150088	2.309196	0.531536	22224.34156
487.570245	-308.223883	696.91654	-227.557511	-1.505618	-0.994389	22218.23786
528.00727	-250.238715	695.390614	-167.283454	-0.742655	1.294499	22200.68972
546.318375	-138.083192	693.864689	-6.298317	2.309196	0.531536	22211.3712
541.740599	-60.260993	679.368397	105.094243	0.78327	0.531536	22219.00082
541.740599	21.37602	637.405446	204.279398	0.020308	-0.994389	22198.40083
516.562829	104.538958	609.938788	276.760859	-0.742655	0.531536	22199.92676
493.673946	182.361157	563.398061	357.634909	-3.031543	-0.231427	22186.19343
446.370257	253.316692	480.235123	420.197853	-1.505618	1.294499	22201.45268
411.273971	322.746301	381.81293	476.657096	-1.505618	-0.231427	22173.22306
380.755461	402.857388	276.524072	566.686699	-3.031543	-0.231427	22196.87491
328.111033	453.212929	223.11668	642.220009	-0.742655	0.531536	22225.86749
263.2592	506.62032	99.516717	671.212593	-0.742655	0.531536	22231.20823
209.851808	528.74624	-48.498054	677.316295	1.546233	2.057462	22215.18601
134.318497	556.212898	-123.268402	667.39778	0.020308	0.531536	22223.5786
59.548149	550.872159	-158.364688	707.834805	-0.742655	-0.231427	22225.86749
11.481497	550.109196	-302.564645	658.242227	-0.742655	-0.231427	22216.71194
-81.599957	508.909209	-365.12759	652.901488	0.78327	-0.994389	90.029603
-135.770311	498.990693	-452.105342	627.723717	2.309196	1.294499	13.733329
-212.066585	461.605519	-476.520149	563.634848	1.546233	1.294499	12.207404
-286.836933	451.687003	-537.557168	500.30894	2.309196	-0.231427	21924.49721
-328.799884	405.909239	-581.809007	417.146002	0.020308	-0.231427	22221.28971
-401.281344	343.346295	-639.794175	337.797877	-2.268581	0.531536	22201.45268
-440.955406	296.805568	-658.105281	224.879392	-3.031543	-0.994389	22211.3712
-489.022059	218.983368	-681.757126	106.620168	-1.505618	-0.231427	22222.05268
-516.488717	148.027834	-652.001579	50.160926	-1.505618	-0.231427	22197.63787
-547.007227	87.753778	-639.794175	-70.387187	-1.505618	-0.231427	21930.60091
-566.081295	0.013063	-598.594187	-192.461225	0.020308	-0.231427	22194.58602
-534.03686	-72.468397	-555.105311	-273.335275	-3.794506	-0.994389	22177.80084
-543.192413	-139.609118	-481.860889	-354.972288	-0.742655	0.531536	22183.90454
-513.436866	-219.720205	-438.372013	-455.683369	-1.505618	-0.231427	22190.00824
-479.103543	-300.594255	-356.735	-515.957425	0.020308	-0.231427	22193.06009
-418.829487	-347.897945	-296.460944	-557.920376	0.78327	1.294499	22215.94897
-362.370244	-405.883113	-198.801713	-616.668506	-1.505618	0.531536	22229.6823
-290.651747	-457.001616	-111.823961	-663.209233	-0.742655	0.531536	22225.86749
-225.036952	-517.275673	-46.972129	-731.87588	-1.505618	-0.231427	22219.76379
-130.429572	-539.401592	44.5834	-696.016631	0.78327	0.531536	22229.6823
-77.022181	-595.097872	191.072245	-723.48329	0.78327	-0.994389	22247.23045
16.059273	-589.757133	225.405568	-714.327737	0.020308	-0.994389	22237.31193
72.518516	-578.312692	309.33147	-695.253668	0.78327	-0.231427	22238.83786
186.199963	-579.838617	413.857364	-610.564805	1.546233	1.294499	22244.17859
260.207349	-526.431225	508.464744	-530.453717	0.020308	0.531536	22228.15638
305.985113	-495.149753	583.998055	-480.098176	-0.742655	-0.994389	22227.39341
392.199902	-441.742362	603.835086	-385.490797	0.020308	-0.231427	22230.44527
447.896182	-376.890529	667.923956	-284.779716	0.78327	1.294499	22215.94897
491.385058	-302.120181	698.442465	-227.557511	0.78327	0.531536	22225.86749
511.985052	-226.58687	679.368397	-173.387156	-0.742655	0.531536	22198.40083
545.555413	-144.949857	684.709136	-23.083497	-0.742655	-0.231427	22191.53417
537.162822	-82.386913	685.472099	92.123876	0.78327	1.294499	22191.53417
540.977636	11.457504	642.746186	167.657187	0.78327	1.294499	22200.68972
505.118388	108.353772	540.509179	272.946045	-2.268581	-0.994389	22174.74899
474.599878	189.227822	557.294359	354.583058	-2.268581	0.531536	22199.16379
463.155437	258.657431	478.709197	446.138586	-1.505618	0.531536	22165.59343
417.377673	315.879636	406.9907	513.279307	0.020308	-0.994389	22190.00824
379.992499	392.17591	303.227768	579.657065	0.78327	0.531536	22216.71194
345.659176	454.738854	234.561121	636.87927	-0.742655	-0.231427	22230.44527
279.281417	489.072177	88.072276	673.501482	2.309196	2.057462	22225.86749
189.251814	538.664755	-20.268433	655.953339	1.546233	1.294499	22222.05268
125.162945	556.212898	-101.142483	668.923705	1.546233	0.531536	22252.57118
51.155559	549.346234	-145.394322	708.597768	0.78327	-0.994389	22247.99341
5.377795	556.212898	-314.772049	638.405196	4.598084	0.531536	22233.49712
-54.896261	534.849942	-371.994255	642.982972	1.546233	0.531536	157.170324
-157.133268	506.62032	-417.009056	615.516314	-0.742655	2.057462	12.970367
-208.251771	480.679587	-494.068292	539.22004	1.546233	1.294499	11.444441
-283.785082	445.583301	-545.186796	502.597829	0.020308	-0.994389	21716.97134
-350.162841	414.301829	-585.623821	410.279337	0.020308	1.294499	22210.60823
-389.836903	348.687034	-615.379368	353.057132	-3.031543	-0.231427	22207.55638
-434.851704	290.701866	-679.468237	203.516436	0.020308	-0.231427	22193.82305
-487.496133	226.612996	-660.394169	98.227578	-1.505618	-0.231427	22194.58602
-517.25168	137.346356	-649.712691	31.84982	-1.505618	2.057462	22187.71935
-535.562786	83.176001	-638.26825	-45.972379	-3.031543	-0.994389	22155.67492
-570.659072	-3.801751	-606.986777	-168.046417	-1.505618	-1.757352	22202.97861
-564.55537	-53.394329	-532.979392	-248.157504	-0.742655	0.531536	22193.82305
-537.851674	-129.690602	-493.30533	-346.579698	0.78327	1.294499	22212.89712
-515.725754	-213.616503	-442.949789	-437.372263	-0.742655	0.531536	22202.21564
-463.081326	-284.572038	-394.120174	-496.883357	0.78327	0.531536	22193.06009
-423.407263	-347.897945	-301.801683	-554.105562	0.020308	1.294499	22213.66009
-358.555431	-401.305337	-199.564676	-622.009246	-0.742655	0.531536	22231.20823
-288.362859	-462.342356	-117.1647	-666.261084	2.309196	-0.994389	22235.02304
-215.118436	-495.912716	-62.231383	-739.505507	3.072159	0.531536	22244.17859
-167.051784	-573.734915	0.331561	-742.557358	0.78327	1.294499	22243.41563
-59.474038	-572.20899	165.894475	-685.335153	0.78327	-0.231427	22230.44527
30.555565	-585.179356	198.701873	-659.39442	-0.742655	-0.994389	22229.6823
109.90369	-579.075654	339.087016	-660.157382	0.78327	0.531536	22231.97119
178.570336	-576.023803	438.272172	-596.831475	-2.268581	2.057462	22223.5786
235.029579	-535.586778	519.909185	-538.846307	-3.031543	-0.994389	22217.4749
327.34807	-484.468275	561.109173	-480.098176	-0.742655	-1.757352	22228.15638
353.288803	-434.875697	613.753602	-399.987089	-1.505618	-0.231427	22225.86749
434.925816	-382.994231	661.820254	-309.957486	-1.505618	0.531536	22215.94897
488.333207	-301.357218	699.968391	-226.794548	-3.031543	-2.520315	22199.92676
528.770232	-225.823907	584.761018	-254.261206	-3.031543	-1.757352	22194.58602
528.770232	-159.446149	648.849887	-37.579789	-2.268581	-0.994389	22161.77862
541.740599	-89.253577	691.575801	108.909056	-1.505618	-0.231427	22200.68972
540.214673	18.324169	655.716552	174.523852	-0.742655	-0.231427	22219.00082
511.985052	99.961182	600.020272	298.123815	0.020308	0.531536	22198.40083
491.385058	192.279673	542.035104	373.657126	0.020308	1.294499	22209.84527
452.473959	261.709282	468.027719	446.901549	0.78327	-0.231427	22212.13416
450.948033	316.642599	400.124035	502.597829	0.78327	-0.231427	22176.27491
382.281387	391.412947	304.753693	574.316326	2.309196	2.057462	22220.52675
339.555474	456.26478	217.775941	629.249643	2.309196	1.294499	22257.14896
273.177716	489.072177	94.175978	658.242227	1.546233	0.531536	22235.02304
187.725889	524.168463	-75.20175	610.938537	0.78327	0.531536	22241.12674
132.792572	556.975861	-69.861011	704.019991	1.546233	2.057462	22244.17859
56.496298	550.109196	-164.46839	706.308879	0.020308	-0.231427	22062.59346
-1.48887	550.109196	-269.757248	660.531115	-0.742655	1.294499	22219.00082
-73.207367	515.775873	-326.21649	652.138525	0.78327	0.531536	132.755516
-161.711045	523.405501	-397.172025	641.457047	-0.742655	0.531536	16.022217
-229.614728	486.783289	-474.231261	552.190407	-3.794506	-1.757352	11.444441
-268.525828	457.027742	-537.557168	482.760797	0.020308	0.531536	21784.87503
-341.77025	408.198127	-583.334933	408.753412	-3.031543	0.531536	22183.90454
-385.259126	362.420363	-629.87566	317.960846	-3.031543	-1.757352	22190.7712
-446.296145	263.235207	-701.594157	137.138678	-1.505618	0.531536	22161.77862
-483.68132	225.08707	-744.32007	50.160926	-0.742655	0.531536	22192.29713
-524.118345	135.057467	-669.549722	5.146124	0.020308	1.294499	22203.74157
-537.088711	79.361188	-677.179349	-22.320534	0.020308	-0.994389	22222.05268
-570.659072	4.590839	-602.409001	-170.335305	2.309196	1.294499	22212.13416
-546.244264	-69.416546	-545.949759	-255.787132	-2.268581	-0.994389	22201.45268
-534.03686	-144.949857	-485.675702	-323.690815	0.020308	1.294499	22205.2675
-527.170196	-208.275764	-433.794236	-415.246344	-0.742655	0.531536	22196.11194
-476.051692	-286.860926	-392.594248	-496.120394	3.072159	1.294499	22212.89712
-420.355412	-342.557206	-281.201689	-548.764823	2.309196	1.294499	22247.23045
-354.740617	-392.149784	-224.742446	-634.216649	3.835121	1.294499	22247.23045
-290.651747	-470.734946	-138.527657	-696.016631	3.835121	0.531536	22225.10453
-242.585095	-508.12012	-44.68324	-695.253668	0.020308	0.531536	22235.786
-139.585125	-549.320108	68.998207	-691.438855	-0.742655	-0.231427	22231.97119
-64.051814	-576.023803	162.079661	-702.120333	0.78327	0.531536	22214.42305
24.451863	-598.149723	254.398152	-658.631457	0.78327	0.531536	22223.5786
69.466665	-595.860835	324.590724	-638.031463	-1.505618	1.294499	22232.73415
173.99256	-562.290474	428.353656	-590.727773	-0.742655	0.531536	22215.18601
240.370318	-531.009002	486.338824	-525.112978	-1.505618	-0.994389	22204.50453
309.799927	-489.809014	552.716583	-482.387065	-2.268581	-0.231427	22210.60823
383.807312	-432.586809	574.079539	-426.690785	-3.794506	-0.994389	22196.11194
415.088785	-382.231268	617.568415	-322.927853	0.78327	1.294499	22207.55638
490.622096	-313.564622	620.620266	-282.490828	-2.268581	0.531536	22214.42305
501.303574	-253.290566	639.694335	-203.142703	0.020308	-0.231427	22213.66009
547.844301	-153.342447	668.686919	-46.735342	0.020308	1.294499	22197.63787
547.081338	-80.098024	674.79062	102.805354	0.020308	0.531536	22220.52675
540.214673	17.561206	649.61285	202.753473	0.020308	1.294499	22211.3712
502.829499	84.701927	599.25731	300.412703	-2.268581	-1.757352	22191.53417
505.118388	173.205604	551.190657	353.820095	0.020308	0.531536	22193.82305
460.103586	261.709282	497.783266	427.064518	3.072159	2.057462	22230.44527
415.088785	315.879636	379.524041	506.412642	-1.505618	0.531536	22202.97861
401.355455	395.990723	268.894444	541.508928	1.546233	-0.231427	22238.07489
344.13325	465.420333	183.442618	631.538531	0.020308	-0.231427	22241.12674
270.888827	499.753656	114.775972	675.79037	-0.742655	1.294499	22222.81564
206.036995	524.931426	-20.268433	683.419997	0.020308	0.531536	22224.34156
126.68887	551.635122	-79.016564	711.649619	-0.742655	-0.231427	22228.15638
54.970373	560.790675	-162.942465	710.886656	0.020308	-0.231427	22215.94897
-6.829609	551.635122	-244.579477	675.027407	0.020308	0.531536	22225.86749
-62.525889	537.901793	-328.505379	659.00519	0.020308	0.531536	244.148076
-147.977715	508.909209	-423.875721	635.353345	-0.742655	2.057462	15.259255
-215.118436	486.020326	-474.231261	566.686699	-1.505618	1.294499	11.444441
-273.866567	443.294413	-549.764572	487.338574	-2.268581	-0.994389	21824.54909
-334.140623	424.220345	-625.297883	354.583058	-1.505618	1.294499	22185.43046
-389.07394	372.338879	-688.62379	270.657157	-1.505618	-0.231427	22153.38603
-425.696151	281.546313	-686.334902	205.042361	0.020308	-0.231427	22204.50453
-477.577618	212.116704	-698.542306	63.131292	0.020308	-0.231427	22189.24528
-518.777605	151.842648	-656.579355	50.923888	0.78327	0.531536	22217.4749
-550.82204	89.279703	-627.586771	-28.424236	-0.742655	-0.231427	22207.55638
-569.133146	32.057498	-600.883076	-168.80938	-0.742655	0.531536	22190.00824
-547.007227	-56.44618	-536.794206	-235.950101	2.309196	-0.231427	22221.28971
-538.614637	-115.19431	-492.542367	-354.209325	1.546233	0.531536	22228.15638
-505.044276	-196.831323	-456.683118	-438.135226	0.020308	-0.231427	22192.29713
-447.059108	-291.438703	-416.246093	-559.446301	1.546233	0.531536	22199.16379
-431.799853	-333.401653	-294.935018	-591.490736	0.020308	1.294499	22236.54897
-379.918387	-425.720144	-217.112819	-621.246283	-0.742655	1.294499	22225.10453
-297.518412	-468.446057	-166.757278	-692.96478	-0.742655	-0.994389	22216.71194
-229.614728	-523.379375	-26.372135	-681.520339	-0.742655	-2.520315	22226.63045
-140.348088	-540.164555	67.472282	-684.57219	0.020308	0.531536	22228.91934
-80.074032	-577.549729	151.398183	-689.912929	0.020308	-0.231427	22217.4749
-12.933311	-609.594164	237.612972	-649.475904	-3.031543	-1.757352	22214.42305
74.044441	-576.786766	338.324054	-632.690724	-2.268581	-0.231427	22207.55638
174.755522	-575.260841	417.672178	-602.935177	0.78327	1.294499	22202.21564
247.236982	-527.194188	489.390675	-558.683338	-1.505618	-0.994389	22210.60823
297.592523	-500.490492	484.812899	-515.957425	-3.031543	-1.757352	22221.28971
377.70361	-448.609026	531.353626	-424.401897	0.020308	1.294499	22214.42305
446.370257	-383.757194	661.820254	-275.624163	0.78327	1.294499	22228.15638
479.940617	-311.275734	658.00544	-266.46861	2.309196	2.057462	22225.10453
524.192456	-238.794274	682.420248	-145.920498	-1.505618	0.531536	22210.60823
531.059121	-166.312814	690.812838	-7.06128	-0.742655	-0.231427	22204.50453
548.607264	-52.631366	680.13136	89.072025	1.546233	-0.231427	22179.32676
552.422077	22.138982	657.242478	214.960877	-0.742655	-2.520315	22218.23786
522.66653	74.783411	603.835086	282.101598	2.309196	2.057462	22220.52675
491.385058	195.331524	526.012887	359.923797	0.78327	1.294499	22207.55638
457.814698	247.975952	441.324023	400.360822	0.78327	-0.231427	22202.97861
435.688778	318.931487	363.501824	498.783015	3.072159	0.531536	22206.79342
400.592493	395.990723	267.368519	565.923736	0.78327	1.294499	22227.39341
339.555474	447.87219	233.035196	633.827419	0.020308	1.294499	22219.00082
270.125865	483.731438	91.124127	671.975556	0.78327	0.531536	22221.28971
181.622187	534.086979	-10.349917	674.264444	0.020308	-0.231427	22230.44527
125.162945	537.901793	-73.675824	711.649619	-0.742655	0.531536	22224.34156
64.888888	530.272165	-160.653576	684.18296	-1.505618	-0.231427	22198.40083
1.562981	543.242532	-259.075769	649.849637	-3.031543	1.294499	22207.55638
-69.392553	529.509202	-346.053521	628.48668	-1.505618	0.531536	205.999939
-132.718461	497.464767	-436.083124	624.671867	-1.505618	2.057462	14.496292
-204.436958	482.205513	-482.623851	521.671897	0.78327	-0.231427	13.733329
-275.392492	441.005525	-578.757156	476.657096	0.78327	0.531536	21604.05286
-328.036921	420.405531	-587.149746	419.43489	1.546233	0.531536	22197.63787
-385.259126	366.998139	-617.668256	341.612691	-0.742655	1.294499	22219.76379
-435.614667	288.412978	-657.342318	223.353467	0.78327	-0.231427	22224.34156
-495.888723	216.69448	-720.668225	134.086827	0.020308	1.294499	22186.19343
-498.940574	155.657461	-635.979361	55.501665	1.546233	-0.231427	22235.02304
-540.903525	86.990815	-623.771958	-20.031646	0.78327	-0.231427	22229.6823
-569.896109	9.168616	-602.409001	-155.076051	2.309196	-0.231427	22195.34898
-553.873891	-46.527664	-581.046044	-245.105654	-0.742655	-0.231427	22203.74157
-533.273897	-129.690602	-502.460883	-367.942654	-0.742655	0.531536	22218.23786
-507.333164	-189.964658	-509.327547	-499.935208	-1.505618	-0.994389	22186.19343
-482.155394	-265.497969	-418.534981	-509.853723	-0.742655	-0.231427	22196.11194
-429.510965	-341.03128	-340.712782	-601.409252	0.78327	1.294499	22229.6823
-369.999872	-389.860896	-214.823931	-627.349985	0.78327	1.294499	22216.71194
-297.518412	-456.238654	-133.949881	-669.312935	-1.505618	-1.757352	22221.28971
-266.236939	-541.69048	-54.601756	-695.253668	-3.031543	-0.231427	22217.4749
-160.948082	-547.031219	38.479698	-694.490706	-0.742655	0.531536	22194.58602
-85.414771	-576.023803	152.161146	-720.431439	-1.505618	-0.231427	22202.21564
10.718534	-585.179356	209.383351	-698.305519	-2.268581	-0.994389	22211.3712
96.170361	-587.468244	313.909246	-666.261084	-2.268581	1.294499	22211.3712
168.651821	-573.734915	404.701812	-647.187016	0.020308	1.294499	22219.76379
253.340684	-556.186772	459.635129	-576.994444	-1.505618	-1.757352	22230.44527
315.140666	-499.72753	503.124005	-487.727804	-2.268581	-0.994389	22223.5786
376.177685	-440.216436	606.886937	-393.120424	-0.742655	1.294499	22217.4749
441.79248	-381.468305	649.61285	-302.327859	-0.742655	-0.231427	22224.34156
478.414692	-320.431287	680.13136	-229.083436	1.546233	1.294499	22227.39341
524.192456	-221.246131	699.205428	-148.209386	1.546233	0.531536	22232.73415
550.133189	-157.920224	692.338763	-16.216832	0.020308	-0.231427	22231.97119
541.740599	-75.520248	680.894322	106.620168	2.309196	-0.231427	22206.79342
545.555413	20.613057	670.212844	193.59792	2.309196	2.057462	22208.31935
504.355425	93.85748	590.864719	248.531237	2.309196	1.294499	22212.13416
486.807282	172.442642	559.583247	340.849728	0.78327	0.531536	22204.50453
458.577661	254.079654	483.286974	414.857114	0.020308	-2.520315	22204.50453
434.925816	321.983338	407.753663	511.753381	0.020308	-0.231427	22212.13416
388.385089	383.78332	322.301836	592.627432	0.78327	1.294499	22232.73415
320.481405	453.212929	194.124096	616.279276	0.78327	2.820424	22125.91937
256.392535	478.390699	127.746338	691.049625	0.78327	1.294499	22203.74157
206.799957	527.220314	-16.453619	691.812587	-3.031543	-0.231427	22212.89712
145.762938	540.190681	-60.705458	674.264444	-1.505618	0.531536	22195.34898
64.888888	555.449935	-188.883198	679.605184	-1.505618	-0.231427	22209.08231
3.088907	539.427718	-284.25354	639.168159	0.020308	1.294499	22223.5786
-70.155516	513.486985	-334.60908	643.745935	0.020308	0.531536	398.266549
-137.296237	505.857358	-433.031273	599.494096	0.78327	0.531536	14.496292
-202.911032	491.361066	-515.431249	498.783015	0.020308	0.531536	12.207404
-274.62953	456.26478	-519.246063	516.331158	-0.742655	-0.231427	21671.95654
-339.481362	415.064792	-593.253448	423.249704	0.020308	0.531536	22199.92676
-392.888754	370.04999	-639.794175	363.738611	1.546233	2.057462	22246.46748
-418.066524	318.168524	-652.764542	224.879392	0.78327	0.531536	22236.54897
-474.525767	241.109288	-687.860828	118.064609	2.309196	0.531536	22201.45268
-515.725754	166.33894	-639.794175	50.160926	2.309196	1.294499	22209.08231
-556.16278	86.227852	-627.586771	-57.41682	0.78327	-0.231427	22215.94897
-546.244264	0.013063	-597.831225	-168.80938	-2.268581	0.531536	22199.92676
-543.955376	-48.053589	-587.912709	-276.387126	1.546233	2.057462	22197.63787
-540.903525	-133.505416	-476.520149	-328.268592	0.78327	1.294499	22224.34156
-516.488717	-204.46095	-467.364597	-428.979673	0.020308	-0.231427	22205.2675
-472.236878	-270.838709	-391.068323	-505.275947	0.020308	-0.231427	22196.11194
-413.488748	-341.794243	-288.831316	-540.372233	-3.031543	0.531536	22215.18601
-365.422095	-415.038666	-189.64616	-624.298134	-3.031543	-0.231427	22191.53417
-297.518412	-460.053467	-130.89803	-651.764792	-0.742655	0.531536	22210.60823
-247.162871	-506.594194	-72.149899	-702.883296	-3.031543	-0.994389	22218.23786
-142.636976	-545.505294	38.479698	-692.96478	1.546233	-0.231427	22205.2675
-81.599957	-588.99417	124.694487	-768.498091	-1.505618	-0.231427	22204.50453
14.533348	-571.446027	186.494469	-689.912929	0.78327	0.531536	22228.91934
80.911106	-595.860835	340.612942	-673.127749	-2.268581	-1.757352	22214.42305
152.629603	-570.683064	397.835147	-602.172214	0.78327	-0.231427	22223.5786
254.86661	-526.431225	500.835116	-528.927792	-0.742655	-1.757352	22230.44527
305.985113	-484.468275	532.116589	-457.972257	0.78327	-0.994389	22216.71194
389.148052	-425.720144	594.679533	-387.779685	3.835121	2.057462	22247.99341
450.18507	-381.468305	667.923956	-284.779716	-0.742655	1.294499	22244.94156
493.673946	-326.534988	653.427664	-245.105654	0.78327	0.531536	22196.11194
514.27394	-222.009093	701.494316	-142.105684	0.78327	-0.231427	22216.71194
545.555413	-157.920224	690.812838	-27.661274	0.78327	0.531536	22226.63045
539.451711	-67.127658	657.242478	71.523882	0.020308	0.531536	22191.53417
529.533195	8.405653	666.39803	184.442367	0.78327	0.531536	22204.50453
508.933201	97.672293	609.175825	270.657157	0.020308	0.531536	22219.00082
499.014686	167.101902	579.420278	362.212685	-0.742655	0.531536	22219.00082
479.940617	241.109288	492.442526	436.983033	-3.794506	-2.520315	22186.95639
416.61471	314.353711	397.835147	501.834866	-1.505618	-0.994389	22190.00824
385.333238	395.990723	322.301836	565.160773	0.78327	1.294499	22215.18601
348.711026	441.768488	239.138898	623.908904	-3.794506	0.531536	22195.34898
257.155498	503.568469	88.072276	649.849637	-0.742655	-0.231427	22214.42305
197.644405	522.642538	-35.527688	664.345929	-0.742655	-0.231427	22225.86749
138.896274	534.086979	-91.223967	689.523699	0.78327	-0.231427	22219.00082
38.185193	534.086979	-181.25357	611.7015	3.072159	2.057462	22228.15638
6.140758	553.92401	-305.616496	636.116308	-0.742655	-0.994389	22232.73415
-70.918479	523.405501	-346.816484	620.857053	-1.505618	-0.231427	329.599902
-125.088833	498.990693	-460.497932	591.864469	0.020308	3.583387	16.022217
-201.385107	490.598103	-475.757187	567.449661	0.78327	-0.994389	12.207404
-289.125822	476.101811	-525.349765	514.805232	0.78327	-0.994389	21752.83059
-295.992486	419.642568	-596.305299	436.983033	2.309196	2.820424	22219.76379
-392.888754	365.472214	-615.379368	351.531207	0.78327	0.531536	22231.20823
-441.718369	298.331493	-645.134914	234.034945	0.020308	-0.231427	22211.3712
-488.259096	228.138921	-660.394169	118.064609	-1.505618	-1.757352	22190.7712
-519.540568	161.761163	-639.794175	47.872037	0.78327	0.531536	22193.06009
-545.481301	93.85748	-639.794175	-21.557572	0.78327	0.531536	22201.45268
-574.473885	17.561206	-603.934927	-161.942715	-1.505618	-1.757352	22208.31935
-559.977593	-51.868403	-558.157162	-230.609362	0.020308	0.531536	22209.84527
-540.903525	-148.764671	-489.490516	-339.713033	-3.794506	-0.994389	22191.53417
-510.385015	-212.853541	-465.838671	-438.135226	-1.505618	-0.231427	22185.43046
-460.792437	-296.779442	-417.009056	-541.135195	-2.268581	0.531536	22173.98602
-430.273928	-340.268318	-293.409093	-566.312966	-3.031543	0.531536	22211.3712
-361.607282	-402.068299	-210.246154	-608.275916	0.78327	1.294499	22209.08231
-315.829517	-466.157169	-153.786912	-674.653674	-1.505618	-0.231427	22227.39341
-225.799914	-506.594194	-75.20175	-722.720327	0.78327	0.531536	22230.44527
-144.162902	-548.557145	14.06489	-709.74996	2.309196	0.531536	22221.28971
-73.207367	-571.446027	129.272264	-772.312905	0.78327	-0.231427	22226.63045
7.666683	-601.964536	231.50927	-673.890712	0.020308	-0.231427	22228.91934
99.985174	-581.364543	344.427755	-669.312935	1.546233	1.294499	22222.81564
177.807373	-568.394176	436.746247	-583.861109	2.309196	0.531536	22249.51933
260.970312	-522.616412	469.553644	-557.157413	0.78327	-1.757352	22248.75637
315.140666	-506.594194	530.590663	-499.935208	0.78327	-0.231427	22230.44527
354.814728	-443.268287	601.546198	-406.853754	0.020308	2.057462	22237.31193
441.79248	-392.149784	650.375813	-290.120455	0.78327	2.057462	22164.06751
488.333207	-304.409069	650.375813	-271.809349	1.546233	1.294499	22177.03787
524.955419	-244.897976	691.575801	-144.394572	-0.742655	-0.231427	22206.79342
553.948003	-148.764671	696.91654	-23.083497	-0.742655	-1.757352	22225.86749
531.059121	-78.572099	674.027658	46.346112	-0.742655	-0.994389	22184.6675
524.955419	16.03528	677.079509	193.59792	-1.505618	0.531536	22202.21564
506.644313	87.753778	618.331378	282.86456	-0.742655	2.820424	22199.92676
486.044319	166.33894	567.212875	343.901579	-1.505618	1.294499	22183.14158
463.9184	245.687064	437.509209	400.360822	-0.742655	-0.231427	22161.77862
430.348039	314.353711	381.049967	475.894133	0.020308	-0.231427	22193.82305
390.673977	385.309245	320.012948	578.13114	-0.742655	2.057462	22217.4749
334.977697	442.53145	244.479637	641.457047	-0.742655	1.294499	22221.28971
286.911045	491.361066	105.620419	678.842221	0.78327	-0.231427	22232.73415
208.325883	534.086979	-56.890644	651.375562	-0.742655	-0.231427	22223.5786
133.555535	551.635122	-77.490638	717.75332	0.020308	0.531536	22219.76379
57.259261	566.131414	-169.046167	670.449631	0.020308	-0.994389	22226.63045
6.140758	556.212898	-236.186887	683.419997	2.309196	1.294499	22254.09711
-53.370336	549.346234	-306.379459	659.00519	2.309196	2.820424	670.644246
-133.481423	524.168463	-400.223876	659.768152	0.020308	0.531536	16.78518
-211.303622	484.494401	-481.097926	556.768183	0.78327	-0.231427	11.444441
-272.340641	449.398115	-563.497901	472.842282	0.020308	-0.994389	21433.14921
-334.140623	416.590717	-604.697889	424.775629	-1.505618	0.531536	22203.74157
-377.629499	370.812953	-618.431219	352.294169	0.020308	-0.231427	22219.76379
-419.59245	295.279642	-627.586771	237.086796	3.072159	2.057462	22205.2675
-463.844288	228.901884	-684.808977	139.427566	-2.268581	-1.757352	22214.42305
-510.385015	145.738946	-661.920095	39.479447	2.309196	0.531536	22196.11194
-535.562786	77.072299	-642.083063	-85.646442	-3.794506	-2.520315	22179.32676
-556.925742	5.353802	-577.994193	-161.179752	-1.505618	-0.231427	22196.11194
-557.688705	-43.475813	-565.78679	-254.261206	0.020308	1.294499	22188.48232
-547.007227	-136.557267	-540.609019	-332.083406	0.78327	0.531536	22181.61565
-514.199829	-204.46095	-472.705336	-481.624102	-1.505618	-0.231427	22190.7712
-478.34058	-286.097963	-400.986839	-529.690754	1.546233	-0.994389	22205.2675
-434.088742	-339.505355	-295.697981	-554.868525	-1.505618	0.531536	22214.42305
-372.28876	-402.831262	-230.846148	-620.48332	1.546233	1.294499	22225.86749
-295.992486	-460.81643	-172.86098	-685.335153	0.78327	0.531536	22230.44527
-235.71843	-508.883083	-63.757309	-718.14255	1.546233	0.531536	22219.76379
-156.370305	-538.638629	61.36858	-670.075898	1.546233	-0.994389	22228.15638
-67.866628	-578.312692	132.324115	-704.409221	5.361047	-0.994389	22255.62304
16.059273	-582.127505	271.183333	-661.683308	2.309196	1.294499	22233.49712
93.881472	-571.446027	345.953681	-669.312935	-0.742655	-0.231427	22230.44527
167.888858	-572.20899	429.116619	-621.246283	0.78327	1.294499	22240.36378
244.948094	-545.505294	493.205489	-535.031494	0.020308	-0.231427	22232.73415
323.533256	-497.438641	521.43511	-501.461133	-1.505618	-0.994389	22216.71194
375.414722	-442.505324	609.175825	-381.675983	0.78327	0.531536	22228.91934
428.059151	-383.757194	654.190627	-290.883418	-1.505618	-0.231427	22228.15638
474.599878	-327.297951	697.679503	-293.935269	0.020308	-0.231427	22186.95639
522.66653	-245.660938	651.901738	-184.831597	-0.742655	-0.231427	22195.34898
533.348009	-167.838739	687.760987	-29.187199	-0.742655	-0.231427	22205.2675
536.39986	-80.860987	684.709136	91.360913	-3.031543	-1.757352	22186.95639
505.88135	12.98343	657.242478	187.494218	-2.268581	-0.231427	22178.5638
530.296158	82.413039	606.886937	290.494188	-1.505618	-1.757352	22203.74157
495.199872	172.442642	527.538812	333.983064	0.020308	1.294499	22094.6379
462.392474	237.294474	465.738831	405.701561	0.020308	-1.757352	22188.48232
443.318406	327.324077	370.368488	505.64968	0.020308	-0.231427	22207.55638
387.622126	380.731469	316.198134	562.871885	-0.742655	-0.231427	22215.94897
326.585107	463.131444	235.324084	598.731133	0.020308	0.531536	22222.05268
276.229566	471.524034	90.361164	690.286662	2.309196	1.294499	22235.02304
212.903659	534.086979	13.301928	707.071842	1.546233	0.531536	22239.60082
141.948125	538.664755	-43.157315	707.834805	0.020308	-0.231427	22242.65267
77.096292	555.449935	-179.727645	691.812587	3.072159	-0.231427	22246.46748
9.192609	537.13883	-259.075769	684.18296	3.835121	1.294499	22228.15638
-61.762926	528.74624	-326.979453	646.797786	0.78327	2.057462	543.229469
-135.770311	511.198097	-405.564615	642.982972	0.78327	1.294499	16.78518
-206.725846	486.783289	-481.860889	562.108922	0.78327	-0.231427	11.444441
-287.599896	460.079593	-523.060876	523.960785	-0.742655	-0.231427	20908.23084
-338.718399	421.931456	-584.097895	420.197853	-0.742655	0.531536	22206.79342
-387.548015	368.524065	-633.690473	316.434921	0.78327	2.057462	22215.18601
-455.451698	283.835201	-704.646008	246.242349	-3.031543	0.531536	22178.5638
-466.133177	236.531511	-693.96453	124.168311	0.020308	0.531536	22202.21564
-527.170196	162.524126	-653.527504	57.790553	-2.268581	-1.757352	22188.48232
-546.244264	89.279703	-656.579355	-13.164982	-3.794506	-1.757352	22190.00824
-566.844258	34.346386	-601.646038	-174.913082	0.020308	1.294499	22200.68972
-563.029444	-49.579515	-565.023827	-256.550095	0.020308	0.531536	22212.89712
-544.718338	-134.268379	-507.038659	-324.453778	0.020308	0.531536	22202.21564
-518.777605	-184.623919	-452.105342	-437.372263	1.546233	-0.231427	22205.2675
-469.185027	-263.209081	-405.564615	-498.409282	0.78327	-0.994389	22200.68972
-418.829487	-342.557206	-305.616496	-571.653705	1.546233	2.057462	22216.71194
-379.155425	-382.231268	-225.505409	-623.535171	3.072159	2.820424	22238.83786
-304.385076	-457.764579	-137.001732	-645.66109	2.309196	0.531536	22255.62304
-242.585095	-505.831232	-32.475837	-699.831445	3.072159	-0.231427	22231.97119
-167.814746	-563.8164	59.842655	-704.409221	0.020308	1.294499	22237.31193
-64.051814	-569.157139	123.931524	-728.061066	0.020308	-0.994389	22241.88971
7.666683	-600.438611	253.63519	-673.890712	-0.742655	-0.231427	22215.94897
87.77777	-575.260841	327.642575	-648.712941	1.546233	2.057462	22224.34156
164.074044	-563.8164	429.879582	-595.30555	-0.742655	2.057462	22230.44527
252.577722	-534.823816	482.524011	-533.505568	2.309196	0.531536	22219.00082
304.459188	-489.809014	525.249924	-463.312996	-1.505618	-0.994389	22221.28971
380.755461	-451.660877	588.575831	-391.594499	0.020308	1.294499	22231.97119
440.266555	-385.283119	622.146192	-317.587114	-1.505618	2.820424	22198.40083
478.414692	-318.905361	634.353595	-258.07602	-0.742655	2.057462	22197.63787
515.799866	-263.209081	699.205428	-153.550125	0.78327	1.294499	22192.29713
533.348009	-143.423932	683.946173	-13.927944	0.020308	0.531536	22204.50453
553.948003	-78.572099	654.190627	68.472031	-1.505618	-0.994389	22201.45268
558.525779	-10.668415	660.294328	176.049777	1.546233	-0.994389	22205.2675
528.770232	83.938964	594.679533	259.975678	1.546233	2.820424	22206.03046
485.281356	167.101902	579.420278	374.420089	1.546233	3.583387	22199.16379
485.281356	241.872251	497.020303	441.56081	2.309196	-0.994389	22196.11194
421.955449	317.405562	366.553675	487.338574	2.309196	-1.757352	22199.92676
391.43694	383.78332	304.753693	598.731133	2.309196	-0.231427	22242.65267
355.577691	456.26478	223.11668	619.331127	3.072159	2.057462	22249.51933
270.888827	498.22773	138.427816	678.079258	4.598084	1.294499	22249.51933
220.533287	523.405501	19.40563	697.916289	0.020308	0.531536	22228.15638
146.525901	553.161047	-53.075831	689.523699	-0.742655	-0.231427	22235.02304
83.962957	552.398085	-152.260986	670.449631	-1.505618	-1.757352	22225.86749
2.325944	536.375867	-265.179471	676.553333	-0.742655	-0.231427	22212.13416
-60.999963	531.798091	-320.112788	675.027407	3.072159	2.057462	453.199866
-131.955498	516.538836	-411.668317	647.560749	0.020308	2.057462	15.259255
-213.592511	495.938842	-497.120143	567.449661	1.546233	-0.994389	12.970367
-265.473977	452.449966	-529.927541	533.879301	0.020308	0.531536	21058.5345
-333.37766	410.487015	-573.416417	433.16822	-1.505618	0.531536	22188.48232
-386.785052	369.287028	-659.631206	323.301585	-1.505618	0.531536	22177.80084
-448.585034	304.435195	-662.683057	243.953461	-1.505618	-0.231427	22189.24528
-500.4665	232.716698	-691.675641	138.664603	-2.268581	0.531536	22213.66009
-512.673904	161.761163	-642.083063	58.553516	0.78327	-0.231427	22199.16379
-545.481301	96.146368	-668.023796	-39.105715	-0.742655	-0.994389	22196.11194
-567.607221	25.190833	-619.194181	-148.972349	2.309196	0.531536	22214.42305
-543.192413	-52.631366	-593.253448	-225.268622	0.020308	2.057462	22192.29713
-564.55537	-123.5869	-471.17941	-348.105623	2.309196	2.057462	22186.19343
-498.940574	-188.438733	-463.549783	-464.075959	0.78327	-1.757352	22226.63045
-472.236878	-256.342417	-388.016472	-481.624102	1.546233	-0.231427	22229.6823
-417.303561	-328.823877	-344.527596	-551.816674	-0.742655	0.531536	22232.73415
-384.496164	-390.623858	-203.37949	-612.09073	3.072159	1.294499	22241.12674
-310.488778	-461.579393	-131.660992	-654.053681	2.309196	0.531536	22239.60082
-238.770281	-511.934933	-30.949911	-702.120333	1.546233	1.294499	22221.28971
-163.999933	-536.349741	36.19081	-711.275886	0.020308	0.531536	22225.86749
-81.599957	-563.053437	101.805605	-697.542557	0.020308	-1.757352	22228.91934
8.429646	-587.468244	230.746308	-682.283302	0.020308	1.294499	22219.00082
92.355547	-572.971952	322.301836	-663.209233	-0.742655	2.057462	22226.63045
179.333299	-573.734915	400.886998	-609.038879	0.78327	2.057462	22199.92676
235.029579	-545.505294	477.946234	-559.446301	-3.031543	-1.757352	22193.06009
305.985113	-507.357157	514.568446	-502.987059	-1.505618	-0.231427	22209.08231
375.414722	-453.186803	613.753602	-404.564866	-2.268581	-0.231427	22212.89712
428.822114	-401.305337	652.664701	-329.794517	-0.742655	-0.231427	22202.21564
477.651729	-321.194249	689.286912	-242.053803	0.020308	1.294499	22221.28971
514.27394	-242.609087	662.583217	-158.127902	1.546233	1.294499	22213.66009
543.266524	-169.364665	693.101726	-42.920528	0.020308	-0.994389	22199.16379
547.081338	-90.01654	672.501732	22.694267	0.020308	-0.231427	22208.31935
528.770232	-14.483229	640.457297	150.872007	0.78327	0.531536	22202.21564
510.459127	76.309337	596.968421	265.316417	-0.742655	2.057462	22176.27491
508.170238	182.361157	549.664732	357.634909	0.78327	-0.231427	22223.5786
474.599878	239.583362	490.153638	391.205269	3.072159	0.531536	22237.31193
437.977667	316.642599	369.605526	436.220071	0.78327	-0.994389	22202.21564
412.036934	377.679618	318.487022	547.61263	0.78327	-0.231427	22233.49712
354.051766	427.272196	249.820376	634.590382	-1.505618	-0.231427	22235.786
296.066598	495.938842	121.642636	687.234811	0.020308	1.294499	22220.52675
217.481436	527.983277	27.79822	700.205177	-1.505618	0.531536	22217.4749
161.022193	524.931426	-78.253601	707.834805	0.020308	-0.231427	22231.20823
77.859255	553.161047	-160.653576	703.257028	-2.268581	-1.757352	22223.5786
-3.777758	563.079563	-259.838732	674.264444	0.78327	0.531536	22220.52675
-70.155516	535.612904	-327.742416	665.108892	-1.505618	1.294499	923.184912
-128.140684	495.938842	-417.009056	641.457047	-1.505618	1.294499	14.496292
-215.118436	476.101811	-549.001609	514.04227	-2.268581	-1.757352	12.970367
-287.599896	461.605519	-542.897908	524.723748	-3.794506	-1.757352	21224.09742
-319.644331	423.457382	-567.312715	433.931182	-3.794506	-1.757352	22196.11194
-379.155425	378.44258	-632.927511	340.086766	0.020308	0.531536	22206.03046
-408.148009	296.805568	-660.394169	251.583088	-0.742655	0.531536	22191.53417
-471.473916	234.242623	-662.683057	134.849789	0.020308	2.057462	22221.28971
-515.725754	167.864865	-626.823809	74.575733	2.309196	1.294499	22207.55638
-544.718338	83.176001	-671.83861	-26.135348	0.020308	-0.231427	22190.7712
-559.21463	47.316753	-623.008995	-148.972349	1.546233	-0.231427	22226.63045
-524.881307	-29.742484	-551.290498	-255.024169	3.072159	2.820424	22216.71194
-538.614637	-119.009124	-539.083094	-335.898219	0.78327	1.294499	22222.81564
-530.222046	-193.016509	-524.586802	-458.73522	1.546233	0.531536	22210.60823
-471.473916	-267.023895	-399.460913	-499.935208	0.78327	-1.757352	22203.74157
-424.933189	-337.979429	-310.194273	-548.00186	-2.268581	-0.231427	22222.05268
-366.185058	-402.831262	-256.023919	-622.009246	-1.505618	1.294499	22228.91934
-312.777666	-465.394207	-147.68321	-659.39442	0.78327	2.057462	22215.94897
-222.748063	-503.542343	-56.890644	-708.986998	0.020308	-0.994389	22222.05268
-164.762895	-550.846033	43.820437	-683.809227	0.020308	-0.231427	22230.44527
-75.496255	-587.468244	140.716705	-705.172184	0.020308	0.531536	22223.5786
7.666683	-599.675648	206.3315	-667.78701	-3.031543	0.531536	22196.87491
87.77777	-593.571946	291.783327	-708.224035	-2.268581	-0.231427	22211.3712
171.703671	-576.023803	393.257371	-627.349985	0.020308	2.057462	22211.3712
257.155498	-541.69048	470.316607	-555.631487	0.020308	-0.994389	22208.31935
306.748076	-498.964567	540.509179	-474.757437	0.020308	-0.231427	22228.15638
377.70361	-445.557175	606.123974	-399.224126	0.78327	0.531536	22231.97119
437.977667	-382.231268	658.768403	-306.142672	0.78327	0.531536	22214.42305
484.518394	-331.875728	674.79062	-258.07602	0.020308	1.294499	22222.81564
524.955419	-235.742423	690.812838	-152.787162	0.020308	0.531536	22214.42305
526.481344	-156.394298	675.553583	-51.313118	0.020308	0.531536	22021.39348
542.503562	-67.127658	671.73877	60.079441	6.124009	0.531536	22231.20823
549.370226	13.746392	646.560999	156.975709	1.546233	-0.231427	22230.44527
518.088754	91.568591	579.420278	253.871976	0.78327	-0.994389	22208.31935
496.725797	165.575977	558.820284	369.07935	2.309196	2.820424	22213.66009
469.259139	243.398176	487.101787	410.279337	0.020308	-0.231427	22219.76379
447.13322	299.857419	424.538843	510.227456	-0.742655	-0.994389	22202.97861
390.673977	371.575916	308.568507	564.39781	-2.268581	-1.757352	22222.05268
352.52584	444.820339	254.398152	610.175575	0.78327	2.057462	22231.97119
293.777709	478.390699	138.427816	667.39778	-1.505618	-0.231427	22215.94897
211.377734	511.198097	11.776002	679.605184	-1.505618	-0.231427	22221.28971
143.47405	531.035128	-50.786942	680.368146	-2.268581	-0.231427	22209.84527
51.918522	560.027712	-266.705397	603.30891	-2.268581	-0.994389	22195.34898
0.800018	530.272165	-308.668347	641.457047	-2.268581	-0.231427	22200.68972
-59.474038	517.301799	-318.586863	623.145941	-1.505618	0.531536	750.755333
-143.399939	519.590687	-410.905354	627.723717	0.020308	2.820424	18.311106
-189.177703	478.390699	-452.868305	583.471879	2.309196	0.531536	12.207404
-253.266573	468.472183	-536.794206	533.116338	0.020308	-0.231427	20578.63094
-326.510996	428.035158	-572.653454	447.664512	-0.742655	-0.231427	22198.40083
-380.68135	360.894438	-635.979361	343.138617	0.78327	2.057462	22207.55638
-444.007257	299.094456	-661.920095	223.353467	0.78327	0.531536	22190.00824
-472.236878	239.583362	-668.786759	122.642386	2.309196	0.531536	22225.86749
-505.807239	172.442642	-650.475653	63.131292	0.78327	1.294499	22228.91934
-556.925742	99.198219	-693.201567	-72.676075	-0.742655	-0.231427	22210.60823
-577.525736	9.168616	-634.453436	-178.727895	-0.742655	-0.231427	22212.13416
-544.718338	-43.475813	-559.683088	-209.246405	-0.742655	-0.231427	22209.08231
-548.533152	-115.957273	-487.964591	-321.401927	1.546233	2.057462	22206.79342
-523.355382	-214.379466	-441.423864	-409.142642	0.78327	0.531536	22198.40083
-468.422065	-257.105379	-365.12759	-481.624102	1.546233	0.531536	22212.89712
-424.170226	-334.927579	-308.668347	-541.898158	-0.742655	0.531536	22225.86749
-396.703567	-389.097933	-218.638744	-621.246283	0.020308	0.531536	22231.20823
-322.696182	-450.134952	-150.735061	-667.78701	-0.742655	0.531536	22215.94897
-244.11102	-517.275673	-62.994346	-699.068482	-3.794506	-0.231427	22199.92676
-167.814746	-549.320108	54.501915	-720.431439	-2.268581	0.531536	22212.13416
-90.75551	-586.705282	46.109325	-818.853632	-2.268581	-0.994389	22193.06009
-24.377752	-608.068238	206.3315	-702.883296	0.020308	-0.231427	22212.13416
83.199994	-572.971952	330.694426	-668.549973	0.78327	0.531536	22228.91934
155.681454	-582.127505	409.279588	-620.48332	1.546233	2.057462	22216.71194
235.029579	-550.846033	446.664762	-569.364817	-1.505618	-1.757352	22214.42305
303.696225	-499.72753	542.035104	-483.91299	-0.742655	-1.757352	22223.5786
392.962865	-470.734946	602.30916	-407.616716	0.78327	1.294499	22209.84527
450.948033	-383.757194	635.879521	-318.350076	2.309196	0.531536	22202.21564
485.281356	-301.357218	664.109142	-258.838983	0.020308	-0.231427	22244.94156
515.036903	-251.001677	699.205428	-165.757529	0.78327	-0.231427	22229.6823
537.925785	-164.786888	698.442465	-57.41682	1.546233	0.531536	22202.97861
560.051705	-104.512832	656.479515	18.116491	0.78327	-1.757352	22222.05268
539.451711	6.879728	654.190627	179.864591	0.020308	1.294499	22219.76379
518.851717	70.968598	632.064707	271.420119	-0.742655	2.820424	22194.58602
505.118388	161.761163	587.812868	359.923797	-0.742655	1.294499	22215.18601
472.31099	241.872251	481.761048	414.094151	-0.742655	-1.757352	22214.42305
436.451741	310.538897	449.716613	509.464493	0.020308	-0.231427	22214.42305
396.014716	377.679618	327.642575	565.160773	0.78327	-0.231427	22228.91934
341.081399	432.612935	236.087047	604.071873	-0.742655	-0.994389	22210.60823
281.570306	486.783289	110.961158	622.382978	-2.268581	0.531536	22196.11194
218.244398	502.042544	-31.712874	630.012606	-2.268581	-0.231427	22206.03046
148.814789	536.375867	-79.016564	676.553333	-3.031543	-0.994389	22219.76379
57.259261	560.790675	-185.068384	638.405196	-2.268581	-1.757352	22203.74157
18.348161	535.612904	-283.490577	674.264444	-2.268581	-0.231427	22223.5786
-64.051814	552.398085	-310.194273	655.190376	0.78327	1.294499	1564.073611
-124.32587	511.961059	-395.646099	644.508898	-0.742655	1.294499	16.78518
-209.014734	508.146246	-484.91274	569.738549	0.78327	0.531536	10.681478
-281.496194	474.575885	-551.290498	530.064487	0.78327	1.294499	20795.31236
-308.19989	431.849972	-581.809007	456.057102	2.309196	-0.231427	22214.42305
-371.525797	370.812953	-661.920095	321.77566	3.072159	-0.231427	22234.26008
-423.407263	299.857419	-732.112666	190.546069	1.546233	0.531536	22202.21564
-483.68132	252.553729	-668.786759	127.220162	0.78327	0.531536	22188.48232
-501.229462	167.101902	-664.208983	92.886839	2.309196	0.531536	22212.13416
-556.925742	96.146368	-649.712691	-42.157566	1.546233	-0.994389	22222.81564
-541.666488	40.450088	-588.675672	-116.164951	-0.742655	-0.231427	22193.06009
-550.82204	-54.920254	-572.653454	-209.246405	0.78327	2.057462	22210.60823
-561.503519	-117.483198	-497.120143	-318.350076	2.309196	2.820424	22216.71194
-534.799823	-185.386882	-484.91274	-422.875971	0.020308	-0.231427	22181.61565
-479.103543	-276.179448	-384.964621	-487.727804	-3.794506	-1.757352	22209.08231
-436.37763	-340.268318	-307.142422	-548.00186	-1.505618	-0.231427	22208.31935
-380.68135	-391.386821	-251.446142	-626.587022	-0.742655	-0.231427	22212.13416
-317.355443	-450.134952	-219.401707	-718.14255	-0.742655	1.294499	22202.21564
-250.977685	-503.542343	-128.609141	-754.764762	-0.742655	1.294499	22216.71194
-168.577709	-531.009002	38.479698	-689.912929	0.020308	0.531536	22223.5786
-93.044398	-586.705282	94.175978	-741.794395	2.309196	-0.231427	22219.00082
8.429646	-580.60158	248.294451	-675.416637	0.020308	0.531536	22228.15638
87.77777	-571.446027	334.50924	-627.349985	-2.268581	0.531536	22230.44527
173.229597	-565.342325	414.620327	-610.564805	1.546233	1.294499	22215.18601
219.007361	-544.742331	473.368458	-546.475935	1.546233	-0.231427	22225.86749
307.511039	-505.068269	558.057322	-492.30558	2.309196	-0.231427	22254.09711
373.125834	-460.81643	623.672117	-390.831536	0.78327	0.531536	22235.02304
445.607294	-412.749778	586.286943	-394.64635	1.546233	0.531536	22200.68972
491.385058	-323.483137	631.301744	-319.876002	1.546233	0.531536	22227.39341
510.459127	-267.023895	676.316546	-171.098268	3.072159	1.294499	22215.18601
524.955419	-179.28318	709.886906	-29.950162	-2.268581	-0.231427	22206.79342
547.844301	-93.068391	668.686919	57.02759	0.020308	0.531536	22221.28971
534.873934	-14.483229	651.901738	173.760889	-1.505618	-0.231427	22203.74157
505.118388	84.701927	623.672117	277.523821	1.546233	-0.231427	22212.89712
479.177654	170.916716	572.553614	353.057132	0.020308	1.294499	22197.63787
452.473959	232.716698	477.946234	415.620077	-3.794506	-0.231427	22176.27491
439.503592	292.990754	425.301806	493.442276	-0.742655	-0.231427	22199.92676
379.229536	381.494431	304.753693	543.797816	-1.505618	-0.231427	22212.13416
337.266585	440.242562	181.15373	593.390394	-3.031543	-0.994389	22207.55638
282.333268	476.101811	80.442648	564.39781	1.546233	2.057462	22214.42305
213.666622	527.220314	21.694518	674.264444	0.020308	2.057462	22232.73415
151.103678	545.53142	-49.261017	701.731103	1.546233	0.531536	22227.39341
81.674069	554.686973	-159.890614	694.864438	0.78327	-0.231427	22220.52675
12.244459	551.635122	-225.505409	703.257028	0.020308	-0.231427	22230.44527
-53.370336	537.13883	-320.112788	668.923705	-1.505618	-0.231427	1274.910733
-125.088833	528.74624	-405.564615	646.797786	1.546233	1.294499	16.78518
-183.074001	495.938842	-487.964591	583.471879	1.546233	-0.231427	13.733329
-277.681381	465.420333	-563.497901	512.516344	0.020308	-0.994389	20999.02341
-304.385076	424.983307	-590.201597	401.123785	3.072159	0.531536	22205.2675
-386.022089	372.338879	-642.083063	307.279368	0.78327	1.294499	22219.76379
-417.303561	314.353711	-666.497871	255.397902	0.020308	1.294499	22215.18601
-472.999841	236.531511	-704.646008	140.190529	-2.268581	1.294499	22183.90454
-507.333164	162.524126	-645.134914	79.916472	-0.742655	0.531536	22213.66009
-549.296115	93.094517	-635.979361	-17.742758	-3.031543	-2.520315	22219.76379
-571.422034	35.872312	-589.438635	-127.609392	-0.742655	-0.994389	22185.43046
-554.636854	-50.342478	-553.579386	-213.824181	-2.268581	-0.231427	22201.45268
-540.140562	-129.690602	-500.171994	-322.927853	-1.505618	2.057462	22196.87491
-525.64427	-215.905392	-523.823839	-444.238928	-1.505618	0.531536	22153.38603
-465.370214	-268.54982	-383.438696	-501.461133	-2.268581	-1.757352	22200.68972
-440.192443	-337.216467	-330.031304	-563.261115	2.309196	1.294499	22220.52675
-378.392462	-379.179417	-251.446142	-622.772208	0.020308	0.531536	22215.18601
-315.829517	-460.053467	-169.046167	-671.601823	0.020308	-0.231427	22224.34156
-238.770281	-505.068269	-72.912862	-710.512923	0.78327	1.294499	22231.97119
-163.999933	-540.164555	39.242661	-696.779594	1.546233	2.057462	22219.76379
-82.36292	-570.683064	117.827823	-708.986998	0.020308	0.531536	22220.52675
-7.592572	-585.179356	246.768525	-675.416637	-0.742655	-0.994389	22227.39341
85.488882	-583.653431	326.879612	-646.424053	3.835121	2.057462	22247.99341
170.940709	-571.446027	400.124035	-608.275916	2.309196	2.057462	22239.60082
252.577722	-542.453443	448.95365	-549.527786	0.78327	-0.994389	22242.65267
283.096231	-485.231238	500.835116	-486.201878	0.78327	-0.231427	22237.31193
359.392505	-453.949765	580.946204	-459.498183	-0.742655	-0.994389	22218.23786
405.170269	-411.223852	629.775819	-342.001921	0.020308	0.531536	22193.06009
463.9184	-347.897945	693.101726	-237.476026	0.78327	1.294499	22213.66009
525.718381	-254.816491	693.864689	-150.498274	-0.742655	1.294499	22213.66009
544.029487	-157.920224	711.412832	-61.994597	0.020308	-0.231427	22214.42305
561.57763	-90.01654	686.235062	64.657218	2.309196	-0.231427	22206.79342
549.370226	-19.061005	647.323962	179.101628	-1.505618	-1.757352	22179.32676
508.933201	48.079715	603.072123	250.057163	-2.268581	1.294499	22183.14158
476.125804	149.553759	552.716583	311.094182	-1.505618	1.294499	22171.69713
477.651729	218.220406	441.324023	346.95343	0.020308	-0.994389	22174.74899
436.451741	297.56853	385.627743	461.397841	3.072159	1.294499	22217.4749
402.118418	381.494431	310.094432	547.61263	0.020308	0.531536	22228.15638
354.814728	435.664786	209.383351	561.345959	0.020308	0.531536	22216.71194
284.622157	492.124028	156.738922	642.982972	0.020308	1.294499	22226.63045
217.481436	518.064761	28.561182	681.131109	2.309196	1.294499	22234.26008
171.703671	547.820308	-82.831377	708.597768	-0.742655	0.531536	22215.18601
82.437031	539.427718	-156.838763	694.101476	0.78327	-0.994389	22247.99341
12.244459	556.212898	-222.453558	693.338513	0.78327	-0.231427	22253.33415
-44.977746	533.324016	-330.031304	655.190376	0.78327	2.057462	2697.073275
-117.459206	512.724022	-400.223876	631.538531	0.78327	0.531536	17.548143
-183.074001	492.886991	-516.957175	572.7904	0.78327	-0.231427	12.970367
-257.081387	461.605519	-538.320131	532.353375	0.020308	1.294499	20144.50514
-321.170257	431.087009	-566.549752	444.612661	-0.742655	0.531536	22191.53417
-381.444313	375.39073	-623.008995	360.68676	0.78327	1.294499	22214.42305
-429.510965	312.827785	-654.290467	262.264567	0.020308	0.531536	22219.00082
-478.34058	256.368543	-674.127498	143.24238	-1.505618	0.531536	22192.29713
-513.436866	184.650045	-639.794175	59.316478	-3.031543	-0.231427	22196.11194
-553.110929	97.672293	-652.764542	-39.868677	-3.794506	-2.520315	22193.06009
-564.55537	9.931579	-619.194181	-145.920498	1.546233	0.531536	22187.71935
-565.318332	-35.846186	-596.305299	-204.668628	-3.031543	-0.994389	22167.88232
-524.118345	-138.083192	-526.112727	-344.290809	-1.505618	0.531536	22196.11194
-527.170196	-187.67577	-523.060876	-513.668537	-0.742655	-0.231427	22196.11194
-499.703537	-264.735007	-384.201658	-522.061127	-0.742655	-0.231427	22224.34156
-445.533183	-322.720175	-313.246124	-538.846307	0.020308	-0.231427	22232.73415
-386.022089	-401.305337	-212.535043	-612.853693	0.78327	1.294499	22216.71194
-316.59248	-440.216436	-147.68321	-644.898128	1.546233	1.294499	22226.63045
-249.451759	-505.068269	-52.312868	-714.327737	-1.505618	0.531536	22230.44527
-172.392523	-537.112704	50.687102	-686.098115	2.309196	0.531536	22237.31193
-88.466622	-568.394176	126.220413	-729.586991	1.546233	-1.757352	22239.60082
9.955571	-586.705282	239.138898	-680.757376	0.78327	-0.994389	22244.94156
74.044441	-576.023803	325.353687	-653.290718	4.598084	2.820424	22228.15638
153.392566	-565.342325	393.257371	-651.764792	0.020308	1.294499	22227.39341
215.95551	-538.638629	428.353656	-610.564805	0.020308	-0.231427	22231.20823
302.933262	-500.490492	539.746216	-487.727804	0.020308	-0.231427	22215.94897
363.970281	-462.342356	611.464713	-409.905605	0.020308	-0.231427	22222.81564
426.533226	-397.490523	641.983223	-342.001921	-0.742655	-0.231427	22221.28971
476.888766	-312.801659	666.39803	-245.868616	-2.268581	-0.231427	22197.63787
516.562829	-241.083162	671.73877	-172.624194	-3.794506	-1.757352	22190.00824
523.429493	-181.572068	710.649869	-35.290901	-3.031543	-0.994389	22192.29713
558.525779	-92.305428	656.479515	38.716485	-0.742655	-0.994389	22172.4601
525.718381	-6.853602	661.057291	160.02756	-1.505618	1.294499	22186.95639
513.510978	77.072299	590.101757	241.664573	0.020308	1.294499	22205.2675
493.673946	134.294505	586.286943	275.234933	0.78327	1.294499	22202.97861
482.992468	238.8204	435.983284	382.049716	0.020308	0.531536	22193.82305
437.977667	303.672232	416.146253	475.13117	0.020308	-0.231427	22226.63045
393.725828	378.44258	340.612942	559.820034	2.309196	0.531536	22233.49712
345.659176	442.53145	261.264817	627.723717	-2.268581	-1.757352	22215.94897
285.385119	486.783289	158.264848	670.449631	3.072159	-0.231427	22251.80822
216.718473	523.405501	21.694518	696.390364	0.78327	1.294499	22253.33415
164.837007	553.161047	-61.468421	692.57555	3.072159	0.531536	22227.39341
68.703702	550.872159	-142.342471	687.997774	0.78327	0.531536	22231.20823
11.481497	560.027712	-249.920217	687.997774	1.546233	1.294499	22244.94156
-49.555522	533.324016	-304.090571	677.316295	-1.505618	-0.994389	2187.414167
-125.851796	501.279581	-431.505348	638.405196	0.020308	2.057462	16.78518
-194.518442	495.175879	-487.201628	598.731133	-2.268581	-0.231427	12.970367
-273.866567	469.998109	-511.616435	530.82745	0.020308	0.531536	18781.09073
-325.748033	437.190711	-584.097895	459.871915	0.78327	0.531536	22193.82305
-394.414679	380.731469	-632.164548	358.397871	-0.742655	0.531536	22196.11194
-416.540599	309.012971	-674.127498	243.953461	-0.742655	1.294499	22181.61565
-478.34058	247.21299	-674.890461	127.983125	-1.505618	1.294499	22186.95639
-507.333164	165.575977	-686.334902	78.390547	-1.505618	-0.994389	22177.03787
-539.377599	96.909331	-670.312685	-36.816826	-1.505618	-0.231427	22186.95639
-565.318332	20.613057	-594.779374	-129.89828	1.546233	0.531536	22200.68972
-544.718338	-64.075807	-613.853442	-239.001952	0.78327	1.294499	22202.21564
-540.140562	-119.009124	-566.549752	-350.394511	1.546233	1.294499	22212.89712
-530.985009	-177.757255	-481.860889	-419.82412	0.78327	-0.231427	22202.21564
-478.34058	-270.838709	-385.727584	-471.705586	-0.742655	-0.994389	22225.86749
-444.77022	-338.742392	-305.616496	-541.135195	-0.742655	-0.994389	22221.28971
-394.414679	-387.572007	-204.905415	-602.172214	0.78327	0.531536	22241.12674
-317.355443	-434.112734	-178.201719	-676.1796	1.546233	0.531536	22245.70452
-234.192505	-485.231238	-94.275818	-702.883296	2.309196	-0.231427	22244.17859
-169.340672	-527.194188	30.087108	-692.96478	-1.505618	-1.757352	22226.63045
-82.36292	-586.705282	104.094493	-725.009215	-1.505618	-0.231427	22228.91934
-5.303683	-585.942319	230.746308	-705.935147	-0.742655	0.531536	22228.15638
63.362963	-604.253425	314.672209	-667.78701	1.546233	0.531536	22216.71194
148.814789	-572.971952	407.753663	-581.572221	0.020308	0.531536	22226.63045
228.925877	-539.401592	490.153638	-558.683338	1.546233	1.294499	22237.31193
295.303635	-494.386791	538.220291	-488.490767	-0.742655	0.531536	22216.71194
353.288803	-458.527542	593.91657	-416.009307	-1.505618	0.531536	22202.21564
420.429524	-385.283119	627.486931	-351.920437	-2.268581	0.531536	22209.84527
479.940617	-320.431287	651.138776	-284.016753	-2.268581	0.531536	22161.01566
508.933201	-258.631305	679.368397	-155.076051	0.020308	1.294499	22199.92676
537.162822	-176.994292	699.968391	-52.076081	-2.268581	-0.231427	22205.2675
534.873934	-86.201726	645.035074	27.272044	0.78327	0.531536	22190.7712
532.585046	-6.090639	615.279527	96.701653	-1.505618	-1.757352	22198.40083
527.244307	72.494523	608.412862	262.264567	0.78327	1.294499	22222.05268
505.88135	152.60561	553.479545	337.797877	0.020308	1.294499	22204.50453
473.073953	239.583362	505.412893	404.175636	3.072159	2.057462	22190.7712
447.13322	302.146307	441.324023	518.620046	3.072159	0.531536	22254.86007
402.881381	383.78332	341.375904	584.234841	2.309196	0.531536	22244.94156
348.711026	447.87219	213.198165	612.464463	2.309196	1.294499	22235.02304
307.511039	476.101811	149.872258	656.716301	2.309196	2.057462	22241.88971
219.007361	515.775873	33.901922	673.501482	0.020308	-0.231427	22237.31193
154.155529	524.168463	-56.890644	686.471848	-3.794506	-0.231427	22216.71194
89.303696	544.005494	-167.520241	643.745935	-1.505618	-1.757352	22221.28971
25.214826	550.109196	-246.868366	700.96814	-0.742655	-0.231427	22228.15638
-60.999963	527.983277	-323.927602	671.975556	2.309196	1.294499	1778.46614
-112.881429	520.35365	-416.246093	632.301494	0.78327	1.294499	19.074068
-185.362889	489.072177	-495.594218	582.708916	-2.268581	-0.231427	11.444441
-266.999902	469.998109	-529.164578	516.331158	-2.268581	-0.994389	12216.55934
-325.748033	423.457382	-583.334933	460.634878	0.020308	1.294499	22164.83047
-382.207275	359.368512	-661.157132	343.138617	-1.505618	-0.231427	22170.93417
-432.562816	307.487046	-638.26825	251.583088	-0.742655	-1.757352	22190.7712
-472.236878	254.842617	-677.942312	137.90164	2.309196	1.294499	22212.89712
-506.570202	176.257455	-639.794175	73.049808	2.309196	2.820424	22196.87491
-547.770189	90.042666	-688.62379	-62.757559	1.546233	2.057462	22191.53417
-574.473885	39.687125	-603.934927	-171.098268	0.78327	0.531536	22202.97861
-547.007227	-34.32026	-571.127529	-205.431591	-0.742655	1.294499	22207.55638
-529.459084	-112.905422	-534.505317	-330.55748	1.546233	0.531536	22199.92676
-521.829456	-190.727621	-466.601634	-397.698201	3.072159	0.531536	22222.81564
-466.133177	-262.446119	-375.809068	-471.705586	2.309196	1.294499	22248.75637
-425.696151	-331.112765	-318.586863	-542.661121	2.309196	2.057462	22231.97119
-406.622083	-376.890529	-236.94985	-606.749991	1.546233	0.531536	22233.49712
-328.799884	-452.42384	-160.653576	-663.972196	0.020308	-1.757352	22232.73415
-261.659163	-513.460859	-71.386936	-697.542557	-1.505618	0.531536	22217.4749
-173.918448	-534.060853	28.561182	-699.068482	0.020308	1.294499	22218.23786
-82.36292	-572.20899	102.568568	-757.05365	0.78327	-0.231427	22230.44527
-24.377752	-595.860835	191.072245	-687.624041	0.020308	-0.231427	22224.34156
74.807404	-585.179356	329.931463	-661.683308	2.309196	2.820424	22222.05268
156.444417	-567.631213	377.998116	-625.824059	-0.742655	2.057462	22208.31935
215.192547	-534.060853	472.605495	-597.594438	-0.742655	-0.231427	22208.31935
303.696225	-507.357157	540.509179	-477.046326	0.020308	1.294499	22197.63787
341.081399	-464.631244	563.398061	-425.164859	-2.268581	1.294499	22212.13416
418.903598	-393.675709	620.620266	-338.187107	-3.031543	-0.231427	22218.23786
478.414692	-352.475721	667.160993	-247.394542	-0.742655	-0.231427	22189.24528
515.799866	-248.712789	677.842471	-183.305672	-0.742655	-0.231427	22201.45268
529.533195	-171.653553	661.820254	-88.698292	0.78327	-0.231427	22215.94897
541.740599	-93.831354	658.00544	24.220193	2.309196	-1.757352	22196.87491
544.029487	-7.616564	664.872105	163.842373	3.072159	2.820424	22205.2675
527.244307	80.12415	631.301744	268.368268	0.020308	0.531536	22237.31193
495.199872	154.131536	591.627682	330.931213	1.546233	1.294499	22215.18601
471.548027	222.798182	469.553644	398.834896	3.072159	-0.994389	22196.11194
442.555443	307.487046	419.198104	466.73858	-0.742655	-0.231427	22239.60082
405.933232	374.627767	334.50924	549.138556	0.78327	1.294499	22223.5786
361.681393	421.931456	246.768525	599.494096	0.78327	-0.231427	22223.5786
291.488821	479.153662	143.768556	638.405196	0.020308	0.531536	22231.20823
210.614771	515.01291	37.716735	681.131109	0.020308	0.531536	22219.00082
158.733305	527.983277	-58.41657	696.390364	0.78327	-0.231427	22222.81564
85.488882	550.109196	-169.809129	682.657035	0.020308	-0.231427	22230.44527
9.955571	531.035128	-233.135036	662.820003	-2.268581	0.531536	22204.50453
-42.688858	521.116612	-288.831316	674.264444	-1.505618	1.294499	3759.117405
-112.881429	521.879575	-407.09054	652.138525	-4.557469	-0.231427	19.074068
-196.80733	482.968475	-494.068292	556.00522	-2.268581	-0.231427	10.681478
-271.577679	467.709221	-513.905324	510.227456	0.020308	1.294499	17326.12079
-318.881368	434.901823	-586.386784	451.479325	0.78327	0.531536	22194.58602
-365.422095	374.627767	-623.008995	369.07935	1.546233	0.531536	22181.61565
-408.910971	309.012971	-671.83861	256.160865	1.546233	1.294499	22202.21564
-479.103543	251.027803	-669.549722	167.657187	2.309196	1.294499	22221.28971
-511.147978	159.472275	-668.786759	57.790553	1.546233	0.531536	22195.34898
-535.562786	107.590809	-654.290467	-20.031646	3.072159	-0.994389	22206.79342
-554.636854	37.398237	-585.623821	-103.194584	3.835121	0.531536	22231.97119
-544.718338	-38.135074	-557.3942	-193.98715	0.78327	1.294499	22228.91934
-511.147978	-112.905422	-565.023827	-323.690815	0.78327	0.531536	22190.7712
-509.622053	-205.986876	-497.120143	-401.513015	-2.268581	-2.520315	22204.50453
-483.68132	-263.972044	-388.779435	-473.994475	0.78327	0.531536	22234.26008
-437.903555	-318.905361	-318.586863	-548.764823	-0.742655	-0.231427	22209.84527
-395.940605	-386.809045	-215.586893	-589.201848	0.020308	-0.994389	22224.34156
-310.488778	-455.475691	-162.942465	-622.009246	-0.742655	0.531536	22231.20823
-254.029536	-489.046051	-74.438787	-718.905513	0.020308	0.531536	22215.94897
-192.229554	-531.771965	27.79822	-688.387004	0.020308	-0.231427	22224.34156
-109.066616	-562.290474	101.805605	-737.216619	-3.031543	-0.231427	22209.08231
-8.355534	-582.127505	217.775941	-678.468488	-3.031543	-0.231427	22195.34898
56.496298	-610.357127	342.90183	-635.742575	-2.268581	0.531536	22201.45268
146.525901	-580.60158	378.761079	-605.987028	-0.742655	0.531536	22219.00082
216.718473	-557.712698	448.95365	-576.231481	1.546233	-0.231427	22215.18601
286.148082	-511.171971	523.723999	-512.142611	-0.742655	-0.994389	22223.5786
357.103617	-466.920132	601.546198	-433.55745	0.020308	0.531536	22231.20823
409.748045	-395.964597	583.235092	-367.942654	0.78327	0.531536	22216.71194
463.9184	-344.083131	651.138776	-244.342691	-0.742655	-0.231427	22201.45268
505.88135	-267.786858	708.360981	-191.698262	-0.742655	-0.231427	22191.53417
546.318375	-175.468366	657.242478	-75.727926	1.546233	0.531536	22239.60082
534.110972	-93.068391	675.553583	42.531298	1.546233	0.531536	22226.63045
536.39986	-4.564713	657.242478	152.397932	2.309196	0.531536	22218.23786
518.851717	54.94638	618.331378	250.820125	0.78327	-0.231427	22220.52675
504.355425	168.627828	574.079539	324.827511	0.020308	-0.231427	22200.68972
467.733213	224.324108	480.998085	398.834896	-1.505618	1.294499	22206.79342
450.18507	299.857419	447.427725	489.627462	-2.268581	-0.231427	22225.10453
406.696194	372.338879	325.353687	552.953369	0.020308	-0.231427	22216.71194
347.948064	425.74627	258.975929	613.990388	1.546233	0.531536	22228.15638
268.599939	479.916625	102.568568	598.731133	2.309196	1.294499	22234.26008
217.481436	504.331432	30.087108	681.131109	-0.742655	2.057462	22198.40083
159.496268	530.272165	-33.238799	670.449631	-3.031543	0.531536	22202.21564
64.125926	563.079563	-140.816545	675.027407	-0.742655	0.531536	22212.13416
42.762969	537.13883	-242.290589	665.108892	0.78327	1.294499	22203.74157
-42.688858	521.116612	-303.327608	660.531115	-1.505618	-0.994389	3035.065767
-120.511057	518.064761	-423.112758	613.990388	0.020308	0.531536	17.548143
-173.155486	498.990693	-480.334963	570.501512	0.020308	-0.231427	14.496292
-244.11102	458.553668	-520.009025	517.857083	1.546233	0.531536	14432.20313
-341.77025	404.383314	-575.705305	449.9534	-2.268581	-0.994389	22185.43046
-400.518381	384.546282	-647.423803	311.094182	-1.505618	1.294499	22167.11936
-410.436897	313.590748	-674.890461	254.634939	3.835121	1.294499	22199.92676
-474.525767	256.368543	-639.031212	153.160895	2.309196	-0.231427	22244.17859
-517.25168	182.361157	-639.031212	75.338696	0.020308	0.531536	22223.5786
-528.696121	107.590809	-629.112697	-31.476087	2.309196	0.531536	22205.2675
-547.007227	39.687125	-610.038628	-115.401988	0.78327	0.531536	22219.76379
-560.740556	-28.216558	-570.364566	-217.638995	-1.505618	-0.231427	22207.55638
-554.636854	-100.698018	-533.742355	-319.876002	0.020308	0.531536	22179.32676
-517.25168	-172.416516	-481.860889	-390.831536	-0.742655	-1.757352	22210.60823
-489.785021	-260.15723	-392.594248	-470.179661	-2.268581	-0.994389	22226.63045
-421.881338	-314.327585	-306.379459	-540.372233	0.020308	1.294499	22216.71194
-383.733201	-379.94238	-213.298005	-630.401836	-2.268581	-1.757352	22226.63045
-338.718399	-456.238654	-149.972098	-653.290718	-0.742655	-0.231427	22209.84527
-245.636946	-485.231238	-76.727675	-692.201817	-1.505618	0.531536	22199.92676
-200.622144	-544.742331	30.087108	-714.327737	-1.505618	-0.231427	22202.97861
-106.777727	-588.99417	88.835239	-739.505507	-0.742655	0.531536	22215.94897
-3.777758	-603.490462	236.087047	-683.809227	1.546233	1.294499	22212.89712
76.333329	-579.075654	319.249985	-676.942563	2.309196	0.531536	22130.49715
135.08146	-573.734915	368.0796	-631.927761	1.546233	1.294499	22235.786
222.059212	-557.712698	474.894383	-538.846307	-0.742655	-0.994389	22214.42305
292.251784	-501.253455	536.694365	-526.638903	1.546233	0.531536	22226.63045
356.340654	-453.186803	593.153608	-438.898189	-1.505618	0.531536	22228.15638
444.081369	-416.564591	615.279527	-329.794517	2.309196	0.531536	22227.39341
462.392474	-327.297951	674.79062	-252.735281	0.020308	0.531536	22238.83786
502.829499	-274.653522	700.731354	-147.446423	1.546233	0.531536	22225.86749
547.844301	-177.757255	708.360981	-71.913112	-0.742655	-1.757352	22212.89712
553.18504	-74.757285	654.953589	12.775752	2.309196	-0.231427	22214.42305
551.659114	3.064914	602.30916	150.109044	-1.505618	-0.231427	22200.68972
518.088754	73.257486	620.620266	271.420119	0.78327	2.057462	22207.55638
499.014686	147.264871	587.049906	326.353436	1.546233	1.294499	22205.2675
463.155437	222.035219	507.701781	392.731195	0.020308	-0.231427	22212.13416
441.79248	306.724083	416.146253	489.627462	0.020308	-0.231427	22224.34156
396.777679	360.894438	336.035165	538.457077	-3.031543	1.294499	22199.16379
363.207318	431.849972	239.138898	604.834835	-3.794506	-0.231427	22207.55638
291.488821	479.916625	170.472251	651.375562	-3.794506	0.531536	22213.66009
206.799957	520.35365	28.561182	675.027407	-1.505618	0.531536	22207.55638
149.577752	544.768457	-62.994346	681.894072	-2.268581	-1.757352	22215.94897
94.644435	554.686973	-156.0758	644.508898	-2.268581	-1.757352	22225.86749
28.266677	547.820308	-236.186887	686.471848	0.020308	0.531536	22221.28971
-48.792559	544.768457	-305.616496	670.449631	-3.794506	-0.231427	6424.909207
-96.859212	527.220314	-407.853503	644.508898	-1.505618	1.294499	19.074068
-188.41474	495.175879	-457.446081	559.057071	-2.268581	-0.994389	12.970367
-247.162871	472.286997	-513.142361	525.486711	2.309196	2.057462	15433.97321
-315.066555	433.375898	-594.779374	436.983033	0.78327	0.531536	22213.66009
-354.740617	382.257394	-636.742324	314.908995	1.546233	-0.231427	22199.16379
-424.933189	333.427779	-651.238616	279.812709	2.309196	-0.231427	22212.89712
-466.896139	254.079654	-666.497871	154.686821	0.020308	0.531536	22228.91934
-499.703537	186.938934	-668.786759	65.42018	1.546233	1.294499	22202.97861
-534.03686	119.798213	-661.157132	-31.476087	-2.268581	-0.994389	22193.82305
-556.925742	39.687125	-604.697889	-135.239019	-0.742655	-0.231427	22215.18601
-562.266481	-27.453596	-573.416417	-200.090852	-1.505618	1.294499	22200.68972
-539.377599	-105.275795	-545.186796	-338.95007	-0.742655	-0.231427	22187.71935
-550.82204	-184.623919	-470.416448	-413.720418	-0.742655	-0.994389	22205.2675
-485.207245	-264.735007	-420.82387	-481.624102	0.020308	2.057462	22197.63787
-446.296145	-331.875728	-320.875751	-567.075929	-1.505618	0.531536	22202.21564
-416.540599	-378.416455	-254.497993	-602.172214	-1.505618	0.531536	22212.89712
-318.118406	-446.320138	-159.127651	-670.075898	0.020308	0.531536	22208.31935
-263.185089	-495.149753	-76.727675	-708.224035	-1.505618	0.531536	22216.71194
-183.836964	-540.927517	-8.823992	-710.512923	-0.742655	0.531536	22228.91934
-86.177734	-578.312692	68.998207	-761.631426	1.546233	-0.231427	22225.10453
-11.407385	-593.571946	207.857426	-680.757376	-0.742655	-0.231427	22219.00082
57.259261	-592.046021	336.035165	-662.446271	0.020308	0.531536	22228.15638
148.814789	-578.312692	370.368488	-607.512954	0.78327	1.294499	22225.86749
218.244398	-553.134921	441.324023	-564.78704	2.309196	-0.231427	22240.36378
298.355486	-491.33494	545.849918	-478.572251	0.78327	-0.994389	22246.46748
374.65176	-452.42384	547.375843	-468.653735	1.546233	0.531536	22234.26008
422.718412	-418.090517	645.798036	-332.846368	0.78327	0.531536	22215.18601
465.444325	-348.660908	700.731354	-248.920467	-1.505618	-0.231427	22228.15638
503.592462	-251.76464	690.049875	-164.994566	0.020308	0.531536	22214.42305
524.955419	-182.335031	673.264695	-58.942746	-1.505618	-1.757352	22186.19343
556.999854	-108.327646	670.975807	25.746118	0.020308	-0.994389	22212.89712
537.162822	-10.668415	657.242478	172.234964	0.78327	0.531536	22217.4749
522.66653	61.050082	619.857303	253.109014	-1.505618	1.294499	22173.22306
511.985052	133.531542	580.946204	321.012697	-2.268581	-0.231427	22186.95639
463.9184	216.69448	498.546228	395.020083	-1.505618	-0.231427	22200.68972
432.636928	286.124089	409.279588	457.583027	-1.505618	-0.231427	22196.87491
395.251753	363.946288	330.694426	567.449661	-0.742655	0.531536	22213.66009
355.577691	422.694419	264.316668	604.071873	1.546233	-0.231427	22221.28971
291.488821	477.627736	136.901891	653.664451	-0.742655	1.294499	22215.94897
205.274032	534.849942	58.316729	675.027407	-0.742655	-0.994389	22222.05268
157.970342	539.427718	-62.231383	673.501482	-1.505618	-0.231427	22231.20823
75.570367	542.479569	-153.786912	678.842221	0.78327	-0.994389	22220.52675
18.348161	555.449935	-222.453558	687.234811	0.020308	0.531536	22220.52675
-37.348118	540.953643	-296.460944	691.049625	3.072159	2.057462	5160.679952
-97.622175	518.064761	-408.616466	636.116308	3.072159	0.531536	19.837031
-175.444374	495.938842	-466.601634	546.086705	0.78327	1.294499	11.444441
-256.318424	471.524034	-510.853473	530.82745	0.020308	-0.231427	16283.15073
-310.488778	436.427748	-566.549752	444.612661	1.546233	0.531536	22198.40083
-368.473946	379.968506	-620.720107	357.634909	-0.742655	0.531536	22205.2675
-411.199859	305.198158	-677.179349	275.234933	0.020308	1.294499	22199.92676
-463.081326	257.131505	-661.157132	164.605336	-1.505618	-0.994389	22213.66009
-501.992425	177.020418	-652.001579	68.472031	-0.742655	-1.757352	22203.74157
-534.03686	99.198219	-668.023796	-47.498305	2.309196	-0.231427	22196.11194
-576.762773	39.687125	-619.957144	-93.276069	3.835121	2.820424	22207.55638
-557.688705	-32.031372	-562.734939	-200.090852	-2.268581	2.057462	22138.12677
-549.296115	-111.379497	-555.868274	-361.07599	-0.742655	2.057462	22192.29713
-519.540568	-187.67577	-543.66087	-435.846338	-1.505618	-0.231427	22177.80084
-492.836872	-265.497969	-451.342379	-486.964841	-3.031543	-2.520315	22199.92676
-450.873922	-305.934995	-343.764633	-548.00186	0.78327	-0.231427	22221.28971
-384.496164	-400.542374	-260.601695	-573.17963	-0.742655	1.294499	22232.73415
-320.407294	-457.001616	-186.594309	-649.475904	0.78327	1.294499	22215.18601
-277.681381	-476.075685	-62.231383	-708.986998	-1.505618	-0.994389	22222.81564
-188.41474	-542.453443	-5.009178	-736.453656	1.546233	-0.231427	22231.20823
-115.93328	-584.416393	65.183394	-730.349954	1.546233	-0.231427	22212.13416
-9.118497	-580.60158	217.775941	-665.498122	3.072159	0.531536	22247.99341
53.444447	-567.631213	307.042581	-636.505538	0.020308	1.294499	22249.51933
141.185162	-555.423809	336.035165	-652.527755	0.78327	1.294499	22232.73415
227.399951	-547.794182	471.07957	-544.950009	-0.742655	-0.231427	22233.49712
289.199933	-510.409008	523.723999	-482.387065	0.020308	0.531536	22239.60082
347.185101	-466.920132	570.264726	-418.298195	0.020308	-0.994389	22215.18601
425.0073	-399.016448	641.22026	-327.505629	-1.505618	-0.231427	22201.45268
473.073953	-336.453504	682.420248	-242.053803	2.309196	1.294499	22226.63045
503.592462	-267.786858	690.049875	-176.439007	0.020308	1.294499	22214.42305
534.110972	-189.964658	683.183211	-84.120516	1.546233	0.531536	22187.71935
533.348009	-107.564683	650.375813	21.931304	-0.742655	-0.231427	22194.58602
517.325791	-28.216558	604.598049	134.086827	-3.031543	-0.231427	22188.48232
520.377642	67.916747	618.331378	230.983094	-2.268581	-0.231427	22173.98602
505.88135	150.316722	551.190657	290.494188	-2.268581	0.531536	22197.63787
476.888766	219.746331	494.731415	383.575642	-0.742655	0.531536	22201.45268
439.503592	285.361127	460.398091	499.545978	-2.268581	-0.994389	22215.94897
406.696194	347.924071	374.946265	552.190407	-0.742655	-0.231427	22224.34156
363.207318	426.509233	236.087047	590.338543	0.020308	-0.231427	22230.44527
312.088815	487.546252	161.316699	646.797786	2.309196	2.057462	22218.23786
228.162914	509.672171	39.242661	666.634817	-0.742655	0.531536	22222.81564
167.125895	547.057345	-111.823961	680.368146	1.546233	-0.231427	22254.86007
94.644435	561.553637	-124.031365	664.345929	3.072159	-0.231427	22240.36378
26.740751	543.242532	-256.786881	675.027407	1.546233	0.531536	22239.60082
-47.266634	554.686973	-311.720198	652.138525	0.020308	-0.231427	4145.17655
-107.54069	518.827724	-381.91277	642.220009	1.546233	1.294499	19.074068
-169.340672	482.205513	-464.312746	607.886686	-1.505618	-0.994389	11.444441
-264.711014	465.420333	-526.87569	539.22004	-1.505618	-0.231427	17032.38014
-318.881368	421.168494	-571.127529	456.057102	-2.268581	0.531536	22174.74899
-376.103574	398.279612	-614.616405	343.901579	-0.742655	1.294499	22207.55638
-424.170226	321.220375	-645.134914	267.605306	-0.742655	0.531536	22201.45268
-460.792437	248.738915	-668.786759	160.790522	-0.742655	0.531536	22184.6675
-523.355382	186.175971	-671.075647	86.020174	-3.794506	-0.994389	22183.90454
-543.955376	115.983399	-705.408971	-36.053864	0.020308	0.531536	22195.34898
-559.21463	47.316753	-629.112697	-148.209386	-1.505618	-0.994389	22172.4601
-572.94796	-31.268409	-585.623821	-222.216771	-1.505618	0.531536	22192.29713
-543.955376	-105.275795	-525.349765	-333.609331	-2.268581	-0.994389	22207.55638
-521.066494	-185.386882	-465.075708	-375.572282	-0.742655	-0.994389	22201.45268
-476.051692	-246.423901	-390.30536	-438.898189	1.546233	0.531536	22222.05268
-446.296145	-322.720175	-331.557229	-541.135195	-0.742655	-0.231427	22228.15638
-375.340611	-377.653492	-250.683179	-600.646289	-0.742655	0.531536	22228.91934
-328.799884	-442.505324	-180.490608	-648.712941	0.020308	-0.231427	22215.18601
-251.740647	-492.097902	-89.698042	-696.016631	1.546233	0.531536	22244.94156
-186.125852	-533.29789	-11.11288	-759.342538	1.546233	-0.231427	22248.75637
-101.436988	-544.742331	35.427847	-782.994383	1.546233	-0.231427	22230.44527
-15.985162	-575.260841	184.968543	-689.912929	0.020308	-1.757352	22235.02304
51.918522	-593.571946	304.753693	-666.261084	-0.742655	0.531536	22235.786
142.711087	-568.394176	389.442557	-635.742575	-0.742655	1.294499	22213.66009
219.770324	-556.949735	465.738831	-546.475935	-3.794506	-2.520315	22222.81564
287.674008	-508.12012	535.16844	-514.4315	-1.505618	-0.994389	22231.97119
341.081399	-460.053467	602.30916	-446.527816	0.78327	0.531536	22209.84527
417.377673	-409.697927	635.879521	-346.579698	0.78327	0.531536	22190.7712
453.236921	-354.76461	681.657285	-257.313057	-3.031543	-0.231427	22196.87491
511.222089	-267.023895	692.338763	-155.839013	-2.268581	1.294499	22187.71935
517.325791	-191.490584	661.057291	-97.853845	-0.742655	-0.994389	22170.93417
543.266524	-89.253577	630.538782	-4.009429	-3.031543	-2.520315	22202.97861
544.79245	-11.431378	660.294328	162.316448	-1.505618	-0.994389	22193.82305
526.481344	66.390821	615.279527	243.190498	-0.742655	2.820424	22211.3712
483.755431	137.346356	581.709167	327.116399	0.78327	1.294499	22200.68972
479.940617	233.47966	513.805483	406.464524	1.546233	-1.757352	22218.23786
445.607294	294.516679	461.924017	497.257089	-1.505618	-0.994389	22222.05268
417.377673	338.768518	320.775911	568.212624	0.78327	1.294499	22229.6823
376.177685	437.190711	245.2426	601.782984	2.309196	1.294499	22244.94156
322.007331	479.153662	129.272264	631.538531	1.546233	1.294499	22242.65267
201.459218	495.175879	-7.298066	676.553333	0.020308	0.531536	22238.07489
155.681454	533.324016	-111.060999	639.931121	1.546233	-0.994389	22235.02304
78.622218	563.079563	-146.157284	637.642233	0.020308	-0.994389	22228.15638
19.874087	554.686973	-258.312807	665.108892	0.78327	2.057462	22231.20823
-43.45182	517.301799	-309.43131	675.027407	-1.505618	1.294499	8886.226997
-125.088833	515.775873	-404.038689	637.642233	-0.742655	0.531536	19.837031
-202.911032	489.83514	-461.260895	602.545947	0.020308	-0.231427	14.496292
-249.451759	466.946258	-504.749771	523.960785	0.020308	-0.231427	17703.02438
-313.540629	434.13886	-590.96456	455.294139	0.020308	0.531536	22170.17121
-371.525797	375.39073	-620.720107	372.131201	-1.505618	0.531536	22186.95639
-412.725785	317.405562	-677.942312	264.553455	-3.031543	0.531536	22188.48232
-487.496133	223.561145	-649.712691	147.057193	-2.268581	1.294499	22156.43788
-505.807239	167.101902	-689.386753	54.738702	-3.031543	-0.994389	22193.06009
-540.140562	109.879697	-642.846026	-0.957578	0.020308	-0.231427	22216.71194
-553.110929	48.842678	-592.490485	-97.090883	-2.268581	-0.994389	22189.24528
-566.844258	-32.031372	-570.364566	-188.646411	-3.031543	-0.231427	22202.97861
-547.007227	-105.275795	-525.349765	-309.957486	-0.742655	1.294499	22209.84527
-514.199829	-178.520217	-480.334963	-364.890803	-2.268581	-0.231427	22203.74157
-482.155394	-261.683156	-394.120174	-464.838922	-0.742655	-0.994389	22219.76379
-434.851704	-325.772026	-329.268341	-536.557419	2.309196	-1.757352	22252.57118
-386.022089	-370.786827	-248.394291	-593.016662	1.546233	-0.231427	22236.54897
-299.8073	-438.690511	-227.794297	-684.57219	3.072159	2.057462	22237.31193
-261.659163	-482.942349	-95.038781	-693.727743	0.78327	-0.231427	22243.41563
-177.733262	-533.29789	-9.586955	-718.14255	2.309196	-0.231427	22228.15638
-81.599957	-569.157139	93.413015	-763.157352	-0.742655	-0.231427	22215.94897
-32.770342	-589.757133	235.324084	-652.527755	-0.742655	0.531536	22228.15638
49.629634	-578.312692	307.042581	-658.631457	0.020308	1.294499	22225.86749
125.162945	-576.786766	374.183302	-595.30555	-0.742655	0.531536	22218.23786
196.881442	-555.423809	430.642545	-559.446301	0.78327	0.531536	22229.6823
273.940678	-497.438641	535.931402	-499.172245	-2.268581	-0.994389	22207.55638
355.577691	-466.157169	535.931402	-443.475965	0.78327	-0.231427	22196.11194
388.385089	-416.564591	538.220291	-383.201909	-2.268581	-0.231427	22166.3564
462.392474	-358.579423	668.686919	-264.179722	-2.268581	-0.231427	22202.21564
502.829499	-273.89056	676.316546	-190.172336	-1.505618	-0.994389	22183.14158
521.903568	-199.120211	683.183211	-108.535324	-2.268581	-0.994389	22213.66009
539.451711	-108.327646	667.160993	38.716485	0.78327	0.531536	22210.60823
533.348009	-12.194341	648.086925	165.368299	0.78327	0.531536	22203.74157
536.39986	48.079715	636.642484	221.064579	-0.742655	0.531536	22206.79342
498.251723	162.524126	586.286943	328.642325	0.020308	-0.231427	22193.82305
488.333207	224.324108	520.672148	412.568226	2.309196	0.531536	22230.44527
449.422108	294.516679	464.212905	506.412642	-0.742655	-0.994389	22245.70452
[truncated: 28,725 more rows]
