# Supplementary material for: Dynamic analysis of slant cracked rotor system considering nonlinear oil film force
Source: PLoS One. 2024 Jan 25;19(1):e0294293. doi: 10.1371/journal.pone.0294293 (PMC10810477; doi:10.1371/journal.pone.0294293)
Supplement: S1 File — These data were measured by two eddy current sensors, model WT0150. (ZIP) [file pone.0294293.s001.zip › 2021.3.18 Test data for plain bearings/2021.3.18 (P=0.2Mpa, Z=8.1g Clockwise162°+4.0g)/1900.csv]

1024	30720	7	0	3
8	8	8	8	10	10	1
3	3	3	3	1	1	4
2	1	4	3	0	0	0
0	0	0	0	0.000081	0.000001	20694.32227
682.73035	-268.052254	1017.451044	-303.468628	0.034689	0.039349	22206.79342
672.811834	-113.170818	1035.76215	-1.335384	-0.728274	-0.723614	22199.16379
681.967387	28.740251	1038.051038	225.264549	0.797651	0.039349	22217.4749
682.73035	201.932792	957.176988	473.227439	0.034689	1.565274	22225.86749
633.900735	326.295718	871.725161	676.175527	0.797651	3.0912	22221.28971
596.515561	476.599377	778.643707	892.856944	-0.728274	0.802311	22227.39341
503.434107	607.066005	559.673402	1012.642094	-0.728274	0.802311	22212.13416
417.98228	710.828938	452.095656	1192.701299	-0.728274	0.802311	22181.61565
309.641572	752.791888	234.651276	1219.404995	2.323577	0.039349	22209.84527
187.567534	796.280764	80.532803	1288.071642	3.08654	0.802311	22239.60082
57.863869	795.517801	-90.37085	1285.019791	3.849502	1.565274	22218.23786
-80.99535	757.369665	-316.970783	1224.745734	2.323577	2.328237	27.466659
-193.913835	697.858571	-506.185542	1078.256889	2.323577	1.565274	14.496292
-333.536015	640.636366	-664.118828	929.479155	2.323577	2.328237	22025.20829
-437.298948	554.421577	-802.978046	743.316247	-0.728274	0.802311	22208.31935
-567.765576	410.984582	-935.733563	510.612613	-0.728274	0.039349	22221.28971
-645.587775	283.569805	-1018.896501	284.775643	-1.491237	-0.723614	22212.89712
-714.254421	162.25873	-1085.274259	16.212759	0.797651	0.802311	22221.28971
-775.29144	-2.541221	-1051.703899	-184.446441	-0.728274	0.039349	22228.15638
-756.980334	-145.978216	-1003.637246	-404.179709	-1.491237	0.802311	22193.82305
-740.958117	-278.733732	-918.948382	-640.698157	-0.728274	1.565274	22204.50453
-671.528508	-426.748503	-835.785444	-809.312922	-2.2542	2.328237	22207.55638
-581.498905	-528.222547	-687.00771	-986.320277	-1.491237	2.328237	22189.24528
-456.373016	-639.615107	-516.104057	-1118.312831	-1.491237	2.328237	22206.79342
-334.298978	-729.64471	-278.822646	-1185.453552	0.797651	0.802311	22206.03046
-173.313841	-803.652095	-97.237515	-1254.120198	0.034689	1.565274	22190.7712
-39.032399	-812.807648	146.147598	-1214.446136	-0.728274	0.039349	22201.45268
100.589782	-801.363207	273.562375	-1235.809092	0.797651	0.039349	22207.55638
253.182329	-759.400256	474.221575	-1077.875806	0.034689	0.039349	22178.5638
388.226734	-681.578057	704.636322	-961.90547	0.797651	0.802311	22244.94156
504.19707	-611.385485	816.028881	-796.342556	3.08654	2.328237	22253.33415
604.908151	-484.733671	962.517727	-581.187064	2.323577	2.328237	22232.73415
649.922952	-326.037422	1009.821417	-396.550082	3.849502	1.565274	22025.20829
679.678499	-196.333757	1006.769566	-160.031633	0.797651	0.039349	22238.83786
697.226642	-42.978246	1047.969553	120.738654	0.034689	-0.723614	22219.76379
675.100723	119.532817	990.747348	386.249687	0.034689	-1.486577	22219.00082
649.922952	282.04388	943.443658	604.457029	0.034689	-0.723614	22228.91934
601.8563	414.036433	834.339987	824.190297	1.560614	0.039349	22228.15638
555.315573	543.740098	645.888191	961.52359	0.797651	0.802311	22179.32676
455.367454	645.214142	510.843787	1128.61243	-3.780125	0.802311	22192.29713
357.708224	752.028925	310.94755	1240.004989	0.034689	0.802311	22187.71935
224.952708	763.473367	154.540189	1285.782753	-3.780125	-0.723614	22189.24528
121.189776	784.836323	-27.044943	1307.14571	0.034689	0.802311	22183.14158
-22.247219	764.999292	-210.156	1262.893871	-0.728274	-2.24954	312.814722
-132.113853	726.851155	-418.444827	1125.560579	0.797651	-2.24954	12.970367
-283.180475	677.258577	-574.852188	1010.353205	2.323577	-0.723614	19557.7868
-402.965625	576.547496	-756.437319	789.856974	0.797651	-3.775465	22202.21564
-526.565588	475.073452	-877.748395	577.753333	2.323577	-0.723614	22212.13416
-623.461856	330.110532	-1036.444644	374.805245	0.797651	0.039349	22221.28971
-668.476657	219.480935	-1099.007588	116.160878	0.797651	0.802311	22224.34156
-731.039601	71.466164	-1070.777967	-102.046465	1.560614	-0.723614	22235.02304
-739.432192	-75.022681	-1048.652048	-351.53528	0.034689	-2.24954	22240.36378
-744.009968	-242.111521	-986.852066	-559.061145	0.797651	-1.486577	22245.70452
-689.076651	-355.792969	-860.200252	-752.85368	1.560614	-3.012502	22225.86749
-621.93593	-485.496634	-767.118798	-914.60178	-1.491237	-1.486577	22225.86749
-516.647072	-583.155864	-555.77812	-1083.979507	-1.491237	-1.486577	22200.68972
-389.232295	-691.496573	-390.215206	-1169.431334	1.560614	0.039349	22192.29713
-243.506413	-756.348405	-177.348602	-1217.497986	-0.728274	1.565274	22210.60823
-95.491642	-796.78543	50.014294	-1219.023912	0.797651	1.565274	22200.68972
56.337943	-820.437275	269.747562	-1181.638738	0.034689	0.802311	22177.80084
192.908273	-788.39284	455.91047	-1134.335048	-2.2542	-0.723614	22190.00824
325.663789	-720.489157	604.688203	-1056.512849	0.797651	-0.723614	22210.60823
443.923013	-632.748442	695.480769	-879.505494	-1.491237	-3.012502	22193.06009
566.760014	-558.741057	906.821447	-694.105549	0.034689	-3.012502	22211.3712
644.582213	-400.044807	984.643646	-501.838939	0.034689	-0.723614	22224.34156
671.285909	-244.400409	1040.339926	-263.794565	0.034689	-1.486577	22215.94897
699.51553	-92.570824	1021.265858	13.160908	-0.728274	0.039349	22221.28971
689.597015	58.495798	1047.969553	293.168233	0.797651	2.328237	22233.49712
665.182207	227.110562	942.680696	484.67188	1.560614	2.328237	22219.76379
639.241474	363.680892	848.073316	730.345881	3.849502	0.039349	22224.34156
607.960002	513.984552	702.347434	854.708807	0.034689	-0.723614	22251.04526
520.219287	626.903037	565.777104	1056.893932	1.560614	0.039349	22231.97119
387.463771	716.93264	369.69568	1182.782784	2.323577	-0.723614	22199.92676
292.856392	784.836323	250.673493	1265.945722	2.323577	0.802311	22227.39341
173.834205	778.732621	66.036511	1302.567934	-0.728274	0.802311	22215.94897
25.819434	778.732621	-135.385652	1265.182759	2.323577	1.565274	16386.1507
-99.306455	752.028925	-358.933733	1172.101306	-1.491237	0.039349	20.599994
-223.669381	700.147459	-522.207759	1078.256889	1.560614	0.802311	178.53328
-351.084158	624.614148	-683.955859	921.086565	1.560614	0.802311	22114.47493
-467.054494	515.510477	-841.889146	697.538483	0.034689	0.039349	22214.42305
-593.706309	386.569774	-955.570594	474.753364	-0.728274	-1.486577	22214.42305
-652.45444	253.051296	-1041.02242	232.894176	-1.491237	0.802311	22193.06009
-749.350707	108.851338	-1128.763135	-45.587223	0.797651	0.039349	22207.55638
-774.528477	-9.407886	-1107.400178	-282.105671	-0.728274	1.565274	22135.07492
-743.247005	-155.133769	-1010.503911	-477.424132	-3.017162	0.802311	22200.68972
-723.409974	-296.281875	-906.740979	-681.898145	0.797651	3.0912	22225.86749
-657.032216	-433.615168	-794.585456	-848.986985	0.034689	2.328237	22230.44527
-560.135948	-555.689206	-621.392915	-1026.757302	1.560614	1.565274	22200.68972
-439.587836	-645.718809	-471.089256	-1124.416533	-0.728274	0.039349	22216.71194
-304.543431	-741.852113	-281.874497	-1220.549837	0.034689	0.802311	22192.29713
-155.002735	-793.73358	-70.533819	-1268.61649	-0.728274	0.802311	22183.14158
-0.121299	-788.39284	145.384636	-1225.127614	2.323577	0.039349	22228.15638
142.552732	-811.281722	369.69568	-1201.475769	0.034689	-0.723614	22228.91934
279.123062	-735.748411	532.206743	-1121.364682	0.034689	2.328237	22195.34898
398.145249	-678.526206	732.10298	-929.098072	1.560614	2.328237	22235.02304
495.80448	-588.496603	831.288136	-751.327754	0.797651	3.0912	22235.786
591.174822	-479.392932	947.258472	-581.950027	0.797651	1.565274	22210.60823
646.108139	-310.015204	1032.710299	-367.557498	-2.2542	-3.012502	22219.00082
686.545164	-169.630061	1026.606597	-118.831645	0.034689	-0.723614	22230.44527
689.597015	-6.356035	1046.443628	160.412716	1.560614	0.039349	22215.94897
665.182207	151.577252	988.45846	417.531159	0.034689	0.802311	22224.34156
644.582213	317.140165	906.821447	609.797768	0.034689	0.039349	22209.84527
598.804449	439.214203	806.873329	833.34585	-2.2542	1.565274	22196.87491
530.900765	584.177123	606.214129	981.360621	-2.2542	2.328237	22154.91195
418.745243	667.340062	437.599364	1111.064287	-2.2542	2.328237	22199.92676
332.530454	755.080776	327.73273	1246.871654	0.034689	0.802311	22198.40083
215.797155	767.28818	148.436487	1268.23461	0.797651	-0.723614	22202.97861
96.774968	791.702988	-62.141229	1279.679051	0.797651	-2.24954	22207.55638
-31.402772	744.399298	-264.326354	1201.09389	-0.728274	-1.486577	60.274056
-143.558294	700.910422	-446.674448	1108.775398	-2.2542	-0.723614	15.259255
-302.254543	655.132658	-606.896623	983.64951	0.034689	0.039349	21003.60118
-398.387848	581.888235	-798.40027	786.042161	3.08654	0.039349	22231.20823
-521.987812	455.999384	-917.422457	565.54593	2.323577	0.802311	22232.73415
-634.143334	322.480905	-1015.84465	329.790444	2.323577	1.565274	22235.786
-715.780347	184.384649	-1090.614998	103.190511	3.08654	-0.723614	22231.97119
-766.89885	35.606916	-1073.829818	-137.142751	1.560614	-1.486577	22225.10453
-776.054403	-83.415271	-1007.45206	-378.238976	-2.2542	-2.24954	22225.10453
-750.876633	-244.400409	-997.533544	-578.135213	0.034689	-0.723614	22226.63045
-691.365539	-400.80777	-834.259519	-778.794413	-0.728274	-0.723614	22215.94897
-615.069265	-506.096628	-718.289183	-945.120289	1.560614	0.039349	22218.23786
-485.3656	-608.333634	-568.748486	-1099.238762	0.797651	2.328237	22200.68972
-377.787854	-712.096567	-370.378174	-1196.897993	-3.780125	0.039349	22183.14158
-219.091605	-787.629878	-139.963428	-1244.964645	-0.728274	3.0912	22192.29713
-70.313871	-818.91135	63.747623	-1252.594272	-0.728274	-0.723614	22197.63787
58.626831	-806.703946	258.303121	-1238.09798	-1.491237	-1.486577	22176.27491
202.826789	-785.340989	446.754917	-1164.090595	-0.728274	-0.723614	22193.06009
341.686007	-708.281753	677.169663	-975.638799	-0.728274	-1.486577	22231.20823
463.760045	-621.304001	793.139999	-826.098102	-1.491237	-3.775465	22214.42305
559.893349	-514.489218	909.110335	-657.483338	0.034689	-3.775465	22224.34156
647.634064	-384.785553	931.999217	-491.157461	1.560614	-0.723614	21938.9935
686.545164	-208.54116	1010.584379	-203.520509	-0.728274	-0.723614	22207.55638
702.567381	-72.733793	1024.317709	72.672002	0.034689	0.039349	22220.52675
688.834052	71.466164	1019.739932	322.923779	1.560614	-0.723614	22254.86007
656.789617	227.873525	896.139969	527.397793	3.08654	-0.723614	22233.49712
637.715549	394.962365	861.806646	768.494018	1.560614	-0.723614	22238.83786
544.634095	524.66603	705.399285	930.242118	1.560614	-0.723614	22227.39341
488.937815	639.873403	563.488215	1096.567995	-0.728274	-3.012502	22206.03046
370.678591	714.643751	375.036419	1199.567964	-0.728274	-0.723614	22200.68972
269.204547	771.865957	226.258686	1261.367946	-1.491237	0.802311	22216.71194
152.471248	790.940025	46.19948	1285.019791	0.034689	0.802311	22205.2675
-7.750927	787.125211	-158.274534	1271.286461	-0.728274	-1.486577	1872.310556
-106.17312	739.821522	-387.926317	1162.945753	-0.728274	-1.486577	18.311106
-258.765667	684.888205	-535.941088	1037.819864	-1.491237	-1.486577	13428.14417
-377.787854	610.117856	-777.037313	852.419919	-1.491237	-2.24954	22154.14899
-480.024861	498.725297	-888.429873	647.945905	-3.780125	-2.24954	22196.11194
-585.313719	367.495706	-962.437258	435.079302	-2.2542	-0.723614	22207.55638
-679.158135	227.110562	-1096.7187	172.62012	-2.2542	-0.723614	22203.74157
-731.039601	103.510599	-1022.711315	-21.935378	0.034689	0.802311	22228.15638
-747.061819	-46.030097	-1042.548346	-234.801981	1.560614	0.802311	22229.6823
-750.11367	-178.022651	-986.852066	-491.157461	2.323577	3.0912	22219.76379
-731.802564	-348.163341	-926.57801	-695.631474	0.797651	0.802311	22226.63045
-644.061849	-449.637385	-796.111382	-896.290674	-1.491237	-1.486577	22205.2675
-551.743358	-575.526237	-634.363281	-1048.883222	1.560614	-0.723614	22215.94897
-422.039693	-667.081765	-426.837417	-1155.698005	1.560614	0.802311	22238.83786
-270.973071	-738.800262	-275.770795	-1238.09798	1.560614	1.565274	22207.55638
-144.321257	-803.652095	-33.911608	-1222.838726	2.323577	1.565274	22209.84527
1.404626	-792.207654	216.34017	-1204.52762	-0.728274	1.565274	22219.76379
144.841621	-796.022468	400.977153	-1154.935042	0.797651	1.565274	22215.94897
297.434168	-741.089151	610.791905	-1022.942489	-0.728274	1.565274	22212.13416
403.485988	-670.896579	749.651123	-884.846233	1.560614	1.565274	22226.63045
541.582244	-554.16328	880.117751	-689.527773	0.034689	0.039349	22233.49712
591.174822	-435.904056	945.732547	-537.698188	0.034689	0.039349	22214.42305
650.685915	-298.570763	1013.63623	-306.520479	-1.491237	0.039349	22209.84527
690.359977	-142.926365	1046.443628	-44.061297	-3.017162	-0.723614	22209.08231
694.174791	20.347661	1023.554746	217.634922	1.560614	0.802311	22201.45268
665.182207	195.82909	925.895516	441.183004	-0.728274	-0.723614	22210.60823
645.345176	327.058681	903.006633	663.968123	-0.728274	2.328237	22222.05268
590.411859	464.391974	761.095564	847.07918	0.797651	3.854162	22214.42305
528.611877	617.747484	641.310415	1039.345789	-0.728274	2.328237	22200.68972
425.611908	694.80672	447.517879	1186.597598	-0.728274	1.565274	22224.34156
309.641572	759.658553	282.717928	1264.419797	-2.2542	-1.486577	22199.92676
192.908273	789.4141	119.443903	1301.042008	1.560614	0.039349	22190.00824
71.597198	780.258547	-69.770856	1288.071642	0.797651	0.039349	22201.45268
-50.47684	745.162261	-295.607826	1201.856852	3.08654	0.802311	34.333323
-196.202723	705.488199	-475.667032	1098.09392	0.797651	0.802311	14.496292
-326.669351	641.399329	-665.644754	934.819894	2.323577	3.0912	21939.75646
-435.010059	562.814167	-802.215084	715.086626	2.323577	3.0912	22220.52675
-546.402619	426.243837	-922.000233	531.212607	0.034689	1.565274	22215.94897
-640.247036	288.147581	-1042.548346	293.931195	0.034689	0.039349	22223.5786
-712.728496	158.443916	-1041.785383	95.560884	-0.728274	-0.723614	22219.00082
-754.691446	19.584698	-1037.207607	-164.60941	0.034689	-0.723614	22220.52675
-748.587744	-131.481924	-1002.111321	-375.950088	0.034689	0.039349	22225.86749
-737.906266	-260.422626	-981.511327	-631.542605	-0.728274	0.039349	22230.44527
-660.84703	-404.622584	-806.029897	-812.364773	0.797651	1.565274	22199.16379
-596.75816	-537.3781	-731.259549	-1020.6536	-2.2542	0.802311	22193.06009
-493.75819	-636.563256	-545.859604	-1128.994309	-2.2542	2.328237	22170.93417
-367.106376	-718.200269	-375.718914	-1256.409086	0.034689	2.328237	22186.95639
-198.491611	-780.763213	-146.830093	-1267.090564	-0.728274	0.039349	22210.60823
-55.817579	-812.044685	146.910561	-1192.320216	0.034689	0.039349	22212.13416
102.87867	-802.12617	333.836432	-1178.586887	1.560614	0.039349	22196.11194
248.604553	-761.689145	520.762302	-1079.401731	2.323577	0.039349	22205.2675
368.389702	-693.022498	692.428918	-945.120289	-1.491237	-1.486577	22231.20823
506.485958	-614.437336	828.999248	-779.557375	2.323577	1.565274	22216.71194
583.545194	-475.578118	945.732547	-616.28335	3.08654	1.565274	22249.51933
636.189623	-342.822602	1006.769566	-412.572299	1.560614	0.039349	22252.57118
691.885903	-221.511527	942.680696	-238.616795	1.560614	0.802311	22221.28971
706.382195	-40.689358	1034.236224	104.716437	3.08654	-1.486577	22233.49712
691.885903	111.140226	960.228839	305.375636	0.034689	-1.486577	22241.88971
654.500729	278.229066	951.836249	567.834818	0.797651	0.039349	22215.94897
604.145188	420.903098	851.88813	787.568086	1.560614	-0.723614	22222.05268
557.604461	533.821583	713.028912	969.91618	1.560614	-1.486577	22224.34156
467.574858	663.525248	542.125259	1116.405026	-0.728274	0.802311	22206.79342
347.789709	732.954857	349.858649	1225.508697	-0.728274	0.802311	22195.34898
234.871224	769.577068	171.325369	1254.501281	-0.728274	1.565274	22203.74157
115.849037	774.154845	-23.230129	1286.545716	-1.491237	0.039349	22178.5638
-10.039815	764.236329	-222.363404	1192.701299	-0.728274	-2.24954	605.792413
-135.165704	719.984491	-455.067038	1074.442075	-2.2542	-3.012502	17.548143
-258.765667	674.206726	-572.5633	988.990249	-2.2542	-2.24954	14334.5439
-393.810072	604.777117	-822.052115	762.390316	-0.728274	-1.486577	22176.27491
-508.254482	492.621595	-876.985432	632.686651	-0.728274	-1.486577	22220.52675
-595.995197	366.732743	-977.696513	392.353388	0.797651	0.802311	22212.89712
-709.676645	204.22168	-1063.14834	145.916424	-0.728274	0.802311	22214.42305
-744.772931	75.280978	-1043.311308	-76.105732	3.08654	1.565274	22227.39341
-759.269223	-59.763427	-1041.785383	-300.416777	3.849502	0.802311	22241.88971
-738.669229	-182.600427	-974.644662	-498.024126	2.323577	-2.24954	22241.12674
-675.343322	-353.50408	-867.066916	-758.957382	3.849502	-1.486577	22246.46748
-609.728526	-466.422565	-834.259519	-943.594364	1.560614	-2.24954	22196.11194
-546.402619	-586.207715	-603.081809	-1085.505433	0.797651	-1.486577	22203.74157
-415.173028	-670.896579	-413.104088	-1170.957259	-0.728274	-0.723614	22211.3712
-283.943438	-751.770629	-191.844894	-1203.001694	-1.491237	0.039349	22208.31935
-113.802747	-815.096536	38.569852	-1203.764657	-0.728274	0.802311	22200.68972
25.056471	-803.652095	257.540158	-1186.216514	1.560614	1.565274	22215.94897
188.330497	-773.133586	415.473445	-1111.446166	0.797651	0.039349	22211.3712
314.219348	-728.881747	622.999309	-999.290644	-1.491237	0.039349	22216.71194
423.32302	-643.42992	777.880745	-866.535127	-0.728274	-0.723614	22206.03046
535.478542	-555.689206	848.836279	-716.994431	-1.491237	-1.486577	22209.84527
588.885933	-413.778137	899.19182	-613.994462	-1.491237	-2.24954	21932.8898
659.841468	-270.341142	958.702913	-339.327876	-0.728274	-0.723614	22204.50453
681.204425	-98.674526	981.591795	-53.979813	-1.491237	-0.723614	22222.81564
701.041456	56.969872	961.754764	226.027512	0.797651	0.039349	22215.94897
672.048872	214.140196	983.880684	491.538544	1.560614	2.328237	22228.15638
646.108139	365.969781	880.880714	699.827371	2.323577	2.328237	22233.49712
585.834082	500.251222	765.673341	900.486571	-0.728274	0.039349	22206.79342
518.693362	618.510447	626.814123	1077.493926	2.323577	0.802311	22199.92676
421.034131	716.93264	443.703066	1210.249442	0.797651	0.039349	22237.31193
291.330466	765.762255	264.406823	1262.130908	2.323577	1.565274	22213.66009
190.619385	800.858541	85.873542	1273.57535	3.08654	1.565274	22201.45268
75.412011	770.340031	-112.496769	1243.819803	1.560614	0.039349	12595.75182
-48.187952	745.162261	-355.881882	1159.130939	2.323577	0.802311	23.651845
-200.780499	701.673385	-508.47443	1068.338373	-3.017162	0.039349	13.733329
-328.195276	626.903037	-648.859573	912.693975	0.797651	1.565274	22076.32679
-460.18783	542.977136	-826.629891	712.034775	1.560614	0.802311	22203.74157
-574.63224	402.591992	-927.340972	496.116321	1.560614	0.039349	22218.23786
-653.217402	268.31055	-1015.84465	274.094164	-0.728274	0.039349	22223.5786
-723.409974	121.058742	-1060.859451	36.04979	-0.728274	-0.723614	22199.16379
-763.846999	-7.118998	-1047.889085	-189.78718	-0.728274	0.802311	22199.16379
-761.558111	-139.111551	-1015.081687	-449.19451	-0.728274	1.565274	22213.66009
-718.832198	-293.230024	-970.066886	-678.083331	-1.491237	1.565274	22206.79342
-648.639626	-426.748503	-908.266904	-929.861035	0.034689	3.0912	22206.79342
-608.965564	-525.933659	-702.266965	-1007.683234	0.797651	2.328237	22213.66009
-467.054494	-638.089181	-553.489231	-1145.779489	-0.728274	-0.723614	22188.48232
-334.298978	-707.51879	-301.711528	-1199.949844	0.034689	-0.723614	22209.84527
-180.943468	-779.237288	-80.452334	-1233.520204	0.034689	2.328237	22213.66009
-15.380554	-808.229872	168.273518	-1202.238732	0.797651	0.039349	22196.11194
123.478664	-799.837281	364.354941	-1154.172079	0.034689	0.802311	22187.71935
270.730472	-747.955815	546.703035	-1048.883222	3.08654	2.328237	22249.51933
388.226734	-680.815094	723.71039	-928.335109	2.323577	2.328237	22247.23045
503.434107	-602.992895	802.295552	-827.624028	0.797651	2.328237	22231.20823
620.930368	-458.792938	941.15477	-612.468536	4.612465	2.328237	22241.88971
651.448878	-353.50408	964.806615	-394.261193	0.797651	1.565274	22233.49712
705.619232	-197.859682	1029.658448	-166.898298	0.034689	-1.486577	22212.13416
705.619232	-20.852327	1054.836218	150.494201	-0.728274	-1.486577	22225.86749
699.51553	143.184661	997.614013	370.990432	0.797651	0.039349	22232.73415
645.345176	282.806842	927.421441	596.064439	2.323577	1.565274	22219.76379
596.515561	444.554942	832.051099	810.456968	-1.491237	1.565274	22222.05268
546.16002	567.391943	655.806707	969.153218	0.034689	3.854162	22199.92676
447.737827	654.369695	511.606749	1138.530945	-2.2542	2.328237	22186.19343
340.160081	745.162261	305.60681	1202.619815	-3.017162	0.039349	22164.83047
214.27123	782.547435	152.2513	1236.190175	0.034689	0.039349	22201.45268
101.352745	774.154845	-81.97826	1240.004989	-0.728274	-1.486577	22193.06009
-11.565741	752.791888	-238.385621	1225.508697	0.034689	-2.24954	96.896268
-164.921251	719.984491	-468.037405	1104.960585	0.034689	-2.24954	14.496292
-284.7064	674.969689	-613.000325	995.093951	1.560614	0.039349	20218.51253
-407.543401	587.228974	-741.178065	826.479186	2.323577	0.802311	22200.68972
-521.224849	481.940117	-874.696544	616.664433	1.560614	1.565274	22222.81564
-624.987781	354.52534	-1016.607613	360.308953	2.323577	0.802311	22235.02304
-695.943316	210.325382	-1052.466861	148.968275	1.560614	0.039349	22241.12674
-738.669229	85.199493	-1030.340942	-71.527956	2.323577	-2.24954	22243.41563
-739.432192	-70.444905	-1037.207607	-330.172323	1.560614	-2.24954	22220.52675
-722.647011	-239.05967	-983.800215	-578.898176	0.797651	-1.486577	22228.91934
-695.943316	-372.578149	-864.015065	-752.85368	0.797651	-1.486577	22228.91934
-633.380371	-485.496634	-717.52622	-960.379544	0.034689	0.802311	22180.85269
-505.965594	-602.229933	-541.281828	-1087.794321	0.797651	0.039349	22206.79342
-389.995258	-713.622492	-386.400392	-1167.905409	-0.728274	0.802311	22221.28971
-223.669381	-751.770629	-185.741192	-1219.786875	-1.491237	0.039349	22196.11194
-124.484226	-802.889132	75.192064	-1230.468353	-1.491237	-1.486577	22190.00824
29.634247	-815.859499	246.85868	-1209.868359	0.034689	0.802311	22190.7712
199.011975	-783.815064	423.866035	-1150.357266	0.034689	-1.486577	22164.83047
321.848976	-719.726194	632.154862	-1015.312861	0.034689	-0.723614	22205.2675
434.004498	-620.541038	762.62149	-863.483277	-1.491237	-2.24954	22217.4749
564.471126	-532.800323	854.177018	-703.261102	0.034689	0.039349	22226.63045
631.611847	-404.622584	985.406609	-497.261163	0.034689	-2.24954	22213.66009
684.256276	-243.637446	986.932534	-271.424193	2.323577	0.039349	22228.91934
693.411828	-87.993048	1013.63623	44.44238	0.034689	0.039349	22230.44527
690.359977	66.888388	994.562162	295.457121	-0.728274	0.039349	22217.4749
684.256276	228.636488	983.117721	521.294091	2.323577	-0.723614	22228.91934
637.715549	398.014216	874.777012	756.286614	2.323577	-1.486577	22254.09711
579.730381	517.799365	717.606688	940.923596	2.323577	-3.012502	22213.66009
506.485958	643.688217	613.080793	1086.649479	2.323577	0.802311	22206.79342
394.330436	723.799304	432.258625	1220.930921	0.034689	-0.723614	22212.89712
289.804541	764.236329	246.85868	1261.367946	0.797651	2.328237	22201.45268
164.678652	780.258547	38.569852	1292.649418	1.560614	3.0912	22196.11194
36.500912	779.495584	-133.859726	1247.634616	1.560614	1.565274	3864.406262
-97.78053	736.769671	-355.11892	1169.812417	-1.491237	-1.486577	18.311106
-231.299009	695.569683	-533.6522	1062.234671	-0.728274	-1.486577	2172.154912
-384.654519	639.11044	-661.82994	900.486571	0.797651	-1.486577	22148.80825
-502.15078	529.243806	-857.911363	692.197744	-3.017162	0.039349	22177.80084
-573.869278	387.332737	-1001.348358	444.997817	-3.780125	-2.24954	22193.82305
-695.943316	241.606854	-1086.037222	201.612704	-2.2542	-1.486577	22200.68972
-742.484042	111.140226	-1086.800184	-11.253899	-1.491237	0.039349	22196.11194
-763.846999	-12.459737	-1079.170557	-232.513093	2.323577	2.328237	22216.71194
-764.609962	-153.607843	-1014.318724	-482.764871	0.797651	2.328237	22232.73415
-711.965533	-303.14854	-938.785413	-665.112965	0.797651	2.328237	22218.23786
-658.558141	-435.141093	-824.341003	-893.238823	1.560614	1.565274	22201.45268
-550.980396	-545.007727	-661.82994	-1034.38693	0.034689	0.039349	22208.31935
-446.454501	-648.770659	-471.089256	-1131.283197	2.323577	0.039349	22195.34898
-305.306394	-729.64471	-234.570807	-1209.868359	2.323577	1.565274	22228.15638
-148.899033	-796.78543	-52.222713	-1234.283167	2.323577	0.802311	22229.6823
9.034253	-796.78543	185.821661	-1180.875775	0.797651	2.328237	22203.74157
133.397179	-799.837281	378.08827	-1166.379483	1.560614	0.802311	22192.29713
279.123062	-747.955815	566.540066	-1054.986923	2.323577	3.0912	22238.07489
401.1971	-676.237318	683.273365	-952.749917	-1.491237	1.565274	22225.86749
508.011883	-577.052162	862.569608	-743.698127	0.034689	1.565274	22219.00082
596.515561	-454.215162	967.858466	-547.616703	0.034689	0.802311	22229.6823
658.315542	-314.592981	994.562162	-368.32046	0.034689	0.039349	22225.86749
673.574797	-156.659694	1043.391777	-88.313136	-1.491237	0.802311	22217.4749
688.834052	-1.015296	1038.051038	158.123828	-2.2542	-1.486577	22212.13416
651.448878	159.969842	1015.925118	390.827463	-3.017162	0.039349	22206.79342
614.063704	295.014246	894.614043	614.375545	-1.491237	3.0912	22203.74157
596.515561	453.710495	771.01408	798.249564	-1.491237	2.328237	22184.6675
543.871132	579.599347	625.288197	950.842112	-2.2542	1.565274	22204.50453
432.478572	662.762285	463.540097	1134.716131	0.034689	0.802311	22200.68972
325.663789	756.606702	313.236438	1211.012405	0.034689	-0.723614	22190.00824
209.693453	778.732621	112.577238	1255.264244	1.560614	0.039349	22219.00082
92.960154	793.991876	-49.933825	1284.256828	1.560614	-0.723614	22201.45268
-42.847213	773.391882	-239.911546	1194.990188	0.797651	0.039349	49.592578
-156.528661	716.169677	-439.807784	1139.293908	2.323577	2.328237	13.733329
-296.913804	660.473397	-587.822555	1008.82728	2.323577	0.802311	21324.04553
-411.358215	578.836384	-754.148431	798.249564	2.323577	0.802311	22221.28971
-555.558172	432.347539	-916.659494	582.33111	3.08654	0.802311	22237.31193
-631.854446	330.873495	-1041.785383	309.19045	0.034689	-1.486577	22216.71194
-701.284055	177.517985	-1068.489079	126.079393	1.560614	-0.723614	22224.34156
-753.928484	39.421729	-1036.444644	-121.120534	0.797651	-0.723614	22226.63045
-766.89885	-100.200452	-1012.792799	-345.431578	3.08654	0.039349	22214.42305
-737.143303	-244.400409	-928.103935	-576.609287	-0.728274	0.039349	22221.28971
-689.839614	-388.600366	-832.733593	-794.053667	1.560614	0.802311	22228.15638
-593.706309	-519.066994	-705.318816	-941.305476	-1.491237	-0.723614	22193.06009
-507.491519	-621.304001	-551.963306	-1085.505433	-3.780125	0.802311	22185.43046
-356.424898	-709.807678	-353.592994	-1187.74244	-3.017162	1.565274	22193.06009
-227.484195	-774.659511	-191.844894	-1237.335018	-2.2542	0.039349	22160.25269
-68.024983	-789.918766	78.243915	-1203.001694	-2.2542	-2.24954	22186.95639
57.863869	-821.963201	236.940164	-1272.431304	-0.728274	0.039349	22197.63787
208.167528	-769.318772	482.614165	-1100.764688	0.797651	-2.24954	22222.05268
353.89341	-720.489157	651.991893	-1013.023973	1.560614	0.039349	22222.81564
471.389672	-631.222517	787.036297	-861.957351	1.560614	0.802311	22231.20823
578.204455	-504.570702	934.288106	-636.883344	1.560614	0.039349	22228.91934
646.108139	-364.948521	972.436242	-459.875989	1.560614	0.802311	22216.71194
697.226642	-217.696713	1025.080671	-194.364956	0.797651	0.802311	22250.2823
701.804418	-48.318986	1069.33251	107.768288	0.797651	-1.486577	22249.51933
702.567381	85.199493	993.799199	334.36822	0.797651	-3.012502	22231.97119
643.81925	248.473519	952.599211	529.686681	2.323577	-1.486577	22238.83786
633.137772	410.221619	876.302938	763.153279	1.560614	-1.486577	22239.60082
560.656312	539.162322	679.458551	889.805093	0.034689	-0.723614	22188.48232
487.411889	636.058589	552.806737	1091.227255	0.797651	-1.486577	22189.24528
379.834144	732.191894	394.873451	1217.87907	0.034689	-0.723614	22216.71194
266.915658	775.68077	221.680909	1272.049424	0.034689	1.565274	22209.84527
138.737919	787.125211	29.4143	1309.434598	0.797651	0.802311	22202.21564
18.952769	774.917808	-167.430086	1247.634616	1.560614	0.039349	1214.636677
-119.143486	741.347447	-368.852249	1169.812417	-3.780125	-3.775465	16.78518
-252.661965	682.599316	-551.963306	1046.212454	-0.728274	-2.24954	15472.12134
-378.550817	609.354894	-750.333617	839.449552	-0.728274	-3.012502	22177.03787
-507.491519	499.48826	-898.348388	622.768135	0.034689	-0.723614	22193.82305
-612.017414	361.392004	-995.244656	367.938581	0.034689	-2.24954	22215.94897
-679.921098	217.192047	-1092.140924	135.234946	-1.491237	0.802311	22225.10453
-744.009968	99.695785	-1060.859451	-40.246483	0.034689	0.802311	22215.18601
-770.713664	-45.267135	-1120.370545	-306.520479	0.034689	0.039349	22219.76379
-750.11367	-180.311539	-1011.266873	-489.631535	-0.728274	0.039349	22229.6823
-710.439608	-327.563347	-895.296537	-691.053698	2.323577	-2.24954	22219.00082
-641.772961	-456.50405	-757.963245	-884.846233	3.08654	0.039349	22237.31193
-553.269284	-576.289199	-596.215145	-1011.498047	0.034689	0.039349	22228.15638
-415.173028	-677.000281	-416.918901	-1143.490601	1.560614	0.802311	22201.45268
-277.076773	-723.541008	-235.33377	-1186.216514	0.797651	0.039349	22205.2675
-126.773114	-805.178021	-17.88939	-1238.09798	1.560614	1.565274	22212.89712
18.189806	-809.755797	171.325369	-1238.09798	0.034689	1.565274	22176.27491
146.367546	-788.39284	399.451227	-1157.22393	0.034689	0.039349	22208.31935
291.330466	-731.933598	581.036358	-1032.861004	1.560614	2.328237	22231.97119
424.085982	-646.481771	709.214098	-904.683264	1.560614	0.039349	22228.15638
534.715579	-551.111429	881.643677	-707.075915	0.797651	-0.723614	22220.52675
604.908151	-440.481832	977.014019	-513.28338	-1.491237	0.039349	22206.79342
665.94517	-282.548546	993.036236	-308.809367	-3.017162	-1.486577	22202.97861
680.441462	-145.215253	1034.999187	-50.164999	-3.017162	-0.723614	22196.87491
698.752568	31.792102	1000.665864	200.086779	-0.728274	0.802311	22217.4749
669.759984	196.592053	983.117721	432.027451	0.797651	3.854162	22226.63045
637.715549	328.584606	865.621459	657.101458	0.034689	1.565274	22219.00082
591.937784	455.236421	738.206682	786.042161	0.797651	1.565274	22202.97861
504.960032	607.828968	624.525234	1040.108752	-0.728274	-1.486577	22218.23786
411.115616	672.680801	442.17714	1195.75315	0.034689	-0.723614	22197.63787
312.693423	762.710404	267.458674	1259.84202	0.034689	0.039349	22202.21564
193.671236	802.384466	119.443903	1308.671635	0.797651	1.565274	22238.83786
79.989788	797.80669	-94.185664	1290.36053	2.323577	-0.723614	22219.76379
-41.321287	752.791888	-296.370789	1222.456846	0.797651	0.039349	30.518509
-199.254574	718.458565	-459.644815	1106.48651	1.560614	2.328237	12.207404
-308.358245	642.162291	-651.148462	941.686559	-1.491237	1.565274	21992.40089
-448.743389	567.391943	-851.044699	738.738471	0.034689	0.039349	22205.2675
-544.113731	433.873464	-903.689128	543.42001	0.797651	0.802311	22224.34156
-634.906297	291.199432	-1058.570563	251.205282	0.034689	-0.723614	22209.08231
-731.802564	149.288363	-1081.459445	41.390529	4.612465	1.565274	22224.34156
-764.609962	8.90322	-1102.059439	-210.387174	-3.017162	-1.486577	22226.63045
-782.158105	-138.348589	-1034.155756	-417.150075	0.797651	1.565274	22196.87491
-749.350707	-279.496695	-925.052084	-616.28335	-0.728274	2.328237	22199.92676
-667.713694	-420.644801	-828.918779	-836.016618	0.034689	3.854162	22193.06009
-609.728526	-517.541069	-703.029928	-974.875836	0.797651	3.854162	22176.27491
-474.684122	-629.696591	-505.422579	-1104.579501	0.034689	0.802311	22196.87491
-355.661935	-716.674343	-312.393006	-1239.623906	1.560614	0.039349	22211.3712
-191.624946	-783.052101	-115.54862	-1240.386869	0.034689	0.039349	22184.6675
-39.032399	-821.963201	98.843909	-1209.105396	-0.728274	-0.723614	22206.79342
78.463862	-797.548393	277.377189	-1260.986862	1.560614	1.565274	22210.60823
237.160112	-780.763213	518.473414	-1111.446166	-0.728274	1.565274	22219.76379
353.89341	-689.207685	674.880775	-971.823985	1.560614	0.802311	22237.31193
504.19707	-600.704007	842.732577	-779.557375	2.323577	1.565274	22251.80822
593.46371	-494.652187	956.414025	-597.209281	3.849502	3.0912	22245.70452
647.634064	-342.822602	983.117721	-424.01674	3.08654	0.039349	22222.81564
704.093307	-191.75598	1020.502895	-171.476074	0.797651	-1.486577	22237.31193
697.226642	-38.40047	1047.969553	130.65717	-0.728274	-3.012502	22231.97119
697.226642	112.666152	996.85105	349.627475	0.034689	-0.723614	22216.71194
667.471095	276.70314	931.999217	562.494079	0.797651	-0.723614	22228.15638
602.619263	417.088284	811.451105	786.042161	-1.491237	0.039349	22226.63045
533.189654	526.954918	705.399285	956.182851	1.560614	1.565274	22187.71935
466.811896	664.288211	552.043774	1128.61243	0.034689	1.565274	22196.87491
357.708224	720.747453	336.888283	1232.375362	-2.2542	0.802311	22200.68972
230.293447	781.784472	189.636474	1276.6272	-0.728274	-1.486577	22181.61565
138.737919	790.177062	-14.837539	1304.093859	-3.017162	-3.775465	22169.40825
-4.699076	764.999292	-197.185633	1236.953138	-0.728274	-2.24954	398.266549
-133.639778	733.71782	-394.792982	1156.079088	-3.017162	-3.012502	15.259255
-270.973071	671.154875	-572.5633	1030.953199	0.797651	-0.723614	19035.15732
-385.417482	604.014154	-776.274351	817.323633	0.034689	-1.486577	22205.2675
-511.306333	481.940117	-895.296537	657.101458	0.034689	-0.723614	22205.2675
-612.780377	370.547557	-1045.600197	344.286736	1.560614	3.0912	22220.52675
-694.41739	215.666121	-1073.829818	141.338648	0.797651	0.039349	22227.39341
-743.247005	92.066158	-1057.8076	-55.505738	2.323577	-0.723614	22235.02304
-740.958117	-52.133799	-1077.644632	-303.468628	3.849502	-1.486577	22244.94156
-745.535893	-206.252272	-970.066886	-507.179678	3.08654	-1.486577	22247.99341
-682.972949	-357.318894	-848.755811	-720.046282	0.797651	-2.24954	22222.05268
-632.617408	-474.815155	-774.748425	-919.942519	-0.728274	-1.486577	22214.42305
-518.935961	-589.259566	-593.926256	-1046.594333	-0.728274	0.039349	22206.03046
-415.935991	-680.052132	-397.08187	-1192.320216	0.034689	0.802311	22185.43046
-275.550847	-746.42989	-187.267118	-1220.549837	0.797651	2.328237	22206.79342
-128.299039	-812.044685	33.992076	-1223.601688	0.034689	0.039349	22219.00082
35.737949	-824.252089	218.629058	-1220.549837	-1.491237	-0.723614	22190.00824
157.049024	-796.78543	466.591948	-1139.675787	-1.491237	0.039349	22198.40083
299.723056	-737.274337	610.028942	-1040.490631	-1.491237	-2.24954	22209.08231
446.974864	-647.244734	781.695558	-895.527711	-1.491237	-3.012502	22209.84527
533.189654	-544.244765	887.747379	-716.231468	-0.728274	-3.012502	22205.2675
627.797033	-416.067025	958.702913	-545.327815	-3.017162	-3.012502	22213.66009
680.441462	-293.230024	994.562162	-316.438994	0.034689	0.039349	22224.34156
691.885903	-111.644893	1028.895485	2.47943	0.034689	2.328237	22219.76379
680.441462	43.236543	1004.480677	232.131214	0.034689	1.565274	22228.91934
677.389611	217.192047	955.651062	472.464476	3.849502	0.802311	22230.44527
636.952586	365.969781	870.962198	727.29403	3.08654	0.802311	22222.05268
578.967418	491.858632	741.258533	835.634739	0.797651	0.039349	22199.92676
521.745213	628.428962	574.932657	1046.975417	-0.728274	-1.486577	22238.83786
404.248951	696.332646	430.732699	1191.938337	0.034689	-0.723614	22222.05268
293.619354	779.495584	249.147568	1273.57535	1.560614	2.328237	22210.60823
173.834205	786.362249	89.688356	1299.516083	0.797651	0.039349	22220.52675
61.678682	788.651137	-105.630105	1289.597567	-0.728274	0.039349	20155.94958
-82.521275	755.843739	-335.281889	1212.538331	0.034689	-0.723614	22.888882
-210.699015	703.962273	-481.007771	1088.938367	-0.728274	-1.486577	1961.577197
-332.773053	637.584515	-665.644754	948.553224	0.034689	-0.723614	22096.16382
-473.921159	547.554912	-819.763227	734.160695	-0.728274	-0.723614	22211.3712
-567.002613	414.036433	-944.889115	509.84965	-2.2542	-0.723614	22223.5786
-657.795179	257.629072	-1035.681681	291.642307	0.797651	0.802311	22190.7712
-740.195154	159.206879	-1133.340911	-15.831676	-0.728274	0.039349	22200.68972
-769.950701	20.347661	-1060.096489	-196.653844	0.034689	2.328237	22202.21564
-757.743297	-142.926365	-1003.637246	-462.164877	-1.491237	2.328237	22202.21564
-715.780347	-294.75595	-931.155786	-644.512971	0.034689	2.328237	22217.4749
-673.054433	-442.770721	-856.385438	-874.164755	0.797651	2.328237	22206.03046
-573.869278	-531.274398	-661.82994	-992.423979	1.560614	0.039349	22190.7712
-473.158196	-644.955846	-496.267026	-1113.735054	-2.2542	-0.723614	22199.92676
-320.565649	-731.933598	-336.807814	-1204.52762	-0.728274	1.565274	22208.31935
-173.313841	-785.340989	-104.104179	-1244.201682	0.034689	1.565274	22182.37861
-30.639809	-802.889132	130.125381	-1210.631322	3.08654	0.039349	22228.91934
120.426813	-789.918766	273.562375	-1205.290583	2.323577	3.0912	22229.6823
249.367516	-776.948399	495.584532	-1101.52765	3.08654	1.565274	22235.02304
372.204516	-683.103983	732.10298	-958.853619	2.323577	3.0912	22232.73415
517.167436	-595.363268	862.569608	-775.742562	1.560614	1.565274	22239.60082
604.145188	-488.548485	931.999217	-607.127797	-0.728274	-0.723614	22212.13416
659.078505	-339.007788	987.695497	-372.135274	0.034689	-1.486577	22215.18601
694.937754	-181.074502	1038.814001	-117.30572	-0.728274	-0.723614	22228.15638
699.51553	-19.326402	1043.391777	168.042344	-0.728274	-0.723614	22225.86749
662.130356	119.532817	995.325125	366.412655	0.797651	0.039349	22220.52675
650.685915	297.303134	928.947366	609.797768	-2.2542	1.565274	22209.84527
607.960002	425.480874	806.110366	786.042161	-0.728274	3.0912	22196.87491
539.293356	583.414161	629.865974	970.679143	-0.728274	3.854162	22173.22306
451.552641	677.258577	517.710451	1152.264274	0.797651	0.802311	22193.82305
324.900826	755.080776	334.599394	1231.612399	-2.2542	-0.723614	22203.74157
218.086043	778.732621	183.532773	1274.338312	-0.728274	-2.24954	22199.16379
112.034223	758.89559	-47.644937	1301.804971	3.08654	0.039349	22198.40083
-10.802778	755.843739	-253.644876	1210.249442	3.849502	1.565274	145.725883
-149.661996	726.851155	-409.289274	1133.190206	0.797651	-0.723614	13.733329
-286.232326	666.577099	-596.215145	985.938398	0.797651	0.039349	20764.79385
-406.017475	600.962304	-808.318785	804.353266	1.560614	0.802311	22219.00082
-516.647072	467.443825	-891.481724	605.982955	3.08654	2.328237	22231.97119
-629.565557	317.140165	-1080.696483	320.634891	-0.728274	-1.486577	22231.20823
-688.313688	197.355016	-1061.622414	104.716437	3.08654	0.802311	22245.70452
-772.239589	57.732835	-1051.703899	-112.727943	2.323577	0.039349	22223.5786
-764.609962	-87.230085	-1039.496495	-340.090839	-0.728274	-1.486577	22225.86749
-753.165521	-239.822633	-988.377991	-579.661138	-0.728274	0.802311	22228.15638
-689.076651	-387.074441	-852.570624	-743.698127	0.797651	-1.486577	22202.97861
-613.54334	-473.28923	-701.504002	-924.520295	-0.728274	-0.723614	22215.18601
-503.676706	-589.259566	-549.674418	-1064.905439	1.560614	2.328237	22200.68972
-393.810072	-686.155834	-413.104088	-1210.631322	0.034689	3.0912	22192.29713
-247.321226	-763.978033	-165.904161	-1225.127614	-4.543088	0.039349	22188.48232
-101.595343	-803.652095	75.955027	-1219.023912	-0.728274	0.039349	22211.3712
50.997204	-822.726164	254.488307	-1275.483154	-1.491237	-0.723614	22154.91195
201.300863	-769.318772	481.08824	-1125.179495	0.034689	-1.486577	22208.31935
328.71564	-728.881747	667.251148	-1016.838787	0.034689	-2.24954	22225.86749
467.574858	-612.148448	801.532589	-838.305506	1.560614	-0.723614	22220.52675
549.211871	-510.674404	889.273304	-666.63889	0.034689	-1.486577	22222.05268
641.530362	-399.281845	975.488093	-487.342647	-1.491237	0.039349	22216.71194
678.915536	-250.504111	1028.895485	-224.120503	0.797651	0.802311	22214.42305
686.545164	-78.837495	1017.451044	32.234977	0.797651	-1.486577	22219.76379
695.700717	87.488382	1001.428826	274.094164	1.560614	-2.24954	22253.33415
666.708133	245.421668	972.436242	541.131122	3.08654	-1.486577	22247.23045
627.797033	368.258669	794.665925	741.027359	3.08654	-1.486577	22219.00082
569.048902	526.191955	718.369651	921.086565	-0.728274	-1.486577	22213.66009
492.752629	644.45118	582.562284	1100.382808	1.560614	0.039349	22227.39341
388.226734	700.910422	402.503078	1207.960554	0.797651	0.802311	22207.55638
277.597137	764.999292	241.517941	1258.316095	1.560614	0.039349	22193.06009
129.582366	803.910392	36.280964	1262.893871	-0.728274	0.039349	22215.18601
36.500912	761.184478	-166.667124	1259.84202	0.797651	-2.24954	2418.591876
-99.306455	725.32523	-342.911516	1180.493896	0.797651	-1.486577	17.548143
-237.402711	687.177093	-541.281828	1034.00505	-2.2542	-3.012502	5479.598376
-361.002674	626.903037	-681.666971	850.131031	-1.491237	-1.486577	22126.68233
-481.550786	510.932701	-863.252103	683.042191	-0.728274	-2.24954	22200.68972
-588.36557	372.073482	-992.192805	378.620059	-2.2542	-2.24954	22202.97861
-653.217402	256.866109	-1056.281675	197.79789	0.797651	1.565274	22200.68972
-746.298856	103.510599	-1035.681681	-4.387235	-0.728274	0.802311	22222.81564
-767.661813	-40.689358	-1079.170557	-244.720497	0.034689	1.565274	22230.44527
-756.980334	-175.733763	-992.192805	-518.624119	0.797651	0.802311	22215.94897
-705.861831	-290.178173	-935.733563	-693.342586	2.323577	0.802311	22225.86749
-647.1137	-462.607752	-828.918779	-910.024003	1.560614	0.039349	22196.87491
-555.558172	-557.215131	-644.281797	-1016.075824	3.08654	0.802311	22191.53417
-440.350799	-642.666958	-500.08184	-1132.04616	3.849502	0.802311	22227.39341
-292.336028	-734.222486	-299.42264	-1219.786875	1.560614	1.565274	22225.86749
-158.817549	-792.207654	-29.333831	-1247.253533	2.323577	1.565274	22199.16379
2.930551	-820.437275	168.273518	-1231.231316	0.034689	2.328237	22212.13416
138.737919	-802.889132	381.903084	-1167.905409	0.034689	2.328237	22225.10453
279.886025	-746.42989	576.458582	-1071.772104	-0.728274	0.802311	22211.3712
392.041547	-687.681759	735.154831	-918.416594	2.323577	1.565274	22224.34156
497.330405	-579.34105	877.0659	-750.564791	-1.491237	-1.486577	22229.6823
598.041486	-467.948491	945.732547	-594.920393	-0.728274	-2.24954	22211.3712
674.33776	-304.674465	980.06587	-333.224174	0.034689	0.039349	22220.52675
685.782201	-165.815247	1036.525112	-95.942763	-0.728274	0.039349	22210.60823
699.51553	-1.778259	1009.058454	149.731238	-0.728274	-1.486577	22196.87491
675.863685	163.021693	993.036236	402.271904	-1.491237	3.0912	22202.21564
649.922952	317.140165	918.265888	645.657017	-0.728274	3.854162	22219.76379
591.937784	459.814197	788.562223	843.264366	0.034689	2.328237	22210.60823
528.611877	586.466012	669.540036	1008.82728	-0.728274	-0.723614	22202.97861
444.685976	679.547465	474.221575	1175.916119	1.560614	1.565274	22222.81564
337.871193	749.740037	291.110518	1241.530915	0.034689	0.039349	22208.31935
205.115677	793.228913	150.725375	1261.367946	0.797651	0.039349	22193.82305
88.382378	799.332615	-46.881974	1280.442014	-0.728274	-0.723614	22183.14158
-32.928697	778.732621	-283.400422	1215.590182	0.797651	0.039349	38.148137
-171.787915	732.954857	-458.118889	1114.116138	3.08654	2.328237	15.259255
-300.728618	659.710434	-677.852157	924.901379	4.612465	3.854162	21576.5862
-418.224879	583.414161	-775.511388	800.538453	2.323577	1.565274	22219.76379
-547.928545	439.977166	-929.629861	573.93852	0.797651	0.802311	22219.76379
-644.061849	308.747575	-1031.866867	326.738593	-1.491237	0.039349	22219.00082
-705.098868	182.095761	-1074.592781	123.790505	-0.728274	-1.486577	22224.34156
-751.639595	51.629133	-1029.577979	-126.461273	0.034689	-2.24954	22209.08231
-744.009968	-119.27452	-1032.62983	-353.061206	0.797651	1.565274	22225.86749
-737.906266	-239.822633	-973.118737	-613.231499	0.034689	2.328237	22229.6823
-665.424806	-401.570733	-860.200252	-788.712928	-3.017162	1.565274	22175.51195
-613.54334	-505.333665	-699.978077	-936.727699	-1.491237	2.328237	22194.58602
-502.15078	-622.829926	-579.429964	-1118.312831	-1.491237	0.039349	22173.22306
-383.891556	-730.407672	-391.741131	-1201.475769	-0.728274	0.802311	22179.32676
-215.276791	-779.237288	-143.015279	-1228.179465	0.034689	0.039349	22200.68972
-83.284238	-816.622462	97.317983	-1210.631322	1.560614	0.039349	22212.89712
83.804602	-802.12617	275.088301	-1215.972061	2.323577	0.039349	22173.98602
222.66382	-776.948399	502.451197	-1103.816539	-1.491237	-2.24954	22223.5786
353.89341	-702.178051	663.436334	-1000.816569	0.034689	0.039349	22232.73415
479.019299	-623.592889	786.273335	-837.542543	0.034689	0.802311	22214.42305
572.100753	-510.674404	944.969584	-617.809275	1.560614	0.802311	22230.44527
643.81925	-361.133708	986.932534	-439.275995	1.560614	0.039349	22253.33415
677.389611	-232.193005	972.436242	-217.253838	0.797651	-2.24954	22225.10453
697.989605	-61.289352	1009.821417	73.434964	0.797651	-3.775465	22232.73415
692.648866	111.140226	1039.576963	330.553407	2.323577	-1.486577	22245.70452
668.997021	263.732774	976.251056	581.568147	-0.728274	-1.486577	22218.23786
617.878517	401.829029	839.680726	800.538453	0.034689	-1.486577	22200.68972
579.730381	555.947502	716.080763	983.64951	-0.728274	0.039349	22215.94897
494.278554	653.606732	594.006725	1143.108722	-0.728274	0.802311	22210.60823
362.286001	738.295596	393.347525	1225.508697	-0.728274	0.039349	22192.29713
254.708255	793.228913	213.288319	1293.412381	0.034689	0.039349	22204.50453
128.819403	798.569652	38.569852	1307.908673	0.034689	-1.486577	22194.58602
18.952769	770.340031	-248.304137	1217.87907	-3.017162	-4.538428	1994.384594
-122.9583	750.503	-386.400392	1167.523529	0.797651	-2.24954	16.022217
-230.536046	676.495615	-613.000325	1038.582827	-1.491237	-2.24954	13102.35908
-377.787854	606.303043	-729.733624	868.442136	0.797651	-2.24954	22170.93417
-486.128563	494.910483	-861.726177	674.649601	-0.728274	-0.723614	22217.4749
-584.550756	362.91793	-1016.607613	388.538575	0.034689	0.802311	22221.28971
-680.684061	217.95501	-1030.340942	190.931226	1.560614	1.565274	22219.00082
-759.269223	89.77727	-1057.8076	-32.616856	-0.728274	-1.486577	22225.10453
-762.321074	-49.081948	-1041.785383	-256.927901	0.797651	-0.723614	22226.63045
-775.29144	-187.178204	-1022.711315	-530.831523	3.849502	-2.24954	22238.83786
-698.232204	-335.955937	-955.570594	-750.564791	0.797651	-1.486577	22237.31193
-632.617408	-445.822571	-806.79286	-955.801768	3.08654	0.039349	22203.74157
-541.824843	-578.578088	-654.963275	-1054.223961	1.560614	0.039349	22195.34898
-415.935991	-664.029914	-422.259641	-1174.772073	-0.728274	-0.723614	22217.4749
-291.573065	-751.770629	-210.918962	-1182.401701	-0.728274	1.565274	22217.4749
-124.484226	-797.548393	13.392082	-1219.023912	0.034689	1.565274	22199.92676
21.241657	-821.200238	241.517941	-1226.653539	1.560614	0.802311	22209.84527
159.337913	-796.022468	442.940103	-1128.994309	1.560614	0.802311	22235.02304
311.167497	-724.30397	617.65857	-1020.6536	0.034689	-1.486577	22214.42305
427.900796	-661.741026	743.547421	-910.024003	-3.780125	-2.24954	22202.97861
527.848914	-562.55587	893.088118	-710.127766	-3.017162	-3.775465	22208.31935
591.174822	-439.71887	889.273304	-590.342617	0.797651	0.802311	22185.43046
694.174791	-289.41521	977.776982	-337.801951	-0.728274	0.039349	22208.31935
698.752568	-120.800446	1020.502895	-24.224266	-1.491237	0.039349	22219.76379
707.90812	37.132841	1044.15474	235.946027	-3.017162	0.802311	22214.42305
678.152574	200.406867	1000.665864	477.805215	0.797651	0.039349	22225.10453
659.841468	357.57719	894.614043	699.064409	0.797651	0.039349	22232.73415
607.197039	474.310489	783.984446	892.093981	-0.728274	-0.723614	22208.31935
526.322989	621.562297	654.280781	1069.864299	1.560614	0.039349	22194.58602
424.085982	710.065975	465.828985	1192.701299	0.797651	-0.723614	22228.91934
303.53787	762.710404	244.569791	1235.427213	3.08654	2.328237	22219.76379
183.75272	790.940025	76.717989	1262.893871	0.797651	0.802311	22206.03046
47.18239	777.969659	-133.859726	1218.642032	1.560614	0.039349	16376.99515
-76.417573	750.503	-341.38559	1201.09389	1.560614	2.328237	22.125919
-208.410127	712.354863	-479.481846	1088.175404	-0.728274	0.802311	13.733329
-361.002674	633.769701	-668.696605	924.901379	0.034689	-0.723614	21912.2898
-449.506351	555.947502	-804.503972	733.397732	-1.491237	0.039349	22207.55638
-553.269284	431.584576	-946.415041	499.931134	-1.491237	0.039349	22210.60823
-634.143334	267.547588	-1047.889085	283.249717	0.797651	0.039349	22223.5786
-721.884049	157.680953	-1057.044638	82.590517	0.034689	1.565274	22225.10453
-755.454409	10.429145	-1073.066855	-193.601994	-2.2542	-0.723614	22194.58602
-767.661813	-137.585626	-1049.41501	-432.40933	0.034689	1.565274	22208.31935
-747.061819	-272.63003	-988.377991	-675.031481	-1.491237	2.328237	22206.03046
-704.335906	-427.511466	-874.696544	-871.112904	-1.491237	3.0912	22183.90454
-592.943346	-534.326249	-687.00771	-1001.579532	1.560614	2.328237	22215.18601
-460.18783	-628.170666	-508.47443	-1100.764688	-0.728274	-1.486577	22211.3712
-354.136009	-709.807678	-305.526342	-1212.92021	0.797651	0.802311	22200.68972
-188.573095	-786.866915	-81.215297	-1254.120198	-0.728274	-1.486577	22208.31935
-58.106467	-805.940983	137.755008	-1208.342434	-1.491237	-0.723614	22202.21564
108.982372	-802.889132	328.495693	-1199.186881	0.034689	0.802311	22199.92676
244.026776	-747.192853	529.917855	-1072.535066	2.323577	3.854162	22249.51933
390.515622	-673.185467	680.984477	-968.772134	1.560614	2.328237	22251.80822
500.382256	-602.229933	741.258533	-836.016618	2.323577	1.565274	22227.39341
582.782232	-474.815155	904.532559	-667.401853	2.323577	0.039349	22235.786
666.708133	-341.296677	970.147354	-439.275995	2.323577	0.039349	22239.60082
668.997021	-194.044868	1014.399193	-196.653844	-0.728274	-1.486577	22212.89712
711.722934	-32.296768	1036.525112	132.183095	-0.728274	-2.24954	22219.76379
675.100723	112.666152	995.325125	375.568208	-0.728274	0.039349	22231.20823
644.582213	285.858693	928.947366	573.175557	0.034689	1.565274	22213.66009
613.300741	426.243837	810.688142	799.77549	0.797651	0.802311	22193.06009
555.315573	548.317875	688.614104	983.64951	0.034689	1.565274	22193.82305
462.997082	659.710434	548.991923	1113.353175	-3.017162	1.565274	22176.27491
334.819342	748.977075	328.495693	1165.997604	0.034689	0.802311	22165.59343
211.982341	776.443733	156.829077	1222.456846	-0.728274	-2.24954	22191.53417
120.426813	781.021509	-29.333831	1238.479064	-2.2542	-3.775465	22193.06009
2.167589	766.525217	-225.415254	1227.797585	0.797651	-0.723614	260.933256
-140.506443	736.006708	-431.415193	1133.190206	-0.728274	-1.486577	17.548143
-286.232326	674.969689	-580.95589	1015.693944	1.560614	0.039349	17778.5577
-389.232295	607.066005	-751.09658	826.479186	2.323577	1.565274	22188.48232
-491.469302	470.495676	-873.170618	641.842203	-0.728274	-0.723614	22219.76379
-597.521122	372.836445	-996.770581	355.731177	2.323577	-1.486577	22231.20823
-677.63221	215.666121	-1034.155756	165.753456	2.323577	-0.723614	22239.60082
-748.587744	76.043941	-1041.02242	-101.283502	2.323577	-0.723614	22231.20823
-779.869217	-70.444905	-1072.303892	-327.883435	0.797651	-1.486577	22236.54897
-740.958117	-210.830049	-979.222439	-547.616703	1.560614	0.039349	22228.15638
-714.254421	-342.822602	-924.289121	-714.705543	0.034689	0.039349	22215.18601
-615.069265	-487.022559	-751.09658	-935.201774	1.560614	-1.486577	22198.40083
-522.750774	-583.918827	-580.192927	-1042.016557	1.560614	0.802311	22205.2675
-409.069326	-688.444722	-392.504094	-1154.172079	-0.728274	1.565274	22216.71194
-275.550847	-757.111368	-199.474521	-1207.579471	0.034689	-0.723614	22202.97861
-122.9583	-813.570611	52.303182	-1233.520204	3.08654	0.039349	22188.48232
25.819434	-818.148387	255.25127	-1207.579471	-1.491237	-0.723614	22183.90454
169.256428	-782.289138	429.206774	-1131.283197	-2.2542	-2.24954	22209.84527
306.589721	-719.726194	597.058576	-1036.675818	-2.2542	-3.775465	22193.82305
425.611908	-646.481771	693.954843	-924.520295	-2.2542	-2.24954	22215.94897
547.685946	-538.904025	905.295522	-686.475922	0.797651	0.039349	22225.86749
611.774816	-419.881838	941.15477	-543.80189	0.797651	1.565274	22214.42305
681.204425	-268.815217	999.139938	-279.05382	0.797651	0.039349	22225.86749
693.411828	-104.015265	1047.206591	8.583132	0.034689	1.565274	22233.49712
679.678499	42.47358	1008.295491	255.783059	-0.728274	-3.012502	22213.66009
685.782201	213.377233	979.302907	503.745948	-1.491237	-3.012502	22219.76379
646.108139	362.154967	879.354789	690.671819	4.612465	-1.486577	22247.23045
595.752598	501.014185	732.10298	904.301385	3.08654	-2.24954	22224.34156
527.085952	620.799335	614.606719	1066.812448	3.08654	0.039349	22201.45268
404.248951	707.777087	386.480861	1150.738349	0.797651	1.565274	22219.00082
289.041578	781.784472	256.777195	1222.456846	1.560614	1.565274	22206.03046
159.337913	789.4141	90.451319	1297.990157	1.560614	1.565274	22206.79342
48.708316	781.021509	-157.511571	1252.212393	0.034689	1.565274	13315.22568
-82.521275	738.295596	-317.733746	1216.353144	1.560614	-0.723614	22.125919
-229.010121	703.962273	-514.578132	1065.286522	-0.728274	-3.012502	875.118259
-342.691568	638.347478	-667.170679	928.716192	-1.491237	-1.486577	22132.78604
-451.032277	539.162322	-830.444705	721.190328	-1.491237	-0.723614	22192.29713
-563.950762	409.458657	-1002.111321	469.412625	-2.2542	-1.486577	22188.48232
-678.395173	250.762407	-1028.052054	243.575655	-2.2542	0.802311	22206.79342
-740.958117	124.873556	-1089.089073	56.649784	-0.728274	1.565274	22211.3712
-764.609962	-14.748625	-1066.200191	-216.490876	-1.491237	0.802311	22206.79342
-759.269223	-154.370806	-995.244656	-454.53525	0.797651	2.328237	22228.91934
-726.461825	-287.889285	-963.200221	-683.424071	1.560614	0.039349	22210.60823
-652.45444	-441.244795	-835.022481	-856.616612	1.560614	0.039349	22206.03046
-566.23965	-546.533653	-648.859573	-1000.816569	0.797651	0.039349	22222.81564
-458.661904	-641.903995	-458.881852	-1123.65357	0.034689	1.565274	22206.79342
-325.906388	-725.829896	-259.748578	-1215.209098	1.560614	0.802311	22207.55638
-175.602729	-781.526176	-78.163446	-1261.749825	1.560614	0.802311	22241.88971
-41.321287	-812.044685	142.332785	-1232.757241	3.08654	1.565274	22201.45268
118.137925	-805.178021	342.229022	-1153.409117	3.849502	3.854162	22222.05268
260.811957	-751.007666	550.517849	-1083.216545	2.323577	3.0912	22238.07489
373.730442	-677.000281	714.554837	-938.253625	-0.728274	1.565274	22231.97119
496.567442	-587.733641	848.836279	-761.24627	0.034689	0.039349	22212.89712
590.411859	-478.629969	928.184404	-619.335201	0.797651	0.039349	22221.28971
652.211841	-353.50408	1001.428826	-369.846386	1.560614	0.039349	22231.97119
700.278493	-180.311539	1063.991771	-98.231651	0.034689	-0.723614	22215.18601
698.752568	-9.407886	1038.814001	142.101611	-1.491237	-1.486577	22223.5786
688.834052	149.288363	996.088087	395.405239	-1.491237	3.854162	22210.60823
629.322958	305.695724	943.443658	599.879253	-1.491237	2.328237	22196.11194
613.300741	440.740129	780.932595	757.812539	-3.780125	2.328237	22152.62307
549.974834	556.710465	673.35485	985.938398	-3.017162	0.039349	22197.63787
442.397088	655.895621	471.932687	1125.560579	-1.491237	-0.723614	22195.34898
353.130448	746.688186	297.21422	1213.301293	0.797651	0.039349	22197.63787
226.478633	784.07336	174.37722	1281.204977	0.797651	-1.486577	22215.94897
106.693484	796.280764	-62.141229	1286.545716	0.034689	0.039349	22204.50453
-8.51389	748.977075	-246.778211	1252.212393	0.797651	0.039349	99.948119
-155.002735	719.221528	-410.8152	1140.819833	2.323577	1.565274	14.496292
-284.7064	658.947472	-607.659586	995.093951	3.849502	1.565274	21179.84558
-414.410066	587.228974	-750.333617	799.012527	2.323577	0.039349	22219.00082
-534.195215	474.310489	-938.785413	556.390377	0.797651	-2.24954	22225.86749
-604.387787	341.554973	-1044.074271	328.264519	-0.728274	-2.24954	22231.20823
-685.261837	179.806873	-1020.422426	103.190511	1.560614	0.039349	22223.5786
-754.691446	40.947655	-1117.318694	-133.327937	-0.728274	-2.24954	22224.34156
-760.032185	-90.281936	-1041.02242	-336.276025	-0.728274	0.039349	22225.86749
-753.928484	-238.296707	-965.489109	-544.564853	2.323577	1.565274	22219.00082
-670.765545	-377.918888	-878.511357	-752.85368	0.797651	0.802311	22218.23786
-621.172967	-504.570702	-719.052145	-909.261041	-1.491237	0.802311	22207.55638
-499.098929	-618.25215	-547.385529	-1054.223961	-3.017162	1.565274	22179.32676
-390.758221	-698.363237	-390.978168	-1168.668371	-2.2542	0.802311	22185.43046
-257.239742	-770.081735	-180.400453	-1258.697974	-1.491237	-0.723614	22173.98602
-100.069418	-833.407642	27.888374	-1268.61649	0.034689	0.039349	22165.59343
40.315726	-805.178021	236.940164	-1236.572055	-0.728274	-1.486577	22199.16379
200.5379	-795.259505	462.014171	-1086.268396	1.560614	-0.723614	22231.20823
311.93046	-715.148418	603.162278	-1019.890638	0.797651	0.039349	22215.18601
459.182268	-631.222517	800.769627	-852.801798	-0.728274	0.039349	22225.10453
556.841498	-528.222547	928.947366	-665.875928	1.560614	1.565274	22233.49712
617.878517	-399.281845	984.643646	-462.92784	2.323577	2.328237	22214.42305
695.700717	-238.296707	1034.999187	-227.935317	3.08654	-1.486577	22237.31193
701.804418	-74.259719	1014.399193	55.123859	2.323577	-3.012502	22255.62304
691.885903	87.488382	1024.317709	293.931195	1.560614	-1.486577	22228.15638
638.478511	248.473519	956.414025	499.168172	0.797651	-3.775465	22230.44527
648.397027	398.014216	822.895546	710.50885	1.560614	-2.24954	22223.5786
572.863716	503.303073	729.051129	932.531006	0.034689	-0.723614	22198.40083
499.619293	622.32526	590.954874	1093.516144	-0.728274	1.565274	22194.58602
385.174883	713.880789	391.058637	1200.330927	0.797651	1.565274	22219.76379
269.967509	770.340031	249.147568	1272.049424	-1.491237	-0.723614	22206.03046
153.234211	787.888174	46.19948	1291.886455	0.797651	-0.723614	22190.00824
26.582396	775.68077	-149.118981	1278.916089	-0.728274	-2.24954	3978.850673
-101.595343	748.214112	-366.563361	1196.516113	-1.491237	-2.24954	19.074068
-221.380493	683.362279	-526.785536	1057.656895	0.797651	-1.486577	8901.486251
-360.239711	630.71785	-756.437319	861.575472	-1.491237	-2.24954	22148.80825
-472.395234	501.014185	-846.466922	717.375514	-2.2542	-1.486577	22202.97861
-583.787793	385.806812	-1013.555762	386.249687	-2.2542	-0.723614	22205.2675
-673.817396	246.184631	-1057.8076	218.397884	-0.728274	0.039349	22225.86749
-734.854415	124.110593	-1108.163141	-2.098347	1.560614	0.039349	22213.66009
-746.298856	-20.089364	-1064.674265	-220.305689	0.797651	-0.723614	22219.00082
-769.187738	-165.815247	-1006.689097	-454.53525	0.034689	-2.24954	22225.86749
-726.461825	-336.7189	-901.400239	-668.927779	0.034689	-0.723614	22206.03046
-633.380371	-441.244795	-764.066947	-851.275873	0.034689	-0.723614	22227.39341
-552.506321	-556.452168	-614.52625	-1010.735085	0.797651	0.039349	22239.60082
-434.247097	-654.111399	-514.578132	-1150.357266	5.375428	1.565274	22212.89712
-318.276761	-727.355821	-252.11895	-1189.268365	1.560614	2.328237	22199.16379
-145.847182	-811.281722	-62.141229	-1229.70539	1.560614	2.328237	22202.21564
-20.721293	-810.51876	159.117965	-1286.164633	0.034689	2.328237	22199.92676
144.078658	-792.970617	387.243823	-1157.986893	0.797651	1.565274	22214.42305
275.308249	-758.637294	533.732669	-1059.5647	-1.491237	-2.24954	22223.5786
414.167467	-671.659542	727.525204	-915.364743	1.560614	-1.486577	22233.49712
520.98225	-570.94846	868.67331	-755.905531	0.797651	-0.723614	22215.18601
601.8563	-468.711454	981.591795	-548.379666	0.034689	0.802311	22202.97861
654.500729	-323.748534	1034.999187	-334.7501	-1.491237	0.039349	22210.60823
699.51553	-152.844881	1035.76215	-70.00203	-2.2542	0.802311	22193.06009
688.834052	0.51063	1027.36956	173.383083	0.034689	1.565274	22211.3712
685.019238	178.280947	963.28069	410.664494	-2.2542	0.802311	22221.28971
637.715549	333.162383	819.843695	522.057054	0.797651	0.039349	22193.06009
611.774816	478.125303	758.043713	810.456968	0.797651	0.039349	22187.71935
534.715579	582.651198	651.22893	1028.664311	-0.728274	-0.723614	22216.71194
427.900796	684.888205	451.332693	1143.108722	-0.728274	0.039349	22196.11194
324.900826	754.317814	312.473475	1265.182759	0.034689	0.802311	22193.82305
199.774938	800.095578	143.85871	1303.330896	3.08654	1.565274	22230.44527
99.826819	797.043727	-65.956042	1294.175343	3.08654	1.565274	22215.18601
-32.165734	763.473367	-264.326354	1246.108691	2.323577	1.565274	34.333323
-182.469394	697.095608	-461.17074	1109.538361	0.797651	2.328237	13.733329
-338.113792	658.184509	-651.148462	963.049516	0.797651	2.328237	21970.27497
-409.832289	553.658614	-783.141015	795.960676	-1.491237	-1.486577	22205.2675
-562.424837	443.79198	-965.489109	498.405209	-0.728274	0.039349	22217.4749
-651.691477	302.643873	-1036.444644	290.116382	1.560614	0.039349	22224.34156
-721.884049	155.392065	-1081.459445	110.057176	0.797651	-0.723614	22215.94897
-742.484042	18.058773	-1025.763165	-155.453857	-2.2542	-0.723614	22224.34156
-761.558111	-104.015265	-1023.474277	-380.527864	-0.728274	1.565274	22226.63045
-758.50626	-257.370775	-936.496525	-604.838909	-2.2542	1.565274	22195.34898
-685.261837	-419.881838	-875.459506	-807.024034	-3.017162	2.328237	22194.58602
-605.15075	-525.170696	-684.718822	-954.275842	-0.728274	1.565274	22178.5638
-490.706339	-631.222517	-540.518865	-1087.031358	2.323577	2.328237	22191.53417
-356.424898	-721.252119	-348.252255	-1231.231316	0.797651	0.039349	22202.97861
-240.454562	-758.637294	-165.904161	-1237.335018	0.034689	-0.723614	22214.42305
-68.787946	-812.807648	65.273548	-1217.497986	1.560614	0.802311	22198.40083
75.412011	-803.652095	318.577177	-1204.52762	2.323577	2.328237	22224.34156
217.323081	-762.452107	475.747501	-1110.683203	0.797651	3.854162	22231.97119
347.789709	-692.259535	678.695589	-933.675848	0.797651	2.328237	22214.42305
474.441523	-599.941044	819.843695	-802.446258	1.560614	0.802311	22247.23045
584.308157	-479.392932	920.554776	-646.038897	0.797651	0.039349	22248.75637
660.604431	-364.948521	989.984385	-440.80192	3.08654	-0.723614	22227.39341
692.648866	-203.963384	1043.391777	-166.135335	1.560614	-0.723614	22235.786
693.411828	-51.370836	1052.54733	87.931256	0.797651	-1.486577	22238.83786
697.226642	98.16986	972.436242	312.242301	1.560614	0.039349	22212.13416
665.182207	257.629072	928.184404	563.257041	1.560614	0.039349	22222.81564
629.322958	409.458657	819.080732	779.175496	-0.728274	2.328237	22216.71194
562.182238	558.23639	685.562253	961.52359	-3.017162	0.039349	22193.82305
470.626709	643.688217	569.591917	1097.330957	1.560614	3.0912	22200.68972
378.308218	736.006708	379.614196	1230.086474	-1.491237	0.802311	22200.68972
240.974925	770.340031	178.192033	1278.916089	-0.728274	-2.24954	22177.03787
113.560148	776.443733	8.051343	1277.390163	-2.2542	-2.24954	22156.43788
5.21944	768.051143	-197.185633	1241.530915	-1.491237	-3.012502	1237.525559
-132.876816	734.480783	-390.215206	1178.205007	0.797651	-1.486577	17.548143
-257.239742	680.310428	-571.800337	1016.456907	-0.728274	-1.486577	15388.9584
-387.70637	599.436378	-774.748425	830.293999	0.797651	0.039349	22190.00824
-499.861892	492.621595	-875.459506	559.442228	-1.491237	0.802311	22214.42305
-617.358154	349.947563	-1012.029836	355.731177	-0.728274	0.039349	22208.31935
-673.054433	243.13278	-1047.126122	173.383083	-1.491237	-0.723614	22222.05268
-723.409974	109.614301	-1051.703899	-21.935378	1.560614	-2.24954	22249.51933
-753.928484	-34.585656	-1044.837234	-248.535311	2.323577	-2.24954	22239.60082
-743.247005	-182.600427	-1003.637246	-511.757455	0.034689	-0.723614	22240.36378
-718.069235	-335.955937	-931.155786	-728.438872	1.560614	-0.723614	22201.45268
-640.247036	-455.741087	-734.3114	-873.401792	1.560614	-0.723614	22210.60823
-534.195215	-574.763274	-585.533666	-1043.542482	0.034689	0.039349	22215.18601
-422.802656	-683.103983	-451.252225	-1163.327632	0.797651	0.039349	22194.58602
-282.417512	-747.955815	-193.37082	-1206.053545	2.323577	2.328237	22203.74157
-130.587927	-815.096536	17.969859	-1226.653539	0.034689	1.565274	22216.71194
15.900918	-814.333573	181.243884	-1209.868359	1.560614	0.039349	22203.74157
179.937906	-783.815064	438.362327	-1156.460967	0.034689	-2.24954	22215.94897
302.011944	-746.42989	605.451166	-1025.231377	-1.491237	-2.24954	22203.74157
415.693392	-666.318802	727.525204	-912.312892	-2.2542	-1.486577	22211.3712
539.293356	-538.904025	877.828863	-731.490723	-3.017162	-2.24954	22189.24528
622.456294	-430.563317	951.073286	-569.742623	0.034689	0.039349	22207.55638
671.285909	-289.41521	1005.24364	-297.364926	0.034689	0.802311	22230.44527
683.493313	-125.378222	1020.502895	-32.616856	0.034689	0.802311	22217.4749
698.752568	38.658766	1004.480677	213.820108	0.034689	-0.723614	22225.10453
681.967387	201.932792	961.754764	427.449674	0.797651	-2.24954	22232.73415
623.219257	353.762377	887.747379	667.782936	0.797651	0.802311	22190.7712
595.752598	472.021601	742.021496	886.753242	1.560614	0.802311	22189.24528
529.37484	607.066005	627.577085	1071.390224	3.08654	-0.723614	22251.80822
423.32302	701.673385	472.69565	1211.012405	3.08654	1.565274	22222.05268
339.397118	765.762255	301.791997	1277.390163	1.560614	0.802311	22199.92676
186.041608	805.436317	117.155014	1288.834604	3.08654	0.802311	22215.18601
61.678682	795.517801	-107.918993	1266.708685	0.797651	2.328237	22192.29713
-49.713877	772.628919	-277.296721	1237.716101	0.034689	0.802311	30.518509
-195.43976	721.510416	-486.34851	1113.353175	-1.491237	-1.486577	12.970367
-328.958239	655.132658	-655.726238	959.234702	0.034689	-1.486577	21991.63793
-444.165612	558.23639	-790.770643	764.679204	-1.491237	-1.486577	22202.97861
-568.528538	417.088284	-974.644662	473.990401	1.560614	-0.723614	22222.05268
-653.980365	305.695724	-1037.970569	280.197866	0.034689	0.039349	22202.97861
-720.358123	146.999475	-1031.103905	86.405331	0.797651	1.565274	22185.43046
-759.269223	8.90322	-1042.548346	-215.727913	-3.017162	0.039349	22206.03046
-784.446993	-142.163402	-1000.585395	-431.646367	0.797651	2.328237	22216.71194
-737.143303	-276.444844	-964.726147	-663.587039	1.560614	2.328237	22199.92676
-653.217402	-416.067025	-838.837295	-852.038835	0.797651	0.039349	22208.31935
-592.943346	-516.015143	-670.22253	-992.423979	0.034689	-0.723614	22193.06009
-464.765606	-648.770659	-526.022573	-1103.053576	-0.728274	-0.723614	22194.58602
-338.876755	-727.355821	-337.570777	-1208.342434	1.560614	1.565274	22200.68972
-183.995319	-792.970617	-101.815291	-1260.986862	3.08654	0.802311	22208.31935
-48.950915	-809.755797	124.021679	-1220.549837	3.849502	3.0912	22212.13416
108.982372	-792.207654	356.725314	-1163.327632	2.323577	3.0912	22247.23045
245.552702	-768.555809	498.636383	-1073.298029	2.323577	3.0912	22247.99341
364.574889	-676.237318	700.058545	-958.853619	0.797651	2.328237	22222.81564
482.07115	-596.126231	827.473322	-807.024034	1.560614	0.802311	22234.26008
594.226673	-502.281814	912.925149	-610.942611	0.034689	-1.486577	22231.97119
649.15999	-351.978155	1005.24364	-427.068591	1.560614	-0.723614	22212.89712
686.545164	-186.415241	1035.76215	-138.668676	2.323577	0.039349	22225.10453
696.463679	-46.030097	1047.969553	124.553468	0.797651	-0.723614	22233.49712
681.204425	128.688369	1009.058454	364.88673	0.034689	0.802311	22215.94897
644.582213	282.04388	934.288106	571.649632	0.034689	3.854162	22209.84527
599.567412	431.584576	829.762211	802.827341	-2.2542	3.854162	22197.63787
566.760014	536.110471	669.540036	985.938398	-2.2542	1.565274	22194.58602
478.256337	652.080807	524.577116	1103.434659	-0.728274	0.802311	22176.27491
367.62674	737.532633	347.569761	1217.116107	-1.491237	-2.24954	22202.21564
226.478633	770.340031	188.873512	1268.23461	0.034689	-2.24954	22206.79342
121.952738	789.4141	-36.200496	1281.204977	-0.728274	-0.723614	22176.27491
-4.699076	764.236329	-199.474521	1227.034623	2.323577	0.802311	173.192541
-139.74348	722.273379	-453.541113	1111.827249	0.034689	1.565274	14.496292
-267.92122	681.836354	-584.007741	976.782845	1.560614	2.328237	18990.14252
-403.728587	594.095639	-728.207698	808.931043	0.034689	0.802311	22197.63787
-525.039662	471.258638	-919.711345	579.279259	1.560614	0.802311	22240.36378
-621.93593	355.288302	-1030.340942	370.227469	3.08654	0.039349	22231.97119
-660.84703	232.451302	-1018.896501	189.4053	2.323577	-0.723614	22242.65267
-753.928484	67.65135	-1049.41501	-105.098316	0.034689	-1.486577	22238.07489
-767.661813	-59.763427	-1047.126122	-346.957504	2.323577	0.802311	22222.05268
-748.587744	-218.459676	-954.044668	-555.246331	-2.2542	-1.486577	22221.28971
-685.261837	-358.844819	-873.933581	-756.668493	-0.728274	-1.486577	22196.11194
-620.410005	-490.07441	-720.578071	-893.238823	-0.728274	0.802311	22199.92676
-506.728557	-588.496603	-570.274412	-1043.542482	0.034689	1.565274	22211.3712
-381.602668	-709.807678	-431.415193	-1223.601688	0.034689	1.565274	22199.92676
-261.817518	-761.689145	-160.563422	-1216.735024	-3.017162	0.039349	22183.90454
-116.091635	-817.385424	30.177262	-1273.194266	-3.017162	-1.486577	22180.85269
26.582396	-799.074319	264.406823	-1181.638738	-1.491237	-1.486577	22202.21564
166.96754	-800.600244	458.199358	-1119.838756	-1.491237	-2.24954	22201.45268
308.115646	-725.066933	634.44375	-1012.26101	-1.491237	-0.723614	22214.42305
440.871162	-648.770659	738.969645	-868.824016	0.034689	0.039349	22232.73415
560.656312	-531.274398	859.517757	-715.468506	-0.728274	0.039349	22207.55638
636.189623	-425.98554	960.228839	-533.883374	-0.728274	0.039349	22223.5786
691.885903	-250.504111	1006.006603	-250.824199	0.034689	-1.486577	22232.73415
717.826636	-86.467122	1036.525112	-13.542788	2.323577	-1.486577	22215.18601
710.959971	70.703201	1032.710299	287.064531	1.560614	-3.012502	22238.83786
673.574797	237.792041	981.591795	515.953352	3.849502	0.039349	22207.55638
632.374809	369.784594	854.177018	706.694036	1.560614	-2.24954	22204.50453
587.360008	501.777148	742.021496	908.879161	0.797651	-1.486577	22207.55638
509.537809	634.532664	644.362266	1104.197622	0.034689	0.802311	22221.28971
396.619324	717.695602	442.17714	1197.279076	0.797651	1.565274	22209.84527
295.908242	769.577068	258.303121	1229.323511	0.797651	0.039349	22180.85269
162.389763	790.940025	58.406884	1296.464232	-0.728274	-0.723614	22209.84527
53.286092	768.051143	-128.518987	1258.316095	0.797651	-1.486577	7931.760613
-80.99535	755.080776	-326.126336	1210.249442	0.034689	-2.24954	20.599994
-231.299009	699.384497	-497.792952	1062.234671	2.323577	-1.486577	12.207404
-359.476749	627.665999	-685.481785	916.508789	-3.017162	-3.012502	22083.19346
-454.084128	526.191955	-886.903947	651.760719	0.797651	-0.723614	22186.95639
-575.395203	386.569774	-964.726147	462.54596	0.034689	2.328237	22197.63787
-679.158135	283.569805	-1039.496495	219.92381	0.034689	1.565274	22211.3712
-745.535893	130.214295	-1062.385377	28.420163	0.797651	0.039349	22213.66009
-765.372925	-20.089364	-1067.726116	-219.542727	1.560614	0.802311	22227.39341
-769.950701	-152.844881	-1015.081687	-459.113026	0.034689	-0.723614	22230.44527
-707.387757	-305.437428	-940.311339	-734.542574	2.323577	-1.486577	22206.03046
-660.84703	-433.615168	-780.089164	-850.51291	0.034689	-0.723614	22196.11194
-555.558172	-533.563286	-644.281797	-987.08324	1.560614	-0.723614	22196.11194
-451.79524	-644.955846	-488.637399	-1138.149862	3.08654	1.565274	22222.81564
-313.698984	-717.437306	-262.037466	-1191.557253	2.323577	1.565274	22228.91934
-164.921251	-765.503958	-72.059744	-1260.986862	1.560614	3.0912	22212.89712
-13.091666	-796.022468	188.110549	-1217.497986	0.797651	1.565274	22196.87491
126.530515	-808.229872	379.614196	-1164.853558	0.797651	2.328237	22231.20823
256.997143	-749.481741	555.095625	-1074.823955	0.797651	2.328237	22228.91934
396.619324	-687.681759	690.14003	-948.935103	-0.728274	-1.486577	22212.13416
501.908181	-583.155864	848.073316	-742.172201	1.560614	0.039349	22225.10453
597.278524	-477.104044	957.93995	-591.868542	-1.491237	-0.723614	22230.44527
665.182207	-319.170757	1009.058454	-365.268609	-1.491237	-1.486577	22213.66009
688.834052	-175.733763	1030.42141	-118.831645	0.034689	1.565274	22203.74157
700.278493	-19.326402	1035.76215	142.864573	-3.017162	0.039349	22211.3712
677.389611	155.392065	999.139938	404.560792	0.034689	2.328237	22197.63787
642.293325	309.510538	914.451074	619.716284	0.797651	3.0912	22197.63787
606.434076	433.873464	819.080732	839.449552	-1.491237	0.802311	22212.13416
543.108169	576.547496	668.777073	1026.375423	1.560614	0.802311	22224.34156
433.241535	669.62895	498.636383	1146.160572	-0.728274	-1.486577	22190.7712
319.560087	750.503	265.169785	1232.375362	1.560614	1.565274	22210.60823
203.589751	799.332615	116.392052	1262.130908	-0.728274	1.565274	22192.29713
98.300894	795.517801	-78.926409	1253.738318	2.323577	2.328237	22179.32676
-26.062033	760.421516	-242.963397	1251.44943	2.323577	3.854162	72.48146
-139.74348	738.295596	-461.933703	1100.382808	3.849502	1.565274	12.970367
-300.728618	669.62895	-605.370697	997.382839	2.323577	0.039349	20763.26792
-410.595252	578.836384	-758.726208	805.879192	1.560614	0.039349	22214.42305
-515.88411	453.710495	-931.155786	573.93852	2.323577	-0.723614	22228.15638
-628.039632	317.903128	-1015.84465	347.338587	1.560614	-0.723614	22215.18601
-715.780347	181.332798	-1060.859451	144.390499	0.034689	-1.486577	22186.19343
-737.906266	47.814319	-1036.444644	-100.52054	0.034689	0.039349	22227.39341
-756.980334	-93.333787	-1018.133538	-322.542696	0.034689	0.802311	22215.94897
-727.98775	-230.66708	-960.14837	-602.550021	0.797651	2.328237	22196.11194
-680.684061	-392.41518	-871.644693	-767.349972	0.034689	3.0912	22204.50453
-617.358154	-498.467	-720.578071	-958.090656	-0.728274	1.565274	22180.08972
-512.069296	-636.563256	-573.326262	-1126.705421	0.034689	0.039349	22185.43046
-383.128593	-716.674343	-371.9041	-1184.690589	0.034689	-0.723614	22184.6675
-226.721232	-768.555809	-149.881944	-1225.890577	-2.2542	-2.24954	22176.27491
-85.573126	-798.311356	66.036511	-1217.497986	0.034689	1.565274	22199.92676
57.863869	-804.415058	280.42904	-1199.949844	0.034689	0.802311	22231.97119
215.034192	-788.39284	449.806768	-1157.986893	-0.728274	1.565274	22215.18601
343.211932	-708.281753	636.732638	-1018.364712	0.034689	0.802311	22223.5786
447.737827	-629.696591	800.769627	-853.564761	-0.728274	0.802311	22231.20823
565.234089	-514.489218	890.036267	-705.54999	0.797651	0.039349	22212.13416
617.878517	-390.889254	995.325125	-446.142659	3.849502	-0.723614	22247.23045
698.752568	-231.430042	1003.717715	-236.327907	3.849502	-2.24954	22251.04526
686.545164	-86.467122	1019.739932	46.731269	2.323577	0.039349	22231.20823
690.359977	81.38468	1018.976969	309.19045	1.560614	0.039349	22233.49712
657.55258	259.154997	958.702913	525.108905	2.323577	-1.486577	22238.07489
636.189623	392.673476	854.177018	744.842173	0.797651	0.039349	22191.53417
577.441492	520.851216	736.680757	953.893963	-2.2542	0.802311	22195.34898
501.908181	636.058589	603.925241	1100.382808	-0.728274	1.565274	22215.94897
385.174883	716.169677	392.584562	1206.434629	-0.728274	0.802311	22206.03046
263.863808	769.577068	248.384605	1275.101275	-0.728274	-0.723614	22186.95639
134.160142	777.206696	30.940225	1268.997573	-0.728274	-2.24954	22193.06009
18.189806	753.554851	-163.615273	1239.242026	0.034689	-0.723614	2448.347423
-107.699045	737.532633	-368.089286	1115.642063	-2.2542	-2.24954	16.78518
-239.691599	686.41413	-527.548498	1040.108752	2.323577	-0.723614	11967.83349
-367.106376	623.088223	-706.081779	868.442136	-3.017162	-1.486577	22166.3564
-479.261898	501.777148	-877.748395	673.123676	0.034689	0.802311	22207.55638
-581.498905	383.517924	-962.437258	441.945966	-1.491237	-1.486577	22222.81564
-665.424806	240.080929	-1034.918718	226.027512	-2.2542	-3.012502	22224.34156
-725.698862	112.666152	-1070.015004	-11.253899	0.034689	0.039349	22215.94897
-747.824782	-36.874544	-1087.563147	-237.853832	0.034689	-2.24954	22225.10453
-753.165521	-174.207837	-991.429842	-482.001908	1.560614	-0.723614	22247.99341
-735.617378	-305.437428	-930.392823	-688.001847	2.323577	-0.723614	22227.39341
-661.609992	-429.037391	-783.141015	-877.979569	3.08654	-0.723614	22202.97861
-553.269284	-550.348466	-622.155878	-1025.231377	0.797651	-0.723614	22215.18601
-447.217463	-668.607691	-481.007771	-1121.364682	0.797651	0.802311	22209.08231
-303.780469	-742.615076	-222.363404	-1217.497986	3.849502	2.328237	22215.18601
-161.8694	-796.78543	-30.859757	-1206.816508	0.797651	0.802311	22190.00824
5.982402	-807.466909	213.288319	-1212.157247	0.797651	0.039349	22209.08231
148.656434	-789.918766	406.317892	-1128.231346	-1.491237	-0.723614	22224.34156
282.174913	-741.852113	549.754886	-1053.460998	0.797651	-1.486577	22231.97119
419.508206	-667.081765	736.680757	-900.105488	0.797651	-0.723614	22215.94897
509.537809	-561.029945	838.917764	-726.149984	-0.728274	0.039349	22199.16379
578.204455	-452.689236	895.377006	-573.557437	-2.2542	0.039349	22207.55638
654.500729	-303.14854	944.969584	-338.564914	-2.2542	0.039349	22193.06009
697.989605	-142.163402	1014.399193	-56.268701	0.034689	2.328237	22212.13416
701.041456	8.140257	1041.865852	213.820108	-1.491237	-0.723614	22230.44527
681.967387	182.095761	960.228839	430.501525	0.797651	0.039349	22141.94159
644.582213	332.39942	893.851081	654.049607	0.034689	0.039349	22206.03046
593.46371	464.391974	804.58444	866.153248	2.323577	0.802311	22225.10453
532.426691	599.436378	619.947458	1029.427274	0.797651	-0.723614	22186.95639
433.241535	681.073391	442.17714	1158.367976	0.797651	0.802311	22191.53417
337.871193	768.051143	285.769779	1242.293877	3.849502	2.328237	22231.20823
207.404565	771.102994	98.080946	1259.84202	2.323577	1.565274	22223.5786
82.278676	785.599286	-117.837509	1233.138324	1.560614	2.328237	22200.68972
-51.239803	747.451149	-271.955981	1234.66425	1.560614	0.039349	38.9111
-172.550878	718.458565	-463.459628	1101.908734	0.797651	-0.723614	14.496292
-327.432314	655.895621	-682.429934	958.471739	-1.491237	-0.723614	21542.25288
-429.66932	553.658614	-789.244717	770.782906	-0.728274	-1.486577	22206.79342
-531.906327	443.79198	-915.896531	552.575563	0.797651	0.039349	22219.00082
-632.617408	312.562389	-1027.289091	322.923779	0.034689	0.802311	22214.42305
-714.254421	163.784655	-1073.829818	92.509033	0.797651	1.565274	22224.34156
-774.528477	24.925437	-1046.363159	-133.327937	-3.780125	0.802311	22205.2675
-759.269223	-112.407855	-1039.496495	-433.172293	-0.728274	2.328237	22200.68972
-763.084036	-269.578179	-979.222439	-614.757424	-1.491237	2.328237	22161.01566
-704.335906	-399.281845	-883.852096	-837.542543	0.797651	1.565274	22198.40083
-608.202601	-519.829957	-692.348449	-971.061022	-1.491237	0.039349	22192.29713
-501.387818	-602.229933	-506.948504	-1086.268396	-0.728274	0.802311	22214.42305
-345.743419	-705.229902	-322.311522	-1175.535036	0.797651	1.565274	22200.68972
-212.987903	-786.866915	-116.311583	-1277.00908	-1.491237	-0.723614	22181.61565
-70.313871	-809.755797	104.947611	-1227.416502	1.560614	3.854162	22183.14158
85.330527	-796.022468	308.658661	-1194.609104	0.034689	3.854162	22228.91934
240.211963	-754.059517	484.140091	-1083.979507	2.323577	3.0912	22238.83786
356.182299	-716.674343	630.628936	-1009.972122	4.612465	3.854162	22247.99341
478.256337	-616.726225	812.214068	-813.890699	3.08654	0.802311	22245.70452
578.204455	-525.170696	871.725161	-682.661108	0.034689	-0.723614	22218.23786
649.15999	-355.792969	961.754764	-488.10561	-1.491237	-2.24954	22231.20823
675.863685	-219.222639	1047.969553	-164.60941	0.034689	0.802311	22231.97119
713.24886	-57.474538	1041.102889	83.35348	1.560614	0.802311	22215.18601
686.545164	99.695785	1023.554746	335.894146	-0.728274	1.565274	22222.81564
645.345176	268.31055	926.658478	566.308892	-0.728274	3.854162	22228.15638
618.64148	404.88088	832.814062	771.545869	-1.491237	1.565274	22183.14158
564.471126	541.45121	709.214098	985.938398	-0.728274	0.802311	22209.84527
459.182268	647.503031	543.651184	1113.353175	0.034689	0.802311	22196.11194
375.256367	713.117826	281.954966	1198.042039	-0.728274	-0.723614	22175.51195
252.419366	781.784472	212.525357	1259.84202	0.797651	-2.24954	22177.80084
122.715701	801.621503	-7.207912	1218.642032	0.797651	0.039349	22200.68972
6.745365	767.28818	-186.504155	1259.84202	0.797651	0.039349	772.11829
-148.13607	748.977075	-368.089286	1176.679082	-2.2542	-2.24954	16.022217
-261.817518	690.228944	-543.570716	1043.160603	-0.728274	0.802311	17188.02454
-378.550817	607.066005	-709.896592	831.819925	0.797651	1.565274	22193.82305
-486.891526	494.14752	-914.370606	625.819986	1.560614	0.039349	22205.2675
-608.965564	375.125333	-980.748364	412.19042	1.560614	-1.486577	22222.81564
-673.054433	222.532786	-1032.62983	181.775673	3.08654	-0.723614	22224.34156
-751.639595	100.458748	-1070.777967	-60.083515	3.849502	-0.723614	22236.54897
-759.269223	-39.926395	-1069.252041	-298.890851	1.560614	-1.486577	22241.12674
-766.135887	-189.467092	-1029.577979	-532.357449	0.797651	-0.723614	22227.39341
-693.654427	-333.667049	-876.985432	-714.705543	-0.728274	0.039349	22211.3712
-625.750744	-487.022559	-748.044729	-874.164755	1.560614	0.802311	22205.2675
-539.535954	-571.711423	-621.392915	-1048.883222	0.034689	2.328237	22216.71194
-416.698954	-698.363237	-416.918901	-1152.646154	0.797651	0.802311	22202.21564
-263.343444	-725.066933	-200.237484	-1182.401701	2.323577	0.802311	22215.18601
-130.587927	-798.311356	-1.10421	-1207.579471	0.797651	-1.486577	22182.37861
16.663881	-804.415058	229.310537	-1231.231316	-1.491237	-2.24954	22190.7712
150.18236	-788.39284	375.799382	-1174.772073	-1.491237	-3.012502	22206.03046
297.434168	-757.111368	581.036358	-1093.898023	0.034689	-1.486577	22213.66009
428.663759	-654.111399	773.302968	-892.475861	-0.728274	0.039349	22201.45268
517.167436	-548.059578	825.947397	-728.438872	0.034689	1.565274	22212.13416
613.300741	-425.222578	932.76218	-545.327815	0.797651	0.802311	22230.44527
675.863685	-278.733732	1044.15474	-284.394559	0.797651	-0.723614	22218.23786
695.700717	-127.66711	1040.339926	-31.853893	1.560614	-0.723614	22225.10453
665.94517	40.947655	1038.814001	250.442319	-2.2542	-2.24954	22228.91934
665.182207	220.243898	966.332541	459.494109	0.034689	-3.012502	22218.23786
653.737766	374.362371	864.858497	647.182943	3.849502	-1.486577	22220.52675
611.774816	488.806781	764.147415	907.353236	2.323577	0.802311	22244.94156
534.715579	613.169707	608.503017	1014.168019	1.560614	1.565274	22202.21564
399.671175	691.754869	418.525295	1157.605014	2.323577	2.328237	22203.74157
305.063795	763.473367	287.295705	1265.182759	0.797651	1.565274	22223.5786
180.700869	792.465951	100.369834	1268.997573	-1.491237	0.039349	22212.89712
54.049055	767.28818	-85.030111	1269.760536	0.797651	-0.723614	22209.84527
-81.758312	755.080776	-284.163385	1236.190175	0.034689	-2.24954	35.859249
-197.728648	688.703018	-482.533697	1097.330957	-0.728274	-0.723614	14.496292
-340.40268	632.243776	-659.541052	913.456938	1.560614	-0.723614	22044.28236
-461.713755	552.132688	-820.526189	738.738471	1.560614	-0.723614	22211.3712
-557.084097	401.829029	-931.918749	507.560762	-0.728274	1.565274	22203.74157
-644.824812	285.858693	-1056.281675	255.020096	-2.2542	0.802311	22190.00824
-727.224788	146.236512	-1133.340911	-5.91316	0.797651	1.565274	22208.31935
-762.321074	0.51063	-1086.800184	-189.024217	-2.2542	0.039349	22217.4749
-750.876633	-134.533775	-999.822432	-423.253777	0.034689	0.802311	22214.42305
-713.491458	-283.311509	-957.096519	-657.483338	0.797651	0.039349	22200.68972
-659.321104	-426.748503	-827.392854	-831.438842	0.797651	-0.723614	22217.4749
-588.36557	-522.881808	-647.333648	-968.772134	-1.491237	-0.723614	22199.16379
-472.395234	-653.348436	-513.052206	-1067.95729	2.323577	1.565274	22194.58602
-336.587866	-730.407672	-294.081901	-1193.846142	1.560614	2.328237	22204.50453
-196.202723	-778.474325	-112.496769	-1234.283167	1.560614	0.802311	22207.55638
-33.69166	-808.992834	140.043897	-1225.127614	1.560614	3.854162	22229.6823
96.012005	-809.755797	352.147537	-1155.698005	1.560614	3.0912	22244.94156
254.708255	-749.481741	509.317861	-1102.290613	0.034689	1.565274	22225.10453
377.545255	-691.496573	701.584471	-939.77955	1.560614	0.802311	22228.91934
488.937815	-590.785491	819.843695	-834.490693	-0.728274	0.039349	22222.81564
585.834082	-496.178112	949.54736	-597.209281	-0.728274	1.565274	22213.66009
659.078505	-335.955937	1019.739932	-383.579715	0.034689	0.802311	22222.81564
678.152574	-192.518943	1038.051038	-146.298304	0.034689	-0.723614	22231.20823
682.73035	-45.267135	1041.102889	114.634952	1.560614	2.328237	22217.4749
662.893319	137.843922	993.036236	364.123767	-4.543088	1.565274	22185.43046
655.263692	290.43647	899.954782	559.442228	-3.017162	1.565274	22200.68972
615.589629	428.532725	816.791844	797.486602	-2.2542	1.565274	22166.3564
559.130387	562.051204	662.673371	958.471739	0.797651	0.802311	22186.19343
448.50079	658.184509	471.932687	1117.167988	3.08654	1.565274	22206.79342
356.945261	747.451149	316.288289	1246.871654	0.034689	-1.486577	22214.42305
221.137894	774.154845	151.488338	1236.190175	0.797651	0.802311	22189.24528
113.560148	804.673354	-14.837539	1290.36053	-0.728274	1.565274	22209.08231
2.930551	767.28818	-205.578223	1265.182759	-0.728274	0.802311	115.207373
-164.158288	736.769671	-416.155939	1145.39761	0.034689	1.565274	16.022217
-265.632332	683.362279	-577.141076	1001.960615	3.08654	0.802311	19933.92743
-402.202662	598.673415	-710.659555	832.582888	1.560614	0.802311	22225.10453
-528.091513	492.621595	-938.022451	547.234824	2.323577	0.039349	22215.94897
-627.276669	340.79201	-1022.711315	377.094134	0.797651	-0.723614	22231.20823
-667.713694	208.036494	-1050.940936	153.546052	3.08654	0.039349	22237.31193
-755.454409	62.310611	-1051.703899	-85.261285	0.034689	0.802311	22218.23786
-763.084036	-77.31157	-1015.84465	-308.809367	1.560614	0.802311	22224.34156
-761.558111	-222.27449	-958.622445	-527.01671	0.034689	0.039349	22222.05268
-674.580359	-361.89667	-848.755811	-757.431456	1.560614	3.0912	22211.3712
-623.461856	-483.970708	-718.289183	-912.312892	-0.728274	1.565274	22192.29713
-520.461886	-600.704007	-581.718853	-1073.298029	-1.491237	-1.486577	22209.84527
-393.047109	-685.392871	-395.555945	-1170.957259	-2.2542	0.039349	22176.27491
-243.506413	-743.378039	-209.393037	-1280.823894	-1.491237	-1.486577	22159.48973
-117.617561	-796.022468	-22.467166	-1264.038713	-1.491237	-1.486577	22161.01566
47.945353	-824.252089	273.562375	-1232.757241	-1.491237	-0.723614	22199.92676
175.36013	-791.444691	365.880867	-1161.038744	0.797651	1.565274	22220.52675
321.086013	-712.096567	642.073377	-1006.157308	1.560614	0.802311	22232.73415
440.1082	-638.089181	788.562223	-858.9055	-0.728274	0.039349	22215.18601
538.530393	-528.98551	902.243671	-683.424071	0.797651	0.802311	22222.05268
614.063704	-406.911472	971.67328	-485.816722	0.797651	-1.486577	22230.44527
696.463679	-235.244856	1049.495479	-227.172354	2.323577	-2.24954	22225.10453
696.463679	-79.600458	1041.102889	25.368312	0.797651	-2.24954	22243.41563
707.145158	75.280978	1022.02882	287.827493	0.034689	-2.24954	22250.2823
680.441462	197.355016	953.362174	458.731147	2.323577	-2.24954	22196.87491
631.611847	372.836445	848.836279	685.331079	0.797651	-1.486577	22206.79342
567.522977	499.48826	759.569639	929.479155	1.560614	0.802311	22218.23786
523.271138	636.058589	576.458582	1030.190236	0.034689	1.565274	22197.63787
396.619324	708.540049	416.236407	1199.567964	0.034689	0.802311	22205.2675
285.226764	773.391882	265.169785	1272.049424	0.034689	-0.723614	22206.79342
184.515683	794.754839	91.977244	1299.516083	1.560614	-0.723614	22210.60823
48.708316	775.68077	-123.178248	1265.945722	-2.2542	-3.775465	4782.250435
-82.521275	747.451149	-327.652261	1201.856852	-1.491237	-1.486577	19.837031
-246.558263	701.673385	-547.385529	1060.708746	-2.2542	-1.486577	997.95526
-346.506382	623.851186	-691.585487	880.64954	-0.728274	0.039349	22101.50456
-476.210047	513.984552	-923.526159	638.02739	-1.491237	-0.723614	22195.34898
-586.839644	406.406806	-996.007619	425.923749	-0.728274	0.039349	22215.18601
-649.402589	240.080929	-1006.689097	248.916394	-1.491237	-2.24954	22148.80825
-746.298856	118.006891	-1054.755749	26.131275	0.034689	-1.486577	22225.86749
-760.795148	-10.933811	-1044.074271	-204.283472	3.08654	-0.723614	22231.20823
-758.50626	-157.422657	-984.563178	-460.638951	1.560614	-1.486577	22215.18601
-721.121086	-302.385577	-922.000233	-675.794443	0.797651	0.039349	22196.11194
-641.009998	-429.800354	-773.2225	-841.357357	1.560614	0.802311	22234.26008
-544.876694	-551.874392	-628.25958	-1015.312861	2.323577	0.039349	22219.76379
-460.18783	-657.926212	-527.548498	-1174.00911	0.797651	0.039349	22200.68972
-325.143425	-732.696561	-247.541174	-1215.209098	1.560614	3.0912	22204.50453
-163.395325	-783.815064	-85.793074	-1264.038713	0.797651	0.802311	22197.63787
2.930551	-814.333573	170.562406	-1228.942428	0.797651	0.802311	22220.52675
129.582366	-795.259505	312.473475	-1247.253533	2.323577	0.802311	22231.20823
279.886025	-752.533592	579.510433	-1063.379514	-0.728274	-2.24954	22212.13416
400.434137	-689.970647	721.421502	-916.890668	-0.728274	-0.723614	22222.81564
520.98225	-575.526237	853.414056	-762.772195	0.797651	0.039349	22230.44527
583.545194	-464.89664	976.251056	-579.661138	-3.017162	-0.723614	22209.08231
661.367393	-332.141124	1035.76215	-346.194541	-3.780125	-1.486577	22200.68972
693.411828	-163.526359	1019.739932	-142.48349	0.034689	1.565274	22212.89712
683.493313	-12.459737	977.014019	128.368281	0.034689	2.328237	22206.03046
681.967387	133.266146	980.828833	367.938581	0.797651	0.802311	22211.3712
636.952586	299.592022	846.547391	589.960737	0.034689	0.802311	22218.23786
588.122971	454.473458	797.717776	815.034745	2.323577	0.802311	22190.00824
546.16002	582.651198	629.865974	979.834696	1.560614	-1.486577	22207.55638
451.552641	679.547465	503.214159	1176.679082	0.797651	1.565274	22215.94897
336.345268	749.740037	333.073469	1259.079058	0.034689	1.565274	22195.34898
217.323081	783.310398	135.46612	1275.101275	0.797651	0.802311	22186.95639
104.404595	785.599286	-25.519017	1297.990157	1.560614	2.328237	22241.12674
-33.69166	777.969659	-236.096733	1236.190175	3.849502	2.328237	98.422193
-158.817549	721.510416	-454.304076	1108.012436	2.323577	0.802311	14.496292
-279.365661	672.680801	-651.911424	940.923596	0.797651	-1.486577	21190.52706
-415.173028	582.651198	-830.444705	706.694036	0.034689	0.039349	22212.13416
-533.432253	444.554942	-923.526159	554.864451	-0.728274	-0.723614	22203.74157
-639.484073	301.880911	-1025.763165	319.871928	-1.491237	-1.486577	22219.76379
-711.965533	175.992059	-1055.518712	118.449766	-0.728274	0.039349	22227.39341
-765.372925	56.206909	-1034.918718	-129.513124	0.034689	1.565274	22216.71194
-755.454409	-95.622675	-1025.000203	-354.587131	-0.728274	1.565274	22225.10453
-759.269223	-242.874483	-979.222439	-559.061145	-0.728274	3.854162	22196.11194
-681.447024	-393.941105	-844.178034	-768.875897	-3.780125	0.039349	22193.06009
-603.624824	-518.304031	-722.103996	-929.098072	-0.728274	0.802311	22167.11936
-498.335967	-620.541038	-580.192927	-1103.053576	-0.728274	1.565274	22198.40083
-360.239711	-696.074349	-400.133721	-1229.70539	0.034689	0.039349	22188.48232
-226.721232	-780.763213	-181.163416	-1278.535005	0.797651	0.039349	22206.79342
-74.891648	-791.444691	55.355033	-1244.964645	0.797651	2.328237	22206.03046
54.812018	-803.652095	280.42904	-1194.609104	2.323577	3.0912	22215.18601
214.27123	-780.763213	500.162308	-1110.683203	0.034689	2.328237	22223.5786
350.078597	-705.229902	658.095595	-997.764718	-0.728274	1.565274	22228.91934
466.811896	-620.541038	812.97703	-815.416624	3.08654	0.802311	22219.00082
569.811865	-525.933659	904.532559	-642.224083	1.560614	0.039349	22244.94156
652.974803	-382.496664	996.85105	-465.216728	3.849502	-0.723614	22247.23045
685.782201	-231.430042	1006.769566	-219.542727	3.08654	-0.723614	22228.91934
699.51553	-90.281936	1007.532528	23.842386	1.560614	-0.723614	22233.49712
694.174791	89.014307	1023.554746	263.412686	1.560614	0.039349	22225.10453
664.419244	246.184631	949.54736	504.508911	-0.728274	0.802311	22178.5638
614.063704	390.384588	859.517757	741.790322	0.034689	1.565274	22204.50453
570.574828	526.954918	711.502986	934.819894	-1.491237	0.039349	22219.76379
470.626709	627.665999	564.251178	1113.353175	-0.728274	-0.723614	22199.16379
381.360069	724.562267	360.540127	1198.805001	-1.491237	-2.24954	22193.06009
250.893441	755.080776	223.206835	1257.553132	0.797651	-1.486577	22192.29713
143.315695	776.443733	1.947641	1258.316095	-2.2542	-2.24954	22173.98602
31.160173	771.102994	-178.874528	1245.345728	0.797651	-0.723614	1469.466231
-109.987934	732.191894	-374.955951	1169.049455	-1.491237	-0.723614	18.311106
-261.054555	688.703018	-562.644784	1014.930982	0.034689	0.802311	9054.078799
-373.973041	620.036372	-704.555853	866.916211	0.034689	0.802311	22160.25269
-482.313749	506.354924	-913.607643	658.627384	0.034689	-0.723614	22215.94897
-598.284085	391.910514	-1044.837234	403.034867	0.797651	-0.723614	22225.86749
-673.817396	239.317966	-1034.155756	231.368251	-0.728274	-2.24954	22210.60823
-745.535893	105.036525	-1031.866867	1.716467	0.797651	-2.24954	22224.34156
-755.454409	-35.348619	-1037.207607	-246.246422	3.08654	-1.486577	22253.33415
-747.061819	-178.022651	-974.644662	-498.024126	0.797651	-0.723614	22222.05268
-706.624794	-320.696683	-907.503941	-697.1574	1.560614	-0.723614	22209.84527
-642.535924	-463.370714	-759.48917	-852.801798	0.034689	-0.723614	22219.76379
-529.617439	-583.155864	-662.592903	-1073.298029	2.323577	2.328237	22193.06009
-416.698954	-676.237318	-493.215175	-1194.609104	-1.491237	1.565274	22190.7712
-297.676767	-741.852113	-213.970813	-1206.816508	-0.728274	-1.486577	22220.52675
-154.239772	-797.548393	-20.178278	-1245.727608	2.323577	0.802311	22202.97861
3.693514	-799.837281	191.925363	-1206.816508	-2.2542	-2.24954	22222.81564
125.004589	-818.148387	405.554929	-1178.586887	0.797651	-2.24954	22232.73415
273.782323	-744.903964	594.006725	-1041.253594	-1.491237	-0.723614	22192.29713
410.352653	-669.370653	742.784459	-922.231407	-2.2542	-0.723614	22206.79342
547.685946	-567.133647	850.362205	-764.298121	-0.728274	0.802311	22202.97861
596.515561	-445.822571	948.784398	-561.350033	-2.2542	0.039349	22199.16379
658.315542	-300.859651	1001.428826	-330.935286	0.034689	0.802311	22214.42305
689.597015	-114.696744	1002.191789	-87.550173	0.034689	0.039349	22233.49712
688.071089	20.347661	1009.058454	187.879375	0.034689	-2.24954	22218.23786
671.285909	188.199463	984.643646	412.953382	1.560614	-0.723614	22212.13416
654.500729	338.503122	870.962198	644.131092	0.797651	-0.723614	22216.71194
620.167406	454.473458	783.221484	901.249534	-0.728274	-2.24954	22198.40083
537.76743	617.747484	669.540036	1054.605044	3.849502	3.0912	22228.15638
436.293386	702.436348	468.117873	1180.493896	3.849502	1.565274	22234.26008
324.137864	774.917808	292.636444	1277.390163	3.849502	0.802311	22202.21564
201.300863	797.80669	88.16243	1271.286461	2.323577	1.565274	22191.53417
86.856453	789.4141	-75.111595	1297.227194	3.849502	2.328237	22241.12674
-33.69166	775.68077	-262.800429	1243.05684	2.323577	0.039349	34.333323
-183.995319	722.273379	-487.111473	1088.175404	-2.2542	-2.24954	12.970367
-317.513798	655.895621	-629.785505	970.679143	0.797651	-0.723614	21749.77874
-422.802656	549.8438	-784.666941	748.656987	-0.728274	0.039349	22207.55638
-567.765576	445.317905	-965.489109	495.353358	-0.728274	0.039349	22209.08231
-684.498874	312.562389	-1023.474277	267.2275	0.034689	1.565274	22164.83047
-740.958117	152.340214	-1063.911302	64.279412	-2.2542	0.039349	22204.50453
-776.817366	26.451363	-1074.592781	-205.809397	-1.491237	2.328237	22196.11194
-779.106254	-147.504141	-1004.400209	-422.490815	0.034689	2.328237	22206.03046
-747.061819	-279.496695	-990.66688	-659.772226	-2.2542	0.039349	22196.11194
-682.972949	-397.755919	-840.36322	-807.786997	-0.728274	0.802311	22203.74157
-607.439638	-527.459584	-686.244748	-976.401762	0.034689	0.802311	22191.53417
-473.921159	-636.563256	-587.059592	-1162.564669	2.323577	3.0912	22214.42305
-349.558233	-706.755827	-322.311522	-1199.186881	-0.728274	-0.723614	22201.45268
-206.884201	-777.711362	-150.644906	-1268.61649	0.797651	1.565274	22194.58602
-47.424989	-801.363207	129.362418	-1193.083179	2.323577	4.617125	22230.44527
99.063856	-797.548393	333.836432	-1190.031328	2.323577	2.328237	22237.31193
232.582335	-763.978033	503.977122	-1106.105427	1.560614	2.328237	22244.94156
371.441553	-698.363237	634.44375	-951.223991	3.08654	1.565274	22244.94156
474.441523	-598.415119	804.58444	-829.912916	1.560614	0.039349	22222.81564
575.915567	-507.622553	920.554776	-618.572238	-0.728274	0.039349	22227.39341
639.241474	-355.030006	982.354758	-444.616734	0.034689	-0.723614	22228.15638
690.359977	-218.459676	1038.051038	-181.39459	0.797651	-0.723614	22215.18601
695.700717	-52.896762	1053.310293	94.034958	1.560614	-0.723614	22225.10453
684.256276	113.429115	1015.925118	348.864512	0.034689	3.0912	22231.97119
649.922952	262.969811	924.36959	554.864451	0.797651	3.0912	22186.19343
617.115555	420.140135	837.391838	784.516235	-0.728274	1.565274	22191.53417
555.315573	542.977136	692.428918	946.264335	-0.728274	0.039349	22197.63787
478.256337	647.503031	517.710451	1117.930951	0.034689	0.039349	22164.06751
369.915628	729.903006	341.466059	1211.775368	0.034689	-0.723614	22188.48232
253.945292	784.836323	136.229083	1244.582766	-1.491237	-0.723614	22195.34898
131.871254	788.651137	17.206896	1280.442014	0.797651	0.802311	22216.71194
9.797216	778.732621	-192.607857	1260.604983	0.797651	0.802311	477.614673
-139.74348	718.458565	-445.911485	1117.167988	2.323577	1.565274	16.022217
-267.92122	672.680801	-548.148492	1032.479125	0.034689	1.565274	18600.26856
-393.047109	596.384527	-719.052145	811.982894	1.560614	0.039349	22016.8157
-507.491519	484.229005	-865.540991	634.212576	3.849502	0.802311	22238.83786
-613.54334	343.843861	-976.170588	399.983016	0.797651	-1.486577	22244.94156
-704.335906	202.695755	-1028.052054	162.701605	0.797651	-1.486577	22229.6823
-743.247005	87.488382	-1067.726116	-89.076099	2.323577	0.802311	22236.54897
-753.928484	-52.896762	-1036.444644	-270.66123	1.560614	-0.723614	22235.786
-756.217372	-202.437458	-974.644662	-497.261163	-0.728274	-0.723614	22199.92676
-702.047017	-369.526298	-886.903947	-728.438872	0.797651	1.565274	22191.53417
-628.802595	-459.555901	-743.466953	-895.527711	0.797651	0.802311	22210.60823
-525.802625	-579.34105	-600.029958	-1074.060992	0.797651	1.565274	22203.74157
-412.121177	-684.629908	-413.104088	-1156.460967	0.797651	0.802311	22204.50453
-275.550847	-761.689145	-183.452304	-1235.809092	-0.728274	-0.723614	22205.2675
-142.032369	-791.444691	47.725405	-1224.364651	-0.728274	-0.723614	22178.5638
26.582396	-798.311356	243.043866	-1206.816508	-2.2542	-0.723614	22204.50453
165.441614	-778.474325	432.258625	-1144.253564	1.560614	0.802311	22216.71194
301.248982	-728.118784	602.399315	-1022.942489	0.797651	-0.723614	22205.2675
427.137833	-651.82251	759.569639	-894.764749	0.034689	0.802311	22199.16379
548.448908	-548.822541	798.480738	-744.46109	2.323577	1.565274	22229.6823
615.589629	-430.563317	976.251056	-509.468567	3.08654	0.039349	22219.00082
677.389611	-271.104105	999.139938	-264.557528	0.797651	-1.486577	22224.34156
704.093307	-120.037483	1026.606597	-12.779825	-0.728274	-2.24954	22230.44527
696.463679	43.999506	1040.339926	253.49417	-0.728274	-2.24954	22212.89712
666.708133	215.666121	984.643646	478.568178	5.375428	-2.24954	22238.07489
653.737766	340.79201	874.777012	721.190328	0.034689	-1.486577	22240.36378
605.671114	491.095669	769.488154	909.642124	3.849502	2.328237	22208.31935
524.797064	628.428962	600.87339	1046.975417	0.797651	0.802311	22210.60823
427.900796	698.621534	423.866035	1163.708715	0.034689	0.039349	22204.50453
280.648988	764.999292	243.043866	1219.404995	0.034689	0.039349	22177.03787
182.989757	798.569652	85.110579	1256.790169	-1.491237	-3.012502	22197.63787
43.367577	769.577068	-86.556036	1263.656834	0.797651	-2.24954	22230.44527
-68.024983	753.554851	-335.281889	1201.856852	-0.728274	-2.24954	24.414808
-190.861984	697.095608	-484.822585	1082.834665	-0.728274	-2.24954	12.207404
-345.743419	631.480813	-661.82994	925.664342	-0.728274	-0.723614	22076.32679
-451.032277	546.028986	-844.178034	727.29403	-1.491237	0.039349	22195.34898
-577.684091	417.088284	-927.340972	479.33114	0.034689	0.802311	22193.82305
-659.321104	273.651289	-1030.340942	264.938611	-2.2542	-1.486577	22212.89712
-721.121086	114.192077	-1086.800184	23.842386	-0.728274	0.802311	22219.00082
-751.639595	-3.304184	-1050.940936	-214.201987	-0.728274	-1.486577	22217.4749
-775.29144	-155.896731	-1060.859451	-442.327846	-0.728274	-1.486577	22205.2675
-724.9359	-286.363359	-963.963184	-639.172232	0.797651	0.802311	22215.94897
-657.032216	-435.904056	-814.422487	-800.157369	1.560614	-0.723614	22196.11194
-584.550756	-527.459584	-703.792891	-1037.438781	2.323577	0.039349	22199.16379
-440.350799	-632.748442	-482.533697	-1098.475799	2.323577	2.328237	22236.54897
-325.143425	-724.30397	-277.296721	-1197.660955	2.323577	3.0912	22215.18601
-172.550878	-792.207654	-86.556036	-1242.675757	0.797651	2.328237	22200.68972
-27.587958	-816.622462	141.569822	-1201.475769	2.323577	2.328237	22242.65267
122.715701	-796.78543	366.643829	-1175.535036	1.560614	1.565274	22225.10453
247.84159	-750.244703	541.362296	-1048.120259	0.797651	-0.723614	22226.63045
377.545255	-684.629908	680.221514	-960.379544	3.08654	0.039349	22231.20823
491.989666	-590.785491	824.421472	-781.846264	0.034689	0.039349	22212.89712
598.804449	-464.133677	949.54736	-575.083362	-1.491237	-1.486577	22223.5786
664.419244	-342.059639	1015.925118	-409.520448	0.797651	0.039349	22230.44527
677.389611	-197.859682	1055.599181	-138.668676	0.034689	1.565274	22205.2675
699.51553	-17.800476	1057.888069	152.020126	-2.2542	3.854162	22202.97861
671.285909	136.317997	995.325125	385.486724	-3.017162	1.565274	22212.89712
649.15999	291.962395	912.162186	576.227408	0.797651	0.802311	22167.88232
612.537778	431.584576	822.895546	831.056962	0.034689	0.039349	22200.68972
540.056318	572.732682	642.073377	1005.012466	0.034689	0.039349	22212.89712
456.89338	666.577099	537.547482	1127.849467	0.034689	1.565274	22183.14158
345.50082	751.265963	320.103102	1243.05684	0.797651	0.039349	22200.68972
231.05641	791.702988	134.703157	1260.604983	1.560614	1.565274	22202.97861
99.826819	773.391882	-49.170862	1277.390163	2.323577	3.854162	22222.05268
-9.276852	757.369665	-244.489323	1221.693883	3.849502	2.328237	168.614765
-146.610145	734.480783	-429.889268	1142.345759	4.612465	2.328237	13.733329
-280.128624	685.651167	-592.400331	1014.930982	2.323577	0.039349	20590.83834
-406.780438	585.703049	-771.696574	802.064378	0.034689	-1.486577	22202.97861
-504.439669	481.940117	-882.326171	610.560731	1.560614	0.039349	22231.20823
-613.54334	337.740159	-1008.215023	354.205252	0.797651	-1.486577	22166.3564
-718.832198	197.355016	-1043.311308	142.101611	0.797651	0.802311	22214.42305
-742.484042	66.125425	-1041.785383	-111.964981	0.797651	1.565274	22225.10453
-757.743297	-90.281936	-1058.570563	-330.935286	1.560614	1.565274	22228.15638
-746.298856	-221.511527	-1005.926134	-597.209281	0.797651	3.0912	22189.24528
-708.913682	-394.704068	-857.911363	-762.772195	1.560614	2.328237	22192.29713
-608.202601	-493.889224	-731.259549	-912.312892	-1.491237	0.802311	22196.87491
-510.54337	-605.281783	-565.696635	-1068.720253	0.034689	0.039349	22183.14158
-392.284146	-704.466939	-387.163355	-1185.453552	-0.728274	-0.723614	22173.22306
-265.632332	-771.60766	-195.659708	-1254.120198	-0.728274	0.039349	22192.29713
-93.965716	-808.992834	60.695772	-1205.290583	0.797651	0.802311	22202.97861
47.945353	-808.992834	272.03645	-1195.372067	0.797651	2.328237	22227.39341
202.826789	-802.889132	468.880836	-1122.127644	0.034689	0.802311	22232.73415
335.582305	-732.696561	575.695619	-1029.04619	0.797651	1.565274	22215.94897
441.634125	-640.378069	750.414086	-871.875867	0.034689	1.565274	22222.81564
556.841498	-523.644771	887.747379	-700.209251	1.560614	0.039349	22230.44527
616.352592	-397.755919	1023.554746	-491.157461	2.323577	-2.24954	22237.31193
673.574797	-250.504111	1029.658448	-233.276056	1.560614	-1.486577	22243.41563
709.434046	-80.363421	1022.791783	29.946088	2.323577	-2.24954	22245.70452
688.834052	76.043941	1028.895485	287.064531	0.797651	-1.486577	22225.86749
667.471095	209.56242	970.147354	483.145954	0.034689	-0.723614	22219.00082
637.715549	368.258669	866.384422	728.056993	1.560614	1.565274	22216.71194
569.048902	513.221589	736.680757	907.353236	2.323577	1.565274	22186.95639
502.671144	628.428962	592.480799	1085.123554	-0.728274	0.802311	22204.50453
401.1971	726.088192	416.99937	1207.197591	0.797651	0.802311	22219.00082
263.100845	781.784472	218.629058	1234.66425	0.034689	-3.775465	22191.53417
159.337913	777.969659	26.362449	1258.316095	-0.728274	-0.723614	22196.11194
29.634247	778.732621	-162.089347	1258.316095	-2.2542	-1.486577	2890.102847
-106.17312	726.088192	-322.311522	1192.701299	-1.491237	-1.486577	18.311106
-238.928636	694.043757	-523.733685	1038.582827	-0.728274	-1.486577	4195.53209
-361.002674	631.480813	-688.533636	892.093981	0.797651	1.565274	22143.46751
-479.261898	522.377142	-871.644693	691.434781	2.323577	0.802311	22212.89712
-573.106315	398.014216	-944.126153	461.020035	2.323577	0.802311	22214.42305
-665.424806	258.392035	-1017.370575	257.308984	0.034689	-0.723614	22225.10453
-726.461825	124.110593	-1093.666849	-4.387235	0.797651	-1.486577	22228.91934
-764.609962	-10.170849	-1029.577979	-198.942733	-0.728274	-2.24954	22214.42305
-766.89885	-138.348589	-973.881699	-444.616734	1.560614	0.039349	22197.63787
-708.150719	-307.726316	-927.340972	-662.061114	2.323577	-1.486577	22238.83786
-660.084067	-440.481832	-793.822493	-842.883283	1.560614	-0.723614	22218.23786
-554.032246	-558.741057	-662.592903	-1009.209159	0.797651	1.565274	22215.94897
-449.506351	-644.192883	-445.911485	-1121.364682	0.797651	2.328237	22222.05268
-308.358245	-710.570641	-283.400422	-1206.053545	-2.2542	0.039349	22188.48232
-148.899033	-795.259505	-87.318999	-1246.49057	2.323577	0.802311	22179.32676
-15.380554	-805.940983	185.058698	-1186.216514	0.797651	0.039349	22231.20823
133.397179	-802.12617	375.799382	-1156.460967	1.560614	-0.723614	22215.18601
240.211963	-748.718778	551.280812	-1084.74247	-0.728274	-1.486577	22223.5786
404.248951	-677.000281	684.036328	-950.461029	-0.728274	-1.486577	22186.95639
507.248921	-590.785491	796.954813	-752.090717	-1.491237	0.039349	22192.29713
602.619263	-464.89664	915.214037	-592.631505	-2.2542	0.039349	22202.97861
628.559996	-309.252242	969.384392	-334.7501	0.034689	0.802311	22216.71194
699.51553	-168.104135	1002.954752	-89.076099	-0.728274	0.039349	22206.79342
695.700717	3.562481	1045.680665	166.516418	-0.728274	-2.24954	22214.42305
678.915536	167.599469	986.169572	389.301537	0.797651	-0.723614	22207.55638
656.026654	322.480905	910.636261	629.6348	0.797651	-0.723614	22196.87491
598.041486	461.340123	816.791844	849.368068	1.560614	0.039349	22205.2675
548.448908	577.310459	622.999309	995.856913	0.797651	0.802311	22204.50453
444.685976	673.443764	445.991954	1165.997604	-0.728274	1.565274	22186.19343
334.819342	745.162261	301.791997	1219.404995	2.323577	2.328237	22227.39341
199.774938	769.577068	111.814275	1240.767952	2.323577	3.0912	22231.20823
102.87867	787.888174	-111.733807	1267.471648	2.323577	1.565274	22241.12674
-29.113883	758.132627	-249.830062	1234.66425	1.560614	-0.723614	71.718497
-183.232356	704.725236	-440.570746	1135.479094	0.797651	-0.723614	13.733329
-308.358245	652.080807	-627.496617	976.019882	-2.2542	-2.24954	21477.40104
-438.06191	548.317875	-812.133599	760.86439	0.034689	-0.723614	22193.06009
-533.432253	445.317905	-905.215053	572.412594	-0.728274	-0.723614	22219.00082
-623.461856	317.903128	-1032.62983	337.420071	-2.2542	0.039349	22224.34156
-700.521092	180.569836	-1078.407594	119.975691	2.323577	1.565274	22215.18601
-767.661813	29.503214	-1045.600197	-121.883496	-0.728274	1.565274	22212.89712
-756.217372	-121.563408	-1029.577979	-352.298243	-3.017162	3.0912	22198.40083
-742.484042	-236.770782	-1021.185389	-668.927779	-1.491237	0.802311	22167.88232
-698.232204	-380.207776	-877.748395	-771.927748	-1.491237	-2.24954	22185.43046
-613.54334	-519.829957	-699.215114	-934.438811	-1.491237	0.039349	22208.31935
-494.521153	-618.25215	-541.281828	-1077.875806	1.560614	3.0912	22201.45268
-357.18786	-697.600275	-377.244839	-1192.320216	0.797651	0.039349	22190.00824
-214.513829	-774.659511	-165.904161	-1241.149831	0.034689	0.802311	22206.03046
-77.180536	-805.178021	93.50317	-1191.557253	0.797651	2.328237	22215.94897
85.330527	-808.992834	286.532742	-1200.712806	0.034689	2.328237	22221.28971
199.011975	-779.237288	475.747501	-1095.423949	1.560614	1.565274	22232.73415
351.604522	-699.889163	651.22893	-975.638799	3.849502	2.328237	22237.31193
472.152635	-613.674374	764.910378	-874.164755	3.08654	0.039349	22241.12674
565.234089	-538.904025	880.880714	-675.031481	3.08654	0.802311	22244.94156
664.419244	-358.081857	1009.821417	-433.935256	0.034689	-1.486577	22223.5786
696.463679	-203.200421	1014.399193	-206.57236	0.797651	-1.486577	22226.63045
696.463679	-75.785644	1038.814001	48.257194	0.034689	0.039349	22228.91934
694.174791	87.488382	1031.947336	317.58304	-0.728274	1.565274	22215.94897
664.419244	253.051296	955.651062	541.894085	-0.728274	2.328237	22211.3712
643.056288	395.725327	875.539975	786.042161	-0.728274	3.0912	22204.50453
548.448908	526.954918	722.947427	938.634708	0.797651	2.328237	22184.6675
491.989666	633.769701	536.78452	1106.48651	-0.728274	-2.24954	22186.19343
370.678591	722.273379	389.532711	1228.560548	-1.491237	-3.012502	22197.63787
244.789739	787.125211	176.666108	1198.805001	-2.2542	-0.723614	22167.88232
137.211993	795.517801	12.629119	1283.493865	-0.728274	0.039349	22204.50453
30.39721	787.125211	-177.348602	1283.493865	-1.491237	0.039349	901.821955
-113.802747	736.006708	-377.244839	1177.442045	0.797651	2.328237	15.259255
-235.113822	684.888205	-546.622567	1027.901348	0.034689	0.039349	12200.53713
-361.765637	601.725266	-751.09658	828.768074	0.034689	0.039349	22176.27491
-502.15078	510.932701	-873.933581	670.071825	2.323577	-1.486577	22216.71194
-583.787793	375.888296	-989.140954	395.405239	0.797651	-2.24954	22015.28977
-674.580359	241.606854	-1053.992787	193.983077	2.323577	-0.723614	22248.75637
-737.906266	97.406897	-1095.955737	-44.82426	0.797651	-1.486577	22247.23045
-751.639595	-41.452321	-1028.052054	-259.216789	2.323577	0.802311	22234.26008
-753.928484	-179.548576	-1005.926134	-499.550051	0.034689	-0.723614	22206.79342
-692.128502	-312.304093	-898.348388	-697.920363	1.560614	0.802311	22227.39341
-661.609992	-445.059609	-780.852127	-887.898084	-0.728274	1.565274	22206.79342
-543.350768	-577.815125	-624.444766	-1032.861004	-0.728274	0.039349	22193.82305
-441.876724	-675.474355	-433.704082	-1145.016526	0.797651	-1.486577	22216.71194
-296.150841	-744.903964	-201.76341	-1203.001694	0.034689	-1.486577	22197.63787
-126.010151	-790.681729	11.866157	-1220.549837	0.034689	-1.486577	22214.42305
11.323142	-820.437275	227.784611	-1219.786875	-0.728274	-2.24954	22218.23786
141.78977	-803.652095	403.266041	-1159.512818	-0.728274	-0.723614	22194.58602
295.908242	-749.481741	601.636352	-1039.727669	0.034689	0.802311	22211.3712
424.085982	-658.689175	695.480769	-932.149923	-1.491237	0.802311	22214.42305
526.322989	-558.741057	859.517757	-737.594425	0.034689	0.802311	22197.63787
619.404443	-432.852205	979.302907	-524.727821	-0.728274	0.039349	22223.5786
679.678499	-301.622614	1016.688081	-285.157522	3.08654	-0.723614	22235.02304
701.041456	-123.852297	1044.917702	-45.587223	0.797651	-1.486577	22215.94897
691.885903	21.110624	1031.947336	219.160847	0.034689	-3.012502	22219.00082
669.759984	188.199463	987.695497	419.820047	0.797651	-2.24954	22194.58602
641.530362	335.451271	905.295522	680.753303	-0.728274	-1.486577	22183.90454
595.752598	484.229005	742.021496	866.916211	1.560614	0.039349	22218.23786
518.693362	587.991937	581.036358	1015.693944	0.797651	1.565274	22228.91934
430.189684	700.910422	468.880836	1190.412411	2.323577	0.802311	22206.03046
316.508236	765.762255	222.443872	1220.930921	2.323577	1.565274	22212.13416
200.5379	790.940025	120.969828	1297.990157	0.034689	-1.486577	22202.97861
58.626831	773.391882	-96.474552	1288.071642	0.797651	-2.24954	22216.71194
-56.580542	765.762255	-274.24487	1231.612399	-0.728274	-2.24954	26.703696
-196.965686	717.695602	-471.852218	1121.745765	3.08654	0.039349	15.259255
-315.987873	664.288211	-634.363281	953.893963	0.034689	-1.486577	21877.19352
-473.158196	550.606763	-822.052115	741.027359	0.797651	0.802311	22201.45268
-559.372986	417.088284	-934.207637	508.323724	0.034689	0.802311	22202.21564
-663.898881	280.517954	-1073.829818	284.775643	2.323577	0.802311	22203.74157
-743.247005	153.103177	-1139.444613	14.686834	-0.728274	1.565274	22197.63787
-760.795148	19.584698	-1028.815016	-173.002	0.034689	0.039349	22216.71194
-770.713664	-136.822663	-1070.777967	-427.831554	0.034689	1.565274	22213.66009
-739.432192	-261.185589	-950.992817	-646.038897	1.560614	0.802311	22202.21564
-682.209986	-409.963323	-835.022481	-807.024034	0.797651	0.802311	22206.03046
-589.891495	-541.192914	-682.429934	-971.823985	0.797651	0.802311	22212.89712
-476.210047	-644.192883	-533.6522	-1138.912825	2.323577	0.802311	22193.06009
-332.773053	-715.148418	-307.052267	-1213.683173	0.797651	3.854162	22183.90454
-187.04717	-770.844697	-147.593055	-1241.912794	-0.728274	1.565274	22220.52675
-42.847213	-792.207654	143.85871	-1191.557253	0.797651	3.0912	22238.83786
112.034223	-815.096536	279.666077	-1206.053545	1.560614	2.328237	22239.60082
237.923074	-757.874331	516.947489	-1064.905439	-0.728274	0.802311	22241.88971
376.782293	-685.392871	694.717806	-950.461029	-0.728274	0.039349	22177.80084
494.278554	-616.726225	829.762211	-794.053667	-0.728274	1.565274	22224.34156
588.122971	-474.052193	932.76218	-601.024095	0.034689	-0.723614	22229.6823
660.604431	-364.185559	1018.214007	-395.787119	0.034689	-0.723614	22215.18601
694.937754	-200.911533	1073.910286	-130.276086	0.034689	1.565274	22224.34156
701.804418	-36.874544	1044.917702	116.160878	0.797651	3.0912	22231.97119
684.256276	111.140226	1022.02882	336.657109	-2.2542	2.328237	22180.85269
652.974803	267.547588	935.814031	566.308892	-3.017162	1.565274	22190.00824
614.063704	407.932731	838.917764	809.694005	-1.491237	-0.723614	22186.95639
546.16002	546.791949	663.436334	944.73841	0.797651	-0.723614	22177.80084
483.597076	656.658583	573.406731	1133.953169	0.034689	1.565274	22199.16379
365.337852	742.11041	326.206804	1215.590182	0.034689	0.039349	22216.71194
250.130478	767.28818	171.325369	1285.019791	0.034689	0.802311	22178.5638
130.345329	798.569652	4.236529	1304.856822	1.560614	-0.723614	22224.34156
-1.647225	765.762255	-209.393037	1264.419797	0.034689	2.328237	296.792505
-144.321257	745.925224	-420.733715	1172.101306	2.323577	3.0912	15.259255
-263.343444	684.125242	-587.822555	1043.923566	0.797651	0.039349	17353.58745
-367.106376	606.303043	-737.363251	805.879192	2.323577	0.039349	22217.4749
-487.654488	503.303073	-912.84468	657.101458	1.560614	-0.723614	22223.5786
-601.335936	375.888296	-1021.185389	392.353388	1.560614	-2.24954	22226.63045
-690.602576	214.140196	-1051.703899	183.301598	3.08654	-0.723614	22238.83786
-755.454409	92.066158	-1036.444644	-53.979813	0.034689	0.802311	22224.34156
-772.239589	-70.444905	-1028.815016	-298.890851	-0.728274	1.565274	22211.3712
-744.009968	-189.467092	-993.718731	-520.150045	-0.728274	0.802311	22210.60823
-695.180353	-354.267043	-881.563208	-723.098133	-0.728274	1.565274	22213.66009
-644.824812	-481.68182	-740.415102	-919.179556	1.560614	0.802311	22193.82305
-503.676706	-590.022529	-610.711437	-1077.112843	0.797651	0.039349	22189.24528
-414.410066	-696.074349	-407.000386	-1180.112812	-0.728274	0.802311	22190.7712
-277.076773	-773.133586	-249.830062	-1312.868329	-0.728274	-0.723614	22172.4601
-108.462008	-813.570611	30.177262	-1231.231316	1.560614	0.802311	22209.84527
34.212024	-821.200238	209.473506	-1240.386869	-0.728274	0.802311	22219.00082
178.411981	-796.78543	468.880836	-1149.594303	-2.2542	0.039349	22209.08231
315.745274	-726.592859	626.814123	-1010.735085	1.560614	2.328237	22228.91934
438.582274	-642.666958	769.488154	-890.949935	0.034689	1.565274	22229.6823
552.263722	-545.007727	903.769596	-675.794443	0.034689	-0.723614	22216.71194
627.03407	-422.933689	995.325125	-486.579685	1.560614	-2.24954	22227.39341
696.463679	-266.526328	998.376976	-256.164938	2.323577	-0.723614	22231.97119
704.093307	-94.09675	1020.502895	-21.172415	3.08654	-1.486577	22240.36378
698.752568	56.969872	1029.658448	225.264549	1.560614	-2.24954	22247.23045
672.048872	195.82909	890.79923	389.301537	0.797651	-1.486577	22203.74157
652.211841	371.31052	892.325155	713.560701	0.797651	0.802311	22196.11194
589.648896	504.066036	718.369651	882.938428	1.560614	2.328237	22215.94897
509.537809	623.851186	619.184495	1075.968001	0.797651	0.802311	22223.5786
412.641541	703.962273	454.384544	1200.330927	2.323577	0.802311	22188.48232
298.197131	764.999292	257.540158	1261.367946	1.560614	-0.723614	22208.31935
180.700869	787.888174	110.28835	1312.486449	-0.728274	-2.24954	22229.6823
65.493496	788.651137	-98.000477	1268.997573	-2.2542	-2.24954	22213.66009
-66.499058	738.295596	-315.444857	1172.864268	-0.728274	-1.486577	25.17777
-212.987903	687.940056	-484.059622	1062.997634	-1.491237	-2.24954	13.733329
-358.713786	628.428962	-757.963245	824.190297	-1.491237	0.802311	22023.68236
-463.239681	526.954918	-865.540991	670.071825	-0.728274	0.039349	22190.7712
-584.550756	405.643843	-965.489109	408.375606	-0.728274	-1.486577	22090.06012
-650.928514	269.836476	-1048.652048	238.997878	2.323577	0.039349	22212.13416
-718.069235	130.214295	-1066.963153	45.968306	1.560614	-1.486577	22222.81564
-766.89885	-16.274551	-1048.652048	-207.335323	-1.491237	-3.775465	22222.05268
-745.535893	-161.237471	-1004.400209	-456.061175	0.034689	-0.723614	22200.68972
-730.276639	-295.518912	-931.918749	-650.616673	-0.728274	-0.723614	22190.00824
-668.476657	-425.222578	-831.207668	-816.94255	4.612465	0.802311	22223.5786
-575.395203	-551.874392	-654.963275	-980.979538	1.560614	0.802311	22219.76379
-462.476718	-631.222517	-498.555914	-1125.942458	2.323577	3.0912	22215.18601
-335.824904	-711.333604	-323.837448	-1279.297968	1.560614	0.802311	22202.21564
-174.076803	-767.792846	-89.607887	-1243.43872	2.323577	1.565274	22224.34156
-52.765728	-817.385424	183.532773	-1182.401701	1.560614	0.802311	22222.81564
127.293478	-795.259505	373.510494	-1145.779489	0.797651	-0.723614	22227.39341
249.367516	-760.163219	561.96229	-1053.460998	0.797651	0.039349	22225.10453
391.278585	-679.289169	732.865943	-936.727699	0.034689	-0.723614	22219.00082
512.58966	-608.333634	835.10295	-777.268487	-1.491237	-0.723614	22225.10453
590.411859	-469.474416	955.651062	-585.001878	0.797651	0.039349	22230.44527
639.241474	-343.585565	1018.976969	-367.557498	-2.2542	1.565274	22196.87491
698.752568	-171.918949	991.510311	-139.431639	-3.017162	0.802311	22207.55638
691.12294	-25.430103	997.614013	157.360865	-2.2542	-0.723614	22202.97861
688.071089	132.503183	952.599211	316.820077	0.797651	0.039349	22186.95639
638.478511	289.673507	886.221453	576.990371	-0.728274	-1.486577	22210.60823
626.271108	442.266054	763.384453	776.123645	0.797651	0.802311	22209.08231
552.263722	578.836384	681.74744	1007.301354	1.560614	1.565274	22203.74157
450.026715	676.495615	532.969706	1147.686498	1.560614	0.802311	22212.13416
347.789709	761.184478	326.969767	1241.530915	0.034689	0.802311	22206.03046
221.137894	784.07336	142.332785	1262.893871	2.323577	2.328237	22177.03787
113.560148	798.569652	-21.704204	1301.804971	2.323577	1.565274	22247.99341
-1.647225	770.340031	-223.126366	1226.27166	3.08654	2.328237	112.155522
-161.8694	739.058559	-449.726299	1114.116138	2.323577	0.039349	15.259255
-280.128624	665.814136	-590.874405	980.597659	1.560614	0.039349	21071.50487
-404.49155	595.621564	-764.829909	744.07921	0.797651	0.039349	22218.23786
-521.224849	460.57716	-908.266904	597.590365	0.034689	0.802311	22204.50453
-622.698893	333.162383	-1005.926134	339.70896	2.323577	0.802311	22219.00082
-689.076651	197.355016	-1070.015004	145.153462	0.034689	0.802311	22227.39341
-753.165521	50.103208	-1037.207607	-84.498322	0.034689	3.0912	22213.66009
-785.972918	-92.570824	-1065.437228	-330.172323	0.034689	3.0912	22196.87491
-744.772931	-230.66708	-952.518743	-542.275964	0.034689	2.328237	22192.29713
-697.469241	-364.948521	-865.540991	-763.535158	-1.491237	-1.486577	22173.98602
-624.987781	-503.807739	-725.155847	-942.068438	-2.2542	0.802311	22172.4601
-508.254482	-608.333634	-609.185511	-1112.209129	0.034689	0.802311	22188.48232
-401.439699	-699.889163	-458.118889	-1254.883161	0.797651	-0.723614	22192.29713
-253.424928	-770.844697	-176.585639	-1262.512788	3.08654	3.0912	22206.79342
-96.254604	-794.496542	76.717989	-1237.335018	0.797651	2.328237	22229.6823
48.708316	-800.600244	290.347556	-1197.660955	0.034689	2.328237	22221.28971
204.352714	-774.659511	450.56973	-1100.001725	1.560614	2.328237	22221.28971
331.004528	-726.592859	615.369682	-1023.705451	1.560614	0.802311	22165.59343
462.234119	-642.666958	797.717776	-843.646245	0.797651	0.802311	22226.63045
561.419275	-523.644771	906.058484	-662.824077	1.560614	-2.24954	22242.65267
627.797033	-397.755919	987.695497	-474.372281	2.323577	-0.723614	22245.70452
684.256276	-245.163372	989.221423	-258.453826	2.323577	-0.723614	22240.36378
711.722934	-76.548607	982.354758	60.464598	0.797651	-1.486577	22229.6823
681.204425	49.340245	1024.317709	292.40527	-0.728274	0.802311	22217.4749
675.100723	213.377233	933.525143	506.034836	0.797651	1.565274	22193.06009
613.300741	380.466073	879.354789	764.679204	0.034689	0.802311	22199.92676
574.389641	518.562328	716.843726	923.375453	-0.728274	0.802311	22218.23786
486.648927	631.480813	587.903023	1096.567995	0.034689	-2.24954	22204.50453
402.723026	713.880789	408.60678	1206.434629	-1.491237	-2.24954	22173.98602
276.834174	763.473367	239.229052	1264.419797	-1.491237	-3.012502	22183.90454
160.863838	784.836323	72.903176	1308.671635	-0.728274	-0.723614	22211.3712
22.767583	768.051143	-143.778242	1246.871654	-2.2542	-0.723614	663.014618
-94.728679	748.214112	-381.822616	1148.449461	-3.017162	0.039349	17.548143
-230.536046	699.384497	-548.911455	1020.271721	-1.491237	0.039349	8011.108737
-361.002674	623.088223	-714.474369	868.442136	-1.491237	-0.723614	22152.62307
-461.713755	536.873434	-864.015065	611.323694	3.08654	0.039349	22215.94897
-561.661874	394.962365	-941.837264	463.308923	0.034689	-1.486577	22226.63045
-676.106284	254.577221	-1019.659464	227.553437	1.560614	-1.486577	22212.89712
-744.772931	137.08096	-1041.785383	-5.91316	0.797651	-0.723614	22220.52675
-769.187738	7.377294	-1050.177973	-221.831615	1.560614	-1.486577	22241.88971
-767.661813	-170.393023	-1018.133538	-469.031542	3.08654	-0.723614	22222.81564
-728.750713	-312.304093	-930.392823	-666.63889	2.323577	-0.723614	22202.97861
-653.217402	-458.029975	-780.852127	-890.186972	2.323577	3.0912	22215.94897
-570.054464	-544.244765	-659.541052	-1022.179526	3.08654	2.328237	22202.97861
-454.084128	-657.926212	-466.511479	-1128.231346	0.034689	0.802311	22214.42305
-306.069357	-734.985449	-285.689311	-1231.231316	0.797651	0.039349	22202.21564
-158.817549	-795.259505	-86.556036	-1269.379453	-2.2542	-2.24954	22214.42305
11.323142	-813.570611	206.421655	-1170.957259	0.034689	-1.486577	22222.81564
144.841621	-817.385424	384.191972	-1190.794291	-0.728274	-1.486577	22228.91934
268.441584	-763.978033	580.273396	-1057.275812	-3.017162	-1.486577	22201.45268
389.752659	-670.896579	716.843726	-944.357327	-1.491237	-1.486577	22199.16379
523.271138	-565.607721	822.132583	-757.431456	-2.2542	0.802311	22212.13416
607.960002	-450.400348	959.465876	-578.135213	-1.491237	0.039349	22200.68972
652.974803	-308.489279	974.725131	-345.431578	-0.728274	0.039349	22209.84527
699.51553	-165.052284	994.562162	-158.505708	1.560614	-1.486577	22231.97119
687.308126	6.614332	1051.784367	169.568269	1.560614	-0.723614	22222.05268
677.389611	148.525401	960.228839	369.464506	1.560614	-0.723614	22206.79342
657.55258	313.325352	908.347373	620.479247	0.034689	-1.486577	22223.5786
624.745182	457.525309	784.747409	850.893993	0.797651	0.802311	22204.50453
546.16002	588.7549	645.888191	1015.693944	3.08654	1.565274	22202.21564
444.685976	673.443764	478.799352	1166.760566	0.797651	0.802311	22226.63045
353.89341	752.791888	301.029034	1218.642032	3.08654	2.328237	22215.18601
213.508267	784.07336	136.229083	1270.523499	2.323577	0.039349	22225.10453
90.671266	780.258547	-78.926409	1278.153126	3.08654	-0.723614	22241.88971
-35.217585	752.791888	-264.326354	1240.767952	-0.728274	-2.24954	35.096286
-165.684213	711.5919	-455.067038	1115.642063	-0.728274	-1.486577	14.496292
-311.410096	642.162291	-631.311431	963.049516	0.034689	0.039349	21702.47505
-434.247097	559.762316	-769.407686	749.419949	0.797651	0.802311	22212.89712
-534.958178	435.39939	-902.163202	567.071855	-0.728274	1.565274	22210.60823
-641.009998	328.584606	-1001.348358	313.768227	-0.728274	0.802311	22221.28971
-717.306272	159.206879	-1031.866867	107.005325	-0.728274	0.802311	22206.79342
-775.29144	27.214325	-1050.177973	-131.039049	-2.2542	0.802311	22194.58602
-782.921068	-107.830079	-1082.985371	-398.076007	0.034689	-0.723614	22158.72677
-730.276639	-239.822633	-973.118737	-598.735207	0.797651	0.039349	22200.68972
-679.921098	-393.178143	-861.726177	-787.187003	-1.491237	-0.723614	22187.71935
-586.076681	-520.59292	-706.081779	-955.801768	0.034689	0.802311	22196.11194
-492.995227	-613.674374	-544.333678	-1078.638768	0.034689	0.039349	22219.00082
-359.476749	-699.889163	-353.592994	-1185.453552	0.034689	2.328237	22196.11194
-222.906419	-763.21507	-136.148614	-1235.809092	0.797651	3.0912	22202.21564
-48.187952	-825.015052	127.07353	-1199.949844	1.560614	3.0912	22230.44527
92.197192	-814.333573	324.680879	-1196.13503	-1.491237	0.039349	22235.786
240.974925	-764.740995	458.199358	-1092.372098	2.323577	1.565274	22243.41563
350.078597	-696.837312	661.910409	-1007.683234	2.323577	-0.723614	22238.83786
481.308188	-613.674374	804.58444	-862.720314	2.323577	0.039349	22223.5786
561.419275	-509.911441	905.295522	-655.194449	0.034689	-0.723614	22230.44527
636.189623	-365.711484	940.391808	-454.53525	-0.728274	-0.723614	22228.15638
680.441462	-226.089303	996.85105	-191.313105	-0.728274	0.039349	22219.00082
694.937754	-61.289352	1051.021404	80.301629	0.034689	3.854162	22222.05268
681.204425	87.488382	993.799199	320.634891	0.797651	3.854162	22222.81564
660.604431	247.710556	942.680696	531.212607	0.797651	1.565274	22201.45268
609.485927	380.466073	837.391838	782.99031	-1.491237	0.802311	22186.19343
547.685946	532.295657	732.865943	963.812478	0.797651	0.802311	22196.87491
472.152635	637.584515	548.228961	1088.938367	-2.2542	-0.723614	22170.17121
372.204516	716.93264	372.747531	1163.708715	-1.491237	0.802311	22174.74899
263.863808	752.028925	184.295735	1200.330927	-1.491237	-0.723614	22190.00824
127.293478	786.362249	37.043927	1288.071642	-0.728274	0.039349	22227.39341
8.271291	781.784472	-230.755994	1258.316095	1.560614	3.0912	1380.199591
-110.750896	739.058559	-379.533727	1174.390194	-0.728274	0.802311	18.311106
-254.187891	678.02154	-541.281828	1054.605044	1.560614	0.039349	9509.567553
-379.31378	600.199341	-712.185481	857.760658	0.797651	0.802311	22159.48973
-478.498935	505.591961	-873.933581	688.38293	0.797651	-0.723614	22222.05268
-597.521122	367.495706	-966.252072	422.108935	1.560614	-3.012502	22247.99341
-670.765545	237.029078	-1040.259457	200.849741	0.034689	-1.486577	22228.15638
-750.11367	112.666152	-1090.614998	-26.513154	2.323577	0.039349	22236.54897
-751.639595	-41.452321	-1112.740917	-296.601963	0.797651	1.565274	22219.00082
-760.795148	-189.467092	-965.489109	-484.290796	3.849502	2.328237	22205.2675
-703.572943	-317.644832	-906.740979	-707.838878	-0.728274	1.565274	22176.27491
-628.802595	-471.000342	-758.726208	-881.031419	0.797651	1.565274	22217.4749
-547.165582	-561.792907	-603.081809	-1029.809153	0.034689	-0.723614	22206.79342
-424.328581	-663.266951	-434.467044	-1151.120228	1.560614	-1.486577	22200.68972
-282.417512	-721.252119	-223.889329	-1203.764657	-0.728274	-0.723614	22192.29713
-132.113853	-808.992834	21.02171	-1205.290583	-3.017162	-0.723614	22190.7712
16.663881	-802.889132	196.503139	-1232.757241	0.034689	0.802311	22206.79342
151.708285	-796.78543	376.562345	-1141.201713	-3.780125	-0.723614	22207.55638
296.671205	-733.459523	573.406731	-1035.912855	0.034689	0.802311	22144.99344
425.611908	-678.526206	681.74744	-930.623997	0.797651	1.565274	22213.66009
524.034101	-557.978094	856.465906	-737.594425	1.560614	-1.486577	22232.73415
603.382225	-426.748503	951.836249	-566.690772	-2.2542	-3.012502	22219.76379
681.204425	-285.600397	997.614013	-330.935286	-2.2542	-4.538428	22219.76379
696.463679	-131.481924	1040.339926	-35.668707	-0.728274	-2.24954	22231.20823
698.752568	21.873586	1023.554746	199.323816	0.034689	-3.012502	22193.82305
672.048872	196.592053	980.06587	454.15337	2.323577	-3.012502	22228.91934
646.871101	346.132749	903.769596	684.568117	1.560614	0.802311	22244.17859
580.493343	481.177154	756.517788	880.64954	0.797651	1.565274	22203.74157
524.797064	609.354894	606.977091	1046.212454	0.034689	1.565274	22202.97861
424.848945	686.41413	440.651215	1185.834635	-1.491237	-0.723614	22210.60823
317.271199	761.184478	220.154984	1185.834635	0.034689	-3.012502	22190.00824
206.641602	781.021509	88.16243	1285.019791	0.797651	-1.486577	22217.4749
54.812018	797.80669	-74.348633	1283.493865	1.560614	-2.24954	22228.91934
-60.395356	751.265963	-270.430056	1216.353144	-0.728274	-1.486577	33.57036
-199.254574	713.880789	-481.007771	1108.012436	0.797651	0.039349	12.970367
-331.247127	644.45118	-658.778089	945.501373	-3.017162	0.039349	21961.88238
-432.721171	561.288241	-819.763227	764.679204	-2.2542	0.039349	22192.29713
-560.898911	427.0068	-919.711345	517.479277	-0.728274	0.039349	22190.00824
-640.247036	292.725358	-1010.503911	283.249717	-0.728274	0.039349	22211.3712
-710.439608	158.443916	-1085.274259	34.523865	-1.491237	-1.486577	22219.76379
-753.928484	31.029139	-1076.118706	-243.194571	-0.728274	-3.012502	22210.60823
-760.032185	-111.644893	-1045.600197	-469.031542	-0.728274	-0.723614	22183.14158
-752.402558	-269.578179	-948.703929	-626.964828	1.560614	0.802311	22215.94897
-666.950732	-421.407764	-868.592842	-823.809214	0.034689	0.039349	22195.34898
-585.313719	-516.778106	-680.904008	-960.379544	1.560614	3.0912	22205.2675
-473.158196	-633.511405	-493.215175	-1105.342464	3.849502	4.617125	22219.76379
-318.276761	-718.963231	-285.689311	-1207.579471	3.08654	3.854162	22210.60823
-176.365692	-772.370623	-110.207881	-1240.386869	-0.728274	0.039349	22238.83786
-26.824995	-819.674313	120.206865	-1207.579471	1.560614	1.565274	22245.70452
109.745335	-819.674313	347.569761	-1183.164663	0.797651	0.802311	22225.86749
239.449	-774.659511	532.969706	-1082.453582	1.560614	0.039349	22226.63045
379.834144	-693.785461	642.073377	-982.505463	1.560614	0.802311	22227.39341
475.967448	-611.385485	827.473322	-809.312922	3.08654	1.565274	22213.66009
563.708163	-506.096628	975.488093	-593.394468	-0.728274	-1.486577	22221.28971
660.604431	-349.689267	967.095503	-394.261193	-0.728274	1.565274	22232.73415
695.700717	-200.14857	1056.362144	-151.639043	-1.491237	2.328237	22219.00082
694.937754	-38.40047	1047.206591	135.234946	-1.491237	1.565274	22199.16379
678.152574	121.058742	973.199205	347.338587	-1.491237	0.802311	22202.97861
645.345176	282.04388	935.051068	582.33111	-2.2542	-0.723614	22169.40825
621.693331	425.480874	838.154801	794.434751	-1.491237	-0.723614	22191.53417
551.500759	538.399359	686.325216	967.627292	-0.728274	0.039349	22206.03046
451.552641	657.421546	517.710451	1127.849467	0.034689	0.039349	22194.58602
358.471187	746.688186	323.917916	1172.101306	0.034689	0.039349	22196.87491
236.397149	803.147429	191.925363	1265.182759	0.034689	3.854162	22225.10453
130.345329	800.858541	-21.704204	1297.990157	1.560614	3.0912	22228.91934
9.797216	777.969659	-219.311553	1256.790169	2.323577	2.328237	444.044313
-135.165704	743.636335	-397.844833	1163.708715	1.560614	0.039349	14.496292
-260.291593	678.784503	-575.615151	1032.479125	1.560614	0.039349	15829.1879
-373.973041	599.436378	-735.074363	837.923627	0.797651	-0.723614	22187.71935
-503.676706	488.043818	-872.407655	641.842203	3.08654	-0.723614	22228.91934
-629.565557	361.392004	-999.822432	380.145985	0.797651	0.039349	22231.20823
-702.047017	216.429084	-1108.163141	160.412716	0.034689	0.802311	22210.60823
-740.958117	72.99209	-1084.511296	-80.683508	-0.728274	0.802311	22221.28971
-762.321074	-54.422687	-1015.84465	-307.283441	-1.491237	1.565274	22215.18601
-769.187738	-204.726347	-1002.874283	-532.357449	-0.728274	1.565274	22197.63787
-695.943316	-349.689267	-871.644693	-794.81663	-1.491237	0.039349	22187.71935
-634.143334	-474.052193	-767.118798	-922.99437	-0.728274	0.039349	22202.97861
-525.039662	-606.044746	-606.896623	-1066.431365	-1.491237	-0.723614	22180.08972
-420.513767	-711.333604	-407.763349	-1185.453552	-1.491237	0.039349	22169.40825
-256.476779	-757.874331	-204.815261	-1232.757241	0.797651	0.802311	22195.34898
-113.802747	-814.333573	33.229113	-1216.735024	-0.728274	3.0912	22203.74157
41.078688	-802.12617	217.103133	-1241.912794	0.034689	2.328237	22222.81564
164.678652	-805.940983	412.421594	-1183.927626	0.797651	2.328237	22234.26008
318.797125	-723.541008	538.310445	-1038.964706	0.797651	0.802311	22203.74157
437.819312	-646.481771	745.83631	-913.838817	-1.491237	0.802311	22215.18601
558.367424	-560.266982	912.925149	-700.209251	1.560614	-0.723614	22226.63045
635.42666	-398.518882	984.643646	-523.201896	3.08654	-0.723614	22238.07489
688.834052	-247.45226	1049.495479	-250.061236	4.612465	-0.723614	22244.17859
714.011822	-101.726377	1040.339926	19.26461	1.560614	-1.486577	22244.17859
713.24886	79.095792	991.510311	226.027512	-0.728274	-1.486577	22196.87491
675.100723	228.636488	979.302907	497.642246	2.323577	1.565274	22215.94897
633.137772	365.969781	895.377006	738.738471	-0.728274	0.802311	22212.89712
595.752598	501.777148	736.680757	885.227316	0.034689	1.565274	22183.90454
518.693362	620.799335	628.340048	1089.70133	0.797651	-1.486577	22203.74157
408.826728	704.725236	452.858619	1209.48648	-1.491237	-3.012502	22215.18601
295.14528	769.577068	238.46609	1266.708685	-0.728274	-1.486577	22212.89712
131.108291	810.777056	35.518002	1308.671635	0.034689	-1.486577	22219.00082
62.441645	769.577068	-115.54862	1284.256828	-2.2542	-2.24954	22207.55638
-83.284238	755.843739	-331.467075	1195.75315	-2.2542	-1.486577	24.414808
-222.143456	696.332646	-526.022573	1059.945783	-1.491237	0.039349	11.444441
-370.158227	622.32526	-718.289183	880.64954	-1.491237	0.802311	22083.19346
-473.158196	535.347508	-848.755811	724.242179	0.797651	0.039349	22215.94897
-577.684091	412.510508	-947.940966	460.257072	0.797651	-1.486577	22212.89712
-645.587775	280.517954	-1051.703899	229.079363	-1.491237	-3.012502	22224.34156
-721.121086	150.814289	-1099.007588	-18.883527	-1.491237	-2.24954	22231.20823
-783.68403	-13.2227	-1073.066855	-222.594578	0.034689	-0.723614	22187.71935
-761.558111	-145.978216	-1038.733532	-456.824138	0.034689	-0.723614	22186.95639
-709.676645	-303.911502	-905.978016	-641.46112	1.560614	-2.24954	22239.60082
-653.980365	-438.192944	-826.629891	-845.172171	0.797651	0.802311	22216.71194
-570.054464	-528.222547	-661.066977	-1006.920271	0.797651	0.039349	22202.97861
-468.58042	-647.244734	-494.741101	-1101.52765	0.034689	0.039349	22216.71194
-301.491581	-720.489157	-315.444857	-1232.757241	0.797651	0.039349	22190.00824
-166.447176	-793.73358	-62.904192	-1222.838726	3.08654	0.802311	22222.81564
-29.113883	-814.333573	163.695741	-1201.475769	0.797651	-0.723614	22229.6823
119.66385	-788.39284	369.69568	-1153.409117	0.034689	-0.723614	22213.66009
265.389733	-751.770629	543.651184	-1083.979507	-0.728274	0.039349	22223.5786
392.041547	-682.34102	696.243732	-977.164724	1.560614	0.039349	22228.15638
502.671144	-581.629939	810.688142	-769.63886	-2.2542	0.039349	22197.63787
585.834082	-478.629969	946.495509	-556.009294	-3.780125	0.039349	22197.63787
640.7674	-341.296677	1037.288075	-366.794535	-3.780125	0.039349	22212.13416
675.100723	-181.074502	1038.051038	-116.542757	-1.491237	-1.486577	22215.18601
685.019238	-12.459737	1018.976969	120.738654	-2.2542	-2.24954	22200.68972
686.545164	145.47355	946.495509	367.938581	1.560614	0.039349	22214.42305
642.293325	303.406836	915.977	615.90147	1.560614	0.802311	22193.82305
604.145188	441.503092	799.243701	805.879192	3.08654	3.0912	22202.21564
548.448908	582.651198	642.83634	981.360621	-0.728274	0.802311	22201.45268
450.026715	671.154875	520.762302	1162.18279	0.034689	0.039349	22206.79342
353.130448	753.554851	315.525326	1237.716101	1.560614	2.328237	22209.08231
219.611969	779.495584	181.243884	1289.597567	3.08654	2.328237	22250.2823
128.05644	810.777056	-39.252347	1281.96794	0.797651	0.039349	22247.23045
-53.528691	752.028925	-219.311553	1264.419797	-0.728274	-1.486577	154.881436
-146.610145	724.562267	-411.578162	1144.634647	0.034689	0.039349	14.496292
-315.22491	674.969689	-595.452182	980.597659	0.797651	-0.723614	20683.9198
-409.832289	587.228974	-771.696574	775.360682	0.797651	0.039349	22190.7712
-512.832259	449.895682	-905.215053	612.086657	0.034689	0.802311	22217.4749
-626.513706	330.110532	-1015.84465	361.834879	-0.728274	0.802311	22225.86749
-695.180353	192.777239	-1070.015004	116.92384	0.034689	0.802311	22209.84527
-760.032185	63.073574	-1063.911302	-115.016832	0.034689	1.565274	22207.55638
-776.054403	-84.941197	-1022.711315	-357.638982	-2.2542	0.802311	22191.53417
-772.239589	-248.215223	-993.718731	-597.972244	-1.491237	-0.723614	22183.14158
-705.861831	-382.496664	-899.111351	-733.779611	-2.2542	0.802311	22175.51195
-604.387787	-477.867006	-728.207698	-954.275842	-0.728274	0.039349	22203.74157
-512.069296	-606.807709	-555.77812	-1067.95729	0.797651	0.802311	22195.34898
-377.787854	-687.681759	-413.104088	-1192.320216	2.323577	0.802311	22181.61565
-230.536046	-758.637294	-157.511571	-1204.52762	0.034689	2.328237	22227.39341
-85.573126	-796.78543	66.799474	-1218.260949	0.034689	3.0912	22217.4749
52.523129	-800.600244	288.058667	-1208.342434	-0.728274	3.854162	22220.52675
207.404565	-782.289138	458.962321	-1116.786905	1.560614	2.328237	22231.20823
347.789709	-720.489157	641.310415	-1009.972122	1.560614	0.802311	22241.12674
471.389672	-616.726225	739.732608	-865.009202	0.797651	0.802311	22240.36378
553.026685	-509.148479	920.554776	-658.2463	0.797651	-1.486577	22246.46748
635.42666	-397.755919	980.06587	-486.579685	1.560614	-1.486577	22236.54897
679.678499	-236.770782	990.747348	-215.727913	1.560614	1.565274	22227.39341
690.359977	-95.622675	1019.739932	49.020157	-1.491237	1.565274	22224.34156
685.782201	66.125425	1015.162156	288.590456	3.08654	3.854162	22196.11194
668.234058	233.977227	938.102919	502.220023	0.034689	0.039349	22202.97861
631.611847	378.177184	865.621459	739.501434	0.034689	0.802311	22215.18601
582.782232	487.280856	716.080763	902.775459	0.034689	-0.723614	22192.29713
489.700778	631.480813	591.717837	1087.412442	-2.2542	-1.486577	22189.24528
394.330436	703.962273	373.510494	1160.656864	0.034689	0.039349	22193.82305
274.545286	756.606702	188.873512	1230.086474	-1.491237	0.802311	22195.34898
169.256428	763.473367	20.258747	1311.723486	-1.491237	-0.723614	22206.03046
29.634247	756.606702	-136.148614	1236.190175	0.797651	0.802311	2598.651082
-120.669412	731.428932	-385.637429	1149.975386	1.560614	3.0912	17.548143
-258.765667	685.651167	-510.000355	1021.797646	0.034689	-0.723614	4964.598529
-357.18786	620.036372	-744.229916	858.523621	1.560614	-1.486577	22152.62307
-488.417451	517.036402	-848.755811	716.612552	1.560614	-0.723614	22223.5786
-594.469272	403.354955	-984.563178	448.812631	0.034689	-2.24954	22207.55638
-662.372955	261.443886	-1063.911302	218.397884	0.797651	-1.486577	22231.20823
-734.091452	128.688369	-1037.207607	27.6572	0.797651	-0.723614	22251.04526
-790.550695	-7.88196	-1056.281675	-256.927901	0.034689	-1.486577	22199.92676
-757.743297	-150.555992	-1002.111321	-470.557467	0.797651	0.039349	22212.89712
-717.306272	-292.467061	-875.459506	-651.379636	2.323577	2.328237	22221.28971
-640.247036	-451.926273	-771.696574	-871.112904	0.034689	0.802311	22202.21564
-557.84706	-546.533653	-617.578101	-1020.6536	-0.728274	-1.486577	22183.14158
-453.321165	-656.400287	-445.911485	-1122.127644	0.797651	-0.723614	22211.3712
-287.758251	-727.355821	-262.037466	-1211.394285	1.560614	-1.486577	22200.68972
-178.65458	-796.022468	-7.970874	-1214.446136	-1.491237	-1.486577	22221.28971
-8.51389	-812.807648	214.814245	-1233.520204	0.034689	0.039349	22231.20823
137.211993	-797.548393	384.954935	-1162.564669	-2.2542	-0.723614	22199.92676
290.567503	-738.0373	558.910439	-1037.438781	-2.2542	0.802311	22198.40083
417.219318	-683.866945	699.295583	-968.009171	-1.491237	0.802311	22202.97861
530.900765	-581.629939	871.725161	-715.468506	-0.728274	0.802311	22212.13416
600.330374	-447.348497	951.073286	-552.19448	-0.728274	-1.486577	22215.94897
678.915536	-313.067055	1000.665864	-341.616764	0.034689	-2.24954	22230.44527
698.752568	-146.741179	1022.791783	-108.91313	2.323577	-0.723614	22231.20823
695.700717	-5.593072	1017.451044	164.990493	-1.491237	-1.486577	22209.08231
665.182207	173.703171	1007.532528	428.9756	0.034689	-2.24954	22204.50453
635.42666	313.325352	924.36959	645.657017	0.797651	-0.723614	22190.00824
589.648896	484.229005	753.465937	836.397701	1.560614	0.039349	22222.05268
550.737797	596.384527	667.251148	1040.871715	1.560614	1.565274	22229.6823
429.426721	671.917838	436.073438	1133.190206	1.560614	2.328237	22219.76379
318.034162	762.710404	288.058667	1251.44943	0.797651	0.039349	22199.16379
202.826789	785.599286	134.703157	1307.14571	0.797651	-2.24954	22235.02304
93.723117	794.754839	-40.015309	1281.204977	0.797651	-1.486577	22231.20823
-48.950915	758.89559	-287.215236	1220.930921	-2.2542	-2.24954	38.9111
-176.365692	711.5919	-461.17074	1111.064287	0.034689	-1.486577	12.970367
-314.461947	645.977105	-620.629952	960.760627	0.034689	0.802311	21544.54177
-432.721171	565.103055	-784.666941	763.153279	-0.728274	0.802311	22194.58602
-560.135948	420.903098	-923.526159	545.708899	-0.728274	0.039349	22197.63787
-633.380371	311.799426	-1075.355743	278.671941	0.034689	1.565274	22208.31935
-712.728496	166.836506	-1063.911302	94.797921	0.797651	0.039349	22196.11194
-762.321074	23.399512	-1083.748333	-191.313105	-2.2542	-2.24954	22195.34898
-757.743297	-113.933781	-1024.23724	-384.342678	-2.2542	-0.723614	22209.84527
-746.298856	-259.659664	-958.622445	-587.290766	0.797651	1.565274	22202.21564
-676.106284	-387.837403	-840.36322	-803.20922	0.797651	0.802311	22193.82305
-619.647042	-516.015143	-719.815108	-941.305476	2.323577	0.802311	22209.84527
-492.995227	-622.066964	-525.25961	-1081.690619	0.034689	0.802311	22194.58602
-351.084158	-709.807678	-371.9041	-1263.275751	0.797651	0.802311	22173.22306
-216.039754	-788.39284	-126.230099	-1216.735024	1.560614	1.565274	22241.88971
-61.921281	-814.333573	117.155014	-1193.846142	1.560614	2.328237	22241.88971
94.48608	-791.444691	298.740146	-1188.505402	2.323577	2.328237	22237.31193
226.478633	-778.474325	512.369712	-1085.505433	3.849502	-0.723614	22239.60082
353.89341	-702.941014	664.199297	-974.112873	1.560614	0.802311	22234.26008
466.811896	-619.778075	835.865913	-831.438842	-0.728274	-0.723614	22220.52675
575.915567	-513.726255	938.865882	-626.201865	0.034689	0.039349	22228.15638
660.604431	-362.659633	989.984385	-442.327846	-1.491237	0.802311	22225.10453
683.493313	-216.93375	1025.843634	-184.446441	0.797651	2.328237	22219.76379
714.011822	-42.215284	1027.36956	47.494231	-0.728274	2.328237	22190.7712
684.256276	98.16986	979.302907	302.323785	0.034689	1.565274	22192.29713
659.841468	248.473519	954.125137	583.857035	-0.728274	0.039349	22180.85269
596.515561	391.910514	797.717776	755.523651	-1.491237	-0.723614	22190.7712
560.656312	525.428993	715.3178	947.027298	-2.2542	0.802311	22186.19343
469.863746	643.688217	556.621551	1122.508728	-2.2542	0.039349	22189.24528
358.471187	721.510416	339.177171	1207.197591	0.034689	2.328237	22201.45268
261.574919	777.206696	201.080915	1272.049424	0.034689	1.565274	22231.20823
115.849037	790.940025	1.184678	1291.886455	-1.491237	0.802311	22215.18601
27.345359	777.206696	-198.711559	1240.004989	0.797651	1.565274	799.584948
-123.721263	746.688186	-394.792982	1171.338343	0.034689	0.039349	14.496292
-267.158257	685.651167	-593.926256	1029.427274	3.08654	1.565274	17064.42457
-368.632301	629.954888	-723.629922	871.493987	1.560614	-1.486577	22212.89712
-510.54337	496.436409	-880.037283	644.894054	1.560614	-1.486577	22238.83786
-595.232234	382.754961	-1017.370575	354.205252	1.560614	0.039349	22225.10453
-685.261837	229.399451	-1007.45206	213.057145	0.797651	0.802311	22231.97119
-744.772931	94.355046	-1038.733532	-27.276117	0.034689	1.565274	22235.786
-775.29144	-54.422687	-1063.911302	-269.898267	-0.728274	1.565274	22186.95639
-759.269223	-198.622645	-985.32614	-503.364865	-0.728274	1.565274	22191.53417
-707.387757	-328.32631	-892.244687	-707.075915	-0.728274	-0.723614	22216.71194
-631.854446	-458.792938	-743.466953	-896.290674	0.034689	0.039349	22200.68972
-541.824843	-573.237349	-583.244778	-1077.112843	0.797651	0.039349	22182.37861
-425.091544	-688.444722	-459.644815	-1186.216514	-0.728274	0.039349	22190.7712
-271.736034	-741.089151	-237.622658	-1231.231316	-0.728274	0.802311	22200.68972
-132.113853	-826.540977	-30.096794	-1267.853527	-2.2542	1.565274	22199.16379
19.715732	-823.489126	219.392021	-1195.372067	-3.017162	0.039349	22215.18601
166.96754	-808.229872	418.525295	-1145.016526	0.797651	1.565274	22215.18601
300.486019	-751.007666	592.480799	-1049.646184	-1.491237	0.802311	22216.71194
437.056349	-651.82251	736.680757	-899.342525	1.560614	1.565274	22230.44527
534.715579	-550.348466	896.902932	-691.053698	0.797651	-1.486577	22231.20823
624.745182	-424.459615	976.251056	-523.201896	0.797651	-0.723614	22218.23786
675.100723	-284.837434	1018.976969	-275.239006	0.034689	-0.723614	22227.39341
702.567381	-116.985632	1047.969553	1.716467	1.560614	-3.012502	22240.36378
693.411828	34.843953	985.406609	168.805306	3.849502	0.039349	22229.6823
688.071089	208.799457	967.858466	450.338556	1.560614	0.039349	22206.03046
629.322958	356.051265	884.695528	644.131092	0.034689	0.802311	22215.94897
606.434076	491.858632	777.880745	906.590273	0.797651	1.565274	22212.89712
530.900765	604.014154	650.465967	1052.316156	0.034689	-0.723614	22211.3712
434.767461	701.673385	456.673432	1176.679082	0.034689	-2.24954	22191.53417
310.404534	761.947441	286.532742	1271.286461	-1.491237	-2.24954	22206.03046
186.804571	787.125211	123.258716	1313.249412	0.034689	-0.723614	22225.10453
57.863869	772.628919	-63.667154	1284.256828	2.323577	-0.723614	22234.26008
-61.921281	756.606702	-275.007832	1221.693883	1.560614	-2.24954	25.17777
-205.358276	706.251161	-464.222591	1062.997634	-2.2542	0.039349	13.733329
-319.039723	646.740068	-707.607704	866.153248	0.034689	0.802311	22030.54903
-438.824873	556.710465	-863.252103	740.264396	-3.017162	-3.012502	22177.80084
-579.210017	411.747545	-959.385407	506.034836	-3.017162	-2.24954	22199.92676
-643.298887	285.09573	-1034.918718	300.79786	-1.491237	-3.012502	22225.86749
-723.409974	153.103177	-1084.511296	68.094225	1.560614	-1.486577	22214.42305
-759.269223	5.851369	-1092.140924	-194.364956	0.797651	0.039349	22209.08231
-758.50626	-128.430073	-1001.348358	-408.757485	-1.491237	-0.723614	22221.28971
-723.409974	-272.63003	-931.155786	-615.520387	0.034689	0.802311	22196.11194
-669.23962	-416.829987	-844.940997	-824.572177	0.797651	0.802311	22186.19343
-579.210017	-508.385516	-707.607704	-965.720283	3.849502	0.802311	22226.63045
-475.447085	-638.089181	-543.570716	-1125.179495	1.560614	1.565274	22221.28971
-336.587866	-712.859529	-326.889298	-1238.860943	3.849502	2.328237	22202.97861
-185.521245	-770.081735	-121.652322	-1261.749825	0.797651	0.039349	22240.36378
-41.321287	-808.229872	157.592039	-1213.683173	0.797651	-1.486577	22235.786
89.145341	-806.703946	339.940134	-1181.638738	0.797651	0.802311	22218.23786
250.893441	-759.400256	532.206743	-1067.194327	0.797651	-1.486577	22224.34156
372.967479	-710.570641	684.799291	-944.357327	-1.491237	-1.486577	22225.86749
493.515591	-605.281783	834.339987	-784.898115	0.034689	0.802311	22218.23786
598.804449	-503.044777	920.554776	-629.253716	3.08654	3.0912	22228.15638
652.974803	-359.607782	1016.688081	-398.076007	-2.2542	0.039349	22210.60823
685.019238	-205.489309	1025.080671	-171.476074	-0.728274	-0.723614	22196.87491
707.90812	-38.40047	1012.110305	66.5683	-0.728274	0.802311	22164.06751
692.648866	140.895773	947.258472	337.420071	-0.728274	0.039349	22186.95639
643.81925	249.236482	923.606627	604.457029	0.034689	0.039349	22195.34898
614.063704	432.347539	834.339987	808.16808	-0.728274	0.039349	22212.13416
546.922983	570.443794	672.591887	995.856913	-0.728274	1.565274	22199.92676
466.811896	661.999323	519.999339	1149.975386	0.034689	1.565274	22193.82305
361.523038	744.399298	323.917916	1219.404995	0.034689	1.565274	22186.19343
252.419366	785.599286	206.421655	1290.36053	0.034689	3.854162	22230.44527
130.345329	796.280764	-7.970874	1287.308679	0.797651	1.565274	22235.02304
9.797216	772.628919	-237.622658	1204.908703	2.323577	0.039349	261.696219
-128.299039	732.954857	-437.518895	1159.893902	1.560614	0.039349	17.548143
-264.869369	690.228944	-594.689219	978.30877	0.034689	-1.486577	19874.41633
-404.49155	604.777117	-825.103966	778.412533	1.560614	0.802311	22207.55638
-494.521153	487.280856	-910.555792	615.138508	0.034689	0.039349	22226.63045
-602.861862	364.443855	-1011.266873	371.753395	-0.728274	0.802311	22209.08231
-687.550725	207.273531	-1086.037222	173.383083	-1.491237	1.565274	22216.71194
-756.217372	63.836537	-1016.607613	-75.342769	0.034689	2.328237	22224.34156
-759.269223	-78.074532	-1050.177973	-327.883435	1.560614	2.328237	22195.34898
-742.484042	-214.644862	-971.592811	-536.172262	-0.728274	-0.723614	22187.71935
-695.180353	-365.711484	-860.200252	-738.357388	-2.2542	1.565274	22192.29713
-614.306303	-483.970708	-779.326201	-941.305476	-1.491237	1.565274	22183.14158
-512.832259	-604.518821	-590.874405	-1061.853588	0.034689	0.039349	22188.48232
-423.565618	-693.785461	-423.022603	-1238.09798	-0.728274	0.802311	22196.87491
-245.795301	-761.689145	-225.415254	-1228.942428	-0.728274	2.328237	22225.86749
-92.439791	-821.963201	45.436517	-1196.897993	0.034689	2.328237	22218.23786
51.760167	-814.333573	256.777195	-1200.712806	0.034689	4.617125	22228.91934
176.886055	-793.73358	423.103072	-1108.394315	-0.728274	1.565274	22228.91934
315.745274	-727.355821	590.191911	-995.47583	-1.491237	-0.723614	22215.18601
432.478572	-636.563256	787.036297	-868.824016	-0.728274	-1.486577	22225.10453
559.893349	-522.881808	895.377006	-659.009263	2.323577	0.039349	22254.86007
616.352592	-422.170727	964.806615	-500.313014	1.560614	-1.486577	22230.44527
682.73035	-269.578179	984.643646	-263.031603	2.323577	-2.24954	22240.36378
697.226642	-99.437489	1012.873268	16.212759	0.797651	1.565274	22199.16379
701.804418	36.369878	1000.665864	243.575655	1.560614	2.328237	22206.03046
665.182207	215.666121	954.125137	484.67188	0.797651	2.328237	22205.2675
637.715549	387.332737	887.747379	722.716253	0.034689	-0.723614	22216.71194
563.708163	488.043818	733.628906	907.353236	0.797651	-0.723614	22201.45268
507.248921	617.747484	615.369682	1081.30874	0.797651	-2.24954	22209.08231
395.093398	688.703018	406.317892	1177.442045	-1.491237	-0.723614	22185.43046
287.515652	764.999292	246.095717	1262.893871	-0.728274	-1.486577	22193.82305
174.597167	791.702988	66.036511	1277.390163	1.560614	0.039349	22205.2675
23.530545	778.732621	-172.007863	1227.797585	-1.491237	0.802311	13208.4109
-86.336089	745.162261	-339.096702	1166.760566	0.034689	1.565274	21.362957
-227.484195	704.725236	-555.77812	1029.427274	-2.2542	-1.486577	952.940458
-338.113792	635.295627	-738.889176	861.575472	-0.728274	-0.723614	22133.549
-451.032277	523.903067	-853.333587	695.249595	2.323577	-0.723614	22213.66009
-581.498905	405.643843	-967.015035	443.471892	-1.491237	-3.012502	22212.89712
-655.50629	259.91796	-1024.23724	267.2275	-0.728274	-2.24954	22224.34156
[truncated: 28,725 more rows]
