# Supplementary material for: Dynamic analysis of slant cracked rotor system considering nonlinear oil film force
Source: PLoS One. 2024 Jan 25;19(1):e0294293. doi: 10.1371/journal.pone.0294293 (PMC10810477; doi:10.1371/journal.pone.0294293)
Supplement: S1 File — These data were measured by two eddy current sensors, model WT0150. (ZIP) [file pone.0294293.s001.zip › 2021.3.18 Test data for plain bearings/2021.3.18 (P=0.2Mpa, Z=8.1g Non-monitoring disk clockwise162°+4.0g)/1100.csv]

1024	30720	7	0	3
8	8	8	8	10	10	1
3	3	3	3	1	1	4
2	1	4	3	0	0	0
0	0	0	0	0.000034	-0.000015	20733.76758
-488.946557	105.319455	-500.557102	11.719376	0.945554	0.534418	22221.28971
-498.10211	51.149101	-444.860822	-56.184308	-0.580372	-0.991508	22223.5786
-504.968775	-2.258291	-447.14971	-120.273177	-1.343334	-0.991508	22196.87491
-501.153961	-49.561981	-463.171928	-250.739805	0.182591	1.297381	22213.66009
-507.257663	-110.599	-425.786754	-317.880526	-2.86926	-1.75447	22206.03046
-475.213228	-176.976758	-396.79417	-360.60644	-2.106297	-1.75447	22205.2675
-436.302128	-225.806373	-362.460847	-418.591608	-0.580372	-0.991508	22223.5786
-416.465097	-268.532286	-244.964585	-429.273086	0.945554	-1.75447	22227.39341
-390.524364	-301.339684	-191.557193	-461.317521	0.945554	-0.228545	22219.76379
-337.879935	-352.458187	-161.801647	-498.702695	-1.343334	0.534418	22226.63045
-289.813283	-406.628542	-93.897963	-534.561944	0.182591	-0.991508	22228.15638
-244.035519	-434.0952	-47.357236	-576.524894	3.234442	1.297381	22216.71194
-182.235537	-470.717411	-1.579472	-590.258223	1.708517	-0.991508	22249.51933
-137.983698	-494.369256	59.457547	-569.658229	1.708517	-0.991508	22249.51933
-65.502238	-520.309989	157.116777	-575.761931	5.52333	2.060343	22235.786
12.319961	-550.065536	192.213063	-623.065621	0.945554	-3.280396	22223.5786
60.386613	-528.702579	290.635256	-529.984167	0.945554	0.534418	22234.26008
97.771787	-541.672946	315.813027	-565.080453	1.708517	-0.228545	22193.06009
158.808806	-517.258138	389.057449	-471.236036	-0.580372	-0.228545	22208.31935
223.660639	-493.606294	440.175953	-459.791595	-1.343334	-0.991508	22209.08231
252.653223	-454.695194	485.953717	-431.561974	0.945554	-0.228545	22204.50453
320.556907	-440.961865	514.183338	-410.199017	-1.343334	-0.228545	22190.00824
367.097634	-409.680392	544.701848	-327.799042	-1.343334	1.297381	22193.06009
404.482808	-357.798926	560.724065	-269.050911	0.182591	1.297381	22171.69713
433.475392	-324.991529	543.938885	-256.843507	-2.106297	-1.75447	22150.33418
463.230938	-260.902659	537.835183	-270.576837	-1.343334	-0.228545	22195.34898
492.986485	-201.391565	566.827767	-147.739836	-1.343334	-2.517433	22190.00824
505.193889	-145.695285	537.07222	-31.006537	0.945554	0.534418	22222.81564
499.85315	-81.606416	554.620363	60.548991	0.945554	0.534418	22232.73415
485.356858	-38.11754	541.649997	105.563793	1.708517	-1.75447	22220.52675
471.623529	33.600958	481.37594	171.941551	0.945554	-0.228545	22222.05268
448.734646	98.45279	468.405574	231.452644	0.945554	0.534418	22230.44527
441.867982	158.726847	420.338922	294.778551	1.708517	-0.228545	22243.41563
436.527243	213.660164	366.93153	323.008173	1.708517	0.534418	22243.41563
404.482808	248.756449	272.324151	339.03039	0.945554	1.297381	22235.786
357.179118	301.400878	231.887125	390.148894	0.182591	-1.75447	22231.97119
341.919863	344.889754	149.48715	468.734055	0.945554	-0.991508	22228.91934
309.112466	388.37863	142.620485	514.51182	-0.580372	0.534418	22231.97119
238.919894	418.89714	72.427913	517.563671	-1.343334	-1.75447	22225.10453
193.905092	452.4675	-17.601689	543.504404	0.945554	2.060343	22219.76379
170.253247	486.800823	-89.320187	551.134031	1.708517	0.534418	22229.6823
100.823638	486.037861	-98.47574	574.785876	0.945554	-0.228545	22230.44527
49.705135	502.823041	-142.727578	585.467354	-0.580372	0.534418	22215.94897
16.134775	495.193413	-226.653479	570.208099	0.182591	-0.991508	22206.03046
-31.931878	476.882308	-324.31271	501.541453	-1.343334	-0.228545	22198.40083
-87.628158	467.726755	-358.646033	523.667372	-2.106297	-1.75447	26.703696
-112.805928	459.334165	-410.527499	508.408118	-2.106297	-0.991508	12.970367
-185.287388	458.571202	-411.290462	480.941459	0.945554	-0.228545	12.207404
-221.909599	450.178612	-441.046008	438.215546	-0.580372	-0.228545	19964.44594
-266.924401	417.371214	-488.349698	414.563701	-0.580372	-0.228545	22183.90454
-298.968836	385.326779	-502.84599	346.660018	-0.580372	2.060343	22206.03046
-340.931786	334.208276	-553.964494	296.304477	0.945554	0.534418	22179.32676
-372.213258	296.823102	-512.764506	233.741532	0.945554	-0.228545	22183.14158
-408.072507	262.489779	-553.964494	163.548961	3.234442	-0.228545	22222.05268
-445.457681	215.186089	-577.616338	92.593426	0.945554	-1.75447	22209.08231
-438.591017	163.304623	-518.105245	39.948997	-0.580372	-0.228545	22236.54897
-482.842855	115.237971	-499.031176	6.378637	0.182591	-0.228545	22243.41563
-491.235445	63.356504	-479.957108	-96.621333	2.471479	-1.75447	22221.28971
-506.4947	5.371336	-464.697853	-153.843538	-2.106297	-0.228545	22219.00082
-488.946557	-51.087906	-402.134909	-213.354631	-1.343334	-0.991508	22228.91934
-503.442849	-102.969372	-372.379362	-276.680539	0.182591	0.534418	22215.94897
-482.842855	-166.295279	-351.016405	-329.324967	-1.343334	-0.991508	22221.28971
-434.776203	-210.547118	-351.016405	-394.1768	1.708517	0.534418	22230.44527
-430.961389	-265.480435	-264.038653	-426.221235	-0.580372	0.534418	22198.40083
-388.998439	-308.206348	-218.260889	-482.680477	-2.86926	-0.991508	22200.68972
-349.324376	-351.695224	-162.564609	-528.458242	-2.86926	-0.228545	22209.84527
-305.8355	-386.028548	-128.994249	-549.058236	-2.106297	-1.75447	22212.13416
-228.776264	-440.198902	-83.216485	-562.791565	-2.106297	-0.228545	22209.84527
-188.339239	-475.295188	-48.883162	-634.510062	0.945554	-0.228545	22231.20823
-136.457773	-495.132219	83.109392	-574.998969	2.471479	-0.228545	22228.91934
-70.080015	-514.96925	132.70197	-573.473043	0.182591	-0.228545	22220.52675
-12.857809	-544.724797	241.805641	-564.31749	0.182591	-0.228545	22225.10453
45.890321	-524.124803	284.531554	-552.873049	1.708517	0.534418	22199.92676
109.979191	-527.176654	337.175983	-538.376757	2.471479	0.534418	22229.6823
171.779173	-518.784064	403.553741	-484.206403	2.471479	0.534418	22249.51933
215.268049	-505.050735	427.968549	-463.606409	2.471479	1.297381	22189.24528
272.490254	-486.739629	463.827798	-440.717527	1.708517	1.297381	22199.16379
305.297652	-462.324821	482.901866	-395.702725	0.945554	-0.991508	22215.94897
365.571708	-414.258169	532.494444	-352.213849	1.708517	1.297381	22222.05268
410.58651	-367.717442	582.087022	-266.762023	0.182591	-0.228545	22193.06009
438.816131	-330.332268	608.027755	-222.510184	-1.343334	-1.75447	22212.13416
460.94205	-271.584137	584.37591	-170.628718	0.945554	1.297381	22218.23786
496.038336	-192.998975	569.116655	-102.725035	0.945554	-0.228545	22192.29713
506.719814	-154.087876	585.901835	-35.584314	-1.343334	-0.228545	22221.28971
486.119821	-93.050857	567.59073	30.793444	-1.343334	0.534418	22211.3712
483.830932	-35.065689	520.28704	111.667495	-0.580372	-1.75447	22199.16379
482.305007	20.630591	482.901866	167.363774	-1.343334	-0.228545	22206.03046
456.364274	87.771312	435.598176	212.378576	-0.580372	1.297381	22220.52675
441.867982	141.941666	369.220418	210.85265	0.945554	-0.991508	10894.34492
400.667994	199.926834	353.961163	315.378545	1.708517	-0.228545	22188.48232
398.379106	254.097189	289.872294	366.497049	0.182591	-0.228545	22225.10453
366.334671	308.267543	262.405635	433.63777	-0.580372	-0.228545	22212.13416
344.208751	351.756419	170.850107	461.104428	0.182591	0.534418	22220.52675
305.297652	388.37863	136.516783	513.748857	1.708517	-0.228545	22230.44527
265.62359	436.445283	46.48718	526.719223	0.945554	-1.75447	22241.12674
212.216198	479.171196	7.576081	551.134031	2.471479	1.297381	22239.60082
174.068061	495.193413	-107.631292	535.874776	1.708517	-0.228545	22245.70452
107.690303	477.645271	-90.083149	565.630323	0.945554	-0.991508	22235.02304
80.223645	507.400817	-185.453492	548.845143	1.708517	0.534418	22193.06009
35.208843	498.245264	-290.742349	516.800708	-1.343334	-1.75447	22190.7712
-19.724474	492.141563	-260.22384	562.578472	0.945554	0.534418	22213.66009
-66.265201	486.800823	-317.446045	559.526621	0.945554	-0.228545	32.807398
-125.013332	467.726755	-367.038623	527.482186	0.182591	-0.228545	13.733329
-151.717028	457.808239	-419.683052	484.756273	0.182591	-1.75447	12.970367
-238.69478	431.867506	-447.14971	445.082211	-2.106297	-0.228545	18085.26872
-269.213289	409.741587	-499.031176	426.771105	-0.580372	0.534418	22154.14899
-318.042904	369.304562	-510.475618	367.260011	-1.343334	-0.228545	22157.20084
-340.168824	354.045307	-542.520052	306.985955	-0.580372	-0.228545	22179.32676
-379.079923	291.482363	-579.905227	206.274874	0.945554	-0.991508	22193.06009
-417.22806	270.119406	-574.564487	113.956383	-1.343334	0.534418	22202.21564
-430.961389	202.215723	-602.031146	72.756395	-0.580372	-1.75447	22195.34898
-463.005824	163.304623	-502.84599	52.919364	-0.580372	-0.228545	22224.34156
-485.894706	107.608343	-499.794139	7.904562	0.182591	-0.991508	22231.20823
-497.339147	50.386138	-481.483034	-79.836152	-0.580372	-1.75447	22213.66009
-513.361365	11.475038	-428.075642	-134.006507	2.471479	-0.228545	22246.46748
-491.998408	-41.932353	-419.683052	-223.273147	3.234442	-0.228545	22256.386
-475.976191	-96.86567	-404.423797	-273.628688	0.182591	-1.75447	22225.86749
-471.398414	-159.428615	-354.068256	-322.458303	1.708517	-0.991508	22235.02304
-435.539166	-189.947124	-322.023821	-420.880496	3.234442	0.534418	22241.88971
-420.279911	-257.087845	-306.001604	-444.532341	2.471479	-0.228545	22215.94897
-399.679917	-300.576721	-245.727548	-491.83603	-0.580372	-0.991508	22222.05268
-344.7466	-349.406336	-153.409057	-505.56936	0.945554	-0.228545	22231.97119
-313.465128	-392.895212	-112.209069	-515.487875	-1.343334	-1.75447	22215.18601
-256.242922	-438.672976	-83.979448	-589.495261	-0.580372	1.297381	22224.34156
-208.17627	-463.850747	4.52423	-599.413776	-1.343334	-0.991508	22225.10453
-150.191102	-482.161852	91.501982	-572.71008	-2.86926	-0.991508	22195.34898
-85.339269	-517.258138	125.072342	-596.361925	0.945554	2.823306	22155.67492
-28.117064	-547.013685	197.553802	-593.310074	-2.106297	-1.75447	22170.93417
37.497731	-524.887766	247.14638	-578.813782	0.182591	0.534418	22202.21564
93.956974	-522.598878	302.079697	-558.213788	1.708517	0.534418	22212.89712
158.808806	-519.547027	394.398188	-521.591577	0.945554	-0.228545	22197.63787
212.979161	-518.021101	436.361139	-507.858248	-0.580372	-0.991508	22200.68972
271.727291	-473.0063	490.531493	-423.169384	0.945554	0.534418	22210.60823
318.268018	-459.27297	509.605562	-381.969396	1.708517	0.534418	22207.55638
360.993932	-417.31002	552.331475	-333.139781	0.945554	-0.228545	22202.21564
410.58651	-371.532256	557.672214	-280.495352	3.234442	1.297381	22222.81564
424.319839	-323.465603	584.37591	-233.191663	2.471479	-1.75447	22222.81564
464.756864	-263.95451	581.324059	-202.673153	3.234442	2.060343	22191.53417
481.542044	-214.361932	595.057388	-124.850954	0.945554	-0.228545	22217.4749
492.223522	-138.828621	597.346276	-30.243574	3.234442	1.297381	22236.54897
476.201305	-107.547149	572.931469	44.526774	0.182591	0.534418	22227.39341
479.253156	-19.043471	527.153705	110.904532	2.471479	-0.991508	22217.4749
481.542044	25.97133	521.050003	186.437843	0.945554	0.534418	22228.91934
466.282789	88.534275	485.953717	245.185974	3.997405	2.060343	22235.02304
439.579094	146.519443	449.331506	297.06744	1.708517	-0.228545	22217.4749
411.349472	186.193505	361.590791	339.03039	-2.86926	-0.991508	22202.97861
405.24577	252.571263	309.709325	370.311862	0.182591	0.534418	22212.13416
368.623559	312.082357	228.835275	384.045192	-1.343334	-1.75447	22192.29713
333.527273	350.230493	189.924175	467.971093	-2.106297	0.534418	22213.66009
303.771726	396.77122	128.887156	461.867391	-0.580372	-0.228545	22170.17121
243.49767	432.630469	45.724218	515.274782	0.182591	-0.991508	22215.94897
215.268049	460.097128	-22.942429	512.985894	-1.343334	-0.991508	22223.5786
162.62362	482.223047	-78.638708	529.771074	1.708517	-0.228545	22235.02304
113.031042	492.141563	-94.660926	581.65254	0.182591	-0.228545	22215.18601
61.149576	499.77119	-153.409057	581.65254	-0.580372	-0.228545	22215.94897
30.631067	510.452668	-224.364591	562.578472	3.234442	-0.228545	22246.46748
-11.331884	482.223047	-259.460877	558.000696	3.234442	0.534418	22238.07489
-59.398536	486.037861	-305.238641	554.948845	2.471479	-0.228545	32.044435
-114.331853	466.200829	-372.379362	543.504404	0.945554	-0.991508	13.733329
-160.87258	448.652687	-424.260828	502.304416	2.471479	0.534418	12.207404
-207.413307	437.208245	-435.705269	445.845173	1.708517	1.297381	14954.06964
-256.242922	412.030475	-518.868208	412.274813	0.945554	0.534418	22153.38603
-311.17624	383.800854	-492.164512	348.185943	-1.343334	-0.228545	22196.11194
-335.591047	351.756419	-512.764506	317.667434	-2.106297	-1.75447	22204.50453
-369.92437	302.163841	-539.468202	250.526713	-0.580372	-1.75447	22195.34898
-419.516948	257.14904	-539.468202	178.808215	-0.580372	1.297381	22199.16379
-446.983607	222.815716	-546.334866	106.326755	0.182591	0.534418	22194.58602
-465.294712	153.386107	-507.423767	64.363805	1.708517	0.534418	22210.60823
-473.687302	92.349088	-510.475618	25.452705	0.182591	-0.228545	22212.13416
-501.153961	51.149101	-492.927475	-80.599115	-2.106297	-1.75447	22206.03046
-516.413216	2.319485	-458.594151	-151.55465	0.182591	0.534418	22225.10453
-499.628036	-66.347161	-470.038592	-245.399066	1.708517	0.534418	22231.20823
-504.968775	-89.236043	-421.208977	-285.836091	0.182591	-0.228545	22217.4749
-475.213228	-153.324913	-389.164542	-317.117564	-0.580372	-0.991508	22224.34156
-459.19101	-220.465634	-327.364561	-393.413837	0.182591	1.297381	22228.15638
-421.805836	-261.665622	-252.594212	-418.591608	3.234442	0.534418	22229.6823
-384.420662	-310.495237	-206.053485	-457.502707	1.708517	1.297381	22249.51933
-339.405861	-346.354485	-150.357206	-503.280471	3.234442	0.534418	22157.20084
-298.205873	-411.206318	-109.920181	-538.376757	1.708517	-0.228545	22230.44527
-248.613295	-433.332237	-74.060932	-557.450826	1.708517	1.297381	22237.31193
-207.413307	-456.221119	-13.786876	-617.724882	2.471479	-0.991508	22238.83786
-155.531841	-504.287772	45.724218	-592.547112	-0.580372	-0.991508	22209.08231
-76.183717	-522.598878	108.287162	-576.524894	0.182591	0.534418	22222.81564
-14.383735	-530.228505	215.101945	-543.717496	0.945554	-1.75447	22230.44527
47.416247	-533.280356	251.724157	-578.05082	0.945554	0.534418	22196.87491
95.482899	-532.517393	340.227834	-524.643428	0.945554	-0.228545	22201.45268
161.860657	-515.732213	409.657443	-497.939732	-0.580372	-0.991508	22202.97861
194.668055	-495.132219	403.553741	-466.65826	-2.86926	-0.228545	22183.14158
266.386552	-501.235921	463.827798	-490.310105	-1.343334	-0.228545	22171.69713
306.060615	-447.828529	492.820382	-429.273086	-1.343334	-0.991508	22199.92676
367.860596	-424.176684	544.701848	-343.821259	-1.343334	0.534418	22191.53417
399.142069	-370.00633	562.249991	-267.524986	0.182591	1.297381	22212.13416
438.053168	-323.465603	530.968518	-248.450917	-0.580372	-1.75447	22198.40083
462.467976	-270.058212	568.353692	-242.347215	0.182591	1.297381	22206.79342
492.986485	-202.917491	594.294426	-121.03614	2.471479	0.534418	22217.4749
499.090187	-145.695285	555.383326	-35.584314	0.945554	-0.228545	22228.15638
500.616113	-86.184192	582.849984	23.163817	1.708517	1.297381	22249.51933
482.305007	-18.280508	520.28704	107.852681	1.708517	-0.228545	22241.12674
484.593895	34.36392	490.531493	149.815631	2.471479	0.534418	22244.94156
479.253156	78.615759	476.035201	224.58598	0.945554	0.534418	22239.60082
444.15687	144.230555	453.146319	295.541514	0.182591	-0.228545	22228.91934
420.505025	195.349058	376.850046	322.24521	0.182591	0.534418	22225.86749
377.779112	245.704599	283.768592	335.978539	0.945554	0.534418	22226.63045
369.386522	295.297176	241.805641	429.059993	-2.106297	-1.75447	22215.18601
334.290236	352.519382	202.894541	452.711838	0.182591	-0.228545	22228.91934
293.090248	398.297146	160.931591	477.889608	0.182591	0.534418	22228.91934
276.305068	427.28973	95.316796	550.371068	-2.106297	-2.517433	22204.50453
216.031012	443.311947	-0.053547	547.319217	0.182591	1.297381	22206.03046
164.912508	482.98601	-79.401671	546.556255	-1.343334	-0.991508	22219.76379
107.690303	486.800823	-95.423889	553.422919	-1.343334	-0.228545	22202.21564
68.779203	490.615637	-156.460908	561.052547	0.182591	0.534418	22213.66009
26.816253	502.823041	-265.564579	537.400702	0.182591	-1.75447	22223.5786
-10.568921	483.748972	-293.031237	532.822925	0.945554	0.534418	22176.27491
-57.109648	475.356382	-310.57938	530.534037	0.182591	-0.228545	25.17777
-102.887412	469.25268	-373.905288	537.400702	-0.580372	-0.228545	12.207404
-164.687394	440.260096	-432.653418	480.941459	-2.106297	-0.991508	12.207404
-209.702196	440.260096	-429.601567	467.20813	0.182591	-0.228545	10084.84146
-256.242922	418.89714	-465.460816	426.008142	0.945554	-0.228545	22179.32676
-305.8355	398.297146	-486.823773	388.622968	2.471479	1.297381	22197.63787
-336.35401	360.911972	-506.660804	313.85262	3.997405	0.534418	22219.00082
-361.53178	316.660133	-551.675605	250.526713	2.471479	-0.991508	22210.60823
-412.650284	252.571263	-539.468202	184.911917	2.471479	0.534418	22193.06009
-446.220644	219.763865	-589.060779	108.615644	-0.580372	-0.991508	22214.42305
-451.561383	158.726847	-502.083027	78.097134	-0.580372	-0.991508	22226.63045
-464.53175	105.319455	-525.734872	15.53419	-0.580372	1.297381	22221.28971
-514.124328	48.09725	-524.208947	-95.85837	-0.580372	-0.228545	22220.52675
-504.205812	11.475038	-457.068226	-127.902805	0.182591	0.534418	22229.6823
-511.072477	-41.169391	-421.97194	-198.858339	0.182591	-0.228545	22203.74157
-507.257663	-106.784186	-386.112691	-265.236097	-1.343334	-1.75447	22197.63787
-489.70952	-176.976758	-349.49048	-305.673123	-2.86926	-0.991508	22199.16379
-473.687302	-234.198963	-378.483064	-424.695309	-2.106297	-0.991508	22214.42305
-427.146576	-262.428584	-290.742349	-434.613825	0.945554	-0.228545	22211.3712
-394.339178	-310.495237	-207.579411	-460.554558	-0.580372	-0.228545	22228.91934
-363.057706	-338.724858	-169.431274	-521.591577	2.471479	0.534418	22231.97119
-295.154022	-399.761877	-155.697945	-548.295273	0.945554	-0.991508	22217.4749
-252.428109	-422.650759	-78.638708	-572.71008	0.182591	2.060343	22227.39341
-209.702196	-462.324821	-16.075764	-590.258223	3.234442	-0.228545	22231.97119
-136.457773	-488.265554	88.450131	-563.554528	3.234442	0.534418	22241.88971
-77.709642	-507.339623	151.776038	-559.739714	3.234442	-0.228545	22248.75637
-17.435586	-527.176654	234.176014	-543.717496	3.234442	-0.228545	22219.76379
22.238477	-541.672946	287.583405	-558.976751	2.471479	-0.228545	22206.03046
100.823638	-537.09517	318.101915	-523.880465	0.182591	-0.228545	22228.91934
148.127328	-523.36184	394.398188	-497.176769	3.234442	0.534418	22224.34156
207.638422	-517.258138	418.050033	-455.976782	0.182591	-0.228545	22176.27491
247.312484	-476.821113	489.005568	-443.006415	0.182591	-0.228545	22208.31935
297.668025	-447.828529	490.531493	-422.406421	0.182591	-1.75447	22219.00082
361.756894	-423.413722	551.568512	-366.710141	-0.580372	-0.228545	22186.19343
401.430957	-374.584107	582.087022	-287.362017	-2.106297	-0.228545	22207.55638
437.290205	-331.858193	596.583314	-232.4287	-2.86926	-1.75447	22194.58602
467.045752	-277.687839	573.694432	-191.228712	-0.580372	1.297381	22179.32676
469.33464	-235.724888	578.272208	-148.502799	0.945554	-1.75447	22205.2675
494.512411	-146.458248	568.353692	-52.369494	0.945554	0.534418	22222.81564
493.749448	-96.86567	569.116655	30.793444	1.708517	0.534418	22215.94897
480.016119	-21.332359	497.398158	119.297122	0.182591	-0.228545	22221.28971
475.438342	32.837995	476.798164	181.097104	1.708517	-0.228545	22231.97119
480.779081	80.141685	460.012984	200.934135	1.708517	1.297381	22222.81564
434.238354	147.282405	389.057449	253.578564	-1.343334	-2.517433	22215.94897
412.112435	211.371275	365.405604	316.904471	0.945554	-0.991508	22228.91934
401.430957	254.860151	327.257468	382.519266	0.945554	-0.991508	22246.46748
385.408739	303.689767	286.05748	426.771105	3.234442	0.534418	22238.07489
324.37172	368.541599	186.872324	487.808124	0.945554	0.534418	22244.94156
317.505056	392.956407	163.983442	506.882192	2.471479	-0.228545	22241.12674
266.386552	425.000842	83.872355	541.978478	0.945554	-0.228545	22225.10453
211.453235	447.126761	-20.65354	549.608106	-0.580372	1.297381	22225.10453
167.964359	480.697121	-64.905379	549.608106	0.182591	-0.228545	22231.20823
128.290297	488.326749	-102.290553	567.156248	0.182591	-0.228545	22219.00082
70.305129	476.119345	-139.675727	554.185882	-2.86926	-0.991508	22202.21564
16.134775	499.008227	-213.683113	529.771074	-0.580372	-0.991508	22199.92676
-28.117064	489.089712	-251.068287	577.074764	-2.106297	-0.228545	22188.48232
-84.576307	469.25268	-323.549747	540.452553	-1.343334	1.297381	43.488876
-116.620742	456.282314	-383.06084	519.852559	0.182591	-0.228545	12.970367
-154.005916	458.571202	-406.712685	486.282198	-1.343334	-0.991508	10.681478
-202.072568	453.230463	-454.779338	451.948875	-0.580372	-0.991508	10467.08579
-264.635513	428.052693	-483.771922	421.430366	0.945554	0.534418	21839.80834
-295.916985	393.719369	-496.742288	372.600751	0.182591	0.534418	22163.30454
-352.376227	354.80827	-524.208947	307.748918	0.945554	-0.228545	22177.80084
-365.346594	304.452729	-609.660773	193.304507	-0.580372	-0.228545	22191.53417
-413.413246	250.282375	-566.171897	140.660079	0.182591	2.060343	22177.03787
-442.40583	225.867567	-579.142264	84.963799	1.708517	-0.991508	22244.94156
-448.509532	170.171288	-539.468202	87.252687	0.945554	-0.991508	22250.2823
-466.057675	119.052784	-503.608953	15.53419	-0.580372	-1.75447	22224.34156
-500.390998	64.88243	-478.431183	-21.850984	3.234442	-0.991508	22231.20823
-520.990992	16.052815	-428.075642	-117.221327	0.182591	-0.228545	22239.60082
-514.88729	-44.984204	-418.157126	-186.650936	0.945554	-0.228545	22219.76379
-504.205812	-83.895304	-398.320095	-278.969427	3.234442	-1.75447	22220.52675
-481.31693	-153.324913	-332.7053	-305.673123	-0.580372	-0.991508	22229.6823
-459.19101	-222.754522	-308.290492	-362.895328	0.945554	0.534418	22221.28971
-436.302128	-258.613771	-304.475679	-465.132335	-0.580372	-1.75447	22219.00082
-384.420662	-295.235982	-244.964585	-457.502707	-1.343334	-0.991508	22215.18601
-372.976221	-359.324852	-159.512759	-481.917515	-0.580372	-0.228545	22205.2675
-311.939202	-384.502622	-113.734994	-524.643428	-1.343334	-1.75447	22206.03046
-269.213289	-443.250753	-59.56464	-562.791565	1.708517	2.060343	22217.4749
-221.909599	-464.61371	-16.838727	-578.05082	0.182591	0.534418	22216.71194
-146.376288	-495.895182	85.39828	-571.947118	0.182591	-0.991508	22216.71194
-103.650375	-523.36184	119.731603	-591.784149	0.182591	-0.228545	22204.50453
-16.672623	-526.413691	162.457516	-606.280441	0.945554	-1.75447	22222.05268
48.942172	-541.672946	248.672306	-593.310074	-1.343334	-0.228545	22215.18601
100.060676	-550.065536	323.442654	-548.295273	-1.343334	-0.228545	22187.71935
151.942142	-521.072952	369.220418	-529.221204	0.182591	-1.75447	22221.28971
223.660639	-503.524809	414.998182	-488.784179	1.708517	-0.991508	22221.28971
273.253217	-472.243337	484.427791	-423.932347	4.760368	0.534418	22231.97119
310.638391	-447.065567	505.790748	-398.754576	2.471479	-0.991508	22219.00082
361.756894	-420.361871	543.938885	-336.954595	1.708517	0.534418	22206.03046
389.223553	-366.954479	559.19814	-269.813874	-0.580372	-0.228545	22136.60085
438.053168	-329.569305	590.479612	-245.399066	-0.580372	-1.75447	22190.7712
460.94205	-284.554504	573.694432	-173.680569	0.945554	1.297381	22195.34898
476.201305	-226.569336	599.635165	-111.880587	-2.106297	-1.75447	22222.81564
495.275373	-161.717503	559.961102	-84.413929	0.945554	-0.228545	22231.97119
491.46056	-98.391596	570.642581	-6.59173	-0.580372	-0.991508	22215.18601
482.305007	-49.561981	510.368524	101.748979	0.945554	0.534418	22202.97861
472.386491	7.660225	514.946301	171.178588	-1.343334	0.534418	22213.66009
453.312423	84.719461	477.561127	228.400793	-1.343334	0.534418	22193.82305
429.660578	144.993517	422.62781	265.785967	0.182591	-0.991508	22212.89712
412.875398	205.267573	363.879679	332.163726	-2.106297	-2.517433	22222.05268
403.719845	226.63053	299.027846	345.134092	0.945554	-0.228545	22216.71194
382.356888	293.008288	273.850076	412.274813	-1.343334	-1.75447	22221.28971
355.653193	341.074941	217.390833	458.052577	1.708517	2.060343	22232.73415
305.297652	394.482332	135.753821	480.178496	0.945554	0.534418	22223.5786
280.119882	437.208245	68.6131	500.015528	1.708517	-0.991508	22220.52675
224.423602	470.778606	-15.312801	526.719223	2.471479	1.297381	22255.62304
169.490285	484.511935	-42.016497	566.393286	3.234442	0.534418	22245.70452
138.208813	498.245264	-93.135	583.941429	3.234442	1.297381	22237.31193
68.016241	495.956376	-137.386839	578.60069	1.708517	-0.228545	22234.26008
23.764402	503.586004	-233.520144	547.319217	0.945554	-0.228545	22231.97119
-22.776325	482.223047	-254.883101	573.25995	-2.106297	0.534418	22207.55638
-67.028164	480.697121	-302.949753	551.134031	0.945554	-0.228545	73.244423
-108.991114	469.25268	-363.223809	538.926627	2.471479	-0.228545	13.733329
-161.635543	458.571202	-401.371946	485.519236	0.945554	1.297381	11.444441
-191.39109	433.393432	-438.75712	475.60072	0.945554	1.297381	4131.44322
-279.131805	420.423065	-474.616369	405.408148	-2.106297	-0.991508	22118.28974
-295.916985	387.615668	-501.320065	371.837788	-2.106297	-0.991508	22171.69713
-327.96142	351.756419	-558.54227	290.963738	-0.580372	-0.991508	22168.64528
-360.005855	315.89717	-535.653388	270.363744	-0.580372	-0.991508	22192.29713
-414.176209	276.986071	-535.653388	174.230439	-1.343334	0.534418	22180.08972
-433.250277	221.289791	-542.520052	122.348973	0.182591	-0.228545	22223.5786
-456.13916	165.593511	-524.208947	71.23047	0.945554	-0.228545	22232.73415
-465.294712	119.815747	-510.475618	15.53419	2.471479	1.297381	22219.76379
-508.783588	67.171318	-476.142294	-50.843568	0.945554	-3.280396	22223.5786
-517.939141	6.897262	-482.245996	-140.110209	0.945554	0.534418	22230.44527
-496.576185	-28.961987	-431.127493	-191.228712	0.945554	0.534418	22220.52675
-495.813222	-94.576782	-405.18676	-251.502768	3.234442	0.534418	22248.75637
-501.153961	-144.932323	-363.223809	-334.665707	0.945554	-1.75447	22246.46748
-459.953973	-186.132311	-342.623815	-385.78421	0.945554	-0.991508	22223.5786
-422.568799	-253.273031	-288.453461	-407.147167	-0.580372	-1.75447	22234.26008
-396.628066	-308.206348	-206.053485	-439.954564	0.182591	1.297381	22236.54897
-371.450296	-339.487821	-176.297939	-502.517509	0.945554	-0.228545	22212.89712
-318.042904	-384.502622	-120.601659	-512.436024	-2.86926	-2.517433	22221.28971
-257.005885	-428.754461	-67.194267	-544.480459	-1.343334	-0.228545	22230.44527
-215.805897	-459.27297	-19.890578	-587.206372	-0.580372	-1.75447	22215.94897
-144.0874	-501.235921	97.605684	-562.791565	-0.580372	-0.228545	22221.28971
-102.887412	-529.465542	118.96864	-591.784149	-1.343334	0.534418	22206.79342
-27.354101	-553.117387	171.613069	-594.836	-0.580372	-0.991508	22193.82305
14.608849	-540.14702	241.042678	-589.495261	-0.580372	-0.228545	22170.17121
84.801421	-530.228505	333.36117	-517.013801	0.945554	0.534418	22214.42305
139.734738	-529.465542	355.487089	-489.547142	-0.580372	-0.228545	22098.45271
231.290266	-505.050735	436.361139	-496.413807	0.945554	-0.228545	22202.21564
259.519888	-481.39889	470.694462	-454.450856	-1.343334	0.534418	22209.84527
296.142099	-469.191486	499.687046	-435.376788	1.708517	0.534418	22206.79342
364.045783	-402.050765	526.390742	-352.976812	0.182591	1.297381	22193.82305
399.142069	-386.028548	549.279624	-295.754607	1.708517	-0.991508	19970.54964
415.927249	-343.302634	541.649997	-253.791656	4.760368	0.534418	22211.3712
462.467976	-286.843392	563.775916	-219.458333	3.234442	1.297381	22215.18601
469.33464	-209.021193	569.116655	-181.310196	1.708517	-1.75447	22240.36378
502.905001	-160.191578	591.242575	-59.236158	2.471479	-0.228545	22236.54897
489.171671	-84.658267	555.383326	39.186035	0.182591	-0.991508	22225.10453
460.94205	-41.932353	516.472226	97.934165	-1.343334	-1.75447	22223.5786
474.675379	-2.258291	502.738897	165.837849	-0.580372	-0.228545	22225.86749
462.467976	89.297237	498.924083	231.452644	1.708517	0.534418	22217.4749
447.208721	136.600927	451.620394	286.385961	-0.580372	-0.991508	22226.63045
409.823547	197.637946	391.346338	301.645216	-0.580372	0.534418	22230.44527
389.986516	236.549046	333.36117	383.282229	-1.343334	-0.228545	22199.92676
376.253186	276.986071	250.961194	383.282229	-2.106297	-1.75447	22203.74157
353.364304	318.186059	154.827889	407.697036	-1.343334	-0.228545	22214.42305
312.927279	377.697152	120.494566	483.230347	-1.343334	-0.228545	22202.97861
267.149515	417.371214	74.716802	531.297	-1.343334	-0.991508	22214.42305
226.71249	441.023059	0.709416	538.926627	-1.343334	-0.228545	22229.6823
176.356949	470.778606	-51.935013	554.948845	1.708517	-0.991508	22217.4749
135.156962	476.882308	-100.001665	576.311801	0.945554	0.534418	22225.86749
75.645868	490.615637	-160.275721	551.896994	-0.580372	-0.228545	22228.91934
19.186626	506.637855	-203.764597	541.215515	1.708517	0.534418	22177.03787
-1.413368	493.667488	-272.431244	530.534037	1.708517	0.534418	22222.81564
-58.635574	489.089712	-306.001604	551.134031	2.471479	0.534418	137.333293
-106.702226	475.356382	-350.253443	528.245149	1.708517	-0.228545	16.022217
-159.346655	436.445283	-426.549716	456.526652	3.234442	-0.228545	10.681478
-202.835531	437.208245	-434.179344	477.889608	1.708517	0.534418	4628.131962
-251.665146	412.793438	-476.905257	442.793322	2.471479	0.534418	22128.20826
-287.524395	389.141593	-491.401549	389.385931	-1.343334	-0.991508	22176.27491
-326.435494	355.571233	-506.660804	332.163726	0.945554	-0.228545	22198.40083
-361.53178	311.319394	-540.231164	271.889669	2.471479	-0.991508	22199.16379
-392.813252	276.986071	-525.734872	178.808215	-2.106297	-0.991508	22177.80084
-438.591017	223.578679	-555.490419	119.297122	0.945554	-0.991508	22229.6823
-471.398414	162.54166	-542.520052	80.386022	0.945554	2.060343	22200.68972
-482.842855	117.526859	-541.75709	-5.828767	-0.580372	0.534418	22202.21564
-506.4947	67.171318	-513.527468	-119.510215	-2.106297	-1.75447	22206.03046
-503.442849	14.526889	-453.253412	-127.902805	3.234442	0.534418	22216.71194
-500.390998	-34.302726	-411.290462	-175.206495	-1.343334	-0.991508	22211.3712
-485.131744	-87.710117	-376.194176	-251.502768	0.945554	-0.228545	22231.20823
-494.287296	-150.273062	-378.483064	-317.117564	-0.580372	-0.228545	22226.63045
-456.13916	-205.206379	-346.438629	-360.60644	-2.106297	-0.991508	22215.18601
-427.909538	-254.798957	-283.112722	-424.695309	0.182591	-0.991508	22228.15638
-400.44288	-292.184131	-246.490511	-442.243452	-1.343334	-0.991508	22225.86749
-342.457712	-339.487821	-139.675727	-466.65826	1.708517	-0.991508	22238.83786
-289.05032	-395.947063	-126.705361	-558.976751	2.471479	0.534418	22248.75637
-267.687364	-415.784094	-87.031299	-591.784149	3.234442	2.060343	22247.99341
-218.094786	-447.828529	-4.631323	-564.31749	1.708517	-0.228545	22228.15638
-150.954065	-485.213703	73.953839	-562.791565	1.708517	-0.991508	22236.54897
-86.102232	-525.650728	118.96864	-603.22859	-2.106297	-0.228545	22215.18601
-33.457803	-532.517393	218.916759	-550.584161	-0.580372	-0.228545	22183.14158
23.764402	-548.539611	254.776008	-546.769347	0.182591	-1.75447	22219.76379
82.512533	-532.517393	327.257468	-535.324906	-2.106297	-0.228545	22225.86749
151.942142	-548.539611	365.405604	-491.83603	1.708517	0.534418	22178.5638
191.616204	-530.228505	405.84263	-466.65826	-2.106297	-0.228545	22190.00824
240.445819	-482.161852	452.383356	-455.213819	-1.343334	0.534418	22187.71935
285.460621	-453.169268	446.279655	-489.547142	-2.86926	-1.75447	22170.17121
346.49764	-423.413722	534.783332	-359.080514	0.945554	0.534418	22200.68972
383.882814	-378.39892	541.649997	-304.147197	0.182591	0.534418	22212.13416
431.949466	-346.354485	581.324059	-241.584253	0.182591	-0.228545	22194.58602
471.623529	-279.976727	579.798134	-186.650936	0.182591	0.534418	22188.48232
476.964268	-228.095261	606.501829	-123.325028	1.708517	-0.228545	22232.73415
492.223522	-165.532317	596.583314	-37.873202	0.945554	0.534418	22219.00082
505.956852	-96.86567	566.827767	34.608258	0.182591	0.534418	22222.05268
489.171671	-34.302726	518.761115	126.926749	3.234442	0.534418	22244.94156
472.386491	25.208368	506.553711	158.971184	2.471479	0.534418	22241.88971
485.356858	52.675026	447.80558	232.215607	2.471479	0.534418	22238.07489
444.15687	122.867598	422.62781	274.178558	0.945554	-0.991508	22244.17859
416.690211	186.193505	409.657443	307.748918	0.945554	1.297381	22233.49712
402.193919	251.045338	324.205617	390.911856	0.945554	0.534418	22222.81564
367.860596	289.193475	297.501921	403.882223	-0.580372	-0.991508	22226.63045
340.393938	321.237909	204.420467	470.259981	2.471479	1.297381	22228.91934
313.690242	386.089742	162.457516	513.748857	0.182591	-0.228545	22221.28971
281.645807	408.215661	72.427913	512.222931	0.945554	-0.228545	22231.20823
222.134714	442.548985	7.576081	560.289584	-0.580372	-0.228545	22228.91934
168.727322	461.623053	-38.964646	573.25995	-0.580372	-1.75447	22197.63787
113.794005	476.119345	-130.520175	538.163664	-2.106297	-0.991508	22189.24528
58.860688	491.3786	-224.364591	490.859975	-4.395185	-0.991508	22161.77862
29.868104	500.534153	-222.075703	563.341435	-0.580372	-0.991508	22199.92676
-26.591139	483.748972	-262.512728	563.341435	0.945554	0.534418	22222.81564
-68.554089	470.015643	-284.638647	567.919211	2.471479	0.534418	128.17774
-89.917046	466.200829	-372.379362	567.919211	-0.580372	-0.991508	16.022217
-157.820729	458.571202	-414.342313	504.593304	-1.343334	-0.228545	10.681478
-183.761462	438.734171	-423.497866	484.756273	0.945554	-0.228545	28.229621
-255.47996	431.104544	-486.823773	419.141478	0.182591	-0.991508	22064.88235
-289.05032	401.348997	-486.823773	373.363713	2.471479	0.534418	22206.79342
-312.702165	362.437897	-513.527468	334.452614	1.708517	-0.228545	22221.28971
-348.561414	327.341611	-604.320034	213.141539	3.234442	2.060343	22183.90454
-375.265109	276.223108	-539.468202	146.76378	2.471479	1.297381	22213.66009
-437.828054	219.763865	-551.675605	120.060085	3.234442	-0.228545	22240.36378
-470.635452	158.726847	-524.97191	97.934165	0.182591	-0.228545	22209.84527
-493.524334	103.030567	-513.527468	23.163817	0.182591	-0.228545	22221.28971
-496.576185	70.986132	-475.379332	-43.213941	0.945554	0.534418	22231.97119
-516.413216	27.497256	-434.942307	-118.747252	-0.580372	1.297381	22212.89712
-493.524334	-31.250875	-434.179344	-189.702787	1.708517	0.534418	22222.05268
-501.916924	-96.102708	-394.505281	-249.21388	-0.580372	-0.991508	22212.13416
-489.70952	-162.480466	-392.979356	-324.747191	-2.106297	-0.991508	22190.7712
-475.213228	-176.213795	-380.771952	-403.332353	-2.86926	-0.228545	22199.92676
-435.539166	-258.613771	-309.816418	-458.26567	-1.343334	-0.228545	22219.76379
-408.83547	-290.658206	-244.201622	-475.813813	-0.580372	-0.228545	22208.31935
-350.850302	-341.776709	-167.905349	-513.198987	0.945554	-0.991508	22218.23786
-296.679948	-376.872995	-119.838696	-529.221204	0.945554	-0.228545	22233.49712
-255.47996	-412.732243	-89.320187	-558.213788	1.708517	0.534418	22219.76379
-221.146637	-447.828529	-22.942429	-565.843416	0.945554	-0.228545	22221.28971
-144.0874	-489.028517	60.22051	-578.05082	1.708517	2.060343	22231.20823
-93.73186	-513.443325	102.946423	-615.435994	3.234442	0.534418	22224.34156
-39.561505	-534.806281	181.531585	-567.369341	2.471479	-0.228545	22240.36378
35.971806	-517.258138	254.013045	-574.236006	0.945554	-0.228545	22219.76379
62.675502	-519.547027	322.679691	-558.213788	0.182591	-0.991508	22211.3712
163.386583	-549.302573	363.116716	-497.176769	0.945554	-0.991508	22215.18601
189.327316	-520.309989	403.553741	-494.887881	3.997405	1.297381	22221.28971
261.045813	-498.18407	462.301872	-440.717527	-0.580372	-0.228545	22203.74157
303.008764	-469.954449	508.079636	-401.806427	2.471479	-0.228545	22207.55638
345.734677	-427.228535	536.309258	-348.399036	0.945554	0.534418	22217.4749
396.85318	-401.287802	561.487028	-302.621272	0.182591	-0.991508	22197.63787
428.897615	-339.487821	574.457394	-259.895358	0.182591	-0.991508	22191.53417
457.890199	-295.998945	573.694432	-201.147228	0.182591	2.060343	22187.71935
467.808715	-249.458218	585.901835	-167.576867	-2.106297	-1.75447	22215.94897
479.253156	-199.102677	602.687016	-53.895419	-2.106297	-0.228545	22196.11194
492.986485	-119.754552	534.020369	-2.776916	-2.106297	-0.991508	22213.66009
489.934634	-42.695316	487.479642	49.10455	-2.106297	-1.75447	22225.10453
485.356858	22.156517	514.946301	164.311923	-0.580372	0.534418	22215.94897
463.993901	67.171318	476.798164	233.741532	0.945554	0.534418	22221.28971
438.816131	121.341672	453.909282	288.67485	0.182591	-2.517433	22225.10453
422.030951	177.037952	409.657443	297.06744	-0.580372	-0.228545	22208.31935
399.142069	238.074971	347.094499	378.704452	0.182591	-0.228545	22222.81564
380.830963	293.771251	302.84266	417.615552	2.471479	-0.991508	22257.14896
360.993932	333.445313	220.442684	451.185912	1.708517	2.060343	22234.26008
316.742093	379.98604	154.827889	506.11923	0.182591	-1.75447	22237.31193
285.460621	413.556401	73.190876	504.593304	0.945554	-0.991508	22242.65267
229.001378	451.704537	21.30941	506.882192	0.945554	1.297381	22225.10453
180.934726	470.778606	-45.068348	561.815509	0.182591	0.534418	22221.28971
137.44585	482.98601	-80.927597	574.785876	-1.343334	0.534418	22228.91934
75.645868	500.534153	-127.468324	568.682174	-0.580372	-0.991508	22210.60823
17.6607	491.3786	-203.001635	592.334019	-1.343334	-0.991508	22219.76379
-32.694841	481.460084	-282.349759	564.86736	0.182591	0.534418	22199.16379
-54.057797	476.882308	-297.609014	553.422919	-2.106297	0.534418	273.14066
-107.465189	472.304531	-350.253443	544.267366	-2.86926	-0.991508	15.259255
-153.242953	457.045277	-450.964524	499.252565	0.182591	1.297381	10.681478
-203.598494	425.000842	-455.5423	451.185912	-0.580372	0.534418	12.970367
-268.450326	433.393432	-461.646002	392.437782	0.945554	0.534418	22011.47496
-297.44291	396.77122	-476.905257	397.015558	0.945554	1.297381	22203.74157
-315.754016	370.067525	-522.683021	296.304477	-0.580372	-0.228545	22193.82305
-350.087339	328.104574	-553.964494	264.260042	0.182591	-0.228545	22196.11194
-398.916954	280.800884	-524.97191	204.748948	-1.343334	-1.75447	22196.87491
-422.568799	214.423126	-536.416351	132.267488	-0.580372	-0.991508	22224.34156
-444.694718	180.089803	-520.394133	94.882314	0.182591	-1.75447	22230.44527
-482.842855	122.104635	-513.527468	33.845295	0.945554	-1.75447	22248.75637
-501.916924	76.326871	-500.557102	-23.37691	1.708517	-0.991508	22244.17859
-504.968775	29.786144	-470.801555	-144.687985	1.708517	0.534418	22228.91934
-475.976191	-23.621248	-450.964524	-183.599085	0.945554	0.534418	22238.07489
-491.235445	-79.317527	-412.053424	-272.865725	1.708517	-0.228545	22199.92676
-483.605818	-141.117509	-399.846021	-317.880526	0.945554	-0.991508	22211.3712
-475.213228	-203.680454	-332.7053	-356.028663	0.945554	-0.228545	22225.86749
-446.983607	-230.384149	-289.979387	-402.56939	-1.343334	-1.75447	22228.91934
-410.361395	-287.606355	-236.571995	-469.710111	1.708517	1.297381	22216.71194
-350.087339	-334.910044	-160.275721	-505.56936	-0.580372	-0.228545	22224.34156
-334.828084	-392.13225	-112.209069	-523.117503	-2.106297	-1.75447	22211.3712
-277.605879	-420.361871	-96.949814	-574.236006	-0.580372	0.534418	22200.68972
-237.168854	-469.954449	-31.335019	-578.05082	-1.343334	-1.75447	22203.74157
-157.820729	-484.450741	61.746435	-581.102671	0.945554	1.297381	22222.81564
-107.465189	-512.680362	48.776069	-674.184124	-0.580372	0.534418	22206.03046
-41.087431	-553.88035	158.642703	-562.028602	0.945554	0.534418	22192.29713
16.897737	-536.332207	237.227865	-591.021186	-0.580372	0.534418	22219.00082
68.016241	-531.75443	315.813027	-535.324906	-1.343334	-0.228545	22212.13416
137.44585	-535.569244	387.531524	-521.591577	2.471479	0.534418	22215.94897
214.505086	-518.021101	413.472257	-471.236036	-0.580372	-0.228545	22202.21564
247.312484	-492.080368	450.857431	-469.710111	0.182591	-0.991508	22215.18601
293.090248	-457.747045	515.709264	-408.673092	1.708517	-0.228545	22214.42305
341.919863	-422.650759	543.938885	-365.184216	0.945554	0.534418	22202.21564
409.060584	-418.072983	564.538879	-295.754607	1.708517	-0.228545	22196.11194
411.349472	-327.280417	517.235189	-311.776824	2.471479	-0.991508	22199.92676
471.623529	-289.895243	518.761115	-269.050911	0.182591	2.060343	22207.55638
460.179087	-239.539702	598.109239	-150.791687	1.708517	-0.228545	22222.81564
491.46056	-167.821205	606.501829	-46.265792	2.471479	0.534418	22201.45268
515.112405	-104.495298	590.479612	29.267519	0.182591	-0.228545	22231.20823
486.119821	-52.613832	534.020369	86.489724	2.471479	-0.228545	22229.6823
473.149454	15.289852	509.605562	149.815631	-2.106297	0.534418	22198.40083
465.519827	59.541691	479.087052	223.060054	-0.580372	0.534418	22209.08231
438.053168	137.36389	447.042617	234.504495	-0.580372	2.060343	22203.74157
422.030951	182.378691	302.84266	271.126707	-2.106297	-0.991508	22206.79342
402.193919	214.423126	317.338952	339.793353	0.182591	0.534418	22218.23786
379.305037	292.245325	273.850076	384.045192	1.708517	-0.991508	22231.20823
367.860596	346.41568	178.479734	411.51185	0.182591	-0.228545	22218.23786
332.76431	379.223077	160.931591	485.519236	0.182591	-0.228545	22228.15638
286.986546	428.815655	121.257529	517.563671	1.708517	-0.228545	22231.97119
234.342117	437.971208	9.864969	561.815509	-1.343334	0.534418	22216.71194
183.223614	476.119345	-46.594273	557.237733	3.234442	-0.228545	22246.46748
152.705105	489.852674	-73.297969	565.630323	3.234442	0.534418	22256.386
90.905123	495.193413	-131.283137	532.059963	2.471479	-0.228545	22205.2675
26.05329	491.3786	-198.423858	538.163664	1.708517	-0.228545	22206.79342
-0.650406	492.141563	-241.912734	575.548839	0.182591	-0.228545	22233.49712
-53.294834	482.98601	-276.246057	543.504404	3.234442	0.534418	257.881405
-116.620742	480.697121	-368.564548	542.741441	0.945554	-0.228545	16.022217
-156.294804	456.282314	-415.105275	500.77849	-0.580372	-0.228545	11.444441
-192.154053	449.415649	-439.520083	490.097012	0.182591	0.534418	11.444441
-240.983668	419.660103	-434.179344	435.163695	-1.343334	-1.75447	22023.68236
-284.472544	415.845289	-492.164512	374.889639	-1.343334	0.534418	22198.40083
-325.672532	372.356413	-545.571903	323.008173	-2.106297	-0.991508	22165.59343
-363.820668	315.134208	-542.520052	248.237824	-2.106297	-0.228545	22176.27491
-396.628066	267.830518	-555.490419	172.704514	-0.580372	0.534418	22183.90454
-421.805836	235.786083	-567.697823	139.134153	2.471479	-0.991508	22201.45268
-456.902122	173.986101	-531.838574	100.986016	0.182591	1.297381	22171.69713
-488.946557	110.660194	-560.068195	-27.954686	1.708517	2.060343	22231.20823
-504.205812	70.986132	-493.690437	-40.925053	1.708517	0.534418	22219.00082
-509.546551	29.786144	-463.171928	-97.384295	-1.343334	-0.991508	22219.00082
-477.502116	-25.147173	-440.283046	-153.080575	1.708517	-0.228545	22229.6823
-484.368781	-89.999006	-402.897872	-231.665737	1.708517	-0.228545	22217.4749
-495.813222	-126.621217	-374.66825	-288.887942	0.945554	-0.228545	22241.88971
-466.820638	-186.895273	-351.016405	-360.60644	1.708517	-1.75447	22246.46748
-434.776203	-234.198963	-293.7942	-401.806427	2.471479	-0.228545	22241.88971
-390.524364	-292.947094	-236.571995	-446.821229	0.945554	0.534418	22230.44527
-364.583631	-317.361901	-203.001635	-484.969366	0.945554	-0.228545	22235.02304
-307.361426	-377.635958	-142.727578	-556.687863	1.708517	0.534418	22228.15638
-271.502177	-421.124834	-74.823895	-549.058236	0.182591	1.297381	22215.94897
-221.146637	-456.221119	-25.231317	-562.791565	0.182591	-0.991508	22226.63045
-170.028133	-488.265554	67.850137	-564.31749	2.471479	-0.228545	22232.73415
-90.680009	-493.606294	99.131609	-573.473043	0.182591	0.534418	22192.29713
-36.509654	-549.302573	183.820473	-570.421192	-1.343334	-0.228545	22196.87491
5.453296	-538.621095	250.198231	-543.717496	-1.343334	1.297381	22209.08231
74.119943	-540.14702	311.23525	-528.458242	-1.343334	1.297381	22163.30454
135.156962	-528.702579	370.746344	-519.302689	-1.343334	-0.991508	22183.90454
185.512502	-511.917399	386.005598	-507.858248	-0.580372	-0.228545	22203.74157
249.601372	-486.739629	427.205586	-486.495291	-0.580372	-0.991508	22188.48232
280.119882	-463.850747	498.161121	-460.554558	0.945554	-0.991508	22199.92676
339.630975	-434.0952	545.46481	-354.502738	0.945554	1.297381	22222.05268
390.749478	-392.895212	575.98332	-291.176831	0.182591	-1.75447	22191.53417
415.164286	-334.910044	579.035171	-261.421284	0.945554	-0.228545	22194.58602
464.756864	-282.265615	596.583314	-199.621302	1.708517	0.534418	22244.17859
466.282789	-220.465634	605.738867	-156.132426	1.708517	-1.75447	22237.31193
491.46056	-187.658236	603.449978	-40.16209	0.182591	0.534418	22232.73415
502.905001	-113.650851	550.042587	-15.747282	0.945554	0.534418	22242.65267
501.379075	-59.480496	539.361108	96.40824	0.945554	-0.228545	22225.10453
486.882783	0.030597	528.67963	146.000818	0.182591	-0.228545	22224.34156
465.519827	48.09725	456.961133	200.934135	0.182591	0.534418	22229.6823
436.527243	128.9713	455.435207	235.267458	-0.580372	-2.517433	22215.18601
435.001317	173.223139	394.398188	293.252626	-0.580372	0.534418	22221.28971
400.667994	239.600897	340.227834	358.104459	-0.580372	1.297381	22230.44527
370.912447	276.986071	298.264884	427.534068	-0.580372	-1.75447	22221.28971
352.601342	323.526798	217.390833	454.237763	-0.580372	1.297381	22199.92676
326.660609	368.541599	141.09456	491.622938	-2.106297	-0.991508	22215.18601
286.223583	411.267512	91.501982	514.51182	-2.86926	-0.991508	22202.97861
238.919894	430.341581	5.287193	534.348851	-2.106297	-0.228545	22208.31935
169.490285	485.274898	-111.446106	523.667372	-1.343334	-1.75447	22227.39341
126.764371	502.823041	-99.238702	589.282168	1.708517	0.534418	22228.91934
84.801421	498.245264	-209.105336	455.763689	0.182591	-0.228545	22207.55638
32.919955	504.348966	-186.216454	549.608106	0.945554	-0.991508	22225.86749
-12.094847	496.719339	-257.934952	584.704391	0.182591	1.297381	22212.89712
-49.480021	483.748972	-282.349759	562.578472	0.182591	-0.228545	584.429456
-101.361487	472.304531	-342.623815	564.104398	0.945554	-1.75447	16.78518
-147.139251	441.786022	-419.683052	489.334049	2.471479	0.534418	9.918516
-178.420723	446.363798	-418.157126	475.60072	4.760368	0.534418	12.207404
-240.220705	413.556401	-434.942307	432.874807	0.182591	-1.75447	21912.2898
-271.502177	418.134177	-578.379301	380.230378	-1.343334	-0.991508	21975.61571
-327.198457	367.778636	-514.290431	305.46003	0.945554	-1.75447	22169.40825
-367.635482	331.919388	-567.697823	274.94152	-1.343334	-1.75447	22199.16379
-392.05029	274.697183	-539.468202	200.171172	-1.343334	1.297381	22222.81564
-422.568799	239.600897	-535.653388	162.785998	0.182591	-0.228545	22214.42305
-443.168793	185.430542	-528.02376	109.378606	-0.580372	-0.991508	22222.81564
-485.894706	116.763896	-491.401549	15.53419	0.182591	-0.228545	22209.84527
-490.472483	74.037983	-473.090443	-18.799133	-2.86926	-0.228545	22193.06009
-527.857657	9.18615	-495.216363	-124.850954	-2.86926	-0.228545	22202.21564
-514.88729	-6.836067	-443.334897	-190.465749	-1.343334	-1.75447	22219.76379
-485.894706	-76.265676	-427.312679	-236.243513	1.708517	-0.228545	22205.2675
-492.761371	-134.250844	-430.36453	-375.865694	0.182591	0.534418	22219.76379
-468.346563	-196.050826	-357.88307	-420.880496	-0.580372	-0.991508	22231.20823
-441.642868	-236.487851	-319.734933	-394.1768	-0.580372	-0.991508	22214.42305
-397.391029	-273.873025	-264.801616	-448.347154	-0.580372	-0.991508	22221.28971
-383.6577	-337.961895	-174.009051	-471.998999	0.182591	-0.991508	22230.44527
-327.198457	-363.902628	-122.890547	-507.858248	3.997405	-0.228545	22238.07489
-252.428109	-414.258169	-83.216485	-524.643428	2.471479	1.297381	22244.94156
-235.642929	-424.176684	-50.409087	-574.998969	0.182591	-0.991508	22243.41563
-166.976282	-490.554443	67.850137	-555.161937	1.708517	0.534418	22230.44527
-118.90963	-509.628511	79.294578	-610.858217	0.182591	-0.991508	22222.81564
-41.850393	-523.36184	196.027877	-560.502677	-1.343334	-1.75447	22222.05268
11.556998	-550.065536	226.546386	-568.895267	0.182591	-0.228545	22186.19343
78.697719	-535.569244	298.264884	-527.695279	-1.343334	-1.75447	22206.79342
121.423632	-543.198871	360.827828	-504.806397	-0.580372	-0.991508	22216.71194
166.438434	-518.784064	377.613008	-462.080484	0.182591	0.534418	22212.13416
248.838409	-489.79148	478.32409	-466.65826	-2.86926	0.534418	22202.97861
290.038397	-462.324821	503.50186	-430.799011	-1.343334	-0.991508	22193.82305
327.423571	-431.043349	486.71668	-367.473104	-0.580372	1.297381	22193.06009
388.46059	-402.050765	544.701848	-329.324967	-1.343334	-0.991508	22156.43788
423.556876	-348.643374	569.879618	-261.421284	-1.343334	-0.991508	22190.00824
450.260572	-308.969311	546.990736	-208.776855	-1.343334	0.534418	22223.5786
473.912417	-236.487851	608.790718	-148.502799	0.945554	-0.991508	22219.76379
499.090187	-183.843422	606.501829	-61.525047	-0.580372	-0.991508	22227.39341
490.697597	-105.25826	455.435207	-55.421345	0.945554	0.534418	22231.97119
506.719814	-57.954571	547.753699	81.911948	1.708517	-0.228545	22217.4749
487.645746	0.79356	537.835183	155.919333	-0.580372	0.534418	22225.10453
478.490193	64.88243	491.294456	231.452644	2.471479	0.534418	22257.14896
448.734646	131.260188	462.301872	281.045222	0.182591	-2.517433	22231.97119
431.949466	162.54166	393.635226	303.171142	2.471479	0.534418	22235.02304
408.297621	232.734232	322.679691	371.074825	-0.580372	-0.228545	22243.41563
383.882814	280.800884	299.027846	422.193328	0.945554	-0.228545	22222.81564
346.49764	325.052723	230.3612	448.897024	-0.580372	0.534418	22222.81564
316.742093	370.830487	170.087144	475.60072	-1.343334	-2.517433	22230.44527
295.379136	406.689736	80.820504	523.667372	0.182591	-0.228545	22215.18601
233.579155	436.445283	25.887187	543.504404	0.182591	1.297381	22224.34156
179.4088	476.882308	-28.283168	568.682174	1.708517	-0.228545	22234.26008
131.342148	483.748972	-76.34982	570.208099	-0.580372	-0.228545	22193.06009
77.934756	505.874892	-168.668311	559.526621	-1.343334	-0.991508	22200.68972
35.971806	487.563786	-238.860883	538.163664	-2.106297	-2.517433	22179.32676
-18.198549	488.326749	-252.594212	570.971062	-2.106297	0.534418	22195.34898
-54.057797	486.800823	-292.268275	563.341435	-0.580372	0.534418	550.859096
-95.257785	461.623053	-342.623815	562.578472	-1.343334	-0.991508	16.022217
-135.69481	465.437867	-400.608983	471.022944	0.182591	-0.991508	10.681478
-181.472574	433.393432	-471.564518	458.052577	0.182591	-0.228545	10.681478
-246.324407	425.000842	-463.171928	459.578503	2.471479	0.534418	21924.49721
-276.842916	397.534183	-502.84599	387.860005	0.945554	-0.228545	9293.649098
-308.124389	379.223077	-502.84599	349.711868	3.234442	-0.228545	22173.98602
-351.613265	341.837903	-528.786723	291.7267	4.760368	-0.228545	22221.28971
-401.205842	292.245325	-527.260798	211.615613	3.234442	2.060343	22234.26008
-420.279911	249.519412	-534.127462	131.504526	1.708517	0.534418	22225.10453
-447.746569	192.297207	-517.342282	92.593426	-1.343334	-1.75447	22235.786
-476.739153	135.837964	-512.001543	38.423072	2.471479	-0.228545	22229.6823
-503.442849	90.823163	-511.23858	-25.665798	0.182591	-0.228545	22215.94897
-495.813222	41.993548	-451.727487	-105.776885	1.708517	-0.228545	22228.15638
-517.939141	-15.228657	-425.023791	-150.028724	-0.580372	-0.228545	22229.6823
-520.228029	-74.739751	-454.016375	-249.21388	0.945554	-0.991508	22215.94897
-495.050259	-142.643435	-367.038623	-291.939793	-0.580372	0.534418	22222.81564
-473.687302	-203.680454	-324.31271	-365.184216	-2.86926	-0.991508	22206.79342
-438.591017	-257.850808	-289.979387	-393.413837	-2.106297	-1.75447	22200.68972
-386.70955	-279.213764	-224.364591	-436.902713	-1.343334	-0.228545	22211.3712
-376.791035	-333.384119	-170.9572	-494.887881	-2.106297	-0.991508	22221.28971
-331.013271	-381.450771	-155.697945	-543.717496	1.708517	-0.991508	22214.42305
-276.842916	-402.050765	-94.660926	-568.895267	-0.580372	1.297381	22226.63045
-211.228121	-434.858163	-35.149832	-584.917484	0.182591	-0.991508	22231.97119
-174.60591	-498.18407	50.301994	-589.495261	2.471479	1.297381	22209.84527
-136.457773	-513.443325	35.805702	-677.235975	0.182591	0.534418	22190.7712
-31.931878	-523.36184	193.738989	-591.784149	2.471479	-0.991508	22211.3712
14.608849	-531.75443	248.672306	-565.843416	1.708517	1.297381	22233.49712
77.171794	-552.354424	327.257468	-558.213788	-0.580372	-0.991508	22234.26008
136.682887	-542.435909	371.509306	-533.798981	0.945554	-1.75447	22220.52675
202.297682	-499.709995	402.790779	-504.806397	0.945554	-0.228545	22205.2675
244.260633	-491.317405	457.724096	-476.576776	1.708517	-0.228545	22199.16379
276.305068	-456.221119	491.294456	-443.006415	-1.343334	-0.991508	22193.06009
333.527273	-431.806312	534.783332	-362.132365	2.471479	2.823306	22201.45268
387.697627	-404.339653	561.487028	-343.058297	1.708517	0.534418	22204.50453
394.564292	-371.532256	582.849984	-260.658321	1.708517	0.534418	22209.84527
460.179087	-321.176715	554.620363	-193.5176	0.182591	-0.228545	22214.42305
475.438342	-238.776739	609.55368	-175.969457	-1.343334	-0.991508	22199.16379
490.697597	-201.391565	592.005537	-75.258376	-2.106297	0.534418	22211.3712
508.24574	-133.487882	536.309258	-72.969488	-1.343334	0.534418	22200.68972
486.882783	-83.895304	550.80555	50.630476	0.182591	-0.228545	22212.13416
483.830932	-9.124956	530.205556	149.052669	-2.86926	-0.228545	22219.00082
474.675379	58.778728	497.398158	181.097104	0.945554	0.534418	22228.91934
462.467976	122.104635	426.442623	230.689682	-1.343334	-0.991508	22219.76379
424.319839	170.93425	357.013014	226.111905	-0.580372	0.534418	22228.15638
401.430957	221.289791	344.042648	328.348912	1.708517	-0.228545	22230.44527
369.386522	272.408294	308.183399	420.667403	-0.580372	-0.228545	22217.4749
354.127267	333.445313	210.524169	445.082211	0.945554	1.297381	22247.99341
317.505056	373.119376	169.324181	492.3859	3.234442	0.534418	22251.80822
291.564323	404.400848	118.96864	538.163664	3.997405	0.534418	22231.97119
243.49767	436.445283	9.864969	528.245149	0.945554	0.534418	22237.31193
187.038428	476.882308	-44.305385	565.630323	0.182591	-0.991508	22240.36378
142.786589	481.460084	-88.557224	572.496988	2.471479	1.297381	22208.31935
85.564384	509.689705	-172.483125	518.326633	-0.580372	-0.228545	22189.24528
37.497731	490.615637	-193.083119	587.756242	0.945554	-0.228545	22225.10453
2.401445	484.511935	-247.253473	563.341435	0.182591	-0.228545	22212.89712
-73.894828	489.089712	-282.349759	529.008112	0.182591	-0.228545	515.76281
-99.835561	463.911941	-333.468263	545.793292	-0.580372	-0.228545	16.78518
-153.242953	472.304531	-415.868238	519.089596	-3.632222	-0.991508	11.444441
-189.102202	447.889724	-418.157126	475.60072	0.945554	1.297381	10.681478
-259.294773	422.711953	-456.305263	446.608136	-0.580372	-0.991508	21224.09742
-281.420693	410.50455	-502.84599	413.800738	0.182591	0.534418	22170.93417
-332.539196	360.911972	-524.97191	311.563732	0.945554	0.534418	22189.24528
-347.798451	328.867537	-540.994127	279.519297	0.182591	-0.228545	22181.61565
-380.605849	286.904586	-527.260798	220.771166	0.182591	0.534418	22210.60823
-421.042874	251.045338	-553.964494	134.556377	-0.580372	-0.991508	22221.28971
-434.776203	186.956468	-569.986711	104.037867	-0.580372	-0.228545	22228.15638
-475.976191	140.415741	-528.786723	16.297152	0.182591	0.534418	22212.13416
-482.842855	95.400939	-478.431183	-10.406543	3.234442	-0.228545	22247.99341
-502.679886	41.230585	-445.623785	-88.228742	3.234442	1.297381	22249.51933
-508.020626	-0.732365	-448.675636	-157.658352	3.234442	1.297381	22236.54897
-512.598402	-63.29531	-399.846021	-214.117594	0.182591	-1.75447	22228.91934
-494.287296	-142.643435	-406.712685	-342.295334	-0.580372	0.534418	22234.26008
-472.92434	-186.132311	-365.512697	-357.554589	-2.106297	-0.991508	22216.71194
-439.353979	-233.436	-284.638647	-386.547173	1.708517	-0.228545	22222.05268
-398.916954	-281.502653	-253.357175	-431.561974	0.945554	1.297381	22220.52675
-372.213258	-325.754491	-201.475709	-488.021217	1.708517	-0.228545	22225.86749
-340.931786	-370.00633	-116.023883	-534.561944	1.708517	-0.228545	22219.76379
-282.183656	-412.732243	-87.031299	-552.873049	0.945554	1.297381	22209.84527
-231.828115	-447.065567	-32.860944	-581.865633	-2.106297	-0.991508	22206.03046
-156.294804	-485.976666	51.064957	-596.361925	-2.106297	-0.228545	22193.06009
-108.991114	-511.917399	72.427913	-614.673031	0.182591	0.534418	22210.60823
-44.139282	-521.835915	126.598268	-587.206372	0.182591	-0.228545	22222.05268
15.371812	-532.517393	256.301933	-545.243422	0.182591	-0.228545	22193.82305
64.201427	-530.991468	296.738958	-549.821198	0.945554	-0.228545	22204.50453
119.897707	-523.36184	348.620424	-527.695279	1.708517	0.534418	22215.18601
170.253247	-525.650728	422.62781	-486.495291	0.182591	1.297381	22193.06009
225.186565	-492.843331	403.553741	-473.524925	0.182591	-0.991508	22186.19343
299.956913	-456.984082	480.612978	-425.458272	1.708517	-0.991508	22235.02304
344.208751	-418.835945	541.649997	-365.184216	3.234442	1.297381	22228.15638
391.512441	-380.687808	553.094438	-305.673123	-0.580372	-0.991508	22208.31935
426.608727	-341.013746	592.005537	-253.791656	0.945554	0.534418	22214.42305
450.260572	-315.073013	608.790718	-192.754637	0.945554	-0.228545	22225.10453
482.305007	-238.776739	600.398127	-169.102793	-0.580372	-1.75447	22225.10453
489.934634	-178.502683	598.872202	-92.043556	-1.343334	-0.228545	22229.6823
499.090187	-125.858254	566.064804	-0.488028	0.945554	1.297381	22215.94897
499.85315	-67.110124	547.753699	95.645277	0.182591	-0.228545	22226.63045
480.016119	14.526889	518.761115	156.682296	-0.580372	-0.228545	22229.6823
464.756864	51.912063	489.768531	168.8897	-2.106297	-0.228545	22205.2675
450.260572	119.052784	469.931499	245.185974	-2.106297	-0.991508	22201.45268
433.475392	163.304623	341.75376	264.260042	0.945554	0.534418	22214.42305
412.112435	228.156456	361.590791	374.889639	0.182591	1.297381	22201.45268
383.119851	265.54163	294.45007	426.771105	0.945554	0.534418	22214.42305
359.468006	329.6305	229.598237	456.526652	1.708517	2.060343	22216.71194
313.690242	369.304562	167.798256	476.363683	1.708517	-0.991508	22219.00082
280.119882	417.371214	122.020491	509.934043	0.945554	0.534418	22222.81564
252.653223	444.07491	25.887187	533.585888	0.182591	0.534418	22229.6823
188.564353	461.623053	-32.860944	541.978478	-2.86926	-1.75447	22218.23786
139.734738	500.534153	-91.609075	550.371068	0.182591	-0.228545	22209.08231
111.505117	499.77119	-177.060901	505.356267	0.945554	-0.228545	22247.23045
55.045874	497.482302	-211.394225	550.371068	0.945554	-0.228545	22235.02304
3.927371	500.534153	-209.868299	570.971062	1.708517	1.297381	22212.89712
-31.168915	479.171196	-268.61643	564.104398	0.945554	-0.228545	3199.102756
-86.865195	480.697121	-354.831219	544.267366	0.945554	-0.228545	18.311106
-144.0874	468.489718	-418.920089	509.934043	-0.580372	-0.228545	13.733329
-192.154053	457.808239	-421.208977	469.497018	-0.580372	-0.991508	10.681478
-235.642929	432.630469	-459.357114	456.526652	0.945554	-0.991508	21725.36393
-304.309575	402.11196	-470.801555	397.778521	-0.580372	1.297381	22174.74899
-324.146606	370.830487	-544.045978	340.556316	0.182591	-0.991508	22192.29713
-359.242892	325.815686	-542.520052	268.837818	-2.86926	0.534418	22186.19343
-389.761401	283.852735	-571.512636	187.963768	-2.86926	1.297381	22194.58602
-423.331762	230.445344	-589.823742	127.689712	-1.343334	-0.228545	22207.55638
-458.428048	186.193505	-534.890425	92.593426	-1.343334	-0.228545	22219.76379
-462.242861	148.045368	-512.001543	29.267519	-2.86926	-1.75447	22206.03046
-501.153961	75.563908	-505.897841	-24.902835	2.471479	-0.228545	22228.15638
-519.465067	42.756511	-482.245996	-109.591699	1.708517	0.534418	22231.97119
-492.761371	-15.99162	-465.460816	-167.576867	-0.580372	-0.991508	22041.99347
-496.576185	-58.717533	-409.001573	-240.82129	2.471479	0.534418	22225.86749
-491.235445	-131.961956	-396.031207	-305.673123	-0.580372	0.534418	22227.39341
-463.768787	-171.636019	-329.653449	-352.976812	2.471479	0.534418	22238.83786
-433.250277	-210.547118	-331.179374	-407.910129	3.234442	-0.228545	22248.75637
-413.413246	-259.376733	-266.327542	-452.161968	0.945554	0.534418	22244.94156
-376.028072	-309.732274	-186.216454	-491.073068	-0.580372	-1.75447	22222.05268
-329.487345	-388.317436	-135.097951	-523.117503	2.471479	-0.228545	22235.786
-273.028103	-404.339653	-85.505373	-565.080453	0.182591	0.534418	22232.73415
-234.117003	-431.806312	-31.335019	-578.05082	-1.343334	-0.991508	22209.84527
-166.976282	-482.161852	33.516814	-574.236006	0.182591	0.534418	22220.52675
-123.487406	-511.154436	91.501982	-574.998969	-1.343334	-0.228545	22228.91934
-68.554089	-519.547027	146.435299	-591.784149	0.182591	-0.228545	22178.5638
8.505147	-545.48776	238.75379	-545.243422	-2.86926	-0.228545	22194.58602
67.253278	-552.354424	308.183399	-576.524894	-2.106297	-1.75447	22199.16379
127.527334	-531.75443	321.153766	-558.213788	0.182591	-0.228545	22186.95639
184.749539	-525.650728	415.761145	-494.887881	-0.580372	1.297381	22186.19343
236.631006	-488.265554	443.227804	-463.606409	0.182591	-0.228545	22206.03046
283.934695	-469.954449	482.901866	-437.665676	0.182591	-0.991508	22206.03046
341.919863	-444.013716	515.709264	-365.184216	0.945554	0.534418	22190.7712
368.623559	-392.13225	523.338891	-333.902744	0.945554	-0.991508	22208.31935
414.401323	-363.139666	581.324059	-269.050911	2.471479	1.297381	22193.06009
445.682795	-312.784125	609.55368	-206.487967	0.945554	-0.228545	22218.23786
474.675379	-252.510069	611.079606	-156.132426	0.945554	-2.517433	22228.91934
497.564262	-178.502683	598.109239	-68.391711	3.234442	-0.228545	22249.51933
495.275373	-134.250844	575.98332	-16.510245	1.708517	-0.228545	22236.54897
499.090187	-67.873086	560.724065	88.778612	0.945554	-0.228545	22244.94156
489.171671	4.608374	525.627779	155.156371	1.708517	2.060343	22241.12674
464.756864	51.912063	492.057419	210.85265	0.182591	-0.228545	22152.62307
451.786497	110.660194	471.457425	251.289675	0.945554	-0.228545	22222.81564
440.342056	161.778697	398.975965	297.830402	2.471479	0.534418	22235.786
413.638361	219.763865	363.879679	355.81557	-0.580372	-0.228545	22217.4749
394.564292	273.93422	305.894511	416.852589	1.708517	0.534418	22230.44527
350.312453	327.341611	239.516753	455.763689	-0.580372	0.534418	22230.44527
322.845795	359.386046	155.590852	476.363683	-0.580372	-0.991508	22196.11194
292.327285	414.319363	102.18346	468.734055	-2.106297	-0.228545	22207.55638
242.734707	437.971208	31.227926	535.874776	-0.580372	0.534418	22211.3712
198.482869	460.86009	-33.623907	561.815509	-1.343334	-0.991508	22204.50453
151.179179	481.460084	-93.135	576.311801	0.182591	0.534418	22219.00082
89.379197	486.800823	-138.912765	555.711807	-0.580372	-0.228545	22211.3712
45.127359	496.719339	-185.453492	554.948845	-0.580372	-0.991508	22196.11194
0.87552	492.904525	-224.364591	580.126615	-1.343334	-0.228545	22217.4749
-31.931878	485.274898	-275.483095	565.630323	-0.580372	0.534418	2999.206519
-89.917046	482.98601	-350.253443	531.297	0.945554	-0.228545	17.548143
-128.065183	460.097128	-382.297878	516.037745	0.945554	-0.991508	13.733329
-162.398506	467.726755	-448.675636	438.215546	3.234442	-0.228545	9.918516
-227.250338	435.68232	-479.194145	455.000726	0.945554	-0.991508	20500.04578
-273.791065	415.845289	-499.794139	393.200744	0.182591	0.534418	22179.32676
-323.383643	392.193444	-505.897841	348.185943	0.182591	-0.991508	22209.84527
-347.035488	331.919388	-533.3645	311.563732	-1.343334	0.534418	22193.82305
-402.731768	282.32681	-543.283015	245.185974	0.182591	-0.228545	22215.18601
-415.702134	241.126822	-542.520052	149.815631	0.945554	0.534418	22229.6823
-435.539166	188.482393	-529.549686	116.245271	0.182591	0.534418	22219.00082
-487.420632	132.786113	-534.127462	46.052699	-0.580372	-0.991508	22219.00082
-495.813222	78.615759	-526.497835	4.089749	-2.106297	-0.228545	22215.94897
-498.10211	48.860212	-454.779338	-105.013923	-0.580372	-0.228545	22200.68972
-482.842855	-6.836067	-500.557102	-198.095377	-2.106297	-1.75447	22205.2675
-492.761371	-57.954571	-429.601567	-261.421284	0.945554	-0.228545	22211.3712
-492.761371	-116.702701	-389.164542	-320.169415	-1.343334	-0.991508	22214.42305
-469.872489	-170.873056	-352.542331	-332.376818	-0.580372	-0.228545	22217.4749
-441.642868	-231.147112	-315.157157	-387.310135	2.471479	-0.228545	22231.20823
-407.309544	-276.924876	-253.357175	-415.539757	0.945554	0.534418	22228.91934
-373.739184	-323.465603	-219.786815	-480.391589	-2.106297	-2.517433	22215.94897
-331.776233	-357.035964	-116.786845	-520.065652	1.708517	-0.228545	22228.15638
-275.316991	-405.102616	-100.001665	-542.191571	2.471479	-0.228545	22233.49712
-228.013301	-427.228535	-25.99428	-582.628596	2.471479	-0.991508	22240.36378
-168.502208	-490.554443	1.472379	-613.147105	1.708517	-0.228545	22229.6823
-123.487406	-485.976666	25.124224	-661.213758	0.182591	-0.228545	22200.68972
-50.242983	-525.650728	157.87974	-584.154521	1.708517	-0.991508	22218.23786
6.979222	-535.569244	249.435268	-539.13972	-2.106297	1.297381	22227.39341
49.705135	-559.221089	301.316735	-529.984167	-1.343334	-0.991508	22223.5786
117.608819	-516.495176	370.746344	-520.065652	-1.343334	-0.991508	22202.21564
180.171763	-520.309989	410.420406	-503.280471	0.945554	-0.228545	22214.42305
226.71249	-505.813697	464.59076	-475.05085	0.945554	0.534418	22203.74157
277.830993	-475.295188	506.553711	-432.324937	-0.580372	-0.228545	22191.53417
332.001348	-455.458157	519.524077	-376.628657	-1.343334	-0.228545	22177.80084
373.201335	-411.969281	497.398158	-388.073098	-1.343334	-1.75447	22189.24528
404.482808	-382.213734	472.98335	-298.806458	-0.580372	-0.228545	22157.96381
439.579094	-299.813758	546.990736	-264.473135	-1.343334	-0.228545	22211.3712
472.386491	-236.487851	553.094438	-190.465749	0.945554	-0.228545	22222.05268
492.986485	-202.154528	591.242575	-87.46578	-1.343334	-0.991508	22215.18601
510.534628	-135.77677	577.509245	-0.488028	0.945554	-0.228545	22223.5786
502.905001	-85.421229	528.67963	46.052699	-3.632222	-1.75447	22229.6823
496.801299	4.608374	543.175922	115.482308	-0.580372	1.297381	22219.76379
471.623529	51.149101	480.612978	200.934135	0.182591	-0.228545	22218.23786
456.364274	112.949082	460.012984	263.497079	5.52333	1.297381	22257.14896
437.290205	165.593511	406.605592	310.800769	2.471479	2.060343	22241.88971
421.267988	233.497195	330.309319	318.430396	2.471479	0.534418	22235.02304
389.223553	254.860151	278.427852	416.852589	3.234442	0.534418	22241.88971
360.230969	311.319394	214.338983	441.267397	0.945554	1.297381	22231.97119
322.845795	361.674935	173.901957	465.682204	-2.86926	-2.517433	22218.23786
289.275434	395.245295	112.101976	510.697006	0.182591	-0.991508	22227.39341
253.416186	449.415649	43.435329	538.926627	0.182591	0.534418	22228.91934
209.92731	480.697121	-50.409087	556.47477	-0.580372	-0.228545	22219.00082
145.83844	497.482302	-67.194267	565.630323	0.182591	0.534418	22196.11194
103.875489	486.037861	-138.912765	559.526621	-3.632222	-0.991508	22200.68972
33.682918	491.3786	-170.9572	559.526621	-0.580372	1.297381	22195.34898
-2.939294	495.956376	-230.468293	548.845143	-1.343334	0.534418	22181.61565
-38.798542	483.748972	-318.209008	544.267366	-1.343334	-0.991508	7450.331126
-105.939263	470.778606	-382.297878	488.571087	-2.106297	-1.75447	19.837031
-140.272586	457.808239	-383.06084	535.874776	-0.580372	0.534418	14.496292
-173.842947	442.548985	-435.705269	489.334049	0.182591	0.534418	9.918516
-221.146637	427.28973	-463.934891	461.104428	0.182591	0.534418	21357.61589
-274.554028	412.793438	-471.564518	410.748887	0.182591	0.534418	22154.14899
-324.146606	390.667519	-521.157096	330.6378	-0.580372	-0.991508	22180.85269
-343.220674	351.756419	-529.549686	274.94152	0.945554	0.534418	22190.00824
-377.553998	299.874953	-531.838574	236.030421	3.997405	0.534418	22246.46748
-403.494731	239.600897	-539.468202	148.289706	3.234442	0.534418	22247.99341
-433.250277	206.793499	-584.483003	84.200836	0.182591	1.297381	22226.63045
-469.109526	142.704629	-514.290431	52.156401	0.945554	-0.228545	22235.02304
-491.235445	99.215753	-493.690437	-5.065804	0.945554	0.534418	22238.07489
-508.020626	55.726877	-466.986742	-84.413929	-2.106297	-3.280396	22209.08231
-502.679886	-0.732365	-442.571934	-137.82132	0.182591	0.534418	22223.5786
-494.287296	-57.191608	-402.134909	-227.087961	-0.580372	-0.228545	22231.20823
-475.213228	-105.25826	-414.342313	-276.680539	-0.580372	-0.991508	22213.66009
-476.739153	-176.976758	-345.675666	-333.902744	0.182591	-0.991508	22223.5786
-437.828054	-232.673038	-303.712716	-385.021247	-1.343334	-0.228545	22209.84527
-425.62065	-267.769323	-279.297908	-415.539757	-2.106297	1.297381	22201.45268
-378.31696	-328.04338	-244.964585	-558.976751	-1.343334	-0.991508	22200.68972
-339.405861	-363.902628	-174.772013	-521.591577	-0.580372	-0.991508	22219.00082
-277.605879	-411.969281	-83.979448	-529.221204	0.945554	1.297381	22215.94897
-241.74663	-437.147051	-29.809093	-591.021186	1.708517	-0.228545	22224.34156
-183.761462	-472.243337	33.516814	-578.813782	1.708517	-0.228545	22219.76379
-131.117034	-492.843331	92.264945	-592.547112	0.945554	1.297381	22222.05268
-54.057797	-527.939617	138.805672	-579.576745	0.945554	0.534418	22215.18601
3.164408	-534.806281	244.094529	-542.191571	0.182591	0.534418	22195.34898
57.334762	-540.909983	292.924144	-531.510093	0.945554	-0.228545	22197.63787
128.290297	-537.09517	351.672275	-533.036018	2.471479	-0.228545	22215.18601
179.4088	-515.732213	370.746344	-504.043434	2.471479	-0.228545	22204.50453
221.371751	-514.206287	449.331506	-480.391589	1.708517	0.534418	22213.66009
283.934695	-468.428523	460.775947	-449.110117	3.997405	-0.228545	22210.60823
311.401354	-439.435939	485.953717	-399.517539	-0.580372	2.060343	22211.3712
377.016149	-413.495206	559.19814	-324.747191	0.182591	-0.991508	22197.63787
413.638361	-357.798926	588.953686	-269.050911	-0.580372	-0.991508	22200.68972
450.260572	-302.865609	585.138873	-223.273147	0.182591	0.534418	22228.15638
456.364274	-258.613771	583.612947	-174.443532	1.708517	-0.991508	22232.73415
480.779081	-194.524901	588.953686	-94.332444	0.182591	1.297381	22202.97861
490.697597	-150.273062	555.383326	-35.584314	-3.632222	-0.991508	22202.97861
505.193889	-83.895304	466.116686	8.667525	-1.343334	-0.991508	22217.4749
470.097603	-6.073105	513.420375	117.008234	-0.580372	1.297381	22202.97861
470.860566	38.178734	477.561127	188.726731	-2.106297	-0.991508	22214.42305
460.94205	109.134269	408.131518	219.24524	-0.580372	-0.991508	22228.15638
427.37169	173.223139	405.079667	286.385961	0.182591	1.297381	22213.66009
425.082802	216.712015	366.168567	345.897055	-1.343334	-0.991508	22223.5786
411.349472	267.067555	320.390803	418.378515	0.182591	-0.228545	22231.20823
353.364304	341.837903	260.116747	436.68962	0.182591	0.534418	22214.42305
334.290236	367.778636	178.479734	477.889608	1.708517	-0.991508	22228.91934
299.956913	397.534183	127.361231	520.615522	1.708517	-0.228545	22253.33415
267.149515	422.711953	86.924205	543.504404	-0.580372	-0.228545	22230.44527
196.956943	484.511935	-26.757242	577.074764	3.234442	-0.228545	22238.07489
154.23103	493.667488	-88.557224	521.378484	-1.343334	-0.228545	22231.97119
108.453266	486.037861	-136.623876	553.422919	2.471479	1.297381	22218.23786
58.097725	504.348966	-203.001635	548.08218	-1.343334	-0.991508	22191.53417
4.690334	505.874892	-236.571995	578.60069	0.945554	1.297381	22222.05268
-41.087431	481.460084	-257.171989	577.074764	-2.106297	-0.991508	6920.834986
-108.228152	455.519351	-354.831219	525.193298	0.182591	-0.991508	18.311106
-126.539257	450.941575	-380.771952	527.482186	0.182591	-0.991508	14.496292
-179.946649	443.311947	-434.179344	499.252565	-2.86926	0.534418	10.681478
-221.909599	418.89714	-454.779338	454.237763	-2.106297	-0.228545	20635.85315
-265.398475	393.719369	-537.942276	368.785937	-1.343334	1.297381	22130.49715
-324.909569	402.874922	-558.54227	279.519297	0.945554	-0.228545	22184.6675
-360.768817	349.467531	-579.142264	258.919303	-0.580372	0.534418	22190.7712
-375.265109	299.11199	-538.705239	221.534129	-0.580372	-0.228545	22224.34156
-418.753985	244.178673	-544.045978	166.600812	1.708517	-0.228545	22229.6823
-437.828054	196.874983	-550.14968	117.008234	0.182591	-0.228545	22215.94897
-469.109526	138.889815	-537.942276	33.082333	0.945554	-0.228545	22226.63045
-486.657669	103.030567	-502.84599	-19.562096	0.945554	-0.228545	22228.15638
-472.92434	49.623175	-440.283046	-72.206525	3.997405	1.297381	22241.88971
-504.968775	0.030597	-453.253412	-134.769469	3.234442	-0.228545	22247.23045
-491.235445	-59.480496	-479.194145	-281.258315	0.945554	-0.991508	22239.60082
-499.628036	-94.576782	-380.008989	-304.147197	0.945554	-0.228545	22224.34156
-465.294712	-176.213795	-333.468263	-340.769408	0.182591	0.534418	22235.02304
-429.435464	-221.991559	-348.727517	-422.406421	0.182591	-0.991508	22230.44527
-417.22806	-283.028578	-263.275691	-414.776794	-0.580372	0.534418	22212.13416
-395.865103	-332.621156	-199.186821	-470.473074	-0.580372	-2.517433	22222.81564
-339.405861	-364.665591	-148.83128	-519.302689	-1.343334	-0.991508	22231.97119
-279.131805	-399.761877	-83.979448	-541.428608	0.182591	1.297381	22212.89712
-257.005885	-444.013716	-51.17205	-594.073037	-2.106297	-1.75447	22202.97861
-191.39109	-470.717411	31.227926	-572.71008	-2.106297	-0.228545	22207.55638
-144.850363	-495.895182	51.064957	-615.435994	-2.86926	-0.991508	22160.25269
-74.657791	-540.14702	141.09456	-609.332292	-0.580372	0.534418	22187.71935
0.87552	-543.198871	209.761206	-571.184155	-1.343334	-0.228545	22215.94897
43.601433	-553.117387	263.93156	-559.739714	-0.580372	0.534418	22195.34898
119.897707	-527.939617	318.101915	-556.687863	0.182591	-1.75447	22195.34898
170.253247	-530.228505	399.738928	-494.887881	-1.343334	-0.991508	22219.00082
229.001378	-507.339623	441.701878	-450.636043	0.182591	0.534418	22196.87491
277.068031	-466.902598	492.820382	-425.458272	-0.580372	-1.75447	22187.71935
306.060615	-450.117418	526.390742	-381.206433	0.182591	1.297381	22212.13416
366.334671	-401.287802	530.205556	-319.406452	2.471479	-1.75447	22219.76379
414.401323	-359.324852	567.59073	-292.702756	1.708517	1.297381	22204.50453
446.445758	-325.754491	608.027755	-210.30278	2.471479	0.534418	22241.88971
477.72723	-252.510069	592.005537	-142.399097	-0.580372	-0.991508	22239.60082
485.356858	-196.813789	590.479612	-112.64355	0.182591	0.534418	22221.28971
496.801299	-133.487882	537.835183	-47.791717	-0.580372	-0.228545	22226.63045
493.749448	-76.265676	572.168506	63.600842	0.945554	-0.991508	22229.6823
490.697597	-10.650881	537.07222	139.897116	0.182591	1.297381	22218.23786
468.571678	38.941697	491.294456	206.274874	-1.343334	-0.228545	22227.39341
456.364274	103.030567	483.664829	242.134123	-1.343334	-1.75447	22228.91934
431.186503	143.467592	419.575959	300.882253	-4.395185	-0.991508	22193.06009
409.823547	209.082387	370.746344	339.03039	-2.86926	-0.228545	22209.84527
399.142069	251.8083	314.287101	392.437782	-1.343334	0.534418	22212.89712
358.705043	289.956437	205.946392	434.400732	-1.343334	0.534418	22206.03046
332.76431	350.993456	109.813088	439.741471	0.945554	-0.228545	22221.28971
283.171733	418.134177	86.924205	434.400732	1.708517	0.534418	22235.02304
251.127298	431.867506	66.324212	539.68959	-0.580372	-0.228545	22207.55638
206.875459	457.045277	-19.890578	543.504404	0.945554	0.534418	22058.01569
163.386583	477.645271	-65.668342	567.156248	-1.343334	-0.228545	22212.13416
93.194011	499.008227	-133.572025	561.052547	0.945554	1.297381	22183.90454
63.438464	506.637855	-161.038684	574.022913	3.234442	0.534418	22242.65267
20.712551	497.482302	-218.260889	591.571056	1.708517	-0.991508	22250.2823
-25.065213	495.193413	-272.431244	566.393286	0.945554	-0.228545	17806.02435
-74.657791	481.460084	-344.149741	522.141447	0.182591	-0.991508	21.362957
-126.539257	449.415649	-408.238611	496.200714	1.708517	0.534418	13.733329
-184.524425	467.726755	-411.290462	483.99331	0.182591	-0.991508	9.918516
-225.724413	439.497134	-432.653418	457.289614	2.471479	-0.991508	19375.4387
-273.791065	409.741587	-505.897841	400.067409	-0.580372	-0.228545	22190.7712
-314.22809	392.956407	-496.742288	348.185943	0.945554	-1.75447	22198.40083
-340.931786	331.919388	-527.260798	316.141508	0.182591	0.534418	22178.5638
-390.524364	306.741617	-515.053394	233.741532	0.182591	0.534418	22208.31935
-414.176209	241.889785	-530.312649	163.548961	-4.395185	-1.75447	22198.40083
-443.168793	202.215723	-584.483003	104.037867	-2.106297	-0.991508	22201.45268
-475.976191	141.178704	-512.001543	47.578625	0.945554	-0.991508	22217.4749
-496.576185	79.378722	-547.097829	-39.399127	-0.580372	-0.228545	22212.13416
-486.657669	58.778728	-515.053394	-79.07319	0.182591	0.534418	22218.23786
-503.442849	8.423187	-476.905257	-157.658352	-2.106297	-0.991508	22223.5786
-490.472483	-56.428645	-434.942307	-242.347215	-0.580372	-0.228545	22226.63045
-490.472483	-116.702701	-380.771952	-277.443501	-0.580372	-0.228545	22214.42305
-479.028042	-146.458248	-341.860853	-330.08793	0.945554	-0.228545	22228.15638
-432.487315	-225.806373	-303.712716	-377.39162	-0.580372	-0.991508	22237.31193
-419.516948	-268.532286	-251.068287	-414.013831	2.471479	0.534418	22240.36378
-376.028072	-316.598939	-200.712746	-455.213819	0.945554	-1.75447	22244.94156
-331.013271	-357.035964	-151.120168	-552.110087	1.708517	0.534418	22241.88971
-282.946618	-396.710026	-95.423889	-512.436024	3.234442	1.297381	22229.6823
-238.69478	-433.332237	-44.305385	-572.71008	0.945554	-0.228545	22225.86749
-201.309605	-483.687778	-36.675758	-635.273025	0.182591	-0.228545	22190.00824
-118.146667	-485.976666	95.316796	-572.71008	0.945554	-0.228545	22206.03046
-70.842977	-524.887766	160.168628	-602.465627	-0.580372	-0.991508	22223.5786
10.794035	-550.828499	244.094529	-552.873049	0.945554	-0.228545	22214.42305
44.364396	-526.413691	302.84266	-535.324906	1.708517	-0.228545	22190.00824
117.608819	-538.621095	331.072281	-575.761931	-3.632222	-0.991508	22189.24528
148.890291	-545.48776	389.820412	-512.436024	-2.86926	-0.991508	22196.11194
215.268049	-508.865548	432.546325	-440.717527	-1.343334	-0.991508	22149.57122
265.62359	-465.376672	472.98335	-446.821229	-0.580372	-0.228545	22191.53417
303.008764	-460.035933	499.687046	-399.517539	-2.106297	0.534418	22202.97861
352.601342	-405.865579	485.190754	-391.124949	0.182591	-2.517433	22177.03787
427.37169	-352.458187	498.924083	-278.206464	1.708517	0.534418	22209.08231
440.342056	-317.361901	605.738867	-185.12501	0.182591	-0.228545	22234.26008
473.149454	-267.769323	604.975904	-164.525016	-1.343334	-1.75447	22215.94897
496.038336	-189.184162	585.138873	-122.562066	-0.580372	-0.991508	22219.76379
493.749448	-135.77677	570.642581	-2.776916	3.234442	-0.228545	22256.386
482.305007	-73.976788	566.827767	55.971215	1.708517	0.534418	22238.83786
493.749448	-25.147173	543.175922	113.19342	1.708517	0.534418	22237.31193
470.097603	51.149101	507.316674	214.667464	0.182591	0.534418	22239.60082
469.33464	90.0602	449.331506	203.985986	-0.580372	-0.991508	22229.6823
428.897615	141.941666	399.738928	265.785967	-1.343334	0.534418	22217.4749
397.616143	213.660164	379.138934	340.556316	0.945554	-0.228545	22229.6823
377.779112	266.304592	293.687107	393.963707	-0.580372	-1.75447	22165.59343
364.045783	305.215692	254.776008	448.897024	-1.343334	1.297381	22219.00082
361.756894	357.860121	208.235281	472.548869	-0.580372	-0.991508	22229.6823
295.379136	401.348997	106.761237	512.222931	-2.86926	-0.228545	22208.31935
246.549521	431.104544	41.146441	537.400702	-1.343334	0.534418	22196.11194
209.92731	463.148979	-6.920211	541.215515	-2.86926	-0.991508	22211.3712
149.653254	480.697121	-112.972032	530.534037	-0.580372	0.534418	22193.06009
99.297713	492.141563	-112.972032	532.059963	-1.343334	-0.991508	22200.68972
55.045874	488.326749	-161.801647	549.608106	0.945554	-0.228545	22213.66009
2.401445	508.926743	-252.594212	556.47477	-0.580372	-0.991508	22191.53417
-18.961511	499.008227	-297.609014	556.47477	0.182591	-0.228545	22199.92676
-74.657791	479.171196	-352.542331	532.059963	-0.580372	-0.228545	25.940733
-137.983698	466.200829	-389.927505	534.348851	0.945554	-0.228545	13.733329
-175.368872	462.386016	-417.394164	499.252565	0.945554	-0.991508	9.918516
-208.17627	450.178612	-411.290462	463.393316	1.708517	-0.991508	19528.79421
-277.605879	407.452699	-523.445984	419.141478	1.708517	2.060343	22196.11194
-296.679948	387.615668	-535.653388	318.430396	0.945554	0.534418	22163.30454
-327.96142	347.178643	-509.712655	278.756334	0.945554	-0.228545	22218.23786
-379.079923	299.874953	-537.942276	245.185974	0.945554	-0.228545	22231.97119
-407.309544	257.912002	-548.623754	158.208222	-0.580372	-0.228545	22209.84527
-436.302128	209.84535	-568.460786	124.637861	0.945554	0.534418	22222.81564
-467.583601	156.437958	-515.816357	68.941581	1.708517	0.534418	22232.73415
-478.265079	95.400939	-505.134878	14.008264	0.945554	0.534418	22212.89712
-512.598402	48.09725	-441.808971	-77.547264	0.945554	0.534418	22222.81564
-506.4947	-4.547179	-479.957108	-140.110209	-1.343334	1.297381	22209.08231
-510.309514	-56.428645	-447.14971	-249.21388	-2.106297	-1.75447	22196.11194
-517.939141	-110.599	-428.075642	-298.043495	-3.632222	-0.228545	22195.34898
-484.368781	-156.376764	-352.542331	-343.821259	-2.106297	-0.991508	22218.23786
-443.168793	-229.621187	-320.497896	-371.287918	2.471479	0.534418	22209.84527
-411.124358	-270.821174	-273.194206	-439.191601	0.945554	1.297381	22223.5786
-389.761401	-314.31005	-223.601628	-491.83603	0.945554	-0.991508	22231.97119
-335.591047	-354.747075	-188.505343	-575.761931	-1.343334	-0.228545	22224.34156
-300.494761	-402.050765	-88.557224	-533.798981	-0.580372	-0.991508	22219.00082
-242.509593	-435.621126	-45.068348	-566.606379	0.945554	-0.991508	22228.15638
-196.731829	-470.717411	31.227926	-588.732298	2.471479	0.534418	22246.46748
-131.879996	-487.502592	77.768653	-581.102671	0.945554	-0.228545	22232.73415
-55.583723	-529.465542	137.279746	-591.021186	0.182591	-0.991508	22211.3712
-2.176331	-537.858132	241.805641	-546.769347	2.471479	0.534418	22223.5786
49.705135	-546.250722	292.924144	-549.821198	0.182591	-0.991508	22203.74157
112.268079	-530.228505	315.050064	-582.628596	-1.343334	-0.228545	22198.40083
154.23103	-530.991468	379.138934	-513.198987	-1.343334	-0.228545	22202.97861
203.823608	-498.18407	448.568543	-488.784179	0.182591	-0.228545	22203.74157
271.727291	-473.0063	498.161121	-419.35457	0.182591	-0.991508	22219.00082
312.164317	-456.221119	507.316674	-407.910129	0.182591	1.297381	22207.55638
363.28282	-419.598908	565.301842	-340.006446	-2.86926	-2.517433	22179.32676
422.030951	-370.769293	556.909251	-277.443501	0.182591	0.534418	22202.21564
431.186503	-336.43597	577.509245	-208.776855	-0.580372	-0.228545	22216.71194
454.838348	-263.191547	599.635165	-159.94724	0.182591	-0.991508	22204.50453
496.801299	-214.361932	559.961102	-127.139842	-1.343334	0.534418	22213.66009
502.905001	-151.798987	557.672214	-55.421345	1.708517	-0.228545	22235.02304
501.379075	-91.524931	537.07222	51.393438	0.182591	-0.228545	22214.42305
478.490193	-11.413844	504.264823	88.01565	0.182591	-0.991508	22222.81564
470.860566	23.682442	472.98335	161.260072	-1.343334	-0.991508	22224.34156
463.230938	93.875014	428.731512	201.697098	2.471479	0.534418	22214.42305
446.445758	163.304623	437.887064	298.593365	0.182591	-0.228545	22243.41563
417.453174	210.608313	373.035232	356.578533	0.945554	-0.991508	22254.86007
405.24577	270.119406	330.309319	412.274813	0.945554	-0.991508	22228.91934
372.438373	302.926804	225.783424	448.134062	0.945554	0.534418	22233.49712
352.601342	363.963823	195.264914	472.548869	0.182591	-0.228545	22240.36378
307.58654	402.874922	147.198262	516.800708	-0.580372	1.297381	22220.52675
265.62359	433.393432	39.620516	538.163664	0.182591	1.297381	22219.76379
207.638422	468.489718	6.813118	563.341435	0.182591	-0.991508	22229.6823
147.364365	489.089712	-87.031299	555.711807	-0.580372	0.534418	22218.23786
120.66067	476.119345	-96.949814	522.141447	0.945554	-0.228545	22186.95639
63.438464	486.037861	-159.512759	577.837727	-2.106297	-0.228545	22215.94897
11.556998	487.563786	-210.631262	583.941429	-2.106297	0.534418	22200.68972
-29.64299	474.59342	-269.379393	578.60069	-1.343334	-0.228545	22189.24528
-82.287418	476.882308	-315.157157	548.08218	-0.580372	-0.228545	24.414808
-126.539257	453.993426	-391.453431	517.563671	-1.343334	-0.228545	14.496292
-170.028133	451.704537	-442.571934	497.726639	0.182591	0.534418	10.681478
-210.465158	453.993426	-441.808971	477.126646	0.945554	-0.228545	17329.17264
-277.605879	401.348997	-543.283015	384.045192	1.708517	-0.228545	22169.40825
-305.8355	371.59345	-525.734872	342.082241	-1.343334	-1.75447	22183.90454
-352.376227	358.623084	-495.216363	255.867452	1.708517	2.823306	22218.23786
-363.820668	308.267543	-562.357084	234.504495	-0.580372	-0.228545	22224.34156
-401.205842	260.200891	-524.208947	175.756364	1.708517	-1.75447	22227.39341
-436.302128	223.578679	-557.016344	120.823047	0.182591	-0.228545	22244.17859
-477.502116	165.593511	-532.601537	62.074917	0.182591	-0.228545	22244.17859
-474.450265	104.556492	-480.720071	-0.488028	0.182591	-0.228545	22225.86749
-508.783588	58.015765	-466.986742	-81.362078	2.471479	-0.228545	22232.73415
-513.361365	-9.124956	-459.357114	-134.006507	-0.580372	-0.991508	22225.10453
-505.731737	-43.458279	-449.438599	-216.406482	-0.580372	-0.991508	22211.3712
-500.390998	-106.784186	-373.142325	-283.547203	-0.580372	-0.228545	22224.34156
-491.998408	-151.036025	-357.88307	-325.510154	0.945554	0.534418	22232.73415
-452.324346	-233.436	-356.357145	-378.917545	-1.343334	-1.75447	22211.3712
-427.909538	-267.006361	-267.090504	-414.776794	-2.86926	-0.991508	22202.21564
-393.576215	-306.680423	-201.475709	-484.969366	0.182591	-0.991508	22212.89712
-328.724382	-363.902628	-157.986833	-526.169353	-0.580372	2.060343	22197.63787
-316.516979	-402.813728	-126.705361	-548.295273	-0.580372	1.297381	22215.18601
-249.376258	-415.021132	-74.823895	-582.628596	0.182591	-0.991508	22222.81564
-209.702196	-474.532225	-35.149832	-613.910068	-0.580372	-0.991508	22197.63787
-137.983698	-496.658144	48.013106	-603.991553	-0.580372	-0.991508	22186.19343
-73.894828	-510.391474	131.176044	-591.784149	0.945554	0.534418	22224.34156
-12.857809	-547.776648	229.598237	-552.110087	0.182591	0.534418	22215.94897
65.727353	-519.547027	259.353784	-566.606379	0.945554	-0.228545	22192.29713
101.586601	-523.36184	334.887095	-525.406391	3.234442	-0.991508	22231.97119
167.964359	-514.206287	391.346338	-498.702695	1.708517	-0.228545	22226.63045
208.401384	-503.524809	447.80558	-462.843446	0.945554	-0.991508	22212.89712
270.964329	-465.376672	495.872232	-423.932347	-1.343334	-0.991508	22230.44527
318.268018	-448.591492	514.946301	-414.013831	0.182591	0.534418	22211.3712
354.89023	-410.443355	555.383326	-338.48052	-0.580372	-1.75447	22199.92676
408.297621	-375.347069	555.383326	-275.154613	-1.343334	-0.991508	22220.52675
441.105019	-328.04338	593.531463	-217.169445	0.182591	-0.228545	22227.39341
458.653162	-265.480435	611.079606	-156.132426	0.945554	-0.991508	22215.18601
487.645746	-213.598969	553.8574	-135.532432	-0.580372	-0.991508	22227.39341
496.801299	-157.902689	581.324059	-35.584314	-1.343334	-0.991508	22229.6823
492.223522	-93.813819	560.724065	40.71196	-0.580372	0.534418	22198.40083
496.801299	-38.11754	525.627779	125.400824	-2.106297	2.060343	22210.60823
457.890199	24.445405	502.738897	173.467476	-2.106297	-0.228545	22203.74157
452.54946	78.615759	451.620394	181.860066	0.182591	-0.228545	22206.03046
434.238354	164.067586	402.790779	275.704483	-0.580372	0.534418	22224.34156
418.9791	204.504611	379.138934	350.474831	0.945554	-0.228545	22235.786
393.801329	260.200891	331.072281	394.72667	-1.343334	-2.517433	22215.94897
370.149485	303.689767	240.279716	397.778521	-0.580372	-0.228545	22227.39341
338.868012	354.80827	180.768622	457.289614	0.182591	-2.517433	22230.44527
296.142099	390.667519	129.650119	477.126646	-2.106297	-0.228545	22212.13416
261.808776	434.156395	87.687168	545.793292	1.708517	1.297381	22250.2823
215.268049	463.911941	6.050155	559.526621	2.471479	-0.991508	22251.04526
152.705105	489.089712	-78.638708	551.896994	3.234442	0.534418	22202.97861
115.31993	508.926743	-120.601659	570.971062	-0.580372	-0.991508	22222.05268
77.171794	502.823041	-161.038684	579.363652	0.182591	-0.228545	22235.02304
23.001439	506.637855	-221.31274	574.022913	2.471479	0.534418	22183.90454
-24.30225	482.223047	-257.934952	566.393286	0.182591	0.534418	22202.97861
-76.946679	478.408233	-309.053455	548.08218	-1.343334	-0.991508	26.703696
-119.672593	466.963792	-363.986772	533.585888	2.471479	1.297381	13.733329
-160.87258	442.548985	-420.446015	464.919242	-0.580372	-0.991508	12.207404
-218.857748	433.393432	-446.386748	467.971093	-2.106297	-0.228545	13686.02558
-277.605879	406.689736	-514.290431	393.963707	-2.86926	-0.228545	22132.02307
-304.309575	384.563817	-499.794139	368.785937	-2.86926	-1.75447	22155.67492
-340.931786	334.971239	-544.808941	303.934104	-0.580372	0.534418	22209.84527
-380.605849	294.534214	-558.54227	252.815601	-1.343334	0.534418	22205.2675
-405.020656	264.778667	-535.653388	173.467476	-0.580372	-0.991508	22217.4749
-427.146576	201.45276	-575.32745	79.62306	0.182591	0.534418	22228.15638
-469.109526	157.963884	-536.416351	33.082333	-1.343334	-0.991508	22220.52675
-491.235445	113.712045	-552.438568	0.274935	0.182591	-0.991508	22219.76379
-535.487284	64.88243	-478.431183	-98.147258	-1.343334	-0.991508	22228.15638
-498.10211	10.712076	-450.201561	-127.139842	1.708517	-0.228545	22243.41563
-486.657669	-42.695316	-449.438599	-221.747221	1.708517	-0.228545	22241.12674
-491.235445	-112.124925	-377.720101	-270.576837	-1.343334	-0.228545	22240.36378
-476.739153	-164.006391	-356.357145	-311.013862	2.471479	0.534418	22238.07489
-421.805836	-201.391565	-317.446045	-364.421253	3.997405	1.297381	22231.20823
-409.598433	-263.95451	-292.268275	-417.065682	-1.343334	-0.228545	22228.15638
-395.865103	-310.495237	-236.571995	-472.761962	-1.343334	-1.75447	22226.63045
-345.509563	-357.798926	-161.801647	-504.806397	-1.343334	-0.228545	22216.71194
-317.279941	-405.865579	-100.001665	-522.35454	0.182591	-0.228545	22228.15638
-250.902183	-440.961865	-61.853528	-590.258223	-2.106297	-2.517433	22213.66009
-210.465158	-465.376672	-29.046131	-617.724882	-2.106297	-0.228545	22197.63787
-154.768878	-505.813697	57.168659	-587.206372	-2.86926	-1.75447	22199.92676
-77.709642	-525.650728	118.96864	-594.836	-1.343334	-0.991508	22206.03046
-40.324468	-554.643312	208.998243	-571.184155	-2.106297	0.534418	22170.93417
44.364396	-514.206287	265.457486	-550.584161	-0.580372	-0.228545	22199.92676
106.164378	-535.569244	317.338952	-534.561944	0.945554	-0.991508	22214.42305
164.149546	-523.36184	373.035232	-507.095285	0.945554	1.297381	22185.43046
205.349533	-509.628511	441.701878	-465.895297	-0.580372	0.534418	22199.16379
268.675441	-473.769262	482.901866	-438.428639	0.945554	-0.228545	22112.949
344.971714	-463.850747	511.131487	-468.184185	-0.580372	0.534418	22171.69713
351.075416	-418.072983	569.879618	-398.754576	3.234442	-1.75447	22197.63787
418.9791	-372.295218	558.435177	-317.117564	2.471479	0.534418	22254.09711
454.838348	-321.939678	577.509245	-243.873141	0.945554	0.534418	22232.73415
470.860566	-271.584137	620.235159	-158.421314	1.708517	0.534418	22240.36378
484.593895	-210.547118	601.16109	-104.25096	0.182591	0.534418	22243.41563
489.934634	-170.873056	566.064804	-23.37691	-1.343334	-0.991508	22223.5786
472.386491	-93.050857	566.827767	10.956413	0.182591	-1.75447	22219.00082
494.512411	-30.487912	505.790748	132.267488	-0.580372	-0.991508	22228.15638
482.305007	26.734293	510.368524	192.541545	0.182591	-0.228545	22219.76379
461.705013	93.112051	472.220388	243.660048	-2.106297	-1.75447	22219.76379
441.105019	148.808331	395.161151	280.282259	-2.106297	0.534418	22228.91934
418.216137	196.112021	395.924114	343.608167	-2.106297	-0.991508	22200.68972
408.297621	260.963853	311.23525	387.097043	-2.106297	-0.991508	22198.40083
357.942081	299.11199	260.879709	430.585919	-0.580372	2.823306	22213.66009
347.260602	347.941605	191.4501	486.282198	-0.580372	-1.75447	22215.94897
309.112466	382.274928	149.48715	501.541453	0.945554	1.297381	22212.89712
257.230999	429.578618	75.479764	532.059963	1.708517	2.060343	22232.73415
209.92731	465.437867	-0.053547	571.734025	3.234442	-0.228545	22219.00082
163.386583	466.200829	-125.942398	517.563671	-0.580372	0.534418	22213.66009
116.082893	503.586004	-126.705361	531.297	0.182591	0.534418	22222.05268
73.35698	491.3786	-139.675727	559.526621	-0.580372	-0.228545	22188.48232
23.001439	516.55637	-230.468293	571.734025	0.182591	-0.991508	22060.30458
-14.383735	485.274898	-270.905318	530.534037	4.760368	-0.228545	22230.44527
-64.739276	494.430451	-326.601598	543.504404	-0.580372	-0.228545	53.407392
-130.354071	467.726755	-384.586766	528.245149	3.234442	1.297381	12.970367
-166.21332	458.571202	-405.949723	496.963677	2.471479	0.534418	12.207404
-229.539227	433.393432	-466.223779	464.919242	-2.106297	-0.991508	14057.58843
-268.450326	389.141593	-509.712655	405.408148	0.182591	1.297381	22132.02307
-300.494761	393.719369	-487.586735	372.600751	-0.580372	-0.228545	22194.58602
-330.250308	358.623084	-517.342282	320.719284	-1.343334	-0.991508	22223.5786
-363.820668	315.134208	-538.705239	252.815601	0.945554	-0.228545	22212.89712
-411.887321	242.652748	-531.838574	178.045253	0.182591	0.534418	22221.28971
-434.01324	206.793499	-587.534854	90.304538	-0.580372	1.297381	22210.60823
-474.450265	154.912033	-511.23858	45.289736	-0.580372	1.297381	22198.40083
-488.946557	106.84538	-517.342282	-1.25099	-0.580372	-0.228545	22206.03046
-506.4947	51.149101	-481.483034	-65.33986	-1.343334	-0.228545	22219.00082
-517.176178	7.660225	-434.942307	-134.006507	0.182591	0.534418	22211.3712
-488.183594	-52.613832	-480.720071	-217.169445	1.708517	0.534418	22222.81564
-498.865073	-98.391596	-414.342313	-272.865725	0.945554	0.534418	22232.73415
-475.213228	-150.273062	-358.646033	-320.169415	-0.580372	-0.991508	22215.94897
-459.953973	-217.413783	-334.994188	-365.184216	0.182591	-0.991508	22222.05268
-424.857687	-260.139696	-280.060871	-418.591608	0.182591	-0.228545	22229.6823
-404.257693	-310.495237	-212.157187	-484.969366	0.945554	-0.991508	22235.786
-343.983637	-340.250783	-157.986833	-508.621211	1.708517	0.534418	22240.36378
-295.154022	-398.235951	-102.290553	-525.406391	1.708517	-0.228545	22248.75637
-257.768848	-423.413722	-70.246118	-563.554528	0.182591	-1.75447	22224.34156
-206.650345	-473.0063	-6.920211	-599.413776	3.234442	2.060343	22227.39341
-138.746661	-505.050735	69.376063	-595.598963	-2.106297	-0.991508	22204.50453
-71.60594	-517.258138	146.435299	-578.813782	-1.343334	-0.991508	22200.68972
-18.198549	-540.909983	209.761206	-558.976751	-0.580372	0.534418	22114.47493
43.601433	-540.14702	286.05748	-539.13972	0.182591	0.534418	22219.00082
82.512533	-531.75443	322.679691	-529.221204	0.182591	-0.228545	22186.95639
139.734738	-542.435909	348.620424	-524.643428	-3.632222	-0.228545	22177.80084
212.979161	-509.628511	408.131518	-459.791595	-2.86926	-1.75447	22186.95639
246.549521	-493.606294	449.331506	-481.917515	-1.343334	0.534418	22193.82305
303.008764	-448.591492	493.583344	-412.487906	-1.343334	1.297381	22189.24528
362.519857	-414.258169	540.887034	-345.347185	-1.343334	-1.75447	22199.16379
405.24577	-386.028548	519.524077	-270.576837	2.471479	2.060343	22230.44527
442.630945	-329.569305	576.746283	-216.406482	-0.580372	-0.991508	22217.4749
459.416125	-276.161914	588.190724	-184.362047	1.708517	-0.228545	22228.15638
488.408709	-215.887857	581.324059	-131.717619	0.182591	0.534418	22231.97119
500.616113	-152.56195	563.012953	-47.028755	-0.580372	-0.228545	22215.94897
516.63833	-92.287894	562.249991	-0.488028	1.708517	-1.75447	22247.23045
495.275373	-41.169391	498.924083	126.163787	1.708517	-0.228545	22253.33415
497.564262	35.126883	465.353723	152.10452	2.471479	-0.991508	22226.63045
471.623529	74.800945	428.731512	188.726731	0.182591	-0.228545	22231.97119
450.260572	138.889815	449.331506	291.7267	-0.580372	0.534418	22240.36378
412.112435	210.608313	383.71671	349.711868	-1.343334	-0.991508	22215.94897
399.142069	227.393493	339.464871	387.097043	0.182591	-0.228545	22223.5786
355.653193	296.060139	286.820443	429.059993	0.945554	2.060343	22235.02304
341.156901	347.178643	199.079728	486.282198	0.182591	-0.991508	22215.18601
319.030981	402.11196	141.09456	490.097012	-1.343334	-0.228545	22223.5786
263.334701	423.474916	86.924205	536.637739	-1.343334	-0.991508	22228.91934
183.986577	460.097128	12.91682	548.08218	-3.632222	-2.517433	22187.71935
144.312514	481.460084	-184.690529	461.104428	-0.580372	1.297381	22190.7712
120.66067	491.3786	-157.22387	522.141447	0.182591	0.534418	22174.74899
74.119943	490.615637	-150.357206	572.496988	-1.343334	-0.991508	22202.97861
25.290327	501.297115	-199.949784	578.60069	0.182591	1.297381	22217.4749
-29.64299	495.193413	-271.668281	562.578472	1.708517	-0.228545	22209.08231
-63.21335	484.511935	-337.283076	551.134031	0.945554	-0.991508	50.355541
-109.754077	479.934159	-397.557132	528.245149	0.182591	0.534418	12.970367
-167.739245	453.230463	-419.683052	502.304416	1.708517	1.297381	12.207404
-240.983668	452.4675	-460.88304	487.045161	0.182591	-0.991508	8722.952971
-281.420693	423.474916	-529.549686	388.622968	3.997405	1.297381	22154.91195
-310.413277	389.904556	-529.549686	312.326694	2.471479	-0.228545	22209.08231
-336.35401	360.911972	-527.260798	308.511881	3.997405	2.823306	22233.49712
-378.31696	314.371245	-560.068195	234.504495	1.708517	-0.228545	22226.63045
-404.257693	265.54163	-518.868208	186.437843	0.945554	-0.991508	22231.20823
-442.40583	199.163872	-589.823742	99.460091	0.182591	0.534418	22221.28971
-484.368781	159.489809	-496.742288	69.704544	-2.106297	-1.75447	22215.94897
-471.398414	109.897231	-505.897841	-8.880618	0.945554	0.534418	22228.91934
-490.472483	56.48984	-483.008959	-56.94727	0.182591	0.534418	22230.44527
-511.835439	8.423187	-452.49045	-133.243544	0.182591	-0.228545	22215.18601
-511.072477	-48.799018	-441.808971	-195.043526	-2.106297	0.534418	22203.74157
-504.205812	-87.710117	-413.57935	-272.865725	-0.580372	0.534418	22213.66009
-466.820638	-160.95454	-389.164542	-369.761992	-1.343334	-0.228545	22194.58602
-465.294712	-205.206379	-363.986772	-353.739775	0.945554	-0.228545	22215.18601
-434.776203	-250.22118	-269.379393	-415.539757	-2.86926	-2.517433	22219.00082
-372.976221	-318.124864	-235.046069	-468.947148	-1.343334	-3.280396	22215.94897
-343.220674	-339.487821	-149.594243	-500.22862	0.945554	1.297381	22227.39341
-295.154022	-392.895212	-128.994249	-557.450826	-1.343334	-0.991508	22231.20823
-260.820699	-415.784094	-92.372038	-571.947118	0.182591	-0.991508	22209.84527
-201.309605	-467.66556	-6.920211	-611.62118	-1.343334	-0.991508	22181.61565
-140.272586	-473.0063	67.850137	-578.05082	1.708517	-0.228545	22239.60082
-67.791126	-497.421107	149.48715	-595.598963	3.997405	0.534418	22236.54897
-35.746691	-537.858132	198.316765	-547.53231	1.708517	-0.228545	22212.89712
54.282911	-553.88035	246.383417	-561.265639	1.708517	-0.228545	22219.76379
100.060676	-527.939617	333.36117	-536.850832	0.945554	-0.228545	22210.60823
148.127328	-534.043319	389.057449	-508.621211	2.471479	1.297381	22214.42305
215.268049	-497.421107	429.494474	-479.628627	0.945554	1.297381	22203.74157
266.386552	-476.058151	457.724096	-433.0879	1.708517	0.534418	22206.03046
308.349503	-444.776678	488.242605	-400.280502	0.182591	0.534418	22206.03046
351.075416	-423.413722	544.701848	-352.976812	-0.580372	-0.991508	22186.19343
400.667994	-373.058181	579.035171	-281.258315	-2.106297	0.534418	22213.66009
426.608727	-328.04338	577.509245	-244.636104	-3.632222	-1.75447	22198.40083
453.312423	-279.976727	550.80555	-185.887973	0.945554	-0.991508	22215.18601
490.697597	-226.569336	566.827767	-171.391681	-1.343334	-0.228545	22205.2675
488.408709	-164.006391	566.064804	-50.843568	-1.343334	0.534418	22210.60823
498.327224	-97.628633	553.8574	26.978631	-0.580372	-0.228545	22225.86749
497.564262	-23.621248	543.938885	102.511942	0.945554	2.060343	22229.6823
476.201305	22.919479	517.235189	176.519327	-0.580372	-0.228545	22219.76379
471.623529	90.823163	445.516692	207.800799	-1.343334	-0.228545	22228.15638
444.919833	134.312039	446.279655	289.437812	-0.580372	0.534418	22227.39341
423.556876	206.793499	393.635226	327.585949	0.182591	-0.228545	22218.23786
399.905031	250.282375	334.887095	390.911856	0.945554	-0.228545	22239.60082
365.571708	293.008288	220.442684	401.593335	0.945554	-0.228545	22247.23045
354.89023	348.704568	171.613069	426.008142	0.945554	-1.75447	22234.26008
315.216167	401.348997	127.361231	480.941459	0.182591	-0.228545	22237.31193
279.356919	428.052693	85.39828	545.030329	-0.580372	-0.991508	22235.786
215.268049	457.045277	7.576081	546.556255	-2.106297	-0.991508	22195.34898
160.334732	472.304531	-65.668342	560.289584	0.182591	-0.991508	22212.89712
116.845856	481.460084	-88.557224	558.000696	1.708517	-0.228545	22228.15638
66.490315	493.667488	-136.623876	577.074764	0.182591	-0.228545	22206.03046
21.475514	496.719339	-205.290523	582.415503	1.708517	2.060343	22198.40083
-13.620772	485.274898	-262.512728	561.052547	-1.343334	1.297381	22196.87491
-47.954095	477.645271	-322.023821	536.637739	-2.86926	-0.991508	48.066652
-117.383704	472.304531	-390.690468	531.297	-0.580372	0.534418	13.733329
-165.450357	444.837873	-410.527499	487.045161	-2.106297	-0.991508	12.970367
-210.465158	444.837873	-446.386748	438.978509	-1.343334	0.534418	14670.24751
-266.161438	427.28973	-486.06081	406.171111	1.708517	0.534418	22164.06751
-289.05032	388.37863	-491.401549	368.785937	0.945554	-0.991508	22198.40083
-323.383643	370.830487	-514.290431	328.348912	1.708517	0.534418	22209.08231
-371.450296	318.949021	-523.445984	270.363744	0.945554	0.534418	22222.05268
-421.805836	267.830518	-524.97191	185.67488	0.182591	-0.991508	22229.6823
-417.22806	236.549046	-550.14968	125.400824	2.471479	-0.228545	22235.786
-451.561383	179.32684	-511.23858	47.578625	3.234442	0.534418	22244.94156
-478.265079	112.949082	-525.734872	-14.221357	1.708517	-0.228545	22241.88971
-508.783588	48.09725	-460.88304	-78.310227	0.182591	-0.228545	22222.81564
-512.598402	16.052815	-483.008959	-149.265761	2.471479	-0.228545	22231.97119
-491.998408	-35.828651	-443.334897	-211.065743	0.182591	-0.991508	22229.6823
-490.472483	-81.606416	-396.031207	-249.976843	-2.106297	-0.228545	22217.4749
-469.109526	-146.458248	-353.305294	-316.354601	-1.343334	-0.991508	22219.00082
-470.635452	-217.413783	-319.734933	-369.761992	0.182591	0.534418	22225.86749
-425.62065	-257.087845	-285.40161	-437.665676	0.182591	0.534418	22222.81564
-393.576215	-305.154498	-218.260889	-443.769378	-3.632222	-2.517433	22209.84527
-367.635482	-349.406336	-152.646094	-499.465658	-3.632222	-0.228545	22209.84527
-311.939202	-395.947063	-131.283137	-560.502677	-0.580372	-0.991508	22210.60823
-273.791065	-425.70261	-129.757212	-628.40636	0.182591	-0.228545	22174.74899
-221.909599	-469.954449	-52.697975	-695.547081	-2.106297	0.534418	22212.13416
-151.717028	-501.235921	3.761267	-648.243391	-0.580372	-0.991508	22219.76379
-76.183717	-517.258138	116.679752	-603.991553	-1.343334	-0.991508	22196.11194
-33.457803	-536.332207	218.916759	-546.769347	0.182591	-0.228545	22217.4749
46.653284	-550.065536	271.561188	-532.273055	0.182591	0.534418	22215.94897
98.53475	-546.250722	341.75376	-536.850832	0.182591	-0.228545	22191.53417
145.83844	-539.384058	359.301903	-533.798981	0.182591	-0.991508	22196.11194
223.660639	-508.865548	423.390772	-474.287887	2.471479	-0.228545	22228.91934
255.705074	-467.66556	466.879648	-444.532341	1.708517	-0.228545	22209.08231
324.37172	-447.065567	448.568543	-483.44344	3.234442	0.534418	22191.53417
351.838379	-423.413722	478.32409	-424.695309	0.945554	-0.991508	22217.4749
402.956882	-366.191516	587.427761	-284.310166	1.708517	1.297381	22221.28971
431.186503	-334.147082	591.242575	-227.087961	-1.343334	-1.75447	22222.05268
467.808715	-286.080429	608.027755	-172.154644	-2.86926	-2.517433	22228.91934
467.808715	-225.04341	569.879618	-140.873171	-2.106297	-0.228545	22214.42305
493.749448	-164.006391	585.901835	-32.532463	-0.580372	-0.991508	22225.10453
501.379075	-119.754552	578.272208	1.037898	0.182591	-1.75447	22231.97119
483.06797	-35.065689	513.420375	97.934165	-2.106297	1.297381	22154.91195
467.045752	20.630591	490.531493	121.58601	-0.580372	1.297381	22204.50453
453.312423	60.304653	402.027816	172.704514	-2.106297	-0.991508	22202.97861
443.393907	118.289821	406.605592	236.793383	-2.86926	-0.228545	22203.74157
415.927249	205.267573	335.650058	292.489663	-0.580372	-1.75447	22214.42305
408.297621	238.074971	330.309319	371.074825	0.945554	0.534418	22235.02304
378.542075	289.193475	266.220449	403.882223	0.945554	2.060343	22219.00082
343.445789	347.178643	206.709355	442.03036	0.182591	-0.991508	22223.5786
319.793944	396.008258	157.87974	496.963677	0.945554	1.297381	22232.73415
270.964329	394.482332	99.131609	499.252565	0.945554	-0.228545	22217.4749
225.186565	461.623053	47.250143	545.793292	3.997405	1.297381	22235.02304
190.853241	486.037861	-63.379454	565.630323	-0.580372	-0.228545	22248.75637
119.897707	487.563786	-100.001665	540.452553	0.182591	-0.228545	22196.11194
67.253278	488.326749	-145.016467	555.711807	0.945554	-0.228545	22202.97861
34.44588	511.215631	-217.497927	569.445137	0.945554	-0.991508	22227.39341
-5.228182	496.719339	-285.40161	575.548839	0.182591	-0.991508	22212.89712
-63.976313	471.541569	-309.053455	545.793292	-2.106297	-0.991508	82.399976
-118.90963	470.015643	-349.49048	557.237733	-0.580372	2.060343	12.970367
-161.635543	463.148979	-389.927505	516.037745	0.182591	-0.991508	12.970367
-213.517009	451.704537	-434.942307	471.022944	0.182591	-0.228545	2755.058443
-269.976252	428.052693	-487.586735	434.400732	-2.86926	-0.228545	22113.71197
-292.865134	399.060109	-507.423767	365.734086	-1.343334	-1.75447	22171.69713
-324.909569	363.963823	-534.127462	314.615583	-1.343334	-0.228545	22194.58602
-374.502147	321.237909	-547.860792	277.230408	-1.343334	-1.75447	22202.97861
-419.516948	248.756449	-553.964494	175.756364	-1.343334	-1.75447	22215.18601
-427.909538	225.867567	-568.460786	96.40824	-0.580372	1.297381	22212.13416
-464.53175	173.986101	-521.157096	94.119352	2.471479	0.534418	22228.15638
-490.472483	119.052784	-505.897841	13.245302	-0.580372	-0.991508	22228.15638
-492.761371	73.27502	-457.831189	-44.739866	0.945554	0.534418	22198.40083
-490.472483	32.075032	-453.253412	-125.613917	0.945554	0.534418	22223.5786
-485.131744	-25.910136	-428.838605	-179.784271	1.708517	-0.991508	22246.46748
-491.235445	-81.606416	-386.112691	-252.265731	6.286293	2.060343	22242.65267
-478.265079	-135.77677	-362.460847	-289.650905	2.471479	-0.228545	22245.70452
-464.53175	-189.184162	-313.631231	-360.60644	0.182591	-0.991508	22244.94156
-410.361395	-257.850808	-293.7942	-436.139751	0.945554	-0.228545	22226.63045
-392.813252	-284.554504	-258.697914	-481.917515	0.945554	-0.228545	22230.44527
-356.954004	-347.117448	-183.164603	-500.22862	-1.343334	-0.991508	22227.39341
-309.650314	-383.739659	-113.734994	-516.250838	0.182591	-0.228545	22212.89712
-261.583662	-434.858163	-67.95723	-536.087869	2.471479	-0.991508	22224.34156
-227.250338	-459.27297	-13.023913	-597.124888	-2.86926	-0.991508	22220.52675
-149.428139	-484.450741	34.279777	-565.843416	0.945554	-0.991508	22185.43046
-95.257785	-525.650728	99.894572	-574.236006	-2.106297	-0.228545	22196.11194
-32.694841	-539.384058	202.894541	-536.850832	-2.106297	-0.228545	22196.87491
34.44588	-543.198871	244.094529	-532.273055	-2.86926	-0.991508	22157.20084
87.090309	-547.776648	301.316735	-559.739714	-0.580372	-0.228545	22191.53417
125.238446	-519.547027	362.353754	-562.791565	0.182591	-0.228545	22204.50453
206.112496	-505.813697	415.761145	-474.287887	0.182591	-1.75447	22200.68972
266.386552	-492.843331	443.227804	-478.865664	0.945554	0.534418	22195.34898
301.482838	-466.139635	506.553711	-423.169384	3.234442	2.060343	22215.18601
341.156901	-411.969281	536.309258	-357.554589	0.182591	-2.517433	22196.11194
407.534659	-386.79151	583.612947	-275.917576	0.182591	-0.228545	22219.76379
441.867982	-325.754491	588.190724	-258.369433	-0.580372	-1.75447	22146.51936
460.94205	-274.635988	586.664798	-181.310196	1.708517	-0.228545	22246.46748
495.275373	-226.569336	568.353692	-137.058358	1.708517	1.297381	22233.49712
477.72723	-162.480466	586.664798	-53.132457	0.182591	-0.228545	22238.83786
512.060554	-84.658267	530.968518	10.956413	1.708517	-0.991508	22239.60082
501.379075	-47.273092	513.420375	111.667495	0.182591	-0.991508	22219.00082
474.675379	13.000964	491.294456	154.393408	0.945554	-0.991508	22225.10453
457.890199	76.326871	471.457425	227.637831	0.182591	-0.991508	22228.15638
452.54946	136.600927	432.546325	280.282259	-1.343334	0.534418	22217.4749
441.867982	202.978685	369.983381	341.319278	0.182591	-0.991508	22227.39341
396.090218	209.082387	334.887095	383.282229	-1.343334	-0.228545	22222.81564
371.67541	285.378661	261.642672	411.51185	-3.632222	0.534418	22193.82305
330.475422	322.763835	192.213063	444.319248	-1.343334	-0.991508	22212.89712
319.793944	376.934189	176.953808	483.99331	0.945554	1.297381	22220.52675
253.416186	411.267512	108.287162	544.267366	-0.580372	-1.75447	22206.79342
236.631006	447.126761	-47.357236	449.659987	0.945554	-0.991508	22221.28971
183.223614	484.511935	-80.927597	537.400702	-0.580372	0.534418	22199.92676
136.682887	481.460084	-151.120168	511.459969	0.182591	0.534418	22209.84527
80.986607	489.089712	-137.386839	576.311801	-0.580372	1.297381	22224.34156
50.468098	475.356382	-176.297939	598.437721	0.182591	-0.228545	22211.3712
-9.805958	479.171196	-269.379393	554.185882	0.945554	0.534418	22196.87491
-59.398536	488.326749	-288.453461	548.08218	3.234442	0.534418	158.696249
-95.257785	466.963792	-367.038623	538.163664	0.945554	0.534418	12.970367
-140.272586	455.519351	-418.920089	483.230347	1.708517	-0.228545	12.207404
-195.968866	439.497134	-448.675636	457.289614	3.234442	1.297381	3258.613849
-267.687364	430.341581	-476.142294	420.667403	0.182591	0.534418	22126.68233
-314.991053	402.874922	-578.379301	326.060024	-1.343334	-0.991508	22173.22306
-313.465128	361.674935	-505.134878	302.408179	3.234442	2.823306	22218.23786
-354.665116	328.104574	-540.231164	258.919303	2.471479	-0.991508	22213.66009
-387.472513	284.615698	-501.320065	208.563762	0.182591	-0.228545	22212.89712
-403.494731	223.578679	-559.305233	98.697128	0.945554	0.534418	22221.28971
-478.265079	162.54166	-536.416351	65.126768	-1.343334	-0.991508	22206.79342
-494.287296	132.786113	-525.734872	4.089749	-0.580372	-0.991508	22198.40083
-511.835439	61.830579	-495.216363	-70.6806	-0.580372	-0.228545	22196.11194
-511.835439	25.208368	-526.497835	-148.502799	-1.343334	-0.228545	22216.71194
-511.072477	-24.38421	-449.438599	-205.725004	0.945554	0.534418	22213.66009
-498.865073	-93.050857	-412.053424	-265.99906	0.182591	0.534418	22222.81564
-490.472483	-149.510099	-382.297878	-320.932377	0.182591	-0.991508	22229.6823
-446.220644	-199.102677	-338.809002	-395.702725	0.182591	-0.228545	22223.5786
-435.539166	-260.139696	-296.083088	-425.458272	0.182591	1.297381	22219.76379
-386.70955	-281.502653	-233.520144	-470.473074	0.182591	-0.991508	22230.44527
-347.035488	-335.673007	-157.22387	-478.865664	4.760368	2.060343	22250.2823
-311.17624	-387.554473	-109.920181	-533.036018	0.945554	-0.228545	22241.12674
-249.376258	-419.598908	-96.186851	-581.865633	0.945554	-0.991508	22202.21564
-211.228121	-463.087784	-26.757242	-589.495261	2.471479	1.297381	22221.28971
-171.554059	-485.213703	34.279777	-597.124888	0.945554	-0.228545	22219.76379
-94.494822	-522.598878	126.598268	-601.702664	0.945554	1.297381	22212.13416
-33.457803	-531.75443	189.924175	-562.791565	-0.580372	-0.991508	22190.7712
39.023657	-530.991468	264.694523	-521.591577	-2.106297	-0.991508	22205.2675
87.090309	-518.021101	325.731542	-538.376757	0.945554	-0.228545	22221.28971
136.682887	-525.650728	380.664859	-495.650844	0.945554	2.060343	22202.97861
200.008794	-525.650728	421.864847	-481.917515	-1.343334	-0.228545	22190.00824
257.230999	-492.843331	468.405574	-451.399005	-2.86926	-2.517433	22184.6675
299.956913	-469.954449	506.553711	-437.665676	-1.343334	1.297381	22174.74899
342.682826	-428.754461	504.264823	-378.154583	-0.580372	-1.75447	22183.90454
396.090218	-391.369287	556.146289	-295.754607	-0.580372	0.534418	22215.18601
440.342056	-331.095231	589.716649	-263.710172	0.182591	-0.991508	22231.20823
457.890199	-271.584137	577.509245	-231.665737	1.708517	-0.991508	22215.94897
486.119821	-224.280447	568.353692	-189.702787	0.182591	0.534418	22225.86749
500.616113	-165.532317	587.427761	-43.213941	0.182591	-0.228545	22232.73415
494.512411	-95.339745	566.064804	17.060115	0.182591	0.534418	22212.89712
496.038336	-37.354577	523.338891	86.489724	0.945554	0.534418	22228.15638
492.986485	13.763927	508.842599	168.126737	0.945554	-0.228545	22254.86007
467.808715	77.852796	502.738897	224.58598	0.945554	-0.228545	22231.20823
446.445758	145.75648	453.909282	275.704483	0.945554	0.534418	22238.83786
420.505025	196.874983	390.583375	332.163726	1.708517	-0.228545	22244.94156
397.616143	235.02312	358.53894	391.674819	-0.580372	-2.517433	22219.00082
370.149485	293.008288	264.694523	395.489633	0.182591	0.534418	22221.28971
336.579124	331.156425	219.679722	474.074795	0.182591	-0.991508	22231.20823
322.082832	379.98604	153.301964	496.963677	3.234442	2.823306	22216.71194
277.068031	428.815655	105.235311	537.400702	-0.580372	-0.228545	22222.81564
230.527304	439.497134	13.679783	554.948845	-0.580372	-0.991508	22214.42305
154.23103	470.778606	-74.823895	548.845143	-2.106297	0.534418	22196.11194
114.556968	472.304531	-121.364622	579.363652	-0.580372	-0.228545	22201.45268
79.460682	483.748972	-140.43869	561.052547	-2.86926	-0.991508	22171.69713
29.868104	489.852674	-189.268305	570.208099	0.945554	2.060343	22183.90454
-8.280033	479.934159	-259.460877	554.948845	-0.580372	-0.228545	22195.34898
-47.191133	489.852674	-302.949753	545.030329	0.182591	-0.228545	344.096194
-93.73186	455.519351	-357.88307	530.534037	0.945554	-0.228545	15.259255
-156.294804	457.808239	-416.631201	470.259981	-0.580372	-0.991508	12.207404
-206.650345	443.311947	-469.27563	464.156279	-2.106297	-0.991508	9.918516
-260.820699	409.741587	-464.697853	438.215546	2.471479	1.297381	21813.86761
-279.131805	406.689736	-492.927475	371.074825	1.708517	-0.991508	22210.60823
-321.094755	356.334195	-484.534884	345.134092	2.471479	0.534418	22244.17859
-366.109557	320.474947	-553.964494	290.200775	0.945554	-0.991508	22238.83786
-392.05029	273.93422	-548.623754	219.24524	0.182591	-1.75447	22224.34156
-410.361395	227.393493	-543.283015	138.37119	0.945554	0.534418	22235.786
-463.768787	155.674996	-557.779307	59.786028	-0.580372	-0.991508	22226.63045
-466.820638	122.104635	-499.794139	41.474923	-1.343334	-0.991508	22215.18601
-498.865073	74.800945	-491.401549	-35.584314	1.708517	-0.228545	22226.63045
-505.731737	20.630591	-486.823773	-158.421314	-1.343334	-0.991508	22228.91934
-508.020626	-35.065689	-440.283046	-182.073159	0.182591	0.534418	22214.42305
-496.576185	-99.154559	-389.164542	-246.924992	-0.580372	0.534418	22211.3712
-515.650253	-136.539733	-363.223809	-317.880526	-2.106297	-1.75447	22209.84527
-446.220644	-212.836006	-322.786784	-373.576806	0.182591	-0.228545	22200.68972
-410.361395	-239.539702	-279.297908	-408.673092	-2.106297	-0.228545	22212.13416
-408.072507	-305.154498	-253.357175	-478.865664	-1.343334	-2.517433	22221.28971
-372.213258	-336.43597	-196.897933	-484.206403	1.708517	1.297381	22215.94897
-331.013271	-385.265585	-108.394255	-529.221204	-2.106297	-0.228545	22220.52675
-249.376258	-403.576691	-172.483125	-655.110056	-1.343334	-1.75447	22222.05268
-226.487376	-467.66556	-14.549839	-581.865633	0.945554	0.534418	22210.60823
-151.717028	-489.79148	20.546447	-612.384143	0.182591	-0.228545	22195.34898
-102.887412	-523.36184	128.887156	-581.102671	-0.580372	-0.991508	22219.00082
-22.776325	-533.280356	199.079728	-552.110087	3.234442	-0.228545	22210.60823
39.786619	-536.332207	242.568604	-565.843416	1.708517	0.534418	22222.81564
79.460682	-526.413691	320.390803	-542.954534	0.182591	-0.991508	22212.13416
131.342148	-520.309989	369.220418	-507.858248	0.945554	1.297381	22202.97861
192.379167	-514.96925	431.783363	-481.154552	-0.580372	-0.991508	22202.97861
254.179149	-474.532225	437.887064	-482.680477	-1.343334	-0.991508	22187.71935
297.668025	-454.695194	472.220388	-414.013831	1.708517	-0.228545	22197.63787
332.76431	-419.598908	553.8574	-360.60644	0.182591	-1.75447	22214.42305
399.142069	-398.998914	579.798134	-285.073129	0.182591	1.297381	22231.97119
435.001317	-337.961895	584.37591	-235.480551	-0.580372	-0.991508	22221.28971
441.867982	-291.421168	603.449978	-190.465749	-0.580372	-0.991508	22198.40083
476.964268	-228.858224	577.509245	-157.658352	-2.106297	0.534418	22211.3712
496.801299	-167.821205	572.168506	-85.176892	-1.343334	-0.991508	22203.74157
496.038336	-122.806403	550.80555	0.274935	-3.632222	-1.75447	22207.55638
487.645746	-51.850869	511.89445	84.963799	-2.106297	-0.228545	22220.52675
495.275373	0.030597	478.32409	107.852681	0.945554	0.534418	22226.63045
465.519827	49.623175	432.546325	177.28229	0.945554	-0.228545	22220.52675
448.734646	134.312039	449.331506	281.808185	-0.580372	0.534418	22228.91934
417.453174	195.349058	383.71671	325.297061	0.182591	-0.991508	22230.44527
387.697627	242.652748	324.968579	346.660018	1.708517	-0.228545	22219.00082
402.956882	292.245325	304.368586	426.008142	1.708517	1.297381	22250.2823
360.993932	341.837903	202.894541	464.156279	3.234442	-0.228545	22254.09711
332.76431	388.37863	145.672336	487.045161	2.471479	2.060343	22235.02304
263.334701	441.786022	111.339013	549.608106	0.182591	-0.991508	22231.20823
240.445819	456.282314	11.390895	519.089596	-1.343334	-0.991508	22235.02304
190.853241	476.882308	-77.875746	525.193298	0.945554	2.060343	22186.19343
118.371781	489.852674	-96.949814	588.519205	0.945554	0.534418	22191.53417
82.512533	491.3786	-157.986833	563.341435	2.471479	-0.228545	22227.39341
37.497731	495.956376	-171.720162	592.334019	-0.580372	-0.991508	22199.92676
-8.280033	484.511935	-292.268275	569.445137	0.945554	0.534418	22200.68972
-53.294834	472.304531	-287.690498	551.896994	-2.106297	0.534418	325.785089
-104.413338	463.148979	-330.416412	541.215515	-2.106297	2.060343	15.259255
-134.168885	455.519351	-421.208977	496.963677	-2.106297	-0.228545	11.444441
-212.754046	424.237879	-431.890456	473.311832	-0.580372	-0.991508	10.681478
-253.954034	417.371214	-500.557102	426.008142	-0.580372	0.534418	20915.09751
-289.05032	402.11196	-515.816357	365.734086	-0.580372	-1.75447	22190.7712
-337.116973	367.015674	-512.764506	326.822986	0.945554	1.297381	22224.34156
-370.687333	328.104574	-567.697823	294.778551	0.945554	1.297381	22210.60823
-401.968805	267.830518	-555.490419	165.074886	-0.580372	-1.75447	22217.4749
-424.857687	233.497195	-571.512636	117.008234	1.708517	0.534418	22228.15638
-448.509532	182.378691	-529.549686	92.593426	1.708517	-0.228545	22221.28971
-457.665085	129.734263	-507.423767	40.71196	0.945554	-0.228545	22244.17859
-489.70952	74.037983	-492.164512	-24.902835	0.945554	-0.228545	22245.70452
-503.442849	32.837995	-486.823773	-121.03614	-1.343334	-0.991508	22224.34156
-508.020626	-15.99162	-448.675636	-178.258345	0.945554	-0.991508	22231.20823
-496.576185	-77.791602	-384.586766	-227.087961	1.708517	-0.228545	22236.54897
-482.842855	-133.487882	-351.016405	-280.495352	-0.580372	-0.228545	22221.28971
-452.324346	-188.421199	-328.890486	-356.791626	-0.580372	-0.991508	22219.76379
-420.279911	-246.406367	-300.660865	-395.702725	-2.106297	-0.228545	22228.91934
-401.205842	-298.287833	-277.00902	-521.591577	0.945554	-0.228545	22226.63045
-363.820668	-342.539672	-160.275721	-480.391589	0.182591	0.534418	22220.52675
-322.620681	-398.998914	-142.727578	-526.169353	-0.580372	-0.991508	22190.00824
-277.605879	-418.835945	-83.216485	-568.132304	-1.343334	-0.228545	22205.2675
-247.08737	-454.695194	6.050155	-579.576745	-2.106297	-0.228545	22162.54158
-157.820729	-483.687778	36.568665	-581.102671	-0.580372	-0.991508	22209.84527
-101.361487	-511.154436	105.998274	-593.310074	-1.343334	-0.228545	22222.81564
-38.03558	-521.072952	194.501951	-560.502677	0.945554	-0.991508	22190.7712
23.764402	-537.09517	244.857492	-558.976751	0.945554	-0.228545	22209.08231
74.882905	-531.75443	247.14638	-567.369341	1.708517	2.060343	22214.42305
130.579185	-529.465542	321.916728	-532.273055	0.945554	1.297381	22190.00824
189.327316	-511.154436	417.287071	-483.44344	-1.343334	-2.517433	22201.45268
245.786558	-490.554443	463.064835	-470.473074	1.708517	-0.228545	22238.83786
286.986546	-450.88038	491.294456	-402.56939	0.945554	0.534418	22213.66009
329.712459	-435.621126	539.361108	-345.347185	0.182591	-1.75447	22229.6823
393.801329	-390.606324	562.249991	-319.406452	0.182591	-0.991508	22241.88971
433.475392	-333.384119	589.716649	-250.739805	0.182591	-1.75447	22224.34156
460.179087	-296.761907	588.190724	-196.569451	-1.343334	-0.991508	22222.81564
485.356858	-236.487851	598.109239	-139.347246	-0.580372	1.297381	22231.97119
478.490193	-179.265646	586.664798	-62.288009	0.945554	-0.228545	22216.71194
491.46056	-108.310111	547.753699	7.904562	0.945554	-0.991508	22226.63045
487.645746	-68.636049	498.161121	93.356389	-2.106297	-1.75447	22229.6823
470.097603	4.608374	528.67963	126.163787	-0.580372	-0.228545	22194.58602
444.15687	60.304653	474.509276	221.534129	-2.86926	0.534418	22202.21564
445.682795	112.18612	464.59076	295.541514	-2.106297	1.297381	22216.71194
415.927249	173.223139	385.242636	316.141508	-2.86926	-2.517433	22154.91195
367.860596	219.763865	334.124132	358.104459	0.945554	1.297381	22215.18601
396.85318	278.511996	295.213033	403.11926	-1.343334	0.534418	22231.20823
348.023565	338.786052	217.390833	452.711838	-0.580372	-0.991508	22220.52675
328.186534	375.408264	146.435299	472.548869	0.945554	1.297381	22224.34156
267.912478	400.586034	101.420497	527.482186	1.708517	1.297381	22229.6823
238.919894	448.652687	-25.99428	476.363683	1.708517	-0.228545	22176.27491
201.53472	483.748972	-51.935013	545.030329	0.182591	0.534418	22222.05268
135.156962	492.904525	-89.320187	555.711807	2.471479	0.534418	22251.04526
86.327346	499.008227	-128.994249	579.363652	0.945554	-0.228545	22229.6823
26.816253	484.511935	-201.475709	592.334019	1.708517	0.534418	22208.31935
19.186626	506.637855	-225.890517	544.267366	0.182591	-0.991508	22222.81564
-53.294834	469.25268	-304.475679	558.763658	0.182591	-0.991508	305.948057
-111.280002	476.882308	-361.697884	548.08218	0.945554	1.297381	17.548143
-144.850363	468.489718	-402.134909	532.822925	-1.343334	-1.75447	12.970367
-206.650345	443.311947	-428.075642	448.134062	2.471479	2.060343	12.207404
-251.665146	398.297146	-464.697853	409.985925	-0.580372	0.534418	21989.34904
-297.44291	402.11196	-505.897841	382.519266	0.182591	-1.75447	22206.79342
-322.620681	370.830487	-547.097829	305.46003	-2.106297	0.534418	22197.63787
-369.161408	320.474947	-533.3645	289.437812	-1.343334	-1.75447	22196.11194
-383.6577	254.860151	-497.505251	200.934135	-2.86926	-1.75447	22203.74157
-410.361395	222.815716	-589.823742	111.667495	-0.580372	-0.228545	22214.42305
-457.665085	179.32684	-516.579319	97.171203	0.182591	-0.991508	22209.84527
-450.035458	132.786113	-533.3645	27.741594	-1.343334	-0.991508	22226.63045
-490.472483	93.875014	-507.423767	-65.33986	0.182591	-0.228545	22230.44527
-512.598402	17.57874	-513.527468	-112.64355	0.182591	-0.228545	22215.18601
-517.939141	-12.939769	-456.305263	-160.710203	-2.106297	-0.991508	22223.5786
-473.687302	-83.895304	-407.475648	-196.569451	1.708517	2.060343	22229.6823
-471.398414	-131.198993	-344.912704	-301.095346	1.708517	-0.991508	22182.37861
-454.613234	-193.761938	-341.860853	-362.132365	1.708517	-0.228545	22246.46748
-425.62065	-228.858224	-291.505312	-402.56939	2.471479	0.534418	22248.75637
-401.205842	-289.895243	-241.912734	-446.821229	0.945554	-0.991508	22226.63045
-374.502147	-331.095231	-164.090535	-491.83603	0.945554	1.297381	22235.786
-332.539196	-395.947063	-143.490541	-523.117503	-0.580372	-2.517433	22223.5786
-272.26514	-413.495206	-90.846112	-552.110087	0.182591	-0.228545	22194.58602
-230.302189	-442.48779	-23.705391	-581.102671	-0.580372	-0.228545	22219.76379
-173.079984	-481.39889	44.961255	-574.998969	0.945554	-0.228545	22225.10453
-105.939263	-508.865548	96.842721	-596.361925	-0.580372	-0.991508	22173.98602
-41.850393	-533.280356	185.346399	-597.124888	-2.86926	-0.991508	22186.95639
25.290327	-550.828499	234.938976	-565.080453	-4.395185	-0.228545	22196.87491
68.779203	-543.198871	311.23525	-546.006385	-3.632222	-0.991508	22172.4601
127.527334	-541.672946	384.479673	-513.198987	-0.580372	1.297381	22191.53417
174.068061	-511.917399	415.761145	-486.495291	0.182591	-0.991508	22215.18601
234.342117	-495.895182	424.153735	-463.606409	1.708517	0.534418	22198.40083
293.090248	-463.087784	492.057419	-420.117533	0.945554	1.297381	22177.80084
343.445789	-437.910014	543.175922	-373.576806	0.945554	-0.991508	22231.20823
381.593926	-392.895212	564.538879	-277.443501	-2.106297	-0.991508	22222.05268
421.267988	-345.591523	596.583314	-262.947209	-0.580372	-1.75447	22218.23786
460.179087	-308.206348	524.101854	-218.695371	1.708517	-1.75447	22241.88971
483.830932	-242.591553	559.961102	-129.42873	1.708517	1.297381	22248.75637
488.408709	-172.398981	592.7685	-49.317643	0.945554	-0.228545	22236.54897
500.616113	-126.621217	578.272208	-3.539879	0.945554	-0.991508	22238.83786
504.430926	-62.532347	558.435177	94.882314	1.708517	1.297381	22238.07489
471.623529	7.660225	537.07222	147.526743	0.182591	-0.991508	22222.81564
452.54946	67.171318	466.879648	201.697098	0.182591	-1.75447	22226.63045
450.260572	115.237971	454.672245	268.837818	0.945554	2.060343	22231.97119
429.660578	179.32684	411.183369	306.985955	-0.580372	-0.228545	22208.31935
393.038367	246.467561	321.916728	348.185943	-0.580372	-0.991508	22227.39341
379.305037	267.830518	289.872294	407.697036	-1.343334	-0.228545	22230.44527
347.260602	328.867537	189.161212	444.319248	-3.632222	-2.517433	22194.58602
323.608758	373.119376	171.613069	477.889608	0.182591	1.297381	22211.3712
279.356919	409.741587	109.813088	531.297	-1.343334	0.534418	22207.55638
233.579155	444.837873	25.887187	539.68959	-0.580372	-1.75447	22200.68972
174.831024	471.541569	-68.720193	546.556255	-0.580372	0.534418	22220.52675
133.631036	494.430451	-98.47574	564.104398	0.182591	-0.228545	22203.74157
94.719937	493.667488	-138.912765	564.86736	-1.343334	-0.991508	22203.74157
42.83847	496.719339	-186.979417	579.363652	0.945554	-0.228545	22209.84527
2.401445	491.3786	-256.409026	555.711807	1.708517	0.534418	22200.68972
-51.005946	502.060078	-311.342343	551.896994	-1.343334	-0.991508	708.792383
-88.39112	492.141563	-394.505281	520.615522	0.945554	-0.228545	18.311106
-139.509624	466.200829	-407.475648	497.726639	1.708517	-0.228545	12.207404
-206.650345	454.756388	-488.349698	441.267397	2.471479	-0.228545	12.207404
-247.850332	428.815655	-445.623785	443.556285	0.182591	-0.228545	21871.85278
-262.346624	418.134177	-486.823773	400.067409	-0.580372	-0.228545	22221.28971
-308.887351	381.511966	-531.838574	326.060024	-1.343334	0.534418	22199.92676
-360.005855	311.319394	-520.394133	310.800769	0.182591	-0.228545	22215.94897
-390.524364	280.800884	-525.734872	213.141539	1.708517	0.534418	22228.15638
-427.146576	227.393493	-544.808941	146.000818	-0.580372	-0.228545	22214.42305
-446.220644	186.193505	-544.045978	96.40824	0.182591	0.534418	22219.76379
-479.791004	129.734263	-560.831158	-32.532463	-2.86926	-0.991508	22126.68233
-489.70952	80.904647	-542.520052	-69.917637	-2.86926	-0.991508	22195.34898
-519.465067	22.919479	-549.386717	-182.836122	-1.343334	-1.75447	22199.16379
-501.916924	-41.169391	-452.49045	-172.917606	-2.106297	-0.991508	22218.23786
-488.946557	-73.213825	-407.475648	-238.532402	0.182591	1.297381	22212.13416
-508.783588	-151.036025	-378.483064	-270.576837	-0.580372	-1.75447	22220.52675
-466.820638	-198.339714	-347.964555	-333.139781	-0.580372	-0.228545	22230.44527
-429.435464	-230.384149	-302.18679	-394.1768	0.182591	1.297381	22228.15638
-405.020656	-280.73969	-261.749765	-452.924931	-1.343334	-1.75447	22219.00082
-356.954004	-312.021162	-184.690529	-497.939732	-2.106297	-0.991508	22225.86749
-328.724382	-377.635958	-162.564609	-532.273055	1.708517	-0.991508	22232.73415
-267.687364	-432.569275	-125.179435	-570.421192	3.997405	-0.228545	22236.54897
-247.08737	-449.354455	-83.979448	-624.591547	2.471479	-0.228545	22213.66009
-160.87258	-473.0063	59.457547	-600.939702	0.945554	-0.991508	22214.42305
-93.73186	-498.18407	89.213094	-565.843416	0.182591	-0.991508	22220.52675
-46.42817	-546.250722	183.820473	-551.347124	-2.106297	-0.228545	22216.71194
23.001439	-539.384058	250.961194	-535.324906	1.708517	-0.991508	22204.50453
74.882905	-538.621095	312.761176	-536.850832	0.182591	1.297381	22204.50453
125.238446	-532.517393	368.457455	-510.147136	1.708517	1.297381	22211.3712
179.4088	-537.09517	428.731512	-486.495291	0.182591	-0.228545	22200.68972
243.49767	-502.761846	437.887064	-491.073068	-2.106297	-0.228545	22185.43046
292.327285	-478.347039	485.190754	-496.413807	-1.343334	-0.228545	22185.43046
338.868012	-450.117418	477.561127	-412.487906	-1.343334	-1.75447	22211.3712
367.097634	-411.969281	534.020369	-335.428669	-3.632222	-0.228545	22192.29713
417.453174	-370.00633	604.212941	-256.843507	-1.343334	-1.75447	22209.84527
447.208721	-300.576721	604.975904	-211.828706	0.182591	-0.991508	22228.15638
483.830932	-257.850808	591.242575	-162.999091	-1.343334	-0.228545	22213.66009
492.986485	-183.08046	570.642581	-51.606531	-1.343334	-1.75447	22218.23786
498.327224	-121.280478	554.620363	-11.932469	0.182591	-0.228545	22217.4749
488.408709	-70.161975	564.538879	71.993432	-0.580372	0.534418	22206.79342
484.593895	1.556523	518.761115	124.637861	2.471479	0.534418	22222.05268
476.201305	57.252803	470.694462	204.748948	3.997405	-0.228545	22259.43785
455.601311	120.57871	449.331506	271.126707	2.471479	0.534418	22238.07489
438.053168	197.637946	405.079667	300.882253	0.945554	-2.517433	22238.83786
415.164286	228.919418	344.042648	366.497049	1.708517	0.534418	22241.12674
391.512441	283.852735	292.161182	406.171111	2.471479	0.534418	22230.44527
365.571708	317.423096	228.835275	447.371099	-0.580372	-1.75447	22219.00082
330.475422	364.726785	168.561218	473.311832	-0.580372	0.534418	22228.91934
286.986546	405.926773	105.998274	540.452553	-0.580372	-0.991508	22219.00082
237.393968	438.734171	40.383479	541.978478	0.182591	-0.991508	22215.18601
178.645838	467.726755	-51.17205	530.534037	0.182591	-0.228545	22193.06009
144.312514	484.511935	-69.483156	573.25995	-2.86926	-0.991508	22196.87491
100.823638	489.089712	-123.65351	562.578472	-2.106297	-0.991508	22191.53417
12.319961	496.719339	-197.660895	529.771074	0.945554	-0.228545	22177.03787
-5.228182	497.482302	-245.727548	545.030329	-0.580372	-0.228545	22203.74157
-38.798542	483.748972	-307.527529	564.104398	-0.580372	0.534418	664.540544
-90.680009	476.882308	-336.520113	551.134031	0.945554	1.297381	17.548143
-139.509624	463.911941	-393.742319	539.68959	0.182591	-1.75447	12.207404
-186.050351	445.600836	-435.705269	481.704422	-1.343334	-0.228545	12.207404
-232.591078	434.919357	-487.586735	451.185912	0.945554	0.534418	21594.89731
-276.079954	403.637885	-478.431183	406.171111	-0.580372	-0.991508	22208.31935
-317.279941	382.274928	-499.794139	349.711868	2.471479	-0.228545	22224.34156
-347.035488	345.652717	-548.623754	294.015589	2.471479	0.534418	22245.70452
-408.83547	283.852735	-579.142264	165.074886	1.708517	-0.228545	22241.12674
-417.991023	241.126822	-547.860792	146.000818	1.708517	-0.228545	22226.63045
-437.828054	190.771281	-519.63117	117.771196	0.945554	-0.991508	22235.786
-477.502116	137.36389	-506.660804	46.815662	0.182591	-0.228545	22232.73415
-508.783588	99.978716	-497.505251	-34.058388	0.182591	0.534418	22210.60823
-501.916924	38.941697	-477.66822	-99.673184	-1.343334	-0.991508	22223.5786
-508.020626	-16.754583	-447.912673	-146.213911	-0.580372	-0.991508	22232.73415
-490.472483	-77.791602	-412.816387	-220.221296	1.708517	1.297381	22215.94897
-497.339147	-122.043441	-384.586766	-284.310166	0.945554	-0.991508	22224.34156
-460.716936	-177.73972	-357.88307	-351.450887	-2.106297	-0.991508	22210.60823
-445.457681	-247.932292	-377.720101	-409.436055	-1.343334	1.297381	22198.40083
-409.598433	-299.050796	-291.505312	-472.761962	-2.106297	-0.991508	22202.21564
-370.687333	-331.095231	-176.297939	-486.495291	0.182591	0.534418	22221.28971
-320.331792	-375.347069	-124.416473	-513.198987	0.945554	-0.991508	22210.60823
-277.605879	-415.784094	-122.127584	-548.295273	0.945554	0.534418	22199.92676
-240.983668	-450.117418	-27.520205	-590.258223	-0.580372	1.297381	22222.05268
-173.842947	-490.554443	55.642733	-573.473043	-0.580372	-0.228545	22212.89712
-115.857779	-504.287772	109.050125	-594.836	-0.580372	-0.991508	22216.71194
-42.613356	-527.939617	180.005659	-571.947118	-0.580372	0.534418	22198.40083
18.423663	-518.784064	226.546386	-564.31749	3.997405	-0.228545	22219.00082
66.490315	-543.961834	276.138964	-579.576745	1.708517	0.534418	22215.18601
139.734738	-523.36184	341.75376	-570.421192	0.945554	0.534418	22214.42305
180.171763	-509.628511	387.531524	-523.880465	3.234442	-0.228545	22201.45268
233.579155	-488.265554	451.620394	-459.791595	0.182591	2.060343	22209.84527
277.830993	-460.798896	481.37594	-425.458272	-0.580372	-0.228545	22197.63787
318.268018	-441.724827	547.753699	-355.2657	-0.580372	-0.991508	22225.10453
368.623559	-412.732243	581.324059	-285.073129	-1.343334	-0.228545	22218.23786
410.58651	-366.954479	592.7685	-253.028694	-0.580372	-0.991508	22228.91934
451.023535	-301.339684	595.820351	-189.702787	-2.106297	-0.991508	22225.86749
463.993901	-247.16933	588.190724	-152.317612	-0.580372	-0.228545	22196.87491
470.097603	-204.443416	589.716649	-46.265792	-1.343334	-1.75447	22207.55638
482.305007	-132.724919	537.07222	-26.428761	-2.106297	-0.991508	22212.13416
486.119821	-51.087906	466.116686	4.089749	-0.580372	0.534418	22206.03046
490.697597	-14.465695	535.546295	99.460091	0.945554	-0.228545	22218.23786
475.438342	53.437989	479.850015	201.697098	1.708517	1.297381	22232.73415
467.045752	135.837964	474.509276	250.526713	0.182591	-0.228545	22215.94897
424.319839	177.800915	407.368555	299.356328	-0.580372	-1.75447	22228.91934
394.564292	228.919418	347.094499	338.267427	0.945554	-0.991508	22231.20823
396.85318	283.852735	295.975995	393.200744	-1.343334	-0.228545	22214.42305
367.097634	322.763835	237.990827	438.978509	2.471479	-0.228545	22244.17859
327.423571	380.749003	167.798256	474.074795	3.234442	1.297381	22257.14896
319.793944	408.978624	70.139025	463.393316	3.234442	-0.991508	22193.82305
221.371751	437.208245	-35.149832	495.437751	0.945554	0.534418	22192.29713
193.905092	464.674904	-54.986864	545.030329	3.997405	1.297381	22238.07489
135.919924	482.223047	-83.216485	585.467354	2.471479	-0.228545	22212.13416
91.668086	502.823041	-115.26092	564.104398	0.182591	-0.228545	22203.74157
48.17921	485.274898	-192.320156	595.38587	0.182591	-0.228545	22222.05268
6.979222	502.060078	-221.31274	561.052547	-0.580372	-0.228545	22203.74157
-51.005946	492.141563	-297.609014	550.371068	0.945554	-0.228545	1567.125462
-94.494822	470.778606	-353.305294	552.659956	-1.343334	0.534418	17.548143
-135.69481	452.4675	-402.897872	522.90441	0.182591	-0.228545	11.444441
-202.835531	437.971208	-484.534884	384.808154	-0.580372	1.297381	12.207404
-252.428109	419.660103	-515.053394	381.756303	-0.580372	0.534418	21855.83056
-295.916985	400.586034	-511.23858	386.33408	-0.580372	-0.228545	22184.6675
-321.094755	367.778636	-525.734872	318.430396	0.945554	0.534418	22211.3712
-345.509563	328.867537	-515.816357	310.800769	0.945554	-0.228545	22227.39341
-381.368811	278.511996	-538.705239	232.215607	2.471479	-0.991508	22219.76379
-408.072507	241.126822	-559.305233	138.37119	0.945554	1.297381	22219.76379
-453.850271	183.904617	-524.97191	103.274904	0.182591	-0.991508	22226.63045
-478.265079	156.437958	-534.890425	33.845295	1.708517	-0.991508	22215.94897
-488.183594	97.689828	-494.4534	-19.562096	3.234442	-0.228545	22242.65267
-498.10211	51.912063	-478.431183	-82.888003	0.945554	0.534418	22245.70452
-514.124328	-12.939769	-484.534884	-182.836122	1.708517	-0.228545	22241.12674
-491.235445	-71.6879	-396.031207	-235.480551	1.708517	1.297381	22232.73415
-498.10211	-143.406397	-395.268244	-288.887942	1.708517	-0.991508	22236.54897
-472.92434	-171.636019	-361.697884	-355.2657	1.708517	-0.228545	22227.39341
-444.694718	-239.539702	-296.083088	-384.258284	-2.86926	-1.75447	22214.42305
-407.309544	-279.213764	-258.697914	-423.932347	-0.580372	-0.228545	22228.15638
-382.131774	-321.939678	-194.609044	-477.339738	0.182591	0.534418	22231.20823
-324.909569	-352.458187	-119.075733	-524.643428	-0.580372	-0.228545	22186.95639
-279.131805	-405.865579	-76.34982	-546.769347	-4.395185	-1.75447	22194.58602
-247.08737	-465.376672	-35.912795	-614.673031	-1.343334	0.534418	22208.31935
-182.235537	-483.687778	15.205708	-582.628596	-2.106297	0.534418	22151.09714
-113.568891	-501.998884	78.531615	-579.576745	0.945554	1.297381	22093.87494
-51.768909	-542.435909	106.761237	-636.035988	-1.343334	0.534418	22205.2675
14.608849	-539.384058	243.331567	-547.53231	-1.343334	-0.991508	22202.97861
61.912539	-527.939617	301.316735	-558.976751	2.471479	-0.228545	22204.50453
122.949558	-534.043319	353.961163	-517.013801	-0.580372	1.297381	22215.18601
203.823608	-521.072952	406.605592	-486.495291	-1.343334	-1.75447	22179.32676
210.690273	-492.843331	424.153735	-478.102701	-0.580372	-0.991508	22183.90454
296.905062	-462.324821	490.531493	-446.058266	3.234442	-0.228545	22224.34156
339.630975	-434.0952	546.990736	-366.710141	3.997405	-0.228545	22238.83786
371.67541	-394.421138	539.361108	-314.065713	0.945554	1.297381	22236.54897
409.060584	-368.480405	582.087022	-264.473135	0.945554	-0.228545	22243.41563
467.808715	-293.710056	544.701848	-228.613886	0.945554	-0.991508	22228.91934
468.571678	-245.643404	601.16109	-151.55465	1.708517	1.297381	22225.10453
487.645746	-202.917491	582.087022	-75.258376	0.182591	-0.228545	22229.6823
491.46056	-115.176776	567.59073	-9.643581	0.945554	-0.991508	22214.42305
500.616113	-56.428645	547.753699	66.652693	-2.106297	-0.991508	22220.52675
491.46056	5.371336	528.67963	126.926749	0.182591	-0.228545	22230.44527
462.467976	46.571324	489.005568	199.408209	-0.580372	0.534418	22221.28971
454.075386	107.608343	472.98335	269.600781	-0.580372	1.297381	22200.68972
428.897615	157.963884	403.553741	303.171142	-0.580372	-0.991508	22214.42305
386.934665	215.949052	302.84266	294.778551	0.945554	0.534418	22205.2675
389.223553	261.726816	305.131548	364.971123	-1.343334	-0.228545	22209.84527
352.601342	320.474947	200.605653	386.33408	0.945554	-0.991508	22227.39341
333.527273	368.541599	192.213063	490.859975	0.182591	-0.228545	22230.44527
288.512472	415.082326	132.70197	516.037745	-0.580372	-0.991508	22212.13416
241.971745	445.600836	35.042739	533.585888	0.182591	-0.991508	22226.63045
201.53472	471.541569	-58.801677	564.104398	0.945554	-0.228545	22205.2675
144.312514	477.645271	-83.216485	585.467354	-1.343334	-0.228545	22193.82305
107.690303	499.77119	-106.86833	586.230317	0.945554	-0.991508	22212.13416
49.705135	495.193413	-190.794231	579.363652	0.182591	0.534418	22226.63045
-0.650406	507.400817	-263.275691	546.556255	3.997405	-0.228545	22190.00824
-55.583723	495.956376	-302.949753	552.659956	1.708517	-0.228545	3809.472945
-96.020748	478.408233	-354.068256	533.585888	-1.343334	-0.228545	19.074068
-137.983698	458.571202	-437.231195	476.363683	0.182591	-0.228545	11.444441
-192.917015	457.045277	-419.683052	484.756273	-0.580372	-0.228545	11.444441
-231.828115	428.052693	-434.942307	455.000726	0.945554	-0.228545	21182.13447
-259.294773	424.237879	-489.875624	422.193328	1.708517	0.534418	22193.82305
-313.465128	376.171227	-522.683021	349.711868	-1.343334	-0.228545	22215.18601
-350.087339	332.682351	-538.705239	299.356328	-2.106297	-0.991508	22205.2675
-402.731768	286.141624	-565.408935	225.348942	-1.343334	0.534418	22191.53417
-416.465097	223.578679	-593.638556	115.482308	-3.632222	-0.991508	22199.92676
-455.376197	190.771281	-544.045978	87.252687	-0.580372	-0.228545	22219.76379
-463.005824	119.052784	-573.801525	3.326786	-1.343334	0.534418	22204.50453
-504.968775	82.430573	-586.008928	-72.969488	2.471479	-0.228545	22223.5786
-498.10211	51.149101	-495.979326	-109.591699	0.182591	-0.991508	22230.44527
-494.287296	-11.413844	-444.097859	-147.739836	0.182591	-0.991508	22216.71194
-491.998408	-67.110124	-392.979356	-221.747221	-0.580372	1.297381	22222.05268
-512.598402	-135.77677	-377.720101	-264.473135	0.945554	0.534418	22231.97119
-451.561383	-183.843422	-341.09789	-319.406452	1.708517	1.297381	22238.07489
-421.805836	-231.910075	-298.371977	-391.887912	0.945554	-0.991508	22243.41563
-417.22806	-274.635988	-251.068287	-445.295303	0.182591	-0.991508	22241.12674
-367.635482	-320.413752	-232.757181	-510.910099	1.708517	-0.228545	22171.69713
-318.042904	-364.665591	-182.401641	-574.998969	0.182591	-0.991508	22224.34156
-271.502177	-401.287802	-100.764628	-547.53231	0.945554	0.534418	22221.28971
-229.539227	-456.984082	-109.157218	-625.354509	0.945554	1.297381	22193.06009
-183.761462	-477.584076	30.464963	-576.524894	0.182591	-0.991508	22212.13416
-132.642959	-489.028517	97.605684	-595.598963	-0.580372	0.534418	22221.28971
-37.272617	-557.695163	173.901957	-574.236006	0.945554	0.534418	22202.97861
25.290327	-545.48776	225.783424	-578.813782	-2.86926	-0.991508	22202.21564
69.542166	-527.939617	296.738958	-581.865633	-1.343334	-0.991508	22192.29713
112.268079	-524.887766	321.916728	-539.902683	-2.86926	-0.228545	22186.95639
194.668055	-561.509977	414.23522	-523.117503	-2.86926	-3.280396	22149.57122
241.208782	-485.976666	365.405604	-545.243422	-0.580372	-0.228545	22192.29713
281.645807	-469.191486	426.442623	-490.310105	0.182591	1.297381	22209.84527
333.527273	-440.961865	530.205556	-406.384204	0.182591	-1.75447	22217.4749
376.253186	-408.91743	579.798134	-324.747191	0.182591	0.534418	22228.15638
428.897615	-370.769293	585.901835	-261.421284	-1.343334	-1.75447	22232.73415
435.76428	-315.073013	579.035171	-214.880557	-0.580372	-0.228545	22214.42305
474.675379	-245.643404	598.872202	-163.762053	0.182591	0.534418	22225.86749
489.934634	-189.184162	594.294426	-72.969488	0.945554	-0.991508	22257.14896
486.882783	-127.38418	543.175922	-0.488028	1.708517	1.297381	22235.02304
484.593895	-61.769384	479.850015	3.326786	0.182591	0.534418	22234.26008
493.749448	-8.361993	522.575928	132.267488	0.945554	0.534418	22243.41563
480.016119	54.200952	488.242605	174.230439	2.471479	0.534418	22222.05268
469.33464	96.926865	454.672245	234.504495	-1.343334	-0.991508	22219.76379
443.393907	161.015735	403.553741	293.252626	-0.580372	-1.75447	22231.20823
417.453174	223.578679	355.487089	370.311862	1.708517	2.823306	22216.71194
377.779112	283.852735	317.338952	412.274813	0.182591	-0.228545	22223.5786
362.519857	320.474947	254.776008	444.319248	-2.106297	-0.991508	22231.97119
324.37172	380.749003	147.198262	467.971093	-2.86926	-0.991508	22123.63048
285.460621	405.163811	112.864939	511.459969	-2.106297	-0.228545	22200.68972
245.786558	431.867506	36.568665	494.674788	-2.106297	-0.228545	22165.59343
192.379167	475.356382	-63.379454	543.504404	0.182591	1.297381	22194.58602
140.497701	485.274898	-108.394255	550.371068	-1.343334	-1.75447	22209.84527
91.668086	501.297115	-104.579441	545.030329	-0.580372	-1.75447	22208.31935
52.756986	492.904525	-240.386809	553.422919	2.471479	0.534418	22198.40083
11.556998	488.326749	-243.43866	588.519205	0.182591	-0.228545	22212.13416
-34.983729	492.141563	-272.431244	566.393286	-0.580372	-0.228545	3585.924863
-85.339269	479.171196	-343.386778	551.134031	0.945554	-0.228545	18.311106
-128.828145	478.408233	-387.638617	533.585888	3.234442	-1.75447	10.681478
-172.317021	467.726755	-434.942307	495.437751	0.945554	-0.228545	11.444441
-215.042935	443.311947	-480.720071	413.800738	2.471479	1.297381	20285.65325
-276.079954	419.660103	-478.431183	412.274813	2.471479	0.534418	22204.50453
-301.257724	381.511966	-504.371916	358.104459	0.945554	0.534418	22230.44527
-344.7466	335.734201	-529.549686	298.593365	0.182591	-0.991508	22224.34156
-396.628066	304.452729	-570.749674	223.823017	0.182591	-0.228545	22212.89712
-412.650284	244.178673	-541.75709	152.10452	2.471479	1.297381	22225.86749
-438.591017	186.956468	-536.416351	114.719346	0.182591	0.534418	22228.91934
-467.583601	135.075002	-505.134878	40.71196	-2.86926	-2.517433	22211.3712
-504.968775	76.326871	-494.4534	-11.932469	-2.106297	-0.228545	22220.52675
-513.361365	17.57874	-456.305263	-89.754668	-2.106297	-0.228545	22206.79342
-500.390998	-11.413844	-476.905257	-156.895389	-2.106297	-0.228545	22199.16379
-497.339147	-66.347161	-409.001573	-229.376849	0.182591	0.534418	22209.84527
-488.946557	-123.569366	-378.483064	-288.887942	-2.106297	-2.517433	22216.71194
-449.272495	-176.976758	-376.957139	-358.317551	1.708517	1.297381	22214.42305
-430.198426	-210.547118	-376.957139	-410.96198	0.182591	-0.228545	22225.86749
-405.020656	-273.110063	-276.246057	-426.984198	-0.580372	-1.75447	22228.91934
-378.31696	-315.835976	-196.897933	-465.132335	0.945554	-0.228545	22213.66009
-336.35401	-363.902628	-148.068317	-533.798981	-0.580372	-0.991508	22199.16379
-273.028103	-414.258169	-100.764628	-528.458242	0.182591	-0.991508	22224.34156
-234.117003	-442.48779	-32.097981	-586.44341	3.997405	0.534418	22233.49712
-177.657761	-473.769262	43.435329	-577.287857	-1.343334	-1.75447	22232.73415
-102.12445	-493.606294	86.924205	-572.71008	0.182591	-0.991508	22225.10453
-64.739276	-524.124803	128.887156	-587.206372	4.760368	1.297381	22203.74157
8.505147	-547.776648	223.494535	-560.502677	0.945554	0.534418	22203.74157
63.438464	-523.36184	317.338952	-552.110087	-0.580372	-0.228545	22195.34898
116.845856	-530.991468	346.331536	-546.006385	1.708517	1.297381	22202.97861
167.201397	-527.939617	395.924114	-497.176769	0.945554	-0.991508	22209.84527
232.053229	-507.339623	440.175953	-465.132335	0.182591	1.297381	22219.00082
275.542105	-467.66556	502.738897	-449.87308	0.182591	-0.228545	22189.24528
328.949497	-443.250753	521.812966	-410.96198	-1.343334	-0.991508	22199.16379
364.045783	-407.391504	571.405543	-299.569421	-2.106297	-0.228545	22209.84527
410.58651	-376.872995	597.346276	-271.339799	-2.106297	-1.75447	22204.50453
451.023535	-318.887827	585.901835	-237.006476	-2.106297	-0.228545	22208.31935
463.230938	-262.428584	537.835183	-208.776855	-2.86926	-0.228545	22219.76379
500.616113	-188.421199	566.064804	-112.64355	0.182591	-0.228545	22228.91934
473.149454	-144.932323	493.583344	-54.658382	0.182591	-2.517433	22215.94897
493.749448	-68.636049	485.190754	10.956413	-1.343334	-1.75447	22228.15638
482.305007	-15.228657	519.524077	118.534159	1.708517	0.534418	22228.91934
476.201305	49.623175	508.079636	193.304507	-0.580372	-0.228545	22216.71194
448.734646	113.712045	480.612978	258.919303	-0.580372	-0.991508	22248.75637
430.423541	169.408325	393.635226	282.571148	2.471479	-1.75447	22255.62304
398.379106	222.052754	357.013014	340.556316	2.471479	0.534418	22231.20823
391.512441	274.697183	308.946362	403.11926	0.182591	-0.228545	22237.31193
356.416155	326.578649	241.042678	439.741471	1.708517	-1.75447	22241.88971
321.319869	357.860121	179.242697	493.911826	-1.343334	1.297381	22216.71194
313.690242	415.082326	95.316796	452.711838	-2.106297	-1.75447	22183.14158
245.023596	435.68232	68.6131	534.348851	0.945554	0.534418	22222.81564
196.193981	464.674904	-33.623907	532.822925	-1.343334	0.534418	22212.13416
151.942142	496.719339	-86.268336	566.393286	0.945554	0.534418	22202.97861
75.645868	511.215631	-106.86833	551.134031	-2.106297	-2.517433	22215.18601
58.860688	494.430451	-162.564609	557.237733	-3.632222	0.534418	22179.32676
11.556998	495.956376	-219.023852	593.859944	-2.106297	-0.991508	22191.53417
-47.954095	495.193413	-273.957169	538.163664	-2.106297	-0.991508	9022.034364
-80.761493	482.223047	-351.016405	522.141447	-1.343334	0.534418	19.837031
-141.035549	466.200829	-414.342313	497.726639	0.182591	-0.991508	12.207404
-203.598494	456.282314	-473.853406	471.785906	0.945554	0.534418	11.444441
-237.168854	425.000842	-492.164512	446.608136	0.182591	0.534418	20363.47545
-265.398475	412.030475	-475.379332	416.089627	0.182591	0.534418	22198.40083
-305.8355	389.141593	-504.371916	329.874837	1.708517	0.534418	22222.05268
-346.272525	347.178643	-514.290431	315.378545	-0.580372	-2.517433	22209.08231
-394.339178	297.586065	-525.734872	249.000787	1.708517	-0.991508	22241.12674
-405.020656	247.993487	-554.727456	142.948967	2.471479	1.297381	22246.46748
-418.753985	194.586095	-556.253382	85.726762	2.471479	-0.228545	22230.44527
-470.635452	137.36389	-518.105245	50.630476	1.708517	-0.991508	22218.23786
-481.31693	90.823163	-515.816357	-34.821351	2.471479	0.534418	22235.02304
-510.309514	45.045399	-510.475618	-122.562066	-0.580372	-0.991508	22215.94897
-514.88729	-2.258291	-489.875624	-133.243544	0.182591	-0.228545	22219.00082
-500.390998	-50.324943	-412.053424	-198.858339	0.945554	2.060343	22230.44527
-485.131744	-107.547149	-388.40158	-294.991644	-1.343334	-0.228545	22224.34156
-471.398414	-187.658236	-343.386778	-324.747191	-1.343334	-0.228545	22221.28971
-444.694718	-216.65082	-304.475679	-400.280502	-0.580372	-0.991508	22209.08231
-405.783619	-268.532286	-253.357175	-438.428639	-3.632222	-2.517433	22206.03046
-386.70955	-318.887827	-213.683113	-494.124919	-2.106297	0.534418	22197.63787
-357.716966	-370.769293	-169.431274	-557.450826	-2.86926	-1.75447	22206.79342
-297.44291	-424.939647	-116.786845	-561.265639	-0.580372	-0.228545	22219.00082
-228.776264	-433.332237	-64.905379	-600.176739	0.945554	0.534418	22190.7712
-176.894798	-466.902598	-0.816509	-600.176739	0.182591	-0.991508	22205.2675
-144.850363	-493.606294	73.190876	-589.495261	2.471479	1.297381	22215.18601
-67.791126	-532.517393	105.998274	-584.154521	0.182591	-0.228545	22198.40083
-2.176331	-547.776648	240.279716	-549.058236	-2.106297	-1.75447	22202.21564
64.96439	-537.09517	303.605623	-542.191571	3.997405	1.297381	22236.54897
119.897707	-525.650728	356.250052	-521.591577	1.708517	1.297381	22219.00082
186.275465	-518.784064	386.005598	-526.932316	0.945554	-1.75447	22201.45268
248.838409	-513.443325	411.946331	-492.598993	0.182591	0.534418	22205.2675
277.830993	-479.110002	482.138903	-445.295303	1.708517	0.534418	22216.71194
328.186534	-444.013716	529.442593	-385.021247	1.708517	-0.228545	22225.10453
372.438373	-408.91743	555.383326	-320.932377	-1.343334	-0.228545	22224.34156
415.164286	-349.406336	563.012953	-253.028694	-1.343334	-2.517433	22212.89712
430.423541	-318.887827	582.849984	-201.147228	1.708517	0.534418	22226.63045
473.149454	-261.665622	585.138873	-163.762053	0.182591	2.060343	22231.97119
484.593895	-209.021193	598.109239	-99.673184	0.182591	0.534418	22208.31935
496.801299	-138.828621	546.227773	-33.295425	-3.632222	-0.228545	22199.16379
483.830932	-102.969372	536.309258	10.956413	-2.106297	-0.228545	22212.89712
486.119821	-21.332359	477.561127	84.963799	-0.580372	-0.991508	22198.40083
466.282789	40.467622	490.531493	197.882284	-1.343334	-0.228545	22211.3712
451.786497	98.45279	471.457425	227.637831	-2.106297	1.297381	22231.97119
436.527243	161.778697	418.050033	290.963738	0.182591	-0.991508	22219.76379
[truncated: 28,725 more rows]
