# Supplementary material for: Dynamic analysis of slant cracked rotor system considering nonlinear oil film force
Source: PLoS One. 2024 Jan 25;19(1):e0294293. doi: 10.1371/journal.pone.0294293 (PMC10810477; doi:10.1371/journal.pone.0294293)
Supplement: S1 File — These data were measured by two eddy current sensors, model WT0150. (ZIP) [file pone.0294293.s001.zip › 2021.3.18 Test data for plain bearings/2021.3.18 (P=0.2Mpa, Z=8.1g Non-monitoring disk clockwise162°+4.0g)/1300.csv]

1024	30720	7	0	3
8	8	8	8	10	10	1
3	3	3	3	1	1	4
2	1	4	3	0	0	0
0	0	0	0	0.00007	-0.00002	20721.8457
-473.789081	229.892445	-663.138351	87.210664	-1.677319	-0.664266	22220.52675
-505.070553	163.514687	-609.73096	42.195862	1.374532	0.098697	22231.97119
-511.937217	97.899892	-608.205034	-13.500417	2.137495	0.098697	22237.31193
-547.796466	42.966574	-538.012463	-114.211499	2.900458	0.861659	22245.70452
-531.011286	-47.063029	-555.560606	-257.648493	1.374532	0.098697	22245.70452
-525.670547	-92.840793	-517.412469	-324.026251	1.374532	0.861659	22225.86749
-498.966851	-174.477806	-422.042127	-359.8855	0.61157	0.098697	22232.73415
-473.789081	-240.092601	-381.605102	-435.418811	0.61157	-0.664266	22232.73415
-432.589093	-324.018502	-312.175492	-500.270644	-0.151393	-2.190192	22190.00824
-392.91503	-346.907384	-236.642181	-542.996557	-1.677319	-0.664266	22212.89712
-344.085415	-413.285142	-160.345908	-589.537284	-0.151393	0.098697	22227.39341
-273.129881	-469.744385	-90.916299	-624.63357	-0.914356	0.861659	22187.71935
-206.752123	-512.470298	2.928118	-675.752073	-1.677319	0.098697	22202.21564
-148.766955	-534.596217	68.542913	-683.3817	-2.440281	-0.664266	22193.06009
-74.759569	-547.566584	133.394746	-665.833557	-1.677319	0.098697	22191.53417
11.45522	-573.507317	238.683604	-668.885408	0.61157	1.624622	22177.03787
82.410755	-564.351764	266.913225	-685.670589	-2.440281	-0.664266	22199.92676
167.862581	-567.403615	367.624306	-620.818756	-0.914356	-0.664266	22219.76379
228.8996	-523.151776	451.550207	-526.211377	0.61157	0.861659	22222.05268
286.121805	-517.811037	530.898332	-471.27806	-1.677319	-0.664266	22226.63045
354.788452	-454.48513	566.75758	-423.211407	1.374532	0.098697	22231.20823
405.143992	-410.233291	601.090904	-323.263289	-1.677319	0.098697	22215.94897
461.603235	-345.381459	656.024221	-270.61886	-0.151393	0.098697	22226.63045
493.64767	-257.640744	640.764966	-195.085549	1.374532	-0.664266	22254.09711
518.82544	-199.655576	650.683482	-117.26335	2.900458	0.861659	22237.31193
543.240248	-96.655606	598.039053	-52.411517	2.137495	-2.190192	22243.41563
534.084695	-53.929693	608.720531	108.573621	1.374532	-2.190192	22242.65267
534.084695	20.840655	599.564978	192.499522	0.61157	2.387585	22222.81564
493.64767	99.425817	552.261288	288.632826	-0.914356	-0.664266	22223.5786
483.729154	167.329501	527.846481	348.14392	-2.440281	-2.190192	22230.44527
455.499533	240.573923	455.365021	416.047603	-0.914356	0.098697	22213.66009
414.299545	307.714644	376.016896	494.632765	-1.677319	-0.664266	22218.23786
388.358812	358.833148	279.120629	526.6772	-0.914356	0.098697	22195.34898
336.477346	422.159055	211.979908	579.321629	-3.966207	-0.664266	22185.43046
268.573662	466.410893	127.291044	614.417915	-1.677319	0.098697	22199.92676
229.662563	497.692366	-15.382988	623.573468	-2.440281	-2.190192	22177.03787
158.707028	522.870136	-110.75333	644.936425	-0.151393	0.861659	22189.24528
94.618158	535.07754	-115.331106	660.958642	-0.914356	0.098697	22202.21564
23.662624	542.707167	-203.834784	672.403083	-0.914356	0.098697	22221.28971
-20.589215	522.870136	-283.182908	655.617903	-0.914356	0.098697	22185.43046
-96.122526	525.921987	-367.871772	626.625319	-0.914356	0.861659	35.859249
-146.478066	493.877552	-417.46435	600.684586	-0.151393	-0.664266	14.496292
-209.803974	472.514595	-468.582854	542.699418	-0.914356	0.098697	10.681478
-274.655806	451.151639	-534.197649	492.343877	2.137495	-0.664266	22020.63051
-314.329868	431.314608	-567.005047	387.817982	2.900458	-0.664266	22237.31193
-378.418738	365.699812	-631.093916	303.129118	1.374532	-0.664266	22229.6823
-421.144652	311.529458	-608.967997	264.218019	0.61157	-0.664266	22225.86749
-454.715012	238.285035	-634.145767	137.566205	-0.151393	-1.427229	22237.31193
-498.203888	178.773942	-641.775395	55.929192	1.374532	0.861659	22222.81564
-531.011286	113.922109	-614.308736	29.988459	-2.440281	0.098697	22215.18601
-552.374242	68.144345	-557.849494	-97.426318	-0.914356	-0.664266	22164.06751
-548.559429	-18.833407	-563.953196	-179.826294	-2.440281	-0.664266	22226.63045
-556.189056	-87.500054	-498.3384	-272.144785	-0.151393	0.861659	22219.76379
-523.381658	-157.692625	-438.827307	-349.966984	-0.914356	0.098697	22225.10453
-507.359441	-214.151868	-405.256946	-414.818817	-2.440281	-1.427229	22206.79342
-466.159453	-279.766663	-422.805089	-517.055824	-0.914356	0.861659	22188.48232
-411.989099	-319.440726	-341.931039	-600.218762	-2.440281	-1.427229	22181.61565
-364.685409	-394.211074	-196.968119	-645.996526	-0.914356	-0.664266	22212.89712
-308.226167	-439.225875	-121.434808	-642.181713	-1.677319	-0.664266	22207.55638
-233.455818	-478.899938	-46.66446	-656.678005	1.374532	0.098697	22209.84527
-164.026209	-535.35918	28.105888	-685.670589	0.61157	0.861659	22219.76379
-98.411414	-549.855472	92.194758	-664.307632	-1.677319	0.861659	22199.92676
-2.278109	-577.322131	249.365082	-650.574303	0.61157	-0.664266	22176.27491
48.840394	-577.322131	276.068778	-649.048377	0.61157	0.098697	22199.16379
141.158885	-568.166578	353.890977	-606.322464	2.137495	0.861659	22207.55638
208.299606	-552.14436	448.498356	-541.470631	-0.914356	-1.427229	22244.17859
267.047737	-505.603633	494.27612	-505.611383	0.61157	-1.427229	22244.17859
347.158824	-497.211043	527.846481	-461.359544	2.137495	0.098697	22227.39341
393.699551	-436.936987	585.068686	-368.27809	-0.151393	-0.664266	22229.6823
447.106943	-359.114788	640.002003	-285.878114	-0.914356	-0.664266	22228.91934
486.018043	-298.077769	659.839034	-211.870729	-0.151393	0.861659	22201.45268
501.277297	-224.070383	673.572364	-137.863343	0.61157	-0.664266	22223.5786
531.795807	-176.766694	679.676066	-38.678188	0.61157	-0.664266	22233.49712
541.714322	-75.29265	649.157556	64.321782	-0.914356	-0.664266	22214.42305
521.877291	-2.048227	636.18719	165.795826	-1.677319	0.861659	22201.45268
498.225446	53.648053	572.09832	213.862478	-0.914356	0.098697	22211.3712
476.099527	120.788774	517.165003	273.373572	-3.203244	0.861659	22199.16379
456.262496	209.292451	453.076133	361.877249	-3.203244	-0.664266	22210.60823
433.373614	277.959097	356.942828	418.336492	0.61157	0.098697	22223.5786
412.010657	342.047967	268.43915	493.869803	-0.151393	-0.664266	22199.16379
366.232893	396.981284	217.320647	549.566082	-0.151393	0.098697	22201.45268
316.640315	452.677564	154.757703	621.28458	-0.151393	-0.664266	22226.63045
250.262557	480.907185	47.942919	641.121611	0.61157	1.624622	22204.50453
164.81073	513.714583	-36.745944	652.566052	-1.677319	-1.427229	22191.53417
135.818146	544.233093	-114.568144	657.906791	-0.151393	-0.664266	22228.91934
57.995947	559.492347	-148.901467	659.432717	0.61157	0.861659	22224.34156
12.218183	513.714583	-270.212542	642.647536	1.374532	0.098697	22194.58602
-59.500314	506.847918	-361.005108	612.89199	-0.151393	-2.190192	698.110904
-127.403998	523.633099	-411.360648	596.869772	0.61157	0.861659	16.78518
-184.626203	483.959036	-470.871742	550.329045	-0.151393	0.098697	12.207404
-241.848408	473.277558	-536.486537	496.158691	0.61157	-0.664266	19107.63878
-321.959496	425.973868	-560.901345	463.351293	0.61157	-0.664266	22199.16379
-350.95208	377.907216	-575.397637	371.032802	-0.914356	-1.427229	22209.08231
-406.64836	326.02575	-610.493923	305.418007	0.61157	0.861659	22221.28971
-441.744646	266.514656	-631.856879	194.78841	-2.440281	0.861659	22220.52675
-488.285373	213.870228	-665.42724	111.625471	-3.203244	-0.664266	22193.06009
-514.989068	151.307283	-629.567991	34.566235	-0.914356	-0.664266	22207.55638
-542.455727	77.299898	-609.73096	-43.255964	-0.914356	0.098697	22215.18601
-547.033503	19.31473	-561.664307	-163.041114	-1.677319	0.861659	22204.50453
-538.640913	-56.218581	-603.627258	-288.929965	-0.151393	-0.664266	22223.5786
-529.48536	-119.544489	-480.790257	-291.981816	1.374532	0.861659	22235.786
-508.122404	-186.685209	-420.516201	-378.196606	-0.151393	0.098697	22216.71194
-466.922416	-256.114818	-384.656952	-462.122507	-1.677319	-0.664266	22220.52675
-448.61131	-318.677763	-331.249561	-523.159526	-1.677319	-0.664266	22206.79342
-376.892813	-358.351825	-238.93107	-576.566917	0.61157	0.098697	22202.21564
-313.566906	-413.285142	-140.508877	-601.744688	1.374532	-1.427229	22239.60082
-256.3447	-465.929571	-85.57556	-665.070595	-0.151393	0.098697	22225.86749
-192.255831	-523.914739	-27.590392	-716.952061	0.61157	1.624622	22190.7712
-116.72252	-529.255478	59.38736	-687.959477	1.374532	-1.427229	22210.60823
-31.270693	-573.507317	207.402131	-654.389116	-0.151393	-1.427229	22224.34156
19.084848	-566.640652	244.024343	-675.752073	-0.914356	0.098697	22190.7712
93.855196	-575.033242	317.268765	-645.996526	-0.151393	0.098697	22206.79342
186.173687	-555.196211	418.74281	-552.15211	-1.677319	-0.664266	22229.6823
252.551445	-542.225845	494.27612	-544.522482	-1.677319	-0.664266	22217.4749
301.38106	-519.336963	568.283506	-487.300277	-2.440281	-1.427229	22222.05268
346.395862	-459.825869	577.439059	-411.766966	-3.203244	-0.664266	22209.08231
413.536583	-392.685148	588.8835	-300.374406	-0.914356	0.098697	22200.68972
447.869906	-340.040719	652.209407	-259.174419	-3.203244	-0.664266	22196.11194
504.329148	-250.774079	599.564978	-237.811462	-0.914356	-0.664266	22218.23786
519.588403	-181.34447	578.964984	-201.952213	-0.914356	0.098697	22212.89712
528.743956	-111.914861	652.97237	-10.448566	-0.151393	0.098697	22222.05268
522.640254	-37.144513	584.305723	139.09213	2.137495	-0.664266	22142.70455
511.195813	36.862873	609.483494	207.758776	-0.151393	-0.664266	22227.39341
505.092111	99.425817	565.231655	277.951348	-0.151393	0.861659	22219.00082
490.595819	183.351718	501.142785	371.032802	-0.914356	-1.427229	22228.15638
454.73657	255.833178	447.735394	440.462411	0.61157	0.098697	22251.04526
412.010657	313.055383	356.942828	478.610548	2.900458	0.861659	22238.83786
374.625483	396.981284	257.757672	512.180908	-0.914356	-0.664266	22201.45268
348.68475	430.551645	207.402131	601.447549	-0.914356	-1.427229	22209.84527
272.388476	472.514595	102.876236	638.832723	1.374532	0.861659	22215.18601
215.929234	520.581248	-17.671876	639.595685	-1.677319	-1.427229	22213.66009
153.366289	535.07754	-84.049634	653.329015	-0.914356	0.098697	22206.03046
82.410755	542.707167	-124.486659	674.691971	-0.151393	0.098697	22206.03046
23.662624	541.181242	-200.782933	674.691971	-1.677319	0.098697	22210.60823
-39.663283	539.655316	-296.153275	650.277164	-0.151393	0.098697	14997.55852
-118.248445	521.34421	-379.316213	638.06976	-1.677319	1.624622	22.888882
-160.211396	483.196074	-422.042127	589.240145	-2.440281	-0.664266	12.207404
-233.455818	465.647931	-486.893959	532.780902	-2.440281	0.098697	11.444441
-292.966912	437.418309	-547.930978	457.247591	-2.440281	-1.427229	22080.14161
-324.248384	408.425725	-612.782811	354.247622	-1.677319	0.098697	22199.92676
-377.655776	345.862781	-619.649475	295.499491	-0.914356	0.098697	22222.81564
-416.566875	300.84798	-696.708712	203.181	2.137495	1.624622	22213.66009
-452.426124	241.336886	-652.456873	119.255099	-0.914356	-1.427229	22221.28971
-493.626112	177.248016	-617.360587	68.136595	-0.151393	0.098697	22230.44527
-513.463143	84.166562	-587.60504	-9.685604	-0.914356	0.861659	22212.13416
-534.826099	19.31473	-572.345786	-98.189281	-0.914356	-1.427229	22220.52675
-527.959435	-8.914892	-524.279133	-169.907778	0.61157	0.098697	22253.33415
-532.537211	-98.944495	-502.153214	-274.433673	-0.151393	0.861659	22233.49712
-526.433509	-144.722259	-435.012493	-366.752165	0.61157	-1.427229	22234.26008
-465.39649	-233.225936	-407.545835	-407.18919	3.663421	0.861659	22244.17859
-431.063167	-275.95185	-380.079176	-488.826202	-0.151393	0.098697	22215.94897
-392.91503	-341.566645	-313.701418	-573.515066	-0.151393	0.098697	22188.48232
-348.663192	-413.285142	-161.108871	-630.737272	-1.677319	-1.427229	22206.03046
-288.389135	-459.825869	-99.308889	-630.737272	-1.677319	0.098697	22210.60823
-236.507669	-507.129559	-5.464472	-665.070595	-2.440281	-0.664266	22211.3712
-157.159545	-540.699919	66.254025	-679.566887	-2.440281	-0.664266	22199.92676
-71.707718	-572.744354	127.291044	-674.98911	-2.440281	-0.664266	22186.19343
-15.248476	-578.085093	215.031759	-637.603936	-2.440281	0.098697	22180.08972
68.677425	-567.403615	273.016927	-657.440967	-0.151393	-1.427229	22159.48973
138.869997	-575.796205	357.705791	-611.663203	-1.677319	0.098697	22212.13416
208.299606	-548.329547	435.52799	-552.15211	-0.914356	0.861659	22209.84527
290.699582	-497.974006	478.253903	-548.337296	-0.151393	0.098697	22232.73415
349.447713	-478.136975	499.61686	-445.337326	-1.677319	-0.664266	22229.6823
398.277328	-416.336993	627.031637	-350.729947	-0.914356	0.098697	22218.23786
452.447682	-366.744415	649.157556	-281.300338	-2.440281	-1.427229	22226.63045
500.514335	-303.418508	658.313109	-203.478139	-0.151393	0.861659	22229.6823
521.877291	-218.729644	681.964954	-133.285567	1.374532	-0.664266	22241.88971
549.34395	-148.537073	662.890885	-52.411517	-0.151393	-1.427229	22249.51933
540.95136	-66.90006	656.024221	83.39585	1.374532	0.861659	22245.70452
522.640254	3.292512	619.402009	160.455087	-0.914356	0.861659	22225.86749
500.514335	72.722121	574.387208	242.855062	2.137495	-0.664266	22238.83786
485.25508	147.492469	508.00945	287.869864	-0.151393	0.098697	22231.97119
448.632868	226.840594	400.431704	268.795795	-0.914356	0.098697	22138.88974
424.981024	289.403538	414.165033	470.217958	-0.151393	0.861659	22220.52675
396.751402	351.20352	322.609505	525.151275	-1.677319	-0.664266	22230.44527
347.921787	405.373874	240.209529	583.899406	1.374532	1.624622	22196.11194
298.329209	441.233123	112.031789	604.4994	-2.440281	-0.664266	22199.16379
231.188488	493.877552	59.38736	621.28458	-3.966207	-0.664266	22199.16379
142.684811	502.270142	-40.560758	629.67717	-0.914356	-1.427229	22181.61565
108.351488	524.396061	-116.094069	651.040126	-0.914356	0.098697	22185.43046
46.551506	519.818285	-169.501461	671.64012	-2.440281	-0.664266	22214.42305
-12.959587	524.396061	-321.331045	583.136443	-0.151393	0.098697	22192.29713
-59.500314	534.314577	-390.760654	564.825337	-0.914356	0.098697	111.39256
-125.878072	497.692366	-408.308797	605.262362	-1.677319	-1.427229	15.259255
-186.152129	486.247925	-457.138412	554.143859	0.61157	0.861659	10.681478
-252.529887	458.781266	-525.042096	487.003138	-1.677319	-0.664266	20761.742
-308.989129	420.633129	-567.768009	398.499461	1.374532	0.861659	22210.60823
-348.663192	388.588694	-596.760593	377.136504	0.61157	0.098697	22231.97119
-404.359471	326.788713	-615.071699	277.188385	2.137495	0.098697	22234.26008
-432.589093	263.462805	-666.190202	139.855093	-0.151393	-1.427229	22233.49712
-469.211304	201.662824	-637.960581	80.343999	-0.151393	0.861659	22231.20823
-505.833515	129.181364	-605.153183	52.114378	-0.151393	0.098697	22225.10453
-532.537211	71.959158	-586.842078	-53.17448	0.61157	0.098697	22165.59343
-546.270541	-8.914892	-576.923562	-143.204083	-0.914356	0.861659	22221.28971
-531.011286	-59.270432	-528.85691	-224.841096	1.374532	0.098697	22221.28971
-519.566845	-130.225967	-458.664338	-303.426257	-1.677319	-1.427229	22229.6823
-505.070553	-198.12965	-415.175462	-378.196606	-0.151393	0.098697	22227.39341
-479.892782	-268.322222	-355.664368	-490.352128	-2.440281	0.098697	22190.00824
-431.82613	-309.52221	-326.671784	-536.129892	-3.966207	0.098697	22204.50453
-385.285403	-382.766633	-213.753299	-573.515066	-3.203244	1.624622	22176.27491
-326.537272	-441.514763	-138.219988	-607.085427	-3.203244	-1.427229	22193.06009
-254.055812	-484.240677	-79.471858	-667.359483	-3.203244	-1.427229	22199.92676
-204.463234	-507.892522	-13.0941	-673.463185	0.61157	2.387585	22202.97861
-114.433631	-536.122143	92.957721	-672.700222	0.61157	-0.664266	22193.06009
-31.270693	-585.714721	215.031759	-653.626154	-0.151393	-2.190192	22196.87491
27.477438	-572.744354	290.56507	-634.552085	-2.440281	-0.664266	22203.74157
109.877413	-567.403615	342.446536	-617.003942	-0.151393	0.861659	22177.03787
195.32924	-568.166578	430.187251	-553.678035	1.374532	-1.427229	22251.04526
241.869967	-512.470298	485.120568	-533.078041	2.900458	0.098697	22254.86007
344.869936	-486.529565	555.313139	-471.27806	1.374532	0.098697	22229.6823
383.018073	-459.062906	575.150171	-383.537345	1.374532	0.861659	22236.54897
431.847688	-365.981453	630.083488	-298.848481	-1.677319	-0.664266	22242.65267
485.25508	-311.048135	650.683482	-245.441089	-1.677319	-0.664266	22213.66009
499.751372	-253.82593	611.009419	-195.848512	0.61157	-1.427229	22219.00082
522.640254	-176.766694	675.861252	-63.092995	-0.151393	-0.664266	22232.73415
524.929142	-92.07783	647.631631	30.751421	0.61157	0.098697	22215.94897
534.084695	-24.937109	627.031637	138.329167	1.374532	0.098697	22225.10453
518.82544	47.544351	614.06127	231.410621	-1.677319	-1.427229	22222.05268
498.225446	110.870258	569.809431	300.077267	-2.440281	1.624622	22193.82305
474.573601	188.692457	506.483524	335.173553	-3.203244	-0.664266	22206.79342
441.766204	266.514656	434.002064	415.284641	-0.914356	0.098697	22207.55638
412.010657	328.314638	324.13543	468.692032	-0.914356	1.624622	22199.92676
373.86252	395.455359	235.631753	536.595716	-0.151393	0.098697	22215.18601
328.847719	446.573862	188.328063	590.76607	-1.677319	-0.664266	22192.29713
273.914402	483.196074	31.157739	621.28458	-1.677319	-0.664266	22199.16379
197.618128	515.240509	-42.849646	564.062374	-1.677319	-2.190192	22199.16379
144.210736	536.603465	-73.368156	668.588269	-0.914356	0.098697	22209.84527
73.255202	538.129391	-137.457026	664.773456	0.61157	2.387585	22204.50453
28.2404	542.707167	-231.301442	668.588269	2.137495	0.098697	22222.81564
-37.374395	525.921987	-275.553281	628.151244	0.61157	-1.427229	1794.488357
-119.011408	516.766434	-363.293996	635.017909	1.374532	0.861659	18.311106
-166.315098	490.062738	-438.064344	577.795704	2.900458	1.624622	12.207404
-218.196564	471.751633	-487.656922	527.440163	-0.151393	-0.664266	5313.2725
-299.833576	431.314608	-567.005047	449.617964	0.61157	0.098697	22155.67492
-337.981713	404.610912	-576.923562	407.655013	-1.677319	-0.664266	22206.03046
-394.440956	349.677595	-604.390221	322.203187	1.374532	-0.664266	22223.5786
-434.877981	286.351688	-644.064283	204.706925	-0.151393	0.861659	22225.86749
-467.685379	233.707259	-641.012432	110.099546	-0.151393	-0.664266	22212.89712
-517.277957	158.173948	-589.130966	63.558819	-1.677319	-0.664266	22202.97861
-554.663131	115.448034	-585.316152	-2.818939	-0.914356	0.098697	22207.55638
-551.61128	50.596202	-568.530972	-119.552238	-3.203244	0.098697	22193.82305
-553.137205	-31.803774	-555.560606	-231.70776	-0.914356	-1.427229	22215.18601
-538.640913	-104.285234	-483.079146	-299.611444	-0.151393	0.098697	22223.5786
-506.596478	-163.033365	-492.234698	-359.122537	0.61157	0.098697	22050.38606
-468.448341	-240.855564	-386.945841	-465.93732	0.61157	0.098697	22201.45268
-444.796497	-289.685179	-423.568052	-627.685421	-0.914356	0.098697	22223.5786
-384.52244	-364.455527	-258.768101	-539.181743	-0.151393	1.624622	22205.2675
-335.692825	-417.099956	-160.345908	-590.300246	-0.914356	-1.427229	22195.34898
-280.759508	-462.87772	-89.390373	-618.529868	3.663421	-0.664266	22241.88971
-227.352116	-488.05549	19.713298	-678.803924	1.374532	-0.664266	22219.76379
-163.263247	-533.070292	50.99477	-688.72244	1.374532	-0.664266	22207.55638
-65.604016	-564.351764	164.676218	-664.307632	0.61157	-0.664266	22233.49712
4.588556	-570.455466	243.26138	-642.181713	-0.914356	0.861659	22197.63787
80.884829	-568.929541	312.690989	-638.366899	-2.440281	-1.427229	22200.68972
147.262587	-572.744354	398.142816	-599.455799	-0.914356	0.098697	22229.6823
216.692196	-538.411031	464.520574	-523.922488	-0.914356	0.861659	22216.71194
286.884768	-491.107341	511.061301	-507.900271	0.61157	-0.664266	22223.5786
363.181042	-459.825869	574.387208	-438.470662	-0.914356	-0.664266	22230.44527
400.566216	-425.492546	612.535345	-331.655879	-0.914356	0.098697	22203.74157
447.106943	-353.011086	659.839034	-265.278121	-0.151393	0.861659	22202.97861
508.906925	-272.137036	655.261258	-221.789245	-0.914356	0.098697	22211.3712
521.114328	-192.788911	636.950152	-131.759642	-1.677319	0.098697	22209.08231
521.114328	-137.092631	661.36496	-12.737455	-2.440281	-1.427229	22210.60823
534.847658	-56.981544	638.476078	114.677322	-0.151393	0.098697	22230.44527
529.506919	17.788804	614.06127	178.766192	-0.151393	1.624622	22224.34156
489.069893	101.714705	543.105736	259.640242	0.61157	0.098697	22222.81564
482.966192	156.648022	512.587226	311.521709	-0.151393	-2.190192	22229.6823
460.840272	226.077631	451.550207	425.966119	-1.677319	-0.664266	22225.86749
444.818055	302.373905	394.328002	447.329076	-0.151393	0.098697	22196.87491
387.595849	373.32944	312.690989	532.780902	1.374532	-0.664266	22248.75637
353.262526	412.240539	209.69102	581.610517	1.374532	0.098697	22240.36378
283.832917	459.544229	115.08364	649.514201	3.663421	0.098697	22211.3712
232.714414	490.825701	50.231808	649.514201	-0.151393	-1.427229	22220.52675
175.492209	520.581248	-35.220019	657.143828	-2.440281	0.098697	22215.18601
105.299637	520.581248	-146.612579	647.988276	-0.914356	0.861659	22182.37861
29.003363	547.284944	-209.175523	664.010493	-1.677319	-1.427229	22201.45268
-29.744768	528.210875	-258.005138	651.040126	-0.151393	0.861659	22215.94897
-65.604016	523.633099	-362.531033	623.573468	-0.151393	0.861659	54.170354
-138.848439	495.403477	-447.219897	591.529033	-2.440281	-0.664266	13.733329
-200.648421	463.359042	-470.871742	564.825337	-3.966207	-0.664266	11.444441
-295.2558	461.070154	-543.353202	502.262393	-2.440281	-0.664266	21994.68978
-338.744676	407.662763	-579.21245	410.706864	-2.440281	-1.427229	22190.00824
-360.107633	374.092402	-602.101332	346.617994	-2.440281	-1.427229	22212.89712
-418.092801	314.581309	-641.012432	251.247652	-0.151393	0.861659	22205.2675
-466.922416	256.596141	-638.723544	149.010646	-0.151393	-1.427229	22222.05268
-492.100186	180.299867	-632.619842	76.529186	-0.151393	0.861659	22231.97119
-522.618696	120.788774	-602.101332	10.151427	0.61157	1.624622	22215.18601
-549.322391	61.27768	-593.708742	-69.95966	-0.914356	-2.953154	22222.05268
-524.907584	4.055475	-576.160599	-166.855928	0.61157	0.861659	22230.44527
-531.011286	-64.611171	-491.471736	-236.285537	1.374532	0.861659	22237.31193
-526.433509	-134.040781	-444.931009	-324.026251	2.900458	0.861659	22246.46748
-502.781665	-198.892613	-399.916207	-398.7966	-0.151393	-0.664266	22225.86749
-468.448341	-267.559259	-380.079176	-491.878053	1.374532	1.624622	22208.31935
-405.122434	-332.411092	-267.923654	-555.966923	-0.151393	-1.427229	22226.63045
-369.263186	-391.159223	-203.071821	-584.959507	-0.914356	-0.664266	22219.76379
-300.596539	-440.751801	-138.219988	-638.366899	-0.151393	0.098697	22183.14158
-246.426185	-495.685118	-63.44964	-687.959477	-0.151393	-1.427229	22208.31935
-176.996576	-513.233261	44.891068	-671.174297	1.374532	1.624622	22219.00082
-92.307712	-560.53695	110.505864	-692.537253	-2.440281	0.098697	22194.58602
-20.589215	-587.240646	176.883622	-651.337265	-1.677319	-0.664266	22193.82305
45.788543	-578.848056	285.224331	-646.759489	-3.203244	-2.190192	22192.29713
129.714444	-581.136944	368.387269	-641.41875	-0.914356	1.624622	22210.60823
191.514426	-581.136944	427.898362	-567.411364	-1.677319	0.098697	22207.55638
269.336625	-516.285112	498.853897	-530.789153	-0.914356	-0.664266	22218.23786
341.055122	-480.425863	519.453891	-481.959538	-0.914356	0.861659	22228.15638
390.6477	-437.69995	575.150171	-397.270674	-1.677319	-0.664266	22219.00082
421.929173	-391.159223	620.927935	-283.589226	0.61157	0.098697	22229.6823
489.069893	-294.262955	617.113121	-272.144785	1.374532	0.861659	22228.91934
511.958776	-237.04075	591.172388	-190.507772	-0.914356	-0.664266	22212.89712
519.588403	-157.692625	655.261258	-65.381883	2.137495	-1.427229	22243.41563
530.269881	-85.211165	654.498295	59.744005	0.61157	1.624622	22255.62304
534.847658	-21.885258	638.476078	165.032863	1.374532	1.624622	22235.786
501.277297	68.907308	557.602028	251.247652	-0.914356	-2.190192	22241.12674
511.958776	145.203581	549.9724	309.995783	0.61157	0.861659	22241.88971
462.366198	217.685041	477.49094	392.395759	0.61157	2.387585	22100.7416
428.032875	277.196135	399.668741	425.966119	-1.677319	-0.664266	22192.29713
398.277328	321.447973	340.92061	503.788318	-0.151393	0.098697	22215.94897
374.625483	394.692396	257.757672	556.432747	-0.151393	0.098697	22209.84527
308.247725	453.440527	173.831771	608.314213	-0.914356	-0.664266	22195.34898
248.736631	491.588664	62.439211	636.543834	-0.914356	0.098697	22212.13416
171.677395	516.766434	-46.66446	658.669754	-3.966207	-1.427229	22180.85269
112.929264	524.396061	-75.657044	664.010493	-0.151393	0.861659	22193.06009
59.521873	533.551614	-158.819982	673.929009	-3.203244	1.624622	22202.21564
15.270034	512.188658	-257.242175	648.751238	-0.914356	0.098697	22183.90454
-57.974389	503.796068	-315.227343	621.28458	-1.677319	-1.427229	599.688711
-125.878072	510.662732	-385.419915	617.469766	0.61157	0.861659	16.78518
-178.522501	488.536813	-453.323599	574.743853	-3.203244	-2.190192	11.444441
-235.744707	461.833117	-512.834692	512.180908	-0.151393	0.098697	16953.03201
-309.752092	420.633129	-581.501339	429.01797	-1.677319	0.098697	22195.34898
-356.292819	401.559061	-589.130966	345.855032	-0.914356	0.861659	22202.97861
-378.418738	353.492408	-624.227252	310.758746	2.137495	0.098697	22240.36378
-424.196503	291.692427	-605.153183	193.262484	2.137495	0.861659	22250.2823
-455.477975	237.522072	-630.330954	102.469919	0.61157	0.861659	22234.26008
-515.752031	149.018395	-631.856879	54.403266	-0.914356	-0.664266	22228.15638
-523.381658	113.159146	-604.390221	-26.470784	0.61157	-0.664266	22238.83786
-527.959435	42.203612	-541.064314	-105.818909	-1.677319	0.098697	22222.81564
-533.300174	-35.618587	-528.093947	-212.633692	-0.914356	-0.664266	22217.4749
-528.722398	-99.707457	-467.056928	-285.115152	-0.914356	-1.427229	22227.39341
-517.277957	-193.551874	-424.331015	-372.855866	-0.914356	0.098697	22226.63045
-499.729814	-257.640744	-399.916207	-494.929904	-0.151393	0.861659	22178.5638
-440.21872	-327.070353	-331.249561	-518.581749	-1.677319	-0.664266	22197.63787
-392.91503	-384.292558	-252.664399	-550.626184	-2.440281	-0.664266	22202.21564
-344.848378	-432.359211	-142.797765	-593.352097	-1.677319	-0.664266	22193.82305
-250.240999	-472.033273	-113.805181	-642.944675	-0.914356	0.098697	22201.45268
-215.144713	-525.440665	8.268857	-662.781706	-1.677319	1.624622	22205.2675
-141.90029	-555.196211	79.987354	-671.937259	-0.151393	-0.664266	22200.68972
-80.863271	-571.218429	166.202144	-672.700222	-0.151393	-1.427229	22180.85269
6.114481	-570.455466	246.313231	-653.626154	-0.151393	1.624622	22206.03046
97.670009	-579.611019	330.239132	-631.500234	-0.151393	0.861659	22207.55638
160.995917	-552.14436	434.765027	-589.537284	1.374532	-0.664266	22225.86749
222.795898	-535.35918	469.09835	-510.952122	-0.151393	0.098697	22234.26008
305.195874	-479.6629	533.18722	-513.24101	0.61157	0.861659	22238.07489
373.099557	-454.48513	585.831649	-393.45586	-0.914356	0.098697	22242.65267
423.455098	-386.581446	623.216823	-302.663295	2.900458	1.624622	22248.75637
464.655086	-336.988869	664.416811	-244.678127	0.61157	0.098697	22226.63045
498.225446	-266.796297	680.439028	-179.063331	-0.151393	-0.664266	22228.15638
517.299515	-198.892613	675.098289	-103.53002	-0.151393	0.098697	22230.44527
534.847658	-117.2556	667.468662	8.625502	-0.914356	0.098697	22213.66009
533.321732	-48.588954	640.764966	111.625471	-0.151393	-0.664266	22225.10453
529.506919	36.862873	599.564978	181.818043	-0.151393	-0.664266	22232.73415
503.566185	110.107295	565.231655	296.262454	-0.151393	0.861659	22219.00082
470.758788	173.433202	513.350189	347.380957	-1.677319	0.861659	22202.97861
436.425465	246.677625	414.165033	369.506877	-2.440281	0.098697	22208.31935
421.16621	305.425756	351.602089	459.536479	-2.440281	0.098697	22170.93417
377.677334	367.225738	283.698405	541.936455	-1.677319	0.098697	22205.2675
343.344011	427.499794	234.86879	580.084592	-0.914356	0.861659	22223.5786
281.544029	477.092372	112.794752	623.573468	0.61157	-0.664266	22199.16379
226.610712	497.692366	-22.249652	655.617903	-0.914356	-0.664266	22202.21564
154.892215	524.396061	-69.553342	639.595685	-0.151393	0.098697	22209.08231
81.647792	548.047906	-158.05702	660.958642	-0.914356	0.098697	22200.68972
47.314469	544.233093	-247.32366	629.67717	0.61157	-0.664266	22182.37861
-21.352178	553.388645	-325.145859	587.714219	2.137495	0.098697	22229.6823
-98.411414	522.870136	-383.89399	621.28458	2.900458	2.387585	26.703696
-129.692886	494.640515	-444.931009	606.788288	0.61157	0.098697	12.207404
-199.885458	465.647931	-473.923593	531.254977	-2.440281	-1.427229	12.207404
-302.885427	456.492378	-546.405053	481.662399	1.374532	0.861659	22051.91199
-343.322452	405.373874	-552.508755	395.44761	0.61157	0.098697	22202.97861
-377.655776	354.255371	-627.279103	315.336522	-0.914356	0.098697	22217.4749
-427.248354	296.270203	-622.701326	235.988398	-1.677319	0.098697	22223.5786
-448.61131	232.944296	-646.353171	146.721757	0.61157	-1.427229	22216.71194
-492.100186	181.06283	-635.671693	57.455117	-2.440281	0.098697	22223.5786
-532.537211	102.477668	-594.471705	-2.055976	-2.440281	1.624622	22213.66009
-551.61128	58.225829	-586.079115	-122.604089	-1.677319	0.098697	22195.34898
-543.21869	-19.59637	-614.308736	-160.752226	-3.966207	-0.664266	22209.84527
-532.537211	-75.29265	-491.471736	-243.915164	-0.914356	-0.664266	22221.28971
-526.433509	-156.1667	-445.693971	-344.626245	-1.677319	-0.664266	22195.34898
-485.233522	-223.307421	-420.516201	-415.58178	-1.677319	-1.427229	22219.00082
-466.922416	-269.848148	-395.338431	-498.744718	-1.677319	0.861659	22202.97861
-408.174285	-333.937018	-258.768101	-527.737302	-3.203244	-1.427229	22205.2675
-361.633558	-402.603664	-183.23479	-588.011358	-3.203244	-2.190192	22191.53417
-293.729875	-440.751801	-109.227404	-638.366899	-1.677319	0.098697	22196.87491
-235.744707	-497.211043	-60.397789	-658.966893	-0.914356	-0.664266	22191.53417
-178.522501	-504.840671	25.817	-685.670589	0.61157	-0.664266	22226.63045
-89.255861	-549.855472	124.239193	-677.277998	1.374532	0.861659	22244.17859
-7.618848	-572.744354	228.765088	-665.833557	0.61157	-0.664266	22198.40083
60.284835	-557.485099	293.616921	-628.448383	0.61157	-1.427229	22214.42305
138.869997	-570.455466	393.565039	-604.796538	0.61157	-0.664266	22233.49712
219.744047	-546.040658	434.765027	-521.6336	-2.440281	0.098697	22212.13416
278.492178	-519.336963	498.853897	-491.115091	0.61157	0.861659	22223.5786
331.89957	-472.796236	555.313139	-454.492879	1.374532	2.387585	22235.02304
388.358812	-410.233291	627.031637	-341.574394	-0.151393	0.098697	22216.71194
452.447682	-381.240707	629.320525	-271.381822	0.61157	0.861659	22223.5786
482.966192	-311.811098	643.053854	-229.418872	-1.677319	0.861659	22209.08231
521.877291	-217.203719	640.002003	-182.878145	-0.914356	0.861659	22202.21564
534.847658	-166.848178	607.194606	-72.248548	-3.203244	-1.427229	22200.68972
518.82544	-60.796358	638.476078	81.869925	0.61157	0.861659	22221.28971
537.899509	-1.285264	617.113121	125.358801	-2.440281	0.861659	22215.94897
521.114328	66.618419	562.942767	258.87728	-1.677319	-1.427229	22221.28971
491.358782	152.833209	569.809431	322.96615	-1.677319	-0.664266	22231.20823
462.366198	204.714675	494.27612	387.817982	-1.677319	0.098697	22219.00082
443.292129	276.433172	407.298368	455.721666	0.61157	0.861659	22200.68972
401.329179	337.470191	312.690989	491.580914	-0.151393	0.861659	22193.82305
363.181042	409.951651	239.446566	575.506816	0.61157	-0.664266	22239.60082
326.55883	464.122005	141.787336	607.55125	1.374532	-1.427229	22219.00082
240.344041	504.55903	30.394776	602.973474	0.61157	0.861659	22220.52675
177.018134	521.34421	-24.538541	658.669754	0.61157	0.098697	22225.86749
117.507041	538.892353	-93.205187	657.906791	-0.914356	-0.664266	22210.60823
52.655208	538.892353	-177.131088	668.588269	-3.966207	-2.190192	22197.63787
-16.774401	515.240509	-247.32366	665.536418	2.137495	2.387585	22188.48232
-56.448463	512.95162	-307.597716	652.566052	-0.914356	-0.664266	218.207343
-128.166961	506.084956	-401.442133	616.706803	-0.914356	0.098697	14.496292
-188.441017	482.433111	-450.271748	564.825337	-0.914356	0.098697	11.444441
-261.68544	451.151639	-515.12358	506.077206	-1.677319	-0.664266	19669.17936
-321.196533	400.033135	-602.864295	412.23279	-3.203244	-0.664266	22176.27491
-356.292819	380.196104	-592.94578	329.832814	-1.677319	0.098697	22206.79342
-408.937248	317.63316	-624.227252	240.566174	0.61157	0.098697	22200.68972
-438.692795	264.225768	-646.353171	158.929161	-1.677319	0.098697	22210.60823
-471.500192	211.581339	-651.69391	127.647689	1.374532	1.624622	22231.97119
-494.389074	129.181364	-621.175401	19.30698	-0.914356	-0.664266	22214.42305
-541.692764	69.67027	-560.138382	-27.233747	-0.914356	-0.664266	22224.34156
-532.537211	22.366581	-587.60504	-134.04853	1.374532	1.624622	22230.44527
-537.114988	-56.981544	-550.219866	-230.181835	-0.151393	0.098697	22212.89712
-529.48536	-114.966712	-460.953226	-298.085518	1.374532	-1.427229	22230.44527
-484.470559	-188.974098	-461.716189	-417.107705	0.61157	0.098697	22250.2823
-497.440925	-265.270371	-401.442133	-494.929904	0.61157	0.098697	22209.84527
-428.774279	-301.892583	-319.042157	-540.707669	1.374532	0.098697	22204.50453
-370.789111	-382.00367	-291.575499	-605.559501	-0.151393	0.098697	22170.93417
-334.1669	-427.018471	-158.819982	-623.870607	-0.914356	0.098697	22206.03046
-244.137297	-465.166608	-89.390373	-646.759489	-0.914356	-1.427229	22196.87491
-195.307682	-516.285112	6.742932	-674.226148	-1.677319	0.098697	22216.71194
-116.72252	-546.040658	86.091056	-687.959477	-1.677319	-0.664266	22199.16379
-57.211426	-586.477683	183.750287	-678.803924	-1.677319	-0.664266	22189.24528
28.2404	-567.403615	261.572486	-623.870607	-0.914356	0.098697	22199.92676
83.173717	-571.218429	337.105797	-607.848389	-1.677319	0.861659	22199.92676
183.121836	-559.773988	425.609474	-578.092843	-1.677319	-0.664266	22203.74157
235.003302	-536.122143	437.816878	-595.640986	-1.677319	0.861659	22214.42305
301.38106	-491.107341	532.424257	-476.618799	-0.151393	0.861659	22214.42305
375.388446	-441.514763	584.305723	-399.559562	-2.440281	-0.664266	22213.66009
425.743986	-388.870335	622.45386	-309.529959	1.374532	1.624622	22232.73415
450.158794	-340.803682	630.083488	-276.722562	-0.151393	0.098697	22228.15638
511.195813	-257.640744	617.113121	-195.085549	-2.440281	-2.190192	22218.23786
536.373583	-182.107433	675.098289	-56.226331	1.374532	0.861659	22231.20823
538.662471	-110.388936	668.994587	26.173645	-1.677319	0.861659	22225.86749
542.477285	-37.144513	598.802015	111.625471	1.374532	-0.664266	22243.41563
528.743956	35.336947	614.824233	210.810627	2.137495	0.098697	22251.80822
495.173595	120.788774	527.846481	258.87728	1.374532	0.861659	22244.17859
475.336564	194.796159	507.246487	359.588361	1.374532	0.098697	22222.81564
437.188427	260.410954	433.239102	427.492045	-0.151393	0.098697	22233.49712
395.225477	323.736862	360.757641	471.743883	-0.151393	0.098697	22220.52675
380.729185	363.410924	253.942858	541.173492	-0.151393	0.861659	22191.53417
319.692166	419.870166	175.357696	597.632735	0.61157	0.098697	22214.42305
277.729215	465.647931	96.009572	618.995692	-0.151393	0.861659	22222.81564
202.958867	513.714583	-18.434839	651.803089	-0.151393	0.861659	22183.90454
126.662593	522.870136	-74.131119	667.825307	-2.440281	-0.664266	22193.82305
80.884829	532.788652	-123.723696	644.173462	-3.966207	0.861659	22191.53417
11.45522	539.655316	-295.390312	615.943841	-1.677319	0.098697	22168.64528
-34.322544	510.662732	-335.827337	570.929039	-0.914356	-0.664266	10799.73754
-90.781787	513.714583	-382.368064	564.825337	-0.914356	1.624622	21.362957
-170.129911	491.588664	-446.456934	593.817921	1.374532	0.861659	11.444441
-219.722489	473.277558	-507.493953	548.040157	-0.914356	-0.664266	344.096194
-285.337284	441.233123	-576.160599	450.380927	0.61157	0.861659	22132.02307
-337.981713	390.877582	-564.716158	384.003169	-0.914356	0.098697	22199.92676
-361.633558	348.151669	-573.108748	321.440224	1.374532	0.098697	22216.71194
-417.329838	294.744278	-647.879097	220.729143	1.374532	1.624622	22234.26008
-453.189087	242.099849	-639.486507	128.410652	1.374532	-0.664266	22235.786
-498.966851	177.248016	-597.523556	65.847707	0.61157	-0.664266	22236.54897
-537.114988	111.633221	-621.175401	12.440316	1.374532	0.098697	22244.94156
-549.322391	39.914724	-541.064314	-142.44112	-0.151393	-0.664266	22225.86749
-543.21869	-11.966743	-547.930978	-181.35222	0.61157	-1.427229	22225.86749
-535.589062	-98.181532	-474.686555	-265.278121	1.374532	0.861659	22228.91934
-533.300174	-156.1667	-438.064344	-347.678096	-0.914356	1.624622	22215.18601
-468.448341	-236.277787	-397.627319	-407.18919	-2.440281	0.861659	22218.23786
-456.240938	-298.840732	-317.516232	-501.796569	-1.677319	-0.664266	22206.03046
-398.25577	-347.670347	-235.116256	-545.285445	-0.151393	0.098697	22199.92676
-354.766894	-410.233291	-188.575529	-585.72247	-2.440281	-0.664266	22185.43046
-290.678024	-453.722167	-152.71628	-652.100228	-0.914356	1.624622	22193.06009
-240.322483	-486.529565	-71.84223	-721.529837	-0.914356	-0.664266	22170.17121
-142.663253	-536.885106	35.735516	-687.196514	-0.914356	-1.427229	22196.11194
-70.181793	-562.825839	142.550299	-686.433551	-0.914356	1.624622	22202.97861
6.877444	-583.425833	231.053976	-644.470601	-0.151393	1.624622	22202.97861
64.862612	-575.033242	311.928026	-626.159495	-0.914356	-2.190192	22212.89712
155.655177	-571.218429	391.276151	-581.144694	-1.677319	0.098697	22228.91934
227.373675	-534.596217	455.365021	-529.263228	-0.151393	1.624622	22230.44527
295.277358	-520.099925	523.268704	-487.300277	-0.151393	-0.664266	22216.71194
357.07734	-454.48513	574.387208	-457.54473	1.374532	0.861659	22253.33415
417.351396	-426.255509	624.742748	-355.307724	1.374532	0.861659	22251.80822
465.418049	-345.381459	560.653879	-324.026251	0.61157	-0.664266	22226.63045
518.062477	-291.974067	608.720531	-259.937381	0.61157	0.098697	22236.54897
518.062477	-215.677793	625.505711	-159.2263	-0.151393	0.098697	22243.41563
522.640254	-126.411153	628.557562	-41.730039	-1.677319	-0.664266	22212.89712
527.980993	-76.055613	668.231624	103.232881	-2.440281	-1.427229	22222.81564
517.299515	7.107326	618.639047	168.847677	-0.914356	0.861659	22231.97119
519.588403	85.692488	601.853866	244.380988	-0.914356	-0.664266	22216.71194
495.936558	136.048028	544.631661	309.995783	-2.440281	-2.190192	22222.81564
447.106943	228.36652	469.861313	377.899467	-4.72917	-0.664266	22203.74157
412.77362	294.744278	357.705791	454.19574	-3.203244	-0.664266	22186.95639
395.98844	355.781297	281.409517	499.973505	-1.677319	0.098697	22177.80084
338.766234	400.796098	174.594734	539.647567	-0.914356	1.624622	22098.45271
294.514396	470.225707	118.135491	585.425331	-0.914356	-0.664266	22188.48232
232.714414	502.270142	9.03182	627.388282	-0.914356	0.098697	22213.66009
181.59591	528.210875	-39.034833	660.195679	1.374532	1.624622	22209.84527
106.825562	535.07754	-112.279255	665.536418	-0.151393	0.098697	22200.68972
35.870028	541.181242	-203.834784	657.143828	0.61157	0.098697	22193.82305
-28.981805	528.210875	-292.338461	628.151244	2.137495	1.624622	22192.29713
-77.048457	523.633099	-335.064375	644.936425	-0.151393	-1.427229	92.318491
-125.11511	506.084956	-409.834723	606.788288	2.137495	0.098697	13.733329
-192.255831	493.877552	-450.271748	565.5883	0.61157	-0.664266	13.733329
-249.478036	464.884968	-532.671723	494.632765	2.900458	1.624622	21612.44545
-300.596539	420.633129	-560.901345	406.129088	0.61157	0.098697	22215.18601
-363.922446	378.670179	-576.923562	361.877249	-0.914356	0.098697	22225.10453
-405.885397	313.818346	-637.960581	219.203217	-0.914356	-0.664266	22212.89712
-441.744646	258.122066	-601.33837	152.062497	-0.914356	0.098697	22215.94897
-497.440925	190.981345	-605.153183	107.810658	-1.677319	0.861659	22227.39341
-518.040919	124.603587	-608.205034	17.018092	-0.151393	1.624622	22223.5786
-557.714982	68.907308	-567.005047	-49.359666	-0.151393	-0.664266	22220.52675
-548.559429	2.529549	-540.301351	-126.418902	-2.440281	-0.664266	22208.31935
-539.403876	-79.870426	-518.938394	-279.774413	-0.151393	-0.664266	22210.60823
-525.670547	-118.018563	-498.3384	-323.263289	-0.914356	0.861659	22202.97861
-502.781665	-203.47039	-486.893959	-469.752134	-2.440281	-0.664266	22207.55638
-457.766863	-253.82593	-370.923623	-504.085457	-0.151393	0.098697	22218.23786
-429.537242	-328.596278	-316.753269	-521.6336	2.137495	0.098697	22189.24528
-363.922446	-387.344409	-190.101455	-579.618768	-0.151393	-0.664266	22201.45268
-321.196533	-446.09254	-151.953318	-622.344681	-0.151393	0.098697	22219.00082
-267.789142	-478.899938	-79.471858	-662.018744	-0.151393	-0.664266	22197.63787
-181.574352	-508.655484	44.128106	-665.833557	0.61157	0.861659	22192.29713
-104.515116	-535.35918	102.876236	-700.929843	0.61157	0.098697	22224.34156
-41.189209	-563.588801	202.061392	-658.20393	-1.677319	-2.190192	22203.74157
46.551506	-551.381398	244.787305	-660.492818	-0.914356	-0.664266	22214.42305
119.795929	-570.455466	354.65394	-620.055793	-0.151393	0.098697	22242.65267
207.536644	-565.114727	440.868729	-538.41878	-0.914356	-1.427229	22223.5786
263.232923	-531.544366	460.70576	-563.596551	1.374532	0.861659	22225.86749
315.877352	-493.39623	561.416841	-458.307693	-0.914356	0.861659	22231.20823
374.625483	-434.648099	607.957568	-381.248457	-0.151393	-0.664266	22213.66009
447.869906	-375.899968	633.135339	-291.981816	-0.914356	-1.427229	22225.10453
491.358782	-331.648129	668.994587	-228.655909	-1.677319	-0.664266	22228.15638
495.173595	-256.114818	662.890885	-159.2263	-3.203244	-1.427229	22195.34898
523.403217	-176.766694	678.15014	-52.411517	-2.440281	0.861659	22202.21564
521.877291	-94.366718	634.661264	12.440316	-0.914356	3.150548	22217.4749
521.877291	-18.070445	613.298307	113.91436	-1.677319	-0.664266	22205.2675
519.588403	52.88509	549.209438	193.262484	-0.151393	-1.427229	22213.66009
498.225446	129.181364	554.550177	295.499491	0.61157	0.861659	22232.73415
458.551384	207.766526	488.172419	358.062435	-0.151393	0.098697	22203.74157
451.684719	264.225768	421.031698	437.41056	0.61157	0.861659	22216.71194
418.114359	327.551675	353.128014	487.766101	-0.151393	-0.664266	22229.6823
356.314377	380.959067	266.150262	544.988306	-0.914356	-1.427229	22193.06009
332.662532	454.20349	198.246579	612.129027	-0.151393	-2.190192	22209.08231
259.41811	480.907185	99.061423	641.884574	5.189346	0.861659	22234.26008
207.536644	525.159024	-13.0941	664.773456	0.61157	0.098697	22213.66009
151.077401	526.68495	-90.153336	669.351232	2.137495	0.861659	22203.74157
72.492239	517.529397	-195.442194	650.277164	-0.914356	-0.664266	22212.89712
-6.092923	536.603465	-261.056989	681.558636	-0.914356	0.098697	22213.66009
-28.218842	528.210875	-330.486598	618.995692	-1.677319	-1.427229	1321.45146
-123.589184	505.321993	-396.101394	622.047542	-2.440281	0.098697	16.78518
-180.81139	484.721999	-449.508785	582.37348	-1.677319	-0.664266	13.733329
-238.796558	472.514595	-497.575438	525.914238	-0.914356	-0.664266	13529.61821
-279.996545	438.944235	-531.908761	468.692032	0.61157	0.098697	22184.6675
-339.507639	406.8998	-557.849494	381.71428	-0.151393	0.861659	22198.40083
-389.100217	342.047967	-655.508724	289.395789	-0.151393	0.098697	22194.58602
-444.033534	277.959097	-648.642059	145.195832	-2.440281	0.098697	22196.11194
-469.974267	226.840594	-655.508724	75.00326	-3.203244	0.861659	22212.89712
-517.277957	156.648022	-639.486507	25.410682	-3.203244	-0.664266	22209.08231
-539.403876	104.766556	-626.51614	-57.752256	-0.914356	0.098697	22226.63045
-539.403876	26.944357	-555.560606	-147.018896	-0.914356	1.624622	22232.73415
-540.166839	-37.907476	-532.671723	-192.033698	-0.151393	-0.664266	22216.71194
-532.537211	-101.233383	-470.871742	-285.878114	-1.677319	0.098697	22225.10453
-516.514994	-158.455588	-460.953226	-381.248457	1.374532	0.861659	22202.97861
-473.026118	-232.462974	-391.523617	-448.389177	-0.151393	-0.664266	22226.63045
-440.981683	-301.12962	-308.360679	-491.115091	-0.151393	-1.427229	22238.83786
-401.307621	-353.011086	-251.138473	-562.070625	-0.914356	0.098697	22194.58602
-347.900229	-404.892552	-190.864417	-637.603936	0.61157	0.098697	22203.74157
-275.418769	-452.959205	-125.249622	-651.337265	-0.914356	0.861659	22210.60823
-231.929893	-504.840671	-77.182969	-691.77429	-0.151393	0.861659	22212.13416
-136.559551	-541.462882	71.594764	-666.59652	2.137495	0.861659	22196.11194
-54.159575	-573.507317	145.60215	-651.337265	-0.151393	-1.427229	22212.13416
15.270034	-579.611019	273.779889	-624.63357	-0.151393	0.861659	22216.71194
87.751494	-589.529534	328.713207	-635.315048	-0.151393	0.098697	22215.94897
148.02555	-565.114727	412.639108	-591.063209	-1.677319	0.098697	22202.21564
231.188488	-543.75177	454.602058	-545.285445	-3.203244	-0.664266	22210.60823
305.958837	-481.188826	498.853897	-512.478047	-2.440281	0.098697	22200.68972
328.084756	-460.588832	556.076102	-462.885469	0.61157	0.098697	22214.42305
395.98844	-418.625881	617.113121	-341.574394	-3.203244	-0.664266	22212.89712
458.551384	-351.485161	548.446475	-373.618829	-0.914356	-0.664266	22217.4749
468.4699	-268.322222	637.713115	-215.685543	-0.914356	0.098697	22220.52675
518.82544	-219.492607	631.609413	-129.470753	-1.677319	0.098697	22230.44527
528.743956	-136.329669	659.076072	7.862539	-0.151393	0.861659	22220.52675
524.166179	-62.322283	645.342742	126.884726	-0.914356	-2.190192	22219.76379
521.114328	28.470282	620.164972	193.262484	0.61157	0.098697	22241.88971
501.277297	95.611003	553.024251	274.136534	0.61157	0.861659	22249.51933
478.388415	157.410985	516.40204	341.277255	1.374532	-0.664266	22236.54897
458.551384	229.892445	416.453921	368.743914	0.61157	0.098697	22197.63787
417.351396	297.033166	385.172449	471.743883	0.61157	0.861659	22226.63045
384.543999	356.544259	295.142846	536.595716	-0.914356	-1.427229	22209.84527
314.351427	422.159055	215.794721	561.773486	-0.151393	0.098697	22187.71935
291.462545	467.936819	131.105858	636.543834	-0.914356	0.098697	22218.23786
231.951451	500.744217	33.446627	657.143828	-1.677319	0.098697	22209.08231
150.314438	522.107173	-66.501491	668.588269	-1.677319	0.098697	22205.2675
79.358904	522.870136	-116.094069	658.669754	-0.914356	0.098697	22194.58602
42.736692	538.892353	-196.968119	642.647536	-3.966207	-2.190192	22177.80084
-19.826252	532.025689	-288.523648	639.595685	-2.440281	0.861659	22199.16379
-80.863271	512.188658	-348.034741	628.914207	-3.203244	0.861659	32.044435
-138.848439	484.721999	-425.85694	570.929039	-0.914356	-0.664266	12.207404
-202.937309	475.566446	-510.545804	499.210542	-2.440281	-0.664266	12.207404
-290.678024	462.59608	-577.686525	461.825368	-1.677319	0.098697	21929.83795
-318.144682	417.581278	-559.375419	412.995753	-0.914356	-1.427229	22199.16379
-376.12985	377.144253	-633.382805	343.566143	-1.677319	-2.190192	22212.89712
-411.989099	301.610942	-614.308736	255.825429	-0.914356	-0.664266	22225.10453
-463.107602	243.625774	-633.382805	146.721757	0.61157	-0.664266	22210.60823
-473.026118	191.744308	-608.967997	88.736589	2.137495	0.861659	22247.23045
-528.722398	134.522103	-595.234668	9.388465	-0.914356	0.861659	22251.04526
-534.063137	64.329531	-576.923562	-68.433734	0.61157	-2.190192	22228.15638
-529.48536	-15.781556	-565.479121	-154.648524	0.61157	-0.664266	22234.26008
-548.559429	-81.396352	-480.027295	-269.092934	0.61157	-0.664266	22240.36378
-534.826099	-140.907445	-515.12358	-420.159556	-0.914356	0.861659	22186.95639
-498.203888	-215.677793	-413.649536	-436.181774	-1.677319	-0.664266	22191.53417
-440.21872	-271.374073	-351.849555	-488.06324	1.374532	0.861659	22225.86749
-401.307621	-340.040719	-261.819952	-510.952122	-3.203244	-2.953154	22207.55638
-363.922446	-388.107372	-213.753299	-578.092843	-0.151393	1.624622	22202.21564
-317.381719	-468.218459	-111.516293	-636.078011	-3.203244	0.861659	22198.40083
-257.107663	-492.633267	-48.953348	-654.389116	-3.966207	-0.664266	22176.27491
-187.678054	-520.099925	9.03182	-655.915042	-2.440281	-1.427229	22171.69713
-81.626234	-582.66287	120.424379	-709.322433	-2.440281	1.624622	22190.00824
-46.529948	-566.640652	186.039175	-700.166881	-1.677319	0.098697	22185.43046
61.047798	-569.692503	269.202113	-668.885408	-1.677319	-1.427229	22217.4749
120.558892	-581.136944	362.283567	-610.137278	-0.151393	1.624622	22231.20823
195.32924	-567.403615	384.409486	-581.907656	-0.914356	0.098697	22224.34156
260.944035	-515.522149	482.831679	-489.589165	1.374532	-0.664266	22219.00082
339.529197	-467.455497	550.735363	-459.833618	-0.151393	-1.427229	22229.6823
392.173626	-429.30736	618.639047	-366.752165	1.374532	0.098697	22238.83786
441.766204	-357.588862	643.816817	-302.663295	4.426383	0.098697	22244.94156
482.203229	-304.944434	639.23904	-217.211468	-0.914356	-0.664266	22241.88971
502.04026	-237.04075	672.809401	-157.700375	0.61157	0.861659	22240.36378
541.714322	-153.877812	678.913103	-36.389299	2.137495	0.861659	22232.73415
543.240248	-85.974128	629.320525	53.640303	-0.914356	0.098697	22230.44527
517.299515	6.344363	608.720531	123.832875	-0.914356	0.861659	22228.15638
518.062477	72.722121	595.750164	213.099515	-0.151393	-0.664266	22219.76379
489.069893	141.388768	562.179804	321.440224	0.61157	0.098697	22228.15638
476.099527	219.973929	485.88353	376.373541	-0.151393	-0.664266	22209.08231
428.795837	288.640576	421.031698	464.114256	-0.914356	-0.664266	22203.74157
394.462514	319.159085	340.92061	516.758685	-3.966207	-2.190192	22199.16379
370.810669	393.929433	261.572486	554.906822	-1.677319	-1.427229	22193.06009
290.699582	434.366458	136.446597	601.447549	-0.914356	-0.664266	22164.06751
231.188488	491.588664	83.802168	628.914207	-1.677319	1.624622	22195.34898
191.514426	522.870136	-63.44964	655.617903	-0.914356	0.861659	22207.55638
136.581109	538.892353	-113.042218	651.040126	-0.914356	-0.664266	22174.74899
41.210767	528.210875	-192.390343	599.921623	-1.677319	-1.427229	22203.74157
12.981146	525.159024	-293.864387	659.432717	0.61157	1.624622	22219.76379
-64.078091	516.003471	-328.19771	654.85494	-0.914356	0.098697	447.096164
-139.611402	490.825701	-398.390282	635.017909	-0.151393	-0.664266	16.022217
-182.337315	493.877552	-457.901375	580.847555	0.61157	-0.664266	12.970367
-250.240999	455.729415	-520.46432	520.573498	1.374532	-0.664266	14400.92166
-301.359502	450.388676	-550.982829	433.595746	0.61157	-1.427229	22193.82305
-370.026148	393.929433	-602.864295	377.136504	2.137495	0.861659	22228.91934
-408.937248	345.099818	-660.849463	285.580975	-0.914356	-0.664266	22215.18601
-435.640944	278.72206	-650.167985	174.951379	0.61157	0.098697	22215.94897
-485.996484	203.951712	-668.479091	117.729173	-0.914356	0.861659	22226.63045
-496.677963	132.996177	-606.679109	52.877341	-0.151393	-0.664266	22214.42305
-527.196472	81.114711	-582.264301	-9.685604	-0.151393	-2.190192	22219.76379
-544.744615	30.759171	-531.908761	-119.552238	-0.914356	0.098697	22230.44527
-550.085354	-50.114879	-521.227282	-214.92258	-3.966207	-1.427229	22193.06009
-550.085354	-121.070414	-485.368034	-320.9744	-2.440281	0.098697	22199.92676
-504.30759	-185.159284	-461.716189	-404.137339	-0.151393	0.098697	22179.32676
-482.944633	-251.537042	-387.708803	-459.070656	-3.203244	-1.427229	22190.00824
-437.166869	-309.52221	-299.968089	-506.374345	-0.914356	-1.427229	22202.21564
-402.833546	-365.21849	-202.308858	-553.678035	-0.914356	0.861659	22209.08231
-344.085415	-434.648099	-171.790349	-652.863191	-0.914356	-1.427229	22189.24528
-263.974328	-462.114757	-114.568144	-694.063179	-0.151393	-0.664266	22203.74157
-193.018793	-513.233261	3.691081	-677.277998	1.374532	0.098697	22210.60823
-119.774371	-551.381398	60.913286	-725.344651	-1.677319	-1.427229	22191.53417
-40.426246	-569.692503	187.5651	-655.152079	1.374532	-2.190192	22209.84527
42.736692	-565.87769	240.972492	-623.107644	1.374532	0.861659	22243.41563
112.166301	-575.796205	345.498387	-632.263197	-0.151393	0.861659	22242.65267
182.358873	-571.981391	425.609474	-579.618768	0.61157	0.098697	22219.76379
235.766265	-527.729553	469.861313	-510.189159	2.137495	-0.664266	22241.12674
300.618097	-485.003639	524.031667	-475.855836	0.61157	0.098697	22232.73415
365.46993	-462.87772	569.046469	-419.396593	0.61157	0.098697	22215.18601
416.588433	-402.603664	621.690898	-336.996618	-0.151393	-0.664266	22225.86749
466.181011	-338.514794	659.839034	-285.115152	-1.677319	-1.427229	22230.44527
495.173595	-262.21852	646.868668	-250.781829	-0.914356	-0.664266	22216.71194
515.010627	-205.759278	689.594581	-59.278182	-1.677319	0.098697	22225.86749
527.21803	-110.388936	662.890885	8.625502	-2.440281	1.624622	22209.84527
510.43285	-72.240799	603.379792	145.958795	-0.151393	-0.664266	22198.40083
540.188397	33.048059	608.720531	190.210633	-2.440281	0.098697	22207.55638
496.699521	113.922109	579.727947	252.010615	-0.151393	2.387585	22222.05268
478.388415	193.270234	516.40204	319.151336	-0.151393	-0.664266	22206.79342
457.788421	248.203551	426.372437	386.292057	-0.914356	-0.664266	22187.71935
430.321763	311.529458	372.202083	470.980921	0.61157	0.098697	22214.42305
367.758818	375.618328	255.468784	534.306828	1.374532	-0.664266	22211.3712
328.847719	455.729415	161.624367	555.669784	0.61157	-0.664266	22200.68972
263.232923	461.833117	116.609566	644.173462	-0.914356	0.098697	22211.3712
218.218122	501.507179	8.268857	651.040126	0.61157	0.098697	22216.71194
150.314438	543.47013	-77.182969	669.351232	1.374532	0.861659	22225.10453
109.11445	541.944204	-171.790349	673.166046	-0.914356	0.098697	22207.55638
34.344102	537.366428	-229.012554	635.780872	-0.151393	-0.664266	22198.40083
-31.270693	520.581248	-285.471797	645.699387	2.137495	0.098697	22229.6823
-94.5966	500.744217	-367.10881	609.077176	-0.914356	-1.427229	23.651845
-156.396582	480.144223	-441.116195	592.291996	-1.677319	-1.427229	12.970367
-220.485452	464.884968	-509.782841	514.469797	2.900458	0.861659	1013.977477
-276.181732	448.099788	-524.279133	489.292026	-0.914356	0.098697	22136.60085
-330.352086	410.714614	-563.953196	405.366125	-0.914356	-0.664266	22206.79342
-399.781695	363.410924	-621.175401	311.521709	-2.440281	0.861659	22192.29713
-420.381689	297.796129	-612.019848	242.855062	-2.440281	0.861659	22205.2675
-495.152037	213.107265	-647.879097	125.358801	-1.677319	0.098697	22202.21564
-505.070553	171.907277	-608.205034	82.632887	-2.440281	-2.190192	22198.40083
-511.937217	111.633221	-628.805028	-11.211529	-2.440281	0.098697	22218.23786
-527.959435	42.203612	-573.108748	-82.167064	-1.677319	0.098697	22227.39341
-552.374242	-22.648221	-560.901345	-169.907778	-0.914356	-2.190192	22218.23786
-525.670547	-77.581538	-485.368034	-249.255903	0.61157	0.098697	22229.6823
-529.48536	-153.877812	-480.790257	-375.907717	1.374532	0.098697	22223.5786
-492.863149	-236.277787	-433.486568	-412.529929	-0.151393	-0.664266	22183.14158
-437.166869	-282.818514	-338.879188	-491.878053	2.137495	-1.427229	22231.97119
-416.566875	-346.144421	-231.301442	-539.944706	2.900458	0.861659	22252.57118
-343.322452	-408.707366	-187.812566	-599.455799	1.374532	-0.664266	22216.71194
-308.989129	-436.936987	-112.279255	-656.678005	-0.151393	0.098697	22205.2675
-222.011377	-491.870304	-49.716311	-671.937259	-0.914356	-1.427229	22217.4749
-146.478066	-523.151776	41.076255	-668.122446	1.374532	-0.664266	22203.74157
-97.648451	-568.166578	127.291044	-684.907626	0.61157	0.861659	22183.90454
-9.144774	-579.611019	251.65397	-652.100228	-0.151393	1.624622	22212.89712
66.388537	-566.640652	299.720623	-626.922458	2.900458	0.861659	22219.76379
155.655177	-577.322131	366.098381	-590.300246	-2.440281	-0.664266	22223.5786
206.773681	-555.196211	443.92058	-571.226178	-0.151393	0.861659	22233.49712
266.284774	-504.077708	508.00945	-506.374345	-2.440281	-0.664266	22193.06009
334.188458	-477.374012	570.572394	-443.811401	-1.677319	0.098697	22207.55638
405.906955	-417.099956	613.298307	-336.996618	-2.440281	0.098697	22148.04529
451.684719	-372.848117	607.957568	-307.241071	-0.914356	0.098697	22200.68972
491.358782	-301.12962	636.18719	-216.448505	1.374532	1.624622	22221.28971
518.82544	-217.203719	666.705699	-126.418902	-0.151393	2.387585	22235.02304
536.373583	-150.825961	663.653848	-14.26338	0.61157	-1.427229	22216.71194
540.95136	-62.322283	627.794599	68.136595	-0.914356	-2.190192	22223.5786
527.21803	-2.81119	625.505711	171.136565	-0.914356	0.098697	22230.44527
510.43285	78.06286	600.327941	261.929131	-0.151393	0.098697	22214.42305
479.914341	161.225799	559.127953	300.077267	0.61157	0.098697	22244.94156
472.284713	220.736892	482.068717	387.817982	0.61157	0.098697	22249.51933
430.321763	290.166501	382.120598	480.136473	0.61157	0.098697	22208.31935
399.040291	341.285005	335.579871	514.469797	1.374532	0.098697	22222.05268
345.632899	415.29239	251.65397	560.247561	-0.151393	-0.664266	22215.18601
293.751433	452.677564	153.99474	585.425331	0.61157	-0.664266	22199.16379
246.447743	493.114589	47.179957	643.410499	2.137495	0.861659	22199.16379
162.521842	522.870136	-49.716311	649.514201	2.900458	1.624622	22218.23786
116.744078	543.47013	-109.227404	657.143828	-1.677319	-0.664266	22212.89712
65.625574	516.003471	-182.471827	651.040126	-0.151393	-1.427229	22192.29713
-4.566997	525.159024	-276.316244	638.832723	-0.914356	2.387585	11220.89297
-60.263277	525.921987	-314.464381	622.810505	-3.203244	-0.664266	162.511063
-125.878072	510.662732	-383.89399	600.684586	-1.677319	-1.427229	14.496292
-198.359532	483.959036	-460.953226	548.80312	-0.151393	0.861659	12.970367
-283.811359	450.388676	-505.968028	486.240175	0.61157	0.861659	20175.02365
-309.752092	449.625713	-535.723574	408.417976	1.374532	0.861659	22193.82305
-353.240968	375.618328	-608.205034	343.566143	1.374532	0.861659	22220.52675
-398.25577	313.818346	-667.716128	245.14395	0.61157	0.098697	22225.86749
-441.744646	259.647992	-657.03465	158.929161	1.374532	0.098697	22215.18601
-483.707596	177.248016	-605.153183	91.78844	0.61157	0.861659	22223.5786
-505.070553	123.077662	-641.012432	19.30698	2.137495	0.861659	22250.2823
-540.166839	88.744339	-578.449488	-39.44115	5.952309	0.861659	22240.36378
-534.826099	23.129543	-529.619872	-133.285567	1.374532	0.098697	22239.60082
-537.114988	-60.033395	-498.3384	-222.552207	1.374532	0.861659	22243.41563
-512.70018	-114.203749	-466.293965	-318.685512	1.374532	0.098697	22222.05268
-494.389074	-198.892613	-416.701387	-384.300308	-0.151393	-1.427229	22220.52675
-471.500192	-264.507409	-357.190294	-462.885469	-1.677319	0.098697	22199.16379
-431.82613	-325.544427	-291.575499	-507.900271	1.374532	-0.664266	22202.21564
-389.100217	-365.21849	-214.516262	-591.063209	-0.914356	0.861659	22212.13416
-333.403937	-447.618465	-162.634796	-663.544669	-0.914356	0.861659	22198.40083
-260.922477	-478.899938	-64.212603	-654.389116	0.61157	-0.664266	22203.74157
-189.966942	-522.388814	17.42441	-664.307632	-2.440281	0.098697	22192.29713
-122.826222	-555.959174	76.172541	-707.796508	-0.914356	0.861659	22199.16379
-36.611432	-579.611019	179.17251	-673.463185	-3.203244	-1.427229	22156.43788
46.551506	-591.05546	282.935442	-639.892824	-1.677319	-0.664266	22208.31935
106.0626	-569.692503	359.231716	-613.189129	1.374532	0.861659	22228.15638
174.729246	-549.855472	414.165033	-577.32988	-0.151393	-1.427229	22219.76379
240.344041	-528.492515	498.090934	-542.996557	-0.151393	-0.664266	22223.5786
296.040321	-486.529565	538.527959	-509.426196	-0.151393	0.861659	22231.20823
353.262526	-425.492546	587.357574	-400.322525	-1.677319	-1.427229	22218.23786
418.877322	-387.344409	583.542761	-362.174388	-0.151393	-0.664266	22219.00082
481.440266	-312.574061	637.713115	-232.470723	2.137495	-0.664266	22254.09711
508.906925	-242.381489	668.994587	-179.826294	1.374532	-0.664266	22243.41563
539.425434	-164.55929	683.490879	-64.618921	2.137495	0.861659	22225.10453
533.321732	-104.285234	646.868668	36.092161	2.137495	2.387585	22242.65267
534.847658	-18.833407	613.298307	135.277316	1.374532	0.098697	22235.786
514.247664	34.573984	598.802015	221.492106	-1.677319	-1.427229	22215.94897
480.677303	118.499885	572.09832	309.23282	-0.151393	0.098697	22227.39341
484.492117	194.796159	511.061301	366.455026	-0.151393	-1.427229	22225.10453
445.581017	268.803545	413.40207	422.914268	-0.151393	-0.664266	22207.55638
409.721769	320.685011	340.92061	479.373511	1.374532	0.861659	22189.24528
366.232893	367.225738	293.616921	564.062374	-2.440281	-0.664266	22198.40083
315.877352	438.944235	158.572516	567.114225	-0.151393	0.861659	22186.19343
259.41811	479.38126	76.172541	634.254946	-1.677319	0.861659	22186.19343
196.092202	512.188658	-39.034833	647.988276	-0.151393	0.098697	22206.03046
138.869997	535.840502	-92.442224	676.217897	-0.151393	-1.427229	22183.90454
58.75891	532.025689	-173.316274	653.329015	-2.440281	0.861659	22207.55638
16.795959	541.181242	-243.508846	647.225313	-0.914356	0.861659	6456.19068
-43.478097	521.34421	-286.997722	631.203095	-0.151393	-0.664266	2924.436171
-119.011408	499.218291	-382.368064	605.262362	-0.914356	-0.664266	17.548143
-165.552135	480.144223	-441.116195	557.19571	-0.914356	-0.664266	14.496292
-231.16693	476.329409	-512.834692	474.795734	2.900458	0.861659	8629.108554
-287.626173	434.366458	-530.382835	470.217958	1.374532	1.624622	22187.71935
-336.455788	396.218322	-593.708742	350.432808	2.137495	0.098697	22207.55638
-370.026148	338.996116	-624.227252	308.469858	-0.151393	0.861659	22216.71194
-421.144652	277.959097	-644.827246	196.314335	1.374532	1.624622	22231.97119
-476.840931	224.551706	-632.619842	119.255099	-0.914356	0.861659	22231.20823
-507.359441	149.781358	-593.708742	48.299564	-0.151393	-0.664266	22211.3712
-531.011286	103.240631	-606.679109	-19.604119	-0.151393	-1.427229	22221.28971
-540.929801	37.625835	-553.271717	-107.344834	-0.151393	0.098697	22230.44527
-556.952019	-37.144513	-505.968028	-198.1374	0.61157	0.098697	22214.42305
-527.959435	-98.181532	-465.531003	-294.270705	-1.677319	0.861659	22215.18601
-535.589062	-159.218551	-456.37545	-362.937351	-2.440281	0.098697	22203.74157
-476.077969	-251.537042	-433.486568	-489.589165	-3.203244	-0.664266	22190.7712
-447.848347	-308.759247	-322.094008	-485.011389	-0.914356	0.098697	22179.32676
-399.781695	-356.062937	-251.901436	-555.966923	-0.914356	1.624622	22205.2675
-345.611341	-417.862919	-181.708864	-607.085427	-0.151393	-0.664266	22206.03046
-294.492837	-462.114757	-131.353324	-619.29283	-0.151393	-0.664266	22191.53417
-214.38175	-491.107341	-18.434839	-670.411334	-1.677319	-0.664266	22209.08231
-135.796588	-542.988807	37.261441	-702.455769	0.61157	-1.427229	22206.03046
-66.366979	-561.299913	125.002156	-698.640955	0.61157	-0.664266	22179.32676
-6.092923	-575.796205	234.105827	-655.152079	0.61157	0.098697	22228.91934
74.018165	-586.477683	324.898393	-620.055793	2.900458	2.387585	22253.33415
148.02555	-548.329547	386.698375	-586.485433	1.374532	-0.664266	22236.54897
232.714414	-545.277696	454.602058	-552.915072	0.61157	0.098697	22245.70452
274.677364	-493.39623	523.268704	-498.744718	2.900458	0.098697	22244.17859
351.736601	-480.425863	573.624245	-421.685482	2.900458	0.098697	22227.39341
394.462514	-432.359211	618.639047	-321.737363	0.61157	1.624622	22223.5786
469.995825	-356.8259	655.261258	-273.670711	-0.914356	-2.190192	22225.10453
497.462484	-288.922216	665.942736	-193.559623	0.61157	0.098697	22218.23786
522.640254	-227.885197	672.809401	-104.292983	1.374532	2.387585	22227.39341
537.136546	-147.77411	666.705699	-27.233747	-0.914356	0.861659	22232.73415
524.929142	-62.322283	639.23904	94.840291	-1.677319	-1.427229	22193.82305
527.980993	12.448065	615.587196	126.884726	-3.203244	-0.664266	22204.50453
502.04026	87.218413	581.253872	258.114317	-0.151393	1.624622	22216.71194
484.492117	156.648022	534.713146	333.647628	-0.914356	-0.664266	22199.16379
454.73657	232.181333	460.70576	391.632796	0.61157	0.098697	22212.13416
422.692135	304.662793	394.328002	472.506846	-0.151393	-0.664266	22219.76379
390.6477	358.833148	320.320616	524.388312	0.61157	-0.664266	22186.19343
359.366228	420.633129	233.342864	582.37348	2.137495	2.387585	22210.60823
300.618097	456.492378	154.757703	628.914207	-0.914356	0.098697	22204.50453
224.321824	509.899769	36.498478	653.329015	1.374532	0.098697	22177.03787
176.255171	536.603465	-76.420007	641.121611	2.137495	0.861659	22198.40083
122.084817	547.284944	-154.242206	638.06976	-0.151393	0.098697	22235.02304
70.966314	528.973838	-215.279225	651.040126	1.374532	0.098697	22208.31935
-5.32996	540.418279	-291.575499	636.543834	-0.151393	-1.427229	22228.91934
-77.81142	528.210875	-328.960673	654.85494	-1.677319	-1.427229	29.755547
-162.500284	503.796068	-416.701387	597.632735	0.61157	-0.664266	13.733329
-211.329899	466.410893	-480.790257	551.092008	-0.151393	1.624622	11.444441
-263.974328	437.418309	-502.916177	499.210542	-1.677319	-0.664266	21726.88986
-317.381719	417.581278	-563.190233	437.41056	-0.914356	-0.664266	22202.97861
-355.529856	378.670179	-613.545774	323.729112	0.61157	0.861659	22211.3712
-414.277987	322.973899	-627.279103	241.329137	-1.677319	-0.664266	22224.34156
-464.633528	242.099849	-638.723544	156.640273	-1.677319	0.098697	22200.68972
-469.974267	191.744308	-648.642059	96.366217	-0.914356	0.098697	22173.98602
-505.070553	120.025811	-669.242053	-18.841157	-0.151393	0.861659	22212.13416
-566.870534	69.67027	-570.056898	-85.981877	-0.914356	-1.427229	22214.42305
-549.322391	12.448065	-531.908761	-158.463337	-0.151393	-1.427229	22216.71194
-560.766833	-77.581538	-515.886543	-255.359605	0.61157	1.624622	22230.44527
-525.670547	-133.277818	-484.605071	-340.811432	1.374532	0.861659	22215.18601
-508.885366	-208.811129	-441.879158	-421.685482	0.61157	-0.664266	22213.66009
-453.189087	-266.033334	-354.901406	-466.700283	-1.677319	-0.664266	22199.16379
-417.329838	-345.381459	-295.390312	-539.944706	-0.151393	0.098697	22208.31935
-364.685409	-388.107372	-201.545896	-630.737272	2.137495	0.098697	22215.94897
-314.329868	-439.225875	-161.108871	-665.070595	0.61157	-0.664266	22224.34156
-247.95211	-485.003639	-53.531125	-662.781706	-0.151393	-1.427229	22222.05268
-173.181762	-512.470298	26.579963	-665.833557	-0.151393	-1.427229	22202.97861
-96.122526	-547.566584	93.720684	-693.300216	1.374532	1.624622	22212.89712
-34.322544	-583.425833	205.876206	-653.626154	0.61157	0.861659	22196.87491
48.840394	-570.455466	303.535436	-632.263197	0.61157	-0.664266	22215.18601
115.981115	-580.373982	386.698375	-602.50765	0.61157	0.861659	22227.39341
203.72183	-563.588801	421.031698	-559.781737	-0.914356	-0.664266	22231.97119
238.818116	-517.048074	479.016866	-510.952122	-2.440281	-1.427229	22215.18601
324.269942	-475.848087	533.950183	-463.648432	-0.914356	0.861659	22202.97861
383.018073	-432.359211	537.764996	-417.107705	-0.151393	0.861659	22195.34898
437.188427	-365.21849	554.550177	-370.566978	-1.677319	-0.664266	22193.06009
478.388415	-321.729614	620.164972	-277.485524	-0.151393	0.098697	22212.89712
513.484701	-243.907415	684.253842	-170.670741	-0.151393	0.861659	22223.5786
535.61062	-175.240768	668.231624	-56.989293	0.61157	-1.427229	22218.23786
523.403217	-82.159314	665.179774	44.484751	-2.440281	-1.427229	22222.81564
527.980993	-22.648221	621.690898	134.514354	-0.914356	0.861659	22231.97119
525.692105	51.359165	589.646463	215.388404	-0.151393	-0.664266	22216.71194
487.543968	132.233215	550.735363	300.077267	-0.914356	0.098697	22204.50453
466.181011	199.373936	472.913164	375.610578	2.900458	0.098697	22230.44527
458.551384	276.433172	440.868729	460.299442	2.900458	0.098697	22241.12674
410.484732	326.788713	365.335418	490.054989	1.374532	0.098697	22207.55638
363.944005	389.351657	254.705821	546.514232	-0.151393	-0.664266	22209.84527
325.032905	447.336825	184.513249	599.15866	2.137495	-0.664266	22219.76379
253.314408	481.670148	92.194758	626.625319	2.137495	1.624622	22213.66009
199.907016	512.188658	-15.382988	648.751238	-0.914356	-0.664266	22200.68972
114.45519	536.603465	-94.731112	674.691971	1.374532	-1.427229	22212.13416
75.54409	547.284944	-165.686647	664.010493	2.137495	1.624622	22203.74157
-2.278109	532.025689	-224.434778	668.588269	0.61157	0.861659	22225.86749
-55.685501	528.973838	-313.701418	647.225313	-0.151393	-0.664266	971.251564
-112.907706	506.084956	-403.731021	609.840139	-1.677319	-0.664266	16.022217
-176.233613	484.721999	-487.656922	520.573498	0.61157	2.387585	12.970367
-250.240999	461.833117	-516.649506	493.869803	-0.914356	0.098697	15054.78073
-296.018763	436.655347	-534.197649	451.906852	-1.677319	-0.664266	22165.59343
-350.189117	392.403508	-578.449488	338.988367	0.61157	0.861659	22213.66009
-385.285403	325.262787	-612.019848	315.336522	0.61157	0.098697	22223.5786
-437.166869	268.040582	-618.12355	187.158782	-0.151393	0.098697	22213.66009
-476.077969	214.63319	-653.219836	113.151397	0.61157	0.861659	22225.86749
-498.203888	155.122097	-603.627258	35.329198	1.374532	0.098697	22228.91934
-528.722398	84.166562	-612.782811	-49.359666	-0.914356	-2.953154	22212.13416
-549.322391	15.499916	-558.612456	-132.522604	1.374532	0.098697	22247.23045
-533.300174	-35.618587	-525.805059	-218.737394	2.137495	0.861659	22248.75637
-527.959435	-101.996346	-557.086531	-388.878084	-0.151393	0.098697	22187.71935
-530.248323	-158.455588	-426.619903	-398.7966	0.61157	-0.664266	22224.34156
-485.996484	-259.929632	-405.256946	-446.863252	-0.151393	0.098697	22233.49712
-436.403906	-303.418508	-312.938455	-504.085457	-0.151393	0.098697	22193.06009
-409.700211	-372.848117	-232.827368	-535.366929	-0.914356	0.861659	22209.84527
-328.063198	-410.233291	-176.368125	-630.737272	-0.914356	-0.664266	22219.76379
-283.811359	-464.403646	-114.568144	-655.915042	-0.151393	0.098697	22201.45268
-200.648421	-515.522149	-10.042249	-658.20393	0.61157	1.624622	22212.89712
-131.981774	-550.618435	60.150323	-694.826141	-0.914356	0.861659	22193.06009
-65.604016	-601.736938	136.446597	-687.196514	-2.440281	-1.427229	22167.11936
5.351518	-586.477683	250.128045	-647.522452	-1.677319	0.098697	22202.21564
105.299637	-559.011025	308.876175	-636.840973	-0.914356	0.098697	22217.4749
173.20332	-568.166578	367.624306	-640.655787	-0.151393	0.098697	22210.60823
242.632929	-530.781404	455.365021	-546.81137	-0.151393	-0.664266	22223.5786
299.092172	-485.003639	514.876114	-501.796569	0.61157	0.098697	22234.26008
341.818085	-467.455497	565.994618	-445.337326	1.374532	0.861659	22212.13416
416.588433	-399.551813	597.27609	-345.389208	-0.151393	0.098697	22211.3712
448.632868	-339.277757	648.394593	-281.300338	1.374532	0.861659	22225.10453
494.410633	-286.633328	688.831618	-201.952213	2.900458	0.098697	22249.51933
519.588403	-199.655576	676.624215	-77.589287	2.137495	0.861659	22203.74157
552.395801	-140.144482	595.750164	-38.678188	0.61157	0.098697	22244.94156
519.588403	-59.270432	648.394593	91.78844	-0.914356	-2.190192	22236.54897
525.692105	25.418432	623.216823	203.943963	1.374532	0.098697	22231.20823
500.514335	97.136929	584.305723	274.136534	1.374532	0.861659	22231.20823
483.729154	174.959128	501.142785	333.647628	-0.151393	-0.664266	22202.97861
441.766204	242.099849	440.868729	403.8402	-0.914356	-1.427229	22212.89712
430.321763	306.951681	382.120598	484.71425	-1.677319	-1.427229	22224.34156
375.388446	367.9887	302.772473	542.699418	0.61157	0.861659	22208.31935
329.610681	425.210906	218.08361	573.217927	-2.440281	0.098697	22199.92676
267.8107	454.966452	118.135491	617.469766	-4.72917	-0.664266	22190.7712
206.773681	492.351626	-9.279286	591.529033	0.61157	-1.427229	22196.87491
172.440358	522.107173	-74.894081	622.047542	-0.151393	-1.427229	22161.01566
95.381121	527.447912	-135.168137	622.810505	-2.440281	0.861659	22200.68972
28.2404	524.396061	-261.819952	627.388282	-0.151393	0.861659	22211.3712
-31.270693	529.736801	-266.397728	653.329015	1.374532	-0.664266	22218.23786
-86.966973	510.662732	-351.849555	637.306797	1.374532	0.861659	28.229621
-160.974358	507.610881	-457.138412	572.454965	-0.151393	0.861659	14.496292
-198.359532	468.699782	-465.531003	521.336461	0.61157	0.098697	10.681478
-295.2558	445.8109	-527.330984	481.662399	2.137495	0.861659	7427.442244
-323.485421	404.610912	-531.908761	392.395759	-0.151393	-1.427229	22154.14899
-378.418738	375.618328	-613.545774	321.440224	2.137495	1.624622	22223.5786
-440.21872	303.89983	-657.03465	176.477304	2.900458	0.861659	22233.49712
-473.026118	261.93688	-635.671693	136.803242	1.374532	-0.664266	22238.83786
-501.255739	174.196165	-644.827246	60.506968	-1.677319	-1.427229	22216.71194
-531.774249	109.344333	-599.049482	-11.211529	2.137495	0.861659	22221.28971
-542.455727	59.751755	-557.086531	-84.455952	0.61157	0.861659	22232.73415
-533.300174	-14.255631	-531.908761	-153.885561	-0.914356	-0.664266	22215.18601
-522.618696	-97.418569	-514.360618	-250.781829	0.61157	1.624622	22221.28971
-519.566845	-148.537073	-447.219897	-340.811432	-1.677319	0.098697	22197.63787
-509.648329	-229.411123	-413.649536	-427.789184	-2.440281	-1.427229	22183.14158
-450.137236	-298.840732	-353.37548	-501.796569	-1.677319	0.861659	22196.87491
-410.463173	-372.085154	-267.160691	-550.626184	-1.677319	-0.664266	22167.11936
-357.055782	-410.996254	-186.286641	-666.59652	-1.677319	-1.427229	22190.7712
-305.937278	-443.803652	-151.953318	-674.226148	-0.914356	0.861659	22197.63787
-225.826191	-497.974006	-42.849646	-671.937259	1.374532	0.861659	22219.76379
-156.396582	-526.96659	40.313292	-673.463185	2.137495	0.098697	22196.87491
-83.915122	-577.322131	131.105858	-694.826141	-0.914356	-0.664266	22199.16379
-15.248476	-585.714721	228.765088	-639.129862	-0.914356	1.624622	22228.91934
62.573724	-574.27028	298.194697	-637.603936	-0.914356	-0.664266	22225.10453
136.581109	-576.559168	366.098381	-585.72247	3.663421	1.624622	22241.88971
209.825532	-550.618435	446.972431	-574.278029	1.374532	0.098697	22251.80822
267.047737	-497.974006	494.27612	-529.263228	1.374532	-0.664266	22240.36378
332.662532	-470.507347	555.313139	-462.122507	-0.151393	0.098697	22225.86749
390.6477	-412.522179	559.127953	-388.878084	-0.151393	-1.427229	22238.07489
444.055092	-376.662931	632.372376	-299.611444	0.61157	0.861659	22231.97119
469.995825	-307.233322	662.127923	-246.204052	2.137495	1.624622	22217.4749
511.195813	-231.700011	681.964954	-134.04853	-0.151393	2.387585	22228.91934
521.114328	-150.825961	679.676066	-69.95966	2.137495	0.861659	22233.49712
527.21803	-80.633389	649.157556	47.536602	1.374532	-0.664266	22216.71194
527.980993	-22.648221	614.824233	153.588422	-2.440281	0.861659	22221.28971
498.225446	54.411016	565.994618	223.780994	-4.72917	-1.427229	22204.50453
483.729154	143.677656	492.750195	280.240236	-2.440281	-1.427229	22186.19343
455.499533	190.981345	363.809492	328.306889	0.61157	0.098697	22165.59343
437.95139	261.173917	396.61689	423.677231	0.61157	0.098697	22214.42305
401.329179	331.366489	312.690989	502.262393	0.61157	0.861659	22206.03046
361.655116	400.033135	202.824355	561.773486	-0.151393	0.098697	22206.03046
311.299576	445.8109	153.99474	611.366064	0.61157	0.098697	22221.28971
246.447743	484.721999	52.520696	628.914207	-0.151393	-0.664266	22199.92676
192.277389	532.788652	-21.48669	664.010493	-0.914356	-0.664266	22218.23786
115.981115	530.499763	-103.886665	655.617903	-0.151393	0.098697	22202.97861
62.573724	548.047906	-168.738498	642.647536	2.137495	0.098697	22211.3712
9.166332	532.025689	-241.982921	668.588269	0.61157	-0.664266	22241.88971
-35.085507	532.025689	-344.219927	652.566052	2.137495	1.624622	336.466567
-138.848439	511.425695	-406.019909	578.558666	2.137495	0.098697	14.496292
-176.996576	483.196074	-470.108779	538.121641	2.900458	0.861659	12.207404
-250.240999	461.070154	-510.545804	509.129057	2.137495	1.624622	20393.99396
-312.04098	435.129421	-541.827276	441.225374	0.61157	0.098697	22189.24528
-347.137266	387.825732	-612.019848	351.195771	-0.151393	0.098697	22212.89712
-402.833546	335.944265	-626.51614	293.210603	-0.151393	0.861659	22226.63045
-447.848347	258.122066	-616.597624	145.195832	-2.440281	-1.427229	22218.23786
-500.492776	190.218383	-627.279103	91.78844	-2.440281	0.098697	22177.80084
-524.907584	125.36655	-643.30132	9.388465	-3.203244	0.861659	22206.79342
-554.663131	84.166562	-615.071699	-86.74484	-2.440281	-1.427229	22202.97861
-543.21869	9.396214	-609.73096	-147.781859	-0.914356	0.861659	22207.55638
-539.403876	-50.877842	-549.456904	-215.685543	-2.440281	0.861659	22219.00082
-529.48536	-128.700041	-496.049512	-353.781798	0.61157	-0.664266	22201.45268
-500.492776	-192.025949	-458.664338	-425.500295	-0.151393	-2.190192	22193.82305
-476.077969	-266.033334	-361.76807	-448.389177	-1.677319	-0.664266	22222.81564
-432.589093	-323.255539	-291.575499	-520.107675	-1.677319	0.098697	22211.3712
-386.048366	-354.537011	-243.508846	-571.226178	0.61157	0.098697	22192.29713
-312.803943	-415.57403	-161.871833	-613.952091	2.900458	0.861659	22223.5786
-249.478036	-453.722167	-87.864448	-652.100228	1.374532	-0.664266	22230.44527
-184.626203	-517.048074	-12.331137	-718.477986	3.663421	0.861659	22177.80084
-147.241029	-546.040658	81.51328	-705.50762	-0.151393	2.387585	22205.2675
-28.218842	-565.114727	166.202144	-651.337265	2.137495	0.098697	22228.91934
8.403369	-569.692503	270.728039	-631.500234	-0.151393	0.861659	22217.4749
102.247786	-550.618435	322.609505	-618.529868	1.374532	0.861659	22225.86749
174.729246	-581.136944	429.424288	-577.32988	-0.914356	0.861659	22232.73415
244.921818	-525.440665	495.802046	-520.870637	-0.914356	-0.664266	22216.71194
292.98847	-488.818453	522.505742	-491.115091	-0.914356	0.098697	22225.86749
346.395862	-452.196242	569.046469	-405.663264	-3.203244	-1.427229	22220.52675
420.403247	-404.892552	607.957568	-314.870698	-1.677319	0.861659	22194.58602
460.077309	-337.751831	646.105705	-283.589226	-1.677319	0.861659	22205.2675
501.277297	-250.011117	654.498295	-182.115182	-0.914356	-0.664266	22216.71194
521.114328	-197.366688	688.831618	-79.115213	-0.914356	-0.664266	22204.50453
532.558769	-118.781526	600.327941	-31.04856	-0.151393	0.861659	22223.5786
535.61062	-40.959327	612.535345	119.255099	1.374532	1.624622	22235.02304
514.247664	30.759171	615.587196	208.521739	-0.151393	-0.664266	22215.94897
495.173595	116.97396	568.283506	277.951348	1.374532	0.861659	22225.10453
485.25508	168.092463	512.587226	344.329106	-0.151393	-0.664266	22207.55638
462.366198	252.018364	415.690959	441.225374	4.426383	0.861659	22215.94897
425.743986	322.973899	379.068747	492.343877	0.61157	-0.664266	22236.54897
378.440297	379.433141	268.43915	531.254977	2.900458	0.861659	22228.91934
333.425495	429.025719	202.824355	574.743853	2.900458	1.624622	22203.74157
288.410694	472.514595	99.061423	623.573468	0.61157	1.624622	22206.79342
215.166271	519.818285	-2.412621	631.203095	0.61157	-0.664266	22216.71194
159.469991	512.188658	-99.308889	629.67717	1.374532	-1.427229	22196.11194
92.32927	548.047906	-139.745914	638.832723	-0.914356	0.861659	22203.74157
28.2404	528.210875	-224.434778	664.010493	0.61157	2.387585	22230.44527
-27.455879	522.870136	-277.842169	654.85494	1.374532	0.098697	6653.035066
-105.278079	503.796068	-349.560667	644.936425	-0.914356	-0.664266	18.311106
-170.129911	483.959036	-460.953226	569.403114	-1.677319	0.098697	13.733329
-210.566936	465.647931	-525.805059	499.973505	-1.677319	-0.664266	10.681478
-278.47062	428.262757	-547.930978	428.255007	-3.203244	0.098697	22064.11939
-326.537272	400.033135	-610.493923	339.75133	-1.677319	-0.664266	22197.63787
-401.307621	361.122036	-665.42724	248.958764	0.61157	0.861659	22210.60823
-442.507608	280.247986	-633.382805	189.447671	-2.440281	-1.427229	22212.13416
-468.448341	253.54429	-612.782811	138.329167	2.900458	0.861659	22225.86749
-491.337223	168.855426	-650.167985	49.82549	1.374532	-0.664266	22231.97119
-514.989068	114.685072	-625.753177	-10.448566	-0.914356	-1.427229	22213.66009
-549.322391	52.122127	-535.723574	-123.367051	-0.914356	1.624622	22224.34156
-530.248323	-33.329699	-547.168015	-214.159617	1.374532	-0.664266	22095.40086
-522.618696	-96.655606	-512.07173	-292.744779	1.374532	0.861659	22234.26008
-509.648329	-151.588923	-465.531003	-362.937351	1.374532	-0.664266	22213.66009
-485.996484	-233.988899	-380.079176	-437.707699	0.61157	-0.664266	22211.3712
-461.581677	-280.529626	-312.938455	-477.381761	1.374532	0.098697	22206.03046
-414.277987	-362.929602	-241.219958	-586.485433	-0.914356	0.098697	22211.3712
-341.796527	-396.499962	-193.153305	-649.048377	1.374532	0.098697	22203.74157
-292.966912	-459.062906	-104.649628	-628.448383	-0.151393	0.098697	22203.74157
-233.455818	-494.159192	-17.671876	-679.566887	0.61157	1.624622	22222.05268
-147.241029	-543.75177	39.550329	-658.20393	0.61157	-0.664266	22199.92676
-88.492898	-569.692503	106.69105	-676.515036	-2.440281	-0.664266	22190.7712
-8.381811	-592.581385	239.446566	-636.840973	-3.203244	0.861659	22201.45268
69.440388	-577.322131	327.950244	-610.90024	-1.677319	-0.664266	22212.13416
135.818146	-558.248062	379.83171	-593.352097	0.61157	0.861659	22206.03046
218.981085	-539.936957	450.024282	-584.196545	-0.914356	0.861659	22212.13416
279.255141	-503.314745	454.602058	-510.189159	-1.677319	-0.664266	22228.15638
346.395862	-466.692534	567.520543	-450.678066	-0.151393	0.098697	22220.52675
386.069924	-414.811068	599.564978	-366.752165	-0.914356	-0.664266	22220.52675
453.210645	-366.744415	639.23904	-310.292922	-0.914356	-0.664266	22229.6823
474.573601	-288.922216	678.913103	-189.74481	2.900458	1.624622	22225.86749
524.929142	-226.359272	665.179774	-125.65594	-1.677319	1.624622	22188.48232
538.662471	-145.485222	663.653848	-21.130045	2.137495	0.861659	22254.09711
522.640254	-77.581538	653.735332	87.973627	2.900458	0.098697	22247.99341
514.247664	11.685102	599.564978	160.455087	0.61157	0.861659	22233.49712
515.010627	71.959158	591.172388	252.010615	1.374532	0.861659	22241.12674
482.966192	142.914693	532.424257	287.106901	0.61157	-0.664266	22228.91934
447.869906	216.159116	440.868729	374.847616	-0.151393	-1.427229	22183.90454
430.321763	292.455389	411.113182	467.92907	-0.914356	0.098697	22208.31935
389.121775	346.625744	296.668772	505.314244	-0.151393	-0.664266	22217.4749
366.232893	401.559061	233.342864	573.217927	-0.914356	0.098697	22210.60823
302.144023	459.544229	150.942889	606.025325	0.61157	0.861659	22200.68972
222.032936	475.566446	18.950335	631.966058	-2.440281	-0.664266	22197.63787
173.966283	525.921987	-19.960764	664.773456	-2.440281	0.098697	22169.40825
101.484823	511.425695	-124.486659	636.543834	-0.914356	1.624622	22158.72677
52.655208	536.603465	-204.597747	656.380866	-1.677319	-0.664266	22210.60823
-22.11514	525.921987	-245.797734	647.988276	0.61157	0.098697	22209.08231
-58.737352	518.29236	-322.094008	613.654952	1.374532	1.624622	292.977691
-125.11511	496.16644	-446.456934	573.98089	-0.914356	0.098697	16.78518
-196.070644	483.196074	-470.108779	541.173492	0.61157	0.098697	11.444441
-252.529887	461.070154	-494.523587	511.417946	-0.151393	0.098697	21362.19367
-305.937278	439.707198	-559.375419	415.284641	-0.151393	0.098697	22209.84527
-354.003931	381.72203	-564.716158	342.040218	2.900458	0.861659	22228.91934
-399.018732	313.818346	-599.812444	270.321721	2.137495	0.861659	22243.41563
-440.21872	251.255402	-622.701326	152.825459	-0.151393	-0.664266	22241.12674
-479.892782	200.136898	-641.775395	100.943993	2.137495	0.861659	22219.76379
-514.989068	129.181364	-601.33837	4.810688	2.137495	1.624622	22233.49712
-555.426093	67.381382	-586.079115	-90.559654	0.61157	-0.664266	22231.97119
-551.61128	3.292512	-605.916146	-169.144816	-0.151393	0.861659	22215.18601
-556.189056	-53.929693	-500.627288	-267.567009	-1.677319	-0.664266	22214.42305
-523.381658	-136.329669	-472.397667	-307.241071	0.61157	0.861659	22228.15638
-502.018702	-194.314837	-414.412499	-415.58178	-0.914356	-0.664266	22196.11194
-461.581677	-275.188887	-360.242145	-471.27806	-2.440281	0.098697	22193.06009
-439.455757	-336.988869	-281.656983	-543.75952	-3.203244	-0.664266	22197.63787
-370.026148	-406.418478	-225.19774	-588.774321	-1.677319	-0.664266	22190.7712
-317.381719	-461.351795	-175.605163	-629.974309	-0.151393	0.861659	22164.83047
-259.396551	-478.136975	-69.553342	-678.803924	-1.677319	-0.664266	22199.16379
-189.20398	-535.35918	-22.249652	-708.559471	-0.151393	-1.427229	22202.21564
-112.907706	-564.351764	39.550329	-730.68539	-0.151393	1.624622	22177.80084
-28.981805	-593.344348	192.142877	-668.885408	-0.151393	-0.664266	22228.15638
28.2404	-580.373982	308.113213	-637.603936	-0.914356	-0.664266	22228.91934
93.855196	-568.929541	359.231716	-595.640986	0.61157	0.861659	22220.52675
182.358873	-555.959174	424.846511	-585.72247	-0.151393	-0.664266	22228.15638
261.706998	-523.151776	505.720562	-538.41878	2.900458	-0.664266	22253.33415
322.744017	-481.188826	526.320555	-468.226209	2.900458	0.861659	22238.83786
374.625483	-449.144391	562.942767	-429.315109	-0.151393	-1.427229	22238.07489
442.529167	-380.477745	607.194606	-329.36699	1.374532	-0.664266	22242.65267
475.336564	-326.30739	668.994587	-237.811462	-0.151393	1.624622	22224.34156
495.936558	-244.670377	679.676066	-154.648524	-0.151393	0.098697	22223.5786
537.136546	-176.003731	685.779767	-53.937442	2.137495	-1.427229	22234.26008
524.929142	-105.811159	647.631631	22.358831	1.374532	1.624622	22218.23786
523.403217	-26.463035	620.927935	145.958795	-0.151393	0.861659	22227.39341
524.166179	41.440649	615.587196	213.862478	0.61157	0.098697	22086.24531
483.729154	113.922109	550.735363	286.343938	-3.966207	-0.664266	22186.19343
467.706937	168.092463	484.357605	344.329106	-0.151393	0.861659	22202.97861
429.5588	258.885029	416.453921	439.699448	-3.203244	0.098697	22179.32676
404.38103	318.396122	369.913194	508.366095	-0.151393	0.098697	22183.90454
373.099557	383.247955	268.43915	524.388312	-0.151393	1.624622	22196.87491
327.321793	435.892384	164.676218	557.958673	-0.914356	0.098697	22207.55638
248.736631	476.329409	70.068839	604.4994	-0.151393	-1.427229	22187.71935
190.751463	521.34421	-3.938547	630.440133	1.374532	0.861659	22212.13416
138.869997	524.396061	-99.308889	615.943841	-0.914356	-0.664266	22210.60823
74.018165	550.336794	-153.479243	643.410499	-1.677319	-1.427229	22182.37861
11.45522	541.181242	-224.434778	666.299381	2.900458	0.861659	22248.75637
-40.426246	520.581248	-290.049573	646.46235	2.137495	0.098697	2169.866024
-110.618818	506.084956	-406.782872	622.047542	2.137495	1.624622	16.022217
-191.492868	497.692366	-466.293965	559.484598	2.900458	1.624622	12.207404
-225.826191	474.803484	-512.07173	517.521647	2.137495	0.861659	10688.34498
-302.122465	427.499794	-547.168015	458.010554	-2.440281	-0.664266	22162.54158
-331.878011	405.373874	-639.486507	325.255038	2.137495	1.624622	22206.79342
-396.729844	334.41834	-632.619842	293.210603	1.374532	0.861659	22225.86749
-422.670577	287.11465	-616.597624	214.625441	-0.151393	-1.427229	22222.05268
-469.974267	219.210967	-663.901314	114.677322	-0.151393	1.624622	22196.87491
-503.544627	152.833209	-618.12355	59.744005	-1.677319	-0.664266	22216.71194
-543.21869	100.18878	-602.101332	-17.315231	-4.72917	-0.664266	22201.45268
-557.714982	16.262879	-539.538388	-135.574455	-0.151393	1.624622	22205.2675
-555.426093	-50.114879	-540.301351	-198.1374	-2.440281	0.098697	22214.42305
-529.48536	-104.285234	-496.049512	-320.211438	-0.151393	0.098697	22215.18601
-512.70018	-170.662992	-452.560636	-386.589196	-1.677319	0.861659	22205.2675
-495.915	-233.988899	-389.234729	-433.892885	2.137495	1.624622	22190.7712
-454.715012	-295.788881	-304.545865	-528.500265	-0.151393	-0.664266	22212.89712
-405.122434	-351.485161	-269.449579	-578.855805	-0.914356	0.098697	22187.71935
-344.848378	-414.048105	-179.419976	-612.426166	0.61157	-0.664266	22205.2675
-275.418769	-463.640683	-106.175553	-634.552085	1.374532	-1.427229	22213.66009
-206.752123	-499.499931	8.268857	-673.463185	1.374532	0.861659	22213.66009
-136.559551	-537.648068	66.254025	-675.752073	2.137495	0.861659	22220.52675
-50.344762	-563.588801	163.913255	-702.455769	-0.151393	-1.427229	22236.54897
11.45522	-575.796205	263.861374	-642.944675	-0.151393	0.098697	22226.63045
81.647792	-560.53695	344.735424	-629.211346	0.61157	0.861659	22230.44527
144.210736	-575.033242	388.987263	-612.426166	-0.914356	0.098697	22229.6823
221.269973	-544.514733	468.335387	-545.285445	-2.440281	-0.664266	22214.42305
287.647731	-502.551782	540.053885	-517.818786	1.374532	0.098697	22225.86749
363.944005	-472.033273	550.735363	-456.018805	-0.914356	-2.190192	22231.97119
398.277328	-407.18144	591.172388	-363.700314	-0.914356	0.098697	22214.42305
451.684719	-340.040719	659.076072	-265.278121	-1.677319	1.624622	22202.97861
482.203229	-292.73703	664.416811	-206.52999	-3.203244	-1.427229	22210.60823
502.803223	-209.574091	663.653848	-108.870759	-2.440281	0.861659	22194.58602
530.269881	-134.040781	640.764966	-16.552268	-0.151393	1.624622	22214.42305
534.084695	-47.825991	611.772382	61.269931	-1.677319	-0.664266	22223.5786
522.640254	13.97399	613.298307	182.581006	-0.151393	-0.664266	22221.28971
516.536552	82.640637	519.453891	238.277286	-0.151393	-0.664266	22206.03046
486.018043	145.966544	433.239102	246.669876	-0.914356	-1.427229	22224.34156
452.447682	229.129482	446.209468	365.692063	1.374532	-0.664266	22209.84527
424.218061	285.588725	345.498387	428.255007	-0.151393	0.098697	22092.34901
386.832887	361.122036	296.668772	529.729051	2.137495	0.861659	22238.83786
366.995856	429.788682	203.587318	576.269778	1.374532	0.861659	22233.49712
281.544029	474.803484	122.713268	600.684586	0.61157	0.098697	22203.74157
229.662563	492.351626	42.60218	628.914207	-0.151393	-1.427229	22218.23786
168.625544	535.07754	-50.479274	625.099393	0.61157	-0.664266	22211.3712
101.484823	526.68495	-133.642212	625.099393	-0.151393	1.624622	22199.16379
35.870028	524.396061	-204.597747	644.173462	-0.151393	-0.664266	22227.39341
-13.72255	528.210875	-273.264393	643.410499	2.137495	-0.664266	22229.6823
-72.470681	515.240509	-338.879188	599.15866	-0.914356	-0.664266	36.622211
-166.315098	478.618297	-448.745822	542.699418	-0.914356	-0.664266	14.496292
-217.433601	470.225707	-469.345816	533.543865	-1.677319	-0.664266	10.681478
-262.448402	445.8109	-535.723574	485.477213	-2.440281	0.098697	21419.41588
-327.300235	419.870166	-595.997631	386.292057	-2.440281	0.861659	22187.71935
-373.840962	362.647961	-618.886513	309.995783	-1.677319	-0.664266	22204.50453
-408.174285	297.033166	-621.175401	243.618025	-1.677319	0.098697	22200.68972
-450.137236	242.862812	-641.775395	144.432869	0.61157	0.098697	22222.81564
-492.863149	183.351718	-656.271687	72.714372	-0.151393	-0.664266	22231.97119
-514.226106	115.448034	-592.182817	-1.293014	-0.151393	-0.664266	22214.42305
-542.455727	56.699904	-573.108748	-143.967045	1.374532	1.624622	22226.63045
-551.61128	-7.388966	-545.64209	-181.35222	1.374532	0.861659	22153.38603
-534.063137	-85.211165	-515.886543	-283.589226	-0.914356	-0.664266	22190.00824
-521.855733	-127.937079	-486.130996	-332.418841	-0.151393	0.098697	22240.36378
-489.811298	-215.677793	-402.968058	-420.159556	1.374532	0.098697	22241.12674
-454.715012	-298.077769	-344.219927	-481.196575	-0.914356	0.098697	22201.45268
-417.329838	-338.514794	-274.027356	-565.122476	-0.151393	-0.664266	22214.42305
-347.900229	-385.055521	-203.071821	-585.72247	-2.440281	-0.664266	22215.94897
-327.300235	-449.907354	-148.901467	-631.500234	-0.151393	0.861659	22180.85269
-240.322483	-505.603633	-56.582976	-688.72244	-1.677319	0.098697	22201.45268
-168.603986	-526.96659	48.705882	-707.796508	-0.914356	-0.664266	22214.42305
-113.670669	-571.218429	99.061423	-729.159465	-0.914356	0.861659	22206.03046
-9.907736	-590.292497	232.579902	-666.59652	0.61157	0.861659	22222.81564
50.36632	-587.240646	294.379883	-648.285414	-2.440281	-2.190192	22206.79342
116.744078	-573.507317	369.150232	-634.552085	-0.914356	-0.664266	22206.79342
205.247755	-569.692503	447.735394	-553.678035	-0.914356	1.624622	22202.21564
279.255141	-526.96659	510.298338	-507.900271	-1.677319	0.098697	22217.4749
332.662532	-490.344379	534.713146	-459.070656	-1.677319	0.861659	22217.4749
381.492148	-442.277726	584.305723	-411.766966	-0.151393	0.098697	22218.23786
441.003241	-382.766633	611.772382	-308.004034	-0.914356	0.098697	22230.44527
486.018043	-308.759247	659.839034	-203.478139	-0.914356	0.861659	22230.44527
504.329148	-236.277787	656.787183	-161.515188	2.137495	0.098697	22221.28971
517.299515	-160.744476	649.920519	-70.722623	0.61157	-1.427229	22226.63045
544.766173	-84.448203	653.735332	27.69957	0.61157	0.098697	22252.57118
536.373583	-7.388966	654.498295	172.66249	-0.151393	0.861659	22238.83786
505.092111	55.936941	587.357574	234.462472	2.137495	-0.664266	22240.36378
495.173595	143.677656	562.179804	303.892081	0.61157	-0.664266	22220.52675
478.388415	213.870228	491.987232	370.269839	-0.151393	0.098697	22219.00082
438.714353	280.247986	430.950213	456.484629	-1.677319	0.861659	22209.08231
413.536583	325.262787	348.550238	503.788318	1.374532	1.624622	22196.11194
370.810669	384.773881	249.365082	541.936455	-1.677319	-0.664266	22202.21564
319.692166	436.655347	172.305845	577.795704	-0.151393	-1.427229	22211.3712
241.107004	483.959036	43.365143	626.625319	2.137495	0.098697	22201.45268
170.151469	500.744217	-68.027417	643.410499	-0.914356	1.624622	22186.95639
115.218152	526.68495	-121.434808	639.595685	-0.151393	0.861659	22193.06009
49.603357	536.603465	-160.345908	652.566052	-0.914356	0.098697	22212.13416
9.166332	525.921987	-251.901436	647.988276	-0.914356	-0.664266	22201.45268
-47.292911	519.055322	-297.6792	633.491984	-0.914356	0.861659	295.266579
-119.011408	493.877552	-394.575468	612.89199	-1.677319	-1.427229	16.78518
-167.841023	480.907185	-471.634704	544.988306	-1.677319	0.098697	11.444441
-242.611371	454.966452	-499.864326	508.366095	-0.914356	-0.664266	16299.17295
-279.233583	413.003502	-564.716158	377.136504	0.61157	0.861659	22192.29713
-358.581707	404.610912	-641.775395	294.736528	1.374532	0.861659	22205.2675
-382.233552	350.440557	-639.486507	293.973566	2.137495	0.098697	22233.49712
-432.589093	268.803545	-618.12355	166.558789	1.374532	-0.664266	22249.51933
-488.285373	211.581339	-653.219836	100.18103	2.137495	-0.664266	22239.60082
-482.181671	129.181364	-584.55319	33.04031	1.374532	-0.664266	22233.49712
-535.589062	85.692488	-608.205034	-44.78189	2.137495	-0.664266	22240.36378
-555.426093	22.366581	-560.138382	-144.730008	-0.151393	0.861659	22228.15638
-553.137205	-41.722289	-511.308767	-237.048499	-0.914356	0.861659	22188.48232
-536.352025	-110.388936	-482.316183	-330.129953	1.374532	-0.664266	22214.42305
-509.648329	-194.314837	-420.516201	-375.907717	0.61157	-0.664266	22222.05268
-465.39649	-249.248154	-393.049543	-479.67065	-0.151393	0.098697	22059.54161
-423.43354	-299.603694	-296.916238	-514.766936	-0.914356	-0.664266	22197.63787
-382.996515	-376.662931	-225.960703	-622.344681	-0.914356	0.861659	22199.92676
-335.692825	-435.411062	-151.953318	-626.922458	-0.914356	0.861659	22187.71935
-278.47062	-485.003639	-103.886665	-669.648371	-2.440281	-0.664266	22179.32676
-196.070644	-510.944373	18.187373	-684.144663	-3.966207	-0.664266	22198.40083
-122.826222	-554.433249	70.831801	-709.322433	-0.151393	1.624622	22188.48232
-48.818836	-574.27028	199.009541	-647.522452	-0.151393	0.098697	22228.15638
32.818177	-581.899907	266.913225	-631.500234	-0.151393	-0.664266	22234.26008
99.958898	-561.299913	335.579871	-642.181713	-0.914356	-1.427229	22215.94897
185.410724	-560.53695	363.809492	-574.278029	0.61157	0.861659	22226.63045
235.766265	-537.648068	477.49094	-554.440998	-0.151393	0.098697	22231.20823
312.825501	-482.714751	509.535375	-469.752134	4.426383	0.861659	22239.60082
367.758818	-435.411062	596.513127	-419.396593	1.374532	-0.664266	22247.23045
424.218061	-394.211074	593.461276	-374.381792	2.137495	1.624622	22246.46748
482.966192	-338.514794	675.861252	-272.907748	2.137495	1.624622	22225.10453
501.277297	-280.529626	647.631631	-158.463337	-1.677319	-2.953154	22231.20823
527.21803	-199.655576	679.676066	-89.796691	-0.914356	-2.190192	22231.20823
547.818024	-112.677824	662.127923	-15.026343	-0.151393	2.387585	22215.94897
531.795807	-37.907476	627.794599	130.69954	-0.151393	-0.664266	22223.5786
511.958776	33.048059	623.979786	197.077298	-0.914356	-0.664266	22205.2675
499.751372	94.848041	531.661295	244.380988	-1.677319	-0.664266	22174.74899
457.025459	177.248016	507.246487	334.410591	-1.677319	0.098697	22190.7712
457.788421	235.996147	444.683543	409.943902	-3.966207	-0.664266	22202.97861
415.825471	292.455389	354.65394	490.054989	-0.151393	0.098697	22191.53417
383.018073	364.936849	286.750256	528.203126	-0.914356	-0.664266	22186.19343
333.425495	416.055353	202.061392	582.37348	-0.914356	-0.664266	22204.50453
269.336625	474.803484	90.668833	628.151244	-0.151393	0.098697	22206.79342
225.847749	496.929403	-9.279286	641.121611	-0.151393	0.098697	22187.71935
148.788513	527.447912	-71.84223	642.647536	-2.440281	-2.953154	22203.74157
86.988531	540.418279	-143.560728	654.091977	-0.914356	0.098697	22207.55638
21.373736	531.262726	-200.782933	655.617903	0.61157	0.861659	22219.00082
-40.426246	524.396061	-311.41253	648.751238	-0.151393	-0.664266	15621.66204
-76.285495	522.107173	-379.316213	624.336431	2.137495	1.624622	21.362957
-153.344731	500.744217	-428.908791	577.032741	-0.151393	0.098697	13.733329
-216.670638	487.010887	-470.871742	520.573498	0.61157	-1.427229	11.444441
-280.759508	453.440527	-543.353202	477.847585	0.61157	0.098697	22116.76382
-343.322452	418.344241	-583.027264	383.240206	-0.914356	-0.664266	22205.2675
-363.922446	362.647961	-634.90873	317.62541	-1.677319	-0.664266	22215.94897
-425.722428	300.84798	-617.360587	242.092099	-0.914356	0.098697	22226.63045
-464.633528	235.996147	-643.30132	142.906944	0.61157	0.861659	22214.42305
-495.915	158.93691	-619.649475	60.506968	-0.914356	-2.190192	22224.34156
-531.011286	104.766556	-615.071699	-6.633753	0.61157	0.098697	22232.73415
-551.61128	43.729537	-563.953196	-107.344834	-2.440281	1.624622	22192.29713
-537.114988	-27.98896	-595.234668	-233.996648	-2.440281	-1.427229	22200.68972
-550.848317	-93.603755	-515.12358	-290.455891	-2.440281	-2.190192	22176.27491
-527.959435	-168.374104	-441.879158	-345.389208	-0.151393	-0.664266	22196.11194
-498.203888	-222.544458	-399.153244	-414.055854	-0.914356	0.098697	22215.18601
-446.322422	-304.944434	-343.456965	-478.907687	-0.914356	0.098697	22207.55638
-416.566875	-351.485161	-270.212542	-546.048408	-0.151393	0.861659	22195.34898
-350.95208	-401.077738	-180.182939	-611.663203	-2.440281	-2.190192	22202.21564
-306.700241	-457.536981	-136.694063	-655.915042	-0.914356	-0.664266	22208.31935
-220.485452	-501.78882	-50.479274	-744.418719	1.374532	1.624622	22167.88232
-156.396582	-540.699919	14.372559	-713.137247	0.61157	-0.664266	22219.00082
-74.759569	-568.929541	63.202174	-697.11503	2.900458	0.861659	22251.04526
6.877444	-572.744354	203.587318	-692.537253	0.61157	0.861659	22235.02304
70.203351	-574.27028	303.535436	-635.315048	1.374532	-0.664266	22231.20823
138.107034	-575.796205	411.113182	-583.433582	2.900458	-0.664266	22241.88971
217.455159	-552.907323	434.002064	-537.655818	-0.914356	0.098697	22224.34156
285.358843	-505.603633	507.246487	-481.959538	-0.151393	-0.664266	22220.52675
333.425495	-476.611049	572.861282	-448.389177	-0.914356	0.861659	22228.15638
402.092141	-415.57403	611.772382	-359.122537	-0.914356	0.861659	22225.10453
452.447682	-357.588862	623.216823	-304.18922	-0.151393	0.098697	22219.00082
479.151378	-295.788881	663.653848	-235.522574	-1.677319	-1.427229	22212.13416
521.114328	-228.64816	650.683482	-170.670741	-2.440281	0.861659	22209.08231
544.766173	-150.062998	586.594612	-52.411517	1.374532	0.861659	22205.2675
532.558769	-84.448203	666.705699	64.321782	-3.203244	-2.190192	22216.71194
518.82544	5.5814	619.402009	165.795826	-0.151393	0.861659	22219.76379
502.04026	73.485084	567.520543	234.462472	-0.151393	1.624622	22214.42305
473.047676	171.907277	535.476108	317.62541	1.374532	-0.664266	22200.68972
460.840272	222.262818	468.335387	396.973535	-0.151393	1.624622	22225.10453
428.032875	287.11465	393.565039	445.040187	0.61157	0.861659	22054.20087
408.958806	339.759079	324.898393	511.417946	-0.914356	0.098697	22198.40083
366.232893	422.159055	224.950274	545.751269	2.137495	0.861659	22214.42305
312.825501	459.544229	113.557715	571.692002	1.374532	0.098697	22213.66009
248.736631	498.455328	64.7281	648.751238	0.61157	-2.190192	22225.86749
189.225538	532.025689	-72.605193	622.810505	-0.914356	0.098697	22215.94897
109.877413	537.366428	-122.197771	646.46235	2.137495	0.861659	22202.97861
56.470022	535.840502	-194.679231	680.795673	1.374532	-0.664266	22228.15638
-12.959587	544.996055	-256.479213	669.351232	-2.440281	0.098697	22231.20823
-75.522532	517.529397	-325.908822	622.810505	-0.914356	0.098697	257.881405
-121.300296	506.847918	-424.331015	605.262362	-0.151393	-0.664266	16.022217
-189.20398	478.618297	-443.405083	557.19571	-0.914356	0.861659	10.681478
-270.07803	467.173856	-512.07173	493.869803	0.61157	0.098697	20704.51979
-312.04098	420.633129	-581.501339	428.255007	-1.677319	-0.664266	22177.03787
-360.870595	392.403508	-672.293904	309.995783	-2.440281	-0.664266	22201.45268
-405.885397	320.685011	-670.767979	218.440255	-1.677319	0.861659	22191.53417
-453.952049	261.93688	-647.879097	171.136565	-1.677319	-0.664266	22208.31935
-475.315006	195.559122	-630.330954	120.781024	-0.914356	0.098697	22223.5786
-505.833515	133.75914	-618.12355	20.832906	0.61157	1.624622	22221.28971
-543.21869	65.092494	-570.81986	-50.122629	0.61157	-0.664266	22222.05268
-543.981652	17.025841	-563.190233	-131.759642	-1.677319	-0.664266	22224.34156
-532.537211	-61.559321	-532.671723	-252.307754	1.374532	0.861659	22210.60823
-533.300174	-121.833377	-481.55322	-323.263289	-0.151393	-1.427229	22177.03787
-487.52241	-192.788911	-431.197679	-393.45586	2.900458	0.098697	22244.94156
-450.900198	-265.270371	-385.419915	-452.203991	1.374532	1.624622	22224.34156
-431.82613	-332.411092	-323.619933	-572.752104	1.374532	-2.190192	22201.45268
-376.12985	-367.507378	-232.064405	-565.122476	1.374532	0.098697	22225.86749
-313.566906	-429.30736	-138.219988	-619.29283	0.61157	0.861659	22222.05268
-267.026179	-472.033273	-64.975566	-678.040961	-0.151393	-0.664266	22200.68972
-202.174346	-494.159192	10.557745	-687.959477	-1.677319	-1.427229	22187.71935
-106.041041	-547.566584	103.639199	-695.589104	-1.677319	0.861659	22220.52675
-33.559581	-571.218429	195.95769	-645.233564	-2.440281	-1.427229	22216.71194
29.766326	-588.003609	292.853958	-630.737272	0.61157	-0.664266	22226.63045
101.484823	-578.085093	350.839126	-617.003942	-0.151393	0.098697	22215.18601
184.647761	-586.477683	384.409486	-559.781737	-2.440281	-1.427229	22194.58602
245.68478	-540.699919	435.52799	-539.181743	-3.203244	-1.427229	22209.84527
293.751433	-487.292528	524.031667	-536.129892	0.61157	0.861659	22219.76379
382.25511	-436.174024	548.446475	-433.129923	-1.677319	-0.664266	22203.74157
428.032875	-375.899968	627.031637	-305.715146	-0.914356	0.098697	22225.86749
482.966192	-335.462943	634.661264	-217.974431	-0.151393	0.861659	22235.02304
482.203229	-242.381489	688.068656	-171.433704	-0.914356	0.098697	22215.18601
520.351366	-183.633358	678.913103	-67.670772	-0.914356	-2.190192	22223.5786
532.558769	-90.551905	666.705699	21.595869	-0.914356	0.861659	22231.20823
540.95136	-11.966743	640.002003	131.462503	2.137495	0.861659	22225.10453
498.988409	54.411016	604.905717	208.521739	1.374532	-0.664266	22243.41563
520.351366	139.099879	514.876114	248.958764	-0.151393	-0.664266	22222.05268
471.521751	185.640606	489.698344	310.758746	3.663421	0.861659	22187.71935
440.240278	265.751694	424.083549	424.440194	1.374532	0.098697	22219.76379
406.669918	320.685011	356.179865	494.632765	-0.914356	0.098697	22221.28971
396.751402	378.670179	259.283597	567.877188	-0.151393	0.861659	22196.11194
337.240309	438.181272	183.750287	603.736437	-0.151393	0.098697	22207.55638
267.047737	471.751633	97.535497	636.543834	-0.914356	-0.664266	22215.18601
194.566277	499.981254	-16.908913	636.543834	-0.151393	0.861659	22190.00824
141.921848	519.055322	-80.997783	648.751238	-0.151393	-0.664266	22193.06009
75.54409	521.34421	-129.064436	651.040126	-0.914356	-0.664266	22207.55638
6.114481	538.129391	-261.056989	651.040126	-3.203244	-0.664266	22202.97861
-35.84847	519.055322	-334.301412	586.951257	-3.966207	-2.953154	4912.717063
-98.411414	509.136807	-410.597686	587.714219	-0.914356	-0.664266	19.837031
-170.129911	493.877552	-433.486568	575.506816	-0.151393	0.861659	12.207404
-244.137297	465.647931	-470.871742	534.306828	-0.151393	-0.664266	4976.805933
-298.307651	436.655347	-550.219866	454.19574	-0.914356	0.861659	21099.73449
-316.618757	405.373874	-589.130966	367.217988	-0.151393	1.624622	22207.55638
-379.944664	352.729446	-620.412438	316.862448	-1.677319	-2.190192	22207.55638
-434.877981	297.033166	-617.360587	210.047665	1.374532	-1.427229	22221.28971
-473.026118	236.75911	-660.0865	107.047695	2.900458	2.387585	22251.80822
-493.626112	176.485053	-625.753177	55.929192	2.137495	0.098697	22236.54897
-541.692764	107.818407	-635.671693	-76.826325	2.900458	0.098697	22241.12674
-540.929801	46.018425	-547.168015	-118.789275	1.374532	0.861659	22241.88971
-548.559429	-21.122295	-530.382835	-217.974431	1.374532	-1.427229	22220.52675
-521.855733	-106.574122	-482.316183	-305.715146	-0.914356	-1.427229	22212.89712
-510.411292	-173.714843	-439.59027	-375.144755	1.374532	-0.664266	22207.55638
-486.759447	-246.959266	-398.390282	-458.307693	-0.151393	0.098697	22080.14161
-453.952049	-291.211104	-324.382896	-507.137308	-0.914356	-0.664266	22215.18601
-391.389105	-342.329608	-272.50143	-556.729886	0.61157	0.098697	22200.68972
-360.107633	-414.811068	-171.027386	-615.478017	-2.440281	0.861659	22179.32676
-305.174316	-456.774018	-95.494075	-642.944675	-3.203244	-1.427229	22187.71935
-240.322483	-498.736969	-60.397789	-750.522421	-0.151393	1.624622	22180.08972
-153.344731	-549.855472	-13.0941	-713.137247	1.374532	1.624622	22181.61565
-54.922538	-568.929541	137.972522	-732.974278	0.61157	0.861659	22214.42305
6.877444	-579.611019	245.550268	-627.685421	-0.914356	-0.664266	22232.73415
58.75891	-567.403615	311.928026	-625.396532	0.61157	0.861659	22216.71194
157.181103	-576.559168	401.957629	-593.352097	-1.677319	-1.427229	22221.28971
215.929234	-528.492515	464.520574	-530.02619	2.137495	0.098697	22231.97119
283.832917	-497.974006	545.394624	-488.826202	-0.914356	-0.664266	22214.42305
357.840303	-472.796236	557.602028	-440.75955	-0.151393	-1.427229	22227.39341
413.536583	-402.603664	617.876084	-324.789214	3.663421	2.387585	22254.09711
446.34398	-359.114788	636.950152	-250.781829	1.374532	1.624622	22238.07489
484.492117	-301.892583	655.261258	-190.507772	1.374532	-1.427229	22228.91934
505.855074	-217.203719	663.653848	-166.092965	0.61157	-0.664266	22241.88971
533.321732	-141.670408	663.653848	-15.026343	0.61157	0.861659	22231.20823
530.269881	-79.870426	665.942736	88.736589	-0.151393	-0.664266	22219.76379
527.980993	6.344363	637.713115	184.869894	-0.914356	0.098697	22228.15638
510.43285	71.196196	594.224239	260.403205	-0.914356	-0.664266	22224.34156
482.203229	174.959128	508.00945	338.988367	-0.151393	0.098697	22195.34898
450.158794	227.603557	469.861313	392.395759	0.61157	0.861659	22208.31935
422.692135	288.640576	407.298368	472.506846	-2.440281	0.098697	22192.29713
384.543999	354.255371	280.646554	515.995722	-0.914356	0.098697	22182.37861
338.003272	404.610912	170.77992	532.017939	-1.677319	0.098697	22167.11936
283.832917	449.625713	140.261411	580.084592	-2.440281	-0.664266	22204.50453
215.166271	494.640515	48.705882	618.232729	0.61157	0.098697	22201.45268
188.462575	512.188658	-64.212603	625.099393	1.374532	0.861659	22204.50453
106.825562	532.025689	-119.908883	649.514201	-0.151393	0.098697	22221.28971
45.025581	541.181242	-200.782933	666.299381	-0.151393	0.098697	22215.94897
-12.959587	541.181242	-257.242175	657.906791	-0.151393	0.861659	22225.10453
-81.626234	506.084956	-337.353263	641.884574	-1.677319	0.098697	54.170354
-142.663253	490.062738	-409.834723	577.032741	2.900458	0.861659	13.733329
-199.885458	475.566446	-439.59027	554.143859	0.61157	-0.664266	11.444441
-253.29285	443.522011	-538.775425	484.71425	1.374532	0.098697	19719.5349
-294.492837	400.033135	-583.027264	364.9291	2.900458	0.861659	22197.63787
-362.396521	381.72203	-606.679109	343.566143	0.61157	0.098697	22223.5786
-412.752062	319.159085	-673.056867	248.195801	-1.677319	0.861659	22224.34156
-445.559459	253.54429	-650.930948	140.618055	-0.914356	0.098697	22208.31935
-495.152037	194.033196	-644.064283	113.151397	0.61157	-1.427229	22222.81564
-511.174255	121.551736	-602.101332	23.121794	-1.677319	0.861659	22229.6823
-531.774249	54.411016	-579.21245	-56.989293	-2.440281	0.098697	22213.66009
-547.796466	1.766587	-546.405053	-173.722592	1.374532	0.098697	22198.40083
-543.21869	-85.211165	-517.412469	-258.411456	-0.914356	-0.664266	22204.50453
-522.618696	-152.351886	-466.293965	-363.700314	-3.966207	-1.427229	22183.14158
-496.677963	-214.151868	-444.168046	-422.448444	1.374532	0.861659	22183.14158
-442.507608	-285.870365	-379.316213	-481.959538	-0.151393	0.098697	22200.68972
-416.566875	-332.411092	-315.227343	-565.885439	0.61157	0.098697	22211.3712
-360.870595	-375.137005	-195.442194	-584.196545	1.374532	-0.664266	22199.16379
-311.278018	-442.277726	-136.694063	-622.344681	-2.440281	1.624622	22207.55638
-257.870626	-491.870304	-77.945932	-680.329849	-0.914356	0.098697	22189.24528
-183.86324	-538.411031	40.313292	-675.752073	-0.151393	-1.427229	22179.32676
-88.492898	-552.907323	111.268827	-684.907626	1.374532	0.861659	22246.46748
-16.774401	-565.87769	224.950274	-632.263197	2.900458	0.861659	22252.57118
57.232984	-571.981391	278.357666	-642.944675	0.61157	0.098697	22235.786
115.218152	-564.351764	316.505803	-633.789122	-0.914356	-1.427229	22237.31193
199.907016	-539.936957	422.557623	-594.878023	-0.151393	0.861659	22241.12674
269.336625	-514.759186	504.194636	-507.900271	1.374532	0.098697	22222.81564
321.981054	-484.240677	513.350189	-493.403979	-0.151393	0.098697	22223.5786
366.232893	-439.225875	607.194606	-398.7966	-0.914356	0.861659	22230.44527
421.16621	-377.425894	656.024221	-304.18922	-0.151393	0.098697	22215.94897
489.832856	-323.255539	658.313109	-256.122568	-2.440281	-1.427229	22225.10453
507.380999	-275.188887	659.076072	-179.826294	-0.914356	-0.664266	22232.73415
515.773589	-172.95188	664.416811	-58.515219	-2.440281	0.098697	22195.34898
525.692105	-94.366718	628.557562	23.121794	1.374532	0.861659	22209.84527
508.143962	-33.329699	624.742748	131.462503	-0.151393	1.624622	22212.13416
507.380999	52.122127	548.446475	185.632857	-0.151393	-0.664266	22194.58602
482.203229	137.573954	464.520574	190.973596	1.374532	0.098697	22213.66009
468.4699	191.744308	484.357605	387.817982	-1.677319	0.098697	22199.16379
440.240278	262.699843	418.74281	441.988337	-0.914356	0.098697	22124.39345
405.906955	333.655377	343.972461	493.10684	-0.914356	0.861659	22212.89712
386.069924	377.907216	266.913225	535.06979	0.61157	0.098697	22212.89712
330.373644	458.781266	173.831771	583.899406	-0.914356	-2.190192	22181.61565
255.603296	479.38126	87.616982	647.225313	0.61157	-1.427229	22222.81564
186.173687	510.662732	-62.686677	628.151244	2.900458	3.150548	22223.5786
119.795929	523.633099	-137.457026	612.89199	2.900458	1.624622	22182.37861
50.36632	532.025689	-151.953318	664.773456	1.374532	-0.664266	22231.20823
16.795959	523.633099	-206.886635	660.195679	2.900458	1.624622	22241.88971
-67.892904	517.529397	-343.456965	615.180878	0.61157	0.861659	1557.206946
-109.092892	494.640515	-394.575468	614.417915	-0.151393	0.098697	18.311106
-176.233613	490.062738	-431.960642	578.558666	-3.203244	0.098697	11.444441
-237.270632	463.359042	-496.049512	509.129057	0.61157	1.624622	12640.76663
-299.070614	431.314608	-563.190233	426.729082	-0.151393	-0.664266	22170.17121
-352.478005	382.484992	-597.523556	358.825398	-0.914356	1.624622	22197.63787
-396.729844	335.944265	-603.627258	298.551342	-3.966207	-0.664266	22199.92676
-434.877981	281.773911	-618.12355	203.181	-4.72917	-2.190192	22193.06009
-489.811298	213.107265	-673.81983	89.499552	-0.151393	0.098697	22219.00082
-507.359441	132.233215	-646.353171	33.04031	-0.151393	1.624622	22217.4749
-540.166839	104.003593	-637.197618	-71.485585	-0.151393	-0.664266	22215.94897
-547.033503	39.914724	-572.345786	-127.181865	-0.151393	0.098697	22222.05268
-534.826099	-34.092662	-546.405053	-230.944797	-0.914356	0.861659	22223.5786
-529.48536	-100.47042	-474.686555	-304.18922	2.137495	-0.664266	22214.42305
-521.855733	-179.818545	-401.442133	-365.989202	-0.914356	-0.664266	22201.45268
-466.159453	-230.937048	-391.523617	-433.129923	2.137495	-0.664266	22224.34156
-418.855763	-303.418508	-315.227343	-505.611383	2.900458	-1.427229	22218.23786
-391.389105	-349.196272	-235.879219	-574.278029	3.663421	0.861659	22220.52675
-326.537272	-405.655515	-158.05702	-620.055793	0.61157	1.624622	22213.66009
-281.522471	-478.899938	-130.590361	-661.255781	2.137495	0.098697	22199.92676
-196.833607	-512.470298	-51.242236	-692.537253	1.374532	0.861659	22214.42305
-125.878072	-545.277696	44.128106	-724.581688	1.374532	1.624622	22215.94897
-56.448463	-575.796205	177.646585	-694.063179	0.61157	-0.664266	22214.42305
29.766326	-562.825839	263.098411	-629.974309	-0.151393	-0.664266	22224.34156
76.307053	-581.136944	363.809492	-594.11506	-2.440281	-1.427229	22234.26008
176.255171	-573.507317	424.846511	-584.196545	0.61157	0.861659	22216.71194
216.692196	-544.514733	467.572425	-537.655818	-3.966207	-0.664266	22199.16379
289.936619	-512.470298	504.194636	-530.02619	-0.151393	0.098697	22211.3712
346.395862	-456.774018	527.846481	-471.27806	-1.677319	-0.664266	22192.29713
408.195843	-408.707366	597.27609	-362.937351	-0.914356	0.861659	22209.84527
448.632868	-341.566645	656.787183	-251.544791	-1.677319	0.861659	22225.86749
486.018043	-280.529626	664.416811	-225.604058	-0.151393	-1.427229	22222.81564
537.899509	-199.655576	637.713115	-147.781859	-1.677319	-2.190192	22221.28971
541.714322	-125.64819	648.394593	-7.396715	0.61157	1.624622	22231.97119
530.269881	-53.929693	633.898301	127.647689	-0.914356	-0.664266	22223.5786
531.795807	14.736953	623.216823	189.447671	-0.914356	-0.664266	22197.63787
510.43285	105.529519	555.313139	264.980982	2.137495	0.861659	22247.99341
479.914341	175.722091	543.105736	362.640212	0.61157	-1.427229	22244.94156
458.551384	249.729476	451.550207	417.573529	2.900458	0.861659	22202.21564
423.455098	310.766495	352.365051	467.166107	-0.151393	1.624622	22215.94897
388.358812	353.492408	262.335448	509.129057	-0.151393	-1.427229	22211.3712
333.425495	421.396092	181.461398	541.936455	-0.151393	-1.427229	22191.53417
290.699582	462.59608	126.528081	617.469766	-0.914356	0.098697	22194.58602
222.795898	499.981254	22.765149	659.432717	-0.914356	0.861659	22218.23786
149.551476	521.34421	-67.264454	662.484568	-0.914356	-0.664266	22203.74157
98.432972	535.07754	-111.516293	633.491984	-0.151393	-0.664266	22225.86749
22.899661	532.788652	-194.679231	674.691971	-2.440281	-0.664266	22210.60823
-33.559581	530.499763	-302.256977	652.566052	-3.203244	-2.190192	22193.82305
-101.463265	504.55903	-355.664368	596.869772	-2.440281	0.098697	26.703696
-157.159545	492.351626	-458.664338	569.403114	-0.914356	0.098697	12.970367
-219.722489	481.670148	-486.893959	548.80312	-0.914356	0.861659	12.207404
-293.729875	418.344241	-592.182817	392.395759	-0.151393	0.098697	22035.88977
-331.878011	419.870166	-632.619842	334.410591	-0.151393	0.861659	22215.18601
-355.529856	364.936849	-620.412438	301.603193	-1.677319	-1.427229	22207.55638
-413.515024	305.425756	-606.679109	250.48469	0.61157	0.861659	22221.28971
-443.270571	237.522072	-650.167985	123.069913	1.374532	0.861659	22229.6823
-485.233522	181.06283	-611.256885	71.188446	2.137495	-1.427229	22226.63045
-498.203888	126.129513	-637.960581	0.232912	1.374532	0.098697	22242.65267
-532.537211	65.855457	-544.879127	-77.589287	1.374532	1.624622	22247.23045
-534.063137	-0.522302	-562.42727	-205.004064	2.137495	0.861659	22206.03046
-527.959435	-77.581538	-518.175431	-282.063301	0.61157	0.861659	22222.81564
-534.063137	-144.722259	-450.271748	-322.500326	-0.151393	0.098697	22225.86749
-488.285373	-215.677793	-437.301381	-421.685482	0.61157	0.098697	22124.39345
-451.663161	-290.448142	-359.479182	-486.537314	0.61157	0.861659	22207.55638
-403.596509	-332.411092	-251.138473	-526.211377	-1.677319	-1.427229	22219.00082
-366.974297	-394.211074	-189.338492	-577.32988	0.61157	0.098697	22204.50453
-314.329868	-445.329577	-136.694063	-624.63357	-0.914356	0.861659	22188.48232
-230.403967	-508.655484	-32.931131	-661.255781	-0.914356	1.624622	22192.29713
-174.707688	-520.099925	25.817	-684.144663	-0.151393	0.098697	22183.90454
-94.5966	-560.53695	116.609566	-679.566887	-2.440281	-0.664266	22199.16379
-16.774401	-575.033242	245.550268	-636.078011	-0.151393	0.861659	22219.00082
68.677425	-569.692503	285.987293	-642.181713	-0.914356	-0.664266	22225.10453
128.951482	-572.744354	353.890977	-607.085427	-0.914356	-1.427229	22218.23786
213.640345	-540.699919	437.053915	-610.90024	-0.151393	0.098697	22228.15638
264.758849	-515.522149	481.305754	-533.078041	1.374532	0.098697	22231.20823
325.795868	-467.455497	531.661295	-476.618799	2.137495	0.861659	22217.4749
377.677334	-427.781434	608.720531	-363.700314	1.374532	0.861659	22226.63045
449.395831	-369.033303	653.735332	-266.804046	1.374532	-2.190192	22255.62304
477.625452	-311.048135	669.75755	-189.74481	2.900458	-1.427229	22236.54897
523.403217	-226.359272	679.676066	-135.574455	2.900458	2.387585	22244.17859
531.795807	-150.062998	651.446444	-51.648554	0.61157	0.861659	22244.17859
527.21803	-95.892644	623.979786	48.299564	1.374532	-1.427229	22223.5786
511.958776	-5.863041	618.639047	126.884726	-0.151393	-0.664266	22214.42305
510.43285	60.514717	579.727947	242.855062	2.137495	0.098697	22202.21564
490.595819	143.677656	555.313139	300.077267	-0.914356	-0.664266	22206.79342
460.840272	211.581339	479.779828	381.71428	-0.151393	0.098697	22214.42305
410.484732	288.640576	422.557623	473.269809	-0.151393	0.098697	22212.89712
377.677334	322.210936	331.765057	504.551281	-0.151393	-0.664266	22183.90454
344.106973	387.825732	250.891007	574.743853	0.61157	1.624622	22185.43046
289.173656	447.336825	137.20956	593.817921	-0.914356	0.098697	22180.85269
235.003302	493.114589	46.416994	622.047542	-0.914356	-0.664266	22180.85269
173.20332	515.240509	-42.086684	628.151244	-1.677319	-0.664266	22187.71935
116.744078	524.396061	-110.75333	644.173462	-0.151393	0.098697	22224.34156
54.944096	535.07754	-145.849616	656.380866	0.61157	-0.664266	22224.34156
1.536705	523.633099	-257.242175	633.491984	-0.151393	0.861659	22219.76379
-63.315128	519.055322	-328.960673	622.047542	2.137495	1.624622	516.525773
-114.433631	501.507179	-396.864356	612.129027	-1.677319	-0.664266	16.022217
-180.81139	483.196074	-441.879158	553.380896	2.137495	-0.664266	11.444441
-250.240999	461.833117	-494.523587	518.28461	2.900458	0.861659	17501.60222
-300.596539	435.892384	-532.671723	408.417976	0.61157	0.098697	22206.03046
-354.003931	394.692396	-604.390221	350.432808	-0.151393	0.861659	22217.4749
-407.411322	324.499824	-599.049482	300.84023	1.374532	0.861659	22234.26008
-447.085385	270.32947	-624.990215	194.78841	0.61157	-0.664266	22228.15638
-495.915	200.899861	-669.242053	79.581037	-0.914356	0.098697	22213.66009
-514.226106	133.75914	-624.227252	38.381049	-0.151393	1.624622	22226.63045
-541.692764	78.825823	-574.634674	-43.255964	0.61157	0.861659	22229.6823
-543.21869	14.736953	-547.930978	-179.063331	1.374532	0.861659	22189.24528
-536.352025	-42.485252	-518.175431	-221.789245	-0.914356	-1.427229	22213.66009
-546.270541	-124.885228	-491.471736	-332.418841	-2.440281	-0.664266	22203.74157
-507.359441	-207.285203	-450.271748	-383.537345	-0.914356	0.098697	22190.7712
-466.159453	-279.766663	-417.46435	-474.32991	-1.677319	0.861659	22174.74899
-418.092801	-307.996285	-328.960673	-520.107675	-0.914356	-0.664266	22204.50453
-388.337254	-382.766633	-241.982921	-584.959507	-0.914356	0.098697	22192.29713
-306.700241	-441.514763	-204.597747	-649.81134	2.137495	0.861659	22051.14902
-251.003961	-491.107341	-155.005169	-750.522421	0.61157	0.098697	22209.84527
-198.359532	-501.025857	-80.997783	-763.492788	0.61157	0.098697	22199.92676
-134.270663	-546.040658	73.12069	-681.855775	-1.677319	0.098697	22221.28971
-47.292911	-583.425833	174.594734	-642.181713	-0.914356	-0.664266	22230.44527
38.921879	-569.692503	292.090995	-626.922458	0.61157	-1.427229	22238.07489
119.795929	-564.351764	340.92061	-623.107644	0.61157	0.098697	22244.17859
195.32924	-562.825839	398.142816	-554.440998	2.137495	0.098697	22246.46748
244.158855	-518.574	498.853897	-521.6336	0.61157	-0.664266	22229.6823
292.225507	-475.848087	508.00945	-484.248426	1.374532	2.387585	22230.44527
365.46993	-449.907354	532.424257	-444.574364	-0.914356	0.861659	22226.63045
410.484732	-401.840701	599.564978	-291.981816	-0.151393	0.098697	22217.4749
461.603235	-333.174055	657.550146	-230.181835	-0.914356	0.098697	22219.76379
488.306931	-272.899999	675.098289	-195.848512	-0.151393	-0.664266	22231.20823
525.692105	-201.944464	691.883469	-72.248548	-0.151393	0.098697	22223.5786
537.136546	-114.966712	661.36496	25.410682	-1.677319	1.624622	22199.16379
521.114328	-43.248215	630.84645	123.069913	-1.677319	-1.427229	22206.79342
484.492117	16.262879	594.987202	168.847677	-1.677319	-0.664266	22180.08972
482.203229	103.240631	555.313139	258.87728	-1.677319	-0.664266	22187.71935
472.284713	178.773942	517.165003	351.958734	-0.151393	0.098697	22215.94897
446.34398	248.966513	443.92058	419.862417	2.137495	1.624622	22209.08231
410.484732	326.788713	363.809492	473.269809	0.61157	0.098697	22183.90454
363.944005	367.9887	230.291013	517.521647	-0.151393	-0.664266	22209.84527
331.89957	436.655347	212.742871	572.454965	0.61157	-1.427229	22209.08231
262.469961	463.359042	115.08364	635.780872	-1.677319	0.098697	22190.7712
206.010718	519.055322	-16.145951	658.669754	4.426383	1.624622	22225.10453
149.551476	541.944204	-61.923715	668.588269	2.137495	-0.664266	22229.6823
93.855196	557.203459	-155.768131	651.803089	-0.151393	-0.664266	22228.15638
41.210767	540.418279	-207.649597	678.506785	-0.151393	0.861659	22232.73415
-54.159575	541.181242	-296.916238	639.595685	0.61157	0.861659	10601.36723
-99.937339	515.240509	-376.264362	624.336431	-0.151393	-0.664266	22.125919
-159.448433	491.588664	-413.649536	564.825337	-0.914356	0.098697	12.207404
-226.589154	463.359042	-481.55322	526.6772	1.374532	0.861659	403.607288
-272.366918	437.418309	-552.508755	457.247591	-0.151393	0.098697	22112.18604
-344.848378	427.499794	-599.812444	354.247622	-0.151393	0.861659	22212.13416
-370.026148	353.492408	-601.33837	311.521709	-0.151393	-0.664266	22225.10453
-417.329838	299.322054	-625.753177	252.010615	-0.914356	0.098697	22190.00824
-435.640944	226.840594	-622.701326	143.669906	-2.440281	2.387585	22204.50453
-482.944633	169.618389	-616.597624	63.558819	-1.677319	0.098697	22212.13416
-521.855733	116.210997	-614.308736	-18.078194	-2.440281	-0.664266	22205.2675
-534.826099	50.596202	-548.693941	-103.53002	-0.914356	-0.664266	22217.4749
-528.722398	-23.411184	-592.182817	-213.396654	2.137495	0.861659	22198.40083
-529.48536	-92.840793	-531.908761	-290.455891	1.374532	0.861659	22202.21564
-521.855733	-164.55929	-452.560636	-348.441059	-0.151393	0.861659	22213.66009
-502.018702	-222.544458	-403.731021	-451.441028	1.374532	-1.427229	22202.97861
-463.107602	-282.818514	-343.456965	-511.715085	-0.914356	-1.427229	22199.92676
-390.626142	-337.751831	-233.590331	-543.75952	3.663421	1.624622	22228.91934
-358.581707	-401.840701	-164.160721	-582.670619	2.137495	1.624622	22230.44527
-289.152098	-452.959205	-119.14592	-645.996526	2.137495	0.098697	22202.21564
-210.566936	-488.818453	-56.582976	-674.226148	1.374532	0.861659	22202.97861
-151.055843	-534.596217	55.572547	-653.626154	2.137495	2.387585	22235.02304
-75.522532	-564.351764	125.002156	-661.255781	-1.677319	-1.427229	22225.10453
-3.804035	-568.929541	239.446566	-644.470601	0.61157	-0.664266	22215.94897
68.677425	-571.981391	292.853958	-629.211346	-0.151393	0.861659	22229.6823
149.551476	-562.062876	366.098381	-619.29283	1.374532	0.098697	22233.49712
210.588494	-544.514733	464.520574	-539.181743	-0.151393	-0.664266	22219.00082
281.544029	-512.470298	519.453891	-494.166942	-2.440281	-0.664266	22202.97861
334.951421	-476.611049	576.676096	-447.626215	1.374532	2.387585	22210.60823
387.595849	-420.151807	604.905717	-353.018835	-1.677319	1.624622	22199.92676
462.366198	-392.685148	621.690898	-294.270705	-0.914356	0.098697	22215.18601
492.121744	-282.818514	656.787183	-202.715176	-0.151393	-1.427229	22223.5786
525.692105	-207.285203	656.024221	-142.44112	0.61157	-0.664266	22216.71194
522.640254	-137.855594	654.498295	-39.44115	-1.677319	1.624622	22225.86749
522.640254	-60.796358	637.713115	54.403266	-1.677319	-1.427229	22223.5786
528.743956	-1.285264	565.231655	133.751391	2.137495	0.861659	22204.50453
511.195813	55.936941	543.868698	235.988398	2.137495	0.861659	22182.37861
479.151378	165.040612	525.557593	302.366156	4.426383	0.098697	22238.83786
461.603235	236.75911	490.461307	400.025386	1.374532	0.098697	22232.73415
423.455098	264.988731	414.927996	466.403144	2.137495	1.624622	22223.5786
415.825471	341.285005	324.13543	510.654983	2.137495	-1.427229	22212.89712
366.232893	414.529427	229.528051	570.929039	2.137495	-0.664266	22202.97861
299.855135	454.20349	144.076224	596.106809	0.61157	0.861659	22110.66012
231.188488	503.796068	18.187373	609.077176	-0.914356	0.098697	22188.48232
174.729246	515.240509	-55.820013	669.351232	-0.151393	-1.427229	22196.11194
102.247786	530.499763	-110.75333	657.906791	-0.151393	0.861659	22222.81564
44.262618	535.07754	-183.997753	658.669754	-1.677319	-0.664266	22231.20823
-5.32996	522.870136	-238.168107	657.906791	1.374532	0.861659	22225.10453
-66.366979	515.240509	-315.227343	627.388282	-2.440281	0.098697	90.792566
-125.11511	499.981254	-411.360648	604.4994	-2.440281	0.098697	14.496292
-204.463234	478.618297	-466.293965	546.514232	-1.677319	0.861659	12.970367
-244.137297	433.603496	-536.486537	475.558697	-0.914356	0.861659	21044.80117
-320.43357	423.68498	-572.345786	380.951318	-0.914356	0.098697	22201.45268
-352.478005	377.907216	-583.790227	349.669845	1.374532	0.861659	22223.5786
-408.174285	322.210936	-620.412438	271.084683	-0.151393	1.624622	22214.42305
-450.137236	261.173917	-655.508724	123.832875	-0.914356	-0.664266	22225.86749
-473.789081	207.003563	-650.930948	100.18103	-0.914356	-1.427229	22223.5786
-521.09277	126.892476	-645.590208	2.5218	-3.203244	-0.664266	22213.66009
-532.537211	84.166562	-592.94578	-41.730039	1.374532	-0.664266	22250.2823
-546.270541	19.31473	-538.775425	-157.700375	-0.151393	-0.664266	22246.46748
-558.477944	-44.011178	-506.73099	-249.255903	1.374532	0.098697	22205.2675
-528.722398	-131.751892	-436.538419	-314.870698	-1.677319	0.861659	22224.34156
-503.544627	-209.574091	-409.07176	-408.715115	1.374532	0.098697	22225.86749
-460.055751	-265.270371	-380.079176	-480.433612	-0.151393	0.098697	22189.24528
-439.455757	-327.833316	-293.101424	-520.870637	-0.914356	0.861659	22204.50453
-380.707627	-391.922186	-206.886635	-583.433582	-0.914356	-0.664266	22215.94897
-308.226167	-422.440695	-116.094069	-638.366899	0.61157	0.098697	22197.63787
-273.129881	-472.033273	-77.182969	-706.270582	-1.677319	0.098697	22187.71935
-189.966942	-519.336963	34.972553	-697.877992	-4.72917	-2.190192	22195.34898
-120.537333	-565.87769	33.446627	-747.47057	-2.440281	-0.664266	22192.29713
-55.685501	-587.240646	217.320647	-641.41875	-2.440281	-0.664266	22202.97861
37.395953	-572.744354	263.098411	-676.515036	-0.151393	0.098697	22222.81564
107.588525	-563.588801	324.898393	-644.470601	-3.203244	-0.664266	22203.74157
171.677395	-546.040658	376.016896	-559.781737	-0.151393	0.098697	22225.86749
250.262557	-511.707335	486.646493	-533.841004	-1.677319	-2.190192	22214.42305
327.321793	-482.714751	527.083518	-497.218793	0.61157	2.387585	22218.23786
366.232893	-441.514763	588.8835	-384.300308	-0.151393	0.861659	22222.81564
426.506949	-389.633297	641.527929	-310.292922	-0.151393	-1.427229	22228.91934
478.388415	-317.9148	655.261258	-224.078133	2.137495	-0.664266	22240.36378
503.566185	-243.907415	654.498295	-181.35222	1.374532	0.861659	22244.94156
516.536552	-169.900029	678.15014	-64.618921	2.900458	0.098697	22247.23045
535.61062	-96.655606	660.601997	44.484751	-0.151393	0.098697	22235.02304
536.373583	-27.225997	630.083488	131.462503	1.374532	1.624622	22230.44527
520.351366	44.4925	601.090904	222.255068	-0.151393	-0.664266	22223.5786
498.225446	113.922109	565.231655	302.366156	-0.151393	0.098697	22196.11194
465.418049	196.322085	517.927965	372.558727	-1.677319	-0.664266	22206.79342
443.292129	263.462805	427.898362	442.751299	-0.914356	0.098697	22211.3712
401.329179	310.766495	350.839126	449.617964	-0.914356	0.098697	22199.92676
376.151408	393.929433	262.335448	541.173492	-0.914356	0.098697	22199.92676
318.929203	436.655347	202.061392	604.4994	2.137495	0.098697	22200.68972
255.603296	474.803484	33.446627	583.899406	-2.440281	0.098697	22198.40083
201.432942	501.507179	-22.249652	654.85494	-0.914356	0.861659	22161.01566
145.736662	524.396061	-86.338522	678.506785	-1.677319	-0.664266	22214.42305
67.1515	544.996055	-138.219988	669.351232	-0.151393	-1.427229	22228.91934
19.084848	520.581248	-229.775517	662.484568	-0.914356	0.861659	22216.71194
-35.84847	519.818285	-334.301412	640.358648	-0.914356	0.098697	3332.621235
-116.72252	512.188658	-401.442133	586.188294	-0.914356	-1.427229	19.074068
-151.055843	501.507179	-447.219897	570.166076	-0.151393	0.861659	13.733329
-229.641005	447.336825	-540.301351	493.869803	-0.151393	0.098697	7790.612506
-276.944694	425.973868	-585.316152	408.417976	3.663421	0.098697	22194.58602
-321.959496	395.455359	-592.94578	335.936516	2.137495	0.861659	22221.28971
-366.211335	350.440557	-611.256885	318.388373	2.900458	-0.664266	22234.26008
-416.566875	282.536874	-615.834662	203.943963	0.61157	-1.427229	22239.60082
-469.974267	239.810961	-658.560575	140.618055	-0.914356	0.861659	22217.4749
-499.729814	152.833209	-608.205034	55.166229	-0.151393	0.861659	22218.23786
-515.752031	79.588786	-608.205034	-24.944858	0.61157	-0.664266	22229.6823
-549.322391	36.862873	-562.42727	-103.53002	-2.440281	-1.427229	22207.55638
-545.507578	-31.803774	-526.568022	-221.026282	-0.151393	0.861659	22210.60823
-531.011286	-98.944495	-489.94581	-300.374406	-1.677319	-0.664266	22190.7712
-514.989068	-182.870396	-440.353232	-356.833649	-3.203244	-0.664266	22179.32676
-488.285373	-237.803713	-408.308797	-511.715085	-2.440281	-0.664266	22183.90454
-445.559459	-313.337024	-337.353263	-497.981755	-2.440281	-1.427229	22190.7712
-395.966881	-367.507378	-237.405144	-575.803954	-0.151393	0.861659	22194.58602
-340.270602	-416.336993	-167.975535	-607.085427	-0.914356	0.861659	22165.59343
-270.07803	-471.27031	-119.14592	-687.959477	2.137495	-1.427229	22209.84527
-224.300266	-491.870304	-47.427423	-696.352067	-0.151393	0.098697	22185.43046
-133.5077	-540.699919	70.831801	-668.885408	2.137495	0.861659	22222.05268
-61.02624	-562.062876	160.861404	-656.678005	-0.914356	-1.427229	22228.15638
7.640406	-571.218429	240.209529	-621.581719	-1.677319	-0.664266	22228.91934
87.751494	-578.085093	343.972461	-622.344681	2.900458	0.861659	22240.36378
166.336656	-546.040658	400.431704	-584.959507	3.663421	0.098697	22252.57118
231.188488	-520.099925	435.52799	-542.996557	0.61157	-0.664266	22241.88971
304.432911	-504.840671	512.587226	-523.159526	-0.914356	0.098697	22224.34156
366.995856	-468.218459	564.468692	-456.781768	0.61157	-1.427229	22236.54897
422.692135	-410.233291	617.113121	-337.759581	-0.914356	-0.664266	22233.49712
462.366198	-351.485161	651.446444	-249.255903	0.61157	0.861659	22213.66009
502.04026	-285.870365	668.231624	-195.848512	-0.914356	-0.664266	22225.86749
524.929142	-211.100017	690.357544	-122.604089	-0.151393	0.098697	22232.73415
529.506919	-155.403737	656.024221	-30.285598	-0.914356	0.861659	22215.18601
531.795807	-48.588954	648.394593	91.025478	-0.151393	0.098697	22225.10453
523.403217	4.818438	632.372376	200.129149	-0.914356	0.098697	22204.50453
487.543968	71.959158	501.142785	218.440255	-0.914356	0.098697	22183.90454
481.440266	163.514687	483.594642	326.018001	-0.914356	0.861659	22177.80084
463.892123	232.181333	434.002064	428.255007	-1.677319	-0.664266	22215.18601
419.640284	298.559091	388.987263	478.610548	-0.914356	-0.664266	22200.68972
405.143992	375.618328	269.202113	515.995722	-1.677319	-2.190192	22193.82305
357.07734	428.262757	221.135461	576.269778	0.61157	-0.664266	22213.66009
296.040321	451.914601	136.446597	623.573468	1.374532	3.150548	22197.63787
225.847749	505.321993	19.713298	598.395698	-0.151393	0.861659	22181.61565
167.099618	510.662732	-16.908913	666.299381	2.137495	-1.427229	22221.28971
101.484823	534.314577	-123.723696	661.721605	-1.677319	0.098697	22245.70452
28.2404	541.181242	-197.731082	664.773456	0.61157	0.098697	22240.36378
-3.804035	519.818285	-283.945871	638.06976	2.900458	0.861659	22247.99341
-84.678085	511.425695	-352.612518	641.884574	-0.151393	0.861659	32.807398
-148.003992	496.929403	-411.360648	597.632735	1.374532	1.624622	12.207404
-223.537303	469.462744	-465.531003	528.966089	-0.914356	-0.664266	12.207404
-283.048396	438.181272	-518.938394	492.343877	-1.677319	0.098697	21922.97128
-321.959496	416.818316	-568.530972	411.469827	-2.440281	-1.427229	22200.68972
-368.500223	374.855365	-582.264301	344.329106	0.61157	0.861659	22223.5786
-419.618726	311.529458	-621.175401	274.136534	-0.914356	0.861659	22225.86749
-461.581677	248.966513	-666.190202	140.618055	-2.440281	1.624622	22192.29713
-498.966851	190.218383	-707.39019	42.958825	-2.440281	0.098697	22205.2675
-522.618696	117.736923	-608.967997	2.5218	-0.914356	0.861659	22210.60823
-548.559429	52.88509	-567.768009	-93.611505	-0.914356	0.098697	22203.74157
-544.744615	-13.492668	-556.323568	-161.515188	-3.203244	-1.427229	22213.66009
-550.085354	-73.766724	-521.227282	-266.041083	-1.677319	-0.664266	22219.00082
-533.300174	-130.98893	-449.508785	-333.944767	0.61157	0.098697	22189.24528
-485.233522	-204.996315	-438.827307	-389.641047	-0.914356	-0.664266	22212.13416
-454.715012	-269.085185	-351.086592	-479.67065	-0.151393	0.861659	22207.55638
-423.43354	-337.751831	-299.205126	-538.41878	-0.914356	0.098697	22171.69713
-353.240968	-363.692564	-224.434778	-599.455799	3.663421	0.098697	22225.86749
-305.937278	-441.514763	-178.657013	-639.892824	1.374532	0.098697	22231.97119
-263.974328	-460.588832	-65.738528	-702.455769	2.137495	1.624622	22207.55638
-173.944725	-519.336963	-5.464472	-702.455769	-0.151393	0.098697	22229.6823
-90.018824	-558.248062	104.402162	-662.018744	0.61157	0.098697	22241.12674
-11.433662	-573.507317	206.639169	-615.478017	-0.914356	0.098697	22216.71194
66.388537	-572.744354	266.150262	-659.729856	-0.151393	0.861659	22221.28971
129.714444	-565.114727	381.357635	-595.640986	-0.914356	-0.664266	22231.20823
209.062569	-544.514733	417.216884	-555.966923	0.61157	0.861659	22219.00082
250.262557	-520.862888	483.594642	-520.870637	-0.914356	0.098697	22220.52675
334.951421	-482.714751	538.527959	-456.018805	-1.677319	-0.664266	22228.15638
372.336595	-433.122173	592.698314	-375.907717	-1.677319	0.861659	22199.16379
430.321763	-387.344409	630.84645	-291.981816	-0.914356	0.861659	22207.55638
467.706937	-330.885167	575.913133	-295.033667	-2.440281	-2.190192	22213.66009
486.018043	-240.855564	654.498295	-154.648524	-0.914356	0.861659	22215.18601
536.373583	-160.744476	662.890885	-47.833741	0.61157	0.861659	22219.76379
528.743956	-80.633389	663.653848	40.669937	-0.914356	0.098697	22230.44527
534.847658	-10.440817	618.639047	142.906944	-0.151393	-0.664266	22218.23786
507.380999	60.514717	575.913133	195.551373	-1.677319	0.098697	22213.66009
481.440266	138.336917	563.70573	317.62541	-0.151393	0.861659	22199.92676
464.655086	207.766526	515.639077	389.343908	-0.914356	0.098697	22201.45268
441.766204	276.433172	398.905778	435.884635	1.374532	0.098697	22217.4749
405.143992	343.573893	329.476169	486.240175	0.61157	-0.664266	22224.34156
377.677334	400.796098	236.394715	510.654983	2.137495	1.624622	22223.5786
323.50698	454.966452	178.409547	594.580884	0.61157	0.861659	22196.11194
251.02552	485.484962	70.831801	623.573468	-0.151393	-1.427229	22209.84527
184.647761	517.529397	-50.479274	635.780872	-1.677319	-0.664266	22198.40083
119.795929	534.314577	-76.420007	671.64012	-0.914356	-1.427229	22212.89712
61.047798	536.603465	-155.005169	676.98086	1.374532	1.624622	22227.39341
8.403369	547.284944	-237.405144	664.773456	0.61157	0.861659	22234.26008
-47.292911	517.529397	-328.960673	640.358648	-0.914356	-0.664266	1098.666341
-122.063259	503.033105	-388.471766	600.684586	-1.677319	-0.664266	16.022217
-174.707688	457.255341	-451.034711	551.092008	-1.677319	0.098697	12.970367
-260.922477	470.225707	-562.42727	396.973535	-1.677319	-0.664266	14470.35127
-312.04098	416.818316	-589.893929	409.943902	-3.203244	-0.664266	22166.3564
-351.715043	374.092402	-563.190233	329.832814	-0.151393	0.861659	22211.3712
-393.677993	352.729446	-618.886513	321.440224	-0.151393	0.098697	22207.55638
-424.196503	273.381321	-618.12355	207.758776	-0.151393	-0.664266	22220.52675
-484.470559	210.818377	-691.367973	122.30695	-0.914356	0.098697	22229.6823
-506.596478	156.648022	-602.101332	42.958825	2.137495	1.624622	22217.4749
-522.618696	89.507301	-579.975413	0.995875	-0.914356	-0.664266	22215.94897
-536.352025	18.551767	-595.234668	-139.389269	3.663421	0.098697	22235.02304
-527.196472	-32.566737	-492.997661	-205.004064	2.137495	0.098697	22243.41563
-517.277957	-105.048197	-471.634704	-318.685512	-0.914356	-0.664266	11294.13739
-526.433509	-200.418539	-436.538419	-382.774382	0.61157	0.098697	22120.57863
-477.603894	-242.381489	-416.701387	-438.470662	-0.151393	0.098697	22216.71194
-437.929832	-311.811098	-285.471797	-490.352128	0.61157	-0.664266	22206.79342
-380.707627	-371.322192	-224.434778	-588.774321	0.61157	0.861659	22198.40083
-328.82616	-412.522179	-171.790349	-597.929874	-1.677319	0.098697	22206.79342
-262.448402	-462.114757	-126.012585	-655.152079	-0.914356	0.098697	22201.45268
-209.041011	-510.944373	-1.649659	-679.566887	-2.440281	-1.427229	22213.66009
-128.166961	-547.566584	76.935503	-679.566887	-2.440281	0.098697	22224.34156
-49.581799	-568.929541	189.091026	-639.892824	-1.677319	-0.664266	22193.82305
19.84781	-576.559168	230.291013	-674.98911	-1.677319	0.098697	22208.31935
94.618158	-570.455466	303.535436	-670.411334	-2.440281	-0.664266	22215.94897
168.625544	-566.640652	421.79466	-567.411364	-0.914356	0.098697	22204.50453
241.869967	-527.729553	462.231686	-559.781737	0.61157	1.624622	22215.18601
309.77365	-500.262894	540.053885	-480.433612	0.61157	2.387585	22232.73415
378.440297	-456.011055	594.987202	-427.026221	-0.151393	-0.664266	22215.18601
428.795837	-407.18144	625.505711	-311.055885	-1.677319	-1.427229	22226.63045
465.418049	-354.537011	644.57978	-261.463307	0.61157	1.624622	22232.73415
507.380999	-277.477775	681.201991	-198.900362	0.61157	0.861659	22215.18601
515.010627	-193.551874	652.97237	-118.026312	2.900458	0.098697	22247.99341
553.158763	-129.463004	650.683482	7.862539	1.374532	-0.664266	22251.04526
515.010627	-55.455619	500.379822	82.632887	0.61157	0.098697	22197.63787
541.714322	39.151761	611.772382	184.106931	1.374532	0.098697	22222.05268
518.82544	108.58137	561.416841	273.373572	-0.914356	-0.664266	22231.20823
471.521751	162.751724	522.505742	363.403175	0.61157	0.861659	22199.16379
444.055092	245.1517	443.157617	429.780933	-2.440281	-2.953154	22207.55638
415.825471	283.299837	371.43912	475.558697	-0.914356	-1.427229	22218.23786
399.040291	372.566477	289.802107	551.854971	-0.151393	-0.664266	22206.79342
358.603265	435.892384	190.616951	594.580884	0.61157	0.098697	22199.92676
272.388476	459.544229	121.950305	634.254946	-1.677319	0.861659	22192.29713
215.166271	482.433111	-59.634827	609.077176	-1.677319	1.624622	22180.08972
136.581109	526.68495	-77.182969	616.706803	-2.440281	-1.427229	22199.92676
93.092233	528.210875	-179.419976	628.914207	-2.440281	-0.664266	22206.79342
15.270034	540.418279	-321.331045	593.054958	-0.914356	0.098697	22221.28971
-24.404028	525.921987	-283.945871	654.85494	0.61157	-0.664266	22222.05268
-104.515116	509.899769	-357.953257	631.966058	-0.151393	0.098697	29.755547
-148.003992	496.929403	-446.456934	586.951257	2.137495	0.098697	13.733329
-215.144713	469.462744	-493.760624	522.099424	0.61157	0.098697	11.444441
-286.100247	456.492378	-541.064314	465.640181	-0.151393	0.098697	22069.46013
-320.43357	422.922017	-542.590239	410.706864	2.137495	0.861659	22239.60082
-367.73726	374.092402	-596.760593	348.14392	2.137495	-0.664266	22232.73415
-418.855763	281.773911	-632.619842	210.810627	1.374532	0.861659	22235.786
-446.322422	235.233184	-657.797612	107.810658	-0.151393	1.624622	22238.07489
-498.203888	178.773942	-631.093916	75.00326	2.900458	0.861659	22225.86749
-525.670547	118.499885	-605.916146	6.336614	-0.151393	0.098697	22226.63045
-549.322391	49.833239	-555.560606	-87.507803	-0.151393	-1.427229	22209.08231
-537.87795	-9.677854	-547.930978	-163.804077	-0.914356	-1.427229	22205.2675
-528.722398	-69.951911	-500.627288	-264.515158	0.61157	0.861659	22222.05268
-514.989068	-149.300035	-455.612487	-351.49291	-1.677319	-0.664266	22202.97861
-498.203888	-227.885197	-396.101394	-414.055854	-0.151393	0.098697	22196.11194
-463.107602	-287.396291	-356.427331	-501.033606	-2.440281	-0.664266	22187.71935
-415.04095	-330.122204	-294.627349	-535.366929	1.374532	2.387585	22196.87491
-344.848378	-420.91477	-202.308858	-609.374315	-1.677319	-0.664266	22193.82305
-302.885427	-451.433279	-142.034802	-681.855775	-0.151393	-1.427229	22193.82305
-218.196564	-482.714751	-76.420007	-717.715024	-0.151393	0.861659	22215.94897
-156.396582	-512.470298	50.231808	-658.20393	-1.677319	-0.664266	22217.4749
-72.470681	-571.981391	118.898454	-652.863191	1.374532	-0.664266	22222.05268
11.45522	-568.929541	233.342864	-646.759489	-0.914356	-0.664266	22230.44527
59.521873	-559.773988	277.594703	-653.626154	0.61157	0.861659	22223.5786
138.107034	-551.381398	374.490971	-590.300246	-0.151393	0.098697	22221.28971
227.373675	-539.173994	430.187251	-529.263228	2.137495	1.624622	22252.57118
256.366259	-501.025857	480.542791	-510.189159	0.61157	-0.664266	22241.88971
342.581048	-490.344379	533.950183	-459.833618	1.374532	-1.427229	22232.73415
392.173626	-417.862919	626.268674	-374.381792	-0.914356	-1.427229	22239.60082
452.447682	-370.559229	640.002003	-266.804046	2.137495	0.098697	22226.63045
483.729154	-314.862949	663.653848	-224.841096	0.61157	0.098697	22218.23786
516.536552	-228.64816	679.676066	-114.974461	-0.151393	0.861659	22227.39341
534.847658	-153.114849	668.231624	-21.893007	-1.677319	0.861659	22228.91934
521.877291	-87.500054	662.127923	64.321782	-0.914356	-0.664266	22218.23786
517.299515	1.003624	610.246456	122.30695	-0.914356	-0.664266	22193.82305
504.329148	63.566568	590.409425	252.773578	-0.914356	0.098697	22202.21564
483.729154	142.914693	544.631661	312.284671	-2.440281	0.098697	22193.82305
456.262496	214.63319	459.942797	355.010585	-0.151393	0.098697	22176.27491
434.136576	281.010948	389.750226	414.521678	1.374532	1.624622	22204.50453
409.721769	332.892414	283.698405	484.71425	2.137495	0.098697	22195.34898
360.892154	404.610912	244.024343	567.114225	-0.151393	0.098697	22210.60823
308.247725	455.729415	156.283628	577.032741	-0.151393	2.387585	22207.55638
246.447743	492.351626	73.12069	641.121611	-2.440281	-2.190192	22196.11194
165.573693	520.581248	-32.931131	669.351232	-0.151393	0.098697	22218.23786
117.507041	538.892353	-97.020001	666.299381	2.137495	1.624622	22235.02304
48.840394	554.914571	-155.768131	655.617903	1.374532	0.098697	22238.07489
-0.752184	530.499763	-228.249591	668.588269	2.900458	0.861659	22247.99341
-51.870687	529.736801	-351.849555	584.662368	1.374532	0.098697	375.377667
-129.692886	511.425695	-439.59027	581.610517	1.374532	-0.664266	15.259255
-172.418799	489.299776	-496.812475	532.017939	0.61157	0.098697	12.970367
-269.315067	460.307192	-536.486537	482.425362	-0.151393	0.098697	21195.86779
-302.885427	432.07757	-595.234668	434.358709	0.61157	0.861659	22192.29713
-340.270602	380.959067	-603.627258	380.188355	-0.151393	0.098697	22215.18601
-395.203919	320.685011	-612.782811	278.714311	0.61157	3.150548	22228.15638
-444.796497	235.233184	-631.856879	197.077298	-0.151393	0.861659	22215.94897
-503.544627	197.085047	-640.249469	110.862509	-2.440281	-1.427229	22209.84527
-512.70018	124.603587	-623.464289	31.514384	-0.151393	0.861659	22209.84527
-534.826099	86.45545	-602.101332	-92.085579	-0.914356	-0.664266	22193.82305
-550.085354	15.499916	-618.886513	-194.322586	0.61157	0.098697	22183.14158
-525.670547	-54.692656	-541.064314	-242.389238	0.61157	0.861659	22214.42305
-523.381658	-126.411153	-485.368034	-346.152171	2.137495	0.098697	22213.66009
-498.966851	-196.603725	-456.37545	-386.589196	-2.440281	-2.190192	22193.06009
-457.766863	-267.559259	-367.10881	-448.389177	0.61157	1.624622	22219.76379
-419.618726	-320.203688	-293.864387	-502.559532	-0.151393	0.861659	22212.13416
-376.892813	-389.633297	-212.227374	-580.381731	-0.914356	-0.664266	22191.53417
-324.248384	-430.833285	-183.997753	-610.90024	2.137495	0.861659	22199.16379
-264.737291	-468.981422	-126.775547	-695.589104	2.900458	0.861659	22222.05268
-182.337315	-501.025857	12.846633	-662.781706	2.137495	-1.427229	22236.54897
-117.485482	-549.092509	63.965137	-686.433551	2.900458	0.098697	22212.89712
-28.218842	-572.744354	166.202144	-654.389116	2.900458	0.861659	22243.41563
19.084848	-565.114727	251.65397	-643.707638	1.374532	0.861659	22223.5786
106.825562	-569.692503	343.972461	-618.529868	-0.151393	0.098697	22224.34156
177.781097	-559.011025	427.1354	-575.803954	-0.151393	-1.427229	22231.20823
251.02552	-511.707335	477.49094	-523.159526	-0.151393	-0.664266	22215.18601
310.536613	-490.344379	536.239071	-473.566948	-0.151393	0.861659	22225.86749
357.840303	-447.618465	567.520543	-404.137339	1.374532	-0.664266	22234.26008
422.692135	-391.922186	633.135339	-301.900332	-2.440281	-1.427229	22193.82305
466.181011	-330.885167	654.498295	-251.544791	-1.677319	-0.664266	22203.74157
505.855074	-259.929632	649.920519	-215.685543	-1.677319	1.624622	22211.3712
537.899509	-189.73706	661.36496	-92.848542	-1.677319	-0.664266	22205.2675
521.877291	-124.885228	638.476078	21.595869	-2.440281	-1.427229	22202.21564
521.877291	-27.225997	538.527959	108.573621	-0.151393	0.098697	22204.50453
502.803223	40.677686	592.698314	189.447671	-0.914356	0.861659	22191.53417
495.936558	110.107295	549.9724	292.44764	-0.914356	-1.427229	22216.71194
463.12916	184.877644	516.40204	371.032802	-0.914356	-0.664266	22219.76379
463.12916	247.440588	442.394654	432.069821	-0.914356	-0.664266	22194.58602
408.958806	320.685011	354.65394	488.529063	2.900458	-0.664266	22225.10453
376.914371	385.536843	303.535436	543.462381	3.663421	2.387585	22228.91934
347.921787	441.233123	189.091026	578.558666	-0.151393	-0.664266	22218.23786
280.781066	477.092372	63.202174	606.025325	1.374532	-0.664266	22202.21564
194.566277	487.010887	-31.405205	628.914207	2.137495	2.387585	22215.94897
144.210736	535.840502	-61.923715	665.536418	-0.151393	-0.664266	22228.91934
89.277419	528.210875	-130.590361	649.514201	0.61157	0.098697	22216.71194
9.929295	535.07754	-198.494045	680.03271	-0.151393	0.098697	22228.91934
-25.166991	518.29236	-272.50143	645.699387	-1.677319	0.098697	7461.012604
-93.070675	510.662732	-373.975474	628.151244	-0.914356	-0.664266	19.837031
-163.263247	480.144223	-443.405083	563.299412	-0.914356	0.098697	13.733329
-216.670638	460.307192	-506.73099	509.89202	-2.440281	-0.664266	2122.562334
-283.048396	431.314608	-563.190233	428.255007	-2.440281	0.098697	22114.47493
-350.189117	402.322024	-576.160599	374.084653	-2.440281	0.861659	22200.68972
-397.492807	342.81093	-605.153183	308.469858	-0.914356	0.098697	22200.68972
-426.485391	290.929464	-657.03465	213.099515	1.374532	-0.664266	22212.89712
-469.974267	235.996147	-673.81983	73.477335	0.61157	2.387585	22227.39341
-502.018702	166.566538	-600.575407	73.477335	-0.914356	-0.664266	22231.97119
-529.48536	103.240631	-618.12355	-24.944858	-0.151393	-0.664266	22212.89712
-546.270541	50.596202	-563.190233	-104.292983	0.61157	0.098697	22202.97861
-526.433509	-20.359333	-534.197649	-181.35222	-0.914356	-0.664266	22228.15638
-536.352025	-82.159314	-480.027295	-263.752195	2.900458	-0.664266	22231.97119
-503.544627	-147.011147	-442.64212	-351.49291	2.137495	0.098697	22225.10453
-473.789081	-227.122234	-424.331015	-431.603997	0.61157	0.861659	22212.13416
-444.796497	-295.788881	-332.012524	-499.507681	2.900458	0.861659	22204.50453
-384.52244	-340.040719	-259.531064	-556.729886	0.61157	0.861659	22210.60823
-339.507639	-395.736999	-200.01997	-649.048377	-1.677319	0.861659	22196.87491
-285.337284	-462.87772	-147.375541	-644.470601	-0.914356	0.098697	22202.97861
-218.196564	-506.366596	-16.908913	-700.929843	1.374532	1.624622	22221.28971
-132.744737	-520.099925	90.668833	-652.100228	1.374532	0.861659	22232.73415
-67.129942	-575.033242	169.253995	-676.515036	-0.914356	-1.427229	22219.00082
22.136698	-591.05546	238.683604	-652.863191	-2.440281	-0.664266	22199.92676
76.307053	-587.240646	302.009511	-664.307632	-1.677319	0.098697	22210.60823
137.344072	-591.818423	374.490971	-600.218762	-0.914356	0.098697	22202.21564
222.795898	-527.729553	442.394654	-559.018774	2.137495	0.861659	22207.55638
260.181072	-505.603633	438.579841	-586.485433	-2.440281	0.098697	22219.00082
336.477346	-459.825869	549.9724	-455.255842	-0.151393	-0.664266	22228.91934
396.751402	-414.811068	601.090904	-354.544761	0.61157	-2.190192	22221.28971
461.603235	-362.929602	630.083488	-279.774413	1.374532	1.624622	22231.20823
487.543968	-282.055551	672.046438	-205.004064	0.61157	0.861659	22230.44527
520.351366	-220.25557	681.201991	-116.500387	-0.151393	-1.427229	22217.4749
541.714322	-130.98893	646.868668	-30.285598	-0.151393	-0.664266	22251.80822
532.558769	-54.692656	675.098289	78.055111	2.137495	-0.664266	22247.99341
520.351366	13.211028	606.431643	149.773608	2.137495	-0.664266	22192.29713
515.010627	80.351749	582.016835	248.195801	-1.677319	0.098697	22215.18601
489.832856	162.751724	549.209438	338.225404	0.61157	0.861659	22235.02304
455.499533	223.02578	427.1354	362.640212	-0.151393	-0.664266	22202.97861
424.218061	276.433172	413.40207	431.306858	1.374532	0.861659	22193.06009
397.514365	358.070185	302.009511	529.729051	0.61157	0.098697	22224.34156
354.788452	416.818316	239.446566	583.136443	-2.440281	-0.664266	22206.79342
298.329209	465.647931	139.498448	605.262362	-0.151393	1.624622	22194.58602
218.218122	479.38126	9.03182	643.410499	-1.677319	0.098697	22202.97861
175.492209	499.981254	-56.582976	667.062344	-1.677319	-0.664266	22193.82305
100.72186	533.551614	-116.094069	660.195679	-3.966207	-0.664266	22209.84527
40.447804	543.47013	-205.360709	641.884574	0.61157	0.861659	22222.05268
-27.455879	519.055322	-272.50143	648.751238	-2.440281	-0.664266	22202.97861
-91.544749	496.16644	-352.612518	592.291996	1.374532	1.624622	70.955535
-143.426215	480.907185	-418.990276	603.736437	1.374532	0.098697	14.496292
-180.048427	490.825701	-518.175431	495.395728	-0.914356	-1.427229	12.207404
-253.29285	461.070154	-525.805059	450.380927	0.61157	-0.664266	21292.76406
-305.174316	409.188688	-538.012463	400.788349	-1.677319	-0.664266	22206.79342
-348.663192	370.277589	-563.953196	339.75133	0.61157	0.098697	22208.31935
-408.937248	322.973899	-631.856879	277.951348	0.61157	1.624622	22238.83786
-433.352055	266.514656	-624.990215	154.351385	1.374532	0.861659	22245.70452
-482.181671	208.529488	-621.175401	83.39585	2.900458	0.098697	22231.97119
-493.626112	117.736923	-578.449488	21.595869	1.374532	0.098697	22223.5786
-543.981652	78.06286	-545.64209	-53.17448	-0.914356	-1.427229	22225.86749
[truncated: 28,725 more rows]
