# Supplementary material for: Dynamic analysis of slant cracked rotor system considering nonlinear oil film force
Source: PLoS One. 2024 Jan 25;19(1):e0294293. doi: 10.1371/journal.pone.0294293 (PMC10810477; doi:10.1371/journal.pone.0294293)
Supplement: S1 File — These data were measured by two eddy current sensors, model WT0150. (ZIP) [file pone.0294293.s001.zip › 2021.3.18 Test data for plain bearings/2021.3.18 (P=0.2Mpa, Z=8.1g)/1200.csv]

1024	30720	7	0	3
8	8	8	8	10	10	1
3	3	3	3	1	1	4
2	1	4	3	0	0	0
0	0	0	0	-0.00008	0.000005	20733.12695
390.396558	360.394538	293.496217	505.769588	0.699821	2.134562	22235.02304
362.166937	412.276004	250.770304	543.154762	-0.063142	-1.680252	22215.94897
320.966949	445.846365	184.392546	611.058446	-2.35203	-1.680252	22226.63045
254.589191	481.705613	93.59998	619.451036	-2.35203	0.608637	22215.18601
191.263284	515.275974	11.200004	649.969545	-0.826105	-0.154326	22199.16379
136.329967	519.090788	-39.918499	643.865844	-0.826105	-0.917289	22213.66009
73.767023	524.431527	-114.688847	685.065831	1.462784	0.608637	22225.10453
46.300364	550.37226	-170.385127	680.488055	-0.063142	-0.154326	22212.13416
-16.26258	532.824117	-229.89622	662.939912	-0.826105	-0.154326	1120.792261
-77.299599	532.824117	-304.666569	667.517688	2.225746	0.608637	16.78518
-129.181065	499.253756	-364.177662	612.584371	0.699821	-0.154326	14.496292
-182.588457	493.913017	-402.325799	584.35475	-1.589067	-0.154326	1863.917966
-232.181035	457.290806	-450.392451	550.021427	2.225746	-0.154326	22116.00086
-278.721762	442.031551	-483.962812	450.836271	2.225746	1.371599	22178.5638
-332.129153	398.542675	-528.214651	408.110358	2.988709	0.608637	22212.13416
-393.166172	342.846395	-577.044266	309.688165	0.699821	-0.154326	22202.21564
-419.869868	286.387153	-610.614626	198.295605	2.225746	-0.154326	22226.63045
-481.66985	216.194581	-604.510924	150.991916	0.699821	0.608637	22215.18601
-519.055024	148.290897	-608.325738	89.191934	-0.826105	0.608637	22213.66009
-535.077241	107.853872	-592.30352	-4.652483	-0.063142	-0.154326	22220.52675
-539.655018	36.898338	-572.466489	-93.919123	1.462784	-0.154326	22219.00082
-541.943906	-10.405352	-565.599825	-174.793173	-0.826105	-2.443214	22228.91934
-555.677235	-96.620141	-536.607241	-266.348702	0.699821	0.608637	22231.97119
-522.106875	-153.842346	-509.903545	-341.11905	-3.877956	-0.917289	22195.34898
-503.795769	-250.738614	-478.622073	-398.341255	-0.826105	-0.154326	22212.13416
-467.936521	-275.153422	-415.296165	-490.659746	-1.589067	-1.680252	22218.23786
-444.284676	-341.53118	-316.11101	-519.65233	-0.826105	-1.680252	22187.71935
-388.588396	-379.679317	-274.911022	-599.000455	-0.826105	1.371599	22228.15638
-312.292122	-430.79782	-194.036972	-615.785635	1.462784	-0.917289	22251.80822
-271.855097	-497.175578	-129.185139	-677.585617	-0.063142	-0.154326	22223.5786
-198.610674	-494.88669	-43.733313	-699.711536	1.462784	1.371599	22228.91934
-161.2255	-553.634821	24.933334	-711.155977	-1.589067	-2.443214	22206.03046
-42.203313	-576.523703	129.459229	-698.948573	-0.826105	-1.680252	22188.48232
2.048525	-562.790373	212.622167	-657.748586	-0.063142	-0.917289	22228.15638
71.478134	-570.420001	285.86659	-652.407846	-0.063142	-0.154326	22238.83786
130.989228	-558.212597	340.036944	-618.074523	2.225746	0.608637	22199.16379
194.315135	-547.531119	394.970261	-573.822685	2.225746	1.371599	22223.5786
268.322521	-525.405199	468.977647	-544.8301	-0.063142	-0.154326	22219.76379
315.62621	-502.516317	512.466523	-509.733815	-1.589067	-0.154326	22179.32676
365.981751	-438.427447	552.903548	-413.60051	-1.589067	-2.443214	22182.37861
433.885434	-380.442279	595.629461	-351.800528	-3.114993	0.608637	22216.71194
465.929869	-339.242291	632.251672	-286.185733	-0.063142	0.608637	22205.2675
489.581714	-276.679347	652.088703	-226.674639	-0.826105	0.608637	22223.5786
510.181708	-192.753446	633.014635	-132.06726	-0.063142	1.371599	22235.786
500.263193	-140.109017	621.570194	-59.5858	-3.114993	-2.443214	22202.21564
526.203926	-50.079414	572.740579	48.754909	-1.589067	-1.680252	22202.97861
507.89282	0.276126	582.659094	134.206735	0.699821	0.608637	22222.81564
491.870602	81.150177	541.459107	199.821531	-0.826105	-0.917289	22224.34156
474.32246	142.950158	525.436889	269.25114	-0.063142	0.608637	22223.5786
456.774317	219.246432	449.140615	348.599264	2.225746	-0.154326	22242.65267
431.596546	281.046414	414.04433	422.60665	-0.063142	-0.917289	22231.97119
407.181739	330.638992	335.459168	469.91034	1.462784	1.371599	22222.81564
376.663229	386.335271	260.688819	543.154762	1.462784	-0.917289	22227.39341
328.596577	443.557477	202.703651	585.880676	-0.063142	-0.154326	22230.44527
262.218819	466.446359	109.622198	635.473253	2.225746	0.608637	22238.07489
204.996613	505.357458	28.748147	648.44362	2.225746	-0.154326	22241.88971
166.085514	525.957452	-21.607393	671.332502	-0.063142	-0.154326	22231.20823
99.707756	542.742632	-94.851816	667.517688	0.699821	1.371599	22217.4749
53.167029	533.58708	-150.548096	666.754726	0.699821	-0.154326	22217.4749
14.255929	531.298191	-215.399928	653.021396	-1.589067	-0.154326	11156.04114
-60.514419	513.750048	-287.881388	653.021396	-1.589067	-1.680252	21.362957
-110.86996	509.172272	-343.577668	617.162148	-0.826105	-0.917289	12.207404
-176.484755	480.179688	-417.585054	588.169564	-0.826105	0.608637	12.207404
-212.344004	474.075986	-454.970228	553.836241	-0.826105	-0.917289	21623.12693
-300.084718	449.661178	-528.214651	483.643669	-3.877956	-0.154326	22035.88977
-323.736563	390.150085	-552.629458	382.169625	-1.589067	-0.154326	22189.24528
-378.66988	349.71306	-612.903514	375.30296	-0.826105	-0.917289	22170.93417
-406.899502	291.727892	-590.014632	257.043736	-0.826105	1.371599	22211.3712
-451.15134	241.372351	-617.481291	182.273388	1.462784	-1.680252	22235.02304
-503.032806	193.305699	-589.251669	109.028965	1.462784	0.608637	22235.02304
-512.188359	119.298313	-607.562775	35.784542	-0.063142	0.608637	22228.91934
-538.129092	58.261294	-592.30352	-56.533949	-0.063142	-0.917289	22232.73415
-560.255012	27.742785	-590.777595	-170.215397	2.225746	2.134562	22219.76379
-546.521682	-63.812743	-552.629458	-224.385751	1.462784	-0.154326	22219.76379
-548.810571	-98.909029	-519.82206	-302.970913	1.462784	-0.154326	22242.65267
-505.321695	-174.44234	-458.785041	-372.400522	2.225746	0.608637	22237.31193
-493.114291	-233.953434	-436.659122	-467.007901	2.988709	-0.154326	22231.97119
-451.15134	-317.116372	-346.629519	-515.074554	1.462784	0.608637	22151.8601
-403.084688	-372.049689	-291.696202	-561.615281	-0.826105	-0.917289	22224.34156
-375.618029	-434.612634	-239.051773	-647.83007	-2.35203	-1.680252	22200.68972
-286.351389	-469.70892	-174.199941	-664.61525	-0.063142	1.371599	22219.00082
-232.181035	-501.753354	-87.985151	-689.030058	-0.063142	-1.680252	22223.5786
-145.966246	-546.768156	-1.770362	-673.770803	-0.063142	0.608637	22211.3712
-103.240332	-585.679256	101.99257	-704.289313	-0.826105	-0.917289	22198.40083
-20.077394	-588.731106	184.392546	-670.718952	1.462784	-0.154326	22224.34156
50.115178	-565.842224	256.111043	-666.141176	-0.063142	0.608637	22198.40083
95.892942	-611.619989	282.051776	-647.067107	-0.826105	0.608637	22176.27491
190.500321	-583.390367	378.185081	-610.444896	-0.063142	-0.154326	22209.84527
237.041048	-529.220013	448.377653	-575.34861	-1.589067	-0.917289	22202.97861
298.078067	-488.020025	510.940597	-528.04492	-0.063142	0.608637	22223.5786
354.53731	-459.790404	569.688728	-447.17087	1.462784	1.371599	22163.30454
412.522478	-401.805236	593.340573	-351.800528	2.225746	1.371599	22203.74157
459.063205	-358.31636	623.096119	-299.156099	-1.589067	-1.680252	22199.92676
478.137273	-294.990453	636.066486	-243.459819	-0.063142	0.608637	22230.44527
516.28541	-225.560844	652.851666	-154.956142	-0.063142	-0.154326	22214.42305
523.915037	-150.790495	632.251672	-66.452464	2.988709	0.608637	22245.70452
523.915037	-73.731259	625.385008	30.443803	1.462784	-0.154326	22247.23045
509.418745	-33.294234	608.599827	124.28822	-0.826105	0.608637	22219.00082
502.552081	57.498332	572.740579	189.140052	1.462784	-0.154326	22231.97119
474.32246	126.164978	540.696144	266.199289	-0.826105	-0.154326	22227.39341
442.278025	201.698289	465.162833	317.317792	-3.114993	-0.154326	22196.11194
430.070621	244.424202	436.170249	394.377029	-2.35203	-0.154326	22216.71194
410.23359	322.246401	375.13323	456.939973	0.699821	-0.917289	22232.73415
378.952117	350.476023	285.86659	527.895508	1.462784	0.608637	22212.13416
330.122502	412.276004	232.459198	554.599203	1.462784	1.371599	22227.39341
285.870663	459.579694	138.614782	601.13993	-0.826105	-0.154326	22212.89712
223.307719	488.572278	40.955551	638.525104	-0.826105	-0.154326	22210.60823
165.322551	532.824117	-16.266654	652.258434	-2.35203	-0.154326	22210.60823
126.411451	531.298191	-94.088853	650.732508	0.699821	-0.917289	22219.76379
64.61147	545.794483	-134.525878	678.199167	0.699821	0.608637	22224.34156
26.463333	525.194489	-183.355493	675.147316	1.462784	0.608637	22222.81564
-21.603319	523.668564	-270.333245	665.2288	1.462784	-0.154326	102.999969
-107.818109	519.090788	-344.340631	660.651024	-0.063142	-0.154326	16.022217
-139.862544	500.016719	-358.07396	595.036228	-1.589067	-0.917289	10.681478
-207.003265	491.624129	-421.399867	572.147346	-0.826105	-0.917289	17229.98749
-259.647693	454.238955	-478.622073	502.717737	1.462784	0.608637	22183.90454
-310.003234	421.431557	-534.318352	421.080724	1.462784	0.608637	22196.87491
-326.025451	390.150085	-546.525756	366.91037	2.225746	1.371599	22193.82305
-399.269874	329.876029	-554.918346	274.591879	0.699821	-0.154326	22227.39341
-437.418011	271.127898	-615.955365	210.503009	-0.063142	-0.154326	22215.18601
-498.45503	187.201997	-604.510924	123.525257	-2.35203	-0.154326	22206.03046
-502.269844	133.031643	-575.51834	51.80676	-0.826105	-0.917289	22218.23786
-517.529098	94.120543	-555.681309	-16.859887	-2.35203	-0.154326	22212.89712
-538.892055	11.720567	-547.288719	-100.022825	-0.063142	0.608637	22228.15638
-541.180943	-61.523855	-545.762793	-173.267248	-1.589067	-1.680252	22231.20823
-546.521682	-99.671992	-519.82206	-280.844994	-1.589067	-0.917289	22215.18601
-519.817987	-171.390489	-490.829476	-396.052367	-0.063142	-0.154326	22207.55638
-493.877254	-244.634912	-446.577638	-415.889398	-2.35203	1.371599	22213.66009
-474.040222	-305.671931	-412.244315	-523.467144	-0.826105	0.608637	22070.22309
-416.055054	-352.212658	-318.399898	-558.56343	-0.063142	-1.680252	22219.00082
-358.069886	-402.568199	-232.185109	-621.889337	2.988709	2.134562	22244.17859
-319.92175	-438.427447	-192.511046	-627.230076	2.225746	-0.154326	22228.91934
-261.173619	-489.545951	-117.740698	-687.504132	1.462784	-0.154326	22228.91934
-191.74401	-512.434833	-19.318505	-679.111542	-0.826105	0.608637	22229.6823
-107.818109	-571.945926	39.429626	-708.104126	1.462784	1.371599	22186.19343
-55.17368	-578.812591	154.636999	-666.904138	-0.826105	-2.443214	22212.89712
36.381849	-579.575554	230.933273	-661.563399	3.751672	0.608637	22251.80822
79.107762	-565.842224	301.125844	-649.355995	-0.063142	-0.154326	22199.16379
150.826259	-567.36815	365.977677	-614.25971	-1.589067	-0.917289	22201.45268
197.366986	-532.271864	452.192466	-588.318977	2.225746	-0.917289	22215.18601
282.818813	-514.723721	484.236901	-542.541212	-0.063142	0.608637	22208.31935
332.41139	-465.894106	530.014666	-483.030119	-0.826105	1.371599	21992.40089
392.685447	-439.953373	586.473908	-384.607926	-0.063142	-1.680252	22215.18601
437.700248	-382.731168	603.259088	-343.407938	-0.063142	-0.154326	22212.89712
473.559497	-311.01267	644.459076	-261.007962	-0.063142	1.371599	22220.52675
504.078006	-253.790465	654.377592	-200.733906	-0.063142	-1.680252	22231.20823
504.840969	-179.020117	642.933151	-116.808005	-0.826105	1.371599	22210.60823
512.470596	-115.69421	642.170188	-35.170992	0.699821	0.608637	22209.08231
532.307628	-34.820159	594.866498	103.688226	-0.826105	-0.917289	22219.00082
513.996522	9.431679	600.207237	136.495624	-2.35203	-0.917289	22222.81564
481.189124	84.202027	552.140585	231.103003	-0.063142	0.608637	22219.76379
467.455795	180.335332	507.888746	289.088171	1.462784	-0.917289	22244.17859
456.774317	232.979761	443.799876	374.539997	-0.063142	0.608637	22239.60082
426.255807	279.520488	396.496187	450.836271	-0.826105	-0.917289	22220.52675
395.737298	348.187134	317.911025	491.273296	-1.589067	0.608637	22194.58602
349.196571	405.40934	250.770304	528.65847	-1.589067	-0.917289	22233.49712
314.863248	445.083402	188.207359	612.584371	2.988709	0.608637	22237.31193
243.14475	485.520427	94.362943	639.288067	1.462784	2.134562	22244.17859
200.418837	509.172272	9.674079	655.310285	2.988709	-0.917289	22247.23045
135.567004	540.453744	-55.940716	656.83621	-0.063142	-1.680252	22208.31935
108.863309	525.194489	-98.66663	656.83621	-1.589067	0.608637	22217.4749
13.492966	519.090788	-167.333276	646.154732	-1.589067	-0.154326	22189.24528
-21.603319	524.431527	-241.340661	643.865844	-0.826105	0.608637	1953.184606
-62.040345	512.224123	-298.562867	659.888061	-1.589067	-0.154326	18.311106
-104.766258	521.379676	-369.518401	605.717707	-0.063142	0.608637	11.444441
-181.062531	496.964868	-412.244315	577.488085	-2.35203	-0.154326	12.970367
-233.70696	455.76488	-459.548004	512.636253	-0.063142	-1.680252	22097.68975
-308.477309	441.268588	-480.147998	447.78442	-0.826105	1.371599	22161.77862
-329.840265	386.335271	-548.051682	409.636283	-0.063142	1.371599	22152.62307
-379.432843	313.090849	-577.807228	318.080755	-2.35203	-1.680252	22191.53417
-420.632831	273.416786	-587.725744	225.762264	-1.589067	1.371599	22224.34156
-470.988372	238.3205	-629.688695	172.354872	1.462784	0.608637	22229.6823
-493.877254	164.313115	-623.584993	98.347487	0.699821	-0.154326	22233.49712
-516.003173	106.327947	-593.066483	-2.363595	2.225746	1.371599	22235.02304
-542.706869	42.239077	-570.177601	-71.030241	-0.063142	-0.917289	22222.81564
-554.15131	-5.064613	-567.888713	-155.719105	1.462784	0.608637	22220.52675
-552.625384	-71.442371	-524.399837	-261.770925	-0.826105	-0.917289	22227.39341
-522.869838	-153.842346	-491.592439	-325.859795	1.462784	-0.917289	22244.17859
-501.506881	-214.116403	-461.836892	-393.000516	2.988709	1.371599	22230.44527
-477.855036	-266.760831	-398.510985	-462.430125	1.462784	-0.154326	22235.02304
-448.099489	-315.590447	-338.236929	-501.341224	0.699821	-0.154326	22230.44527
-387.06247	-385.783018	-276.436947	-596.711567	-2.35203	-0.154326	22210.60823
-347.388408	-429.271894	-225.318444	-621.126374	-1.589067	-0.917289	22213.66009
-283.299538	-483.442249	-148.259208	-676.822654	1.462784	-0.154326	22226.63045
-210.055115	-523.879274	-61.281456	-669.955989	-1.589067	0.608637	22217.4749
-138.336618	-542.19038	-11.688878	-708.867089	0.699821	-0.917289	22204.50453
-68.144046	-576.523703	99.703682	-678.348579	-0.826105	-0.917289	22222.81564
-8.632953	-582.627405	198.125875	-666.141176	-2.35203	-0.917289	22193.06009
64.61147	-573.471852	272.13326	-662.326362	-0.826105	-1.680252	22193.06009
123.359601	-568.131113	333.170279	-615.022672	-0.826105	-0.154326	22190.00824
201.1818	-545.24223	420.910994	-579.926386	0.699821	-0.154326	22188.48232
257.641042	-526.168162	476.607274	-543.304175	-1.589067	-0.154326	22210.60823
320.966949	-477.338547	501.785044	-509.733815	0.699821	-0.917289	22196.87491
384.292857	-439.19041	568.925765	-441.067168	-0.826105	-0.917289	22207.55638
435.41136	-395.701534	586.473908	-353.326454	-0.063142	0.608637	22210.60823
455.248391	-347.634882	636.829449	-280.844994	-1.589067	-1.680252	22229.6823
480.426161	-273.627496	645.222039	-220.570937	-0.063142	-1.680252	22211.3712
510.181708	-197.331222	665.05907	-123.67467	2.988709	2.134562	22241.88971
521.626149	-154.605309	641.407225	-55.770986	0.699821	-0.154326	22248.75637
519.337261	-63.812743	587.236871	60.19935	2.225746	0.608637	22225.10453
518.574298	10.957605	593.340573	125.051182	0.699821	0.608637	22231.20823
504.840969	68.17981	553.66651	215.080785	1.462784	-0.917289	22229.6823
479.663199	136.083494	526.962815	252.46596	2.225746	0.608637	22197.63787
453.722466	216.194581	452.192466	350.888153	-2.35203	-1.680252	22210.60823
437.700248	267.313084	401.836926	410.399246	-0.063142	1.371599	22228.91934
420.152105	329.876029	336.22213	467.621451	0.699821	2.134562	22161.77862
378.189155	365.735277	230.933273	527.132545	-1.589067	-1.680252	22221.28971
348.433608	441.268588	166.08144	559.17698	-2.35203	-0.154326	22226.63045
287.396589	458.816731	116.488862	596.562154	-3.114993	-0.917289	22210.60823
200.418837	485.520427	0.518526	626.317701	-4.640918	-3.206177	22201.45268
167.611439	523.668564	-13.977766	655.310285	0.699821	-0.154326	22215.18601
125.648489	523.668564	-90.27404	649.969545	1.462784	0.608637	22227.39341
76.818874	533.58708	-104.007369	688.880645	-0.063142	-0.917289	22201.45268
-6.344065	518.327825	-182.592531	685.065831	2.988709	0.608637	22222.05268
-49.069978	525.957452	-270.333245	662.176949	-0.063142	-0.917289	38.148137
-107.055146	506.120421	-332.133227	621.739924	-0.063142	-0.154326	15.259255
-173.432904	489.335241	-399.273948	595.799191	-0.063142	-1.680252	10.681478
-233.70696	471.787098	-445.051712	550.78439	-0.826105	-0.917289	20624.4087
-290.929166	452.713029	-483.962812	495.851073	0.699821	-0.154326	22106.8453
-309.240271	406.935265	-520.585023	412.688134	1.462784	-0.917289	22191.53417
-357.306924	369.550091	-582.385005	371.488147	-0.063142	0.608637	22202.97861
-421.395794	303.172333	-575.51834	277.64373	-0.826105	-0.917289	22215.94897
-445.810601	248.239016	-640.370173	176.169686	0.699821	-0.154326	22219.00082
-504.558732	167.364966	-590.014632	111.317853	-0.063142	-0.154326	22214.42305
-522.869838	136.846456	-620.533142	38.07343	0.699821	-0.917289	22208.31935
-550.336496	77.335363	-572.466489	-35.933955	0.699821	-1.680252	22224.34156
-550.336496	4.853903	-587.725744	-103.837639	-0.063142	-0.154326	22230.44527
-542.706869	-54.657191	-570.940564	-215.993161	1.462784	0.608637	22215.94897
-559.492049	-108.064582	-519.059098	-294.578323	-3.114993	-0.917289	22202.97861
-522.869838	-187.412707	-476.333184	-381.556075	-3.114993	-0.917289	22218.23786
-477.092073	-256.842316	-440.473936	-436.489392	-2.35203	-0.917289	22203.74157
-452.677266	-312.538596	-378.673954	-505.919001	-0.826105	0.608637	22204.50453
-422.921719	-354.501546	-318.399898	-556.274542	-0.063142	-0.154326	22233.49712
-358.069886	-399.516348	-215.399928	-599.000455	0.699821	-0.917289	22237.31193
-305.425458	-459.027441	-181.066605	-645.541182	2.225746	1.371599	22229.6823
-241.336588	-501.753354	-84.9333	-681.40043	-0.826105	-0.917289	22234.26008
-154.358836	-542.953342	-9.399989	-683.689319	-0.063142	0.608637	22201.45268
-111.632922	-563.553336	57.740731	-701.237462	-0.826105	-0.154326	22202.97861
-11.684804	-562.790373	170.659216	-680.637468	1.462784	-0.154326	22246.46748
32.567035	-576.523703	262.214745	-669.955989	0.699821	-0.154326	22231.97119
114.96701	-574.234814	340.036944	-645.541182	-0.063142	-0.917289	22202.21564
187.44847	-562.790373	389.629522	-608.156008	-0.826105	1.371599	22217.4749
228.648458	-529.220013	442.273951	-592.13379	1.462784	1.371599	22211.3712
284.344738	-501.753354	483.473939	-516.600479	-2.35203	-0.917289	22171.69713
345.381757	-455.97559	526.199852	-477.68938	-0.826105	-0.154326	22202.97861
402.603962	-414.775602	583.422057	-371.637559	-0.063142	-0.154326	22219.00082
451.433577	-362.894136	626.910933	-317.467205	-1.589067	-1.680252	22212.13416
490.344677	-315.590447	655.140554	-244.222782	0.699821	0.608637	22228.91934
506.366894	-229.375657	625.385008	-177.082061	-3.114993	-1.680252	22225.10453
514.759485	-163.760862	608.599827	-106.126527	-3.114993	-2.443214	22199.16379
538.411329	-79.834961	609.36279	18.236399	-1.589067	0.608637	22209.84527
523.915037	-24.901644	616.229455	105.214151	0.699821	0.608637	22224.34156
494.922453	40.713151	597.918349	163.199319	-0.063142	0.608637	22213.66009
488.055789	130.742754	561.296138	279.932618	0.699821	-0.154326	22233.49712
483.478012	181.098295	453.718392	294.42891	-0.063142	-0.917289	22242.65267
460.58913	258.157531	420.910994	373.014072	2.225746	-0.154326	22221.28971
424.729882	297.831594	375.896193	444.732569	0.699821	0.608637	22222.05268
400.315074	362.683426	298.836956	517.976992	-0.063142	-0.154326	22233.49712
356.826198	413.80193	227.118459	568.332533	1.462784	0.608637	22224.34156
307.23362	451.187104	139.377744	620.213999	2.225746	-0.154326	22243.41563
242.381787	503.06857	56.977769	627.080663	-0.063142	0.608637	22244.94156
188.211433	510.698197	6.622228	627.080663	2.225746	1.371599	22220.52675
137.855893	536.63893	-35.340723	662.939912	2.225746	-0.917289	22222.05268
75.292948	547.320409	-111.636996	673.62139	-1.589067	-0.917289	22211.3712
21.885557	528.24634	-183.355493	671.332502	-0.063142	-0.154326	22175.51195
-15.499618	532.061154	-244.392512	666.754726	-0.826105	-0.154326	375.377667
-75.773674	516.038937	-313.059159	652.258434	2.225746	1.371599	14.496292
-153.595873	490.861166	-390.118395	621.739924	-0.826105	-0.917289	12.207404
-203.951414	483.231539	-411.481352	570.621421	1.462784	2.134562	15243.23252
-248.966215	435.164886	-467.940594	506.532551	-3.114993	-1.680252	22113.71197
-313.055085	412.276004	-512.192433	416.502948	-0.826105	-0.917289	22180.08972
-342.047669	384.046383	-550.34057	382.932588	0.699821	0.608637	22180.85269
-393.166172	320.720476	-587.725744	304.347426	-0.063142	-0.917289	22216.71194
-424.447645	268.83901	-619.770179	206.688195	-0.063142	-0.917289	22229.6823
-468.699483	223.824208	-600.696111	138.021549	2.988709	-0.154326	22236.54897
-516.003173	143.713121	-628.925732	79.273418	0.699821	-0.154326	22235.02304
-523.6328	101.75017	-601.459073	-16.096924	-1.589067	-0.154326	22231.20823
-544.232794	35.372412	-551.866495	-98.496899	-0.063142	0.608637	22216.71194
-543.469832	-29.47942	-538.133166	-196.15613	0.699821	-1.680252	22223.5786
-538.892055	-86.701626	-526.688725	-266.348702	2.225746	-0.154326	22247.99341
-504.558732	-158.420123	-469.46652	-353.326454	2.225746	-0.154326	22232.73415
-492.351328	-222.508993	-431.318383	-425.807914	-0.063142	-0.917289	22233.49712
-464.88467	-294.22749	-390.881358	-485.319007	2.988709	0.608637	22212.89712
-425.97357	-347.634882	-313.822121	-550.933802	-0.826105	-0.917289	22214.42305
-375.618029	-398.753385	-297.799904	-624.178225	-1.589067	-0.154326	22206.03046
-333.655079	-434.612634	-189.459195	-643.252294	-1.589067	-0.917289	22222.81564
-262.699544	-478.864472	-127.659214	-679.111542	-0.063142	-0.154326	22215.18601
-205.477339	-520.827423	-39.918499	-679.111542	-0.063142	0.608637	22206.79342
-131.469954	-545.24223	38.666663	-711.155977	-0.826105	-0.154326	22214.42305
-50.595903	-581.101479	118.014788	-665.378213	-0.826105	-0.917289	22202.97861
21.885557	-568.131113	228.644384	-682.926356	-3.114993	-0.154326	22205.2675
72.241097	-568.131113	275.185111	-650.118958	-1.589067	-0.917289	22190.7712
142.433669	-571.945926	361.399901	-604.341194	-3.114993	-0.917289	22190.7712
214.152166	-543.716305	397.259149	-568.481945	0.699821	1.371599	22208.31935
273.66326	-494.88669	480.422088	-527.281958	0.699821	0.608637	22220.52675
316.389173	-497.938541	538.407256	-486.08197	0.699821	0.608637	22190.00824
384.292857	-429.271894	562.0591	-404.444957	-0.063142	-1.680252	22210.60823
421.678031	-368.234875	619.281306	-335.778311	-0.063142	0.608637	22216.71194
454.485428	-317.116372	644.459076	-285.42277	0.699821	1.371599	22222.05268
503.315044	-252.264539	648.27389	-209.126496	0.699821	-1.680252	22220.52675
523.152075	-188.938632	645.222039	-99.259862	1.462784	-0.154326	22248.75637
556.722435	-132.47939	623.096119	-16.096924	1.462784	-0.917289	22240.36378
489.581714	-49.316451	592.57761	71.643791	-1.589067	-1.680252	22226.63045
518.574298	20.87612	583.422057	152.517841	0.699821	-0.154326	22235.02304
475.848385	78.861288	549.088734	217.369674	0.699821	-0.154326	22219.76379
481.189124	147.527935	491.103566	279.932618	-1.589067	1.371599	22202.97861
452.959503	220.009395	442.273951	372.251109	-1.589067	-2.443214	22224.34156
416.337292	259.683457	399.548038	414.977023	1.462784	1.371599	22231.97119
383.529894	350.476023	323.251764	467.621451	0.699821	0.608637	22219.76379
360.641012	386.335271	262.214745	530.947359	-0.063142	-0.154326	22231.20823
320.203987	423.720445	186.681434	579.776974	-1.589067	-0.917289	22213.66009
250.774378	476.364874	108.096272	604.954744	0.699821	1.371599	22206.79342
208.811427	506.883384	-13.214803	633.947328	-3.114993	-0.917289	22221.28971
154.641073	542.742632	-33.051834	644.628806	-3.114993	-1.680252	22219.00082
95.892942	529.009303	-96.377741	674.384353	0.699821	0.608637	22212.89712
34.09296	551.135222	-165.044388	685.065831	0.699821	-0.154326	22213.66009
-9.395916	532.824117	-212.348077	663.702875	-0.063142	0.608637	8963.286233
-94.847742	496.201905	-292.459165	654.547322	0.699821	-0.917289	19.837031
-124.603289	508.409309	-362.651737	624.791775	0.699821	-0.917289	12.207404
-174.95883	489.335241	-409.192464	582.065862	2.988709	1.371599	10.681478
-229.129184	471.787098	-435.896159	550.021427	0.699821	-1.680252	21720.02319
-266.514358	443.557477	-496.170216	471.436265	-0.063142	1.371599	22199.92676
-324.499526	403.883414	-554.155384	392.08814	1.462784	-0.154326	22193.06009
-362.647663	348.187134	-577.044266	337.917786	-0.063142	-0.917289	22209.84527
-421.395794	295.542706	-585.436856	252.46596	-1.589067	-0.917289	22218.23786
-470.225409	234.505687	-627.399806	156.332655	-1.589067	-0.917289	22210.60823
-495.403179	174.994593	-590.014632	91.480822	-0.826105	0.608637	22207.55638
-525.158726	108.616835	-608.325738	29.68084	-0.826105	0.608637	22219.00082
-545.75872	47.579816	-551.103533	-62.637651	1.462784	1.371599	22231.97119
-541.943906	-10.405352	-566.362787	-144.274664	0.699821	0.608637	22220.52675
-544.995757	-64.575706	-536.607241	-239.645006	-1.589067	-1.680252	22210.60823
-539.655018	-141.634943	-513.718359	-318.230168	-0.826105	-0.917289	22212.89712
-506.084657	-215.642328	-458.785041	-380.793112	-0.826105	0.608637	22207.55638
-482.432813	-265.997869	-431.318383	-450.985684	-1.589067	0.608637	22188.48232
-435.129123	-309.486745	-340.525817	-513.548628	-0.826105	-0.154326	22228.15638
-406.899502	-365.183025	-277.19991	-566.95602	0.699821	-0.154326	22239.60082
-350.440259	-433.849671	-231.422146	-612.733784	0.699821	-1.680252	22231.20823
-301.610644	-471.997808	-158.940686	-671.481915	-0.063142	0.608637	22232.73415
-221.499557	-508.620019	-61.281456	-685.215244	1.462784	1.371599	22220.52675
-168.092165	-549.057044	-0.244437	-708.867089	0.699821	-0.917289	22183.90454
-84.166264	-575.76074	96.651831	-717.259679	0.699821	-0.154326	22220.52675
-6.344065	-580.338516	192.022173	-653.933772	2.988709	0.608637	22250.2823
36.381849	-576.523703	253.822155	-689.793021	0.699821	-1.680252	22209.84527
95.892942	-571.945926	315.622136	-623.415262	-1.589067	-3.206177	22219.00082
166.848477	-562.790373	369.792491	-599.000455	-0.063142	-0.917289	22218.23786
243.907713	-536.086678	442.273951	-554.748616	0.699821	1.371599	22194.58602
302.655844	-504.805205	506.362821	-515.837516	-0.826105	-0.154326	22165.59343
367.507676	-453.686702	545.27392	-434.963466	-0.826105	-1.680252	22213.66009
420.152105	-400.27931	600.207237	-349.51164	-0.826105	0.608637	22202.21564
456.774317	-357.553397	635.303523	-280.844994	-0.826105	-1.680252	22226.63045
483.478012	-275.916384	626.910933	-254.141298	-0.063142	-0.154326	22235.02304
497.974304	-220.220105	652.088703	-158.007993	-1.589067	0.608637	22196.11194
538.411329	-150.790495	600.9702	-73.319129	-0.826105	0.608637	22212.13416
533.07059	-63.812743	633.014635	50.280834	-0.826105	-0.154326	22226.63045
520.863186	1.039089	587.236871	121.236369	-0.826105	-1.680252	22206.03046
497.211342	62.839071	575.79243	198.295605	-1.589067	-0.917289	22225.10453
484.240975	142.950158	516.281336	266.962252	-0.063142	-0.917289	22246.46748
465.166907	182.624221	462.110982	332.577047	0.699821	-0.154326	22209.08231
437.700248	260.44642	412.518404	405.058507	-0.826105	0.608637	22210.60823
412.522478	314.616774	340.036944	469.91034	-0.063142	-0.154326	22220.52675
380.478043	374.89083	295.785105	533.236247	-0.826105	-2.443214	22211.3712
345.381757	433.638961	227.881422	571.384384	-0.063142	0.608637	22241.88971
285.107701	461.868582	143.955521	604.191781	-1.589067	-0.917289	22242.65267
223.307719	500.016719	56.977769	636.236216	-0.063142	0.608637	22235.786
185.159582	526.720415	-7.874064	671.332502	1.462784	0.608637	22221.28971
121.070712	541.97967	-65.859232	662.939912	-1.589067	-0.917289	22224.34156
61.559619	531.298191	-152.074021	675.147316	-2.35203	-0.917289	22168.64528
25.70037	535.875968	-195.562897	665.991763	-0.063142	0.608637	22200.68972
-42.966276	524.431527	-259.651767	660.651024	0.699821	-0.154326	35.096286
-129.181065	506.883384	-374.85914	652.258434	-1.589067	-0.917289	12.970367
-155.121798	493.913017	-403.851724	601.902893	2.225746	0.608637	12.970367
-213.869929	470.261172	-430.55542	554.599203	-3.114993	0.608637	19920.95706
-261.173619	448.898216	-493.118365	488.984408	-0.063142	2.134562	22167.88232
-315.343973	419.142669	-514.481321	430.99924	-1.589067	-2.443214	22157.20084
-355.780998	361.920464	-563.310936	361.569631	-2.35203	0.608637	22196.87491
-402.321725	310.038998	-574.755377	275.354842	0.699821	2.134562	22226.63045
-432.077272	256.631606	-600.696111	192.191903	1.462784	-0.917289	22235.02304
-487.010589	196.35755	-592.30352	142.599325	2.225746	-0.154326	22237.31193
-506.84762	151.342748	-599.170185	59.436387	1.462784	-0.154326	22234.26008
-530.499465	80.387214	-586.962781	-57.296912	-0.063142	-0.154326	22215.94897
-534.314279	25.453897	-567.888713	-117.570968	-0.826105	-0.917289	22221.28971
-533.551316	-43.975712	-543.473905	-198.445018	1.462784	-0.154326	22229.6823
-535.840204	-102.723843	-496.933178	-275.504254	1.462784	-0.154326	22235.02304
-512.188359	-160.709011	-464.888743	-378.504224	1.462784	-1.680252	22238.07489
-478.617999	-247.686763	-451.918377	-427.333839	0.699821	0.608637	22240.36378
-452.677266	-317.879335	-353.496184	-497.526411	-0.063142	0.608637	22218.23786
-416.818017	-371.286726	-310.770271	-569.244908	-0.063142	-1.680252	22219.76379
-361.121737	-412.486714	-252.02214	-630.281927	-2.35203	-0.917289	22219.76379
-321.447675	-451.397814	-177.251792	-637.148592	-1.589067	-0.154326	22211.3712
-248.203252	-481.916323	-100.955518	-677.585617	0.699821	-0.154326	22223.5786
-178.010681	-548.294081	-18.555542	-696.659685	-2.35203	-1.680252	22199.92676
-105.529221	-579.575554	44.770365	-689.793021	0.699821	0.608637	22209.08231
-49.069978	-572.708889	145.481446	-682.926356	-2.35203	-0.917289	22199.92676
24.937407	-584.15333	243.903639	-666.904138	-1.589067	-0.154326	22205.2675
101.233681	-559.738522	285.103627	-636.385629	-0.063142	-0.917289	22199.16379
146.248483	-568.131113	376.659155	-577.637498	-0.826105	-0.917289	22202.97861
227.122533	-546.768156	423.199882	-572.296759	0.699821	0.608637	22219.00082
292.737328	-493.360764	477.370237	-521.941218	2.225746	-0.917289	22208.31935
343.855832	-455.97559	546.036883	-491.422709	0.699821	0.608637	22206.03046
393.448409	-439.19041	594.103535	-379.267187	1.462784	-0.154326	22204.50453
446.855801	-348.397844	604.785014	-324.33387	-0.063142	-2.443214	22223.5786
473.559497	-309.486745	626.14797	-249.563521	-1.589067	-0.154326	22219.00082
518.574298	-246.9238	665.822033	-203.022794	2.988709	-0.154326	22251.04526
515.522447	-172.153452	634.54056	-106.126527	0.699821	-0.154326	22241.88971
524.678	-91.279402	626.14797	10.606772	-0.826105	-0.154326	22225.86749
523.915037	-18.797942	599.444275	93.76971	-0.063142	-0.154326	22235.02304
491.10764	45.290928	567.39984	172.354872	2.225746	0.608637	22229.6823
487.292826	100.987208	543.747995	253.991885	-1.589067	0.608637	22196.11194
468.98172	178.046444	493.392454	302.058537	-1.589067	0.608637	22219.76379
439.226174	236.794575	447.61469	384.458513	-1.589067	0.608637	22230.44527
427.781733	303.172333	371.318416	443.969607	0.699821	-0.154326	22213.66009
381.241006	348.950097	290.444366	507.295514	0.699821	-0.154326	22229.6823
343.092869	408.461191	221.77772	542.3918	-0.826105	0.608637	22219.76379
301.129918	444.320439	179.814769	597.325117	-0.063142	-1.680252	22200.68972
244.670676	486.28339	80.629614	629.369552	-3.877956	-0.917289	22207.55638
188.974396	507.646346	9.674079	652.258434	-0.063142	-0.154326	22220.52675
158.455886	519.85375	-25.422207	669.043614	-1.589067	-0.917289	22212.13416
85.211464	552.661148	-112.399959	665.991763	2.225746	0.608637	22220.52675
38.670737	532.061154	-166.570313	676.673241	0.699821	-0.154326	22229.6823
-11.684804	530.535229	-240.577699	664.465837	0.699821	0.608637	1567.888424
-82.640338	513.750048	-298.562867	650.732508	1.462784	0.608637	17.548143
-160.462538	502.305607	-368.755439	622.502887	0.699821	0.608637	11.444441
-178.773643	485.520427	-413.77024	575.96216	1.462784	1.371599	6186.101871
-229.129184	471.787098	-438.94801	520.26588	0.699821	-0.917289	22154.91195
-284.825464	425.246371	-531.266501	430.99924	2.225746	-0.154326	22206.03046
-339.758781	394.727861	-557.207235	395.139991	1.462784	1.371599	22195.34898
-390.114321	339.031582	-583.91093	305.873351	-1.589067	-2.443214	22221.28971
-441.995788	255.105681	-588.488707	199.821531	0.699821	1.371599	22223.5786
-467.173558	230.690873	-619.770179	136.495624	-1.589067	-0.154326	22206.03046
-492.351328	152.868674	-609.851663	85.37712	-0.063142	-0.917289	22216.71194
-531.262428	106.327947	-588.488707	9.080846	-0.063142	-0.154326	22229.6823
-535.077241	20.87612	-595.355371	-77.133943	1.462784	-0.154326	22224.34156
-557.203161	-33.294234	-562.547974	-188.526502	0.699821	1.371599	22222.81564
-535.077241	-96.620141	-526.688725	-251.85241	-1.589067	-0.154326	22209.84527
-531.262428	-165.286787	-511.42947	-329.674609	-2.35203	-0.917289	22209.84527
-500.743918	-217.168254	-465.651706	-425.807914	-0.826105	0.608637	22212.13416
-485.484664	-261.420092	-413.007277	-472.34864	-0.063142	-0.154326	22222.05268
-429.788384	-324.745999	-338.999892	-546.356026	-0.063142	-0.154326	22235.786
-396.980986	-387.308944	-233.711034	-585.267126	-1.589067	-0.154326	22234.26008
-323.736563	-423.168193	-197.088823	-631.04489	0.699821	-0.917289	22232.73415
-259.647693	-479.627435	-136.814767	-665.378213	-0.063142	-0.917289	22231.97119
-217.684743	-520.06446	-73.488859	-690.555983	1.462784	-0.154326	22184.6675
-147.492171	-563.553336	15.777781	-700.474499	2.225746	0.608637	22212.89712
-59.751456	-566.605187	143.955521	-650.118958	1.462784	-0.154326	22248.75637
18.833706	-587.205181	208.807353	-647.067107	2.225746	1.371599	22213.66009
73.767023	-557.449634	302.65177	-655.459697	2.225746	-0.154326	22219.76379
163.033663	-558.212597	372.081379	-601.289343	-0.063142	0.608637	22227.39341
214.915129	-549.057044	414.04433	-568.481945	0.699821	-0.917289	22201.45268
260.692893	-520.827423	451.429504	-549.407877	-0.063142	0.608637	22177.80084
324.0188	-497.938541	515.518374	-503.630113	1.462784	1.371599	22208.31935
379.71508	-451.397814	573.503542	-412.074584	-0.063142	-0.154326	22200.68972
412.522478	-390.360795	601.733163	-328.911646	-0.063142	-0.154326	22215.94897
472.796534	-333.13859	623.859082	-280.082031	-0.063142	-0.154326	22235.02304
491.870602	-272.101571	631.48871	-236.593155	-2.35203	-1.680252	22201.45268
507.129857	-214.116403	655.903517	-124.437632	-0.063142	0.608637	22207.55638
515.522447	-127.138651	618.518343	-48.141359	-1.589067	-0.154326	22218.23786
519.337261	-65.338669	599.444275	59.436387	-0.063142	0.608637	22209.08231
513.996522	4.853903	600.207237	151.754878	0.699821	0.608637	22224.34156
500.263193	97.935357	568.925765	231.865966	1.462784	-1.680252	22246.46748
489.581714	162.787189	501.022082	278.406693	0.699821	-0.154326	22230.44527
459.826168	215.431618	474.318386	355.465929	1.462784	0.608637	22227.39341
427.01877	280.283451	420.910994	430.99924	-1.589067	-0.154326	22234.26008
418.62618	349.71306	327.82954	490.510333	0.699821	-0.154326	22226.63045
386.581745	398.542675	253.822155	555.362166	2.225746	-1.680252	22235.02304
321.729912	426.772296	196.59995	601.13993	2.225746	0.608637	22249.51933
269.848446	483.994502	100.466645	612.584371	1.462784	0.608637	22240.36378
216.441054	513.750048	30.274073	647.680657	2.225746	0.608637	22225.10453
168.374402	531.298191	-11.688878	659.125098	2.225746	0.608637	22229.6823
94.367017	538.164856	-87.985151	666.754726	-0.826105	-0.154326	22210.60823
61.559619	521.379676	-152.836984	687.35472	-3.114993	-0.917289	22181.61565
2.811488	539.690781	-207.007338	679.725092	-2.35203	-0.917289	22213.66009
-52.121829	523.668564	-286.355463	661.413987	-0.826105	-0.917289	25.17777
-113.158848	520.616713	-353.496184	640.05103	1.462784	0.608637	13.733329
-161.2255	496.964868	-390.881358	595.799191	-1.589067	-0.154326	9.918516
-244.388439	447.37229	-458.022079	543.154762	-0.826105	-0.154326	20822.01605
-292.455091	428.298222	-515.244284	483.643669	-0.826105	-0.154326	22160.25269
-328.31434	400.831563	-550.34057	414.977023	-1.589067	-0.154326	22191.53417
-363.410626	368.024166	-570.940564	350.888153	-2.35203	-2.443214	21349.2233
-406.899502	298.594557	-574.755377	264.673363	1.462784	0.608637	22207.55638
-441.995788	238.3205	-623.584993	199.821531	2.225746	-0.917289	22238.07489
-479.380962	183.387183	-581.622042	125.814145	1.462784	-0.154326	22238.07489
-517.529098	135.320531	-595.355371	47.991946	-3.114993	-0.917289	22212.89712
-548.047608	60.550183	-575.51834	-58.822837	0.699821	-1.680252	22222.81564
-520.580949	15.535381	-571.703527	-141.985775	-0.826105	0.608637	22228.91934
-553.388347	-53.894228	-520.585023	-223.622788	1.462784	-0.154326	22232.73415
-536.603167	-127.138651	-476.333184	-293.052397	2.988709	-0.154326	22235.786
-517.529098	-199.620111	-448.866526	-376.215336	-0.826105	-0.154326	22236.54897
-483.195775	-269.812682	-413.77024	-450.985684	2.988709	-0.154326	22224.34156
-459.54393	-309.486745	-353.496184	-524.993069	-1.589067	-0.917289	22217.4749
-382.484694	-365.945987	-309.244345	-615.022672	-2.35203	-0.154326	22211.3712
-358.069886	-434.612634	-251.259177	-610.444896	0.699821	-1.680252	22211.3712
-311.529159	-458.264478	-155.125872	-653.170809	-0.063142	1.371599	22221.28971
-235.232886	-517.012609	-116.977735	-699.711536	0.699821	-0.154326	22208.31935
-161.2255	-522.353348	-13.977766	-688.267095	0.699821	-0.917289	22212.89712
-95.610705	-571.945926	74.525912	-695.13376	-0.826105	0.608637	22199.92676
-52.121829	-594.071846	161.503664	-666.141176	-0.826105	0.608637	22203.74157
53.929991	-589.494069	267.555484	-676.059691	-1.589067	-0.917289	22176.27491
95.892942	-579.575554	339.273981	-629.518964	-0.063142	-0.154326	22202.97861
179.818843	-549.820007	396.496187	-582.978237	1.462784	0.608637	22219.76379
255.352154	-516.249646	460.585056	-560.089355	2.225746	2.134562	22225.86749
316.389173	-491.071876	500.259119	-500.578262	-1.589067	-2.443214	22203.74157
348.433608	-464.36818	563.585026	-434.200504	1.462784	-1.680252	22213.66009
418.62618	-412.486714	609.36279	-364.007932	-1.589067	1.371599	22202.97861
447.618764	-356.027472	623.096119	-315.178317	-0.063142	-1.680252	22216.71194
490.344677	-298.805266	626.910933	-248.037596	2.988709	1.371599	22231.20823
523.152075	-212.590477	638.355374	-157.24503	1.462784	1.371599	22251.04526
519.337261	-158.420123	628.436859	-80.948756	2.988709	-0.154326	22232.73415
517.048373	-79.071998	621.570194	26.628989	0.699821	-0.917289	22236.54897
520.100224	-17.272017	610.888716	117.421555	-0.063142	1.371599	22235.786
496.448379	45.290928	549.088734	182.273388	-0.063142	1.371599	22205.2675
482.71505	113.957574	534.592442	249.414109	-0.063142	-0.917289	22211.3712
455.248391	183.387183	507.125783	317.317792	0.699821	-0.154326	22229.6823
446.855801	249.764941	428.540622	399.717768	-0.063142	1.371599	22215.18601
415.574329	298.594557	369.792491	453.125159	0.699821	0.608637	22225.86749
379.71508	365.735277	291.207329	519.502917	0.699821	-0.917289	22235.786
327.833614	417.616744	241.614751	572.147346	-0.063142	0.608637	22198.40083
267.559558	439.742663	136.325893	595.036228	-1.589067	-0.154326	22207.55638
227.122533	491.624129	59.266657	619.451036	-0.063142	0.608637	22224.34156
180.581806	519.090788	-17.029617	667.517688	-0.826105	0.608637	22206.03046
133.278116	532.824117	-61.281456	662.939912	2.225746	0.608637	22224.34156
69.952209	545.794483	-114.688847	663.702875	0.699821	-0.154326	22228.91934
21.122594	545.031521	-181.066605	683.539906	0.699821	-0.154326	22219.00082
-39.151462	531.298191	-268.80732	649.206583	-0.826105	-0.917289	135.044404
-85.692189	509.172272	-320.688786	640.813993	-0.063142	-0.154326	15.259255
-154.358836	504.594496	-402.325799	620.213999	-0.063142	-0.917289	12.207404
-209.292153	489.335241	-432.844308	574.436235	0.699821	-0.154326	16080.20264
-233.70696	458.053769	-441.236899	501.191812	2.225746	1.371599	22178.5638
-313.818048	412.276004	-485.488737	433.288128	-0.826105	-0.154326	22191.53417
-334.418042	380.231569	-561.022048	376.828886	-0.063142	1.371599	22217.4749
-388.588396	312.327886	-572.466489	290.614096	1.462784	0.608637	22224.34156
-451.914303	261.972345	-612.140552	195.243754	-0.826105	-0.917289	22206.03046
-489.299477	203.224214	-609.851663	141.0734	-2.35203	-0.154326	22210.60823
-494.640216	151.342748	-607.562775	56.384536	1.462784	-0.154326	22226.63045
-516.003173	78.098326	-571.703527	-26.015439	2.225746	-0.154326	22231.20823
-537.36613	25.453897	-569.414638	-106.88949	-0.826105	-0.917289	22217.4749
-537.36613	-49.316451	-551.866495	-201.496869	-3.114993	-0.917289	22209.84527
-544.232794	-94.331253	-523.636874	-293.052397	-0.826105	1.371599	22212.89712
-526.684651	-160.709011	-475.570222	-396.052367	-1.589067	-0.917289	22199.16379
-490.825403	-248.449726	-451.155414	-445.644945	-1.589067	-0.917289	22216.71194
-441.995788	-295.753415	-397.748023	-498.289374	0.699821	0.608637	22234.26008
-414.529129	-344.583031	-288.644351	-545.593063	3.751672	-1.680252	22235.786
-361.8847	-403.331161	-259.651767	-610.444896	2.225746	0.608637	22237.31193
-324.499526	-438.427447	-196.32586	-643.252294	-0.063142	-0.154326	22235.02304
-268.040283	-504.805205	-90.27404	-715.733754	-1.589067	-0.917289	22202.97861
-190.981047	-546.005193	-24.659244	-684.452281	1.462784	1.371599	22194.58602
-111.632922	-564.316299	50.111104	-702.763387	2.988709	2.134562	22228.91934
-33.047761	-577.286665	128.696266	-655.459697	0.699821	0.608637	22226.63045
37.907774	-574.234814	218.725869	-691.318946	1.462784	0.608637	22208.31935
80.633687	-581.864442	297.311031	-650.118958	2.225746	-0.154326	22222.81564
162.2707	-570.420001	372.081379	-608.156008	0.699821	0.608637	22206.03046
227.122533	-542.953342	425.488771	-582.978237	-1.589067	-0.154326	22200.68972
269.085483	-521.590386	486.52579	-547.881951	-2.35203	-2.443214	22196.11194
350.722496	-468.182994	542.985032	-470.822715	-0.826105	1.371599	22203.74157
381.241006	-428.508932	563.585026	-403.681994	-0.826105	-0.917289	22208.31935
434.648397	-368.234875	604.022051	-341.11905	-0.826105	-0.917289	22230.44527
473.559497	-315.590447	636.066486	-262.533888	0.699821	0.608637	22224.34156
491.870602	-262.183055	635.303523	-217.519086	-2.35203	-0.917289	22199.92676
530.018739	-191.227521	661.244256	-119.096893	-1.589067	-0.917289	22212.89712
510.944671	-101.96088	611.651678	-32.119141	0.699821	-0.154326	22219.76379
519.337261	-42.449787	596.392424	87.666008	-2.35203	-0.917289	22212.13416
502.552081	29.26871	576.555392	157.095617	-0.063142	-0.917289	22231.97119
472.796534	91.068692	568.162802	238.73263	1.462784	0.608637	22245.70452
474.32246	174.23163	507.125783	303.584463	0.699821	-0.154326	22218.23786
453.722466	232.216798	446.851727	378.354811	-0.063142	-0.154326	22226.63045
434.648397	302.40937	385.814708	439.39183	-1.589067	-1.680252	22227.39341
399.552111	334.453805	307.992509	502.717737	0.699821	1.371599	22216.71194
359.115086	406.935265	233.985124	559.939943	1.462784	-0.154326	22247.23045
312.574359	455.76488	205.755502	597.325117	0.699821	-0.917289	22243.41563
249.248452	482.468576	92.837017	636.236216	-0.063142	-0.154326	22223.5786
211.863278	503.06857	5.096303	640.05103	1.462784	1.371599	22225.10453
129.463302	533.58708	-20.844431	656.83621	0.699821	0.608637	22223.5786
88.263315	519.85375	-108.585145	673.62139	-2.35203	-0.917289	22176.27491
43.248513	542.742632	-165.044388	677.436204	-0.063142	-0.154326	22212.89712
-14.736655	514.513011	-201.666599	657.599173	-1.589067	-0.154326	2706.991791
-68.907009	518.327825	-300.088792	655.310285	1.462784	1.371599	16.78518
-122.314401	503.06857	-388.59247	611.058446	0.699821	0.608637	13.733329
-179.536606	485.520427	-424.451718	565.280682	-2.35203	1.371599	10.681478
-235.232886	456.527843	-454.970228	540.102911	-3.114993	-0.917289	22036.65273
-287.114352	448.898216	-545.762793	453.888122	-0.063142	-0.154326	22149.57122
-347.388408	408.461191	-565.599825	405.058507	-0.063142	1.371599	22204.50453
-371.803216	343.609358	-580.859079	318.843718	0.699821	-1.680252	22212.13416
-405.373576	287.150115	-587.725744	247.888183	1.462784	-0.154326	22240.36378
-464.88467	239.846426	-608.325738	162.436357	-0.063142	-0.917289	22236.54897
-497.692067	165.83904	-602.222036	98.347487	-0.826105	-0.917289	22218.23786
-522.106875	124.639053	-582.385005	7.554921	-0.826105	-0.154326	22219.76379
-567.121676	56.735369	-603.747961	-85.526533	-0.826105	0.608637	22225.86749
-540.417981	-19.560905	-588.488707	-145.800589	-0.063142	-1.680252	22223.5786
-543.469832	-76.78311	-528.214651	-257.956111	2.225746	-0.154326	22238.83786
-534.314279	-149.26457	-521.347986	-306.785727	-0.063142	-0.917289	22240.36378
-504.558732	-224.797881	-457.259116	-425.044951	0.699821	-0.154326	22230.44527
-472.514297	-261.420092	-424.451718	-470.822715	-0.063142	-0.917289	22221.28971
-460.306893	-326.271925	-355.785072	-516.600479	-2.35203	-1.680252	22217.4749
-405.373576	-376.627466	-285.5925	-593.659716	-0.826105	1.371599	22213.66009
-358.069886	-431.560783	-203.955487	-617.311561	-0.063142	-0.154326	22216.71194
-280.247687	-473.523733	-155.125872	-676.059691	-0.063142	-0.917289	22229.6823
-224.551407	-518.538535	-39.155536	-695.13376	-0.063142	0.608637	22203.74157
-156.647724	-543.716305	5.859265	-705.052275	-0.063142	-0.917289	22209.84527
-72.721823	-576.523703	106.570347	-699.711536	-1.589067	-0.917289	22205.2675
-10.921841	-581.864442	195.074024	-676.059691	-1.589067	0.608637	22190.00824
55.455917	-564.316299	262.977708	-679.111542	-0.826105	0.608637	22193.82305
140.907743	-561.264448	314.859174	-627.993039	-0.063142	-0.917289	22209.84527
203.470688	-544.479268	378.948044	-593.659716	0.699821	-0.917289	22225.10453
267.559558	-520.06446	459.822094	-553.985653	2.225746	0.608637	22212.89712
315.62621	-483.442249	522.385038	-511.25974	0.699821	1.371599	22219.00082
379.71508	-454.449665	553.66651	-426.570876	0.699821	-1.680252	22210.60823
391.159521	-381.205242	606.310939	-326.622758	-1.589067	-0.154326	22212.89712
459.826168	-343.820068	624.622045	-296.867211	-0.826105	-0.154326	22223.5786
504.078006	-274.390459	656.66648	-227.437602	1.462784	-0.917289	22254.86007
520.863186	-201.146036	652.851666	-126.726521	0.699821	1.371599	22227.39341
529.255777	-142.397905	616.992418	-57.296912	2.225746	-0.154326	22230.44527
542.226143	-54.657191	591.051684	58.673424	1.462784	-0.917289	22239.60082
511.707634	-3.538687	589.525759	131.917847	-0.826105	-0.154326	22212.13416
481.952087	59.78722	565.873914	213.55486	-1.589067	-0.154326	22203.74157
477.37431	126.927941	530.777628	274.591879	1.462784	2.897525	22228.91934
435.41136	193.305699	462.873945	320.369643	-0.826105	-0.154326	22215.94897
432.359509	255.105681	417.859143	412.688134	1.462784	0.608637	22225.10453
378.189155	307.750109	353.007311	468.384414	-0.826105	-0.154326	22235.02304
359.115086	380.994532	249.244378	527.895508	-2.35203	-1.680252	22203.74157
329.35954	422.19452	204.99254	579.776974	-0.826105	-0.154326	22208.31935
274.426222	464.15747	114.962937	613.347334	0.699821	2.134562	22220.52675
227.122533	496.964868	25.696296	651.495471	-1.589067	-1.680252	22212.89712
153.115147	521.379676	3.570377	650.732508	-0.063142	0.608637	22217.4749
109.626271	538.927819	-65.096269	663.702875	2.988709	0.608637	22219.76379
63.085544	532.824117	-139.103655	681.251018	-0.063142	-1.680252	22227.39341
18.070743	544.268558	-191.748084	660.651024	-0.826105	-0.917289	22210.60823
-24.65517	540.453744	-302.37768	682.01398	-0.826105	-0.154326	32.044435
-107.055146	522.142638	-354.259147	641.576955	-0.826105	0.608637	12.207404
-158.173649	514.513011	-413.77024	591.984377	0.699821	-0.917289	12.207404
-238.284737	485.520427	-451.918377	562.991793	1.462784	-1.680252	21678.06024
-281.01065	454.238955	-479.385035	495.08811	1.462784	0.608637	22178.5638
-307.714346	391.67601	-538.133166	427.947389	-0.826105	-1.680252	22190.00824
-363.410626	380.994532	-557.970197	360.806668	-0.826105	-0.154326	22221.28971
-424.447645	297.068631	-605.273887	285.273357	-3.114993	-0.154326	22211.3712
-445.810601	244.424202	-614.42944	180.747462	-2.35203	-0.917289	22201.45268
-496.166142	194.068662	-609.851663	126.577108	-1.589067	-0.917289	22221.28971
-518.292061	140.66127	-602.222036	49.517872	-0.063142	0.608637	22230.44527
-540.417981	78.861288	-575.51834	-50.430247	-1.589067	0.608637	22214.42305
-533.551316	-8.116464	-572.466489	-127.489483	-0.063142	-0.154326	22227.39341
-551.099459	-43.21275	-544.236868	-218.282049	-1.589067	-0.917289	22213.66009
-535.077241	-124.849762	-514.481321	-302.20795	0.699821	1.371599	22200.68972
-521.343912	-181.309005	-471.755408	-380.793112	-1.589067	0.608637	22213.66009
-480.143924	-239.294173	-428.266532	-453.274572	-1.589067	-1.680252	22225.86749
-443.521713	-301.857117	-392.407283	-534.148622	2.988709	0.608637	22222.81564
-400.7958	-357.553397	-307.71842	-558.56343	2.225746	1.371599	22240.36378
-358.832849	-421.642267	-242.103624	-608.156008	-0.063142	-3.206177	22236.54897
-306.951383	-459.790404	-158.177723	-659.274511	-0.063142	-0.154326	22215.94897
-248.203252	-498.701504	-91.799965	-676.822654	1.462784	-0.154326	22201.45268
-161.2255	-533.034827	-4.822213	-690.555983	2.225746	-0.154326	22222.05268
-100.951444	-559.738522	62.318508	-689.793021	1.462784	0.608637	22239.60082
-21.603319	-569.657038	157.68885	-676.059691	2.225746	-0.154326	22220.52675
47.82629	-574.234814	233.222161	-672.244878	-0.826105	-0.917289	22212.89712
90.552203	-579.575554	298.836956	-644.015256	-0.063142	0.608637	22212.89712
161.507737	-562.790373	374.370267	-615.022672	0.699821	-0.154326	22203.74157
235.515123	-533.797789	432.355435	-576.111573	-1.589067	-0.154326	22191.53417
303.418806	-503.27928	503.31097	-515.074554	-0.826105	-0.917289	22210.60823
352.248422	-461.316329	524.673926	-448.696796	1.462784	2.134562	22211.3712
396.50026	-397.990422	607.073902	-376.978298	-0.063142	2.134562	22228.15638
466.692832	-349.160807	636.829449	-293.81536	0.699821	-1.680252	22232.73415
485.766901	-293.464527	640.644262	-267.874627	-3.114993	-0.917289	22199.16379
520.863186	-224.034918	652.088703	-175.556136	-1.589067	-0.154326	22215.18601
512.470596	-176.731229	604.785014	-78.659868	-0.063142	0.608637	22219.76379
513.996522	-97.383104	625.385008	5.266033	-3.114993	-0.154326	22209.08231
533.07059	-37.109048	610.888716	97.584524	1.462784	-0.917289	22228.91934
516.28541	46.053891	596.392424	182.273388	-0.826105	-1.680252	22247.99341
481.189124	104.802021	545.27392	263.910401	2.225746	1.371599	22226.63045
465.166907	180.335332	489.57764	312.740016	0.699821	0.608637	22231.97119
436.937285	257.394569	455.244317	376.065923	-0.826105	0.608637	22235.02304
414.048403	290.964929	359.111012	447.78442	0.699821	-0.154326	22217.4749
395.737298	371.838979	282.814739	516.451067	1.462784	-2.443214	22244.17859
364.455825	419.142669	237.036975	573.673272	2.225746	2.134562	22251.04526
306.470657	466.446359	162.266626	605.717707	-0.063142	-0.917289	22225.86749
241.618825	506.883384	73.762949	624.791775	-0.063142	-0.917289	22220.52675
185.922545	532.061154	-23.896281	672.858428	1.462784	0.608637	22229.6823
99.707756	524.431527	-41.444424	651.495471	-2.35203	-0.154326	22173.98602
66.900358	543.505595	-117.740698	669.806577	-0.826105	-0.917289	22198.40083
21.122594	530.535229	-164.281425	677.436204	-0.063142	-0.917289	22221.28971
-26.944059	518.327825	-256.599916	657.599173	-0.063142	0.608637	502.029481
-81.877376	503.831533	-313.059159	647.680657	-0.063142	2.134562	15.259255
-153.595873	506.883384	-380.962842	632.421403	-0.063142	-0.917289	12.970367
-190.218084	470.261172	-419.110979	568.332533	-1.589067	0.608637	7760.093997
-246.677327	445.083402	-480.910961	510.347365	-0.063142	1.371599	22107.60826
-297.032867	435.927849	-515.244284	455.414048	-1.589067	-1.680252	22183.14158
-348.151371	384.046383	-547.288719	382.932588	-2.35203	-0.917289	21792.50465
-384.773582	324.53529	-593.066483	299.006687	-0.063142	-0.154326	22163.30454
-440.469862	284.861227	-632.740546	196.76968	2.225746	1.371599	22241.12674
-477.092073	203.987177	-591.540558	147.177102	0.699821	1.371599	22230.44527
-493.877254	155.920525	-609.088701	73.932679	-0.063142	-0.917289	22218.23786
-538.892055	85.727953	-569.414638	-14.570998	-0.826105	-0.917289	22225.86749
-549.573533	43.00204	-552.629458	-98.496899	1.462784	0.608637	22226.63045
-522.106875	-27.190532	-540.422054	-165.63762	0.699821	0.608637	22237.31193
-548.047608	-80.597924	-519.82206	-276.267217	0.699821	-0.154326	22240.36378
-519.055024	-167.575676	-482.436886	-341.11905	2.225746	0.608637	22237.31193
-483.195775	-228.612695	-437.422085	-412.837547	1.462784	0.608637	22223.5786
-458.018005	-291.938602	-383.251731	-476.926417	-0.826105	-0.917289	22222.81564
-446.573564	-349.160807	-335.948041	-543.304175	-0.063142	-1.680252	22212.89712
-377.143955	-389.597832	-267.281395	-602.815269	0.699821	0.608637	22212.89712
-335.181004	-440.716336	-190.222158	-639.43748	-2.35203	-0.154326	22219.76379
-265.751395	-497.175578	-125.370325	-686.74117	0.699821	-0.154326	22215.18601
-197.084749	-521.590386	-46.022201	-681.40043	0.699821	-0.154326	22208.31935
-144.44032	-568.894075	16.540744	-705.815238	-3.877956	-0.154326	22202.21564
-68.144046	-576.523703	127.17034	-685.215244	-2.35203	-0.917289	22208.31935
32.567035	-581.864442	184.392546	-671.481915	-0.826105	-1.680252	22175.51195
77.581836	-581.864442	277.474	-656.22266	-0.063142	-0.154326	22202.97861
155.404035	-567.36815	352.244348	-608.91897	1.462784	1.371599	22219.00082
229.411421	-523.116311	435.407286	-579.926386	1.462784	-0.917289	22207.55638
274.426222	-515.486684	486.52579	-534.148622	1.462784	-0.917289	21655.93432
321.729912	-471.997808	531.540591	-479.215305	0.699821	1.371599	22212.89712
368.270639	-439.19041	584.947983	-409.785696	-0.063142	-0.917289	22196.87491
435.41136	-378.153391	620.044268	-341.11905	1.462784	0.608637	22219.00082
486.529863	-319.40526	648.27389	-272.452403	2.988709	1.371599	22234.26008
495.685416	-264.471943	642.933151	-185.474651	2.225746	-0.917289	22238.83786
512.470596	-211.064552	613.940567	-131.304297	1.462784	-0.154326	22233.49712
513.996522	-102.723843	632.251672	-45.852471	2.988709	2.897525	22239.60082
516.28541	-34.057197	609.36279	86.140083	-0.826105	-0.154326	22221.28971
485.003938	5.616866	596.392424	111.317853	-0.826105	0.608637	22204.50453
491.10764	86.490916	548.325771	234.154854	-2.35203	-1.680252	22215.94897
477.37431	149.816823	521.622075	292.140022	0.699821	-0.917289	22226.63045
437.700248	210.090879	450.666541	373.014072	-0.826105	-0.154326	22222.05268
409.470627	276.468637	395.733224	452.362197	-1.589067	-0.917289	22229.6823
399.552111	333.690842	313.333248	497.376998	0.699821	0.608637	22233.49712
356.826198	383.28342	261.451782	538.576986	-1.589067	-0.917289	22198.40083
317.152136	434.401924	170.659216	587.406601	-1.589067	-1.680252	22211.3712
253.826229	473.313023	91.311092	620.213999	0.699821	2.897525	22220.52675
195.841061	499.253756	-0.244437	616.399185	-1.589067	-0.154326	22209.84527
154.641073	520.616713	-15.503691	661.413987	-0.063142	-0.917289	22215.18601
110.389234	532.824117	-69.674046	670.569539	2.988709	1.371599	22227.39341
51.641103	529.772266	-152.074021	695.74731	1.462784	-0.154326	22206.79342
-4.055177	528.24634	-235.999922	649.969545	-0.063142	-0.154326	4663.991211
-54.410717	519.85375	-298.562867	662.939912	0.699821	-0.917289	20.599994
-112.395885	510.698197	-351.970258	627.843626	-0.826105	0.608637	12.207404
-168.092165	509.172272	-376.385066	584.35475	0.699821	2.134562	13.733329
-230.655109	470.261172	-467.177632	540.865874	2.988709	-0.154326	22037.41569
-268.803246	432.113036	-502.273917	483.643669	2.225746	0.608637	22176.27491
-326.025451	414.564893	-530.503539	418.028873	0.699821	0.608637	22221.28971
-380.195806	355.816762	-568.651676	353.177041	-0.826105	-0.917289	22222.05268
-413.766166	290.201966	-592.30352	237.206705	-1.589067	1.371599	22195.34898
-454.966154	241.372351	-611.377589	163.199319	0.699821	1.371599	22214.42305
-503.032806	174.23163	-589.251669	102.925263	-0.826105	-0.154326	22228.15638
-524.395763	121.587202	-608.325738	36.547505	-0.826105	-0.154326	22218.23786
-541.180943	68.17981	-565.599825	-56.533949	-0.826105	-0.154326	22222.05268
-544.232794	-0.486836	-566.362787	-158.007993	-3.114993	-0.917289	22209.84527
-560.255012	-69.153483	-546.525756	-229.72649	-1.589067	-0.154326	22209.84527
-535.077241	-135.531241	-516.007247	-318.99313	0.699821	0.608637	22210.60823
-501.506881	-191.227521	-472.518371	-376.215336	-0.826105	0.608637	22220.52675
-472.514297	-261.420092	-416.059128	-452.511609	0.699821	-0.154326	22229.6823
-440.469862	-307.960819	-362.651737	-502.86715	1.462784	-0.154326	22235.02304
-389.351359	-370.523764	-282.540649	-586.793051	1.462784	1.371599	22237.31193
-345.862483	-426.220044	-221.50363	-615.785635	0.699821	0.608637	22219.76379
-291.692128	-456.738553	-150.548096	-665.378213	0.699821	-0.154326	22196.11194
-216.92178	-500.990392	-75.014785	-702.763387	-0.826105	0.608637	22212.13416
-159.699575	-529.982976	6.622228	-680.637468	2.225746	-0.154326	22239.60082
-100.951444	-561.264448	115.725899	-688.267095	-0.826105	-0.154326	22228.91934
-3.292214	-588.731106	198.888838	-662.326362	-0.063142	0.608637	22218.23786
49.352215	-571.945926	258.399931	-675.296729	1.462784	-0.154326	22225.86749
130.226265	-570.420001	346.140646	-650.881921	0.699821	-0.154326	22190.00824
179.818843	-557.449634	384.288783	-613.496747	-0.826105	-0.154326	22180.85269
238.566974	-526.168162	455.244317	-574.585647	-0.826105	0.608637	22203.74157
296.552142	-478.10151	498.733193	-515.837516	-1.589067	-0.917289	22197.63787
362.166937	-471.234845	561.296138	-430.38569	-0.826105	-0.917289	22215.18601
395.737298	-401.805236	595.629461	-358.667193	-0.063142	-0.154326	22233.49712
462.115056	-354.501546	642.170188	-309.074615	1.462784	-0.154326	22168.64528
476.611348	-284.308974	625.385008	-262.533888	-1.589067	-1.680252	22205.2675
482.71505	-220.220105	610.125753	-200.733906	-4.640918	-1.680252	22213.66009
537.648367	-144.686794	627.673896	-45.089508	-1.589067	-0.917289	22208.31935
520.863186	-91.279402	621.570194	-3.126557	-2.35203	-2.443214	22215.94897
510.181708	-11.931277	603.259088	132.68081	-1.589067	-0.917289	22233.49712
507.89282	81.913139	551.377622	201.347456	2.225746	0.608637	22238.07489
488.055789	126.164978	537.644293	262.384475	-0.063142	-0.154326	22227.39341
450.670615	207.801991	478.133199	338.680749	0.699821	-0.154326	22233.49712
452.19654	271.127898	398.785075	406.584432	-0.063142	-0.917289	22225.86749
413.285441	311.564923	357.585087	472.962191	1.462784	1.371599	22222.05268
388.870633	364.209352	278.999925	514.162178	0.699821	-3.206177	22247.23045
330.885465	435.164886	240.088826	584.35475	-0.826105	-0.154326	22239.60082
271.374371	470.261172	147.770334	612.584371	-0.063142	-0.154326	22154.91195
234.75216	493.913017	28.748147	646.154732	0.699821	0.608637	22230.44527
171.426253	521.379676	-7.111101	665.2288	-0.063142	0.608637	22217.4749
111.915159	519.090788	-68.14812	651.495471	-0.826105	-0.917289	22167.88232
59.270731	527.483378	-123.081437	665.991763	-0.063142	0.608637	22217.4749
28.752221	515.275974	-185.644382	658.362136	-0.826105	-0.917289	22219.00082
-29.99591	529.772266	-284.829537	657.599173	1.462784	0.608637	58.748131
-94.847742	509.172272	-326.792488	648.44362	-0.063142	1.371599	14.496292
-155.884761	494.67598	-398.510985	595.799191	-3.114993	-0.154326	10.681478
-216.158817	469.49821	-432.844308	543.917725	-0.826105	0.608637	19349.49797
-252.018066	451.950067	-470.992445	508.821439	-1.589067	1.371599	22146.51936
-301.610644	406.935265	-534.318352	421.843687	-1.589067	-0.154326	22207.55638
-357.306924	369.550091	-541.185017	380.643699	-0.063142	-0.154326	22211.3712
-403.084688	316.1427	-551.103533	295.191873	1.462784	0.608637	22229.6823
-448.099489	253.579755	-606.03685	192.954866	1.462784	-0.154326	22239.60082
-474.803185	199.409401	-597.64426	128.103033	-0.826105	-0.154326	22215.18601
-514.477248	137.609419	-592.30352	70.880828	2.225746	1.371599	22224.34156
-544.232794	93.35758	-580.096117	-22.200626	1.462784	-0.154326	22230.44527
-538.892055	28.505748	-550.34057	-97.733937	1.462784	-0.154326	22226.63045
-542.706869	-40.923861	-526.688725	-194.630204	2.225746	-0.154326	22237.31193
-541.943906	-104.249769	-532.792427	-287.711658	-0.063142	0.608637	22242.65267
-528.210577	-184.360856	-480.910961	-366.29682	-0.826105	-0.917289	22224.34156
-477.855036	-251.501577	-441.999861	-429.622727	-0.826105	-0.917289	22220.52675
-465.647632	-303.383043	-386.303581	-508.970852	-0.826105	1.371599	22214.42305
-425.97357	-344.583031	-303.903606	-555.511579	-0.826105	-0.917289	22214.42305
-357.306924	-399.516348	-250.496214	-595.185641	-0.063142	-0.154326	22219.76379
-319.92175	-450.634851	-206.244376	-640.200443	-1.589067	0.608637	22219.76379
-255.069917	-491.834839	-121.555512	-677.585617	1.462784	0.608637	22211.3712
-194.795861	-527.694088	-0.244437	-679.111542	-0.063142	-0.154326	22215.94897
-110.86996	-562.790373	36.377775	-694.370797	0.699821	1.371599	22212.13416
-76.536637	-584.15333	154.636999	-666.141176	0.699821	-0.154326	22203.74157
27.226296	-578.812591	217.962906	-675.296729	-0.063142	-0.917289	22196.11194
111.152197	-586.442218	313.333248	-634.096741	-3.114993	-1.680252	22210.60823
173.715141	-561.264448	396.496187	-600.52638	1.462784	-0.917289	22211.3712
227.122533	-516.249646	458.296168	-582.215275	2.988709	2.134562	22206.03046
301.892881	-507.857056	486.52579	-534.148622	-0.063142	-1.680252	22212.13416
347.670645	-462.079292	539.933181	-449.459758	1.462784	0.608637	22210.60823
402.603962	-419.353379	597.918349	-372.400522	-0.063142	-0.154326	22215.94897
436.937285	-394.175609	610.125753	-348.748677	2.225746	-0.154326	22151.8601
474.32246	-303.383043	650.562778	-255.667223	1.462784	0.608637	22252.57118
494.159491	-235.479359	658.192405	-189.289465	-0.063142	0.608637	22227.39341
514.759485	-176.731229	665.822033	-93.15616	0.699821	-1.680252	22229.6823
515.522447	-95.857178	621.570194	-2.363595	-0.063142	-1.680252	22236.54897
523.152075	-26.427569	591.814647	102.925263	-0.063142	-0.154326	22209.84527
504.840969	30.031673	555.955399	161.673394	-2.35203	-0.154326	22203.74157
491.10764	104.039059	546.036883	245.599295	0.699821	-0.154326	22227.39341
467.455795	165.076078	506.362821	312.740016	-1.589067	-0.917289	22215.18601
435.41136	232.216798	444.562839	381.406662	-1.589067	1.371599	22220.52675
414.048403	286.387153	400.311	439.39183	-1.589067	-0.917289	22233.49712
381.241006	361.920464	305.703621	493.562184	-1.589067	-0.917289	22200.68972
352.248422	408.461191	226.355496	540.102911	-1.589067	1.371599	22209.84527
307.23362	437.453775	185.155508	603.428819	-0.063142	-0.917289	22014.52681
246.959564	475.601912	102.755533	628.606589	-2.35203	-1.680252	22211.3712
201.1818	517.564862	4.33334	645.391769	-1.589067	-0.154326	22217.4749
154.641073	535.875968	-42.97035	668.280651	2.225746	0.608637	22224.34156
83.685538	542.742632	-86.459226	694.984347	2.988709	2.134562	22229.6823
23.411482	522.905601	-181.829568	661.413987	0.699821	0.608637	22204.50453
7.389265	513.750048	-212.348077	653.784359	-0.063142	-0.154326	844.59975
-67.381084	522.142638	-308.481382	676.673241	0.699821	-0.917289	14.496292
-119.26255	503.831533	-359.599886	628.606589	2.225746	-0.154326	12.207404
-184.877345	487.046353	-414.533203	573.673272	-0.063142	0.608637	3806.421094
-246.677327	469.49821	-479.385035	540.102911	0.699821	-0.154326	22127.4453
-284.825464	430.58711	-502.273917	463.806638	-1.589067	-1.680252	22187.71935
-333.655079	384.809346	-548.051682	384.458513	0.699821	1.371599	22219.76379
-393.929135	323.772327	-577.044266	321.895569	-3.877956	-0.917289	22181.61565
-436.655048	280.283451	-619.007216	214.317823	-1.589067	-1.680252	22202.97861
-467.173558	228.401985	-606.03685	164.725245	0.699821	0.608637	22224.34156
-483.958738	155.157562	-612.903514	79.273418	-0.063142	-0.917289	22231.97119
-535.077241	97.172394	-615.955365	16.710474	-0.063142	-0.917289	22215.94897
-552.625384	42.239077	-567.12575	-80.185794	-0.063142	-0.154326	22222.81564
-554.914273	-16.509054	-561.785011	-170.978359	-3.877956	-0.917289	22211.3712
-535.840204	-95.857178	-518.296135	-264.059813	-3.114993	-0.917289	22195.34898
-546.521682	-154.605309	-520.585023	-343.407938	-0.063142	0.608637	22215.18601
-488.536514	-221.74603	-439.710973	-405.20792	0.699821	1.371599	22229.6823
-492.351328	-272.101571	-400.799873	-469.29679	-0.826105	0.608637	22222.81564
-423.684682	-341.53118	-331.370264	-515.837516	-0.063142	-1.680252	22235.02304
-382.484694	-381.968205	-277.19991	-587.556014	1.462784	1.371599	22236.54897
-346.625445	-419.353379	-187.93327	-656.22266	0.699821	0.608637	22197.63787
-262.699544	-489.545951	-149.02217	-706.578201	-0.063142	-0.917289	22182.37861
-202.425488	-546.768156	-64.333307	-696.659685	2.988709	0.608637	22219.00082
-146.729208	-540.664454	15.014818	-684.452281	0.699821	-0.917289	22241.12674
-78.062562	-578.812591	128.696266	-677.585617	2.988709	-0.154326	22230.44527
15.781855	-571.945926	214.911055	-664.61525	-0.063142	0.608637	22222.05268
50.115178	-577.286665	262.977708	-679.111542	-0.826105	0.608637	22217.4749
145.48552	-564.316299	343.851758	-644.015256	-2.35203	-0.917289	22201.45268
203.470688	-555.160746	398.022112	-583.7412	-2.35203	-0.917289	22183.14158
256.878079	-523.116311	467.451721	-562.378243	-0.826105	-1.680252	22207.55638
324.781763	-470.471882	517.044299	-499.052336	1.462784	2.134562	22205.2675
367.507676	-452.160777	569.688728	-415.889398	-1.589067	-2.443214	22225.86749
433.122472	-384.257093	590.288722	-348.748677	-0.063142	-0.154326	22234.26008
454.485428	-327.034888	613.940567	-315.178317	-0.826105	0.608637	22196.87491
497.211342	-269.04972	639.118337	-216.756124	-0.063142	-0.154326	22216.71194
515.522447	-206.486775	643.696113	-126.726521	-0.063142	-0.154326	22224.34156
517.811336	-134.768278	613.940567	-47.378396	-3.114993	0.608637	22206.79342
517.048373	-79.071998	599.444275	52.569722	0.699821	0.608637	22229.6823
517.048373	10.957605	561.296138	128.103033	2.225746	0.608637	22253.33415
490.344677	68.942773	544.510958	214.317823	-4.640918	-0.917289	22212.13416
464.403944	132.26868	527.725777	273.065953	-3.114993	0.608637	22215.18601
448.381726	216.194581	464.39987	344.021488	-4.640918	-0.154326	22225.10453
427.781733	264.261233	434.644323	405.058507	-0.826105	-1.680252	22213.66009
416.337292	326.061215	359.111012	485.169594	1.462784	0.608637	22246.46748
374.374341	392.438973	264.503633	533.999209	-0.826105	-0.917289	22247.23045
333.174353	444.320439	208.807353	577.488085	-0.826105	-0.917289	22225.86749
264.507707	474.075986	102.755533	616.399185	-0.826105	-0.154326	22222.81564
229.411421	503.06857	46.29629	628.606589	-2.35203	-0.917289	22225.86749
143.196632	522.142638	-17.029617	646.154732	-1.589067	-0.917289	22180.85269
100.470718	532.061154	-79.592561	666.754726	1.462784	0.608637	22205.2675
50.878141	542.742632	-149.785133	669.806577	-2.35203	-0.154326	22219.00082
5.863339	532.824117	-213.874003	663.702875	-0.826105	-0.154326	22201.45268
-46.78109	520.616713	-275.673985	667.517688	-0.063142	-0.917289	28.992584
-115.447736	506.883384	-350.444333	621.739924	-0.826105	-0.154326	14.496292
-161.988463	492.387092	-374.096178	588.932527	-0.063142	2.134562	11.444441
-206.240302	468.735247	-491.592439	543.917725	-0.826105	-1.680252	21292.76406
-271.092134	442.794514	-499.985029	475.251079	-1.589067	-0.917289	22180.08972
-325.262489	413.80193	-540.422054	420.317762	0.699821	0.608637	22217.4749
-353.49211	364.209352	-581.622042	331.051121	1.462784	0.608637	22125.15641
-403.847651	311.564923	-583.147968	259.332624	0.699821	-0.154326	22236.54897
-454.966154	232.979761	-638.081285	169.303021	1.462784	0.608637	22233.49712
-483.958738	194.068662	-613.666477	107.50304	-1.589067	-3.206177	22215.18601
-502.269844	101.75017	-625.110918	33.495654	-0.063142	0.608637	22224.34156
-532.788353	72.757586	-561.785011	-59.5858	-0.063142	-0.917289	22227.39341
-541.943906	6.379828	-599.170185	-122.148744	1.462784	-0.154326	22235.02304
-523.6328	-50.842377	-568.651676	-196.15613	2.225746	0.608637	22241.12674
-520.580949	-125.612725	-485.488737	-291.526472	1.462784	-0.154326	22238.07489
-509.136508	-195.805297	-460.310967	-391.47459	-0.063142	1.371599	22219.76379
-490.825403	-246.160838	-411.481352	-450.985684	-0.826105	-0.917289	22220.52675
-474.803185	-311.775633	-371.044327	-534.911585	-2.35203	-0.917289	22212.89712
-391.640247	-354.501546	-296.273979	-583.7412	-0.826105	2.134562	22210.60823
-348.914334	-420.116342	-244.392512	-614.25971	-0.063142	-0.917289	22202.21564
-303.899532	-446.057075	-191.748084	-669.193027	-0.826105	-0.154326	22209.08231
-239.810662	-491.071876	-83.407375	-683.689319	0.699821	0.608637	22206.03046
-184.114382	-545.24223	-13.977766	-706.578201	-1.589067	-1.680252	22199.16379
-127.65514	-578.049628	45.533328	-708.104126	-0.826105	-0.154326	22215.18601
-25.418133	-571.945926	158.451813	-682.926356	-1.589067	-0.154326	22190.00824
40.959625	-565.079262	239.325863	-676.822654	-0.826105	0.608637	22206.03046
114.96701	-574.234814	324.014727	-637.911554	0.699821	1.371599	22221.28971
182.107731	-571.182964	384.288783	-579.926386	0.699821	-0.917289	22215.94897
250.011415	-521.590386	440.748025	-565.430094	0.699821	-0.154326	22208.31935
303.418806	-486.4941	500.259119	-511.25974	1.462784	0.608637	22202.97861
352.248422	-453.686702	575.79243	-437.252355	2.225746	-0.154326	22216.71194
420.915068	-415.538565	594.103535	-361.719044	0.699821	0.608637	22220.52675
453.722466	-347.634882	626.910933	-292.289435	2.988709	-0.917289	22239.60082
476.611348	-305.671931	634.54056	-251.85241	0.699821	-0.917289	22245.70452
510.181708	-230.901583	648.27389	-165.63762	2.988709	1.371599	22229.6823
523.152075	-149.26457	635.303523	-64.163576	-1.589067	-1.680252	22235.02304
525.440963	-82.886812	632.251672	38.836393	-0.063142	-0.154326	22230.44527
519.337261	-37.87201	598.681312	93.76971	-0.826105	0.608637	22198.40083
513.996522	53.683518	593.340573	182.273388	-0.063142	-0.917289	22219.00082
487.292826	120.061276	542.985032	257.806699	-0.063142	0.608637	22229.6823
463.640981	189.490885	489.57764	334.102972	-1.589067	-0.917289	22215.94897
439.226174	255.105681	443.036914	395.139991	0.699821	1.371599	22229.6823
422.440993	303.935296	366.74064	466.095526	-1.589067	-0.154326	22226.63045
362.9299	369.550091	278.999925	527.895508	-0.063142	-0.154326	22201.45268
347.670645	421.431557	229.407347	559.939943	-0.826105	1.371599	22211.3712
275.952148	458.053769	132.51108	601.902893	-0.063142	2.134562	22214.42305
230.174384	499.253756	64.607396	635.473253	-0.063142	-1.680252	22209.84527
187.44847	529.772266	-8.637027	659.888061	0.699821	-0.154326	22223.5786
138.618855	533.58708	-66.622195	678.199167	-1.589067	-0.917289	22228.15638
83.685538	532.061154	-120.792549	690.406571	-1.589067	-1.680252	22212.13416
6.626302	545.031521	-181.829568	678.199167	-0.063142	0.608637	22206.79342
-29.232947	535.113005	-259.651767	678.962129	1.462784	2.134562	177.007355
-98.662556	522.142638	-340.525817	651.495471	-0.063142	2.134562	13.733329
-131.469954	487.809315	-353.496184	590.458452	2.988709	-0.154326	14.496292
-229.129184	499.253756	-432.081346	547.732539	2.225746	-1.680252	14730.52156
-274.143985	463.394508	-495.407253	524.843657	-2.35203	-0.917289	22163.30454
-304.662495	432.875998	-516.007247	435.577016	0.699821	-1.680252	22214.42305
-357.306924	377.942681	-561.022048	386.747401	1.462784	0.608637	22219.76379
-406.136539	305.461221	-597.64426	300.532612	-2.35203	-0.154326	22202.97861
-444.284676	277.994563	-585.436856	211.265972	1.462784	0.608637	22214.42305
-479.380962	179.57237	-586.199819	136.495624	0.699821	0.608637	22228.91934
-505.321695	143.713121	-612.140552	69.354903	-0.826105	-0.154326	22225.86749
-540.417981	90.305729	-584.673893	-3.126557	0.699821	-0.154326	22221.28971
-540.417981	29.26871	-554.918346	-130.541334	-0.063142	0.608637	22209.84527
-545.75872	-27.953495	-551.103533	-201.496869	-0.826105	-0.917289	22216.71194
-535.077241	-102.723843	-516.007247	-281.607956	-0.826105	-0.917289	22208.31935
-538.892055	-160.709011	-496.170216	-333.489422	-0.063142	0.608637	22220.52675
-483.958738	-237.005285	-433.607271	-402.919031	0.699821	-1.680252	22234.26008
-473.27726	-299.568229	-379.436917	-470.059752	0.699821	1.371599	22233.49712
-419.106905	-340.005254	-320.688786	-541.77825	-0.063142	0.608637	22233.49712
-373.329141	-401.805236	-267.281395	-635.622666	-0.826105	-1.680252	22019.10459
-331.366191	-448.345963	-209.296227	-640.963405	-0.063142	0.608637	22185.43046
-262.699544	-488.782988	-137.577729	-673.00784	0.699821	-0.154326	22207.55638
-194.795861	-531.508901	-37.629611	-682.926356	-0.063142	-0.917289	22246.46748
-134.521805	-547.531119	47.822216	-689.030058	-0.826105	-0.154326	22211.3712
-39.914425	-575.76074	153.111074	-663.089325	0.699821	-1.680252	22205.2675
19.596668	-578.812591	217.962906	-676.059691	-0.063142	-0.917289	22226.63045
84.448501	-575.76074	298.073994	-657.748586	-3.114993	-0.154326	22197.63787
147.011445	-581.101479	348.429534	-627.230076	-0.826105	1.371599	22181.61565
215.678092	-549.820007	414.04433	-588.318977	-0.063142	-0.154326	22206.03046
279.003999	-517.012609	484.999864	-528.807883	0.699821	-0.917289	22206.79342
345.381757	-478.864472	542.985032	-475.400491	-0.826105	0.608637	22203.74157
391.922484	-423.168193	583.422057	-394.526441	-1.589067	-0.917289	22231.20823
442.278025	-372.049689	615.466492	-353.326454	-1.589067	-1.680252	22214.42305
464.403944	-320.168223	605.547976	-259.482037	-0.826105	0.608637	22202.97861
482.71505	-261.420092	649.036852	-212.94131	-3.877956	-1.680252	22208.31935
518.574298	-191.990483	628.436859	-101.54875	-0.826105	-0.154326	22218.23786
513.996522	-122.560874	631.48871	-19.911738	1.462784	1.371599	22219.76379
531.544665	-32.531271	601.733163	94.532673	1.462784	0.608637	22238.07489
504.840969	30.031673	597.155386	145.651176	1.462784	-0.154326	22241.88971
507.129857	94.120543	546.799846	231.865966	1.462784	-0.917289	22225.86749
475.085422	165.076078	506.362821	304.347426	-0.063142	-0.154326	22231.97119
436.937285	219.246432	446.088764	376.828886	0.699821	1.371599	22235.02304
426.255807	290.964929	413.281367	435.577016	2.988709	0.608637	22228.15638
410.23359	354.290836	288.918441	500.428849	-0.826105	-0.917289	22244.94156
372.085453	411.513042	251.533267	566.043644	1.462784	1.371599	22245.70452
332.41139	453.475992	211.859204	599.614005	0.699821	-0.154326	22213.66009
259.166968	477.127837	89.785166	639.288067	-0.063142	0.608637	22225.86749
203.470688	510.698197	7.385191	649.206583	-1.589067	0.608637	22217.4749
121.070712	531.298191	-31.525909	644.628806	-3.114993	-0.917289	22177.03787
101.996644	538.927819	-112.399959	655.310285	-0.826105	0.608637	22219.76379
60.796656	548.846334	-161.229574	666.754726	-0.063142	0.608637	22225.10453
-19.314431	533.58708	-231.422146	665.991763	-0.826105	-0.917289	3717.154454
-52.884792	524.431527	-300.851755	669.806577	1.462784	-0.917289	18.311106
-123.840326	510.698197	-384.014693	622.502887	0.699821	0.608637	10.681478
-171.906979	468.735247	-465.651706	574.436235	-1.589067	-0.154326	581.377606
-249.729178	438.9797	-481.673924	521.791806	-1.589067	-0.154326	22082.43049
-284.062501	448.135253	-506.851694	450.073308	-0.826105	-0.154326	22205.2675
-326.025451	392.438973	-552.629458	402.769619	0.699821	0.608637	22218.23786
-365.699514	342.846395	-558.73316	343.258525	0.699821	-0.917289	22234.26008
-419.106905	280.283451	-585.436856	224.236338	0.699821	-0.917289	22235.786
-466.410595	239.083463	-615.955365	168.540059	-1.589067	-0.917289	22222.81564
-487.773552	165.83904	-617.481291	76.98453	0.699821	-0.917289	22218.23786
-532.02539	113.957574	-606.03685	25.866027	1.462784	0.608637	22229.6823
-550.336496	67.416847	-551.103533	-73.319129	0.699821	-0.917289	22246.46748
-554.15131	-11.931277	-549.577607	-158.770956	-0.063142	0.608637	22231.97119
-530.499465	-91.279402	-528.977613	-265.585739	-0.063142	0.608637	22235.786
-534.314279	-130.953464	-499.222067	-316.704242	1.462784	-0.917289	22238.07489
-512.951322	-210.301589	-454.207265	-393.763479	0.699821	1.371599	22215.94897
-471.751334	-269.812682	-422.16283	-468.533827	0.699821	1.371599	22209.84527
-430.551346	-332.375627	-346.629519	-517.363442	-1.589067	-2.443214	22222.05268
-393.166172	-382.731168	-277.19991	-579.163424	-0.063142	1.371599	22216.71194
-367.225439	-433.849671	-194.036972	-605.104157	-0.826105	0.608637	22218.23786
-278.721762	-484.968174	-156.651798	-663.852287	0.699821	-0.917289	22218.23786
-213.869929	-519.301497	-65.096269	-684.452281	2.225746	0.608637	22204.50453
-148.255134	-558.212597	7.385191	-708.104126	-0.826105	-0.154326	22202.21564
-84.166264	-570.420001	95.888868	-676.059691	-0.063142	-0.917289	22183.90454
-16.26258	-587.968144	178.288844	-685.978207	-1.589067	-0.154326	22193.06009
50.115178	-575.76074	261.451782	-664.61525	1.462784	-0.917289	22214.42305
143.959594	-565.079262	348.429534	-624.178225	2.225746	1.371599	22227.39341
202.707725	-551.345932	409.466553	-590.607865	0.699821	-0.917289	22213.66009
247.722527	-526.931125	466.688758	-555.511579	-0.063142	-0.917289	22210.60823
321.729912	-487.257062	505.599858	-500.578262	-1.589067	0.608637	22209.84527
376.663229	-450.634851	568.925765	-418.178286	-0.063142	-0.917289	22215.18601
423.966919	-391.123758	592.57761	-351.037565	-0.826105	-0.154326	22219.00082
454.485428	-324.745999	629.199821	-305.259801	1.462784	-0.154326	22251.04526
494.159491	-283.546012	657.429443	-226.674639	2.988709	-0.917289	22235.02304
508.655783	-202.671962	615.466492	-160.296881	-0.063142	-1.680252	22227.39341
521.626149	-148.501607	639.118337	-58.059874	0.699821	-0.154326	22235.02304
499.50023	-76.78311	596.392424	46.466021	0.699821	-0.154326	22217.4749
513.233559	-5.064613	612.414641	132.68081	-0.826105	-0.154326	22202.97861
488.055789	73.520549	538.407256	194.480792	-0.826105	-0.154326	22224.34156
474.32246	139.135345	510.940597	282.221506	-0.063142	0.608637	22228.15638
456.774317	211.616805	471.266535	366.147407	-0.826105	-0.154326	22220.52675
446.855801	260.44642	409.466553	416.502948	-0.826105	-0.917289	22231.20823
398.026186	312.327886	327.066578	461.517749	-1.589067	1.371599	22210.60823
375.900266	373.364905	246.192527	526.369582	-1.589067	-0.154326	22206.79342
340.803981	413.038967	196.59995	552.310315	-1.589067	-1.680252	22194.58602
291.211403	483.231539	82.918502	588.932527	-1.589067	0.608637	22221.28971
233.226235	500.016719	35.614812	617.925111	-1.589067	-0.917289	22209.84527
181.344769	532.061154	-13.977766	659.888061	1.462784	0.608637	22222.05268
106.57442	540.453744	-74.251822	661.413987	-0.063142	-0.154326	22236.54897
73.767023	530.535229	-134.525878	687.35472	-1.589067	-0.917289	22205.2675
-25.418133	523.668564	-220.740668	691.932496	-0.063142	-1.680252	22202.21564
-41.440351	525.194489	-293.222128	678.199167	2.225746	-0.154326	26.703696
-101.714407	507.646346	-336.711004	641.576955	1.462784	0.608637	13.733329
-148.255134	496.964868	-387.829507	596.562154	2.225746	2.134562	12.207404
-208.52919	496.201905	-396.222097	586.643638	-0.063142	-0.917289	17577.8985
-291.692128	453.475992	-471.755408	505.006625	1.462784	0.608637	22173.22306
-324.499526	416.090818	-517.533172	411.925172	-0.063142	0.608637	22212.13416
-369.514327	365.735277	-581.622042	369.199258	-0.826105	-0.154326	22206.03046
-423.684682	300.883445	-561.022048	263.147438	-1.589067	-0.917289	22201.45268
-461.069856	245.187165	-630.451657	154.043767	-2.35203	-1.680252	22217.4749
-469.462446	187.96496	-599.933148	137.258586	0.699821	-0.154326	22231.20823
-533.551316	136.846456	-621.296104	71.643791	0.699821	-0.154326	22222.05268
-539.655018	81.150177	-586.962781	-61.874688	-2.35203	-1.680252	22209.08231
-538.892055	16.298344	-596.118334	-126.726521	-0.826105	0.608637	22210.60823
-544.232794	-41.686824	-518.296135	-220.570937	-0.063142	-0.154326	22205.2675
-529.736502	-128.664576	-483.199849	-315.178317	-0.826105	-0.917289	22209.08231
-513.714285	-186.649744	-453.444302	-364.007932	0.699821	1.371599	22228.91934
-482.432813	-224.034918	-442.762824	-444.881982	1.462784	-0.154326	22242.65267
-455.729117	-294.990453	-364.940625	-483.030119	0.699821	-0.917289	22230.44527
-404.610613	-356.027472	-291.696202	-550.933802	-0.063142	-0.917289	22232.73415
-365.699514	-406.383012	-256.599916	-621.126374	0.699821	0.608637	22228.91934
-300.084718	-452.923739	-174.962903	-649.355995	-0.063142	0.608637	22192.29713
-247.44029	-499.464466	-92.562928	-688.267095	-0.826105	-0.154326	22215.18601
-161.988463	-520.827423	-2.533325	-664.61525	1.462784	-0.154326	22247.23045
-99.425519	-558.212597	69.185172	-698.948573	0.699821	-0.154326	22214.42305
-45.255164	-568.894075	185.918471	-647.067107	2.225746	-1.680252	22215.18601
45.537401	-567.36815	224.829571	-688.267095	-0.063142	-0.917289	22216.71194
92.841091	-574.234814	314.859174	-653.933772	-1.589067	-0.917289	22196.87491
173.715141	-557.449634	375.13323	-605.104157	-0.826105	-0.154326	22195.34898
234.75216	-526.931125	436.170249	-566.95602	1.462784	1.371599	22219.76379
301.892881	-500.227429	494.91838	-508.207889	-1.589067	-3.206177	22200.68972
324.0188	-475.812621	557.481324	-453.274572	-0.063142	-1.680252	22225.10453
394.974335	-407.908938	584.18502	-375.452373	-1.589067	0.608637	22234.26008
439.226174	-382.731168	629.199821	-322.044981	-2.35203	-0.917289	22196.11194
470.507646	-314.827484	633.014635	-256.430186	-1.589067	-0.917289	22211.3712
504.078006	-226.323806	632.251672	-190.052428	-3.114993	-0.917289	22221.28971
509.418745	-176.731229	604.785014	-109.94134	-0.063142	-0.917289	22211.3712
512.470596	-76.78311	610.125753	14.421586	-0.826105	-1.680252	22225.86749
518.574298	-30.242383	617.75538	78.510456	2.988709	-0.154326	22249.51933
497.974304	55.209443	558.244287	170.828947	-1.589067	-0.154326	22215.18601
480.426161	112.431649	551.377622	257.806699	-1.589067	-0.154326	22211.3712
456.011354	187.201997	472.79246	324.184457	-0.063142	-0.917289	22223.5786
430.833584	239.083463	439.985063	384.458513	-0.063142	0.608637	22220.52675
410.23359	318.431588	370.555454	455.414048	2.988709	0.608637	22241.88971
398.026186	365.735277	285.86659	524.843657	1.462784	-2.443214	22241.88971
353.774347	403.120452	236.274012	553.836241	2.988709	1.371599	22234.26008
302.655844	442.794514	159.977738	607.243632	1.462784	-0.154326	22216.71194
239.329937	492.387092	45.533328	633.947328	-0.826105	-0.917289	22221.28971
182.107731	535.113005	-18.555542	653.021396	-3.877956	-0.154326	22179.32676
140.144781	520.616713	-36.103685	648.44362	-0.826105	-0.917289	22199.92676
66.900358	551.135222	-104.007369	675.910279	-0.826105	0.608637	22219.76379
9.678153	545.794483	-200.140674	665.2288	0.699821	-0.154326	22223.5786
-28.469984	533.58708	-232.185109	654.547322	0.699821	-0.154326	276.192511
-83.403301	529.772266	-330.607302	636.236216	-2.35203	-0.154326	16.022217
-148.255134	505.357458	-392.407283	597.325117	-1.589067	-1.680252	11.444441
-212.344004	487.809315	-417.585054	534.762172	-2.35203	-0.917289	16457.8692
-245.151401	442.794514	-476.333184	506.532551	-1.589067	-0.917289	22154.14899
-306.18842	438.9797	-521.347986	451.599234	0.699821	-0.917289	22222.05268
-348.914334	403.120452	-546.525756	379.117774	3.751672	2.897525	22215.94897
-376.380992	319.19455	-591.540558	308.162239	-0.063142	-0.154326	22230.44527
-432.077272	278.757525	-597.64426	208.214121	0.699821	-2.443214	22232.73415
-468.699483	209.327916	-599.933148	152.517841	0.699821	0.608637	22214.42305
-516.766136	155.157562	-593.066483	72.406754	0.699821	0.608637	22222.81564
-540.417981	93.35758	-578.570191	5.266033	-2.35203	-0.154326	22228.91934
-537.36613	30.794636	-547.288719	-103.837639	0.699821	-0.917289	22235.02304
-548.810571	-20.323867	-537.370203	-180.896875	1.462784	-1.680252	22233.49712
-541.943906	-85.938663	-518.296135	-264.822776	0.699821	1.371599	22238.83786
-521.343912	-142.397905	-469.46652	-332.72646	-0.063142	-0.154326	22224.34156
-502.269844	-224.797881	-454.207265	-398.341255	0.699821	-0.154326	22214.42305
-456.49208	-280.494161	-391.644321	-483.793082	-2.35203	1.371599	22215.94897
-424.447645	-332.375627	-333.659153	-534.911585	0.699821	0.608637	22222.05268
-392.40321	-393.412646	-269.570283	-607.393045	-3.114993	-0.917289	22218.23786
-348.914334	-445.294112	-190.222158	-640.963405	0.699821	1.371599	22209.08231
-262.699544	-486.4941	-121.555512	-676.059691	-0.063142	-0.917289	22222.81564
-198.610674	-522.353348	-39.918499	-688.267095	-0.826105	1.371599	22199.16379
-149.781059	-551.345932	11.200004	-708.867089	-0.063142	0.608637	22214.42305
-55.17368	-576.523703	129.459229	-680.637468	-0.826105	0.608637	22205.2675
-2.529251	-584.15333	220.251794	-661.563399	-3.114993	-0.917289	22194.58602
69.189246	-571.182964	291.207329	-660.037474	2.225746	-0.917289	22212.13416
155.404035	-574.234814	366.74064	-634.859703	0.699821	-0.917289	22227.39341
198.892911	-544.479268	407.940628	-594.422678	0.699821	0.608637	22212.13416
276.715111	-511.67187	474.318386	-553.222691	0.699821	-1.680252	22205.2675
318.678061	-492.597802	542.222069	-486.08197	0.699821	-0.154326	22226.63045
391.159521	-442.242261	579.607243	-403.681994	-0.826105	-0.917289	22213.66009
433.122472	-372.049689	614.703529	-323.570907	2.225746	-1.680252	22247.23045
468.218758	-337.716366	661.244256	-288.474621	2.988709	0.608637	22244.94156
475.085422	-262.946018	610.888716	-222.096863	-0.063142	-0.154326	22218.23786
530.018739	-204.197887	640.644262	-105.363564	-2.35203	-1.680252	22229.6823
523.152075	-120.271986	629.199821	-30.593216	0.699821	0.608637	22228.91934
516.28541	-40.160899	617.75538	54.858611	-0.826105	-0.154326	22192.29713
504.078006	18.587232	590.288722	144.125251	-0.063142	-0.154326	22215.94897
500.263193	77.335363	559.00725	209.740046	-0.826105	-0.154326	22230.44527
457.537279	165.076078	510.177634	307.399277	-0.063142	0.608637	22216.71194
433.122472	212.379767	447.61469	364.621482	1.462784	1.371599	22225.86749
408.707664	267.313084	398.022112	414.977023	-2.35203	-1.680252	22217.4749
380.478043	332.164917	340.799907	463.043675	-3.114993	-0.154326	22202.97861
334.700279	392.438973	221.014757	524.080694	-2.35203	1.371599	22204.50453
315.62621	432.875998	185.155508	569.095495	-0.826105	-0.154326	22219.00082
266.796595	457.290806	90.548129	611.058446	-0.063142	-0.154326	22225.10453
230.174384	504.594496	8.911116	630.132514	2.225746	0.608637	22208.31935
173.715141	531.298191	-46.022201	653.784359	-0.063142	-0.917289	22225.10453
106.57442	525.957452	-104.007369	672.095465	1.462784	0.608637	22221.28971
56.981842	533.58708	-165.807351	669.806577	2.225746	-0.154326	22210.60823
-12.447767	516.038937	-210.822152	653.784359	-0.063142	-0.154326	17464.21705
-63.56627	525.194489	-295.511016	650.732508	2.225746	-0.154326	19.837031
-104.766258	503.831533	-351.970258	630.132514	1.462784	-0.917289	13.733329
-156.647724	487.809315	-403.851724	569.095495	-0.063142	0.608637	9.918516
-222.262519	478.653762	-454.970228	543.154762	0.699821	-1.680252	21452.98624
-274.143985	443.557477	-502.273917	458.465899	-0.826105	-0.917289	22197.63787
-334.418042	398.542675	-539.659092	407.347395	0.699821	0.608637	22210.60823
-380.958769	332.92788	-595.355371	334.865935	-2.35203	-0.917289	22210.60823
-419.106905	276.468637	-601.459073	232.628928	-0.826105	-0.917289	22209.08231
-471.751334	237.557538	-628.925732	155.569692	0.699821	0.608637	22225.86749
-486.247626	183.387183	-621.296104	108.266002	1.462784	-0.917289	22230.44527
-517.529098	119.298313	-589.251669	16.710474	-0.826105	0.608637	22216.71194
-542.706869	46.053891	-582.385005	-80.948756	-2.35203	-0.154326	22203.74157
-544.995757	-0.486836	-564.073899	-167.926508	-1.589067	-0.154326	22215.94897
-543.469832	-73.731259	-522.110949	-237.356118	-0.063142	0.608637	22207.55638
-537.36613	-137.820129	-497.696141	-312.126466	-0.063142	-0.917289	22217.4749
-503.795769	-204.197887	-459.548004	-385.370888	-1.589067	-0.917289	22235.786
-478.617999	-282.020086	-405.37765	-470.059752	2.225746	0.608637	22232.73415
-432.840235	-312.538596	-344.340631	-504.393075	0.699821	-0.917289	22229.6823
-389.351359	-370.523764	-290.170277	-579.926386	1.462784	1.371599	22232.73415
-364.173588	-418.590416	-238.288811	-608.91897	-0.063142	-0.917289	22197.63787
-284.062501	-467.420031	-156.651798	-656.22266	-0.826105	-1.680252	22209.84527
-221.499557	-505.568168	-54.414791	-688.267095	2.225746	2.134562	22252.57118
-149.781059	-538.375566	10.437042	-695.13376	1.462784	-0.154326	22222.81564
-88.74404	-561.264448	75.288874	-690.555983	-0.063142	-0.154326	22203.74157
-15.499618	-591.019995	192.022173	-687.504132	-0.063142	-0.154326	22218.23786
53.929991	-587.968144	257.636968	-669.193027	-0.063142	0.608637	22206.03046
108.863309	-587.205181	311.807323	-635.622666	-1.589067	0.608637	22170.17121
199.655874	-555.923709	381.999895	-588.318977	0.699821	-0.154326	22209.84527
245.433638	-525.405199	448.377653	-547.881951	0.699821	-0.154326	22220.52675
309.522508	-483.442249	522.385038	-528.807883	0.699821	2.134562	22199.16379
365.981751	-459.790404	578.081318	-441.830131	-1.589067	-2.443214	22228.91934
398.789149	-423.931155	581.896132	-367.822746	-3.877956	-1.680252	22212.89712
419.389142	-345.345993	613.177604	-337.304236	-2.35203	-0.154326	22202.21564
456.011354	-286.597863	610.888716	-250.326484	-0.826105	-0.154326	22209.08231
500.263193	-235.479359	636.829449	-146.563552	-3.877956	-0.917289	22221.28971
517.048373	-128.664576	609.36279	-64.926539	-0.063142	1.371599	22219.00082
533.07059	-81.360886	600.207237	32.732691	2.225746	0.608637	22237.31193
504.078006	-7.353501	577.318355	128.103033	0.699821	-0.154326	22242.65267
491.10764	68.17981	575.029467	198.295605	1.462784	-0.154326	22222.05268
481.189124	134.557568	520.859113	279.169655	-0.826105	0.608637	22227.39341
457.537279	191.779773	484.236901	339.443712	-0.063142	-0.154326	22236.54897
427.01877	267.313084	424.725808	409.636283	1.462784	-0.917289	22230.44527
401.078037	312.327886	383.52582	456.17701	0.699821	0.608637	22242.65267
391.922484	385.572309	284.340664	524.843657	1.462784	-0.154326	22246.46748
320.966949	422.19452	229.407347	556.125129	0.699821	-0.917289	22222.81564
301.129918	460.342657	122.592564	624.791775	0.699821	0.608637	22221.28971
240.092899	502.305607	16.540744	640.05103	-2.35203	-0.154326	22199.92676
168.374402	526.720415	3.570377	656.073247	-0.063142	-0.917289	22186.19343
98.18183	531.298191	-45.259238	657.599173	-0.063142	0.608637	22210.60823
66.900358	542.742632	-129.185139	662.939912	2.225746	-0.154326	22222.05268
22.648519	545.794483	-201.666599	678.199167	-0.063142	0.608637	22210.60823
-31.521835	526.720415	-268.80732	670.569539	-2.35203	-1.680252	72.48146
-96.373668	519.090788	-348.155445	656.83621	-0.826105	0.608637	14.496292
-163.514389	500.779682	-407.666538	600.376968	-1.589067	-0.154326	12.207404
-207.766227	473.313023	-440.473936	562.991793	-1.589067	-2.443214	18694.11298
-270.329172	450.424141	-490.066514	506.532551	-2.35203	-0.154326	22189.24528
-303.136569	418.379706	-504.562806	427.947389	-0.063142	-0.154326	22224.34156
-358.069886	384.046383	-552.629458	378.354811	2.225746	0.608637	22229.6823
-413.003204	329.113066	-576.281303	274.591879	-0.826105	-0.154326	22228.15638
-446.573564	261.209382	-619.770179	182.273388	0.699821	-0.154326	22231.20823
-480.906887	200.172363	-598.407222	149.46599	-1.589067	-0.917289	22215.18601
-512.951322	137.609419	-596.881297	51.80676	-0.826105	-0.154326	22223.5786
-538.892055	78.861288	-584.673893	-22.200626	1.462784	-0.154326	22252.57118
-549.573533	11.720567	-568.651676	-110.704303	-0.063142	2.134562	22225.86749
-567.121676	-53.894228	-547.288719	-187.76354	1.462784	0.608637	22230.44527
-551.099459	-119.509023	-503.03688	-273.215366	1.462784	-0.154326	22238.07489
-520.580949	-179.020117	-486.2517	-364.007932	-0.063142	0.608637	22214.42305
-495.403179	-242.346024	-446.577638	-447.933833	0.699821	-0.917289	22206.03046
-463.358744	-302.62008	-383.251731	-512.785666	-0.826105	1.371599	22226.63045
-428.262458	-343.820068	-320.688786	-561.615281	-0.826105	-0.154326	22212.13416
-358.069886	-400.27931	-274.148059	-635.622666	0.699821	-0.154326	22201.45268
-310.766197	-444.531149	-180.303643	-636.385629	0.699821	-0.917289	22220.52675
-267.277321	-500.990392	-113.925884	-678.348579	-3.877956	-0.917289	22195.34898
-199.373637	-513.960758	-41.444424	-694.370797	-1.589067	-0.154326	22202.21564
-116.210699	-543.716305	48.585179	-718.022642	-1.589067	-0.154326	22190.00824
-39.151462	-589.494069	145.481446	-685.215244	-1.589067	-0.917289	22196.87491
37.144811	-586.442218	221.77772	-676.059691	-0.063142	0.608637	22206.03046
79.870725	-585.679256	303.414733	-671.481915	2.988709	0.608637	22215.94897
172.952178	-553.634821	365.214714	-604.341194	1.462784	-1.680252	22212.13416
240.092899	-557.449634	443.799876	-573.822685	1.462784	2.134562	22206.03046
298.078067	-498.701504	503.31097	-521.178256	-0.063142	-0.917289	22212.13416
362.166937	-477.338547	540.696144	-449.459758	2.225746	0.608637	22226.63045
407.181739	-414.01264	594.103535	-383.082	0.699821	1.371599	22222.81564
459.826168	-360.605248	643.696113	-317.467205	2.225746	-0.917289	22246.46748
453.722466	-308.723782	613.940567	-277.793143	2.225746	-1.680252	22244.94156
509.418745	-227.849732	649.799815	-180.133912	-0.063142	0.608637	22224.34156
512.470596	-168.338638	628.436859	-103.074676	-0.826105	-2.443214	22228.15638
508.655783	-115.69421	631.48871	-17.622849	-2.35203	-0.154326	22219.00082
510.181708	-40.160899	600.9702	100.636375	-0.826105	0.608637	22202.97861
498.737267	29.26871	583.422057	167.777096	1.462784	0.608637	22225.10453
481.189124	115.4835	562.0591	228.051152	0.699821	-0.154326	22234.26008
483.478012	157.44645	501.785044	329.525196	0.699821	-2.443214	22215.18601
437.700248	240.609389	439.2221	378.354811	-0.063142	0.608637	22228.15638
423.203956	285.62419	378.185081	418.791836	-0.826105	-0.154326	22215.18601
390.396558	338.268619	297.311031	469.147377	-2.35203	-1.680252	22199.16379
347.670645	409.224153	248.481416	533.999209	0.699821	0.608637	22214.42305
327.833614	464.15747	187.444397	598.088079	-3.877956	-1.680252	22222.05268
257.641042	484.757464	84.444427	622.502887	1.462784	1.371599	22210.60823
206.522539	527.483378	2.807414	661.413987	1.462784	0.608637	22210.60823
143.959594	534.350042	-33.814797	667.517688	-2.35203	-0.917289	22229.6823
89.78924	532.824117	-116.214773	669.043614	-0.826105	0.608637	22196.87491
25.70037	536.63893	-152.836984	672.095465	-0.826105	-1.680252	22196.11194
-17.788506	527.483378	-232.185109	672.095465	-0.826105	-0.154326	1136.814478
-65.855158	529.009303	-297.799904	669.043614	2.988709	2.134562	16.78518
-135.284767	503.831533	-377.148029	630.895477	2.988709	0.608637	13.733329
-193.269935	481.705613	-409.192464	579.014011	0.699821	1.371599	1784.569842
-241.336588	455.001918	-441.999861	544.680688	0.699821	0.608637	22132.02307
-291.692128	442.794514	-505.325768	470.673302	-0.826105	-1.680252	22202.21564
-348.151371	384.046383	-541.94798	401.243693	-3.114993	-0.917289	22199.92676
-381.721731	331.401954	-580.859079	317.317792	-0.063142	0.608637	22216.71194
-429.788384	277.994563	-598.407222	210.503009	1.462784	-0.154326	22215.18601
-462.595781	220.009395	-632.740546	169.303021	-0.826105	0.608637	22226.63045
-502.269844	168.127929	-602.222036	89.191934	-0.063142	0.608637	22231.20823
-522.869838	95.646469	-602.984999	-0.837669	-3.114993	-0.917289	22199.92676
-548.810571	46.053891	-574.755377	-82.474682	-0.063142	0.608637	22210.60823
-563.306863	-5.827575	-527.451688	-178.607987	-3.114993	-1.680252	22215.18601
-532.02539	-83.649775	-518.296135	-270.926478	-0.826105	0.608637	22207.55638
-531.262428	-140.109017	-487.014663	-322.044981	-1.589067	-2.443214	22225.86749
-499.217993	-217.931216	-474.807259	-409.022733	2.225746	0.608637	22250.2823
-465.647632	-269.812682	-390.118395	-463.193088	1.462784	1.371599	22225.86749
-422.158756	-327.034888	-342.051743	-534.148622	-0.063142	-1.680252	22226.63045
-403.084688	-393.412646	-278.725836	-620.363411	-0.063142	-0.154326	22219.00082
-330.603228	-439.19041	-210.822152	-632.570815	0.699821	1.371599	22187.71935
-278.721762	-467.420031	-163.518462	-679.111542	2.225746	-0.917289	22221.28971
-203.188451	-517.012609	-39.155536	-682.926356	0.699821	-0.917289	22246.46748
-120.788475	-548.294081	11.200004	-676.059691	0.699821	0.608637	22209.84527
-61.277382	-569.657038	114.199974	-696.659685	-0.063142	-0.154326	22215.94897
2.048525	-564.316299	201.177726	-652.407846	-0.826105	-0.154326	22208.31935
72.241097	-573.471852	283.577702	-644.015256	-0.826105	-0.917289	22183.90454
126.411451	-572.708889	331.644354	-631.807853	-0.063142	0.608637	22188.48232
197.366986	-552.108895	395.733224	-575.34861	-0.063142	0.608637	22215.18601
256.115117	-497.175578	487.288752	-540.252324	0.699821	-2.443214	22209.08231
319.441024	-484.968174	530.014666	-509.733815	2.988709	1.371599	22221.28971
360.641012	-431.560783	592.57761	-402.156069	-0.063142	-0.154326	22232.73415
438.463211	-396.464497	599.444275	-343.407938	-1.589067	-0.917289	22210.60823
460.58913	-352.975621	620.807231	-309.837578	-0.063142	0.608637	22204.50453
478.137273	-265.997869	629.199821	-225.911676	-0.826105	-0.154326	22219.00082
523.152075	-189.701595	662.770182	-119.096893	-0.826105	-0.154326	22225.86749
508.655783	-133.242353	632.251672	-51.19321	-1.589067	-0.154326	22219.76379
513.996522	-59.99793	617.75538	73.932679	1.462784	-0.154326	22243.41563
507.129857	5.616866	600.207237	138.784512	-0.063142	1.371599	22235.786
504.840969	72.757586	565.873914	234.154854	1.462784	-0.154326	22218.23786
471.270609	159.735338	537.644293	289.851134	1.462784	-0.154326	22225.10453
454.485428	221.53532	461.348019	334.865935	2.225746	0.608637	22234.26008
438.463211	265.024196	416.333218	424.132575	2.225746	-0.917289	22239.60082
411.759515	333.690842	330.118428	483.643669	1.462784	1.371599	22235.02304
360.641012	389.387122	246.192527	528.65847	2.225746	0.608637	22238.83786
327.833614	425.246371	227.881422	572.147346	-0.826105	-1.680252	22214.42305
264.507707	466.446359	124.11849	617.925111	-2.35203	-0.917289	22214.42305
207.285502	499.253756	25.696296	636.999179	-1.589067	0.608637	22186.95639
153.87811	520.616713	-17.79258	652.258434	-0.826105	-0.154326	22198.40083
106.57442	527.483378	-84.170338	655.310285	-0.063142	-0.917289	22208.31935
46.300364	526.720415	-145.970319	678.199167	2.225746	-0.154326	22206.79342
13.492966	521.379676	-216.162891	656.83621	-1.589067	-0.917289	22200.68972
-54.410717	515.275974	-287.881388	647.680657	-3.114993	-0.154326	25.17777
-118.499587	496.201905	-356.548035	622.502887	-1.589067	0.608637	12.207404
-171.144016	496.964868	-400.799873	579.776974	-1.589067	0.608637	11.444441
-229.892147	465.683396	-461.07393	547.732539	-0.063142	-0.917289	21102.02338
-268.040283	451.187104	-498.459104	500.428849	-0.063142	-0.154326	22209.84527
-317.632861	409.987116	-515.244284	427.947389	1.462784	1.371599	22231.97119
-379.432843	347.424172	-568.651676	360.043705	3.751672	1.371599	22227.39341
-420.632831	297.068631	-576.281303	260.85855	-0.063142	0.608637	22229.6823
-454.966154	235.268649	-625.110918	172.354872	-0.063142	0.608637	22225.86749
-496.166142	179.57237	-618.244253	118.947481	1.462784	-0.154326	22215.94897
-507.610583	115.4835	-608.325738	19.762325	2.225746	-0.154326	22234.26008
-531.262428	87.253878	-572.466489	-67.97839	0.699821	-2.443214	22247.23045
-532.788353	10.194642	-574.755377	-129.778372	2.225746	-0.154326	22231.20823
-551.099459	-67.627557	-540.422054	-209.889459	1.462784	0.608637	22236.54897
-545.75872	-128.664576	-464.888743	-298.393136	-0.063142	-0.154326	22232.73415
-531.262428	-207.249738	-461.07393	-394.526441	-0.826105	0.608637	22205.2675
-481.66985	-280.494161	-419.110979	-446.407907	-2.35203	-0.154326	22212.89712
-443.521713	-315.590447	-351.970258	-518.889367	0.699821	-0.917289	22229.6823
-403.084688	-372.812652	-309.244345	-566.95602	-1.589067	0.608637	22215.18601
-369.514327	-400.27931	-212.348077	-612.733784	1.462784	0.608637	22197.63787
-281.01065	-454.449665	-190.985121	-642.489331	-0.063142	-0.154326	22224.34156
-246.677327	-525.405199	-125.370325	-711.155977	-0.826105	-0.154326	22192.29713
-176.484755	-549.820007	-22.370356	-697.422648	-3.114993	-0.917289	22158.72677
-112.395885	-563.553336	82.918502	-680.637468	-0.063142	1.371599	22215.18601
-36.099611	-568.131113	147.770334	-664.61525	-0.063142	-0.154326	22200.68972
44.774439	-591.782957	242.377714	-664.61525	1.462784	0.608637	22214.42305
115.729973	-578.812591	312.570286	-647.83007	-0.826105	-0.154326	22214.42305
189.737359	-562.790373	385.051746	-590.607865	-1.589067	-0.917289	22204.50453
243.907713	-513.197796	451.429504	-558.56343	-3.114993	-1.680252	22189.24528
301.892881	-511.67187	501.022082	-508.207889	-0.063142	1.371599	22227.39341
355.300273	-455.97559	561.296138	-445.644945	-0.826105	-0.917289	22222.81564
413.285441	-417.827453	615.466492	-376.215336	2.225746	0.608637	22241.88971
439.226174	-352.212658	633.014635	-305.259801	0.699821	-0.154326	22241.12674
481.952087	-293.464527	649.036852	-263.296851	-0.826105	-0.917289	22230.44527
514.759485	-224.034918	665.05907	-151.141328	2.988709	2.134562	22228.15638
533.07059	-144.686794	623.859082	-61.111725	-0.063142	-1.680252	22225.86749
533.833553	-98.909029	637.592411	12.89566	-3.114993	-1.680252	22207.55638
513.233559	-22.612756	607.073902	104.451189	0.699821	1.371599	22215.18601
504.078006	46.816853	571.214653	189.140052	-0.826105	-0.154326	22227.39341
492.633565	114.720537	565.873914	254.754848	-2.35203	-0.154326	22229.6823
449.144689	191.779773	486.52579	315.028904	-0.826105	-2.443214	22219.76379
431.596546	244.424202	417.859143	400.480731	-1.589067	-1.680252	22208.31935
403.366925	310.038998	373.607304	448.547383	-2.35203	0.608637	22217.4749
380.478043	361.157501	288.918441	519.502917	-0.826105	-0.154326	22204.50453
333.174353	419.905632	230.17031	547.732539	-0.826105	-0.917289	22215.94897
289.685477	459.579694	159.214775	598.088079	0.699821	1.371599	22233.49712
251.53734	497.727831	47.822216	642.339918	2.988709	1.371599	22213.66009
194.315135	519.85375	4.33334	659.888061	-0.826105	-0.917289	22224.34156
123.359601	538.164856	-50.599977	653.784359	0.699821	0.608637	22218.23786
66.900358	548.846334	-122.318475	687.35472	-0.826105	0.608637	22187.71935
20.359631	533.58708	-163.518462	667.517688	-0.063142	-1.680252	22186.19343
-32.284798	529.009303	-258.125842	655.310285	-0.826105	-1.680252	103.762932
-94.847742	520.616713	-330.607302	662.176949	2.988709	0.608637	15.259255
-132.232916	488.572278	-382.488768	610.295483	2.225746	0.608637	10.681478
-201.662525	492.387092	-417.585054	570.621421	1.462784	-0.917289	17256.69118
-249.729178	453.475992	-456.496153	521.791806	2.225746	0.608637	22182.37861
-296.269905	439.742663	-498.459104	434.814054	-0.826105	1.371599	22200.68972
-336.70693	380.231569	-570.940564	361.569631	0.699821	-0.154326	22214.42305
-396.980986	328.350103	-590.014632	296.717798	0.699821	0.608637	22214.42305
-435.892086	273.416786	-612.140552	198.295605	0.699821	-0.917289	22220.52675
-496.166142	209.327916	-578.570191	144.125251	0.699821	-0.154326	22228.91934
-507.610583	132.26868	-609.851663	70.117865	0.699821	0.608637	22223.5786
-541.943906	63.602034	-602.222036	-15.333961	-2.35203	-1.680252	22197.63787
-550.336496	24.690934	-599.170185	-119.096893	-3.114993	-0.917289	22209.08231
-540.417981	-46.264601	-536.607241	-205.311683	2.225746	-0.154326	22222.05268
-549.573533	-92.042365	-516.007247	-270.163515	-0.063142	-0.154326	22215.18601
-522.869838	-160.709011	-449.629489	-348.748677	2.988709	1.371599	22237.31193
-502.269844	-244.634912	-435.896159	-418.178286	0.699821	-0.154326	22245.70452
-456.49208	-295.753415	-389.355432	-510.496777	2.225746	1.371599	22225.10453
-430.551346	-343.820068	-313.059159	-537.200473	-0.063142	-0.154326	22228.91934
-366.462477	-390.360795	-269.570283	-603.578231	-0.826105	-1.680252	22193.82305
-336.70693	-463.605218	-200.140674	-647.067107	-0.063142	-0.154326	22201.45268
-268.803246	-497.175578	-117.740698	-695.896722	1.462784	-0.154326	22244.94156
-205.477339	-542.953342	-24.659244	-679.111542	-0.063142	-1.680252	22177.03787
-132.995879	-561.264448	15.014818	-708.104126	-2.35203	-1.680252	22198.40083
-46.78109	-586.442218	144.718483	-670.718952	2.225746	0.608637	22222.81564
27.989258	-581.101479	227.881422	-649.355995	1.462784	2.897525	22219.76379
96.655905	-594.071846	271.370298	-667.667101	-1.589067	-0.154326	22169.40825
163.796626	-572.708889	332.407317	-603.578231	-0.826105	-0.917289	22206.03046
220.255868	-547.531119	432.355435	-589.844902	2.988709	2.897525	22218.23786
276.715111	-504.042243	475.081348	-542.541212	-0.826105	-0.917289	22201.45268
342.329906	-471.234845	540.696144	-479.978268	0.699821	-0.154326	22227.39341
383.529894	-428.508932	575.029467	-396.81533	-2.35203	-0.154326	22211.3712
435.41136	-398.753385	620.044268	-343.407938	-1.589067	-1.680252	22201.45268
480.426161	-325.508962	637.592411	-270.163515	-0.063142	0.608637	22213.66009
502.552081	-252.264539	641.407225	-198.445018	-2.35203	0.608637	22224.34156
524.678	-182.071968	647.510927	-104.600601	-0.826105	-0.154326	22221.28971
531.544665	-121.034949	640.644262	-21.437663	1.462784	-0.154326	22239.60082
507.89282	-37.87201	603.259088	84.614157	-0.826105	-0.917289	22237.31193
510.944671	23.165009	590.288722	162.436357	-0.826105	-0.917289	22225.86749
491.870602	94.883506	558.244287	241.784481	-0.826105	0.608637	22223.5786
466.692832	162.024227	513.229485	305.110388	-0.826105	-1.680252	22231.20823
447.618764	216.194581	456.00728	375.30296	2.988709	2.134562	22247.99341
416.337292	272.653823	400.311	439.39183	0.699821	-0.154326	22235.786
398.026186	344.372321	307.992509	490.510333	2.225746	-0.917289	22243.41563
348.433608	393.201936	254.585118	546.206613	-1.589067	-0.154326	22230.44527
323.255838	456.527843	183.629583	582.065862	0.699821	-0.154326	22215.94897
243.14475	473.313023	74.525912	622.502887	-1.589067	-0.917289	22199.16379
197.366986	523.668564	22.644445	635.473253	-1.589067	-0.917289	22203.74157
150.063296	525.957452	-48.311089	654.547322	-0.826105	-0.154326	22180.85269
85.974426	529.772266	-84.9333	670.569539	-0.063142	-0.154326	22219.76379
28.752221	536.63893	-178.014754	689.643608	-0.826105	-0.917289	22187.71935
-8.632953	535.875968	-246.681401	669.043614	0.699821	0.608637	759.147923
-81.877376	506.883384	-323.740637	657.599173	-0.826105	0.608637	17.548143
-140.625506	489.335241	-375.622103	612.584371	-3.877956	-1.680252	12.970367
-183.35142	473.313023	-406.140613	591.984377	-0.063142	0.608637	12.207404
-234.469923	461.868582	-460.310967	532.473284	-0.826105	-0.154326	22103.03049
-282.536575	432.875998	-503.799843	478.30293	1.462784	-0.917289	22225.10453
-331.366191	400.068601	-525.925762	418.028873	2.225746	1.371599	22223.5786
-371.803216	336.742693	-541.94798	341.7326	2.225746	2.134562	22227.39341
-426.736533	282.572339	-578.570191	243.310407	-0.063142	-1.680252	22229.6823
-462.595781	225.350134	-613.666477	160.147468	-0.826105	-1.680252	22210.60823
-514.477248	179.57237	-592.30352	87.666008	-0.826105	-1.680252	22214.42305
-499.980956	118.535351	-578.570191	20.525288	2.225746	0.608637	22252.57118
-535.077241	73.520549	-554.918346	-63.400614	-0.063142	1.371599	22222.81564
-554.15131	-11.931277	-577.807228	-166.400583	-0.826105	-0.917289	22224.34156
-548.810571	-63.812743	-520.585023	-233.541304	-0.826105	-0.154326	22235.786
-544.232794	-149.26457	-474.807259	-335.015348	-0.826105	-1.680252	22214.42305
-497.692067	-191.990483	-491.592439	-418.941249	-0.826105	-1.680252	22202.97861
-488.536514	-264.471943	-431.318383	-460.904199	-0.826105	1.371599	22225.10453
-470.988372	-316.353409	-361.125811	-519.65233	1.462784	-0.154326	22222.05268
-391.640247	-380.442279	-316.11101	-599.000455	-0.826105	-0.917289	22190.7712
-339.758781	-433.849671	-216.162891	-625.704151	-0.063142	0.608637	22221.28971
-296.269905	-475.812621	-159.703649	-687.504132	-2.35203	-0.917289	22199.92676
-227.603258	-520.06446	-52.125903	-696.659685	-0.063142	0.608637	22195.34898
-139.099581	-534.560752	-16.266654	-715.733754	-0.826105	0.608637	22174.74899
-71.95886	-584.15333	105.044421	-698.948573	-1.589067	-0.917289	22205.2675
-1.766288	-580.338516	206.518465	-656.22266	1.462784	1.371599	22212.13416
69.952209	-574.234814	267.555484	-640.963405	-0.063142	-1.680252	22224.34156
125.648489	-573.471852	337.748056	-624.178225	-0.826105	0.608637	22225.86749
206.522539	-552.108895	407.940628	-596.711567	1.462784	0.608637	22202.97861
262.981781	-521.590386	452.192466	-534.911585	0.699821	-1.680252	22193.82305
322.492875	-486.4941	521.622075	-515.074554	-0.063142	1.371599	22228.91934
373.611378	-443.005224	561.296138	-408.259771	-0.063142	-0.917289	22228.15638
435.41136	-391.88672	611.651678	-352.563491	2.988709	-0.917289	22243.41563
470.507646	-323.983037	642.933151	-280.844994	2.225746	-0.154326	22247.23045
486.529863	-273.627496	625.385008	-230.489453	0.699821	-0.154326	22224.34156
513.996522	-204.197887	644.459076	-131.304297	0.699821	-0.917289	22226.63045
513.996522	-140.109017	610.888716	-61.874688	-3.877956	0.608637	22211.3712
513.996522	-72.205334	600.9702	34.258617	-0.826105	0.608637	22205.2675
498.737267	-14.983128	614.703529	148.703027	-0.826105	-0.917289	22223.5786
493.396528	51.39463	565.873914	202.110419	0.699821	-0.154326	22234.26008
468.98172	151.342748	523.910964	282.221506	-1.589067	-0.154326	22215.94897
456.011354	194.068662	474.318386	348.599264	0.699821	0.608637	22227.39341
425.492844	265.787159	429.303584	414.21406	-1.589067	-2.443214	22215.18601
376.663229	302.40937	353.007311	438.628867	-2.35203	-1.680252	22195.34898
370.559527	363.446389	280.525851	524.843657	-3.114993	-0.917289	22213.66009
330.122502	442.031551	220.251794	551.547352	-0.063142	-0.917289	22225.10453
277.478073	478.653762	131.748117	614.110297	-0.063142	0.608637	22214.42305
233.989197	507.646346	43.244439	633.184365	-0.063142	0.608637	22219.00082
178.292918	516.801899	-6.348139	653.784359	1.462784	-0.917289	22142.70455
124.885526	541.216707	-58.229605	656.83621	-0.826105	-0.917289	22199.92676
47.063327	544.268558	-158.177723	681.251018	-1.589067	-1.680252	22192.29713
31.804072	537.401893	-200.140674	683.539906	0.699821	-0.154326	22210.60823
-37.625537	528.24634	-281.777687	643.865844	2.225746	-0.154326	38.9111
-110.86996	493.150054	-316.11101	616.399185	2.988709	1.371599	15.259255
-152.069947	519.090788	-434.370234	601.13993	-0.826105	1.371599	10.681478
-224.551407	467.209321	-446.577638	540.102911	2.225746	-0.154326	19184.69802
-271.855097	455.76488	-467.177632	494.325147	-0.063142	-0.917289	22186.19343
-313.818048	398.542675	-512.192433	432.525165	-0.826105	1.371599	22202.97861
-383.247657	348.187134	-548.051682	357.754817	-3.114993	-1.680252	22214.42305
-406.136539	324.53529	-566.362787	267.725214	0.699821	-0.154326	22217.4749
-439.706899	243.661239	-625.873881	211.265972	-1.589067	1.371599	22225.10453
-488.536514	186.439034	-587.725744	115.89563	-0.063142	-0.917289	22209.84527
-512.951322	120.824239	-613.666477	45.703058	-1.589067	-0.154326	22198.40083
-551.862422	66.653885	-606.03685	-46.615433	-0.826105	-0.154326	22211.3712
-529.736502	28.505748	-579.333154	-151.904291	-0.826105	0.608637	22217.4749
-535.840204	-43.21275	-541.94798	-222.859826	-2.35203	-0.154326	22208.31935
-557.966124	-125.612725	-509.140582	-283.896844	-0.826105	-2.443214	22228.91934
-508.373546	-181.309005	-459.548004	-367.822746	1.462784	1.371599	22251.80822
-483.195775	-243.108987	-438.94801	-442.593094	-0.826105	-1.680252	22224.34156
-454.203191	-302.62008	-370.281364	-509.733815	0.699821	-0.917289	22230.44527
-423.684682	-369.760801	-290.170277	-532.622697	-0.063142	0.608637	22212.13416
-354.255073	-407.145975	-244.392512	-605.867119	0.699821	0.608637	22195.34898
-306.18842	-447.583	-172.674015	-640.963405	2.988709	-0.154326	22232.73415
-240.573625	-496.412615	-100.955518	-703.52635	0.699821	0.608637	22238.83786
-171.906979	-542.19038	-25.422207	-664.61525	2.988709	-0.154326	22167.11936
-123.077363	-544.479268	64.607396	-733.281897	0.699821	-0.154326	22213.66009
-33.047761	-576.523703	164.555515	-670.718952	-0.063142	-0.917289	22219.00082
28.752221	-584.15333	243.140676	-673.770803	-0.826105	0.608637	22180.85269
107.337383	-574.234814	300.362882	-646.304145	-0.063142	0.608637	22206.79342
171.426253	-562.027411	361.399901	-600.52638	-0.063142	-0.917289	22219.00082
235.515123	-531.508901	427.777659	-566.95602	0.699821	0.608637	22203.74157
291.211403	-500.227429	492.629491	-530.333808	0.699821	1.371599	22225.86749
347.670645	-463.605218	549.088734	-457.852348	-0.063142	-0.917289	22234.26008
402.603962	-415.538565	585.710945	-377.741261	-0.826105	0.608637	22199.92676
439.989136	-368.234875	626.910933	-302.970913	-0.826105	-0.154326	22207.55638
477.37431	-322.457111	640.644262	-265.585739	-1.589067	-2.443214	22220.52675
501.789118	-236.242322	637.592411	-177.082061	-0.063142	0.608637	22219.00082
531.544665	-164.523825	621.570194	-94.682086	-1.589067	-2.443214	22220.52675
527.729851	-95.857178	629.962784	6.028996	0.699821	1.371599	22242.65267
519.337261	-34.057197	624.622045	106.740077	-1.589067	-0.917289	22228.91934
500.263193	32.320561	590.288722	180.747462	0.699821	0.608637	22225.86749
485.766901	134.557568	538.407256	257.806699	-0.826105	-0.917289	22231.20823
465.929869	193.305699	505.599858	310.451128	-0.063142	-1.680252	22229.6823
462.115056	256.631606	443.799876	392.08814	1.462784	-0.154326	22238.83786
416.337292	302.40937	375.896193	452.362197	-0.063142	1.371599	22241.12674
401.841	342.846395	299.599919	498.902924	2.988709	-0.154326	22237.31193
327.070651	416.853781	258.399931	538.576986	-0.063142	-0.154326	22218.23786
295.026216	445.846365	168.370328	585.117713	-1.589067	-0.154326	22210.60823
243.14475	495.438943	54.68888	630.132514	-2.35203	-1.680252	22186.19343
204.233651	529.009303	23.407408	666.754726	-1.589067	0.608637	22207.55638
143.196632	535.113005	-24.659244	659.125098	-1.589067	-0.154326	22217.4749
54.692954	552.661148	-72.725897	695.74731	-0.826105	-0.917289	22208.31935
24.174445	533.58708	-196.32586	702.613974	-0.063142	-0.154326	22202.97861
-30.758872	523.668564	-232.948071	655.310285	-2.35203	-1.680252	1702.169866
-76.536637	507.646346	-297.036941	655.310285	-1.589067	0.608637	16.022217
-171.906979	504.594496	-365.703588	614.110297	-1.589067	-0.917289	12.970367
-186.403271	482.468576	-408.429501	580.539936	-0.063142	0.608637	3243.354595
-234.469923	452.713029	-482.436886	530.947359	-0.063142	0.608637	22152.62307
-276.432874	434.401924	-503.799843	453.125159	0.699821	-0.154326	22219.00082
-339.758781	390.150085	-528.977613	402.006656	-0.063142	-1.680252	22224.34156
-388.588396	322.246401	-576.281303	317.317792	0.699821	-0.154326	22229.6823
-430.551346	271.890861	-631.977583	210.503009	-0.826105	-0.154326	22211.3712
-448.099489	215.431618	-573.992415	153.280804	-0.826105	1.371599	21987.82312
-499.980956	158.209413	-568.651676	73.169716	0.699821	-0.917289	22244.17859
-520.580949	105.564984	-563.310936	-10.756185	2.988709	0.608637	22230.44527
-554.914273	37.661301	-564.836862	-90.104309	2.225746	1.371599	22235.02304
-552.625384	-21.08683	-528.214651	-196.15613	2.988709	0.608637	22240.36378
-557.966124	-94.331253	-541.185017	-267.111664	-2.35203	-1.680252	22212.89712
-532.02539	-163.760862	-514.481321	-370.111634	-0.826105	0.608637	22202.97861
-500.743918	-229.375657	-458.785041	-423.519025	-0.063142	-1.680252	22222.81564
-467.173558	-288.123788	-393.933209	-488.370858	1.462784	-0.154326	22217.4749
-437.418011	-342.294142	-314.585084	-540.252324	-0.063142	0.608637	22222.05268
-388.588396	-383.49413	-255.836953	-596.711567	1.462784	-0.154326	22206.03046
-335.181004	-447.583	-223.792519	-625.704151	-3.114993	-0.154326	22216.71194
-274.906948	-490.308913	-134.525878	-695.896722	-0.826105	0.608637	22201.45268
-212.344004	-514.723721	-52.888865	-694.370797	-2.35203	-0.917289	22047.33421
-136.810693	-555.923709	13.488893	-697.422648	-1.589067	-0.154326	22199.92676
-77.299599	-587.205181	125.644415	-650.881921	-0.826105	-0.154326	22196.87491
5.100376	-570.420001	222.540683	-659.274511	2.225746	1.371599	22220.52675
69.189246	-581.101479	280.525851	-650.118958	-0.063142	-0.917289	22223.5786
147.011445	-571.182964	367.503603	-618.837486	-0.063142	-0.917289	22209.84527
216.441054	-547.531119	423.962845	-581.452312	-0.063142	0.608637	22209.84527
259.92993	-516.249646	485.762827	-557.800467	-0.063142	-0.917289	22229.6823
333.174353	-479.627435	533.066516	-488.370858	-0.063142	-0.154326	22215.94897
396.50026	-440.716336	587.236871	-395.289404	2.225746	2.134562	22249.51933
442.278025	-379.679317	610.125753	-322.807944	0.699821	-1.680252	22239.60082
472.796534	-318.642298	639.8813	-277.793143	0.699821	-0.917289	22222.05268
478.137273	-281.257123	668.110921	-226.674639	2.225746	-0.154326	22231.97119
528.492814	-191.990483	624.622045	-103.837639	-0.063142	-0.917289	22202.97861
522.389112	-127.901613	608.599827	-44.326545	-0.826105	-0.154326	22196.87491
529.255777	-43.21275	607.836865	67.066014	-0.826105	0.608637	22222.05268
507.129857	12.48353	584.947983	159.384506	-0.826105	0.608637	22231.97119
488.055789	75.809437	555.955399	218.132636	-0.826105	-0.917289	22213.66009
459.826168	159.735338	522.385038	315.028904	-0.063142	-1.680252	22227.39341
452.19654	210.090879	438.459137	350.888153	-2.35203	0.608637	22212.89712
412.522478	278.757525	401.073963	418.791836	-0.063142	-0.154326	22204.50453
407.181739	335.979731	329.355466	478.30293	0.699821	-0.917289	22213.66009
375.900266	394.727861	265.266596	516.451067	-2.35203	-0.917289	22218.23786
323.255838	423.720445	202.703651	554.599203	0.699821	-0.154326	22215.18601
262.218819	453.475992	128.696266	624.791775	-0.063142	-0.154326	22209.84527
216.441054	513.750048	0.518526	636.999179	-0.826105	-0.154326	22229.6823
153.87811	522.142638	-29.999983	659.888061	-0.063142	0.608637	22207.55638
101.233681	525.194489	-108.585145	663.702875	1.462784	1.371599	22207.55638
36.381849	538.927819	-161.229574	669.043614	0.699821	-0.917289	22204.50453
9.678153	532.061154	-228.370295	662.176949	2.225746	-0.154326	22219.76379
-40.677388	527.483378	-299.325829	665.2288	-0.063142	0.608637	23.651845
-111.632922	495.438943	-361.888774	638.525104	2.225746	0.608637	12.970367
-171.144016	493.150054	-428.266532	575.199197	1.462784	0.608637	12.207404
-228.366221	473.313023	-441.999861	550.021427	2.225746	0.608637	21726.88986
-301.610644	419.142669	-472.518371	462.280712	-3.114993	-0.917289	22189.24528
-335.181004	401.594526	-551.866495	422.60665	0.699821	0.608637	22210.60823
-382.484694	357.342687	-579.333154	344.021488	-0.826105	-0.154326	22212.89712
-410.714315	281.046414	-587.725744	253.228922	-1.589067	-0.917289	22227.39341
-465.647632	240.609389	-634.266471	158.621543	0.699821	0.608637	22228.15638
-495.403179	171.179779	-596.118334	88.428971	-2.35203	-0.917289	22214.42305
-516.766136	107.853872	-627.399806	35.784542	-1.589067	1.371599	22208.31935
-547.284645	55.209443	-591.540558	-74.082092	-1.589067	-0.917289	22211.3712
-550.336496	-5.827575	-571.703527	-148.85244	-0.826105	-0.154326	22209.08231
-549.573533	-75.257185	-538.896129	-242.696857	1.462784	2.134562	22225.10453
-554.914273	-130.190502	-483.199849	-322.807944	1.462784	-0.154326	22241.12674
-509.899471	-200.383073	-469.46652	-408.259771	-0.826105	-0.154326	22228.91934
-475.566148	-259.894167	-414.533203	-450.222721	-0.063142	0.608637	22231.20823
-453.440229	-315.590447	-364.177662	-515.837516	-1.589067	-2.443214	22231.97119
-403.847651	-373.575615	-305.429531	-581.452312	1.462784	-0.154326	22192.29713
-344.336557	-410.197826	-217.688817	-631.807853	0.699821	0.608637	22212.89712
-297.032867	-478.10151	-175.725866	-652.407846	2.225746	-0.917289	22250.2823
-235.232886	-505.568168	-87.222189	-705.815238	0.699821	-0.154326	21902.37129
-145.966246	-546.768156	-3.296288	-690.555983	2.225746	-0.917289	22206.79342
-79.588487	-586.442218	101.229607	-678.348579	0.699821	0.608637	22219.00082
-10.921841	-582.627405	156.925887	-672.244878	0.699821	-0.917289	22194.58602
69.189246	-599.412585	237.036975	-653.933772	-1.589067	-0.154326	22183.90454
121.070712	-580.338516	325.540652	-631.04489	-1.589067	-0.154326	22218.23786
199.655874	-572.708889	401.836926	-596.711567	-0.063142	-0.917289	22203.74157
230.937346	-530.745938	465.925796	-546.356026	2.225746	-0.154326	22218.23786
308.759546	-500.227429	513.229485	-532.622697	-0.063142	1.371599	22233.49712
362.9299	-469.70892	552.903548	-445.644945	-2.35203	-0.917289	22195.34898
416.337292	-412.486714	594.866498	-377.741261	-1.589067	-1.680252	22210.60823
466.692832	-346.871919	643.696113	-299.156099	-0.826105	0.608637	22223.5786
491.10764	-286.597863	637.592411	-233.541304	0.699821	-0.154326	22212.89712
520.100224	-220.983067	655.140554	-158.770956	2.225746	1.371599	22100.7416
523.152075	-152.316421	635.303523	-65.689502	1.462784	-1.680252	22244.94156
518.574298	-97.383104	595.629461	27.391952	-0.826105	-0.917289	22215.94897
493.396528	-4.30165	604.785014	119.710443	-0.826105	0.608637	22208.31935
504.840969	55.972406	561.296138	189.903015	-0.826105	0.608637	22219.76379
478.137273	120.061276	555.955399	273.828916	-0.826105	0.608637	22223.5786
469.744683	206.276065	471.266535	331.814084	2.225746	-0.154326	22239.60082
464.403944	249.764941	435.407286	398.954805	-0.826105	-0.917289	22244.17859
411.759515	339.031582	336.22213	473.725153	0.699821	1.371599	22239.60082
373.611378	369.550091	286.629552	520.26588	0.699821	0.608637	22219.00082
339.278055	434.401924	235.511049	568.332533	-2.35203	-1.680252	22222.81564
277.478073	455.76488	124.881452	603.428819	-1.589067	-0.154326	22181.61565
248.485489	501.542645	40.955551	640.05103	1.462784	0.608637	22196.87491
180.581806	523.668564	-4.05925	652.258434	-0.826105	-0.917289	22201.45268
129.463302	539.690781	-66.622195	662.939912	0.699821	0.608637	22225.86749
69.189246	529.772266	-109.348108	690.406571	0.699821	0.608637	22197.63787
20.359631	539.690781	-191.748084	665.991763	-0.826105	-0.154326	22215.18601
-44.492202	516.038937	-248.207326	665.991763	-2.35203	-1.680252	51.881466
-84.166264	487.046353	-334.422115	653.021396	-2.35203	-2.443214	13.733329
-164.277351	493.913017	-374.85914	592.74734	-1.589067	0.608637	12.970367
-218.447706	479.416725	-444.288749	571.384384	0.699821	-0.917289	17912.07617
-264.988433	465.683396	-487.014663	514.925141	1.462784	0.608637	22193.82305
-315.343973	407.698228	-492.355402	433.288128	-0.826105	-0.154326	22226.63045
-361.121737	364.972315	-539.659092	373.014072	1.462784	-0.154326	22231.97119
-406.136539	313.853811	-580.096117	278.406693	0.699821	-0.917289	22211.3712
-433.603197	269.601973	-606.03685	210.503009	-0.063142	0.608637	22219.76379
-485.484664	211.616805	-608.325738	136.495624	-0.063142	-0.154326	22222.81564
-502.269844	158.209413	-598.407222	74.695642	2.225746	-0.154326	22232.73415
-555.677235	71.994624	-605.273887	-29.830253	0.699821	-0.917289	22234.26008
-540.417981	24.690934	-564.836862	-111.467266	1.462784	0.608637	22238.83786
-544.232794	-50.079414	-551.866495	-198.445018	-0.826105	-0.917289	22221.28971
-546.521682	-107.301619	-504.562806	-297.630174	-0.826105	-0.917289	22217.4749
-515.24021	-169.101601	-481.673924	-341.11905	-1.589067	0.608637	22215.18601
-488.536514	-246.9238	-436.659122	-429.622727	1.462784	-0.917289	22211.3712
-458.780968	-296.516378	-390.118395	-498.289374	0.699821	-0.917289	22222.81564
-424.447645	-352.212658	-318.399898	-574.585647	0.699821	-0.154326	22207.55638
-355.018035	-393.412646	-254.311028	-608.156008	-0.826105	-1.680252	22214.42305
-322.210638	-446.820037	-169.622164	-646.304145	-2.35203	-0.917289	22198.40083
-261.173619	-495.649653	-107.822183	-679.874505	-0.826105	0.608637	22207.55638
-174.195867	-527.694088	-39.918499	-673.770803	-2.35203	-0.154326	22178.5638
-123.840326	-565.079262	35.614812	-699.711536	-0.063142	0.608637	22200.68972
-35.336649	-585.679256	159.977738	-674.533766	-1.589067	-0.917289	22213.66009
37.907774	-558.97556	240.851788	-666.141176	2.225746	1.371599	22212.13416
81.39665	-584.15333	306.466584	-660.037474	-0.826105	-0.154326	22209.84527
168.374402	-555.923709	354.533236	-631.807853	0.699821	-0.917289	22215.18601
222.544756	-550.58297	435.407286	-564.667132	1.462784	0.608637	22209.08231
288.922514	-510.908907	499.496156	-526.518995	-1.589067	-0.154326	22215.94897
356.063235	-450.634851	533.066516	-450.985684	3.751672	-0.154326	22247.99341
417.863217	-426.220044	565.873914	-389.185702	0.699821	-0.917289	22246.46748
465.166907	-364.420062	642.933151	-328.911646	1.462784	0.608637	22230.44527
478.137273	-294.990453	629.199821	-264.822776	2.225746	-0.917289	22235.786
508.655783	-250.738614	652.088703	-214.467235	-0.063142	0.608637	22135.07492
520.863186	-174.44234	623.096119	-107.652452	-4.640918	-1.680252	22191.53417
532.307628	-101.197918	616.229455	-16.096924	-0.063142	-0.917289	22218.23786
516.28541	-47.790526	621.570194	99.873412	-1.589067	-1.680252	22229.6823
488.055789	10.957605	577.318355	169.303021	1.462784	0.608637	22217.4749
476.611348	99.461282	556.718361	249.414109	-0.063142	2.134562	22227.39341
488.818752	168.890891	487.288752	316.554829	-0.826105	-0.917289	22226.63045
449.907652	236.794575	433.881361	389.799252	-0.063142	-0.917289	22200.68972
410.23359	287.913078	389.629522	437.102942	0.699821	0.608637	22209.84527
369.796565	344.372321	290.444366	488.984408	-3.877956	-1.680252	22222.05268
347.670645	406.935265	244.666602	551.547352	0.699821	0.608637	22209.08231
316.389173	442.031551	164.555515	591.221415	2.225746	1.371599	22212.13416
245.433638	487.809315	98.940719	636.236216	0.699821	-1.680252	22223.5786
202.707725	527.483378	-1.007399	656.83621	-0.063142	0.608637	22163.30454
131.752191	540.453744	-33.814797	645.391769	0.699821	-0.154326	22205.2675
91.315166	545.794483	-116.977735	684.302869	-0.063142	0.608637	22213.66009
38.670737	541.97967	-169.622164	673.62139	-0.063142	-0.154326	22200.68972
-12.447767	532.061154	-219.214742	672.858428	2.225746	-0.917289	4078.035829
-42.966276	529.772266	-311.533233	682.01398	0.699821	0.608637	20.599994
-126.892177	512.987086	-364.940625	629.369552	0.699821	1.371599	12.207404
-179.536606	493.913017	-403.851724	579.014011	-0.063142	-0.917289	279.244362
-248.966215	458.053769	-464.125781	539.339949	-1.589067	-0.154326	22119.81567
-290.166203	434.401924	-503.799843	460.754787	-0.826105	-0.917289	22189.24528
-343.573594	393.964899	-552.629458	401.243693	0.699821	1.371599	22211.3712
-383.247657	335.979731	-554.918346	327.236308	0.699821	1.371599	22228.91934
-425.97357	280.283451	-609.851663	225.762264	-0.826105	-0.154326	22220.52675
-482.432813	233.742724	-614.42944	161.673394	-1.589067	-0.917289	22207.55638
-496.929105	158.209413	-598.407222	88.428971	-1.589067	-1.680252	22209.08231
-538.129092	117.009425	-590.014632	16.710474	-0.826105	1.371599	22211.3712
-573.988341	39.187226	-555.681309	-80.948756	-0.826105	-0.154326	22209.84527
-543.469832	-21.849793	-539.659092	-175.556136	-1.589067	-0.917289	22221.28971
-549.573533	-77.546073	-521.347986	-244.985745	-0.063142	-0.154326	22232.73415
-511.425397	-151.553458	-477.096147	-319.756093	1.462784	-0.154326	22236.54897
-495.403179	-220.220105	-454.207265	-407.496808	0.699821	-0.154326	22237.31193
-464.121707	-257.605279	-410.718389	-480.741231	3.751672	3.660488	22233.49712
-441.995788	-339.242291	-367.992476	-534.911585	-0.063142	-0.154326	22185.43046
-395.455061	-391.88672	-258.125842	-595.948604	0.699821	-1.680252	22209.84527
-327.551377	-427.745969	-201.666599	-619.600449	1.462784	-0.154326	22246.46748
-287.114352	-485.731137	-155.125872	-691.318946	0.699821	-0.917289	22222.81564
-194.795861	-494.88669	-98.66663	-686.74117	0.699821	0.608637	22193.06009
-152.069947	-568.131113	23.407408	-714.207828	-0.826105	-0.154326	22222.81564
-69.669972	-574.234814	125.644415	-679.111542	-0.826105	0.608637	22193.06009
3.574451	-587.968144	192.785136	-671.481915	-2.35203	0.608637	22175.51195
64.61147	-573.471852	279.762888	-664.61525	-2.35203	-0.154326	22215.18601
125.648489	-579.575554	339.273981	-617.311561	0.699821	1.371599	22200.68972
192.78921	-561.264448	383.52582	-595.185641	0.699821	0.608637	22209.08231
245.433638	-513.960758	472.029498	-542.541212	0.699821	-0.154326	22235.786
307.23362	-477.338547	509.414672	-512.022703	-0.826105	1.371599	22208.31935
367.507676	-462.079292	568.925765	-415.889398	-3.114993	-0.154326	22206.79342
416.337292	-372.049689	613.940567	-360.193118	-2.35203	-2.443214	22215.18601
452.959503	-357.553397	616.992418	-275.504254	0.699821	-0.917289	22206.03046
493.396528	-259.894167	619.281306	-228.200565	-0.826105	-0.154326	22221.28971
507.89282	-184.360856	641.407225	-117.570968	0.699821	-1.680252	22239.60082
528.492814	-123.323837	621.570194	-52.719135	1.462784	1.371599	22226.63045
519.337261	-51.60534	601.733163	62.488238	-2.35203	-3.206177	22225.86749
512.470596	-7.353501	602.496126	137.258586	1.462784	0.608637	22238.07489
506.366894	49.868704	568.162802	223.473376	2.225746	0.608637	22223.5786
482.71505	140.66127	531.540591	275.354842	-0.826105	-2.443214	22227.39341
456.011354	226.113097	453.718392	353.177041	1.462784	1.371599	22249.51933
426.255807	265.024196	430.82951	424.895538	0.699821	-0.154326	22237.31193
415.574329	328.350103	353.770273	481.354781	0.699821	-0.154326	22228.91934
363.692863	368.787128	238.5629	524.080694	-0.063142	0.608637	22230.44527
320.966949	432.113036	203.466614	569.858458	0.699821	1.371599	22206.03046
263.744744	467.972284	105.044421	613.347334	-0.826105	0.608637	22175.51195
214.152166	509.172272	24.933334	624.028812	-0.063142	-0.154326	22175.51195
172.952178	517.564862	-23.133319	650.732508	-1.589067	-0.917289	22215.18601
114.204048	536.63893	-89.511077	627.843626	-0.826105	-0.917289	22189.24528
56.981842	541.97967	-146.733282	682.01398	1.462784	-0.917289	22222.81564
-0.240363	526.720415	-208.533264	662.176949	-0.826105	0.608637	22200.68972
-63.56627	528.24634	-290.933239	666.754726	-0.063142	2.134562	25.17777
-93.321817	506.883384	-348.918407	636.999179	-0.063142	-0.917289	12.970367
-161.988463	500.016719	-390.881358	580.539936	-0.063142	1.371599	10.681478
-224.551407	474.838949	-433.607271	559.939943	-0.063142	1.371599	20867.03085
-264.22547	461.10562	-495.407253	505.006625	2.225746	-0.154326	22219.76379
-323.736563	407.698228	-527.451688	414.977023	-0.063142	-0.154326	22228.15638
-349.677296	367.261203	-592.30352	366.91037	-1.589067	-0.917289	22212.89712
-408.425427	313.853811	-606.799812	257.806699	-1.589067	-1.680252	22220.52675
-451.15134	258.157531	-625.110918	168.540059	-0.826105	-0.917289	22222.05268
-470.988372	196.35755	-579.333154	117.421555	2.225746	-0.154326	22232.73415
-512.951322	123.113127	-596.881297	54.095648	-1.589067	-0.917289	22235.02304
-549.573533	61.313145	-577.807228	-67.215427	0.699821	-0.917289	22238.83786
-524.395763	-8.116464	-548.814644	-112.993191	0.699821	-0.154326	22222.05268
-540.417981	-77.546073	-535.081315	-238.882043	-1.589067	-0.154326	22220.52675
-563.306863	-124.849762	-507.614657	-308.311652	-0.063142	-0.917289	22212.13416
-516.003173	-196.56826	-486.2517	-376.978298	-1.589067	-0.917289	22205.2675
-467.936521	-250.738614	-429.792457	-437.252355	-0.063142	-0.154326	22222.05268
-457.255042	-315.590447	-377.910991	-492.185672	2.225746	0.608637	22208.31935
-419.106905	-346.108956	-295.511016	-556.274542	0.699821	0.608637	22192.29713
-345.09952	-430.034857	-263.466581	-614.25971	-2.35203	0.608637	22207.55638
-320.684712	-467.420031	-166.570313	-650.881921	-1.589067	-1.680252	22210.60823
-248.203252	-491.834839	-87.222189	-686.74117	-0.826105	0.608637	22164.06751
-168.092165	-554.397783	13.488893	-682.926356	-2.35203	-1.680252	22200.68972
-102.47737	-558.97556	63.081471	-692.844871	1.462784	-0.154326	22218.23786
-28.469984	-569.657038	169.133291	-669.955989	1.462784	0.608637	22210.60823
44.011476	-562.790373	269.844372	-669.955989	-0.826105	-0.917289	22225.86749
108.100346	-567.36815	329.355466	-637.911554	-0.063142	-0.154326	22212.89712
163.796626	-561.264448	368.266565	-617.311561	-1.589067	-0.154326	22196.87491
253.826229	-523.879274	469.740609	-553.985653	-0.063142	-0.917289	22218.23786
289.685477	-499.464466	519.333187	-497.526411	0.699821	0.608637	22228.91934
359.115086	-449.871888	547.562808	-432.674578	0.699821	-0.917289	22246.46748
412.522478	-395.701534	607.836865	-394.526441	0.699821	-0.917289	22232.73415
461.352093	-356.027472	623.096119	-313.652391	1.462784	1.371599	22238.83786
485.766901	-307.960819	642.170188	-271.689441	1.462784	-0.154326	22235.02304
492.633565	-227.086769	632.251672	-174.03021	-0.063142	0.608637	22210.60823
510.181708	-165.286787	625.385008	-90.867272	-1.589067	-0.917289	22211.3712
518.574298	-80.597924	636.829449	29.68084	-0.826105	-0.154326	22227.39341
518.574298	-24.138681	609.36279	106.740077	-0.063142	1.371599	22219.00082
498.737267	57.498332	563.585026	181.510425	-2.35203	-1.680252	22227.39341
481.952087	117.009425	543.747995	259.332624	2.225746	0.608637	22233.49712
457.537279	184.150146	477.370237	313.502979	0.699821	1.371599	22198.40083
427.01877	242.898277	416.333218	390.562215	-1.589067	-1.680252	22212.89712
410.996552	311.564923	358.34805	460.754787	-0.063142	0.608637	22226.63045
390.396558	374.89083	291.970292	512.636253	-0.063142	-0.154326	22205.2675
344.618794	421.431557	232.459198	563.754756	1.462784	-0.154326	22224.34156
290.44844	456.527843	163.029589	614.110297	-0.063142	-0.154326	22221.28971
237.804011	501.542645	60.02962	633.947328	-0.063142	-0.917289	22212.13416
180.581806	525.194489	15.777781	646.917695	-1.589067	-0.154326	22199.16379
117.255899	529.772266	-58.229605	659.888061	1.462784	-0.154326	22202.21564
84.448501	524.431527	-111.636996	648.44362	0.699821	-0.154326	22195.34898
28.752221	547.320409	-200.140674	685.065831	2.225746	1.371599	22228.91934
-32.284798	531.298191	-264.229544	659.888061	-0.063142	-0.154326	301.370281
-78.062562	520.616713	-316.873972	653.784359	-0.063142	0.608637	16.78518
-138.336618	488.572278	-386.303581	615.636222	-0.826105	-0.154326	12.207404
-215.395855	473.313023	-427.503569	588.932527	-1.589067	-0.917289	16148.10633
-255.069917	457.290806	-454.970228	524.843657	-0.826105	1.371599	22157.20084
-293.218054	415.327855	-513.718359	442.443681	-2.35203	0.608637	22202.97861
-342.810632	377.942681	-534.318352	382.169625	-0.826105	-1.680252	22224.34156
-377.906918	328.350103	-583.91093	290.614096	-0.826105	-0.154326	22214.42305
-430.551346	274.942712	-593.066483	198.295605	-0.063142	0.608637	22220.52675
-484.721701	212.379767	-614.42944	148.703027	-3.877956	-0.917289	22216.71194
-496.166142	142.187195	-599.170185	58.673424	-0.063142	1.371599	22203.74157
-541.180943	74.283512	-595.355371	-19.911738	-0.826105	-0.917289	22202.97861
-537.36613	36.898338	-552.629458	-112.230229	-0.826105	1.371599	22220.52675
-564.069825	-40.160899	-554.155384	-190.052428	-2.35203	-0.917289	22224.34156
-530.499465	-95.094216	-521.347986	-271.689441	-0.063142	-1.680252	22233.49712
-513.714285	-159.183086	-487.777625	-367.059783	1.462784	2.134562	22241.12674
-491.588365	-223.271955	-432.081346	-425.044951	-0.826105	-1.680252	22232.73415
-471.751334	-301.094155	-391.644321	-520.415293	0.699821	-0.917289	22215.94897
-424.447645	-337.716366	-328.318413	-579.163424	-0.063142	-0.154326	22187.71935
-377.143955	-401.042273	-255.073991	-590.607865	-0.063142	-0.917289	22218.23786
-321.447675	-468.182994	-222.266593	-633.333778	-0.063142	-0.917289	22231.20823
-266.514358	-488.020025	-116.977735	-697.422648	2.225746	-0.154326	22190.7712
-177.247718	-516.249646	-24.659244	-680.637468	0.699821	-0.154326	22226.63045
-111.632922	-540.664454	30.274073	-704.289313	-0.063142	-0.154326	22207.55638
-44.492202	-587.205181	124.11849	-666.141176	-0.826105	-0.917289	22205.2675
21.122594	-587.968144	222.540683	-666.141176	-1.589067	-0.917289	22189.24528
66.137395	-583.390367	290.444366	-660.800437	-0.826105	0.608637	22199.92676
163.796626	-558.212597	358.34805	-615.022672	-0.063142	-1.680252	22211.3712
221.018831	-527.694088	417.859143	-578.400461	-2.35203	0.608637	22226.63045
274.426222	-502.516317	490.340603	-531.096771	1.462784	-0.154326	22219.00082
334.700279	-462.842255	517.044299	-501.341224	-3.114993	-1.680252	22204.50453
396.50026	-439.19041	576.555392	-403.681994	-2.35203	0.608637	22218.23786
430.070621	-369.760801	620.807231	-338.067199	-2.35203	-0.154326	22207.55638
474.32246	-331.612664	641.407225	-269.400552	-0.063142	-0.917289	22219.00082
507.89282	-267.523794	660.481294	-180.133912	-1.589067	-0.917289	22228.91934
540.700218	-182.071968	622.333157	-96.970974	1.462784	-0.154326	22228.15638
520.100224	-107.301619	635.303523	-32.882104	-0.063142	-0.154326	22219.76379
526.966888	-38.634973	594.103535	87.666008	1.462784	0.608637	22229.6823
515.522447	20.113158	577.318355	150.991916	-0.826105	-0.154326	22214.42305
482.71505	100.224245	557.481324	234.154854	-0.826105	-0.154326	22219.76379
464.403944	175.757556	501.022082	305.873351	1.462784	-1.680252	22253.33415
450.670615	226.113097	463.636907	367.673333	0.699821	-0.917289	22231.97119
433.122472	277.2316	398.022112	448.547383	2.988709	2.134562	22232.73415
398.026186	341.32047	320.962876	492.799222	-0.063142	-0.154326	22233.49712
357.589161	400.831563	249.244378	544.680688	-2.35203	-0.154326	22215.18601
301.892881	443.557477	213.38513	588.169564	-0.063142	0.608637	22183.14158
252.300303	477.127837	90.548129	621.739924	1.462784	-0.917289	22213.66009
197.366986	507.646346	15.014818	645.391769	-0.826105	-0.154326	22211.3712
146.248483	531.298191	-39.155536	665.991763	0.699821	1.371599	22196.87491
95.892942	531.298191	-95.614779	673.62139	-1.589067	-0.917289	22219.00082
35.618886	531.298191	-172.674015	659.125098	-0.826105	-0.917289	22205.2675
-25.418133	523.668564	-230.659183	670.569539	-3.877956	-1.680252	2662.739952
-57.462568	526.720415	-319.162861	662.176949	-2.35203	0.608637	16.78518
-113.921811	515.275974	-357.310997	630.132514	-0.826105	-0.917289	13.733329
-176.484755	494.67598	-396.98506	591.984377	0.699821	-0.154326	9.918516
-228.366221	464.15747	-445.051712	530.947359	-0.826105	-0.154326	22009.18607
-296.269905	450.424141	-506.851694	471.436265	0.699821	-0.154326	22225.10453
-345.862483	409.987116	-554.918346	408.110358	-1.589067	-0.917289	22212.13416
-364.936551	342.083433	-573.229452	339.443712	-0.063142	0.608637	22222.05268
-403.084688	290.201966	-566.362787	247.888183	1.462784	0.608637	22228.15638
-463.358744	235.268649	-587.725744	173.880798	0.699821	0.608637	22213.66009
-493.114291	178.046444	-607.562775	85.37712	2.988709	-0.154326	22246.46748
-513.714285	113.194611	-590.014632	25.866027	2.225746	-0.154326	22241.12674
-543.469832	61.313145	-566.362787	-58.059874	-0.826105	-0.154326	22221.28971
-536.603167	-6.590538	-558.73316	-148.089477	-0.063142	-0.154326	22229.6823
-562.5439	-61.523855	-533.55539	-239.645006	-0.063142	1.371599	22223.5786
-539.655018	-123.323837	-483.962812	-333.489422	-0.063142	0.608637	22201.45268
-500.743918	-198.857148	-464.125781	-390.711628	0.699821	0.608637	22223.5786
-465.647632	-271.338608	-409.955426	-456.326423	-1.589067	-0.154326	22231.97119
-458.780968	-340.768217	-321.451749	-517.363442	-0.826105	-1.680252	22174.74899
-387.06247	-388.071907	-268.044357	-564.667132	2.225746	0.608637	22214.42305
-347.388408	-437.664485	-224.555481	-607.393045	-2.35203	-0.917289	22209.08231
-300.084718	-457.501516	-190.985121	-666.141176	-0.063142	0.608637	22168.64528
-216.158817	-504.042243	-60.518493	-701.237462	-0.063142	0.608637	22202.21564
-160.462538	-558.212597	5.096303	-689.030058	0.699821	-0.154326	22217.4749
-84.166264	-578.049628	118.014788	-682.926356	-0.826105	1.371599	22209.08231
-17.025543	-582.627405	208.044391	-634.096741	0.699821	-0.154326	22210.60823
53.929991	-575.76074	274.422149	-663.089325	-0.063142	-2.443214	22223.5786
133.278116	-570.420001	332.407317	-618.837486	-1.589067	-0.154326	22195.34898
210.337353	-529.220013	406.414702	-600.52638	0.699821	0.608637	22202.97861
264.507707	-510.145945	456.770243	-544.067138	-0.063142	-1.680252	22230.44527
325.544726	-469.70892	539.170218	-502.86715	2.225746	0.608637	22245.70452
352.248422	-459.027441	555.192436	-418.941249	-0.063142	-0.154326	22231.97119
414.811366	-381.968205	607.836865	-360.193118	-0.063142	-0.917289	22237.31193
453.722466	-340.005254	631.48871	-283.133882	-0.063142	-0.917289	22231.97119
488.818752	-284.308974	636.066486	-238.882043	-0.063142	0.608637	22219.00082
494.922453	-226.323806	626.910933	-129.015409	-3.877956	-0.154326	22206.03046
519.337261	-134.768278	649.036852	-69.504315	-0.063142	-1.680252	22222.05268
510.181708	-75.257185	596.392424	39.599356	0.699821	-0.154326	22219.76379
515.522447	-6.590538	593.340573	133.443773	-0.063142	0.608637	22229.6823
497.211342	61.313145	563.585026	187.614127	-0.826105	-0.154326	22231.97119
478.137273	123.87609	517.807262	270.777065	-0.826105	0.608637	22206.79342
456.011354	178.046444	462.873945	324.94742	-0.826105	-0.154326	22211.3712
425.492844	250.527904	397.259149	395.902954	-0.826105	-0.917289	22215.94897
415.574329	327.587141	315.622136	453.125159	-1.589067	-1.680252	22207.55638
360.641012	371.838979	282.051776	516.451067	-2.35203	0.608637	22222.81564
356.063235	432.875998	208.044391	583.591787	2.225746	-0.154326	22234.26008
285.870663	467.209321	133.274042	607.243632	-0.063142	-0.917289	22212.13416
233.226235	504.594496	27.222222	626.317701	2.225746	1.371599	22212.89712
167.611439	512.224123	-2.533325	646.917695	2.225746	-0.154326	22216.71194
98.18183	538.927819	-59.75553	670.569539	-0.826105	-0.917289	22190.7712
65.374433	548.083372	-147.496245	665.2288	-0.063142	-1.680252	22199.92676
28.752221	519.090788	-175.725866	674.384353	2.225746	-0.154326	22243.41563
-69.669972	532.061154	-319.162861	664.465837	-0.063142	-0.917289	45.014801
-97.13663	493.150054	-330.607302	644.628806	0.699821	-0.917289	12.970367
-161.2255	503.06857	-401.562836	599.614005	-0.063142	0.608637	12.207404
-219.973631	467.209321	-428.266532	553.073278	-1.589067	-0.154326	18472.85379
-264.988433	434.401924	-490.829476	490.510333	-3.114993	-1.680252	22177.03787
-304.662495	409.987116	-507.614657	439.39183	1.462784	1.371599	22217.4749
-365.699514	352.001948	-547.288719	376.828886	-0.063142	-0.154326	22209.08231
-400.7958	310.80196	-565.599825	277.64373	-0.063142	-0.917289	22219.76379
-441.995788	253.579755	-612.903514	185.325239	-0.826105	-0.154326	22231.97119
-487.773552	187.201997	-583.91093	136.495624	-1.589067	0.608637	22193.06009
-539.655018	132.26868	-620.533142	28.917878	-3.877956	-0.917289	22200.68972
-527.447614	75.809437	-593.066483	-60.348763	0.699821	-0.917289	22221.28971
-549.573533	1.802052	-566.362787	-120.622819	-0.063142	0.608637	22215.18601
-538.892055	-44.738675	-533.55539	-212.178347	-1.589067	-0.154326	22224.34156
-522.106875	-113.405321	-516.770209	-280.844994	2.225746	-1.680252	22246.46748
-516.003173	-192.753446	-458.022079	-383.844963	-1.589067	0.608637	22226.63045
-493.114291	-243.108987	-422.16283	-445.644945	1.462784	2.897525	22222.05268
-461.832819	-306.434894	-392.407283	-507.444926	-0.063142	-2.443214	22201.45268
-417.58098	-343.057105	-314.585084	-553.985653	0.699821	-0.917289	22209.08231
-353.49211	-392.649683	-226.081407	-606.630082	2.225746	0.608637	22237.31193
-287.114352	-465.131143	-168.859201	-644.778219	1.462784	0.608637	22216.71194
-248.966215	-501.753354	-95.614779	-714.207828	-0.063142	0.608637	22202.97861
-181.062531	-535.323715	-17.029617	-656.985623	0.699821	-0.917289	22207.55638
-122.314401	-566.605187	47.822216	-704.289313	-0.826105	0.608637	22215.94897
-36.862574	-589.494069	154.636999	-675.296729	-2.35203	-0.917289	22188.48232
24.174445	-577.286665	254.585118	-653.933772	-1.589067	-1.680252	22202.21564
86.737389	-583.390367	306.466584	-666.904138	-0.826105	0.608637	22212.13416
161.507737	-558.97556	362.925826	-619.600449	-0.826105	-0.154326	22205.2675
243.14475	-529.982976	437.696174	-570.007871	1.462784	-0.917289	22219.00082
288.159552	-505.568168	484.999864	-533.385659	-0.826105	0.608637	22214.42305
342.329906	-464.36818	537.644293	-451.748647	0.699821	-0.154326	22217.4749
398.789149	-402.568199	579.607243	-409.022733	-0.826105	-0.917289	22202.21564
436.937285	-367.471913	603.259088	-332.72646	-0.063142	0.608637	22219.00082
473.559497	-307.197857	626.910933	-257.193149	-1.589067	-0.917289	22231.97119
507.129857	-230.901583	665.05907	-167.926508	-0.826105	-0.917289	22229.6823
530.018739	-156.131235	638.355374	-94.682086	2.225746	-0.154326	22234.26008
512.470596	-96.620141	618.518343	9.843809	-0.826105	-0.154326	22238.07489
515.522447	-27.190532	602.496126	86.140083	-0.063142	0.608637	22219.00082
510.181708	49.105742	578.844281	183.799313	-0.826105	-2.443214	22225.10453
488.055789	117.009425	545.27392	250.177071	-0.063142	0.608637	22246.46748
474.32246	196.35755	497.970231	324.94742	1.462784	0.608637	22234.26008
462.115056	231.453836	450.666541	421.080724	1.462784	-0.917289	22231.97119
413.285441	289.439004	385.051746	444.732569	0.699821	-0.154326	22239.60082
401.078037	349.71306	302.65177	494.325147	1.462784	0.608637	22216.71194
345.381757	403.120452	233.985124	558.414017	-0.826105	0.608637	22196.87491
294.263254	435.927849	163.029589	599.614005	-0.826105	-0.154326	22200.68972
237.804011	490.098204	71.474061	636.236216	-0.826105	-0.917289	22212.89712
174.478104	518.327825	-19.318505	662.176949	-2.35203	-2.443214	22210.60823
122.596638	531.298191	-23.896281	653.021396	2.225746	2.134562	22208.31935
88.263315	542.742632	-105.533294	676.673241	0.699821	1.371599	22215.94897
17.30778	540.453744	-201.666599	654.547322	-0.826105	0.608637	22177.80084
-3.292214	497.727831	-215.399928	641.576955	-0.826105	-0.917289	496.688742
-81.114413	527.483378	-338.236929	649.969545	-0.826105	0.608637	16.022217
-152.069947	484.757464	-362.651737	602.665856	-1.589067	-0.154326	12.970367
-196.321786	474.075986	-415.296165	566.806607	-1.589067	-1.680252	1205.481124
-236.758811	461.868582	-447.3406	532.473284	-0.063142	-0.917289	22148.04529
-312.292122	416.853781	-496.933178	449.310346	-1.589067	-0.917289	22209.84527
-337.469893	399.305638	-543.473905	384.458513	-0.826105	-0.917289	22222.81564
-406.899502	313.090849	-582.385005	327.999271	0.699821	-0.154326	22227.39341
-420.632831	266.550122	-635.029434	212.028935	1.462784	0.608637	22213.66009
-448.099489	221.53532	-589.251669	150.228953	2.225746	-0.154326	22247.99341
-490.825403	150.579786	-630.451657	68.59194	0.699821	0.608637	22240.36378
-528.97354	88.016841	-609.088701	-4.652483	-0.826105	-0.154326	22221.28971
-541.180943	46.053891	-562.547974	-86.289496	-0.063142	1.371599	22233.49712
-554.914273	-27.190532	-562.547974	-169.452434	-0.063142	-0.917289	22226.63045
-563.306863	-104.249769	-516.770209	-265.585739	-1.589067	-0.917289	22196.87491
-532.02539	-162.234937	-487.777625	-341.882012	0.699821	2.134562	22220.52675
-498.45503	-211.827514	-459.548004	-418.941249	0.699821	-0.154326	22233.49712
-461.069856	-279.731198	-387.829507	-486.08197	-0.063142	0.608637	22196.11194
-438.180974	-342.294142	-321.451749	-549.407877	-0.826105	-0.154326	22209.84527
-380.958769	-396.464497	-264.992506	-604.341194	-1.589067	-0.154326	22210.60823
-336.70693	-452.160777	-216.162891	-634.859703	-0.063142	-0.154326	22190.00824
-271.092134	-478.864472	-143.681431	-673.00784	1.462784	0.608637	22160.25269
-190.981047	-507.857056	-42.97035	-703.52635	-0.826105	0.608637	22210.60823
-129.944028	-546.005193	15.777781	-703.52635	-0.063142	0.608637	22205.2675
-55.17368	-563.553336	136.325893	-663.852287	1.462784	-0.154326	22224.34156
13.492966	-572.708889	224.066608	-663.089325	-0.063142	-0.917289	22237.31193
73.767023	-574.997777	281.288813	-669.955989	2.988709	0.608637	22209.84527
147.774408	-568.894075	343.088795	-628.756002	1.462784	-0.917289	22200.68972
212.626241	-534.560752	401.836926	-579.926386	-0.826105	1.371599	22229.6823
270.611409	-505.568168	483.473939	-541.77825	0.699821	0.608637	22222.81564
320.966949	-465.131143	533.066516	-491.422709	1.462784	0.608637	22241.88971
371.32249	-421.642267	570.451691	-405.20792	1.462784	1.371599	22241.12674
440.752099	-389.597832	569.688728	-354.852379	1.462784	-0.154326	22233.49712
474.32246	-321.694149	611.651678	-292.289435	-0.063142	-1.680252	22221.28971
472.033571	-278.968235	657.429443	-260.245	-0.063142	1.371599	22216.71194
523.915037	-191.990483	632.251672	-132.06726	-1.589067	0.608637	22210.60823
528.492814	-130.190502	615.466492	-43.563582	-0.063142	1.371599	22215.94897
507.89282	-56.183116	600.207237	50.280834	-0.063142	-1.680252	22230.44527
520.863186	14.009456	576.555392	123.525257	-0.826105	-0.917289	22230.44527
506.366894	71.994624	564.347989	226.525227	-0.063142	-0.154326	22220.52675
458.300242	155.920525	520.09615	276.117804	-1.589067	-0.917289	22209.84527
440.752099	209.327916	464.39987	347.073339	-0.063142	1.371599	22215.18601
436.174323	265.024196	398.785075	428.710352	-2.35203	-0.917289	22209.84527
398.789149	332.164917	305.703621	472.199228	-1.589067	-1.680252	22217.4749
365.981751	378.705644	264.503633	514.925141	1.462784	2.134562	22224.34156
333.174353	443.557477	205.755502	559.939943	1.462784	-0.154326	22202.97861
262.218819	478.653762	118.77775	616.399185	-0.826105	-0.154326	22226.63045
207.285502	496.201905	30.274073	640.05103	1.462784	1.371599	22220.52675
144.722557	511.46116	-62.807381	627.080663	0.699821	-0.917289	22193.06009
83.685538	542.742632	-68.14812	653.021396	2.225746	0.608637	22207.55638
46.300364	535.875968	-160.466611	675.147316	1.462784	-0.154326	20773.18644
16.544817	534.350042	-219.977705	653.784359	0.699821	-0.154326	12431.71484
-30.758872	519.090788	-303.140643	659.888061	-0.063142	1.371599	22.888882
-114.684773	508.409309	-357.310997	610.295483	2.988709	0.608637	12.207404
-167.329202	487.809315	-400.799873	558.414017	0.699821	-0.917289	12.970367
-235.232886	458.816731	-459.548004	543.154762	-1.589067	1.371599	21592.60842
-284.825464	422.957483	-489.303551	471.436265	-1.589067	-0.917289	22204.50453
-316.106936	404.646377	-521.347986	399.717768	0.699821	0.608637	22207.55638
-365.699514	356.579725	-583.147968	350.888153	-0.826105	-0.154326	22219.00082
-432.077272	286.387153	-602.222036	247.888183	0.699821	-0.154326	22231.20823
-475.566148	231.453836	-646.473875	163.962282	-2.35203	0.608637	22196.87491
-480.906887	168.127929	-586.962781	86.903046	-0.063142	-0.154326	22205.2675
-508.373546	111.668686	-606.03685	25.866027	-0.826105	-0.154326	22213.66009
-525.158726	56.735369	-557.207235	-64.926539	-1.589067	-0.154326	22208.31935
-548.810571	-13.457203	-583.91093	-151.141328	-2.35203	-0.917289	22222.05268
-542.706869	-54.657191	-538.896129	-211.415384	1.462784	0.608637	22249.51933
-538.129092	-127.901613	-482.436886	-317.467205	1.462784	-0.154326	22230.44527
-502.269844	-205.723813	-455.733191	-388.422739	0.699821	-1.680252	22224.34156
-478.617999	-257.605279	-412.244315	-447.17087	0.699821	0.608637	22228.91934
-436.655048	-309.486745	-361.888774	-518.889367	0.699821	0.608637	22198.40083
-385.536545	-370.523764	-269.570283	-572.296759	0.699821	-0.917289	22215.94897
-347.388408	-413.249677	-212.348077	-627.230076	2.988709	0.608637	22243.41563
-286.351389	-459.790404	-154.362909	-666.141176	-0.063142	-0.154326	22204.50453
-220.736594	-512.434833	-61.281456	-682.163393	-1.589067	-0.917289	22205.2675
-170.381053	-529.220013	23.407408	-687.504132	-0.826105	-0.154326	22209.08231
-73.484786	-565.842224	74.525912	-682.926356	-0.826105	-0.154326	22199.16379
-19.314431	-581.101479	185.155508	-660.800437	0.699821	0.608637	22199.16379
39.433699	-574.234814	264.503633	-659.274511	-0.063142	-1.680252	22215.94897
121.833675	-562.790373	323.251764	-633.333778	-2.35203	-0.917289	22219.00082
191.263284	-562.027411	405.651739	-597.474529	-0.826105	0.608637	22215.94897
253.826229	-531.508901	472.029498	-551.696765	-0.063142	-1.680252	22229.6823
307.996583	-481.153361	495.681342	-511.25974	-3.877956	-0.154326	22211.3712
346.14472	-458.264478	556.718361	-434.963466	0.699821	1.371599	22202.97861
406.418776	-404.094124	587.236871	-377.741261	-3.114993	-1.680252	22216.71194
447.618764	-346.108956	604.785014	-302.970913	-0.826105	-0.917289	22225.86749
459.826168	-317.879335	636.829449	-229.72649	2.225746	0.608637	22219.76379
[truncated: 28,725 more rows]
