# Supplementary material for: Dynamic analysis of slant cracked rotor system considering nonlinear oil film force
Source: PLoS One. 2024 Jan 25;19(1):e0294293. doi: 10.1371/journal.pone.0294293 (PMC10810477; doi:10.1371/journal.pone.0294293)
Supplement: S1 File — These data were measured by two eddy current sensors, model WT0150. (ZIP) [file pone.0294293.s001.zip › 2021.3.18 Test data for plain bearings/2021.3.18 (P=0.2Mpa, Z=8.1g)/600.csv]

1024	30720	7	0	3
8	8	8	8	10	10	1
3	3	3	3	1	1	4
2	1	4	3	0	0	0
0	0	0	0	-0.000001	0.000019	20709.60938
-485.741816	-2.149757	-386.614479	-118.934962	-0.67962	-1.013016	22183.14158
-462.852934	-23.512714	-369.829298	-154.794211	-0.67962	-1.013016	22215.94897
-463.615897	-46.401596	-358.384857	-187.601609	0.083342	-0.250053	22210.60823
-447.593679	-76.920105	-323.288571	-210.490491	1.609268	0.51291	22215.94897
-455.223307	-109.727503	-322.525609	-240.246038	0.846305	-0.250053	22222.05268
-435.386275	-125.74972	-316.421907	-278.394174	-0.67962	-1.013016	22202.97861
-423.941834	-167.712671	-288.955248	-302.046019	-1.442583	-0.250053	22189.24528
-414.786282	-205.097845	-259.199701	-340.194156	-0.67962	-0.250053	22195.34898
-401.052952	-208.149696	-238.599708	-363.083038	-1.442583	-0.250053	22199.16379
-373.586294	-253.164498	-235.547857	-360.79415	-2.205546	-1.013016	22201.45268
-365.956666	-266.897827	-169.933061	-393.601548	1.609268	-1.013016	22220.52675
-340.015933	-278.342268	-174.510838	-408.09784	0.846305	-1.013016	22215.94897
-340.015933	-294.364485	-139.414552	-431.749685	1.609268	0.51291	22097.68975
-296.527057	-332.512622	-114.999744	-437.853386	1.609268	0.51291	22193.06009
-266.771511	-348.53484	-74.562719	-488.97189	-0.67962	-0.250053	22190.7712
-262.193734	-374.475573	-78.377533	-448.534865	-0.67962	-1.775979	22191.53417
-233.964113	-392.786678	-73.036794	-489.734853	0.846305	0.51291	22231.97119
-214.127082	-413.386672	-11.236812	-506.520033	0.083342	-0.250053	22214.42305
-190.475237	-439.327405	28.43725	-517.964474	2.372231	0.51291	22225.10453
-156.141914	-452.297772	78.792791	-512.623735	0.083342	-0.250053	22235.02304
-143.93451	-459.164437	56.666872	-524.068176	-2.205546	-0.250053	22225.86749
-93.578969	-464.505176	107.785375	-526.357064	-0.67962	-0.250053	22193.06009
-56.956758	-491.208871	135.252034	-514.912623	0.083342	0.51291	22223.5786
-30.253062	-498.838499	190.948313	-504.994107	0.846305	0.51291	22233.49712
-6.601217	-487.394058	239.777928	-475.238561	0.846305	-1.013016	22215.94897
39.93951	-507.231089	255.037183	-489.734853	0.083342	-0.250053	22228.91934
47.569137	-500.364424	246.644593	-499.653368	-2.205546	-1.013016	22212.89712
77.324684	-503.416275	297.763096	-472.949672	-0.67962	-0.250053	22202.21564
106.317268	-493.49776	319.126053	-459.216343	-0.67962	-0.250053	22217.4749
148.280218	-479.76443	330.570494	-443.194126	-2.968509	-1.013016	22209.08231
168.117249	-485.868132	364.140855	-431.749685	1.609268	-1.775979	22216.71194
220.761678	-482.816281	368.718631	-410.386728	2.372231	-0.250053	22241.12674
229.917231	-448.482958	398.474178	-415.727467	-0.67962	0.51291	22239.60082
254.332039	-435.512592	425.177874	-393.601548	3.135193	-0.250053	22219.76379
257.38389	-408.808896	430.518613	-359.268225	1.609268	0.51291	22224.34156
283.324623	-421.0163	435.096389	-347.060821	0.083342	-1.013016	22231.97119
322.998685	-374.475573	448.829718	-318.068237	1.609268	-0.250053	22236.54897
346.65053	-365.32002	475.533414	-270.001584	1.609268	1.275872	22238.83786
353.517195	-343.1941	467.903787	-235.668261	0.846305	-0.250053	22223.5786
368.013487	-324.120032	488.503781	-218.120118	0.846305	1.275872	22227.39341
393.191257	-314.964479	493.84452	-187.601609	-1.442583	-1.775979	22218.23786
393.95422	-288.260783	492.318594	-157.083099	-1.442583	-1.013016	22215.18601
410.7394	-270.71264	475.533414	-175.394205	-0.67962	-1.775979	22212.89712
428.287543	-226.460802	485.45193	-128.853478	-1.442583	0.51291	22217.4749
436.680133	-196.705255	482.400079	-99.860894	1.609268	0.51291	22232.73415
451.939388	-150.927491	477.05934	-54.846093	0.083342	-1.013016	22228.15638
445.072723	-121.934907	451.118607	-57.134981	-0.67962	-1.775979	22143.46751
438.969021	-105.912689	444.251942	-12.883142	-1.442583	0.51291	22209.08231
434.391245	-70.053441	451.118607	32.894622	-1.442583	-0.250053	22188.48232
445.072723	-34.194192	420.600097	84.013126	-1.442583	-0.250053	22207.55638
434.391245	-13.594198	433.570464	119.109411	0.083342	0.51291	22224.34156
442.020872	28.368752	423.651948	148.864958	2.372231	1.275872	22228.91934
425.235692	44.39097	398.474178	168.701989	0.083342	-1.013016	22220.52675
416.843102	81.776144	374.822333	188.539021	1.609268	0.51291	22231.20823
393.95422	100.08725	354.985302	209.139014	-3.731471	0.51291	22220.52675
385.561629	144.339088	342.014935	231.264934	0.846305	-0.250053	22199.92676
374.117188	160.361306	318.36309	251.101965	0.846305	-1.013016	22201.45268
374.880151	196.220554	293.948283	279.331586	0.083342	-1.775979	22226.63045
377.932002	209.953884	266.481624	309.850096	1.609268	-1.013016	22202.21564
355.04312	249.627946	241.303854	347.23527	-0.67962	-0.250053	22219.76379
342.835716	261.83535	215.363121	362.494525	2.372231	2.038835	22225.10453
323.761648	280.146456	156.61499	372.41304	0.846305	-0.250053	22199.92676
306.213505	320.583481	111.600189	374.701928	-0.67962	0.51291	22189.24528
305.450542	338.894586	102.444636	401.405624	-0.67962	-0.250053	22212.89712
285.613511	362.546431	70.400201	418.953767	2.372231	1.275872	22206.79342
255.095001	381.6205	56.666872	435.738947	-2.205546	-1.013016	22171.69713
239.072784	397.642717	22.333548	439.553761	-0.67962	-1.013016	22215.94897
198.635759	387.724201	-42.518284	455.575978	-1.442583	-0.250053	22185.43046
174.983914	446.472332	-40.992359	446.420426	-1.442583	0.51291	22183.14158
165.828361	431.97604	-96.688638	483.042637	-0.67962	-1.013016	22223.5786
124.628373	449.524183	-102.79234	482.279674	0.083342	-0.250053	22219.00082
125.391336	451.813071	-126.444185	475.41301	-0.67962	-1.013016	22224.34156
77.324684	461.731587	-112.710856	509.746333	0.083342	-0.250053	22228.91934
59.013578	464.020475	-158.48862	480.753749	-0.67962	-1.013016	22235.02304
41.465435	471.650103	-180.61454	505.931519	0.083342	0.51291	22223.5786
20.865441	460.968624	-211.896012	498.301892	-0.67962	0.51291	22229.6823
14.761739	453.338997	-217.236751	509.746333	1.609268	0.51291	22230.44527
-9.653068	461.731587	-221.051565	476.938935	1.609268	0.51291	22236.54897
-28.727137	458.679736	-266.066366	490.672264	1.609268	-0.250053	249.488815
-61.534534	444.183444	-289.718211	489.909302	0.083342	-0.250053	16.022217
-78.319715	444.946407	-292.007099	486.857451	2.372231	0.51291	11.444441
-99.682671	430.450115	-324.051534	464.731531	-1.442583	0.51291	11.444441
-135.54192	422.820487	-334.733012	443.368575	-2.205546	-0.250053	9.918516
-140.119696	417.479748	-352.281155	408.272289	1.609268	0.51291	11.444441
-170.638206	406.035307	-375.933	415.138953	0.083342	-0.250053	9.155553
-199.63079	389.250127	-369.829298	389.961183	2.372231	-0.250053	22084.71938
-216.41597	385.435313	-379.747814	370.124152	-2.205546	-2.538941	22199.92676
-250.749293	365.598282	-393.481143	341.894531	0.083342	-0.250053	22213.66009
-267.534473	368.650133	-423.23669	299.93158	-2.205546	-0.250053	22210.60823
-273.638175	328.976071	-421.710764	264.835294	-1.442583	-0.250053	22099.97864
-303.393722	312.953853	-438.495945	258.731592	-0.67962	-0.250053	22212.89712
-316.364088	307.613114	-432.392243	235.079747	0.846305	0.51291	22228.15638
-323.993716	267.939052	-423.999653	222.872344	0.846305	-0.250053	22222.05268
-354.512225	265.650164	-444.599647	167.939027	0.846305	-1.013016	22237.31193
-373.586294	234.368691	-438.495945	132.079778	0.846305	-0.250053	22235.786
-393.423325	202.324256	-472.829268	80.961275	3.135193	0.51291	22216.71194
-405.630729	192.405741	-480.458895	62.650169	0.846305	-0.250053	22220.52675
-418.601095	155.783529	-438.495945	38.998324	0.846305	-0.250053	22229.6823
-454.460344	116.109467	-422.473727	-2.964626	0.846305	-0.250053	22235.02304
-477.349226	115.346504	-447.651497	9.242777	2.372231	0.51291	22197.63787
-466.667748	74.146517	-412.555212	-20.512769	2.372231	0.51291	22230.44527
-461.327008	45.153933	-389.666329	-67.816459	0.083342	-1.013016	22225.10453
-469.719599	24.553939	-405.688547	-112.831261	-2.205546	-1.013016	22210.60823
-482.689965	9.294684	-394.244106	-138.009031	-2.205546	-1.013016	22199.92676
-475.8233	-34.957155	-373.644112	-147.927546	-1.442583	-0.250053	22218.23786
-455.223307	-59.371962	-356.858932	-194.468273	0.846305	-0.250053	22219.76379
-455.986269	-77.683068	-338.547826	-225.749746	0.083342	0.51291	22185.43046
-449.119605	-100.57195	-315.658944	-242.534926	-0.67962	-1.013016	22207.55638
-452.934418	-139.48305	-313.370056	-270.001584	-2.205546	-0.250053	22181.61565
-454.460344	-171.527485	-300.399689	-306.623796	-2.968509	-1.775979	22186.95639
-417.07517	-189.075628	-279.799695	-328.749715	-0.67962	-1.775979	22209.08231
-400.28999	-211.96451	-249.281186	-354.690448	-1.442583	-1.775979	22198.40083
-373.586294	-232.564504	-220.288602	-369.18674	-0.67962	-0.250053	22216.71194
-355.275188	-250.112647	-187.481204	-383.683032	1.609268	-0.250053	22225.10453
-350.697412	-287.497821	-156.962695	-405.045989	-0.67962	-0.250053	22205.2675
-320.941865	-314.201516	-143.229365	-418.779318	0.846305	1.275872	22204.50453
-315.601126	-324.120032	-108.896042	-450.06079	-0.67962	0.51291	22192.29713
-290.423355	-340.905212	-86.770123	-478.290412	0.083342	-1.013016	22183.14158
-271.349287	-359.216318	-28.784955	-451.586716	0.083342	-1.013016	22215.94897
-233.20115	-356.92743	-40.992359	-474.475598	0.846305	0.51291	22219.00082
-182.082647	-401.942231	-35.65162	-552.297797	3.135193	0.51291	22223.5786
-184.371535	-430.934815	19.281698	-508.045958	-0.67962	-1.013016	22232.73415
-161.482653	-461.453325	68.874275	-521.779288	-1.442583	-1.775979	22230.44527
-114.941926	-456.112586	64.296499	-530.171878	-0.67962	0.51291	22125.91937
-104.260448	-475.949617	98.629822	-521.779288	-1.442583	-0.250053	22212.89712
-55.430832	-487.394058	114.65204	-546.957058	0.846305	0.51291	22231.20823
-11.941956	-498.838499	194.763127	-484.394113	-0.67962	0.51291	22216.71194
1.02841	-499.601462	219.177935	-487.445964	0.083342	0.51291	22225.86749
36.124696	-510.28294	244.355705	-467.608933	-1.442583	-1.013016	22225.10453
58.250615	-511.045903	279.451991	-508.045958	-2.205546	-1.013016	22204.50453
83.428386	-490.445909	287.081618	-481.342262	1.609268	-0.250053	22207.55638
117.761709	-492.734797	331.333457	-472.949672	0.083342	0.51291	22224.34156
139.124665	-498.075536	332.09642	-450.823753	0.083342	-0.250053	22222.81564
178.798728	-479.001468	368.718631	-432.512647	0.083342	-0.250053	22228.15638
209.317237	-474.423691	382.45196	-411.149691	0.083342	-0.250053	22243.41563
218.47279	-448.482958	410.681582	-392.838585	-1.442583	-1.775979	22232.73415
234.495008	-437.038517	422.126023	-392.075622	0.846305	-0.250053	22220.52675
261.198703	-427.120002	435.859352	-361.557113	0.083342	0.51291	22228.91934
301.635728	-408.808896	433.570464	-344.00897	-0.67962	0.51291	22228.91934
314.606095	-392.786678	461.800085	-300.520094	2.372231	-0.250053	22239.60082
344.361642	-362.268169	428.992687	-315.779349	1.609268	-0.250053	22067.9342
364.961636	-355.401504	462.563048	-234.905298	1.609268	-0.250053	22237.31193
380.22089	-323.357069	478.585265	-215.068267	-0.67962	-0.250053	22222.81564
383.272741	-307.334852	489.266743	-205.912714	0.083342	0.51291	22224.34156
397.769033	-296.653374	467.903787	-170.053466	-1.442583	-1.775979	22215.18601
413.028288	-264.608939	502.23711	-171.579391	0.846305	-1.013016	22212.13416
408.450512	-230.275615	490.029706	-141.823845	-2.205546	-1.013016	22225.10453
432.865319	-188.312665	493.081557	-118.934962	0.083342	-1.013016	22234.26008
452.70235	-165.423783	482.400079	-65.527571	-0.67962	0.51291	22218.23786
442.020872	-150.927491	451.118607	-29.668322	-1.442583	-0.250053	22199.16379
438.969021	-131.853422	437.385277	-19.749807	-2.205546	-0.250053	22203.74157
435.91717	-47.164559	450.355644	41.287212	0.846305	-0.250053	22202.21564
440.494947	-63.949739	409.918619	67.227945	-2.205546	-1.013016	22212.13416
434.391245	-16.646049	431.281575	110.716821	0.846305	0.51291	22234.26008
432.865319	21.502088	423.651948	151.916809	1.609268	-0.250053	22212.13416
429.050505	44.39097	400.763066	174.042729	3.135193	1.275872	22229.6823
417.606064	77.198368	381.688998	191.590871	-1.442583	-1.013016	22233.49712
407.687549	123.739094	354.985302	218.294567	-0.67962	-1.013016	22193.06009
393.191257	135.946498	342.777898	241.946412	-1.442583	-0.250053	22199.92676
387.850518	176.383523	312.259388	277.042698	0.846305	-0.250053	22225.86749
371.8283	192.405741	272.585326	289.250102	2.372231	0.51291	22218.23786
361.909785	196.220554	254.27422	306.035282	0.083342	-1.013016	22209.84527
326.050536	241.998319	211.548307	322.057499	-0.67962	-1.775979	22217.4749
335.206089	272.516828	205.444605	344.946382	1.609268	0.51291	22207.55638
308.502393	287.01312	145.170549	365.546375	-1.442583	-1.013016	22182.37861
310.028319	306.850151	123.04463	378.516742	2.372231	2.038835	22210.60823
304.687579	341.183475	107.785375	408.272289	-0.67962	-1.775979	22186.19343
287.139436	355.679767	71.926126	402.168587	-2.968509	-1.013016	22197.63787
252.043151	382.383462	50.56317	443.368575	0.846305	-0.250053	22206.03046
219.998716	388.487164	29.963176	440.316724	-2.968509	-1.013016	22206.79342
204.739461	420.531599	-39.466433	452.524128	-2.205546	-1.013016	22177.03787
174.220951	428.161227	-51.673837	447.946351	-1.442583	-0.250053	22198.40083
153.620957	438.842705	-80.666421	478.464861	-0.67962	-0.250053	22223.5786
139.887628	452.576034	-110.421968	478.464861	1.609268	1.275872	22217.4749
129.20615	459.442699	-105.081229	486.857451	0.846305	-0.250053	22224.34156
81.90246	457.153811	-116.52567	502.879668	0.083342	-1.013016	22244.94156
59.776541	472.413065	-154.673807	496.775966	2.372231	0.51291	22222.05268
36.887659	459.442699	-161.540471	491.435227	-0.67962	-0.250053	22227.39341
19.339516	455.627885	-174.510838	490.672264	0.083342	0.51291	22232.73415
8.658037	454.864922	-224.866378	498.301892	0.083342	-0.250053	22215.18601
-7.36418	457.916773	-234.021931	505.168556	0.846305	-1.013016	22244.94156
-28.727137	454.864922	-250.807111	483.8056	3.135193	1.275872	199.896237
-53.904907	446.472332	-290.481174	483.042637	1.609268	1.275872	14.496292
-73.741938	429.687152	-308.792279	479.990786	0.846305	0.51291	12.970367
-111.890075	437.316779	-333.207087	465.494494	-2.205546	-1.775979	9.918516
-133.253032	424.346413	-350.75523	439.553761	-1.442583	-1.013016	9.918516
-150.038212	421.294562	-349.992267	425.057469	-1.442583	-1.013016	9.918516
-178.267833	406.79827	-341.599677	395.301922	0.083342	-1.013016	9.155553
-208.02338	386.198276	-363.725596	398.353773	0.846305	-0.250053	22085.48235
-223.282635	391.539015	-392.71818	363.257487	1.609268	-0.250053	22210.60823
-248.460405	373.990872	-398.05892	337.316754	-2.968509	-1.013016	22204.50453
-258.37892	358.731617	-423.999653	312.901947	-2.205546	-1.013016	22193.82305
-269.060399	332.027922	-413.318174	280.857512	-0.67962	-0.250053	22209.08231
-293.475206	315.242741	-423.999653	270.176033	0.083342	0.51291	22219.00082
-324.756679	296.168673	-433.155205	227.45012	0.846305	0.51291	22225.86749
-340.778896	274.805716	-440.784833	212.190865	3.135193	1.275872	22240.36378
-349.171486	251.916834	-438.495945	162.598287	0.083342	-0.250053	22238.07489
-370.534443	225.213138	-445.362609	111.479784	2.372231	0.51291	22228.15638
-402.578878	211.479809	-461.384827	83.250163	0.083342	-0.250053	22216.71194
-418.601095	170.279821	-471.303342	101.561269	-1.442583	-0.250053	22225.10453
-416.312207	159.598343	-416.370025	71.042759	0.846305	0.51291	22215.94897
-433.86035	130.605759	-456.80705	22.976107	2.372231	-0.250053	22222.81564
-434.623313	119.161318	-469.777417	11.531666	1.609268	0.51291	22215.94897
-446.067754	61.17615	-449.940386	-24.327583	0.846305	0.51291	22230.44527
-456.749232	39.050231	-401.110771	-51.031279	0.846305	-0.250053	22214.42305
-472.77145	21.502088	-421.710764	-106.727559	-0.67962	-0.250053	22182.37861
-468.193673	3.953945	-379.747814	-115.120149	2.372231	0.51291	22220.52675
-464.378859	-28.853453	-366.014485	-156.320137	0.846305	0.51291	22214.42305
-441.489977	-45.638633	-374.407075	-178.446056	-2.205546	-1.013016	22217.4749
-435.386275	-73.105292	-364.488559	-203.623826	-0.67962	-0.250053	22225.10453
-460.564046	-113.542317	-312.607093	-257.031218	-0.67962	0.51291	22196.11194
-439.964052	-146.349714	-314.133019	-274.579361	-2.205546	-1.775979	22186.95639
-418.601095	-172.290447	-295.821913	-287.549727	0.846305	-0.250053	22196.11194
-419.364058	-197.468218	-268.355254	-336.379342	-0.67962	-1.013016	22185.43046
-388.845548	-234.090429	-250.044149	-368.423777	-0.67962	-0.250053	22203.74157
-374.349256	-248.586721	-234.784894	-366.897852	-0.67962	-1.013016	22222.05268
-353.749263	-263.845976	-186.718241	-386.734883	1.609268	0.51291	22215.94897
-349.171486	-278.342268	-161.540471	-402.757101	-0.67962	-0.250053	22026.73421
-329.334455	-300.468187	-138.651589	-421.831169	0.083342	0.51291	22201.45268
-302.630759	-333.275585	-108.896042	-431.749685	0.846305	0.51291	22189.24528
-288.89743	-352.349653	-101.266415	-472.949672	-0.67962	0.51291	22195.34898
-256.852995	-376.001498	-53.962725	-454.638567	1.609268	-0.250053	22225.10453
-246.171517	-374.475573	-23.444216	-454.638567	1.609268	-0.250053	22191.53417
-224.80856	-416.438523	-5.13311	-517.201511	2.372231	1.275872	22231.97119
-177.50487	-431.697778	20.807623	-517.964474	0.846305	-1.013016	22235.02304
-168.349318	-437.038517	48.274282	-501.942256	0.846305	-1.013016	22213.66009
-121.045628	-462.216287	71.926126	-498.127443	-0.67962	-0.250053	22204.50453
-95.104895	-476.712579	88.711307	-513.386697	-2.205546	-1.013016	22224.34156
-69.164162	-506.468126	131.43722	-528.645952	-0.67962	-0.250053	22225.86749
-40.93454	-485.868132	214.600158	-487.445964	0.083342	-0.250053	22220.52675
18.576553	-504.942201	229.859413	-453.875604	0.846305	1.275872	22233.49712
22.391367	-511.045903	241.303854	-488.97189	-2.968509	-1.013016	22205.2675
52.909876	-505.705163	277.926065	-491.260778	-1.442583	0.51291	22202.97861
81.139497	-504.179238	295.474208	-482.868188	-1.442583	0.51291	22224.34156
122.339485	-488.919983	318.36309	-470.660784	0.846305	-0.250053	22223.5786
129.969113	-507.231089	319.126053	-472.949672	-1.442583	-0.250053	22219.76379
183.376504	-476.712579	354.985302	-417.253393	2.372231	0.51291	22244.94156
205.502424	-464.505176	371.007519	-410.386728	-0.67962	-1.013016	22238.07489
224.576492	-453.823697	385.503811	-408.860802	-0.67962	-1.013016	22216.71194
230.680194	-443.142219	393.133439	-382.157107	0.083342	-1.775979	22224.34156
277.983884	-426.357039	412.97047	-347.823784	0.846305	0.51291	22231.20823
287.139436	-405.757045	438.911203	-331.801566	1.609268	-0.250053	22236.54897
308.502393	-385.157051	461.800085	-306.623796	1.609268	0.51291	22243.41563
336.732014	-379.816312	461.800085	-264.660845	-1.442583	-0.250053	22222.05268
364.198673	-337.853361	451.881569	-260.083069	2.372231	-0.250053	22225.10453
377.932002	-334.038548	467.140824	-221.171969	0.846305	-0.250053	22224.34156
379.457928	-313.438554	461.037122	-212.779379	-0.67962	-1.013016	22214.42305
401.583847	-292.075597	493.081557	-189.890497	-1.442583	-1.013016	22206.03046
417.606064	-247.823758	483.163042	-149.453472	0.846305	0.51291	22224.34156
429.813468	-231.038578	483.926004	-136.483105	0.846305	-0.250053	22235.02304
425.998655	-204.334882	490.792669	-86.890527	-2.205546	-1.013016	22215.94897
454.991239	-176.105261	465.614899	-92.994229	-1.442583	-0.250053	22178.5638
437.443096	-123.460832	448.066756	-31.194248	-2.205546	-0.250053	22212.89712
458.806052	-100.57195	432.044538	-15.17203	-2.205546	-1.775979	22181.61565
451.939388	-78.446031	424.414911	45.864989	-0.67962	0.51291	22209.84527
453.465313	-54.031223	410.681582	72.568685	-1.442583	-1.013016	22227.39341
442.020872	-26.564565	409.918619	121.3983	0.846305	-1.013016	22203.74157
422.946804	32.946529	414.496395	143.524219	0.846305	-1.013016	22225.10453
425.235692	44.39097	395.422327	174.042729	0.846305	-0.250053	22223.5786
422.183841	77.198368	365.66678	194.642722	0.083342	-0.250053	22218.23786
404.635698	99.324287	374.05937	212.190865	0.083342	0.51291	22202.21564
398.531996	138.235386	345.829749	241.946412	-1.442583	-1.013016	22219.76379
382.509779	158.072418	310.733463	261.020481	3.135193	0.51291	22224.34156
379.457928	200.798331	278.689028	270.176033	0.083342	-0.250053	22199.92676
366.487561	211.479809	251.985332	303.746394	1.609268	0.51291	22216.71194
338.25794	229.027952	241.303854	347.998233	2.372231	0.51291	22209.84527
348.939418	263.361275	197.814978	349.524158	0.083342	-1.013016	22190.7712
326.050536	278.62053	156.61499	368.598226	-0.67962	-1.013016	22196.87491
313.080169	322.109406	132.963145	389.19822	-0.67962	-0.250053	22211.3712
300.109803	330.501996	111.600189	405.983401	1.609268	0.51291	22206.79342
285.613511	364.072357	84.13353	415.901916	0.846305	-0.250053	22192.29713
252.043151	397.642717	42.933542	443.368575	-1.442583	-1.013016	22222.81564
238.309821	390.01309	7.074294	445.657463	-2.205546	-1.775979	22181.61565
213.895014	412.901972	-11.236812	461.67968	-3.731471	-0.250053	22170.93417
179.561691	426.635301	-51.673837	465.494494	0.083342	-1.013016	22225.86749
165.065399	435.027891	-79.140496	476.938935	0.083342	0.51291	22212.89712
147.517256	454.864922	-104.318266	497.538929	0.846305	-1.013016	22228.91934
125.391336	451.050109	-126.444185	496.775966	0.846305	0.51291	12361.52226
88.006162	458.679736	-119.577521	486.857451	-1.442583	-1.013016	22186.19343
74.272833	455.627885	-164.592322	491.435227	2.372231	1.275872	22222.81564
49.095063	478.516767	-150.09603	499.827817	-2.205546	-0.250053	22228.15638
36.124696	470.124177	-207.318235	504.405594	0.083342	-1.013016	22212.13416
1.791373	456.390848	-223.340453	498.301892	1.609268	-0.250053	22244.17859
-0.497515	454.864922	-252.333037	499.827817	3.898156	1.275872	22248.75637
-34.830839	449.524183	-246.229335	474.650047	0.083342	-0.250053	159.459212
-69.927124	444.183444	-266.066366	477.701898	-2.205546	-1.775979	13.733329
-78.319715	438.842705	-301.162652	476.938935	0.083342	-0.250053	12.970367
-127.14933	428.161227	-343.888565	438.790798	-2.968509	-1.013016	9.918516
-140.119696	427.398264	-375.170037	450.998202	-1.442583	-1.013016	10.681478
-146.986361	415.953823	-350.75523	411.32414	-0.67962	-1.013016	9.155553
-174.453019	409.850121	-372.881149	409.798214	-2.205546	-1.775979	12201.30009
-205.734492	384.672351	-380.510777	389.19822	-2.205546	-1.775979	22170.93417
-240.830778	361.783468	-401.873733	371.650077	-1.442583	-1.013016	22206.03046
-244.645591	357.968655	-420.184839	345.709344	-0.67962	0.51291	22196.87491
-256.090032	361.783468	-427.051504	302.220468	-0.67962	-0.250053	22129.73418
-272.11225	350.339027	-420.184839	283.1464	-4.494434	-2.538941	22214.42305
-299.578908	322.109406	-449.940386	248.813077	0.846305	-0.250053	22221.28971
-314.0752	296.168673	-455.281125	248.050114	1.609268	-1.013016	22231.20823
-319.415939	283.961269	-441.547796	202.27235	-0.67962	-1.013016	22238.83786
-345.356672	247.339058	-433.918168	141.998294	1.609268	-0.250053	22232.73415
-371.297406	230.553878	-456.80705	122.924225	-0.67962	0.51291	22218.23786
-381.215921	197.74648	-462.910752	87.064977	-2.968509	-1.013016	22224.34156
-401.815915	180.198337	-456.044088	78.672386	0.083342	0.51291	22226.63045
-398.001101	170.279821	-416.370025	48.91684	0.846305	-1.013016	22235.786
-438.438126	126.027983	-436.207056	28.316846	3.135193	0.51291	22219.00082
-428.519611	103.902063	-455.281125	5.427964	0.083342	-1.013016	22227.39341
-446.830716	63.465038	-437.732982	-41.875726	-1.442583	-1.775979	22216.71194
-475.8233	45.153933	-404.925584	-61.712757	-1.442583	-1.013016	22205.2675
-475.8233	38.287268	-405.688547	-109.77941	-1.442583	-0.250053	22204.50453
-478.875151	-11.30531	-408.740398	-126.56459	1.609268	-0.250053	22211.3712
-460.564046	-27.327527	-374.407075	-157.083099	-0.67962	-0.250053	22222.81564
-460.564046	-48.690484	-343.125603	-184.549758	-1.442583	-0.250053	22144.23048
-461.327008	-74.631217	-349.229304	-215.068267	0.083342	-0.250053	22197.63787
-463.615897	-124.986758	-314.895981	-238.720112	-1.442583	-1.013016	22191.53417
-471.245524	-144.823789	-277.510807	-280.683063	-1.442583	0.51291	22188.48232
-424.704797	-164.66082	-289.718211	-291.364541	0.846305	-0.250053	22193.06009
-414.786282	-195.942292	-279.799695	-318.8312	-0.67962	-0.250053	22199.92676
-385.793698	-221.120063	-237.836745	-331.038603	0.083342	-0.250053	22214.42305
-377.401107	-231.038578	-232.496006	-376.816368	0.846305	-0.250053	22206.03046
-396.475176	-250.875609	-204.266384	-382.157107	-1.442583	-1.775979	22208.31935
-349.171486	-276.05338	-164.592322	-395.127473	-1.442583	-0.250053	22215.94897
-338.490008	-298.179299	-137.888626	-427.934871	-0.67962	-1.013016	22191.53417
-312.549275	-323.357069	-105.081229	-444.720051	-0.67962	-1.013016	22199.16379
-281.267803	-337.853361	-79.903458	-455.401529	2.372231	-0.250053	22231.97119
-253.801144	-374.475573	-75.325682	-479.816337	1.609268	-0.250053	22212.13416
-223.282635	-398.89038	-39.466433	-482.105225	-0.67962	-0.250053	22226.63045
-209.549305	-409.571859	-1.318296	-517.964474	0.083342	-0.250053	22238.07489
-186.660423	-425.594076	23.859474	-521.016325	0.846305	-0.250053	22223.5786
-156.141914	-449.245921	55.140946	-514.14966	-3.731471	-0.250053	22193.82305
-130.964143	-461.453325	82.607605	-515.675586	0.083342	-0.250053	22222.05268
-86.712305	-477.475542	94.815008	-513.386697	0.846305	0.51291	22223.5786
-50.090093	-480.527393	141.355735	-521.779288	1.609268	1.275872	22222.05268
-38.645652	-482.816281	169.585357	-497.36448	-0.67962	-1.775979	22230.44527
-6.601217	-504.942201	218.414972	-477.527449	-2.205546	-0.250053	22215.18601
32.309882	-489.682946	260.377922	-485.157076	-1.442583	-1.013016	22202.97861
64.354317	-513.334791	282.503842	-482.868188	-1.442583	-0.250053	22216.71194
75.035796	-494.260722	316.837165	-482.868188	-0.67962	-1.775979	22221.28971
104.791342	-498.838499	320.651979	-476.001523	-0.67962	-0.250053	22215.18601
148.280218	-499.601462	332.09642	-444.720051	2.372231	1.275872	22238.83786
172.695026	-479.76443	356.511227	-438.616349	1.609268	-0.250053	22243.41563
190.243169	-477.475542	352.696414	-416.49043	-0.67962	-1.775979	22218.23786
218.47279	-477.475542	400.000103	-392.838585	0.846305	0.51291	22227.39341
239.835747	-441.616294	412.207507	-379.105256	1.609268	1.275872	22232.73415
277.983884	-436.275554	416.022321	-380.631181	0.083342	1.275872	22216.71194
279.509809	-386.682977	419.074172	-350.875634	3.135193	1.275872	22247.23045
298.583877	-358.453355	455.696383	-337.905268	2.372231	-0.250053	22013.76385
340.546828	-364.557057	478.585265	-287.549727	2.372231	0.51291	22222.05268
364.961636	-349.297802	476.296377	-237.957149	1.609268	0.51291	22228.91934
367.250524	-334.038548	478.585265	-226.512708	0.083342	0.51291	22225.10453
383.272741	-308.097815	486.977855	-211.253454	0.083342	0.51291	22200.68972
408.450512	-276.05338	494.607483	-193.705311	0.083342	-1.013016	22221.28971
420.657915	-255.453386	484.688967	-161.660876	0.083342	-0.250053	22232.73415
432.102356	-217.305249	480.111191	-145.638658	1.609268	0.51291	22215.94897
434.391245	-186.023777	490.792669	-96.809043	0.846305	0.51291	22225.86749
446.598648	-162.371932	474.770451	-61.712757	-2.205546	-0.250053	21295.05295
433.628282	-153.979342	435.096389	-47.216465	-1.442583	-1.775979	22183.14158
454.991239	-89.890472	422.888985	-2.964626	-0.67962	-1.013016	22206.03046
450.413462	-79.208994	442.726016	38.998324	0.083342	0.51291	22220.52675
438.969021	-40.297894	419.074172	78.672386	-0.67962	-1.013016	22218.23786
437.443096	-4.438645	439.674166	119.872374	1.609268	-1.013016	22219.00082
439.731984	12.346535	432.044538	138.946443	3.135193	1.275872	22235.02304
422.183841	58.124299	393.896401	183.198281	0.083342	-0.250053	22229.6823
424.472729	72.620591	373.296407	209.901977	-0.67962	-1.013016	22140.41566
403.109772	116.109467	368.718631	215.242716	-0.67962	-1.013016	22215.94897
396.243108	142.0502	341.251972	236.605673	2.372231	0.51291	22231.20823
390.139406	161.887231	313.785314	254.916779	1.609268	-0.250053	22217.4749
383.272741	205.376107	280.977916	261.783443	0.083342	0.51291	22219.00082
356.569045	222.92425	266.481624	319.005649	0.846305	-0.250053	22216.71194
344.361642	236.65758	238.252003	325.10935	-1.442583	-1.013016	22196.11194
333.680163	253.44276	202.392754	329.687127	-2.968509	-1.013016	22185.43046
330.628312	283.961269	150.511288	343.420456	0.846305	-1.013016	22206.03046
303.924617	295.40571	127.622406	386.146369	1.609268	0.51291	22198.40083
299.34684	351.864953	90.237232	400.642661	0.083342	-0.250053	22200.68972
281.035735	364.835319	83.370567	413.613028	-1.442583	-0.250053	22217.4749
247.465374	378.568649	60.481685	432.687096	-0.67962	0.51291	22196.11194
242.887598	389.250127	20.04466	468.546345	-2.205546	-0.250053	22192.29713
186.428355	405.272344	-34.125694	446.420426	-0.67962	0.51291	22211.3712
187.191318	429.687152	-43.281247	472.361159	-1.442583	-1.013016	22207.55638
163.539473	441.894556	-82.192346	481.516712	0.846305	0.51291	22226.63045
145.228367	450.287146	-102.029378	496.013004	2.372231	-0.250053	22244.94156
121.576523	465.546401	-116.52567	495.250041	4.661119	2.038835	21882.53426
85.717274	460.205661	-123.392334	470.835233	0.846305	0.51291	22220.52675
73.50987	456.390848	-172.984912	497.538929	0.083342	-0.250053	22231.20823
53.672839	467.072326	-173.747875	501.353743	0.083342	-1.013016	22212.89712
16.287665	466.309363	-195.873794	508.98337	1.609268	-0.250053	22222.81564
15.524702	471.650103	-204.266384	508.98337	0.083342	-1.013016	22249.51933
-5.075292	465.546401	-256.910813	492.961153	0.846305	-0.250053	22228.91934
-25.675286	444.183444	-254.621925	474.650047	0.846305	-1.013016	286.111026
-76.793789	451.050109	-290.481174	480.753749	0.846305	2.038835	16.78518
-85.949342	435.027891	-295.821913	472.361159	-1.442583	-0.250053	11.444441
-111.127112	431.97604	-335.495975	455.575978	0.083342	-0.250053	11.444441
-118.75674	426.635301	-344.651528	446.420426	-0.67962	-0.250053	9.918516
-153.853026	394.590866	-378.984851	426.583394	0.846305	0.51291	9.918516
-183.608572	406.035307	-366.777447	415.138953	2.372231	-0.250053	9.155553
-211.075231	401.457531	-362.199671	396.827848	0.083342	0.51291	22074.0379
-234.727076	390.776052	-376.695963	361.731562	-2.205546	-1.775979	22186.95639
-247.697442	388.487164	-396.532994	312.901947	-0.67962	0.51291	22197.63787
-258.37892	368.650133	-408.740398	320.531574	0.083342	0.51291	22218.23786
-295.764095	341.946437	-426.288541	262.546406	0.083342	1.275872	22217.4749
-288.89743	326.687183	-436.207056	261.783443	0.846305	0.51291	22222.05268
-319.415939	299.983487	-441.547796	240.420487	-0.67962	-1.775979	22244.17859
-334.675194	280.909418	-442.310758	201.509387	0.846305	-0.250053	22232.73415
-353.749263	254.205722	-462.910752	148.101995	0.083342	-0.250053	22218.23786
-368.245555	218.346474	-470.54038	100.035343	1.609268	1.275872	22226.63045
-381.978884	196.983517	-470.54038	94.694604	0.083342	-0.250053	22228.91934
-398.764064	181.724262	-458.332976	91.642753	3.135193	0.51291	22238.07489
-412.497393	148.153902	-430.103355	60.361281	-0.67962	-1.013016	22231.97119
-431.571462	133.65761	-448.41446	28.316846	2.372231	-0.250053	22223.5786
-427.756648	90.931697	-462.147789	10.768703	0.846305	-0.250053	22219.76379
-453.697381	70.331703	-424.762615	-25.090546	-0.67962	-0.250053	22221.28971
-468.956636	52.020597	-408.740398	-67.053496	0.083342	-0.250053	22196.11194
-462.852934	19.2132	-405.688547	-108.253484	0.846305	0.51291	22204.50453
-459.801083	8.531721	-403.399659	-125.801627	-0.67962	-2.538941	22222.81564
-493.371443	-25.038639	-359.14782	-143.34977	-2.205546	-1.013016	22204.50453
-447.593679	-63.186776	-346.940416	-186.075683	1.609268	0.51291	22203.74157
-462.852934	-83.78677	-343.125603	-221.934932	-1.442583	0.51291	22203.74157
-455.986269	-114.305279	-310.318205	-247.875665	-1.442583	-0.250053	22202.21564
-434.623313	-133.379348	-307.266354	-298.231206	-2.205546	-0.250053	22187.71935
-440.727015	-172.290447	-304.214503	-288.31269	-1.442583	-1.013016	22200.68972
-404.104803	-194.416367	-279.036733	-310.438609	0.083342	-1.013016	22215.18601
-385.030735	-207.386733	-241.651559	-350.112672	3.898156	1.275872	22202.21564
-384.267772	-232.564504	-227.155267	-373.764517	0.846305	-0.250053	22212.89712
-386.55666	-255.453386	-174.510838	-395.890436	0.083342	0.51291	22132.02307
-321.704828	-282.157082	-131.784924	-409.623765	0.846305	0.51291	22190.7712
-316.364088	-312.675591	-149.333067	-414.201542	0.083342	-0.250053	22193.06009
-315.601126	-337.090399	-111.947893	-461.505231	-2.205546	-1.013016	22212.89712
-281.267803	-333.275585	-79.903458	-465.320045	2.372231	-0.250053	22219.76379
-250.749293	-366.845945	-50.147912	-457.690418	3.898156	1.275872	22212.13416
-230.149299	-388.971865	-40.229396	-486.683002	0.083342	-1.013016	22241.12674
-204.971529	-417.964449	-8.184961	-507.282996	0.083342	-0.250053	22225.10453
-184.371535	-427.882964	8.600219	-515.675586	-2.205546	0.51291	22212.89712
-154.615988	-446.19407	53.615021	-514.14966	-3.731471	-1.775979	22215.18601
-124.097479	-451.534809	90.237232	-505.75707	0.083342	-0.250053	22222.05268
-95.104895	-466.794064	88.711307	-513.386697	-2.205546	-1.013016	22221.28971
-72.978975	-498.838499	143.644624	-524.068176	0.846305	-0.250053	22231.97119
-26.438248	-498.075536	189.422388	-510.334846	-0.67962	-0.250053	22231.97119
-8.127143	-496.549611	208.496456	-488.97189	-1.442583	-0.250053	22201.45268
16.287665	-515.623679	264.192736	-477.527449	-2.205546	-0.250053	22212.89712
52.146913	-482.053319	287.844581	-481.342262	-1.442583	-1.775979	22222.05268
68.169131	-498.838499	277.163103	-499.653368	-1.442583	0.51291	22101.50456
118.524672	-496.549611	325.229755	-457.690418	0.846305	-0.250053	22227.39341
149.043181	-487.394058	352.696414	-456.927455	0.846305	-0.250053	22246.46748
178.798728	-482.816281	371.007519	-434.801536	0.083342	0.51291	22224.34156
210.0802	-495.023685	377.111221	-406.571914	-0.67962	-0.250053	22226.63045
236.020933	-479.001468	406.866768	-389.023771	0.083342	-0.250053	22234.26008
220.761678	-429.40889	408.392693	-388.260809	3.135193	0.51291	22217.4749
272.643144	-419.490374	435.096389	-356.979336	0.083342	-1.775979	22245.70452
280.272772	-411.097784	441.200091	-352.40156	3.135193	1.275872	22250.2823
306.976468	-421.779262	457.985271	-308.912684	-0.67962	0.51291	22214.42305
348.176455	-394.312604	474.007489	-262.371957	0.083342	-0.250053	22234.26008
341.309791	-335.564473	467.903787	-246.349739	-1.442583	-0.250053	22229.6823
363.43571	-339.379287	476.296377	-225.749746	-2.968509	-1.775979	22193.06009
387.850518	-301.23115	476.296377	-198.283087	0.083342	0.51291	22218.23786
403.872735	-284.44597	474.007489	-173.105317	0.083342	-1.013016	22231.20823
415.317176	-243.245982	473.244526	-151.74236	0.846305	-0.250053	22215.94897
425.998655	-227.223764	485.45193	-126.56459	0.083342	-1.013016	22225.86749
445.072723	-193.653404	482.400079	-117.409037	-0.67962	-0.250053	22218.23786
442.783835	-160.083044	480.874153	-50.268316	-2.968509	-1.013016	22197.63787
439.731984	-131.853422	467.140824	-23.56462	1.609268	0.51291	22198.40083
448.124574	-101.334913	457.222308	13.057591	-1.442583	-1.013016	22217.4749
456.517164	-79.971956	461.800085	39.761287	0.083342	0.51291	22221.28971
446.598648	-21.223826	435.096389	87.064977	2.372231	-0.250053	22209.84527
448.887537	-9.016422	442.726016	116.057561	0.083342	-1.013016	22236.54897
435.91717	24.553939	425.940836	154.205697	-0.67962	-0.250053	22223.5786
414.554213	33.709492	379.400109	165.650138	2.372231	0.51291	22210.60823
424.472729	84.827995	361.089004	176.331617	-0.67962	0.51291	22196.87491
405.398661	94.74651	369.481594	218.294567	0.846305	-0.250053	22223.5786
394.717182	151.205753	342.014935	239.657524	0.083342	-1.013016	22218.23786
381.746816	161.887231	321.414941	251.864928	2.372231	-0.250053	22224.34156
368.776449	200.798331	274.111252	277.042698	0.083342	-1.013016	22221.28971
362.672747	228.264989	264.192736	315.190835	0.083342	-1.775979	22205.2675
332.917201	237.420542	220.70386	344.183419	-2.205546	-1.775979	22205.2675
345.124604	252.679797	197.052015	338.84268	0.083342	-0.250053	22200.68972
325.287573	296.931636	157.377953	363.257487	-1.442583	0.51291	22128.20826
301.635728	313.716816	132.963145	383.857481	-0.67962	-0.250053	22200.68972
313.080169	341.183475	103.970561	419.71673	0.846305	-0.250053	22204.50453
265.77648	369.413096	39.118729	402.93155	-1.442583	-0.250053	22205.2675
247.465374	382.383462	50.56317	440.316724	-2.205546	-1.013016	22191.53417
241.361672	394.590866	28.43725	446.420426	0.083342	-0.250053	22193.06009
207.028349	406.79827	-17.340514	468.546345	-2.205546	-0.250053	22211.3712
180.324653	426.635301	-60.066427	466.257457	0.083342	0.51291	22222.05268
148.280218	439.605668	-92.110862	489.146339	-0.67962	-1.013016	22237.31193
145.99133	445.709369	-104.318266	485.331525	1.609268	-0.250053	16782.12836
126.154299	455.627885	-107.370117	490.672264	0.846305	-0.250053	22210.60823
84.954311	464.783438	-133.31085	492.19819	0.083342	-0.250053	22229.6823
71.220982	457.153811	-156.962695	492.19819	-0.67962	-1.013016	22214.42305
44.517286	469.361214	-183.666391	509.746333	0.083342	-0.250053	22223.5786
33.072845	455.627885	-185.192316	506.694482	2.372231	-0.250053	22252.57118
7.132112	457.153811	-207.318235	499.064854	0.083342	-1.013016	22228.15638
-16.519733	462.49455	-243.177484	503.642631	2.372231	-0.250053	22230.44527
-31.778988	447.235295	-243.177484	493.724115	0.846305	-0.250053	54.170354
-60.771572	454.864922	-285.903397	486.094488	1.609268	0.51291	14.496292
-84.423416	439.605668	-293.533025	491.435227	-1.442583	1.275872	9.918516
-112.653038	436.553817	-319.473758	448.709314	-0.67962	-1.013016	11.444441
-130.201181	422.820487	-341.599677	446.420426	-2.968509	-1.013016	8.39259
-147.749324	435.790854	-355.333006	419.71673	0.083342	-0.250053	9.918516
-160.71969	417.479748	-366.014485	421.242655	0.846305	0.51291	2735.221412
-216.41597	401.457531	-386.614479	383.857481	-1.442583	-0.250053	22115.23789
-227.097448	375.516798	-392.71818	341.131568	-0.67962	0.51291	22191.53417
-233.964113	374.753835	-430.103355	344.183419	0.846305	0.51291	22190.00824
-286.608542	355.679767	-392.71818	328.161201	0.846305	0.51291	22203.74157
-261.430771	362.546431	-405.688547	264.072331	-1.442583	-1.775979	22216.71194
-314.0752	334.31681	-401.110771	289.250102	3.135193	1.275872	22246.46748
-310.260387	306.850151	-445.362609	223.635306	2.372231	0.51291	22235.786
-340.015933	274.805716	-442.310758	191.590871	0.846305	0.51291	22223.5786
-362.141853	255.731648	-423.999653	156.494586	0.083342	0.51291	22229.6823
-368.245555	228.264989	-450.703348	108.427933	0.083342	-0.250053	22225.86749
-398.001101	210.716846	-459.858901	103.850157	0.083342	-0.250053	22215.18601
-404.104803	167.990933	-464.436678	69.516834	3.135193	0.51291	22242.65267
-422.415909	145.102051	-431.62928	43.576101	1.609268	-0.250053	22212.89712
-431.571462	129.842796	-443.836684	23.739069	1.609268	-1.013016	22220.52675
-437.675164	95.509473	-435.444094	-9.831291	-0.67962	-0.250053	22227.39341
-455.223307	92.457622	-414.081137	-45.69054	-2.968509	-1.775979	22207.55638
-482.689965	40.576156	-414.8441	-72.394235	-0.67962	0.51291	22196.87491
-467.43071	30.657641	-398.05892	-97.572006	-0.67962	-1.013016	22222.05268
-466.667748	10.820609	-380.510777	-112.831261	1.609268	1.275872	22230.44527
-457.512195	-15.883086	-373.644112	-141.823845	-1.442583	-0.250053	22128.20826
-461.327008	-54.794186	-349.992267	-196.757162	0.083342	1.275872	22212.89712
-475.060338	-78.446031	-368.303373	-241.771963	0.846305	0.51291	22190.00824
-481.927002	-108.96454	-348.466342	-230.327522	-0.67962	-0.250053	22169.40825
-452.171456	-144.060826	-303.45154	-280.683063	-0.67962	-1.013016	22209.84527
-436.912201	-153.216379	-288.955248	-305.860833	-0.67962	-1.013016	22213.66009
-413.260356	-183.734888	-267.592292	-311.201572	0.083342	-0.250053	22205.2675
-407.919617	-200.520069	-237.836745	-327.22379	0.083342	-0.250053	22223.5786
-381.215921	-234.090429	-227.155267	-359.268225	0.083342	-0.250053	22219.00082
-377.401107	-269.949678	-196.636757	-398.942287	-0.67962	-1.013016	22195.34898
-355.275188	-286.734858	-142.466403	-414.964504	0.083342	-1.013016	22179.32676
-323.993716	-315.727442	-160.014546	-434.801536	-0.67962	-0.250053	22202.97861
-320.941865	-337.853361	-123.392334	-441.6682	3.135193	-0.250053	22210.60823
-280.50484	-335.564473	-93.636788	-493.549666	0.846305	-0.250053	22205.2675
-253.038181	-360.742243	-64.644204	-475.238561	-0.67962	-1.013016	22235.02304
-236.253001	-381.342237	-34.125694	-479.053374	0.083342	-1.013016	22226.63045
-213.364119	-408.045933	-12.762737	-527.882989	-0.67962	0.51291	22220.52675
-196.578939	-437.038517	22.333548	-542.379281	-0.67962	-0.250053	22210.60823
-155.378951	-447.719995	66.585387	-530.93484	1.609268	1.275872	22217.4749
-126.386367	-466.031101	84.896493	-506.520033	1.609268	2.038835	22222.81564
-87.475267	-466.031101	111.600189	-521.016325	-0.67962	-0.250053	22231.20823
-68.401199	-491.971834	151.274251	-530.93484	0.083342	-1.775979	22223.5786
-40.171578	-507.231089	192.474239	-506.520033	-2.205546	-0.250053	22205.2675
-24.912323	-498.075536	203.91868	-524.068176	-2.205546	-1.013016	22215.18601
21.628404	-497.312573	243.592742	-493.549666	-1.442583	-1.013016	22215.94897
50.620988	-504.942201	287.081618	-489.734853	-1.442583	-1.013016	22209.84527
86.480237	-490.445909	303.866798	-467.608933	0.083342	-0.250053	22223.5786
126.917262	-472.897766	313.022351	-452.349678	2.372231	0.51291	22247.99341
150.569107	-498.075536	330.570494	-440.142275	0.846305	-0.250053	22227.39341
162.013548	-479.76443	346.592712	-430.986722	1.609268	-0.250053	22230.44527
191.769094	-468.319989	373.296407	-411.149691	0.846305	0.51291	22231.97119
213.895014	-456.112586	384.740848	-386.734883	-0.67962	-1.013016	22216.71194
252.806113	-439.327405	412.207507	-378.342293	0.083342	-1.775979	22228.15638
283.324623	-429.40889	419.837134	-355.453411	2.372231	-0.250053	22251.80822
284.087585	-405.757045	422.126023	-334.090454	0.846305	-1.013016	22194.58602
322.998685	-393.549641	449.592681	-322.646013	1.609268	0.51291	22236.54897
322.235722	-367.608908	450.355644	-286.786765	1.609268	0.51291	22235.786
374.117188	-370.660759	455.696383	-245.586777	-1.442583	-0.250053	22207.55638
374.117188	-317.253367	490.792669	-244.060851	0.846305	0.51291	22214.42305
379.457928	-299.705224	470.955638	-190.65346	-1.442583	-1.013016	22229.6823
397.006071	-289.023746	501.474147	-177.683093	3.135193	0.51291	22217.4749
413.791251	-248.586721	490.029706	-153.268286	-0.67962	-0.250053	22225.86749
432.102356	-224.171914	481.637116	-125.038664	-1.442583	-1.775979	22233.49712
424.472729	-197.468218	472.481563	-113.594223	-2.968509	-1.013016	22192.29713
449.650499	-157.794155	462.563048	-92.231267	-2.205546	-1.013016	22172.4601
448.887537	-131.09046	448.066756	-46.453502	0.083342	-1.013016	22219.76379
453.465313	-99.046025	449.592681	-8.305366	-0.67962	-0.250053	22208.31935
451.176425	-69.290478	442.726016	38.998324	1.609268	1.275872	22223.5786
446.598648	-27.327527	412.97047	87.827939	2.372231	-0.250053	22238.07489
443.546797	-20.460863	418.311209	110.716821	0.083342	-0.250053	22222.05268
416.843102	13.87246	403.051954	145.050145	0.846305	0.51291	22225.10453
411.502363	29.131715	397.711215	165.650138	2.372231	1.275872	21981.71941
414.554213	82.539107	367.955668	187.776058	1.609268	-0.250053	22189.24528
416.843102	113.057616	345.066786	216.005679	2.372231	0.51291	22213.66009
374.880151	131.368722	322.177904	238.894561	0.083342	-1.013016	22213.66009
386.324592	170.279821	285.555693	242.709375	-0.67962	-1.013016	22209.08231
377.169039	180.198337	282.503842	288.487139	3.135193	0.51291	22215.94897
354.280157	212.242772	250.459407	315.953798	-0.67962	-1.013016	22215.18601
352.754232	237.420542	223.755711	328.161201	-1.442583	-0.250053	22192.29713
328.339424	268.702014	205.444605	351.050083	-2.205546	-1.013016	22200.68972
315.369058	296.931636	158.140916	371.650077	0.083342	0.51291	22219.00082
312.317207	319.820518	152.037214	389.19822	0.083342	-0.250053	22196.87491
294.006101	341.183475	103.207599	410.561177	0.083342	-0.250053	22199.92676
271.880182	345.761251	70.400201	425.057469	-1.442583	-1.013016	22198.40083
247.465374	387.724201	47.511319	438.790798	-1.442583	-1.013016	22192.29713
227.628343	390.01309	13.940958	463.968569	0.083342	-0.250053	22202.21564
210.843163	420.531599	-45.570135	451.761165	0.083342	0.51291	22223.5786
190.243169	431.213077	-39.466433	470.07227	0.846305	-0.250053	22233.49712
178.798728	441.894556	-95.162713	490.672264	2.372231	0.51291	22239.60082
142.939479	452.576034	-108.896042	481.516712	1.609268	-0.250053	22238.83786
123.865411	457.916773	-144.755291	482.279674	0.083342	0.51291	22235.786
90.29505	458.679736	-97.451601	489.146339	-2.205546	-1.013016	22216.71194
68.932094	452.576034	-166.88121	493.724115	-0.67962	-1.013016	22225.86749
59.013578	473.938991	-153.147881	502.116705	0.846305	-0.250053	22235.786
35.361733	451.050109	-198.162683	505.931519	0.083342	-0.250053	22231.97119
-5.075292	454.864922	-246.229335	508.220407	0.083342	-0.250053	22239.60082
-4.312329	442.657519	-269.118217	476.175972	1.609268	-0.250053	10963.01157
-44.749354	453.338997	-253.858962	475.41301	0.846305	-0.250053	173.192541
-52.378982	433.501966	-281.325621	487.620413	0.083342	0.51291	14.496292
-77.556752	433.501966	-292.007099	467.783382	-0.67962	-0.250053	13.733329
-97.393783	435.027891	-349.992267	467.783382	-1.442583	-1.013016	9.918516
-125.623404	420.531599	-338.547826	423.531544	-2.205546	-1.013016	11.444441
-157.667839	415.19086	-349.992267	414.375991	1.609268	0.51291	9.918516
-177.50487	412.139009	-361.436708	415.138953	0.083342	-1.013016	4732.657857
-200.393752	396.879754	-375.933	389.961183	-1.442583	-0.250053	22128.20826
-228.623374	389.250127	-404.162621	367.072301	-1.442583	-0.250053	22150.33418
-265.245585	385.435313	-390.429292	338.84268	-1.442583	-0.250053	22200.68972
-259.904846	365.598282	-394.244106	318.242686	-1.442583	-0.250053	22212.89712
-283.556691	341.946437	-412.555212	272.464922	0.083342	-1.013016	22231.97119
-294.238169	316.768667	-427.814466	261.783443	-0.67962	-1.013016	22232.73415
-324.756679	303.035338	-440.02187	222.872344	-1.442583	-1.775979	22224.34156
-333.912231	274.042754	-423.23669	190.827909	2.372231	0.51291	22231.20823
-355.275188	241.235356	-449.177423	166.413101	1.609268	0.51291	22217.4749
-377.401107	232.079803	-452.992237	125.213113	-1.442583	-0.250053	22219.00082
-375.875182	213.768697	-455.281125	106.902008	2.372231	-0.250053	22247.99341
-387.319623	190.116853	-466.725566	86.302014	1.609268	-0.250053	22215.18601
-432.334424	134.420573	-434.681131	57.30943	0.846305	-0.250053	22210.60823
-427.756648	130.605759	-443.836684	35.18351	2.372231	0.51291	22232.73415
-439.201089	100.08725	-443.836684	-1.438701	-0.67962	0.51291	22219.76379
-462.089971	83.302069	-432.392243	-26.616471	-1.442583	-0.250053	22189.24528
-476.586263	42.102082	-390.429292	-60.949794	-2.968509	-1.013016	22217.4749
-462.089971	36.761342	-381.273739	-110.542372	0.846305	0.51291	22228.15638
-495.660332	-12.068273	-388.903367	-112.831261	0.846305	0.51291	22197.63787
-446.067754	-21.986788	-387.377441	-160.13495	0.083342	0.51291	22215.18601
-465.141822	-54.031223	-364.488559	-187.601609	-0.67962	1.275872	22201.45268
-471.245524	-73.868254	-333.207087	-218.120118	-0.67962	-1.013016	22183.90454
-460.564046	-103.623801	-317.184869	-250.927516	0.083342	-0.250053	22200.68972
-464.378859	-129.564534	-326.340422	-283.734914	1.609268	1.275872	22206.03046
-431.571462	-163.134895	-275.984882	-295.179355	0.846305	-0.250053	22204.50453
-403.34184	-180.683038	-267.592292	-309.675647	1.609268	-1.775979	22225.86749
-401.052952	-215.779323	-237.073782	-334.853417	0.083342	0.51291	22228.15638
-389.608511	-240.194131	-227.918229	-363.083038	-1.442583	-0.250053	22197.63787
-350.697412	-249.349684	-218.762676	-372.238591	0.083342	1.275872	22198.40083
-343.830747	-275.290417	-141.70344	-417.253393	-0.67962	-1.013016	22200.68972
-331.623343	-301.23115	-132.547887	-411.912653	1.609268	0.51291	22191.53417
-299.578908	-320.305218	-110.421968	-437.090424	0.846305	-0.250053	22214.42305
-297.29002	-366.845945	-79.903458	-472.18671	0.846305	-1.013016	22225.86749
-266.771511	-390.49779	-80.666421	-476.001523	-0.67962	0.51291	22223.5786
-245.408554	-398.89038	-41.755321	-490.497815	0.846305	-0.250053	22227.39341
-214.890044	-410.334821	-18.103477	-530.93484	-0.67962	-0.250053	22220.52675
-175.215982	-431.697778	33.015027	-530.171878	-0.67962	-0.250053	22202.21564
-156.904876	-456.875548	76.503903	-517.964474	-1.442583	-1.013016	22219.00082
-127.912292	-455.349623	65.059462	-504.231145	0.083342	0.51291	22234.26008
-94.341932	-457.638511	107.785375	-504.994107	0.083342	-0.250053	22219.76379
-63.06046	-492.734797	145.933512	-527.120027	-2.205546	-1.775979	22222.81564
-50.853056	-514.860716	177.977947	-511.860772	0.083342	-1.013016	22215.18601
-28.727137	-488.919983	227.570525	-485.920039	-1.442583	-1.775979	22202.97861
19.339516	-487.394058	213.837195	-470.660784	2.372231	0.51291	22216.71194
60.539504	-504.942201	284.79273	-507.282996	0.083342	-1.013016	22087.00827
76.561721	-496.549611	306.155687	-475.238561	0.083342	-1.013016	22222.05268
115.472821	-489.682946	325.992718	-463.031157	3.135193	-0.250053	22238.83786
142.939479	-495.786648	335.911233	-453.112641	-1.442583	-0.250053	22234.26008
163.539473	-483.579244	345.066786	-425.645983	-0.67962	-0.250053	22227.39341
187.191318	-477.475542	367.955668	-408.860802	0.083342	-0.250053	22220.52675
219.235753	-457.638511	395.422327	-408.09784	1.609268	1.275872	22231.20823
251.280188	-440.090368	423.651948	-375.290442	2.372231	0.51291	22250.2823
273.406107	-421.779262	419.837134	-359.268225	2.372231	0.51291	22231.20823
283.324623	-421.779262	445.014905	-340.194156	0.846305	-0.250053	22237.31193
317.657946	-393.549641	449.592681	-318.8312	-0.67962	-1.013016	22234.26008
327.576461	-382.1052	454.170458	-292.127504	-0.67962	-0.250053	22215.18601
345.887567	-353.875579	483.163042	-250.164553	0.083342	0.51291	22210.60823
375.643114	-320.305218	483.163042	-231.090485	-0.67962	-0.250053	22224.34156
397.006071	-293.601523	484.688967	-201.334938	-0.67962	-1.013016	22215.94897
411.502363	-286.734858	491.555632	-181.497907	0.846305	-0.250053	22228.91934
409.213474	-260.031162	474.007489	-154.794211	0.846305	-1.013016	22234.26008
416.080139	-229.512653	467.903787	-136.483105	-2.968509	-0.250053	22194.58602
426.761617	-193.653404	470.955638	-109.016447	-1.442583	0.51291	22205.2675
436.680133	-175.342298	467.140824	-54.08313	-0.67962	-0.250053	22208.31935
452.70235	-124.986758	448.829718	-5.253515	-0.67962	-0.250053	22204.50453
454.991239	-80.734919	445.014905	-5.253515	0.846305	0.51291	22225.10453
447.361611	-52.505298	465.614899	38.998324	3.135193	-1.013016	22221.28971
440.494947	-44.87567	429.75565	92.405716	-1.442583	-1.013016	22219.76379
445.072723	-1.386794	441.963054	129.027927	0.846305	-0.250053	22228.91934
425.235692	-4.438645	406.866768	140.472368	0.083342	-0.250053	22224.34156
420.657915	60.413187	392.370476	164.887176	0.083342	-0.250053	22199.92676
420.657915	81.013181	388.555662	204.561238	1.609268	1.275872	22228.91934
411.502363	112.294653	369.481594	225.161232	-0.67962	-1.013016	22222.05268
393.191257	126.027983	348.8816	238.131598	2.372231	-0.250053	22205.2675
395.480145	174.094635	324.466792	244.998263	0.083342	-1.775979	22209.08231
361.909785	190.116853	303.866798	268.650108	0.846305	-0.250053	22206.03046
348.176455	204.613145	257.326071	290.013065	-2.968509	-1.775979	22175.51195
345.887567	235.131654	229.859413	324.346388	-0.67962	0.51291	22202.97861
333.680163	262.598313	213.074233	354.101934	2.372231	0.51291	22212.13416
316.13202	286.250157	163.481655	377.753779	1.609268	1.275872	22209.08231
321.47276	306.087189	116.177965	391.487109	-1.442583	-0.250053	22202.21564
298.583877	337.368661	98.629822	396.827848	-0.67962	-0.250053	22219.00082
277.220921	350.339027	73.452052	422.768581	-2.205546	-0.250053	22177.80084
253.569076	393.827903	39.881691	446.420426	-2.968509	-1.013016	22156.43788
235.25797	390.01309	21.570586	456.338941	2.372231	-0.250053	22223.5786
209.317237	401.457531	-37.177545	453.28709	0.083342	0.51291	22223.5786
178.798728	413.664935	-77.61457	451.761165	-0.67962	-0.250053	22222.05268
168.117249	452.576034	-82.192346	490.672264	1.609268	0.51291	22233.49712
144.465405	453.338997	-108.896042	487.620413	0.083342	0.51291	22235.786
118.524672	451.813071	-111.947893	486.857451	0.846305	-0.250053	22221.28971
94.109864	456.390848	-132.547887	475.41301	-2.205546	-1.775979	22225.86749
61.302466	441.894556	-163.066397	486.857451	-0.67962	-1.013016	22228.91934
58.250615	463.257512	-192.058981	500.59078	3.135193	0.51291	22239.60082
36.887659	473.938991	-200.451571	504.405594	1.609268	-0.250053	22239.60082
-3.549366	456.390848	-205.79231	481.516712	3.135193	1.275872	22240.36378
-2.023441	473.176028	-266.066366	472.361159	-2.968509	-1.775979	21621.601
-47.038242	434.264928	-257.673776	479.227823	-0.67962	-0.250053	141.911069
-71.45305	437.316779	-302.688577	486.094488	-2.205546	0.51291	13.733329
-80.608603	439.605668	-303.45154	477.701898	1.609268	0.51291	11.444441
-101.208597	432.739003	-317.947832	455.575978	-2.968509	-2.538941	9.155553
-138.593771	428.161227	-354.570044	454.813016	-1.442583	-1.013016	10.681478
-166.823392	415.953823	-362.199671	399.116736	-0.67962	-0.250053	9.155553
-182.082647	408.324195	-376.695963	405.220438	-2.205546	-1.013016	9.918516
-201.156715	398.40568	-379.747814	391.487109	-1.442583	0.51291	22044.28236
-230.149299	387.724201	-400.347808	368.598226	0.083342	-0.250053	22190.00824
-253.038181	364.835319	-401.873733	335.790829	1.609268	2.038835	22210.60823
-251.512256	361.020506	-409.503361	299.168617	-0.67962	-1.775979	22226.63045
-266.008548	359.49458	-416.370025	284.672325	1.609268	-0.250053	22231.20823
-288.89743	319.820518	-432.392243	254.916779	0.846305	-0.250053	22231.97119
-313.312238	303.035338	-440.784833	232.027897	0.083342	-0.250053	22232.73415
-334.675194	265.650164	-427.051504	196.168648	0.846305	-0.250053	22212.13416
-350.697412	251.916834	-450.703348	166.413101	-1.442583	-1.013016	22219.76379
-357.564076	225.976101	-442.310758	126.739039	0.083342	-1.013016	22235.02304
-378.927033	204.613145	-454.518162	106.902008	1.609268	0.51291	22230.44527
-398.764064	179.435374	-441.547796	88.590902	2.372231	-0.250053	22204.50453
-430.045536	155.020567	-418.658913	65.70202	-1.442583	-0.250053	22228.91934
-433.86035	128.316871	-446.888535	38.998324	-0.67962	-0.250053	22216.71194
-450.64553	129.079834	-437.732982	-12.883142	-1.442583	-0.250053	22178.5638
-459.03812	68.042815	-408.740398	-26.616471	-1.442583	-1.013016	22208.31935
-468.956636	60.413187	-401.110771	-60.949794	-0.67962	-0.250053	22216.71194
-463.615897	30.657641	-385.088553	-91.468304	0.846305	1.275872	22219.00082
-484.215891	4.716908	-364.488559	-124.275702	0.846305	-0.250053	22188.48232
-440.727015	-26.564565	-372.118187	-130.379403	-0.67962	-0.250053	22219.00082
-462.089971	-45.638633	-360.673745	-193.705311	0.083342	0.51291	22180.08972
-469.719599	-78.446031	-343.125603	-227.275671	-2.968509	-1.013016	22176.27491
-471.245524	-113.542317	-321.762646	-235.668261	0.846305	0.51291	22206.03046
-456.749232	-135.668236	-290.481174	-259.320106	-1.442583	-1.013016	22193.82305
-430.808499	-176.868224	-302.688577	-312.727498	0.846305	-1.013016	22201.45268
-411.734431	-189.075628	-282.851546	-338.668231	0.846305	-1.013016	22224.34156
-399.527027	-203.57192	-260.725627	-350.112672	0.083342	-1.013016	22204.50453
-377.401107	-234.090429	-220.288602	-363.083038	-2.205546	-1.013016	22215.94897
-359.090002	-265.371901	-183.666391	-395.890436	1.609268	0.51291	22201.45268
-345.356672	-282.920044	-167.644173	-395.127473	-0.67962	-0.250053	22194.58602
-320.941865	-285.208932	-116.52567	-446.245977	1.609268	-1.013016	22224.34156
-307.208536	-318.01633	-100.503452	-433.27561	-1.442583	-1.775979	22200.68972
-287.371504	-352.349653	-72.273831	-452.349678	0.846305	0.51291	22222.05268
-256.852995	-371.423722	-63.118278	-466.84597	0.083342	-2.538941	22231.97119
-237.015964	-386.682977	-53.962725	-492.023741	0.083342	-0.250053	22231.20823
-214.890044	-408.045933	-18.866439	-522.54225	-1.442583	-1.013016	22179.32676
-191.2382	-440.090368	32.252064	-513.386697	0.846305	-1.013016	22219.76379
-153.090063	-437.038517	64.296499	-514.14966	-0.67962	-0.250053	22231.97119
-121.045628	-455.349623	81.081679	-490.497815	0.083342	-0.250053	22215.94897
-107.312299	-458.401474	94.815008	-503.468182	-2.205546	-0.250053	22225.10453
-47.801205	-486.631095	158.140916	-513.386697	-2.205546	-1.775979	22213.66009
-21.860472	-482.053319	165.00758	-516.438548	-2.968509	-1.013016	22198.40083
7.132112	-518.67553	216.126084	-490.497815	-0.67962	-1.013016	22214.42305
37.650621	-512.571828	251.22237	-505.75707	-1.442583	-1.775979	22222.81564
62.828392	-491.971834	278.689028	-466.84597	-0.67962	-0.250053	22215.94897
111.658007	-487.394058	293.18532	-482.868188	0.846305	-1.013016	22238.07489
133.783926	-505.705163	333.622345	-482.105225	2.372231	-1.013016	22240.36378
143.702442	-480.527393	339.726047	-456.927455	-0.67962	-1.013016	22228.15638
170.406138	-485.868132	361.851966	-440.142275	-1.442583	-1.775979	22219.76379
191.006132	-471.37184	374.05937	-411.149691	-1.442583	-1.013016	22229.6823
226.86538	-456.875548	406.103805	-395.890436	2.372231	-1.013016	22236.54897
256.620927	-433.223703	427.466762	-393.601548	-0.67962	-1.775979	22237.31193
254.332039	-418.727411	432.044538	-378.342293	0.083342	-1.013016	22241.88971
289.428325	-405.757045	437.385277	-344.771933	-0.67962	0.51291	22233.49712
300.109803	-395.838529	451.881569	-311.201572	0.846305	0.51291	22220.52675
334.443126	-377.527424	444.251942	-285.260839	-2.205546	-0.250053	22215.18601
347.413493	-349.297802	471.7186	-245.586777	-0.67962	0.51291	22219.00082
365.724598	-331.749659	466.377861	-219.646044	0.083342	0.51291	22216.71194
393.191257	-308.097815	493.84452	-208.201603	0.083342	-0.250053	22228.15638
399.294959	-275.290417	481.637116	-169.290503	0.846305	-0.250053	22233.49712
424.472729	-250.112647	473.244526	-145.638658	-0.67962	0.51291	22222.81564
428.287543	-218.831174	486.214892	-136.483105	-0.67962	0.51291	22207.55638
439.731984	-195.17933	482.400079	-106.727559	-2.968509	-1.013016	22177.80084
445.072723	-166.186746	475.533414	-53.320167	-0.67962	-0.250053	22205.2675
434.391245	-120.408981	467.140824	-25.853509	-0.67962	-1.013016	22219.76379
445.835686	-87.601584	453.407495	-3.727589	2.372231	1.275872	22219.76379
456.517164	-78.446031	454.93342	35.946473	0.083342	-0.250053	22216.71194
444.30976	-39.534931	423.651948	65.70202	0.846305	-1.013016	22212.89712
443.546797	-6.727534	422.888985	103.850157	0.083342	-0.250053	22215.94897
438.206058	19.2132	414.496395	148.864958	-1.442583	-0.250053	22077.08976
426.761617	32.946529	390.081588	162.598287	0.083342	-0.250053	22197.63787
397.769033	75.672442	394.659364	172.516803	0.846305	0.51291	22231.20823
442.020872	105.427989	386.266774	222.109381	2.372231	0.51291	22200.68972
384.035704	145.102051	330.570494	220.583455	0.083342	-0.250053	22210.60823
390.139406	164.939082	297.000134	266.36122	0.846305	0.51291	22218.23786
368.776449	195.457592	277.163103	277.805661	1.609268	1.275872	22198.40083
348.939418	217.583511	250.459407	292.301953	-1.442583	0.51291	22187.71935
348.176455	248.864983	231.385338	316.71676	-0.67962	-1.013016	22210.60823
347.413493	259.546462	217.652009	344.183419	-1.442583	-0.250053	22210.60823
319.183871	284.724232	171.111282	370.887115	0.083342	-0.250053	22205.2675
306.976468	312.953853	132.963145	380.80563	-0.67962	-0.250053	22219.00082
297.820915	340.420512	96.340934	403.694512	-1.442583	-1.013016	22193.06009
261.198703	367.88717	51.326132	415.138953	-4.494434	-1.013016	22184.6675
258.909815	390.01309	42.933542	423.531544	-1.442583	0.51291	22219.00082
238.309821	398.40568	17.755772	460.153755	0.083342	0.51291	22219.00082
203.213535	419.005674	-24.970141	467.02042	-0.67962	-1.013016	22223.5786
187.191318	422.820487	-34.888657	476.938935	3.135193	1.275872	9074.678793
171.932063	440.36863	-100.503452	491.435227	0.083342	-0.250053	22144.23048
124.628373	441.131593	-94.39975	473.124121	0.083342	-0.250053	22214.42305
120.81356	459.442699	-126.444185	482.279674	-0.67962	-1.013016	22224.34156
86.480237	464.020475	-137.125664	472.361159	-1.442583	-1.775979	22225.86749
71.983945	468.598252	-152.384918	484.568562	3.135193	0.51291	22230.44527
59.776541	475.464916	-172.221949	508.98337	0.083342	-1.013016	22243.41563
43.754323	452.576034	-191.296018	481.516712	2.372231	0.51291	22243.41563
-2.786404	473.938991	-222.57749	505.168556	3.135193	0.51291	22227.39341
-21.097509	440.36863	-228.681192	496.013004	-2.205546	-0.250053	22213.66009
-39.408615	462.49455	-265.303403	470.07227	-2.205546	-1.013016	116.733299
-50.853056	452.576034	-291.244136	485.331525	-2.205546	-1.013016	16.78518
-88.23823	443.420481	-305.740428	475.41301	1.609268	0.51291	10.681478
-105.786373	435.027891	-349.229304	464.731531	0.083342	-0.250053	11.444441
-129.438218	428.161227	-346.177453	439.553761	0.083342	-1.013016	9.918516
-158.430802	419.768636	-347.703379	427.346357	-2.205546	-1.013016	11.444441
-190.475237	409.850121	-362.199671	402.168587	-2.968509	-1.775979	10.681478
-213.364119	406.79827	-367.54041	369.361189	-2.205546	-1.013016	21938.23054
-226.334486	363.309394	-392.71818	364.783413	-2.968509	-2.538941	22196.87491
-242.356703	372.464947	-401.110771	327.398239	0.846305	0.51291	22217.4749
-256.852995	361.020506	-395.007069	316.71676	0.846305	-0.250053	22215.94897
-276.690026	351.10199	-411.029286	272.464922	-0.67962	-0.250053	22236.54897
-304.156685	330.501996	-427.051504	247.287151	-0.67962	-1.013016	22233.49712
-310.260387	277.857567	-452.229274	228.213083	2.372231	1.275872	22214.42305
-334.675194	280.146456	-441.547796	191.590871	0.846305	-1.013016	22222.05268
-356.038151	247.339058	-442.310758	154.96866	0.846305	-0.250053	22228.91934
-382.741847	218.346474	-436.970019	123.687188	2.372231	0.51291	22214.42305
-384.267772	196.983517	-462.910752	84.776088	1.609268	-0.250053	22207.55638
-420.889983	177.909449	-458.332976	71.805722	0.846305	-0.250053	22225.10453
-411.734431	149.679828	-455.281125	65.70202	0.846305	0.51291	22218.23786
-435.386275	128.316871	-440.784833	22.213144	-1.442583	-1.013016	22211.3712
-440.727015	99.324287	-446.125572	-15.934993	-2.968509	-1.775979	22198.40083
-458.275158	75.672442	-428.577429	-32.720173	-1.442583	-1.775979	22205.2675
-468.956636	52.020597	-401.110771	-76.972012	-0.67962	-1.013016	22218.23786
-455.986269	24.553939	-398.05892	-94.520155	-0.67962	-0.250053	22107.60826
-473.534412	10.820609	-391.192255	-102.149782	-1.442583	-0.250053	22215.94897
-484.215891	-29.616416	-372.881149	-147.927546	-2.968509	-1.013016	22192.29713
-493.371443	-69.290478	-344.651528	-176.157168	2.372231	1.275872	22203.74157
-457.512195	-64.712702	-334.733012	-232.61641	1.609268	1.275872	22205.2675
-464.378859	-126.512683	-308.792279	-252.453441	-2.968509	-1.775979	22192.29713
-439.964052	-129.564534	-311.081168	-273.053435	0.846305	0.51291	22213.66009
-417.838132	-146.349714	-292.007099	-297.468243	2.372231	1.275872	22209.84527
-408.68258	-189.075628	-268.355254	-327.22379	0.083342	-0.250053	22204.50453
-401.815915	-228.74969	-256.910813	-348.586746	1.609268	0.51291	22217.4749
-382.741847	-224.934876	-234.784894	-390.549697	0.083342	0.51291	22204.50453
-367.482592	-260.031162	-197.39972	-379.105256	0.846305	-1.013016	22199.92676
-338.490008	-280.631156	-148.570105	-401.994138	1.609268	0.51291	22224.34156
-319.415939	-301.23115	-140.940477	-421.068206	0.846305	-1.013016	22228.91934
-305.68261	-315.727442	-91.347899	-453.875604	0.846305	-0.250053	22218.23786
-274.401138	-334.80151	-102.79234	-455.401529	0.083342	-0.250053	22234.26008
-272.875212	-372.186684	-68.459017	-461.505231	0.846305	-0.250053	22235.02304
-237.015964	-394.312604	-55.488651	-482.105225	0.083342	-0.250053	22202.97861
-217.178933	-419.490374	-11.236812	-508.808921	-1.442583	-0.250053	22214.42305
-188.949311	-434.749629	16.992809	-530.93484	-0.67962	0.51291	22228.91934
-160.71969	-447.719995	65.822424	-508.045958	0.083342	-0.250053	22216.71194
-121.045628	-456.112586	103.970561	-514.912623	1.609268	-0.250053	22228.91934
-87.475267	-459.164437	101.681673	-511.097809	-0.67962	-1.013016	22235.02304
-81.371566	-484.342207	138.303884	-515.675586	-1.442583	0.51291	22196.11194
-57.719721	-513.334791	177.214984	-501.179294	-2.205546	-0.250053	22205.2675
12.472851	-496.549611	201.629792	-503.468182	-0.67962	-1.013016	22223.5786
39.93951	-527.06812	257.326071	-487.445964	-0.67962	0.51291	22194.58602
46.806174	-506.468126	263.429773	-493.549666	3.135193	1.275872	22228.15638
83.428386	-488.157021	310.733463	-466.84597	1.609268	0.51291	22245.70452
97.924678	-482.053319	332.859382	-479.816337	-0.67962	-0.250053	22219.00082
133.783926	-491.208871	322.177904	-453.112641	-1.442583	-1.775979	22222.05268
158.961697	-479.76443	328.281606	-405.808952	0.846305	-1.013016	22231.97119
200.161684	-477.475542	374.05937	-418.779318	1.609268	-0.250053	22219.76379
231.443157	-450.771846	398.474178	-401.994138	-0.67962	-0.250053	22241.12674
251.280188	-440.853331	423.651948	-377.57933	3.135193	1.275872	22244.17859
255.095001	-428.645927	448.829718	-349.349709	-0.67962	-0.250053	22229.6823
287.139436	-389.734827	432.044538	-355.453411	-1.442583	-1.775979	22225.10453
316.894983	-404.994082	431.281575	-329.512678	-2.205546	-0.250053	22225.86749
335.969052	-374.475573	465.614899	-298.231206	-0.67962	-0.250053	22205.2675
357.332008	-347.771877	461.800085	-259.320106	-2.968509	-1.775979	22212.89712
374.880151	-342.431138	476.296377	-205.149752	-1.442583	-1.013016	22228.15638
410.7394	-281.394119	503.000073	-183.023832	0.083342	0.51291	22228.91934
398.531996	-281.394119	474.007489	-176.157168	-0.67962	-1.013016	22221.28971
408.450512	-257.742274	482.400079	-157.083099	-1.442583	1.275872	22156.43788
431.339394	-233.327466	486.977855	-143.34977	-0.67962	1.275872	22210.60823
439.731984	-187.549702	496.896371	-106.727559	-0.67962	-0.250053	22201.45268
444.30976	-154.742304	487.740818	-48.742391	-0.67962	-0.250053	22217.4749
443.546797	-137.957124	456.459346	-23.56462	0.846305	-0.250053	22231.97119
456.517164	-103.623801	452.644532	4.665001	2.372231	1.275872	22202.97861
448.887537	-63.186776	451.881569	36.709436	0.846305	-1.013016	22228.91934
438.969021	-47.164559	421.36306	80.198312	0.083342	-1.013016	22235.786
427.52458	-20.460863	418.311209	125.213113	0.846305	-0.250053	22192.29713
423.709766	0.902094	409.155656	144.287182	0.846305	-0.250053	22212.89712
427.52458	50.494672	398.474178	165.650138	2.372231	-0.250053	22240.36378
414.554213	76.435405	378.637147	193.116797	0.846305	-0.250053	22215.94897
403.109772	109.242802	357.27419	213.716791	1.609268	0.51291	22223.5786
393.191257	141.287237	332.09642	235.84271	0.083342	-0.250053	22223.5786
380.22089	164.17612	301.57791	264.072331	1.609268	-1.013016	22186.95639
361.909785	179.435374	267.244587	272.464922	-3.731471	-1.013016	22178.5638
354.280157	213.768697	242.066817	300.694543	-0.67962	-0.250053	22205.2675
357.332008	237.420542	231.385338	335.790829	0.083342	0.51291	22177.80084
339.783865	261.072387	218.414972	336.553791	1.609268	-0.250053	22185.43046
328.339424	284.724232	171.111282	373.176003	0.083342	-0.250053	22214.42305
303.161654	307.613114	125.333518	394.538959	-2.968509	-2.538941	22203.74157
295.532027	330.501996	115.415002	393.013034	-2.205546	-1.775979	22188.48232
271.880182	369.413096	84.13353	412.087102	-1.442583	-1.013016	22183.14158
270.354256	396.116792	55.903909	444.131537	-0.67962	-0.250053	22212.89712
223.050567	389.250127	5.548368	440.316724	-0.67962	-0.250053	22219.76379
188.717243	407.561233	-3.607185	460.153755	0.846305	-1.013016	22238.07489
184.139467	430.450115	-37.177545	470.835233	2.372231	0.51291	20876.18641
166.591324	438.842705	-79.903458	472.361159	1.609268	-0.250053	22215.18601
136.072815	441.894556	-124.91826	497.538929	0.846305	-0.250053	22228.91934
116.998746	461.731587	-91.347899	473.887084	-0.67962	-0.250053	22224.34156
104.791342	451.050109	-145.518254	492.961153	-0.67962	-0.250053	22216.71194
77.324684	468.598252	-140.177514	484.568562	0.846305	-1.013016	22247.23045
63.591355	461.731587	-164.592322	511.272258	0.083342	-1.013016	22240.36378
36.887659	472.413065	-196.636757	496.775966	1.609268	-0.250053	22225.86749
9.421	466.309363	-237.836745	491.435227	-2.205546	-1.013016	22174.74899
-13.467882	447.998258	-249.281186	489.909302	0.846305	-0.250053	22225.10453
-51.616019	441.894556	-262.251552	478.464861	-2.205546	-1.013016	206.762902
-68.401199	441.131593	-282.088584	489.146339	-2.205546	-0.250053	14.496292
-77.556752	425.109376	-304.977466	483.042637	-2.968509	-1.013016	11.444441
-105.02341	438.079742	-344.651528	459.390792	0.083342	-0.250053	9.918516
-130.964143	426.635301	-349.229304	444.131537	0.846305	-0.250053	9.155553
-156.141914	411.376046	-344.651528	422.005618	-0.67962	-0.250053	9.918516
-179.793759	406.79827	-356.095969	402.93155	-1.442583	-0.250053	8.39259
-192.764125	391.539015	-362.199671	384.620444	-1.442583	-1.013016	22085.48235
-214.890044	389.250127	-405.688547	348.761195	-2.205546	-1.013016	22205.2675
-241.59374	375.516798	-406.45151	347.998233	0.083342	0.51291	22209.84527
-261.430771	354.916804	-412.555212	306.798245	1.609268	-0.250053	22240.36378
-273.638175	350.339027	-423.23669	283.909363	1.609268	1.275872	22239.60082
-304.919647	327.450145	-439.258907	255.679741	3.135193	0.51291	22218.23786
-308.734461	286.250157	-430.866317	239.657524	-2.205546	-1.013016	22219.00082
-359.090002	259.546462	-437.732982	210.66494	-0.67962	-1.013016	22227.39341
-348.408523	249.627946	-440.784833	115.294598	0.846305	0.51291	22158.72677
-372.823331	237.420542	-459.858901	125.213113	3.135193	0.51291	22233.49712
-384.267772	200.035368	-472.066305	88.590902	0.846305	-0.250053	22225.10453
-407.156654	190.879815	-468.251491	91.642753	0.846305	-0.250053	22215.94897
-420.127021	143.576126	-441.547796	61.124243	0.083342	-0.250053	22219.76379
-431.571462	126.790945	-440.784833	12.294628	-3.731471	-1.013016	22186.19343
-444.541828	98.561324	-446.888535	-4.490552	-3.731471	-1.013016	22196.11194
-461.327008	76.435405	-422.473727	-28.142397	0.083342	-1.013016	22218.23786
-467.43071	60.413187	-397.295957	-58.660906	-2.205546	-0.250053	22219.76379
-459.801083	16.924311	-377.458926	-93.757192	-1.442583	-0.250053	22203.74157
-468.956636	1.665057	-383.562628	-107.490521	0.083342	-0.250053	22209.08231
-462.089971	-40.297894	-390.429292	-155.557174	-1.442583	0.51291	22193.82305
-447.593679	-44.112708	-357.621895	-183.023832	0.083342	-0.250053	22186.95639
-462.089971	-95.994174	-338.547826	-217.357155	-1.442583	-0.250053	22201.45268
-443.015903	-107.438615	-327.103385	-254.74233	-1.442583	-1.013016	22212.89712
-447.593679	-144.823789	-288.955248	-276.105286	2.372231	-0.250053	22214.42305
-421.652946	-158.557118	-280.562658	-291.364541	0.083342	-0.250053	22212.13416
-416.312207	-189.83859	-259.199701	-331.801566	2.372231	1.275872	22214.42305
-395.712213	-212.727472	-243.940447	-353.927485	-1.442583	-1.013016	22202.97861
-390.371474	-231.038578	-214.1849	-369.949703	1.609268	-0.250053	22179.32676
-375.875182	-253.164498	-195.110832	-390.549697	2.372231	0.51291	22202.97861
-364.430741	-268.423752	-166.118248	-422.594132	0.846305	-0.250053	22225.86749
-317.127051	-315.727442	-120.340483	-443.194126	3.135193	1.275872	22207.55638
-298.052983	-327.934846	-115.762707	-440.142275	0.083342	-0.250053	22233.49712
-275.164101	-344.720026	-64.644204	-470.660784	0.083342	-0.250053	22237.31193
-252.275219	-360.742243	-61.592353	-453.112641	0.083342	0.51291	22212.13416
-222.519672	-401.179269	-40.229396	-508.808921	-0.67962	-0.250053	22172.4601
-226.334486	-417.201486	-2.081259	-525.594101	-0.67962	0.51291	22228.15638
-182.84561	-431.697778	29.963176	-507.282996	0.083342	-0.250053	22217.4749
-143.93451	-446.957033	52.089095	-533.986691	-1.442583	-1.775979	22223.5786
-118.75674	-457.638511	84.896493	-494.312629	-0.67962	-1.013016	22235.02304
-78.319715	-482.816281	101.681673	-528.645952	-0.67962	-0.250053	22195.34898
-57.719721	-498.838499	139.066847	-527.882989	-2.205546	0.51291	22211.3712
-31.016025	-489.682946	186.370537	-490.497815	0.083342	-0.250053	22225.10453
-3.549366	-501.127387	219.177935	-479.053374	-1.442583	0.51291	22206.03046
38.413584	-496.549611	241.303854	-490.497815	0.083342	0.51291	22226.63045
52.146913	-495.023685	286.318655	-476.764486	0.846305	-0.250053	22247.99341
74.272833	-491.208871	306.918649	-472.949672	1.609268	0.51291	22222.81564
113.183932	-507.231089	316.074202	-463.79412	1.609268	0.51291	22225.86749
136.072815	-502.653313	332.09642	-459.979306	0.083342	-0.250053	22231.20823
173.457989	-494.260722	348.8816	-430.986722	0.846305	0.51291	22217.4749
193.29502	-456.875548	377.111221	-419.542281	1.609268	-0.250053	22241.12674
224.576492	-450.008884	378.637147	-412.675616	0.846305	-0.250053	22247.99341
251.280188	-442.379256	420.600097	-379.105256	1.609268	-0.250053	22187.71935
268.828331	-430.934815	431.281575	-366.134889	3.135193	-0.250053	22229.6823
290.95425	-425.594076	447.303793	-332.564529	0.083342	0.51291	22230.44527
310.028319	-388.971865	467.903787	-314.253423	-2.968509	-1.013016	22206.79342
322.998685	-367.608908	453.407495	-288.31269	0.846305	-0.250053	22212.89712
353.517195	-365.32002	481.637116	-259.320106	-0.67962	-1.013016	22228.91934
376.406077	-327.934846	478.585265	-223.460857	0.083342	1.275872	22233.49712
397.769033	-305.808926	484.688967	-202.097901	0.846305	-0.250053	22222.81564
400.057921	-275.290417	489.266743	-165.475689	-1.442583	-1.013016	22225.86749
385.561629	-271.475603	448.066756	-181.497907	-1.442583	-1.013016	22209.84527
438.206058	-217.305249	476.296377	-138.009031	-1.442583	0.51291	22180.08972
441.257909	-187.549702	472.481563	-95.283118	-1.442583	-0.250053	22218.23786
450.413462	-168.475634	463.32601	-51.794242	0.846305	0.51291	22228.91934
451.939388	-138.720087	457.222308	-29.668322	0.083342	-0.250053	22209.84527
448.887537	-89.127509	461.037122	-8.305366	1.609268	0.51291	22232.73415
446.598648	-70.053441	451.118607	30.605734	0.846305	0.51291	22230.44527
445.835686	-34.957155	428.229724	85.539051	0.846305	0.51291	22209.84527
450.413462	-10.542347	438.14824	113.00571	-1.442583	-0.250053	22187.71935
435.91717	29.131715	428.992687	141.998294	0.846305	0.51291	22197.63787
417.606064	35.99838	401.526029	158.020511	1.609268	-0.250053	22209.08231
431.339394	90.931697	380.926035	169.464952	3.135193	0.51291	22214.42305
406.924586	93.983548	351.170488	216.005679	1.609268	0.51291	22228.15638
398.531996	136.709461	347.355674	245.761226	-0.67962	-1.013016	22204.50453
384.035704	155.783529	313.785314	259.494555	0.083342	0.51291	22211.3712
364.961636	189.35389	275.637177	270.938996	-1.442583	0.51291	22197.63787
364.198673	209.190921	226.807562	302.983431	-2.205546	-1.775979	22195.34898
351.228306	241.998319	226.807562	340.368605	0.083342	0.51291	22215.94897
333.680163	256.494611	203.91868	350.287121	-0.67962	0.51291	22184.6675
313.843132	287.01312	164.244618	367.835264	0.083342	-0.250053	22200.68972
316.894983	309.13904	123.04463	403.694512	0.083342	-0.250053	22187.71935
294.006101	357.205692	55.140946	403.694512	-2.205546	-1.775979	22185.43046
277.983884	359.49458	88.711307	432.687096	-0.67962	-0.250053	22212.89712
268.065368	382.383462	63.533536	425.820432	0.846305	-0.250053	22215.18601
236.020933	391.539015	19.281698	454.050053	0.083342	0.51291	22236.54897
217.709827	393.064941	-28.021992	451.761165	0.846305	-1.775979	22105.31938
184.90243	415.19086	-50.147912	465.494494	-0.67962	-1.013016	22225.10453
168.880212	435.790854	-83.718272	493.724115	0.083342	-0.250053	22231.20823
140.650591	449.524183	-104.318266	473.887084	0.083342	0.51291	22226.63045
118.524672	459.442699	-124.91826	489.909302	-0.67962	-0.250053	22219.76379
107.080231	457.153811	-124.91826	479.990786	2.372231	-1.775979	22247.23045
78.850609	465.546401	-163.829359	492.19819	-0.67962	-1.775979	22244.94156
45.280249	468.598252	-160.777508	506.694482	0.083342	-1.775979	22229.6823
26.969143	465.546401	-192.821943	506.694482	0.846305	-1.013016	22239.60082
10.183963	451.050109	-223.340453	504.405594	-0.67962	0.51291	22230.44527
-18.045658	443.420481	-240.125633	497.538929	-0.67962	-0.250053	21282.08258
-52.378982	447.235295	-257.673776	476.938935	-1.442583	-0.250053	376.140629
-69.164162	445.709369	-276.747844	487.620413	-0.67962	-0.250053	14.496292
-86.712305	440.36863	-305.740428	486.857451	1.609268	-0.250053	13.733329
-102.734522	425.109376	-333.97005	469.309308	-0.67962	-1.775979	9.918516
-129.438218	415.19086	-366.777447	441.842649	-0.67962	-1.013016	11.444441
-171.401168	425.109376	-350.75523	424.294506	-0.67962	0.51291	9.918516
-194.290051	407.561233	-375.170037	386.146369	-3.731471	-1.775979	12.207404
-209.549305	390.01309	-373.644112	392.250071	-2.205546	-1.013016	21887.875
-222.519672	386.198276	-404.925584	371.650077	-1.442583	-0.250053	22191.53417
-236.253001	375.516798	-432.392243	344.946382	-0.67962	-1.013016	22224.34156
-245.408554	353.390878	-405.688547	309.850096	0.846305	0.51291	22241.12674
-275.927063	344.235325	-436.970019	264.835294	0.846305	0.51291	22217.4749
-282.793728	312.953853	-447.651497	255.679741	0.083342	1.275872	22224.34156
-312.549275	300.746449	-434.681131	248.050114	1.609268	1.275872	22230.44527
-349.934449	267.939052	-426.288541	198.457536	0.846305	-0.250053	22210.60823
-348.408523	279.383493	-456.044088	174.042729	4.661119	2.038835	22227.39341
-359.090002	206.902033	-465.962603	93.931641	0.846305	1.275872	22206.79342
-373.586294	221.398325	-480.458895	91.642753	0.083342	-0.250053	22210.60823
-404.104803	174.857598	-446.125572	78.672386	3.135193	0.51291	22227.39341
-413.260356	142.813163	-433.918168	48.153877	0.083342	-1.013016	22222.05268
-417.838132	127.553908	-449.177423	26.79092	-1.442583	-0.250053	22192.29713
-447.593679	97.035399	-459.095939	16.872405	-1.442583	1.275872	22215.18601
-461.327008	95.509473	-422.473727	-22.038695	0.846305	0.51291	22230.44527
-459.801083	57.361336	-398.05892	-62.47572	-1.442583	-1.013016	22173.22306
-462.852934	29.131715	-378.984851	-98.334969	0.083342	-1.013016	22211.3712
-475.8233	3.190982	-395.007069	-128.090515	-2.205546	-0.250053	22199.16379
-457.512195	-41.823819	-401.110771	-150.216435	-2.205546	-1.775979	22176.27491
-461.327008	-66.238627	-394.244106	-181.497907	2.372231	0.51291	22198.40083
-452.171456	-76.157143	-353.807081	-212.016416	-1.442583	-1.013016	22207.55638
-449.119605	-101.334913	-308.029317	-250.164553	0.083342	-1.775979	22222.05268
-430.045536	-121.934907	-284.377472	-257.794181	3.135193	1.275872	22223.5786
-425.46776	-158.557118	-286.66636	-296.70528	0.846305	0.51291	22220.52675
-420.127021	-195.17933	-270.644143	-312.727498	1.609268	1.275872	22204.50453
-398.001101	-215.016361	-243.940447	-334.090454	0.083342	-0.250053	22188.48232
-372.823331	-238.668206	-229.444155	-379.105256	1.609268	0.51291	22198.40083
-348.408523	-257.742274	-188.244167	-379.105256	0.846305	-0.250053	22221.28971
-346.119635	-294.364485	-150.09603	-415.727467	3.898156	1.275872	22206.79342
-343.830747	-291.312634	-111.947893	-449.297828	3.135193	1.275872	22231.97119
-320.178902	-319.542256	-109.659005	-440.142275	0.846305	-0.250053	22239.60082
-287.371504	-353.875579	-85.244197	-456.927455	-0.67962	-0.250053	22216.71194
-251.512256	-382.1052	-78.377533	-489.734853	-2.205546	-1.775979	22204.50453
-235.490038	-397.364455	-28.021992	-478.290412	-0.67962	-1.013016	22222.81564
-227.097448	-408.808896	-4.370147	-509.571884	0.083342	-0.250053	22213.66009
-217.178933	-427.882964	14.703921	-539.32743	0.083342	-0.250053	22227.39341
-150.801175	-444.668145	65.059462	-520.253362	0.846305	0.51291	22235.786
-117.230814	-452.297772	85.659456	-517.201511	-1.442583	-1.013016	22210.60823
-91.290081	-476.712579	94.815008	-526.357064	1.609268	1.275872	22209.08231
-59.245646	-493.49776	116.177965	-537.038542	-0.67962	-0.250053	22215.94897
-18.808621	-510.28294	179.503872	-509.571884	-1.442583	-1.013016	22205.2675
10.183963	-502.653313	236.726078	-492.023741	0.083342	-0.250053	22221.28971
35.361733	-489.682946	240.540891	-473.712635	0.846305	0.51291	22239.60082
58.250615	-502.653313	281.740879	-484.394113	-0.67962	-0.250053	22228.15638
79.613572	-497.312573	316.074202	-469.134859	1.609268	1.275872	22226.63045
100.213566	-489.682946	328.281606	-466.84597	1.609268	0.51291	22234.26008
139.124665	-501.127387	332.859382	-450.06079	0.846305	-1.013016	22219.76379
165.065399	-477.475542	361.089004	-419.542281	-0.67962	-1.013016	22221.28971
191.769094	-467.557027	381.688998	-406.571914	0.846305	-0.250053	22251.04526
205.502424	-465.268138	372.533445	-388.260809	2.372231	-0.250053	22231.20823
242.124635	-450.008884	425.940836	-382.157107	1.609268	-1.013016	22225.86749
267.302405	-421.779262	424.414911	-350.875634	1.609268	-0.250053	22235.786
277.983884	-413.386672	439.674166	-350.112672	-2.968509	-1.775979	22216.71194
297.820915	-405.757045	439.674166	-321.120088	-1.442583	-0.250053	22204.50453
332.917201	-399.653343	470.192675	-289.075653	-1.442583	-1.775979	22225.10453
332.154238	-350.060765	468.66675	-259.320106	-2.205546	-1.775979	22223.5786
387.850518	-349.297802	467.140824	-233.379373	-1.442583	-1.013016	22217.4749
379.457928	-315.727442	494.607483	-205.912714	-0.67962	-0.250053	22230.44527
407.687549	-287.497821	486.214892	-195.231236	-0.67962	-0.250053	22190.00824
392.428294	-256.216348	449.592681	-140.297919	-1.442583	-0.250053	22186.95639
419.13199	-201.283031	460.274159	-132.668292	0.083342	-0.250053	22212.13416
419.894953	-215.779323	454.93342	-121.223851	-2.205546	-1.013016	22219.00082
438.969021	-173.05341	483.926004	-60.949794	-0.67962	-0.250053	22215.94897
456.517164	-127.275646	467.903787	-23.56462	1.609268	-1.013016	22234.26008
449.650499	-96.757136	455.696383	13.820554	0.083342	0.51291	22236.54897
441.257909	-74.631217	452.644532	35.18351	-0.67962	-0.250053	22220.52675
463.383829	-41.060857	440.437128	101.561269	0.846305	-1.013016	22204.50453
442.020872	-21.223826	416.022321	117.583486	0.083342	-0.250053	22218.23786
432.102356	27.60579	426.703799	157.257548	3.135193	1.275872	22220.52675
432.102356	45.153933	412.207507	176.331617	1.609268	-0.250053	22217.4749
402.34681	86.35392	377.111221	196.168648	0.846305	-0.250053	22221.28971
394.717182	99.324287	371.007519	209.901977	-1.442583	-1.775979	22200.68972
400.820884	130.605759	347.355674	245.761226	0.083342	-1.013016	22202.97861
376.406077	164.939082	316.837165	262.546406	-0.67962	0.51291	22193.82305
375.643114	178.672412	284.029767	280.094549	-1.442583	-0.250053	22194.58602
364.198673	203.850182	256.563109	293.064915	1.609268	0.51291	22115.23789
348.176455	227.502027	232.148301	320.531574	0.083342	-0.250053	22190.00824
326.050536	258.783499	188.659425	331.213052	-1.442583	-1.013016	22198.40083
316.13202	282.435344	154.326102	371.650077	-3.731471	-1.775979	22202.21564
299.34684	290.827934	119.992779	389.19822	-1.442583	-0.250053	22190.7712
291.717213	347.287176	95.577971	393.013034	-2.205546	-1.013016	22176.27491
263.487592	371.701984	75.74094	420.479693	0.083342	-0.250053	22214.42305
272.643144	388.487164	49.037244	430.398208	-0.67962	-0.250053	22228.15638
248.228337	407.561233	23.096511	463.205606	0.846305	-0.250053	22230.44527
213.895014	414.427897	-7.421998	467.783382	3.135193	1.275872	22233.49712
185.665392	431.213077	-53.962725	469.309308	0.846305	0.51291	22235.786
158.961697	442.657519	-82.192346	464.731531	-0.67962	-1.013016	22226.63045
148.280218	441.131593	-86.770123	473.124121	1.609268	1.275872	22223.5786
117.761709	448.76122	-106.607154	473.887084	-2.968509	-1.013016	22225.10453
95.635789	466.309363	-132.547887	496.013004	0.846305	-0.250053	22247.99341
68.932094	460.968624	-151.621956	486.857451	0.846305	-1.775979	22230.44527
37.650621	463.257512	-164.592322	500.59078	0.083342	0.51291	22236.54897
11.709888	464.020475	-194.347869	489.146339	1.609268	-0.250053	22234.26008
1.02841	457.153811	-223.340453	503.642631	-1.442583	-0.250053	22212.89712
-15.75677	444.946407	-227.155267	485.331525	-0.67962	0.51291	22213.66009
-39.408615	438.079742	-251.570074	490.672264	-0.67962	0.51291	294.503616
-68.401199	443.420481	-295.821913	466.257457	-2.205546	0.51291	16.78518
-96.63082	454.10196	-312.607093	488.383376	1.609268	0.51291	11.444441
-116.467851	447.998258	-312.607093	458.627829	-0.67962	-1.013016	11.444441
-131.727106	418.242711	-356.095969	434.975985	-2.205546	-0.250053	10.681478
-154.615988	403.746419	-345.414491	409.798214	-2.205546	-0.250053	9.155553
-176.741908	393.827903	-362.962634	415.901916	-1.442583	-1.013016	959.04416
-211.075231	382.383462	-368.303373	398.353773	-1.442583	-0.250053	22108.37123
-222.519672	377.805686	-382.799665	354.101934	-0.67962	-0.250053	22214.42305
-237.015964	382.383462	-403.399659	333.501941	0.083342	-0.250053	22241.88971
-259.141883	366.361245	-406.45151	313.664909	0.083342	-1.013016	22218.23786
-268.297436	344.235325	-424.762615	286.961214	0.083342	-0.250053	22225.86749
-319.415939	336.605698	-436.207056	240.420487	1.609268	1.275872	22229.6823
-310.260387	291.590897	-451.466311	233.553822	0.083342	-0.250053	22213.66009
-325.519641	293.116822	-440.784833	196.168648	1.609268	0.51291	22084.71938
-341.541859	242.761281	-446.125572	162.598287	0.846305	-0.250053	22235.02304
-366.719629	225.213138	-433.918168	143.524219	0.083342	-1.013016	22198.40083
-398.764064	192.405741	-433.155205	75.620535	2.372231	0.51291	22225.86749
-404.867766	165.702045	-472.829268	87.064977	0.083342	-1.013016	22226.63045
-430.045536	137.472424	-438.495945	54.257579	-1.442583	-1.013016	22171.69713
-424.704797	126.027983	-449.177423	19.924256	0.083342	-0.250053	22209.08231
-447.593679	102.376138	-449.177423	-6.77944	0.846305	1.275872	22229.6823
-442.25294	83.302069	-407.977435	-29.668322	-3.731471	-1.775979	22206.03046
-468.956636	69.56874	-412.555212	-67.816459	-0.67962	-0.250053	22219.76379
-482.689965	40.576156	-391.955218	-99.097931	-2.968509	-1.013016	22212.89712
-478.112189	-9.779384	-398.821882	-132.668292	-1.442583	-0.250053	22177.80084
-464.378859	-35.720118	-375.933	-161.660876	0.846305	0.51291	22186.19343
-455.986269	-52.505298	-352.281155	-202.097901	-3.731471	-1.013016	22201.45268
-443.778866	-60.134925	-358.384857	-220.409006	-2.205546	-1.775979	22199.16379
-433.86035	-92.942323	-328.629311	-226.512708	0.846305	-1.013016	22207.55638
-438.438126	-130.327497	-295.05895	-277.631212	1.609268	-1.013016	22231.97119
-423.941834	-160.083044	-285.903397	-286.786765	-0.67962	-1.013016	22212.89712
-419.364058	-186.786739	-275.984882	-321.88305	0.083342	0.51291	22202.97861
-404.104803	-202.808957	-244.703409	-338.668231	2.372231	0.51291	22199.16379
-390.371474	-221.120063	-227.918229	-362.320076	1.609268	2.038835	22206.03046
-378.927033	-244.771907	-192.058981	-387.497846	0.083342	-1.775979	22214.42305
-336.964082	-298.942262	-171.458987	-400.468212	2.372231	0.51291	22194.58602
-330.097418	-305.808926	-138.651589	-434.038573	1.609268	0.51291	22238.83786
-298.052983	-334.80151	-98.977527	-448.534865	1.609268	0.51291	22223.5786
-290.423355	-353.112616	-82.955309	-479.816337	0.083342	-1.775979	22222.05268
-254.564107	-379.816312	-47.859023	-476.001523	0.083342	0.51291	22215.94897
-252.275219	-391.260753	-30.31088	-474.475598	1.609268	0.51291	22215.18601
-208.02338	-414.912598	-20.392365	-511.860772	-0.67962	-0.250053	22228.15638
-187.423386	-444.668145	19.281698	-533.223729	-0.67962	-1.013016	22231.20823
-163.008578	-450.008884	54.377983	-541.616319	-1.442583	-0.250053	22217.4749
-115.704889	-456.112586	86.422418	-514.912623	-1.442583	-1.775979	22206.03046
-91.290081	-467.557027	105.496487	-528.645952	-0.67962	-0.250053	22217.4749
-63.06046	-485.868132	129.911294	-521.016325	-0.67962	0.51291	22210.60823
-40.93454	-500.364424	194.000164	-508.808921	0.083342	0.51291	22217.4749
-9.653068	-484.342207	219.177935	-482.105225	0.083342	-0.250053	22235.786
25.443218	-503.416275	235.963115	-487.445964	3.898156	1.275872	22231.20823
53.672839	-490.445909	277.163103	-485.920039	0.083342	-1.775979	22229.6823
78.850609	-498.075536	294.711246	-479.053374	1.609268	0.51291	22235.02304
105.554305	-487.394058	297.763096	-466.84597	-2.205546	-1.775979	22211.3712
145.228367	-498.075536	339.726047	-443.957088	0.846305	-0.250053	22223.5786
189.480206	-479.76443	378.637147	-423.357094	3.898156	-0.250053	22254.09711
202.450573	-466.794064	377.111221	-401.231175	1.609268	1.275872	22233.49712
232.969082	-445.431107	388.555662	-395.890436	0.083342	-0.250053	22181.61565
231.443157	-434.749629	427.466762	-384.445995	-1.442583	-0.250053	22238.83786
270.354256	-429.40889	435.859352	-378.342293	0.846305	-0.250053	22215.18601
276.457958	-422.542225	450.355644	-358.505262	-2.205546	-1.013016	22202.21564
317.657946	-405.757045	451.881569	-329.512678	0.083342	-1.013016	22222.81564
338.25794	-379.053349	463.32601	-269.238622	0.846305	-0.250053	22219.00082
364.198673	-350.823728	469.429712	-241.771963	1.609268	0.51291	22223.5786
361.909785	-315.727442	481.637116	-214.305305	-2.205546	-1.775979	22231.20823
394.717182	-298.179299	480.111191	-197.520124	-2.205546	-0.250053	22212.13416
383.272741	-269.186715	467.903787	-179.971981	-0.67962	-0.250053	22202.21564
416.080139	-267.66079	464.851936	-163.186801	-2.205546	-1.013016	22193.06009
433.628282	-218.831174	474.007489	-147.927546	-1.442583	-1.013016	22213.66009
441.257909	-208.149696	468.66675	-94.520155	-2.205546	-0.250053	22215.94897
454.228276	-161.608969	473.244526	-43.401651	0.083342	-1.013016	22206.79342
445.072723	-115.831205	451.881569	-33.483136	1.609268	-0.250053	22235.02304
445.072723	-108.201578	448.829718	4.665001	1.609268	-0.250053	22221.28971
448.124574	-67.00159	456.459346	37.472399	0.083342	0.51291	22228.15638
455.754201	-38.771968	421.36306	83.250163	0.846305	1.275872	22183.14158
460.331978	-7.490496	414.496395	128.264964	0.083342	-0.250053	22196.87491
425.998655	11.583572	405.340842	148.101995	0.083342	-1.013016	22222.81564
428.287543	61.17615	379.400109	171.75384	2.372231	-0.250053	22210.60823
414.554213	71.094666	366.429743	180.909393	0.846305	-1.775979	22203.74157
399.294959	111.531691	348.8816	207.613089	0.846305	0.51291	22208.31935
406.161623	128.316871	325.992718	233.553822	-1.442583	-1.775979	22207.55638
371.8283	158.072418	306.155687	250.339002	-0.67962	-0.250053	22184.6675
370.302375	193.168704	284.79273	272.464922	-2.205546	-1.013016	22209.84527
364.961636	213.768697	250.459407	309.850096	-1.442583	-1.013016	22221.28971
354.280157	244.287207	237.48904	331.976015	0.846305	-0.250053	22189.24528
326.813499	259.546462	218.414972	352.576009	-0.67962	-1.013016	22213.66009
326.813499	280.909418	181.029798	357.153785	-2.968509	-1.013016	22196.11194
307.73943	299.983487	119.229816	375.464891	-1.442583	-0.250053	22162.54158
293.243138	338.131624	110.074263	398.353773	-1.442583	-1.013016	22217.4749
281.035735	362.546431	76.503903	420.479693	0.846305	0.51291	22228.15638
265.77648	376.27976	54.377983	438.027836	0.083342	-0.250053	22219.76379
238.309821	397.642717	19.281698	463.205606	1.609268	-0.250053	22216.71194
197.109833	414.427897	-1.318296	460.153755	-0.67962	-0.250053	22236.54897
173.457989	422.057525	-47.096061	473.887084	1.609268	1.275872	22219.76379
179.561691	435.027891	-101.266415	471.598196	1.609268	0.51291	22222.81564
141.413554	442.657519	-118.051595	485.331525	0.083342	-0.250053	22229.6823
109.369119	451.050109	-111.947893	492.961153	1.609268	-0.250053	22240.36378
98.68764	476.990842	-124.91826	489.146339	2.372231	0.51291	22239.60082
59.013578	457.916773	-156.199732	489.146339	2.372231	0.51291	22241.88971
55.961727	460.968624	-158.48862	499.827817	0.846305	-1.013016	22230.44527
33.835808	463.257512	-191.296018	487.620413	0.846305	0.51291	22220.52675
-6.601217	448.76122	-237.073782	486.094488	-0.67962	2.038835	22207.55638
-20.334547	446.472332	-251.570074	496.775966	0.846305	-0.250053	22219.00082
-55.430832	443.420481	-273.695993	484.568562	0.083342	-1.775979	232.703635
-60.771572	439.605668	-279.036733	487.620413	0.846305	-1.013016	16.022217
-94.341932	436.553817	-286.66636	465.494494	0.083342	0.51291	10.681478
-121.045628	438.079742	-349.992267	463.968569	-0.67962	-0.250053	12.207404
-145.460435	437.316779	-372.881149	444.8945	-2.205546	0.51291	9.155553
-156.141914	393.827903	-354.570044	432.687096	-0.67962	-1.013016	10.681478
-172.927094	402.983456	-363.725596	397.59081	-0.67962	0.51291	9.155553
-204.971529	395.353829	-366.014485	393.775997	1.609268	-0.250053	22086.24531
-230.912262	386.198276	-379.747814	383.094518	3.135193	-0.250053	22225.86749
-232.438187	373.227909	-423.23669	324.346388	0.846305	-0.250053	22221.28971
-273.638175	369.413096	-413.318174	319.768611	0.846305	-0.250053	22226.63045
-285.082616	346.524214	-418.658913	282.383437	0.846305	-1.013016	22228.15638
-295.001132	322.109406	-434.681131	266.36122	0.846305	-1.013016	22213.66009
-310.260387	309.13904	-438.495945	231.264934	0.083342	-0.250053	22223.5786
-322.46779	278.62053	-451.466311	191.590871	2.372231	0.51291	22247.99341
-359.090002	263.361275	-469.014454	149.627921	0.083342	-0.250053	22193.82305
-372.823331	216.057586	-456.044088	126.739039	2.372231	0.51291	22224.34156
-388.845548	219.872399	-465.962603	99.27238	0.846305	-0.250053	22234.26008
-411.734431	180.198337	-461.384827	84.013126	-0.67962	-0.250053	22195.34898
-421.652946	151.205753	-431.62928	52.731653	0.846305	-0.250053	22196.87491
-436.912201	119.161318	-438.495945	26.79092	1.609268	0.51291	22225.86749
-436.912201	110.768728	-436.970019	2.376113	0.083342	0.51291	22211.3712
-459.03812	71.857628	-407.214472	-28.905359	0.083342	0.51291	22202.97861
-464.378859	42.102082	-408.740398	-59.423869	0.083342	1.275872	22226.63045
-466.667748	19.976162	-375.170037	-102.912745	0.846305	1.275872	22191.53417
-458.275158	-0.623832	-343.888565	-111.305335	-2.968509	-0.250053	22179.32676
-466.667748	-41.060857	-380.510777	-166.238652	0.846305	1.275872	22212.13416
-453.697381	-45.638633	-365.251522	-189.127534	0.846305	-0.250053	22197.63787
-439.964052	-65.475664	-330.155236	-215.83123	3.135193	1.275872	22206.79342
-444.541828	-96.757136	-300.399689	-264.660845	0.846305	-0.250053	22220.52675
-465.141822	-147.87564	-273.695993	-246.349739	0.846305	0.51291	22210.60823
-422.415909	-183.734888	-297.347838	-306.623796	0.083342	-0.250053	22177.80084
-426.993685	-183.734888	-265.303403	-326.460827	2.372231	2.038835	22211.3712
-396.475176	-214.253398	-244.703409	-347.823784	0.846305	-0.250053	22202.21564
-376.638145	-235.616355	-217.999714	-364.608964	1.609268	0.51291	22219.76379
-375.112219	-243.245982	-193.584906	-372.238591	3.135193	0.51291	22222.05268
-378.16407	-276.05338	-153.910844	-418.779318	-0.67962	-0.250053	22229.6823
-330.86038	-301.23115	-134.836775	-419.542281	2.372231	1.275872	22228.91934
-309.497424	-327.934846	-103.555303	-453.112641	0.083342	-0.250053	22228.15638
-289.660393	-357.690392	-88.296048	-471.423747	-1.442583	-0.250053	22197.63787
-259.141883	-381.342237	-56.251613	-474.475598	-0.67962	0.51291	22209.08231
-230.149299	-403.468157	-31.073843	-498.127443	-1.442583	-0.250053	22226.63045
-220.230784	-424.068151	-49.384949	-498.127443	1.609268	-0.250053	22234.26008
-178.267833	-426.357039	39.118729	-511.097809	0.846305	0.51291	22220.52675
-154.615988	-458.401474	53.615021	-528.645952	-1.442583	-0.250053	22215.94897
-137.830808	-466.031101	64.296499	-511.097809	-3.731471	-1.013016	22214.42305
-101.208597	-481.290356	110.837226	-523.305213	-2.968509	-1.013016	22201.45268
-59.245646	-479.76443	138.303884	-522.54225	0.083342	-0.250053	22218.23786
-27.201211	-491.971834	197.814978	-502.705219	0.846305	-0.250053	22221.28971
-5.075292	-506.468126	231.385338	-502.705219	2.372231	0.51291	22227.39341
26.969143	-496.549611	248.933481	-468.371896	0.846305	0.51291	22235.786
38.413584	-492.734797	276.40014	-499.653368	1.609268	-2.538941	22235.786
73.50987	-471.37184	294.711246	-488.97189	2.372231	0.51291	22217.4749
106.317268	-492.734797	315.311239	-466.083008	-1.442583	-1.013016	22222.81564
142.939479	-494.260722	332.859382	-447.008939	-1.442583	-1.013016	22230.44527
185.665392	-495.023685	352.696414	-411.149691	0.083342	-0.250053	22236.54897
191.006132	-471.37184	376.348258	-425.645983	0.846305	-0.250053	22234.26008
248.9913	-445.431107	374.822333	-397.416361	0.083342	-0.250053	22238.07489
238.309821	-446.19407	411.444544	-377.57933	1.609268	1.275872	22222.05268
271.880182	-428.645927	413.733432	-364.608964	-2.968509	-1.013016	22214.42305
282.56166	-420.253337	420.600097	-347.823784	-2.205546	-0.250053	22218.23786
308.502393	-393.549641	445.777867	-323.408976	0.846305	0.51291	22216.71194
329.102387	-379.053349	453.407495	-288.31269	-1.442583	-1.013016	22222.81564
346.65053	-347.771877	467.140824	-243.297889	2.372231	0.51291	22233.49712
373.354226	-332.512622	476.296377	-208.964565	0.083342	-0.250053	22225.86749
383.272741	-311.149666	483.163042	-201.334938	-2.205546	-0.250053	22200.68972
391.665331	-296.653374	472.481563	-190.65346	-2.205546	-0.250053	22201.45268
400.057921	-235.616355	474.007489	-166.238652	-1.442583	-0.250053	22215.94897
412.265325	-231.038578	483.163042	-145.638658	-0.67962	-1.013016	22210.60823
444.30976	-192.890441	476.296377	-94.520155	0.846305	-0.250053	22227.39341
451.176425	-149.401565	477.822302	-48.742391	1.609268	-0.250053	22226.63045
448.124574	-146.349714	464.088973	-37.29795	-0.67962	-1.013016	22217.4749
441.257909	-100.57195	421.36306	0.087225	-1.442583	-0.250053	22218.23786
438.969021	-73.105292	457.985271	21.450181	-1.442583	-1.775979	22198.40083
447.361611	-43.349745	415.259358	87.827939	-2.205546	-1.013016	22199.92676
447.361611	7.005796	432.044538	125.213113	3.135193	1.275872	22238.83786
434.391245	13.109498	409.918619	150.390884	1.609268	1.275872	22231.20823
410.7394	60.413187	384.740848	187.013095	1.609268	-1.013016	22209.84527
419.894953	84.827995	366.429743	195.405685	2.372231	0.51291	22217.4749
393.191257	117.635393	362.614929	216.005679	-0.67962	-0.250053	22208.31935
398.531996	118.398355	332.859382	241.946412	-2.968509	-0.250053	22158.72677
382.509779	153.494641	304.629761	260.257518	0.083342	0.51291	22202.21564
363.43571	188.590927	273.348289	283.1464	1.609268	-0.250053	22145.7564
384.798667	206.902033	206.207568	312.138984	0.846305	1.275872	22174.74899
348.176455	238.183505	222.992748	334.264903	1.609268	2.038835	22212.89712
326.813499	252.679797	193.237202	339.605642	1.609268	2.038835	22212.89712
322.235722	274.042754	155.089065	369.361189	-2.205546	-1.013016	22180.08972
314.606095	307.613114	125.333518	393.013034	-1.442583	-1.775979	22192.29713
286.376474	336.605698	98.629822	393.013034	-1.442583	-1.775979	22222.81564
281.798697	364.835319	76.503903	416.664879	-0.67962	-0.250053	22215.18601
260.435741	391.539015	56.666872	445.657463	2.372231	0.51291	22238.83786
242.887598	393.064941	21.570586	454.813016	-0.67962	-1.013016	22244.17859
202.450573	402.220493	-20.392365	467.02042	1.609268	0.51291	22225.10453
187.954281	424.346413	-31.836806	468.546345	-0.67962	-1.013016	22222.05268
144.465405	454.10196	-74.562719	480.753749	1.609268	-0.250053	22231.20823
135.309852	453.338997	-107.370117	492.961153	-1.442583	-1.775979	22222.05268
122.339485	461.731587	-118.051595	492.961153	0.846305	-0.250053	22239.60082
97.924678	459.442699	-118.814558	481.516712	1.609268	-0.250053	22243.41563
64.354317	474.701953	-169.933061	488.383376	-0.67962	0.51291	22233.49712
52.909876	464.783438	-179.851577	496.013004	-1.442583	-1.013016	22187.71935
20.865441	457.916773	-194.347869	498.301892	-0.67962	-1.013016	22218.23786
0.265447	461.731587	-220.288602	499.064854	-3.731471	-1.013016	22212.13416
-29.490099	453.338997	-243.177484	489.909302	-0.67962	-0.250053	22215.18601
-36.356764	449.524183	-261.48859	493.724115	1.609268	1.275872	186.162908
-76.793789	426.635301	-290.481174	483.042637	3.135193	1.275872	15.259255
-98.156746	438.079742	-314.133019	483.042637	-0.67962	-0.250053	13.733329
-122.571553	433.501966	-344.651528	451.761165	-2.205546	-0.250053	10.681478
-151.564137	411.376046	-370.592261	424.294506	-1.442583	-0.250053	11.444441
-146.986361	434.264928	-344.651528	408.272289	0.083342	-0.250053	9.155553
-186.660423	384.672351	-385.088553	412.087102	-1.442583	-1.013016	15947.44713
-201.156715	386.198276	-375.170037	397.59081	-2.968509	-1.013016	22190.7712
-219.467821	387.724201	-388.140404	371.650077	0.846305	0.51291	22222.81564
-228.623374	374.753835	-404.925584	345.709344	0.846305	-1.013016	22225.86749
-266.771511	364.835319	-393.481143	316.71676	0.083342	-1.775979	22228.91934
-275.927063	349.576065	-415.607063	280.094549	2.372231	-0.250053	22212.89712
-285.845579	329.739033	-434.681131	256.442704	-2.205546	-1.775979	22220.52675
-313.312238	308.376077	-433.918168	245.761226	2.372231	-0.250053	22247.23045
-329.334455	274.042754	-440.02187	205.324201	1.609268	-1.013016	22224.34156
-358.327039	258.783499	-450.703348	165.650138	-0.67962	-1.013016	22216.71194
-372.823331	232.842766	-443.073721	112.242747	0.846305	0.51291	22234.26008
-404.104803	201.561294	-465.19964	105.376082	0.846305	0.51291	22210.60823
-410.208505	182.487225	-464.436678	75.620535	-1.442583	-1.013016	22170.17121
-413.260356	146.627977	-444.599647	45.864989	0.846305	-1.013016	22219.76379
-422.415909	128.316871	-433.918168	33.657585	1.609268	-1.013016	22212.89712
-426.230723	103.139101	-462.147789	-12.883142	-0.67962	-1.013016	22196.87491
-449.119605	73.383554	-429.340392	-38.823875	-1.442583	0.51291	22215.18601
-479.638114	54.309485	-419.421876	-64.001645	-0.67962	0.51291	22195.34898
-468.956636	33.709492	-383.562628	-98.334969	-2.205546	-0.250053	22192.29713
-461.327008	-12.068273	-382.799665	-107.490521	2.372231	1.275872	22205.2675
-455.223307	-36.48308	-379.747814	-171.579391	-4.494434	-1.775979	22197.63787
-445.304791	-32.668267	-345.414491	-210.490491	0.083342	-1.013016	22202.97861
-449.882567	-70.053441	-314.133019	-221.934932	3.898156	0.51291	22215.94897
-449.882567	-112.779354	-317.947832	-234.905298	0.846305	-1.013016	22215.18601
-438.438126	-123.460832	-306.503391	-266.949733	-1.442583	-1.775979	21980.95645
-465.141822	-148.638603	-286.66636	-298.994168	1.609268	0.51291	22193.82305
-444.541828	-178.394149	-250.807111	-312.727498	0.083342	-0.250053	22190.00824
-417.07517	-209.675622	-280.562658	-333.327492	1.609268	0.51291	22199.92676
-373.586294	-223.408951	-228.681192	-369.18674	1.609268	0.51291	22231.20823
-367.482592	-251.638572	-192.058981	-384.445995	0.846305	-1.013016	22214.42305
-360.615927	-276.816342	-166.88121	-390.549697	3.898156	1.275872	22229.6823
-343.067784	-301.23115	-136.362701	-426.408945	0.846305	0.51291	22233.49712
-330.097418	-333.275585	-114.236781	-440.905237	-0.67962	0.51291	22221.28971
-293.475206	-363.794094	-93.636788	-472.18671	-1.442583	0.51291	22205.2675
-265.245585	-373.71261	-58.540502	-472.949672	0.083342	0.51291	22225.86749
-246.934479	-385.920014	-36.414582	-492.023741	3.135193	2.038835	22235.786
-218.704858	-417.964449	-2.081259	-516.438548	-0.67962	-0.250053	22219.00082
-173.690057	-427.120002	17.755772	-498.127443	-0.67962	-1.013016	22229.6823
-149.275249	-453.060735	55.140946	-522.54225	-1.442583	-0.250053	22213.66009
-127.912292	-458.401474	88.711307	-512.623735	-2.968509	-1.013016	22200.68972
-84.423416	-474.423691	112.363151	-528.645952	1.609268	-0.250053	22222.05268
-64.586385	-482.053319	143.644624	-532.460766	2.372231	2.038835	22228.91934
-26.438248	-499.601462	191.711276	-504.231145	-0.67962	-0.250053	22216.71194
13.998777	-494.260722	218.414972	-482.105225	3.135193	-0.250053	22238.83786
38.413584	-499.601462	261.140885	-482.105225	0.083342	0.51291	22238.07489
65.11728	-511.045903	271.059401	-488.208927	0.083342	-0.250053	22215.94897
88.769125	-517.149605	284.029767	-479.053374	-0.67962	-1.013016	22222.05268
134.546889	-488.919983	325.229755	-450.823753	3.135193	-0.250053	22233.49712
159.724659	-484.342207	345.066786	-429.460796	1.609268	-0.250053	22237.31193
175.746877	-485.868132	345.829749	-427.171908	0.846305	-0.250053	22238.83786
181.087616	-471.37184	350.407525	-393.601548	3.135193	-0.250053	22219.00082
214.657976	-468.319989	380.163072	-379.868218	-0.67962	0.51291	22222.05268
223.813529	-446.19407	383.977886	-371.475628	-0.67962	-0.250053	22219.00082
281.798697	-441.616294	398.474178	-380.631181	-2.205546	-1.013016	22212.13416
281.798697	-408.045933	431.281575	-346.297858	0.083342	0.51291	22212.13416
312.317207	-397.364455	446.54083	-320.357125	2.372231	-0.250053	22221.28971
328.339424	-376.001498	468.66675	-283.734914	0.846305	-1.013016	22231.20823
350.465344	-353.112616	470.955638	-241.009	0.846305	0.51291	22228.15638
362.672747	-340.905212	442.726016	-228.801597	-2.968509	-0.250053	22205.2675
391.665331	-303.520038	479.348228	-216.594193	-2.968509	-0.250053	22211.3712
403.109772	-287.497821	497.659334	-175.394205	-0.67962	-0.250053	22202.21564
413.028288	-250.112647	486.214892	-149.453472	-1.442583	-0.250053	22207.55638
424.472729	-219.594137	491.555632	-115.883111	1.609268	-0.250053	22229.6823
435.91717	-182.971926	479.348228	-89.942378	4.661119	1.275872	22219.76379
447.361611	-159.320081	480.874153	-60.949794	0.083342	-0.250053	22222.05268
444.30976	-123.460832	468.66675	-26.616471	0.846305	-0.250053	22232.73415
451.176425	-90.653435	440.437128	7.716852	0.846305	1.275872	22222.81564
458.806052	-63.186776	467.140824	42.813138	-0.67962	-0.250053	22144.23048
425.235692	-29.616416	420.600097	71.805722	0.846305	-0.250053	22215.18601
458.043089	-13.594198	416.785283	105.376082	0.846305	0.51291	22225.86749
435.91717	19.2132	412.207507	137.420517	1.609268	0.51291	22211.3712
430.576431	52.78356	394.659364	180.909393	2.372231	-0.250053	22222.05268
411.502363	64.228001	368.718631	178.620505	0.083342	-1.013016	22218.23786
410.7394	95.509473	374.05937	191.590871	0.083342	-1.775979	22196.11194
377.169039	138.235386	356.511227	232.027897	-0.67962	-0.250053	22197.63787
387.087555	164.939082	303.103836	242.709375	0.083342	1.275872	22214.42305
380.22089	184.013151	271.059401	258.731592	0.083342	1.275872	22200.68972
361.909785	223.687213	239.014966	308.32417	2.372231	1.275872	22190.7712
358.094971	258.020536	226.807562	330.45009	0.083342	-0.250053	22219.76379
335.969052	281.672381	222.992748	335.027866	0.846305	-0.250053	22173.98602
328.339424	277.094605	168.822394	367.072301	-2.205546	-1.013016	22180.85269
306.976468	312.19089	124.570555	384.620444	-0.67962	-1.013016	22226.63045
289.428325	335.842735	97.866859	412.087102	-1.442583	-1.775979	22209.84527
285.613511	360.257543	78.029828	423.531544	-0.67962	0.51291	22228.15638
251.280188	383.146425	73.452052	441.079686	0.083342	0.51291	22249.51933
244.413523	396.879754	44.459468	447.946351	0.083342	-1.013016	22222.81564
208.554275	406.79827	-15.051626	467.783382	2.372231	0.51291	22225.10453
187.191318	429.687152	-59.303464	467.783382	0.083342	-1.013016	22233.49712
149.043181	445.709369	-74.562719	483.8056	0.846305	-1.013016	22222.05268
154.38392	439.605668	-70.747905	493.724115	3.135193	0.51291	22245.70452
120.81356	460.968624	-122.629372	508.220407	1.609268	-1.013016	22246.46748
99.450603	468.598252	-121.866409	489.146339	0.083342	-0.250053	22231.97119
77.324684	464.020475	-166.88121	485.331525	0.846305	-0.250053	22228.15638
40.702472	463.257512	-161.540471	511.272258	-0.67962	-0.250053	22221.28971
23.154329	465.546401	-189.00713	492.961153	-2.968509	-1.013016	22202.97861
14.761739	447.235295	-234.784894	492.961153	0.083342	-0.250053	22214.42305
-11.941956	449.524183	-237.073782	490.672264	-1.442583	-1.013016	22229.6823
-36.356764	449.524183	-263.014515	484.568562	2.372231	1.275872	339.518418
-52.378982	441.894556	-295.05895	482.279674	-1.442583	-1.013016	15.259255
-83.660454	431.97604	-301.162652	465.494494	-1.442583	-1.013016	12.970367
-128.675255	416.716785	-320.23672	463.205606	-0.67962	-0.250053	9.918516
-131.727106	417.479748	-359.910783	429.635245	-1.442583	0.51291	10.681478
-158.430802	420.531599	-349.229304	413.613028	0.083342	0.51291	8.39259
-151.564137	418.242711	-378.221888	396.827848	1.609268	0.51291	16917.93573
-187.423386	409.850121	-392.71818	414.375991	1.609268	-0.250053	22194.58602
-217.941895	402.983456	-382.799665	376.990817	2.372231	-0.250053	22228.15638
-233.964113	374.753835	-408.740398	339.605642	0.846305	-0.250053	22228.91934
-255.32707	364.072357	-422.473727	315.190835	1.609268	0.51291	22212.89712
-278.215952	348.050139	-433.918168	278.568623	0.846305	-0.250053	22222.05268
-304.156685	327.450145	-447.651497	252.62789	-0.67962	-1.013016	22228.91934
-322.46779	303.7983	-422.473727	238.894561	2.372231	-0.250053	22228.91934
-333.912231	274.042754	-452.992237	218.294567	0.846305	-0.250053	22209.08231
-346.119635	257.257573	-443.073721	158.783474	0.846305	-0.250053	22231.97119
-375.112219	225.976101	-468.251491	121.3983	1.609268	-0.250053	22215.18601
-395.712213	196.983517	-475.118156	87.064977	-1.442583	-1.013016	22203.74157
-401.052952	180.9613	-451.466311	70.279796	-2.205546	-1.013016	22211.3712
-427.756648	145.102051	-430.866317	49.679802	-2.205546	-1.013016	22206.03046
-430.808499	116.109467	-439.258907	27.553883	-2.205546	-1.775979	22219.00082
-436.912201	106.190952	-433.918168	2.376113	-1.442583	-0.250053	22063.35643
-459.03812	81.013181	-413.318174	-22.038695	0.846305	1.275872	22190.00824
-462.852934	45.916895	-385.851516	-74.683124	-1.442583	0.51291	22175.51195
-444.541828	16.924311	-364.488559	-123.512739	-0.67962	0.51291	22180.85269
-474.297375	1.665057	-381.273739	-116.646074	0.846305	-0.250053	22199.16379
-459.801083	-13.594198	-369.066336	-147.927546	1.609268	0.51291	22206.79342
-449.119605	-50.21641	-344.651528	-191.416422	1.609268	0.51291	22222.81564
-449.119605	-79.971956	-338.547826	-221.934932	0.846305	-1.013016	22222.81564
-472.008487	-112.779354	-325.57746	-250.164553	0.083342	-0.250053	22209.08231
-433.86035	-134.905273	-308.029317	-269.238622	0.083342	-1.013016	22211.3712
-423.941834	-157.794155	-286.66636	-311.964535	2.372231	-0.250053	22190.00824
-408.68258	-211.201547	-263.014515	-313.49046	0.083342	0.51291	22186.19343
-377.401107	-233.327466	-273.695993	-347.060821	2.372231	1.275872	22225.10453
-409.445542	-216.542286	-230.97008	-353.164523	0.083342	-1.013016	22211.3712
-366.719629	-273.001529	-191.296018	-373.764517	-1.442583	-1.775979	22221.28971
-349.934449	-285.208932	-166.118248	-407.334877	2.372231	-0.250053	22238.83786
-330.86038	-307.334852	-131.021962	-421.068206	-2.205546	-0.250053	22225.10453
-310.260387	-331.749659	-120.340483	-461.505231	-0.67962	0.51291	22200.68972
-285.082616	-331.749659	-86.00716	-476.764486	-0.67962	-0.250053	22222.81564
-246.934479	-378.290386	-28.784955	-485.157076	0.846305	1.275872	22229.6823
-236.253001	-385.920014	-33.362731	-482.868188	0.083342	-1.013016	22219.00082
-201.156715	-416.438523	-10.473849	-508.808921	-1.442583	-0.250053	22230.44527
-184.371535	-440.853331	14.703921	-518.727437	-0.67962	-0.250053	22218.23786
-142.408584	-428.645927	55.903909	-507.282996	-1.442583	-1.013016	22202.21564
-124.860442	-452.297772	88.711307	-524.831138	-1.442583	-1.013016	22215.18601
-86.712305	-473.660729	89.474269	-523.305213	1.609268	1.275872	22225.86749
-53.904907	-489.682946	131.43722	-524.068176	-0.67962	-0.250053	22186.19343
-20.334547	-496.549611	201.629792	-482.105225	0.846305	-1.013016	22242.65267
8.658037	-503.416275	222.992748	-488.97189	0.083342	-0.250053	22241.88971
30.783957	-495.786648	240.540891	-476.001523	0.846305	-0.250053	22219.00082
62.065429	-518.67553	267.244587	-493.549666	-2.205546	-1.775979	22224.34156
80.376535	-494.260722	290.896432	-475.238561	0.083342	-1.013016	22232.73415
106.317268	-489.682946	318.36309	-474.475598	0.083342	-1.013016	22215.94897
146.754293	-485.868132	341.251972	-450.06079	1.609268	0.51291	22243.41563
181.087616	-486.631095	343.540861	-456.927455	1.609268	-0.250053	22190.00824
191.769094	-473.660729	370.244556	-404.283026	2.372231	1.275872	22223.5786
212.369088	-446.957033	393.896401	-406.571914	0.083342	0.51291	22226.63045
252.043151	-459.927399	399.23714	-386.734883	-2.205546	-0.250053	22222.81564
252.043151	-419.490374	435.859352	-378.342293	-1.442583	-0.250053	22201.45268
271.117219	-396.601492	428.229724	-331.038603	0.083342	0.51291	22220.52675
313.843132	-399.653343	467.903787	-317.305274	-0.67962	0.51291	22232.73415
335.969052	-369.134834	473.244526	-280.683063	0.083342	-1.013016	22219.76379
358.094971	-356.92743	470.192675	-249.40159	0.846305	-0.250053	22226.63045
377.169039	-329.460771	457.222308	-231.853447	-0.67962	-0.250053	22211.3712
400.057921	-298.942262	491.555632	-233.379373	-1.442583	0.51291	22172.4601
404.635698	-299.705224	462.563048	-202.097901	0.846305	-0.250053	22210.60823
421.420878	-244.771907	483.163042	-178.446056	0.846305	0.51291	22225.10453
427.52458	-219.594137	482.400079	-132.668292	0.083342	-1.013016	22223.5786
438.969021	-181.446	487.740818	-96.809043	1.609268	-1.013016	22224.34156
447.361611	-160.846006	494.607483	-58.660906	0.083342	-0.250053	22218.23786
449.650499	-140.246012	469.429712	-28.142397	0.083342	0.51291	22215.18601
432.102356	-101.334913	454.93342	-17.460918	1.609268	-0.250053	22183.90454
457.280127	-76.157143	447.303793	42.813138	-0.67962	-0.250053	22199.16379
437.443096	-22.749751	432.807501	98.509418	1.609268	0.51291	22225.10453
461.09494	-18.934937	443.488979	131.316815	0.846305	0.51291	22198.40083
425.235692	32.946529	420.600097	160.309399	2.372231	-0.250053	22215.94897
429.050505	23.790976	390.081588	161.835325	0.846305	0.51291	22219.76379
415.317176	68.805777	377.111221	185.48717	0.083342	0.51291	22206.03046
394.717182	106.190952	364.903817	203.798275	-1.442583	-1.013016	22185.43046
377.169039	136.709461	335.911233	245.761226	-2.205546	-1.013016	22211.3712
393.95422	158.072418	302.340873	251.101965	-0.67962	-1.775979	22192.29713
392.428294	187.065002	286.318655	277.042698	0.083342	-0.250053	22190.00824
355.806083	206.902033	241.303854	309.850096	-1.442583	-0.250053	22211.3712
335.206089	229.790915	228.333487	330.45009	-0.67962	-0.250053	22184.6675
311.554244	257.257573	208.496456	347.23527	-1.442583	0.51291	22188.48232
316.13202	290.827934	189.422388	370.887115	-0.67962	-0.250053	22206.79342
303.161654	316.005704	126.859443	386.146369	-1.442583	-1.013016	22207.55638
298.583877	345.761251	97.866859	404.457475	0.083342	0.51291	22226.63045
287.902399	373.990872	92.52612	429.635245	1.609268	0.51291	22248.75637
266.539443	385.435313	63.533536	454.813016	-0.67962	-1.013016	22224.34156
246.702411	383.146425	34.540952	460.916718	0.846305	-0.250053	22227.39341
193.29502	407.561233	17.755772	448.709314	0.083342	-1.013016	22232.73415
183.376504	432.739003	-44.807172	477.701898	0.083342	-0.250053	22215.94897
158.961697	444.183444	-96.688638	481.516712	-0.67962	-1.013016	22225.86749
159.724659	435.790854	-113.473819	503.642631	3.135193	-0.250053	22252.57118
107.080231	476.227879	-92.873825	474.650047	2.372231	-0.250053	22231.97119
108.606156	453.338997	-139.414552	483.8056	-1.442583	-1.013016	22229.6823
58.250615	454.10196	-161.540471	502.879668	-0.67962	-1.013016	22128.97122
40.702472	464.020475	-170.696024	492.961153	-0.67962	0.51291	22206.79342
28.495069	464.783438	-206.555273	492.19819	-0.67962	-0.250053	22207.55638
15.524702	451.050109	-219.525639	504.405594	-1.442583	-0.250053	22226.63045
-5.838255	440.36863	-233.258968	486.857451	2.372231	1.275872	22228.91934
-25.675286	449.524183	-273.695993	485.331525	0.083342	-0.250053	264.74807
-63.06046	441.131593	-282.088584	483.042637	0.083342	0.51291	16.78518
-93.578969	438.079742	-303.45154	471.598196	-1.442583	-0.250053	12.207404
-105.786373	419.768636	-344.651528	459.390792	-0.67962	-1.775979	11.444441
-137.830808	423.58345	-335.495975	454.050053	0.083342	-0.250053	9.918516
-159.193765	396.879754	-368.303373	415.138953	-1.442583	-0.250053	11.444441
-182.082647	396.879754	-365.251522	406.746363	0.083342	-0.250053	9.155553
-204.971529	397.642717	-383.562628	401.405624	0.846305	-1.775979	21983.24534
-227.097448	389.250127	-382.799665	376.227854	0.846305	-1.013016	22216.71194
-246.934479	373.227909	-408.740398	344.183419	-1.442583	0.51291	22211.3712
-259.141883	361.020506	-420.184839	304.509357	0.083342	-0.250053	22221.28971
-283.556691	345.761251	-415.607063	278.568623	1.609268	1.275872	22227.39341
-288.89743	335.079773	-430.866317	264.835294	1.609268	-0.250053	22230.44527
-307.971498	298.457561	-437.732982	234.316785	3.135193	0.51291	22213.66009
-350.697412	258.783499	-443.836684	197.694573	0.083342	0.51291	22220.52675
-332.386306	246.576095	-450.703348	174.042729	1.609268	0.51291	22216.71194
-374.349256	216.057586	-465.19964	106.902008	-0.67962	0.51291	22218.23786
-393.423325	187.827964	-472.066305	89.353865	-2.205546	-1.775979	22190.00824
-409.445542	188.590927	-483.510746	86.302014	0.083342	-1.775979	22204.50453
-425.46776	126.790945	-465.19964	61.887206	-2.205546	-1.775979	22221.28971
-441.489977	119.924281	-467.488529	39.761287	-1.442583	-1.013016	22210.60823
-430.808499	100.850212	-443.836684	0.087225	0.083342	0.51291	22202.21564
-466.667748	77.198368	-430.103355	-35.009061	-1.442583	-1.013016	22195.34898
-463.615897	53.546523	-407.977435	-64.764608	0.846305	1.275872	22197.63787
-468.956636	21.502088	-424.762615	-96.04608	0.846305	0.51291	22186.19343
-453.697381	16.924311	-382.799665	-101.386819	0.083342	-0.250053	22197.63787
-457.512195	-21.223826	-369.829298	-134.95718	0.083342	-0.250053	22215.18601
-448.356642	-38.771968	-347.703379	-183.023832	0.846305	-0.250053	22212.89712
-449.119605	-68.527515	-335.495975	-208.964565	-1.442583	-1.775979	22218.23786
-460.564046	-95.231211	-311.081168	-246.349739	1.609268	-0.250053	22164.83047
-439.201089	-127.275646	-292.770062	-280.683063	0.083342	-0.250053	22199.16379
-428.519611	-163.134895	-282.851546	-291.364541	-0.67962	0.51291	22192.29713
-419.364058	-184.497851	-264.540441	-321.88305	0.846305	-0.250053	22209.84527
-383.504809	-203.57192	-246.992298	-363.083038	0.083342	-1.013016	22218.23786
-378.927033	-240.957094	-201.977496	-353.927485	1.609268	-0.250053	22198.40083
-374.349256	-256.979311	-178.325651	-376.816368	1.609268	0.51291	22239.60082
-362.141853	-280.631156	-166.88121	-405.045989	0.083342	1.275872	22227.39341
-330.097418	-319.542256	-148.570105	-428.697834	-2.968509	0.51291	22209.84527
-320.941865	-336.327436	-119.577521	-453.875604	0.083342	-0.250053	22215.94897
-280.50484	-347.008914	-91.347899	-473.712635	-0.67962	0.51291	22225.10453
-268.297436	-354.638542	-57.014576	-459.216343	0.083342	0.51291	22219.76379
-248.460405	-391.260753	-59.303464	-488.208927	-0.67962	0.51291	22231.20823
-201.156715	-416.438523	-22.681253	-509.571884	-0.67962	-1.013016	22233.49712
-186.660423	-443.905182	20.04466	-510.334846	-2.205546	-1.013016	22196.87491
-143.171547	-438.564443	40.644654	-530.171878	-1.442583	-1.013016	22212.13416
-108.838224	-440.090368	98.629822	-485.920039	0.846305	0.51291	22225.86749
-107.312299	-508.757014	72.689089	-524.831138	0.846305	0.51291	22016.05274
-47.038242	-469.845915	141.355735	-531.697803	-0.67962	-0.250053	22225.86749
-18.045658	-490.445909	185.607574	-504.994107	2.372231	-0.250053	22248.75637
2.554336	-501.89035	234.437189	-475.238561	0.083342	1.275872	22221.28971
36.124696	-483.579244	252.748295	-484.394113	0.083342	-0.250053	22226.63045
74.272833	-504.179238	292.422357	-469.897821	2.372231	0.51291	22234.26008
101.739491	-491.208871	300.051985	-478.290412	-0.67962	-1.013016	22214.42305
120.050597	-490.445909	319.126053	-462.268194	2.372231	0.51291	22247.23045
137.59874	-487.394058	342.777898	-451.586716	0.083342	0.51291	22247.99341
176.50984	-491.971834	350.407525	-423.357094	0.083342	0.51291	22219.00082
189.480206	-467.557027	357.27419	-418.016355	-0.67962	-0.250053	22230.44527
216.183902	-456.875548	379.400109	-398.942287	-0.67962	-0.250053	22228.15638
229.917231	-446.19407	393.896401	-383.683032	-1.442583	-1.013016	22193.82305
258.146852	-430.171853	429.75565	-382.157107	-0.67962	0.51291	22215.94897
294.769064	-409.571859	432.044538	-340.194156	0.083342	0.51291	22231.20823
317.657946	-402.705194	457.222308	-315.016386	0.846305	0.51291	22222.05268
335.969052	-371.423722	467.140824	-280.683063	0.083342	0.51291	22225.10453
348.176455	-363.031132	458.748234	-257.031218	-2.205546	-1.013016	22213.66009
375.643114	-335.564473	464.088973	-227.275671	-2.205546	-1.013016	22196.87491
385.561629	-311.912628	489.266743	-196.757162	-0.67962	-0.250053	22196.11194
407.687549	-276.05338	496.133408	-163.949764	0.083342	0.51291	22218.23786
409.976437	-251.638572	478.585265	-167.764578	-1.442583	-1.775979	22224.34156
433.628282	-250.112647	501.474147	-124.275702	2.372231	-1.013016	22203.74157
444.30976	-180.683038	498.422296	-93.757192	0.083342	-0.250053	22232.73415
455.754201	-164.66082	485.45193	-51.794242	-1.442583	-0.250053	22233.49712
463.383829	-121.934907	469.429712	-28.905359	-0.67962	-0.250053	22214.42305
442.783835	-102.097876	462.563048	5.427964	0.846305	0.51291	22188.48232
438.969021	-67.00159	454.170458	35.946473	1.609268	-0.250053	22228.15638
449.650499	-25.038639	422.888985	75.620535	1.609268	1.275872	22212.13416
446.598648	-15.883086	412.97047	107.66497	1.609268	-0.250053	22216.71194
420.657915	17.687274	403.814917	121.3983	0.083342	0.51291	22216.71194
425.998655	44.39097	375.585296	148.864958	-0.67962	-1.013016	22189.24528
393.191257	78.724293	353.459376	177.857542	0.846305	0.51291	22195.34898
397.769033	97.798361	358.800115	211.427903	-0.67962	-0.250053	22207.55638
398.531996	131.368722	345.829749	237.368636	-0.67962	0.51291	22204.50453
378.694965	165.702045	300.814947	251.864928	1.609268	1.275872	22219.00082
375.643114	184.776113	276.40014	276.279735	0.083342	-0.250053	22202.21564
371.8283	203.850182	252.748295	306.035282	0.083342	-0.250053	22205.2675
338.25794	231.31684	244.355705	343.420456	-1.442583	-0.250053	22180.85269
336.732014	245.813132	194.000164	352.576009	-2.968509	0.51291	22171.69713
319.946834	286.250157	165.00758	359.442674	-1.442583	-1.013016	22206.79342
319.183871	305.324226	115.415002	395.301922	-1.442583	-1.013016	22216.71194
294.769064	325.161257	98.629822	396.827848	0.846305	-0.250053	22236.54897
275.694995	380.857537	92.52612	409.798214	1.609268	0.51291	22223.5786
266.539443	382.383462	58.192797	434.213022	0.846305	0.51291	22229.6823
239.072784	390.776052	36.82984	449.472277	-0.67962	-0.250053	22233.49712
208.554275	417.479748	-38.70347	481.516712	3.135193	0.51291	22221.28971
190.243169	436.553817	-52.4368	480.753749	0.846305	-0.250053	22221.28971
167.354287	431.213077	-53.199762	505.168556	1.609268	-1.013016	22252.57118
147.517256	453.338997	-121.103446	462.442643	2.372231	-0.250053	22235.02304
104.791342	463.257512	-112.710856	496.775966	0.846305	0.51291	22227.39341
108.606156	470.124177	-142.466403	499.827817	0.083342	-0.250053	22236.54897
62.828392	460.205661	-172.221949	485.331525	-0.67962	-0.250053	22218.23786
24.680255	445.709369	-181.377502	497.538929	-2.968509	-1.013016	22198.40083
27.732106	462.49455	-198.925645	494.487078	-2.205546	-0.250053	22222.81564
7.895075	453.338997	-229.444155	498.301892	-1.442583	-0.250053	22225.86749
-1.260478	457.153811	-243.940447	503.642631	0.083342	0.51291	22219.00082
-18.045658	455.627885	-257.673776	476.175972	0.846305	-0.250053	207.525864
-47.801205	447.998258	-284.377472	479.990786	-2.205546	-0.250053	15.259255
-89.001193	431.97604	-312.607093	464.731531	-2.968509	0.51291	11.444441
-105.786373	428.924189	-333.97005	461.67968	-1.442583	-1.013016	9.918516
-131.727106	416.716785	-331.681161	438.790798	0.846305	1.275872	9.918516
-140.119696	408.324195	-359.14782	425.820432	2.372231	-0.250053	9.918516
-163.771541	402.983456	-372.881149	405.220438	3.135193	0.51291	8.39259
-203.445603	404.509382	-395.007069	393.013034	1.609268	0.51291	22112.949
-223.282635	384.672351	-390.429292	360.968599	0.846305	-0.250053	22205.2675
-249.223368	368.650133	-410.266323	340.368605	2.372231	0.51291	22219.76379
-254.564107	364.072357	-414.081137	310.613058	0.083342	-1.013016	22225.10453
-266.008548	342.7094	-407.214472	287.724176	0.846305	0.51291	22219.76379
-298.052983	328.976071	-430.103355	270.938996	3.135193	1.275872	22236.54897
-317.127051	297.694598	-435.444094	250.339002	0.846305	-0.250053	22217.4749
-329.334455	273.279791	-444.599647	206.087163	-0.67962	-0.250053	22212.89712
-346.119635	256.494611	-442.310758	173.279766	0.846305	-0.250053	22222.81564
-377.401107	226.739064	-472.066305	111.479784	-3.731471	-1.775979	22186.19343
-410.971468	200.035368	-480.458895	106.902008	0.083342	-0.250053	22193.06009
-400.28999	178.672412	-465.19964	66.464983	1.609268	0.51291	22219.76379
-413.260356	148.153902	-430.866317	45.102026	0.083342	-0.250053	22229.6823
-424.704797	132.894647	-447.651497	35.946473	0.846305	0.51291	22106.08234
-455.223307	114.583542	-440.784833	-5.253515	0.083342	-0.250053	22208.31935
-472.008487	81.013181	-427.814466	-13.646105	-1.442583	1.275872	22189.24528
-448.356642	48.968746	-406.45151	-57.897943	-0.67962	0.51291	22172.4601
-459.801083	27.60579	-399.584845	-107.490521	0.083342	-0.250053	22198.40083
-465.141822	4.716908	-369.829298	-130.379403	-2.205546	-1.013016	22203.74157
-464.378859	-28.09049	-385.088553	-157.083099	1.609268	0.51291	22205.2675
-462.852934	-56.320111	-375.933	-179.209019	1.609268	-0.250053	22215.94897
-465.904785	-68.527515	-332.444124	-209.727528	0.083342	-0.250053	22219.76379
-444.541828	-98.283062	-321.762646	-245.586777	2.372231	0.51291	22222.81564
-436.149238	-134.142311	-310.318205	-257.794181	0.846305	-0.250053	22201.45268
-435.386275	-163.134895	-290.481174	-302.808982	1.609268	0.51291	22206.03046
-419.364058	-189.075628	-254.621925	-311.201572	1.609268	-0.250053	22228.15638
-406.393691	-205.860808	-267.592292	-339.431193	2.372231	-0.250053	22195.34898
-380.452958	-252.401535	-221.051565	-378.342293	0.846305	-0.250053	22231.97119
-356.038151	-269.186715	-181.377502	-376.053405	0.083342	-0.250053	22235.786
-348.408523	-287.497821	-167.644173	-401.231175	-0.67962	-1.775979	22215.18601
-336.20112	-316.490405	-130.258999	-446.245977	-1.442583	-0.250053	22177.03787
-300.341871	-340.14225	-108.896042	-463.031157	0.083342	-0.250053	22224.34156
-273.638175	-361.505206	-93.636788	-456.927455	0.083342	0.51291	22219.00082
-254.564107	-376.001498	-40.229396	-480.5793	-0.67962	-0.250053	22229.6823
-256.090032	-385.157051	-28.021992	-507.282996	-1.442583	-0.250053	22233.49712
-229.386336	-407.28297	-15.051626	-523.305213	-0.67962	0.51291	22201.45268
-159.193765	-427.882964	17.755772	-512.623735	-1.442583	0.51291	22212.13416
-159.956727	-440.090368	41.407617	-508.045958	-0.67962	1.275872	22223.5786
-125.623404	-466.031101	72.689089	-514.14966	2.372231	0.51291	22210.60823
-87.475267	-458.401474	92.52612	-518.727437	0.846305	-0.250053	22209.08231
-66.875274	-491.971834	135.252034	-511.097809	0.083342	-1.013016	22248.75637
-37.88269	-470.608878	184.081649	-488.208927	3.135193	1.275872	22224.34156
-9.653068	-496.549611	213.074233	-495.838554	-0.67962	-0.250053	22227.39341
25.443218	-488.919983	236.726078	-474.475598	0.846305	0.51291	22234.26008
59.776541	-497.312573	268.770512	-493.549666	-0.67962	0.51291	22212.13416
88.769125	-492.734797	307.681612	-463.031157	0.846305	0.51291	22235.02304
105.554305	-490.445909	313.785314	-469.897821	1.609268	-1.013016	22250.2823
155.909846	-497.312573	340.48901	-425.645983	-0.67962	-1.013016	22223.5786
170.406138	-474.423691	363.377892	-428.697834	3.135193	-0.250053	22232.73415
194.820945	-484.342207	367.192706	-420.305244	0.083342	0.51291	22231.20823
215.420939	-447.719995	369.481594	-419.542281	-1.442583	-0.250053	22204.50453
240.598709	-455.349623	412.97047	-389.023771	-0.67962	0.51291	22212.13416
265.77648	-428.645927	416.785283	-369.949703	-0.67962	-0.250053	22228.15638
297.057952	-418.727411	444.251942	-348.586746	-1.442583	-1.013016	22218.23786
307.73943	-398.127418	462.563048	-317.305274	-0.67962	-0.250053	22224.34156
330.628312	-372.186684	469.429712	-271.52751	0.083342	0.51291	22236.54897
362.672747	-351.586691	469.429712	-252.453441	-0.67962	-0.250053	22197.63787
374.117188	-336.327436	460.274159	-213.542342	-0.67962	0.51291	22173.22306
387.850518	-306.571889	476.296377	-216.594193	-0.67962	-0.250053	22217.4749
413.791251	-276.816342	486.214892	-179.971981	0.083342	1.275872	22220.52675
419.894953	-263.845976	480.111191	-159.371987	1.609268	-0.250053	22210.60823
431.339394	-229.512653	496.133408	-111.305335	3.135193	0.51291	22232.73415
442.020872	-186.023777	490.792669	-103.675708	0.083342	-1.013016	22228.91934
438.969021	-154.742304	480.874153	-78.497937	1.609268	0.51291	22215.94897
442.020872	-125.74972	459.511197	-50.268316	0.083342	-1.013016	22167.11936
462.620866	-95.231211	470.955638	1.61315	3.135193	0.51291	22219.00082
456.517164	-67.00159	458.748234	49.679802	0.083342	-0.250053	22222.05268
474.065307	-41.823819	419.074172	115.294598	0.846305	0.51291	22225.86749
440.494947	-9.016422	427.466762	106.902008	1.609268	-0.250053	22221.28971
435.91717	26.079864	424.414911	155.731623	1.609268	0.51291	22203.74157
426.761617	42.865044	403.051954	167.939027	-0.67962	-0.250053	22206.79342
407.687549	67.279852	369.481594	181.672356	-2.968509	-0.250053	22189.24528
393.95422	103.902063	356.511227	222.872344	0.083342	-0.250053	22196.11194
395.480145	145.102051	352.696414	241.183449	-1.442583	-0.250053	22218.23786
387.087555	167.990933	313.785314	260.257518	-0.67962	-0.250053	22209.84527
374.117188	197.74648	277.163103	283.1464	0.083342	0.51291	22203.74157
361.146822	207.664996	242.066817	302.983431	-2.968509	-1.013016	22196.11194
332.917201	236.65758	213.837195	304.509357	-2.205546	-1.013016	22199.16379
340.546828	250.390909	185.607574	344.183419	-2.205546	-0.250053	22196.87491
332.917201	291.590897	153.563139	366.309338	0.083342	-0.250053	22215.94897
312.317207	319.820518	121.518704	397.59081	0.083342	0.51291	22236.54897
296.294989	347.287176	120.755742	418.953767	2.372231	1.275872	22233.49712
275.694995	352.627916	97.103897	414.375991	0.083342	0.51291	22230.44527
254.332039	380.094574	55.140946	450.235239	-1.442583	-0.250053	22231.20823
242.887598	404.509382	29.963176	451.761165	-0.67962	-0.250053	22219.00082
216.183902	412.901972	-13.5257	464.731531	1.609268	0.51291	22223.5786
194.057983	431.213077	-47.096061	482.279674	2.372231	0.51291	22242.65267
161.250585	444.183444	-72.273831	493.724115	2.372231	1.275872	22237.31193
159.724659	441.894556	-121.103446	479.990786	2.372231	-0.250053	22234.26008
121.576523	464.783438	-114.236781	499.064854	0.846305	-0.250053	22239.60082
104.791342	466.309363	-102.029378	466.257457	0.846305	1.275872	22180.08972
79.613572	456.390848	-166.118248	467.02042	-1.442583	0.51291	22203.74157
43.754323	467.072326	-169.933061	513.561146	-1.442583	0.51291	22219.76379
23.154329	449.524183	-194.347869	472.361159	-0.67962	-1.775979	22221.28971
3.317298	452.576034	-243.177484	506.694482	1.609268	-0.250053	22222.05268
-7.36418	454.864922	-231.733043	480.753749	-0.67962	-0.250053	22230.44527
-25.675286	445.709369	-246.992298	488.383376	0.846305	-0.250053	162.511063
-60.771572	442.657519	-282.851546	468.546345	-2.205546	0.51291	14.496292
-85.186379	428.924189	-301.925615	475.41301	-0.67962	0.51291	12.207404
-109.601187	435.790854	-361.436708	447.946351	-1.442583	-1.013016	9.155553
-127.912292	426.635301	-346.177453	438.790798	0.083342	-1.013016	10.681478
-150.801175	415.953823	-359.14782	420.479693	2.372231	-0.250053	9.918516
-181.319684	404.509382	-364.488559	405.220438	2.372231	-0.250053	12076.93716
-202.682641	388.487164	-356.858932	396.064885	2.372231	-0.250053	22172.4601
-198.104864	393.064941	-388.140404	367.835264	2.372231	1.275872	22216.71194
-234.727076	386.198276	-402.636696	350.287121	0.083342	-0.250053	22223.5786
-256.090032	359.49458	-409.503361	310.613058	0.083342	-0.250053	22211.3712
-266.008548	352.627916	-427.051504	290.776027	1.609268	0.51291	22154.14899
-286.608542	321.346443	-440.02187	277.805661	0.083342	-0.250053	22218.23786
-319.415939	295.40571	-447.651497	232.027897	0.083342	-1.013016	22206.79342
-336.964082	278.62053	-439.258907	194.642722	1.609268	-0.250053	22225.86749
-349.171486	252.679797	-446.125572	164.887176	-1.442583	-0.250053	22221.28971
-381.978884	231.31684	-460.621864	109.953859	-2.205546	-1.775979	22173.98602
-375.112219	198.509443	-464.436678	96.983492	0.846305	-0.250053	22215.18601
-414.023319	181.724262	-467.488529	77.909424	0.846305	-0.250053	22231.20823
-411.734431	153.494641	-410.266323	67.227945	0.083342	-1.013016	22182.37861
-419.364058	118.398355	-455.281125	12.294628	0.083342	0.51291	22216.71194
-437.675164	88.642809	-433.918168	-3.727589	-2.205546	-0.250053	22205.2675
-445.304791	86.35392	-424.762615	-17.460918	-2.968509	-1.013016	22183.90454
-479.638114	51.257634	-374.407075	-58.660906	-1.442583	-0.250053	22200.68972
-475.060338	50.494672	-389.666329	-89.179416	-1.442583	-1.013016	22206.79342
-459.801083	4.716908	-386.614479	-117.409037	0.846305	-0.250053	22203.74157
-460.564046	-18.934937	-377.458926	-154.031248	1.609268	-1.013016	22206.79342
-447.593679	-45.638633	-350.75523	-192.942348	2.372231	0.51291	22219.76379
-452.934418	-70.816403	-352.281155	-225.749746	-2.205546	-1.775979	22178.5638
-476.586263	-106.675652	-295.821913	-272.290473	0.083342	-0.250053	22186.95639
-462.089971	-148.638603	-305.740428	-272.290473	-0.67962	-1.013016	22207.55638
-430.808499	-153.979342	-280.562658	-283.734914	3.135193	1.275872	22219.00082
-416.312207	-187.549702	-272.933031	-317.305274	1.609268	0.51291	22219.76379
-396.475176	-205.860808	-246.229335	-349.349709	0.083342	-1.013016	22215.94897
-391.897399	-229.512653	-245.466372	-369.949703	-0.67962	-0.250053	22231.97119
-385.030735	-250.875609	-182.903428	-392.838585	-1.442583	0.51291	22219.76379
-350.697412	-290.549672	-163.829359	-412.675616	-0.67962	0.51291	22215.18601
-330.86038	-311.912628	-136.362701	-430.223759	-0.67962	-0.250053	22214.42305
-305.68261	-333.275585	-117.288632	-438.616349	0.083342	-0.250053	22216.71194
-285.845579	-355.401504	-80.666421	-474.475598	0.083342	-1.013016	22230.44527
-257.615958	-380.579275	-67.696054	-459.979306	1.609268	1.275872	22233.49712
-239.304852	-400.416306	-40.992359	-485.920039	-1.442583	-0.250053	22222.05268
-227.860411	-408.045933	-0.555334	-531.697803	2.372231	0.51291	22212.89712
-195.815976	-439.327405	4.022443	-501.179294	-2.205546	-0.250053	22215.18601
-138.593771	-446.957033	49.800207	-504.231145	-0.67962	-0.250053	22208.31935
-140.882659	-472.897766	92.52612	-494.312629	1.609268	-0.250053	22059.54161
-89.764156	-481.290356	105.496487	-519.490399	0.846305	0.51291	22232.73415
-44.749354	-482.816281	127.622406	-525.594101	0.846305	0.51291	22231.20823
-27.201211	-507.231089	202.392754	-479.816337	0.083342	-0.250053	22228.91934
-4.312329	-521.727381	218.414972	-481.342262	0.083342	0.51291	22233.49712
14.761739	-511.808865	239.014966	-479.816337	0.083342	-1.013016	22214.42305
60.539504	-504.179238	289.370506	-488.97189	0.083342	-1.775979	22224.34156
90.29505	-493.49776	312.259388	-476.001523	2.372231	-1.013016	22254.09711
110.132081	-492.734797	322.940867	-464.557082	2.372231	0.51291	22229.6823
146.754293	-482.053319	328.281606	-436.327461	1.609268	0.51291	22230.44527
174.983914	-489.682946	329.807531	-424.88302	0.083342	-1.013016	22238.07489
186.428355	-462.216287	365.66678	-414.201542	2.372231	0.51291	22213.66009
217.709827	-466.031101	395.422327	-414.201542	-0.67962	-0.250053	22206.03046
240.598709	-443.905182	418.311209	-387.497846	-1.442583	-1.013016	22226.63045
258.909815	-424.068151	435.859352	-376.816368	-0.67962	-1.013016	22215.18601
300.109803	-429.40889	453.407495	-359.268225	0.846305	-1.013016	22222.05268
306.976468	-386.682977	447.303793	-318.8312	-0.67962	-0.250053	22234.26008
322.998685	-379.053349	447.303793	-287.549727	-2.205546	-0.250053	22196.11194
355.04312	-351.586691	469.429712	-248.638628	-2.205546	-0.250053	22201.45268
373.354226	-334.80151	477.05934	-215.068267	0.083342	0.51291	22216.71194
383.272741	-291.312634	490.792669	-193.705311	-1.442583	-0.250053	22213.66009
400.057921	-292.83856	497.659334	-170.053466	-0.67962	-0.250053	22220.52675
426.761617	-261.557088	492.318594	-138.771994	1.609268	-0.250053	22215.18601
434.391245	-217.305249	484.688967	-120.460888	0.846305	-1.775979	22230.44527
444.30976	-190.601553	489.266743	-98.334969	0.083342	0.51291	22224.34156
445.835686	-170.764522	483.926004	-52.557204	0.083342	-1.013016	22204.50453
458.043089	-116.594168	475.533414	-34.246099	0.083342	0.51291	22215.18601
455.754201	-105.912689	477.05934	-5.253515	2.372231	-0.250053	22222.05268
454.991239	-75.39418	467.903787	47.390914	2.372231	-0.250053	22230.44527
432.865319	-34.957155	438.911203	98.509418	0.846305	0.51291	22227.39341
442.020872	10.057647	422.888985	110.716821	0.846305	-0.250053	22213.66009
435.154207	20.739125	420.600097	146.57607	-1.442583	-1.775979	22202.21564
422.183841	33.709492	374.822333	162.598287	-2.205546	-0.250053	22188.48232
409.976437	69.56874	380.163072	188.539021	-1.442583	0.51291	22193.06009
401.583847	106.190952	353.459376	223.635306	-0.67962	0.51291	22209.08231
389.376443	132.894647	347.355674	233.553822	1.609268	0.51291	22206.79342
387.087555	167.22797	303.103836	250.339002	0.083342	-1.013016	22193.06009
367.250524	190.116853	283.266804	269.413071	-0.67962	-0.250053	22213.66009
361.909785	204.613145	239.777928	290.013065	0.083342	0.51291	22197.63787
340.546828	230.553878	238.252003	332.738978	-1.442583	0.51291	22170.17121
335.969052	259.546462	208.496456	351.050083	0.846305	-0.250053	22217.4749
339.020903	284.724232	152.800176	366.309338	-1.442583	-0.250053	22228.91934
316.13202	288.539046	127.622406	377.753779	0.083342	-1.013016	22220.52675
298.583877	338.894586	113.889077	406.746363	3.135193	-0.250053	22201.45268
271.117219	355.679767	74.977977	425.820432	0.083342	0.51291	22240.36378
265.013517	377.042723	64.296499	428.10932	0.846305	-0.250053	22217.4749
222.287604	395.353829	32.252064	463.968569	-1.442583	-1.013016	22222.05268
207.028349	422.820487	-21.155328	453.28709	-1.442583	-1.013016	22228.91934
177.272802	428.924189	-42.518284	473.124121	3.898156	0.51291	22241.88971
172.695026	438.842705	-87.533086	493.724115	1.609268	0.51291	22235.786
141.413554	457.153811	-107.370117	477.701898	0.083342	-1.013016	22238.07489
110.895044	460.205661	-108.896042	480.753749	1.609268	0.51291	22225.10453
86.480237	454.864922	-111.947893	493.724115	-0.67962	0.51291	22217.4749
75.035796	460.968624	-169.933061	470.07227	-1.442583	-0.250053	22213.66009
41.465435	457.916773	-160.777508	502.116705	0.846305	0.51291	22221.28971
31.54692	471.650103	-185.955279	499.827817	-0.67962	-0.250053	22219.00082
-4.312329	445.709369	-224.103416	489.146339	-1.442583	-0.250053	22227.39341
-7.36418	447.998258	-240.888596	493.724115	-0.67962	-1.013016	22228.91934
-34.830839	441.894556	-275.221919	473.887084	-2.205546	-0.250053	287.636952
-55.430832	441.894556	-282.851546	479.227823	-0.67962	-1.013016	16.78518
-75.267864	441.894556	-295.05895	477.701898	0.083342	1.275872	11.444441
-119.519702	426.635301	-349.992267	454.813016	-2.968509	-2.538941	11.444441
-133.253032	433.501966	-341.599677	457.864867	1.609268	-0.250053	9.918516
-158.430802	427.398264	-331.681161	408.272289	2.372231	0.51291	10.681478
-176.741908	402.220493	-349.992267	400.642661	0.846305	-1.013016	9.918516
-201.919678	397.642717	-370.592261	392.250071	0.083342	-0.250053	22070.98605
-207.260417	395.353829	-410.266323	374.701928	0.846305	-0.250053	22212.89712
-230.149299	386.961239	-416.370025	325.10935	-0.67962	-1.013016	22206.79342
-262.193734	359.49458	-408.740398	322.057499	2.372231	-1.013016	22233.49712
-266.008548	354.153841	-401.873733	299.93158	1.609268	-1.013016	22235.02304
-291.186318	323.635332	-429.340392	261.783443	-0.67962	-0.250053	22209.84527
-317.890014	290.827934	-427.051504	242.709375	-1.442583	-1.013016	22225.10453
-327.045567	274.042754	-433.918168	199.220499	0.846305	0.51291	22228.91934
-375.112219	235.894617	-471.303342	145.050145	-2.205546	0.51291	22171.69713
-366.719629	220.635362	-459.095939	112.242747	-0.67962	-0.250053	22206.79342
-391.134437	202.324256	-461.384827	99.27238	1.609268	-0.250053	22227.39341
-408.68258	178.672412	-465.962603	77.146461	0.846305	-0.250053	22205.2675
-417.07517	154.257604	-439.258907	61.887206	0.083342	0.51291	22193.06009
-432.334424	107.716877	-459.858901	23.739069	-0.67962	-0.250053	22215.18601
-443.778866	103.139101	-449.940386	7.716852	-2.968509	-1.775979	22171.69713
-468.193673	79.487256	-411.029286	-13.646105	-2.205546	-1.013016	22187.71935
-462.089971	54.309485	-398.821882	-69.342385	-1.442583	-1.013016	22210.60823
-459.03812	26.079864	-399.584845	-88.416453	-2.205546	-0.250053	22196.11194
-471.245524	8.531721	-363.725596	-122.749776	-0.67962	-1.013016	22212.89712
-464.378859	-25.801602	-365.251522	-149.453472	1.609268	-0.250053	22225.86749
-455.986269	-42.586782	-352.281155	-189.890497	1.609268	0.51291	22206.03046
-443.015903	-78.446031	-343.888565	-224.22382	1.609268	0.51291	22203.74157
-458.275158	-95.994174	-314.895981	-241.009	0.846305	-0.250053	22198.40083
-449.882567	-137.957124	-301.925615	-267.712696	1.609268	0.51291	22193.06009
-425.46776	-166.186746	-272.170068	-269.238622	2.372231	-0.250053	22214.42305
-414.023319	-162.371932	-281.325621	-302.046019	0.846305	-0.250053	22219.76379
-399.527027	-208.912659	-241.651559	-343.246007	0.846305	-1.013016	22231.97119
-393.423325	-228.74969	-230.97008	-370.712666	0.846305	-0.250053	22226.63045
-380.452958	-250.112647	-180.61454	-392.838585	0.846305	-0.250053	22226.63045
-359.852964	-292.83856	-171.458987	-423.357094	0.083342	-0.250053	22155.67492
-340.778896	-321.068181	-133.31085	-416.49043	0.846305	0.51291	22214.42305
-314.0752	-327.934846	-112.710856	-452.349678	-1.442583	-1.775979	22228.15638
-278.215952	-350.060765	-87.533086	-451.586716	-0.67962	-0.250053	22228.91934
-262.956697	-373.71261	-46.333098	-461.505231	-0.67962	-0.250053	22220.52675
-227.860411	-404.231119	-40.229396	-497.36448	0.083342	-0.250053	22209.84527
-218.704858	-411.860747	-25.733104	-528.645952	-0.67962	1.275872	22216.71194
-181.319684	-421.779262	19.281698	-526.357064	-0.67962	-1.013016	22209.84527
-164.534504	-443.142219	52.089095	-515.675586	-0.67962	-1.013016	22221.28971
-120.282665	-446.19407	97.866859	-503.468182	0.083342	-0.250053	22231.20823
-79.84564	-462.216287	93.289083	-525.594101	0.846305	0.51291	22232.73415
-54.66787	-495.023685	148.2224	-520.253362	0.083342	-0.250053	22232.73415
-30.253062	-494.260722	197.814978	-500.416331	-1.442583	-1.013016	22232.73415
-3.549366	-503.416275	218.414972	-482.105225	0.846305	0.51291	22214.42305
22.391367	-513.334791	249.696444	-468.371896	1.609268	0.51291	22225.86749
58.250615	-486.631095	290.133469	-491.260778	3.135193	1.275872	22250.2823
72.746907	-507.994052	300.051985	-469.897821	3.135193	-0.250053	22231.97119
104.791342	-495.023685	302.340873	-465.320045	2.372231	0.51291	22224.34156
141.413554	-498.838499	330.570494	-453.112641	3.898156	2.038835	22243.41563
163.539473	-484.342207	326.75568	-444.720051	-2.205546	-0.250053	22212.13416
168.880212	-488.919983	342.014935	-421.831169	0.083342	1.275872	22206.03046
211.606125	-481.290356	396.948252	-430.986722	-1.442583	-0.250053	22222.05268
237.546859	-454.58666	419.837134	-380.631181	0.083342	-1.013016	22213.66009
264.250554	-427.882964	422.126023	-369.18674	-2.205546	-0.250053	22222.81564
287.139436	-410.334821	436.622315	-348.586746	-0.67962	-1.013016	22231.20823
321.47276	-404.231119	464.088973	-327.22379	-1.442583	-1.775979	22217.4749
316.13202	-368.371871	466.377861	-303.571945	-1.442583	-0.250053	22189.24528
352.754232	-353.112616	470.955638	-278.394174	0.083342	-0.250053	22188.48232
384.035704	-333.275585	486.214892	-224.986783	1.609268	0.51291	22213.66009
395.480145	-303.520038	490.029706	-208.201603	0.083342	0.51291	22216.71194
405.398661	-292.075597	483.163042	-180.734944	0.083342	-1.013016	22226.63045
408.450512	-247.060796	485.45193	-157.846062	0.083342	-0.250053	22231.97119
425.235692	-214.253398	488.503781	-134.95718	1.609268	-0.250053	22223.5786
435.91717	-192.127479	487.740818	-102.149782	-0.67962	-0.250053	22230.44527
451.176425	-163.897857	480.874153	-55.609055	1.609268	0.51291	22134.31196
441.257909	-137.194162	467.903787	-16.697956	0.083342	0.51291	22193.82305
450.413462	-79.971956	474.770451	22.213144	3.135193	0.51291	22222.81564
442.020872	-98.283062	481.637116	57.30943	2.372231	0.51291	22215.18601
442.020872	-27.327527	401.526029	88.590902	0.083342	-0.250053	22208.31935
445.072723	-4.438645	424.414911	117.583486	2.372231	-0.250053	22222.05268
432.102356	19.2132	403.814917	141.235331	0.846305	-0.250053	22218.23786
417.606064	37.524305	380.163072	158.783474	-0.67962	0.51291	22184.6675
412.265325	69.56874	375.585296	179.383468	0.083342	0.51291	22210.60823
413.791251	93.220585	361.851966	222.872344	-0.67962	-1.013016	22220.52675
397.769033	135.946498	348.8816	241.946412	-0.67962	0.51291	22181.61565
388.61348	151.205753	318.36309	267.887145	0.083342	0.51291	22206.03046
343.598679	175.620561	286.318655	279.331586	-4.494434	-1.775979	22195.34898
340.546828	184.013151	232.148301	307.561207	0.083342	-0.250053	22176.27491
342.835716	226.739064	224.518674	333.501941	-1.442583	-0.250053	22212.13416
324.524611	252.679797	205.444605	338.079717	-1.442583	0.51291	22225.86749
326.050536	290.827934	168.822394	370.124152	0.083342	-0.250053	22219.00082
326.050536	326.687183	119.229816	393.775997	0.083342	-1.013016	22239.60082
313.843132	336.605698	119.229816	402.168587	0.083342	-0.250053	22239.60082
277.220921	359.49458	78.029828	406.746363	0.083342	1.275872	22217.4749
252.043151	391.539015	58.192797	444.8945	-0.67962	-0.250053	22221.28971
243.65056	393.827903	28.43725	454.813016	0.846305	1.275872	22231.97119
203.976498	406.79827	-6.659036	468.546345	3.135193	0.51291	22235.786
197.109833	429.687152	-36.414582	460.153755	1.609268	-1.013016	22237.31193
152.095032	441.894556	-91.347899	484.568562	0.846305	-1.013016	22243.41563
148.280218	453.338997	-118.814558	495.250041	0.083342	0.51291	22231.97119
122.339485	457.153811	-106.607154	491.435227	0.846305	-0.250053	22218.23786
81.139497	457.916773	-125.681222	477.701898	-1.442583	0.51291	22209.84527
67.406168	445.709369	-163.829359	478.464861	-1.442583	0.51291	22213.66009
37.650621	464.020475	-159.251583	504.405594	-1.442583	-0.250053	22218.23786
17.81359	460.968624	-201.977496	497.538929	0.083342	-0.250053	22231.20823
7.132112	455.627885	-227.155267	502.116705	-1.442583	-0.250053	22229.6823
-13.467882	451.050109	-248.518223	488.383376	-0.67962	0.51291	22219.76379
-49.327131	453.338997	-275.221919	484.568562	-0.67962	-0.250053	226.599933
-63.06046	424.346413	-291.244136	490.672264	-2.205546	0.51291	16.022217
-91.290081	435.027891	-298.873764	487.620413	-0.67962	0.51291	10.681478
-101.971559	436.553817	-340.836714	463.968569	1.609268	1.275872	11.444441
-119.519702	432.739003	-329.392273	447.183388	0.083342	-1.013016	9.155553
-143.93451	426.635301	-354.570044	425.820432	0.083342	-1.013016	9.918516
-175.215982	396.879754	-353.044118	399.879699	0.083342	0.51291	9.155553
-211.075231	392.301978	-376.695963	384.620444	-1.442583	-1.775979	22090.82308
-225.571523	370.176059	-380.510777	361.731562	-0.67962	-0.250053	22199.92676
-236.253001	370.176059	-418.658913	348.761195	0.083342	-0.250053	22218.23786
-236.253001	353.390878	-423.999653	307.561207	2.372231	-0.250053	22170.17121
-269.823362	352.627916	-375.170037	291.53899	0.846305	-0.250053	22182.37861
-304.156685	312.19089	-407.977435	254.153816	1.609268	2.038835	22221.28971
-317.127051	294.642748	-420.947802	244.998263	0.083342	0.51291	22232.73415
-337.727045	266.413126	-453.755199	197.694573	1.609268	0.51291	22206.03046
-362.141853	248.864983	-441.547796	168.701989	-2.968509	-1.013016	22194.58602
-357.564076	222.161288	-461.384827	101.561269	-1.442583	0.51291	22222.05268
-410.208505	200.798331	-471.303342	107.66497	-2.205546	-0.250053	22213.66009
-388.082586	175.620561	-474.355193	93.931641	-1.442583	-1.013016	22191.53417
-413.260356	152.731678	-432.392243	55.020542	0.083342	-0.250053	22227.39341
-438.438126	130.605759	-446.125572	24.502032	-1.442583	0.51291	22181.61565
-433.86035	83.302069	-425.525578	-5.253515	-0.67962	-0.250053	22188.48232
-452.171456	87.116883	-430.103355	-22.038695	-2.205546	-1.013016	22207.55638
-464.378859	57.361336	-427.051504	-78.497937	0.083342	0.51291	22193.06009
-468.956636	32.183566	-382.799665	-93.757192	-1.442583	-1.013016	22212.89712
-460.564046	16.924311	-365.251522	-117.409037	1.609268	-0.250053	22226.63045
-453.697381	-12.068273	-372.118187	-154.794211	0.846305	0.51291	22208.31935
-456.749232	-48.690484	-356.858932	-195.994199	0.083342	-0.250053	22090.82308
-477.349226	-72.342329	-346.940416	-208.964565	-0.67962	0.51291	22182.37861
-462.852934	-105.149727	-325.57746	-255.505292	-1.442583	-0.250053	22186.19343
-458.275158	-124.986758	-289.718211	-282.971951	-0.67962	-1.013016	22207.55638
-424.704797	-177.631187	-295.05895	-293.653429	0.846305	-0.250053	22219.00082
-435.386275	-160.846006	-293.533025	-294.416392	2.372231	0.51291	22217.4749
-410.971468	-194.416367	-254.621925	-356.979336	2.372231	0.51291	22231.20823
-400.28999	-231.801541	-220.288602	-366.134889	0.083342	-0.250053	22228.15638
-362.141853	-269.949678	-194.347869	-387.497846	-2.968509	-1.013016	22206.79342
-366.719629	-283.683007	-160.014546	-401.994138	-0.67962	-0.250053	22208.31935
-329.334455	-296.653374	-147.044179	-424.120057	-0.67962	-1.013016	22225.10453
-318.652977	-319.542256	-120.340483	-447.008939	-1.442583	-0.250053	22226.63045
-271.349287	-356.164467	-110.421968	-456.164492	-0.67962	-0.250053	22221.28971
-262.956697	-369.897796	-62.355315	-464.557082	0.083342	0.51291	22227.39341
-240.067815	-400.416306	-44.04421	-482.868188	-1.442583	-0.250053	22213.66009
-217.178933	-415.675561	-15.051626	-535.512617	-2.968509	-0.250053	22200.68972
-179.030796	-434.749629	14.703921	-508.045958	-1.442583	-0.250053	22217.4749
-165.297467	-441.616294	48.274282	-524.831138	0.083342	-0.250053	22219.00082
-113.416	-453.823697	93.289083	-514.14966	0.846305	0.51291	22223.5786
-79.84564	-462.216287	110.074263	-506.520033	0.846305	-1.013016	22238.83786
-55.430832	-474.423691	137.540922	-525.594101	0.846305	-0.250053	22238.07489
-31.016025	-493.49776	183.318686	-504.231145	-0.67962	-0.250053	22218.23786
-9.653068	-492.734797	219.177935	-473.712635	0.846305	-0.250053	22225.86749
34.598771	-495.023685	258.089034	-469.897821	0.083342	-1.013016	22231.97119
66.643205	-504.179238	288.607544	-483.631151	1.609268	-0.250053	22238.07489
76.561721	-478.238505	313.022351	-481.342262	-1.442583	-1.013016	22234.26008
104.02838	-508.757014	326.75568	-475.238561	0.846305	-0.250053	22231.20823
158.198734	-483.579244	313.785314	-456.164492	-0.67962	-1.013016	22219.76379
168.880212	-494.260722	343.540861	-441.6682	0.846305	-0.250053	22219.76379
199.398722	-472.134803	379.400109	-409.623765	-1.442583	-1.013016	22215.18601
211.606125	-460.690362	388.555662	-419.542281	0.083342	-0.250053	22210.60823
227.628343	-430.171853	430.518613	-397.416361	0.083342	-0.250053	22223.5786
281.798697	-449.245921	411.444544	-405.808952	-1.442583	-0.250053	22230.44527
297.057952	-410.334821	444.251942	-342.483044	0.083342	-1.013016	22220.52675
297.057952	-391.260753	430.518613	-329.512678	-2.205546	-1.013016	22038.94162
313.843132	-368.371871	461.800085	-280.683063	0.846305	0.51291	22192.29713
[truncated: 28,725 more rows]
