# Supplementary material for: Dynamic analysis of slant cracked rotor system considering nonlinear oil film force
Source: PLoS One. 2024 Jan 25;19(1):e0294293. doi: 10.1371/journal.pone.0294293 (PMC10810477; doi:10.1371/journal.pone.0294293)
Supplement: S1 File — These data were measured by two eddy current sensors, model WT0150. (ZIP) [file pone.0294293.s001.zip › 2021.3.18 Test data for plain bearings/2021.3.18 (P=0.2Mpa, Z=8.1g Non-monitoring disk clockwise162°+4.0g)/1900.csv]

1024	30720	7	0	3
8	8	8	8	10	10	1
3	3	3	3	1	1	4
2	1	4	3	0	0	0
0	0	0	0	0.000049	-0.000024	20697.19922
-784.156858	106.665668	-1118.710405	-22.996273	1.477339	-0.560495	22219.76379
-776.527231	-48.978731	-1114.895592	-296.136933	3.003264	1.728393	22206.79342
-791.786486	-196.230539	-1064.540051	-517.396127	0.714376	3.254319	22216.71194
-741.430945	-340.430496	-1014.18451	-723.396066	-0.811549	0.96543	22203.74157
-685.734665	-462.504534	-810.47346	-927.107117	0.714376	1.728393	22200.68972
-574.342106	-602.889678	-681.532757	-1058.336707	-1.574512	-0.560495	22223.5786
-437.771776	-731.067417	-472.480967	-1209.403329	1.477339	1.728393	22235.786
-281.364415	-779.13407	-271.058805	-1278.832938	-2.337475	-0.560495	22213.66009
-144.031122	-841.697014	27.259625	-1275.018125	-1.574512	-0.560495	22199.92676
3.983649	-830.252573	165.355881	-1314.692187	-0.811549	0.202468	22207.55638
168.7836	-843.985902	418.659509	-1223.136659	-2.337475	1.728393	22196.87491
311.457632	-764.637778	598.718715	-1130.055205	-1.574512	1.728393	22209.84527
442.687223	-716.571125	715.452014	-1002.640428	1.477339	3.254319	22222.81564
562.472372	-585.341535	925.266767	-750.862724	-0.811549	1.728393	22218.23786
642.58346	-457.163795	964.177866	-588.351662	0.714376	1.728393	22213.66009
695.227889	-290.074955	1055.733395	-353.359139	3.003264	1.728393	22226.63045
721.168622	-126.80093	1081.674128	-19.944423	-0.048587	-1.323458	22213.66009
716.590845	45.628649	1070.229687	241.751796	3.003264	-1.323458	22198.40083
709.724181	195.932308	1032.08155	475.218394	6.055115	1.728393	22235.02304
699.805665	354.628557	934.42232	704.870178	3.003264	0.96543	22231.20823
613.590876	497.302589	802.429766	852.884948	1.477339	2.491356	22187.71935
560.946447	635.398844	663.570548	1074.144142	3.766227	4.017281	22240.36378
426.665005	737.635851	494.19282	1203.084845	3.766227	5.543207	22240.36378
322.13911	781.88769	269.881776	1220.632988	0.714376	3.254319	22221.28971
198.539147	807.828423	147.044775	1335.840361	-1.574512	0.202468	22225.10453
72.650295	801.724721	-95.577375	1278.618156	0.714376	0.202468	3123.569445
-78.416327	787.991392	-280.214358	1257.255199	-0.048587	0.96543	18.311106
-193.6237	723.902522	-504.525402	1161.121894	0.714376	-1.323458	4838.709677
-347.742173	655.998838	-696.029049	986.403427	-2.337475	0.202468	22145.7564
-478.208801	576.650714	-815.814199	793.373855	-3.100438	-0.560495	22184.6675
-589.60136	437.028533	-1040.888206	534.729487	-1.574512	-1.323458	22204.50453
-686.497628	317.243383	-1140.836325	290.581411	0.714376	0.96543	22191.53417
-775.001305	153.206395	-1120.999294	116.625907	-2.337475	0.202468	22190.00824
-803.993889	9.006437	-1149.991878	-195.425852	1.477339	1.728393	22213.66009
-801.705001	-137.482408	-1099.636337	-402.188754	-0.048587	-0.560495	22209.84527
-755.927237	-276.341626	-988.243777	-612.003506	2.240302	-0.560495	22209.84527
-699.467994	-419.778621	-905.843802	-827.921961	-1.574512	-0.560495	22210.60823
-603.33469	-547.956361	-708.236453	-982.803397	-0.048587	0.96543	22224.34156
-479.734726	-663.926697	-555.643906	-1143.025571	-0.048587	1.728393	22215.94897
-366.053278	-756.245188	-357.273594	-1206.351478	1.477339	0.96543	22247.99341
-175.312594	-815.756281	-104.732928	-1268.914423	2.240302	0.96543	22249.51933
-31.112637	-847.037753	93.637384	-1312.403299	1.477339	2.491356	22223.5786
113.850283	-841.697014	326.341018	-1246.788503	3.766227	1.728393	22238.07489
262.628017	-787.52666	539.970585	-1148.36631	2.240302	-0.560495	22237.31193
374.020576	-740.22297	707.822387	-1067.49226	-0.048587	-1.323458	22214.42305
516.694608	-624.252634	871.859375	-820.292334	-0.048587	-1.323458	22224.34156
606.724211	-501.415634	989.355637	-632.6035	0.714376	0.96543	22232.73415
683.783448	-352.6379	1061.074134	-413.633195	-1.574512	0.96543	22205.2675
714.301957	-221.408309	1077.859314	-154.988827	-0.811549	0.96543	22206.79342
719.642696	-52.793544	1077.859314	137.988864	-3.100438	1.728393	22200.68972
694.464926	130.317513	1052.681544	350.855468	-0.811549	0.202468	22179.32676
666.235305	266.12488	957.311202	592.714655	1.477339	0.96543	22172.4601
644.872348	418.717427	855.837158	806.344222	-3.100438	-2.849383	22198.40083
585.361255	580.465527	705.533499	971.144173	-0.811549	-2.08642	22194.58602
489.22795	682.702534	562.859467	1180.958925	2.240302	0.202468	22226.63045
374.020576	776.546951	364.489155	1232.840391	0.714376	0.96543	22232.73415
249.65765	810.117311	221.052161	1325.921845	1.477339	1.728393	22219.00082
132.924352	813.932125	3.607781	1341.944063	-0.048587	1.728393	22222.81564
-11.275606	808.591386	-199.340307	1319.818143	0.714376	1.728393	51.881466
-134.875569	765.865472	-402.288395	1203.847807	2.240302	0.202468	12.970367
-276.786638	711.695118	-569.377235	1071.092291	0.714376	-2.849383	21391.94922
-415.645856	622.428478	-799.791981	830.759029	1.477339	-2.849383	22228.15638
-527.038416	513.324806	-911.947504	682.744258	-0.048587	-2.849383	22221.28971
-620.882832	353.102632	-1104.977076	378.322126	2.240302	0.202468	22218.23786
-716.253175	229.502668	-1117.947443	202.077734	0.714376	0.96543	22201.45268
-781.86797	80.724935	-1104.977076	-57.329597	-0.048587	0.96543	22192.29713
-796.364262	-75.682426	-1095.058561	-298.425822	0.714376	1.728393	22212.89712
-790.26056	-209.963868	-1033.258579	-521.210941	-2.337475	-2.08642	22219.00082
-708.623547	-371.711968	-948.569715	-739.418283	1.477339	0.202468	22199.92676
-663.608746	-512.097112	-789.110503	-940.077483	-1.574512	-1.323458	22190.7712
-542.297671	-614.334119	-628.888328	-1078.173739	-2.337475	-0.560495	22207.55638
-410.305117	-717.334088	-428.229128	-1260.521833	-1.574512	-1.323458	22209.84527
-275.260713	-788.289623	-243.592146	-1271.966274	-0.048587	-1.323458	22208.31935
-108.171873	-846.274791	45.570731	-1281.884789	0.714376	0.96543	22093.87494
34.502159	-869.163673	179.08921	-1345.210697	-0.811549	0.96543	22225.86749
203.116923	-818.808132	451.466907	-1184.225559	0.714376	1.728393	22219.76379
327.479849	-737.934082	645.259442	-1134.632981	0.714376	0.96543	22229.6823
467.10203	-681.474839	813.874207	-929.396005	-0.811549	-1.323458	22229.6823
586.124217	-573.897094	948.918612	-731.788656	-0.048587	-1.323458	22215.94897
652.501975	-421.304546	1025.977848	-541.810935	2.240302	-0.560495	22212.89712
700.568628	-258.793483	1083.963016	-271.722126	2.240302	-1.323458	22247.23045
731.087137	-106.200936	1092.355606	10.574087	1.477339	-1.323458	22216.71194
729.561212	47.917537	1076.333389	248.618461	2.240302	1.728393	22211.3712
702.857516	218.058227	987.066748	469.114692	2.240302	1.728393	22223.5786
665.472342	373.702626	910.007512	707.159066	0.714376	2.491356	22204.50453
586.88718	522.480359	778.014959	889.50716	-0.048587	1.728393	22199.16379
544.161267	644.554397	646.022405	1093.981173	-1.574512	0.96543	22229.6823
430.479819	723.902522	401.874329	1222.158913	2.240302	2.491356	22218.23786
319.087259	805.539535	287.429919	1324.39592	0.714376	1.728393	22228.91934
191.672482	816.983976	88.296644	1354.151467	-1.574512	-2.08642	22231.20823
68.835482	809.354348	-108.547742	1306.847777	-1.574512	0.202468	1756.34022
-93.675581	768.154361	-331.332861	1235.892242	-3.100438	-0.560495	19.074068
-218.038507	729.243261	-504.525402	1128.314496	-0.048587	0.96543	9006.012146
-375.971794	655.998838	-742.569776	953.59603	-0.048587	2.491356	22149.57122
-494.231018	543.843316	-879.140106	738.440538	3.003264	1.728393	22207.55638
-597.99395	427.87298	-1110.317815	444.699884	-0.048587	0.96543	22206.79342
-678.868	276.043395	-1126.340033	259.299939	0.714376	0.96543	22190.00824
-781.86797	144.050842	-1097.347449	76.188882	-0.048587	-2.08642	22206.79342
-798.65315	-2.438004	-1137.784474	-186.270299	1.477339	0.96543	22220.52675
-791.786486	-152.741663	-1078.27338	-427.366524	-0.811549	0.96543	22190.00824
-748.29761	-307.623098	-1003.503032	-625.736836	3.003264	0.96543	22225.86749
-707.097622	-440.378615	-860.829	-851.573806	3.003264	2.491356	22231.20823
-589.60136	-566.267466	-712.814229	-1024.003384	3.766227	1.728393	22233.49712
-482.023614	-674.608175	-519.021694	-1169.729267	2.240302	2.491356	22231.97119
-319.512551	-744.800747	-309.969904	-1235.344062	1.477339	2.491356	22241.88971
-169.208892	-845.511828	-102.44404	-1270.440348	-0.048587	1.728393	22214.42305
-32.638562	-831.778499	127.207744	-1336.055144	1.477339	1.728393	22218.23786
129.109538	-840.171089	384.326186	-1236.869988	-0.048587	0.202468	22230.44527
286.279862	-802.022952	577.355759	-1139.97372	-1.574512	-0.560495	22220.52675
409.116862	-696.734094	715.452014	-1026.292273	-0.048587	0.202468	22219.76379
527.376087	-625.77856	897.037146	-798.166414	-1.574512	1.728393	22217.4749
613.590876	-501.415634	977.148233	-596.744252	-3.100438	0.96543	22201.45268
684.54641	-327.46013	1048.86673	-404.477642	-0.048587	3.254319	22179.32676
717.353808	-180.208321	1094.644494	-115.314765	-0.048587	3.254319	22203.74157
739.479727	-16.171333	1074.0445	159.351821	-1.574512	0.96543	22202.97861
693.701963	148.628618	1033.607475	365.35176	-0.811549	-0.560495	22202.21564
682.257522	318.006346	974.859345	647.647972	1.477339	-1.323458	22204.50453
627.324205	477.465558	845.918642	841.440507	1.477339	-0.560495	22219.00082
598.331621	590.384043	697.140908	1000.136757	-0.811549	1.728393	22218.23786
470.916844	714.746969	502.585411	1196.981143	-0.048587	2.491356	22227.39341
369.4428	790.28028	387.378037	1299.981112	1.477339	2.491356	22231.97119
242.028023	813.932125	211.896608	1348.047765	2.240302	2.491356	22241.12674
108.509544	821.561752	-3.258884	1325.921845	3.003264	1.728393	22243.41563
-31.112637	790.28028	-264.19214	1285.48482	-0.048587	-1.323458	27.466659
-176.075557	753.658069	-447.303197	1188.588553	0.714376	-2.08642	14.496292
-308.831073	686.517348	-647.199434	1043.625633	-0.048587	-0.560495	21920.68239
-424.038446	623.191441	-813.525311	815.499774	0.714376	-1.323458	22212.89712
-550.690261	475.17667	-956.199342	602.633171	-0.048587	0.202468	22211.3712
-672.001336	343.184116	-1071.406716	393.581381	-0.048587	1.728393	22215.94897
-766.608715	205.087861	-1143.125213	201.314771	1.477339	0.96543	22210.60823
-784.156858	54.784202	-1127.865958	-84.033292	-0.811549	0.202468	22207.55638
-804.756852	-87.126867	-1095.058561	-323.603592	-3.100438	-1.323458	22196.87491
-793.312411	-255.741632	-1006.554883	-566.225742	-1.574512	-0.560495	22198.40083
-752.112423	-418.252695	-940.940088	-785.196048	-1.574512	-1.323458	22152.62307
-638.430975	-512.860075	-786.058652	-968.307105	1.477339	-0.560495	22208.31935
-527.801379	-624.252634	-614.392036	-1114.79595	1.477339	-1.323458	22224.34156
-372.919943	-733.356306	-435.858756	-1265.099609	-0.048587	-1.323458	22212.89712
-234.060725	-819.571095	-199.340307	-1307.825522	1.477339	1.728393	22226.63045
-86.808917	-831.015536	65.407762	-1284.173678	-0.811549	1.728393	22230.44527
74.939184	-824.148871	275.222515	-1278.832938	1.477339	0.96543	22213.66009
238.213209	-827.200722	472.829864	-1190.329261	-1.574512	0.202468	22220.52675
363.339098	-736.408157	691.037207	-1049.181155	1.477339	-0.560495	22256.386
484.650173	-641.037814	821.503835	-893.536756	3.766227	-2.08642	22238.07489
584.598292	-556.348951	955.022314	-694.403482	1.477339	-2.08642	22238.07489
662.420491	-407.571217	1042.000066	-525.788717	1.477339	-1.323458	22224.34156
713.538994	-240.482378	1066.414873	-247.307318	0.714376	-1.323458	22218.23786
718.879734	-104.67501	1074.807463	12.862975	-2.337475	-0.560495	22202.97861
721.168622	73.85827	1094.644494	296.685113	-1.574512	0.96543	22215.18601
685.309373	257.73229	1029.792662	537.018375	0.714376	1.728393	22209.08231
660.894566	394.30262	931.370469	762.855346	-0.811549	1.728393	22215.18601
579.257553	536.976651	751.311263	933.758999	-2.337475	-1.323458	22203.74157
525.087198	646.843285	627.711299	1150.440416	-1.574512	0.202468	22205.2675
420.561303	735.346963	440.785429	1259.544087	-3.100438	-2.08642	22199.16379
271.020607	787.228429	259.200297	1303.795926	-0.811549	-0.560495	22214.42305
140.553979	814.695088	55.489247	1361.018131	-1.574512	-0.560495	22211.3712
39.842898	804.013609	-158.14032	1296.166299	-0.811549	1.728393	1002.533036
-108.934836	768.154361	-364.903221	1219.107062	-0.048587	1.728393	16.022217
-247.794054	726.19141	-551.829092	1085.588583	1.477339	1.728393	16850.03204
-390.468086	641.502546	-760.117919	902.477526	-0.811549	-0.560495	22183.90454
-506.438422	538.502577	-882.191957	743.781277	0.714376	-0.560495	22220.52675
-607.912466	411.0878	-1027.154877	470.640617	0.714376	-0.560495	22188.48232
-690.312442	270.702656	-1102.688188	259.299939	1.477339	-2.08642	22203.74157
-762.030939	139.473065	-1088.954859	41.092596	2.240302	-0.560495	22238.83786
-807.04574	-24.563923	-1108.79189	-220.603622	1.477339	1.728393	22231.97119
-781.86797	-172.578694	-1099.636337	-487.64058	-0.048587	-0.560495	22196.11194
-743.719833	-325.934204	-987.480815	-699.744221	1.477339	0.96543	22218.23786
-679.630963	-463.267497	-843.280857	-899.640458	-0.048587	0.202468	22212.89712
-574.342106	-578.47487	-676.954981	-1049.181155	-1.574512	0.96543	22212.89712
-437.771776	-684.52669	-470.192079	-1202.536665	-0.048587	0.96543	22225.10453
-308.06811	-770.74148	-270.295842	-1240.684802	-0.811549	0.96543	22234.26008
-155.475563	-827.963685	-7.83666	-1271.966274	-1.574512	-1.323458	22045.80828
4.746612	-853.141455	151.622552	-1297.907007	-0.811549	0.96543	22224.34156
145.894718	-845.511828	405.689143	-1220.84777	0.714376	1.728393	22212.89712
304.590967	-757.00815	600.244641	-1114.032987	-3.100438	0.96543	22196.11194
414.457602	-692.156318	743.681635	-1014.084869	-2.337475	0.96543	22205.2675
545.687192	-595.26005	889.407518	-782.144197	-0.048587	1.728393	22222.05268
629.613093	-479.289714	950.444537	-620.396096	0.714376	2.491356	22204.50453
696.753814	-303.045322	1050.392656	-354.885064	-1.574512	0.202468	22202.97861
720.405659	-139.008334	1059.548208	-59.618485	0.714376	0.202468	22211.3712
722.694547	15.873102	1063.363022	195.211069	-1.574512	-0.560495	22200.68972
707.435292	190.591569	1048.103767	440.885071	0.714376	-0.560495	22207.55638
686.835299	338.60634	949.681574	671.299817	3.003264	1.728393	22206.79342
641.057534	486.621111	842.103828	898.662713	1.477339	2.491356	22219.00082
543.398304	617.850701	713.926089	1078.721919	1.477339	2.491356	22244.94156
463.287217	726.19141	515.555777	1208.425584	2.240302	3.254319	22246.46748
323.665036	784.939541	344.652124	1320.581106	-0.811549	2.491356	22223.5786
195.487296	829.19138	185.192912	1319.055181	0.714376	0.96543	22234.26008
86.383625	822.324715	-69.636642	1261.832975	0.714376	-0.560495	10761.5894
-50.186705	786.465466	-285.555097	1271.751491	1.477339	-1.323458	20.599994
-192.097774	742.213628	-490.02911	1164.173745	-0.811549	-2.08642	11.444441
-345.453284	672.784019	-651.77721	1001.662682	-1.574512	-1.323458	22013.00089
-452.268068	588.095155	-832.599379	819.314588	-2.337475	0.96543	22200.68972
-581.971733	456.865564	-954.673417	579.744289	-0.811549	1.728393	22191.53417
-694.127255	306.561905	-1087.428933	363.062871	-2.337475	0.96543	22200.68972
-772.712417	176.095277	-1114.895592	147.90738	-0.811549	0.202468	22183.14158
-837.56425	24.265692	-1111.843741	-105.396249	-1.574512	0.96543	22192.29713
-799.416113	-116.882414	-1111.843741	-338.862847	-2.337475	-1.323458	22202.21564
-778.053156	-274.815701	-994.347479	-624.21091	1.477339	0.202468	22206.03046
-727.697616	-419.778621	-922.628982	-848.521955	-0.048587	-1.323458	22181.61565
-631.564311	-534.985994	-782.243838	-987.381173	-1.574512	0.202468	22228.91934
-503.386571	-640.274852	-583.110564	-1125.477428	0.714376	2.491356	22228.91934
-371.394018	-756.245188	-360.325445	-1225.425547	-0.811549	1.728393	22217.4749
-206.594066	-802.785915	-126.095885	-1273.492199	1.477339	2.491356	22247.23045
-47.134854	-844.748865	101.267011	-1278.832938	3.003264	2.491356	22251.04526
98.591028	-850.852567	320.237316	-1268.15146	1.477339	1.728393	22232.73415
242.028023	-797.445176	533.10392	-1168.966304	0.714376	-1.323458	22243.41563
388.516868	-737.934082	690.274244	-1033.9219	0.714376	-0.560495	22241.88971
512.879795	-654.771144	868.044562	-879.040464	-0.048587	-2.08642	22220.52675
598.331621	-514.386	948.918612	-711.188662	2.240302	0.202468	22225.10453
668.524193	-377.81567	1034.370438	-469.329475	-0.048587	0.202468	22217.4749
726.509361	-213.778682	1080.148202	-188.559187	1.477339	-0.560495	22209.84527
734.138988	-55.845395	1094.644494	76.951845	-2.337475	-0.560495	22202.21564
712.013069	118.873072	1075.570426	332.544362	-0.048587	0.202468	22215.18601
690.650112	266.887842	994.696376	588.899842	-2.337475	0.202468	22189.24528
661.657528	434.739645	866.518636	776.588675	-2.337475	-0.560495	22191.53417
585.361255	582.754416	767.33348	1013.107123	-2.337475	-2.08642	22209.08231
496.094614	677.361795	612.452045	1156.544118	-1.574512	-3.612346	22202.97861
388.516868	758.235845	391.955814	1257.255199	0.714376	0.202468	22222.05268
264.153942	788.754355	210.370682	1323.632957	-0.811549	-0.560495	22232.73415
158.102122	829.954342	18.867035	1294.640373	-1.574512	0.96543	22213.66009
-8.986717	807.828423	-209.258823	1304.558889	-0.811549	1.728393	109.103671
-140.216308	754.421031	-425.94024	1185.536702	0.714376	0.202468	15.259255
-263.816272	707.880304	-605.999446	1029.129341	3.766227	-0.560495	20271.91992
-399.623639	633.109956	-755.540143	894.847899	3.003264	-2.08642	22225.86749
-514.068049	514.850732	-913.473429	699.529438	-0.048587	-3.612346	22243.41563
-646.823566	366.072998	-1034.021542	412.655449	2.240302	-1.323458	22202.21564
-741.430945	224.924892	-1111.843741	205.129585	0.714376	0.96543	22218.23786
-785.682784	96.747152	-1120.236331	-29.862938	1.477339	0.96543	22227.39341
-799.416113	-53.556507	-1133.96966	-280.877679	-0.048587	0.202468	22193.82305
-803.230927	-206.149054	-1043.177094	-499.847984	-0.811549	0.202468	22202.21564
-741.430945	-343.482347	-971.458597	-749.336799	1.477339	0.96543	22216.71194
-652.927267	-480.81564	-816.577162	-910.321937	1.477339	0.202468	22212.13416
-563.660627	-583.052646	-634.99203	-1086.566329	0.714376	-1.323458	22221.28971
-431.668074	-698.26002	-479.347632	-1220.84777	0.714376	-1.323458	22213.66009
-269.157011	-786.000734	-220.703264	-1262.810721	-1.574512	0.202468	22198.40083
-140.216308	-847.800716	8.94852	-1314.692187	-1.574512	0.96543	22204.50453
33.739196	-843.22294	206.555869	-1281.121827	-2.337475	2.491356	22215.18601
189.383594	-823.385909	446.126168	-1175.070006	-0.811549	1.728393	22212.13416
337.398365	-767.689629	616.266858	-1104.877434	-0.811549	0.96543	22220.52675
448.027962	-695.208169	772.674219	-941.603409	1.477339	1.728393	22231.97119
557.131633	-558.637839	929.08158	-727.21088	-2.337475	-1.323458	22225.10453
624.272354	-440.378615	1022.163034	-565.462779	-0.811549	-1.323458	22210.60823
690.650112	-289.311993	1077.859314	-318.262853	0.714376	-1.323458	22198.40083
736.427876	-139.771296	1082.437091	-21.470348	1.477339	-2.08642	22216.71194
723.45751	42.576798	1075.570426	231.833281	4.52919	0.96543	22235.02304
702.094553	214.243414	1029.792662	488.951723	0.714376	1.728393	22230.44527
677.679746	371.413737	938.237133	718.603507	-0.048587	0.96543	22209.08231
624.272354	514.087769	821.503835	909.344191	2.240302	3.254319	22210.60823
541.109416	633.872919	676.540915	1107.714503	-1.574512	2.491356	22228.91934
435.057595	732.295112	459.859497	1227.499652	-1.574512	0.96543	22227.39341
332.057626	778.835839	321.000279	1299.21815	2.240302	-0.560495	22218.23786
189.383594	806.302497	121.104042	1357.203318	0.714376	-0.560495	22229.6823
47.472525	817.746939	-181.029202	1282.432969	-0.811549	0.202468	2243.110446
-78.416327	794.095094	-322.940271	1241.995944	-0.048587	0.96543	16.78518
-220.327396	721.613634	-499.947626	1149.677453	-3.100438	-0.560495	7258.827479
-367.579204	660.576615	-714.340155	964.277508	0.714376	1.728393	22152.62307
-471.342136	565.206273	-882.191957	779.640526	-0.811549	1.728393	22187.71935
-596.468025	420.243353	-1023.340063	525.573934	-0.048587	1.728393	22202.21564
-696.416143	306.561905	-1079.036343	323.388809	-2.337475	-0.560495	22216.71194
-763.556864	150.917506	-1097.347449	90.685174	1.477339	-0.560495	22192.29713
-809.334628	-3.200966	-1128.628921	-152.699939	1.477339	0.202468	22212.89712
-792.549448	-145.874998	-1126.340033	-428.89245	0.714376	0.202468	22216.71194
-791.786486	-289.311993	-1028.680802	-634.129426	-1.574512	0.202468	22187.71935
-682.682814	-422.067509	-905.843802	-905.74416	-0.811549	0.202468	22194.58602
-587.312472	-546.430435	-691.451273	-988.144136	0.714376	2.491356	22255.62304
-468.290285	-637.223001	-530.466135	-1193.381112	3.003264	2.491356	22234.26008
-336.297732	-747.089635	-322.177308	-1221.610733	3.003264	3.254319	22240.36378
-185.994072	-807.363691	-78.029232	-1287.988491	0.714376	2.491356	22044.28236
-45.608929	-824.911834	147.044775	-1287.225529	-0.811549	0.96543	22219.76379
119.953985	-841.697014	350.755826	-1223.136659	-0.048587	-0.560495	22221.28971
274.835421	-795.156287	552.940951	-1146.077422	-0.811549	-2.08642	22230.44527
396.909459	-709.704461	722.318679	-1049.944117	0.714376	0.96543	22215.18601
524.324236	-628.067448	876.437152	-821.818259	-0.048587	0.202468	22223.5786
625.035317	-509.045261	964.177866	-666.173861	3.003264	0.96543	22204.50453
681.494559	-356.452714	1047.340805	-420.499859	-1.574512	1.728393	22178.5638
698.27974	-201.571278	1101.511159	-154.988827	-2.337475	0.202468	22183.90454
735.664914	-29.141699	1083.963016	122.729609	-0.048587	2.491356	22199.92676
713.538994	137.94714	1080.911165	359.248058	-3.100438	-1.323458	22191.53417
689.124187	292.828576	983.251935	590.425767	-0.811549	-2.849383	22200.68972
653.264938	433.213719	857.363083	823.892364	1.477339	-1.323458	22217.4749
578.49459	588.095155	744.444598	1014.633049	0.714376	0.202468	22223.5786
486.939062	694.909938	560.570579	1177.907074	0.714376	2.491356	22222.81564
368.679837	758.235845	366.778043	1258.781125	-0.048587	2.491356	22231.20823
222.190992	797.909907	198.926241	1328.973696	1.477339	2.491356	22224.34156
119.191022	836.821007	-3.258884	1299.21815	-0.048587	0.96543	22232.73415
4.746612	797.909907	-223.755115	1306.847777	3.003264	0.96543	43.488876
-158.527414	761.287696	-482.399483	1187.82559	3.003264	-1.323458	13.733329
-308.06811	717.035857	-629.651291	1066.514515	3.003264	-2.08642	21873.3787
-426.327335	606.40626	-757.066068	873.484942	0.714376	-2.08642	22225.10453
-536.193969	495.013701	-929.495647	654.514637	-0.048587	0.202468	22219.76379
-666.660597	364.547073	-1069.117827	399.685083	1.477339	1.728393	22193.06009
-728.460578	212.717488	-1104.214113	199.025883	-0.811549	-1.323458	22214.42305
-799.416113	66.991605	-1094.295598	-50.462932	-0.048587	0.96543	22220.52675
-800.942038	-54.31947	-1120.236331	-323.603592	0.714376	1.728393	22188.48232
-774.238343	-238.193489	-1047.754871	-547.914636	0.714376	-0.560495	22212.89712
-742.95687	-383.919372	-980.61415	-788.247899	-0.048587	0.202468	22199.92676
-668.949485	-507.519335	-836.414193	-981.277471	-0.811549	-0.560495	22197.63787
-547.63841	-643.326703	-677.717943	-1105.640397	-0.811549	-1.323458	22207.55638
-409.542154	-723.43779	-421.362464	-1210.929255	-2.337475	-0.560495	22219.00082
-252.371831	-802.022952	-204.681047	-1273.492199	-0.811549	0.96543	22212.13416
-79.179289	-834.067387	36.415178	-1268.15146	0.714376	2.491356	22226.63045
61.205854	-842.459977	269.118813	-1275.018125	-0.811549	0.96543	22223.5786
206.931737	-817.282207	475.881715	-1178.121857	0.714376	0.96543	22214.42305
348.079843	-737.171119	658.229809	-1123.951503	-1.574512	0.96543	22217.4749
465.576105	-658.585957	784.881623	-948.470073	-0.048587	-2.849383	22231.20823
562.472372	-564.741541	914.585288	-725.684954	0.714376	-2.08642	22239.60082
670.050118	-408.33418	1000.037115	-525.025754	0.714376	-2.849383	22233.49712
716.590845	-242.771266	1059.548208	-256.462871	-0.048587	-2.849383	22216.71194
723.45751	-84.075017	1080.148202	12.862975	2.240302	0.202468	22217.4749
718.879734	73.095307	1085.488942	263.114753	-2.337475	0.202468	22219.00082
692.939	228.739706	1026.740811	504.97394	1.477339	0.202468	22210.60823
642.58346	375.991514	936.711208	740.729426	-0.048587	0.202468	22193.82305
614.353839	530.109987	800.140878	959.699732	-1.574512	-1.323458	22222.81564
527.376087	655.235876	656.703883	1132.12931	-0.811549	-2.08642	22231.20823
396.909459	736.109926	412.555808	1225.973727	-0.048587	-1.323458	22213.66009
296.198377	787.228429	276.74844	1311.425553	-2.337475	-0.560495	22201.45268
185.56878	816.221013	-7.83666	1262.595938	0.714376	0.96543	22212.13416
25.346606	780.361764	-194.762531	1232.840391	-0.048587	0.202468	1267.281106
-87.571879	755.183994	-406.103209	1151.203379	-0.811549	0.96543	16.78518
-267.631085	721.613634	-586.162415	1126.025608	0.714376	0.96543	11146.88559
-379.786608	655.235876	-702.132751	949.781216	2.240302	0.96543	22167.88232
-515.593975	542.31739	-880.666031	756.751644	-0.811549	0.202468	22215.18601
-620.882832	424.821129	-1022.577101	500.396164	-0.048587	-0.560495	22218.23786
-713.201324	269.176731	-1069.88079	276.848082	-0.048587	-2.08642	22209.08231
-771.186492	128.028624	-1117.18448	26.596304	0.714376	-0.560495	22187.71935
-803.230927	-2.438004	-1101.162262	-227.470287	3.003264	0.96543	22228.15638
-797.127225	-143.58611	-1089.717821	-478.485027	-0.048587	0.202468	22222.81564
-762.030939	-309.149024	-1024.103026	-713.47755	-0.048587	0.202468	22217.4749
-689.549479	-473.948975	-911.947504	-898.114533	3.003264	2.491356	22215.18601
-575.868031	-560.926727	-682.29572	-1059.862633	3.766227	2.491356	22232.73415
-460.660658	-677.660026	-505.288365	-1201.010739	-0.048587	3.254319	22222.05268
-317.223663	-757.00815	-264.19214	-1233.818137	2.240302	1.728393	22230.44527
-172.260743	-818.045169	-36.066282	-1248.314429	-0.048587	-0.560495	22223.5786
0.931798	-843.985902	178.326247	-1265.099609	-2.337475	0.202468	22220.52675
146.657681	-832.541461	398.059516	-1197.958888	-0.048587	1.728393	22230.44527
282.465048	-782.948884	594.140939	-1117.084838	-0.811549	1.728393	22229.6823
415.220564	-708.941498	734.526083	-978.988583	-3.8634	0.202468	22196.11194
535.005714	-609.756342	884.066779	-781.381234	-1.574512	0.96543	22211.3712
592.990882	-482.341565	968.755643	-618.870171	-0.048587	4.017281	22173.98602
672.339007	-307.623098	981.726009	-451.781332	-1.574512	-0.560495	22197.63787
715.06492	-159.608327	1089.303755	-82.507367	3.003264	1.728393	22222.05268
737.953802	-7.01578	1078.622277	185.292554	1.477339	0.202468	22213.66009
707.435292	191.354532	1045.814879	428.677667	-0.048587	-2.08642	22204.50453
683.783448	324.110048	955.022314	625.522053	0.714376	1.728393	22214.42305
631.139019	481.280372	826.844574	858.98865	-1.574512	1.728393	22193.06009
575.442739	610.984037	724.607567	1064.988589	0.714376	4.017281	22217.4749
477.783509	711.695118	517.844665	1196.21818	3.766227	3.254319	22251.80822
362.576135	784.176578	317.948428	1276.329267	3.003264	2.491356	22253.33415
225.242843	816.221013	166.881806	1323.632957	2.240302	2.491356	22230.44527
101.642879	809.354348	-55.14035	1281.670007	2.240302	-0.560495	22237.31193
-21.957084	796.383982	-294.71065	1252.677423	1.477339	-0.560495	27.466659
-176.83852	738.398814	-482.399483	1158.070043	-0.048587	-1.323458	12.207404
-344.690322	667.443279	-674.666093	1030.655266	-0.048587	0.96543	21975.61571
-443.875478	587.332192	-812.762348	825.41829	-0.811549	0.202468	22216.71194
-569.764329	468.310005	-952.384529	607.210947	-2.337475	0.202468	22200.68972
-662.845783	336.317452	-1085.140045	374.507312	-0.048587	0.202468	22194.58602
-752.875386	184.487867	-1128.628921	158.588858	-3.100438	-0.560495	22193.06009
-797.890187	54.784202	-1108.028927	-125.23328	-1.574512	0.96543	22177.03787
-807.808703	-111.541675	-1162.199281	-400.662828	-2.337475	-1.323458	22180.08972
-765.845752	-246.586079	-1032.495616	-603.610916	-2.337475	-2.849383	22208.31935
-738.379094	-396.126776	-947.04379	-812.662706	-1.574512	-1.323458	22186.19343
-627.749497	-517.437851	-760.880882	-946.944148	0.714376	0.202468	22227.39341
-512.542124	-644.089665	-577.769825	-1084.277441	-0.811549	0.96543	22233.49712
-385.127347	-745.563709	-397.710619	-1219.321845	-0.048587	1.728393	22214.42305
-221.853321	-801.259989	-154.325506	-1294.092193	-0.048587	0.202468	22173.98602
-77.653364	-841.697014	50.148508	-1294.855156	-0.048587	1.728393	22229.6823
79.51696	-832.541461	291.244732	-1251.36628	2.240302	0.202468	22234.26008
242.028023	-784.474809	507.92615	-1173.544081	3.766227	0.202468	22247.23045
377.83539	-744.037784	646.022405	-1119.373726	3.003264	-0.560495	22247.23045
494.568689	-640.274852	855.837158	-877.514539	0.714376	-2.849383	22225.10453
588.413106	-527.356367	941.288984	-699.744221	-0.048587	-2.08642	22222.81564
657.079752	-390.786037	1039.711177	-492.981319	0.714376	0.202468	22222.81564
723.45751	-255.741632	1089.303755	-196.188815	0.714376	0.202468	22200.68972
727.272324	-65.000948	1087.77783	62.455553	-0.811549	0.202468	22213.66009
728.798249	79.199009	1069.466724	313.470293	0.714376	0.202468	22222.81564
702.094553	259.258215	984.014898	553.803556	0.714376	-0.560495	22189.24528
661.657528	401.169284	893.222332	754.462755	0.714376	-1.323458	22203.74157
589.939031	543.080353	756.652002	977.247875	-1.574512	-2.08642	22210.60823
503.724242	652.184025	573.540945	1107.714503	-2.337475	-2.849383	22206.79342
401.487235	754.421031	349.992863	1208.425584	-1.574512	-0.560495	22200.68972
274.072458	797.146945	256.911409	1316.766293	-1.574512	0.202468	22218.23786
170.309526	817.746939	27.259625	1292.351485	-1.574512	1.728393	22219.76379
22.294755	816.221013	-171.873649	1311.425553	0.714376	1.728393	293.740654
-121.14224	777.309913	-348.881004	1238.181131	1.477339	0.96543	17.548143
-279.075526	718.561783	-538.858725	1082.536732	0.714376	-2.08642	19956.81631
-389.705123	649.895136	-757.829031	900.951601	-0.048587	-1.323458	22193.82305
-523.223602	530.872949	-918.051206	701.055364	1.477339	-2.849383	22205.2675
-626.986534	386.672992	-1036.31043	463.01099	1.477339	-1.323458	22235.02304
-708.623547	256.969327	-1101.162262	263.877716	-0.048587	-0.560495	22221.28971
-799.416113	102.087891	-1146.177064	2.181497	2.240302	1.728393	22209.08231
-797.890187	-26.089848	-1102.688188	-284.692492	-0.048587	1.728393	22226.63045
-790.26056	-187.074986	-1047.754871	-467.040586	3.003264	3.254319	22215.18601
-741.430945	-332.800869	-1009.606734	-721.107178	-1.574512	-0.560495	22198.40083
-678.105038	-460.215646	-828.021603	-895.825644	-1.574512	-0.560495	22225.86749
-572.81618	-595.26005	-683.821645	-1044.603378	-0.048587	-0.560495	22216.71194
-457.608807	-685.289653	-464.088377	-1181.173708	-1.574512	-0.560495	22227.39341
-291.28293	-810.415542	-258.088438	-1272.729237	-0.811549	-0.560495	22229.6823
-146.32001	-843.985902	-3.258884	-1278.069976	-0.048587	-0.560495	22191.53417
12.376239	-848.563679	168.407732	-1284.173678	-2.337475	1.728393	22202.97861
161.916936	-832.541461	412.555808	-1229.240361	-0.811549	1.728393	22212.89712
323.665036	-786.000734	610.926119	-1150.655199	-4.626363	0.202468	22200.68972
435.057595	-693.682243	780.303847	-956.099701	0.714376	2.491356	22219.76379
561.70941	-578.47487	926.02973	-777.56642	0.714376	2.491356	22234.26008
628.087168	-441.141577	996.985264	-596.744252	-1.574512	-2.08642	22196.87491
697.516777	-300.756434	1058.785246	-335.810996	3.003264	-0.560495	22224.34156
720.405659	-145.112035	1079.38524	-37.492565	-1.574512	-0.560495	22217.4749
718.116771	8.243475	1066.414873	209.707361	0.714376	0.202468	22190.00824
724.220473	192.117494	1049.629693	437.070257	3.003264	2.491356	22228.91934
697.516777	363.021147	961.888978	694.188699	3.766227	2.491356	22232.73415
631.901982	491.96185	818.451984	889.50716	1.477339	2.491356	22217.4749
547.97608	636.92477	713.926089	1073.381179	2.240302	2.491356	22229.6823
428.190931	726.954373	523.948367	1191.640404	0.714376	3.254319	22244.17859
331.294663	799.435833	341.600273	1312.188516	1.477339	1.728393	22219.76379
220.665066	810.117311	124.918856	1312.188516	-0.048587	0.202468	22220.52675
75.702146	820.798789	-39.118133	1322.869994	0.714376	-0.560495	7499.160741
-76.890401	792.569168	-292.421761	1294.640373	-0.048587	-0.560495	19.074068
-216.512582	753.658069	-478.584669	1167.225596	-0.048587	0.96543	5571.916868
-342.401434	681.939571	-698.317937	978.010837	-1.574512	1.728393	22162.54158
-478.208801	572.072937	-839.466044	812.447923	-0.811549	2.491356	22185.43046
-607.149503	449.235937	-1003.503032	520.996158	-0.048587	0.96543	22177.03787
-694.127255	300.458203	-1097.347449	306.603629	-1.574512	0.202468	22178.5638
-763.556864	186.013792	-1204.925195	93.737025	-0.048587	-0.560495	22189.24528
-796.364262	26.55458	-1164.48817	-171.774007	-0.048587	0.202468	22208.31935
-805.519815	-128.326855	-1075.221529	-383.114685	-0.048587	-0.560495	22212.13416
-769.660566	-276.341626	-1015.710436	-630.314612	-0.811549	0.96543	22206.79342
-695.653181	-420.541583	-918.814168	-836.314551	-0.811549	-0.560495	22202.97861
-609.438391	-532.697106	-721.206819	-984.329322	-1.574512	1.728393	22228.91934
-514.068049	-664.689659	-559.458719	-1104.877434	-1.574512	1.728393	22225.86749
-340.875508	-759.297039	-345.829153	-1236.869988	3.003264	3.254319	22243.41563
-185.23111	-805.837766	-116.940332	-1272.729237	0.714376	1.728393	22248.75637
-47.897817	-823.385909	73.03739	-1345.210697	-0.048587	0.202468	22235.786
112.324358	-833.304424	321.000279	-1275.781087	2.240302	-0.560495	22231.20823
262.628017	-785.237772	539.970585	-1152.944087	1.477339	-0.560495	22235.786
364.102061	-715.808163	715.452014	-1028.581161	-0.048587	0.96543	22228.91934
512.879795	-630.356336	881.777891	-827.921961	-0.811549	0.202468	22218.23786
600.620509	-511.334149	987.066748	-649.38868	0.714376	0.96543	22225.10453
671.576044	-374.763819	1049.629693	-425.077636	1.477339	0.96543	22221.28971
705.146404	-200.808315	1075.570426	-158.803641	0.714376	1.728393	22199.16379
709.724181	-53.556507	1090.066718	92.974063	-3.100438	0.202468	22195.34898
701.331591	108.954556	1051.155618	334.83325	-1.574512	-0.560495	22192.29713
644.872348	286.724874	936.711208	556.855407	-2.337475	-1.323458	22161.01566
646.398274	421.006315	800.140878	739.203501	-1.574512	-0.560495	22196.11194
577.731627	571.309974	730.711269	987.929353	-0.048587	0.202468	22222.05268
492.279801	666.680317	527.000218	1155.781155	-0.048587	0.202468	22218.23786
384.702055	770.443249	394.244702	1265.647789	-0.048587	3.254319	22228.15638
248.894688	809.354348	234.022527	1335.077398	-0.048587	0.96543	22232.73415
135.21324	822.324715	20.392961	1339.655175	0.714376	2.491356	22216.71194
22.294755	798.67287	-178.740314	1303.795926	1.477339	-0.560495	86.214789
-125.720016	771.969174	-410.680986	1229.025578	3.766227	-1.323458	12.970367
-287.468116	721.613634	-625.836477	1068.803403	1.477339	-2.849383	21441.5418
-424.038446	645.31736	-791.399391	884.929383	-0.811549	-3.612346	22219.00082
-545.349522	507.221105	-978.325262	620.181314	0.714376	-2.08642	22207.55638
-636.142087	374.465588	-1086.66597	394.344344	1.477339	1.728393	22211.3712
-742.193908	243.235998	-1123.288182	233.359206	3.003264	0.96543	22212.89712
-797.127225	80.724935	-1094.295598	-48.937007	-0.048587	0.96543	22210.60823
-794.075374	-76.445389	-1105.740039	-280.877679	0.714376	0.96543	22203.74157
-788.734635	-204.623129	-1057.673386	-502.899835	-0.048587	-1.323458	22215.94897
-749.060572	-359.504565	-976.799336	-768.410867	-0.048587	0.96543	22196.87491
-656.742081	-488.445267	-795.214205	-918.714527	-3.100438	-1.323458	22206.79342
-552.216186	-622.726709	-638.806844	-1065.203372	-3.100438	-1.323458	22200.68972
-421.749558	-708.178535	-459.510601	-1216.269994	0.714376	0.202468	22215.18601
-283.653303	-797.445176	-241.303258	-1287.988491	-1.574512	-0.560495	22140.41566
-124.957053	-834.067387	-74.214419	-1361.232914	-0.811549	1.728393	22206.03046
45.9466	-850.089604	237.074378	-1329.951442	-0.048587	0.202468	22228.91934
190.146557	-814.230356	442.311354	-1182.699634	0.714376	0.202468	22222.05268
338.924291	-753.956299	646.022405	-1101.825583	1.477339	0.202468	22224.34156
464.813142	-671.556324	798.614952	-918.714527	-0.048587	-0.560495	22231.20823
584.598292	-540.326733	926.792692	-727.973842	2.240302	-0.560495	22209.08231
642.58346	-430.460099	1000.037115	-557.833152	0.714376	-1.323458	22202.21564
706.67233	-271.000887	1080.148202	-280.877679	0.714376	-1.323458	22245.70452
728.035286	-110.01575	1074.807463	2.94446	2.240302	0.202468	22224.34156
728.798249	61.650866	1068.703761	257.011051	-0.048587	0.96543	22200.68972
705.146404	213.480451	1029.792662	464.536915	2.240302	0.96543	22224.34156
676.916783	387.435955	882.540854	706.396103	2.240302	0.96543	22215.94897
617.40569	517.13962	741.392747	889.50716	0.714376	1.728393	22218.23786
538.820528	644.554397	691.800169	1096.270062	-0.048587	0.96543	22229.6823
421.324266	733.058075	446.126168	1226.73669	-0.048587	0.202468	22226.63045
298.487265	795.621019	322.526205	1297.692224	2.240302	-1.323458	22219.76379
184.042855	820.798789	108.896638	1338.892212	1.477339	0.96543	22228.91934
37.554009	791.043243	-88.710711	1306.084814	-2.337475	0.96543	4132.969146
-86.808917	784.176578	-338.199526	1251.91446	-0.048587	1.728393	19.074068
-253.134793	734.584	-531.992061	1106.188577	-0.048587	0.96543	2862.636189
-367.579204	660.576615	-754.77718	942.151589	0.714376	0.96543	22140.41566
-489.653242	562.917384	-940.177125	673.588705	1.477339	0.96543	22196.87491
-577.393956	420.243353	-1018.762287	482.848021	3.003264	0.96543	22198.40083
-703.282808	290.539687	-1093.532635	260.062902	1.477339	-0.560495	22203.74157
-786.445746	152.443432	-1103.451151	67.796292	1.477339	-0.560495	22208.31935
-806.282778	2.139773	-1135.495586	-161.855492	1.477339	1.728393	22211.3712
-788.734635	-145.874998	-1095.058561	-416.685046	1.477339	3.254319	22203.74157
-758.216125	-289.311993	-1040.125243	-644.047941	1.477339	0.96543	22213.66009
-678.868	-430.460099	-873.799367	-824.87011	1.477339	1.728393	22247.99341
-594.942099	-541.089696	-698.317937	-1007.218204	1.477339	1.728393	22244.94156
-474.393987	-663.163734	-551.066129	-1165.151491	1.477339	2.491356	22225.10453
-330.19403	-787.52666	-303.866202	-1215.507031	-0.048587	0.202468	22236.54897
-170.734818	-822.622946	-115.414406	-1314.692187	-0.811549	0.202468	22230.44527
-25.008935	-837.119238	89.059607	-1347.499585	0.714376	1.728393	22212.89712
128.346575	-826.43776	330.155832	-1233.055174	0.714376	2.491356	22226.63045
277.124309	-772.267405	566.67428	-1130.818167	0.714376	2.491356	22232.73415
390.042794	-710.467423	738.340896	-1020.951533	-0.811549	3.254319	22213.66009
520.509422	-628.067448	889.407518	-808.08493	-2.337475	1.728393	22216.71194
603.67236	-500.652671	978.674158	-639.470165	-0.811549	2.491356	22205.2675
683.783448	-342.719384	1052.681544	-383.114685	1.477339	3.254319	22183.90454
699.042702	-187.074986	1069.466724	-160.329566	-1.574512	-0.560495	22180.85269
706.67233	-4.726892	1064.888948	130.359237	-3.100438	-1.323458	22205.2675
703.620479	142.524916	1013.770444	348.566579	-1.574512	-2.849383	22200.68972
682.257522	317.243383	953.496388	604.159096	1.477339	-0.560495	22204.50453
631.901982	459.154452	849.733456	837.625694	0.714376	0.202468	22225.86749
570.864963	584.280341	698.666834	994.796018	1.477339	3.254319	22216.71194
474.731658	695.672901	556.755765	1175.618186	0.714376	3.254319	22220.52675
364.102061	775.783988	344.652124	1266.410752	2.240302	2.491356	22244.94156
245.079874	807.828423	205.029943	1319.818143	1.477339	1.728393	22241.12674
107.746581	807.828423	6.659632	1303.032963	3.003264	-1.323458	22239.60082
-30.349674	799.435833	-230.62178	1290.825559	1.477339	-3.612346	35.859249
-165.394079	757.472882	-442.72542	1175.618186	-0.048587	-1.323458	13.733329
-287.468116	703.302528	-642.621658	1058.884887	1.477339	-0.560495	21687.2158
-420.223633	610.984037	-776.903099	865.855315	1.477339	0.96543	22211.3712
-561.371739	480.517409	-935.599349	622.470202	1.477339	0.96543	22198.40083
-672.001336	353.102632	-1060.725237	408.077673	-0.048587	0.96543	22209.08231
-734.56428	220.347116	-1101.925225	193.685144	0.714376	0.96543	22222.05268
-795.601299	57.07309	-1138.547437	-71.062926	0.714376	0.96543	22202.97861
-798.65315	-92.467607	-1113.369666	-305.292486	-3.100438	-3.612346	22185.43046
-774.238343	-214.541645	-1064.540051	-563.173891	-2.337475	-2.849383	22189.24528
-729.986504	-369.42308	-963.066007	-814.951594	-1.574512	-2.849383	22158.72677
-640.719864	-506.756373	-766.221621	-961.44044	-0.811549	-1.323458	22206.03046
-540.771745	-635.697075	-660.932763	-1128.529279	-0.048587	0.202468	22220.52675
-391.994011	-741.748896	-435.858756	-1278.832938	-0.048587	0.96543	22228.91934
-241.690352	-802.022952	-216.88845	-1296.381081	-0.048587	0.96543	22216.71194
-91.386693	-840.934052	14.289259	-1318.507001	-0.048587	0.202468	22225.86749
56.628078	-844.748865	262.252148	-1255.181094	0.714376	0.202468	22230.44527
209.220625	-796.682213	460.62246	-1173.544081	1.477339	0.202468	22219.00082
364.102061	-731.067417	672.726101	-1065.966335	2.240302	-1.323458	22254.09711
474.731658	-674.608175	801.666803	-895.825644	-0.048587	-0.560495	22253.33415
577.731627	-551.771174	933.659357	-752.38865	-0.048587	-3.612346	22200.68972
661.657528	-413.674919	1035.896364	-525.025754	1.477339	-0.560495	22213.66009
710.487143	-250.400893	1086.251904	-260.277685	0.714376	0.202468	22224.34156
721.168622	-90.941681	1081.674128	24.307416	-0.811549	0.96543	22204.50453
723.45751	80.724935	1054.207469	245.56661	-0.048587	0.96543	22202.21564
690.650112	228.739706	1023.68896	511.840605	-1.574512	0.202468	22226.63045
673.101969	382.858178	895.51122	722.41832	-1.574512	-1.323458	22203.74157
607.487174	533.161838	795.563101	947.492328	-2.337475	-2.849383	22223.5786
543.398304	652.184025	636.103889	1119.921906	-0.048587	-2.08642	22222.05268
403.01316	740.687702	462.148385	1247.336683	-3.8634	-2.08642	22192.29713
281.702085	791.043243	284.378068	1315.240367	-1.574512	-1.323458	22199.16379
170.309526	815.45805	39.467029	1292.351485	-0.811549	1.728393	22215.94897
35.265121	804.013609	-126.858847	1307.61074	-0.811549	0.96543	902.584918
-90.62373	782.650653	-380.162476	1242.758907	0.714376	1.728393	15.259255
-251.608868	735.346963	-567.088347	1119.158944	1.477339	-0.560495	13150.42573
-369.868092	658.287727	-715.103118	956.647881	1.477339	-2.08642	22172.4601
-492.705093	538.502577	-908.895653	750.647942	0.714376	-2.08642	22209.84527
-611.72728	414.139651	-996.636367	482.848021	0.714376	-2.08642	22205.2675
-704.045771	272.991544	-1061.4882	295.159188	0.714376	-1.323458	22198.40083
-781.86797	139.473065	-1115.658554	10.574087	2.240302	0.96543	22229.6823
-814.675368	-16.934296	-1146.940027	-208.396219	-0.048587	0.96543	22228.15638
-794.838336	-176.393508	-1077.510418	-438.810965	1.477339	0.202468	22205.2675
-738.379094	-318.304577	-1025.628951	-721.107178	2.240302	0.202468	22204.50453
-684.971702	-451.823056	-852.43641	-867.596023	1.477339	1.728393	22235.02304
-604.860615	-584.578572	-702.895714	-1063.677447	-0.048587	0.202468	22215.18601
-451.505105	-686.052616	-499.947626	-1186.514447	1.477339	0.202468	22222.05268
-314.934775	-781.422958	-275.636581	-1248.314429	-0.811549	0.202468	22231.20823
-148.608898	-850.852567	-77.26627	-1285.699603	-1.574512	0.202468	22219.00082
5.509575	-849.326642	166.881806	-1281.884789	-0.048587	1.728393	22221.28971
142.842867	-838.645163	393.481739	-1215.507031	0.714376	1.728393	22209.08231
285.516899	-773.793331	558.28169	-1119.373726	-0.811549	2.491356	22206.03046
406.065011	-709.704461	753.600151	-1007.218204	-0.811549	2.491356	22201.45268
541.109416	-601.363752	856.60012	-836.314551	-1.574512	1.728393	22210.60823
615.116801	-485.393416	925.266767	-652.440531	-0.811549	-0.560495	22209.08231
695.990851	-325.934204	1052.681544	-375.485058	0.714376	0.202468	22196.11194
718.116771	-168.000918	1038.948215	-109.211063	1.477339	-1.323458	22213.66009
726.509361	1.37681	1041.237103	154.011081	1.477339	0.202468	22217.4749
702.094553	173.043426	1054.207469	435.544331	-0.811549	-0.560495	22205.2675
669.287156	334.791526	963.414904	622.470202	-0.048587	3.254319	22200.68972
638.768646	485.858148	857.363083	880.351607	1.477339	2.491356	22254.09711
576.205702	636.92477	699.429797	1074.907105	3.766227	4.017281	22243.41563
444.213148	694.909938	509.452075	1200.032994	1.477339	3.254319	22242.65267
351.131694	775.783988	382.800261	1283.195932	-0.811549	0.96543	22240.36378
223.716917	816.983976	181.378098	1316.00333	2.240302	1.728393	22228.91934
93.250289	807.828423	-20.807027	1325.158883	-0.811549	-0.560495	22225.10453
-37.216339	783.413615	-275.636581	1288.536671	-0.811549	-1.323458	23.651845
-197.438513	752.132143	-461.799489	1156.544118	0.714376	1.728393	11.444441
-327.142179	684.991422	-649.488322	1032.181192	-1.574512	0.202468	22020.63051
-452.268068	585.806266	-804.369758	833.81088	-0.811549	0.96543	22208.31935
-585.023584	458.391489	-986.717852	595.003543	1.477339	2.491356	22186.95639
-669.712448	325.635973	-1042.414132	392.055455	-4.626363	0.202468	22190.7712
-779.579082	179.147128	-1130.154846	115.099982	-2.337475	-0.560495	22195.34898
-801.705001	57.07309	-1135.495586	-88.611069	-1.574512	-2.08642	22182.37861
-816.964256	-119.934265	-1104.214113	-369.381356	-0.048587	-0.560495	22199.92676
-791.023523	-259.556446	-1024.865989	-602.084991	0.714376	0.202468	22212.13416
-697.179106	-393.074925	-910.421578	-810.373818	0.714376	2.491356	22212.13416
-627.749497	-541.089696	-752.488292	-981.277471	0.714376	0.96543	22224.34156
-511.016198	-620.437821	-630.414254	-1168.203342	0.714376	2.491356	22232.73415
-375.208831	-730.304455	-358.036557	-1233.055174	0.714376	1.728393	22214.42305
-213.460731	-816.519244	-182.555127	-1334.529218	-0.048587	1.728393	22224.34156
-54.001519	-829.48961	95.163309	-1298.66997	0.714376	0.202468	22251.80822
96.30214	-835.593312	321.000279	-1252.892205	2.240302	0.202468	22232.73415
221.428029	-808.889617	477.40764	-1165.151491	-0.048587	-1.323458	22236.54897
362.576135	-737.934082	677.303877	-1087.329291	3.003264	1.728393	22244.17859
480.072397	-651.719293	850.496419	-840.129365	-0.811549	-0.560495	22217.4749
591.464956	-544.141547	961.126015	-730.262731	0.714376	-0.560495	22193.82305
672.339007	-393.837888	1037.422289	-480.773916	-0.048587	0.202468	22213.66009
720.405659	-240.482378	1042.763028	-236.62584	-1.574512	0.96543	22209.84527
731.087137	-55.845395	1094.644494	23.544453	-0.048587	1.728393	22214.42305
711.250106	89.880488	1062.600059	331.781399	-0.811549	-1.323458	22221.28971
678.442708	261.547103	990.881562	545.410966	-0.048587	-0.560495	22190.00824
630.376056	416.428539	875.674189	753.699793	-3.8634	-2.849383	22186.95639
591.464956	549.947018	761.992741	983.351576	-2.337475	-2.08642	22203.74157
501.435354	669.732168	612.452045	1138.995975	-1.574512	0.96543	22216.71194
378.598353	768.917323	356.096565	1208.425584	-0.811549	0.96543	22211.3712
276.361346	788.754355	221.052161	1295.403336	-0.811549	0.96543	22229.6823
155.050271	811.643237	-38.35517	1290.062597	2.240302	1.728393	15153.20292
12.376239	793.332131	-174.162537	1299.21815	3.003264	0.202468	189.977721
-138.690383	769.680286	-398.473582	1187.062627	-1.574512	-4.375309	15.259255
-279.075526	726.19141	-557.169831	1118.395981	0.714376	-2.849383	18801.69073
-391.231049	642.265509	-740.280888	929.944185	1.477339	-2.08642	22213.66009
-505.675459	525.53221	-909.658615	702.581289	0.714376	-2.08642	22236.54897
-615.542093	397.35447	-1049.280796	475.981356	1.477339	0.202468	22224.34156
-708.623547	253.917476	-1069.117827	258.536976	1.477339	0.202468	22208.31935
-797.127225	108.954556	-1146.940027	-29.862938	-0.048587	0.202468	22217.4749
-823.83092	-58.134283	-1092.00671	-259.514722	-0.048587	0.202468	22205.2675
-791.786486	-190.126837	-1080.562269	-520.447978	-0.048587	0.202468	22193.82305
-742.193908	-354.163825	-967.643783	-754.677538	1.477339	-0.560495	22214.42305
-688.023553	-489.971193	-836.414193	-903.455272	0.714376	-1.323458	22231.20823
-581.20877	-583.052646	-702.132751	-1088.855217	2.240302	-1.323458	22215.94897
-453.793993	-699.785945	-473.24393	-1208.640367	-2.337475	-0.560495	22210.60823
-293.571818	-789.815548	-248.932885	-1254.418131	-2.337475	0.202468	22211.3712
-147.082973	-820.334058	-30.725543	-1290.277379	-0.048587	2.491356	22192.29713
6.272537	-837.882201	192.059577	-1257.469982	-0.811549	2.491356	22214.42305
165.731749	-818.808132	410.266919	-1216.269994	0.714376	1.728393	22224.34156
324.427999	-764.637778	608.637231	-1112.507062	0.714376	2.491356	22215.18601
438.109446	-696.734094	769.622368	-985.855247	-0.811549	-0.560495	22225.10453
571.627925	-594.497087	871.859375	-841.65529	-0.048587	-1.323458	22221.28971
646.398274	-461.741571	991.644525	-569.277593	2.240302	-0.560495	22209.84527
703.620479	-293.126806	1061.074134	-330.470256	3.003264	0.202468	22199.92676
725.746398	-124.512042	1051.155618	-69.537	-0.048587	-0.560495	22221.28971
734.138988	28.843469	1095.407457	221.151802	1.477339	0.96543	22221.28971
712.013069	202.03601	1044.288954	456.907288	1.477339	1.728393	22226.63045
668.524193	359.206334	932.133431	673.588705	0.714376	0.96543	22206.79342
624.272354	501.880365	829.896425	911.633079	2.240302	2.491356	22230.44527
552.553857	636.161807	695.614983	1085.588583	0.714376	1.728393	22226.63045
443.450186	725.428447	430.866913	1200.032994	0.714376	0.96543	22230.44527
320.613185	796.383982	322.526205	1299.981112	-0.811549	-1.323458	22219.76379
203.116923	807.06546	121.104042	1330.499622	1.477339	0.96543	22220.52675
66.546593	813.169162	-91.762562	1307.61074	-0.811549	0.202468	5285.042879
-65.44596	786.465466	-333.621749	1244.284833	-0.048587	0.202468	19.074068
-212.697768	739.161777	-474.006893	1153.492267	-0.048587	0.96543	1372.569964
-339.349583	671.258093	-673.90313	997.084906	-0.048587	3.254319	22124.39345
-482.786577	549.184055	-847.095671	788.796079	-3.8634	-0.560495	22170.93417
-595.705062	451.524825	-989.00674	549.225779	-2.337475	0.202468	22192.29713
-678.868	308.08783	-1059.962275	355.433244	-0.811549	-0.560495	22213.66009
-751.34946	160.073059	-1137.784474	99.077764	2.240302	0.202468	22199.92676
-798.65315	13.584214	-1131.680772	-158.040678	0.714376	-1.323458	22199.92676
-815.43833	-110.778712	-1068.354865	-425.840599	0.714376	0.202468	22222.05268
-786.445746	-284.734216	-1037.836355	-660.833122	-0.048587	1.728393	22211.3712
-694.890218	-415.963807	-895.162323	-818.003445	1.477339	3.254319	22217.4749
-591.890248	-536.511919	-725.784596	-1011.033018	3.766227	4.017281	22253.33415
-469.053248	-649.430405	-566.325384	-1150.655199	3.003264	2.491356	22252.57118
-350.031061	-737.171119	-337.436563	-1223.899621	0.714376	0.96543	22230.44527
-182.942221	-805.074803	-113.888481	-1291.040342	2.240302	0.96543	22236.54897
-29.586711	-844.748865	108.133676	-1279.595901	0.714376	0.202468	22237.31193
107.746581	-839.408126	341.600273	-1231.529249	1.477339	0.202468	22218.23786
246.605799	-797.445176	551.415026	-1157.521863	-0.811549	0.96543	22225.86749
384.702055	-725.726678	708.585349	-1027.055235	-0.811549	1.728393	22231.97119
498.383503	-630.356336	874.148263	-901.929346	0.714376	2.491356	22212.89712
604.435323	-518.963777	971.044531	-693.640519	2.240302	3.254319	22196.87491
672.339007	-355.689751	1035.896364	-451.781332	-2.337475	0.202468	22198.40083
702.094553	-222.171272	1077.859314	-196.188815	-0.811549	0.96543	22187.71935
712.013069	-39.060215	1067.940799	102.892578	-0.048587	-0.560495	22189.24528
695.227889	136.421214	1046.577842	363.825834	-0.811549	-2.849383	22206.03046
683.783448	269.176731	970.281568	549.988742	-1.574512	-2.08642	22183.14158
650.97605	437.791496	876.437152	810.921998	-0.811549	-0.560495	22221.28971
581.546441	564.44331	739.103859	1009.29231	-1.574512	2.491356	22231.20823
498.383503	665.154391	517.844665	1149.677453	-0.811549	0.96543	22214.42305
358.761322	755.183994	362.96323	1244.284833	0.714376	3.254319	22225.10453
260.339129	821.561752	192.059577	1269.462603	-1.574512	0.202468	22228.15638
119.191022	798.67287	-17.755176	1273.277417	-0.048587	-1.323458	22221.28971
10.087351	785.702504	-177.214388	1302.270001	0.714376	-2.849383	67.903684
-138.690383	755.183994	-451.880973	1167.988559	2.240302	-2.849383	16.022217
-305.779222	704.828453	-620.495738	1061.936738	1.477339	-2.849383	21011.23081
-419.46067	625.480329	-779.191987	893.321974	0.714376	-0.560495	22212.13416
-548.401372	488.147036	-920.340094	675.877594	-0.811549	0.202468	22218.23786
-651.401342	366.835961	-1046.228945	422.573965	-0.048587	0.96543	22187.71935
-736.853168	226.450817	-1091.243747	196.736995	-0.811549	-0.560495	22207.55638
-787.971672	98.273078	-1135.495586	-61.14441	0.714376	1.728393	22217.4749
-790.26056	-97.808346	-1153.806691	-344.203586	0.714376	-1.323458	22202.21564
-801.705001	-233.615713	-1072.932641	-516.633164	0.714376	0.202468	22210.60823
-746.771684	-374.763819	-962.303044	-732.551619	-2.337475	-1.323458	22206.03046
-664.371708	-489.971193	-834.125305	-977.462657	-0.048587	0.202468	22206.03046
-530.090267	-629.593373	-641.095732	-1124.714466	-2.337475	-0.560495	22200.68972
-404.201415	-731.067417	-438.147644	-1219.321845	-0.811549	0.202468	22218.23786
-272.971824	-806.600728	-243.592146	-1284.93664	-0.811549	2.491356	22219.00082
-90.62373	-843.985902	27.259625	-1282.647752	1.477339	3.254319	22219.00082
42.894749	-843.985902	259.96326	-1266.625535	1.477339	1.728393	22230.44527
191.672482	-827.963685	449.940982	-1201.773702	-0.048587	0.96543	22226.63045
319.850222	-740.22297	633.052039	-1096.484844	-0.048587	-1.323458	22219.76379
471.679807	-670.030398	826.081611	-888.95898	-0.048587	-1.323458	22228.15638
579.257553	-577.711907	895.51122	-719.581252	1.477339	-2.08642	22241.88971
654.027901	-413.674919	1001.56304	-554.018338	1.477339	-0.560495	22232.73415
707.435292	-255.741632	1076.333389	-280.877679	3.003264	-1.323458	22229.6823
731.087137	-87.88983	1104.56301	-9.262944	0.714376	0.202468	22229.6823
741.768616	63.176792	1061.837097	270.74438	-0.048587	0.202468	22210.60823
683.020485	243.235998	1006.140817	500.396164	0.714376	0.96543	22198.40083
676.916783	381.332253	926.02973	745.307203	-0.048587	0.202468	22216.71194
620.45754	527.821098	813.111244	956.647881	-0.811549	-1.323458	22215.94897
530.427938	654.472913	660.518697	1132.12931	-1.574512	-2.849383	22226.63045
406.065011	757.472882	428.578025	1197.744106	1.477339	-0.560495	22233.49712
302.302079	791.806205	295.059546	1307.61074	-2.337475	-1.323458	22196.11194
172.598414	808.591386	54.726284	1299.981112	-0.811549	1.728393	22205.2675
48.235488	804.013609	-181.792164	1283.195932	-3.100438	0.96543	1140.629292
-79.942252	780.361764	-358.799519	1222.921876	-1.574512	0.202468	16.78518
-239.401464	723.902522	-527.414284	1137.470049	-2.337475	0.202468	11808.37428
-348.505135	651.421062	-691.451273	952.833067	-0.048587	-0.560495	22183.14158
-475.15695	547.65813	-904.317876	746.070165	-0.048587	-2.849383	22180.08972
-602.571727	423.295204	-1015.710436	511.840605	-1.574512	-2.08642	22208.31935
-688.786516	275.280433	-1086.66597	295.159188	-0.048587	-1.323458	22207.55638
-787.971672	135.658252	-1125.57707	54.062963	-0.048587	0.202468	22182.37861
-791.023523	-16.934296	-1172.117797	-219.84066	3.003264	1.728393	22224.34156
-809.334628	-155.793514	-1095.821523	-463.988735	2.240302	0.96543	22240.36378
-743.719833	-303.045322	-1024.865989	-694.403482	3.766227	1.728393	22210.60823
-703.282808	-425.11936	-884.480845	-884.381203	0.714376	0.96543	22233.49712
-594.942099	-563.215615	-699.843863	-1042.31449	-0.048587	0.96543	22243.41563
-470.579173	-675.371138	-506.81429	-1168.966304	-0.811549	0.96543	22218.23786
-334.008843	-760.822964	-320.651383	-1206.351478	-1.574512	-1.323458	22213.66009
-178.364445	-840.934052	-65.058866	-1281.884789	-0.048587	-0.560495	22228.91934
-13.564494	-836.356275	181.378098	-1279.595901	-0.048587	1.728393	22219.76379
127.583612	-833.304424	368.303969	-1212.45518	-0.048587	1.728393	22222.81564
274.835421	-783.711846	552.177988	-1172.018155	-0.048587	1.728393	22231.97119
403.01316	-709.704461	740.629784	-1001.877465	-0.048587	4.017281	22201.45268
540.346453	-621.200783	867.281599	-840.129365	-0.811549	3.254319	22193.06009
615.879764	-472.42305	975.622307	-679.144227	0.714376	2.491356	22185.43046
697.516777	-348.060123	1054.970432	-367.092468	-0.048587	-0.560495	22209.08231
711.250106	-168.76388	1085.488942	-108.4481	-0.048587	-0.560495	22204.50453
718.879734	-32.956513	1077.859314	152.485156	-0.811549	-1.323458	22205.2675
696.753814	168.465649	1061.074134	393.581381	-0.811549	-1.323458	22214.42305
683.783448	311.902644	947.392686	611.788724	0.714376	0.96543	22199.16379
637.242721	471.361856	874.911226	861.277539	-0.048587	4.017281	22228.91934
590.701994	596.487745	736.052008	1016.158974	-0.048587	4.017281	22228.91934
481.598322	692.62105	500.296522	1134.418198	3.003264	1.728393	22243.41563
363.339098	770.443249	378.222484	1304.558889	3.003264	0.96543	22249.51933
226.768768	823.85064	153.148477	1299.981112	1.477339	0.202468	22240.36378
110.035469	807.06546	-52.088499	1319.055181	0.714376	0.202468	22227.39341
-25.008935	800.198796	-210.784748	1293.87741	-0.048587	-0.560495	34.333323
-169.208892	749.843255	-439.67357	1178.670037	-1.574512	-0.560495	12.970367
-318.749589	701.01364	-644.910546	1039.047856	-1.574512	0.202468	21980.19349
-451.505105	611.747	-801.317907	839.151619	-0.048587	1.728393	22209.08231
-554.505074	476.702595	-947.04379	632.388718	1.477339	0.202468	22218.23786
-661.319858	345.473004	-1074.458567	402.736934	0.714376	1.728393	22186.19343
-748.29761	199.747122	-1132.443735	177.662926	-2.337475	0.202468	22192.29713
-799.416113	56.310127	-1146.177064	-103.870324	-2.337475	-0.560495	22196.87491
-819.253144	-100.097234	-1082.088194	-334.28507	-1.574512	-2.08642	22197.63787
-768.897603	-229.037937	-1068.354865	-596.744252	1.477339	0.202468	22198.40083
-705.571696	-391.548999	-935.599349	-791.29975	-1.574512	-0.560495	22220.52675
-641.482826	-528.119329	-776.140137	-965.255254	-0.048587	1.728393	22215.18601
-507.201385	-646.378554	-623.547589	-1122.425577	-0.048587	2.491356	22225.10453
-391.231049	-740.985933	-403.814321	-1227.714435	1.477339	2.491356	22234.26008
-239.401464	-808.126654	-160.429208	-1296.381081	0.714376	1.728393	22211.3712
-84.520028	-827.963685	67.69665	-1271.203311	0.714376	0.96543	22224.34156
84.857699	-837.119238	266.829925	-1270.440348	0.714376	-1.323458	22244.94156
235.161358	-798.208138	468.252087	-1201.773702	3.003264	-0.560495	22239.60082
368.679837	-734.119268	686.45943	-1094.195956	3.766227	-0.560495	22238.83786
464.813142	-657.060032	823.02976	-908.033048	3.766227	-1.323458	22214.42305
597.568658	-529.645255	948.155649	-703.559035	0.714376	0.202468	22215.18601
658.605677	-412.911956	1041.237103	-496.796133	-0.048587	0.202468	22216.71194
705.909367	-230.563862	1058.785246	-235.862877	0.714376	1.728393	22212.89712
737.953802	-106.200936	1097.696345	46.433336	-0.811549	-0.560495	22209.08231
719.642696	89.880488	1090.829681	306.603629	-2.337475	-1.323458	22211.3712
718.879734	250.865625	989.355637	511.077642	-0.048587	-2.08642	22197.63787
660.131603	406.510023	913.822326	762.092383	-0.811549	-2.849383	22218.23786
601.383472	549.184055	780.303847	972.670098	-2.337475	-2.08642	22198.40083
519.746459	649.895136	607.874268	1078.721919	-1.574512	-0.560495	22210.60823
403.776123	738.398814	418.659509	1240.470019	-3.8634	-0.560495	22200.68972
289.331713	797.909907	203.504018	1258.781125	-0.811549	0.96543	22205.2675
162.679898	811.643237	49.385545	1321.344069	-0.048587	1.728393	22223.5786
36.028084	810.117311	-152.036618	1328.210734	-0.811549	-0.560495	647.755364
-91.386693	767.391398	-384.740252	1219.107062	-0.811549	-1.323458	16.78518
-272.971824	723.902522	-577.769825	1108.477465	-2.337475	-2.849383	18199.71313
-385.89031	631.584031	-728.073484	907.055303	-0.048587	-2.849383	22196.87491
-497.282869	536.976651	-944.754901	711.736842	-0.048587	-2.849383	22180.08972
-607.912466	416.428539	-1005.79192	484.373947	2.240302	-1.323458	22238.07489
-713.201324	269.176731	-1088.191896	244.040684	1.477339	0.202468	22227.39341
-778.053156	108.191593	-1111.843741	8.285199	4.52919	3.254319	22214.42305
-793.312411	-35.245401	-1106.503002	-212.973995	1.477339	3.254319	22224.34156
-793.312411	-173.341657	-1085.140045	-489.166506	0.714376	0.202468	22219.00082
-740.667982	-316.778651	-994.347479	-696.69237	1.477339	0.202468	22209.08231
-676.579112	-460.978609	-847.858634	-875.988613	-0.811549	-2.08642	22223.5786
-566.712478	-574.660056	-664.747577	-1033.9219	-0.048587	-1.323458	22229.6823
-434.719925	-682.237802	-473.24393	-1189.566298	-0.811549	-0.560495	22216.71194
-316.4607	-794.393325	-285.555097	-1284.93664	1.477339	0.96543	22226.63045
-153.949637	-834.83035	-49.036648	-1277.307013	-2.337475	1.728393	22206.03046
3.220686	-843.985902	204.26698	-1265.862572	-3.100438	0.202468	22192.29713
175.650265	-837.119238	358.385453	-1253.655168	0.714376	2.491356	22209.08231
309.168744	-785.237772	607.111305	-1107.166323	-0.811549	0.96543	22222.81564
422.087229	-692.156318	774.200145	-978.988583	-1.574512	0.202468	22204.50453
561.70941	-592.208199	882.540854	-793.588638	0.714376	0.202468	22215.94897
618.168652	-470.134161	1031.318587	-587.588699	-0.811549	-1.323458	22215.94897
694.464926	-309.911987	1064.125985	-359.46284	0.714376	-2.08642	22206.79342
718.116771	-153.504626	1070.99265	-59.618485	0.714376	0.202468	22208.31935
734.138988	2.902736	1098.459308	167.744411	0.714376	0.202468	22200.68972
714.301957	202.03601	1050.392656	382.899903	-0.048587	0.96543	22203.74157
694.464926	339.369302	934.42232	649.173898	2.240302	2.491356	22233.49712
625.035317	490.435924	808.533468	890.270123	0.714376	1.728393	22247.23045
554.842745	618.613664	675.777952	1069.566366	0.714376	1.728393	22225.86749
441.161297	720.850671	532.340957	1216.818174	2.240302	0.202468	22234.26008
330.5317	778.072876	354.57064	1291.588522	-0.048587	0.202468	22234.26008
193.198408	810.880274	138.652185	1341.944063	0.714376	0.202468	22213.66009
84.094736	803.250647	-29.96258	1348.810727	-0.811549	0.202468	18765.06851
-34.927451	785.702504	-255.79955	1288.536671	1.477339	0.202468	21.362957
-196.675551	740.687702	-457.221712	1154.25523	3.003264	2.491356	13.733329
-346.216247	672.784019	-666.273502	1013.107123	1.477339	1.728393	22055.7268
-443.875478	590.384043	-818.86605	800.24052	-1.574512	0.96543	22187.71935
-572.81618	465.258154	-998.162293	582.033177	-1.574512	-0.560495	22179.32676
-667.423559	329.450787	-1071.406716	376.033238	1.477339	0.202468	22165.59343
-737.616131	186.013792	-1116.421517	125.78146	-0.811549	-1.323458	22206.79342
-798.65315	41.050872	-1110.317815	-113.788839	-2.337475	-1.323458	22207.55638
-780.342044	-95.519458	-1104.977076	-367.855431	0.714376	-0.560495	22195.34898
-772.712417	-265.660148	-1029.443765	-615.055357	-0.811549	1.728393	22202.97861
-716.253175	-409.097142	-899.7401	-815.714557	-1.574512	0.96543	22215.94897
-640.719864	-552.534137	-776.903099	-987.381173	-1.574512	2.491356	22212.13416
-509.490273	-643.326703	-615.917962	-1139.210758	0.714376	0.202468	22228.15638
-379.786608	-737.934082	-367.19211	-1249.077392	2.240302	0.96543	22250.2823
-216.512582	-795.156287	-159.666245	-1320.032926	3.003264	2.491356	22238.83786
-55.527444	-829.48961	78.378129	-1326.899591	4.52919	0.96543	22244.94156
81.042885	-827.963685	275.985478	-1302.484783	-0.811549	-1.323458	22239.60082
244.316911	-794.393325	520.133553	-1182.699634	1.477339	0.96543	22225.86749
380.124278	-728.778529	691.800169	-1040.025602	-0.811549	1.728393	22225.10453
491.516838	-639.511889	861.177897	-853.862694	0.714376	1.728393	22216.71194
596.042733	-541.852659	954.259351	-686.773855	-0.048587	0.96543	22208.31935
674.627895	-381.630484	1058.785246	-441.099853	-0.811549	1.728393	22214.42305
695.990851	-212.252756	1087.014867	-202.292517	0.714376	0.96543	22208.31935
721.931584	-75.682426	1095.407457	97.551839	-0.811549	0.202468	22183.90454
731.8501	89.117525	1053.444507	337.885101	-0.811549	-1.323458	22190.00824
673.864932	263.073029	919.926028	470.640617	-2.337475	-2.08642	22177.80084
638.005683	411.850762	884.066779	788.796079	-0.048587	0.96543	22201.45268
591.464956	572.8359	738.340896	955.121955	-0.811549	0.96543	22214.42305
487.702024	681.939571	585.748349	1158.070043	0.714376	1.728393	22235.02304
403.01316	751.36918	419.422472	1258.018162	-0.048587	0.96543	22215.18601
264.916905	807.828423	238.600304	1303.795926	1.477339	2.491356	22225.10453
154.287308	816.221013	53.200358	1339.655175	-0.811549	0.202468	22234.26008
20.005867	794.858056	-148.984767	1318.292218	0.714376	-1.323458	163.274026
-114.275575	775.783988	-383.214327	1226.73669	4.52919	-0.560495	13.733329
-267.631085	732.295112	-583.873527	1063.462664	1.477339	-1.323458	20826.59383
-372.919943	626.243292	-811.236422	801.003482	3.003264	0.202468	22183.90454
-517.882863	524.769248	-924.91787	650.699823	-0.048587	0.202468	22192.29713
-641.482826	372.939663	-1077.510418	431.729518	2.240302	0.202468	22225.10453
-716.253175	250.102662	-1112.606703	227.255504	-0.811549	-0.560495	22206.03046
-785.682784	89.880488	-1117.947443	-21.470348	-0.811549	0.202468	22199.92676
-790.26056	-61.186134	-1095.821523	-276.299902	-0.811549	-2.08642	22225.86749
-801.705001	-192.415725	-1044.70302	-521.210941	-0.811549	-1.323458	22202.21564
-736.090206	-352.6379	-963.066007	-727.21088	-1.574512	-2.08642	22220.52675
-655.216156	-470.897124	-812.762348	-922.52934	0.714376	-0.560495	22233.49712
-552.216186	-607.467454	-652.540173	-1075.121888	-0.048587	-2.08642	22200.68972
-439.297701	-702.074833	-477.058744	-1227.714435	-1.574512	-0.560495	22203.74157
-296.623669	-760.822964	-280.97732	-1315.45515	-2.337475	0.202468	22201.45268
-122.668165	-850.089604	-40.644058	-1322.321814	-0.048587	0.96543	22207.55638
11.613276	-849.326642	237.837341	-1247.551466	-0.048587	1.728393	22216.71194
172.598414	-818.045169	427.0521	-1187.27741	-0.811549	0.202468	22231.20823
330.5317	-760.060001	613.215007	-1115.558913	0.714376	-1.323458	22227.39341
454.894627	-684.52669	790.222362	-952.284887	0.714376	-2.849383	22207.55638
583.835329	-573.134131	919.163065	-753.151613	1.477339	-2.08642	22212.13416
641.057534	-434.274913	1025.977848	-534.94427	1.477339	0.202468	22205.2675
714.301957	-281.682365	1055.733395	-303.003598	1.477339	0.202468	22224.34156
736.427876	-108.489824	1037.422289	-37.492565	4.52919	3.254319	22231.20823
695.227889	54.021239	1050.392656	214.285138	2.240302	0.96543	22215.94897
704.383442	212.717488	973.333419	424.09989	0.714376	-1.323458	22213.66009
672.339007	363.78411	921.451953	671.299817	0.714376	-0.560495	22231.20823
617.40569	517.13962	778.014959	916.210856	-0.811549	-1.323458	22224.34156
542.635341	632.346993	684.170542	1116.870055	-1.574512	-1.323458	22215.94897
430.479819	726.954373	494.955783	1232.077429	-0.048587	-0.560495	22225.86749
302.302079	787.991392	314.896577	1309.136665	-0.048587	-0.560495	22231.20823
188.620631	816.221013	98.978123	1337.366286	-0.811549	1.728393	22215.94897
68.072519	802.487684	-82.607009	1322.107032	-2.337475	1.728393	3782.006287
-76.890401	787.228429	-349.643967	1248.099646	-1.574512	1.728393	19.074068
-216.512582	727.717336	-512.917992	1111.529316	-2.337475	-0.560495	3467.665639
-343.927359	657.524764	-699.843863	962.751583	-2.337475	-0.560495	22137.36381
-478.971763	556.05072	-886.006771	743.018314	0.714376	0.202468	22203.74157
-617.830982	440.080384	-1043.177094	528.625785	3.766227	-0.560495	22191.53417
-694.890218	296.643389	-1095.058561	334.83325	1.477339	-1.323458	22207.55638
-762.030939	162.361948	-1104.977076	82.292584	2.240302	2.491356	22222.05268
-799.416113	9.006437	-1137.021511	-151.174013	-1.574512	0.202468	22193.82305
-804.756852	-153.504626	-1088.954859	-416.685046	0.714376	1.728393	22190.7712
-762.030939	-295.415695	-991.295628	-636.418314	2.240302	2.491356	22243.41563
-695.653181	-425.882323	-872.273441	-817.240483	3.003264	4.017281	22237.31193
-578.919882	-536.511919	-749.436441	-1041.551527	0.714376	1.728393	22236.54897
-469.053248	-682.237802	-579.29575	-1184.225559	3.003264	1.728393	22241.88971
-331.719955	-750.904449	-348.881004	-1290.277379	1.477339	0.96543	22225.10453
-185.994072	-820.334058	-102.44404	-1288.751454	-0.811549	0.202468	22224.34156
-40.26819	-866.874785	122.629968	-1309.351448	-1.574512	0.202468	22227.39341
125.294724	-856.193306	346.178049	-1219.321845	0.714376	0.96543	22216.71194
259.576166	-803.548877	535.392808	-1123.18854	0.714376	2.491356	22223.5786
418.272415	-716.571125	731.474232	-1025.52931	0.714376	3.254319	22231.97119
522.035347	-629.593373	861.177897	-830.973812	1.477339	3.254319	22201.45268
609.013099	-512.860075	982.488972	-651.677569	-2.337475	0.96543	22192.29713
677.679746	-367.134192	1074.0445	-402.188754	-1.574512	-0.560495	22202.21564
716.590845	-222.171272	1037.422289	-171.011044	0.714376	0.202468	22172.4601
734.138988	-19.986147	1060.311171	106.707392	1.477339	-1.323458	22197.63787
722.694547	142.524916	1063.363022	349.329542	-0.048587	-1.323458	22219.00082
681.494559	296.643389	964.177866	557.618369	0.714376	0.96543	22206.79342
638.768646	456.865564	880.251965	845.255321	-0.811549	1.728393	22219.76379
579.257553	584.280341	745.207561	1010.818235	-0.048587	1.728393	22231.20823
468.627956	680.413646	572.01502	1181.721888	-1.574512	0.96543	22223.5786
373.257614	790.28028	392.718776	1264.121864	-0.048587	0.202468	22219.00082
231.346545	810.117311	198.163279	1316.766293	1.477339	-0.560495	22250.2823
126.82065	818.509901	21.155924	1348.810727	2.240302	-1.323458	22248.75637
2.457724	807.828423	-230.62178	1274.803342	2.240302	-1.323458	34.333323
-130.297793	762.050659	-449.592085	1155.018192	3.766227	-0.560495	12.970367
-285.179228	695.672901	-617.443887	1065.751552	-0.811549	-1.323458	21731.46764
-429.379186	620.902552	-793.688279	823.892364	-1.574512	0.202468	22169.40825
-534.668043	476.702595	-936.362311	642.307233	-1.574512	0.96543	22200.68972
-649.875416	359.969296	-1061.4882	424.09989	1.477339	0.96543	22220.52675
-736.090206	195.932308	-1098.110411	205.129585	2.240302	0.96543	22211.3712
-773.47538	68.517531	-1134.732623	-57.329597	0.714376	-0.560495	22195.34898
-825.356846	-57.371321	-1120.999294	-300.71471	-1.574512	-1.323458	22197.63787
-796.364262	-232.089787	-1076.747455	-570.040556	-1.574512	-1.323458	22173.22306
-739.142057	-378.578633	-930.258609	-783.670122	0.714376	0.202468	22206.03046
-652.927267	-506.756373	-816.577162	-966.781179	-0.811549	0.202468	22220.52675
-546.112484	-612.808193	-681.532757	-1141.499646	-0.048587	2.491356	22205.2675
-404.964378	-712.756312	-421.362464	-1218.558882	-1.574512	1.728393	22225.86749
-263.053309	-805.074803	-227.569929	-1309.351448	1.477339	3.254319	22231.97119
-98.253358	-837.119238	34.12629	-1287.225529	2.240302	1.728393	22216.71194
45.183637	-838.645163	255.385484	-1251.36628	-0.048587	0.202468	22225.86749
199.30211	-810.415542	427.815062	-1194.144075	-0.811549	-1.323458	22231.20823
342.739104	-750.904449	670.437213	-1080.462627	-0.048587	-2.08642	22235.786
467.10203	-676.897063	803.955692	-913.373787	2.240302	-1.323458	22243.41563
570.864963	-551.008211	940.526022	-736.366432	0.714376	-0.560495	22215.94897
654.027901	-409.860105	1035.896364	-536.470195	0.714376	1.728393	22194.58602
680.731597	-273.289775	1045.051916	-261.80361	-0.811549	0.96543	22215.18601
732.613063	-97.808346	1074.807463	-0.107391	-0.811549	0.202468	22222.81564
712.776032	54.784202	1083.200053	282.188821	1.477339	-0.560495	22199.16379
691.413075	234.843408	1014.533407	492.003574	-1.574512	-0.560495	22210.60823
673.101969	380.56929	958.074164	738.440538	-0.048587	-1.323458	22231.97119
602.146435	513.324806	791.748288	968.092322	-0.811549	-2.08642	22215.94897
522.79831	648.369211	636.866852	1133.655236	-1.574512	-2.08642	22217.4749
424.376117	752.895106	469.01505	1251.151497	-3.100438	-0.560495	22210.60823
288.56875	797.146945	248.518819	1267.936677	-1.574512	0.96543	22196.11194
177.939153	821.561752	84.481831	1329.736659	-0.811549	0.96543	22202.97861
47.472525	806.302497	-116.940332	1319.055181	-0.048587	0.202468	819.421979
-96.727432	765.865472	-388.555066	1200.795957	1.477339	-0.560495	16.78518
-237.112576	738.398814	-559.458719	1113.818204	1.477339	-0.560495	13672.29225
-366.053278	647.606248	-689.162385	926.892334	1.477339	-2.08642	22186.19343
-507.201385	543.080353	-929.495647	743.018314	-0.048587	-1.323458	22208.31935
-602.571727	418.717427	-1037.836355	520.996158	-0.811549	-2.08642	22198.40083
-729.223541	276.806358	-1100.3993	279.899933	-0.811549	-0.560495	22209.08231
-792.549448	147.102693	-1111.843741	23.544453	2.240302	0.96543	22232.73415
-811.623517	7.480512	-1113.369666	-207.633256	2.240302	2.491356	22231.20823
-800.179076	-155.030551	-1088.191896	-468.566512	2.240302	0.96543	22199.16379
-739.142057	-318.304577	-984.428964	-679.90719	-0.811549	-1.323458	22236.54897
-702.519845	-455.637869	-860.066038	-879.040464	-0.048587	0.202468	22222.81564
-597.230988	-572.371168	-712.814229	-1044.603378	-0.048587	0.96543	22224.34156
-462.186583	-678.422989	-507.577253	-1182.699634	1.477339	0.202468	22228.91934
-323.327365	-768.452592	-312.258792	-1232.292211	-1.574512	0.202468	22214.42305
-166.157041	-829.48961	-79.555158	-1290.277379	1.477339	2.491356	22229.6823
-12.038568	-850.852567	167.644769	-1268.914423	-1.574512	2.491356	22231.20823
137.502128	-843.985902	375.170633	-1226.18851	-1.574512	1.728393	22195.34898
296.96134	-788.289623	549.8891	-1166.677416	-1.574512	2.491356	22207.55638
422.850192	-711.230386	740.629784	-1025.52931	-0.811549	0.96543	22166.3564
524.324236	-602.126715	834.474201	-837.077514	-1.574512	0.202468	22189.24528
633.427907	-490.734155	988.592674	-616.581283	-0.048587	-0.560495	22209.84527
687.598261	-332.800869	1054.207469	-383.877648	-0.811549	-1.323458	22208.31935
734.138988	-148.926849	1059.548208	-128.285131	1.477339	-0.560495	22198.40083
725.746398	-7.778743	1101.511159	176.899964	1.477339	1.728393	22217.4749
722.694547	173.806389	1042.763028	411.129524	-0.811549	0.96543	22215.18601
670.050118	345.473004	975.622307	647.647972	-1.574512	0.96543	22205.2675
645.635311	484.332222	863.466785	896.373824	3.003264	4.017281	22247.23045
557.894596	615.561813	747.496449	1052.018223	-0.048587	1.728393	22255.62304
466.339068	720.850671	491.140969	1176.381149	3.003264	1.728393	22231.20823
342.739104	758.998808	340.83731	1278.618156	1.477339	0.202468	22230.44527
214.561364	800.961758	164.592918	1323.632957	1.477339	1.728393	22241.88971
99.353991	810.117311	-33.777394	1314.477404	-0.811549	-1.323458	22215.18601
-34.164488	783.413615	-303.10324	1274.803342	-0.811549	0.202468	22.888882
-181.416296	748.317329	-456.45875	1177.907074	-0.048587	0.96543	14.496292
-322.564402	697.198826	-636.517956	1040.573782	-0.811549	1.728393	22022.9194
-457.608807	594.961819	-822.680863	817.0257	0.714376	0.96543	22190.00824
-579.682845	451.524825	-938.651199	608.736873	-1.574512	0.202468	22204.50453
-672.764299	331.739675	-1088.191896	392.818418	-2.337475	-1.323458	22182.37861
-742.95687	169.228612	-1126.340033	115.862945	-3.100438	-0.560495	22190.00824
-792.549448	34.94717	-1130.154846	-141.255498	-1.574512	-2.08642	22187.71935
-799.416113	-98.571309	-1125.57707	-365.566542	-0.811549	0.202468	22189.24528
-785.682784	-251.926819	-1086.66597	-619.633134	-0.048587	1.728393	22209.84527
-704.045771	-395.363813	-917.288243	-795.877526	1.477339	3.254319	22231.20823
-626.223572	-517.437851	-783.006801	-1002.640428	0.714376	4.017281	22225.10453
-507.201385	-638.748926	-579.29575	-1104.877434	-0.811549	1.728393	22219.76379
-387.416235	-731.067417	-427.466166	-1236.869988	-0.048587	0.96543	22228.15638
-230.245911	-814.993318	-147.458841	-1271.966274	-0.811549	1.728393	22225.10453
-77.653364	-834.83035	108.133676	-1256.707019	3.003264	-0.560495	22242.65267
83.331774	-829.48961	323.289167	-1245.262578	2.240302	-0.560495	22247.23045
209.983588	-801.259989	488.089119	-1170.49223	1.477339	-0.560495	22243.41563
360.287247	-747.089635	668.148324	-1052.995968	2.240302	0.96543	22231.20823
476.257583	-670.030398	812.348282	-927.107117	1.477339	0.96543	22227.39341
580.020515	-543.378584	933.659357	-702.796072	0.714376	1.728393	22207.55638
654.027901	-399.178627	1026.740811	-462.46281	0.714376	0.96543	22208.31935
705.146404	-226.749048	1061.074134	-226.707324	1.477339	2.491356	22224.34156
721.931584	-82.549091	1112.192637	68.559255	0.714376	0.202468	22225.86749
717.353808	91.406413	1088.540792	300.499927	-0.048587	-1.323458	22188.48232
683.020485	253.154513	998.51119	545.410966	-0.048587	-0.560495	22192.29713
646.398274	404.221135	881.014928	775.062749	-3.100438	-2.849383	22209.84527
605.961248	546.895167	768.859406	974.196024	-2.337475	-1.323458	22197.63787
493.042763	658.287727	625.422411	1132.12931	-1.574512	0.96543	22215.18601
412.168713	736.872888	416.370621	1246.573721	1.477339	2.491356	22224.34156
274.072458	781.124727	230.207713	1263.358901	-0.048587	0.96543	22214.42305
175.650265	814.695088	50.91147	1337.366286	2.240302	-0.560495	22228.15638
32.21327	801.724721	-220.703264	1284.721858	-0.048587	-2.849383	199.133274
-109.697799	767.391398	-371.769886	1229.025578	0.714376	-2.08642	15.259255
-259.238495	731.532149	-541.910576	1119.921906	2.240302	-2.08642	19003.87585
-364.527353	650.658099	-724.25867	932.996036	3.003264	-0.560495	22220.52675
-504.149534	538.502577	-905.843802	720.129432	2.240302	-1.323458	22223.5786
-614.016168	399.643359	-1028.680802	488.18876	1.477339	0.96543	22194.58602
-693.364292	245.524886	-1090.480784	263.877716	-0.048587	0.202468	22219.76379
-791.786486	140.236028	-1143.888176	3.707422	1.477339	0.202468	22204.50453
-787.208709	-24.563923	-1114.132629	-221.366585	-0.811549	-0.560495	22209.08231
-795.601299	-200.808315	-1079.036343	-490.692431	-1.574512	-0.560495	22198.40083
-753.638349	-334.326794	-967.643783	-725.684954	-0.048587	-0.560495	22215.18601
-665.134671	-463.267497	-844.806783	-885.907129	-0.048587	-2.08642	22220.52675
-574.342106	-590.682274	-657.11795	-1079.699664	-0.048587	-1.323458	22230.44527
-440.060664	-692.156318	-457.984675	-1198.721851	-0.811549	0.202468	22213.66009
-314.934775	-785.237772	-239.777332	-1263.573684	-1.574512	1.728393	22199.16379
-142.505196	-849.326642	-63.53294	-1257.469982	-0.811549	2.491356	22213.66009
-2.883016	-830.252573	192.059577	-1276.54405	-3.100438	1.728393	22202.21564
153.524345	-842.459977	408.740994	-1237.632951	-0.048587	0.202468	22210.60823
318.324297	-756.245188	579.644647	-1139.210758	0.714376	0.96543	22229.6823
455.657589	-679.185951	700.192759	-998.062651	-0.048587	-2.849383	22206.79342
539.58349	-586.86746	860.414934	-808.847892	-0.811549	-2.849383	22200.68972
633.427907	-455.637869	1014.533407	-597.507214	-0.048587	-2.08642	22220.52675
682.257522	-316.015689	1013.770444	-393.796164	-0.811549	-1.323458	22205.2675
726.509361	-142.060185	1082.437091	-55.803671	1.477339	2.491356	22220.52675
716.590845	25.028655	1092.355606	214.285138	1.477339	0.202468	22237.31193
706.67233	193.64342	1025.977848	457.670251	5.292152	2.491356	22225.86749
677.679746	350.050781	951.970463	688.84796	0.714376	0.96543	22231.97119
622.746429	511.798881	847.444568	917.736781	-0.811549	0.202468	22239.60082
560.183484	620.13959	670.437213	1077.195993	0.714376	0.202468	22236.54897
462.524254	697.961789	503.348373	1196.981143	1.477339	-0.560495	22215.18601
335.109477	784.176578	337.785459	1300.744075	-1.574512	-0.560495	22225.10453
214.561364	803.250647	143.229961	1341.1811	1.477339	0.202468	22229.6823
87.146587	811.643237	-29.199617	1340.418137	0.714376	1.728393	12931.45543
-43.320041	775.783988	-283.266208	1282.432969	-0.048587	0.96543	22.888882
-202.779253	742.213628	-480.873557	1154.25523	-1.574512	1.728393	1912.747581
-318.749589	660.576615	-670.851279	997.084906	-1.574512	0.96543	22110.66012
-483.54954	581.22849	-885.243808	765.144234	-0.811549	1.728393	22165.59343
-580.445807	446.947048	-968.406746	569.825773	-0.811549	-0.560495	22204.50453
-689.549479	324.110048	-1066.065977	334.83325	0.714376	-0.560495	22191.53417
-774.238343	178.384165	-1156.858542	86.107398	-0.048587	-0.560495	22200.68972
-810.097591	10.532363	-1111.080778	-112.262914	2.240302	0.202468	22219.00082
-811.623517	-121.460191	-1140.836325	-390.744313	-1.574512	0.202468	22200.68972
-764.319827	-273.289775	-1020.288212	-651.677569	0.714376	2.491356	22218.23786
-684.971702	-411.386031	-920.340094	-838.603439	-2.337475	0.202468	22225.86749
-621.645795	-521.252665	-754.77718	-998.062651	2.240302	1.728393	22237.31193
-497.282869	-645.615591	-561.747607	-1129.292242	1.477339	2.491356	22244.17859
-362.238465	-707.415573	-373.295811	-1253.655168	1.477339	0.96543	22238.83786
-212.697768	-812.70443	-123.806996	-1320.795889	3.766227	1.728393	22224.34156
-46.371892	-832.541461	114.237377	-1257.469982	2.240302	1.728393	22235.786
96.30214	-830.252573	304.978062	-1249.077392	-1.574512	0.202468	22229.6823
240.502097	-789.052585	537.681696	-1180.410745	-0.048587	1.728393	22214.42305
394.62057	-730.304455	703.24461	-1011.795981	-0.811549	1.728393	22214.42305
511.353869	-617.38597	890.933444	-858.44047	2.240302	3.254319	22224.34156
627.324205	-518.963777	945.103798	-682.196078	-0.811549	0.96543	22190.00824
672.339007	-375.526782	1067.940799	-460.173922	-0.048587	0.96543	22202.97861
728.035286	-235.141638	1065.65191	-177.114746	-0.811549	0.202468	22202.97861
723.45751	-46.689842	1113.718563	110.522205	-0.811549	-0.560495	22183.14158
733.376026	116.584183	1060.311171	347.803617	-0.811549	-2.08642	22185.43046
681.494559	271.465619	1003.088966	573.640587	-0.048587	1.728393	22212.13416
653.264938	436.26557	900.088996	827.707178	-0.811549	3.254319	22224.34156
593.753845	579.702565	735.289045	985.640465	0.714376	3.254319	22220.52675
491.516838	701.01364	536.918734	1099.321912	1.477339	0.96543	22231.97119
400.724272	764.339547	360.674341	1203.847807	0.714376	0.96543	22227.39341
268.731719	812.406199	207.318831	1293.87741	2.240302	0.96543	22217.4749
154.287308	819.272864	5.896669	1328.210734	0.714376	-0.560495	22228.15638
28.398457	813.169162	-178.740314	1313.714442	2.240302	-0.560495	124.362926
-130.297793	764.339547	-401.525433	1215.292249	2.240302	-2.08642	16.022217
-285.942191	705.591416	-620.495738	1069.566366	0.714376	-0.560495	21105.07523
-405.727341	640.739584	-762.406807	878.062719	0.714376	0.202468	22208.31935
-533.142118	506.458142	-927.206758	703.344252	-0.048587	1.728393	22206.03046
-648.349491	371.413737	-1085.903008	448.514698	1.477339	1.728393	22200.68972
-732.275392	228.739706	-1096.584486	235.648094	-0.811549	-1.323458	22215.18601
-775.001305	103.613817	-1143.888176	-35.203677	1.477339	-0.560495	22205.2675
-808.571666	-69.578725	-1108.79189	-295.373971	-0.811549	-1.323458	22216.71194
-797.890187	-197.756464	-1069.88079	-527.314643	-0.048587	-1.323458	22205.2675
-743.719833	-363.319378	-953.910454	-727.21088	-3.100438	-2.849383	22191.53417
-660.556895	-486.919342	-778.429025	-924.818229	0.714376	0.202468	22205.2675
-537.719894	-626.541522	-634.229067	-1098.01077	-1.574512	0.96543	22208.31935
-429.379186	-724.200753	-463.325414	-1197.195926	-0.811549	0.202468	22199.16379
-288.994042	-771.504442	-264.955103	-1276.54405	1.477339	2.491356	22213.66009
-117.327426	-835.593312	21.918886	-1258.995907	-0.811549	0.96543	22235.786
32.21327	-837.119238	226.3929	-1275.018125	-0.811549	0.202468	22215.94897
170.309526	-827.963685	410.266919	-1233.055174	2.240302	0.96543	22225.10453
332.820589	-760.822964	617.792784	-1118.610764	-2.337475	-2.849383	22231.20823
457.183515	-686.052616	794.037176	-964.492291	0.714376	-1.323458	22184.6675
583.835329	-575.423019	928.318618	-748.573836	1.477339	-0.560495	22233.49712
650.97605	-425.882323	1029.029699	-544.862786	1.477339	0.202468	22249.51933
712.013069	-304.571247	1063.363022	-306.055449	-0.048587	-0.560495	22211.3712
729.561212	-122.223153	1072.518575	-10.025907	3.003264	-0.560495	22215.94897
736.427876	27.317543	1077.859314	223.440691	1.477339	-0.560495	22220.52675
689.124187	202.798973	1005.377854	466.062841	-0.811549	-1.323458	22186.95639
670.813081	368.361886	947.392686	730.047948	2.240302	-0.560495	22221.28971
622.746429	510.272956	801.666803	929.944185	3.003264	-0.560495	22232.73415
523.561273	646.080323	675.014989	1096.270062	-1.574512	-2.849383	22222.81564
438.872409	732.295112	479.696528	1222.921876	-0.048587	0.202468	22222.05268
293.146526	783.413615	288.955844	1283.195932	-1.574512	1.728393	22215.94897
182.516929	805.539535	106.60775	1337.366286	-1.574512	2.491356	22205.2675
60.442892	810.880274	-100.918114	1329.736659	-0.811549	0.96543	2665.791803
-67.734848	776.546951	-334.384712	1271.751491	0.714376	0.202468	16.78518
-221.090358	718.561783	-511.392067	1136.707087	-0.811549	-1.323458	5973.99823
-352.319949	668.206242	-731.888298	943.677514	-1.574512	-2.849383	22143.46751
-469.816211	557.576645	-891.34751	771.247936	1.477339	-2.08642	22195.34898
-591.127286	434.739645	-982.903038	521.759121	2.240302	0.202468	22211.3712
-703.282808	305.798942	-1095.821523	292.107337	1.477339	0.96543	22190.7712
-769.660566	145.576767	-1155.332617	39.566671	-0.048587	1.728393	22200.68972
-812.386479	19.687916	-1101.925225	-177.877709	0.714376	0.202468	22206.03046
-789.497597	-130.615743	-1076.747455	-418.973934	3.766227	1.728393	22223.5786
-761.267976	-290.074955	-1020.288212	-647.862755	2.240302	0.202468	22241.88971
-655.216156	-423.593434	-869.984553	-818.003445	-0.811549	-1.323458	22242.65267
-587.312472	-560.163764	-702.132751	-1021.714496	0.714376	0.202468	22227.39341
-511.016198	-671.556324	-575.480937	-1175.832969	-0.811549	-0.560495	22228.91934
-340.875508	-764.637778	-350.406929	-1278.832938	0.714376	0.202468	22225.86749
-188.282961	-813.467393	-92.525524	-1275.018125	-0.048587	0.96543	22216.71194
-31.112637	-842.459977	170.69662	-1288.751454	0.714376	3.254319	22227.39341
136.739165	-846.274791	341.600273	-1253.655168	-0.048587	1.728393	22233.49712
275.598383	-777.608144	549.8891	-1131.58113	0.714376	1.728393	22217.4749
398.435384	-730.304455	719.266828	-1000.351539	-1.574512	1.728393	22199.16379
516.694608	-613.571156	829.896425	-874.462688	-0.048587	2.491356	22206.03046
602.146435	-500.652671	990.881562	-628.025724	-2.337475	-0.560495	22174.74899
661.657528	-347.297161	1061.074134	-383.114685	-0.048587	-0.560495	22201.45268
723.45751	-188.600911	1063.363022	-168.722156	-2.337475	-2.08642	22211.3712
740.24269	-31.430588	1067.940799	149.433305	2.240302	0.96543	22199.16379
705.146404	143.287879	1010.718593	331.781399	-1.574512	0.96543	22199.16379
685.309373	302.747091	983.251935	630.862792	1.477339	4.780244	22234.26008
650.97605	449.998899	855.837158	849.833098	-0.048587	1.728393	22215.94897
576.968664	614.035888	726.896455	1020.736751	-0.811549	1.728393	22222.05268
485.413136	698.724752	568.200206	1195.455217	1.477339	0.202468	22256.386
364.102061	771.969174	352.281751	1240.470019	2.240302	0.202468	22238.07489
249.65765	817.746939	156.963291	1267.936677	2.240302	0.96543	22238.07489
114.613246	820.035827	21.918886	1331.262585	0.714376	-0.560495	22241.12674
-12.801531	809.354348	-206.206972	1294.640373	-0.048587	-0.560495	46.540727
-162.342228	769.680286	-445.014309	1193.166329	0.714376	2.491356	13.733329
-281.364415	707.880304	-609.81426	1042.099707	-1.574512	0.202468	21823.78613
-417.934744	600.302558	-796.74013	859.751613	0.714376	0.96543	22199.16379
-550.690261	479.754446	-913.473429	647.647972	-0.811549	-0.560495	22202.97861
-672.001336	347.761893	-1069.117827	414.181375	-0.048587	0.96543	22198.40083
-745.245759	202.03601	-1148.465952	169.270336	-3.100438	-1.323458	22197.63787
-787.971672	65.46568	-1108.79189	-72.588851	-0.048587	-0.560495	22190.7712
-816.964256	-90.178718	-1097.347449	-380.062834	-1.574512	-2.08642	22185.43046
-770.423529	-238.956452	-1052.332647	-541.047972	-0.048587	0.202468	22208.31935
-729.223541	-389.260111	-942.466013	-747.047911	-0.048587	0.96543	22207.55638
-659.030969	-505.230447	-793.688279	-955.336738	0.714376	3.254319	22226.63045
-550.690261	-647.141516	-665.51054	-1115.558913	2.240302	1.728393	22230.44527
-400.386602	-742.511858	-462.562452	-1264.336646	-0.811549	0.96543	22209.84527
-260.764421	-791.341474	-219.177339	-1302.484783	-0.048587	-0.560495	22226.63045
-89.860768	-848.563679	66.170725	-1277.307013	3.003264	0.96543	22231.97119
74.176221	-840.171089	240.126229	-1306.299597	2.240302	-0.560495	22223.5786
220.665066	-804.31184	469.01505	-1168.203342	3.003264	0.202468	22251.04526
349.605769	-743.274821	671.200175	-1075.121888	0.714376	-0.560495	22211.3712
486.939062	-670.030398	794.800139	-920.240452	3.003264	0.96543	22206.79342
600.620509	-545.667472	942.81491	-712.714588	2.240302	0.202468	22230.44527
666.998267	-402.230478	1026.740811	-515.107239	1.477339	1.728393	22225.10453
689.124187	-261.845334	1073.281538	-270.1962	-0.048587	0.202468	22190.00824
731.8501	-77.971315	1110.666712	34.225932	-1.574512	-2.849383	22211.3712
722.694547	78.436046	1070.229687	272.270306	-1.574512	-2.08642	22219.00082
689.124187	246.287849	1032.844513	498.870239	-2.337475	-2.08642	22206.03046
661.657528	392.013731	961.888978	754.462755	-0.048587	-2.849383	22222.81564
600.620509	524.769248	800.903841	967.329359	-1.574512	-1.323458	22209.08231
514.40572	646.843285	638.392778	1131.366347	-0.048587	2.491356	22196.87491
409.116862	742.213628	408.740994	1186.299665	-1.574512	1.728393	22199.92676
299.250228	810.117311	282.08918	1292.351485	0.714376	2.491356	22219.00082
179.465079	804.776572	97.452197	1348.047765	-1.574512	0.202468	22208.31935
34.502159	814.695088	-131.436624	1306.847777	0.714376	-1.323458	1500.747703
-99.01632	789.517317	-342.014339	1198.507068	-0.811549	-2.08642	18.311106
-234.823688	739.161777	-515.20688	1122.973757	-0.811549	-3.612346	15262.30659
-369.868092	645.31736	-733.414223	919.262707	0.714376	-2.849383	22167.11936
-510.253236	540.028502	-873.799367	748.359054	-0.048587	-0.560495	22190.00824
-604.860615	417.954464	-1014.947473	503.448015	3.766227	0.96543	22219.76379
-713.201324	273.754507	-1082.851157	263.114753	1.477339	0.202468	22226.63045
-764.319827	124.976773	-1100.3993	54.062963	-0.811549	-0.560495	22221.28971
-797.127225	-16.934296	-1156.095579	-259.514722	-0.811549	0.202468	22212.13416
-810.860554	-174.867582	-1067.591902	-470.8554	-0.811549	-1.323458	22206.03046
-752.875386	-326.697167	-995.110442	-681.433115	1.477339	-0.560495	22229.6823
-681.919851	-462.504534	-847.858634	-875.225651	1.477339	0.202468	22224.34156
-569.001366	-571.608205	-670.088316	-1051.470043	-0.811549	-2.849383	22217.4749
-475.15695	-674.608175	-510.629104	-1169.729267	-0.811549	-0.560495	22228.91934
-294.334781	-759.297039	-300.814351	-1244.499615	-0.811549	1.728393	22225.86749
-166.157041	-825.674797	-65.821828	-1314.692187	-3.8634	0.96543	22199.16379
-25.771898	-836.356275	191.296614	-1285.699603	-1.574512	0.96543	22206.03046
151.235457	-824.911834	391.955814	-1210.166292	-0.048587	1.728393	22214.42305
306.116893	-769.215554	585.748349	-1140.736683	0.714376	0.96543	22209.08231
410.642788	-721.148902	742.918673	-995.773763	-0.048587	-0.560495	22212.89712
547.97608	-593.734125	897.800108	-778.329383	-0.048587	-1.323458	22222.81564
627.324205	-466.319348	1009.955631	-603.610916	0.714376	-0.560495	22215.18601
699.042702	-308.386061	1042.763028	-341.914698	-0.048587	0.202468	22215.18601
720.405659	-161.134253	1051.918581	-100.05551	-0.811549	0.96543	22209.08231
721.168622	18.16199	1072.518575	151.722193	2.240302	0.96543	22180.85269
731.087137	189.828606	1010.718593	390.52953	-0.048587	-0.560495	22209.84527
693.701963	340.132265	975.622307	677.403519	3.003264	2.491356	22256.386
631.139019	477.465558	800.140878	866.618278	2.240302	1.728393	22231.20823
551.027931	607.169223	710.874238	1056.595999	-0.048587	0.202468	22235.786
470.916844	709.40623	545.311324	1219.107062	-0.811549	-0.560495	22242.65267
354.183545	778.072876	346.941012	1276.329267	-0.048587	0.96543	22218.23786
215.324327	817.746939	172.222545	1325.158883	-0.048587	0.96543	22223.5786
109.272507	800.961758	-32.251468	1335.077398	-0.811549	-0.560495	22202.21564
-47.897817	787.228429	-263.429177	1281.670007	-0.048587	1.728393	25.17777
-199.727402	745.265479	-475.532818	1158.833006	1.477339	2.491356	12.970367
-308.06811	670.49513	-645.673509	1019.210825	0.714376	1.728393	21938.23054
-458.37177	590.384043	-821.917901	816.262737	-1.574512	0.202468	22167.88232
-572.81618	450.761862	-952.384529	578.218363	-3.100438	-1.323458	22176.27491
-696.416143	318.006346	-1114.895592	334.83325	-0.048587	0.202468	22187.71935
-749.823535	182.961941	-1110.317815	156.29997	-2.337475	-0.560495	22191.53417
-803.230927	41.813835	-1127.865958	-95.477733	-0.811549	0.202468	22195.34898
-811.623517	-102.386122	-1068.354865	-354.122101	-1.574512	0.202468	22199.92676
-777.290194	-248.874968	-1013.421548	-577.670183	-0.048587	1.728393	22214.42305
-711.675398	-382.393447	-935.599349	-802.744191	2.240302	3.254319	22222.81564
-633.090236	-503.704522	-738.754962	-1001.114502	-0.048587	2.491356	22230.44527
-502.623608	-652.482255	-554.880943	-1116.321875	-0.811549	0.96543	22218.23786
-343.164396	-735.645194	-387.029141	-1252.129243	0.714376	0.202468	22241.88971
-210.40888	-800.497026	-152.036618	-1285.699603	3.003264	0.202468	22251.04526
-70.786699	-832.541461	96.689234	-1248.314429	-0.048587	-0.560495	22238.07489
93.250289	-844.748865	322.526205	-1246.788503	1.477339	-0.560495	22231.97119
232.87247	-802.022952	507.163187	-1150.655199	3.766227	4.017281	22240.36378
370.205763	-737.934082	699.429797	-1046.892266	0.714376	3.254319	22225.10453
492.279801	-646.378554	849.733456	-860.729359	-0.048587	3.254319	22196.87491
595.27977	-523.541553	981.726009	-664.647935	-2.337475	0.202468	22218.23786
676.15382	-387.734186	1057.25932	-460.173922	-2.337475	0.202468	22222.05268
701.331591	-227.512011	1061.837097	-206.870293	-3.100438	-1.323458	22183.14158
702.094553	-74.919464	1087.77783	73.899994	-2.337475	-2.08642	22195.34898
697.516777	105.139742	1026.740811	284.477709	-3.100438	-2.08642	22190.00824
695.990851	270.702656	962.651941	520.233195	-0.811549	0.96543	22197.63787
660.894566	419.48039	887.11863	767.433122	-1.574512	2.491356	22217.4749
577.731627	546.895167	775.72607	974.196024	0.714376	2.491356	22224.34156
507.539055	675.835869	606.348343	1153.492267	1.477339	0.96543	22216.71194
400.724272	760.524733	393.481739	1258.018162	0.714376	0.96543	22225.86749
267.205793	792.569168	234.78549	1310.662591	-0.048587	0.202468	22229.6823
159.628047	818.509901	51.674433	1352.625541	-0.048587	-0.560495	22215.94897
23.82068	795.621019	-164.244022	1307.61074	0.714376	-2.08642	150.303659
-113.512612	758.235845	-367.955072	1207.662621	1.477339	-1.323458	12.970367
-243.216278	705.591416	-553.355017	1068.803403	3.003264	-1.323458	17397.83929
-388.179198	649.895136	-803.606795	821.603476	2.240302	-0.560495	22177.80084
-512.542124	510.272956	-901.266025	690.373886	2.240302	0.96543	22206.79342
-620.882832	387.435955	-1053.09561	434.018406	0.714376	-1.323458	22207.55638
-724.645765	253.154513	-1115.658554	245.56661	-0.048587	-0.560495	22214.42305
-787.971672	97.510115	-1107.265964	4.470385	-0.048587	-2.849383	22202.97861
-782.630933	-36.771327	-1117.18448	-259.514722	-0.048587	-2.08642	22199.16379
-802.467964	-190.8898	-1063.014126	-486.114655	0.714376	-1.323458	22222.05268
-739.142057	-340.430496	-967.643783	-695.166445	-0.811549	-2.08642	22230.44527
-660.556895	-472.42305	-849.384559	-876.751576	-0.048587	-1.323458	22217.4749
-568.238404	-589.919311	-654.066099	-1074.358925	-3.100438	-0.560495	22197.63787
-442.349552	-689.104467	-539.621688	-1322.321814	-0.811549	1.728393	22199.92676
-305.779222	-795.156287	-279.451395	-1285.699603	0.714376	1.728393	22194.58602
-136.401495	-845.511828	-52.088499	-1308.588485	-2.337475	1.728393	22206.03046
26.872531	-848.563679	201.978092	-1278.069976	-2.337475	0.202468	22224.34156
174.887302	-822.622946	440.785429	-1218.558882	1.477339	-0.560495	22222.05268
322.902073	-774.556293	614.740933	-1145.314459	2.240302	-1.323458	22167.11936
447.264999	-694.445206	772.674219	-998.825614	1.477339	-2.08642	22226.63045
564.761261	-575.423019	926.792692	-779.855308	0.714376	-0.560495	22207.55638
633.427907	-474.711938	1016.059332	-567.751668	1.477339	0.202468	22194.58602
695.227889	-291.600881	1035.896364	-333.522107	3.003264	1.728393	22235.02304
750.161206	-138.245371	1065.65191	-35.96664	1.477339	0.202468	22231.20823
721.931584	11.295326	1044.288954	168.507373	2.240302	0.96543	22214.42305
703.620479	190.591569	1044.288954	421.048039	0.714376	0.96543	22222.05268
670.050118	348.524855	979.437121	710.973879	1.477339	-2.849383	22237.31193
634.19087	490.435924	813.111244	910.107154	-0.048587	-2.849383	22215.94897
547.213118	632.346993	711.6372	1072.618217	1.477339	-1.323458	22227.39341
436.583521	719.324745	507.163187	1236.655205	-0.048587	0.202468	22229.6823
340.450216	785.702504	343.126199	1320.581106	0.714376	1.728393	22219.76379
209.983588	810.880274	160.015142	1354.914429	0.714376	2.491356	22229.6823
63.494743	809.354348	-46.74776	1314.477404	-2.337475	1.728393	9046.449171
-59.342258	769.680286	-325.229159	1238.944093	-3.100438	0.202468	19.837031
-192.097774	722.376596	-513.680955	1120.684869	-0.811549	-0.560495	4235.969115
-340.875508	672.784019	-718.917931	955.884918	-2.337475	-2.08642	22129.73418
-471.342136	581.991453	-905.843802	750.647942	-0.048587	-1.323458	22185.43046
-588.838398	439.317421	-974.510448	560.67022	-0.811549	-2.849383	22213.66009
-708.623547	302.747091	-1098.873374	345.514728	-0.048587	-0.560495	22209.84527
-757.453162	179.91009	-1130.917809	100.60369	1.477339	0.96543	22202.21564
-813.912405	41.813835	-1149.228915	-161.092529	-1.574512	0.96543	22202.97861
-805.519815	-139.771296	-1088.191896	-417.448008	-1.574512	0.96543	22192.29713
-763.556864	-274.052738	-1011.895622	-615.81832	3.003264	2.491356	22228.91934
-710.149473	-422.067509	-908.13269	-835.551588	3.003264	1.728393	22247.99341
-597.99395	-560.926727	-773.851248	-1047.655229	2.240302	1.728393	22244.17859
-501.860646	-657.060032	-574.717974	-1134.632981	0.714376	-1.323458	22224.34156
-355.3718	-759.297039	-351.169892	-1290.277379	0.714376	0.202468	22231.20823
-202.01629	-824.148871	-119.22922	-1338.344032	1.477339	2.491356	22235.02304
-46.371892	-843.22294	146.281812	-1272.729237	0.714376	0.202468	22211.3712
119.953985	-824.148871	351.518789	-1239.158876	-0.811549	2.491356	22222.81564
236.687284	-795.91925	549.126137	-1130.055205	0.714376	2.491356	22230.44527
385.465017	-712.756312	716.214977	-1045.366341	-0.811549	3.254319	22199.92676
508.302018	-632.645224	871.096412	-823.344184	0.714376	0.96543	22201.45268
603.67236	-518.200814	976.38527	-649.38868	-0.811549	1.728393	22203.74157
670.813081	-381.630484	1042.763028	-435.759114	-3.100438	-0.560495	22190.00824
708.961218	-210.726831	1035.896364	-198.477703	-3.100438	-2.08642	22168.64528
718.116771	-36.771327	1093.118569	104.418504	-0.048587	-0.560495	22211.3712
708.961218	142.524916	1050.392656	379.085089	-0.811549	0.96543	22207.55638
686.835299	299.69524	962.651941	575.166512	-0.811549	3.254319	22222.05268
657.079752	432.450756	888.644555	822.366439	-0.048587	1.728393	22228.91934
593.753845	572.072937	753.600151	1007.766384	2.240302	0.96543	22225.86749
506.776093	675.835869	597.19279	1167.988559	-0.048587	0.96543	22219.76379
374.020576	752.895106	382.037298	1246.573721	1.477339	0.202468	22226.63045
257.287278	809.354348	226.3929	1332.025547	0.714376	-0.560495	22253.33415
145.131755	825.376566	34.12629	1352.625541	2.240302	-0.560495	22210.60823
-5.171904	797.146945	-235.962519	1273.277417	2.240302	-0.560495	53.407392
-143.268159	767.391398	-428.992091	1177.907074	0.714376	0.96543	13.733329
-296.623669	707.117342	-647.962397	1045.151558	3.003264	3.254319	21321.75665
-410.305117	624.717366	-781.480876	846.018284	0.714376	1.728393	22183.14158
-546.875447	507.221105	-906.606765	667.485003	-0.048587	0.202468	22206.03046
-655.979118	361.495222	-1071.406716	430.966555	-0.048587	0.96543	22204.50453
-753.638349	228.739706	-1095.821523	184.529591	-1.574512	-2.08642	22212.89712
-782.630933	72.332345	-1107.265964	-38.255528	-0.048587	-2.08642	22196.11194
-805.519815	-74.919464	-1142.36225	-302.240635	-2.337475	-2.849383	22173.98602
-804.756852	-225.986086	-1053.09561	-562.410928	-1.574512	-1.323458	22201.45268
-726.934653	-363.319378	-1003.503032	-804.270116	-1.574512	0.96543	22212.89712
-631.564311	-499.889708	-850.910485	-972.884881	-0.811549	2.491356	22202.97861
-545.349522	-614.334119	-627.362403	-1068.255223	0.714376	2.491356	22214.42305
-420.986595	-726.489641	-448.829122	-1254.418131	0.714376	2.491356	22230.44527
-261.527383	-781.422958	-206.206972	-1316.981075	-0.811549	1.728393	22213.66009
-109.697799	-831.778499	52.437396	-1262.810721	-1.574512	0.96543	22224.34156
43.657711	-834.067387	240.126229	-1275.781087	-2.337475	-2.08642	22230.44527
199.30211	-813.467393	464.437274	-1179.647783	-0.048587	-1.323458	22215.94897
344.26503	-753.956299	663.570548	-1056.047819	0.714376	-2.849383	22238.83786
466.339068	-670.030398	810.059394	-947.707111	1.477339	-0.560495	22247.23045
575.442739	-556.348951	945.103798	-737.129395	3.766227	1.728393	22205.2675
662.420491	-421.304546	996.222301	-566.988705	-0.811549	0.202468	22209.08231
692.939	-268.711999	1035.896364	-312.922114	3.003264	1.728393	22226.63045
732.613063	-103.912048	1090.829681	9.811124	1.477339	-0.560495	22212.13416
706.67233	44.102723	1038.948215	217.336989	-0.811549	-1.323458	22194.58602
696.753814	234.080445	1029.792662	497.344313	-0.048587	-2.849383	22228.15638
664.709379	369.124849	945.103798	746.833128	-0.811549	-2.08642	22220.52675
606.724211	518.665546	808.533468	950.544179	-0.811549	-1.323458	22220.52675
531.1909	647.606248	657.466846	1106.95154	-0.048587	0.202468	22231.20823
419.035378	738.398814	474.355789	1225.973727	-3.100438	0.96543	22203.74157
290.857638	789.517317	268.35585	1238.181131	-2.337475	0.96543	22197.63787
180.228041	813.169162	103.555899	1331.262585	-1.574512	-1.323458	22208.31935
54.33919	799.435833	-106.258854	1306.847777	-0.048587	0.202468	1900.540178
-78.416327	781.124727	-377.110625	1219.107062	-1.574512	-2.849383	18.311106
-228.719986	748.317329	-514.443918	1137.470049	0.714376	-2.08642	14188.81802
-343.927359	657.524764	-706.710527	923.840483	0.714376	-2.08642	22175.51195
-475.15695	563.680347	-851.673447	794.136818	-2.337475	-2.08642	22202.97861
-608.675429	432.450756	-991.295628	514.892456	0.714376	-1.323458	22209.08231
-721.593914	287.487836	-1092.00671	332.544362	0.714376	0.202468	22208.31935
-742.193908	125.739736	-1106.503002	70.08518	3.003264	-0.560495	22219.76379
-804.756852	3.665698	-1127.102995	-184.744374	1.477339	-0.560495	22220.52675
-794.075374	-148.163886	-1113.369666	-438.048002	2.240302	0.96543	22225.10453
-754.401311	-303.045322	-1011.132659	-647.862755	1.477339	-0.560495	22228.91934
-684.20874	-418.252695	-908.13269	-896.588607	1.477339	0.96543	22233.49712
-594.179137	-570.08228	-687.636459	-1024.003384	-0.811549	-1.323458	22228.15638
-476.682875	-662.400771	-515.969843	-1188.803335	-0.048587	-1.323458	22213.66009
-340.875508	-764.637778	-330.569898	-1239.158876	1.477339	1.728393	22225.86749
-181.416296	-843.985902	-70.399605	-1281.121827	0.714376	1.728393	22232.73415
-8.986717	-840.171089	151.622552	-1284.173678	-0.811549	3.254319	22215.18601
126.057687	-823.385909	356.096565	-1201.010739	-2.337475	1.728393	22200.68972
274.072458	-786.000734	532.340957	-1153.70705	-1.574512	-0.560495	22149.57122
412.931676	-714.282237	718.503865	-1097.247807	0.714376	0.202468	22161.77862
540.346453	-615.860044	852.022344	-823.344184	-1.574512	-1.323458	22195.34898
601.383472	-486.156379	961.888978	-665.410898	-1.574512	-2.08642	22206.03046
666.235305	-341.193459	973.333419	-452.544294	-0.048587	-0.560495	22200.68972
712.776032	-174.867582	1102.274122	-104.633286	-0.048587	0.202468	22205.2675
722.694547	-2.438004	1094.644494	133.411088	-0.048587	1.728393	22219.76379
707.435292	157.021208	1074.0445	406.551747	-0.048587	1.728393	22195.34898
674.627895	310.376718	991.644525	646.88501	0.714376	1.728393	22224.34156
653.264938	475.939632	849.733456	865.092352	2.240302	2.491356	22249.51933
572.390888	601.065521	718.503865	1054.307111	1.477339	1.728393	22239.60082
500.672391	689.569199	559.044653	1194.692255	0.714376	0.96543	22231.97119
343.502067	788.754355	347.703975	1237.418168	-0.048587	-1.323458	22234.26008
239.739135	816.221013	161.541067	1338.129249	-0.811549	0.202468	22229.6823
108.509544	822.324715	-34.540356	1325.158883	1.477339	0.96543	22224.34156
-30.349674	792.569168	-246.643997	1274.803342	-0.811549	1.728393	39.674062
-166.157041	755.183994	-428.229128	1192.403366	-1.574512	0.96543	15.259255
-306.542185	702.539565	-599.895744	1042.099707	2.240302	3.254319	21895.50462
-435.482887	596.487745	-792.925317	850.59606	-0.048587	0.96543	22199.16379
-553.742112	467.547042	-954.673417	617.892426	0.714376	0.96543	22196.87491
-664.371708	328.687824	-1079.799306	385.951753	-3.100438	-2.08642	22183.14158
-745.245759	169.228612	-1143.888176	127.307386	-2.337475	-2.08642	22192.29713
-827.645734	34.184208	-1150.75484	-125.996243	-2.337475	-1.323458	22164.83047
-818.490181	-74.156501	-1135.495586	-437.28504	-1.574512	1.728393	22183.14158
-778.053156	-229.037937	-1054.621535	-592.166475	-1.574512	2.491356	22225.10453
-720.830951	-386.20826	-1002.740069	-807.321967	-0.811549	2.491356	22229.6823
-639.956901	-513.623037	-776.903099	-956.099701	3.003264	3.254319	22219.76379
-539.24582	-615.097081	-608.288334	-1090.381142	-1.574512	0.96543	22225.86749
-379.786608	-708.178535	-406.866172	-1226.951472	-0.811549	0.96543	22228.15638
-221.853321	-792.104436	-177.214388	-1297.144044	0.714376	-0.560495	22216.71194
-70.023736	-833.304424	98.978123	-1248.314429	2.240302	-1.323458	22249.51933
74.176221	-849.326642	277.511403	-1290.277379	3.003264	0.96543	22251.80822
203.116923	-802.022952	460.62246	-1197.195926	3.003264	1.728393	22231.97119
370.968725	-768.452592	671.963138	-1085.803366	1.477339	2.491356	22228.91934
471.679807	-675.371138	816.926058	-917.188601	0.714376	0.96543	22227.39341
573.153851	-532.697106	958.837127	-698.218296	-1.574512	0.202468	22199.92676
670.813081	-409.860105	1007.666742	-492.981319	0.714376	0.96543	22216.71194
704.383442	-238.193489	1081.674128	-216.788809	-2.337475	0.202468	22222.81564
721.168622	-80.260203	1120.585227	70.08518	-0.048587	-0.560495	22204.50453
702.857516	79.199009	1088.540792	288.292523	-0.811549	-2.08642	22191.53417
703.620479	253.154513	1027.503774	541.596152	-0.048587	-1.323458	22210.60823
658.605677	408.798912	931.370469	784.218302	-3.100438	-0.560495	22192.29713
583.835329	562.917384	772.674219	945.966402	-0.811549	1.728393	22204.50453
527.376087	664.391428	610.926119	1136.707087	-0.048587	2.491356	22221.28971
406.065011	736.109926	340.83731	1169.514484	-0.811549	2.491356	22200.68972
296.96134	800.961758	248.518819	1277.855193	-3.100438	-1.323458	22220.52675
162.679898	800.198796	62.355911	1370.173684	0.714376	-2.08642	22136.60085
43.657711	804.013609	-132.962549	1335.077398	-0.048587	-2.849383	430.310984
-111.986687	767.391398	-373.295811	1241.232982	-0.811549	-2.08642	15.259255
-254.660719	705.591416	-556.406868	1117.633018	1.477339	0.202468	19218.26838
-380.54957	647.606248	-725.784596	916.210856	2.240302	0.202468	22193.82305
-503.386571	539.26554	-887.532696	740.729426	2.240302	0.96543	22229.6823
-612.490242	399.643359	-1037.836355	461.485064	1.477339	0.96543	22214.42305
-696.416143	258.495252	-1123.288182	234.122169	0.714376	-1.323458	22203.74157
-762.793902	137.184177	-1118.710405	28.12223	0.714376	-1.323458	22211.3712
-816.201293	-27.615774	-1142.36225	-276.299902	-0.811549	-0.560495	22217.4749
-810.097591	-180.971284	-1087.428933	-499.847984	2.240302	-1.323458	22218.23786
-736.853168	-322.882353	-1007.317846	-689.825706	1.477339	-2.08642	22219.76379
-683.445777	-445.719354	-835.65123	-854.625657	-1.574512	-1.323458	22228.91934
-567.475441	-580.000795	-677.717943	-1044.603378	-0.811549	-1.323458	22226.63045
-466.001397	-689.104467	-477.821706	-1178.121857	-1.574512	1.728393	22213.66009
-311.882924	-789.052585	-287.081022	-1252.892205	-0.048587	2.491356	22208.31935
-147.845936	-833.304424	-25.384803	-1284.173678	-1.574512	1.728393	22211.3712
-15.090419	-851.61553	193.585502	-1295.618119	-1.574512	0.96543	22200.68972
162.679898	-824.911834	368.303969	-1239.921839	-0.811549	0.202468	22219.00082
305.35393	-800.497026	589.563163	-1159.047789	-0.811549	-2.08642	22228.15638
404.539086	-683.763728	716.214977	-1017.899682	0.714376	-1.323458	22189.24528
550.264969	-577.711907	913.059363	-780.618271	-0.048587	-2.08642	22212.89712
631.139019	-468.608236	983.251935	-624.21091	-0.048587	-0.560495	22223.5786
684.54641	-296.178657	1087.014867	-334.28507	0.714376	1.728393	22202.21564
718.879734	-158.082402	1084.725979	-44.35923	-0.048587	0.96543	22199.16379
710.487143	21.213841	1099.222271	187.581442	1.477339	0.202468	22234.26008
714.301957	187.539718	1064.888948	429.440629	0.714376	-0.560495	22227.39341
679.205671	341.658191	989.355637	683.507221	1.477339	0.96543	22241.12674
615.879764	487.384073	823.02976	882.640495	0.714376	0.202468	22244.17859
562.472372	619.376627	651.363144	1033.707117	1.477339	-1.323458	22222.81564
452.605738	697.961789	442.311354	1129.840422	-1.574512	-0.560495	22220.52675
339.687253	775.783988	307.26695	1275.566305	2.240302	3.254319	22233.49712
219.902104	817.746939	150.096626	1325.158883	-0.811549	1.728393	22215.18601
98.591028	821.561752	-52.088499	1333.551473	-0.811549	0.96543	22225.10453
-54.001519	787.991392	-277.925469	1277.09223	0.714376	0.96543	26.703696
-194.386663	748.317329	-449.592085	1145.099677	-3.100438	-0.560495	12.970367
-325.616253	660.576615	-682.29572	1002.425645	-2.337475	-0.560495	22064.88235
-450.742142	575.887751	-847.095671	810.921998	-3.100438	-2.849383	22170.17121
-576.630994	446.947048	-974.510448	575.929475	-0.048587	-0.560495	22183.14158
-667.423559	322.584122	-1077.510418	348.566579	-0.811549	-1.323458	22194.58602
-752.112423	181.436016	-1120.999294	130.359237	0.714376	0.96543	22209.08231
-775.001305	30.369394	-1156.095579	-191.611038	1.477339	0.96543	22199.16379
-807.04574	-100.860197	-1117.18448	-384.640611	-0.048587	1.728393	22210.60823
-779.579082	-268.711999	-1036.31043	-592.929438	0.714376	1.728393	22229.6823
-713.964286	-420.541583	-895.925286	-779.855308	-0.048587	0.202468	22218.23786
-614.016168	-525.067478	-744.095702	-967.544142	-0.811549	-0.560495	22242.65267
-512.542124	-660.111883	-583.110564	-1119.373726	1.477339	0.202468	22251.80822
-373.682906	-741.748896	-387.792103	-1256.707019	1.477339	0.96543	22231.20823
-212.697768	-807.363691	-138.303288	-1284.93664	1.477339	1.728393	22228.15638
-63.157072	-830.252573	98.978123	-1278.832938	2.240302	2.491356	22243.41563
83.331774	-831.778499	308.029913	-1247.551466	3.003264	3.254319	22225.86749
249.65765	-793.630362	447.652093	-1176.595932	-0.048587	2.491356	22186.19343
384.702055	-721.911865	687.985356	-1035.447825	-0.811549	4.017281	22218.23786
498.383503	-646.378554	864.229748	-853.099731	1.477339	2.491356	22219.00082
595.27977	-522.77859	949.681574	-686.010892	1.477339	1.728393	22202.97861
666.998267	-383.919372	1063.363022	-430.418375	-3.100438	-1.323458	22212.13416
709.724181	-239.719415	1090.829681	-200.003628	-2.337475	-1.323458	22199.16379
730.324175	-69.578725	1057.25932	71.611106	-1.574512	-0.560495	22186.19343
710.487143	108.954556	1028.266736	308.892517	-1.574512	0.96543	22167.11936
687.598261	279.858209	1002.326003	572.114661	-1.574512	4.017281	22219.00082
657.079752	431.687794	869.570487	767.433122	-0.811549	3.254319	22216.71194
600.620509	549.947018	754.363114	968.092322	0.714376	2.491356	22228.15638
511.353869	674.309944	545.311324	1161.884857	-2.337475	0.202468	22230.44527
393.857608	762.813621	391.955814	1243.52187	-0.048587	-1.323458	22216.71194
270.257644	820.798789	219.526235	1292.351485	0.714376	-0.560495	22225.86749
152.761383	817.746939	31.074439	1329.736659	-0.811549	-0.560495	22230.44527
35.265121	800.961758	-179.503276	1299.981112	3.003264	0.202468	113.681448
-111.223724	766.628435	-380.162476	1232.840391	0.714376	0.96543	16.022217
-263.816272	701.01364	-548.777241	1087.114509	-0.048587	0.202468	20187.23106
-396.571788	634.635882	-747.147553	890.270123	-0.811549	-1.323458	22183.90454
-525.51249	510.272956	-918.051206	718.603507	-0.811549	0.202468	22201.45268
-623.171721	369.887812	-1055.384498	439.359145	-1.574512	0.202468	22199.92676
-714.727249	249.3397	-1117.947443	207.418473	1.477339	-0.560495	22199.16379
-791.023523	105.902705	-1120.236331	-16.129609	-0.811549	-2.849383	22214.42305
-786.445746	-38.297252	-1094.295598	-280.877679	0.714376	-1.323458	22222.05268
-788.734635	-195.467576	-1061.4882	-519.685015	0.714376	-1.323458	22213.66009
-734.56428	-357.978639	-962.303044	-729.499768	-3.100438	-2.08642	22198.40083
-667.423559	-494.548969	-834.888267	-917.188601	-2.337475	0.202468	22208.31935
-594.179137	-606.704491	-691.451273	-1078.936701	-4.626363	-0.560495	22192.29713
-440.823627	-701.311871	-509.866141	-1252.129243	-2.337475	0.96543	22202.97861
-295.097744	-774.556293	-258.851401	-1271.203311	-3.100438	-0.560495	22220.52675
-124.194091	-836.356275	-4.78481	-1280.358864	-0.811549	-0.560495	22215.94897
24.583643	-844.748865	179.852173	-1279.595901	2.240302	0.202468	22224.34156
165.731749	-817.282207	388.903963	-1235.344062	1.477339	-1.323458	22232.73415
311.457632	-761.585927	630.000188	-1098.773733	0.714376	-0.560495	22212.89712
417.509452	-695.208169	787.933474	-992.721912	1.477339	-0.560495	22193.06009
566.287186	-562.452653	932.896394	-743.233097	1.477339	-0.560495	22242.65267
659.36864	-441.90454	1018.348221	-563.936854	2.240302	1.728393	22236.54897
694.464926	-297.704583	1057.25932	-326.655443	2.240302	-0.560495	22208.31935
712.013069	-134.430557	1094.644494	-14.603683	0.714376	-1.323458	22213.66009
705.146404	46.391612	1061.074134	223.440691	-0.048587	-1.323458	22213.66009
699.042702	214.243414	1051.918581	463.773953	-2.337475	-2.849383	22218.23786
652.501975	354.628557	945.103798	714.02573	-0.048587	-3.612346	22226.63045
607.487174	502.643328	825.318648	928.418259	-1.574512	-2.849383	22226.63045
553.31682	633.109956	689.511281	1103.899689	-0.048587	0.202468	22220.52675
444.976111	737.635851	477.40764	1225.973727	-0.811549	1.728393	22225.86749
308.405781	768.917323	317.948428	1264.121864	-1.574512	2.491356	22219.00082
204.642849	817.746939	125.681819	1331.262585	-2.337475	0.202468	22138.88974
73.413258	823.85064	-77.26627	1303.795926	-2.337475	0.202468	6369.97589
-80.705215	785.702504	-344.303227	1225.973727	-2.337475	-1.323458	19.074068
-211.171843	749.080292	-509.103179	1116.107093	-1.574512	-2.849383	496.688742
-346.97921	652.184025	-743.332739	926.129371	-0.811549	-2.849383	22118.28974
-478.971763	556.813682	-879.140106	799.477557	1.477339	-0.560495	22193.82305
-600.282839	445.421123	-1012.658585	540.070226	3.766227	2.491356	22200.68972
-689.549479	294.354501	-1140.073362	279.13697	1.477339	1.728393	22205.2675
-761.267976	163.887873	-1108.79189	97.551839	-0.811549	0.202468	22214.42305
-807.808703	22.739767	-1147.702989	-173.299933	0.714376	1.728393	22195.34898
-802.467964	-129.089818	-1075.221529	-389.98135	0.714376	0.96543	22243.41563
-753.638349	-283.208291	-1000.451181	-597.507214	1.477339	0.202468	22248.75637
-682.682814	-428.934174	-904.317876	-816.47752	-0.048587	-0.560495	22228.15638
-606.38654	-551.008211	-726.547559	-1012.558943	-0.048587	0.202468	22237.31193
-479.734726	-651.719293	-529.703172	-1162.09964	0.714376	-0.560495	22235.02304
-337.060694	-744.800747	-328.28101	-1256.707019	-0.048587	1.728393	22209.08231
-189.045923	-818.808132	-99.392189	-1281.121827	-2.337475	0.96543	22221.28971
-28.823749	-846.274791	158.489216	-1240.684802	-0.048587	2.491356	22231.20823
119.191022	-839.408126	317.185465	-1240.684802	-0.811549	1.728393	22216.71194
271.020607	-802.785915	544.548361	-1143.025571	0.714376	2.491356	22222.81564
390.042794	-716.571125	700.955722	-1028.581161	-0.048587	1.728393	22198.40083
528.139049	-625.015597	889.407518	-813.425669	-0.811549	-1.323458	22190.00824
599.094584	-502.178596	995.459339	-637.944239	-1.574512	0.202468	22179.32676
670.813081	-376.289745	1044.288954	-428.89245	-0.048587	0.202468	22207.55638
718.879734	-210.726831	1061.837097	-165.670305	-3.100438	-0.560495	22196.11194
744.820467	-15.40837	1080.911165	100.60369	-1.574512	-1.323458	22191.53417
721.931584	141.761954	1075.570426	369.166573	-0.811549	2.491356	22215.94897
680.731597	298.169315	989.355637	595.003543	-0.811549	1.728393	22222.05268
636.479758	455.339638	874.148263	813.210886	-0.811549	1.728393	22219.76379
582.309404	590.384043	748.259412	1029.892303	1.477339	1.728393	22230.44527
481.598322	694.909938	541.49651	1155.018192	1.477339	-0.560495	22246.46748
374.020576	765.865472	388.141	1270.988528	1.477339	0.96543	22242.65267
254.235427	808.591386	252.333633	1331.262585	2.240302	0.202468	22244.17859
129.109538	811.643237	-26.910729	1350.336653	0.714376	0.202468	22238.83786
7.798463	799.435833	-203.155121	1293.114448	2.240302	2.491356	77.822199
-168.445929	775.021025	-422.125427	1186.299665	-0.811549	2.491356	12.207404
-289.757005	703.302528	-643.38462	990.981204	0.714376	0.96543	21485.03067
-417.934744	626.243292	-792.162354	889.50716	-0.048587	0.202468	22186.95639
-548.401372	494.250738	-949.332678	668.247966	0.714376	-1.323458	22209.84527
-659.030969	343.184116	-1071.406716	379.085089	-0.048587	-0.560495	22198.40083
-746.008721	209.665637	-1117.947443	196.736995	0.714376	-0.560495	22201.45268
-787.971672	73.85827	-1167.540021	-108.4481	-0.048587	0.202468	22195.34898
-792.549448	-52.793544	-1097.347449	-321.314704	-1.574512	0.202468	22193.82305
-792.549448	-222.934235	-1024.103026	-533.418344	-1.574512	1.728393	22201.45268
-714.727249	-375.526782	-966.880821	-721.107178	-0.811549	3.254319	22215.94897
-639.193938	-503.704522	-786.821615	-962.966365	0.714376	2.491356	22229.6823
-558.319888	-609.756342	-670.851279	-1088.092254	-2.337475	0.202468	22214.42305
-395.045862	-716.571125	-461.799489	-1268.15146	-3.8634	0.202468	22214.42305
-256.186644	-789.815548	-213.836599	-1282.647752	-0.048587	-0.560495	22228.15638
-105.120022	-845.511828	81.42998	-1311.640336	-0.811549	-0.560495	22206.79342
56.628078	-825.674797	256.911409	-1278.069976	-0.048587	-1.323458	22238.07489
206.168774	-802.022952	472.829864	-1175.832969	3.003264	1.728393	22257.14896
343.502067	-741.748896	626.948337	-1132.344093	3.766227	1.728393	22222.81564
467.10203	-667.74151	801.666803	-903.455272	-0.048587	0.96543	22221.28971
578.49459	-546.430435	955.022314	-711.188662	0.714376	0.202468	22229.6823
639.531609	-441.141577	1019.111183	-546.388711	-0.048587	0.96543	22204.50453
710.487143	-274.052738	1051.155618	-260.277685	-0.811549	-1.323458	22194.58602
724.220473	-108.489824	1099.985234	1.418534	2.240302	0.202468	22219.76379
706.67233	65.46568	1089.303755	266.929567	-0.811549	-2.08642	22202.21564
689.124187	220.347116	1045.051916	504.210978	0.714376	-0.560495	22222.81564
683.783448	387.435955	918.400102	737.677575	-1.574512	-0.560495	22231.20823
609.013099	519.428508	816.163095	945.20344	-1.574512	0.96543	22197.63787
524.324236	645.31736	660.518697	1124.499683	-1.574512	2.491356	22201.45268
422.087229	726.954373	403.400255	1213.766323	-2.337475	0.96543	22203.74157
300.776154	791.806205	292.770658	1300.744075	-0.048587	0.202468	22212.89712
182.516929	807.828423	76.089241	1344.995914	-1.574512	-1.323458	22212.13416
53.576227	795.621019	-96.340338	1305.321851	-2.337475	-2.08642	1359.599597
-105.882985	775.783988	-345.829153	1240.470019	1.477339	-1.323458	17.548143
-227.957023	743.739553	-542.673539	1101.610801	-0.811549	-2.08642	10693.68572
-372.15698	659.813652	-718.154969	943.677514	1.477339	-0.560495	22166.3564
-478.971763	560.628496	-902.028988	770.484973	-0.048587	0.202468	22182.37861
-593.416174	409.561874	-1011.895622	497.344313	2.240302	0.96543	22221.28971
-701.756883	277.569321	-1053.09561	302.025852	1.477339	0.202468	22238.83786
-763.556864	153.969357	-1105.740039	66.270367	-0.048587	-2.08642	22215.94897
-787.971672	2.139773	-1133.96966	-209.922144	0.714376	-0.560495	22197.63787
-797.127225	-152.741663	-1092.00671	-436.522077	-0.811549	-1.323458	22235.02304
-754.401311	-316.778651	-991.295628	-647.862755	-1.574512	-1.323458	22228.91934
-676.579112	-441.90454	-870.747516	-851.573806	-0.048587	-1.323458	22214.42305
-606.38654	-579.237833	-710.525341	-1043.077453	0.714376	-0.560495	22225.86749
-465.238434	-666.978547	-535.043912	-1158.284826	-2.337475	0.202468	22229.6823
-341.638471	-752.430374	-301.577314	-1260.521833	-0.811549	0.202468	22213.66009
-162.342228	-835.593312	-41.407021	-1258.232945	-0.811549	1.728393	22213.66009
-15.853382	-852.378493	149.333663	-1273.492199	-2.337475	0.202468	22211.3712
132.924352	-840.934052	387.378037	-1238.395913	-3.100438	-1.323458	22199.92676
284.753936	-780.659995	578.881684	-1153.70705	-0.811549	-1.323458	22206.79342
397.672421	-721.148902	729.185343	-1037.736714	-2.337475	-2.08642	22213.66009
540.346453	-614.334119	893.222332	-795.877526	1.477339	0.202468	22209.08231
627.324205	-480.81564	988.592674	-640.233128	0.714376	-0.560495	22201.45268
685.309373	-321.356428	1041.237103	-388.455424	-1.574512	-1.323458	22215.18601
719.642696	-176.393508	1105.325973	-90.136994	0.714376	0.202468	22181.61565
735.664914	-32.956513	1064.888948	131.122199	-0.048587	0.96543	22190.7712
714.301957	153.206395	1059.548208	401.973971	0.714376	0.96543	22231.20823
674.627895	329.450787	978.674158	607.210947	1.477339	1.728393	22238.07489
641.057534	469.83593	872.622338	863.566427	1.477339	0.202468	22240.36378
583.835329	608.695149	719.266828	1056.595999	1.477339	-1.323458	22247.23045
470.153881	693.384012	552.940951	1189.351515	-1.574512	-1.323458	22228.91934
361.05021	762.813621	374.407671	1271.751491	-0.811549	1.728393	22225.10453
230.583582	804.013609	179.08921	1333.551473	1.477339	2.491356	22057.25272
103.931768	803.250647	12.000371	1341.1811	-0.811549	1.728393	22219.00082
-31.8756	791.043243	-235.962519	1296.929261	-0.048587	2.491356	25.17777
-184.468147	754.421031	-457.221712	1154.25523	-0.811549	1.728393	12.970367
-324.090328	691.858087	-669.325353	1028.366378	0.714376	0.96543	21934.41572
-445.401403	599.539596	-819.629013	856.699762	-4.626363	-2.849383	22168.64528
-581.971733	477.465558	-960.777119	559.907258	-1.574512	-1.323458	22192.29713
-670.47541	322.584122	-1056.147461	367.640648	-0.811549	-0.560495	22184.6675
-749.823535	199.747122	-1122.525219	151.722193	-0.811549	0.202468	22192.29713
-827.645734	48.6805	-1139.310399	-120.655504	-0.811549	1.728393	22200.68972
-797.890187	-89.415756	-1089.717821	-347.255437	-0.048587	0.96543	22222.81564
-781.86797	-240.482378	-1026.391914	-564.699817	-0.048587	2.491356	22219.76379
-710.149473	-376.289745	-964.591933	-827.158998	-0.811549	0.96543	22227.39341
-612.490242	-513.623037	-795.214205	-972.121918	1.477339	1.728393	22231.20823
-546.112484	-612.04523	-637.280918	-1107.929285	1.477339	0.202468	22214.42305
-372.919943	-704.363722	-391.606917	-1232.292211	3.003264	-0.560495	22252.57118
-235.58665	-821.09702	-175.688463	-1268.15146	2.240302	0.96543	22254.09711
-53.238556	-835.593312	58.541098	-1261.284795	2.240302	2.491356	22235.02304
73.413258	-837.882201	305.741024	-1249.077392	0.714376	2.491356	22235.786
232.87247	-805.074803	498.770597	-1162.862602	-0.811549	2.491356	22239.60082
362.576135	-748.61556	673.489064	-1043.840415	-0.048587	2.491356	22203.74157
482.361285	-647.904479	848.970493	-860.729359	0.714376	2.491356	22203.74157
591.464956	-541.089696	973.333419	-686.010892	-0.811549	0.96543	22222.81564
665.472342	-393.074925	1038.948215	-474.670214	-0.048587	0.96543	22206.03046
695.227889	-229.800899	1070.229687	-227.470287	0.714376	-1.323458	22193.06009
709.724181	-66.526874	1083.200053	35.751857	-3.100438	-2.849383	22206.79342
715.06492	80.724935	1054.207469	337.885101	-0.811549	0.96543	22184.6675
672.339007	256.969327	984.77786	530.914674	-2.337475	0.202468	22206.79342
628.850131	401.169284	913.059363	755.225718	-3.100438	0.96543	22217.4749
592.227919	545.369241	765.807555	970.38121	-2.337475	2.491356	22202.21564
522.79831	669.732168	618.555747	1148.151528	-0.048587	0.96543	22220.52675
391.568719	770.443249	436.970615	1228.262615	3.003264	0.202468	22230.44527
276.361346	802.487684	266.066962	1310.662591	-0.048587	-1.323458	22218.23786
170.309526	817.746939	65.407762	1318.292218	-0.048587	-2.08642	22222.05268
42.894749	787.228429	-157.377357	1311.425553	2.240302	-0.560495	313.577685
-104.35706	765.10251	-335.147675	1225.973727	2.240302	0.96543	17.548143
-240.164427	726.954373	-590.740191	1113.818204	2.240302	0.96543	19841.60894
-364.527353	636.92477	-776.903099	876.536793	1.477339	0.96543	22202.21564
-535.431006	528.584061	-961.540082	667.485003	-0.048587	-2.08642	22199.92676
-606.38654	414.902613	-1051.569685	500.396164	0.714376	-0.560495	22215.94897
-697.942069	259.258215	-1097.347449	275.322157	-0.048587	-1.323458	22216.71194
-779.579082	99.03604	-1151.517803	17.440752	-0.811549	-2.08642	22193.82305
-802.467964	-32.19355	-1103.451151	-259.514722	-0.048587	-1.323458	22202.21564
-793.312411	-178.682396	-1053.858573	-467.040586	-0.811549	-2.849383	22227.39341
-744.482796	-341.193459	-972.984523	-692.877556	-0.048587	-2.08642	22228.15638
-688.786516	-470.134161	-829.547528	-886.670092	-0.048587	0.202468	22219.76379
-576.630994	-598.311901	-681.532757	-1042.31449	-2.337475	1.728393	22206.79342
-460.660658	-686.052616	-538.095763	-1189.566298	-0.048587	2.491356	22209.84527
-309.594036	-798.971101	-302.340277	-1287.225529	-3.8634	-0.560495	22194.58602
-128.008904	-832.541461	-13.1774	-1307.06256	-0.811549	-0.560495	22216.71194
-8.223755	-827.200722	196.637353	-1267.388497	-1.574512	-0.560495	22227.39341
171.072488	-823.385909	417.896547	-1176.595932	3.003264	-0.560495	22219.00082
285.516899	-762.34889	606.348343	-1128.529279	-0.048587	-1.323458	22208.31935
432.005744	-692.919281	775.72607	-991.958949	0.714376	0.202468	22227.39341
544.92423	-595.26005	919.163065	-774.514569	3.003264	0.202468	22203.74157
637.242721	-443.430466	996.222301	-605.136842	-0.048587	0.202468	22196.11194
697.516777	-312.963838	1019.874146	-389.98135	3.003264	0.202468	22241.12674
730.324175	-138.245371	1050.392656	-71.062926	3.003264	0.96543	22223.5786
736.427876	18.924953	1025.214885	152.485156	3.766227	0.202468	22215.18601
708.961218	196.695271	1013.007482	417.233226	-0.048587	-2.08642	22239.60082
686.072336	346.235967	946.629723	686.559072	1.477339	-2.08642	22223.5786
618.931615	491.198887	833.711238	887.981234	-0.048587	-2.08642	22224.34156
553.31682	616.324776	698.666834	1069.566366	-0.048587	-1.323458	22229.6823
440.398335	725.428447	521.659479	1206.899658	-0.048587	1.728393	22214.42305
341.213179	781.124727	348.466938	1295.403336	-0.811549	3.254319	22223.5786
201.590998	803.250647	149.333663	1328.973696	-0.811549	1.728393	22229.6823
76.465109	794.095094	-73.451456	1316.00333	-3.100438	-1.323458	8104.953154
-70.786699	789.517317	-310.732867	1263.358901	-0.811549	0.202468	19.074068
-195.912588	728.480298	-485.451334	1116.870055	-0.048587	-1.323458	22.888882
-351.556986	672.021056	-686.110534	947.492328	0.714376	-1.323458	22077.85272
-471.342136	575.124788	-834.125305	805.581259	0.714376	-1.323458	22191.53417
-586.549509	444.65816	-975.273411	562.959108	-0.811549	0.202468	22215.18601
-694.127255	332.502638	-1092.769672	360.773983	0.714376	0.96543	22199.16379
-772.712417	185.25083	-1091.243747	134.17405	-0.048587	0.96543	22205.2675
-813.912405	32.658282	-1134.732623	-158.803641	-0.048587	0.96543	22198.40083
-798.65315	-123.749079	-1084.377082	-379.299872	-2.337475	1.728393	22223.5786
-766.608715	-253.452744	-1021.051175	-612.003506	-0.048587	0.202468	22224.34156
-701.756883	-413.674919	-912.710466	-829.447886	3.003264	0.202468	22251.04526
-604.860615	-530.408218	-756.303105	-1004.166353	1.477339	-0.560495	22245.70452
-511.779161	-641.800777	-616.680925	-1180.410745	2.240302	-0.560495	22222.81564
-356.134763	-752.430374	-369.480998	-1246.788503	2.240302	1.728393	22237.31193
-200.490364	-817.282207	-125.332922	-1272.729237	3.766227	4.017281	22234.26008
-41.031152	-843.985902	89.82257	-1286.462566	-2.337475	0.96543	22211.3712
94.013252	-824.911834	327.103981	-1223.899621	-0.811549	2.491356	22226.63045
252.709501	-798.208138	510.978001	-1164.388528	0.714376	2.491356	22231.20823
378.598353	-733.356306	687.985356	-1042.31449	-0.048587	0.96543	22195.34898
506.01313	-639.511889	876.437152	-843.181216	-0.811549	0.202468	22202.21564
599.857547	-510.571186	974.859345	-679.90719	-3.100438	-1.323458	22200.68972
686.835299	-361.793453	1020.637109	-464.751698	-2.337475	-2.849383	22183.14158
715.06492	-217.593495	1087.014867	-184.744374	-1.574512	-2.08642	22188.48232
727.272324	-53.556507	1074.0445	55.588888	-0.811549	0.96543	22205.2675
708.198255	130.317513	1037.422289	368.403611	-1.574512	1.728393	22206.03046
681.494559	276.806358	1013.770444	583.559102	-0.048587	3.254319	22225.10453
652.501975	426.347054	869.570487	790.322004	-3.100438	0.96543	22231.97119
599.094584	569.784049	768.859406	987.929353	-1.574512	0.202468	22213.66009
509.064981	688.806236	594.140939	1162.64782	0.714376	-2.08642	22222.81564
406.065011	758.235845	391.192851	1271.751491	-0.048587	0.202468	22229.6823
283.990973	806.302497	221.815123	1323.632957	-0.048587	-0.560495	22117.52678
135.21324	819.272864	40.229992	1323.632957	2.240302	0.96543	22244.17859
9.324388	810.880274	-212.310674	1247.336683	2.240302	0.96543	92.318491
-128.771867	759.761771	-406.103209	1219.107062	1.477339	1.728393	14.496292
-264.579234	701.776603	-592.266117	1045.151558	1.477339	1.728393	19135.8684
-420.223633	620.13959	-755.540143	894.847899	0.714376	0.202468	22191.53417
-522.460639	501.880365	-918.051206	694.188699	-0.811549	-0.560495	22187.71935
-653.69023	382.858178	-1065.303014	442.410996	-1.574512	-1.323458	22204.50453
-713.964286	225.687855	-1116.421517	234.122169	-0.048587	-1.323458	22219.76379
-779.579082	99.03604	-1143.888176	-74.87774	-0.048587	-2.08642	22177.80084
-811.623517	-71.867613	-1107.265964	-279.351753	-1.574512	-0.560495	22194.58602
-811.623517	-206.912017	-1063.014126	-525.788717	-0.811549	0.96543	22206.79342
-735.327243	-360.267527	-1003.503032	-779.092346	-1.574512	2.491356	22209.84527
-659.030969	-493.786006	-807.421609	-916.425638	-0.811549	1.728393	22208.31935
-549.164335	-602.126715	-686.110534	-1112.507062	-1.574512	1.728393	22214.42305
-441.586589	-701.311871	-451.880973	-1233.055174	0.714376	0.96543	22226.63045
-279.838489	-773.030368	-207.732898	-1265.099609	-0.048587	0.202468	22219.00082
-128.771867	-836.356275	18.104073	-1288.751454	-1.574512	-1.323458	22227.39341
18.479941	-850.852567	228.681788	-1300.195895	-0.048587	0.202468	22230.44527
180.228041	-830.252573	452.22987	-1219.321845	-2.337475	-1.323458	22210.60823
319.087259	-757.771113	601.007604	-1137.684832	1.477339	0.202468	22216.71194
450.31685	-670.030398	797.089027	-937.025632	-0.811549	-1.323458	22243.41563
550.264969	-576.185982	879.489003	-765.359016	1.477339	0.202468	22213.66009
657.842715	-447.245279	1034.370438	-583.010922	2.240302	0.202468	22218.23786
707.435292	-282.445328	1071.755612	-296.136933	2.240302	0.96543	22234.26008
721.931584	-114.593526	1064.125985	-42.070342	-0.811549	-1.323458	22206.79342
705.909367	56.310127	1062.600059	238.699945	-0.048587	-1.323458	22196.11194
701.331591	217.295265	1040.47414	485.899872	-0.811549	-2.849383	22230.44527
663.946416	373.702626	969.518606	726.996097	-1.574512	-2.08642	22214.42305
609.013099	491.96185	828.370499	929.944185	-1.574512	-0.560495	22223.5786
528.139049	625.480329	684.933505	1101.610801	-0.048587	1.728393	22233.49712
432.005744	726.19141	469.778013	1217.581137	-3.100438	0.96543	22190.7712
316.035408	768.154361	303.452136	1295.403336	-1.574512	-0.560495	22203.74157
180.991004	806.302497	104.318862	1322.869994	-1.574512	0.202468	22214.42305
65.020668	811.643237	-112.362555	1307.61074	-1.574512	-2.08642	4490.035707
-60.868184	783.413615	-316.836569	1266.410752	0.714376	-1.323458	20.599994
-218.80147	746.028441	-538.095763	1116.107093	0.714376	-2.849383	9159.367656
-346.216247	669.732168	-679.243869	997.084906	1.477339	-0.560495	22148.80825
-474.393987	569.021086	-858.540112	795.662743	-1.574512	-0.560495	22199.16379
-612.490242	446.947048	-1016.473399	511.840605	0.714376	0.96543	22212.89712
-718.542063	301.221166	-1116.421517	334.83325	-0.048587	-0.560495	22186.95639
-751.34946	145.576767	-1138.547437	54.062963	-0.048587	-1.323458	22219.00082
-814.675368	21.213841	-1151.517803	-196.951777	3.766227	0.202468	22226.63045
-788.734635	-154.267588	-1079.036343	-444.914667	1.477339	-0.560495	22231.97119
-751.34946	-277.867552	-1008.843771	-669.988674	1.477339	0.202468	22228.91934
-684.20874	-428.171211	-871.510479	-837.840476	2.240302	0.202468	22239.60082
-600.282839	-560.163764	-719.680894	-1051.470043	-0.811549	0.202468	22223.5786
-479.734726	-669.267436	-544.962427	-1159.047789	-0.811549	1.728393	22213.66009
-336.297732	-753.193337	-332.858786	-1244.499615	1.477339	2.491356	22228.91934
-182.942221	-834.067387	-64.295903	-1272.729237	1.477339	1.728393	22232.73415
-34.927451	-828.726648	141.704036	-1250.603317	-0.811549	2.491356	22218.23786
117.665097	-853.141455	366.015081	-1245.262578	-2.337475	0.202468	22207.55638
263.39098	-792.867399	551.415026	-1134.632981	-3.100438	-1.323458	22198.40083
386.990943	-714.282237	718.503865	-1031.633012	2.240302	-0.560495	22173.22306
509.827944	-621.200783	861.94086	-812.662706	-1.574512	-1.323458	22193.82305
609.013099	-518.963777	923.740841	-673.803488	-0.048587	0.202468	22210.60823
681.494559	-351.111974	1050.392656	-402.188754	0.714376	0.96543	22209.08231
719.642696	-185.549061	1085.488942	-146.596237	1.477339	3.254319	22203.74157
724.220473	-16.171333	1083.200053	106.707392	-1.574512	0.202468	22210.60823
705.909367	158.547134	1068.703761	403.499896	0.714376	1.728393	22215.94897
680.731597	301.221166	977.148233	607.97391	0.714376	0.96543	22225.10453
661.657528	453.05075	858.889009	846.018284	2.240302	0.202468	22252.57118
584.598292	608.695149	754.363114	1062.699701	3.003264	0.202468	22238.83786
480.072397	689.569199	501.822448	1113.818204	0.714376	-0.560495	22234.26008
371.731688	784.939541	344.652124	1222.921876	0.714376	0.202468	22242.65267
222.953955	811.643237	203.504018	1329.736659	3.003264	1.728393	22226.63045
120.716948	815.45805	-4.021847	1341.1811	0.714376	2.491356	22225.86749
-11.275606	801.724721	-212.310674	1297.692224	-1.574512	1.728393	61.037019
-160.816302	760.524733	-423.651352	1191.640404	-0.048587	1.728393	14.496292
-309.594036	701.776603	-602.947595	1055.070074	-0.811549	0.96543	21653.64544
-430.905111	611.747	-791.399391	872.72198	0.714376	0.202468	22196.11194
-538.482857	496.539626	-971.458597	642.307233	-0.048587	-0.560495	22197.63787
-669.712448	343.947079	-1070.643753	393.581381	-2.337475	0.202468	22186.19343
-730.749467	219.584153	-1150.75484	168.507373	-2.337475	-0.560495	22192.29713
-826.882771	56.310127	-1156.858542	-145.070311	-1.574512	0.202468	22152.62307
-803.230927	-93.993532	-1144.651138	-325.89248	-0.811549	2.491356	22206.79342
-807.04574	-229.037937	-1093.532635	-578.433146	-0.811549	3.254319	22225.86749
-728.460578	-383.156409	-939.414162	-773.751607	1.477339	3.254319	22225.86749
-640.719864	-513.623037	-776.140137	-953.810813	-0.048587	0.202468	22221.28971
-543.823596	-621.200783	-636.517956	-1108.692248	2.240302	1.728393	22230.44527
-415.645856	-731.83038	-414.495799	-1204.825553	-0.811549	-1.323458	22224.34156
-254.660719	-802.022952	-183.31809	-1264.336646	-1.574512	0.202468	22217.4749
-89.860768	-832.541461	79.141092	-1248.314429	2.240302	0.202468	22254.09711
86.383625	-850.089604	255.385484	-1284.173678	2.240302	2.491356	22248.75637
209.983588	-829.48961	441.548392	-1233.055174	1.477339	2.491356	22228.91934
334.346514	-760.822964	638.392778	-1116.321875	3.003264	3.254319	22222.05268
473.205732	-666.978547	832.185313	-903.455272	-0.048587	1.728393	22227.39341
585.361255	-545.667472	914.585288	-782.144197	-0.048587	0.96543	22203.74157
660.894566	-424.356397	1038.185252	-509.7665	-1.574512	-0.560495	22206.79342
715.827883	-254.97867	1081.674128	-249.596206	1.477339	-2.849383	22224.34156
737.953802	-97.808346	1103.037084	21.255565	-0.048587	-2.849383	22206.03046
724.983435	70.043456	1096.933383	292.8703	-0.048587	-2.08642	22223.5786
705.909367	243.235998	1025.977848	537.018375	-2.337475	0.202468	22209.84527
660.131603	373.702626	891.696406	723.181283	-3.100438	0.96543	22195.34898
603.67236	533.9248	776.489033	945.20344	-2.337475	0.202468	22203.74157
536.531639	676.598832	564.385392	1085.588583	-0.048587	1.728393	22220.52675
406.827974	730.006224	395.007665	1229.025578	-0.048587	0.202468	22202.21564
270.257644	791.806205	236.311415	1256.492236	1.477339	-0.560495	22065.64531
160.39101	823.85064	105.844787	1316.766293	3.766227	-0.560495	22236.54897
52.050301	803.250647	-117.703295	1322.869994	-2.337475	-3.612346	959.04416
-98.253358	784.176578	-352.695818	1258.018162	-0.048587	-2.08642	15.259255
-248.557017	745.265479	-533.517986	1129.840422	0.714376	-0.560495	12803.27769
-365.290316	654.472913	-718.154969	958.173806	0.714376	-0.560495	22162.54158
-491.179167	559.102571	-895.162323	776.588675	1.477339	0.96543	22222.81564
-611.72728	395.065582	-1040.888206	466.062841	3.003264	1.728393	22215.18601
-726.934653	251.628588	-1102.688188	235.648094	1.477339	0.202468	22201.45268
-791.786486	132.606401	-1234.680741	-29.862938	-0.048587	-2.08642	22213.66009
-801.705001	-23.037998	-1157.621505	-224.418436	-0.048587	-2.08642	22221.28971
-810.860554	-175.630545	-1099.636337	-467.040586	0.714376	-1.323458	22215.18601
-756.6902	-319.830502	-985.191926	-665.410898	0.714376	-1.323458	22221.28971
-690.312442	-440.378615	-844.806783	-874.462688	0.714376	0.96543	22232.73415
-589.60136	-557.111913	-688.399422	-1036.210788	-0.048587	0.96543	22219.00082
-477.445838	-692.919281	-490.792073	-1211.692218	0.714376	1.728393	22220.52675
-322.564402	-776.082219	-282.503246	-1243.736653	-0.048587	2.491356	22209.84527
-157.001488	-830.252573	-61.244052	-1296.381081	0.714376	0.96543	22206.03046
-23.483009	-831.778499	163.829955	-1308.588485	-1.574512	-1.323458	22197.63787
156.576196	-858.482194	397.296553	-1230.003323	1.477339	-1.323458	22220.52675
275.598383	-770.74148	550.652063	-1177.358894	2.240302	-0.560495	22215.94897
409.116862	-692.156318	771.148294	-1040.788565	-1.574512	-2.08642	22193.06009
533.479788	-605.941529	850.496419	-801.981228	2.240302	0.202468	22221.28971
631.901982	-483.867491	993.933413	-620.396096	1.477339	0.96543	22222.05268
683.020485	-318.304577	1054.970432	-364.040617	-0.811549	0.202468	22204.50453
717.353808	-168.000918	1102.274122	-88.611069	0.714376	0.96543	22197.63787
722.694547	-3.963929	1090.829681	147.90738	1.477339	-1.323458	22234.26008
708.198255	174.569351	1063.363022	419.522114	2.240302	-0.560495	22240.36378
683.783448	327.161899	941.288984	646.122047	3.003264	-0.560495	22245.70452
641.057534	462.969266	822.266797	854.410874	1.477339	-1.323458	22243.41563
580.020515	591.147006	649.837219	1038.284894	-0.048587	0.202468	22225.10453
465.576105	686.517348	457.570609	1150.440416	-1.574512	0.96543	22221.28971
349.605769	788.754355	351.518789	1285.48482	-0.048587	1.728393	22229.6823
231.346545	818.509901	153.91144	1345.758877	0.714376	3.254319	22217.4749
81.805848	818.509901	-27.673692	1349.57369	1.477339	1.728393	22228.91934
-26.53486	789.517317	-247.40696	1286.247783	0.714376	0.96543	24.414808
-175.312594	746.028441	-493.080961	1156.544118	-0.811549	-0.560495	11.444441
-317.986626	687.280311	-657.880912	1027.603415	-2.337475	-1.323458	21986.29719
-459.134732	591.909968	-823.443826	849.070135	-1.574512	-1.323458	22164.83047
-566.712478	451.524825	-976.036374	607.210947	0.714376	0.202468	22183.90454
-694.890218	333.265601	-1104.977076	328.729548	-0.048587	0.202468	22199.16379
-753.638349	192.117494	-1177.458536	100.60369	-0.811549	1.728393	21612.44545
-794.075374	46.391612	-1122.525219	-125.23328	-0.048587	0.96543	22180.08972
-785.682784	-107.726861	-1104.977076	-357.936915	-0.811549	0.96543	22220.52675
-784.156858	-254.97867	-1022.577101	-599.796103	-0.048587	0.96543	22229.6823
-694.890218	-405.282329	-912.710466	-789.010861	0.714376	0.96543	22215.18601
-617.830982	-523.541553	-774.614211	-939.314521	3.003264	0.202468	22239.60082
-524.749528	-652.482255	-596.843893	-1123.18854	2.240302	0.202468	22254.86007
-376.734757	-720.385939	-383.214327	-1243.736653	3.003264	2.491356	22229.6823
-225.668135	-808.126654	-152.79958	-1303.247746	0.714376	0.96543	22231.97119
-62.394109	-827.963685	58.541098	-1290.277379	1.477339	3.254319	22243.41563
65.783631	-847.800716	290.48177	-1257.469982	-1.574512	2.491356	22216.71194
222.953955	-820.334058	481.985417	-1174.307043	-0.048587	4.017281	22188.48232
371.731688	-746.326672	655.940921	-1083.514478	-0.811549	0.96543	22216.71194
481.598322	-667.74151	832.185313	-864.544172	1.477339	0.96543	22216.71194
598.331621	-527.356367	978.674158	-698.218296	0.714376	-0.560495	22205.2675
680.731597	-375.526782	1029.029699	-472.381326	-3.100438	-2.08642	22212.89712
702.857516	-238.956452	1081.674128	-238.151765	-0.811549	-1.323458	22196.11194
715.827883	-80.260203	1063.363022	-0.870354	-0.811549	0.96543	22181.61565
706.67233	92.932338	1067.940799	301.26289	-2.337475	1.728393	22209.84527
681.494559	253.917476	999.274152	523.285046	-0.811549	3.254319	22217.4749
649.450124	408.798912	830.659387	711.736842	-2.337475	1.728393	22212.13416
599.094584	540.791465	762.755704	956.647881	-0.048587	0.96543	22230.44527
508.302018	649.895136	575.066871	1110.003391	-0.048587	0.96543	22228.15638
393.094645	762.050659	384.326186	1236.655205	2.240302	0.202468	22222.05268
272.546532	810.880274	259.200297	1318.292218	0.714376	-1.323458	22227.39341
144.368793	822.324715	63.118874	1344.995914	0.714376	0.202468	22235.02304
25.346606	797.146945	-139.829214	1299.21815	0.714376	1.728393	227.362896
-115.038538	772.732137	-401.525433	1196.21818	0.714376	1.728393	15.259255
-260.001458	728.480298	-564.036496	1052.781186	-0.048587	0.202468	20333.7199
-388.179198	630.821068	-716.629043	927.655297	3.003264	1.728393	21874.90463
-497.282869	533.9248	-910.421578	710.973879	-0.811549	-0.560495	22198.40083
-615.542093	384.384104	-1084.377082	474.455431	-0.048587	-0.560495	22196.87491
-713.964286	253.917476	-1084.377082	263.877716	0.714376	-2.08642	22202.21564
-788.734635	113.532332	-1120.999294	-16.892572	0.714376	-1.323458	22215.94897
-787.971672	-50.504656	-1089.717821	-246.544355	-0.048587	-1.323458	22229.6823
-770.423529	-175.630545	-1069.88079	-510.529462	-0.811549	0.202468	22213.66009
-716.253175	-366.371229	-995.110442	-710.425699	-1.574512	0.96543	22202.97861
-657.505044	-473.186012	-832.599379	-888.196017	-2.337475	0.202468	22208.31935
-580.445807	-600.600789	-725.021633	-1077.410776	1.477339	0.96543	22189.24528
-441.586589	-695.208169	-507.577253	-1230.766286	-0.811549	0.202468	22209.08231
-297.386632	-779.13407	-266.481028	-1278.832938	-1.574512	-1.323458	22222.05268
-137.164457	-823.385909	-50.562574	-1288.751454	-0.048587	-0.560495	22217.4749
9.324388	-846.274791	176.037359	-1304.010709	-0.048587	-0.560495	22225.10453
174.887302	-831.015536	421.71136	-1204.825553	-0.048587	-1.323458	22233.49712
328.242812	-775.319256	613.215007	-1122.425577	-0.811549	-0.560495	22206.79342
435.820558	-695.208169	752.837188	-959.151552	-0.811549	-0.560495	22204.50453
553.31682	-583.815609	926.02973	-774.514569	1.477339	0.96543	22238.07489
635.716795	-461.741571	999.274152	-584.536848	3.766227	0.96543	22222.81564
680.731597	-309.911987	1058.785246	-367.855431	0.714376	-0.560495	22206.79342
724.220473	-143.58611	1046.577842	-101.581435	3.003264	-1.323458	22209.08231
715.827883	28.843469	1092.355606	218.862914	0.714376	-2.849383	22227.39341
699.042702	196.695271	1049.629693	466.062841	-0.811549	-2.849383	22223.5786
676.916783	352.339669	882.540854	642.307233	-0.811549	-2.849383	22228.15638
621.220503	495.776664	826.081611	900.951601	-0.048587	-0.560495	22220.52675
546.450155	628.53218	678.06684	1087.114509	-0.811549	0.96543	22220.52675
441.92426	717.79882	449.940982	1173.329298	-0.048587	3.254319	22229.6823
324.427999	797.146945	359.911379	1298.455187	-0.048587	0.96543	22226.63045
198.539147	814.695088	136.363297	1325.158883	-1.574512	-0.560495	22199.16379
71.887333	794.095094	-74.977381	1322.107032	-3.100438	-2.08642	5601.672414
-75.364476	781.124727	-345.829153	1283.958895	-3.100438	-3.612346	18.311106
-220.327396	745.265479	-493.843924	1083.299695	-0.048587	-1.323458	7650.227363
-342.401434	675.072907	-664.747577	1010.818235	-1.574512	-1.323458	22157.20084
-479.734726	570.547012	-867.695665	784.981265	-0.048587	0.202468	22189.24528
-594.942099	439.317421	-992.821554	524.048009	1.477339	2.491356	22201.45268
-678.868	314.954495	-1051.569685	365.35176	0.714376	2.491356	22217.4749
-733.038355	169.228612	-1117.947443	92.974063	0.714376	0.96543	22208.31935
-783.393895	18.924953	-1099.636337	-127.522168	-0.048587	-0.560495	22204.50453
-786.445746	-130.615743	-1056.910424	-384.640611	1.477339	0.202468	22250.2823
-778.053156	-270.237924	-1019.52525	-612.766469	1.477339	-0.560495	22250.2823
-708.623547	-444.956391	-922.628982	-840.129365	-0.048587	-1.323458	22229.6823
-616.305056	-541.089696	-733.414223	-1003.40339	-0.048587	-0.560495	22236.54897
-476.682875	-663.926697	-595.317968	-1172.781118	-0.048587	2.491356	22237.31193
-357.660688	-757.00815	-345.829153	-1258.232945	-0.048587	2.491356	22213.66009
-206.594066	-803.548877	-129.147736	-1278.069976	-1.574512	0.96543	22223.5786
-50.186705	-837.119238	133.311446	-1250.603317	-0.048587	1.728393	22233.49712
102.405842	-839.408126	340.83731	-1230.766286	0.714376	1.728393	22215.94897
241.26506	-804.31184	501.059485	-1165.914453	-1.574512	0.96543	22200.68972
385.465017	-723.43779	731.474232	-1036.973751	-2.337475	-0.560495	22200.68972
513.642757	-619.674858	836.000127	-876.751576	-1.574512	-1.323458	22175.51195
599.857547	-522.015627	967.99268	-667.699786	0.714376	-1.323458	22178.5638
657.079752	-387.734186	1036.659326	-480.010953	-0.048587	0.202468	22206.03046
721.168622	-205.386092	1041.237103	-259.514722	0.714376	2.491356	22183.90454
729.561212	-39.823178	1032.08155	90.685174	2.240302	3.254319	22197.63787
708.198255	140.236028	1069.466724	324.914735	0.714376	4.017281	22235.02304
698.27974	278.332284	963.414904	552.27763	2.240302	2.491356	22216.71194
650.97605	441.606309	891.696406	826.944215	2.240302	0.202468	22223.5786
591.464956	572.8359	735.289045	1003.95157	-2.337475	-1.323458	22228.91934
495.331652	688.806236	585.748349	1165.699671	-0.048587	0.202468	22235.786
385.465017	785.702504	380.511373	1290.062597	1.477339	1.728393	22245.70452
271.78357	800.198796	229.444751	1335.840361	3.003264	0.96543	22245.70452
139.028053	820.798789	5.896669	1344.995914	1.477339	2.491356	22228.15638
-1.35709	786.465466	-190.184755	1266.410752	1.477339	1.728393	70.955535
-153.949637	766.628435	-422.888389	1179.433	2.240302	0.96543	15.259255
-288.231079	704.828453	-622.784626	1068.04044	-0.048587	0.96543	20938.74935
-414.882894	618.613664	-761.643845	878.825682	1.477339	0.202468	22186.19343
-554.505074	498.828514	-950.858603	673.588705	0.714376	-0.560495	22213.66009
-649.875416	366.072998	-1039.362281	429.440629	0.714376	-1.323458	22206.03046
-735.327243	219.584153	-1106.503002	181.47774	-1.574512	-1.323458	22203.74157
-805.519815	82.25086	-1114.132629	-32.914789	-1.574512	0.202468	22193.06009
-794.075374	-52.030582	-1107.265964	-289.270269	-4.626363	0.96543	22206.03046
-787.208709	-218.356458	-1050.806722	-517.396127	-0.048587	3.254319	22200.68972
-729.986504	-353.400863	-965.354895	-755.440501	-0.811549	2.491356	22215.94897
-665.897634	-485.393416	-818.103087	-929.396005	0.714376	0.96543	22226.63045
-556.793963	-591.445237	-664.747577	-1136.921869	0.714376	0.202468	22215.94897
-414.119931	-717.334088	-459.510601	-1235.344062	1.477339	0.202468	22229.6823
-279.838489	-793.630362	-239.777332	-1307.825522	-0.048587	-0.560495	22228.91934
-104.35706	-844.748865	8.94852	-1278.832938	0.714376	0.202468	22217.4749
36.028084	-843.985902	253.096596	-1262.810721	-0.048587	0.96543	22226.63045
199.30211	-800.497026	452.992833	-1183.462596	4.52919	1.728393	22244.94156
334.346514	-747.089635	625.422411	-1072.070037	3.766227	3.254319	22228.91934
453.368701	-677.660026	812.348282	-913.373787	-0.048587	2.491356	22219.76379
583.835329	-571.608205	948.155649	-756.203464	1.477339	0.96543	22231.20823
644.109385	-427.408248	997.748227	-552.492413	1.477339	0.96543	22199.16379
701.331591	-282.445328	1072.518575	-308.344337	-2.337475	-1.323458	22198.40083
735.664914	-129.089818	1058.022283	-6.974056	0.714376	-2.08642	22217.4749
716.590845	46.391612	1071.755612	250.144386	-2.337475	-2.849383	22213.66009
692.939	225.687855	1028.266736	484.373947	-1.574512	-0.560495	22225.86749
651.739013	368.361886	942.051947	731.573873	1.477339	2.491356	22237.31193
612.06495	514.087769	814.63717	940.625663	-4.626363	0.96543	22189.24528
529.664975	632.346993	635.340927	1088.640434	-1.574512	2.491356	22203.74157
404.539086	720.850671	468.252087	1209.188547	-1.574512	0.202468	22210.60823
308.405781	784.939541	298.87436	1290.825559	-0.048587	-2.08642	22200.68972
190.146557	815.45805	121.104042	1319.055181	0.714376	-2.08642	22215.94897
45.9466	794.095094	-136.0144	1268.69964	-0.048587	-1.323458	3128.910184
-73.83855	788.754355	-390.080992	1220.632988	-0.048587	-2.08642	16.78518
-222.616284	721.613634	-568.614272	1018.447862	-0.048587	-0.560495	11461.9892
-345.453284	668.969205	-689.925347	956.647881	0.714376	-1.323458	22172.4601
-475.15695	567.495161	-877.614181	724.707209	-0.048587	0.96543	22183.90454
-587.312472	439.317421	-1002.740069	527.09986	3.766227	1.728393	22230.44527
-688.023553	293.591538	-1066.065977	314.996219	3.003264	0.202468	22237.31193
-770.423529	137.94714	-1094.295598	73.899994	0.714376	-0.560495	22199.16379
-792.549448	8.243475	-1130.917809	-168.722156	-1.574512	-2.849383	22222.81564
-797.890187	-158.845365	-1072.169678	-409.055418	-0.048587	-0.560495	22238.83786
-755.164274	-312.963838	-1009.606734	-637.181277	-0.048587	-2.08642	22225.10453
-690.312442	-433.51195	-854.725298	-830.973812	1.477339	-0.560495	22220.52675
-601.808764	-557.111913	-699.843863	-1023.240422	-1.574512	0.202468	22228.15638
-467.527322	-672.319287	-543.436502	-1186.514447	-0.048587	2.491356	22224.34156
-325.616253	-766.926666	-314.547681	-1249.077392	-0.048587	0.202468	22217.4749
-173.023706	-821.859983	-90.999599	-1246.788503	-0.811549	0.202468	22227.39341
-34.164488	-846.274791	154.674403	-1273.492199	-3.8634	0.202468	22205.2675
110.798432	-825.674797	362.96323	-1209.403329	-0.811549	-2.08642	22202.21564
271.78357	-791.341474	515.555777	-1139.210758	0.714376	-1.323458	22189.24528
400.724272	-718.097051	736.052008	-1017.13672	-1.574512	-1.323458	22209.08231
522.79831	-599.074864	889.407518	-804.270116	1.477339	1.728393	22207.55638
620.45754	-492.260081	974.859345	-646.33683	1.477339	0.96543	22204.50453
682.257522	-341.956422	1042.000066	-412.107269	-0.811549	0.96543	22222.05268
707.435292	-183.260172	1064.888948	-209.922144	1.477339	1.728393	22203.74157
744.820467	-25.326886	1116.007451	145.618491	0.714376	0.202468	22220.52675
717.353808	147.102693	1046.577842	410.366561	-0.811549	-1.323458	22232.73415
697.516777	325.635973	979.437121	631.625755	-0.048587	-0.560495	22236.54897
636.479758	462.969266	878.72604	868.144203	1.477339	-0.560495	22243.41563
557.894596	588.095155	699.429797	1029.892303	1.477339	-2.08642	22243.41563
468.627956	691.095124	538.444659	1169.514484	-0.048587	0.202468	22223.5786
359.524284	773.4951	382.800261	1285.48482	0.714376	1.728393	22230.44527
245.842837	806.302497	174.511434	1312.951479	0.714376	2.491356	22231.97119
123.768799	810.880274	17.34111	1340.418137	-0.811549	1.728393	22212.13416
-28.060786	800.198796	-218.414376	1307.61074	-0.048587	-0.560495	34.333323
-160.053339	755.946957	-470.955042	1164.936708	1.477339	-0.560495	13.733329
-310.356999	690.332161	-660.169801	1016.921937	1.477339	-0.560495	21743.67504
-426.327335	592.672931	-784.532727	842.966433	-2.337475	-2.08642	22175.51195
-545.349522	484.332222	-946.280827	607.210947	-2.337475	-1.323458	22194.58602
-657.505044	359.206334	-1082.851157	397.396195	-1.574512	1.728393	22167.11936
-733.801318	205.850824	-1117.947443	163.929597	-0.811549	1.728393	22190.7712
-811.623517	54.784202	-1122.525219	-93.951808	-0.048587	0.96543	22205.2675
-789.497597	-86.363905	-1092.769672	-313.685076	2.240302	2.491356	22220.52675
-792.549448	-230.563862	-1030.206728	-589.877587	-0.048587	2.491356	22223.5786
-733.801318	-376.289745	-940.177125	-793.588638	0.714376	0.202468	22229.6823
-658.268007	-528.882292	-769.273472	-973.647844	1.477339	0.202468	22223.5786
-534.668043	-622.726709	-613.629074	-1142.262609	1.477339	0.202468	22216.71194
-374.445868	-699.785945	-386.266178	-1213.981106	2.240302	1.728393	22251.80822
-237.875539	-809.652579	-206.969935	-1276.54405	1.477339	0.96543	22248.75637
-100.542246	-843.22294	76.852203	-1263.573684	3.003264	4.017281	22235.786
58.916966	-838.645163	270.644739	-1257.469982	1.477339	3.254319	22239.60082
214.561364	-811.178505	464.437274	-1170.49223	2.240302	4.780244	22231.20823
355.709471	-746.326672	662.807585	-1060.625596	0.714376	2.491356	22212.89712
463.287217	-660.874846	826.844574	-895.825644	-0.048587	-0.560495	22197.63787
585.361255	-546.430435	952.733425	-703.559035	0.714376	0.96543	22224.34156
658.605677	-406.045291	1027.503774	-512.818351	-0.048587	-1.323458	22208.31935
715.06492	-243.534229	1034.370438	-254.173983	-0.048587	-2.08642	22208.31935
716.590845	-83.312054	1100.748196	9.048161	-0.811549	-1.323458	22218.23786
[truncated: 28,725 more rows]
