# Supplementary material for: Dynamic analysis of slant cracked rotor system considering nonlinear oil film force
Source: PLoS One. 2024 Jan 25;19(1):e0294293. doi: 10.1371/journal.pone.0294293 (PMC10810477; doi:10.1371/journal.pone.0294293)
Supplement: S1 File — These data were measured by two eddy current sensors, model WT0150. (ZIP) [file pone.0294293.s001.zip › 2021.3.18 Test data for plain bearings/2021.3.18 (P=0.2Mpa, Z=8.1g)/1400.csv]

1024	30720	7	0	3
8	8	8	8	10	10	1
3	3	3	3	1	1	4
2	1	4	3	0	0	0
0	0	0	0	0.000043	-0.000016	20728.07422
468.208574	349.100951	444.656124	559.817798	-3.025149	-0.137899	22202.21564
417.853034	429.975001	375.226515	623.906668	-0.736261	0.625064	22214.42305
349.94935	484.145356	282.145061	720.039973	-0.736261	-0.900862	22212.13416
288.149368	542.130524	177.619166	752.847371	-0.736261	-1.663824	22217.4749
211.090132	585.6194	49.441426	778.025141	-0.736261	-0.900862	22231.20823
153.104964	597.063841	-1.677077	799.388098	-0.736261	-0.900862	22229.6823
95.119796	590.197176	-90.180755	826.091794	-2.262186	-0.900862	22218.23786
8.142044	583.330512	-189.365911	818.462166	-0.736261	1.388027	9903.256325
-47.554236	581.804586	-275.5807	790.232545	0.026702	0.625064	20.599994
-145.976429	554.337928	-361.795489	766.5807	3.841515	-0.137899	12.207404
-199.383821	532.212008	-423.595471	692.573315	2.31559	-0.900862	17227.6986
-270.339355	510.849052	-515.150999	622.380743	1.552627	-0.137899	22212.89712
-328.324523	459.730548	-586.869497	524.721512	-0.736261	-1.663824	22211.3712
-389.361542	394.878716	-645.617627	433.928947	1.552627	-0.137899	22220.52675
-465.657816	319.345405	-702.839833	290.491952	0.789665	-0.137899	22206.03046
-517.539282	239.99728	-712.758348	189.017908	-0.736261	-0.137899	22183.14158
-559.502232	155.308416	-717.336125	85.254976	-1.499224	-0.900862	22211.3712
-602.228146	80.538068	-701.313907	-21.559807	-1.499224	-0.137899	22219.76379
-583.154077	14.923273	-707.417609	-113.878298	0.026702	0.625064	22179.32676
-610.620736	-72.817442	-656.299106	-262.656032	-1.499224	0.625064	22190.00824
-615.961475	-158.269269	-628.832447	-399.989325	-0.736261	-0.900862	22190.7712
-554.161493	-245.247021	-596.788012	-507.567071	-1.499224	0.625064	22187.71935
-534.324462	-313.913667	-547.195434	-598.359636	-3.025149	-0.137899	22166.3564
-474.813369	-401.654382	-419.017695	-666.26332	-2.262186	-2.426787	22222.81564
-409.961536	-471.083991	-381.63252	-739.507743	-3.025149	-0.137899	22213.66009
-331.376374	-525.254345	-235.143675	-803.596612	0.026702	-0.137899	22225.10453
-255.843063	-572.558035	-128.328892	-813.515128	-1.499224	-1.663824	22228.91934
-161.998646	-622.913576	-26.854848	-830.300308	0.026702	-2.426787	22219.00082
-80.361634	-648.091346	80.722898	-815.041054	-0.736261	-0.137899	22221.28971
10.430932	-632.069128	208.137675	-815.804016	3.078553	1.388027	22252.57118
108.853125	-622.150613	306.559868	-759.344774	0.026702	0.625064	22243.41563
181.334585	-630.543203	384.382067	-718.907749	1.552627	-1.663824	22236.54897
272.127151	-561.876557	488.907962	-666.26332	1.552627	0.625064	22241.88971
352.238238	-529.069159	583.515342	-604.463338	0.026702	-0.137899	22235.786
417.090071	-467.269177	640.737547	-494.596704	0.789665	0.625064	22213.66009
463.630798	-410.809935	693.381976	-409.144877	-2.262186	-0.900862	22202.97861
516.275227	-333.750698	710.167156	-315.300461	-2.262186	-1.663824	22217.4749
555.186326	-238.380356	749.078256	-205.433827	-0.736261	-0.900862	22209.84527
579.601134	-156.743343	734.581964	-76.493124	0.026702	-0.900862	22197.63787
561.290028	-65.187815	728.478262	68.469796	0.026702	0.625064	22217.4749
546.793736	25.604751	706.352342	180.625318	-2.262186	0.625064	22183.14158
532.297444	107.241764	646.078286	223.351231	-1.499224	-0.137899	22191.53417
535.349295	200.323218	620.137553	373.654891	-3.025149	-2.426787	22189.24528
493.386345	278.145417	552.996832	476.65486	-2.262186	-0.900862	22199.92676
470.497462	351.38984	463.730192	550.662246	-0.736261	-0.900862	22226.63045
423.956736	436.078703	365.307999	616.277041	-2.262186	-1.663824	22231.97119
365.971568	503.219424	282.908023	712.410346	1.552627	0.625064	22217.4749
295.778996	552.049039	182.959905	751.321445	-0.736261	-0.137899	22225.86749
229.401238	587.145325	82.248824	787.180694	-0.736261	-0.900862	22156.43788
159.208666	594.774953	-0.151152	819.988092	0.789665	-0.137899	22226.63045
98.93461	602.40458	-85.602979	836.010309	3.078553	0.625064	22251.04526
8.142044	606.982356	-203.09924	807.017725	1.552627	0.625064	19608.14234
-56.709789	591.723102	-253.454781	760.476998	3.078553	-0.900862	21.362957
-112.406068	555.10089	-377.054744	745.217743	0.026702	-1.663824	13.733329
-205.487522	532.974971	-439.617688	700.965905	0.789665	0.625064	14793.84747
-275.680094	497.115722	-518.20285	614.751115	-1.499224	0.625064	22169.40825
-343.583778	452.100921	-586.106534	526.247438	-0.736261	0.625064	22197.63787
-409.961536	390.300939	-657.062068	420.95858	1.552627	1.388027	22221.28971
-454.976337	320.108367	-691.395392	293.543803	-1.499224	0.625064	22199.92676
-515.250394	241.523205	-711.995386	201.988275	0.026702	-1.663824	22188.48232
-561.791121	157.597304	-730.306491	107.380895	-0.736261	-0.900862	22198.40083
-601.465183	107.241764	-701.313907	-41.396838	-1.499224	0.625064	22182.37861
-601.465183	-0.335982	-717.336125	-152.026435	-3.025149	0.625064	22170.93417
-601.465183	-73.580405	-672.321323	-285.544914	-1.499224	1.388027	22206.03046
-595.361481	-165.898896	-619.676894	-374.811554	0.026702	-0.137899	22206.03046
-541.191127	-247.535909	-576.188018	-451.107828	1.552627	-0.137899	22222.81564
-497.702251	-305.521077	-493.788043	-573.944829	0.026702	-0.900862	22231.97119
-470.235592	-373.424761	-427.410285	-653.292953	-0.736261	1.388027	22228.91934
-380.968952	-465.743252	-352.639936	-717.381823	1.552627	1.388027	22221.28971
-325.272672	-509.99509	-271.765886	-779.181805	0.789665	0.625064	22229.6823
-245.924547	-567.217296	-139.773333	-806.648463	4.604478	-0.137899	22254.86007
-161.235684	-615.283948	-53.558544	-846.322526	-0.736261	-0.900862	22238.83786
-61.287565	-654.95801	92.930302	-814.278091	0.026702	-0.900862	22240.36378
-4.828323	-622.913576	171.515464	-827.248457	1.552627	0.625064	22241.12674
107.3272	-634.358017	312.66357	-819.61883	0.789665	1.388027	22227.39341
184.386436	-629.017277	387.433918	-737.981817	0.026702	-1.663824	22227.39341
273.653076	-571.032109	485.093149	-652.529991	-0.736261	-1.663824	22228.15638
334.690095	-530.595084	568.256087	-606.752226	-0.736261	-0.137899	22215.18601
396.490077	-477.950656	641.50051	-484.678188	0.026702	-0.137899	22222.05268
469.7345	-410.046972	678.122721	-412.196728	0.026702	0.625064	22202.97861
523.141891	-336.039586	718.559746	-321.404163	0.789665	0.625064	22197.63787
539.164109	-242.19517	728.478262	-204.670864	-3.788112	-0.900862	22187.71935
545.267811	-162.847045	726.189374	-96.330155	-1.499224	-0.137899	22193.06009
570.445581	-87.313734	698.722715	51.684616	-1.499224	-1.663824	22173.22306
556.712252	26.367714	704.063454	166.129026	0.789665	2.150989	22204.50453
538.401146	112.582503	684.989386	278.284548	0.026702	2.150989	22219.76379
506.356711	187.352851	617.848665	378.99563	0.789665	-0.900862	22190.7712
500.253009	276.619491	564.441273	470.551158	0.026702	-0.137899	22224.34156
468.971537	358.256504	477.463521	563.632612	1.552627	1.388027	22237.31193
424.719698	412.426858	404.219099	617.040004	-2.262186	-0.137899	22217.4749
358.34194	495.589797	291.300613	700.202942	0.789665	-0.137899	22224.34156
296.541958	532.212008	179.145091	758.951073	3.078553	1.388027	22257.14896
227.875312	561.204592	92.167339	787.943657	-0.736261	-1.663824	22237.31193
172.941995	584.856437	-8.543742	816.173278	1.552627	-1.663824	22230.44527
76.80869	610.034207	-81.788165	821.514017	0.026702	-0.900862	22241.88971
15.008709	581.041623	-192.417762	818.462166	2.31559	2.150989	13686.02558
-55.946826	577.989772	-281.684402	796.336247	0.026702	-0.137899	21.362957
-123.087547	549.760151	-364.84734	734.536265	0.789665	-0.137899	12.207404
-192.517156	529.160157	-449.536204	681.891836	0.026702	0.625064	11437.57439
-276.443057	510.849052	-525.069515	604.069637	-1.499224	0.625064	22077.85272
-345.872666	458.967585	-579.239869	512.514109	-0.736261	-0.137899	22186.95639
-400.805983	379.619461	-643.328739	434.69191	-1.499224	-0.137899	22193.06009
-469.472629	320.108367	-694.447243	291.254915	-1.499224	-0.137899	22187.71935
-523.642984	237.708392	-728.780566	200.462349	-1.499224	-1.663824	22158.72677
-538.902238	150.73064	-726.491678	95.936454	-0.736261	-0.137899	22202.97861
-589.257779	91.982509	-705.891684	-14.693142	0.026702	-0.137899	22200.68972
-603.754071	19.501049	-694.447243	-117.693112	0.026702	0.625064	22211.3712
-594.598518	-72.817442	-668.50651	-262.656032	0.789665	0.625064	22220.52675
-590.020742	-160.558157	-631.121335	-366.418964	0.026702	-1.663824	22199.16379
-558.73927	-239.143319	-570.847279	-465.60412	-0.736261	-0.137899	22225.86749
-516.013356	-329.172922	-515.150999	-548.767058	-0.736261	-0.137899	22234.26008
-467.183741	-374.187723	-411.388067	-634.218885	0.789665	-0.900862	22238.83786
-423.694865	-447.432146	-351.876974	-718.907749	3.078553	-0.137899	22247.99341
-355.028219	-531.358047	-235.143675	-762.396625	0.789665	-0.137899	22245.70452
-256.606026	-554.246929	-183.262209	-805.885501	2.31559	-0.137899	22227.39341
-162.761609	-612.232097	-35.247438	-832.589196	0.026702	-0.900862	22232.73415
-93.332	-654.95801	73.093271	-797.492911	0.026702	-0.900862	22230.44527
7.379081	-627.491352	203.559899	-810.463277	0.026702	0.625064	22212.13416
83.675355	-664.876526	281.382098	-788.337358	0.026702	0.625064	22221.28971
181.334585	-611.469134	378.278365	-712.041084	0.026702	-1.663824	22231.20823
282.808629	-574.846923	512.559807	-656.344804	2.31559	0.625064	22217.4749
315.616027	-529.069159	576.648677	-612.855928	-3.025149	-0.900862	22215.18601
407.171555	-506.94324	633.870882	-502.226331	-1.499224	0.625064	22204.50453
464.393761	-412.33586	705.58938	-406.093027	-1.499224	-0.900862	22186.95639
514.749301	-322.306257	720.085672	-316.063424	0.026702	0.625064	22187.71935
552.897438	-261.269238	735.344926	-238.241224	0.789665	-0.900862	22183.14158
568.919656	-149.113716	730.76715	-92.515342	0.789665	-0.137899	22215.18601
584.17891	-73.580405	712.456044	48.632765	0.789665	1.388027	22206.03046
564.341879	21.789937	719.322709	156.973473	0.026702	0.625064	22220.52675
549.082624	108.004726	678.885684	265.314182	-1.499224	-0.900862	22203.74157
514.749301	189.641739	630.056069	356.106748	-0.736261	-2.426787	22184.6675
497.201158	275.093566	552.23387	464.447456	-0.736261	0.625064	22229.6823
462.867835	361.308355	488.145	559.054836	1.552627	-0.900862	22255.62304
426.245624	429.212039	394.300583	634.588147	0.026702	-0.900862	22234.26008
361.393791	507.797201	281.382098	729.958489	1.552627	-0.137899	22241.12674
308.749362	534.500896	196.693234	741.40293	2.31559	0.625064	22246.46748
239.319753	571.123108	95.21919	788.706619	-0.736261	-1.663824	22219.76379
169.127181	585.6194	7.478475	784.891806	-1.499224	-2.426787	22219.76379
74.519802	600.115692	-67.291873	839.06216	0.026702	0.625064	22227.39341
27.979075	608.508282	-201.573315	826.091794	0.026702	1.388027	22215.94897
-70.443118	584.093474	-272.528849	789.469582	0.789665	-0.137899	23.651845
-130.717174	548.234226	-353.402899	760.476998	-0.736261	-1.663824	12.207404
-207.776411	532.974971	-431.225098	697.151091	-0.736261	-0.900862	13235.87756
-281.020833	503.219424	-525.832478	621.61778	-1.499224	-1.663824	22160.25269
-358.08007	464.308325	-582.29172	535.402991	-1.499224	-0.900862	22161.01566
-398.517095	383.434274	-659.350957	436.217835	1.552627	1.388027	22184.6675
-464.13189	318.582442	-688.343541	308.803058	-0.736261	0.625064	22211.3712
-497.702251	248.38987	-696.736131	217.24753	0.789665	-0.137899	22206.03046
-561.028158	169.041745	-740.98797	106.617933	-2.262186	-0.900862	22196.87491
-601.465183	82.826956	-697.499094	-23.085733	0.789665	-0.137899	22202.97861
-596.887406	3.478831	-692.921317	-143.633845	-3.025149	-0.900862	22206.79342
-622.065177	-71.291517	-684.528727	-261.130107	0.789665	0.625064	22180.85269
-590.020742	-150.639641	-615.099118	-366.418964	2.31559	0.625064	22223.5786
-550.346679	-232.276654	-564.743577	-461.026344	3.078553	0.625064	22254.86007
-512.961505	-303.232189	-519.728776	-568.604089	1.552627	-0.137899	22226.63045
-456.502263	-400.891419	-443.432502	-623.537407	1.552627	-0.137899	22235.786
-418.354126	-440.565481	-329.751054	-718.907749	1.552627	2.150989	22241.12674
-340.531927	-507.706202	-248.877004	-784.522544	-1.499224	-0.900862	22217.4749
-258.894914	-573.320998	-153.506662	-829.537346	0.026702	-0.137899	22217.4749
-162.761609	-609.180246	-42.877065	-834.115122	-0.736261	-0.900862	22228.15638
-76.54682	-633.595054	78.43401	-821.144755	0.026702	0.625064	22226.63045
21.875373	-632.832091	177.619166	-821.907718	3.078553	2.150989	22219.76379
88.253131	-647.328383	301.982092	-773.841066	-1.499224	-0.900862	22222.05268
173.704958	-618.335799	379.804291	-731.878115	-3.788112	-1.663824	22203.74157
257.630859	-600.787656	476.700559	-685.337388	-2.262186	-0.137899	22202.21564
337.741946	-526.780271	569.782012	-600.648524	-0.736261	-0.900862	22216.71194
413.275257	-464.980289	645.315323	-486.967077	0.026702	-0.137899	22213.66009
478.890053	-396.313643	678.885684	-417.537468	0.789665	-0.137899	22208.31935
504.067823	-344.432177	701.011603	-332.848604	0.789665	-0.137899	22201.45268
546.030773	-249.824797	742.211591	-217.641231	-0.736261	-0.900862	22222.05268
580.364097	-165.898896	733.056038	-68.100534	0.789665	-2.426787	22200.68972
581.127059	-52.980411	707.115305	55.499429	0.789665	-0.137899	22203.74157
562.815954	31.708453	708.641231	153.921622	0.026702	-0.137899	22211.3712
565.867805	120.975093	682.700498	269.891958	1.552627	-0.900862	22219.00082
530.771519	195.745441	635.396808	375.180816	1.552627	-0.900862	22222.05268
497.201158	291.115783	559.100534	456.054866	-0.736261	-0.137899	22243.41563
452.186357	352.915765	472.122782	572.788165	1.552627	-0.137899	22187.71935
423.193773	436.841666	374.463552	631.536296	0.026702	-0.137899	22228.91934
365.971568	483.382393	280.619135	710.121458	0.789665	-0.137899	22229.6823
301.119735	528.397194	194.404346	742.165893	-0.736261	-0.137899	22210.60823
230.927163	565.019406	88.352525	787.943657	-1.499224	-0.900862	22222.05268
153.104964	586.382362	-10.069668	799.388098	0.026702	-0.900862	22230.44527
95.882759	583.330512	-58.13632	802.439949	-1.499224	-0.137899	22212.13416
16.534634	587.145325	-178.684432	800.151061	-3.025149	1.388027	19149.60173
-50.606087	576.463847	-246.588116	796.336247	-2.262186	-0.137899	22.125919
-120.798659	555.10089	-399.943626	744.454781	-3.025149	-0.900862	13.733329
-207.013448	534.500896	-425.884359	706.306644	-1.499224	-0.900862	9474.471267
-264.998616	492.537946	-524.306552	594.914084	-0.736261	-1.663824	22168.64528
-341.29489	450.574995	-563.980615	514.802997	0.026702	-0.137899	22180.85269
-412.250424	380.382424	-631.884298	442.321537	-0.736261	-0.137899	22199.92676
-453.450412	321.634293	-676.136137	300.410468	1.552627	0.625064	22224.34156
-503.805953	243.812094	-696.736131	214.195679	-1.499224	-1.663824	22207.55638
-535.850387	175.145447	-732.595379	93.647566	1.552627	-0.900862	22197.63787
-603.754071	111.056577	-697.499094	0.566112	2.31559	-0.137899	22242.65267
-589.257779	15.686235	-703.602795	-119.982	0.789665	-0.137899	22226.63045
-590.020742	-71.291517	-648.669478	-262.656032	2.31559	-0.900862	22199.16379
-592.30963	-133.091498	-605.943565	-380.152293	3.841515	0.625064	22215.18601
-561.791121	-235.328505	-600.602826	-483.152263	0.789665	0.625064	22237.31193
-526.694835	-339.8544	-522.780627	-551.818909	1.552627	2.150989	22214.42305
-469.472629	-390.972903	-432.751024	-640.322587	2.31559	0.625064	22225.86749
-409.198573	-452.009922	-336.617719	-705.937382	-0.736261	0.625064	22228.91934
-339.768964	-505.417314	-255.743669	-789.863283	1.552627	1.388027	22219.00082
-261.183802	-569.506184	-142.825184	-824.959569	0.789665	1.388027	22215.94897
-190.99123	-605.365433	-37.536326	-833.352159	-3.025149	-2.426787	22216.71194
-78.835708	-638.17283	79.959935	-815.804016	-1.499224	1.388027	22194.58602
0.512417	-635.883942	186.011756	-820.381793	-1.499224	0.625064	22209.08231
99.697572	-637.409868	289.774688	-773.841066	0.026702	1.388027	22222.81564
163.02348	-622.913576	383.619105	-757.818848	-3.025149	-1.663824	22202.97861
253.816045	-557.29878	493.485739	-674.65591	1.552627	-0.137899	22226.63045
327.060468	-517.624718	563.678311	-604.463338	1.552627	0.625064	22237.31193
410.986369	-486.343246	647.604212	-525.115213	0.789665	0.625064	22209.08231
465.156723	-403.180307	684.989386	-421.352281	0.789665	0.625064	22222.05268
519.327078	-333.750698	727.715299	-311.485647	0.789665	0.625064	22217.4749
541.452997	-254.402574	756.707883	-226.796783	0.789665	-0.137899	22202.97861
575.78632	-155.980381	756.707883	-91.752379	0.789665	-1.663824	22232.73415
575.78632	-50.691523	710.167156	42.529063	1.552627	-0.900862	22236.54897
580.364097	17.212161	710.167156	158.499399	0.026702	0.625064	22194.58602
555.186326	112.582503	686.515311	270.654921	0.789665	0.625064	22212.89712
509.408562	212.530621	623.189404	365.2623	-1.499224	-1.663824	22211.3712
492.623382	280.434305	550.707944	459.106717	0.026702	-0.900862	22214.42305
461.34191	358.256504	475.937596	556.002985	-0.736261	-0.137899	22219.00082
417.090071	422.345374	385.14503	640.691849	-0.736261	-0.137899	22230.44527
367.497493	478.804617	311.137645	697.914054	-0.736261	-0.137899	22220.52675
276.704927	533.737934	187.537681	756.662185	0.026702	0.625064	22222.05268
229.401238	574.174959	74.619196	755.136259	-3.025149	-0.900862	22206.03046
153.867927	590.197176	-7.780779	787.180694	-1.499224	-0.900862	22202.97861
82.149429	592.486064	-88.654829	811.595502	-1.499224	-0.137899	22200.68972
27.216112	574.937921	-187.077023	798.625135	-1.499224	0.625064	13159.58129
-47.554236	574.937921	-277.106625	813.121427	-0.736261	-0.900862	22.125919
-145.976429	562.730518	-403.75844	749.032557	-0.736261	-0.900862	12.970367
-198.620858	551.286077	-452.588055	695.625166	0.789665	0.625064	11590.16694
-265.761579	508.560163	-527.358403	624.669631	-1.499224	-0.900862	22177.80084
-334.428225	461.256474	-559.402838	528.536326	0.789665	-0.137899	22195.34898
-402.331909	384.9602	-651.721329	456.817829	1.552627	-0.137899	22203.74157
-448.109673	330.789846	-672.321323	328.640089	1.552627	0.625064	22241.12674
-514.487431	244.575056	-721.150938	227.929008	1.552627	-0.900862	22224.34156
-532.035574	175.90841	-724.202789	124.929038	1.552627	-0.137899	22215.94897
-597.650369	101.901025	-684.528727	-16.982031	2.31559	-0.900862	22221.28971
-625.117028	26.367714	-682.239839	-136.76718	-0.736261	-0.137899	22210.60823
-596.887406	-78.921144	-693.68428	-239.004187	0.026702	0.625064	22199.16379
-610.620736	-144.535939	-628.069484	-374.048592	0.789665	-0.137899	22205.2675
-575.52445	-233.80258	-599.0769	-458.737455	-0.736261	-0.137899	22210.60823
-525.168909	-311.624779	-521.254701	-556.396686	-1.499224	-1.663824	22222.05268
-467.183741	-372.661798	-408.336216	-647.189251	-0.736261	-0.900862	22230.44527
-432.850418	-468.03214	-361.032527	-722.722562	-1.499224	-0.137899	22199.16379
-345.872666	-519.150643	-254.980706	-786.811432	-3.788112	-0.137899	22199.92676
-262.709728	-582.47655	-122.22519	-826.485495	-2.262186	-0.137899	22211.3712
-174.969013	-597.735805	-60.425208	-834.878085	-0.736261	-0.900862	22198.40083
-87.991261	-640.461718	78.43401	-807.411426	-1.499224	0.625064	22210.60823
-1.776472	-631.306166	208.137675	-813.515128	2.31559	2.150989	22233.49712
87.490169	-651.90616	264.596918	-789.863283	0.789665	-0.137899	22222.81564
195.830877	-624.439501	384.382067	-743.322556	1.552627	-0.900862	22225.10453
259.919747	-574.846923	475.937596	-683.0485	0.789665	-0.900862	22231.20823
325.534542	-533.646935	556.048683	-621.248518	0.789665	-0.900862	22190.00824
410.986369	-476.42473	627.004218	-500.700406	4.604478	-0.137899	22234.26008
479.653015	-407.758084	678.885684	-399.989325	0.026702	-1.663824	22250.2823
520.09004	-325.358108	697.959752	-338.189343	2.31559	1.388027	22225.86749
565.104842	-265.847015	741.448628	-221.456044	0.026702	-0.900862	22196.87491
571.208544	-159.795194	757.470846	-107.774596	0.789665	-0.137899	22219.00082
577.312246	-73.580405	709.404193	44.054988	0.789665	0.625064	22215.18601
565.104842	18.738086	716.270858	156.210511	-2.262186	-0.137899	22190.00824
542.21596	108.767689	671.256056	259.973443	-0.736261	-0.900862	22214.42305
523.141891	194.982478	623.189404	350.766008	-3.025149	-1.663824	22218.23786
507.882637	262.123199	556.048683	466.736344	0.789665	-0.137899	22219.76379
474.312276	350.626877	478.226484	550.662246	0.026702	-0.137899	22224.34156
427.771549	435.315741	397.352434	623.143706	-3.025149	-0.137899	22210.60823
377.416009	472.700915	293.589502	707.069607	-0.736261	-0.137899	22197.63787
267.549374	523.056455	207.374712	734.536265	-2.262186	-0.137899	22205.2675
211.090132	565.019406	76.145122	777.262178	-1.499224	-0.137899	22217.4749
161.497554	582.567549	-7.017817	809.306613	-0.736261	0.625064	22211.3712
87.490169	606.219394	-79.499277	828.380682	-0.736261	-0.900862	22226.63045
24.164261	603.930505	-173.343693	817.699203	-1.499224	-0.137899	22235.02304
-62.813491	592.486064	-307.625135	800.914023	-2.262186	-1.663824	22.888882
-123.85051	568.071257	-363.321415	764.291812	-0.736261	-0.900862	12.207404
-197.857895	542.893486	-448.010279	699.439979	1.552627	0.625064	13484.60341
-250.502324	510.849052	-492.262117	628.484445	1.552627	-0.900862	22190.7712
-316.117119	466.597213	-588.395422	539.217804	1.552627	-0.137899	22228.15638
-396.991169	394.878716	-654.010218	438.506723	0.789665	0.625064	22220.52675
-442.768934	331.552808	-665.454659	327.114164	-0.736261	0.625064	22200.68972
-506.857803	252.204684	-729.543528	223.351231	-0.736261	-0.900862	22204.50453
-564.842971	161.412118	-716.573162	117.299411	-1.499224	-0.900862	22204.50453
-575.52445	96.560285	-705.891684	8.19574	1.552627	0.625064	22199.92676
-592.30963	18.738086	-699.025019	-115.404224	1.552627	2.913952	22206.79342
-605.279997	-61.373001	-683.765764	-250.448628	0.026702	1.388027	22219.76379
-592.30963	-135.380387	-643.328739	-365.656001	-1.499224	-0.900862	22193.06009
-550.346679	-237.617393	-587.632459	-451.870791	0.026702	0.625064	22203.74157
-529.746686	-335.276624	-546.432472	-561.737425	-2.262186	-0.900862	22206.03046
-470.998555	-395.55068	-428.93621	-629.641108	-2.262186	0.625064	22207.55638
-418.354126	-458.113624	-350.351048	-739.507743	0.026702	-0.137899	22206.03046
-355.028219	-514.572867	-251.928855	-773.841066	-1.499224	0.625064	22216.71194
-283.309722	-564.928408	-147.40296	-846.322526	-1.499224	-1.663824	22226.63045
-178.020864	-583.239513	-62.714096	-828.774383	0.026702	-0.900862	22218.23786
-81.124596	-620.624687	64.700681	-806.648463	0.026702	0.625064	22231.97119
-9.406099	-645.802458	175.330277	-818.855867	-1.499224	-0.137899	22230.44527
79.860541	-632.069128	293.589502	-789.863283	-2.262186	-0.900862	22216.71194
179.045697	-613.758023	392.774658	-706.700345	3.078553	-0.900862	22238.83786
262.971598	-574.846923	495.011664	-665.500357	2.31559	1.388027	22257.91192
331.638244	-528.306196	586.567193	-600.648524	1.552627	0.625064	22231.97119
381.993785	-492.446948	621.663479	-496.122629	0.026702	-0.900862	22205.2675
472.023388	-414.624748	675.07087	-418.30043	0.789665	-0.137899	22235.786
506.356711	-328.409959	716.270858	-329.796753	0.026702	0.625064	22208.31935
538.401146	-246.009983	741.448628	-218.404193	-0.736261	-0.137899	22193.82305
562.052991	-169.71371	742.211591	-101.670895	1.552627	-0.900862	22220.52675
567.39373	-69.765591	701.774566	42.529063	-1.499224	-1.663824	22203.74157
554.423364	10.345496	704.826417	131.03274	1.552627	-0.137899	22046.57124
557.475215	95.03436	681.937535	250.054927	0.789665	0.625064	22218.23786
518.564115	176.671373	619.37459	343.136381	-3.788112	-0.900862	22177.80084
489.571531	279.671342	528.582025	453.003015	-2.262186	-1.663824	22202.97861
449.897469	353.678728	474.41167	556.765947	-3.025149	-0.137899	22211.3712
439.21599	417.767598	381.330216	601.780749	-2.262186	-1.663824	22203.74157
361.393791	479.567579	299.693204	684.943687	0.026702	0.625064	22219.00082
302.64566	528.397194	183.722868	738.351079	0.789665	-0.900862	22232.73415
218.719759	553.574965	96.745116	766.5807	0.789665	-0.900862	22219.76379
173.704958	590.960139	-7.017817	799.388098	0.026702	-0.900862	22221.28971
82.149429	597.826804	-101.625196	800.914023	1.552627	-0.137899	22231.97119
16.534634	568.83422	-163.425178	816.936241	-1.499224	0.625064	22219.00082
-38.398683	581.041623	-258.032557	793.284396	3.078553	-0.137899	25.940733
-122.324584	556.626816	-372.476968	745.217743	1.552627	-1.663824	14.496292
-201.672709	533.737934	-425.884359	688.758501	0.789665	-0.137899	2943.510239
-269.576392	504.74535	-492.262117	639.165923	-0.736261	-0.137899	22148.80825
-333.665262	451.337958	-584.580608	537.691879	0.789665	-0.137899	22215.18601
-395.465244	398.693529	-641.802814	449.188202	-0.736261	0.625064	22197.63787
-448.109673	319.345405	-692.921317	321.010462	0.789665	0.625064	22191.53417
-511.43558	256.78246	-714.284274	220.29938	1.552627	0.625064	22212.13416
-545.00594	176.671373	-733.358342	109.669784	-0.736261	0.625064	22218.23786
-581.628152	107.241764	-706.654646	8.19574	-0.736261	-0.900862	22202.97861
-592.30963	20.264012	-691.395392	-126.085702	-3.788112	-0.137899	22199.16379
-606.042959	-59.847076	-672.321323	-231.37456	-1.499224	-0.900862	22187.71935
-593.072593	-172.765561	-631.121335	-359.5523	-2.262186	-2.426787	22167.11936
-555.687419	-248.298872	-580.765795	-452.633753	-3.025149	-0.137899	22209.84527
-523.642984	-316.202555	-539.565807	-570.130015	-2.262186	-0.137899	22215.94897
-480.91707	-381.817351	-423.595471	-647.952214	0.789665	-0.137899	22217.4749
-409.961536	-438.276593	-354.928825	-724.248488	0.026702	-0.137899	22228.91934
-339.006001	-502.365463	-290.839955	-786.811432	-1.499224	-0.137899	22231.97119
-275.680094	-564.928408	-166.477029	-830.300308	0.026702	-0.137899	22215.18601
-167.339386	-625.202464	-66.52891	-857.766967	-0.736261	-0.900862	22222.81564
-92.569037	-625.202464	99.034004	-800.544762	0.789665	-0.900862	22244.94156
11.193895	-631.306166	186.774719	-805.885501	1.552627	1.388027	22238.83786
74.519802	-619.861725	298.930241	-773.841066	2.31559	-0.137899	22239.60082
173.704958	-618.335799	383.619105	-727.300339	0.789665	-1.663824	22240.36378
246.186418	-554.246929	485.856111	-696.018867	-0.736261	-0.900862	22225.10453
311.801213	-537.461749	540.026466	-625.826295	-0.736261	0.625064	22221.28971
401.830816	-496.261761	649.8931	-525.115213	-1.499224	-0.900862	22200.68972
460.578947	-408.521046	682.700498	-427.455983	-0.736261	-0.137899	22202.97861
522.378929	-337.565512	716.270858	-335.137492	-1.499224	-1.663824	22214.42305
548.319662	-244.484058	742.974554	-247.396777	-1.499224	-2.426787	22199.92676
564.341879	-172.765561	739.15974	-90.989416	0.026702	-0.900862	22212.89712
568.919656	-77.395219	713.219007	41.003137	-3.025149	-0.900862	22190.00824
563.578916	8.819571	717.033821	154.684585	-3.025149	1.388027	22202.97861
552.134475	103.42695	684.226423	248.529002	-0.736261	-0.137899	22177.03787
507.119674	203.375069	620.137553	371.366002	-2.262186	-1.663824	22189.24528
498.727084	270.515789	570.544975	461.395605	-1.499224	0.625064	22226.63045
469.7345	337.65651	479.75241	549.899283	-1.499224	-0.900862	22231.20823
430.060437	426.160188	377.515403	629.247407	-1.499224	-1.663824	22209.84527
354.527126	491.01202	299.693204	711.647383	0.026702	-0.137899	22224.34156
308.749362	543.656449	146.337693	725.380712	-2.262186	-0.900862	22137.36381
250.001232	590.960139	95.21919	792.521433	-0.736261	-2.426787	22218.23786
178.282734	605.456431	34.182171	788.706619	2.31559	-0.137899	22254.09711
104.275349	607.745319	-89.417792	822.27698	1.552627	-0.137899	22250.2823
27.216112	597.063841	-145.877035	823.802905	2.31559	0.625064	22227.39341
-19.324615	571.88607	-283.210327	805.4918	0.026702	-1.663824	26.703696
-119.272733	569.597182	-347.299197	745.980706	-1.499224	-2.426787	12.970367
-187.939379	541.367561	-441.143614	690.284426	0.789665	0.625064	5337.687307
-276.443057	510.086089	-522.780627	614.751115	0.026702	-0.137899	22144.23048
-332.902299	453.626846	-602.891714	532.35114	-1.499224	-0.900862	22212.13416
-386.309691	397.930566	-632.647261	454.528941	0.026702	-0.137899	22195.34898
-477.865219	348.337989	-687.580578	309.566021	-1.499224	-0.900862	22204.50453
-509.909654	243.049131	-731.832417	205.803088	-2.262186	-3.18975	22200.68972
-556.450381	169.041745	-725.728715	118.825336	-3.788112	-1.663824	22176.27491
-593.835555	107.241764	-706.654646	3.617963	-3.788112	-0.137899	22181.61565
-598.413332	8.056608	-697.499094	-129.900516	-2.262186	1.388027	22198.40083
-606.805922	-61.373001	-668.50651	-241.293075	-1.499224	-0.137899	22187.71935
-580.865189	-143.772977	-628.832447	-349.633784	1.552627	-0.137899	22218.23786
-557.976307	-220.832213	-583.054683	-457.21153	1.552627	-0.137899	22233.49712
-527.457797	-301.706263	-530.410254	-542.663356	0.026702	-0.900862	22218.23786
-467.946704	-386.395127	-421.306583	-641.848512	-0.736261	-0.137899	22222.81564
-430.56153	-451.24696	-378.58067	-697.544792	0.026702	-0.137899	22231.20823
-336.717113	-501.6025	-263.373296	-765.448476	3.078553	-0.137899	22239.60082
-241.346771	-545.854339	-147.40296	-802.83365	1.552627	-0.137899	22244.94156
-181.835678	-596.972842	-65.002985	-824.196606	0.789665	-0.137899	22244.17859
-62.050528	-638.17283	84.537712	-828.774383	1.552627	1.388027	22236.54897
14.245746	-632.832091	195.930271	-797.492911	0.026702	-0.137899	22196.87491
77.571653	-626.728389	284.433949	-778.418842	1.552627	-0.900862	22230.44527
187.438287	-625.965426	361.493185	-736.455892	1.552627	-0.900862	22222.81564
259.156784	-594.683954	475.937596	-676.181835	0.026702	0.625064	22219.00082
317.141952	-542.039525	552.996832	-611.330003	0.026702	-0.137899	22226.63045
417.853034	-492.446948	620.137553	-528.167064	-0.736261	0.625064	22194.58602
459.815984	-425.306227	655.233839	-424.404132	1.552627	-0.900862	22199.92676
494.149307	-346.721065	712.456044	-329.03379	-3.025149	-1.663824	22197.63787
535.349295	-249.061834	735.344926	-229.848634	-0.736261	-0.900862	22203.74157
570.445581	-183.447039	746.026405	-110.826447	-1.499224	-0.900862	22177.03787
579.601134	-76.632256	721.611597	50.921653	-0.736261	-0.137899	22202.21564
561.290028	-0.335982	725.426411	139.42533	1.552627	-0.137899	22216.71194
555.949289	96.560285	676.596796	259.973443	1.552627	-0.900862	22186.95639
526.193742	178.197298	624.71533	366.025263	0.789665	-0.137899	22222.81564
502.541897	278.145417	563.678311	461.395605	1.552627	1.388027	22235.786
469.7345	349.863914	470.596857	557.52891	0.026702	0.625064	22217.4749
427.008586	431.500927	395.826508	623.143706	1.552627	0.625064	22228.91934
369.786381	483.382393	318.004309	704.780718	1.552627	-0.137899	22259.43785
306.460474	536.026822	207.374712	758.951073	3.078553	2.150989	22238.07489
237.793828	572.649033	85.300675	777.262178	3.078553	-0.137899	22238.83786
155.393852	587.908288	41.811799	793.284396	1.552627	-0.137899	22244.94156
98.93461	601.641617	-88.654829	809.306613	-0.736261	-0.137899	22217.4749
27.979075	597.826804	-173.343693	819.988092	1.552627	1.388027	22221.28971
-37.63572	584.093474	-282.447365	796.336247	-1.499224	-0.900862	29.755547
-116.983845	559.678667	-357.980676	767.343663	-2.262186	-0.900862	13.733329
-195.569007	538.31571	-440.380651	696.388128	0.789665	-0.137899	1152.836695
-305.435641	518.478679	-518.20285	610.936302	-1.499224	-0.900862	22099.21567
-332.902299	470.412026	-596.788012	522.432624	-3.025149	-0.137899	22172.4601
-396.991169	394.878716	-637.225037	430.114133	-2.262186	-0.900862	22190.7712
-470.998555	330.026883	-680.713913	292.017878	-2.262186	-0.900862	22173.98602
-506.857803	251.441721	-728.780566	210.380865	-1.499224	-0.137899	22195.34898
-549.583717	188.115814	-707.417609	123.403113	-1.499224	-0.900862	22199.16379
-586.968891	95.03436	-727.25464	-11.641292	0.026702	0.625064	22206.79342
-611.383698	44.678819	-690.632429	-111.58941	-0.736261	-0.137899	22198.40083
-609.09481	-63.661889	-660.113919	-242.056038	3.078553	1.388027	22202.97861
-596.887406	-146.824828	-618.150969	-348.870821	0.789665	-0.900862	22220.52675
-561.028158	-228.461841	-597.550975	-466.367083	0.789665	0.625064	22229.6823
-523.642984	-299.417375	-522.017664	-553.344835	3.078553	2.150989	22241.12674
-474.813369	-365.03217	-436.565838	-615.907779	2.31559	0.625064	22252.57118
-420.643014	-435.224742	-346.536235	-703.648494	2.31559	0.625064	22244.94156
-352.739331	-513.046941	-274.817737	-768.500327	1.552627	-0.137899	22230.44527
-241.346771	-562.639519	-151.217774	-822.670681	0.026702	-0.137899	22235.786
-185.650491	-587.81729	-68.054836	-836.40401	2.31559	2.913952	22232.73415
-93.332	-627.491352	75.382159	-813.515128	0.789665	0.625064	22215.18601
1.275379	-636.646905	183.722868	-809.700314	-1.499224	-0.900862	22224.34156
92.067945	-638.935793	286.722837	-794.44106	-0.736261	-0.900862	22230.44527
166.07533	-609.943209	390.485769	-738.74478	0.026702	-0.900862	22213.66009
244.660492	-574.846923	482.041298	-698.307755	0.789665	-0.137899	22225.86749
324.008617	-541.276563	530.10795	-635.74481	-4.551075	-0.900862	22202.97861
401.830816	-479.476581	614.796814	-537.322617	-0.736261	0.625064	22184.6675
475.075239	-426.832152	680.411609	-452.633753	-1.499224	-1.663824	22190.7712
496.438196	-339.091437	706.352342	-321.404163	-1.499224	-0.900862	22128.97122
539.927072	-261.269238	718.559746	-216.115305	-0.736261	-0.900862	22203.74157
562.052991	-162.847045	743.737516	-101.670895	0.789665	-1.663824	22203.74157
582.652985	-85.787809	725.426411	35.662398	0.789665	0.625064	22219.76379
557.475215	17.212161	714.744932	141.714219	-0.736261	0.625064	22188.48232
543.741885	114.108428	707.115305	226.403082	0.789665	-0.137899	22190.7712
515.512264	189.641739	648.367174	367.551189	-0.736261	-1.663824	22228.15638
497.201158	265.938013	569.01905	459.106717	3.078553	0.625064	22241.12674
456.764133	359.78243	475.937596	551.425208	-0.736261	-0.137899	22240.36378
435.401177	416.241672	417.952428	639.165923	0.789665	-0.137899	22250.2823
360.630828	483.382393	316.478384	710.121458	1.552627	-0.900862	22231.97119
312.564176	538.31571	206.61175	744.454781	-0.736261	-0.900862	22223.5786
232.453089	581.041623	97.508078	795.573284	0.789665	-0.900862	22225.10453
165.312368	584.856437	24.263656	796.336247	-1.499224	-0.137899	22218.23786
90.54202	598.589766	-65.765947	832.195495	-0.736261	0.625064	22221.28971
40.186479	595.537915	-145.877035	836.010309	-0.736261	0.625064	22230.44527
-39.161646	584.093474	-240.484414	815.410315	-1.499224	-1.663824	25.940733
-127.665323	565.782369	-349.588086	771.921439	-2.262186	-0.900862	12.970367
-192.517156	541.367561	-453.351018	700.202942	-1.499224	-0.137899	3176.976836
-265.761579	509.323126	-489.973229	646.032588	-3.025149	-0.137899	22091.58605
-342.057852	477.278691	-571.610242	528.536326	-1.499224	-0.900862	22180.85269
-379.443026	410.13797	-648.669478	456.817829	-1.499224	-0.900862	22211.3712
-455.7393	339.945398	-669.269472	342.373418	0.026702	0.625064	22223.5786
-506.857803	262.123199	-719.625013	231.743822	1.552627	-0.137899	22203.74157
-542.717052	180.486186	-714.284274	107.380895	0.026702	-0.137899	22214.42305
-605.279997	111.056577	-721.150938	-0.959813	0.026702	1.388027	22209.08231
-600.70222	10.345496	-697.499094	-134.478292	0.026702	0.625064	22180.08972
-582.391114	-56.795225	-639.513926	-248.15974	4.604478	1.388027	22223.5786
-589.257779	-129.276685	-628.832447	-356.500449	2.31559	0.625064	22252.57118
-558.73927	-218.543325	-629.59541	-460.263381	4.604478	2.150989	22233.49712
-525.168909	-296.365524	-522.017664	-560.211499	0.789665	-0.137899	22237.31193
-478.628182	-383.343276	-436.565838	-625.826295	-0.736261	-0.900862	22240.36378
-414.539312	-432.172891	-359.506601	-706.700345	0.026702	-0.900862	22214.42305
-358.08007	-508.469165	-277.106625	-777.655879	2.31559	0.625064	22222.05268
-260.420839	-542.802488	-144.351109	-807.411426	-1.499224	-0.900862	22228.15638
-178.783827	-598.498768	-54.321506	-837.929936	-0.736261	0.625064	22213.66009
-93.332	-629.78024	89.878451	-809.700314	0.789665	1.388027	22225.10453
2.801305	-635.120979	176.09324	-792.915134	2.31559	1.388027	22231.97119
70.704988	-637.409868	292.063576	-801.307724	-2.262186	-1.663824	22190.7712
179.045697	-606.891358	373.700589	-754.004035	0.026702	0.625064	22208.31935
243.89753	-582.47655	478.226484	-689.152202	-0.736261	-0.137899	22217.4749
333.16417	-548.143227	546.89313	-609.041115	-2.262186	-0.900862	22199.16379
398.778965	-485.580283	621.663479	-509.092996	0.789665	0.625064	22219.00082
456.764133	-402.417345	691.85605	-436.611536	0.789665	-0.900862	22214.42305
511.69745	-337.565512	712.456044	-332.848604	0.026702	-1.663824	22207.55638
545.267811	-253.639611	751.367144	-213.826417	-0.736261	-1.663824	22201.45268
543.741885	-163.610008	713.98197	-95.567193	0.026702	-0.137899	22205.2675
578.075208	-69.765591	733.819001	28.032771	0.789665	0.625064	22202.21564
564.341879	6.530682	691.85605	147.054958	1.552627	2.150989	22224.34156
540.690034	103.42695	696.433827	248.529002	1.552627	-1.663824	22227.39341
503.30486	194.219516	649.130137	372.128965	1.552627	-0.900862	22235.786
473.549313	259.071348	571.307938	438.506723	-0.736261	-0.900862	22190.00824
475.075239	348.337989	477.463521	552.188171	0.789665	-0.137899	22231.97119
417.090071	400.219455	406.507987	610.936302	-2.262186	-0.900862	22223.5786
370.549344	474.989803	294.352464	691.047389	0.026702	-1.663824	22216.71194
314.853064	522.293493	178.382128	738.351079	0.789665	-0.900862	22228.15638
219.482722	568.071257	74.619196	778.788104	-1.499224	-1.663824	22228.91934
163.786442	595.537915	4.426624	799.388098	0.789665	2.150989	22217.4749
92.830908	591.723102	-79.499277	817.699203	-3.025149	0.625064	22206.03046
34.082777	593.249027	-151.980737	807.017725	0.026702	0.625064	22212.13416
-76.54682	552.049039	-261.847371	776.499216	-0.736261	-0.900862	34.333323
-114.694957	561.967555	-364.84734	758.951073	-3.788112	-0.900862	12.207404
-191.754193	539.841636	-428.173247	706.306644	-0.736261	0.625064	80.111087
-274.154169	508.560163	-499.128782	634.588147	-1.499224	-0.137899	22099.97864
-322.220821	470.412026	-570.847279	531.588177	-3.025149	-1.663824	22199.16379
-387.835617	405.560194	-631.884298	456.054866	0.026702	-0.137899	22222.81564
-460.317077	328.500957	-692.158354	317.958611	0.789665	0.625064	22196.87491
-496.176325	264.412088	-733.358342	221.825306	0.789665	-0.137899	22197.63787
-561.028158	194.219516	-693.68428	140.951256	2.31559	-0.900862	22231.20823
-602.228146	106.478801	-706.654646	0.566112	0.789665	0.625064	22217.4749
-598.413332	40.101043	-697.499094	-147.448659	2.31559	0.625064	22209.84527
-596.124444	-63.661889	-676.8991	-258.841218	3.078553	-0.137899	22225.86749
-576.287413	-135.380387	-620.439857	-339.715268	1.552627	0.625064	22221.28971
-563.317046	-223.121101	-609.758379	-454.922642	0.026702	-0.900862	22222.05268
-541.191127	-295.602561	-524.306552	-561.737425	-0.736261	0.625064	22228.15638
-483.205959	-371.135872	-447.247316	-669.315171	0.026702	1.388027	22212.89712
-400.04302	-447.432146	-362.558452	-699.070717	-0.736261	1.388027	22222.05268
-335.95415	-477.187693	-282.447365	-754.004035	-1.499224	-2.426787	22170.17121
-284.072684	-564.928408	-164.951103	-818.855867	-0.736261	-0.137899	22216.71194
-186.413454	-603.076544	-69.580761	-842.507712	-3.025149	-0.137899	22197.63787
-120.798659	-643.513569	73.856233	-833.352159	-2.262186	-0.137899	22212.89712
7.379081	-645.802458	179.908054	-805.122538	0.026702	-0.137899	22208.31935
75.282765	-651.90616	274.515433	-793.678097	0.789665	-0.137899	22209.84527
166.838293	-619.098762	375.226515	-731.115152	0.026702	-1.663824	22228.91934
248.475306	-578.661737	484.330186	-683.0485	0.789665	-0.900862	22229.6823
330.112319	-534.409898	546.89313	-624.300369	0.789665	0.625064	22216.71194
392.675263	-487.869171	626.241255	-514.433735	3.078553	0.625064	22227.39341
455.238208	-413.098823	678.885684	-428.218946	-2.262186	-0.900862	22201.45268
501.015972	-349.009953	722.37456	-338.952306	0.026702	-0.900862	22202.97861
544.504848	-262.032201	743.737516	-224.507895	4.604478	-0.137899	22237.31193
564.341879	-175.054449	729.241224	-107.774596	1.552627	-0.137899	22229.6823
556.712252	-65.950778	712.456044	25.743883	0.789665	-0.900862	22200.68972
569.682618	17.212161	740.685666	162.314212	2.31559	-0.137899	22225.86749
536.875221	85.115844	688.041237	253.106778	1.552627	0.625064	22216.71194
537.638183	179.723224	655.233839	362.21045	-1.499224	-1.663824	22213.66009
484.993754	258.308386	576.648677	457.580792	-1.499224	-0.137899	22225.10453
456.764133	329.26392	523.241286	546.847432	3.078553	0.625064	22231.20823
445.319692	433.026852	398.878359	607.121488	-0.736261	-0.900862	22215.94897
377.416009	491.774983	310.374682	701.728867	-0.736261	-0.900862	22223.5786
291.201219	519.241642	187.537681	739.877004	0.789665	0.625064	22212.89712
238.55679	559.678667	58.596979	754.373296	-1.499224	-0.900862	22193.06009
165.312368	571.88607	5.95255	803.202911	-0.736261	-0.900862	22202.21564
88.253131	591.723102	-77.210388	800.914023	-2.262186	-1.663824	22214.42305
39.423516	589.434213	-151.980737	800.914023	-0.736261	0.625064	22206.79342
-30.006093	591.723102	-271.765886	819.225129	2.31559	-0.137899	28.992584
-120.035696	561.967555	-361.795489	762.765886	-1.499224	-1.663824	14.496292
-188.702342	543.656449	-441.143614	687.232575	0.026702	0.625064	1243.629261
-284.835647	501.693499	-507.521372	629.247407	0.789665	0.625064	22124.39345
-330.613411	459.730548	-564.743577	517.091885	-0.736261	-0.900862	22191.53417
-379.443026	411.663896	-634.173186	462.158568	2.31559	-0.137899	22219.00082
-439.717083	338.419473	-656.299106	341.610456	3.841515	1.388027	22219.00082
-490.072623	251.441721	-735.64723	218.010492	1.552627	-0.900862	22216.71194
-526.694835	185.063963	-710.46946	118.825336	1.552627	0.625064	22208.31935
-583.154077	110.293615	-703.602795	4.380926	1.552627	-0.137899	22219.76379
-590.020742	23.315863	-701.313907	-118.456075	0.026702	-0.137899	22219.00082
-606.805922	-54.506337	-663.928733	-228.322709	-2.262186	-1.663824	22191.53417
-599.176295	-133.854461	-621.965783	-346.581933	0.026702	-0.900862	22215.94897
-573.235562	-220.06925	-577.713944	-474.759673	-0.736261	-0.137899	22227.39341
-545.768903	-291.024785	-516.676925	-565.552239	0.789665	1.388027	22222.81564
-481.680033	-365.03217	-438.854726	-650.241102	-1.499224	-0.137899	22214.42305
-416.065238	-441.328444	-369.425117	-724.248488	-2.262186	-0.137899	22205.2675
-357.317107	-503.891389	-293.128843	-765.448476	0.026702	0.625064	22210.60823
-265.761579	-584.002476	-174.106656	-829.537346	-0.736261	-0.900862	22202.21564
-183.361603	-589.343215	-44.402991	-850.137339	0.789665	0.625064	22216.71194
-98.672739	-620.624687	83.011786	-829.537346	0.026702	0.625064	22228.91934
-24.665354	-645.802458	175.330277	-824.196606	0.789665	1.388027	22221.28971
72.230914	-643.513569	260.782104	-798.255873	-1.499224	-0.900862	22222.81564
175.993846	-617.572836	382.856142	-728.826264	1.552627	-0.137899	22232.73415
256.104933	-584.002476	490.433888	-721.9596	0.789665	0.625064	22193.82305
324.008617	-528.306196	547.656093	-625.063332	3.078553	1.388027	22231.97119
397.25304	-481.765469	625.478292	-512.144847	3.078553	0.625064	22251.04526
462.104872	-419.965487	684.226423	-438.137461	-1.499224	-0.137899	22208.31935
513.223376	-340.617363	702.537529	-337.42638	3.078553	-0.137899	22198.40083
551.371513	-262.032201	712.456044	-232.137523	0.789665	-0.900862	22225.10453
557.475215	-175.817412	750.604181	-103.959783	1.552627	-0.900862	22206.03046
573.497432	-94.180399	736.870852	28.032771	0.789665	2.150989	22206.03046
568.156693	1.952906	717.796783	144.76607	0.026702	1.388027	22221.28971
546.030773	92.745472	686.515311	260.736406	0.026702	-0.900862	22198.40083
520.853003	186.589888	654.470876	339.321567	-2.262186	-2.426787	22222.05268
499.490046	265.17505	574.359789	456.817829	0.026702	1.388027	22235.02304
476.601164	333.841697	498.826478	534.640028	-3.788112	-0.137899	22192.29713
419.378959	407.086119	388.196881	636.114072	-2.262186	-0.137899	22204.50453
381.230822	474.989803	300.456166	671.973321	-2.262186	-0.900862	22209.08231
304.934549	545.945337	176.09324	749.032557	-3.025149	-0.900862	22201.45268
250.001232	554.337928	91.404376	783.36588	0.026702	-2.426787	22214.42305
177.519772	581.041623	2.900699	800.914023	0.026702	-0.137899	22232.73415
90.54202	600.878654	-95.521494	815.410315	0.026702	-0.137899	22223.5786
34.84574	591.723102	-166.477029	823.802905	-2.262186	0.625064	22222.05268
-35.346832	569.597182	-253.454781	796.336247	0.789665	-0.137899	55.69628
-133.006062	570.360145	-355.691787	749.79552	-0.736261	-0.137899	14.496292
-184.124566	544.419412	-432.751024	703.254793	0.026702	-0.137899	9.918516
-252.028249	506.271275	-486.158415	634.588147	2.31559	0.625064	22122.86752
-317.643045	452.863884	-585.343571	523.195587	0.026702	-0.900862	22194.58602
-400.805983	406.323157	-619.676894	446.899313	2.31559	1.388027	22202.97861
-456.502263	327.737995	-657.062068	323.29935	0.026702	0.625064	22206.03046
-525.931872	257.545423	-747.854634	208.854939	-0.736261	-1.663824	22206.79342
-540.428164	170.567671	-730.306491	125.692001	-0.736261	-0.900862	22197.63787
-590.783705	119.449167	-705.128721	7.432777	0.026702	1.388027	22216.71194
-594.598518	21.026974	-689.106503	-100.907932	-1.499224	1.388027	22214.42305
-600.70222	-51.454486	-683.765764	-238.241224	0.026702	-0.137899	22177.80084
-596.124444	-143.010014	-635.699112	-350.396747	-3.788112	-0.137899	22214.42305
-568.657785	-230.750729	-590.68431	-448.81894	-2.262186	-0.900862	22209.08231
-540.428164	-300.943301	-522.780627	-553.344835	-3.025149	-1.663824	22196.87491
-478.628182	-359.691431	-428.173247	-658.633692	-0.736261	0.625064	22213.66009
-426.746716	-460.402513	-383.158446	-723.485525	-1.499224	0.625064	22222.81564
-345.872666	-497.787687	-308.388098	-782.233656	0.789665	-0.137899	22215.18601
-283.309722	-544.328414	-196.995538	-799.781799	-0.736261	-2.426787	22223.5786
-183.361603	-597.735805	-71.106687	-832.589196	1.552627	0.625064	22237.31193
-95.620888	-645.039495	74.619196	-796.729948	2.31559	2.150989	22218.23786
-15.509801	-633.595054	157.019172	-840.218824	-1.499224	0.625064	22224.34156
83.675355	-640.461718	275.278396	-797.492911	0.026702	-1.663824	22233.49712
177.519772	-625.202464	384.382067	-738.74478	3.078553	0.625064	22240.36378
257.630859	-574.08396	467.545006	-673.129984	0.789665	-1.663824	22238.83786
317.904915	-551.195078	533.922764	-613.618891	0.789665	-0.137899	22202.97861
407.171555	-478.713618	642.263472	-528.167064	2.31559	-0.137899	22213.66009
459.053021	-415.387711	696.433827	-432.03376	0.789665	-0.137899	22217.4749
505.593748	-349.009953	672.019019	-342.004157	0.026702	-0.900862	22201.45268
551.371513	-255.165536	725.426411	-226.033821	1.552627	-0.900862	22209.84527
576.549283	-177.343337	739.922703	-108.537559	0.026702	-0.900862	22211.3712
568.156693	-80.44707	723.900485	16.58833	0.026702	-0.137899	22215.18601
580.364097	-4.913759	717.033821	150.869771	0.789665	0.625064	22207.55638
539.927072	99.612136	681.937535	256.158629	-0.736261	-0.137899	22183.90454
531.534481	182.012112	628.530143	333.980828	-2.262186	-0.137899	22210.60823
488.808568	245.338019	552.23387	442.321537	-2.262186	-0.900862	22199.16379
463.630798	333.841697	487.382037	539.980767	-0.736261	-0.137899	22207.55638
429.297475	416.241672	369.885775	610.936302	-0.736261	-0.900862	22222.81564
382.756748	467.360176	319.530235	691.047389	0.789665	0.625064	22233.49712
314.853064	529.92312	207.374712	748.269594	0.026702	0.625064	22219.00082
251.527157	574.174959	98.271041	788.706619	0.026702	-1.663824	22228.15638
152.342001	587.908288	39.52291	784.128843	3.078553	-0.137899	22235.786
106.564237	597.826804	-66.52891	801.676986	-2.262186	-0.900862	22216.71194
38.660553	594.01199	-158.847401	831.432533	2.31559	1.388027	22249.51933
-26.954242	595.537915	-253.454781	803.202911	3.078553	1.388027	33.57036
-110.880143	569.597182	-372.476968	777.262178	1.552627	-0.137899	12.207404
-197.094932	561.204592	-406.810291	692.573315	0.026702	-2.426787	133.518479
-252.028249	505.508312	-513.625074	626.195557	2.31559	0.625064	22127.4453
-345.109703	482.61943	-572.373205	530.062252	0.026702	1.388027	22174.74899
-404.620797	388.012051	-628.069484	459.86968	-2.262186	-0.900862	22192.29713
-452.687449	331.552808	-666.217621	343.136381	0.789665	-0.137899	22219.00082
-508.383729	269.752827	-735.64723	208.854939	-1.499224	-0.900862	22202.97861
-539.665201	184.301	-746.328709	134.847554	-2.262186	-0.137899	22196.87491
-587.731854	106.478801	-711.232423	8.958702	-3.025149	-0.137899	22204.50453
-597.650369	34.760304	-679.187988	-119.982	-3.025149	0.625064	22168.64528
-599.939257	-58.32115	-679.187988	-242.819001	-1.499224	-0.900862	22171.69713
-597.650369	-142.247051	-644.854665	-349.633784	-1.499224	-2.426787	22215.18601
-561.791121	-242.958133	-591.447273	-454.159679	-1.499224	-0.900862	22201.45268
-535.850387	-285.684046	-517.439888	-557.159648	-1.499224	-0.900862	22220.52675
-493.887437	-390.972903	-426.647322	-633.455922	0.026702	1.388027	22233.49712
-421.405977	-450.483997	-366.373266	-706.700345	0.026702	0.625064	22222.81564
-347.398591	-500.076575	-285.499216	-770.789215	0.789665	0.625064	22221.28971
-269.576392	-565.69137	-162.662215	-824.196606	-1.499224	-0.900862	22228.91934
-196.33197	-599.261731	-64.240022	-811.22624	0.026702	-0.137899	22227.39341
-97.909776	-618.335799	72.330308	-815.804016	1.552627	-0.137899	22244.17859
-21.613503	-646.56542	205.085824	-799.018836	2.31559	0.625064	22244.94156
65.364249	-631.306166	289.011725	-770.026252	0.789665	0.625064	22235.02304
179.045697	-619.098762	361.493185	-750.189221	-0.736261	-1.663824	22231.20823
245.423455	-589.343215	462.967229	-686.863314	-0.736261	-2.426787	22230.44527
324.77158	-550.432116	556.811646	-602.17445	0.789665	0.625064	22196.11194
390.386375	-484.054357	602.58941	-520.537437	0.026702	1.388027	22205.2675
456.764133	-439.039556	676.596796	-429.744871	0.026702	1.388027	22224.34156
507.882637	-352.061804	710.930119	-331.322678	-0.736261	0.625064	22212.89712
542.21596	-273.476642	756.707883	-218.404193	0.026702	-0.900862	22205.2675
552.134475	-193.365555	735.344926	-120.744963	-3.788112	-0.900862	22193.82305
574.260395	-109.439654	730.004187	24.98092	-0.736261	0.625064	22199.92676
552.134475	-18.647088	697.959752	147.81792	-1.499224	1.388027	22155.67492
557.475215	81.301031	692.619013	267.60307	-1.499224	-0.137899	22189.24528
529.245593	175.145447	648.367174	340.08453	-0.736261	-0.900862	22228.15638
497.964121	265.17505	567.493124	446.136351	0.789665	-0.900862	22215.94897
472.023388	350.626877	502.641292	525.484475	0.789665	-0.900862	22226.63045
423.956736	412.426858	406.507987	615.514078	3.078553	2.150989	22238.07489
375.12712	481.093505	320.293197	685.70665	0.026702	1.388027	22215.94897
314.853064	526.108306	208.137675	732.247377	1.552627	0.625064	22226.63045
240.082716	563.49348	92.167339	795.573284	0.026702	-0.900862	22257.14896
176.756809	604.693468	38.759948	808.543651	1.552627	-0.137899	22236.54897
110.379051	593.249027	-56.610395	838.299197	-0.736261	-0.137899	22238.83786
32.556852	600.115692	-141.299258	810.832539	0.789665	2.150989	22244.17859
-35.346832	575.700884	-269.476998	809.306613	0.789665	-0.137899	41.199988
-98.672739	552.812002	-325.936241	762.002924	2.31559	0.625064	14.496292
-187.176417	545.945337	-431.988061	715.462197	-0.736261	-0.900862	1450.392163
-256.606026	512.374977	-516.676925	651.373327	0.789665	-0.137899	22121.34159
-318.406007	468.123138	-567.795428	539.217804	-2.262186	-0.137899	22193.82305
-401.568946	415.478709	-616.625043	458.343754	-0.736261	0.625064	22204.50453
-474.050406	330.789846	-684.528727	320.247499	-1.499224	-0.900862	22197.63787
-513.724468	259.834311	-728.780566	208.091977	-0.736261	-0.137899	22180.85269
-561.028158	178.197298	-728.780566	119.588299	-3.025149	-1.663824	22173.22306
-590.783705	108.767689	-706.654646	22.692032	-3.788112	-0.900862	22190.7712
-609.09481	50.782521	-705.891684	-98.619044	-2.262186	0.625064	22187.71935
-594.598518	-66.71374	-711.232423	-217.641231	-0.736261	0.625064	22210.60823
-602.228146	-118.595206	-650.958367	-354.974523	0.026702	0.625064	22228.91934
-576.287413	-210.913698	-604.41764	-432.03376	0.026702	-0.137899	22219.00082
-513.724468	-291.787748	-526.59544	-533.507804	0.026702	0.625064	22227.39341
-487.783735	-372.661798	-445.72139	-629.641108	2.31559	1.388027	22233.49712
-414.539312	-425.306227	-364.084378	-713.567009	0.026702	-0.137899	22224.34156
-348.161554	-506.94324	-261.847371	-745.611444	2.31559	1.388027	22251.80822
-273.391206	-564.928408	-144.351109	-828.01142	0.789665	-1.663824	22244.17859
-187.176417	-595.446917	-57.373357	-843.270675	0.026702	-1.663824	22225.10453
-104.013478	-626.728389	69.278457	-817.329942	3.078553	2.150989	22207.55638
-7.117211	-635.883942	186.774719	-790.626246	-1.499224	2.150989	22231.97119
63.838324	-643.513569	284.433949	-799.781799	-0.736261	-1.663824	22209.84527
167.601256	-615.283948	370.648738	-724.248488	0.026702	-0.900862	22222.05268
230.927163	-586.291364	469.833894	-680.759612	0.789665	-0.137899	22231.20823
330.112319	-538.987674	525.530174	-624.300369	1.552627	-0.137899	22190.7712
374.364158	-488.632134	607.167187	-532.744841	-0.736261	-0.137899	22209.08231
452.94932	-415.387711	672.019019	-438.900424	-2.262186	-0.137899	22203.74157
513.986338	-364.269208	713.219007	-365.656001	-2.262186	-0.900862	22184.6675
539.927072	-269.661828	713.98197	-226.033821	-1.499224	-0.900862	22173.98602
570.445581	-169.71371	728.478262	-127.611628	-0.736261	-0.900862	22194.58602
567.39373	-91.891511	729.241224	8.19574	0.789665	0.625064	22208.31935
571.971507	-0.335982	723.137523	126.454964	0.026702	1.388027	22191.53417
522.378929	63.752888	692.619013	252.343815	2.31559	0.625064	22215.18601
526.193742	175.90841	638.448659	350.766008	0.789665	-0.900862	22227.39341
504.830786	238.471354	565.967199	437.74376	0.789665	-0.137899	22221.28971
469.7345	338.419473	495.011664	536.165954	0.789665	0.625064	22231.97119
445.319692	413.952784	398.878359	610.936302	0.026702	-0.137899	22247.99341
374.364158	471.174989	309.611719	684.943687	1.552627	0.625064	22241.12674
317.141952	532.212008	216.530265	757.425147	3.078553	-0.137899	22244.94156
246.186418	574.937921	108.189557	776.499216	2.31559	-0.137899	22241.12674
173.704958	594.774953	31.893283	807.780688	1.552627	-0.137899	22225.86749
98.93461	597.063841	-45.165953	820.751054	0.789665	0.625064	22225.86749
41.712404	593.249027	-161.899252	809.306613	0.026702	0.625064	22226.63045
-38.398683	594.01199	-251.928855	807.017725	0.789665	0.625064	56.459243
-105.539404	563.49348	-347.299197	760.476998	0.026702	-0.137899	13.733329
-189.465305	548.234226	-461.743608	688.758501	-0.736261	-0.900862	9.918516
-263.47269	515.426828	-502.943596	625.432594	-3.788112	-1.663824	21977.9046
-323.746747	470.412026	-556.350987	539.217804	-0.736261	0.625064	22188.48232
-394.702281	400.219455	-644.091702	468.26227	0.026702	1.388027	22183.90454
-435.902269	336.130585	-659.350957	319.484536	0.789665	-0.137899	22185.43046
-511.43558	258.308386	-714.284274	223.351231	-1.499224	-2.426787	22198.40083
-528.22076	175.90841	-728.017603	133.321628	1.552627	0.625064	22218.23786
-571.709636	112.582503	-723.439827	21.166106	0.789665	1.388027	22183.90454
-603.754071	44.678819	-680.713913	-111.58941	-1.499224	1.388027	22208.31935
-615.198512	-55.269299	-694.447243	-242.819001	1.552627	2.150989	22218.23786
-595.361481	-133.854461	-624.254671	-342.767119	1.552627	-1.663824	22215.18601
-561.028158	-213.965549	-596.788012	-442.715238	0.789665	-1.663824	22235.02304
-537.376313	-288.735897	-502.943596	-549.530021	2.31559	0.625064	22257.14896
-483.205959	-374.187723	-448.773241	-618.95963	-1.499224	-0.900862	22227.39341
-426.746716	-442.85437	-365.610303	-695.255904	-2.262186	-0.900862	22230.44527
-334.428225	-493.20991	-281.684402	-778.418842	0.789665	-0.900862	22241.88971
-267.287504	-546.617302	-172.580731	-816.566979	0.789665	-0.137899	22217.4749
-181.835678	-589.343215	-72.632612	-822.670681	0.026702	-0.137899	22219.00082
-98.672739	-613.758023	56.308091	-831.826234	0.789665	1.388027	22228.91934
-25.428316	-642.750607	169.989538	-787.574395	-1.499224	0.625064	22221.28971
68.4161	-638.17283	263.070992	-805.885501	0.789665	0.625064	22222.05268
160.734591	-631.306166	377.515403	-739.507743	0.026702	-1.663824	22228.15638
243.134567	-597.735805	460.678341	-705.174419	-0.736261	-0.137899	22205.2675
321.719729	-545.091376	517.137584	-640.322587	-3.025149	-0.900862	22195.34898
383.51971	-509.99509	612.507926	-532.744841	-0.736261	0.625064	22185.43046
453.712282	-429.884003	675.07087	-438.137461	-4.551075	-0.137899	22207.55638
507.119674	-348.24699	693.381976	-363.367113	0.026702	0.625064	22203.74157
546.793736	-274.239605	738.396777	-256.55233	-0.736261	-0.900862	22202.21564
549.082624	-178.1063	752.130107	-132.189404	1.552627	-0.137899	22217.4749
581.890022	-77.395219	720.848634	28.795734	-2.262186	-1.663824	22200.68972
568.156693	14.16031	729.241224	130.269778	-0.736261	1.388027	22212.13416
539.164109	90.456583	684.989386	240.899374	2.31559	1.388027	22202.21564
545.267811	172.856559	657.522727	350.003046	0.789665	-1.663824	22238.83786
504.830786	260.597274	593.433857	433.928947	1.552627	-0.900862	22247.23045
441.504878	333.078734	515.611658	546.847432	3.078553	-0.137899	22251.04526
447.60858	413.189821	386.670956	604.069637	2.31559	-0.137899	22228.91934
391.912301	478.041654	333.263564	683.417762	0.026702	1.388027	22231.97119
324.008617	511.612014	179.908054	741.40293	-0.736261	0.625064	22226.63045
252.29012	558.152741	106.663631	790.995508	0.026702	-0.137899	22212.13416
168.364219	589.434213	41.048836	801.676986	-1.499224	-0.900862	22222.81564
108.090162	586.382362	-34.484475	835.247346	0.026702	-0.137899	22230.44527
47.816106	597.063841	-148.928886	837.536235	0.026702	1.388027	22212.89712
-46.02831	578.752735	-257.269594	797.09921	-2.262186	-0.137899	32.044435
-105.539404	566.545331	-351.114011	768.106626	-3.788112	-1.663824	12.207404
-190.99123	542.893486	-431.988061	688.758501	-4.551075	-1.663824	158.696249
-276.443057	526.108306	-502.943596	639.928886	-0.736261	1.388027	22090.06012
-324.509709	474.22684	-552.536174	540.74373	0.789665	2.150989	22207.55638
-384.020803	407.086119	-625.017634	459.86968	0.026702	0.625064	22199.16379
-442.005971	344.523175	-675.373174	341.610456	-0.736261	-1.663824	22191.53417
-492.361511	281.197268	-742.513895	237.084561	0.026702	-0.900862	22208.31935
-542.717052	201.08618	-690.632429	132.558666	-1.499224	-0.137899	22196.11194
-573.998524	114.871391	-705.891684	25.743883	2.31559	1.388027	22201.45268
-586.205928	38.575117	-679.187988	-101.670895	2.31559	1.388027	22241.12674
-592.30963	-34.669305	-663.16577	-226.796783	1.552627	-0.900862	22229.6823
-578.576301	-133.091498	-633.410224	-335.900455	3.078553	1.388027	22236.54897
-579.339263	-223.121101	-599.0769	-424.404132	1.552627	-0.137899	22235.786
-528.983723	-297.89145	-521.254701	-531.981878	0.789665	1.388027	22239.60082
-484.731884	-368.084021	-434.276949	-627.35222	0.026702	-0.137899	22221.28971
-431.324493	-429.12104	-358.743638	-705.174419	-1.499224	0.625064	22223.5786
-373.339325	-501.6025	-284.736253	-766.974401	0.026702	0.625064	22229.6823
-281.783796	-550.432116	-178.684432	-834.115122	0.789665	-0.900862	22215.94897
-183.361603	-584.002476	-55.084469	-817.329942	-1.499224	-2.426787	22224.34156
-108.591255	-628.254315	56.308091	-824.959569	0.026702	0.625064	22229.6823
-3.302397	-632.069128	177.619166	-809.700314	-3.025149	0.625064	22192.29713
60.02351	-640.461718	243.233961	-770.789215	-2.262186	-0.137899	22210.60823
147.764225	-639.698756	350.811707	-764.685513	-1.499224	-1.663824	22214.42305
231.690126	-590.869141	488.907962	-696.018867	-0.736261	-2.426787	22202.21564
310.275288	-551.958041	532.396838	-634.981848	0.026702	1.388027	22219.76379
398.778965	-486.343246	622.426441	-524.352251	0.789665	-0.137899	22207.55638
459.815984	-430.646966	662.100504	-446.530052	0.026702	-0.137899	22202.97861
518.564115	-369.609947	698.722715	-335.900455	0.026702	-1.663824	22207.55638
532.297444	-274.239605	739.15974	-272.574548	-1.499224	-2.426787	22202.21564
572.734469	-190.313704	742.211591	-120.744963	1.552627	-0.900862	22192.29713
571.971507	-77.395219	744.500479	26.506845	1.552627	-0.137899	22242.65267
578.075208	-0.335982	740.685666	152.395697	2.31559	1.388027	22236.54897
557.475215	100.375099	697.959752	239.373449	2.31559	1.388027	22209.08231
546.793736	176.671373	656.759764	334.743791	0.789665	-2.426787	22236.54897
488.045605	259.071348	563.678311	433.928947	0.789665	-0.137899	22235.786
486.51968	336.893548	471.359819	529.299289	0.026702	-0.900862	22217.4749
444.556729	405.560194	415.66354	610.173339	-2.262186	-0.900862	22218.23786
387.334524	474.22684	341.656154	683.417762	1.552627	2.150989	22230.44527
319.430841	519.241642	205.848787	731.484414	0.026702	-0.900862	22222.05268
237.793828	546.7083	114.293259	771.921439	-0.736261	-1.663824	22219.00082
175.993846	594.774953	16.634028	792.521433	-3.788112	-0.900862	22209.08231
107.3272	589.434213	-60.425208	814.647353	-1.499224	-0.137899	22203.74157
63.075361	594.01199	-176.395544	810.069576	0.026702	1.388027	22200.68972
-37.63572	577.22681	-251.165892	802.439949	-1.499224	-0.900862	67.140721
-110.880143	574.937921	-345.010309	763.528849	-1.499224	-0.137899	15.259255
-173.443087	567.308294	-448.773241	706.306644	-0.736261	-0.900862	10.681478
-270.339355	516.952753	-492.262117	626.195557	1.552627	0.625064	22057.25272
-316.117119	476.515728	-572.373205	547.610395	-2.262186	-0.900862	22209.08231
-367.998585	408.612045	-640.276888	468.26227	0.026702	0.625064	22202.97861
-432.850418	332.315771	-679.950951	324.062313	2.31559	0.625064	22196.11194
-496.176325	283.486156	-746.328709	237.847523	0.789665	-1.663824	22232.73415
-541.191127	188.878777	-706.654646	136.373479	1.552627	-0.137899	22224.34156
-568.657785	124.026944	-715.047236	22.692032	0.026702	-0.137899	22222.05268
-584.680003	30.182527	-697.499094	-96.330155	0.789665	0.625064	22217.4749
-593.072593	-44.587821	-673.847249	-213.826417	-2.262186	-0.137899	22203.74157
-605.279997	-127.750759	-638.750963	-337.42638	0.789665	0.625064	22223.5786
-554.161493	-208.624809	-620.439857	-432.796722	-1.499224	-0.900862	22226.63045
-539.665201	-300.943301	-527.358403	-541.137431	0.789665	-0.900862	22213.66009
-480.91707	-350.535878	-444.958428	-630.404071	1.552627	-0.137899	22223.5786
-414.539312	-442.091407	-386.210297	-720.433674	1.552627	2.150989	22224.34156
-370.287474	-504.654351	-292.36588	-747.13737	2.31559	0.625064	22212.89712
-293.9912	-580.950625	-186.31406	-847.085488	-2.262186	-1.663824	22198.40083
-211.591224	-600.024693	-85.602979	-861.58178	0.026702	-0.137899	22216.71194
-95.620888	-647.328383	21.974767	-811.22624	-2.262186	0.625064	22197.63787
-23.902391	-638.17283	175.330277	-837.929936	-2.262186	0.625064	22209.84527
80.623504	-633.595054	263.070992	-799.781799	0.789665	0.625064	22231.20823
143.949411	-612.99506	357.678372	-763.92255	0.026702	-0.137899	22222.05268
232.453089	-590.869141	468.307968	-703.648494	-0.736261	-1.663824	22215.94897
303.408623	-538.224712	540.026466	-628.878146	1.552627	0.625064	22226.63045
386.571561	-500.839538	620.137553	-533.507804	0.026702	-0.137899	22192.29713
459.053021	-439.802519	677.359758	-439.663387	1.552627	-0.137899	22156.43788
501.778935	-361.217357	748.315293	-329.796753	2.31559	0.625064	22235.786
546.793736	-257.454425	755.94492	-237.478262	1.552627	-0.900862	22235.786
575.78632	-174.291486	736.107889	-103.19682	2.31559	1.388027	22217.4749
575.023357	-96.469287	727.715299	8.19574	1.552627	0.625064	22223.5786
561.290028	-9.491535	735.344926	128.743852	0.026702	0.625064	22204.50453
560.527065	72.908441	676.596796	246.240114	-1.499224	-0.137899	22196.87491
528.48263	181.249149	647.604212	344.662307	-1.499224	-0.900862	22225.10453
508.645599	256.78246	571.307938	436.217835	-0.736261	-0.137899	22229.6823
468.208574	329.26392	517.900546	530.825214	-3.025149	-2.426787	22214.42305
436.927102	397.930566	424.819092	607.121488	0.026702	-1.663824	22222.05268
383.51971	464.308325	330.211713	673.499246	-2.262186	0.625064	22213.66009
302.64566	516.189791	183.722868	729.958489	-1.499224	-0.137899	22194.58602
257.630859	560.441629	85.300675	768.106626	-2.262186	-0.137899	22202.97861
155.393852	590.197176	18.159954	785.654769	1.552627	1.388027	22220.52675
108.853125	610.79717	-38.299289	806.254762	-1.499224	-0.900862	22208.31935
37.134628	584.093474	-168.002954	841.351048	0.026702	-0.137899	22227.39341
-26.954242	573.411996	-254.217743	804.728837	-1.499224	0.625064	54.933317
-97.146814	566.545331	-357.217713	765.054775	-1.499224	-1.663824	13.733329
-207.013448	560.441629	-421.306583	696.388128	2.31559	-0.137899	10.681478
-260.420839	532.974971	-480.817676	632.299258	-0.736261	-0.900862	22076.32679
-311.539343	467.360176	-572.373205	566.684463	0.026702	-0.900862	22203.74157
-367.998585	420.056486	-619.676894	485.04745	1.552627	-0.137899	22228.91934
-457.265226	342.997249	-657.825031	345.425269	0.026702	-0.900862	22223.5786
-484.731884	262.886162	-723.439827	246.240114	-0.736261	-0.900862	22208.31935
-530.509648	181.249149	-705.128721	146.291995	0.026702	-1.663824	22210.60823
-578.576301	114.871391	-723.439827	34.136473	-0.736261	0.625064	22216.71194
-613.672587	42.389931	-740.98797	-119.219037	1.552627	1.388027	22189.24528
-589.257779	-40.773007	-677.662062	-217.641231	0.026702	0.625064	22213.66009
-595.361481	-126.987797	-641.802814	-327.507865	0.026702	-0.900862	22228.91934
-582.391114	-219.306288	-597.550975	-432.796722	-1.499224	-0.137899	22221.28971
-525.931872	-311.624779	-534.988031	-543.426319	1.552627	0.625064	22221.28971
-496.939288	-357.402543	-448.773241	-619.722593	-1.499224	0.625064	22205.2675
-439.717083	-439.802519	-372.476968	-714.329972	-3.025149	0.625064	22209.08231
-359.605995	-496.261761	-287.025141	-772.31514	0.026702	0.625064	22202.21564
-277.968982	-577.898774	-191.654799	-818.092904	-3.025149	-0.137899	22212.13416
-178.783827	-606.891358	-67.291873	-817.329942	0.026702	-0.137899	22228.91934
-101.72459	-637.409868	39.52291	-833.352159	0.789665	-0.900862	22219.76379
-32.294981	-654.195048	166.174725	-816.566979	0.789665	2.150989	22217.4749
74.519802	-629.78024	252.389514	-797.492911	1.552627	0.625064	22222.05268
150.816076	-629.78024	348.522819	-746.374407	0.026702	-0.900862	22210.60823
244.660492	-581.713588	444.656124	-695.255904	3.078553	-0.137899	22228.15638
328.586393	-522.202494	535.448689	-605.226301	2.31559	-0.900862	22247.99341
378.178971	-489.395097	592.670895	-554.107797	0.789665	-0.900862	22219.76379
460.578947	-414.624748	673.544945	-452.633753	1.552627	0.625064	22208.31935
488.045605	-361.980319	703.300491	-348.107859	1.552627	-0.137899	22236.54897
539.927072	-267.37294	749.078256	-238.241224	1.552627	-0.137899	22202.21564
565.867805	-189.550741	741.448628	-126.085702	0.026702	-0.137899	22191.53417
562.815954	-97.23225	735.344926	15.825367	0.026702	-0.137899	22215.94897
565.104842	-0.335982	726.189374	131.03274	0.789665	2.150989	22200.68972
541.452997	85.115844	688.804199	236.321598	0.026702	-0.137899	22215.94897
533.82337	161.412118	661.337541	336.269716	-1.499224	-2.426787	22229.6823
495.675233	249.915796	567.493124	425.536357	-1.499224	-0.900862	22193.82305
468.208574	315.530591	522.478323	508.699295	-2.262186	-1.663824	22201.45268
437.690065	400.982417	409.559838	594.914084	0.026702	-0.137899	22211.3712
378.941934	469.649064	332.500601	673.499246	0.789665	0.625064	22205.2675
321.719729	518.478679	226.448781	748.269594	-0.736261	1.388027	22214.42305
255.341971	574.937921	115.819184	783.36588	-0.736261	-0.900862	22230.44527
185.912362	590.960139	42.574761	791.75847	0.026702	-0.900862	22225.10453
119.534604	605.456431	-58.13632	837.536235	0.789665	-0.137899	22224.34156
45.527218	598.589766	-148.928886	816.936241	0.789665	0.625064	22232.73415
-16.272764	588.671251	-264.899222	818.462166	0.789665	-0.137899	84.688864
-105.539404	573.411996	-364.84734	746.743669	0.789665	-1.663824	13.733329
-183.361603	550.523114	-425.884359	700.202942	2.31559	-0.137899	12.207404
-276.443057	504.74535	-511.336186	653.662215	0.789665	-0.900862	22038.17866
-308.487492	468.886101	-585.343571	549.13632	2.31559	-0.137899	22197.63787
-379.443026	420.056486	-606.706528	461.395605	0.789665	0.625064	22221.28971
-442.005971	336.893548	-664.691696	350.766008	-1.499224	0.625064	22215.18601
-505.331878	281.197268	-722.676864	214.195679	0.789665	-0.137899	22190.00824
-533.561499	196.508404	-712.758348	155.447548	0.026702	-0.137899	22210.60823
-571.709636	115.634354	-706.654646	12.010553	-0.736261	0.625064	22214.42305
-589.257779	50.782521	-700.550944	-106.248671	0.026702	1.388027	22174.74899
-610.620736	-31.617454	-688.343541	-223.744932	-3.025149	-1.663824	22217.4749
-620.539251	-117.832244	-641.039851	-343.530082	-2.262186	-0.137899	22206.79342
-570.946673	-224.647027	-596.02505	-458.737455	0.789665	0.625064	22202.21564
-516.013356	-301.706263	-552.536174	-512.90781	-0.736261	-0.900862	22212.13416
-484.731884	-356.63958	-456.402869	-609.804077	-2.262186	-0.900862	22219.00082
-429.798567	-429.884003	-374.765856	-702.885531	0.026702	0.625064	22206.79342
-371.050436	-509.232128	-261.084408	-758.581811	-0.736261	0.625064	22223.5786
-293.228237	-535.172861	-191.654799	-811.22624	-2.262186	-1.663824	22233.49712
-198.620858	-590.869141	-77.210388	-826.485495	0.789665	-0.137899	22218.23786
-100.961627	-623.676538	47.152538	-835.641047	-0.736261	-0.137899	22220.52675
-6.354248	-635.120979	164.648799	-808.937352	2.31559	1.388027	22232.73415
71.467951	-617.572836	246.285812	-796.729948	2.31559	-0.900862	22241.12674
143.949411	-629.78024	356.915409	-751.715146	0.789665	0.625064	22239.60082
254.579008	-596.972842	421.004279	-723.485525	2.31559	0.625064	22212.13416
306.460474	-555.772855	527.819062	-630.404071	0.789665	-0.137899	22218.23786
382.756748	-487.106208	614.033851	-532.744841	0.026702	0.625064	22222.05268
448.371543	-445.143258	673.544945	-423.641169	0.026702	0.625064	22223.5786
494.91227	-370.37291	691.85605	-361.841188	0.789665	0.625064	22212.13416
547.556699	-290.261822	724.663448	-260.367144	0.026702	-0.137899	22209.84527
567.39373	-175.054449	739.922703	-126.085702	1.552627	0.625064	22205.2675
564.341879	-102.572989	748.315293	15.062404	0.789665	0.625064	22200.68972
573.497432	-11.780423	725.426411	118.825336	-2.262186	0.625064	22183.90454
551.371513	75.197329	677.359758	230.217896	-2.262186	0.625064	22205.2675
517.801152	170.567671	652.944951	324.825275	-3.025149	-1.663824	22207.55638
497.201158	223.975062	552.23387	413.328953	-1.499224	-1.663824	22203.74157
482.704866	323.923181	524.767211	531.588177	-0.736261	-1.663824	22221.28971
432.349326	407.086119	421.004279	589.573345	-2.262186	-0.900862	22230.44527
381.230822	471.174989	343.945042	687.232575	0.026702	-0.137899	22219.76379
330.112319	526.108306	211.189526	739.114042	0.026702	-0.137899	22226.63045
243.89753	558.152741	108.189557	778.025141	0.026702	0.625064	22233.49712
183.623473	586.382362	56.308091	797.09921	1.552627	0.625064	22217.4749
123.349417	599.352729	-47.454842	816.936241	3.078553	0.625064	22244.94156
57.734622	594.774953	-150.454811	819.225129	2.31559	0.625064	22255.62304
-46.02831	566.545331	-270.239961	788.706619	1.552627	0.625064	67.903684
-92.569037	568.83422	-344.247346	773.447365	0.789665	-0.137899	16.022217
-171.154199	550.523114	-420.54362	711.647383	0.789665	-0.900862	11.444441
-244.398622	500.930536	-496.076931	634.588147	0.026702	-2.426787	21950.43794
-335.191188	468.886101	-560.928764	549.899283	-2.262186	-0.900862	22190.7712
-364.183772	418.53056	-608.232453	481.995599	0.026702	0.625064	22217.4749
-424.457828	347.575026	-652.484292	353.054897	0.026702	0.625064	22202.21564
-496.939288	277.382454	-708.180572	206.566051	-0.736261	-0.137899	22190.00824
-543.480015	179.723224	-708.943535	133.321628	-1.499224	-0.137899	22209.84527
-566.368897	111.056577	-700.550944	36.425361	-3.788112	-2.426787	22179.32676
-606.805922	21.789937	-702.839833	-81.833863	-2.262186	-0.137899	22175.51195
-601.465183	-40.010045	-701.313907	-241.293075	-0.736261	0.625064	22212.89712
-593.072593	-136.906312	-653.247255	-325.981939	-1.499224	-0.900862	22211.3712
-570.183711	-213.965549	-589.921348	-421.352281	2.31559	-0.900862	22221.28971
-514.487431	-310.861816	-541.091732	-521.3004	-0.736261	-0.900862	22231.20823
-488.546698	-364.269208	-448.010279	-600.648524	-0.736261	0.625064	22229.6823
-431.324493	-439.802519	-375.528819	-675.418873	-0.736261	-0.137899	22212.89712
-363.420809	-463.454364	-290.076992	-761.633662	-0.736261	-1.663824	22225.86749
-277.20602	-541.276563	-191.654799	-808.174389	-0.736261	-0.900862	22231.97119
-202.435671	-587.81729	-70.343724	-829.537346	1.552627	-0.900862	22242.65267
-113.931994	-634.358017	52.493277	-802.070687	1.552627	1.388027	22245.70452
-23.139428	-632.832091	188.300644	-804.359575	3.078553	1.388027	22244.94156
71.467951	-639.698756	264.596918	-814.278091	2.31559	-0.137899	22228.91934
150.053113	-626.728389	356.152446	-744.848482	0.789665	0.625064	22228.91934
229.401238	-586.291364	462.204267	-705.174419	-1.499224	-1.663824	22212.89712
301.119735	-540.5136	545.367205	-638.796661	0.789665	-0.137899	22203.74157
377.416009	-509.232128	625.478292	-535.033729	0.026702	-0.137899	22220.52675
444.556729	-432.935854	655.996802	-439.663387	-2.262186	-0.900862	22196.87491
483.467829	-347.484027	720.848634	-361.841188	0.026702	0.625064	22199.92676
535.349295	-281.869232	710.167156	-261.130107	-0.736261	-0.137899	22190.7712
541.452997	-185.735927	728.478262	-169.574578	-3.788112	-1.663824	22196.11194
575.023357	-100.284101	744.500479	-28.426472	-3.025149	-2.426787	22157.96381
562.052991	-13.306349	740.685666	103.566082	-3.025149	1.388027	22192.29713
547.556699	80.538068	700.24864	227.166045	-0.736261	1.388027	22225.10453
533.82337	159.886193	646.841249	346.951195	0.789665	0.625064	22222.81564
503.30486	243.812094	563.678311	431.640059	0.026702	-1.663824	22223.5786
470.497462	336.130585	514.085733	517.854848	-0.736261	-1.663824	22231.97119
439.978953	404.034268	400.404285	604.8326	0.026702	-0.137899	22223.5786
379.704897	471.174989	345.470968	680.365911	-2.262186	-0.900862	22220.52675
314.853064	516.189791	234.078408	758.18811	1.552627	2.150989	22254.86007
248.475306	569.597182	134.13029	773.447365	1.552627	0.625064	22247.99341
185.912362	588.671251	33.419208	791.75847	3.078553	-0.137899	22239.60082
95.882759	604.693468	-47.454842	826.091794	0.789665	-1.663824	22241.12674
27.216112	606.219394	-155.79555	820.751054	3.078553	0.625064	22238.07489
-27.717205	587.145325	-242.773302	807.780688	-1.499224	-0.900862	101.474044
-106.302367	574.174959	-341.958458	755.899222	-1.499224	-0.137899	14.496292
-168.865311	543.656449	-419.017695	718.514048	0.026702	-0.900862	9.918516
-252.028249	508.560163	-488.447304	646.032588	-1.499224	-0.900862	21839.04538
-325.272672	478.804617	-568.558391	565.158538	-1.499224	-0.137899	22182.37861
-396.991169	410.900933	-615.862081	472.840046	0.789665	0.625064	22194.58602
-438.95412	354.44169	-662.402808	356.106748	-1.499224	0.625064	22175.51195
-489.309661	269.752827	-707.417609	233.269747	-1.499224	-0.137899	22180.08972
-538.139276	190.404702	-711.995386	134.084591	0.789665	-0.137899	22196.87491
-573.998524	114.871391	-754.721299	30.321659	0.026702	-0.137899	22189.24528
-612.146661	34.760304	-686.817615	-91.752379	-0.736261	-0.137899	22213.66009
-602.991108	-38.484119	-673.847249	-206.959752	0.789665	0.625064	22231.97119
-597.650369	-111.728542	-644.854665	-314.537498	0.026702	-0.137899	22217.4749
-564.080009	-209.387772	-589.158385	-437.374499	1.552627	0.625064	22224.34156
-528.983723	-275.002567	-569.321354	-538.08558	0.026702	-0.137899	22232.73415
-490.835586	-373.424761	-461.743608	-630.404071	3.078553	1.388027	22219.00082
-421.405977	-413.098823	-361.795489	-692.204053	2.31559	0.625064	22247.23045
-368.761548	-493.20991	-277.106625	-745.611444	1.552627	-0.137899	22245.70452
-277.20602	-535.935824	-200.810352	-789.10032	4.604478	0.625064	22230.44527
-201.672709	-581.713588	-68.054836	-828.01142	-0.736261	-1.663824	22232.73415
-115.457919	-634.358017	43.337724	-824.959569	-1.499224	-0.137899	22232.73415
-22.376466	-648.854309	189.063607	-793.678097	-2.262186	0.625064	22215.18601
53.919808	-634.358017	276.041359	-794.44106	0.789665	0.625064	22221.28971
156.156815	-627.491352	363.782073	-746.374407	-0.736261	-0.137899	22228.15638
258.393822	-582.47655	449.996863	-717.381823	1.552627	-0.137899	22201.45268
316.37899	-550.432116	533.922764	-618.95963	-3.788112	-1.663824	22199.92676
380.46786	-500.839538	607.167187	-538.848543	-2.262186	-0.137899	22198.40083
453.712282	-448.195109	645.315323	-444.241163	-0.736261	0.625064	22190.00824
496.438196	-357.402543	697.19679	-364.130076	0.026702	0.625064	22167.88232
538.401146	-270.424791	728.478262	-274.863436	-0.736261	-2.426787	22199.92676
559.764103	-196.417406	711.693082	-136.76718	1.552627	0.625064	22219.00082
560.527065	-91.128548	733.819001	9.721665	0.789665	0.625064	22196.87491
566.630767	-7.202647	731.530113	130.269778	0.026702	0.625064	22210.60823
546.793736	77.486217	702.537529	231.743822	0.026702	-0.900862	22231.20823
520.853003	169.804708	649.8931	325.588238	0.026702	-0.900862	22219.00082
517.801152	259.834311	606.404224	436.980798	0.026702	-0.900862	22228.15638
477.364127	339.182436	490.433888	520.906699	2.31559	-0.900862	22256.386
455.238208	411.663896	414.900577	613.988153	1.552627	-0.900862	22236.54897
393.438226	481.093505	341.656154	683.417762	2.31559	1.388027	22239.60082
296.541958	511.612014	249.337663	742.928855	1.552627	-0.137899	22244.94156
254.579008	552.049039	104.374743	776.499216	0.789665	-0.137899	22222.81564
156.156815	561.967555	46.389575	793.284396	0.026702	-0.137899	22220.52675
120.297566	588.671251	-65.765947	815.410315	0.789665	0.625064	22228.91934
53.919808	600.115692	-134.432594	818.462166	-3.025149	-0.900862	22209.84527
-30.769056	595.537915	-231.328861	802.439949	-0.736261	-0.137899	83.162938
-100.961627	561.204592	-346.536235	768.869588	-0.736261	-0.137899	14.496292
-176.494938	543.656449	-402.995477	704.017756	-1.499224	-0.137899	12.207404
-247.450473	525.345344	-487.684341	654.425178	1.552627	1.388027	22026.73421
-310.013417	471.937952	-554.062099	558.291873	1.552627	-0.137899	22172.4601
-384.020803	410.900933	-621.20282	471.314121	0.789665	0.625064	22174.74899
-437.428194	355.967616	-663.16577	366.025263	0.026702	1.388027	22193.06009
-495.413362	285.012081	-716.573162	235.558635	0.789665	-1.663824	22214.42305
-532.798537	207.189882	-719.625013	142.477181	0.026702	-0.900862	22208.31935
-587.731854	125.552869	-716.573162	41.003137	2.31559	1.388027	22210.60823
-591.546667	49.256596	-685.29169	-97.093118	0.789665	1.388027	22206.79342
-595.361481	-57.558187	-676.136137	-205.433827	0.789665	0.625064	22227.39341
-590.783705	-120.884095	-637.988	-321.404163	1.552627	-0.900862	22142.70455
-573.235562	-183.447039	-613.573192	-439.663387	0.789665	-0.900862	22252.57118
-533.561499	-289.498859	-538.039882	-519.011512	2.31559	1.388027	22245.70452
-493.887437	-358.165506	-447.247316	-611.330003	1.552627	0.625064	22229.6823
-429.035604	-439.039556	-351.114011	-697.544792	0.789665	0.625064	22239.60082
-354.265256	-504.654351	-292.36588	-780.70773	-0.736261	-1.663824	22231.20823
-306.961566	-543.565451	-196.995538	-819.61883	-0.736261	-0.900862	22213.66009
-194.806044	-590.869141	-75.684463	-815.804016	-1.499224	-0.137899	22224.34156
-129.954211	-641.224681	32.656246	-842.507712	-1.499224	-0.137899	22229.6823
-53.657938	-664.113563	152.441395	-804.359575	0.789665	0.625064	22215.18601
49.342032	-627.491352	274.515433	-794.44106	0.026702	-0.137899	22225.10453
132.50497	-629.78024	352.337632	-757.818848	-3.788112	-1.663824	22207.55638
221.77161	-598.498768	423.293167	-690.678127	-0.736261	-0.137899	22190.00824
303.408623	-540.5136	535.448689	-651.004065	-1.499224	-0.900862	22171.69713
375.890083	-509.99509	581.989416	-551.055947	-1.499224	-0.137899	22209.08231
446.845618	-432.935854	651.419025	-438.900424	0.026702	0.625064	22199.92676
496.438196	-371.135872	691.093088	-352.685635	0.026702	-0.900862	22202.21564
538.401146	-280.343307	726.952336	-255.789367	0.789665	-0.137899	22225.10453
558.238177	-194.89148	737.633815	-136.004218	-1.499224	-1.663824	22203.74157
559.00114	-97.995213	746.026405	-6.300552	1.552627	1.388027	22208.31935
567.39373	-20.935976	729.241224	113.484597	1.552627	2.150989	22198.40083
553.660401	85.878807	701.011603	234.795672	0.789665	0.625064	22239.60082
544.504848	170.567671	668.204206	346.951195	1.552627	0.625064	22243.41563
517.801152	243.812094	581.989416	424.773394	1.552627	-0.137899	22249.51933
474.312276	324.686144	485.856111	532.35114	0.789665	-0.900862	22231.97119
435.401177	413.189821	397.352434	610.936302	0.026702	-0.137899	22228.91934
392.675263	462.019436	330.211713	687.995538	0.789665	-0.137899	22227.39341
323.245654	512.374977	219.582116	742.928855	0.789665	-0.137899	22219.00082
261.445673	557.389778	102.848817	781.076992	0.789665	1.388027	22218.23786
192.016064	584.093474	34.182171	800.151061	0.026702	0.625064	22230.44527
105.801274	603.930505	-36.010401	838.299197	-3.025149	-0.900862	22222.81564
29.505001	603.930505	-144.351109	834.484384	-3.788112	-0.137899	22202.21564
-46.791273	574.174959	-242.773302	793.284396	-4.551075	-0.137899	66.377758
-120.798659	556.626816	-333.565868	760.476998	-1.499224	-0.900862	16.022217
-184.124566	558.152741	-431.988061	710.88442	-1.499224	-0.137899	11.444441
-269.576392	522.293493	-479.291751	663.580731	3.078553	1.388027	21965.6972
-299.331939	478.804617	-562.454689	577.365941	-0.736261	-0.137899	22197.63787
-353.502293	431.500927	-611.284304	474.365972	0.026702	-2.426787	22185.43046
-445.820785	354.44169	-653.247255	345.425269	0.789665	0.625064	22207.55638
-501.517064	283.486156	-713.521311	246.240114	0.789665	-0.900862	22207.55638
-535.850387	196.508404	-706.654646	148.580883	0.026702	-0.137899	22189.24528
-576.287413	133.945459	-703.602795	46.343876	3.841515	0.625064	22231.20823
-596.124444	59.938074	-700.550944	-90.226453	3.078553	0.625064	22228.15638
-588.494816	-32.380417	-663.16577	-190.937535	0.789665	-0.137899	22228.91934
-600.70222	-118.595206	-644.854665	-308.433796	1.552627	-0.137899	22230.44527
-556.450381	-203.28407	-617.388006	-422.115244	0.026702	-0.900862	22243.41563
-532.035574	-276.528493	-551.773211	-525.878176	0.026702	0.625064	22216.71194
-483.205959	-349.772916	-468.610272	-627.35222	2.31559	1.388027	22223.5786
-434.376343	-438.276593	-380.106595	-702.122568	-1.499224	-0.900862	22228.15638
-372.576362	-493.972873	-302.284396	-744.085519	0.026702	0.625064	22212.89712
-284.072684	-542.039525	-200.810352	-808.174389	2.31559	2.150989	22224.34156
-196.33197	-584.002476	-64.240022	-818.092904	1.552627	0.625064	22233.49712
-115.457919	-616.046911	23.500693	-844.7966	-5.314037	-0.137899	22190.00824
-37.63572	-632.069128	134.893252	-810.463277	0.026702	2.150989	22206.03046
47.816106	-646.56542	260.019141	-814.278091	-0.736261	0.625064	22212.13416
146.238299	-625.202464	337.078378	-750.189221	-1.499224	-1.663824	22204.50453
214.141983	-616.046911	449.996863	-699.83368	-0.736261	-0.900862	22213.66009
322.482692	-554.246929	543.841279	-643.374438	1.552627	-0.900862	22204.50453
386.571561	-503.891389	602.58941	-535.033729	1.552627	0.625064	22209.08231
448.371543	-432.172891	641.50051	-451.107828	-0.736261	-0.900862	22209.84527
506.356711	-376.476611	718.559746	-342.004157	1.552627	0.625064	22222.05268
533.060407	-272.713679	739.15974	-242.819001	2.31559	-1.663824	22202.97861
567.39373	-189.550741	724.663448	-129.900516	0.789665	-0.900862	22225.10453
590.282612	-110.202616	743.737516	5.143889	0.026702	-0.900862	22225.86749
568.919656	-22.461902	742.211591	116.536448	0.026702	0.625064	22209.84527
553.660401	87.404733	691.093088	233.269747	1.552627	-0.137899	22230.44527
537.638183	162.938043	670.493094	324.825275	0.789665	-0.900862	22235.02304
509.408562	248.38987	579.700528	429.35117	-0.736261	-0.137899	22227.39341
469.7345	314.004665	523.241286	516.328922	-0.736261	-1.663824	22213.66009
444.556729	395.641678	432.44872	602.543712	0.026702	-0.137899	22226.63045
397.25304	472.700915	348.522819	670.447395	0.026702	-0.137899	22231.20823
307.9864	523.056455	221.108042	748.269594	-0.736261	-0.137899	22213.66009
250.001232	548.234226	110.478445	768.869588	-3.788112	-0.900862	22207.55638
185.149399	581.041623	19.685879	804.728837	-1.499224	-0.137899	22210.60823
113.430902	579.515698	-39.062252	816.936241	-1.499224	1.388027	22199.16379
43.23833	595.537915	-151.980737	813.121427	-0.736261	0.625064	22212.89712
-40.687571	585.6194	-249.639967	797.862172	-3.025149	-1.663824	101.474044
-94.094963	573.411996	-341.195495	777.262178	1.552627	-0.137899	14.496292
-174.969013	540.604598	-408.336216	706.306644	0.789665	1.388027	10.681478
-249.739361	510.849052	-523.54359	668.158507	-0.736261	0.625064	21530.80844
-317.643045	491.774983	-560.928764	550.662246	1.552627	0.625064	22190.00824
-382.494877	415.478709	-618.150969	458.343754	1.552627	-0.137899	22198.40083
-428.272642	346.0491	-643.328739	361.447487	2.31559	0.625064	22223.5786
-489.309661	301.034299	-725.728715	247.766039	3.078553	1.388027	22218.23786
-538.139276	221.686174	-711.232423	154.684585	1.552627	-0.137899	22208.31935
-570.183711	132.419534	-726.491678	45.580914	0.789665	-0.137899	22199.16379
-603.754071	62.989925	-682.239839	-76.493124	1.552627	0.625064	22202.97861
-586.968891	-30.091529	-685.29169	-199.330125	2.31559	0.625064	22222.81564
-602.228146	-125.461871	-628.832447	-333.611567	-1.499224	-0.900862	22223.5786
-572.472599	-204.809996	-592.210236	-435.848573	-0.736261	-0.900862	22219.76379
-533.561499	-294.076636	-551.010248	-526.641139	0.026702	-0.137899	22218.23786
-487.020772	-365.03217	-450.299167	-604.463338	0.789665	0.625064	22229.6823
-432.087455	-424.543264	-382.395483	-681.522575	-1.499224	-0.137899	22222.05268
-372.576362	-485.580283	-290.839955	-745.611444	-1.499224	-0.900862	22193.06009
-306.961566	-564.165445	-236.6696	-837.929936	-1.499224	-0.137899	22210.60823
-208.539373	-590.869141	-83.31409	-822.670681	-0.736261	-0.900862	22209.84527
-122.324584	-630.543203	57.071053	-822.670681	-0.736261	0.625064	22207.55638
-14.746838	-633.595054	137.182141	-815.041054	0.026702	0.625064	22225.86749
69.179063	-635.120979	282.145061	-782.996619	1.552627	-0.137899	22232.73415
150.816076	-629.017277	361.493185	-757.818848	0.789665	-0.137899	22219.00082
228.638275	-588.580252	459.152416	-706.700345	-0.736261	-0.900862	22225.10453
315.616027	-557.29878	508.744994	-642.611475	1.552627	0.625064	22215.94897
383.51971	-487.106208	598.774596	-536.559655	0.789665	0.625064	22199.92676
451.423394	-423.017338	664.389392	-440.42635	0.026702	-0.137899	22228.91934
501.015972	-359.691431	723.900485	-336.663417	1.552627	0.625064	22239.60082
533.82337	-255.928499	760.522697	-240.530113	2.31559	-0.900862	22202.97861
560.527065	-193.365555	739.922703	-120.744963	0.789665	0.625064	22222.81564
575.023357	-97.23225	719.322709	-22.32277	0.789665	-0.137899	22210.60823
571.971507	-7.202647	744.500479	114.24756	0.789665	2.150989	22183.90454
555.186326	66.041776	710.167156	229.454933	0.789665	-0.137899	22221.28971
530.008556	166.752857	649.130137	340.847493	0.789665	0.625064	22231.20823
494.149307	246.863945	573.596826	440.032649	0.789665	-0.137899	22216.71194
488.045605	318.582442	525.530174	522.432624	1.552627	2.150989	22222.81564
430.060437	396.404641	421.004279	602.543712	-1.499224	-0.900862	22212.13416
385.045636	464.308325	331.737639	666.632582	-0.736261	-0.137899	22193.82305
330.112319	525.345344	224.159893	739.114042	-2.262186	-0.137899	22196.11194
253.053082	553.574965	120.39696	772.684402	-0.736261	-0.137899	22217.4749
189.727175	589.434213	41.811799	793.284396	0.026702	1.388027	22210.60823
115.71979	610.034207	-57.373357	823.039943	0.789665	0.625064	22223.5786
48.579069	613.086058	-150.454811	807.780688	0.026702	-0.137899	22233.49712
-23.902391	593.249027	-216.832569	800.151061	0.026702	-0.137899	168.614765
-88.754224	574.937921	-335.091794	784.891806	0.026702	-0.137899	13.733329
-167.339386	561.967555	-404.521403	707.832569	0.789665	-0.900862	12.970367
-235.243069	529.160157	-485.395453	655.188141	2.31559	-0.137899	21675.77136
-288.650461	494.063871	-538.039882	581.943718	1.552627	-0.900862	22222.05268
-396.228207	427.686113	-628.069484	485.810413	3.078553	1.388027	22225.10453
-424.457828	346.812063	-689.106503	348.47712	0.026702	-0.137899	22217.4749
-496.176325	276.619491	-710.46946	228.691971	1.552627	0.625064	22202.97861
-542.717052	208.715808	-706.654646	147.054958	-0.736261	-1.663824	22164.83047
-555.687419	123.263981	-708.943535	19.640181	0.026702	0.625064	22188.48232
-594.598518	50.782521	-705.891684	-81.833863	-0.736261	0.625064	22200.68972
-600.70222	-52.980411	-679.187988	-216.115305	-1.499224	-0.137899	22223.5786
-602.228146	-120.121132	-635.699112	-314.537498	1.552627	-0.137899	22228.91934
-574.761487	-204.047033	-581.528758	-416.011542	-1.499224	-0.900862	22214.42305
-535.087425	-284.921083	-557.876913	-515.959661	-2.262186	0.625064	22202.21564
-511.43558	-361.980319	-474.713974	-601.411487	-2.262186	0.625064	22213.66009
-436.665232	-428.358078	-377.817707	-731.115152	-0.736261	-0.137899	22192.29713
-370.287474	-491.683985	-277.869588	-751.715146	-3.025149	-2.426787	22209.08231
-293.228237	-545.091376	-189.365911	-820.381793	0.026702	-0.900862	22231.97119
-197.857895	-585.528401	-90.180755	-837.166973	2.31559	0.625064	22221.28971
-111.643106	-612.232097	31.893283	-830.300308	-0.736261	-0.137899	22225.86749
-48.317199	-631.306166	151.678433	-798.255873	0.026702	0.625064	22231.97119
58.497585	-627.491352	250.863588	-795.204022	1.552627	-0.137899	22215.94897
147.001262	-615.283948	357.678372	-747.13737	0.789665	-0.900862	22230.44527
240.845679	-585.528401	443.130198	-696.018867	3.841515	-0.900862	22252.57118
317.904915	-555.009892	514.848695	-636.507773	1.552627	-0.137899	22235.786
385.808599	-501.6025	603.352373	-533.507804	0.789665	-0.900862	22215.94897
438.453028	-433.698817	676.596796	-422.878207	0.026702	-0.900862	22227.39341
485.756717	-365.03217	710.167156	-371.759703	0.026702	-0.900862	22200.68972
527.719668	-285.684046	741.448628	-264.181957	-1.499224	-1.663824	22196.11194
571.208544	-194.128517	743.737516	-139.819031	0.026702	-0.900862	22215.94897
571.971507	-102.572989	755.94492	-4.774627	0.026702	1.388027	22208.31935
579.601134	-4.913759	743.737516	117.299411	0.026702	0.625064	22209.08231
548.319662	88.167695	698.722715	209.617902	1.552627	0.625064	22230.44527
530.008556	158.360267	655.233839	304.225282	-3.788112	-1.663824	22195.34898
507.119674	243.049131	583.515342	429.35117	-0.736261	-0.900862	22199.16379
484.230792	314.004665	505.693143	507.17337	-4.551075	-0.900862	22206.79342
429.297475	373.515759	435.500571	581.943718	-3.788112	-0.900862	22213.66009
389.623412	441.419442	347.759856	671.210358	-0.736261	-0.137899	22207.55638
330.112319	523.819418	223.39693	739.114042	-1.499224	-0.137899	22225.86749
259.919747	559.678667	126.500662	769.632551	0.789665	-0.137899	22234.26008
195.067914	575.700884	48.678463	803.202911	-1.499224	-1.663824	22218.23786
124.11238	587.908288	-51.269655	820.751054	2.31559	-0.137899	22230.44527
47.816106	599.352729	-130.61778	814.647353	1.552627	1.388027	22233.49712
-13.220913	594.774953	-229.802936	808.543651	2.31559	-0.137899	126.651814
-87.228298	574.937921	-328.225129	776.499216	0.026702	-0.900862	16.022217
-154.369019	572.649033	-419.780657	732.247377	3.078553	0.625064	10.681478
-267.287504	529.160157	-515.150999	656.714066	0.026702	0.625064	21762.74911
-304.672678	477.278691	-551.010248	578.891867	0.789665	-0.137899	22207.55638
-382.494877	430.737964	-618.150969	481.232636	1.552627	-0.900862	22214.42305
-439.717083	351.38984	-652.484292	356.106748	0.026702	-0.137899	22180.08972
-493.124474	291.878746	-722.676864	242.4253	-1.499224	1.388027	22206.79342
-537.376313	203.375069	-714.284274	148.580883	-0.736261	-0.137899	22219.00082
-577.050375	143.863975	-724.965752	41.7661	-1.499224	0.625064	22189.24528
-604.517034	63.752888	-699.787982	-71.915348	0.789665	0.625064	22207.55638
-597.650369	-31.617454	-680.713913	-184.07087	-0.736261	-0.137899	22206.79342
-592.30963	-107.150765	-647.906516	-313.774535	-1.499224	-0.137899	22196.11194
-580.865189	-231.513691	-621.965783	-414.485617	-0.736261	0.625064	22206.03046
-529.746686	-294.839599	-555.588024	-528.167064	0.026702	2.150989	22219.76379
-495.413362	-366.558096	-488.447304	-600.648524	0.026702	0.625064	22218.23786
-430.56153	-429.12104	-386.97326	-686.100351	-3.788112	-2.426787	22215.18601
-367.998585	-487.869171	-275.5807	-750.952184	0.789665	2.150989	22232.73415
-289.413423	-526.017308	-200.047389	-810.463277	2.31559	-0.900862	22225.86749
-199.383821	-584.002476	-93.232606	-826.485495	-1.499224	-1.663824	22216.71194
-97.146814	-619.861725	5.95255	-849.374377	1.552627	0.625064	22231.20823
-19.324615	-637.409868	168.463613	-816.566979	1.552627	0.625064	22247.99341
55.445734	-636.646905	248.5747	-795.204022	0.789665	-0.900862	22238.07489
147.764225	-634.358017	353.100595	-758.581811	2.31559	-0.137899	22247.23045
230.1642	-593.920992	456.100565	-719.670711	1.552627	-0.137899	22230.44527
307.9864	-556.535817	539.263503	-644.1374	-0.736261	-0.137899	22219.00082
367.497493	-501.6025	601.063485	-548.004096	-0.736261	-0.137899	22202.21564
434.638214	-445.143258	652.944951	-462.552269	-0.736261	0.625064	22208.31935
493.386345	-372.661798	701.774566	-372.522666	-0.736261	-0.137899	22206.03046
534.586332	-294.839599	728.478262	-287.833802	-0.736261	-0.900862	22209.08231
557.475215	-204.809996	737.633815	-142.870882	0.026702	-0.900862	22211.3712
559.764103	-120.884095	755.94492	-4.011664	-0.736261	-0.137899	22187.71935
565.104842	-25.513753	723.900485	97.46238	-0.736261	1.388027	22190.7712
543.741885	58.412149	680.411609	205.040126	-3.788112	-1.663824	22210.60823
530.771519	167.51582	673.544945	309.566021	-2.262186	-1.663824	22200.68972
523.904854	224.738025	581.989416	422.484506	-3.788112	-2.426787	22214.42305
459.815984	308.663926	514.085733	508.699295	-3.025149	-1.663824	22232.73415
440.741916	398.693529	417.952428	585.758531	0.026702	-0.137899	22217.4749
377.416009	461.256474	334.789489	675.788134	2.31559	-0.137899	22225.86749
312.564176	518.478679	240.18211	733.773302	0.789665	-0.137899	22234.26008
270.601225	577.22681	124.974737	742.928855	-0.736261	-0.137899	22215.94897
204.223467	593.249027	78.43401	771.158477	3.841515	-0.137899	22161.01566
144.712374	596.300878	-13.121519	807.780688	3.078553	1.388027	22255.62304
63.838324	596.300878	-108.491861	833.721421	1.552627	0.625064	22233.49712
-13.983875	592.486064	-249.639967	802.439949	2.31559	0.625064	99.948119
-92.569037	565.782369	-327.462166	769.632551	0.026702	-1.663824	13.733329
-184.124566	536.789785	-431.225098	716.225159	-1.499224	0.625064	10.681478
-247.450473	521.53053	-496.076931	663.580731	-0.736261	-0.900862	21515.54918
-310.77638	477.278691	-544.906546	562.106687	-0.736261	-0.137899	22197.63787
-373.339325	407.086119	-600.602826	488.099301	-0.736261	-0.137899	22200.68972
-431.324493	339.945398	-639.513926	371.366002	-1.499224	1.388027	22185.43046
-491.598549	283.486156	-729.543528	241.662337	-3.025149	-1.663824	22213.66009
-539.665201	189.641739	-717.336125	140.188293	-1.499224	-0.137899	22200.68972
-570.183711	134.708422	-736.410193	37.951286	-2.262186	-0.900862	22186.95639
-591.546667	54.597335	-689.869466	-81.833863	-3.025149	-0.137899	22184.6675
-610.620736	-54.506337	-704.365758	-196.278274	-3.025149	-0.137899	22212.13416
-591.546667	-110.965579	-646.38059	-319.878237	0.789665	-0.137899	22218.23786
-576.287413	-209.387772	-626.543559	-409.90784	-0.736261	-2.426787	22226.63045
-541.954089	-286.447009	-549.484323	-520.537437	0.026702	-0.900862	22230.44527
-486.25781	-350.535878	-468.610272	-612.092965	0.789665	0.625064	22219.00082
-421.405977	-442.091407	-374.002893	-688.389239	0.026702	1.388027	22225.86749
-356.554144	-478.713618	-319.069576	-734.929966	-2.262186	-2.426787	22227.39341
-286.361573	-539.750637	-222.173308	-805.885501	3.841515	-0.137899	22242.65267
-194.806044	-593.920992	-103.914084	-804.359575	2.31559	-0.137899	22247.23045
-139.109764	-609.180246	25.789581	-813.515128	-0.736261	-0.137899	22245.70452
-50.606087	-626.728389	151.678433	-799.018836	2.31559	2.913952	22229.6823
37.134628	-645.039495	238.656185	-798.255873	1.552627	-0.137899	22229.6823
134.793858	-640.461718	330.974676	-738.74478	-2.262186	-1.663824	22223.5786
226.349387	-587.81729	441.604273	-711.278121	-0.736261	-0.137899	22200.68972
298.830847	-555.772855	526.293136	-643.374438	-0.736261	0.625064	22219.00082
380.46786	-507.706202	587.330155	-555.633723	-1.499224	0.625064	22215.18601
452.94932	-451.24696	652.944951	-458.737455	0.789665	-0.137899	22182.37861
489.571531	-374.950686	694.907901	-346.581933	-1.499224	-0.137899	22192.29713
534.586332	-287.209971	733.819001	-280.204175	-2.262186	-1.663824	22202.21564
565.867805	-197.180368	720.085672	-150.50051	-3.025149	-1.663824	22174.74899
557.475215	-122.41002	750.604181	-13.167217	-3.025149	-0.900862	22191.53417
578.075208	-34.669305	706.352342	116.536448	-1.499224	-0.137899	22206.79342
546.793736	72.145478	695.670864	225.64012	0.789665	0.625064	22220.52675
530.771519	149.967677	669.730131	319.484536	3.078553	0.625064	22226.63045
504.067823	247.626907	575.122752	411.803027	0.789665	-0.900862	22229.6823
475.838202	326.975032	519.426472	522.432624	0.026702	0.625064	22221.28971
425.482661	392.589827	446.945012	588.810382	2.31559	0.625064	22223.5786
385.045636	458.204623	350.048744	669.684433	1.552627	-0.137899	22256.386
326.297505	513.13794	243.996924	721.565899	3.078553	0.625064	22247.23045
267.549374	569.597182	122.685849	759.714035	2.31559	0.625064	22237.31193
194.304952	598.589766	66.226606	801.676986	2.31559	-0.137899	22242.65267
137.845709	602.40458	-37.536326	819.225129	0.789665	0.625064	22239.60082
50.104994	610.034207	-130.61778	828.380682	-0.736261	0.625064	22219.00082
-2.539434	585.6194	-242.01034	808.543651	-1.499224	-0.137899	162.511063
-87.228298	554.337928	-314.4918	776.499216	0.026702	-0.900862	13.733329
-171.917162	555.863853	-427.410285	716.225159	-2.262186	-2.426787	12.970367
-251.265287	520.767567	-476.2399	647.558513	1.552627	2.913952	21659.74914
-332.902299	467.360176	-554.825062	560.580761	-2.262186	-1.663824	22029.78607
-382.494877	426.92315	-605.943565	488.862264	-2.262186	-0.137899	22175.51195
-450.398561	341.471324	-666.980584	344.662307	-1.499224	0.625064	22197.63787
-490.835586	283.486156	-728.780566	248.529002	0.026702	-0.137899	22183.90454
-532.798537	206.426919	-718.099087	163.840138	-0.736261	-0.900862	22174.74899
-584.680003	137.760273	-727.25464	41.003137	0.026702	-0.137899	22206.79342
-606.042959	54.597335	-684.528727	-84.885714	-0.736261	1.388027	22218.23786
-599.176295	-28.565603	-686.054652	-197.041237	0.026702	-0.137899	22219.00082
-593.072593	-98.758175	-660.113919	-318.352312	0.789665	-0.900862	22226.63045
-560.265195	-188.024815	-608.995416	-408.381915	1.552627	-0.137899	22232.73415
-517.539282	-291.024785	-573.89913	-537.322617	-0.736261	-0.137899	22214.42305
-490.072623	-344.432177	-477.002863	-590.730009	3.078553	1.388027	22250.2823
-450.398561	-432.935854	-390.025111	-674.65591	3.078553	-0.137899	22249.51933
-381.731915	-461.928438	-312.965874	-750.952184	0.789665	-0.137899	22226.63045
-295.517125	-532.12101	-192.417762	-809.700314	1.552627	-0.137899	22235.786
-213.11715	-586.291364	-81.025202	-816.566979	-0.736261	-0.137899	22234.26008
-133.006062	-613.758023	5.189587	-821.144755	-2.262186	-0.900862	22211.3712
-31.532018	-650.380234	137.182141	-802.83365	-2.262186	1.388027	22219.76379
50.867957	-634.358017	268.411731	-821.907718	1.552627	-0.137899	22229.6823
130.216082	-624.439501	336.315415	-756.292923	0.789665	-0.900862	22207.55638
204.223467	-585.528401	441.604273	-701.359606	0.789665	-1.663824	22201.45268
304.934549	-564.165445	516.374621	-664.737394	0.789665	0.625064	22199.92676
380.46786	-542.802488	595.722746	-573.944829	-1.499224	0.625064	22193.82305
430.060437	-441.328444	643.789398	-449.581903	-1.499224	0.625064	22170.93417
475.075239	-391.735866	715.507895	-382.441182	-2.262186	-0.137899	22205.2675
542.21596	-292.55071	730.76715	-279.441212	-1.499224	-0.137899	22209.84527
568.156693	-216.254437	731.530113	-157.367174	1.552627	-0.900862	22145.7564
573.497432	-100.284101	756.707883	-11.641292	1.552627	0.625064	22208.31935
566.630767	-20.935976	736.107889	107.380895	0.026702	1.388027	22225.86749
561.290028	64.51585	691.85605	221.062343	0.026702	1.388027	22221.28971
529.245593	156.834342	672.781982	327.877126	0.026702	-0.137899	22227.39341
495.675233	261.360237	609.456075	404.936363	0.789665	-3.18975	22251.80822
478.12709	313.241703	533.159801	501.069668	2.31559	-0.137899	22241.12674
446.845618	394.115753	424.819092	597.202972	1.552627	0.625064	22243.41563
406.408593	463.545362	353.100595	662.817768	2.31559	1.388027	22244.17859
326.297505	510.086089	252.389514	738.351079	-1.499224	-0.900862	22223.5786
266.023449	555.863853	136.419178	788.706619	-0.736261	-0.900862	22224.34156
200.408654	565.782369	90.641414	807.017725	-1.499224	-1.663824	22227.39341
108.853125	603.930505	-32.95855	808.543651	0.026702	-0.137899	22214.42305
63.075361	612.323096	-139.01037	822.27698	-1.499224	-0.137899	22223.5786
-1.013509	581.041623	-232.091824	810.832539	1.552627	-0.137899	273.903623
-91.043112	565.782369	-342.721421	774.97329	-1.499224	-0.900862	16.022217
-166.576423	544.419412	-431.225098	720.039973	-3.025149	-1.663824	11.444441
-244.398622	539.841636	-482.343602	655.951103	0.026702	1.388027	21762.74911
-321.457858	485.671281	-558.639875	560.580761	-0.736261	-0.137899	22153.38603
-367.998585	440.65648	-644.091702	482.758562	-0.736261	-0.900862	22196.11194
-429.035604	359.019467	-670.795398	372.128965	0.026702	1.388027	22216.71194
-497.702251	293.404672	-698.262056	254.632704	0.026702	-0.137899	22190.00824
-528.983723	212.530621	-728.017603	146.291995	0.026702	-1.663824	22200.68972
-579.339263	130.893609	-739.462044	58.55128	1.552627	-0.137899	22198.40083
-609.09481	56.886223	-692.921317	-74.204236	0.789665	2.150989	22206.79342
-590.020742	-27.802641	-669.269472	-178.730131	0.026702	-0.137899	22222.05268
-580.865189	-100.284101	-624.254671	-287.833802	1.552627	-0.137899	22253.33415
-567.13186	-172.002598	-599.839863	-422.878207	1.552627	1.388027	22239.60082
-532.798537	-281.869232	-550.247285	-511.381884	3.078553	0.625064	22235.786
-487.020772	-343.669214	-476.2399	-597.596673	0.026702	-0.137899	22241.12674
-438.191157	-410.809935	-387.736222	-693.729978	-0.736261	1.388027	22228.91934
-387.072654	-502.365463	-296.943657	-735.692929	-0.736261	-0.137899	22214.42305
-315.354157	-533.646935	-190.128873	-825.722532	-0.736261	-1.663824	22225.86749
-205.487522	-582.47655	-102.388159	-820.381793	-1.499224	-1.663824	22227.39341
-148.265317	-629.017277	-4.728928	-833.352159	-0.736261	0.625064	22217.4749
-33.057944	-646.56542	146.337693	-808.174389	-0.736261	-0.137899	22226.63045
45.527218	-645.039495	240.18211	-798.255873	-1.499224	0.625064	22208.31935
110.379051	-635.883942	340.893191	-790.626246	-2.262186	-0.137899	22191.53417
223.297536	-619.098762	427.107981	-692.967016	-1.499224	-1.663824	22164.06751
307.223437	-550.432116	512.559807	-642.611475	-0.736261	0.625064	22209.84527
363.682679	-506.94324	592.670895	-564.026313	-0.736261	0.625064	22209.08231
451.423394	-457.350662	677.359758	-454.922642	1.552627	1.388027	22212.89712
499.490046	-387.921053	701.011603	-385.493033	-0.736261	-0.137899	22221.28971
530.771519	-303.995151	714.744932	-278.678249	0.026702	-1.663824	22196.11194
553.660401	-207.098884	721.611597	-152.026435	0.026702	-0.900862	22209.84527
559.764103	-122.41002	733.819001	-20.033882	2.31559	1.388027	22194.58602
566.630767	-17.121162	735.344926	108.906821	2.31559	1.388027	22231.97119
557.475215	66.041776	704.063454	224.114194	3.078553	1.388027	22247.99341
559.00114	172.856559	673.544945	324.825275	0.026702	-0.900862	22248.75637
508.645599	238.471354	599.537559	411.803027	2.31559	0.625064	22230.44527
477.364127	308.663926	529.344987	505.647444	0.026702	-0.137899	22231.97119
438.453028	377.330573	411.848726	593.388159	-1.499224	-0.137899	22148.80825
404.119704	456.678697	318.004309	662.817768	0.789665	0.625064	22212.13416
327.823431	503.219424	227.211744	715.462197	2.31559	-0.137899	22222.81564
267.549374	558.152741	130.315476	771.158477	0.789665	-0.900862	22230.44527
197.356803	587.145325	63.937718	794.810321	0.026702	-0.137899	22218.23786
118.008678	584.093474	-35.247438	814.647353	-3.025149	0.625064	22212.89712
66.890175	581.041623	-111.543712	800.151061	-3.025149	1.388027	14102.60323
-22.376466	588.671251	-229.039973	788.706619	-1.499224	0.625064	181.585131
-99.435702	559.678667	-334.328831	763.528849	-1.499224	-0.137899	14.496292
-172.680125	536.789785	-406.047328	707.832569	-1.499224	-0.900862	12.207404
-234.480106	525.345344	-467.084347	657.477029	-0.736261	-2.426787	21560.56398
-322.220821	487.197207	-540.32877	562.106687	2.31559	1.388027	22200.68972
-376.391175	426.160188	-608.995416	470.551158	-3.025149	0.625064	22201.45268
-422.16894	355.967616	-683.765764	349.240083	-3.788112	-0.900862	22188.48232
-508.383729	273.56764	-724.202789	258.447517	1.552627	-0.137899	22184.6675
-527.457797	233.893578	-705.891684	180.625318	3.078553	-0.900862	22223.5786
-550.346679	138.523236	-736.410193	57.025355	3.078553	0.625064	22224.34156
-590.783705	59.938074	-700.550944	-71.915348	3.078553	3.676915	22229.6823
-581.628152	-33.14338	-683.765764	-192.46346	2.31559	1.388027	22241.12674
-593.835555	-116.306318	-631.121335	-312.24861	-0.736261	-2.426787	22241.12674
-575.52445	-184.972965	-599.0769	-393.12266	0.789665	-0.137899	22217.4749
-551.109642	-277.291456	-544.906546	-496.122629	0.026702	-0.900862	22221.28971
-503.04299	-359.691431	-477.002863	-593.018897	-1.499224	-0.137899	22229.6823
-462.605965	-408.521046	-399.180663	-686.100351	0.026702	1.388027	22215.18601
-378.680064	-493.972873	-285.499216	-756.292923	-1.499224	-0.137899	22223.5786
-304.672678	-535.172861	-202.336277	-799.018836	0.026702	-0.137899	22231.97119
-226.087516	-593.158029	-92.469643	-792.152171	-1.499224	-0.900862	22185.43046
-117.746808	-645.039495	15.108103	-824.959569	-2.262186	0.625064	22203.74157
-57.472751	-645.039495	147.100656	-835.641047	0.026702	2.150989	22212.89712
43.23833	-632.069128	258.493216	-808.937352	0.026702	0.625064	22204.50453
121.060529	-629.78024	351.57467	-766.211438	0.789665	-0.137899	22217.4749
219.482722	-602.313582	425.582055	-697.544792	0.789665	-0.137899	22217.4749
296.541958	-559.587668	509.507956	-653.292953	0.026702	-0.137899	22205.2675
373.601195	-513.809904	587.330155	-567.078164	2.31559	1.388027	22219.76379
432.349326	-441.328444	662.863466	-451.870791	0.026702	-0.900862	22216.71194
487.282643	-385.632164	689.567162	-369.470815	0.026702	-0.137899	22190.7712
536.112258	-288.735897	723.900485	-282.493063	1.552627	-0.137899	22219.76379
576.549283	-200.995182	746.026405	-156.604212	3.078553	-0.900862	22235.02304
583.415948	-94.180399	773.493063	-43.685726	1.552627	0.625064	22196.11194
562.815954	-6.439684	743.737516	102.803119	2.31559	2.150989	22229.6823
578.838171	71.382515	667.441243	192.832722	0.026702	-0.900862	22237.31193
543.741885	152.256565	646.841249	321.773424	0.026702	-0.900862	22222.81564
506.356711	239.234317	591.907932	411.803027	-0.736261	-2.426787	22215.94897
474.312276	314.767628	520.189435	517.091885	0.026702	-0.137899	22226.63045
437.690065	396.404641	417.189465	589.573345	-0.736261	-0.900862	22228.15638
388.86045	452.863884	353.863558	639.928886	0.026702	1.388027	22213.66009
336.978984	505.508312	236.367296	718.514048	-0.736261	0.625064	22217.4749
257.630859	548.234226	127.263625	765.054775	-0.736261	0.625064	22207.55638
195.067914	584.856437	74.619196	772.684402	-4.551075	-2.426787	22198.40083
119.534604	604.693468	-62.714096	813.121427	-2.262186	-0.900862	22215.18601
63.075361	590.197176	-156.558513	824.565868	-0.736261	1.388027	22223.5786
-7.117211	581.041623	-213.017756	802.439949	-0.736261	1.388027	360.118412
-85.702373	574.174959	-333.565868	781.839955	-0.736261	-1.663824	14.496292
-154.369019	547.471263	-420.54362	729.195526	0.026702	0.625064	12.207404
-242.872697	512.374977	-501.41767	665.106656	0.026702	0.625064	21690.26765
-306.961566	500.167573	-542.617658	581.180755	1.552627	-0.900862	22164.06751
-373.339325	416.241672	-602.128751	485.04745	0.789665	-1.663824	22208.31935
-418.354126	367.412057	-641.802814	384.336369	2.31559	0.625064	22218.23786
-493.887437	310.952814	-696.736131	250.054927	1.552627	0.625064	22217.4749
-547.294829	195.745441	-676.8991	150.869771	2.31559	-0.137899	22207.55638
-561.028158	149.967677	-723.439827	38.714249	0.026702	-0.137899	22205.2675
-606.805922	43.915857	-699.025019	-55.130168	-0.736261	0.625064	22219.00082
-607.568885	-6.439684	-673.847249	-203.144939	-0.736261	-0.900862	22228.15638
-593.072593	-119.358169	-626.543559	-287.833802	-1.499224	-0.900862	22209.08231
-571.709636	-207.861847	-630.358373	-405.330064	1.552627	1.388027	22222.81564
-548.820754	-288.735897	-557.11395	-505.278182	0.789665	0.625064	22231.20823
-474.050406	-327.646996	-464.032496	-611.330003	-1.499224	-0.137899	22218.23786
-449.635598	-420.72845	-392.313999	-690.678127	-1.499224	-0.137899	22199.16379
-371.050436	-475.661767	-317.543651	-755.52996	-3.025149	-0.137899	22207.55638
-307.724529	-532.12101	-216.069607	-809.700314	-0.736261	-0.137899	22200.68972
-219.220852	-580.187662	-78.736314	-828.774383	-2.262186	-1.663824	22208.31935
-113.169031	-629.017277	15.871065	-866.92252	0.789665	0.625064	22226.63045
-36.872758	-640.461718	137.182141	-817.329942	-0.736261	1.388027	22228.15638
47.053144	-642.750607	247.811737	-801.307724	0.789665	-0.137899	22222.81564
143.949411	-629.017277	346.996893	-756.292923	0.789665	-0.137899	22229.6823
221.008648	-590.106178	435.500571	-708.989233	0.789665	-0.900862	22216.71194
300.356772	-558.061743	524.004248	-642.611475	-0.736261	-0.900862	22194.58602
377.416009	-497.024724	605.641261	-558.685574	1.552627	-0.900862	22212.89712
435.401177	-434.461779	652.944951	-471.707822	0.789665	1.388027	22233.49712
494.149307	-358.165506	705.58938	-384.73007	0.789665	-0.137899	22197.63787
549.845587	-313.913667	732.293075	-296.989355	2.31559	-0.900862	22222.81564
569.682618	-209.387772	750.604181	-154.315323	0.026702	-1.663824	22219.00082
562.052991	-133.854461	727.715299	-20.033882	-0.736261	-0.137899	22202.21564
563.578916	-33.14338	747.55233	115.773486	-0.736261	0.625064	22219.00082
549.845587	64.51585	697.959752	213.432716	1.552627	-0.900862	22229.6823
532.297444	143.863975	678.122721	295.069729	0.026702	-0.900862	22215.18601
502.541897	233.130615	552.996832	391.203034	-1.499224	-0.900862	22222.05268
484.993754	308.663926	508.744994	490.388189	-1.499224	-0.137899	22217.4749
427.008586	357.493541	438.552422	584.232606	-2.262186	0.625064	22190.7712
388.097487	448.286107	330.974676	637.639998	-0.736261	0.625064	22202.21564
330.112319	516.189791	256.96729	707.069607	0.026702	0.625064	22219.00082
262.971598	559.678667	133.367327	772.684402	-0.736261	-0.137899	22204.50453
186.675324	577.22681	48.678463	803.965874	1.552627	-1.663824	22225.86749
121.823492	596.300878	-12.358556	826.854756	0.026702	0.625064	22234.26008
63.075361	599.352729	-122.22519	834.484384	1.552627	1.388027	22219.00082
-13.983875	591.723102	-223.699234	806.254762	1.552627	-0.137899	266.273995
-83.413484	579.515698	-365.610303	781.076992	1.552627	1.388027	16.022217
-152.843094	567.308294	-407.573254	732.247377	0.026702	-0.137899	10.681478
-231.428255	532.974971	-472.425086	678.077023	1.552627	-0.137899	21437.72698
-297.043051	487.197207	-533.462105	581.180755	1.552627	-0.900862	22202.97861
-361.131921	428.449076	-608.232453	488.099301	0.026702	-0.137899	22193.82305
-414.539312	358.256504	-639.513926	391.203034	3.078553	1.388027	22209.84527
-481.680033	288.826895	-708.943535	256.158629	1.552627	0.625064	22222.81564
-554.924456	224.738025	-699.025019	165.366063	-1.499224	-2.426787	22194.58602
-567.894822	132.419534	-736.410193	57.788318	-0.736261	-0.900862	22205.2675
-594.598518	75.197329	-684.528727	-71.915348	2.31559	1.388027	22226.63045
-599.939257	-19.410051	-686.054652	-196.278274	-1.499224	-0.137899	22222.81564
-580.102226	-90.365585	-660.113919	-282.493063	-0.736261	-0.137899	22216.71194
-599.939257	-208.624809	-615.862081	-443.478201	-2.262186	-0.137899	22205.2675
-541.954089	-265.084052	-561.691726	-504.51522	-3.025149	-1.663824	22209.84527
-502.280027	-355.876618	-487.684341	-609.041115	-1.499224	0.625064	22194.58602
-457.265226	-415.387711	-376.291781	-689.915165	-0.736261	0.625064	22211.3712
-368.761548	-487.106208	-316.017725	-716.61886	0.026702	0.625064	22227.39341
-293.228237	-540.5136	-213.780718	-793.678097	1.552627	0.625064	22219.76379
-229.139367	-599.261731	-84.077053	-804.359575	-0.736261	-2.426787	22227.39341
-134.531988	-622.150613	25.026618	-840.981787	2.31559	1.388027	22233.49712
-51.36905	-628.254315	133.367327	-815.041054	-0.736261	1.388027	22215.94897
32.556852	-631.306166	241.708036	-786.811432	0.789665	0.625064	22227.39341
153.104964	-613.758023	332.500601	-742.559593	3.841515	-0.900862	22252.57118
211.090132	-574.846923	414.900577	-696.018867	2.31559	1.388027	22227.39341
295.778996	-535.172861	514.085733	-646.426289	1.552627	-0.137899	22202.97861
365.971568	-512.283979	598.011634	-541.900394	0.789665	-0.137899	22222.05268
443.030804	-449.721034	643.789398	-460.263381	0.026702	-0.137899	22200.68972
498.727084	-371.135872	703.300491	-368.707852	0.026702	-0.137899	22203.74157
527.719668	-291.787748	737.633815	-274.863436	0.789665	-0.137899	22219.00082
553.660401	-201.758145	739.922703	-145.159771	-0.736261	-1.663824	22205.2675
567.39373	-121.647057	758.233808	-20.796844	0.026702	0.625064	22211.3712
569.682618	-15.595237	741.448628	102.040156	-1.499224	1.388027	22228.15638
542.978922	56.886223	700.24864	188.254946	0.026702	1.388027	22155.67492
539.164109	148.441751	678.122721	321.010462	-3.788112	-0.900862	22196.87491
520.09004	222.449137	562.915348	385.862294	-1.499224	-0.900862	22212.89712
474.312276	312.47874	532.396838	503.358556	-0.736261	-0.900862	22211.3712
442.267841	392.589827	426.345018	556.002985	-0.736261	-0.900862	22206.79342
400.304891	453.626846	350.048744	661.291842	0.026702	-0.900862	22228.91934
355.290089	511.612014	253.152477	722.328861	0.789665	0.625064	22227.39341
272.890114	557.389778	121.159923	771.158477	0.789665	-0.137899	22222.81564
195.067914	572.649033	43.337724	791.75847	0.026702	-0.900862	22230.44527
126.401268	597.826804	-59.662245	812.358464	1.552627	-0.137899	22230.44527
76.045728	603.930505	-132.143705	829.906607	3.078553	0.625064	22230.44527
-26.954242	597.063841	-232.091824	816.173278	2.31559	0.625064	478.377636
-84.176447	591.723102	-333.565868	777.262178	1.552627	-0.137899	15.259255
-161.998646	558.152741	-399.943626	722.328861	1.552627	-0.137899	13.733329
-226.087516	520.004604	-467.84731	652.13629	0.789665	-0.137899	21582.6899
-318.406007	487.960169	-547.195434	565.9215	-0.736261	0.625064	22202.21564
-387.072654	438.367592	-615.099118	509.462258	-0.736261	-0.900862	22180.08972
-439.717083	362.071318	-663.928733	375.943779	2.31559	-0.137899	22213.66009
-487.020772	286.538007	-715.810199	263.025294	0.026702	-0.137899	22219.00082
-541.191127	204.900994	-705.891684	161.55125	0.026702	-0.900862	22188.48232
-580.102226	122.501018	-728.017603	43.292026	0.789665	1.388027	22201.45268
-621.302214	60.701037	-695.210205	-79.544975	-3.025149	-0.137899	22206.03046
-601.465183	-25.513753	-681.476876	-187.122721	-3.025149	-0.137899	22194.58602
-595.361481	-105.62484	-648.669478	-322.167125	0.026702	-0.137899	22206.03046
-583.91704	-200.995182	-619.676894	-419.063393	0.026702	-0.137899	22221.28971
-532.035574	-276.528493	-546.432472	-525.878176	1.552627	-0.137899	22209.84527
-494.6504	-330.698847	-482.343602	-622.011481	1.552627	0.625064	22202.97861
-431.324493	-428.358078	-402.995477	-666.26332	1.552627	-0.900862	22231.97119
-377.917101	-474.898805	-318.306613	-766.211438	1.552627	1.388027	22218.23786
-301.620827	-541.276563	-237.432563	-821.907718	-0.736261	-0.137899	22222.81564
-222.272703	-577.898774	-81.788165	-806.648463	0.026702	-0.900862	22232.73415
-121.561621	-629.017277	12.056252	-814.278091	1.552627	0.625064	22238.83786
-32.294981	-611.469134	161.596948	-806.648463	2.31559	2.150989	22242.65267
41.712404	-624.439501	235.604334	-795.966985	1.552627	1.388027	22250.2823
142.423486	-630.543203	349.285781	-767.737364	-0.736261	-0.900862	22215.94897
224.823461	-606.128395	420.241316	-694.492941	1.552627	0.625064	22222.81564
304.171586	-547.380265	533.159801	-676.181835	-0.736261	-0.900862	22202.21564
362.919717	-499.313612	610.219038	-583.863344	0.026702	-0.137899	22204.50453
434.638214	-442.85437	648.367174	-461.789306	-0.736261	-0.137899	22210.60823
490.334494	-386.395127	705.58938	-370.233778	-0.736261	2.150989	22222.81564
513.223376	-292.55071	750.604181	-297.752318	0.026702	0.625064	22204.50453
568.156693	-212.439623	755.181958	-166.522727	-1.499224	-0.900862	22186.95639
571.971507	-125.461871	756.707883	-52.841279	-3.025149	-0.900862	22182.37861
572.734469	-41.53597	728.478262	95.936454	-2.262186	0.625064	22210.60823
552.897438	56.12326	706.352342	205.040126	-2.262186	0.625064	22202.97861
527.719668	149.204714	655.233839	311.091946	-0.736261	-1.663824	22217.4749
506.356711	221.686174	621.663479	396.543773	2.31559	-0.137899	22235.02304
484.230792	303.323187	532.396838	500.306705	-0.736261	-1.663824	22219.00082
448.371543	388.012051	415.66354	572.788165	0.026702	-0.137899	22228.91934
387.334524	450.574995	371.411701	659.765917	1.552627	1.388027	22233.49712
340.030834	500.167573	246.285812	733.773302	0.026702	0.625064	22217.4749
287.386406	568.071257	140.233992	774.97329	2.31559	0.625064	22241.88971
205.749393	584.093474	51.730314	795.573284	0.789665	-2.426787	22254.86007
107.3272	587.145325	-43.640028	800.914023	0.789665	-0.137899	22229.6823
60.02351	589.434213	-110.780749	813.121427	1.552627	1.388027	22237.31193
-8.643136	593.249027	-222.936271	794.047359	1.552627	0.625064	350.199896
-89.517186	571.123108	-334.328831	790.232545	-1.499224	-0.900862	13.733329
-188.702342	544.419412	-385.447334	704.017756	0.789665	-0.137899	11.444441
-231.428255	519.241642	-475.476937	683.417762	-0.736261	-0.137899	21234.77889
-310.013417	481.856468	-544.143583	595.677047	0.789665	-1.663824	22183.90454
-380.968952	439.130554	-595.262087	465.210419	-1.499224	0.625064	22199.92676
-429.798567	366.649094	-659.350957	391.965996	-0.736261	1.388027	22209.08231
-497.702251	277.382454	-711.232423	264.551219	-3.788112	-0.137899	22178.5638
-535.850387	217.108398	-717.336125	175.284579	-1.499224	-0.900862	22183.14158
-583.91704	114.871391	-724.965752	58.55128	-2.262186	0.625064	22165.59343
-599.176295	56.12326	-694.447243	-60.470907	1.552627	1.388027	22204.50453
-602.228146	-27.039678	-695.210205	-172.626429	0.026702	0.625064	22217.4749
-586.968891	-87.313734	-656.299106	-291.648616	0.026702	-0.137899	22231.97119
-570.946673	-193.365555	-617.388006	-399.226362	0.026702	1.388027	22225.86749
-538.139276	-274.239605	-553.299136	-497.648555	-0.736261	-1.663824	22219.76379
-511.43558	-339.8544	-483.869527	-598.359636	2.31559	0.625064	22231.97119
-437.428194	-429.12104	-390.025111	-679.996649	0.026702	0.625064	22224.34156
-371.050436	-470.321028	-312.965874	-732.641078	0.789665	0.625064	22241.12674
-312.302306	-528.306196	-206.914054	-789.863283	3.078553	-0.137899	22247.99341
-210.828262	-590.869141	-75.684463	-805.885501	2.31559	-2.426787	22248.75637
-139.872727	-609.180246	-10.83263	-821.144755	2.31559	0.625064	22231.97119
-33.820907	-640.461718	149.389544	-802.83365	0.789665	0.625064	22232.73415
57.734622	-635.883942	230.263595	-793.678097	0.026702	1.388027	22157.96381
109.616088	-648.854309	321.819123	-757.818848	0.026702	-0.137899	22198.40083
209.564206	-612.99506	429.396869	-694.492941	-0.736261	-0.900862	22219.00082
279.756778	-578.661737	527.056099	-647.189251	0.789665	0.625064	22219.00082
356.053052	-517.624718	588.093118	-573.181866	0.026702	-0.900862	22191.53417
431.586363	-451.24696	650.656063	-461.026344	-1.499224	2.150989	22200.68972
489.571531	-390.209941	706.352342	-377.863405	-1.499224	0.625064	22194.58602
531.534481	-308.572928	728.478262	-287.833802	-2.262186	-0.900862	22165.59343
564.341879	-229.987766	739.922703	-149.737547	0.026702	-1.663824	22190.00824
566.630767	-117.069281	758.996771	-39.870913	0.026702	0.625064	22200.68972
570.445581	-43.824858	737.633815	100.514231	-0.736261	0.625064	22219.00082
546.030773	62.989925	723.137523	228.691971	0.789665	0.625064	22224.34156
538.401146	145.389901	652.181988	300.410468	0.789665	-0.900862	22218.23786
513.223376	232.367653	613.270888	377.469704	-0.736261	-0.900862	22208.31935
481.941904	299.508373	537.737578	510.988183	1.552627	0.625064	22220.52675
449.134506	391.826865	428.633906	598.728898	3.841515	0.625064	22260.20081
421.667847	461.256474	351.57467	668.158507	1.552627	0.625064	22241.12674
340.793797	517.715716	237.130259	733.773302	0.026702	0.625064	22235.02304
278.230853	557.389778	142.52288	776.499216	0.789665	-0.900862	22241.88971
197.356803	594.01199	95.21919	790.232545	0.789665	-2.426787	22232.73415
134.030896	599.352729	-18.462258	815.410315	-1.499224	-0.900862	22220.52675
66.890175	606.982356	-116.121488	819.225129	0.026702	0.625064	22227.39341
-4.828323	591.723102	-215.306644	807.780688	2.31559	2.150989	626.392407
-78.835708	571.123108	-316.780688	785.654769	0.789665	0.625064	17.548143
-146.739392	540.604598	-422.832508	700.965905	-3.025149	-1.663824	10.681478
-244.398622	534.500896	-465.558422	691.047389	-0.736261	-1.663824	21793.26762
-318.406007	484.908318	-541.854695	579.65483	-2.262186	-0.137899	22169.40825
-342.057852	452.863884	-613.573192	478.943748	0.026702	2.150989	22194.58602
-439.717083	342.997249	-663.16577	377.469704	-1.499224	1.388027	22175.51195
-489.309661	308.663926	-738.699081	247.766039	-2.262186	-0.137899	22188.48232
-522.880021	219.397286	-722.676864	175.284579	-1.499224	-0.900862	22202.97861
-566.368897	131.656571	-733.358342	51.684616	2.31559	-0.137899	22195.34898
-596.124444	72.145478	-688.343541	-56.656093	1.552627	0.625064	22219.00082
-587.731854	-15.595237	-717.336125	-184.833833	0.789665	1.388027	22226.63045
-593.072593	-104.098914	-647.906516	-295.46343	0.026702	-0.137899	22231.97119
-577.813338	-183.447039	-612.81023	-402.278213	-0.736261	-0.137899	22215.18601
-525.168909	-269.661828	-554.062099	-492.307816	0.789665	-0.900862	22248.75637
-494.6504	-340.617363	-490.736192	-593.018897	0.789665	-1.663824	22249.51933
-454.213375	-418.439562	-426.647322	-700.596643	2.31559	2.913952	22225.86749
-388.598579	-475.661767	-304.573284	-730.35219	1.552627	0.625064	22237.31193
-310.013417	-532.12101	-226.751085	-799.781799	0.789665	0.625064	22238.07489
-220.746777	-586.291364	-95.521494	-805.122538	-1.499224	-1.663824	22209.84527
-126.139398	-624.439501	9.767364	-836.40401	0.789665	-0.900862	22220.52675
-42.976459	-648.854309	125.7377	-808.937352	-1.499224	0.625064	22229.6823
44.001293	-641.987644	243.233961	-792.152171	-1.499224	1.388027	22213.66009
138.608672	-622.913576	334.026527	-752.478109	1.552627	1.388027	22193.06009
212.616057	-596.20988	415.66354	-715.092935	-3.025149	-1.663824	22201.45268
293.490108	-560.350631	522.478323	-672.367022	-2.262186	-1.663824	22193.06009
373.601195	-501.6025	595.722746	-591.492972	-3.788112	-1.663824	22175.51195
429.297475	-458.113624	621.663479	-454.922642	-2.262186	-0.900862	22202.97861
494.149307	-369.609947	687.278274	-362.604151	0.789665	1.388027	22206.03046
537.638183	-307.047002	707.878268	-287.07084	-0.736261	1.388027	22101.50456
573.497432	-225.40999	726.952336	-171.863466	0.026702	-1.663824	22206.03046
565.104842	-139.958163	772.7301	-29.189434	0.026702	-0.137899	22211.3712
555.186326	-24.75079	731.530113	108.143858	-0.736261	0.625064	22219.76379
569.682618	51.545484	726.952336	179.862355	2.31559	1.388027	22227.39341
552.134475	159.12323	675.07087	314.143797	2.31559	-0.137899	22251.04526
512.460413	227.026913	614.796814	408.751176	2.31559	-0.137899	22242.65267
493.386345	331.552808	512.559807	501.069668	0.026702	0.625064	22243.41563
452.186357	389.537976	421.004279	572.788165	3.841515	-0.900862	22242.65267
395.727114	468.886101	334.789489	666.632582	-0.736261	0.625064	22225.10453
335.453058	503.219424	250.863588	733.01034	1.552627	2.150989	22228.91934
268.312337	539.078673	131.078439	759.714035	1.552627	1.388027	22230.44527
207.275318	574.174959	60.122904	805.4918	0.789665	-1.663824	22215.18601
116.482753	592.486064	-14.647444	820.751054	0.026702	0.625064	22225.10453
62.312398	598.589766	-129.091855	819.225129	0.789665	2.150989	22230.44527
2.038342	594.01199	-215.306644	803.965874	0.789665	0.625064	458.540605
-78.072745	563.49348	-316.780688	776.499216	-2.262186	-0.900862	15.259255
-142.161615	554.337928	-417.491769	719.27701	0.026702	0.625064	14.496292
-223.798628	513.900902	-480.817676	662.054805	-3.788112	-1.663824	20976.89749
-297.806014	478.804617	-563.980615	565.9215	-2.262186	-1.663824	22178.5638
-364.946734	427.686113	-622.728745	509.462258	-2.262186	-0.900862	22206.79342
-419.117089	377.330573	-662.402808	388.914145	-0.736261	-0.137899	22179.32676
-480.154108	297.219485	-702.839833	266.077145	0.789665	-0.137899	22215.94897
-534.324462	221.686174	-692.921317	189.780871	-0.736261	-1.663824	22205.2675
-572.472599	154.545453	-716.573162	46.343876	1.552627	0.625064	22195.34898
-598.413332	69.85659	-694.447243	-44.448689	-0.736261	-0.137899	22219.76379
-587.731854	0.426981	-662.402808	-168.048653	3.078553	0.625064	22254.09711
-591.546667	-89.602622	-649.432441	-277.915287	2.31559	-0.137899	22241.88971
-583.91704	-158.269269	-597.550975	-397.700436	-0.736261	-1.663824	22234.26008
-526.694835	-277.291456	-543.380621	-501.463369	0.789665	0.625064	22242.65267
-488.546698	-336.039586	-480.817676	-578.522605	-1.499224	-1.663824	22225.10453
-457.265226	-403.94327	-413.676955	-687.626276	-2.262186	-0.900862	22212.13416
-386.309691	-484.81732	-310.676986	-743.322556	0.026702	2.150989	22225.10453
-306.198604	-533.646935	-219.121457	-799.018836	1.552627	1.388027	22226.63045
-241.346771	-582.47655	-95.521494	-821.907718	-0.736261	-1.663824	22220.52675
-147.502354	-610.706172	15.108103	-840.218824	0.026702	0.625064	22227.39341
-50.606087	-645.802458	134.13029	-807.411426	-1.499224	0.625064	22209.08231
38.660553	-628.254315	222.633967	-797.492911	-1.499224	-0.137899	22196.87491
116.482753	-634.358017	307.322831	-776.892917	-1.499224	-0.137899	22183.14158
214.904946	-619.861725	426.345018	-713.567009	0.789665	-0.137899	22209.84527
291.964182	-571.032109	511.796844	-647.952214	-0.736261	-0.900862	22206.79342
348.423425	-511.521016	594.959783	-576.233717	1.552627	0.625064	22209.84527
426.245624	-452.009922	633.870882	-461.026344	-0.736261	0.625064	22215.18601
494.149307	-393.261792	694.144939	-392.359697	0.789665	1.388027	22192.29713
520.853003	-294.076636	719.322709	-311.485647	1.552627	0.625064	22211.3712
568.919656	-233.80258	755.181958	-136.76718	0.026702	-2.426787	22205.2675
585.704836	-113.254467	727.715299	-43.685726	3.078553	-0.137899	22222.81564
575.023357	-40.010045	723.137523	77.625349	2.31559	1.388027	22247.99341
556.712252	50.019558	710.167156	198.936424	2.31559	0.625064	22247.99341
536.112258	123.263981	690.330125	310.328983	1.552627	-0.137899	22228.91934
499.490046	220.160249	596.485708	406.462288	0.789665	-0.137899	22232.73415
488.045605	294.167634	540.789428	503.358556	-1.499224	-0.900862	22230.44527
439.978953	363.597243	453.048714	587.284457	2.31559	-0.137899	22212.89712
401.067853	462.019436	353.100595	654.425178	-0.736261	-0.137899	22220.52675
327.823431	503.219424	260.019141	723.854787	1.552627	2.913952	22230.44527
280.519741	540.604598	142.52288	773.447365	-1.499224	-0.137899	22215.18601
193.541989	577.989772	57.834016	792.521433	-1.499224	-1.663824	22219.76379
125.638305	603.167543	-19.22522	818.462166	-0.736261	0.625064	22207.55638
63.075361	592.486064	-132.906668	822.27698	-1.499224	-0.137899	22212.13416
0.512417	583.330512	-224.462197	790.232545	-2.262186	-0.137899	836.970122
-62.050528	574.174959	-330.514017	794.047359	1.552627	0.625064	15.259255
-149.02828	559.678667	-392.313999	726.143675	-2.262186	-0.900862	11.444441
-228.376405	530.686083	-473.188049	681.128874	1.552627	-0.137899	21237.06778
-296.280088	493.300909	-536.513956	586.521494	-0.736261	-1.663824	22192.29713
-343.583778	436.841666	-610.521342	486.573376	0.789665	0.625064	22198.40083
-398.517095	371.226871	-640.276888	379.758592	1.552627	2.150989	22190.7712
-465.657816	311.715777	-692.158354	275.232698	0.789665	-0.137899	22224.34156
-541.954089	216.345435	-718.099087	173.758654	1.552627	-1.663824	22240.36378
-555.687419	151.493602	-727.25464	66.180908	0.789665	-0.137899	22218.23786
-598.413332	50.019558	-688.343541	-37.582025	0.026702	-0.137899	22240.36378
-607.568885	-18.647088	-667.743547	-169.574578	0.026702	-0.137899	22244.17859
-592.30963	-104.098914	-634.173186	-290.122691	0.789665	-0.900862	22218.23786
-574.761487	-201.758145	-583.054683	-380.915256	-1.499224	-0.900862	22219.76379
-547.294829	-268.135903	-563.980615	-495.359667	0.026702	-0.137899	22228.15638
-498.465213	-346.721065	-477.765825	-589.967046	-1.499224	-0.137899	22212.89712
-452.687449	-410.046972	-395.36585	-699.070717	1.552627	0.625064	22222.81564
-367.235623	-484.054357	-315.254762	-722.722562	-0.736261	0.625064	22230.44527
-335.95415	-549.669153	-206.151091	-809.700314	-1.499224	-0.137899	22180.08972
-233.717144	-575.609886	-102.388159	-810.463277	0.789665	0.625064	22204.50453
-159.709758	-638.935793	-0.914115	-855.478079	0.026702	1.388027	22212.13416
-57.472751	-639.698756	134.893252	-829.537346	-1.499224	1.388027	22207.55638
40.186479	-638.935793	224.922855	-802.070687	-1.499224	-0.137899	22215.18601
130.979045	-638.935793	331.737639	-760.107736	-0.736261	0.625064	22215.18601
212.616057	-607.654321	424.819092	-704.411457	0.026702	-0.137899	22209.84527
288.149368	-547.380265	503.404254	-668.552208	0.026702	-0.137899	22216.71194
359.104903	-522.965457	572.070901	-568.604089	1.552627	1.388027	22218.23786
448.371543	-464.980289	631.581994	-470.944859	1.552627	1.388027	22199.92676
481.178941	-375.713649	696.433827	-378.626368	3.078553	0.625064	22223.5786
534.586332	-303.995151	744.500479	-289.359728	0.789665	-0.137899	22241.12674
571.971507	-218.543325	746.789367	-161.944951	1.552627	-0.137899	22221.28971
568.156693	-117.069281	734.581964	-38.344987	0.026702	-0.137899	22215.18601
560.527065	-29.328566	733.056038	108.906821	0.026702	-0.137899	22237.31193
546.793736	28.656602	703.300491	200.462349	-2.262186	-0.900862	22226.63045
519.327078	151.493602	665.915317	286.677139	0.026702	-0.137899	22214.42305
515.512264	227.789876	598.011634	405.699326	3.078553	0.625064	22226.63045
478.12709	307.900964	527.819062	494.203003	0.026702	-0.137899	22231.20823
455.238208	387.249088	428.633906	568.210388	0.026702	-0.900862	22212.89712
394.201189	438.367592	353.100595	659.002954	-2.262186	-1.663824	22221.28971
334.690095	520.004604	235.604334	720.039973	-3.788112	0.625064	22209.84527
268.312337	542.130524	140.996954	743.691818	-3.025149	-0.900862	22197.63787
201.934579	574.174959	92.167339	783.36588	0.026702	-1.663824	22212.89712
121.060529	590.197176	-27.617811	817.699203	-3.025149	-0.900862	22220.52675
69.942026	593.249027	-115.358525	828.380682	-0.736261	0.625064	22213.66009
-16.272764	598.589766	-219.88442	803.202911	1.552627	1.388027	1532.792138
-92.569037	581.041623	-316.780688	780.314029	0.789665	-0.900862	17.548143
-165.81346	548.234226	-391.551036	731.484414	-0.736261	0.625064	11.444441
-241.346771	516.952753	-456.402869	671.973321	0.789665	0.625064	20724.35682
-287.887498	481.093505	-523.54359	581.180755	0.789665	-0.137899	22183.90454
-351.213405	429.212039	-587.632459	473.603009	3.078553	2.150989	22223.5786
-418.354126	363.597243	-648.669478	395.78081	0.789665	0.625064	22217.4749
-472.52448	302.560224	-702.839833	272.943809	2.31559	0.625064	22225.86749
-518.302245	222.449137	-731.832417	176.810504	3.078553	-0.137899	22215.18601
-567.894822	146.152863	-726.491678	68.469796	-0.736261	1.388027	22202.97861
-602.228146	69.85659	-689.869466	-52.078317	0.026702	0.625064	22225.86749
-598.413332	-1.098945	-683.002802	-181.781982	0.026702	0.625064	22222.81564
-593.072593	-94.943362	-631.121335	-301.567132	-0.736261	-0.137899	22217.4749
-567.894822	-194.89148	-602.891714	-398.463399	0.026702	0.625064	22228.15638
-554.161493	-269.661828	-563.217652	-485.441151	0.789665	-0.137899	22227.39341
-495.413362	-352.061804	-486.158415	-594.544823	-1.499224	-0.900862	22196.87491
-435.139306	-413.861786	-425.121396	-692.204053	-4.551075	-2.426787	22202.97861
-389.361542	-461.928438	-322.121427	-728.063301	-3.025149	-0.900862	22206.03046
-296.280088	-540.5136	-206.914054	-799.018836	-0.736261	-0.137899	22204.50453
-258.131951	-579.4247	-116.884451	-795.204022	0.026702	-1.663824	22222.81564
-133.006062	-625.202464	9.767364	-832.589196	0.789665	0.625064	22233.49712
-46.791273	-628.254315	118.871035	-799.781799	-2.262186	-0.137899	22216.71194
38.660553	-624.439501	231.026557	-806.648463	0.789665	-0.137899	22229.6823
115.71979	-612.99506	330.211713	-768.500327	0.789665	-0.900862	22223.5786
213.37902	-598.498768	398.878359	-687.626276	0.789665	-0.137899	22186.19343
291.201219	-558.824706	513.32277	-656.344804	2.31559	-0.137899	22237.31193
347.660462	-507.706202	565.967199	-580.811493	2.31559	-0.137899	22238.07489
435.401177	-445.143258	666.67828	-468.655971	1.552627	0.625064	22212.89712
489.571531	-374.950686	701.011603	-376.33748	0.026702	-0.137899	22223.5786
535.349295	-301.706263	738.396777	-288.596765	3.078553	0.625064	22215.18601
544.504848	-224.647027	751.367144	-167.28569	-0.736261	-0.900862	22200.68972
570.445581	-125.461871	740.685666	-38.344987	-1.499224	-0.900862	22206.03046
575.78632	-39.247082	734.581964	95.173492	0.026702	0.625064	22230.44527
550.60855	43.915857	703.300491	201.988275	-2.262186	-0.137899	22215.18601
522.378929	146.152863	676.596796	299.647505	-2.262186	-0.900862	22219.00082
507.119674	217.108398	594.19682	391.965996	-2.262186	-0.900862	22224.34156
476.601164	297.219485	546.130168	489.625227	-1.499224	-0.137899	22196.11194
435.401177	385.723163	433.211683	558.291873	-1.499224	-1.663824	22201.45268
403.356742	436.841666	366.070962	636.114072	-2.262186	-0.900862	22213.66009
328.586393	506.271275	256.96729	703.254793	-3.025149	0.625064	22211.3712
282.045666	540.604598	163.122874	780.314029	0.789665	0.625064	22222.05268
201.171616	565.019406	55.545128	802.439949	-0.736261	-0.900862	22231.97119
139.371635	584.093474	-28.380773	820.751054	-1.499224	-0.137899	22228.15638
75.282765	596.300878	-96.284457	800.151061	-0.736261	1.388027	22222.05268
-9.406099	579.515698	-195.469613	800.914023	3.078553	-0.137899	1102.481155
-50.606087	572.649033	-298.469582	793.284396	0.789665	0.625064	16.78518
-144.450503	552.812002	-385.447334	742.928855	2.31559	0.625064	13.733329
-213.880113	544.419412	-462.506571	665.106656	0.789665	-0.137899	19999.54222
-322.983784	487.197207	-543.380621	556.765947	0.026702	-1.663824	22190.00824
-352.739331	447.523144	-584.580608	495.728928	0.789665	1.388027	22209.84527
-410.724499	375.041684	-641.039851	402.647475	0.789665	2.150989	22214.42305
-481.680033	309.426889	-721.150938	257.684555	-1.499224	-0.137899	22164.06751
-516.776319	210.241733	-723.439827	170.706803	-0.736261	-0.900862	22198.40083
-566.368897	153.019528	-734.884268	73.810535	-0.736261	1.388027	22219.76379
-593.072593	71.382515	-698.262056	-54.367205	0.026702	-0.137899	22229.6823
-593.835555	-9.491535	-692.158354	-158.130137	1.552627	0.625064	22214.42305
-599.176295	-110.202616	-647.143553	-311.485647	-3.025149	-0.900862	22202.21564
-590.020742	-175.054449	-608.232453	-402.278213	-1.499224	0.625064	22209.84527
-545.00594	-269.661828	-569.321354	-502.989294	0.789665	-0.137899	22195.34898
-516.776319	-352.061804	-479.291751	-623.537407	-1.499224	-1.663824	22207.55638
-463.368927	-400.128456	-397.654738	-679.996649	0.026702	0.625064	22226.63045
-387.835617	-487.106208	-319.832539	-740.270705	1.552627	2.150989	22219.00082
-323.746747	-526.017308	-200.047389	-809.700314	0.026702	-0.900862	22225.86749
-219.983814	-572.558035	-113.069637	-821.144755	-1.499224	-0.137899	22228.15638
-132.2431	-617.572836	-23.040034	-836.40401	1.552627	1.388027	22216.71194
-41.450534	-633.595054	118.108072	-821.907718	2.31559	0.625064	22225.10453
52.393883	-606.891358	218.056191	-800.544762	2.31559	1.388027	22249.51933
128.690156	-642.750607	353.863558	-746.374407	0.789665	-0.137899	22234.26008
230.927163	-600.024693	429.396869	-686.863314	0.026702	-0.137899	22205.2675
313.327139	-541.276563	478.226484	-673.892947	-2.262186	-1.663824	22222.05268
357.578977	-506.180277	588.093118	-586.152232	1.552627	-1.663824	22222.05268
423.193773	-442.85437	646.841249	-454.922642	-0.736261	-0.137899	22209.08231
481.941904	-386.395127	719.322709	-388.544884	-0.736261	-0.137899	22199.92676
536.875221	-312.387742	726.952336	-299.278243	0.026702	-0.900862	22215.18601
555.186326	-218.543325	729.241224	-185.596796	0.026702	-1.663824	22206.79342
568.919656	-130.039647	753.656032	-55.89313	0.789665	1.388027	22215.18601
558.238177	-49.165597	733.056038	83.729051	-1.499224	-0.137899	22215.94897
561.290028	44.678819	701.774566	197.410498	-2.262186	-0.900862	22196.11194
543.741885	118.686205	665.915317	326.351201	-0.736261	-0.137899	22212.13416
517.038189	223.975062	599.537559	396.543773	2.31559	0.625064	22221.28971
486.51968	300.271336	544.604242	500.306705	0.026702	-0.137899	22208.31935
459.815984	382.671312	443.130198	568.210388	-0.736261	-0.900862	22225.86749
409.460444	464.308325	375.989477	641.454811	-0.736261	-1.663824	22230.44527
346.897499	508.560163	279.856172	732.247377	1.552627	0.625064	22222.05268
269.838263	556.626816	163.885836	776.499216	-0.736261	0.625064	22226.63045
222.534573	584.856437	66.226606	810.832539	0.789665	-0.137899	22234.26008
126.401268	593.249027	2.137736	823.802905	0.789665	-0.137899	22218.23786
77.571653	601.641617	-122.22519	840.588086	2.31559	-0.137899	22251.04526
0.512417	599.352729	-246.588116	788.706619	2.31559	0.625064	795.007172
-74.257932	557.389778	-292.36588	818.462166	2.31559	1.388027	16.022217
-140.63569	568.071257	-401.469552	744.454781	1.552627	0.625064	12.970367
-235.243069	534.500896	-448.773241	684.180725	0.789665	-0.900862	20443.58654
-313.065268	488.723132	-547.195434	603.306674	0.789665	-0.900862	22167.88232
-371.813399	449.812033	-589.921348	497.254854	0.026702	0.625064	22204.50453
-416.065238	390.300939	-643.328739	402.647475	-2.262186	1.388027	22209.84527
-480.154108	296.456522	-709.706497	267.60307	0.789665	0.625064	22186.19343
-528.983723	212.530621	-705.891684	176.047542	0.789665	-0.900862	22193.06009
-586.968891	139.286199	-731.832417	76.099423	-2.262186	-0.900862	22203.74157
-591.546667	60.701037	-707.417609	-59.707944	-3.788112	-0.900862	22196.11194
-596.887406	-5.676721	-708.943535	-205.433827	-1.499224	0.625064	22201.45268
-602.991108	-107.913728	-673.084286	-299.278243	0.789665	0.625064	22219.00082
-588.494816	-188.787778	-612.047267	-394.648585	-1.499224	-0.137899	22216.71194
-538.902238	-264.321089	-570.084316	-493.833741	0.026702	-0.137899	22204.50453
-506.857803	-345.195139	-494.551006	-602.937413	0.026702	-0.900862	22230.44527
-448.109673	-403.94327	-407.573254	-665.500357	0.026702	0.625064	22228.15638
-387.072654	-467.269177	-326.699203	-741.796631	0.789665	0.625064	22221.28971
-316.117119	-516.861755	-222.173308	-809.700314	0.789665	0.625064	22228.15638
-232.191218	-571.032109	-97.810382	-812.752165	0.789665	-1.663824	22248.75637
-129.191249	-613.758023	12.056252	-824.959569	2.31559	0.625064	22241.88971
-30.769056	-634.358017	137.182141	-806.648463	1.552627	0.625064	22246.46748
40.949442	-621.38765	217.293228	-820.381793	2.31559	1.388027	22230.44527
111.904976	-647.328383	337.84134	-763.159587	1.552627	-0.137899	22221.28971
216.430871	-595.446917	421.767242	-710.515159	1.552627	0.625064	22212.89712
282.808629	-548.90619	487.382037	-670.841096	1.552627	0.625064	22223.5786
345.371574	-504.654351	551.470907	-575.470754	1.552627	-0.900862	22209.84527
423.193773	-462.691401	640.737547	-469.418934	0.789665	0.625064	22215.94897
500.253009	-385.632164	694.907901	-396.174511	-1.499224	0.625064	22199.16379
510.934488	-320.780332	722.37456	-302.330094	-3.025149	-0.900862	22188.48232
560.527065	-230.750729	741.448628	-187.122721	-3.025149	-0.900862	22176.27491
564.341879	-141.484089	736.870852	-62.759795	-2.262186	-0.137899	22211.3712
584.17891	-42.298933	738.396777	79.914237	-2.262186	0.625064	22199.16379
553.660401	40.864006	707.115305	184.440132	-1.499224	-0.900862	22214.42305
539.164109	144.626938	684.226423	302.699356	0.789665	1.388027	22234.26008
504.830786	233.130615	601.826447	391.203034	1.552627	-0.137899	22219.00082
488.808568	301.034299	540.026466	497.254854	2.31559	0.625064	22227.39341
449.134506	388.775014	461.441304	572.788165	0.789665	-0.900862	22233.49712
414.03822	449.04907	355.389483	652.13629	-1.499224	-0.900862	22219.00082
353.764164	503.219424	285.959874	733.773302	0.026702	-0.900862	22225.10453
286.623443	563.49348	173.041389	773.447365	3.078553	1.388027	22257.91192
221.008648	580.278661	55.545128	790.232545	0.789665	-1.663824	22235.786
161.497554	587.145325	-29.143736	790.232545	0.789665	-0.137899	22231.97119
75.282765	609.271245	-104.677047	823.802905	0.026702	-0.137899	22241.12674
10.430932	587.908288	-192.417762	814.647353	0.789665	1.388027	3856.013672
-65.865342	575.700884	-297.706619	783.36588	1.552627	0.625064	19.837031
-143.687541	545.182375	-393.076962	738.351079	0.026702	-0.137899	10.681478
-242.872697	526.871269	-462.506571	680.365911	-2.262186	-1.663824	19479.20164
-316.117119	487.960169	-551.773211	591.099271	2.31559	0.625064	22179.32676
-343.583778	442.945368	-620.439857	494.203003	1.552627	-0.137899	22203.74157
-435.139306	363.597243	-636.462075	385.862294	-4.551075	0.625064	22186.95639
-486.25781	313.241703	-741.750932	263.788256	-0.736261	0.625064	22180.08972
-527.457797	223.2121	-702.839833	170.706803	-0.736261	-0.900862	22161.77862
-579.339263	144.626938	-717.336125	70.758684	0.026702	0.625064	22211.3712
-605.279997	70.619552	-685.29169	-52.078317	-0.736261	1.388027	22210.60823
-612.909624	-3.387833	-709.706497	-194.752348	-0.736261	-0.137899	22227.39341
-596.124444	-85.024846	-636.462075	-290.885653	0.789665	-0.900862	22234.26008
-596.124444	-177.343337	-621.965783	-388.544884	-2.262186	-0.900862	22213.66009
-561.028158	-268.135903	-552.536174	-500.700406	-0.736261	0.625064	22225.86749
-519.065207	-329.935885	-497.602856	-580.048531	0.789665	-0.900862	22231.97119
-449.635598	-406.232158	-415.202881	-657.107767	1.552627	0.625064	22237.31193
-389.361542	-458.113624	-323.647352	-718.907749	1.552627	0.625064	22244.94156
-298.568976	-540.5136	-207.677016	-812.752165	0.026702	-0.137899	22247.99341
-223.035665	-561.876557	-116.121488	-809.700314	1.552627	-0.900862	22228.15638
-152.843094	-618.335799	-13.884481	-844.033638	2.31559	1.388027	22232.73415
-52.894975	-636.646905	122.685849	-803.596612	-0.736261	0.625064	22228.91934
34.082777	-642.750607	221.871004	-810.463277	0.789665	-0.137899	22198.40083
118.008678	-628.254315	322.582086	-757.055885	0.026702	-0.137899	22216.71194
179.80866	-596.972842	404.219099	-741.796631	0.026702	0.625064	22227.39341
281.282704	-577.898774	488.145	-649.47814	0.026702	-0.900862	22173.98602
343.845648	-530.595084	568.256087	-593.018897	-1.499224	-1.663824	22195.34898
427.771549	-451.24696	638.448659	-486.967077	-0.736261	-0.137899	22188.48232
456.764133	-407.758084	704.063454	-399.989325	-3.788112	-0.137899	22162.54158
505.593748	-327.646996	726.952336	-315.300461	-1.499224	-1.663824	22183.90454
561.290028	-237.617393	753.656032	-174.152355	0.789665	-1.663824	22202.21564
579.601134	-131.565573	745.263442	-81.833863	1.552627	2.150989	22225.10453
570.445581	-33.14338	731.530113	84.492013	0.026702	0.625064	22220.52675
553.660401	56.886223	694.907901	196.647536	0.789665	-0.137899	22230.44527
539.164109	131.656571	674.307907	293.543803	2.31559	0.625064	22232.73415
520.09004	218.634323	614.033851	370.60304	3.078553	0.625064	22223.5786
505.593748	307.900964	548.419056	501.83263	3.078553	-0.137899	22254.86007
453.712282	371.226871	458.389453	593.388159	2.31559	-0.137899	22254.09711
403.356742	455.915734	379.804291	646.79555	3.078553	0.625064	22231.20823
362.919717	501.693499	284.433949	731.484414	2.31559	1.388027	22237.31193
271.364188	543.656449	146.337693	756.662185	1.552627	-0.900862	22244.17859
214.904946	574.174959	69.278457	804.728837	1.552627	-0.137899	22219.76379
139.371635	604.693468	-15.410407	826.854756	-0.736261	-0.137899	22224.34156
76.045728	601.641617	-104.677047	828.380682	0.789665	0.625064	22232.73415
1.275379	587.145325	-189.365911	809.306613	0.789665	0.625064	1070.43672
-58.998677	572.649033	-293.128843	783.36588	-0.736261	0.625064	16.022217
-145.976429	560.441629	-381.63252	736.825153	-1.499224	-0.900862	13.733329
-238.29492	521.53053	-483.106564	675.025172	-2.262186	-0.900862	18028.80947
-287.887498	493.300909	-562.454689	602.543712	-2.262186	-1.663824	22157.96381
-351.213405	424.634262	-610.521342	507.17337	0.026702	0.625064	22167.88232
-408.43561	387.249088	-649.432441	411.803027	0.789665	1.388027	22182.37861
-499.228176	308.663926	-702.07687	256.158629	2.31559	1.388027	22206.79342
-507.620766	218.634323	-702.839833	192.832722	-0.736261	-0.900862	22207.55638
-568.657785	156.834342	-722.676864	75.33646	1.552627	1.388027	22215.94897
-598.413332	77.486217	-695.210205	-45.974615	0.789665	-0.900862	22223.5786
-604.517034	-34.669305	-692.158354	-158.8931	-0.736261	-0.137899	22231.97119
-597.650369	-88.076697	-646.38059	-300.804169	-2.262186	-0.137899	22215.18601
-577.050375	-160.558157	-635.699112	-399.989325	1.552627	-0.900862	22243.41563
-539.665201	-262.795164	-558.639875	-490.78189	3.078553	-0.137899	22247.23045
-519.065207	-324.595145	-522.780627	-573.181866	2.31559	-0.900862	22229.6823
-441.243008	-395.55068	-386.97326	-654.055916	0.789665	-0.137899	22232.73415
-395.465244	-471.083991	-324.410315	-736.455892	0.789665	0.625064	22237.31193
-341.29489	-532.883973	-231.328861	-808.937352	0.026702	-0.900862	22223.5786
-243.635659	-580.187662	-127.565929	-829.537346	0.789665	-0.900862	22217.4749
-148.265317	-610.706172	-13.121519	-837.166973	0.026702	1.388027	22227.39341
-48.317199	-645.802458	131.078439	-821.144755	-1.499224	-0.137899	22225.10453
15.771671	-643.513569	246.285812	-814.278091	0.789665	-0.137899	22194.58602
119.534604	-625.965426	309.611719	-769.263289	-3.025149	-0.900862	22198.40083
196.59384	-614.520985	399.641322	-715.092935	-3.788112	-0.900862	22204.50453
265.260486	-572.558035	486.619074	-671.604059	-2.262186	-0.137899	22169.40825
347.660462	-514.572867	563.678311	-603.700375	0.026702	-0.900862	22197.63787
427.008586	-462.691401	634.633845	-494.596704	-2.262186	-0.137899	22207.55638
481.178941	-380.291425	699.485678	-393.885623	1.552627	-0.137899	22202.97861
510.934488	-320.780332	711.693082	-297.752318	0.789665	-0.137899	22206.79342
567.39373	-218.543325	749.841218	-191.700497	0.026702	-1.663824	22220.52675
582.652985	-132.328536	749.078256	-61.996832	-0.736261	0.625064	22216.71194
552.134475	-23.224864	723.900485	68.469796	-0.736261	-0.900862	22224.34156
565.867805	47.73067	717.033821	183.677169	2.31559	-0.137899	22247.99341
538.401146	123.263981	670.493094	290.491952	3.078553	0.625064	22239.60082
520.09004	193.456553	597.248671	404.936363	1.552627	-0.137899	22235.02304
494.149307	290.352821	553.759795	510.988183	2.31559	-0.137899	22241.88971
437.690065	360.545392	456.100565	556.002985	2.31559	-0.137899	22227.39341
420.141922	446.760182	377.515403	659.002954	0.026702	-0.137899	22223.5786
342.319723	512.374977	257.730253	716.988122	-2.262186	-0.900862	22228.15638
278.230853	536.026822	145.574731	768.106626	-0.736261	-0.137899	22216.71194
208.038281	568.83422	100.559929	782.602918	-1.499224	-0.900862	22221.28971
123.349417	591.723102	-11.595593	816.173278	0.789665	0.625064	22227.39341
63.075361	600.878654	-101.625196	822.27698	-0.736261	-0.137899	22221.28971
10.430932	577.989772	-193.943687	798.625135	-3.788112	-0.900862	2001.251259
-75.020894	581.041623	-298.469582	791.75847	-0.736261	0.625064	18.311106
-155.131982	551.286077	-385.447334	728.432563	-2.262186	0.625064	12.970367
-226.087516	519.241642	-459.45472	669.684433	-1.499224	-0.137899	20432.90506
-291.702312	503.219424	-531.93618	587.284457	-0.736261	0.625064	22188.48232
-357.317107	443.708331	-580.002832	513.277071	0.026702	-0.137899	22196.11194
-407.672648	373.515759	-657.825031	407.225251	-0.736261	-0.900862	22204.50453
-473.287443	310.189852	-710.46946	275.99566	0.789665	-0.900862	22215.18601
-532.035574	212.530621	-722.676864	202.751238	0.026702	-0.137899	22204.50453
-567.13186	150.73064	-702.07687	79.151274	1.552627	1.388027	22217.4749
-584.680003	88.930658	-689.106503	-41.396838	3.078553	1.388027	22247.23045
-607.568885	14.16031	-670.795398	-160.419025	0.789665	-0.137899	22247.99341
-578.576301	-79.684107	-650.195404	-299.278243	0.026702	-0.137899	22232.73415
-599.176295	-173.528523	-622.728745	-370.233778	1.552627	-0.900862	22239.60082
-532.798537	-271.187754	-556.350987	-467.893008	-0.736261	-0.137899	22235.786
-501.517064	-320.017369	-484.63249	-573.181866	-0.736261	-0.137899	22209.84527
-450.398561	-393.261792	-402.232514	-671.604059	0.026702	-0.900862	22221.28971
-387.835617	-455.061773	-304.573284	-712.804047	0.789665	2.150989	22231.20823
-324.509709	-534.409898	-235.143675	-824.196606	0.026702	-0.137899	22215.18601
-241.346771	-555.772855	-107.728898	-846.322526	-0.736261	-1.663824	22223.5786
-145.976429	-634.358017	-36.773363	-855.478079	-1.499224	0.625064	22212.13416
-57.472751	-635.883942	105.137706	-801.307724	-3.025149	-0.137899	22187.71935
21.11241	-648.091346	215.00434	-828.01142	-2.262186	-0.900862	22172.4601
118.008678	-619.861725	311.137645	-766.974401	-2.262186	-0.900862	22204.50453
202.697542	-604.60247	410.3228	-728.826264	0.789665	0.625064	22204.50453
263.734561	-568.743221	501.115366	-646.426289	0.789665	0.625064	22199.92676
345.371574	-505.417314	558.337571	-593.018897	0.026702	-0.900862	22215.18601
423.193773	-466.506214	648.367174	-477.811524	-2.262186	-2.426787	22206.79342
478.12709	-401.654382	703.300491	-387.781921	0.789665	1.388027	22210.60823
520.853003	-305.521077	730.76715	-296.989355	-1.499224	-1.663824	22206.03046
553.660401	-216.254437	755.94492	-161.181988	1.552627	-1.663824	22219.00082
581.127059	-130.80261	746.026405	-59.707944	2.31559	0.625064	22245.70452
579.601134	-52.980411	736.870852	86.780902	0.789665	0.625064	22246.46748
572.734469	37.812155	722.37456	174.521616	0.789665	-0.137899	22237.31193
546.793736	124.026944	690.330125	292.017878	0.026702	-0.900862	22229.6823
517.038189	222.449137	624.71533	388.914145	0.026702	-0.900862	22229.6823
487.282643	275.093566	527.056099	494.203003	-1.499224	-1.663824	22222.05268
455.238208	375.041684	452.285751	564.395575	0.026702	0.625064	22218.23786
405.64563	457.44166	351.57467	650.610364	-0.736261	-0.137899	22226.63045
357.578977	498.641648	279.09321	703.254793	0.026702	0.625064	22229.6823
260.68271	539.841636	142.52288	755.136259	0.026702	-1.663824	22215.94897
206.512356	561.967555	81.485861	769.632551	-2.262186	-2.426787	22201.45268
121.060529	597.063841	-16.173369	794.047359	-3.025149	0.625064	22216.71194
78.334616	604.693468	-103.151121	810.832539	-1.499224	0.625064	22199.92676
5.853156	594.01199	-212.254793	808.543651	1.552627	0.625064	3781.243324
-75.783857	577.989772	-280.158476	793.284396	-0.736261	-0.900862	18.311106
-161.235684	545.182375	-382.395483	742.165893	1.552627	-0.137899	10.681478
-211.591224	532.974971	-478.528788	687.232575	1.552627	1.388027	19511.24607
-290.176386	503.219424	-526.59544	588.810382	-1.499224	-0.900862	22190.00824
-344.346741	444.471293	-594.499124	522.432624	0.789665	-0.137899	22190.7712
-408.43561	384.9602	-644.091702	419.432655	1.552627	0.625064	22206.03046
[truncated: 28,725 more rows]
