# Supplementary material for: Dynamic analysis of slant cracked rotor system considering nonlinear oil film force
Source: PLoS One. 2024 Jan 25;19(1):e0294293. doi: 10.1371/journal.pone.0294293 (PMC10810477; doi:10.1371/journal.pone.0294293)
Supplement: S1 File — These data were measured by two eddy current sensors, model WT0150. (ZIP) [file pone.0294293.s001.zip › 2021.3.18 Test data for plain bearings/2021.3.18 (P=0.2Mpa, Z=8.1g)/700.csv]

1024	30720	7	0	3
8	8	8	8	10	10	1
3	3	3	3	1	1	4
2	1	4	3	0	0	0
0	0	0	0	-0.000016	0.000028	20755.79297
186.879923	-468.884759	381.480425	-435.364023	0.912711	-0.486556	22237.31193
231.131762	-445.995877	416.576711	-422.393656	0.149749	-0.486556	22238.83786
253.257681	-441.418101	428.021152	-394.926998	-1.376177	-1.249518	22221.28971
274.620638	-427.684772	428.784114	-375.089967	0.912711	0.276407	22222.05268
308.953961	-409.373666	440.991518	-362.882563	-2.13914	-1.249518	22202.97861
319.635439	-380.381082	455.48781	-311.76406	0.149749	0.276407	22210.60823
367.702092	-368.936641	488.295208	-251.490003	-1.376177	-0.486556	22221.28971
395.931713	-340.70702	454.724847	-249.964078	0.912711	1.802333	22230.44527
395.931713	-306.373697	498.976686	-196.556686	1.675674	-2.012481	22221.28971
399.746527	-291.114442	489.821133	-177.482618	-1.376177	-0.486556	22205.2675
425.68726	-262.121858	524.917419	-153.830773	0.149749	-1.249518	22215.94897
445.524291	-210.240392	487.532245	-136.28263	-0.613214	-1.249518	22215.18601
437.894664	-156.070037	486.769282	-66.853021	-2.902102	-2.012481	22210.60823
450.102067	-132.418193	478.376692	-30.993772	0.912711	0.276407	22234.26008
456.968732	-77.484875	457.776698	-3.527114	1.675674	-0.486556	22245.70452
450.102067	-47.729329	471.510028	81.16175	0.912711	-0.486556	22228.91934
444.761328	-23.314521	430.31004	113.206185	0.149749	0.276407	22222.81564
441.709477	11.018802	451.672997	148.302471	0.149749	-0.486556	22221.28971
423.398372	65.952119	390.635978	182.635794	-0.613214	-0.486556	22058.01569
424.161334	96.470629	380.717462	201.709862	3.2016	-1.249518	22243.41563
410.428005	137.670616	379.191537	229.176521	1.675674	-0.486556	22238.83786
396.694676	155.981722	334.176735	256.643179	-0.613214	-0.486556	22212.89712
379.146533	181.159492	313.576741	280.295024	-0.613214	-1.249518	22228.91934
356.257651	215.492816	281.532306	316.154273	0.149749	-0.486556	22229.6823
366.939129	239.907623	224.310101	350.487596	-0.613214	0.276407	22176.27491
328.02803	286.44835	231.939728	353.539447	-1.376177	-1.249518	22208.31935
330.316918	300.181679	159.458268	381.769068	-0.613214	0.276407	22214.42305
318.109514	325.35945	154.117529	420.680168	0.149749	1.802333	22196.11194
278.435452	358.166847	112.154579	422.206093	0.912711	0.276407	22215.94897
260.124346	390.974245	54.169411	442.806087	-0.613214	0.276407	22220.52675
227.316948	390.211282	22.887938	461.880156	-0.613214	-2.012481	22179.32676
211.294731	419.966829	-7.630571	471.798671	-3.665065	-1.249518	22183.90454
178.487333	442.092748	-54.171298	490.87274	-0.613214	0.276407	22212.13416
154.835488	449.722376	-89.267584	493.161628	-0.613214	-1.249518	22205.2675
135.76142	471.085332	-81.637957	530.546802	3.2016	0.276407	22207.55638
106.768836	477.951997	-102.23795	512.998659	0.912711	0.276407	22224.34156
73.198475	468.033481	-163.274969	508.420883	-0.613214	-1.249518	22196.11194
42.679966	468.796444	-173.956448	529.020876	0.149749	0.276407	22197.63787
15.97627	458.877929	-203.711994	530.546802	0.912711	0.276407	22232.73415
-1.571873	470.32237	-223.549026	521.391249	0.149749	-0.486556	22218.23786
-13.016314	448.959413	-258.645312	503.080143	2.438637	0.276407	2063.814203
-40.482972	437.514972	-267.037902	503.843106	0.149749	0.276407	16.78518
-90.07555	452.011264	-302.89715	496.976442	0.149749	-0.486556	12.207404
-102.282954	428.359419	-337.993436	477.902373	1.675674	-0.486556	9.918516
-141.957016	428.359419	-376.141573	447.383864	-1.376177	-0.486556	10.681478
-155.690346	418.440904	-376.904536	446.620901	0.149749	0.276407	9.155553
-206.808849	411.574239	-366.98602	412.287578	-1.376177	-1.249518	21483.50475
-226.64588	397.84091	-418.104524	403.132025	0.149749	-0.486556	22210.60823
-238.090321	374.952028	-389.11194	349.724633	0.149749	-1.249518	22208.31935
-266.319943	368.848326	-437.941555	329.124639	-0.613214	-0.486556	22215.94897
-300.653266	320.781673	-442.519331	284.872801	-0.613214	-0.486556	22209.84527
-300.653266	312.389083	-464.64525	263.509844	-0.613214	-0.486556	22205.2675
-331.934738	300.944642	-476.089692	220.783931	-1.376177	-1.249518	22209.84527
-353.297695	246.011325	-439.46748	165.087651	-2.13914	-2.012481	22219.00082
-378.475465	233.040958	-469.98599	136.095067	0.912711	0.276407	22229.6823
-402.890272	207.863188	-503.55635	88.791377	2.438637	-0.486556	22196.87491
-419.675453	156.744685	-452.437847	94.132116	-1.376177	-1.249518	22235.786
-441.038409	139.959505	-469.223027	46.828427	-0.613214	-1.249518	22228.91934
-456.297664	110.203958	-449.385996	7.154364	0.149749	-0.486556	22215.94897
-476.134695	88.078038	-437.178592	-15.734518	0.149749	-2.012481	22227.39341
-479.949509	62.900268	-420.393412	-59.223394	0.912711	-0.486556	22246.46748
-489.105062	27.041019	-396.741567	-128.653003	2.438637	0.276407	22235.02304
-475.371732	-19.499707	-408.186008	-147.727071	0.149749	-1.249518	22238.07489
-471.556919	-34.758962	-366.223057	-185.875208	1.675674	0.276407	22234.26008
-460.112478	-70.618211	-362.408244	-221.734457	0.912711	0.276407	22214.42305
-468.505068	-124.788565	-340.282324	-264.46037	-2.13914	0.276407	22183.90454
-467.742105	-127.077453	-309.000852	-287.349252	0.912711	-0.486556	22218.23786
-431.882856	-166.751516	-307.474927	-309.475171	-0.613214	0.276407	22213.66009
-422.727304	-207.951503	-291.452709	-335.415904	-0.613214	1.03937	22201.45268
-406.705086	-230.840386	-244.14902	-362.882563	0.149749	0.276407	22219.76379
-385.342129	-274.329262	-234.230504	-394.164035	-0.613214	-0.486556	22193.06009
-361.690285	-281.958889	-193.793479	-424.682545	-2.13914	0.276407	22185.43046
-347.956955	-314.003324	-154.882379	-463.593644	0.912711	1.802333	22195.34898
-309.808819	-338.418131	-139.623125	-468.934383	0.149749	1.03937	22196.11194
-288.445862	-368.936641	-82.400919	-485.719564	0.149749	-0.486556	22212.13416
-241.142172	-387.247747	-60.275	-494.875116	1.675674	0.276407	22224.34156
-220.542178	-405.558852	-18.312049	-526.156589	2.438637	-0.486556	22214.42305
-174.764414	-434.551436	4.576833	-520.052887	0.149749	-0.486556	22202.97861
-153.401457	-454.388467	41.962007	-533.023253	-1.376177	-0.486556	22208.31935
-106.097768	-464.306983	98.421249	-536.075104	-0.613214	-1.249518	22184.6675
-71.764445	-468.884759	128.939759	-536.075104	0.912711	-0.486556	22192.29713
-50.401488	-490.247716	172.428635	-524.630663	0.149749	-0.486556	22230.44527
-13.779277	-500.166232	223.547138	-523.104738	1.675674	-0.486556	22228.15638
31.235525	-499.403269	239.569356	-495.638079	0.149749	-1.249518	22227.39341
50.309593	-517.714375	263.221201	-513.186222	-2.13914	-1.249518	22235.786
86.931805	-515.425486	311.287853	-495.638079	1.675674	0.276407	22215.18601
112.872538	-514.662524	325.021182	-487.245489	0.912711	0.276407	22206.79342
154.835488	-514.662524	374.61376	-471.223272	-2.13914	-1.249518	22225.10453
197.561402	-489.484753	326.547108	-448.334389	-1.376177	-1.249518	22223.5786
215.109544	-465.832909	396.739679	-426.971433	1.675674	1.03937	22222.05268
247.916942	-442.181064	424.969301	-403.319588	2.438637	1.03937	22237.31193
279.961377	-439.129213	448.621146	-394.926998	-2.902102	0.276407	22208.31935
293.694706	-424.632921	459.302624	-376.615892	-0.613214	-1.249518	22190.00824
334.131731	-418.529219	457.776698	-340.756644	-0.613214	-1.249518	22219.00082
366.176166	-366.647753	481.428543	-291.164066	-0.613214	-1.249518	22222.81564
379.146533	-342.232945	498.213724	-234.704823	0.912711	1.03937	22223.5786
402.798378	-310.951473	491.347059	-210.290016	0.912711	0.276407	22246.46748
410.428005	-283.484814	508.895202	-190.452984	-0.613214	-0.486556	22238.07489
434.07985	-252.203342	503.554463	-170.615953	0.149749	-0.486556	22221.28971
431.027999	-217.870019	505.843351	-123.312264	0.149749	-1.249518	22226.63045
447.050216	-170.566329	507.369276	-72.956723	-1.376177	-1.249518	22229.6823
456.968732	-125.551528	479.139655	-33.282661	1.675674	-0.486556	22235.786
470.702061	-101.13672	488.295208	8.68029	-0.613214	-1.249518	22241.12674
450.102067	-66.040434	446.332257	60.561756	1.675674	-0.486556	22246.46748
456.205769	-26.366372	448.621146	69.717309	0.149749	-2.012481	22224.34156
443.235403	5.678063	444.806332	136.095067	0.912711	-0.486556	22226.63045
421.109483	23.226206	415.050785	162.798763	-2.902102	-0.486556	22032.07495
426.450223	73.581746	405.13227	194.080235	-2.13914	-0.486556	22200.68972
402.035415	94.18174	375.376723	216.969117	0.149749	-1.249518	22221.28971
385.250235	135.381728	357.065617	270.376509	0.149749	0.276407	22212.89712
383.724309	176.581716	321.206369	281.82095	0.912711	0.276407	22204.50453
372.279868	206.337263	280.006381	297.080204	-2.13914	-1.249518	22214.42305
354.731725	235.329847	268.56194	339.806118	-0.613214	-1.249518	22211.3712
344.050247	272.715021	201.421219	358.117223	0.149749	-0.486556	22178.5638
337.946545	307.811307	188.450852	378.717217	0.912711	-0.486556	22190.00824
292.931744	333.75204	135.806423	392.450547	-0.613214	-0.486556	22215.94897
299.035446	359.692773	109.86569	429.835721	2.438637	1.03937	22216.71194
267.753973	381.818692	89.265697	449.672752	0.912711	0.276407	22223.5786
249.442868	410.048313	53.406448	466.457932	3.2016	0.276407	22223.5786
214.346582	413.100164	0.762019	490.109777	-0.613214	0.276407	22213.66009
199.087327	451.248301	-61.037963	490.87274	0.912711	1.03937	22201.45268
153.309563	461.92978	-80.874994	512.998659	-0.613214	1.03937	22215.94897
151.783637	479.477922	-99.186099	521.391249	2.438637	0.276407	22212.13416
118.97624	488.633475	-141.14905	525.206063	1.675674	0.276407	22201.45268
68.620699	487.10755	-177.771261	488.583851	1.675674	-0.486556	22212.89712
50.309593	477.189034	-162.512007	524.4431	0.912711	-0.486556	22212.89712
23.605897	472.611258	-193.030516	522.917175	-2.13914	-2.012481	22212.13416
-8.438537	471.848295	-215.919398	522.917175	-2.13914	-0.486556	22215.18601
-16.068165	461.92978	-257.882349	517.576435	-0.613214	0.276407	12233.34452
-44.297786	448.959413	-309.000852	523.680137	0.149749	-0.486556	20.599994
-93.890364	454.300152	-286.874933	496.976442	0.912711	0.276407	14.496292
-110.675544	442.855711	-346.386026	489.346814	0.149749	1.802333	10.681478
-128.223687	426.070531	-355.541579	462.643118	-2.13914	-1.249518	11.444441
-170.9496	422.255717	-375.37861	440.517199	-0.613214	0.276407	10.681478
-186.971818	417.677941	-370.800834	429.072758	0.149749	0.276407	18883.32774
-211.386625	398.603872	-403.608232	382.532031	0.149749	-1.249518	22177.03787
-238.853284	395.552021	-394.452679	368.798702	1.675674	1.03937	22220.52675
-250.297725	371.900177	-405.134157	344.383894	3.2016	0.276407	22240.36378
-282.34216	354.352034	-432.600816	300.132055	1.675674	0.276407	22220.52675
-323.542148	328.411301	-444.808219	268.08762	-2.13914	-0.486556	22222.81564
-345.668067	290.263164	-436.415629	243.672813	0.149749	0.276407	22228.15638
-352.534732	266.611319	-458.541549	198.658011	-1.376177	-1.249518	22213.66009
-367.793987	242.196511	-458.541549	146.013583	1.675674	-1.249518	22244.17859
-377.712502	207.100225	-492.111909	118.546924	-0.613214	0.276407	22236.54897
-408.993974	183.448381	-458.541549	89.55434	-0.613214	-1.249518	22221.28971
-414.334713	167.426163	-457.015623	55.221017	0.149749	0.276407	22231.97119
-450.956925	117.833585	-449.385996	5.628439	-2.13914	-2.012481	22228.91934
-453.245813	79.685448	-442.519331	-21.075257	-2.902102	-1.249518	22192.29713
-473.845807	56.796566	-415.052673	-59.223394	0.912711	-0.486556	22218.23786
-464.690254	42.300274	-419.630449	-93.556717	0.149749	1.03937	22231.20823
-496.734689	13.30769	-412.000822	-129.415965	-0.613214	0.276407	22212.13416
-483.764323	-23.314521	-388.348977	-155.356699	-1.376177	-0.486556	22216.71194
-468.505068	-70.618211	-375.37861	-211.052978	-2.13914	-1.249518	22218.23786
-463.927291	-88.166354	-366.98602	-240.045562	-0.613214	-0.486556	22195.34898
-470.030993	-146.914485	-360.119356	-288.875177	0.149749	-0.486556	22162.54158
-455.534701	-155.307075	-331.889734	-311.76406	-0.613214	-0.486556	22216.71194
-413.571751	-190.403361	-299.845299	-327.023314	-0.613214	0.276407	22212.89712
-395.260645	-214.055205	-276.193454	-360.593675	2.438637	0.276407	22158.72677
-373.134726	-252.966305	-228.126802	-382.719594	1.675674	-0.486556	22226.63045
-365.505098	-264.410746	-195.319404	-417.81588	-1.376177	-1.249518	22209.84527
-344.905104	-294.929255	-140.386087	-433.075135	0.149749	-0.486556	22209.08231
-313.623632	-345.284796	-105.289801	-459.778831	2.438637	-0.486556	22212.13416
-280.816235	-355.966274	-86.215733	-480.378824	-2.13914	-1.249518	22199.92676
-249.534762	-391.06256	-46.541671	-498.68993	-0.613214	-2.012481	22215.94897
-227.408843	-404.79589	-44.252782	-518.526961	1.675674	-1.249518	22206.03046
-200.705147	-451.336617	-10.682422	-536.838067	1.675674	-1.249518	22214.42305
-164.845899	-466.595871	48.065709	-576.512129	0.912711	0.276407	22199.16379
-129.749613	-463.54402	94.606436	-525.393626	-3.665065	-2.012481	22205.2675
-99.994066	-485.66994	92.317547	-545.230657	0.912711	1.03937	22201.45268
-54.979264	-505.506971	156.406417	-542.178806	1.675674	-0.486556	22210.60823
-26.749643	-514.662524	205.998995	-511.660297	0.149749	-0.486556	22230.44527
11.398494	-510.084747	231.176766	-516.238073	0.912711	1.03937	22230.44527
34.287376	-508.558822	257.117499	-527.682514	0.149749	-0.486556	22220.52675
76.250326	-508.558822	292.213785	-496.401042	-0.613214	-0.486556	22209.08231
115.161426	-507.795859	318.91748	-475.801048	-1.376177	-0.486556	22218.23786
139.576234	-489.484753	322.732294	-447.571427	0.912711	0.276407	22215.18601
179.250296	-482.618089	387.584127	-436.889948	0.149749	-0.486556	22219.76379
225.791023	-462.018095	360.880431	-417.81588	1.675674	0.276407	22236.54897
251.731756	-442.181064	419.628562	-400.267737	2.438637	1.03937	22233.49712
262.413234	-431.499585	423.443375	-384.24552	0.912711	-1.249518	22231.97119
292.168781	-411.662554	460.828549	-356.778861	0.149749	0.276407	22231.20823
312.005812	-376.566268	460.828549	-319.393687	0.149749	0.276407	22214.42305
350.916912	-376.566268	486.00632	-292.689991	0.149749	-1.249518	22224.34156
386.013198	-330.788504	507.369276	-236.993711	1.675674	-0.486556	22251.04526
390.590974	-304.084808	506.606314	-223.260382	2.438637	0.276407	22231.97119
416.531707	-288.825554	505.843351	-192.741873	1.675674	-0.486556	22234.26008
417.29467	-240.758901	514.998904	-147.727071	-0.613214	-0.486556	22239.60082
446.287254	-221.684833	492.110022	-133.230779	0.149749	0.276407	22213.66009
452.390956	-185.825584	473.035953	-103.475232	-2.902102	-2.012481	22202.97861
460.020583	-141.573745	473.035953	-34.808586	-0.613214	0.276407	22225.86749
452.390956	-117.921901	457.013736	-11.156741	-1.376177	-1.249518	22212.89712
445.524291	-81.299689	482.191506	33.85806	-0.613214	0.276407	22225.10453
446.287254	-28.65526	412.761897	81.924713	0.149749	0.276407	22236.54897
427.976148	4.152137	444.043369	134.569142	-1.376177	-0.486556	22202.97861
433.316887	33.144721	414.287822	150.591359	1.675674	1.03937	22133.549
406.613191	43.063237	386.821164	172.717278	-0.613214	-0.486556	22176.27491
401.272452	86.552113	373.850797	227.650595	0.912711	-0.486556	22209.08231
403.56134	129.278026	331.887847	257.406142	0.912711	-0.486556	22218.23786
405.087266	164.374312	343.332288	270.376509	3.2016	0.276407	22215.94897
376.857645	190.315045	305.184151	310.813534	0.912711	-0.486556	22225.10453
363.124315	229.226145	267.036014	331.413528	-0.613214	-1.249518	22222.81564
356.257651	254.403915	239.569356	361.932037	-1.376177	-0.486556	22224.34156
344.81321	268.137244	183.110113	397.791286	2.438637	1.802333	22206.03046
315.057663	337.566853	164.036045	390.161658	0.149749	0.276407	22200.68972
317.346551	355.114996	124.361982	438.991274	2.438637	1.03937	22231.97119
296.746557	371.900177	77.821255	451.198677	1.675674	0.276407	22208.31935
264.702122	412.337202	71.717554	464.169044	0.149749	0.276407	22202.21564
225.02806	408.522388	27.465715	466.457932	-1.376177	0.276407	22207.55638
183.828072	425.307568	-3.815757	477.13941	0.149749	1.03937	22204.50453
163.228078	454.300152	-65.615739	510.709771	-1.376177	0.276407	22184.6675
138.050308	458.877929	-92.319435	510.709771	0.149749	-0.486556	22215.94897
102.954022	465.744593	-107.57869	513.761622	0.149749	0.276407	22222.81564
65.568848	468.796444	-152.593491	509.183845	1.675674	-0.486556	22184.6675
54.88737	450.485338	-164.800895	519.865324	0.149749	-0.486556	22225.86749
29.709599	470.32237	-189.215702	512.998659	-2.13914	-0.486556	22213.66009
4.531829	474.137183	-226.600877	519.102361	-3.665065	-1.249518	22200.68972
-25.98668	463.455705	-234.993467	516.05051	0.149749	1.03937	22207.55638
-48.875563	445.144599	-275.430492	511.472734	1.675674	-0.486556	47.30369
-78.631109	454.300152	-276.193454	516.05051	0.149749	-0.486556	12.970367
-83.208886	439.80386	-347.148989	500.028292	2.438637	0.276407	12.970367
-132.801464	431.41127	-350.963803	462.643118	0.149749	-1.249518	10.681478
-145.77183	424.544605	-341.80825	448.909789	1.675674	0.276407	11.444441
-188.497743	430.648307	-379.193424	438.991274	3.2016	1.03937	14594.71419
-216.727365	411.574239	-393.689716	400.843137	-0.613214	-2.012481	22186.95639
-222.831067	407.759425	-403.608232	369.561664	0.912711	-1.249518	22222.05268
-267.082905	374.189065	-395.978604	329.124639	0.912711	-1.249518	22230.44527
-283.105123	362.744624	-438.704517	306.99872	0.912711	-0.486556	22235.02304
-313.623632	329.174263	-421.156374	286.398726	0.149749	-1.249518	22216.71194
-320.490297	290.263164	-450.911921	249.013552	-2.13914	-1.249518	22217.4749
-328.882887	253.640952	-479.904505	191.791347	-1.376177	0.276407	22210.60823
-374.660651	238.381698	-470.748952	142.961732	1.675674	1.03937	22208.31935
-390.682869	215.492816	-465.408213	114.73211	0.149749	-1.249518	22219.00082
-429.593968	181.922455	-493.637834	99.472856	-1.376177	0.276407	22229.6823
-411.282863	160.559498	-461.5934	85.739526	0.149749	0.276407	22219.00082
-447.142111	126.989138	-461.5934	12.495104	-2.13914	-0.486556	22209.08231
-463.927291	102.57433	-477.615617	-14.971555	1.675674	1.03937	22218.23786
-489.868024	73.581746	-421.919337	-37.097474	-0.613214	-0.486556	22203.74157
-479.186546	34.670647	-403.608232	-87.453015	-0.613214	-0.486556	22214.42305
-482.238397	21.70028	-399.793418	-130.941891	-0.613214	-0.486556	22228.15638
-484.527285	-5.766378	-392.926753	-140.860407	1.675674	0.276407	22206.03046
-465.453217	-61.462658	-378.430461	-221.734457	0.149749	-0.486556	22220.52675
-463.927291	-80.536726	-358.59343	-249.964078	0.149749	-1.249518	22228.91934
-459.349515	-120.973751	-340.282324	-275.141848	0.912711	1.03937	22219.00082
-439.512484	-154.544112	-318.919368	-311.001097	-1.376177	-1.249518	22201.45268
-427.30508	-191.929286	-300.608262	-333.889979	3.2016	1.03937	22225.10453
-391.445831	-223.210758	-260.9342	-360.593675	2.438637	-1.249518	22206.03046
-385.342129	-250.677417	-226.600877	-400.267737	0.912711	1.03937	22207.55638
-373.897688	-266.699634	-198.371255	-417.81588	0.912711	-0.486556	22217.4749
-348.719918	-317.055175	-167.852746	-440.704762	2.438637	1.03937	22214.42305
-325.831036	-322.395914	-152.593491	-487.245489	-0.613214	0.276407	22186.19343
-300.653266	-366.647753	-105.289801	-500.978818	-3.665065	-2.012481	22202.97861
-275.475495	-374.27738	-78.586106	-487.245489	-1.376177	-1.249518	22212.89712
-240.379209	-397.929225	-42.726857	-512.423259	-0.613214	0.276407	22211.3712
-212.912551	-416.240331	-0.763906	-539.126955	0.149749	-1.249518	22201.45268
-170.9496	-439.129213	30.517566	-546.756583	0.912711	0.276407	22216.71194
-145.008867	-458.966244	74.006442	-518.526961	-2.13914	0.276407	22176.27491
-103.045917	-487.195865	94.606436	-545.99362	-1.376177	0.276407	22171.69713
-59.557041	-502.45512	131.99161	-552.097322	-0.613214	-0.486556	22219.76379
-27.512606	-492.536604	199.895293	-507.08252	-0.613214	-0.486556	22209.84527
3.768866	-500.166232	228.887877	-499.452893	-1.376177	-0.486556	22228.15638
51.835519	-516.951412	251.776759	-495.638079	1.675674	1.802333	22251.04526
81.591065	-497.114381	261.695275	-494.875116	-0.613214	-0.486556	22220.52675
106.768836	-506.269934	321.969331	-500.978818	0.912711	-0.486556	22226.63045
147.205861	-497.114381	347.147102	-471.223272	-0.613214	0.276407	22233.49712
179.250296	-502.45512	364.695245	-446.045501	-1.376177	-1.249518	22213.66009
202.139178	-469.647722	395.976717	-416.289955	1.675674	-0.486556	22244.17859
241.81324	-455.15143	405.13227	-400.267737	0.149749	-0.486556	22245.70452
239.524352	-433.025511	405.895232	-410.949215	1.675674	-0.486556	22058.01569
308.953961	-426.921809	450.147071	-365.171451	0.912711	1.03937	22230.44527
319.635439	-406.321815	461.591512	-330.075165	-2.13914	-0.486556	22228.15638
321.924328	-381.907007	450.910034	-306.42332	-2.13914	-1.249518	22194.58602
355.494688	-355.966274	490.584096	-275.141848	-0.613214	-1.249518	22217.4749
378.38357	-325.447765	491.347059	-242.334451	-1.376177	-1.249518	22231.20823
405.087266	-301.032957	512.710016	-192.741873	0.912711	-0.486556	22219.00082
422.635409	-246.09964	509.658165	-173.667804	-1.376177	-2.012481	22223.5786
436.368738	-240.758901	521.102606	-149.252997	-2.13914	-0.486556	22216.71194
433.316887	-194.218174	479.139655	-103.475232	0.149749	1.03937	22207.55638
446.287254	-175.144106	469.984102	-69.904872	-0.613214	-0.486556	22209.08231
445.524291	-117.158938	462.354475	-21.075257	0.149749	1.03937	22223.5786
443.235403	-75.95895	456.250773	23.176582	0.149749	-0.486556	22225.10453
453.916881	-38.573776	457.013736	83.450638	0.912711	-0.486556	22240.36378
443.235403	-17.973782	463.117438	131.517291	0.912711	-1.249518	22240.36378
433.316887	39.248423	412.761897	138.383955	1.675674	-1.249518	22205.2675
422.635409	54.507678	418.865599	184.924682	1.675674	1.03937	22208.31935
418.057632	95.707666	396.739679	216.206154	1.675674	1.802333	22216.71194
410.428005	130.040989	385.295238	239.857999	0.912711	-0.486556	22224.34156
396.694676	144.537281	333.413772	278.006136	2.438637	-0.486556	22236.54897
377.620607	207.863188	289.161934	294.028354	0.912711	0.276407	22213.66009
368.465055	217.781704	275.428604	321.495012	0.912711	-1.249518	22228.91934
356.257651	253.640952	260.16935	353.539447	0.149749	-0.486556	22201.45268
334.894694	290.263164	225.836026	356.591298	-2.902102	0.276407	22193.06009
324.213216	290.263164	144.199014	392.450547	-1.376177	0.276407	22203.74157
299.035446	347.485369	131.99161	409.99869	2.438637	0.276407	22203.74157
286.828042	366.559437	88.502734	437.465348	0.149749	-0.486556	22219.00082
261.650271	385.633506	52.643485	455.013491	0.149749	0.276407	22213.66009
228.079911	404.707574	16.784237	470.272746	0.912711	-0.486556	22209.84527
197.561402	422.255717	-41.200931	483.243112	-0.613214	0.276407	22189.24528
172.383631	432.937196	-92.319435	497.739404	-2.13914	-1.249518	22164.06751
151.783637	443.618674	-103.000913	499.26533	-1.376177	-1.249518	22181.61565
122.791053	459.640891	-118.260168	509.183845	0.912711	1.03937	22199.16379
75.487364	468.033481	-141.912013	480.191261	0.149749	-0.486556	22212.89712
53.361444	476.426072	-146.489789	525.206063	-1.376177	-2.012481	22225.86749
23.605897	481.003848	-199.134218	511.472734	-1.376177	-1.249518	22228.91934
9.109605	463.455705	-201.423106	522.917175	0.149749	-1.249518	22234.26008
-28.275569	462.692742	-215.156435	519.865324	1.675674	-0.486556	22208.31935
-35.142233	457.352003	-253.304572	514.524584	0.149749	0.276407	102.237007
-51.164451	455.063115	-271.615678	531.309765	0.149749	-0.486556	15.259255
-86.260737	432.937196	-347.148989	495.450516	2.438637	-0.486556	9.918516
-114.490358	452.011264	-325.02307	471.035708	0.912711	-0.486556	10.681478
-146.534793	424.544605	-361.645281	435.17646	0.912711	-0.486556	9.918516
-174.001451	423.01868	-361.645281	433.650534	0.149749	-0.486556	9.155553
-208.334775	402.418686	-389.874902	406.946839	-1.376177	-0.486556	22031.31199
-239.616247	393.263133	-393.689716	390.161658	-2.13914	-0.486556	22205.2675
-264.031054	376.477953	-445.571182	361.169074	-0.613214	-0.486556	22207.55638
-270.134756	368.085363	-433.363778	310.813534	-0.613214	-1.249518	22216.71194
-296.075489	335.277965	-448.623033	287.161689	0.149749	-0.486556	22230.44527
-325.831036	299.418717	-459.304511	253.591328	-2.13914	-0.486556	22199.92676
-354.060657	292.552052	-452.437847	220.020968	-1.376177	0.276407	22205.2675
-336.512514	239.907623	-432.600816	163.561726	-2.13914	-1.249518	22215.18601
-399.838421	226.937257	-490.585984	112.443222	0.149749	0.276407	22212.89712
-403.653235	199.470598	-483.719319	87.265452	0.149749	-0.486556	22221.28971
-425.016192	160.559498	-465.408213	80.398787	2.438637	-0.486556	22250.2823
-428.068043	115.544697	-460.830437	22.413619	1.675674	-0.486556	22232.73415
-438.749521	94.944703	-462.356362	4.865476	-3.665065	-0.486556	22221.28971
-457.060627	59.848417	-453.963772	-30.23081	2.438637	1.03937	22233.49712
-481.475434	39.248423	-421.919337	-76.008574	0.912711	-1.249518	22229.6823
-460.112478	16.359541	-416.578598	-114.156711	0.149749	-0.486556	22234.26008
-460.112478	-15.684894	-391.400828	-146.964108	1.675674	-0.486556	22244.17859
-468.505068	-56.884882	-389.874902	-194.267798	0.912711	-0.486556	22222.05268
-478.423583	-85.114503	-354.015654	-217.15668	-0.613214	-1.249518	22215.94897
-462.401366	-109.52931	-344.097138	-269.038146	-0.613214	-1.249518	22227.39341
-454.008776	-151.492261	-322.734181	-294.215917	-0.613214	0.276407	22187.71935
-431.882856	-185.062621	-311.28974	-326.260352	-0.613214	-1.249518	22194.58602
-418.149527	-208.714466	-298.319374	-364.408488	0.912711	-1.249518	22183.90454
-397.549533	-245.336678	-241.860131	-368.223302	-0.613214	-1.249518	22212.89712
-376.186577	-265.936671	-214.393473	-394.164035	0.149749	-0.486556	22197.63787
-358.638434	-280.432963	-157.171267	-428.497358	0.149749	-1.249518	22221.28971
-340.327328	-334.603318	-123.600907	-462.067719	-0.613214	1.03937	22199.16379
-327.356961	-361.307014	-131.230534	-492.586228	-0.613214	-0.486556	22175.51195
-274.712533	-380.381082	-72.482404	-485.719564	-1.376177	-0.486556	22202.97861
-232.749582	-423.106995	-67.904627	-509.371408	0.912711	-1.249518	22211.3712
-210.623663	-410.899591	-19.837975	-533.023253	-0.613214	0.276407	22178.5638
-190.023669	-452.099579	29.754603	-526.156589	0.149749	-0.486556	22206.79342
-143.482942	-468.121797	44.250895	-539.889918	3.2016	1.802333	22217.4749
-98.46814	-494.825493	112.154579	-547.519545	0.149749	-0.486556	22190.00824
-62.608892	-497.114381	128.176796	-534.549179	1.675674	0.276407	22221.28971
-36.668159	-499.403269	183.873076	-515.47511	1.675674	0.276407	22232.73415
15.97627	-500.929194	238.806393	-514.712148	4.727525	0.276407	22238.83786
31.998488	-523.055114	266.273051	-498.68993	-0.613214	-0.486556	22236.54897
65.568848	-498.640306	269.324902	-497.926967	-0.613214	-1.249518	22236.54897
97.613283	-488.721791	304.421188	-502.504744	0.912711	0.276407	22225.10453
138.050308	-512.373635	336.465623	-466.645495	0.149749	1.03937	22221.28971
154.835488	-499.403269	351.724878	-455.201054	-1.376177	-2.012481	22214.42305
194.509551	-468.884759	380.717462	-431.549209	0.912711	-1.249518	22215.94897
210.531768	-461.255132	388.347089	-437.652911	-1.376177	-1.249518	22219.76379
265.465085	-454.388467	424.206338	-416.289955	-2.13914	-1.249518	22180.85269
285.302116	-422.344033	442.517444	-375.089967	0.149749	-0.486556	22225.86749
295.220632	-406.321815	451.672997	-348.386271	-2.902102	0.276407	22202.21564
334.894694	-379.618119	476.850767	-298.03073	0.149749	-0.486556	22215.18601
377.620607	-365.88479	463.8804	-253.778892	-0.613214	-0.486556	22213.66009
386.77616	-333.077392	511.18409	-244.623339	-0.613214	-1.249518	22212.13416
408.139117	-297.981106	506.606314	-203.423351	0.149749	-0.486556	22232.73415
427.213185	-271.277411	511.947053	-175.19373	3.2016	1.03937	22251.80822
438.657626	-243.810752	514.235941	-157.645587	1.675674	0.276407	22229.6823
448.576142	-202.610764	495.924835	-110.341897	0.149749	-0.486556	22231.97119
447.050216	-188.877435	501.265574	-84.401164	-0.613214	0.276407	22231.20823
458.494658	-134.707081	469.984102	-47.778953	0.912711	-0.486556	22217.4749
456.968732	-82.062652	484.480394	5.628439	0.149749	-1.249518	22238.07489
457.731695	-49.255254	465.406326	84.976564	3.2016	-0.486556	22250.2823
454.679844	-21.788596	437.176705	108.628408	2.438637	0.276407	22230.44527
437.131701	18.648429	434.887816	155.169135	0.149749	-1.249518	22224.34156
437.131701	39.248423	388.347089	177.295055	-0.613214	-0.486556	22230.44527
411.190968	88.078038	390.635978	200.183937	-2.13914	-0.486556	22175.51195
411.953931	120.122473	367.747095	234.51726	-3.665065	-2.012481	22202.97861
392.116899	166.6632	352.487841	260.457993	0.912711	0.276407	22226.63045
392.116899	177.344679	317.391555	273.42836	-1.376177	-1.249518	22206.79342
386.013198	216.255778	248.724909	313.102422	-2.13914	-2.775444	22202.21564
349.390986	252.115027	245.673058	335.991304	1.675674	-0.486556	22228.91934
345.576172	276.529834	198.369368	366.509814	-2.13914	-1.249518	22183.14158
325.739141	314.677971	157.16938	403.132025	-3.665065	-1.249518	22187.71935
315.820626	332.989077	109.86569	422.969056	-1.376177	-0.486556	22212.13416
292.931744	367.3224	128.176796	441.280162	-3.665065	-1.249518	22197.63787
276.909526	393.263133	74.769405	471.035708	2.438637	-0.486556	22207.55638
250.20583	407.759425	51.880522	467.983858	0.149749	-0.486556	22216.71194
202.902141	428.359419	-19.837975	477.902373	0.149749	-0.486556	22106.08234
188.405849	432.174233	-66.378702	496.213479	0.912711	0.276407	22193.06009
154.072526	435.226084	-92.319435	510.709771	-0.613214	-1.249518	22191.53417
120.502165	467.270519	-112.919429	519.102361	0.149749	0.276407	22204.50453
99.902171	473.374221	-125.126833	518.339398	1.675674	0.276407	22225.86749
67.094773	478.71496	-158.697193	524.4431	1.675674	-1.249518	22241.12674
44.205891	486.344587	-165.563858	520.628286	0.912711	1.03937	22231.20823
16.739233	458.877929	-218.971249	509.183845	-2.13914	-2.012481	22225.10453
-11.490388	464.218668	-216.682361	527.494951	0.149749	-1.249518	22224.34156
-54.216302	453.537189	-274.667529	504.606069	-2.902102	-0.486556	1882.229072
-48.1126	452.011264	-283.823082	509.946808	0.912711	0.276407	18.311106
-92.364439	445.144599	-289.926784	502.317181	-0.613214	-0.486556	12.207404
-104.571842	442.855711	-344.860101	487.057926	-2.902102	-1.249518	11.444441
-141.957016	416.152015	-359.356393	450.435715	1.675674	-0.486556	9.918516
-174.001451	413.100164	-371.563797	429.072758	-2.13914	-1.249518	9.918516
-198.416259	403.944612	-387.586014	403.132025	-1.376177	-1.249518	21526.99362
-220.542178	401.655723	-402.082306	397.028323	-0.613214	-0.486556	22180.85269
-256.401427	375.71499	-408.186008	342.095006	-0.613214	0.276407	22209.08231
-281.579197	368.848326	-440.230443	308.524646	0.149749	-0.486556	22227.39341
-291.497713	339.092779	-423.445263	289.450577	1.675674	-0.486556	22230.44527
-309.045856	311.62612	-437.941555	268.850583	0.912711	0.276407	22234.26008
-331.934738	292.552052	-462.356362	223.835782	1.675674	-0.486556	22235.02304
-383.816204	242.196511	-441.756368	179.583943	-0.613214	-0.486556	22009.18607
-391.445831	240.670586	-492.874872	118.546924	0.149749	1.03937	22221.28971
-397.549533	197.18171	-483.719319	103.287669	1.675674	1.03937	22246.46748
-405.942123	168.189126	-453.200809	82.687675	2.438637	1.03937	22231.97119
-434.171745	127.752101	-448.623033	48.354352	1.675674	0.276407	22238.07489
-464.690254	98.759517	-448.623033	-11.919704	0.912711	0.276407	22240.36378
-466.979142	83.500262	-436.415629	-21.83822	-0.613214	-0.486556	22212.89712
-475.371732	34.670647	-413.526747	-86.690052	0.149749	0.276407	22209.84527
-476.134695	21.70028	-418.104524	-110.341897	-0.613214	-2.012481	22215.18601
-463.927291	-8.055266	-424.208225	-134.756705	0.149749	-1.249518	22210.60823
-469.268031	-59.17377	-383.008238	-175.956692	0.149749	-0.486556	22213.66009
-458.586552	-67.56636	-348.674914	-217.919643	0.912711	1.03937	22212.89712
-471.556919	-97.321907	-354.778616	-252.252966	-1.376177	-0.486556	22211.3712
-462.401366	-126.314491	-354.015654	-281.24555	-0.613214	-1.249518	22202.97861
-431.119894	-175.907069	-294.50456	-301.845544	-1.376177	0.276407	22194.58602
-409.756937	-206.425578	-294.50456	-348.386271	0.149749	0.276407	22182.37861
-417.386564	-249.914454	-247.20087	-391.875147	-0.613214	1.03937	22202.97861
-363.21621	-244.573715	-185.400889	-398.741812	3.2016	1.03937	22216.71194
-341.853253	-291.114442	-184.637926	-422.393656	0.912711	-1.249518	22225.10453
-343.379179	-317.818138	-150.304603	-435.364023	0.149749	0.276407	22209.84527
-296.075489	-320.107026	-103.000913	-465.882532	1.675674	1.03937	22211.3712
-277.764384	-374.27738	-99.949062	-500.978818	0.149749	-0.486556	22203.74157
-261.742166	-390.299598	-77.823143	-529.20844	0.149749	-0.486556	22182.37861
-219.016253	-421.58107	1.524982	-517.763999	2.438637	-0.486556	22229.6823
-193.07552	-426.921809	-12.97131	-526.919551	1.675674	0.276407	22215.18601
-145.77183	-453.625505	67.139777	-525.393626	0.912711	-0.486556	22206.79342
-136.616277	-461.255132	85.450883	-541.415843	2.438637	0.276407	22213.66009
-72.527407	-507.032896	93.843473	-545.99362	-0.613214	-0.486556	22225.10453
-63.371855	-506.269934	154.880492	-538.363992	-2.13914	-1.249518	22199.16379
-17.59409	-513.899561	201.421219	-513.186222	-0.613214	-0.486556	22220.52675
21.317009	-507.032896	236.517505	-503.267707	2.438637	1.802333	22234.26008
50.309593	-508.558822	264.747126	-507.845483	-0.613214	0.276407	22216.71194
84.642916	-514.662524	296.028598	-503.267707	-0.613214	-2.012481	22228.15638
102.191059	-512.373635	319.680443	-491.060303	-2.902102	-1.249518	22215.18601
150.257712	-507.032896	344.095251	-475.038085	-2.13914	-1.249518	22201.45268
186.879923	-481.855126	379.954499	-440.704762	0.912711	-0.486556	22217.4749
221.976209	-461.255132	385.295238	-441.467725	1.675674	0.276407	22225.86749
241.050278	-454.388467	416.576711	-407.897364	-0.613214	-1.249518	22196.87491
291.405818	-419.292182	420.391524	-371.275153	0.912711	-1.249518	22238.83786
321.924328	-415.477368	459.302624	-342.282569	0.149749	-0.486556	22239.60082
330.316918	-388.010709	471.510028	-321.682575	0.149749	-1.249518	22216.71194
351.679874	-357.4922	506.606314	-260.645556	0.149749	0.276407	22222.81564
382.198384	-340.70702	501.265574	-248.438152	-2.13914	-0.486556	22229.6823
412.716893	-318.5811	509.658165	-217.15668	2.438637	0.276407	22233.49712
404.324303	-281.958889	492.110022	-162.223363	1.675674	-0.486556	22238.83786
437.131701	-250.677417	503.554463	-148.490034	3.2016	-0.486556	22247.99341
445.524291	-207.188541	498.213724	-127.89004	0.149749	0.276407	22225.86749
440.183552	-166.751516	478.376692	-80.58635	-0.613214	0.276407	22222.05268
443.235403	-133.181155	473.798916	-52.356729	-2.902102	-0.486556	22212.89712
439.420589	-108.003385	458.539661	6.391402	-1.376177	-1.249518	22212.89712
449.339105	-69.092285	466.169289	51.406203	-3.665065	-0.486556	22216.71194
453.916881	-23.314521	440.991518	101.761744	-1.376177	-0.486556	22230.44527
432.553924	5.678063	447.09522	137.620992	1.675674	1.03937	22212.89712
429.502074	26.278057	399.79153	171.954316	-1.376177	-0.486556	22215.18601
427.213185	77.39656	388.347089	171.191353	-0.613214	0.276407	22211.3712
413.479856	103.337293	372.324872	215.443192	-0.613214	0.276407	22195.34898
398.983564	146.826169	340.280437	245.198738	-0.613214	-0.486556	22207.55638
375.331719	181.922455	331.887847	285.635763	-0.613214	-0.486556	22223.5786
382.198384	221.596517	299.843412	301.657981	-0.613214	-1.249518	22219.00082
344.81321	245.248362	274.665642	350.487596	0.149749	-1.249518	22220.52675
357.020614	262.033542	238.806393	365.746851	0.149749	-0.486556	22217.4749
333.368769	301.707605	176.243449	381.769068	0.149749	0.276407	22214.42305
309.716924	313.152046	161.747157	405.420913	0.912711	0.276407	22193.82305
288.353967	359.692773	107.576802	430.598683	0.912711	-0.486556	22203.74157
285.302116	382.581655	67.90274	441.280162	2.438637	0.276407	22231.97119
258.59842	412.337202	12.20646	478.665336	0.912711	-0.486556	22202.21564
218.161395	419.966829	3.81387	495.450516	1.675674	1.03937	22144.23048
186.11696	432.174233	-35.09723	497.739404	1.675674	-0.486556	22226.63045
147.205861	447.433488	-76.297217	509.946808	1.675674	-0.486556	22197.63787
113.6355	458.877929	-101.474988	520.628286	0.149749	-0.486556	22179.32676
109.057724	463.455705	-115.208317	506.131994	0.149749	-1.249518	22212.13416
76.250326	474.900146	-138.097199	521.391249	0.149749	-0.486556	22215.94897
53.361444	471.848295	-176.245336	519.102361	-0.613214	-1.249518	22221.28971
24.36886	472.611258	-203.711994	525.969026	0.912711	-0.486556	22235.786
-3.860761	463.455705	-222.0231	516.05051	-2.13914	-0.486556	22194.58602
-32.090382	462.692742	-241.860131	512.998659	-3.665065	-1.249518	19356.36464
-61.082966	457.352003	-285.349007	513.761622	1.675674	0.276407	21.362957
-82.445923	435.989046	-325.786032	505.369032	-0.613214	-0.486556	14.496292
-109.912581	448.19645	-334.178622	494.687553	-0.613214	-1.249518	10.681478
-131.275538	439.040897	-332.652697	460.35423	2.438637	-1.249518	12.207404
-173.238489	436.752009	-374.615648	438.991274	1.675674	1.03937	9.918516
-178.579228	403.944612	-363.934169	426.78387	1.675674	0.276407	20573.2902
-199.942184	406.996462	-403.608232	395.502398	0.149749	-1.249518	22199.92676
-258.690315	375.71499	-399.793418	370.324627	0.912711	0.276407	22211.3712
-251.823651	357.403885	-418.104524	325.309826	0.912711	-0.486556	22229.6823
-279.290309	359.692773	-418.104524	317.680198	2.438637	0.276407	22242.65267
-309.045856	307.048344	-432.600816	274.191322	-0.613214	0.276407	22237.31193
-333.460663	297.129828	-455.489698	229.939484	1.675674	-1.249518	22226.63045
-363.979173	259.744654	-441.756368	167.376539	-0.613214	-0.486556	22144.99344
-357.875471	242.959474	-440.230443	123.1247	-1.376177	-0.486556	22205.2675
-392.971757	192.603933	-521.867456	103.287669	0.912711	0.276407	22209.84527
-425.779155	188.78912	-468.460064	81.16175	2.438637	1.802333	22228.15638
-412.045825	148.352095	-463.882288	52.932129	0.912711	0.276407	22230.44527
-442.564335	110.203958	-457.015623	6.391402	0.149749	-0.486556	22222.05268
-456.297664	82.737299	-450.911921	-11.156741	-0.613214	-0.486556	22224.34156
-487.579136	65.189156	-411.237859	-79.060425	-1.376177	-0.486556	22213.66009
-473.845807	-3.47749	-417.341561	-126.364115	-4.428028	-2.012481	22167.11936
-466.979142	-11.107117	-408.948971	-133.230779	-0.613214	0.276407	22214.42305
-463.927291	-35.521925	-380.719349	-169.090028	-2.13914	-1.249518	22227.39341
-480.712472	-67.56636	-366.98602	-212.578904	0.912711	-0.486556	22205.2675
-454.008776	-87.403391	-342.571213	-243.860376	0.149749	-0.486556	22226.63045
-450.956925	-124.788565	-321.971219	-274.378885	-1.376177	-1.249518	22233.49712
-431.882856	-165.988553	-299.082337	-299.556656	0.149749	-0.486556	22209.84527
-427.30508	-191.929286	-279.245305	-335.415904	2.438637	1.03937	22199.92676
-418.91249	-227.025572	-263.223088	-368.223302	-0.613214	-0.486556	22204.50453
-371.6088	-267.462597	-257.882349	-394.926998	0.912711	0.276407	22215.18601
-375.423614	-268.22556	-202.186069	-430.786247	0.149749	-0.486556	22203.74157
-322.779185	-313.240361	-159.460156	-443.756613	0.912711	0.276407	22222.05268
-315.91252	-330.788504	-128.178683	-463.593644	-1.376177	-0.486556	22206.79342
-284.631048	-371.225529	-106.052764	-486.482526	0.149749	0.276407	22208.31935
-264.794017	-391.06256	-69.430553	-510.897334	-2.13914	-0.486556	22190.00824
-242.668098	-405.558852	-37.386118	-527.682514	0.149749	-0.486556	22198.40083
-190.023669	-435.314399	-8.393534	-547.519545	-0.613214	0.276407	22206.03046
-166.371824	-431.499585	37.38423	-536.838067	-0.613214	-0.486556	22186.19343
-122.882948	-471.173648	80.110144	-521.578812	0.149749	-0.486556	22207.55638
-96.942215	-487.958828	96.895324	-542.178806	0.149749	-0.486556	22203.74157
-54.979264	-516.188449	147.250865	-572.697316	-0.613214	-0.486556	22217.4749
-17.59409	-514.662524	205.236033	-518.526961	-2.13914	-0.486556	22201.45268
12.161456	-507.795859	251.013797	-487.245489	0.149749	0.276407	22213.66009
57.176258	-496.351418	261.695275	-497.926967	0.912711	1.03937	22233.49712
92.272544	-494.06253	300.606375	-492.586228	3.2016	1.03937	22248.75637
112.109575	-494.06253	325.784145	-481.90475	-0.613214	-0.486556	22212.13416
148.731786	-492.536604	344.095251	-462.067719	-0.613214	-1.249518	22216.71194
186.879923	-483.381051	345.621176	-441.467725	-0.613214	-0.486556	22218.23786
206.716954	-467.358834	393.687829	-422.393656	0.912711	1.03937	22214.42305
255.54657	-466.595871	436.413742	-410.186253	2.438637	0.276407	22243.41563
253.257681	-439.129213	434.124854	-388.060333	1.675674	0.276407	22247.23045
312.768775	-432.262548	444.806332	-351.438122	0.149749	-0.486556	22227.39341
326.502104	-397.166262	467.695214	-349.149234	2.438637	0.276407	22236.54897
351.679874	-381.907007	469.984102	-277.430736	0.912711	1.03937	22231.20823
375.331719	-354.440349	484.480394	-242.334451	-4.428028	-1.249518	22194.58602
391.353937	-327.736653	508.132239	-230.127047	-1.376177	-0.486556	22217.4749
418.820595	-295.692218	475.324841	-201.134463	-0.613214	-0.486556	22230.44527
425.68726	-244.573715	496.687798	-175.19373	0.912711	-0.486556	22218.23786
424.924297	-214.055205	510.421127	-140.860407	-1.376177	-1.249518	22228.15638
450.86503	-185.825584	498.976686	-92.030791	-0.613214	0.276407	22228.91934
443.235403	-149.203373	450.147071	-52.356729	-3.665065	-1.249518	22196.11194
437.894664	-104.951534	466.932251	-9.630816	-1.376177	-1.249518	22207.55638
447.050216	-80.536726	462.354475	42.25065	-0.613214	-1.249518	22224.34156
448.576142	-40.862664	422.680413	96.421005	0.149749	-0.486556	22207.55638
447.050216	7.203988	451.672997	128.46544	0.912711	0.276407	22216.71194
431.790962	44.589162	424.206338	161.272837	0.149749	0.276407	22235.02304
419.583558	62.137305	394.450791	199.420974	-1.376177	-1.249518	22217.4749
402.035415	108.678032	398.265605	209.33949	0.149749	-0.486556	22220.52675
411.953931	136.144691	369.273021	242.90985	-1.376177	-1.249518	22209.84527
388.302086	178.870604	346.384139	278.006136	0.149749	-0.486556	22209.08231
386.77616	213.203927	301.369337	306.99872	1.675674	-0.486556	22242.65267
368.465055	236.092809	250.250834	335.228341	3.964562	0.276407	22213.66009
344.81321	246.011325	225.073064	361.169074	2.438637	-0.486556	22202.21564
331.07988	303.23353	197.606405	388.635733	-2.13914	-0.486556	22208.31935
313.531738	314.677971	149.539753	397.791286	-0.613214	1.03937	22219.76379
302.087296	352.063145	101.4731	426.020907	-0.613214	-0.486556	22196.11194
273.094712	366.559437	90.791622	459.591267	-0.613214	-1.249518	22204.50453
241.81324	402.418686	74.006442	471.035708	-1.376177	0.276407	22219.76379
221.976209	410.048313	7.628684	484.769038	0.149749	-0.486556	22161.77862
180.776221	429.885345	-24.415751	499.26533	-1.376177	-2.012481	22202.97861
155.598451	447.433488	-81.637957	499.26533	-1.376177	0.276407	22190.7712
128.131792	441.329786	-117.497205	487.057926	-2.13914	-1.249518	22175.51195
106.005873	456.58904	-129.704609	510.709771	-1.376177	-0.486556	22189.24528
75.487364	474.900146	-162.512007	500.791255	-1.376177	-1.249518	22221.28971
47.257742	474.900146	-163.274969	519.102361	-1.376177	-2.012481	22233.49712
24.36886	474.137183	-199.897181	523.680137	0.912711	-0.486556	22235.02304
8.346643	463.455705	-219.734212	530.546802	0.149749	-0.486556	22233.49712
-19.882979	458.877929	-227.363839	505.369032	0.149749	-0.486556	22233.49712
-47.349637	439.040897	-267.037902	506.131994	0.149749	-0.486556	44.251839
-61.082966	454.300152	-281.534194	500.791255	-1.376177	-2.012481	12.970367
-86.260737	449.722376	-314.341591	505.369032	1.675674	0.276407	12.970367
-120.59406	432.937196	-346.386026	472.561634	1.675674	-1.249518	9.155553
-149.586644	425.307568	-342.571213	437.465348	0.912711	-0.486556	10.681478
-185.445892	402.418686	-404.371194	403.132025	0.149749	-1.249518	3682.821131
-211.386625	402.418686	-386.823051	403.132025	0.912711	0.276407	22128.20826
-240.379209	378.003878	-416.578598	360.406112	-3.665065	-0.486556	22188.48232
-269.371793	372.663139	-414.28971	332.17649	-2.902102	-2.012481	22214.42305
-293.786601	352.063145	-424.208225	283.346875	-0.613214	-0.486556	22208.31935
-296.075489	327.648338	-449.385996	281.057987	-0.613214	-0.486556	22221.28971
-316.675483	300.181679	-454.726735	258.169105	-1.376177	-1.249518	22230.44527
-352.534732	262.033542	-457.015623	191.028384	-2.13914	-0.486556	22184.6675
-380.00139	241.433549	-473.800803	139.146918	-2.13914	-0.486556	22204.50453
-395.260645	198.707635	-472.274878	99.472856	-0.613214	0.276407	22216.71194
-405.942123	170.478014	-473.037841	82.687675	-1.376177	-1.249518	22205.2675
-439.512484	146.063206	-480.667468	37.672874	-2.13914	-0.486556	22219.00082
-434.934707	126.226175	-445.571182	25.46547	0.912711	-1.249518	22244.94156
-460.112478	96.470629	-460.830437	0.2877	1.675674	-0.486556	22231.20823
-465.453217	68.241007	-430.311927	-47.778953	0.149749	-0.486556	22224.34156
-492.919875	42.300274	-421.156374	-109.578934	1.675674	1.03937	22226.63045
-482.238397	6.441026	-391.400828	-124.838189	-0.613214	0.276407	22202.21564
-464.690254	-14.158968	-401.319343	-169.852991	0.149749	-1.249518	22212.89712
-473.082844	-64.514509	-382.245275	-196.556686	-1.376177	-2.012481	22245.70452
-470.030993	-87.403391	-347.911952	-232.415935	2.438637	0.276407	22199.16379
-458.586552	-103.425609	-331.889734	-260.645556	1.675674	0.276407	22216.71194
-451.719888	-159.121888	-307.474927	-297.267768	-0.613214	0.276407	22231.97119
-431.882856	-196.507062	-322.734181	-351.438122	-1.376177	-1.249518	22189.24528
-415.097676	-227.025572	-291.452709	-368.986265	-1.376177	-1.249518	22185.43046
-406.705086	-258.307044	-235.756429	-365.171451	-0.613214	-0.486556	22218.23786
-396.023608	-278.144075	-227.363839	-435.364023	0.912711	1.03937	22222.81564
-347.193993	-317.055175	-182.349038	-439.178837	0.912711	1.03937	22192.29713
-309.045856	-320.869989	-132.75646	-446.808464	-0.613214	0.276407	22216.71194
-302.179191	-361.307014	-120.549056	-479.615862	-2.13914	-0.486556	22193.82305
-279.290309	-395.640337	-52.645373	-507.08252	-1.376177	-0.486556	22170.17121
-231.223657	-407.847741	-48.067596	-513.949185	-2.13914	0.276407	22189.24528
-193.07552	-436.840325	-0.000944	-578.038055	1.675674	1.03937	22204.50453
-161.794048	-447.521803	35.095342	-565.830651	-0.613214	0.276407	22202.21564
-122.882948	-455.15143	75.532367	-531.497328	0.912711	-0.486556	22221.28971
-90.838513	-471.173648	100.710138	-542.941769	0.149749	-0.486556	22239.60082
-54.216302	-502.45512	139.621237	-530.734365	-1.376177	-1.249518	22219.00082
-24.460755	-502.45512	160.984194	-535.312141	0.149749	-1.249518	22200.68972
3.768866	-517.714375	238.806393	-500.978818	0.912711	1.03937	22231.97119
49.546631	-496.351418	260.932312	-493.349191	1.675674	0.276407	22234.26008
77.013289	-505.506971	299.843412	-493.349191	-0.613214	-0.486556	22238.83786
103.716985	-513.899561	319.680443	-478.852899	2.438637	1.03937	22243.41563
156.361414	-509.321785	329.598959	-447.571427	0.149749	-1.249518	22222.81564
182.302147	-484.144014	356.302654	-443.756613	-0.613214	-1.249518	22222.81564
209.005843	-475.751424	370.035984	-439.941799	-1.376177	-0.486556	22211.3712
234.183613	-465.069946	418.102636	-419.341805	-1.376177	-0.486556	22207.55638
273.857675	-434.551436	427.258189	-397.215886	-0.613214	1.03937	22222.05268
303.613222	-417.766256	442.517444	-356.778861	-0.613214	1.03937	22231.20823
321.924328	-402.507001	464.643363	-319.393687	0.912711	0.276407	22218.23786
348.628023	-388.010709	483.717432	-295.741842	0.149749	-0.486556	22210.60823
374.568756	-355.203312	492.872984	-261.408519	-0.613214	0.276407	22216.71194
394.405788	-319.344063	489.058171	-236.230749	-0.613214	0.276407	22206.79342
399.746527	-301.032957	515.761866	-190.452984	0.149749	-0.486556	22214.42305
423.398372	-262.884821	502.028537	-179.008543	0.912711	0.276407	22230.44527
453.916881	-227.788535	510.421127	-145.438183	2.438637	0.276407	22243.41563
450.102067	-188.877435	498.976686	-95.845605	0.912711	0.276407	22233.49712
454.679844	-158.358926	496.687798	-46.253027	1.675674	-0.486556	22235.02304
452.390956	-113.344124	482.954469	-11.919704	0.149749	-0.486556	22231.97119
456.968732	-74.433025	462.354475	35.383986	-0.613214	-1.249518	22220.52675
466.887248	-48.492291	425.732263	87.265452	-0.613214	-2.012481	22088.5342
434.07985	4.9151	434.887816	125.413589	2.438637	-1.249518	22244.17859
443.998366	17.885467	438.70263	149.065434	1.675674	-0.486556	22191.53417
427.213185	74.344709	384.532276	171.954316	0.149749	0.276407	22224.34156
414.242819	99.52248	400.554493	196.369123	0.149749	-0.486556	22226.63045
384.487272	139.196542	379.191537	239.095036	-2.902102	-0.486556	22185.43046
376.857645	164.374312	318.91748	261.220956	0.149749	-0.486556	22201.45268
370.753943	184.211343	311.287853	284.872801	0.149749	-0.486556	22224.34156
361.59839	220.833555	251.776759	313.865385	0.149749	0.276407	22209.84527
343.287284	253.640952	255.591573	384.057956	-1.376177	-0.486556	22203.74157
347.102098	269.66317	189.976778	359.643149	-0.613214	-0.486556	22224.34156
308.190998	316.96686	140.3842	395.502398	-1.376177	1.03937	22182.37861
308.190998	334.515002	128.939759	429.072758	-2.13914	1.03937	22179.32676
280.72434	368.848326	75.532367	433.650534	0.149749	0.276407	22204.50453
240.287315	397.077947	35.095342	477.902373	-2.13914	-2.012481	22188.48232
227.316948	417.677941	10.680535	479.428299	-0.613214	-0.486556	22196.87491
186.879923	434.463121	-16.023161	493.161628	0.912711	-0.486556	22221.28971
177.72437	452.011264	-62.563888	496.976442	-0.613214	-0.486556	22207.55638
154.072526	455.063115	-99.186099	515.287547	1.675674	1.03937	22202.97861
104.479948	463.455705	-115.208317	522.154212	-2.13914	-1.249518	22202.97861
86.168842	480.240885	-123.600907	509.183845	-0.613214	-1.249518	22212.89712
62.516997	475.663109	-144.200901	527.494951	3.2016	0.276407	22244.17859
30.472562	476.426072	-193.030516	529.020876	0.912711	0.276407	22241.12674
3.768866	464.218668	-202.186069	521.391249	3.2016	1.03937	22225.10453
-13.779277	468.796444	-244.911982	525.969026	-0.613214	-1.249518	22228.91934
-32.090382	456.58904	-267.037902	512.235696	-0.613214	-1.249518	35.096286
-89.312588	437.514972	-295.267523	494.687553	-1.376177	-0.486556	13.733329
-93.890364	448.19645	-325.02307	501.554218	0.149749	0.276407	12.207404
-116.779246	433.700158	-347.148989	477.13941	0.149749	-0.486556	9.918516
-140.431091	432.937196	-351.726765	458.828305	3.2016	0.276407	9.155553
-197.653296	400.892761	-383.7712	435.17646	-1.376177	-0.486556	9.155553
-205.282924	406.2335	-391.400828	395.502398	-1.376177	0.276407	22053.43791
-257.927352	384.870543	-410.474896	383.294994	-1.376177	0.276407	22186.95639
-258.690315	378.766841	-404.371194	339.043155	-0.613214	-0.486556	22192.29713
-273.186607	359.692773	-419.630449	306.99872	0.912711	1.03937	22220.52675
-286.919936	334.515002	-428.023039	277.243173	0.912711	0.276407	22223.5786
-320.490297	327.648338	-460.830437	255.880217	2.438637	0.276407	22237.31193
-331.171775	289.500201	-466.934139	204.761713	0.149749	-0.486556	22228.15638
-360.164359	252.87799	-454.726735	160.509875	0.912711	0.276407	22230.44527
-363.21621	213.203927	-483.719319	101.761744	1.675674	0.276407	22219.76379
-404.416198	181.922455	-491.348946	81.16175	-0.613214	-0.486556	22226.63045
-432.645819	144.537281	-469.223027	65.139532	0.149749	0.276407	22226.63045
-415.860639	136.907654	-454.726735	28.517321	0.149749	0.276407	22235.786
-433.408782	120.885436	-455.489698	7.917327	0.912711	-0.486556	22243.41563
-451.719888	86.552113	-437.178592	-47.01599	0.912711	-0.486556	22235.786
-479.949509	33.907684	-416.578598	-75.245611	-0.613214	-0.486556	22215.94897
-500.549503	17.885467	-414.28971	-139.334481	-1.376177	-0.486556	22192.29713
-483.00136	-19.499707	-389.11194	-164.512251	-2.902102	-0.486556	22206.03046
-469.268031	-55.358956	-385.297126	-194.267798	0.149749	-0.486556	22211.3712
-463.927291	-92.74413	-371.563797	-234.704823	-0.613214	-1.249518	22222.81564
-449.430999	-130.129304	-338.756399	-255.304817	-0.613214	-0.486556	22208.31935
-430.356931	-159.884851	-351.726765	-275.904811	0.149749	0.276407	22212.89712
-446.379148	-191.166323	-297.556411	-329.312203	-2.902102	-0.486556	22185.43046
-415.097676	-209.477429	-273.141604	-352.201085	-1.376177	-1.249518	22186.95639
-383.816204	-232.366311	-247.963833	-401.0307	-0.613214	0.276407	22194.58602
-376.949539	-289.588516	-211.341622	-410.186253	0.149749	-0.486556	22202.21564
-341.853253	-288.825554	-175.482373	-440.704762	1.675674	1.03937	22220.52675
-327.356961	-335.366281	-154.882379	-430.023284	0.149749	-2.012481	22211.3712
-302.942154	-364.358865	-112.919429	-477.326973	-0.613214	-2.012481	22214.42305
-269.371793	-367.410715	-80.874994	-510.134371	0.149749	-0.486556	22216.71194
-251.823651	-397.929225	-41.963894	-506.319557	0.912711	0.276407	22190.7712
-208.334775	-408.610703	-19.075012	-539.889918	0.912711	0.276407	22202.21564
-183.919967	-439.892175	9.917572	-539.126955	0.912711	-2.012481	22228.91934
-122.882948	-451.336617	67.90274	-513.186222	-0.613214	0.276407	22208.31935
-104.571842	-471.173648	96.132361	-526.919551	1.675674	0.276407	22231.20823
-68.712594	-488.721791	125.887908	-544.467694	0.149749	-1.249518	22238.83786
-26.749643	-510.084747	192.265666	-519.289924	0.149749	-0.486556	22214.42305
-0.045947	-516.188449	206.761958	-510.134371	-0.613214	-0.486556	22201.45268
30.472562	-499.403269	255.591573	-513.186222	-0.613214	0.276407	22223.5786
69.383662	-511.610673	283.821194	-504.030669	0.149749	0.276407	22223.5786
95.324395	-509.321785	283.821194	-491.060303	-0.613214	-0.486556	22222.05268
138.050308	-500.929194	326.547108	-469.697346	-1.376177	-1.249518	22230.44527
164.754004	-493.299567	338.754511	-455.964017	-1.376177	-0.486556	22213.66009
168.568818	-501.692157	398.265605	-423.919582	-1.376177	-0.486556	22204.50453
234.946576	-459.729207	418.865599	-446.045501	-2.902102	-1.249518	22207.55638
244.865091	-439.892175	425.732263	-420.867731	-1.376177	-2.012481	22215.94897
285.302116	-439.129213	424.206338	-385.771445	0.912711	-0.486556	22219.00082
319.635439	-409.373666	466.169289	-345.33442	1.675674	-1.249518	22244.17859
347.865061	-391.825523	478.376692	-288.875177	0.149749	0.276407	22238.83786
358.546539	-359.018125	494.39891	-280.482587	-0.613214	-1.249518	22221.28971
395.931713	-330.025541	502.028537	-240.808525	2.438637	1.03937	22230.44527
399.746527	-299.507032	495.161873	-211.815941	0.149749	1.03937	22231.97119
431.027999	-275.855187	507.369276	-169.090028	2.438637	1.03937	22220.52675
422.635409	-230.077423	463.117438	-157.645587	-0.613214	-0.486556	22244.94156
444.761328	-176.670031	492.872984	-101.949307	0.149749	-0.486556	22246.46748
455.442807	-151.492261	485.243357	-72.19376	0.149749	-1.249518	22225.10453
457.731695	-127.077453	494.39891	-16.49748	-0.613214	-0.486556	22228.15638
445.524291	-86.640428	447.858183	-12.682667	-0.613214	-0.486556	22224.34156
454.679844	-51.544142	453.961885	60.561756	-2.13914	-0.486556	22173.98602
451.627993	-42.38859	433.361891	102.524707	-0.613214	-1.249518	22221.28971
442.47244	7.966951	436.413742	148.302471	0.149749	1.03937	22229.6823
430.265036	36.959535	418.865599	161.272837	0.912711	0.276407	22196.87491
424.924297	72.055821	379.954499	209.33949	0.149749	-0.486556	22221.28971
404.324303	129.278026	386.058201	229.939484	-2.902102	-0.486556	22212.89712
382.961347	167.426163	343.332288	257.406142	-2.902102	-2.775444	22170.93417
369.228017	188.78912	287.636008	281.057987	-0.613214	-0.486556	22210.60823
374.568756	211.678002	267.036014	312.339459	-0.613214	-1.249518	22202.97861
347.865061	253.640952	242.621207	343.620931	2.438637	1.03937	22206.79342
355.494688	278.05576	226.598989	373.376478	2.438637	-0.486556	22222.81564
332.605806	309.337232	140.3842	375.665366	-0.613214	-2.012481	22215.18601
313.531738	327.648338	141.910125	407.709801	0.149749	0.276407	22195.34898
287.591004	368.848326	106.813839	433.650534	2.438637	0.276407	22201.45268
263.93916	390.211282	83.161995	455.776454	0.912711	-0.486556	22215.18601
236.472501	414.62609	28.228678	472.561634	2.438637	0.276407	22225.10453
207.479917	435.226084	-35.09723	498.502367	0.149749	-0.486556	22206.79342
198.324364	451.248301	-71.719441	493.924591	0.149749	0.276407	22213.66009
146.442898	464.98163	-97.660174	491.635702	0.912711	0.276407	22202.97861
118.97624	467.270519	-101.474988	515.287547	-0.613214	-1.249518	22210.60823
93.035507	466.507556	-135.808311	505.369032	-1.376177	-0.486556	22211.3712
60.991072	464.218668	-173.956448	511.472734	-0.613214	-1.249518	22221.28971
40.391078	473.374221	-182.349038	531.309765	0.149749	-0.486556	22219.00082
33.524413	458.114966	-222.786063	519.102361	-1.376177	-0.486556	22230.44527
-13.779277	479.477922	-218.208286	525.206063	0.912711	1.03937	22231.20823
-28.275569	468.796444	-258.645312	487.820889	-5.19099	-1.249518	267.036958
-60.320004	445.144599	-277.71938	476.376448	0.149749	0.276407	16.78518
-93.127401	442.855711	-299.845299	490.87274	0.149749	-0.486556	11.444441
-103.80888	429.122382	-336.467511	467.983858	-0.613214	-0.486556	12.207404
-144.245905	429.885345	-358.59343	455.776454	-1.376177	-1.249518	9.918516
-165.608861	420.729792	-351.726765	435.17646	5.490488	2.565295	10.681478
-188.497743	430.648307	-384.534163	422.969056	0.149749	0.276407	21876.43056
-218.25329	400.892761	-424.971188	395.502398	1.675674	1.03937	22209.84527
-251.060688	375.71499	-442.519331	357.354261	-0.613214	-2.012481	22221.28971
-260.216241	365.796475	-417.341561	321.495012	0.912711	-0.486556	22212.13416
-296.075489	345.959444	-440.993406	284.872801	0.912711	-0.486556	22228.15638
-301.416228	320.781673	-431.837853	276.480211	3.964562	0.276407	22249.51933
-340.327328	296.366866	-464.64525	221.546894	1.675674	0.276407	22222.05268
-367.031024	254.403915	-448.623033	162.798763	0.912711	-0.486556	22231.97119
-388.39398	213.203927	-489.060058	122.361738	-1.376177	-1.249518	22231.20823
-405.942123	189.552082	-494.400797	72.006197	-0.613214	-0.486556	22202.97861
-421.964341	163.611349	-460.830437	73.532123	-2.13914	-0.486556	22212.89712
-447.142111	143.011356	-465.408213	28.517321	-3.665065	-1.249518	22225.86749
-454.771739	114.781734	-473.800803	8.68029	-1.376177	-1.249518	22212.89712
-468.505068	87.315076	-442.519331	-30.23081	0.912711	-0.486556	22215.18601
-480.712472	54.507678	-405.89712	-66.090058	-0.613214	-0.486556	22230.44527
-484.527285	20.937318	-421.156374	-117.208562	-0.613214	1.03937	22194.58602
-464.690254	-13.396006	-416.578598	-158.408549	-0.613214	1.03937	22196.11194
-472.319881	-38.573776	-406.660082	-186.638171	0.912711	1.03937	22219.00082
-480.712472	-83.588577	-366.98602	-227.838159	-1.376177	-0.486556	22209.84527
-469.268031	-109.52931	-331.889734	-252.252966	0.912711	-1.249518	22213.66009
-459.349515	-146.914485	-340.282324	-292.689991	2.438637	-0.486556	22007.66015
-435.69767	-181.247808	-296.030486	-313.289985	2.438637	0.276407	22208.31935
-408.993974	-224.736684	-289.926784	-354.489973	0.912711	0.276407	22199.16379
-404.416198	-233.129274	-251.778647	-391.875147	1.675674	0.276407	22206.03046
-379.238428	-259.83297	-216.682361	-404.082551	-2.13914	-2.012481	22206.79342
-363.979173	-278.907038	-167.852746	-410.186253	1.675674	-0.486556	22225.86749
-338.03844	-297.218144	-150.304603	-442.230688	0.149749	-1.249518	22224.34156
-319.727334	-330.788504	-124.36387	-471.223272	-0.613214	-1.249518	22212.89712
-289.208825	-357.4922	-69.430553	-484.956601	2.438637	1.03937	22209.84527
-254.112539	-387.247747	-49.593522	-495.638079	0.149749	1.03937	22203.74157
-232.749582	-408.610703	-16.786124	-535.312141	-0.613214	-1.249518	22169.40825
-196.127371	-434.551436	-0.763906	-542.941769	-0.613214	-1.249518	22197.63787
-157.979234	-466.595871	50.354597	-518.526961	0.912711	0.276407	22223.5786
-112.964432	-484.906977	118.258281	-542.941769	-1.376177	-0.486556	22230.44527
-76.342221	-486.432902	105.287914	-539.889918	2.438637	1.03937	22222.81564
-50.401488	-503.218083	167.850858	-526.919551	-1.376177	0.276407	22209.08231
-11.490388	-513.899561	205.236033	-539.889918	-0.613214	0.276407	22218.23786
23.605897	-506.269934	264.747126	-508.608446	0.149749	0.276407	22206.79342
54.88737	-492.536604	260.16935	-511.660297	0.912711	-0.486556	22220.52675
98.376246	-508.558822	318.91748	-505.556595	0.149749	-0.486556	22233.49712
142.628084	-494.06253	316.628592	-476.564011	1.675674	-0.486556	22235.786
175.435482	-503.218083	347.910064	-468.171421	-0.613214	-1.249518	22232.73415
187.642886	-484.144014	386.058201	-445.282539	0.149749	-0.486556	22229.6823
248.679905	-459.729207	390.635978	-417.052917	0.912711	-1.249518	22212.13416
242.576203	-453.625505	424.969301	-428.497358	0.149749	-0.486556	22224.34156
289.11693	-430.736623	447.09522	-375.089967	1.675674	0.276407	22241.88971
301.324334	-413.951442	462.354475	-350.675159	0.149749	0.276407	22231.97119
349.390986	-387.247747	488.295208	-296.504805	-0.613214	-1.249518	22238.07489
370.753943	-365.121827	495.924835	-252.252966	-1.376177	-1.249518	22239.60082
377.620607	-313.240361	488.295208	-242.334451	-0.613214	-0.486556	22215.94897
405.087266	-307.899622	505.843351	-222.497419	-2.13914	-0.486556	22207.55638
416.531707	-275.092224	505.843351	-188.164096	-1.376177	-0.486556	22222.05268
422.635409	-237.70705	504.317425	-159.171512	-1.376177	-1.249518	22212.89712
440.183552	-207.188541	500.502612	-140.097444	0.912711	0.276407	22225.86749
443.235403	-175.144106	503.554463	-76.008574	-0.613214	0.276407	22234.26008
454.679844	-135.470043	483.717432	-34.045623	-0.613214	-0.486556	22221.28971
450.102067	-100.373758	454.724847	-8.10489	1.675674	-0.486556	22203.74157
447.050216	-66.040434	457.776698	48.354352	-0.613214	-0.486556	22186.95639
453.916881	-27.129335	416.576711	86.502489	-0.613214	-1.249518	22206.03046
458.494658	21.70028	440.991518	123.1247	0.149749	-0.486556	22215.18601
426.450223	56.033603	410.473009	178.058018	-0.613214	-0.486556	22225.10453
424.161334	87.315076	396.739679	203.235788	1.675674	0.276407	22224.34156
411.190968	120.122473	387.584127	222.309856	-0.613214	-0.486556	22219.76379
403.56134	153.692834	341.806362	250.539478	0.912711	0.276407	22228.15638
391.353937	193.366896	323.495257	271.902434	0.912711	-0.486556	22217.4749
362.361353	206.337263	283.821194	296.317242	-1.376177	-1.249518	22199.92676
369.99098	235.329847	247.961946	343.620931	2.438637	0.276407	22236.54897
339.472471	257.455766	229.65084	357.354261	0.149749	0.276407	22230.44527
327.265067	310.863158	180.821225	380.243143	0.912711	0.276407	22209.84527
313.531738	330.700189	156.406417	410.761652	-1.376177	-0.486556	22216.71194
300.561371	364.270549	122.073094	442.806087	-0.613214	-0.486556	22212.89712
273.094712	380.292767	74.769405	452.724603	-2.902102	1.03937	22181.61565
243.339166	392.50017	47.302746	486.294963	0.149749	1.802333	22195.34898
219.687321	421.492754	-22.889826	497.739404	-0.613214	-0.486556	22214.42305
160.176227	416.152015	-51.88241	464.169044	0.912711	-1.249518	22182.37861
154.835488	442.855711	-80.874994	477.902373	0.912711	1.03937	22214.42305
130.420681	455.063115	-120.549056	503.843106	-2.902102	-1.249518	22211.3712
108.294761	466.507556	-129.704609	516.05051	-2.13914	-0.486556	22201.45268
74.724401	461.92978	-130.467572	500.028292	0.149749	0.276407	22215.94897
41.15404	461.166817	-144.963864	509.946808	-1.376177	-0.486556	22225.10453
35.813301	470.32237	-194.556442	519.102361	1.675674	0.276407	22217.4749
18.265158	483.292736	-218.971249	514.524584	0.149749	1.802333	22244.94156
-26.749643	462.692742	-256.356423	500.028292	0.912711	-1.249518	6357.005524
-45.823712	452.774227	-293.741597	504.606069	0.149749	-0.486556	18.311106
-90.838513	461.92978	-292.215672	524.4431	0.912711	-0.486556	14.496292
-112.964432	441.329786	-333.41566	480.191261	-1.376177	-0.486556	10.681478
-148.060718	423.781643	-354.778616	475.613485	3.2016	1.03937	11.444441
-164.082936	425.307568	-357.067505	446.620901	0.912711	-0.486556	9.155553
-185.445892	416.914978	-354.778616	421.443131	0.912711	0.276407	19268.62392
-208.334775	400.129798	-407.423045	393.976472	-0.613214	-1.249518	22189.24528
-249.534762	387.922394	-373.852685	338.280192	-2.13914	-1.249518	22208.31935
-278.527346	349.774257	-415.052673	319.206124	-2.13914	-1.249518	22209.08231
-282.34216	348.248332	-440.230443	288.687614	-2.13914	-2.012481	22202.97861
-308.282893	328.411301	-445.571182	275.717248	0.912711	-0.486556	22216.71194
-329.64585	298.655754	-441.756368	236.043186	-0.613214	0.276407	22227.39341
-348.719918	245.248362	-481.430431	172.717278	1.675674	0.276407	22225.10453
-355.586583	233.040958	-466.171176	131.517291	-1.376177	-1.249518	22220.52675
-399.075459	205.5743	-490.585984	69.717309	-2.13914	-1.249518	22209.84527
-415.097676	171.240977	-472.274878	59.798793	-1.376177	-0.486556	22209.08231
-418.91249	149.115057	-441.756368	30.806209	-0.613214	-2.012481	22208.31935
-444.09026	123.937287	-452.437847	1.050663	-1.376177	-0.486556	22222.05268
-451.719888	81.974337	-446.334145	-12.682667	1.675674	0.276407	22225.86749
-468.505068	53.744715	-427.260076	-59.223394	0.912711	-0.486556	22218.23786
-483.00136	31.618796	-407.423045	-101.186344	-0.613214	-0.486556	22228.91934
-487.579136	-7.292304	-405.134157	-138.571518	-1.376177	-0.486556	22225.10453
-460.87544	-33.995999	-408.186008	-217.919643	-1.376177	-1.249518	22177.80084
-454.771739	-44.677478	-343.334175	-201.897425	-1.376177	-1.249518	22217.4749
-468.505068	-98.847832	-344.860101	-251.490003	2.438637	0.276407	22251.80822
-471.556919	-132.418193	-321.208256	-260.645556	3.2016	-1.249518	22062.59346
-455.534701	-155.307075	-324.260107	-304.897395	-1.376177	-0.486556	22220.52675
-417.386564	-198.032988	-278.482343	-328.54924	0.149749	-1.249518	22223.5786
-384.579167	-235.418162	-273.904566	-368.986265	-0.613214	-1.249518	22202.21564
-392.208794	-259.83297	-241.097169	-388.060333	-2.13914	1.03937	22194.58602
-367.793987	-291.877405	-181.586075	-406.371439	0.912711	0.276407	22215.18601
-337.275477	-317.055175	-166.32682	-439.178837	-1.376177	-0.486556	22199.92676
-311.334744	-333.840355	-115.208317	-460.541793	0.149749	-0.486556	22191.53417
-273.94957	-362.832939	-103.000913	-491.060303	-0.613214	0.276407	22220.52675
-273.94957	-394.114411	-73.245366	-514.712148	-2.13914	0.276407	22180.85269
-238.090321	-426.921809	-53.408335	-527.682514	-2.902102	-1.249518	22195.34898
-203.756998	-429.210697	2.287945	-523.104738	0.912711	-0.486556	22208.31935
-151.875532	-456.677356	57.221262	-525.393626	-0.613214	0.276407	22205.2675
-124.408873	-455.914393	93.843473	-526.156589	-0.613214	-0.486556	22224.34156
-89.312588	-484.144014	121.310131	-539.889918	1.675674	-0.486556	22253.33415
-56.50519	-484.906977	151.828641	-521.578812	0.149749	0.276407	22225.10453
-8.438537	-516.188449	214.391585	-512.423259	0.149749	0.276407	22222.81564
20.554047	-496.351418	239.569356	-503.267707	-0.613214	-0.486556	22229.6823
46.49478	-494.825493	251.776759	-507.08252	-0.613214	-1.249518	22219.76379
96.85032	-503.981045	302.895263	-486.482526	5.490488	1.802333	22238.83786
113.6355	-510.84771	333.413772	-499.452893	2.438637	1.03937	22248.75637
160.176227	-497.877343	347.147102	-460.541793	0.912711	0.276407	22242.65267
194.509551	-477.27735	366.984133	-436.126986	0.149749	-0.486556	22224.34156
217.398433	-477.27735	388.347089	-412.475141	0.912711	1.03937	22228.91934
251.731756	-454.388467	418.865599	-412.475141	-2.902102	-0.486556	22206.79342
272.33175	-444.469952	420.391524	-381.193669	-2.902102	-1.249518	22209.08231
292.931744	-420.055144	457.776698	-362.1196	-0.613214	0.276407	22227.39341
329.553955	-402.507001	475.324841	-315.578873	1.675674	1.03937	22231.20823
356.257651	-368.936641	477.61373	-256.830743	-4.428028	-2.775444	22216.71194
373.805794	-347.573684	489.821133	-249.201115	-0.613214	-0.486556	22229.6823
384.487272	-339.181094	494.39891	-219.445568	-1.376177	-1.249518	22213.66009
403.56134	-292.640367	505.080388	-203.423351	-2.13914	-1.249518	22202.21564
419.583558	-265.173709	511.18409	-168.327065	-2.13914	-0.486556	22219.00082
432.553924	-216.344094	505.080388	-151.541885	-1.376177	0.276407	22228.91934
455.442807	-171.329292	505.080388	-66.090058	1.675674	1.03937	22224.34156
461.546508	-139.284857	482.191506	-40.149325	2.438637	0.276407	22242.65267
451.627993	-101.13672	481.428543	3.339551	1.675674	0.276407	22239.60082
447.050216	-82.062652	471.510028	55.221017	0.912711	-0.486556	22204.50453
460.783546	-33.995999	415.050785	84.976564	-1.376177	-0.486556	22183.90454
418.820595	-10.344155	421.154487	97.183967	0.149749	-1.249518	22225.10453
447.813179	28.566945	405.895232	142.961732	2.438637	0.276407	22233.49712
418.057632	49.929902	402.080419	183.398757	0.149749	-0.486556	22215.94897
416.531707	104.100256	384.532276	226.887633	0.149749	-0.486556	22228.15638
402.798378	151.403946	363.169319	251.30244	1.675674	0.276407	22218.23786
392.879862	162.848387	313.576741	253.591328	-0.613214	0.276407	22217.4749
373.042831	203.285412	303.658226	275.717248	-2.13914	0.276407	22193.06009
370.753943	230.75207	262.458238	342.095006	-1.376177	-1.249518	22200.68972
344.050247	268.137244	238.04343	349.724633	-1.376177	-0.486556	22210.60823
326.502104	272.715021	171.665672	379.48018	0.149749	-0.486556	22199.92676
308.190998	321.544636	143.436051	412.287578	-0.613214	-1.249518	22205.2675
308.190998	354.352034	126.650871	423.732019	-1.376177	-0.486556	22186.19343
251.731756	374.189065	42.72497	411.524615	-2.13914	-1.249518	22066.40828
257.835458	397.077947	59.51015	466.457932	-0.613214	-0.486556	22191.53417
220.450284	398.603872	2.287945	479.428299	0.149749	-0.486556	22196.87491
183.828072	431.41127	-48.830559	504.606069	-1.376177	-0.486556	22219.76379
168.568818	444.381637	-91.556472	513.761622	1.675674	1.03937	22216.71194
135.76142	462.692742	-91.556472	513.761622	0.912711	0.276407	22228.91934
107.531799	462.692742	-112.919429	521.391249	-0.613214	0.276407	22233.49712
83.116991	465.744593	-144.200901	516.05051	0.912711	-0.486556	22229.6823
52.598481	481.766811	-168.615709	509.183845	-0.613214	-1.249518	22217.4749
31.998488	467.270519	-173.956448	536.650504	1.675674	-1.249518	22242.65267
6.820717	484.818662	-228.889765	532.072727	0.912711	-0.486556	22247.99341
-16.068165	459.640891	-228.889765	484.769038	1.675674	1.03937	19104.58693
-45.060749	455.826078	-248.726796	504.606069	-0.613214	-1.249518	28.992584
-80.157035	442.092748	-300.608262	500.791255	-0.613214	-0.486556	12.970367
-106.860731	433.700158	-321.208256	478.665336	-2.13914	0.276407	11.444441
-121.357023	432.937196	-355.541579	467.983858	0.149749	0.276407	9.155553
-155.690346	424.544605	-347.148989	433.650534	0.912711	0.276407	10.681478
-174.764414	416.914978	-368.511946	427.546832	-0.613214	0.276407	10306.10065
-215.201439	398.603872	-392.16379	404.65795	-1.376177	-0.486556	22168.64528
-249.534762	381.818692	-408.186008	373.376478	0.149749	-0.486556	22217.4749
-248.008837	352.063145	-428.023039	325.309826	-2.902102	-1.249518	22189.24528
-283.868085	355.877959	-431.07489	277.243173	-1.376177	1.03937	22206.03046
-291.497713	311.62612	-468.460064	272.665397	-0.613214	-0.486556	22206.79342
-322.779185	315.440934	-465.408213	254.354291	-1.376177	0.276407	22206.79342
-362.453247	255.166878	-453.963772	179.583943	0.912711	0.276407	22231.97119
-370.845837	254.403915	-459.304511	158.220986	2.438637	1.802333	22246.46748
-388.39398	222.35948	-484.482282	104.813595	0.912711	0.276407	22219.00082
-417.386564	191.840971	-474.563766	75.058048	-1.376177	-1.249518	22223.5786
-426.542117	151.403946	-466.934139	55.221017	-1.376177	-2.012481	22231.97119
-424.253229	106.389144	-441.756368	45.302501	2.438637	-0.486556	22220.52675
-463.164329	90.366927	-439.46748	10.206215	0.149749	0.276407	22238.83786
-467.742105	65.189156	-444.045257	-42.438213	0.912711	1.03937	22211.3712
-484.527285	17.122504	-407.423045	-111.10486	-0.613214	0.276407	22212.89712
-478.423583	4.9151	-408.186008	-113.393748	0.149749	-0.486556	22224.34156
-461.638403	-26.366372	-387.586014	-166.038177	-0.613214	-0.486556	22221.28971
-476.134695	-66.803397	-405.134157	-207.238165	-1.376177	-0.486556	22190.00824
-476.134695	-74.433025	-333.41566	-252.252966	0.912711	1.03937	22215.18601
-463.164329	-120.210789	-327.311958	-256.830743	-1.376177	-2.012481	22191.53417
-453.245813	-161.410777	-311.28974	-294.215917	0.149749	0.276407	22193.82305
-420.438415	-182.773733	-292.215672	-330.075165	-0.613214	-1.249518	22209.08231
-402.890272	-229.31446	-284.586045	-369.749228	0.149749	1.03937	22199.92676
-400.601384	-252.203342	-248.726796	-403.319588	-1.376177	0.276407	22186.95639
-360.164359	-262.884821	-215.919398	-422.393656	0.149749	-0.486556	22193.82305
-353.297695	-307.136659	-159.460156	-440.704762	-2.13914	-2.775444	22210.60823
-318.964371	-329.262579	-138.860162	-463.593644	0.912711	-0.486556	22222.81564
-291.497713	-350.625535	-86.978696	-464.356607	0.912711	-2.012481	22211.3712
-267.082905	-375.803306	-69.430553	-497.926967	-0.613214	-1.249518	22213.66009
-232.749582	-384.958858	-38.149081	-522.341775	0.149749	-0.486556	22202.97861
-208.334775	-420.818107	-14.497236	-530.734365	-2.13914	-0.486556	22177.80084
-174.764414	-455.914393	47.302746	-537.60103	0.912711	-0.486556	22226.63045
-118.305172	-458.966244	77.821255	-520.052887	2.438637	-0.486556	22249.51933
-96.942215	-458.203281	89.265697	-540.652881	-0.613214	-1.249518	22232.73415
-42.008898	-513.899561	134.280498	-544.467694	-0.613214	-0.486556	21774.95651
-30.564457	-500.929194	205.998995	-507.08252	1.675674	1.03937	22231.97119
22.079972	-501.692157	226.598989	-494.875116	1.675674	-0.486556	22211.3712
54.124407	-514.662524	257.117499	-529.20844	-3.665065	-0.486556	22202.21564
68.620699	-513.136598	288.398971	-503.267707	-1.376177	-2.012481	22220.52675
121.265128	-500.929194	309.761927	-486.482526	2.438637	1.03937	22214.42305
143.391047	-492.536604	360.117468	-462.830681	1.675674	0.276407	22226.63045
164.754004	-492.536604	378.428574	-452.149203	0.149749	-0.486556	22233.49712
202.902141	-468.121797	383.00635	-436.126986	-0.613214	-0.486556	22210.60823
253.257681	-466.595871	405.13227	-416.289955	0.912711	0.276407	22207.55638
251.731756	-447.521803	397.502642	-433.838097	-1.376177	-1.249518	22212.89712
272.33175	-436.077362	428.784114	-372.801079	-0.613214	0.276407	22209.84527
320.398402	-406.321815	465.406326	-331.601091	0.912711	0.276407	22222.81564
357.020614	-381.144045	492.872984	-291.927028	0.149749	-0.486556	22239.60082
368.465055	-338.418131	482.191506	-245.386301	0.149749	0.276407	22230.44527
393.642825	-320.107026	491.347059	-230.127047	-0.613214	0.276407	22225.86749
402.798378	-301.032957	499.739649	-190.452984	0.912711	1.03937	22233.49712
424.924297	-250.677417	502.7915	-166.80114	0.912711	1.03937	22222.05268
434.07985	-212.52928	498.976686	-140.097444	-1.376177	-1.249518	22217.4749
450.86503	-178.958919	505.843351	-83.638201	3.2016	0.276407	22251.04526
463.072434	-129.366342	487.532245	-35.571549	-0.613214	-2.012481	22233.49712
465.361322	-116.395975	450.147071	-7.341928	-0.613214	-0.486556	22227.39341
461.546508	-86.640428	469.22114	25.46547	1.675674	1.03937	22228.91934
450.102067	-44.677478	436.413742	84.213601	-0.613214	1.03937	22215.94897
431.790962	-9.581192	449.384108	122.361738	-2.13914	0.276407	22189.24528
434.842813	38.485461	426.495226	146.013583	-2.13914	-0.486556	22219.76379
416.531707	58.322492	411.235971	198.658011	0.149749	-0.486556	22226.63045
418.057632	101.048405	392.924866	210.102452	-1.376177	-2.012481	22187.71935
409.665042	130.803952	367.747095	243.672813	2.438637	1.03937	22228.15638
391.353937	170.478014	328.073033	261.220956	-1.376177	0.276407	22207.55638
379.146533	175.818753	301.369337	303.946869	0.912711	0.276407	22169.40825
377.620607	227.700219	272.376753	320.732049	-0.613214	-1.249518	22202.21564
347.865061	249.063176	186.924927	327.598714	-0.613214	-0.486556	22211.3712
340.235433	284.159462	213.628623	374.139441	-0.613214	-1.249518	22209.84527
328.790992	323.833524	167.087896	395.502398	2.438637	-0.486556	22223.5786
308.953961	345.196481	130.465684	429.835721	-1.376177	-0.486556	22225.10453
286.065079	365.796475	103.761989	427.546832	1.675674	1.03937	21913.05277
252.494719	390.974245	67.90274	469.509783	-1.376177	-0.486556	22193.06009
221.976209	421.492754	20.59905	484.006075	0.149749	0.276407	22205.2675
199.087327	445.907562	-39.675006	480.191261	1.675674	-0.486556	22204.50453
170.094743	452.011264	-71.719441	487.057926	2.438637	0.276407	22214.42305
146.442898	450.485338	-107.57869	492.398665	-1.376177	-1.249518	22240.36378
115.161426	462.692742	-134.282385	512.235696	1.675674	0.276407	22225.86749
72.435513	468.033481	-156.408305	496.976442	0.149749	1.03937	22222.81564
60.228109	462.692742	-180.823112	513.761622	-2.13914	-2.012481	22210.60823
38.102189	469.559407	-175.482373	537.413467	-1.376177	-0.486556	22209.08231
10.635531	452.011264	-227.363839	510.709771	-0.613214	-0.486556	22221.28971
1.479978	454.300152	-244.911982	510.709771	-0.613214	-0.486556	22231.97119
-25.98668	458.877929	-267.037902	482.48015	0.912711	-0.486556	191.503647
-76.342221	441.329786	-287.637896	501.554218	-2.13914	-0.486556	14.496292
-85.497774	446.670525	-313.578629	500.028292	-2.13914	-2.012481	13.733329
-122.119985	423.781643	-372.326759	461.880156	-2.13914	-1.249518	10.681478
-144.245905	434.463121	-350.963803	440.517199	-0.613214	1.03937	10.681478
-187.734781	406.996462	-381.482312	428.309795	-1.376177	-0.486556	9.155553
-185.445892	417.677941	-390.637865	426.78387	1.675674	0.276407	22080.14161
-214.438476	397.84091	-399.793418	390.161658	0.149749	-1.249518	22215.18601
-265.55698	371.900177	-407.423045	342.095006	1.675674	1.03937	22228.91934
-276.238458	370.374251	-422.6823	291.739465	-0.613214	0.276407	22222.81564
-285.394011	336.040928	-441.756368	282.583912	0.912711	-1.249518	22170.17121
-333.460663	314.677971	-460.830437	246.724664	-1.376177	-0.486556	22224.34156
-344.142142	278.05576	-438.704517	221.546894	2.438637	0.276407	22248.75637
-353.297695	257.455766	-460.067474	157.458024	0.912711	-0.486556	22229.6823
-386.105092	229.226145	-489.823021	100.235818	1.675674	0.276407	22235.02304
-398.312496	200.996524	-465.408213	91.843228	-1.376177	-2.012481	22230.44527
-422.727304	155.218759	-469.223027	62.850644	-0.613214	-1.249518	22210.60823
-441.038409	117.833585	-455.489698	33.095098	-0.613214	-0.486556	22212.89712
-452.48285	88.841001	-480.667468	5.628439	-2.13914	-1.249518	22223.5786
-464.690254	71.292858	-419.630449	-31.756735	-2.13914	-1.249518	22212.89712
-488.342099	49.929902	-436.415629	-98.897456	-0.613214	-0.486556	22199.16379
-481.475434	-1.188602	-394.452679	-111.10486	-1.376177	-0.486556	22224.34156
-474.60877	-28.65526	-400.556381	-156.119661	-0.613214	-0.486556	22196.11194
-463.164329	-62.225621	-393.689716	-198.082612	-0.613214	-0.486556	22181.61565
-470.030993	-81.299689	-335.704548	-232.415935	0.912711	-0.486556	22213.66009
-445.616186	-140.04782	-314.341591	-264.46037	-3.665065	-2.012481	22178.5638
-440.275447	-166.751516	-330.363809	-301.845544	1.675674	1.03937	22210.60823
-426.542117	-172.092255	-307.474927	-327.023314	0.912711	-0.486556	22235.02304
-420.438415	-219.395945	-275.430492	-353.72701	-3.665065	-1.249518	22206.79342
-402.12731	-252.203342	-257.882349	-391.112184	-3.665065	-0.486556	22193.82305
-384.579167	-273.566299	-192.267553	-406.371439	-3.665065	-0.486556	22194.58602
-342.616216	-292.640367	-157.93423	-429.260321	-0.613214	0.276407	22197.63787
-323.542148	-319.344063	-129.704609	-452.149203	1.675674	-0.486556	22238.07489
-286.156974	-349.862573	-90.793509	-482.667713	0.912711	-1.249518	22222.81564
-261.742166	-384.958858	-64.089814	-504.030669	1.675674	0.276407	22197.63787
-241.142172	-414.714405	-68.66759	-492.586228	0.149749	-0.486556	22203.74157
-218.25329	-424.632921	-15.260198	-546.756583	-0.613214	-1.249518	22208.31935
-170.9496	-437.603287	18.310162	-552.097322	-0.613214	0.276407	22201.45268
-138.142203	-472.699573	63.324963	-540.652881	-1.376177	-0.486556	22212.89712
-109.912581	-481.855126	100.710138	-538.363992	0.912711	-0.486556	22230.44527
-90.07555	-504.744008	142.673088	-528.445477	0.912711	-1.249518	22220.52675
-36.668159	-503.218083	157.16938	-491.060303	-0.613214	-0.486556	22222.05268
-5.386687	-529.158816	209.813809	-521.578812	-3.665065	-1.249518	22219.76379
26.657748	-503.218083	253.302685	-509.371408	0.149749	1.802333	22209.84527
61.754034	-497.877343	281.532306	-507.845483	-0.613214	-0.486556	22202.97861
77.776252	-506.269934	297.554524	-479.615862	-0.613214	0.276407	22222.05268
125.842904	-518.477337	333.413772	-468.934383	-0.613214	0.276407	22227.39341
170.857706	-476.514387	366.984133	-453.675129	0.912711	-1.249518	22228.91934
209.005843	-477.27735	383.769313	-432.312172	0.912711	-1.249518	22237.31193
237.235464	-458.203281	416.576711	-416.289955	0.149749	-0.486556	22235.02304
256.309532	-449.047728	411.998934	-399.504774	0.149749	0.276407	22217.4749
292.168781	-426.921809	459.302624	-360.593675	1.675674	0.276407	22227.39341
320.398402	-410.899591	454.724847	-332.364053	2.438637	0.276407	22231.20823
344.81321	-375.803306	483.717432	-300.319619	2.438637	-0.486556	22237.31193
361.59839	-336.892206	510.421127	-240.808525	3.2016	1.03937	22228.91934
393.642825	-323.921839	495.161873	-227.838159	0.149749	-1.249518	22239.60082
403.56134	-299.507032	505.843351	-185.875208	0.912711	-0.486556	22219.76379
427.976148	-287.299628	498.213724	-175.956692	0.149749	-0.486556	22218.23786
424.161334	-243.810752	508.132239	-160.697438	-1.376177	0.276407	22217.4749
447.813179	-196.507062	503.554463	-108.053009	0.149749	-0.486556	22211.3712
450.86503	-166.751516	494.39891	-56.934505	-2.13914	-1.249518	22223.5786
468.413173	-120.973751	491.347059	-35.571549	0.912711	0.276407	22231.97119
449.339105	-88.166354	477.61373	16.309917	-0.613214	-0.486556	22192.29713
432.553924	-45.440441	453.961885	62.850644	-2.902102	-0.486556	22199.92676
444.761328	-29.418223	445.569295	108.628408	-0.613214	0.276407	22190.7712
435.605775	10.255839	418.102636	145.25062	-1.376177	0.276407	22194.58602
429.502074	40.774349	410.473009	186.450608	0.149749	-1.249518	22212.89712
413.479856	101.811368	372.324872	212.391341	0.912711	-1.249518	22223.5786
424.924297	124.70025	392.924866	259.69503	0.912711	0.276407	22212.13416
389.065048	165.900238	347.910064	267.324658	1.675674	-1.249518	22220.52675
390.590974	193.366896	313.576741	299.369093	1.675674	1.03937	22216.71194
373.042831	204.811337	263.984163	313.865385	1.675674	1.802333	22203.74157
368.465055	239.907623	262.458238	353.539447	1.675674	0.276407	22204.50453
355.494688	298.655754	212.86566	368.798702	0.912711	-1.249518	22231.20823
318.872477	307.811307	176.243449	403.132025	0.912711	-0.486556	22216.71194
314.2947	342.14463	135.806423	428.309795	-1.376177	-0.486556	22200.68972
283.013228	366.559437	119.021243	438.991274	0.912711	0.276407	22125.15641
254.020644	404.707574	70.191628	468.74682	-0.613214	-1.249518	22203.74157
216.63547	394.789059	6.865721	477.13941	-2.13914	-0.486556	22167.88232
205.953992	416.914978	-18.312049	478.665336	-0.613214	0.276407	22212.13416
160.176227	439.040897	-57.223149	499.26533	-0.613214	0.276407	22218.23786
143.391047	443.618674	-114.445354	515.287547	-0.613214	0.276407	22219.76379
112.109575	455.063115	-108.341652	513.761622	-0.613214	-1.249518	22229.6823
98.376246	474.137183	-143.437938	516.813473	-2.13914	-1.249518	22216.71194
52.598481	457.352003	-156.408305	506.131994	1.675674	1.03937	22203.74157
41.15404	470.32237	-198.371255	525.969026	-2.13914	-0.486556	22209.84527
6.820717	474.900146	-215.156435	519.865324	0.912711	0.276407	22225.10453
3.005904	473.374221	-249.489759	539.702355	0.149749	-1.249518	22216.71194
-15.305202	453.537189	-268.563827	525.206063	3.964562	0.276407	609.607227
-63.371855	458.877929	-283.823082	504.606069	2.438637	1.802333	16.78518
-87.023699	452.774227	-309.000852	505.369032	0.149749	-0.486556	11.444441
-122.882948	444.381637	-356.304542	483.243112	3.2016	1.03937	12.207404
-141.194054	431.41127	-344.860101	451.96164	0.912711	-0.486556	9.918516
-168.660712	413.100164	-387.586014	429.072758	0.912711	0.276407	10.681478
-207.571812	404.707574	-352.489728	405.420913	1.675674	-0.486556	21918.39351
-226.64588	410.048313	-387.586014	391.687584	2.438637	-0.486556	22227.39341
-244.194023	380.292767	-399.793418	356.591298	-1.376177	-0.486556	22213.66009
-251.060688	378.003878	-407.423045	313.102422	1.675674	1.03937	22225.10453
-312.097707	336.803891	-422.6823	297.080204	-2.13914	0.276407	22209.84527
-301.416228	308.574269	-450.911921	253.591328	-0.613214	-2.012481	22195.34898
-326.593999	275.003909	-455.489698	220.783931	2.438637	1.03937	22220.52675
-374.660651	245.248362	-450.148958	171.191353	-0.613214	-0.486556	22231.20823
-374.660651	211.678002	-489.823021	113.206185	-0.613214	-1.249518	22212.89712
-409.756937	197.18171	-479.141542	86.502489	-0.613214	-0.486556	22224.34156
-435.69767	142.248393	-502.030425	57.509905	-2.13914	-1.249518	22209.08231
-429.593968	131.566914	-468.460064	23.176582	-1.376177	-1.249518	22182.37861
-451.719888	101.048405	-469.223027	12.495104	-3.665065	-0.486556	22203.74157
-465.453217	65.952119	-420.393412	-24.127108	-1.376177	-1.249518	22222.05268
-470.793956	58.322492	-421.156374	-92.030791	-1.376177	0.276407	22213.66009
-473.082844	27.041019	-408.948971	-114.919673	2.438637	0.276407	22213.66009
-473.082844	-24.077484	-419.630449	-140.097444	0.912711	-0.486556	22232.73415
-476.134695	-47.729329	-383.7712	-179.008543	0.912711	-0.486556	22223.5786
-464.690254	-89.692279	-366.98602	-217.919643	3.2016	1.03937	22201.45268
-469.268031	-102.662646	-333.41566	-255.304817	0.912711	0.276407	22211.3712
-433.408782	-141.573745	-341.80825	-273.615923	2.438637	0.276407	22230.44527
-412.045825	-180.484845	-317.393442	-321.682575	0.149749	-1.249518	22215.94897
-407.468049	-193.455211	-283.060119	-349.149234	-0.613214	-1.249518	22215.18601
-403.653235	-245.336678	-242.623094	-382.719594	3.2016	1.03937	22218.23786
-369.319912	-259.83297	-218.971249	-417.052917	-0.613214	-1.249518	22196.87491
-357.112508	-281.195926	-198.371255	-430.786247	0.912711	0.276407	22189.24528
-323.542148	-330.788504	-160.986081	-429.260321	-1.376177	-1.249518	22219.76379
-299.890303	-339.944057	-115.208317	-475.038085	1.675674	1.03937	22204.50453
-283.868085	-366.647753	-86.978696	-495.638079	-0.613214	-0.486556	22206.03046
-242.668098	-404.79589	-70.193515	-510.134371	-0.613214	-0.486556	22220.52675
-223.594029	-416.240331	-38.912043	-543.704732	-1.376177	1.03937	22190.00824
-192.312557	-429.210697	26.702752	-558.201024	-2.902102	-2.012481	22207.55638
-158.742197	-467.358834	51.11756	-529.20844	-0.613214	-0.486556	22219.00082
-111.438507	-468.121797	90.028659	-539.126955	-1.376177	-0.486556	22112.949
-66.423705	-484.144014	130.465684	-536.838067	0.912711	-0.486556	22225.10453
-35.905196	-504.744008	177.769374	-500.978818	1.675674	0.276407	22251.04526
-5.386687	-497.114381	205.236033	-494.112154	2.438637	0.276407	22225.86749
23.605897	-497.114381	227.361952	-488.008452	-0.613214	0.276407	22229.6823
57.176258	-498.640306	279.243418	-505.556595	0.149749	-0.486556	22236.54897
100.665134	-510.84771	308.236002	-494.875116	-0.613214	-1.249518	22215.18601
122.028091	-496.351418	331.887847	-461.304756	-0.613214	-1.249518	22237.31193
161.702153	-482.618089	353.250803	-452.149203	0.149749	-0.486556	22250.2823
199.85029	-494.825493	366.984133	-434.60106	-1.376177	-1.249518	22223.5786
228.842874	-455.914393	405.895232	-418.578843	0.149749	0.276407	22231.97119
247.916942	-438.36625	419.628562	-416.289955	0.912711	0.276407	22235.02304
273.857675	-426.158846	444.043369	-369.749228	0.149749	1.03937	22207.55638
298.272483	-426.158846	446.332257	-361.356637	0.912711	0.276407	22210.60823
340.235433	-397.166262	481.428543	-310.238134	1.675674	1.802333	22228.91934
360.072464	-376.566268	473.798916	-266.749258	-0.613214	0.276407	22216.71194
381.435421	-319.344063	503.554463	-258.356668	-0.613214	0.276407	22220.52675
399.746527	-306.373697	495.924835	-211.815941	-2.13914	-0.486556	22231.97119
401.272452	-268.22556	470.747065	-193.504835	-2.902102	-1.249518	22203.74157
411.190968	-245.336678	475.324841	-167.564102	1.675674	0.276407	22209.84527
423.398372	-219.395945	489.058171	-114.919673	-1.376177	0.276407	22223.5786
447.813179	-169.803367	490.584096	-73.719686	-1.376177	-0.486556	22219.00082
462.309471	-132.418193	469.22114	-21.075257	0.149749	-0.486556	22199.16379
462.309471	-92.74413	499.739649	32.332135	2.438637	1.03937	22223.5786
458.494658	-56.121919	437.939667	66.665458	-0.613214	-1.249518	22230.44527
459.25762	-17.973782	420.391524	108.628408	-1.376177	-1.249518	22216.71194
439.420589	8.729914	427.258189	142.961732	0.912711	-1.249518	22203.74157
436.368738	40.011386	422.680413	171.191353	-1.376177	-1.249518	22222.81564
432.553924	85.78915	399.028568	212.391341	0.912711	-1.249518	22235.02304
394.405788	124.70025	372.324872	247.487627	0.149749	-0.486556	22225.86749
383.724309	149.115057	369.273021	265.03577	0.149749	0.276407	22217.4749
395.931713	190.315045	323.495257	270.376509	2.438637	0.276407	22202.97861
367.702092	209.389114	282.295269	312.339459	0.149749	1.03937	22215.18601
340.235433	228.463182	243.384169	313.102422	-1.376177	0.276407	22183.90454
353.968763	271.952058	217.443436	367.272776	-0.613214	-2.775444	22196.87491
329.553955	291.789089	177.006411	387.109807	0.149749	0.276407	22212.13416
308.190998	332.989077	134.280498	416.102391	0.912711	-0.486556	22210.60823
297.50952	364.270549	100.710138	438.228311	0.149749	-0.486556	22184.6675
260.124346	387.159431	74.769405	436.702385	-1.376177	0.276407	22195.34898
245.628054	408.522388	25.176827	478.665336	-0.613214	1.03937	22198.40083
209.768805	398.603872	-30.519453	487.820889	0.149749	1.03937	22160.25269
184.591035	424.544605	-49.593522	493.924591	-2.902102	-0.486556	22192.29713
156.361414	455.826078	-88.504621	506.894957	2.438637	1.03937	22235.786
137.287345	476.426072	-88.504621	527.494951	1.675674	0.276407	22236.54897
98.376246	474.137183	-115.208317	515.287547	0.912711	0.276407	22235.02304
56.413295	458.114966	-148.015715	529.783839	-1.376177	-0.486556	22233.49712
46.49478	464.218668	-145.726826	530.546802	-0.613214	0.276407	22218.23786
21.317009	465.744593	-194.556442	519.865324	0.912711	-0.486556	22222.81564
2.242941	477.189034	-212.104585	526.731988	-0.613214	-1.249518	22231.97119
-22.934829	469.559407	-236.519392	501.554218	2.438637	-1.249518	2171.391949
-64.89778	445.907562	-278.482343	483.243112	1.675674	-0.486556	16.78518
-76.342221	457.352003	-303.660113	497.739404	0.912711	-0.486556	12.970367
-119.831097	441.329786	-312.052703	490.87274	0.149749	0.276407	9.155553
-141.194054	407.759425	-365.460095	458.828305	0.149749	0.276407	11.444441
-173.238489	405.470537	-357.830467	416.865354	-0.613214	-0.486556	8.39259
-203.756998	409.285351	-395.978604	424.494982	-0.613214	0.276407	20768.60866
-210.623663	402.418686	-421.919337	389.398696	0.149749	1.03937	22196.11194
-244.956986	378.003878	-395.978604	363.457963	-1.376177	-1.249518	22220.52675
-264.031054	372.663139	-423.445263	319.206124	-1.376177	-1.249518	22223.5786
-312.860669	343.670555	-418.867486	297.080204	-2.902102	-1.249518	22191.53417
-328.882887	311.62612	-437.178592	247.487627	-2.13914	-0.486556	22212.13416
-347.193993	284.922425	-464.64525	207.050602	0.149749	0.276407	22222.05268
-353.297695	268.137244	-486.77117	187.21357	0.912711	1.03937	22212.13416
-366.268061	240.670586	-452.437847	131.517291	2.438637	1.802333	22235.02304
-394.497682	212.440965	-492.111909	94.895079	2.438637	-0.486556	22247.99341
-406.705086	168.189126	-448.623033	65.902495	2.438637	0.276407	22222.81564
-425.016192	147.589132	-454.726735	55.98398	0.912711	0.276407	22221.28971
-437.986558	97.996554	-437.941555	26.991396	2.438637	-0.486556	22186.19343
-459.349515	90.366927	-451.674884	-17.260443	-2.902102	-1.249518	22207.55638
-468.505068	71.292858	-395.215641	-53.882655	1.675674	-0.486556	22245.70452
-480.712472	32.381759	-430.311927	-112.630785	-0.613214	0.276407	22227.39341
-464.690254	-14.921931	-418.867486	-140.860407	-0.613214	-1.249518	22204.50453
-462.401366	-43.914515	-366.223057	-194.267798	-0.613214	-0.486556	22224.34156
-473.845807	-69.855248	-359.356393	-211.052978	0.912711	-0.486556	22227.39341
-467.742105	-99.610795	-363.934169	-249.201115	-2.902102	-1.249518	22153.38603
-457.060627	-140.810783	-322.734181	-272.85296	-0.613214	0.276407	22206.03046
-438.749521	-185.062621	-295.267523	-298.03073	-1.376177	0.276407	22219.00082
-421.964341	-192.692249	-273.141604	-339.993681	0.149749	-1.249518	22190.7712
-406.705086	-233.129274	-254.067535	-364.408488	0.912711	0.276407	22219.76379
-396.786571	-262.884821	-228.889765	-399.504774	-0.613214	0.276407	22207.55638
-362.453247	-287.299628	-193.793479	-414.764029	-2.13914	-0.486556	22186.19343
-345.668067	-323.158877	-148.778677	-458.252905	-0.613214	-0.486556	22180.08972
-327.356961	-345.284796	-118.260168	-475.038085	1.675674	0.276407	22199.16379
-286.156974	-361.307014	-84.689807	-476.564011	-1.376177	-1.249518	22197.63787
-258.690315	-382.66997	-76.297217	-501.741781	3.2016	0.276407	22202.97861
-222.831067	-407.084778	-48.067596	-546.756583	0.912711	-0.486556	22225.10453
-202.994035	-426.158846	9.917572	-526.156589	0.149749	-1.249518	22226.63045
-167.134787	-452.099579	51.11756	-517.763999	2.438637	-0.486556	22221.28971
-128.223687	-479.566238	69.428665	-530.734365	1.675674	-0.486556	22187.71935
-86.260737	-471.93661	103.761989	-531.497328	-0.613214	-0.486556	22228.15638
-42.771861	-511.610673	165.56197	-543.704732	1.675674	0.276407	22239.60082
-12.253351	-495.588455	189.976778	-502.504744	0.149749	-0.486556	22244.94156
29.709599	-507.795859	225.073064	-493.349191	-2.13914	-1.249518	22233.49712
77.013289	-514.662524	256.354536	-491.823265	0.149749	0.276407	22221.28971
81.591065	-503.981045	294.502673	-511.660297	0.149749	0.276407	22219.00082
125.079942	-513.899561	337.228586	-476.564011	0.912711	-0.486556	22218.23786
155.598451	-493.299567	353.250803	-455.964017	-0.613214	-0.486556	22219.00082
185.353998	-470.410685	371.561909	-437.652911	1.675674	1.03937	22230.44527
221.213246	-478.040312	395.976717	-444.519576	-0.613214	-0.486556	22231.20823
250.20583	-446.75884	418.102636	-422.393656	-0.613214	-0.486556	22221.28971
264.702122	-431.499585	436.413742	-398.741812	-1.376177	-0.486556	22211.3712
295.983595	-408.610703	427.258189	-363.645526	-0.613214	-1.249518	22216.71194
339.472471	-399.45515	477.61373	-327.786277	-2.902102	-1.249518	22209.84527
347.102098	-384.195896	482.191506	-278.193699	0.149749	-1.249518	22220.52675
380.672458	-338.418131	498.976686	-249.964078	0.149749	1.03937	22238.83786
399.746527	-303.321846	512.710016	-217.919643	1.675674	-0.486556	22233.49712
412.716893	-287.299628	501.265574	-188.927059	0.149749	0.276407	22219.00082
429.502074	-251.440379	502.028537	-173.667804	0.912711	0.276407	22222.81564
441.709477	-195.7441	482.191506	-142.386332	0.149749	-0.486556	22209.84527
451.627993	-175.144106	492.872984	-79.823388	-0.613214	-1.249518	22219.00082
467.65021	-130.129304	485.243357	-35.571549	1.675674	-0.486556	22235.786
466.124285	-105.714497	470.747065	4.102514	2.438637	-0.486556	22215.94897
463.072434	-76.721913	480.665581	57.509905	0.149749	-1.249518	22216.71194
456.205769	-55.358956	406.658195	93.369154	1.675674	0.276407	22234.26008
452.390956	-14.921931	453.961885	133.806179	-1.376177	-2.012481	22204.50453
423.398372	30.855833	416.576711	157.458024	-1.376177	0.276407	22187.71935
412.716893	69.00397	396.739679	191.028384	-1.376177	-1.249518	22221.28971
406.613191	98.759517	389.873015	219.258005	2.438637	1.03937	22219.76379
412.716893	148.352095	370.035984	228.413558	0.149749	-0.486556	22191.53417
380.672458	178.107641	330.361921	268.850583	0.149749	-0.486556	22220.52675
373.042831	203.285412	294.502673	287.924652	-2.13914	0.276407	22200.68972
348.628023	227.700219	267.036014	330.650565	-0.613214	-0.486556	22196.87491
343.287284	253.640952	215.917511	364.983888	0.912711	1.03937	22202.97861
318.872477	292.552052	187.68789	368.035739	-1.376177	-1.249518	22203.74157
314.2947	326.885375	164.799007	413.813503	-2.13914	-1.249518	22205.2675
295.220632	354.352034	106.050877	431.361646	2.438637	-0.486556	22211.3712
282.250265	381.818692	66.376814	451.198677	0.149749	0.276407	22219.00082
249.442868	394.789059	55.695336	480.954224	-0.613214	-1.249518	22199.92676
230.368799	419.966829	23.650901	479.428299	-1.376177	-0.486556	22192.29713
201.376215	426.070531	-67.141665	503.843106	-0.613214	-1.249518	22215.94897
157.124376	458.114966	-74.771292	493.161628	0.912711	-0.486556	22228.15638
136.524383	469.559407	-111.393503	516.05051	2.438637	-1.249518	22247.23045
115.924389	463.455705	-132.75646	510.709771	1.675674	-0.486556	22247.99341
80.06514	459.640891	-157.93423	522.917175	0.912711	-0.486556	22225.86749
19.028121	477.189034	-164.037932	518.339398	0.149749	0.276407	22228.15638
12.924419	481.766811	-234.993467	500.028292	-2.13914	-0.486556	22216.71194
12.924419	467.270519	-234.993467	514.524584	-2.902102	-0.486556	22205.2675
-28.275569	458.877929	-232.704578	506.894957	-0.613214	0.276407	22224.34156
-54.979264	462.692742	-283.823082	509.183845	-0.613214	-0.486556	172.429579
-82.445923	451.248301	-311.28974	498.502367	-0.613214	-0.486556	16.022217
-115.253321	441.329786	-336.467511	493.924591	-0.613214	-1.249518	11.444441
-135.090352	428.359419	-360.882318	468.74682	0.912711	1.03937	11.444441
-176.29034	410.048313	-351.726765	445.094975	0.149749	0.276407	10.681478
-188.497743	406.996462	-409.711933	414.576466	-2.13914	-0.486556	15821.55828
-206.045886	408.522388	-364.697132	397.028323	-0.613214	-0.486556	22186.19343
-247.245874	369.611288	-427.260076	360.406112	1.675674	0.276407	22208.31935
-257.16439	379.529804	-412.763784	339.043155	0.912711	-0.486556	22233.49712
-284.631048	356.640922	-421.919337	296.317242	-0.613214	-1.249518	22231.20823
-304.468079	326.885375	-458.541549	283.346875	1.675674	-1.249518	22212.89712
-298.364377	291.789089	-437.941555	236.043186	0.149749	-0.486556	22222.81564
-342.616216	276.529834	-429.548965	178.058018	1.675674	-0.486556	22228.91934
-358.638434	255.166878	-468.460064	153.64321	3.2016	1.03937	22238.83786
-389.156943	215.492816	-479.141542	104.813595	-0.613214	-2.012481	22231.20823
-412.045825	175.818753	-478.37858	91.843228	1.675674	1.03937	22238.07489
-421.964341	144.537281	-453.963772	63.613607	-0.613214	-0.486556	22219.00082
-452.48285	119.359511	-483.719319	26.228433	-1.376177	-1.249518	22208.31935
-462.401366	94.944703	-463.119325	-23.364145	-0.613214	-1.249518	22192.29713
-469.268031	64.426194	-424.208225	-53.119692	-2.13914	-2.012481	22211.3712
-474.60877	40.011386	-412.000822	-97.371531	-1.376177	-0.486556	22219.76379
-463.927291	1.100286	-399.793418	-127.89004	-1.376177	0.276407	22192.29713
-476.134695	-33.233037	-409.711933	-164.512251	0.149749	0.276407	22213.66009
-483.764323	-59.17377	-384.534163	-208.001127	-3.665065	-1.249518	22105.31938
-469.268031	-90.455242	-354.778616	-241.571488	-0.613214	-0.486556	22196.11194
-474.60877	-141.573745	-337.230473	-291.927028	0.912711	0.276407	22196.87491
-443.327297	-176.670031	-317.393442	-300.319619	-0.613214	0.276407	22201.45268
-431.882856	-188.114472	-292.215672	-322.445538	0.149749	1.03937	22218.23786
-422.727304	-220.92187	-271.615678	-380.430706	2.438637	1.03937	22221.28971
-380.764353	-258.307044	-208.289771	-385.771445	-0.613214	-1.249518	22204.50453
-361.690285	-274.329262	-180.823112	-407.897364	0.149749	0.276407	22217.4749
-336.512514	-310.951473	-128.178683	-419.341805	0.149749	0.276407	22202.97861
-338.801403	-335.366281	-122.837944	-452.149203	-0.613214	-0.486556	22183.14158
-299.890303	-342.995908	-106.052764	-491.060303	0.149749	-0.486556	22215.18601
-238.853284	-383.432933	-63.326851	-517.001036	0.149749	0.276407	22230.44527
-237.327359	-402.507001	-35.09723	-513.949185	1.675674	1.03937	22212.13416
-186.971818	-440.655138	18.310162	-519.289924	2.438637	0.276407	22235.786
-178.579228	-436.840325	57.984224	-539.126955	0.149749	-1.249518	22231.97119
-156.453308	-464.306983	85.450883	-541.415843	-2.13914	-0.486556	22186.19343
-93.890364	-477.27735	89.265697	-534.549179	0.149749	0.276407	22216.71194
-67.186668	-494.825493	141.147163	-543.704732	-0.613214	0.276407	22230.44527
-32.090382	-504.744008	204.47307	-514.712148	0.912711	0.276407	22217.4749
15.97627	-511.610673	232.702691	-513.949185	0.149749	0.276407	22225.86749
35.813301	-517.714375	250.250834	-507.08252	-1.376177	-2.012481	22232.73415
66.331811	-504.744008	289.161934	-514.712148	-2.13914	0.276407	22196.11194
92.272544	-506.269934	293.73971	-498.68993	-2.13914	-2.012481	22206.79342
145.679935	-503.218083	345.621176	-453.675129	-1.376177	0.276407	22225.10453
178.487333	-483.381051	363.169319	-443.756613	0.149749	0.276407	22206.79342
205.953992	-449.810691	392.924866	-424.682545	1.675674	1.03937	22231.20823
228.079911	-441.418101	410.473009	-399.504774	0.912711	0.276407	22245.70452
270.042862	-431.499585	440.228555	-388.823296	-0.613214	-0.486556	22221.28971
298.272483	-419.292182	459.302624	-378.141818	0.149749	-0.486556	22225.10453
321.924328	-396.403299	486.769282	-313.289985	-0.613214	-1.249518	22230.44527
366.176166	-372.751455	463.8804	-274.378885	0.912711	-0.486556	22215.94897
366.176166	-329.262579	491.347059	-228.601121	2.438637	0.276407	22244.94156
387.539123	-300.269995	510.421127	-219.445568	0.912711	0.276407	22243.41563
405.087266	-293.40333	507.369276	-192.741873	0.149749	-0.486556	22228.15638
418.820595	-272.040373	508.895202	-159.171512	-0.613214	-0.486556	22228.15638
437.894664	-220.158907	508.132239	-139.334481	-1.376177	-1.249518	22225.86749
433.316887	-185.825584	506.606314	-106.527083	-2.13914	-0.486556	22208.31935
440.946515	-140.04782	498.976686	-37.860437	-0.613214	0.276407	22210.60823
455.442807	-109.52931	473.035953	-11.156741	-0.613214	0.276407	22225.86749
437.894664	-71.381174	473.798916	47.59139	-1.376177	0.276407	22196.11194
453.153918	-43.151552	443.280406	69.717309	-0.613214	-1.249518	22198.40083
437.131701	-13.396006	430.31004	107.865446	-2.13914	-1.249518	22204.50453
425.68726	20.937318	411.998934	158.983949	-0.613214	-1.249518	22192.29713
421.872446	62.900268	401.317456	164.324688	0.149749	0.276407	22196.11194
411.953931	101.048405	375.376723	197.895049	0.912711	0.276407	22220.52675
403.56134	134.618765	359.354505	241.383925	0.149749	1.03937	22222.05268
391.353937	148.352095	329.598959	277.243173	0.912711	0.276407	22213.66009
378.38357	188.78912	290.687859	287.161689	0.912711	0.276407	22223.5786
373.805794	228.463182	285.34712	332.939453	1.675674	1.03937	22219.76379
357.020614	258.981692	247.961946	349.724633	0.912711	0.276407	22190.7712
323.450253	289.500201	192.265666	387.87277	0.149749	-0.486556	22205.2675
339.472471	314.677971	142.673088	391.687584	3.2016	0.276407	22230.44527
287.591004	344.433518	101.4731	438.228311	1.675674	0.276407	22201.45268
280.72434	395.552021	93.08051	434.413497	2.438637	0.276407	22210.60823
256.309532	400.129798	60.273113	461.880156	1.675674	1.03937	22228.15638
228.079911	407.759425	-9.156497	478.665336	0.912711	0.276407	22192.29713
186.879923	408.522388	-16.786124	492.398665	-2.902102	-0.486556	22199.16379
145.679935	429.885345	-70.193515	504.606069	-1.376177	0.276407	22223.5786
141.865122	458.114966	-94.608323	511.472734	-2.13914	-0.486556	22212.89712
111.346612	468.033481	-111.393503	507.65792	1.675674	1.03937	22226.63045
89.983656	469.559407	-143.437938	507.65792	-0.613214	-1.249518	22234.26008
61.754034	468.033481	-157.171267	525.206063	-0.613214	-1.249518	22215.94897
15.97627	468.796444	-200.660143	500.028292	-1.376177	-1.249518	22205.2675
-0.80891	473.374221	-224.311988	524.4431	-2.13914	-0.486556	22215.94897
-21.408904	462.692742	-241.097169	524.4431	-0.613214	1.03937	22207.55638
-42.008898	456.58904	-254.830498	498.502367	-0.613214	0.276407	32.044435
-55.742227	459.640891	-277.71938	518.339398	0.912711	-1.249518	13.733329
-84.734811	453.537189	-322.734181	493.924591	0.912711	0.276407	12.207404
-126.697762	422.255717	-333.41566	470.272746	0.149749	-0.486556	9.918516
-142.719979	432.174233	-352.489728	444.332013	2.438637	1.03937	12.970367
-177.816265	412.337202	-373.852685	423.732019	1.675674	0.276407	9.155553
-207.571812	402.418686	-377.667498	394.739435	1.675674	-0.486556	22077.08976
-226.64588	388.685357	-392.926753	389.398696	1.675674	0.276407	22236.54897
-236.564396	360.455736	-395.215641	331.413528	-0.613214	-0.486556	22219.76379
-265.55698	355.877959	-412.000822	300.132055	0.912711	-0.486556	22222.05268
-305.994005	344.433518	-431.07489	299.369093	0.149749	0.276407	22234.26008
-319.727334	291.789089	-461.5934	239.095036	0.149749	-0.486556	22216.71194
-355.586583	263.559468	-491.348946	198.658011	-2.13914	-1.249518	22201.45268
-368.556949	254.403915	-457.778586	162.0358	0.149749	-0.486556	22224.34156
-383.053241	214.729853	-492.111909	104.813595	-2.902102	-1.249518	22221.28971
-402.12731	178.107641	-493.637834	93.369154	0.149749	-0.486556	22219.76379
-418.91249	148.352095	-463.882288	52.932129	0.149749	0.276407	22227.39341
-439.512484	114.781734	-484.482282	28.517321	-2.13914	-1.249518	22205.2675
-451.719888	79.685448	-464.64525	-30.993772	0.149749	0.276407	22190.7712
-461.638403	60.61138	-437.941555	-89.741903	-0.613214	-1.249518	22206.03046
-489.868024	36.959535	-415.815635	-93.556717	-2.902102	-2.012481	22218.23786
-486.816173	4.9151	-401.319343	-102.71227	-1.376177	-0.486556	22220.52675
-462.401366	-23.314521	-393.689716	-150.778922	0.149749	-0.486556	22223.5786
-460.87544	-42.38859	-379.193424	-196.556686	1.675674	1.03937	22128.97122
-463.927291	-87.403391	-334.178622	-219.445568	-0.613214	-0.486556	22201.45268
-468.505068	-110.292273	-347.911952	-282.008513	1.675674	-0.486556	22199.16379
-444.09026	-157.595963	-315.104554	-295.741842	-0.613214	0.276407	22209.08231
-428.068043	-170.566329	-289.926784	-301.845544	-0.613214	-2.012481	22208.31935
-383.816204	-226.262609	-244.911982	-370.51219	2.438637	0.276407	22222.81564
-398.312496	-255.255193	-237.282355	-397.978849	0.149749	0.276407	22219.00082
-360.927322	-273.566299	-194.556442	-415.526992	0.912711	-0.486556	22212.13416
-350.245844	-297.981106	-179.297187	-431.549209	-2.902102	-1.249518	22205.2675
-337.275477	-335.366281	-141.912013	-453.675129	-2.13914	-2.012481	22182.37861
-304.468079	-341.469982	-98.423137	-484.956601	-0.613214	-0.486556	22193.82305
-277.001421	-384.958858	-81.637957	-490.29734	2.438637	1.03937	22211.3712
-232.749582	-395.640337	-59.512037	-505.556595	-0.613214	0.276407	22230.44527
-208.334775	-425.395883	-23.652789	-534.549179	0.912711	-1.249518	22218.23786
-178.579228	-448.284766	28.228678	-539.889918	0.149749	-0.486556	22222.81564
-135.853315	-463.54402	54.169411	-520.815849	-1.376177	-1.249518	22213.66009
-109.912581	-489.484753	69.428665	-562.7788	-0.613214	-0.486556	22196.11194
-69.475556	-497.114381	113.680504	-562.7788	-0.613214	-0.486556	22215.94897
-22.171867	-510.084747	182.34715	-512.423259	-1.376177	-0.486556	22226.63045
-4.623724	-499.403269	222.784175	-507.08252	3.964562	0.276407	22228.91934
41.917003	-500.166232	263.984163	-496.401042	0.149749	0.276407	22237.31193
77.013289	-487.958828	271.613791	-500.215856	0.912711	-1.249518	22237.31193
98.376246	-484.144014	317.391555	-492.586228	-1.376177	-2.012481	22219.00082
142.628084	-504.744008	349.43599	-478.852899	0.149749	0.276407	22219.76379
163.228078	-505.506971	357.065617	-443.756613	1.675674	0.276407	22231.20823
218.924358	-465.069946	376.902648	-417.052917	3.2016	1.03937	22246.46748
231.131762	-453.625505	424.969301	-423.156619	2.438637	-0.486556	22228.91934
258.59842	-439.892175	424.206338	-385.008482	1.675674	0.276407	22238.07489
276.909526	-415.477368	449.384108	-362.1196	1.675674	0.276407	22233.49712
316.583588	-402.507001	453.961885	-334.652942	-0.613214	-0.486556	22213.66009
317.346551	-381.907007	489.821133	-312.527022	-1.376177	-0.486556	22213.66009
349.390986	-362.069976	461.591512	-262.934444	-1.376177	0.276407	22220.52675
399.746527	-317.818138	498.213724	-257.593705	1.675674	0.276407	22222.81564
405.850229	-294.166293	475.324841	-204.186314	0.149749	1.03937	22229.6823
418.057632	-264.410746	496.687798	-170.615953	-0.613214	-0.486556	22232.73415
420.346521	-227.788535	483.717432	-136.28263	-1.376177	1.03937	22201.45268
429.502074	-194.981137	486.769282	-118.734487	0.912711	0.276407	22217.4749
447.050216	-152.255224	478.376692	-40.149325	-1.376177	-1.249518	22212.13416
466.887248	-129.366342	477.61373	-4.290077	1.675674	0.276407	22207.55638
447.813179	-79.773764	476.087804	15.546955	0.912711	0.276407	22227.39341
456.205769	-40.862664	441.754481	83.450638	1.675674	1.03937	22238.83786
450.102067	-6.529341	461.591512	115.495073	0.912711	-0.486556	22219.76379
431.790962	23.226206	433.361891	134.569142	-2.13914	-0.486556	22226.63045
425.68726	49.929902	419.628562	181.109868	-2.13914	-2.012481	22202.21564
410.428005	84.263225	397.502642	207.813564	0.149749	-1.249518	22212.13416
411.953931	137.670616	384.532276	248.250589	2.438637	1.03937	22228.91934
395.16875	163.611349	325.021182	248.250589	1.675674	-0.486556	22228.91934
375.331719	178.107641	341.806362	282.583912	1.675674	-0.486556	22205.2675
371.516906	233.040958	236.517505	293.265391	0.912711	-1.249518	22215.94897
353.968763	249.826139	260.16935	350.487596	0.149749	0.276407	22215.18601
338.709508	268.900207	194.554554	355.065372	-2.13914	-1.249518	22175.51195
331.07988	305.522418	164.036045	396.26536	-1.376177	0.276407	22202.97861
308.190998	330.700189	124.361982	409.99869	-1.376177	0.276407	22214.42305
272.33175	372.663139	91.554585	439.754236	-0.613214	-0.486556	22187.71935
258.59842	391.737208	73.243479	458.828305	-0.613214	-0.486556	22208.31935
228.079911	404.707574	13.732386	471.798671	0.149749	-0.486556	22209.08231
196.035476	420.729792	-38.149081	495.450516	-2.13914	-1.249518	22196.11194
170.857706	441.329786	-77.06018	474.850522	-2.13914	-1.249518	22205.2675
131.946606	429.122382	-104.526839	493.161628	-1.376177	-1.249518	22223.5786
120.502165	462.692742	-117.497205	525.206063	0.912711	1.03937	22216.71194
103.716985	464.98163	-121.312019	511.472734	1.675674	-0.486556	22233.49712
60.228109	467.270519	-151.830528	515.287547	0.912711	0.276407	22246.46748
30.472562	469.559407	-191.504591	514.524584	0.912711	0.276407	22225.86749
21.317009	474.137183	-222.786063	517.576435	0.149749	0.276407	22221.28971
4.531829	470.32237	-215.919398	516.813473	0.912711	0.276407	22231.20823
-19.882979	468.033481	-257.119386	519.865324	3.2016	-0.486556	228.888821
-51.927413	462.692742	-273.141604	513.761622	3.2016	-1.249518	15.259255
-106.097768	458.114966	-310.526778	467.220895	0.149749	-0.486556	11.444441
-109.912581	434.463121	-370.800834	466.457932	1.675674	-0.486556	10.681478
-163.319973	419.203866	-396.741567	436.702385	0.912711	0.276407	9.155553
-182.394041	426.070531	-360.882318	429.835721	-1.376177	0.276407	10.681478
-192.312557	396.314984	-405.134157	408.472764	-1.376177	-1.249518	21903.89721
-229.697731	391.737208	-405.89712	377.191292	-0.613214	-0.486556	22197.63787
-253.349576	395.552021	-392.16379	368.798702	-2.902102	-1.249518	22219.00082
-280.816235	349.774257	-424.971188	296.317242	0.149749	-0.486556	22224.34156
-284.631048	351.300183	-435.652666	288.687614	1.675674	0.276407	22219.00082
-315.149558	307.048344	-452.437847	261.220956	-2.13914	-1.249518	22206.03046
-328.882887	268.137244	-453.963772	206.287639	-2.902102	-1.249518	22213.66009
-348.719918	242.959474	-450.148958	162.0358	-1.376177	-0.486556	22209.84527
-377.712502	224.648368	-510.423015	84.976564	-0.613214	-0.486556	22219.00082
-402.12731	187.263194	-484.482282	80.398787	2.438637	0.276407	22236.54897
-416.623602	168.189126	-460.830437	73.532123	-1.376177	-1.249518	22212.13416
-436.460633	136.907654	-454.726735	34.621023	0.912711	0.276407	22228.15638
-450.193962	104.863219	-482.193393	5.628439	0.149749	0.276407	22231.20823
-484.527285	69.00397	-443.282294	-34.808586	-1.376177	-0.486556	22192.29713
-470.030993	43.063237	-423.445263	-82.112276	0.149749	-1.249518	22207.55638
-466.979142	30.09287	-408.948971	-107.290046	1.675674	0.276407	22249.51933
-477.660621	-19.499707	-391.400828	-138.571518	2.438637	-0.486556	22218.23786
-464.690254	-43.914515	-381.482312	-203.423351	0.149749	-0.486556	22170.17121
-457.060627	-63.751546	-379.956387	-223.260382	-0.613214	1.03937	22215.94897
-465.453217	-104.951534	-317.393442	-257.593705	0.912711	0.276407	22196.11194
-471.556919	-146.151522	-338.756399	-304.134432	-1.376177	-0.486556	22183.90454
-421.964341	-181.247808	-302.134188	-317.104799	-1.376177	0.276407	22215.18601
-412.045825	-204.13669	-287.637896	-343.808495	-1.376177	-1.249518	22202.97861
-402.12731	-250.677417	-261.697162	-354.489973	-0.613214	0.276407	22202.21564
-381.527316	-262.884821	-226.600877	-397.215886	0.149749	-0.486556	22221.28971
-390.682869	-283.484814	-165.563858	-432.312172	-2.13914	0.276407	22193.06009
-334.223626	-320.107026	-142.674975	-453.675129	-0.613214	1.03937	22182.37861
-305.231042	-350.625535	-126.652758	-465.882532	-2.13914	-0.486556	22180.85269
-280.053272	-384.958858	-99.949062	-520.815849	0.912711	-0.486556	22190.00824
-254.112539	-370.462566	-48.830559	-504.793632	0.149749	0.276407	22219.76379
-203.756998	-427.684772	-19.075012	-517.001036	0.149749	-1.249518	22242.65267
-172.475526	-433.788474	23.650901	-539.889918	0.912711	0.276407	22234.26008
-147.297756	-441.418101	73.243479	-528.445477	2.438637	0.276407	22223.5786
-100.757029	-466.595871	111.391616	-538.363992	-0.613214	-0.486556	22231.20823
-54.216302	-481.855126	121.310131	-556.675098	0.149749	-0.486556	22224.34156
-45.060749	-489.484753	154.117529	-535.312141	0.149749	-0.486556	22222.05268
7.58368	-513.136598	223.547138	-507.845483	3.964562	0.276407	22251.04526
26.657748	-505.506971	234.991579	-491.823265	0.149749	-1.249518	22239.60082
61.754034	-502.45512	271.613791	-508.608446	-0.613214	-1.249518	22226.63045
125.079942	-500.166232	335.702661	-465.882532	0.912711	-0.486556	22233.49712
140.339196	-509.321785	315.102667	-500.215856	0.912711	0.276407	22221.28971
160.93919	-497.877343	352.487841	-462.830681	0.912711	1.03937	22204.50453
190.694737	-494.06253	367.747095	-437.652911	0.149749	1.03937	22225.86749
222.739172	-470.410685	420.391524	-424.682545	-0.613214	-0.486556	22230.44527
269.279899	-451.336617	410.473009	-388.823296	-0.613214	-0.486556	22219.00082
276.909526	-437.603287	441.754481	-377.378855	-2.13914	-1.249518	22228.91934
295.983595	-416.240331	464.643363	-345.33442	-3.665065	-2.012481	22207.55638
335.657657	-393.351449	476.087804	-315.578873	0.912711	0.276407	22206.79342
354.731725	-362.069976	477.61373	-268.275184	-0.613214	-0.486556	22221.28971
366.939129	-346.810722	498.213724	-236.230749	-0.613214	1.03937	22225.86749
400.50949	-326.210728	490.584096	-209.527053	0.912711	-2.012481	22219.00082
415.768744	-273.566299	507.369276	-182.060394	0.149749	-1.249518	22242.65267
429.502074	-242.284827	509.658165	-154.593736	0.149749	0.276407	22240.36378
449.339105	-198.032988	507.369276	-119.49745	1.675674	0.276407	22218.23786
453.916881	-170.566329	495.161873	-60.749319	-0.613214	0.276407	22199.16379
467.65021	-128.603379	469.22114	-34.808586	1.675674	-0.486556	22220.52675
463.835397	-90.455242	472.27299	21.650656	0.149749	0.276407	22229.6823
447.050216	-51.544142	450.910034	69.717309	2.438637	0.276407	22228.15638
453.153918	-24.840447	448.621146	113.206185	0.912711	0.276407	22219.76379
437.894664	20.937318	431.073003	149.065434	0.149749	-0.486556	22216.71194
437.131701	46.115088	412.761897	172.717278	-1.376177	-2.012481	22215.18601
415.005782	85.026188	378.428574	207.050602	-3.665065	-1.249518	22197.63787
408.90208	104.863219	383.769313	216.969117	-0.613214	-0.486556	22196.11194
398.983564	152.929871	338.754511	265.03577	0.912711	1.03937	22213.66009
373.805794	181.922455	321.206369	277.243173	-2.13914	-0.486556	22211.3712
377.620607	223.885406	267.798977	300.132055	0.149749	-1.249518	22214.42305
366.939129	248.300213	263.984163	335.228341	-1.376177	-0.486556	22198.40083
346.339135	263.559468	218.969362	350.487596	-0.613214	-0.486556	22196.87491
316.583588	294.84094	173.95456	374.139441	-2.13914	0.276407	21942.04535
300.561371	318.492785	131.99161	400.843137	-0.613214	0.276407	22188.48232
286.065079	355.877959	129.702722	422.969056	0.149749	1.03937	22210.60823
276.909526	372.663139	41.962007	446.620901	1.675674	-0.486556	22210.60823
228.079911	399.366835	52.643485	457.302379	2.438637	0.276407	22215.94897
213.583619	419.966829	-9.919459	490.87274	-1.376177	-0.486556	22231.97119
184.591035	437.514972	-48.067596	500.791255	0.149749	-2.012481	22229.6823
143.391047	451.248301	-87.741658	493.924591	-2.902102	-2.012481	22215.18601
128.894755	458.114966	-105.289801	515.287547	0.912711	1.03937	22228.15638
91.509581	477.189034	-116.734242	496.976442	1.675674	1.03937	22252.57118
77.776252	471.848295	-151.830528	520.628286	3.2016	-0.486556	22231.97119
57.176258	466.507556	-174.71941	531.309765	-1.376177	-0.486556	22235.02304
12.161456	460.403854	-209.815696	529.783839	2.438637	0.276407	22238.07489
-9.2015	468.033481	-222.0231	526.731988	0.149749	-0.486556	22210.60823
-45.060749	463.455705	-260.171237	503.843106	-0.613214	0.276407	1926.480911
-54.216302	455.063115	-273.141604	505.369032	-1.376177	-1.249518	18.311106
-93.127401	449.722376	-314.341591	505.369032	0.149749	1.802333	12.207404
-100.757029	436.752009	-326.548995	474.087559	-0.613214	0.276407	11.444441
-135.090352	420.729792	-342.571213	441.280162	1.675674	1.03937	10.681478
-149.586644	426.070531	-376.141573	416.102391	-3.665065	-1.249518	10.681478
-196.127371	406.996462	-360.882318	412.287578	0.149749	0.276407	6022.064882
-215.964402	401.655723	-403.608232	390.924621	-1.376177	-1.249518	22137.36381
-248.7718	381.055729	-405.89712	358.880186	0.149749	-1.249518	22194.58602
-254.112539	351.300183	-398.267492	343.620931	2.438637	0.276407	22221.28971
-274.712533	358.92981	-455.489698	282.583912	0.149749	0.276407	22245.70452
-315.149558	326.122412	-436.415629	244.435776	1.675674	1.03937	22219.76379
-340.327328	302.470568	-458.541549	228.413558	0.912711	-0.486556	22224.34156
-357.875471	270.426133	-466.171176	181.872831	1.675674	0.276407	22232.73415
-376.186577	241.433549	-462.356362	138.383955	2.438637	-0.486556	22219.76379
-397.549533	206.337263	-492.111909	112.443222	-0.613214	-1.249518	22240.36378
-422.727304	159.796536	-442.519331	84.213601	0.149749	-0.486556	22229.6823
-438.749521	129.278026	-479.141542	51.406203	-2.13914	-1.249518	22203.74157
-447.142111	125.463213	-453.200809	29.280284	1.675674	-1.249518	22222.05268
-460.87544	85.026188	-433.363778	-11.156741	-2.13914	-1.249518	22221.28971
-489.868024	35.43361	-448.623033	-70.667835	0.149749	0.276407	22172.4601
-487.579136	22.463243	-406.660082	-92.793754	0.912711	0.276407	22206.79342
-479.949509	-8.818229	-423.445263	-139.334481	-1.376177	-1.249518	22225.86749
-473.082844	-19.499707	-390.637865	-182.823357	-0.613214	-0.486556	22208.31935
-479.186546	-61.462658	-370.037871	-227.075196	-0.613214	-0.486556	22209.08231
-444.09026	-108.003385	-369.274908	-265.986295	-0.613214	1.03937	22210.60823
-449.430999	-150.729298	-326.548995	-289.63814	1.675674	1.802333	22201.45268
-456.297664	-157.595963	-323.497144	-322.445538	-0.613214	-0.486556	22170.93417
-416.623602	-194.981137	-279.245305	-348.386271	-1.376177	-1.249518	22198.40083
-389.156943	-245.336678	-241.860131	-362.1196	-1.376177	-0.486556	22209.84527
-396.023608	-267.462597	-223.549026	-388.060333	0.912711	0.276407	22222.81564
-347.956955	-293.40333	-199.134218	-426.971433	3.2016	1.03937	22217.4749
-337.275477	-312.477398	-160.223118	-464.356607	0.912711	0.276407	22222.81564
-310.571781	-339.181094	-117.497205	-476.564011	0.912711	1.03937	22201.45268
-280.816235	-366.647753	-99.186099	-488.771415	1.675674	-0.486556	22202.21564
-250.297725	-388.010709	-52.645373	-508.608446	1.675674	-0.486556	22231.97119
-208.334775	-416.240331	-42.726857	-522.341775	0.912711	0.276407	22235.786
-199.942184	-426.158846	-3.815757	-518.526961	1.675674	0.276407	22239.60082
-163.319973	-446.75884	54.169411	-537.60103	2.438637	1.03937	22239.60082
-117.542209	-479.566238	72.480516	-533.023253	-1.376177	-1.249518	22219.76379
-105.334805	-478.803275	93.843473	-534.549179	-0.613214	0.276407	22216.71194
-56.50519	-507.795859	179.295299	-539.126955	-2.902102	-1.249518	22217.4749
-25.98668	-513.899561	205.236033	-495.638079	0.149749	0.276407	22213.66009
15.97627	-499.403269	233.465654	-510.134371	0.149749	0.276407	22224.34156
57.939221	-505.506971	260.932312	-510.134371	-0.613214	-0.486556	22231.97119
74.724401	-524.581039	288.398971	-504.793632	-1.376177	-0.486556	22218.23786
104.479948	-505.506971	319.680443	-479.615862	-2.902102	-0.486556	22202.21564
149.494749	-501.692157	360.117468	-447.571427	-1.376177	-0.486556	22215.94897
197.561402	-494.06253	372.324872	-463.593644	-1.376177	-0.486556	22214.42305
221.213246	-468.121797	395.976717	-423.156619	0.149749	1.03937	22215.94897
237.998427	-454.388467	417.339673	-400.267737	-0.613214	-0.486556	22232.73415
283.013228	-426.921809	447.09522	-379.667743	0.912711	-0.486556	22239.60082
311.242849	-416.240331	441.754481	-349.912196	2.438637	-0.486556	22199.16379
319.635439	-408.610703	469.22114	-313.289985	0.149749	0.276407	22228.91934
355.494688	-375.040343	474.561879	-263.697407	0.149749	1.03937	22228.15638
380.672458	-334.603318	487.532245	-236.993711	0.149749	0.276407	22219.00082
402.035415	-317.055175	513.472978	-209.527053	-0.613214	-1.249518	22247.99341
395.931713	-287.299628	503.554463	-191.97891	1.675674	1.03937	22245.70452
423.398372	-247.625566	492.872984	-164.512251	-0.613214	-0.486556	22225.86749
437.131701	-194.218174	481.428543	-144.67522	0.149749	-2.012481	22234.26008
446.287254	-178.195957	504.317425	-77.534499	1.675674	0.276407	22225.86749
459.25762	-156.070037	453.961885	-27.941921	-2.13914	-1.249518	22148.80825
449.339105	-97.321907	470.747065	-8.867853	-1.376177	-1.249518	22210.60823
463.072434	-72.907099	469.984102	41.487688	-0.613214	-1.249518	22228.91934
445.524291	-30.181186	432.598928	90.317303	0.149749	-0.486556	22170.17121
440.946515	1.863249	430.31004	133.806179	-1.376177	-0.486556	22225.10453
441.709477	18.648429	421.154487	169.665427	-2.13914	-0.486556	22214.42305
415.005782	65.189156	389.873015	182.635794	-2.13914	0.276407	22196.11194
414.242819	115.544697	386.058201	205.524676	0.149749	-0.486556	22176.27491
405.850229	149.115057	348.673027	238.332074	-0.613214	-1.249518	22209.08231
393.642825	178.870604	316.628592	266.561695	-0.613214	-1.249518	22197.63787
373.805794	220.833555	306.710077	322.257975	2.438637	0.276407	22211.3712
366.176166	217.018741	259.406387	329.887602	1.675674	0.276407	22225.86749
363.887278	278.05576	253.302685	360.406112	0.912711	0.276407	22203.74157
339.472471	292.552052	179.295299	391.687584	3.2016	0.276407	22124.39345
313.531738	323.833524	138.095312	413.05054	0.149749	0.276407	22217.4749
300.561371	352.826108	104.524951	425.257944	1.675674	-0.486556	22202.21564
284.539154	385.633506	97.658287	458.065342	0.912711	-0.486556	22221.28971
266.228048	384.10758	36.621268	481.717187	0.149749	-1.249518	22206.79342
215.109544	412.337202	-12.208347	492.398665	-0.613214	-0.486556	22228.15638
184.591035	432.937196	-41.200931	499.26533	-1.376177	0.276407	22224.34156
152.5466	442.855711	-102.23795	508.420883	-1.376177	-0.486556	22222.05268
132.709569	461.166817	-114.445354	499.26533	0.149749	0.276407	22211.3712
112.872538	468.033481	-111.393503	517.576435	0.149749	1.03937	22219.00082
73.961438	468.033481	-145.726826	514.524584	-0.613214	-0.486556	22229.6823
47.257742	474.137183	-177.771261	515.287547	-0.613214	-0.486556	22226.63045
21.317009	481.003848	-182.349038	526.731988	-1.376177	-2.012481	22221.28971
-0.80891	461.92978	-234.230504	513.761622	-3.665065	-1.249518	22208.31935
-15.305202	462.692742	-219.734212	498.502367	-2.13914	-1.249518	19878.99411
-49.638525	467.270519	-267.037902	503.843106	-1.376177	1.03937	21.362957
-67.949631	445.907562	-300.608262	503.843106	-0.613214	0.276407	15.259255
-104.571842	445.907562	-343.334175	476.376448	0.149749	0.276407	11.444441
-125.171836	427.596456	-354.778616	474.850522	0.149749	-0.486556	11.444441
-161.031085	439.80386	-366.98602	437.465348	0.149749	-0.486556	9.155553
-179.342191	410.811276	-368.511946	416.102391	-0.613214	-0.486556	16289.25443
-232.749582	418.440904	-389.11194	400.843137	-1.376177	0.276407	22176.27491
-236.564396	387.159431	-408.948971	361.932037	0.149749	-0.486556	22213.66009
-265.55698	380.292767	-421.156374	339.043155	1.675674	0.276407	22246.46748
-290.73475	374.189065	-407.423045	291.739465	0.912711	0.276407	22225.86749
-310.571781	344.433518	-447.86007	271.139471	0.912711	1.03937	22228.15638
-319.727334	304.759456	-431.837853	234.51726	0.912711	1.03937	22236.54897
-354.82362	264.322431	-458.541549	197.132086	-0.613214	0.276407	22210.60823
-380.764353	246.011325	-469.223027	143.724694	-1.376177	-1.249518	22203.74157
-401.364347	193.366896	-504.319313	97.183967	-2.13914	-2.012481	22215.94897
-408.993974	171.240977	-466.171176	88.791377	-0.613214	1.03937	22212.13416
-427.30508	137.670616	-486.77117	56.746942	-0.613214	0.276407	22191.53417
-437.223596	122.411362	-444.808219	20.124731	-0.613214	-1.249518	22224.34156
-461.638403	82.737299	-471.511915	-17.260443	-1.376177	0.276407	22196.87491
-464.690254	55.270641	-417.341561	-48.541915	-0.613214	-0.486556	22205.2675
-457.823589	11.781765	-412.763784	-93.556717	-1.376177	0.276407	22201.45268
-481.475434	-7.292304	-415.815635	-124.838189	0.912711	0.276407	22209.08231
-462.401366	-25.603409	-382.245275	-160.697438	-1.376177	-2.012481	22209.08231
-454.008776	-43.151552	-351.726765	-192.741873	0.149749	-2.012481	22217.4749
-464.690254	-82.062652	-357.067505	-237.756674	2.438637	1.03937	22220.52675
-457.060627	-141.573745	-339.519362	-286.586289	1.675674	0.276407	22209.08231
-434.934707	-163.699665	-281.534194	-304.134432	0.912711	0.276407	22208.31935
-420.438415	-187.35151	-289.163821	-330.075165	-0.613214	-0.486556	22206.79342
-399.838421	-211.766317	-262.460125	-349.912196	3.2016	-0.486556	22224.34156
-379.238428	-250.677417	-236.519392	-372.038116	0.912711	-1.249518	22241.88971
-372.371763	-268.22556	-191.504591	-419.341805	0.149749	0.276407	22211.3712
-350.245844	-301.79592	-139.623125	-436.889948	0.149749	-1.249518	22203.74157
-314.386595	-342.995908	-136.571274	-475.038085	-1.376177	-0.486556	22202.21564
-296.838452	-359.018125	-119.023131	-493.349191	-1.376177	-1.249518	22186.95639
-260.979203	-379.618119	-72.482404	-487.245489	0.149749	0.276407	22206.79342
-243.43106	-399.45515	-35.09723	-522.341775	0.149749	0.276407	22225.10453
-198.416259	-443.706989	18.310162	-550.571396	-2.902102	-0.486556	22169.40825
-156.453308	-442.181064	59.51015	-533.786216	-1.376177	-1.249518	22217.4749
-148.823681	-465.832909	96.132361	-531.497328	-1.376177	-1.249518	22228.91934
-103.045917	-494.825493	114.443467	-534.549179	-0.613214	-0.486556	22214.42305
-64.134817	-508.558822	105.287914	-552.860284	-2.902102	-0.486556	22201.45268
-11.490388	-515.425486	198.369368	-538.363992	0.149749	-0.486556	22219.76379
25.131823	-506.269934	257.880461	-507.08252	0.912711	0.276407	22225.86749
49.546631	-513.136598	277.717493	-518.526961	-1.376177	-0.486556	22218.23786
86.168842	-495.588455	298.317486	-492.586228	2.438637	0.276407	22238.83786
105.24291	-507.032896	313.576741	-471.223272	-0.613214	0.276407	22238.07489
150.257712	-478.040312	344.095251	-473.51216	-1.376177	-0.486556	22214.42305
162.465116	-478.803275	369.273021	-470.460309	2.438637	0.276407	22224.34156
218.161395	-463.54402	397.502642	-411.712178	-0.613214	-0.486556	22231.97119
240.287315	-442.944026	417.339673	-395.689961	0.912711	-1.249518	22235.02304
262.413234	-428.447734	448.621146	-392.63811	-0.613214	-1.249518	22235.02304
289.11693	-417.003293	453.961885	-365.171451	2.438637	1.03937	22211.3712
313.531738	-413.18848	453.198922	-352.964047	1.675674	0.276407	22222.81564
341.761359	-362.069976	486.769282	-272.089997	-1.376177	-0.486556	22219.76379
357.020614	-351.388498	491.347059	-255.304817	-0.613214	0.276407	22213.66009
388.302086	-315.529249	486.769282	-242.334451	0.912711	-0.486556	22212.89712
408.139117	-277.381113	487.532245	-198.082612	-0.613214	-0.486556	22220.52675
411.953931	-256.781119	505.843351	-140.860407	-1.376177	-0.486556	22231.20823
429.502074	-230.840386	499.739649	-143.912257	0.912711	-0.486556	22224.34156
442.47244	-181.247808	496.687798	-98.897456	-2.902102	-2.012481	22199.92676
450.102067	-150.729298	494.39891	-34.045623	-2.902102	-1.249518	22209.08231
446.287254	-117.921901	466.169289	-12.682667	0.912711	1.03937	22208.31935
432.553924	-77.484875	470.747065	29.280284	1.675674	1.03937	22210.60823
449.339105	-43.151552	429.547077	85.739526	-0.613214	0.276407	22228.91934
455.442807	-0.425639	454.724847	133.043216	1.675674	1.03937	22221.28971
434.07985	40.011386	443.280406	159.746912	-0.613214	-0.486556	22222.05268
424.161334	58.322492	406.658195	184.924682	-0.613214	-0.486556	22206.79342
416.531707	101.811368	382.243387	221.546894	1.675674	1.03937	22207.55638
402.035415	137.670616	382.243387	219.258005	0.149749	0.276407	22197.63787
388.302086	170.478014	341.0434	261.220956	3.2016	-0.486556	22221.28971
382.198384	200.233561	313.576741	303.946869	1.675674	-0.486556	22237.31193
369.99098	229.989108	269.324902	338.280192	0.149749	-0.486556	22212.13416
355.494688	262.796505	245.673058	350.487596	0.149749	1.03937	22217.4749
334.131731	285.685387	205.998995	394.739435	1.675674	-0.486556	22194.58602
321.161365	316.203897	154.880492	393.213509	-0.613214	0.276407	22168.64528
308.953961	342.907593	122.836057	417.628317	-2.13914	-1.249518	22189.24528
285.302116	385.633506	80.110144	433.650534	0.149749	0.276407	22213.66009
255.54657	387.922394	67.90274	460.35423	-0.613214	-0.486556	22200.68972
216.63547	411.574239	9.154609	474.087559	-1.376177	-2.012481	22225.10453
189.931774	427.596456	-20.600938	490.109777	0.912711	1.03937	22238.83786
165.516967	445.144599	-84.689807	488.583851	-2.13914	0.276407	22196.87491
122.791053	435.989046	-106.052764	507.65792	-1.376177	-1.249518	22207.55638
118.97624	442.092748	-124.36387	510.709771	-1.376177	-0.486556	22224.34156
64.805885	476.426072	-142.674975	509.946808	-1.376177	-0.486556	22212.13416
68.620699	458.114966	-144.200901	513.761622	1.675674	0.276407	22228.15638
38.865152	480.240885	-195.319404	508.420883	1.675674	-1.249518	22247.23045
13.687382	479.477922	-234.993467	530.546802	0.912711	-0.486556	22225.86749
-3.097798	463.455705	-219.734212	519.865324	0.912711	1.03937	22225.10453
-27.512606	464.98163	-245.674945	494.687553	1.675674	0.276407	45.777764
-97.705178	432.937196	-284.586045	493.161628	1.675674	0.276407	13.733329
-87.786662	451.248301	-328.837883	508.420883	3.964562	0.276407	12.207404
-123.645911	424.544605	-363.171206	471.798671	-0.613214	0.276407	9.918516
-150.349607	432.937196	-338.756399	451.198677	0.912711	0.276407	10.681478
-186.208855	410.048313	-376.141573	419.917205	1.675674	-0.486556	9546.952727
-198.416259	411.574239	-377.667498	418.39128	-1.376177	-1.249518	22165.59343
-225.882917	387.159431	-429.548965	360.406112	-1.376177	-1.249518	22193.06009
-254.112539	374.952028	-415.815635	340.56908	-3.665065	-1.249518	22202.97861
-266.319943	359.692773	-421.919337	310.050571	0.149749	0.276407	22224.34156
-296.838452	347.485369	-436.415629	284.872801	-1.376177	-0.486556	22225.10453
-322.779185	310.863158	-469.223027	239.095036	-1.376177	-0.486556	22216.71194
-363.979173	262.796505	-466.171176	187.976533	-1.376177	1.03937	22209.84527
-366.268061	248.300213	-473.037841	153.64321	0.149749	0.276407	22215.94897
-390.682869	220.833555	-495.16376	113.206185	-0.613214	-0.486556	22165.59343
-407.468049	178.107641	-480.667468	89.55434	-0.613214	-1.249518	22214.42305
-417.386564	150.640983	-450.148958	57.509905	0.149749	0.276407	22231.20823
-426.542117	130.040989	-473.800803	43.013613	0.912711	0.276407	22222.81564
-454.008776	99.52248	-444.808219	-1.238226	0.149749	0.276407	22225.10453
-471.556919	74.344709	-421.919337	-44.727102	-1.376177	-2.012481	22232.73415
-485.290248	49.929902	-428.786002	-97.371531	0.912711	0.276407	22175.51195
-470.030993	6.441026	-420.393412	-120.260413	-1.376177	-1.249518	22208.31935
-484.527285	-10.344155	-382.245275	-162.986326	0.912711	-1.249518	22212.13416
-486.053211	-36.284888	-399.793418	-203.423351	2.438637	0.276407	22215.18601
-474.60877	-72.907099	-346.386026	-215.630755	1.675674	-0.486556	22227.39341
-466.21618	-126.314491	-308.237889	-262.171482	0.149749	0.276407	22225.10453
-457.823589	-149.203373	-315.867517	-309.475171	0.149749	1.03937	22196.87491
-448.668037	-198.795951	-321.208256	-319.393687	-2.13914	-0.486556	22186.19343
-400.601384	-217.107056	-283.060119	-368.986265	-1.376177	-2.012481	22204.50453
-389.156943	-248.388529	-236.519392	-384.24552	3.2016	0.276407	22212.89712
-368.556949	-264.410746	-197.608293	-402.556625	0.149749	0.276407	22206.79342
-344.142142	-297.981106	-177.008299	-444.519576	-2.13914	-1.249518	22209.84527
-332.697701	-317.055175	-134.282385	-455.964017	-0.613214	-0.486556	22206.03046
-318.201409	-369.699604	-145.726826	-476.564011	-2.13914	-0.486556	22186.19343
-294.549564	-397.166262	-91.556472	-499.452893	-0.613214	0.276407	22215.94897
-232.749582	-402.507001	-52.645373	-509.371408	-0.613214	-0.486556	22214.42305
-217.490327	-434.551436	-3.052795	-542.178806	-0.613214	-0.486556	22128.20826
-197.653296	-448.284766	-19.075012	-560.489912	0.912711	0.276407	22236.54897
-139.668128	-447.521803	68.665703	-519.289924	-0.613214	-1.249518	22241.88971
-113.727395	-484.144014	75.532367	-551.334359	-2.13914	0.276407	22210.60823
-62.608892	-503.981045	133.517535	-532.260291	-2.902102	-0.486556	22215.18601
-17.59409	-494.06253	170.902709	-538.363992	-2.902102	-0.486556	22218.23786
-12.253351	-517.714375	211.339734	-524.630663	0.912711	0.276407	22214.42305
36.576264	-487.195865	284.584157	-504.030669	1.675674	-0.486556	22249.51933
80.06514	-489.484753	281.532306	-492.586228	0.912711	-0.486556	22238.83786
106.005873	-503.981045	307.473039	-488.771415	0.149749	-0.486556	22221.28971
130.420681	-508.558822	347.910064	-471.223272	0.149749	0.276407	22232.73415
190.694737	-497.114381	357.82858	-448.334389	0.912711	0.276407	22230.44527
206.716954	-469.647722	379.954499	-423.919582	-2.13914	-1.249518	22199.16379
234.183613	-456.677356	422.680413	-413.238104	-0.613214	-1.249518	22220.52675
262.413234	-439.892175	432.598928	-397.978849	-0.613214	-0.486556	22233.49712
293.694706	-423.106995	434.887816	-378.141818	0.149749	-0.486556	22213.66009
319.635439	-391.06256	462.354475	-343.045532	0.912711	-0.486556	22229.6823
334.894694	-378.092194	487.532245	-291.164066	-2.902102	-0.486556	22214.42305
369.99098	-358.255163	479.902618	-270.564072	-0.613214	0.276407	22201.45268
391.353937	-339.181094	492.110022	-240.808525	-1.376177	0.276407	22216.71194
402.035415	-291.877405	514.235941	-198.082612	0.149749	-0.486556	22223.5786
425.68726	-255.255193	489.821133	-178.245581	0.149749	-1.249518	22217.4749
437.894664	-210.240392	520.339643	-134.756705	1.675674	-1.249518	22237.31193
435.605775	-201.084839	498.976686	-89.741903	0.912711	-0.486556	22235.786
456.205769	-153.018186	505.843351	-46.253027	2.438637	1.03937	22216.71194
438.657626	-127.840416	476.850767	-21.83822	-0.613214	-0.486556	22195.34898
452.390956	-98.847832	453.961885	-9.630816	0.149749	-0.486556	22215.94897
457.731695	-45.440441	437.939667	85.739526	1.675674	-1.249518	22232.73415
471.465024	-7.292304	463.117438	106.33952	1.675674	-0.486556	22232.73415
431.027999	27.803982	427.258189	149.065434	0.149749	-1.249518	22212.89712
421.109483	58.322492	428.021152	201.709862	0.149749	-2.012481	22217.4749
408.90208	98.759517	376.902648	205.524676	-0.613214	0.276407	22204.50453
400.50949	135.381728	371.561909	241.383925	-2.902102	0.276407	22196.87491
395.16875	164.374312	312.050816	256.643179	-1.376177	-1.249518	22206.79342
372.279868	190.315045	304.421188	287.924652	0.149749	-0.486556	22206.03046
368.465055	223.885406	275.428604	330.650565	0.912711	0.276407	22218.23786
349.390986	252.115027	241.095281	353.539447	-0.613214	-0.486556	22215.94897
347.865061	270.426133	204.47307	376.428329	-1.376177	-0.486556	22196.87491
335.657657	302.470568	160.984194	382.532031	-4.428028	-2.012481	22178.5638
305.90211	325.35945	117.495318	392.450547	-0.613214	0.276407	22201.45268
288.353967	371.137214	99.947175	429.072758	-0.613214	-1.249518	22196.11194
253.257681	382.581655	38.147193	460.35423	-0.613214	-0.486556	22210.60823
228.079911	404.707574	22.124976	490.109777	-0.613214	-1.249518	22236.54897
207.479917	425.307568	-30.519453	494.687553	1.675674	-0.486556	22231.20823
167.042892	439.80386	-67.904627	497.739404	-0.613214	-1.249518	22229.6823
150.257712	455.063115	-107.57869	505.369032	1.675674	1.802333	22235.02304
126.605867	468.796444	-121.312019	519.865324	0.912711	0.276407	22215.94897
99.902171	475.663109	-152.593491	506.131994	-1.376177	-0.486556	22222.81564
65.568848	477.951997	-196.082367	529.020876	3.2016	1.03937	22254.86007
38.102189	458.877929	-180.823112	541.991243	0.912711	-0.486556	22226.63045
20.554047	464.98163	-216.682361	526.731988	-0.613214	-1.249518	22230.44527
-11.490388	462.692742	-234.993467	529.783839	0.912711	1.03937	22239.60082
-32.090382	465.744593	-250.252721	509.183845	-1.376177	-2.012481	209.05179
-68.712594	427.596456	-312.815666	493.161628	-3.665065	-1.249518	14.496292
-99.994066	454.300152	-286.874933	484.006075	-1.376177	-1.249518	11.444441
-119.068134	435.226084	-337.230473	467.220895	-0.613214	-0.486556	12.207404
-144.245905	426.833494	-360.119356	441.280162	-0.613214	-0.486556	9.918516
-171.712563	416.914978	-354.015654	428.309795	-0.613214	-0.486556	9.155553
-202.231073	402.418686	-382.245275	402.369062	-4.428028	-1.249518	22030.54903
-231.223657	390.974245	-399.793418	398.554248	0.149749	0.276407	22191.53417
-254.875501	371.900177	-411.237859	335.228341	-3.665065	-1.249518	22211.3712
-278.527346	352.826108	-434.889704	313.865385	-3.665065	-1.249518	22208.31935
-298.364377	339.855742	-450.911921	281.057987	0.912711	0.276407	22221.28971
-312.097707	322.307599	-425.734151	254.354291	0.912711	-0.486556	22247.23045
-354.060657	291.789089	-460.830437	228.413558	0.912711	0.276407	22231.97119
-363.979173	258.218729	-460.830437	177.295055	-0.613214	-0.486556	22220.52675
-389.156943	222.35948	-490.585984	114.73211	-2.13914	-1.249518	22173.22306
-407.468049	190.315045	-481.430431	105.576558	1.675674	1.03937	22213.66009
-431.882856	164.374312	-463.882288	68.191383	0.912711	-0.486556	22228.15638
-459.349515	138.433579	-484.482282	28.517321	3.2016	0.276407	22239.60082
-430.356931	100.285442	-476.089692	-8.867853	-0.613214	0.276407	22220.52675
-463.164329	78.922486	-440.993406	-34.045623	0.912711	-1.249518	22219.00082
-476.134695	48.403976	-399.030455	-78.297462	-0.613214	-0.486556	22225.10453
-480.712472	26.278057	-422.6823	-125.601152	-2.13914	0.276407	22196.11194
-484.527285	-11.107117	-432.600816	-149.252997	-1.376177	0.276407	22192.29713
-476.134695	-44.677478	-386.060089	-201.134463	0.149749	1.03937	22213.66009
-455.534701	-83.588577	-369.274908	-220.208531	-1.376177	-0.486556	22222.81564
-466.21618	-115.633012	-355.541579	-261.408519	0.912711	-0.486556	22206.79342
-452.48285	-149.203373	-323.497144	-285.060364	-1.376177	-0.486556	22212.89712
-437.223596	-182.773733	-284.586045	-321.682575	0.149749	1.802333	22193.06009
-406.705086	-214.818168	-305.949001	-393.401072	-0.613214	-0.486556	22180.85269
-405.942123	-252.203342	-268.563827	-392.63811	-1.376177	-1.249518	22209.08231
-371.6088	-272.040373	-218.208286	-399.504774	-1.376177	-0.486556	22214.42305
-354.060657	-278.144075	-170.904597	-417.052917	3.2016	0.276407	22201.45268
-330.408812	-315.529249	-148.015715	-441.467725	1.675674	1.03937	22215.94897
-311.334744	-344.521833	-119.786093	-465.11957	2.438637	1.802333	22230.44527
-280.816235	-375.040343	-78.586106	-491.060303	0.912711	1.03937	22219.00082
-256.401427	-381.907007	-67.141665	-504.793632	-1.376177	-2.012481	22219.76379
-222.068104	-413.18848	-15.260198	-532.260291	0.149749	0.276407	22202.21564
-184.68293	-433.788474	45.776821	-536.838067	3.2016	0.276407	22241.88971
-139.668128	-450.573654	63.324963	-539.889918	0.149749	-0.486556	22233.49712
-131.275538	-477.27735	67.139777	-558.201024	0.149749	-0.486556	22236.54897
-65.660743	-485.66994	131.99161	-554.38621	-0.613214	-0.486556	22228.15638
-39.72001	-511.610673	194.554554	-516.238073	0.912711	0.276407	22217.4749
-2.334836	-517.714375	228.887877	-500.978818	-3.665065	-2.012481	22212.13416
24.36886	-510.84771	252.539722	-495.638079	0.149749	-0.486556	22222.05268
44.205891	-525.344002	294.502673	-529.971402	1.675674	-0.486556	22219.76379
80.828103	-505.506971	308.236002	-495.638079	0.149749	0.276407	22225.86749
136.524383	-493.299567	330.361921	-472.749197	-0.613214	0.276407	22231.97119
172.383631	-492.536604	370.035984	-462.067719	-0.613214	0.276407	22200.68972
189.931774	-461.255132	380.717462	-435.364023	0.149749	-0.486556	22215.18601
234.946576	-462.018095	408.184121	-446.045501	-2.13914	-1.249518	22222.05268
243.339166	-445.995877	427.258189	-397.978849	-1.376177	0.276407	22210.60823
277.672489	-420.818107	453.961885	-374.327004	0.149749	0.276407	22226.63045
304.376185	-402.507001	442.517444	-343.808495	1.675674	-0.486556	22251.04526
350.916912	-390.299598	465.406326	-291.164066	2.438637	-0.486556	22225.86749
356.257651	-363.595902	454.724847	-256.06778	0.912711	1.03937	22232.73415
369.228017	-322.395914	517.287792	-238.519637	-2.13914	-2.012481	22232.73415
414.242819	-307.899622	499.739649	-208.76409	0.149749	-0.486556	22217.4749
419.583558	-268.988522	492.110022	-175.19373	2.438637	-0.486556	22247.99341
451.627993	-236.181125	474.561879	-129.415965	1.675674	-1.249518	22238.83786
458.494658	-189.640398	492.110022	-114.156711	3.2016	-0.486556	22204.50453
469.939099	-164.462627	497.450761	-71.430797	0.912711	0.276407	22223.5786
459.25762	-130.129304	469.984102	-33.282661	0.149749	0.276407	22228.15638
452.390956	-91.981167	479.139655	-2.764151	-0.613214	-1.249518	22183.14158
440.183552	-53.070068	457.013736	78.872862	-0.613214	0.276407	22201.45268
456.968732	-5.003415	471.510028	128.46544	-1.376177	-1.249518	22228.15638
443.235403	-6.529341	466.932251	158.983949	2.438637	0.276407	22205.2675
431.027999	49.929902	423.443375	188.739496	0.912711	-0.486556	22210.60823
415.005782	75.870635	389.110052	196.369123	0.912711	1.03937	22220.52675
401.272452	107.152107	380.717462	220.783931	-2.13914	1.03937	22183.90454
397.457639	127.752101	337.228586	243.672813	-0.613214	0.276407	22182.37861
388.302086	175.05579	325.021182	277.243173	0.149749	-1.249518	22207.55638
378.38357	220.833555	257.880461	310.050571	-0.613214	-0.486556	22214.42305
366.939129	250.589101	266.273051	354.30241	2.438637	0.276407	22213.66009
353.2058	280.344648	218.969362	374.139441	3.2016	-0.486556	22227.39341
328.790992	320.781673	186.924927	387.109807	1.675674	0.276407	22219.76379
300.561371	336.040928	133.517535	406.946839	-0.613214	-0.486556	22199.16379
282.250265	365.033512	88.502734	434.413497	-0.613214	0.276407	22198.40083
266.228048	392.50017	77.821255	449.672752	-1.376177	-0.486556	22222.81564
231.894725	412.337202	47.302746	477.13941	2.438637	-0.486556	22238.83786
211.294731	426.070531	3.050907	486.294963	1.675674	0.276407	22239.60082
170.094743	451.248301	-50.356484	491.635702	2.438637	0.276407	22241.88971
140.339196	462.692742	-90.793509	511.472734	0.149749	0.276407	22222.81564
131.183643	457.352003	-119.023131	519.865324	-1.376177	0.276407	22223.5786
97.613283	461.92978	-109.867578	503.843106	-1.376177	-1.249518	22216.71194
70.909587	469.559407	-138.097199	508.420883	-0.613214	-0.486556	22211.3712
57.939221	471.848295	-180.823112	521.391249	0.149749	-0.486556	22225.10453
17.502196	466.507556	-198.371255	521.391249	-1.376177	-0.486556	22230.44527
-27.512606	467.270519	-244.911982	514.524584	0.149749	0.276407	22096.16382
-43.534823	457.352003	-255.593461	507.65792	-2.902102	-0.486556	4501.480148
-54.979264	448.959413	-327.311958	485.532	-2.13914	-0.486556	20.599994
-77.105184	431.41127	-326.548995	495.450516	0.912711	1.03937	12.970367
-106.860731	429.122382	-358.59343	434.413497	-0.613214	0.276407	12.970367
-132.038501	439.040897	-363.934169	461.880156	-0.613214	-0.486556	9.918516
-164.845899	420.729792	-338.756399	443.56905	3.2016	-0.486556	11.444441
-185.445892	425.307568	-376.141573	425.257944	0.149749	-1.249518	20994.44563
-224.356992	399.366835	-404.371194	390.161658	0.149749	-1.249518	22206.79342
-216.727365	384.870543	-408.186008	324.546863	0.912711	0.276407	22206.79342
-270.897719	370.374251	-426.497114	334.465379	-0.613214	0.276407	22215.94897
-272.423644	351.300183	-425.734151	306.235757	2.438637	1.03937	22246.46748
-307.51993	334.515002	-443.282294	271.902434	1.675674	0.276407	22231.97119
-340.327328	282.633536	-484.482282	223.072819	-0.613214	-1.249518	22228.15638
-354.82362	278.818723	-434.889704	176.532092	0.912711	0.276407	22236.54897
-392.208794	219.307629	-478.37858	115.495073	-0.613214	0.276407	22203.74157
-405.942123	194.892822	-482.193393	91.843228	-2.13914	0.276407	22172.4601
-415.860639	175.818753	-482.193393	65.902495	-1.376177	-0.486556	22212.89712
-416.623602	133.855803	-457.778586	39.961762	-0.613214	-0.486556	22220.52675
-450.956925	101.048405	-444.808219	16.309917	-1.376177	-0.486556	22206.79342
-466.21618	88.078038	-469.223027	-21.075257	-2.13914	-1.249518	22214.42305
-476.134695	51.455827	-418.867486	-64.564133	-2.13914	-0.486556	22216.71194
-476.134695	26.278057	-405.89712	-117.208562	-2.902102	-1.249518	22128.20826
-477.660621	-21.025633	-449.385996	-127.89004	-0.613214	0.276407	22180.08972
-478.423583	-45.440441	-364.697132	-182.823357	-1.376177	0.276407	22207.55638
-483.00136	-66.040434	-366.98602	-214.104829	0.149749	-0.486556	22200.68972
-442.564335	-91.981167	-340.282324	-254.541854	0.912711	-0.486556	22217.4749
-445.616186	-136.233006	-321.971219	-265.986295	1.675674	-0.486556	22234.26008
-438.749521	-170.566329	-299.082337	-304.897395	-0.613214	-0.486556	22206.03046
-412.808788	-194.218174	-295.267523	-340.756644	-0.613214	-0.486556	22209.08231
-405.179161	-224.736684	-283.060119	-349.912196	-2.902102	-2.012481	22195.34898
-390.682869	-262.121858	-230.41569	-397.978849	-0.613214	0.276407	22184.6675
-347.193993	-281.195926	-180.06015	-420.104768	3.2016	0.276407	22224.34156
-325.068073	-310.951473	-148.778677	-448.334389	2.438637	0.276407	22196.87491
-303.705117	-321.632951	-128.178683	-472.749197	-1.376177	-0.486556	22217.4749
-283.868085	-357.4922	-77.823143	-493.349191	0.149749	0.276407	22229.6823
-254.112539	-397.166262	-46.541671	-512.423259	-2.13914	-1.249518	22224.34156
-228.934768	-422.344033	-54.171298	-533.023253	-0.613214	-0.486556	22181.61565
-187.734781	-438.36625	12.969423	-533.023253	-0.613214	-1.249518	22219.00082
-143.482942	-455.914393	47.302746	-520.052887	0.912711	0.276407	22234.26008
-107.623693	-482.618089	60.273113	-547.519545	-0.613214	0.276407	22215.18601
-90.07555	-482.618089	127.413833	-553.623247	0.912711	1.03937	22226.63045
-44.297786	-513.136598	145.724939	-548.282508	-0.613214	0.276407	22213.66009
-9.2015	-496.351418	187.68789	-494.112154	-0.613214	-0.486556	22204.50453
23.605897	-503.981045	224.310101	-490.29734	-0.613214	-0.486556	22215.94897
64.805885	-504.744008	274.665642	-507.08252	0.149749	0.276407	22222.05268
89.983656	-510.84771	319.680443	-496.401042	0.912711	0.276407	22228.15638
130.420681	-508.558822	347.910064	-490.29734	2.438637	0.276407	22238.83786
157.124376	-500.166232	344.858213	-455.201054	-2.13914	-1.249518	22233.49712
196.798439	-492.536604	386.058201	-434.60106	-0.613214	-0.486556	22228.91934
217.398433	-479.566238	386.058201	-449.860315	0.149749	0.276407	22218.23786
263.93916	-448.284766	428.021152	-414.764029	0.149749	-0.486556	22229.6823
292.931744	-428.447734	430.31004	-378.90478	1.675674	0.276407	22244.94156
306.665073	-409.373666	464.643363	-348.386271	1.675674	0.276407	22233.49712
319.635439	-386.484784	479.902618	-317.867761	1.675674	1.03937	22238.83786
353.2058	-374.27738	505.843351	-286.586289	1.675674	-0.486556	22237.31193
376.857645	-340.70702	482.954469	-236.993711	0.149749	0.276407	22215.94897
383.724309	-317.818138	482.191506	-224.786308	-0.613214	0.276407	22209.84527
411.190968	-278.144075	495.924835	-185.875208	0.149749	-0.486556	22224.34156
427.976148	-237.70705	499.739649	-154.593736	-1.376177	-2.012481	22213.66009
448.576142	-204.13669	508.895202	-137.808556	-1.376177	-0.486556	22218.23786
443.235403	-163.699665	477.61373	-56.171543	-1.376177	-0.486556	22225.10453
435.605775	-136.233006	487.532245	-53.119692	-1.376177	-1.249518	22204.50453
449.339105	-108.003385	454.724847	-9.630816	-3.665065	-1.249518	22205.2675
439.420589	-59.936733	462.354475	46.065464	-2.13914	-0.486556	22178.5638
445.524291	-26.366372	425.732263	104.813595	-2.902102	-1.249518	22199.16379
442.47244	18.648429	416.576711	125.413589	2.438637	0.276407	22218.23786
425.68726	43.8262	418.102636	160.509875	-0.613214	-1.249518	22215.94897
427.976148	71.292858	395.213754	198.658011	2.438637	-0.486556	22211.3712
411.190968	106.389144	366.984133	223.835782	0.149749	0.276407	22208.31935
393.642825	151.403946	375.376723	253.591328	0.149749	0.276407	22213.66009
402.035415	172.00394	326.547108	269.613546	-1.376177	0.276407	22191.53417
377.620607	213.203927	305.184151	314.628347	1.675674	-1.249518	22211.3712
391.353937	260.507617	283.058232	338.280192	1.675674	-0.486556	22229.6823
347.865061	265.085393	229.65084	363.457963	-0.613214	-1.249518	22180.08972
328.790992	291.789089	193.028629	370.324627	-2.13914	-1.249518	22199.16379
308.953961	331.463152	138.095312	397.791286	2.438637	1.03937	22212.13416
292.168781	342.14463	86.976808	427.546832	-1.376177	-0.486556	22184.6675
260.124346	368.848326	61.799038	424.494982	-0.613214	-0.486556	22202.21564
250.968793	397.077947	48.828671	477.902373	1.675674	1.03937	22226.63045
225.02806	422.255717	3.050907	493.924591	-1.376177	-1.249518	22222.81564
167.042892	432.174233	-54.171298	483.243112	-2.13914	0.276407	22221.28971
161.702153	442.092748	-93.082398	487.820889	0.149749	-0.486556	22234.26008
130.420681	442.092748	-97.660174	493.924591	-2.13914	-0.486556	22206.79342
80.06514	462.692742	-157.93423	508.420883	-0.613214	0.276407	22206.03046
67.094773	464.98163	-158.697193	508.420883	-0.613214	-0.486556	22224.34156
39.628115	458.877929	-190.741628	534.361616	1.675674	1.802333	22224.34156
31.235525	480.240885	-198.371255	530.546802	0.149749	-0.486556	22222.05268
-2.334836	469.559407	-235.756429	517.576435	2.438637	-0.486556	22092.34901
-22.171867	472.611258	-252.54161	515.287547	1.675674	-0.486556	17090.36531
-52.690376	452.774227	-263.223088	505.369032	-1.376177	0.276407	20.599994
-63.371855	443.618674	-299.082337	486.294963	-0.613214	-1.249518	13.733329
-113.727395	440.566823	-334.941585	473.324597	-0.613214	-0.486556	10.681478
-120.59406	439.040897	-315.867517	471.035708	1.675674	-1.249518	11.444441
-162.55701	426.833494	-360.882318	442.806087	3.964562	1.03937	9.155553
-185.445892	416.152015	-363.934169	426.020907	3.964562	1.802333	16765.34318
-216.727365	395.552021	-383.008238	400.080174	0.149749	-0.486556	22185.43046
-236.564396	384.870543	-415.052673	368.035739	0.912711	-0.486556	22212.13416
-286.156974	358.166847	-417.341561	323.7839	1.675674	0.276407	22208.31935
-301.416228	352.826108	-437.178592	284.109838	-2.13914	-2.012481	22202.21564
-307.51993	320.01871	-453.200809	271.902434	-2.13914	-0.486556	22220.52675
-329.64585	295.603903	-466.171176	232.228372	-1.376177	-2.012481	22228.91934
-345.668067	281.107611	-489.823021	181.109868	-0.613214	-1.249518	22214.42305
[truncated: 28,725 more rows]
