# Supplementary material for: Dynamic analysis of slant cracked rotor system considering nonlinear oil film force
Source: PLoS One. 2024 Jan 25;19(1):e0294293. doi: 10.1371/journal.pone.0294293 (PMC10810477; doi:10.1371/journal.pone.0294293)
Supplement: S1 File — These data were measured by two eddy current sensors, model WT0150. (ZIP) [file pone.0294293.s001.zip › 2021.3.18 Test data for plain bearings/2021.3.18 (P=0.2Mpa, Z=8.1g Non-monitoring disk clockwise162°+4.0g)/600.csv]

1024	30720	7	0	3
8	8	8	8	10	10	1
3	3	3	3	1	1	4
2	1	4	3	0	0	0
0	0	0	0	0.000052	-0.000031	20754.43359
-333.097064	262.312847	-489.845224	165.064852	1.437032	0.059343	22199.92676
-352.934095	265.364698	-475.348932	103.26487	0.67407	0.059343	22178.5638
-379.637791	234.846189	-470.008193	85.716727	0.67407	-0.70362	22210.60823
-387.267418	198.98694	-435.67487	62.064882	-1.614819	-1.466583	22210.60823
-401.76371	186.779536	-447.882274	86.47969	-0.088893	-0.70362	22215.18601
-406.341486	150.157325	-410.497099	57.487106	1.437032	-0.70362	22228.91934
-426.94148	124.216592	-397.526733	35.361187	2.199995	0.059343	22254.09711
-420.074816	108.194375	-403.630435	1.790826	0.67407	0.059343	22231.97119
-437.622959	86.068455	-408.208211	-27.964721	1.437032	0.822306	22240.36378
-452.882213	46.394393	-364.719335	-52.379528	2.199995	0.822306	22244.94156
-475.771095	26.557362	-361.667484	-76.031373	-0.088893	-0.70362	22219.00082
-463.563692	8.246256	-380.741553	-139.35728	-0.851856	-0.70362	22222.81564
-462.037766	-19.983365	-355.563782	-143.172094	1.437032	-0.70362	22231.97119
-458.985915	-40.583359	-332.6749	-179.031343	0.67407	0.059343	22215.18601
-455.171102	-66.524092	-286.897136	-192.764672	0.67407	0.822306	22225.86749
-434.571108	-114.590745	-290.71195	-227.860958	-0.851856	0.059343	22231.97119
-454.408139	-125.272223	-283.845285	-260.668355	-3.140744	-1.466583	22189.24528
-447.541474	-164.946285	-264.008254	-271.349834	-1.614819	-0.70362	22202.21564
-423.889629	-190.887018	-274.689732	-343.068331	-1.614819	-0.70362	22206.03046
-389.556306	-222.931453	-232.726782	-335.438704	-0.851856	-1.466583	22202.21564
-387.267418	-219.11664	-213.652713	-355.275735	-0.088893	0.059343	22216.71194
-367.430387	-258.790702	-176.267539	-407.157201	-0.851856	-0.70362	22232.73415
-343.015579	-273.286994	-150.326806	-381.216468	-1.614819	0.059343	22211.3712
-331.571138	-295.412913	-136.593477	-423.179418	-0.851856	0.059343	22217.4749
-306.393368	-319.827721	-82.423123	-410.972015	-1.614819	0.059343	22219.00082
-301.815591	-363.316597	-47.326837	-403.342387	-0.088893	0.822306	22223.5786
-252.223013	-367.894373	-33.593507	-431.572008	2.962958	-0.70362	22245.70452
-217.126728	-377.049926	-11.467588	-465.905332	-0.088893	0.059343	22251.80822
-198.052659	-419.775839	11.421294	-468.19422	-0.088893	-0.70362	22240.36378
-177.452665	-413.672138	44.991654	-479.638661	0.67407	-0.70362	22231.20823
-149.986007	-445.716572	77.799052	-481.927549	0.67407	-1.466583	22239.60082
-120.23046	-463.264715	77.036089	-470.483108	0.67407	0.822306	22225.10453
-85.134174	-476.235082	120.524965	-513.971984	-0.088893	-0.70362	22213.66009
-53.852702	-477.761007	146.465698	-477.349773	-0.088893	-0.70362	22225.86749
-27.149006	-481.575821	202.924941	-475.060884	0.67407	0.059343	22226.63045
-1.971236	-499.886927	225.813823	-442.253487	0.67407	0.059343	22195.34898
10.236168	-493.783225	254.043444	-439.964599	-2.377781	-0.70362	22205.2675
47.621342	-501.412852	262.436034	-455.986816	-3.140744	-0.70362	22206.79342
62.880597	-473.183231	277.695289	-432.334971	-3.140744	-1.466583	22173.22306
113.236137	-498.361001	316.606389	-433.097934	-2.377781	-1.466583	22194.58602
146.806498	-494.546188	331.865644	-407.157201	0.67407	0.822306	22219.76379
163.591678	-479.286933	369.250818	-388.083132	-0.088893	-0.70362	22154.91195
210.895368	-473.946194	385.273035	-375.112766	0.67407	0.059343	22193.82305
220.050921	-441.901759	376.880445	-394.186834	-0.851856	-0.70362	22213.66009
243.702765	-430.457318	402.821178	-367.483139	1.437032	0.059343	22199.16379
252.858318	-423.590653	415.028582	-314.83871	-0.851856	0.059343	22206.03046
290.243492	-392.309181	444.784129	-306.44612	0.67407	-1.466583	22219.76379
310.843486	-393.835106	454.702644	-285.846126	1.437032	-0.70362	22222.81564
341.361996	-370.946224	462.332272	-236.253548	1.437032	0.059343	22223.5786
354.332362	-345.005491	425.71006	-246.172063	1.437032	-0.70362	22209.84527
372.643468	-342.716603	464.62116	-175.216529	-0.088893	0.059343	22204.50453
393.243462	-299.99069	466.910048	-188.186895	0.67407	0.822306	22209.84527
381.036058	-267.946255	456.22857	-175.979492	-2.377781	-0.70362	22190.00824
402.399015	-266.420329	465.384122	-139.35728	-1.614819	-0.70362	22196.87491
420.71012	-224.457379	477.591526	-101.972106	-0.088893	-0.70362	22209.84527
437.495301	-195.464795	482.169303	-95.105441	-1.614819	-0.70362	22230.44527
435.206412	-170.287024	476.828564	-37.883236	0.67407	0.059343	22215.94897
437.495301	-139.768515	458.517458	-14.994354	-0.851856	0.059343	22201.45268
426.813822	-105.435192	438.680427	9.420453	-3.903707	-1.466583	22208.31935
420.71012	-57.368539	386.798961	49.094516	-0.851856	0.059343	22194.58602
440.547152	-57.368539	416.554507	90.294504	-0.851856	-0.70362	22209.84527
427.576785	-12.353738	394.428588	115.472274	-2.377781	-0.70362	22222.81564
437.495301	29.609213	386.035998	139.124119	-0.088893	0.822306	22221.28971
411.554568	44.105505	342.547122	157.435224	0.67407	-0.70362	22223.5786
423.761971	57.075871	303.636022	171.931516	0.67407	0.059343	22232.73415
399.347164	115.824002	335.680457	216.946318	-0.088893	0.059343	22222.81564
397.821238	137.186959	326.524904	217.709281	-1.614819	0.059343	22219.00082
398.584201	168.468431	313.554538	259.672231	1.437032	0.822306	22246.46748
370.35458	179.912872	282.273066	271.116672	1.437032	-0.70362	22246.46748
360.436064	220.349897	241.073078	297.057405	2.199995	0.059343	22231.20823
356.621251	250.105444	202.161978	303.161107	1.437032	-0.70362	22239.60082
332.206443	252.394332	196.821239	339.020356	-0.088893	-1.466583	22235.786
320.762002	282.912841	154.095326	361.146275	-0.851856	0.059343	22217.4749
313.895337	308.090612	123.576816	373.353679	0.67407	1.585268	22228.15638
293.295343	327.16468	99.162009	396.242561	-3.140744	-2.992508	22228.15638
276.510163	351.579488	61.776835	391.664785	-0.088893	-1.466583	22184.6675
262.013871	366.07578	54.91017	413.027741	-0.088893	-0.70362	22225.86749
210.895368	372.179481	36.599064	448.88699	-2.377781	0.059343	22215.18601
220.813883	406.512805	-28.252768	437.442549	-1.614819	0.822306	22196.87491
167.406492	384.386885	-59.534241	430.575884	-2.377781	-0.70362	22212.89712
158.250939	424.82391	-106.074967	438.205512	-2.377781	-2.229545	22216.71194
130.78428	445.423904	-151.089769	447.361064	-2.377781	-1.466583	22203.74157
115.525026	449.238718	-120.571259	453.464766	-1.614819	-1.466583	22225.10453
90.347255	461.446122	-134.304589	445.072176	0.67407	0.059343	22233.49712
52.962081	452.290569	-144.223104	423.70922	0.67407	0.059343	22211.3712
52.199119	441.609091	-218.993453	455.753655	0.67407	0.822306	22222.05268
16.33987	469.838712	-261.719366	419.894406	-0.088893	-0.70362	22199.92676
8.710243	453.816494	-222.045303	468.724021	2.962958	0.059343	22206.03046
-8.074938	450.001681	-228.911968	469.486984	2.199995	0.822306	22246.46748
-34.015671	451.527606	-264.771217	462.620319	-0.088893	-1.466583	553.910947
-58.430478	446.94983	-272.400844	435.153661	1.437032	0.059343	16.78518
-92.000839	430.927612	-286.134173	440.4944	0.67407	0.059343	10.681478
-95.815652	417.194283	-344.882304	436.679586	2.199995	0.059343	12.207404
-120.23046	406.512805	-353.274894	406.161077	-0.088893	-0.70362	9.918516
-140.830454	402.697991	-347.171192	400.057375	0.67407	0.059343	11.444441
-178.978591	401.935028	-344.882304	393.19071	0.67407	0.059343	9.155553
-224.756355	401.172065	-371.586	359.62035	1.437032	1.585268	21757.40837
-223.230429	379.046146	-397.526733	339.020356	1.437032	0.059343	22179.32676
-236.963759	363.786891	-376.926739	319.946287	-3.140744	-0.70362	22190.00824
-271.297082	345.475786	-388.37118	304.687033	-1.614819	-0.70362	22173.98602
-266.719305	342.423935	-429.571168	226.101871	-0.088893	-0.70362	22164.06751
-293.423001	321.823941	-406.682286	235.257424	-0.851856	-0.70362	22197.63787
-311.734107	303.512835	-426.519317	223.05002	0.67407	0.059343	22192.29713
-349.119281	264.601736	-431.860056	176.509293	1.437032	-0.70362	22183.14158
-342.252616	240.186928	-431.860056	140.650044	-0.851856	-1.466583	22206.03046
-368.956312	219.586934	-463.904491	52.146367	0.67407	0.822306	22199.92676
-395.660008	179.912872	-473.060044	58.250069	-0.851856	0.059343	22215.94897
-406.341486	191.357313	-438.726721	49.857479	-0.088893	-0.70362	22225.86749
-407.104449	157.786952	-402.104509	59.013031	1.437032	-0.70362	22247.23045
-422.363704	132.609182	-402.867472	27.731559	4.488883	1.585268	22243.41563
-439.148884	121.927704	-382.267478	1.790826	2.962958	0.822306	22244.94156
-432.282219	95.986971	-386.082292	-14.231391	0.67407	0.059343	22236.54897
-458.985915	41.053654	-382.267478	-62.298044	0.67407	0.059343	22227.39341
-459.748878	21.216623	-389.134143	-105.023957	-0.088893	0.059343	22227.39341
-451.356288	-0.909297	-340.304528	-108.075808	-0.851856	-0.70362	22227.39341
-445.252586	-29.138918	-343.356379	-134.016541	-0.088893	-1.466583	22219.00082
-449.830362	-36.005583	-335.726751	-165.298013	-0.088893	0.059343	22228.15638
-454.408139	-76.442608	-350.986006	-224.046144	-0.851856	0.059343	22228.91934
-461.274803	-115.353707	-273.92677	-243.883175	-1.614819	-0.70362	22186.19343
-440.67481	-127.561111	-265.534179	-252.275765	-2.377781	-0.70362	22204.50453
-423.889629	-150.449993	-280.793434	-284.3202	-3.140744	0.822306	22211.3712
-414.734076	-185.546279	-231.963819	-306.44612	-1.614819	-0.70362	22205.2675
-395.660008	-200.805534	-248.748999	-340.779443	1.437032	-0.70362	22215.94897
-378.111865	-235.138857	-215.941602	-349.934996	-0.088893	0.059343	22231.97119
-352.934095	-257.264776	-167.874949	-379.690542	-0.088893	0.059343	22215.94897
-344.541505	-277.101808	-138.882365	-386.557207	-0.851856	-0.70362	22225.86749
-324.704473	-312.961056	-119.808297	-423.179418	-0.088893	-0.70362	22220.52675
-303.341517	-322.879572	-92.341638	-423.179418	1.437032	0.059343	22215.18601
-272.823007	-352.635119	-35.882396	-423.179418	2.199995	0.059343	22243.41563
-252.985976	-364.07956	-32.830545	-427.757195	3.725921	-0.70362	22256.386
-240.01561	-402.227696	1.502778	-443.779412	-0.088893	-1.466583	22228.91934
-214.837839	-407.568436	-12.230551	-488.794214	-0.088893	-0.70362	22238.07489
-182.793404	-407.568436	22.102772	-487.268288	-0.088893	-0.70362	22243.41563
-149.986007	-441.138796	73.984238	-488.794214	-0.088893	0.822306	22219.00082
-114.126758	-450.294349	108.317562	-477.349773	1.437032	1.585268	22223.5786
-85.897137	-460.975827	131.206444	-479.638661	-0.851856	0.059343	22226.63045
-71.400845	-480.049896	151.806438	-488.794214	0.67407	0.059343	22217.4749
-57.667516	-489.205448	142.650885	-489.557176	1.437032	0.822306	22196.87491
10.999131	-473.946194	228.102711	-450.646077	-2.377781	-2.229545	22214.42305
23.206535	-499.123964	263.96196	-436.912748	-1.614819	0.059343	22193.06009
61.354671	-490.731374	296.006395	-442.253487	-3.140744	-1.466583	22199.92676
81.191703	-492.257299	319.65824	-462.090518	-1.614819	-0.70362	22183.90454
116.287988	-502.175815	303.636022	-418.601642	-1.614819	-1.466583	22203.74157
129.258355	-480.812858	353.2286	-434.623859	0.67407	-0.70362	22215.94897
181.902784	-476.998045	354.754526	-408.683126	1.437032	0.822306	22211.3712
197.162039	-466.316566	386.035998	-360.616474	-0.088893	0.059343	22202.97861
212.421293	-462.501753	391.376737	-361.379437	-1.614819	-0.70362	22199.16379
229.206473	-432.746206	383.74711	-366.720176	-1.614819	-1.466583	22206.03046
259.724983	-425.116579	377.643408	-366.720176	-0.088893	-1.466583	22195.34898
294.058306	-406.805473	411.213768	-313.312784	4.488883	0.822306	22228.91934
322.287927	-385.442516	452.413756	-282.794275	2.962958	0.059343	22235.786
326.865704	-372.47215	450.124868	-241.594287	-0.088893	0.059343	22215.18601
361.96199	-342.716603	444.784129	-197.342448	-0.088893	-0.70362	22202.97861
383.324946	-341.95364	463.858197	-199.631336	-0.088893	0.059343	22209.08231
390.191611	-283.968472	456.22857	-185.898007	-0.088893	-0.70362	22194.58602
406.976791	-280.153659	474.539675	-142.409131	-0.851856	0.059343	22183.14158
413.843456	-246.583298	469.198936	-135.542467	1.437032	0.059343	22208.31935
421.473083	-213.7759	482.169303	-116.468398	1.437032	0.822306	22225.86749
421.473083	-196.99072	459.280421	-75.26841	1.437032	0.059343	22216.71194
440.547152	-180.20554	447.073017	-45.512864	-0.851856	0.059343	22209.84527
444.361965	-133.664813	445.547091	-13.468429	-0.088893	0.822306	22211.3712
453.517518	-91.701863	420.369321	20.864895	-0.088893	0.822306	22202.97861
453.517518	-76.442608	453.176719	33.835261	-2.377781	-1.466583	22213.66009
450.465667	-52.790763	411.976731	57.487106	-0.851856	-0.70362	22220.52675
429.865673	-18.45744	401.295253	119.287088	-0.851856	-1.466583	22212.13416
440.547152	-0.146334	409.687843	135.309305	-0.088893	-0.70362	22227.39341
413.843456	54.786983	386.798961	177.272256	1.437032	0.059343	22234.26008
429.865673	57.838834	369.250818	201.687063	-0.088893	-0.70362	22214.42305
390.954574	122.690667	360.858228	213.131504	-0.088893	-0.70362	22223.5786
371.117543	144.053623	296.006395	238.309275	0.67407	0.059343	22124.39345
395.53235	173.046207	283.036028	248.22779	1.437032	0.059343	22236.54897
379.510133	182.964723	258.621221	275.694449	0.67407	-0.70362	22238.83786
344.413847	217.298046	228.865674	303.161107	-0.088893	-0.70362	22241.12674
352.043474	221.875822	202.161978	324.524064	0.67407	-0.70362	22227.39341
325.339778	256.209145	167.828655	327.575915	0.67407	0.059343	22227.39341
321.524965	286.727655	141.124959	361.909238	-1.614819	-1.466583	22228.15638
307.791635	310.3795	123.576816	380.220344	0.67407	0.059343	22219.00082
291.006455	334.031345	102.21386	403.872188	0.67407	-0.70362	22222.05268
292.532381	350.816525	74.747201	397.005524	-0.851856	-1.466583	22230.44527
241.413877	358.446152	23.628698	397.768487	-0.851856	-0.70362	22221.28971
233.78425	387.438736	13.710182	421.420331	-0.851856	0.059343	22199.92676
199.450927	408.801693	-30.541657	432.864772	-0.851856	-0.70362	22212.89712
173.510194	417.957246	-71.741644	439.731437	-1.614819	0.059343	22207.55638
154.436125	425.586873	-89.289787	447.361064	0.67407	0.822306	22211.3712
133.073169	437.031314	-125.149036	457.27958	-0.851856	-0.70362	22222.81564
118.576877	440.846128	-128.96385	457.27958	-0.088893	-0.70362	22227.39341
94.925032	453.053532	-154.14162	440.4944	-0.088893	-0.70362	22208.31935
73.562075	454.579457	-164.823098	448.88699	0.67407	-1.466583	22225.86749
39.991715	458.394271	-166.349024	448.88699	-0.088893	0.059343	22217.4749
11.762093	433.979463	-206.786049	463.383282	0.67407	0.059343	22180.85269
-5.023087	466.023898	-253.326776	416.079592	2.199995	-1.466583	22244.17859
-27.911969	467.549824	-219.756415	462.620319	2.199995	0.059343	22251.04526
-40.119373	443.135016	-263.245291	452.701804	2.199995	-0.70362	275.429548
-69.874919	427.112799	-293.763801	450.412915	0.67407	-0.70362	16.78518
-85.134174	434.742426	-303.682316	451.938841	1.437032	0.822306	10.681478
-120.23046	424.82391	-301.393428	437.442549	0.67407	0.059343	12.207404
-137.778603	418.720208	-338.015639	410.738853	-0.851856	0.059343	9.918516
-155.326746	409.564656	-345.645267	404.635151	-1.614819	-1.466583	10.681478
-170.586001	405.749842	-354.037857	384.79812	-0.851856	-0.70362	9.918516
-214.837839	390.490587	-367.008223	364.198126	1.437032	0.059343	21688.74172
-222.467467	372.942444	-379.215627	351.990722	-3.903707	-2.229545	22175.51195
-248.4082	360.73504	-402.867472	299.346294	-3.903707	-1.466583	22167.11936
-256.037827	352.34245	-403.630435	281.035188	-3.140744	-0.70362	22179.32676
-275.111896	351.579488	-399.815621	255.094455	-2.377781	-2.229545	22137.36381
-291.134113	325.638755	-411.260062	249.753716	-0.088893	-0.70362	22180.08972
-314.785958	301.223947	-421.178578	235.257424	-1.614819	0.059343	22197.63787
-329.28225	254.68322	-436.437833	173.457442	-0.851856	0.059343	22193.82305
-353.697057	240.186928	-425.756354	139.887082	-0.851856	-2.229545	22190.00824
-369.719275	224.927673	-449.408199	91.057466	-0.851856	-0.70362	22192.29713
-364.378536	202.801754	-424.230429	88.768578	1.437032	-0.70362	22230.44527
-385.741492	195.935089	-441.015609	76.561174	1.437032	-1.466583	22221.28971
-396.422971	144.816586	-411.260062	59.013031	2.199995	-1.466583	22246.46748
-430.756294	135.661033	-405.15636	40.701926	2.199995	0.059343	22246.46748
-435.33407	118.875853	-411.260062	10.183416	1.437032	-0.70362	22227.39341
-456.697027	77.675865	-415.074876	-22.623981	-0.088893	-0.70362	22235.02304
-462.800729	64.705499	-369.297112	-58.48323	2.962958	-0.70362	22235.786
-477.297021	44.105505	-384.556366	-105.023957	-0.088893	0.059343	22213.66009
-467.378505	-10.827812	-357.089708	-124.098025	-0.851856	-0.70362	22220.52675
-455.934064	-19.983365	-344.119341	-138.594317	2.199995	-0.70362	22231.20823
-473.482207	-48.975949	-332.6749	-182.083193	-0.851856	0.059343	22221.28971
-449.830362	-85.598161	-322.756385	-220.994293	-0.851856	-0.70362	22111.42308
-446.778511	-118.405558	-304.445279	-247.697989	-2.377781	-0.70362	22206.79342
-436.859996	-137.479627	-337.252677	-329.335002	-0.851856	-0.70362	22200.68972
-426.178518	-160.368509	-304.445279	-324.757225	-1.614819	-0.70362	22196.11194
-409.393337	-184.020354	-247.223074	-307.209082	-1.614819	0.059343	22217.4749
-391.845194	-209.961087	-218.993453	-307.209082	-0.851856	-1.466583	22217.4749
-379.637791	-234.375894	-197.630496	-340.779443	1.437032	0.059343	22222.05268
-368.956312	-258.790702	-176.267539	-369.772027	-0.851856	0.059343	22224.34156
-344.541505	-281.679584	-137.35644	-379.690542	1.437032	0.059343	22225.86749
-336.148915	-301.516615	-105.312005	-397.238685	2.199995	0.822306	22215.94897
-312.49707	-322.879572	-85.474974	-403.342387	0.67407	0.059343	22228.15638
-292.660039	-343.479566	-67.163868	-451.40904	2.199995	0.059343	22256.386
-268.245231	-362.553634	-79.371272	-440.727561	2.199995	0.059343	22239.60082
-235.437833	-372.47215	-54.193501	-503.290506	1.437032	-0.70362	22244.94156
-201.867473	-399.175846	3.028704	-469.720145	0.67407	-0.70362	22242.65267
-185.845255	-409.094361	30.495362	-465.905332	0.67407	0.822306	22228.15638
-152.274895	-428.16843	67.117574	-469.720145	-0.851856	0.059343	22225.86749
-135.489715	-438.849908	99.924971	-468.19422	-1.614819	0.059343	22227.39341
-96.578615	-459.449902	123.576816	-491.083102	-0.088893	0.059343	22215.18601
-64.53418	-482.338784	165.539767	-486.505325	-0.851856	-0.70362	22224.34156
-54.615665	-486.153598	171.643469	-498.712729	-1.614819	-0.70362	22191.53417
-10.363826	-505.990629	221.236047	-456.749779	-1.614819	-0.70362	22190.7712
13.288019	-529.642474	255.56937	-481.927549	-2.377781	-2.229545	22200.68972
46.095417	-501.412852	254.043444	-452.934965	-0.851856	-0.70362	22191.53417
84.243553	-502.175815	254.806407	-461.327555	-1.614819	0.059343	22191.53417
120.865765	-491.494337	323.473053	-448.357189	-1.614819	-1.466583	22213.66009
139.939833	-476.998045	339.495271	-419.364605	-0.088893	0.059343	22213.66009
163.591678	-469.368417	370.01378	-377.401654	-0.851856	0.059343	22188.48232
197.162039	-465.553604	351.702675	-400.290536	-0.851856	-0.70362	22208.31935
223.102772	-457.161014	399.006364	-369.772027	-1.614819	-0.70362	22207.55638
241.413877	-435.035094	419.606358	-333.149815	-0.851856	-0.70362	22181.61565
274.984238	-408.331398	440.969315	-337.727592	2.962958	0.059343	22206.03046
281.08794	-417.486951	413.502656	-333.149815	1.437032	-0.70362	22228.91934
313.132375	-384.679554	414.265619	-296.527604	2.199995	0.059343	22210.60823
330.680518	-381.627703	410.450805	-264.483169	-0.851856	-0.70362	22206.79342
355.858288	-347.294379	479.880414	-204.209113	0.67407	-0.70362	22231.20823
374.932356	-332.798087	473.776713	-188.949858	1.437032	1.585268	22207.55638
400.873089	-298.464764	473.01375	-188.186895	1.437032	0.059343	22187.71935
399.347164	-278.627733	475.302638	-173.690603	-0.851856	-0.70362	22215.94897
408.502717	-249.635149	456.991532	-141.646168	-0.088893	-0.70362	22204.50453
429.865673	-222.931453	473.776713	-111.127659	-0.088893	0.822306	22222.05268
445.124928	-201.568497	460.806346	-76.031373	-0.851856	0.059343	22231.20823
441.310114	-174.101838	462.332272	-45.512864	-1.614819	-0.70362	22200.68972
429.102711	-155.790732	464.62116	-0.498062	-3.140744	-0.70362	22173.22306
430.628636	-93.990751	440.969315	20.101932	-1.614819	0.059343	22205.2675
442.073077	-81.783347	438.680427	47.56859	-0.851856	-0.70362	22212.13416
444.361965	-40.583359	422.658209	107.079684	-0.851856	-0.70362	22211.3712
427.576785	-3.961148	381.458221	131.494491	0.67407	-1.466583	22229.6823
436.732338	10.535144	396.717476	154.383374	1.437032	0.822306	22231.97119
410.028642	38.001803	367.724892	171.931516	-0.851856	-1.466583	22218.23786
416.132344	69.283275	363.910078	193.294473	3.725921	2.348231	22231.20823
416.895307	111.246225	333.391569	203.975951	-0.088893	-0.70362	22229.6823
407.739754	142.527698	316.606389	260.435194	2.962958	0.059343	22237.31193
371.117543	165.41658	293.717507	207.027802	3.725921	-0.70362	22247.23045
396.295313	185.253611	244.124929	257.383343	1.437032	-0.70362	22240.36378
357.384213	217.298046	204.450866	285.612964	2.199995	-0.70362	22228.91934
352.043474	236.372114	218.947158	320.70925	1.437032	0.822306	22236.54897
336.021257	264.601736	209.028643	352.753685	-0.851856	0.059343	22229.6823
311.606449	290.542469	164.776804	364.198126	-1.614819	-0.70362	22214.42305
303.976822	317.246164	112.132375	382.509232	-2.377781	-2.229545	22224.34156
296.347194	327.16468	79.324978	387.087008	-0.851856	0.059343	22228.91934
274.984238	358.446152	61.776835	406.161077	1.437032	0.059343	22216.71194
256.673132	369.127631	38.887953	416.842555	-1.614819	0.059343	22207.55638
210.132405	379.046146	12.947219	421.420331	-0.088893	-0.70362	22212.89712
207.843517	385.149848	-64.112017	411.501816	-2.377781	-1.466583	22200.68972
176.562045	414.142432	-86.237936	406.924039	-2.377781	-1.466583	22213.66009
149.095386	433.2165	-76.319421	456.516617	-3.140744	-0.70362	22221.28971
143.754647	448.475755	-122.860148	461.094394	-1.614819	-1.466583	22214.42305
119.339839	448.475755	-132.778663	469.486984	-0.851856	-0.70362	22223.5786
91.110218	450.764643	-148.800881	450.412915	-0.088893	-0.70362	22228.15638
62.880597	455.34242	-185.423092	453.464766	0.67407	-0.70362	22208.31935
38.465789	451.527606	-190.763831	466.435133	-0.088893	-0.70362	22185.43046
33.888013	468.312786	-196.10457	473.301798	1.437032	-1.466583	22225.10453
8.710243	473.653525	-246.460111	422.183294	2.199995	0.059343	22235.02304
-23.334192	455.34242	-229.674931	485.509201	2.199995	0.822306	22220.52675
-55.378627	454.579457	-285.371211	420.657369	0.67407	-0.70362	804.162725
-49.274925	430.927612	-289.186024	456.516617	-0.851856	-2.229545	15.259255
-91.237876	427.875761	-311.311944	464.909207	-0.851856	-0.70362	12.207404
-96.578615	427.875761	-318.178608	449.649953	-0.851856	0.059343	9.918516
-136.252677	417.957246	-339.541565	422.946257	-0.851856	0.059343	10.681478
-174.400814	401.935028	-347.934155	398.531449	-2.377781	-1.466583	9.918516
-164.482299	402.697991	-349.460081	371.064791	-0.088893	-0.70362	3916.287729
-195.000808	394.305401	-365.482298	370.301828	-0.088893	-0.70362	21636.09729
-233.148945	378.283183	-386.845255	335.968505	-2.377781	-2.992508	22161.01566
-247.645237	375.231332	-424.993391	292.479629	0.67407	1.585268	22181.61565
-254.511902	355.394301	-415.837839	248.990753	-1.614819	0.059343	22157.20084
-272.823007	321.060978	-432.623019	246.701865	-0.851856	-0.70362	22197.63787
-299.526703	319.535053	-424.230429	240.598163	-0.088893	0.059343	22209.08231
-301.052629	294.357282	-403.630435	221.524094	0.67407	0.822306	22201.45268
-341.489654	276.809139	-422.704503	184.901883	-0.088893	0.059343	22203.74157
-346.830393	250.105444	-405.919323	136.835231	0.67407	-0.70362	22209.84527
-366.667424	234.846189	-435.67487	102.501907	-0.088893	-0.70362	22224.34156
-391.082232	190.59435	-422.704503	94.87228	-0.851856	-0.70362	22214.42305
-394.134083	189.831387	-447.119311	75.798212	-1.614819	-2.229545	22249.51933
-405.578524	148.6314	-434.911907	30.78341	-0.088893	0.059343	22215.18601
-420.837778	118.875853	-416.600801	32.309336	1.437032	0.059343	22225.86749
-418.54889	108.957337	-447.882274	-30.253609	0.67407	-0.70362	22235.786
-454.408139	82.253641	-412.785988	-43.986938	1.437032	0.822306	22240.36378
-460.511841	56.312908	-386.845255	-50.853603	-1.614819	-1.466583	22214.42305
-465.85258	42.579579	-356.326745	-92.053591	-0.088893	-0.70362	22225.86749
-474.24517	-3.198185	-355.563782	-114.17951	-0.088893	0.059343	22230.44527
-472.719244	-23.798179	-347.171192	-153.090609	-0.851856	-2.229545	22216.71194
-439.148884	-61.183353	-336.489714	-195.05356	-1.614819	-0.70362	22226.63045
-458.985915	-90.175937	-296.815652	-211.075777	-1.614819	0.059343	22203.74157
-468.904431	-110.775931	-289.948987	-255.327616	-3.140744	-1.466583	22193.82305
-455.934064	-142.820366	-280.030471	-303.394269	-3.140744	-0.70362	22202.97861
-442.200735	-188.59813	-289.186024	-338.490555	1.437032	0.822306	22221.28971
-430.756294	-178.679615	-311.311944	-341.542405	-0.851856	0.059343	22206.03046
-394.897045	-210.72405	-247.986037	-376.638691	-1.614819	-0.70362	22225.86749
-374.297051	-229.035155	-176.267539	-338.490555	0.67407	-0.70362	22234.26008
-358.274834	-257.264776	-166.349024	-358.327586	-0.851856	0.059343	22215.18601
-343.015579	-295.412913	-127.437924	-371.297952	0.67407	1.585268	22225.86749
-334.622989	-291.5981	-97.682377	-402.579424	1.437032	0.059343	22234.26008
-300.289666	-316.012907	-90.05275	-407.920164	1.437032	-0.70362	22232.73415
-270.534119	-334.324013	-51.904613	-426.994232	2.199995	-0.70362	22247.99341
-265.19338	-360.264746	-36.645358	-458.275704	1.437032	-0.70362	22248.75637
-251.460051	-393.835106	-27.489806	-475.060884	2.199995	0.059343	22229.6823
-204.919324	-402.227696	-8.415737	-501.001617	1.437032	0.059343	22235.786
-174.400814	-409.857324	41.176841	-474.297922	-0.088893	0.059343	22235.786
-153.80082	-440.375833	74.747201	-481.164586	-1.614819	0.059343	22215.18601
-117.178609	-441.901759	112.895338	-449.883114	-0.088893	-0.70362	22214.42305
-85.134174	-461.73879	119.762003	-480.401624	-2.377781	-1.466583	22228.15638
-50.800851	-497.598039	141.124959	-501.001617	-0.088893	0.059343	22198.40083
-36.304559	-486.153598	188.428649	-462.853481	-1.614819	-2.229545	22202.21564
-13.415677	-505.227666	233.44345	-448.357189	-2.377781	-1.466583	22206.03046
7.94728	-499.123964	259.384183	-454.460891	-2.377781	-0.70362	22202.21564
30.073199	-505.227666	246.413817	-449.120151	-0.851856	-0.70362	22151.8601
78.139852	-482.338784	260.910109	-453.697928	-1.614819	-1.466583	22212.89712
110.184287	-477.761007	228.102711	-557.46086	-0.851856	0.822306	22186.95639
146.043535	-490.731374	336.44342	-404.10535	-0.851856	0.059343	22206.79342
181.902784	-474.709156	364.673041	-372.823878	0.67407	0.822306	22214.42305
212.421293	-476.998045	376.880445	-364.431288	-0.851856	0.059343	22212.89712
239.887952	-451.057312	399.769327	-384.268319	0.67407	-0.70362	22201.45268
232.258324	-426.642504	390.613774	-372.823878	1.437032	0.059343	22204.50453
268.880536	-417.486951	424.184135	-344.594256	1.437032	-0.70362	22231.20823
300.924971	-391.546218	410.450805	-311.023896	1.437032	0.059343	22215.18601
300.924971	-388.494367	401.295253	-303.394269	1.437032	0.059343	22203.74157
334.495331	-372.47215	436.391538	-265.246132	2.199995	-0.70362	22220.52675
348.22866	-361.790671	456.991532	-252.275765	0.67407	-0.70362	22201.45268
377.221244	-313.724019	425.71006	-243.120212	-0.088893	-0.70362	22215.94897
384.087909	-299.227727	466.910048	-166.823939	1.437032	0.059343	22206.79342
410.791605	-282.442547	466.910048	-137.831355	-0.851856	0.059343	22202.97861
416.895307	-258.027739	492.087818	-134.779504	-1.614819	-0.70362	22219.00082
436.732338	-206.146273	479.880414	-95.868404	-2.377781	-1.466583	22230.44527
426.05086	-201.568497	463.095234	-89.764702	-4.66667	-1.466583	22194.58602
434.44345	-167.235174	469.198936	-40.935087	-3.903707	-0.70362	22203.74157
445.124928	-131.375925	438.680427	-18.809168	-0.851856	0.059343	22215.18601
449.702704	-113.064819	408.161917	-17.283242	-3.140744	-0.70362	22202.97861
426.05086	-61.946316	382.984147	4.842677	-1.614819	-0.70362	22214.42305
439.021226	-42.109285	362.384153	62.064882	-1.614819	-0.70362	22231.97119
428.339748	-3.198185	402.058215	127.679678	-1.614819	-0.70362	22215.94897
431.391599	18.927734	407.398954	148.279672	-0.088893	0.059343	22225.10453
420.71012	43.342542	387.561923	178.035218	0.67407	0.059343	22233.49712
403.92494	58.601797	348.650824	193.294473	0.67407	0.059343	22216.71194
410.028642	93.698083	323.473053	194.820399	2.199995	0.059343	22195.34898
394.006425	122.690667	347.124898	255.094455	1.437032	0.822306	22253.33415
392.480499	177.623984	311.26565	245.175939	0.67407	0.059343	22231.97119
368.828654	194.409164	228.865674	247.464827	-0.088893	-1.466583	22231.97119
355.858288	221.875822	177.747171	294.768517	0.67407	-0.70362	22243.41563
341.361996	233.320263	207.502717	318.420362	-0.088893	0.059343	22222.81564
337.547182	252.394332	166.30273	288.664815	-0.851856	0.059343	22219.00082
322.287927	279.098028	163.250879	358.857387	-0.088893	0.059343	22229.6823
301.687934	305.038761	135.021257	371.827754	-1.614819	-0.70362	22221.28971
290.243492	303.512835	115.184226	400.820338	1.437032	0.822306	22222.81564
244.465728	335.55727	93.058307	364.198126	0.67407	0.059343	22230.44527
255.910169	368.364668	41.176841	411.501816	-3.140744	-1.466583	22201.45268
229.206473	390.490587	11.421294	425.235145	-1.614819	-0.70362	22202.97861
198.687964	404.986879	-60.297203	425.235145	-0.851856	-0.70362	22208.31935
183.428709	415.668357	-70.978682	414.553667	-0.088893	-0.70362	22219.00082
155.199088	420.246134	-132.015701	408.449965	-0.088893	0.059343	22213.66009
133.836131	447.712792	-133.541626	441.257363	-0.088893	-0.70362	22228.91934
123.917616	451.527606	-138.119402	438.205512	-0.088893	0.822306	22151.8601
93.399106	451.527606	-143.460142	455.753655	1.437032	0.059343	22215.94897
72.03615	459.920196	-148.800881	468.724021	-0.088893	-0.70362	22218.23786
43.806528	446.186867	-192.289757	446.598102	2.962958	0.822306	22211.3712
24.73246	472.1276	-191.526794	475.590686	1.437032	-1.466583	22234.26008
11.762093	460.683159	-222.808266	471.775872	0.67407	0.059343	22244.17859
-6.549012	459.157233	-235.778633	465.67217	2.199995	-0.70362	22208.31935
-23.334192	446.94983	-257.141589	456.516617	2.962958	0.059343	391.399884
-57.667516	436.268351	-278.504546	464.146245	1.437032	0.822306	15.259255
-104.208243	437.794277	-318.178608	467.198096	1.437032	0.822306	12.970367
-118.704535	433.2165	-341.06749	447.361064	-2.377781	-0.70362	10.681478
-129.386013	416.43132	-336.489714	410.738853	1.437032	0.059343	12.207404
-136.252677	413.379469	-334.963789	413.790704	-0.088893	0.059343	9.155553
-172.874889	414.142432	-391.423031	393.19071	-0.851856	-0.70362	10.681478
-196.526734	381.335034	-368.534149	357.331462	0.67407	0.059343	21846.67501
-220.941541	366.07578	-380.741553	342.072207	-0.851856	-0.70362	22167.88232
-232.385982	359.972078	-388.37118	300.872219	-2.377781	-1.466583	22152.62307
-262.904492	355.394301	-425.756354	232.968535	-1.614819	-0.70362	22175.51195
-289.608188	330.216531	-395.237845	232.968535	-2.377781	0.059343	22175.51195
-306.393368	325.638755	-468.482268	213.131504	0.67407	0.059343	22185.43046
-320.88966	314.957276	-447.882274	152.094485	1.437032	0.059343	22194.58602
-327.756324	271.4684	-422.704503	178.798181	0.67407	0.059343	22216.71194
-352.934095	253.157295	-427.28228	148.279672	-0.088893	-0.70362	22187.71935
-363.615573	225.690636	-405.15636	127.679678	2.199995	-1.466583	22222.81564
-379.637791	195.935089	-421.941541	101.738945	2.962958	-0.70362	22243.41563
-391.845194	188.305462	-441.778572	71.220435	-0.088893	-1.466583	22238.83786
-404.052598	147.105474	-410.497099	61.30192	0.67407	-1.466583	22231.97119
-423.126667	129.557331	-406.682286	20.864895	0.67407	-0.70362	22243.41563
-444.489623	96.749933	-406.682286	-12.705466	0.67407	0.059343	22228.15638
-449.830362	81.490679	-413.54895	-37.883236	0.67407	0.059343	22223.5786
-446.778511	58.601797	-405.919323	-101.209143	-0.088893	-0.70362	22228.15638
-458.985915	38.001803	-348.697118	-99.683218	-0.088893	-1.466583	22219.00082
-458.985915	1.379591	-344.882304	-112.653584	-2.377781	-0.70362	22217.4749
-449.0674	-29.138918	-343.356379	-140.883206	0.67407	0.059343	22231.20823
-469.667394	-53.553726	-339.541565	-164.535051	-0.088893	-0.70362	22164.06751
-448.304437	-83.309272	-323.519347	-227.097995	-2.377781	-1.466583	22196.87491
-448.304437	-93.990751	-310.548981	-233.96466	-2.377781	0.059343	22211.3712
-447.541474	-140.531478	-299.867503	-293.475753	-2.377781	-1.466583	22197.63787
-433.808145	-157.316658	-270.111956	-315.601672	-0.088893	0.822306	22208.31935
-405.578524	-187.835167	-244.171223	-345.357219	2.199995	0.822306	22228.15638
-387.267418	-194.701832	-233.489745	-326.283151	-0.088893	0.059343	22231.20823
-384.215567	-230.561081	-190.000869	-413.260903	-0.851856	-0.70362	22219.76379
-355.222983	-259.553665	-160.245322	-357.564623	0.67407	0.059343	22226.63045
-341.489654	-282.442547	-137.35644	-382.742393	-0.851856	-0.70362	22226.63045
-336.911877	-270.998106	-90.05275	-378.92758	0.67407	0.059343	22216.71194
-305.630405	-303.805503	-83.949048	-407.157201	2.199995	0.059343	22254.09711
-274.348933	-334.324013	-64.87498	-420.89053	2.962958	0.059343	22252.57118
-250.697088	-362.553634	-60.297203	-444.542375	0.67407	-1.466583	22233.49712
-226.28228	-367.894373	-12.993514	-463.616443	3.725921	-0.70362	22238.83786
-223.230429	-406.04251	0.739816	-484.216437	-0.851856	-0.70362	22238.83786
-195.000808	-412.146212	22.102772	-494.897916	-0.851856	0.059343	22212.13416
-146.934156	-455.635088	53.384245	-487.268288	0.67407	0.059343	22197.63787
-122.519348	-449.531386	119.762003	-463.616443	-2.377781	-0.70362	22228.15638
-93.526764	-468.605455	135.78422	-464.379406	0.67407	-1.466583	22213.66009
-66.823068	-471.657306	152.5694	-492.609027	-1.614819	0.059343	22199.16379
-43.934186	-498.361001	184.613835	-472.771996	-5.429632	-2.992508	22200.68972
-11.889751	-489.205448	215.132345	-441.490524	-2.377781	-1.466583	22189.24528
23.969497	-495.30915	244.124929	-453.697928	-0.851856	0.822306	22176.27491
59.065783	-492.257299	277.695289	-445.305338	-2.377781	-1.466583	22206.03046
94.162069	-493.783225	292.954544	-452.934965	-0.851856	0.822306	22202.21564
112.473175	-506.753591	345.598973	-433.860897	-0.851856	-1.466583	22216.71194
125.443541	-493.020262	359.332302	-385.794244	1.437032	0.059343	22207.55638
157.487976	-479.286933	350.939712	-422.416456	-0.851856	-1.466583	22200.68972
198.687964	-464.027678	375.35452	-366.720176	-1.614819	0.822306	22204.50453
226.917585	-457.161014	396.717476	-384.268319	-0.088893	0.059343	22209.84527
246.754616	-433.509169	421.895246	-345.357219	2.962958	0.822306	22212.89712
276.510163	-415.198063	431.050799	-337.727592	3.725921	0.822306	22227.39341
288.717567	-415.961026	428.761911	-314.83871	-0.851856	-0.70362	22222.05268
307.791635	-393.072144	400.53229	-287.372051	0.67407	-0.70362	7397.686697
336.021257	-370.946224	452.413756	-249.986877	-0.088893	0.822306	22126.68233
346.702735	-348.057342	443.258203	-229.386883	0.67407	-0.70362	22209.08231
358.147176	-357.975858	419.606358	-246.172063	-0.088893	0.059343	22179.32676
388.665686	-303.042541	460.043383	-186.66097	1.437032	-0.70362	22206.03046
400.873089	-276.338845	482.932265	-154.616535	-0.851856	0.059343	22219.00082
409.265679	-252.687	460.043383	-136.305429	-0.088893	0.059343	22225.86749
420.71012	-231.324043	450.124868	-124.098025	-0.088893	0.059343	22220.52675
427.576785	-191.649981	452.413756	-98.920255	-2.377781	-0.70362	22206.79342
443.599003	-175.627764	477.591526	-66.112857	-2.377781	-0.70362	22187.71935
436.732338	-135.953701	444.784129	-21.861019	-3.903707	-0.70362	22196.87491
441.310114	-110.775931	422.658209	7.131565	-1.614819	-1.466583	22215.94897
443.599003	-74.15372	431.813762	30.020447	2.199995	0.059343	22225.86749
459.62122	-36.005583	407.398954	86.47969	2.199995	0.059343	22220.52675
443.599003	-13.116701	417.31747	103.26487	0.67407	-1.466583	22228.91934
428.339748	18.164772	395.954513	113.946348	-0.088893	-0.70362	22231.20823
428.339748	43.342542	384.510072	184.901883	-1.614819	-0.70362	22215.18601
423.761971	69.283275	354.754526	193.294473	0.67407	-1.466583	22225.86749
404.687903	99.038822	371.539706	219.998169	2.962958	0.822306	22254.86007
406.976791	132.609182	331.102681	240.598163	2.199995	0.059343	22235.786
394.769387	173.80917	291.428618	244.412976	2.199995	0.822306	22237.31193
367.302729	195.172127	274.643438	263.487045	0.67407	-0.70362	22241.12674
352.806437	218.061009	215.895307	293.242592	3.725921	0.822306	22226.63045
342.887921	224.927673	219.710121	304.687033	1.437032	0.059343	22225.86749
337.547182	246.29063	199.110127	327.575915	-0.851856	-2.229545	22231.20823
316.184226	289.779506	150.280512	348.938871	1.437032	-0.70362	22216.71194
306.26571	308.090612	128.154593	384.035157	-0.851856	0.059343	22221.28971
297.110157	320.298015	106.791636	400.820338	-0.088893	0.059343	22231.20823
269.643499	330.216531	78.562015	403.872188	-0.088893	0.059343	22195.34898
252.095356	373.705407	29.7324	400.820338	-1.614819	-0.70362	22203.74157
226.154623	372.179481	14.473145	418.36848	-2.377781	-1.466583	22214.42305
195.636113	399.64614	-45.037949	420.657369	2.199995	0.822306	22207.55638
185.717597	421.009097	-66.400905	453.464766	-0.851856	0.059343	22213.66009
148.332423	427.112799	-122.097185	399.294412	-0.088893	0.059343	22233.49712
139.939833	450.001681	-122.097185	403.109226	0.67407	0.059343	22214.42305
117.050951	449.238718	-131.252738	392.427747	-0.088893	-0.70362	22215.18601
101.791696	456.105383	-170.9268	425.998108	2.199995	0.822306	22227.39341
65.169485	453.053532	-162.53421	457.27958	1.437032	0.822306	22193.06009
51.436156	462.209084	-162.53421	461.857356	3.725921	0.822306	22225.10453
28.547274	461.446122	-194.578645	483.220313	2.199995	0.059343	22251.80822
1.843578	450.001681	-214.415676	479.405499	2.962958	0.059343	22219.76379
-3.497161	448.475755	-231.963819	468.724021	2.199995	0.822306	22196.87491
-34.015671	445.423904	-249.511962	463.383282	1.437032	0.059343	466.933195
-57.667516	437.031314	-283.082322	440.4944	-0.088893	-0.70362	15.259255
-85.134174	433.2165	-274.689732	467.961058	-0.851856	-0.70362	12.970367
-97.341578	426.349836	-311.311944	426.761071	1.437032	0.059343	10.681478
-117.178609	415.668357	-349.460081	409.212928	-0.851856	0.059343	9.155553
-137.01564	417.194283	-338.015639	384.035157	-0.851856	-1.466583	9.155553
-175.92674	397.357252	-359.378596	390.138859	0.67407	0.822306	9.155553
-199.578585	383.623923	-364.719335	368.01294	-2.377781	0.059343	21800.89724
-233.148945	363.786891	-368.534149	339.783319	-2.377781	-1.466583	22164.06751
-244.593386	361.498003	-424.230429	287.13889	-0.851856	0.059343	22161.01566
-257.563753	354.631339	-407.445249	284.087039	-0.851856	-1.466583	22196.87491
-275.874858	338.609121	-418.88969	250.516678	-0.851856	0.822306	22190.7712
-302.578554	330.979494	-458.563752	222.287057	-0.851856	-0.70362	22185.43046
-319.363734	290.542469	-430.334131	194.820399	-0.851856	-0.70362	22205.2675
-320.88966	256.209145	-463.141528	155.146336	-0.088893	-2.229545	22195.34898
-361.326685	237.135077	-421.941541	151.331523	0.67407	0.059343	22223.5786
-352.171132	220.349897	-431.860056	125.39079	-0.088893	0.059343	22228.15638
-376.58594	206.616568	-438.726721	92.583392	2.962958	0.059343	22241.12674
-413.208151	162.364729	-444.830423	68.168584	0.67407	0.059343	22180.85269
-431.519257	152.446213	-389.134143	70.457472	1.437032	-0.70362	22244.17859
-419.311853	124.216592	-422.704503	28.494522	0.67407	0.059343	22227.39341
-431.519257	108.957337	-413.54895	4.079714	2.962958	1.585268	22237.31193
-436.859996	71.572163	-400.578584	-15.757317	0.67407	-1.466583	22226.63045
-458.985915	47.920318	-368.534149	-50.09064	-0.851856	-1.466583	22214.42305
-468.141468	31.135138	-372.348963	-85.186926	-0.088893	0.059343	22225.86749
-462.037766	3.66848	-369.297112	-117.994324	1.437032	-0.70362	22233.49712
-462.800729	-23.035216	-344.119341	-143.935057	0.67407	0.059343	22215.94897
-449.830362	-48.975949	-319.704534	-168.349864	-2.377781	-1.466583	22202.21564
-463.563692	-87.124086	-310.548981	-200.394299	-2.377781	-0.70362	22208.31935
-468.904431	-106.198155	-304.445279	-253.801691	-1.614819	-0.70362	22191.53417
-465.85258	-135.953701	-271.637881	-267.53502	-1.614819	0.059343	22213.66009
-426.178518	-152.738882	-267.823068	-287.372051	-0.088893	-0.70362	22221.28971
-417.022965	-178.679615	-252.563813	-324.757225	1.437032	-0.70362	22215.94897
-398.711859	-197.753683	-225.860117	-327.809076	2.199995	0.059343	22226.63045
-378.874828	-232.087006	-205.260123	-346.120182	3.725921	0.059343	22238.07489
-358.274834	-252.687	-210.600862	-404.10535	-0.088893	0.059343	22209.84527
-346.830393	-278.627733	-135.067551	-369.009064	0.67407	0.822306	22224.34156
-324.704473	-288.546249	-105.312005	-375.112766	5.251846	1.585268	22254.86007
-298.000778	-312.961056	-68.689793	-407.157201	0.67407	-0.70362	22239.60082
-281.97856	-347.294379	-71.741644	-420.127567	1.437032	0.822306	22238.07489
-273.58597	-377.049926	-59.534241	-443.016449	0.67407	0.059343	22242.65267
-214.837839	-394.598069	-15.282402	-443.779412	2.199995	0.059343	22230.44527
-198.815622	-408.331398	6.843518	-478.112735	1.437032	0.822306	22223.5786
-173.637852	-434.272131	33.547213	-484.216437	-0.088893	0.059343	22228.15638
-165.245261	-437.323982	61.013872	-462.090518	-0.851856	-0.70362	22209.84527
-111.83787	-452.583237	98.399046	-449.883114	-0.851856	-0.70362	22217.4749
-66.823068	-460.975827	51.095356	-558.223823	-0.088893	0.059343	22196.87491
-66.060106	-473.946194	141.124959	-491.846065	1.437032	0.822306	22218.23786
-37.830484	-496.072113	186.902723	-461.327555	-2.377781	0.059343	22196.11194
-16.467528	-496.072113	237.258264	-462.853481	-0.851856	-0.70362	22209.84527
22.443572	-506.753591	254.806407	-425.468307	-2.377781	0.059343	22173.98602
36.939864	-496.072113	277.695289	-467.431257	-0.851856	0.059343	22201.45268
79.665777	-496.072113	299.821209	-443.016449	-0.088893	-0.70362	22222.05268
102.554659	-500.64989	318.132314	-427.757195	1.437032	0.059343	22194.58602
136.887982	-479.286933	334.154532	-414.023865	-1.614819	0.059343	22194.58602
175.036119	-496.072113	347.887861	-391.897946	-0.851856	-0.70362	22208.31935
188.769448	-447.242498	323.473053	-402.579424	-0.851856	-1.466583	22206.03046
228.443511	-449.531386	369.250818	-391.134983	-0.088893	-0.70362	22196.11194
251.332393	-426.642504	413.502656	-333.912778	2.199995	0.059343	22235.786
266.591648	-415.961026	414.265619	-327.046113	2.199995	1.585268	22233.49712
287.191642	-412.909175	424.184135	-318.653523	-0.088893	-0.70362	22202.21564
308.554598	-389.25733	448.598942	-288.135014	2.962958	1.585268	22206.79342
332.206443	-371.709187	453.939681	-260.668355	-0.088893	-0.70362	22217.4749
357.384213	-358.73882	462.332272	-229.386883	-1.614819	0.822306	22176.27491
374.932356	-319.064758	453.939681	-205.735038	-0.088893	0.059343	22199.92676
402.399015	-296.938839	466.147085	-167.586901	-1.614819	-1.466583	22212.13416
400.873089	-284.731435	467.673011	-147.74987	-0.851856	-0.70362	22213.66009
379.510133	-238.190708	444.784129	-138.594317	-0.088893	0.059343	22225.10453
406.976791	-238.190708	469.198936	-121.046175	-3.140744	-0.70362	22211.3712
426.813822	-194.701832	492.850781	-85.186926	-0.851856	0.059343	22193.82305
440.547152	-178.679615	451.650793	-53.142491	-1.614819	-1.466583	22209.84527
454.280481	-138.24259	458.517458	20.864895	0.67407	-0.70362	22222.05268
458.095295	-97.805564	439.443389	-5.838801	0.67407	0.059343	22206.03046
453.517518	-66.524092	427.235986	30.78341	-0.851856	-0.70362	22223.5786
445.887891	-42.872247	401.295253	67.405621	-0.851856	-0.70362	22232.73415
438.258263	-8.538924	396.717476	96.398206	-0.851856	0.059343	22218.23786
424.524934	9.009219	392.1397	143.701895	-0.088893	0.059343	22222.81564
406.213828	42.579579	344.073047	102.501907	-0.851856	-0.70362	22230.44527
422.236046	77.675865	343.310085	171.931516	1.437032	-0.70362	22231.97119
407.739754	103.616598	363.147116	238.309275	1.437032	0.059343	22242.65267
382.561984	147.105474	330.339718	254.331492	-0.851856	0.059343	22244.94156
390.954574	144.053623	296.006395	255.857418	1.437032	-0.70362	22228.91934
357.384213	189.831387	273.880476	261.961119	2.199995	0.059343	22232.73415
359.673102	211.194344	240.310115	274.168523	-0.851856	-0.70362	22232.73415
352.043474	231.794338	210.554568	313.842586	-1.614819	0.059343	22220.52675
332.969406	256.972108	196.821239	347.412946	-0.851856	-0.70362	22219.76379
319.236076	290.542469	151.043475	345.88702	-0.088893	0.059343	22230.44527
307.028673	309.616537	122.813854	371.064791	-0.851856	-0.70362	22222.81564
281.850902	331.742456	90.769419	384.79812	0.67407	-0.70362	22220.52675
276.510163	348.527637	72.458313	397.768487	-2.377781	0.059343	22209.08231
258.96202	379.809109	56.436095	413.027741	-3.140744	-0.70362	22210.60823
219.287958	392.016513	15.99907	411.501816	-1.614819	-0.70362	22198.40083
220.813883	387.438736	-9.941663	440.4944	-0.088893	-0.70362	22218.23786
168.169455	408.801693	-85.474974	435.916623	-0.088893	-0.70362	22225.86749
163.591678	443.897979	-103.023117	435.916623	1.437032	-0.70362	22219.00082
129.258355	424.060948	-145.74903	463.383282	0.67407	-1.466583	22148.04529
104.843547	434.742426	-157.193471	445.072176	-0.088893	0.059343	22228.91934
73.562075	457.631308	-187.71198	439.731437	-0.851856	-0.70362	22189.24528
69.747261	453.816494	-202.208272	418.36848	0.67407	0.059343	22197.63787
57.539858	463.73501	-171.689763	473.301798	2.199995	-0.70362	22250.2823
29.310236	459.920196	-195.341608	474.06476	0.67407	-0.70362	22232.73415
14.050982	459.157233	-221.282341	473.301798	3.725921	0.822306	22217.4749
-0.44531	446.94983	-223.571229	466.435133	-0.088893	0.059343	22235.02304
-52.326776	438.55724	-238.830484	461.857356	-0.088893	-0.70362	560.014649
-54.615665	430.164649	-296.052689	453.464766	-0.088893	0.059343	16.022217
-85.134174	430.164649	-301.393428	454.990692	-0.851856	0.059343	11.444441
-105.734168	424.060948	-328.860087	452.701804	-1.614819	-0.70362	11.444441
-124.045274	424.060948	-315.88972	410.738853	-0.851856	-1.466583	8.39259
-140.067491	417.957246	-387.608217	379.457381	0.67407	-0.70362	9.918516
-182.793404	395.068364	-355.563782	376.40553	-1.614819	-0.70362	9.155553
-203.393398	389.727624	-360.141559	368.01294	-2.377781	-0.70362	21747.48985
-218.652653	374.46837	-373.874888	355.805536	-1.614819	0.822306	22173.98602
-238.489684	360.73504	-402.104509	295.53148	0.67407	0.059343	22093.87494
-264.430417	352.34245	-386.845255	276.457411	1.437032	1.585268	22172.4601
-281.215597	340.135047	-402.867472	282.561113	-0.851856	0.059343	22204.50453
-298.000778	314.957276	-418.88969	228.390759	-0.088893	-0.70362	22170.93417
-307.156331	293.59432	-433.385982	211.605579	-0.088893	-0.70362	22196.11194
-329.28225	270.705437	-439.489684	168.879666	1.437032	0.059343	22211.3712
-346.06743	240.186928	-403.630435	142.938932	-0.088893	-0.70362	22212.89712
-379.637791	240.186928	-445.593385	102.501907	1.437032	0.822306	22235.02304
-387.267418	208.142493	-431.860056	95.635243	1.437032	-0.70362	22253.33415
-379.637791	181.438797	-441.778572	67.405621	-0.088893	-1.466583	22233.49712
-400.237784	140.238809	-408.208211	63.590808	-0.088893	0.059343	22231.97119
-432.282219	125.742517	-439.489684	23.916745	1.437032	0.822306	22241.12674
-444.489623	77.675865	-421.941541	-5.838801	-0.088893	0.059343	22225.10453
-438.385921	70.046238	-424.993391	-31.779534	-2.377781	-0.70362	22215.18601
-461.274803	54.786983	-372.348963	-55.431379	-1.614819	-2.229545	22228.15638
-461.274803	31.898101	-353.274894	-94.342479	-0.851856	-0.70362	22224.34156
-462.037766	8.246256	-340.304528	-131.727653	0.67407	0.059343	22219.76379
-451.356288	-16.168552	-371.586	-137.068392	-0.088893	-0.70362	22226.63045
-455.934064	-43.63521	-314.363795	-198.868374	-3.140744	-0.70362	22205.2675
-449.830362	-76.442608	-318.178608	-206.498001	-3.903707	-0.70362	22198.40083
-446.778511	-117.642596	-280.030471	-236.253548	-1.614819	-0.70362	22205.2675
-440.67481	-138.24259	-289.948987	-262.957244	-2.377781	-0.70362	22216.71194
-428.467406	-170.287024	-232.726782	-301.10538	-2.377781	-0.70362	22212.13416
-411.682225	-191.649981	-267.823068	-291.186865	-0.851856	-0.70362	22228.15638
-390.319269	-205.38331	-209.074937	-319.416486	2.199995	0.059343	22234.26008
-377.348902	-240.479596	-199.156421	-338.490555	1.437032	-0.70362	22217.4749
-364.378536	-267.946255	-162.53421	-356.038697	-0.851856	-1.466583	22220.52675
-347.593356	-284.731435	-138.119402	-372.823878	1.437032	0.059343	22233.49712
-333.860026	-313.724019	-125.149036	-407.920164	1.437032	-0.70362	22240.36378
-304.867442	-313.724019	-84.712011	-421.653493	1.437032	0.822306	22245.70452
-273.58597	-351.872156	-49.615725	-424.705344	1.437032	0.059343	22249.51933
-252.223013	-354.924007	-29.015731	-433.860897	1.437032	0.059343	22226.63045
-227.045243	-385.442516	-12.993514	-460.564592	-0.088893	0.059343	22232.73415
-231.62302	-420.538802	9.132406	-461.327555	0.67407	0.822306	22229.6823
-186.608218	-440.375833	15.236108	-520.838649	1.437032	0.822306	22148.80825
-151.511932	-433.509169	59.487946	-475.060884	-0.088893	0.059343	22222.81564
-120.993423	-457.923976	99.924971	-459.80163	-1.614819	-0.70362	22227.39341
-82.082323	-476.998045	123.576816	-526.179388	-2.377781	-0.70362	22172.4601
-70.637882	-504.464703	159.436065	-488.031251	-1.614819	-0.70362	22194.58602
-26.386043	-486.91656	154.095326	-508.631245	-1.614819	0.059343	22210.60823
-2.734199	-501.412852	212.843457	-475.823847	-1.614819	-0.70362	22173.22306
26.258385	-494.546188	254.043444	-447.594226	-0.088893	0.059343	22200.68972
56.013932	-487.679523	276.932326	-439.201636	-0.851856	-1.466583	22220.52675
64.406522	-489.205448	271.591587	-407.157201	-0.851856	-0.70362	22209.84527
126.206504	-489.968411	333.391569	-430.809046	0.67407	0.059343	22202.21564
149.858349	-479.286933	353.2286	-419.364605	-0.851856	-1.466583	22215.18601
181.902784	-479.286933	366.961929	-401.053499	-0.851856	0.059343	22197.63787
186.48056	-477.761007	394.428588	-391.134983	-0.088893	0.059343	22187.71935
210.895368	-434.272131	399.006364	-367.483139	1.437032	-0.70362	22222.05268
237.599064	-436.56102	402.058215	-357.564623	2.962958	0.059343	22224.34156
269.643499	-428.16843	427.235986	-341.542405	3.725921	0.059343	22223.5786
281.850902	-409.094361	438.680427	-317.127598	-0.088893	0.059343	22212.13416
313.895337	-383.916591	440.206352	-283.557237	2.199995	0.822306	22219.00082
329.917555	-375.524001	449.361905	-259.14243	0.67407	0.822306	22205.2675
345.17681	-348.057342	435.628576	-251.512803	-2.377781	-0.70362	22190.7712
376.458282	-323.642535	466.147085	-206.498001	-0.851856	-0.70362	22210.60823
392.480499	-299.227727	482.932265	-180.557268	-0.851856	-0.70362	22202.21564
397.058276	-274.812919	481.40634	-134.779504	2.199995	0.059343	22228.91934
416.132344	-242.005522	471.487824	-127.912839	-0.851856	-1.466583	22228.15638
429.102711	-222.931453	468.435973	-111.890622	-1.614819	-1.466583	22196.11194
447.413816	-219.879602	435.628576	-95.868404	-1.614819	-0.70362	22208.31935
437.495301	-170.287024	456.22857	-55.431379	1.437032	0.822306	22213.66009
435.206412	-122.983335	447.073017	-16.52028	-0.851856	-0.70362	22206.03046
446.650854	-119.168521	436.391538	13.235267	-0.851856	-0.70362	22222.05268
459.62122	-69.575943	427.235986	30.78341	2.199995	-0.70362	22234.26008
438.258263	-46.687061	407.398954	84.190802	1.437032	0.059343	22220.52675
440.547152	-2.435222	414.265619	120.05005	0.67407	-0.70362	22227.39341
434.44345	13.586995	421.895246	149.805597	-0.088893	0.059343	22230.44527
423.761971	54.786983	355.517488	137.598193	0.67407	-0.70362	22213.66009
422.999009	91.409194	353.991563	169.642628	2.962958	0.059343	22251.04526
399.347164	112.772151	292.191581	182.612995	1.437032	0.059343	22251.80822
390.954574	138.712884	271.591587	182.612995	3.725921	1.585268	22231.20823
384.850872	166.179543	297.53232	252.805567	0.67407	-0.70362	22234.26008
372.643468	198.223977	283.798991	284.087039	1.437032	-0.70362	22239.60082
346.702735	196.698052	250.228631	310.790735	-0.851856	-0.70362	22210.60823
340.599033	241.712853	209.791606	320.70925	-1.614819	-0.70362	22222.05268
341.361996	251.631369	189.191612	337.49443	-0.088893	-0.70362	22233.49712
317.710151	287.490618	159.436065	358.094424	1.437032	0.059343	22201.45268
318.473114	313.431351	113.658301	372.590716	-0.088893	-1.466583	22222.81564
284.902753	330.979494	80.850903	397.768487	0.67407	0.059343	22214.42305
281.08794	363.023929	70.932387	333.679617	0.67407	-0.70362	22195.34898
257.436095	366.07578	9.132406	374.116642	-1.614819	-1.466583	22204.50453
229.969436	393.542438	15.236108	437.442549	-0.851856	0.059343	22222.05268
217.762032	397.357252	-9.1787	450.412915	-1.614819	-1.466583	22209.08231
186.48056	415.668357	-67.926831	445.072176	0.67407	-0.70362	22222.81564
158.250939	432.453538	-106.83793	445.072176	2.199995	0.059343	22227.39341
139.176871	430.164649	-126.674961	458.042543	0.67407	-0.70362	22222.05268
130.78428	443.897979	-134.304589	474.827723	2.199995	0.822306	22218.23786
77.376889	453.816494	-132.778663	451.938841	0.67407	0.059343	22190.7712
65.932448	480.52019	-162.53421	429.812922	4.488883	0.059343	22228.15638
47.621342	462.209084	-218.993453	419.894406	2.962958	0.059343	22240.36378
20.917646	456.105383	-241.119372	445.835139	-0.088893	-0.70362	22214.42305
5.658392	461.446122	-206.023086	454.227729	1.437032	0.822306	22212.89712
-14.17864	443.897979	-226.62308	478.642537	1.437032	-0.70362	22225.10453
-40.119373	456.105383	-267.060105	458.042543	-0.851856	-1.466583	275.429548
-59.193441	421.772059	-251.80085	461.857356	0.67407	-0.70362	16.78518
-84.371211	414.905395	-300.630465	461.857356	-1.614819	-1.466583	11.444441
-118.704535	421.772059	-329.623049	428.286996	-0.088893	-0.70362	12.207404
-130.911938	415.668357	-341.06749	426.761071	-0.851856	0.059343	9.918516
-149.986007	400.409103	-337.252677	407.687002	-0.851856	-0.70362	10.681478
-169.060075	398.120215	-344.119341	376.40553	-1.614819	-0.70362	10.681478
-196.526734	385.149848	-407.445249	341.309244	-2.377781	-0.70362	21240.8826
-214.837839	375.231332	-473.060044	251.279641	-2.377781	-0.70362	22146.51936
-243.067461	366.838742	-401.341547	308.501846	-0.851856	0.059343	22195.34898
-252.985976	358.446152	-405.919323	301.635182	-1.614819	0.822306	22208.31935
-274.348933	347.764674	-416.600801	257.383343	1.437032	0.059343	7037.568285
-291.134113	323.349866	-397.526733	248.990753	-0.088893	-0.70362	22150.33418
-300.289666	304.275798	-436.437833	209.316691	1.437032	0.822306	22200.68972
-336.911877	276.809139	-420.415615	203.212989	-0.088893	-0.70362	22210.60823
-341.489654	248.579518	-411.260062	141.413007	-1.614819	-1.466583	22219.76379
-349.119281	241.712853	-426.519317	127.679678	4.488883	-0.70362	22254.09711
-377.348902	208.905456	-442.541534	88.768578	2.962958	0.822306	22226.63045
-395.660008	169.994356	-453.223013	83.427839	-0.088893	-1.466583	22237.31193
-404.815561	147.105474	-408.971174	37.650075	2.199995	0.822306	22243.41563
-413.971114	139.475847	-409.734137	39.176	0.67407	-0.70362	22223.5786
-457.45999	102.853635	-418.126727	8.657491	2.199995	0.822306	22222.05268
-455.934064	83.779567	-376.163776	-18.809168	1.437032	0.059343	22230.44527
-457.45999	46.394393	-357.852671	-52.379528	-1.614819	-1.466583	22212.13416
-463.563692	26.557362	-378.452665	-86.712851	-0.088893	0.059343	22223.5786
-465.089617	13.586995	-350.223043	-121.046175	0.67407	0.822306	22232.73415
-464.326654	-19.983365	-347.171192	-146.986908	-0.088893	0.822306	22198.40083
-465.089617	-45.924098	-370.060074	-211.83874	-0.851856	0.822306	22200.68972
-468.141468	-78.731496	-393.711919	-295.001679	-1.614819	0.059343	22206.03046
-443.72666	-93.990751	-305.971205	-309.497971	-0.088893	-0.70362	22207.55638
-436.859996	-126.798148	-276.978621	-258.379467	-0.088893	0.059343	22212.13416
-419.311853	-142.820366	-260.19344	-270.586871	0.67407	-0.70362	22231.20823
-397.185933	-175.627764	-223.571229	-309.497971	0.67407	0.822306	22225.10453
-385.741492	-217.590714	-235.778633	-311.786859	-0.088893	0.059343	22211.3712
-378.874828	-235.90182	-215.941602	-349.934996	-2.377781	-1.466583	22113.71197
-359.800759	-262.605516	-173.215688	-343.068331	0.67407	-0.70362	22217.4749
-336.911877	-278.627733	-124.386073	-367.483139	2.199995	-1.466583	22239.60082
-323.178548	-295.412913	-113.704595	-415.549791	1.437032	0.059343	22254.09711
-314.022995	-314.486982	-127.437924	-439.201636	0.67407	0.059343	22240.36378
-291.134113	-332.798087	-61.823129	-473.534959	0.67407	0.059343	22230.44527
-258.326715	-356.449932	-33.593507	-430.046083	2.199995	-0.70362	22240.36378
-243.830423	-380.86474	-8.415737	-446.831263	0.67407	0.059343	22232.73415
-192.71192	-404.516585	-11.467588	-483.453475	-0.851856	-1.466583	22214.42305
-175.163777	-431.22028	61.013872	-475.823847	-0.851856	-1.466583	22222.81564
-137.778603	-441.138796	63.30276	-473.534959	-0.088893	-0.70362	22229.6823
-133.200827	-440.375833	94.584232	-464.379406	2.199995	1.585268	22191.53417
-95.05269	-473.946194	125.102742	-484.216437	0.67407	0.822306	22210.60823
-73.689733	-479.286933	136.547183	-490.320139	-0.088893	-0.70362	22206.79342
-30.200857	-477.761007	158.673102	-488.031251	-1.614819	0.059343	22193.06009
-6.549012	-511.331368	243.361966	-497.949767	-2.377781	-0.70362	22165.59343
20.154684	-485.390635	233.44345	-488.031251	-1.614819	-1.466583	22215.94897
57.539858	-494.546188	293.717507	-444.542375	-0.851856	-0.70362	22209.08231
93.399106	-486.153598	333.391569	-443.016449	-0.088893	-0.70362	22205.2675
105.60651	-482.338784	322.710091	-418.601642	1.437032	0.059343	22215.18601
136.887982	-482.338784	321.947128	-411.734977	2.199995	0.059343	22200.68972
168.932417	-478.52397	310.502687	-401.816462	-0.088893	-0.70362	22205.2675
185.717597	-457.161014	374.591557	-391.897946	0.67407	0.059343	22196.87491
208.60648	-462.501753	381.458221	-374.349803	0.67407	-1.466583	22213.66009
249.806467	-413.672138	380.695259	-366.720176	2.199995	0.822306	22217.4749
264.302759	-436.56102	387.561923	-395.71276	2.962958	-0.70362	22208.31935
258.199057	-399.938808	400.53229	-327.046113	2.962958	0.059343	22190.00824
300.162008	-388.494367	431.813762	-311.786859	1.437032	0.822306	22215.18601
336.784219	-375.524001	464.62116	-244.646138	-0.088893	0.822306	22209.08231
342.887921	-354.924007	476.828564	-215.653554	-1.614819	-1.466583	22196.87491
368.828654	-335.086976	441.732278	-188.186895	-1.614819	-1.466583	22206.03046
391.717536	-302.279578	449.361905	-185.898007	-2.377781	-1.466583	22227.39341
405.450866	-275.575882	481.40634	-156.14246	-0.088893	-0.70362	22223.5786
408.502717	-258.790702	469.961899	-135.542467	-0.851856	0.822306	22199.92676
426.05086	-227.50923	456.22857	-130.201727	-3.140744	-1.466583	22191.53417
426.05086	-213.012938	487.510042	-82.135075	-0.851856	-0.70362	22200.68972
438.258263	-165.709248	440.969315	-73.742485	-1.614819	-0.70362	22208.31935
451.991593	-122.983335	412.739694	-27.201758	-3.140744	-1.466583	22218.23786
447.413816	-107.72408	448.598942	14.761193	-0.851856	0.059343	22223.5786
450.465667	-74.15372	418.080433	35.361187	-0.851856	-0.70362	22220.52675
442.073077	-46.687061	410.450805	98.687094	-0.088893	-1.466583	22229.6823
437.495301	-10.827812	399.769327	126.916715	2.199995	0.059343	22226.63045
418.421232	27.320324	379.169333	136.072268	-0.088893	0.059343	22220.52675
427.576785	50.209207	388.324886	158.198187	5.251846	1.585268	22250.2823
416.132344	79.201791	355.517488	197.109287	2.962958	0.822306	22251.80822
397.821238	104.379561	308.213799	181.850032	2.199995	-0.70362	22225.86749
401.636052	145.579549	290.665656	211.605579	-0.851856	-2.229545	22234.26008
372.643468	163.127692	308.976761	206.26484	0.67407	-0.70362	22240.36378
377.984207	183.727685	239.547152	265.775933	2.199995	0.059343	22221.28971
342.887921	221.875822	231.917525	291.716666	-0.851856	0.059343	22225.86749
342.124959	230.268412	221.999009	322.235176	-0.088893	-0.70362	22231.20823
334.495331	260.023959	221.236047	336.731468	1.437032	0.822306	22217.4749
314.6583	290.542469	167.065692	361.909238	-0.088893	0.059343	22226.63045
297.110157	301.223947	117.473114	381.746269	0.67407	-1.466583	22232.73415
290.243492	325.638755	89.243493	391.664785	-1.614819	-0.70362	22193.06009
259.724983	342.423935	61.776835	377.931455	-3.903707	-1.466583	22208.31935
239.887952	355.394301	-7.652774	366.487014	-2.377781	-2.229545	22211.3712
223.102772	388.964662	-54.956464	373.353679	-0.088893	0.059343	22204.50453
207.843517	403.460954	-31.304619	418.36848	2.199995	-0.70362	22222.05268
178.08797	414.905395	-51.14165	462.620319	1.437032	0.822306	22235.786
165.880566	433.979463	-94.630526	444.309214	-0.851856	-0.70362	22190.7712
130.78428	435.505389	-103.786079	454.227729	-0.088893	0.059343	22222.81564
125.443541	455.34242	-132.778663	478.642537	-0.088893	0.059343	22222.05268
93.399106	450.764643	-134.304589	455.753655	1.437032	0.822306	22191.53417
72.03615	460.683159	-165.586061	460.331431	1.437032	-0.70362	22240.36378
54.488007	450.764643	-193.815682	472.538835	1.437032	0.822306	22245.70452
34.650976	453.053532	-217.467527	445.835139	2.962958	1.585268	22190.00824
17.102833	463.73501	-212.889751	479.405499	-0.088893	-0.70362	22219.76379
-11.889751	449.238718	-269.348993	448.124027	-0.088893	0.059343	22237.31193
-38.593447	450.764643	-252.563813	461.857356	1.437032	0.059343	5259.865108
-72.163808	429.401687	-280.793434	444.309214	1.437032	0.822306	18.311106
-90.474913	424.82391	-334.963789	466.435133	-0.851856	0.059343	12.207404
-119.467497	414.905395	-342.593416	445.072176	0.67407	-0.70362	9.918516
-139.304528	433.979463	-368.534149	408.449965	2.962958	0.822306	11.444441
-165.245261	411.090581	-356.326745	403.109226	-2.377781	-1.466583	9.155553
-170.586001	402.697991	-371.586	381.746269	-1.614819	-0.70362	10.681478
-184.31933	401.935028	-389.134143	326.049989	-0.851856	-0.70362	21852.77871
-213.311914	399.64614	-447.882274	309.264809	-0.851856	-0.70362	22074.0379
-258.326715	352.34245	-412.785988	292.479629	-0.851856	-0.70362	22177.03787
-269.008194	349.290599	-440.252646	254.331492	0.67407	0.822306	22197.63787
-271.297082	339.372084	-397.526733	274.168523	1.437032	0.059343	22202.21564
-294.185964	328.690605	-417.363764	247.464827	-0.088893	0.059343	22206.79342
-305.630405	295.883208	-419.652652	213.894467	-0.088893	-0.70362	22200.68972
-333.097064	269.942475	-431.860056	203.212989	1.437032	-0.70362	22226.63045
-343.778542	252.394332	-414.311913	154.383374	0.67407	-0.70362	22243.41563
-366.667424	228.742487	-417.363764	128.44264	0.67407	0.059343	22240.36378
-379.637791	204.327679	-419.652652	104.027833	0.67407	-0.70362	22239.60082
-392.608157	195.935089	-419.652652	62.064882	0.67407	0.822306	22240.36378
-420.837778	141.001772	-418.126727	35.361187	2.199995	0.822306	22228.91934
-426.94148	131.846219	-433.385982	-7.364727	-0.851856	0.059343	22228.15638
-436.859996	107.431412	-396.000807	4.079714	-0.088893	0.822306	22230.44527
-446.778511	84.54253	-385.319329	-20.335093	-0.851856	-0.70362	22213.66009
-461.274803	47.920318	-367.771186	-47.038789	1.437032	1.585268	22228.91934
-459.748878	25.031436	-360.141559	-80.609149	-0.851856	-0.70362	22230.44527
-459.748878	9.009219	-363.956373	-109.601733	0.67407	0.822306	22216.71194
-464.326654	-25.324104	-343.356379	-155.379498	-2.377781	0.059343	22202.21564
-458.985915	-39.057434	-354.80082	-192.001709	-2.377781	0.059343	22213.66009
-469.667394	-97.805564	-346.40823	-227.860958	-2.377781	0.059343	22187.71935
-471.193319	-102.383341	-342.593416	-254.564653	-3.140744	0.059343	22212.13416
-452.882213	-139.768515	-328.860087	-353.749809	1.437032	0.059343	22228.15638
-435.33407	-148.161105	-266.297142	-317.890561	0.67407	0.059343	22215.94897
-418.54889	-180.20554	-248.748999	-282.794275	0.67407	0.059343	22225.86749
-398.711859	-196.99072	-226.62308	-313.312784	-0.088893	0.059343	22233.49712
-374.297051	-228.272192	-231.200856	-367.483139	0.67407	-0.70362	22208.31935
-365.141499	-264.131441	-164.060135	-351.460921	2.199995	0.822306	22231.20823
-355.985946	-273.286994	-135.830514	-378.164617	2.962958	0.822306	22255.62304
-325.467436	-305.331429	-109.889781	-382.742393	2.199995	0.059343	22235.02304
-306.393368	-328.220311	-99.971266	-444.542375	-0.851856	-1.466583	22237.31193
-292.660039	-335.086976	-87.000899	-454.460891	1.437032	0.822306	22243.41563
-263.667455	-354.161044	-22.912029	-459.80163	0.67407	-0.70362	22223.5786
-233.148945	-382.390665	-25.96388	-479.638661	0.67407	0.822306	22219.76379
-214.837839	-395.361032	-6.126849	-472.009033	0.67407	0.822306	22222.81564
-192.71192	-413.672138	49.569431	-467.431257	1.437032	0.059343	22221.28971
-159.904522	-421.301765	94.584232	-479.638661	1.437032	1.585268	22220.52675
-123.282311	-461.73879	115.184226	-468.957183	1.437032	0.059343	22202.21564
-79.030472	-459.449902	135.021257	-460.564592	-2.377781	0.059343	22196.87491
-69.111957	-480.049896	141.124959	-504.053468	-2.377781	1.585268	22198.40083
-48.511963	-482.338784	183.850873	-477.349773	-2.377781	-2.229545	22167.88232
-13.415677	-505.990629	229.628637	-447.594226	-1.614819	0.059343	22203.74157
31.599125	-489.968411	242.599003	-452.172002	-0.088893	-1.466583	22207.55638
58.30282	-502.175815	289.13973	-443.779412	1.437032	0.059343	22209.84527
81.954665	-480.812858	320.421202	-456.749779	0.67407	0.059343	22207.55638
106.369473	-489.205448	335.680457	-430.046083	1.437032	0.059343	22212.13416
136.12502	-475.472119	334.917494	-411.734977	-0.088893	0.822306	22214.42305
181.902784	-479.286933	359.332302	-385.794244	-0.088893	-0.70362	22203.74157
202.502778	-450.294349	386.035998	-359.090548	3.725921	0.059343	22218.23786
220.813883	-455.635088	404.347104	-358.327586	0.67407	-1.466583	22226.63045
245.228691	-435.035094	405.873029	-365.19425	2.962958	0.822306	22208.31935
282.613865	-424.353616	398.243402	-351.460921	2.962958	1.585268	21958.83053
313.132375	-402.227696	394.428588	-330.097964	0.67407	0.059343	22195.34898
302.450896	-382.390665	428.761911	-283.557237	0.67407	-0.70362	22214.42305
335.258294	-379.338814	394.428588	-295.001679	2.199995	0.822306	22186.95639
351.280511	-340.427715	462.332272	-223.283181	-1.614819	-0.70362	22214.42305
358.910139	-323.642535	469.961899	-200.394299	0.67407	0.059343	22222.81564
396.295313	-304.568466	480.643377	-188.186895	-3.903707	-2.229545	22212.89712
410.791605	-285.494398	479.117452	-163.009125	-1.614819	-0.70362	22223.5786
419.947158	-245.057373	476.065601	-121.046175	-1.614819	0.822306	22210.60823
416.895307	-238.190708	465.384122	-101.972106	-0.851856	0.059343	22199.16379
435.969375	-192.412944	468.435973	-82.898038	-2.377781	-0.70362	22204.50453
441.310114	-177.916652	439.443389	-60.772118	-0.088893	0.059343	22220.52675
456.569369	-130.612962	430.287837	-40.172124	-0.088893	0.059343	22210.60823
450.465667	-88.650012	399.006364	8.657491	1.437032	-1.466583	22225.10453
448.176779	-65.76113	393.665625	23.153783	1.437032	0.059343	22233.49712
447.413816	-49.738912	423.421172	97.161168	0.67407	-0.70362	22218.23786
427.576785	-7.012999	402.821178	126.916715	-0.851856	-0.70362	22220.52675
439.021226	5.194405	411.976731	151.331523	-0.851856	-0.70362	22231.20823
430.628636	41.816616	370.01378	170.405591	1.437032	0.059343	22242.65267
410.791605	79.964753	343.310085	178.035218	1.437032	0.059343	22239.60082
406.976791	105.905486	313.554538	173.457442	-0.851856	0.059343	22238.83786
393.243462	134.89807	322.710091	227.627796	2.199995	0.822306	22235.786
362.724952	151.683251	291.428618	227.627796	-0.088893	0.059343	22229.6823
384.087909	177.623984	259.384183	251.279641	-0.851856	-0.70362	22226.63045
344.413847	209.668419	234.206413	323.761101	-1.614819	-0.70362	22224.34156
349.754586	216.535083	215.895307	333.679617	-0.088893	-0.70362	22219.76379
329.154592	244.001742	194.532351	349.701834	-2.377781	-1.466583	22215.18601
341.361996	295.883208	140.361997	348.938871	-0.088893	0.822306	22228.15638
294.058306	314.194313	117.473114	365.724052	-4.66667	-1.466583	22195.34898
293.295343	346.238748	75.510164	357.331462	-3.140744	0.059343	22207.55638
247.517579	346.238748	65.591648	388.612934	-3.140744	-1.466583	22209.08231
261.250908	372.942444	54.91017	394.716636	-0.851856	-1.466583	22207.55638
223.865734	380.572072	-6.889812	415.31663	-0.851856	0.059343	22219.00082
215.473144	394.305401	-38.934247	406.924039	1.437032	0.059343	22231.20823
184.954635	424.060948	-141.171253	320.70925	0.67407	0.059343	22202.21564
166.643529	423.297985	-97.682377	431.338847	-0.851856	-0.70362	22224.34156
149.858349	448.475755	-115.993483	464.909207	-0.851856	0.059343	22228.15638
111.710212	440.083165	-117.519409	461.857356	1.437032	0.822306	22190.00824
88.82133	461.446122	-145.74903	466.435133	2.199995	-0.70362	22237.31193
65.169485	449.238718	-163.297173	446.598102	1.437032	0.059343	22253.33415
51.436156	455.34242	-186.186055	467.198096	2.962958	0.822306	22201.45268
33.888013	459.157233	-190.000869	471.012909	-0.851856	-1.466583	22209.84527
5.658392	453.816494	-231.200856	478.642537	-1.614819	-0.70362	22231.97119
-23.334192	450.001681	-229.674931	479.405499	-2.377781	-1.466583	22188.48232
-44.697149	448.475755	-238.067521	474.06476	-2.377781	-1.466583	169.377728
-56.904553	435.505389	-289.186024	424.472182	-1.614819	-0.70362	14.496292
-78.267509	418.720208	-298.341577	452.701804	0.67407	0.059343	12.970367
-120.993423	422.535022	-351.748969	440.4944	0.67407	0.822306	9.918516
-130.911938	426.349836	-343.356379	414.553667	-0.088893	0.059343	11.444441
-170.586001	409.564656	-347.171192	406.924039	-3.140744	-2.229545	8.39259
-165.245261	408.801693	-338.778602	356.568499	-2.377781	-1.466583	12.207404
-227.045243	371.416519	-381.504515	345.124058	-0.851856	0.059343	21528.51955
-235.437833	383.623923	-376.163776	339.783319	-1.614819	-1.466583	22153.38603
-219.415616	362.260966	-415.837839	324.524064	-1.614819	-1.466583	22183.14158
-281.215597	359.209115	-444.06746	277.220374	-0.851856	-0.70362	22186.19343
-266.719305	327.16468	-460.089677	213.131504	1.437032	0.059343	22193.06009
-281.215597	323.349866	-412.023025	237.546312	0.67407	-0.70362	22206.03046
-308.682256	292.831357	-412.785988	229.916684	1.437032	-0.70362	22227.39341
-334.622989	274.520251	-424.230429	183.375958	0.67407	0.059343	22215.18601
-347.593356	249.342481	-417.363764	161.250038	5.251846	0.822306	22247.99341
-362.089648	224.927673	-403.630435	134.546342	-1.614819	-2.229545	22246.46748
-367.430387	199.749903	-456.274864	105.553758	2.199995	0.059343	22230.44527
-402.526673	173.046207	-428.808205	64.353771	-0.851856	-1.466583	22228.91934
-399.474822	153.972139	-427.28228	32.309336	1.437032	-0.70362	22236.54897
-421.600741	112.009188	-437.963758	25.442671	1.437032	0.059343	22221.28971
-443.72666	100.564747	-401.341547	7.894528	1.437032	-0.70362	22219.76379
-448.304437	81.490679	-407.445249	-16.52028	0.67407	0.059343	22229.6823
-462.800729	44.868467	-383.793404	-41.69805	2.199995	0.059343	22228.91934
-471.193319	28.84625	-337.252677	-99.683218	-0.851856	0.059343	22219.00082
-474.24517	-0.146334	-343.356379	-112.653584	-2.377781	0.822306	22206.79342
-454.408139	-14.642626	-364.719335	-130.201727	-1.614819	-1.466583	22203.74157
-446.778511	-52.790763	-366.245261	-203.44615	-2.377781	-0.70362	22193.06009
-452.882213	-74.916682	-316.652683	-208.786889	-0.851856	-1.466583	22215.94897
-462.800729	-113.827782	-312.837869	-240.068361	1.437032	0.822306	22220.52675
-451.356288	-117.642596	-270.874919	-274.401685	2.199995	0.059343	22220.52675
-442.200735	-146.63518	-263.245291	-325.520188	2.199995	-0.70362	22229.6823
-406.341486	-177.916652	-248.748999	-313.312784	1.437032	0.059343	22227.39341
-392.608157	-216.064789	-213.652713	-327.046113	0.67407	0.059343	22186.95639
-374.297051	-232.849969	-178.556427	-352.986847	-0.088893	-2.229545	22219.76379
-364.378536	-258.027739	-155.667545	-343.068331	1.437032	-0.70362	22253.33415
-368.193349	-283.968472	-125.149036	-351.460921	2.962958	0.822306	22241.12674
-360.563722	-287.020323	-108.363856	-410.972015	0.67407	-0.70362	22238.07489
-310.971144	-320.590684	-115.993483	-397.238685	-0.851856	-0.70362	22241.12674
-281.97856	-337.375864	-58.008315	-435.386822	0.67407	-0.70362	22225.86749
-255.274864	-357.975858	-36.645358	-427.757195	-0.851856	-0.70362	22227.39341
-230.860057	-376.286963	-21.386104	-468.19422	-0.088893	0.059343	22226.63045
-200.341547	-402.990659	-1.549073	-459.80163	2.199995	0.059343	22211.3712
-189.660069	-412.146212	67.880537	-484.216437	-0.851856	-0.70362	22224.34156
-148.460081	-440.375833	75.510164	-492.609027	-0.851856	-0.70362	22208.31935
-128.62305	-440.375833	103.739785	-468.19422	-0.851856	-0.70362	22202.97861
-102.682317	-461.73879	117.473114	-492.609027	-2.377781	-1.466583	22199.16379
-69.111957	-500.64989	123.576816	-483.453475	-2.377781	-1.466583	22209.84527
-36.304559	-485.390635	189.191612	-488.794214	-1.614819	0.059343	22155.67492
3.369503	-497.598039	221.236047	-455.986816	-0.088893	-0.70362	22207.55638
33.12505	-505.990629	242.599003	-471.246071	0.67407	0.059343	22108.37123
48.384305	-494.546188	273.880476	-420.89053	1.437032	0.059343	22168.64528
75.850963	-480.049896	322.710091	-468.19422	0.67407	0.822306	22203.74157
107.895398	-506.753591	321.184165	-467.431257	0.67407	0.059343	22213.66009
133.836131	-489.968411	331.865644	-411.734977	-0.851856	0.059343	22201.45268
175.036119	-486.153598	364.673041	-383.505356	-0.088893	0.059343	22203.74157
214.710181	-459.449902	395.191551	-363.668325	5.251846	0.822306	22238.83786
238.362026	-461.73879	402.821178	-363.668325	2.199995	0.822306	22220.52675
256.673132	-438.849908	408.161917	-336.201666	0.67407	-0.70362	22198.40083
245.228691	-428.16843	409.687843	-337.727592	0.67407	0.059343	22211.3712
274.221275	-398.412883	441.732278	-324.757225	0.67407	1.585268	22207.55638
330.680518	-394.598069	424.184135	-314.075747	-2.377781	0.059343	22177.03787
319.236076	-373.998075	447.83598	-250.74984	-0.088893	-0.70362	22211.3712
345.17681	-361.027709	451.650793	-209.549852	0.67407	-0.70362	22210.60823
366.539766	-339.664752	449.361905	-198.105411	0.67407	-0.70362	22219.00082
387.13976	-301.516615	469.961899	-189.712821	0.67407	1.585268	22231.20823
397.821238	-287.020323	469.198936	-150.801721	-0.851856	0.059343	22206.79342
404.687903	-254.975888	472.250787	-134.779504	-3.903707	-1.466583	22196.87491
429.865673	-238.190708	483.695228	-109.601733	-3.140744	-0.70362	22205.2675
435.206412	-196.99072	483.695228	-112.653584	-1.614819	-0.70362	22219.00082
442.83604	-164.183323	465.384122	-50.09064	-0.851856	-0.70362	22208.31935
452.754555	-144.346291	444.021166	-29.490646	0.67407	0.822306	22229.6823
448.939742	-106.198155	405.873029	-8.890652	2.962958	1.585268	22235.02304
438.258263	-50.501875	383.74711	11.709342	1.437032	-0.70362	22216.71194
440.547152	-55.842614	376.880445	49.857479	2.962958	0.059343	22228.15638
438.258263	-6.250036	393.665625	95.635243	-0.851856	0.059343	22231.20823
436.732338	21.979585	423.421172	155.909299	2.199995	0.822306	22220.52675
422.236046	41.053654	398.243402	187.190771	1.437032	0.059343	22248.75637
416.132344	84.54253	381.458221	200.9241	-0.088893	0.059343	22241.12674
392.480499	98.275859	343.310085	216.183355	1.437032	0.059343	22225.10453
403.92494	123.453629	314.317501	233.731498	1.437032	-0.70362	22236.54897
386.376797	155.498064	299.821209	263.487045	-0.851856	-1.466583	22234.26008
359.673102	176.861021	254.043444	261.198157	-0.088893	0.059343	22213.66009
370.35458	217.298046	243.361966	305.449995	0.67407	0.059343	22226.63045
365.013841	243.238779	225.05086	311.553697	-0.088893	-0.70362	22225.10453
348.991623	260.786922	204.450866	351.22776	-0.851856	0.059343	22212.89712
313.895337	283.675804	154.858289	368.01294	-3.140744	-1.466583	22218.23786
317.710151	309.616537	109.843487	382.509232	-3.140744	-1.466583	22207.55638
280.324977	324.875792	95.347195	384.79812	-3.903707	-0.70362	22202.21564
269.643499	355.394301	35.073139	383.272195	-2.377781	-0.70362	22205.2675
262.776834	369.127631	12.947219	412.264779	-1.614819	-0.70362	22219.76379
233.78425	388.201699	11.421294	419.894406	-0.088893	0.059343	22215.94897
203.26574	401.172065	-16.808327	444.309214	-0.088893	-0.70362	22222.05268
186.48056	420.246134	-77.082383	430.575884	-0.851856	-0.70362	22223.5786
142.228721	440.846128	-138.119402	421.420331	0.67407	0.059343	22221.28971
142.991684	440.083165	-168.637912	370.301828	1.437032	0.059343	22193.06009
120.102802	462.209084	-144.986067	442.020325	0.67407	-0.70362	22213.66009
93.399106	454.579457	-126.674961	467.961058	-0.088893	-1.466583	22243.41563
78.139852	472.890563	-132.778663	471.012909	-0.088893	-0.70362	22235.02304
43.806528	440.083165	-215.178639	471.012909	2.199995	0.822306	22216.71194
23.206535	460.683159	-200.682347	464.909207	2.199995	0.059343	22228.91934
7.94728	450.764643	-233.489745	473.301798	1.437032	0.822306	22225.10453
-18.756416	453.053532	-244.171223	483.983276	-0.088893	0.059343	22202.21564
-30.96382	440.846128	-266.297142	459.568468	-1.614819	-1.466583	1161.229286
-47.749	428.638724	-281.556397	442.783288	-0.088893	0.059343	16.78518
-75.215659	428.638724	-302.156391	439.731437	-0.851856	-1.466583	12.970367
-112.600833	436.268351	-333.437863	434.390698	-1.614819	-1.466583	11.444441
-126.334162	409.564656	-334.963789	416.079592	-3.903707	-0.70362	9.918516
-139.304528	411.090581	-341.830453	413.790704	-0.088893	0.059343	9.155553
-192.71192	410.327618	-366.245261	384.035157	-3.140744	-0.70362	9.155553
-189.660069	387.438736	-396.000807	345.124058	-1.614819	-0.70362	21750.5417
-207.208212	369.890593	-387.608217	348.175909	-2.377781	-0.70362	22173.22306
-256.037827	357.683189	-396.000807	324.524064	-0.088893	0.059343	22190.00824
-255.274864	346.238748	-408.971174	263.487045	0.67407	-0.70362	22183.14158
-272.823007	327.927643	-428.808205	236.783349	0.67407	-0.70362	22196.87491
-293.423001	330.979494	-419.652652	223.812983	-0.088893	-0.70362	22214.42305
-329.28225	304.275798	-430.334131	218.472243	1.437032	0.059343	22212.89712
-332.334101	280.623953	-408.971174	172.694479	1.437032	-0.70362	22244.17859
-352.171132	252.394332	-413.54895	169.642628	2.962958	-0.70362	22255.62304
-359.037797	240.186928	-434.911907	109.368572	1.437032	0.822306	22227.39341
-375.060014	195.935089	-412.023025	97.924131	-0.851856	-0.70362	22232.73415
-417.785927	192.120276	-418.126727	62.827845	-0.088893	-0.70362	22241.12674
-407.104449	155.498064	-417.363764	62.064882	0.67407	0.059343	22216.71194
-434.571108	129.557331	-408.971174	16.287118	-2.377781	-2.229545	22220.52675
-438.385921	91.409194	-393.711919	4.842677	-0.088893	-0.70362	22231.97119
-438.385921	89.883269	-412.023025	-24.149907	-0.088893	0.059343	22213.66009
-456.697027	34.186989	-399.052658	-92.053591	-2.377781	-0.70362	22221.28971
-464.326654	40.290691	-371.586	-113.416547	0.67407	0.822306	22163.30454
-462.800729	-5.487073	-351.748969	-119.520249	-0.851856	0.059343	22192.29713
-457.45999	-18.45744	-346.40823	-149.275796	-2.377781	-0.70362	22203.74157
-462.800729	-48.975949	-334.963789	-180.557268	-3.140744	-1.466583	22206.03046
-460.511841	-57.368539	-329.623049	-216.416517	-0.088893	-1.466583	22206.03046
-442.963698	-103.909266	-285.371211	-267.53502	1.437032	0.059343	22219.76379
-434.571108	-127.561111	-268.58603	-268.297983	-1.614819	-0.70362	22230.44527
-416.260002	-147.398142	-261.719366	-290.423902	0.67407	-0.70362	22223.5786
-419.311853	-181.731466	-228.911968	-303.394269	-0.088893	0.059343	22223.5786
-401.000747	-216.827751	-218.993453	-336.201666	-0.088893	-0.70362	22228.91934
-382.689641	-236.664783	-193.052719	-331.62389	5.251846	0.059343	22232.73415
-352.934095	-248.109224	-183.134204	-375.112766	2.199995	0.822306	22241.88971
-344.541505	-261.07959	-137.35644	-366.720176	-0.851856	-2.229545	22246.46748
-339.963728	-277.86477	-98.44534	-392.660909	1.437032	-1.466583	22242.65267
-300.289666	-326.694386	-85.474974	-401.816462	0.67407	0.059343	22228.91934
-282.741523	-347.294379	-65.637942	-436.912748	-0.851856	0.059343	22232.73415
-267.482268	-359.501783	-43.512023	-443.016449	-0.088893	0.059343	22227.39341
-230.097094	-382.390665	-12.230551	-465.142369	0.67407	0.059343	22211.3712
-217.126728	-414.4351	7.60648	-478.875698	1.437032	0.822306	22227.39341
-177.452665	-431.983243	12.184257	-494.134953	0.67407	0.059343	22219.00082
-159.904522	-437.323982	79.324978	-523.127537	-0.851856	-0.70362	22187.71935
-117.941572	-450.294349	95.347195	-488.031251	-3.140744	0.059343	22198.40083
-92.000839	-470.894343	127.39163	-489.557176	-1.614819	-0.70362	22211.3712
-68.348994	-479.286933	166.30273	-492.609027	-2.377781	-0.70362	22173.98602
-38.593447	-479.286933	173.932357	-458.275704	-0.088893	0.059343	22209.08231
-14.941602	-493.020262	219.710121	-461.327555	1.437032	0.822306	22222.05268
15.576907	-486.91656	255.56937	-430.809046	-0.851856	-0.70362	22193.06009
52.962081	-486.153598	294.480469	-455.986816	-1.614819	-0.70362	22197.63787
78.902814	-499.123964	304.398985	-436.149785	1.437032	-0.70362	22216.71194
104.843547	-476.998045	329.576755	-430.809046	0.67407	0.059343	22194.58602
110.947249	-499.123964	306.687873	-436.149785	1.437032	0.059343	22190.00824
159.776864	-467.842492	340.258234	-394.949797	1.437032	-1.466583	22231.20823
195.636113	-461.73879	379.932296	-368.246101	2.199995	0.059343	22223.5786
209.369442	-455.635088	405.873029	-353.749809	1.437032	0.059343	22212.13416
239.887952	-454.109163	380.695259	-378.92758	-0.088893	-1.466583	22100.7416
281.08794	-419.012877	425.71006	-335.438704	0.67407	0.059343	22197.63787
276.510163	-412.909175	434.865613	-324.757225	-0.088893	0.059343	22206.03046
315.421263	-383.916591	424.184135	-308.735008	0.67407	0.059343	22193.06009
325.339778	-364.07956	446.310054	-259.905393	-0.851856	-1.466583	22198.40083
351.280511	-345.768454	463.858197	-215.653554	-0.851856	-0.70362	22206.79342
374.932356	-342.716603	476.065601	-201.920225	-1.614819	-0.70362	22229.6823
387.902723	-307.620317	445.547091	-178.26838	-1.614819	-1.466583	22218.23786
400.110127	-282.442547	464.62116	-165.298013	-3.140744	-0.70362	22199.16379
410.028642	-248.109224	482.932265	-121.046175	-1.614819	-0.70362	22215.94897
416.895307	-222.168491	474.539675	-116.468398	-0.851856	0.059343	22203.74157
429.102711	-202.331459	447.83598	-99.683218	-0.851856	0.822306	22209.08231
437.495301	-145.109254	455.465607	-42.461013	-0.851856	-1.466583	22227.39341
440.547152	-117.642596	469.198936	-32.542497	0.67407	0.059343	22226.63045
440.547152	-101.620378	448.598942	16.287118	-0.088893	0.822306	22220.52675
445.124928	-79.494459	416.554507	31.546373	0.67407	-0.70362	22228.15638
456.569369	-35.24262	436.391538	86.47969	-0.088893	-0.70362	22228.15638
455.806406	-33.716695	362.384153	39.938963	0.67407	-0.70362	22099.97864
451.22863	13.586995	379.932296	158.198187	0.67407	-1.466583	22247.99341
426.05086	45.63143	378.40637	142.938932	1.437032	0.059343	22247.99341
417.65827	71.572163	349.413786	179.561144	2.199995	0.059343	22232.73415
406.213828	115.061039	325.761942	209.316691	1.437032	-0.70362	22238.83786
405.450866	137.949921	315.843426	237.546312	0.67407	0.059343	22236.54897
384.087909	159.312878	276.169364	261.961119	-0.088893	-0.70362	22215.18601
368.065692	186.016574	270.828625	287.13889	-0.088893	-0.70362	22226.63045
353.5694	217.298046	250.228631	302.398144	-1.614819	-1.466583	22230.44527
339.073108	234.083226	213.606419	332.153691	-0.851856	0.822306	22210.60823
321.524965	263.07581	193.006425	335.968505	-0.088893	0.059343	22227.39341
328.391629	287.490618	158.673102	339.020356	-2.377781	-1.466583	22209.84527
301.687934	308.853574	59.487946	322.998138	-1.614819	-0.70362	22195.34898
283.376828	311.905425	106.791636	390.901822	-0.851856	-0.70362	22208.31935
281.08794	351.579488	58.724984	409.212928	-1.614819	-0.70362	22221.28971
258.199057	363.023929	38.12499	415.31663	-1.614819	-1.466583	22204.50453
234.547213	385.912811	23.628698	419.131443	0.67407	0.059343	22226.63045
211.658331	406.512805	-29.778694	423.70922	-1.614819	-0.70362	22227.39341
190.295374	422.535022	-56.48239	437.442549	-0.088893	-0.70362	22211.3712
162.065753	450.001681	-100.734228	460.331431	-0.088893	0.059343	22218.23786
141.465759	413.379469	-118.282371	449.649953	-0.851856	-0.70362	22190.00824
123.917616	451.527606	-152.615694	435.153661	4.488883	-0.70362	22221.28971
100.265771	447.712792	-141.171253	412.264779	1.437032	0.059343	22245.70452
68.984299	451.527606	-184.660129	416.079592	1.437032	0.822306	22224.34156
44.569491	458.394271	-166.349024	478.642537	-0.851856	-1.466583	22209.84527
46.095417	463.73501	-190.000869	481.694388	0.67407	0.822306	22230.44527
8.710243	462.209084	-228.149005	471.012909	-2.377781	-1.466583	22196.11194
-25.623081	432.453538	-236.541595	470.249947	-1.614819	-0.70362	22190.00824
-40.882335	437.031314	-257.904552	470.249947	0.67407	0.059343	1382.488479
-63.008255	441.609091	-280.030471	451.938841	-1.614819	0.059343	16.78518
-67.586031	433.2165	-305.971205	461.094394	-0.088893	0.059343	9.918516
-98.867503	416.43132	-335.726751	437.442549	-0.851856	-0.70362	11.444441
-122.519348	405.749842	-344.882304	406.924039	-2.377781	-2.229545	9.155553
-161.430448	405.749842	-361.667484	376.40553	-0.088893	-0.70362	10.681478
-169.060075	396.594289	-360.904522	383.272195	-0.088893	-0.70362	9.155553
-208.734137	392.779475	-354.037857	367.249977	-0.851856	0.059343	21768.08985
-227.045243	373.705407	-392.185994	340.546281	-0.851856	0.822306	22179.32676
-239.252647	363.023929	-386.845255	316.131474	-0.088893	-1.466583	22175.51195
-250.697088	350.053562	-409.734137	291.716666	-0.088893	-0.70362	22203.74157
-270.534119	343.94986	-401.341547	245.175939	-0.851856	-1.466583	22200.68972
-294.948927	339.372084	-412.785988	258.909268	0.67407	0.059343	22214.42305
-303.341517	297.409133	-446.356348	207.027802	0.67407	0.059343	22225.86749
-331.571138	285.964692	-413.54895	191.005585	2.199995	0.059343	22251.04526
-343.015579	248.579518	-407.445249	178.035218	3.725921	0.822306	22236.54897
-355.222983	237.89804	-434.148944	127.679678	4.488883	0.822306	22244.17859
-375.822977	195.935089	-431.097093	86.47969	1.437032	-0.70362	22239.60082
-396.422971	187.542499	-437.963758	64.353771	0.67407	0.059343	22224.34156
-400.237784	141.001772	-396.76377	32.309336	-0.088893	0.059343	22225.10453
-433.808145	115.824002	-400.578584	25.442671	0.67407	0.059343	22228.15638
-420.837778	106.668449	-397.526733	2.553789	1.437032	0.822306	22216.71194
-448.304437	75.386977	-386.845255	-2.023988	0.67407	0.822306	22228.15638
-446.778511	55.549946	-368.534149	-70.690634	-0.088893	0.059343	22232.73415
-481.111835	34.949952	-363.19341	-103.498032	-1.614819	-0.70362	22190.00824
-482.63776	7.483293	-379.215627	-183.609119	-0.851856	0.059343	22202.97861
-483.400723	-19.983365	-406.682286	-182.083193	-0.851856	-0.70362	22209.08231
-464.326654	-57.368539	-334.963789	-175.216529	-1.614819	-1.466583	22202.21564
-464.326654	-83.309272	-306.734167	-220.23133	-2.377781	-2.229545	22212.13416
-464.326654	-102.383341	-297.578614	-240.068361	1.437032	0.059343	22235.02304
-449.830362	-128.324074	-263.245291	-252.275765	-2.377781	-2.992508	22215.18601
-427.704443	-144.346291	-265.534179	-278.216498	0.67407	-0.70362	22224.34156
-417.785927	-174.864801	-235.778633	-285.846126	-0.088893	0.059343	22231.97119
-400.237784	-196.99072	-224.334192	-315.601672	-0.088893	-1.466583	22210.60823
-369.719275	-219.879602	-194.578645	-321.705374	1.437032	-0.70362	22244.94156
-353.697057	-245.820335	-195.341608	-362.905362	0.67407	-0.70362	22251.80822
-347.593356	-256.501814	-130.489775	-385.794244	1.437032	0.059343	22229.6823
-327.756324	-302.279578	-87.000899	-396.475723	0.67407	0.059343	22232.73415
-300.289666	-323.642535	-87.000899	-401.053499	-0.088893	-0.70362	22241.12674
-277.400784	-351.872156	-45.037949	-431.572008	0.67407	-0.70362	22219.76379
-272.823007	-365.605485	-31.304619	-447.594226	-1.614819	-0.70362	22217.4749
-228.571169	-388.494367	2.265741	-462.090518	2.199995	0.059343	22227.39341
-203.393398	-408.331398	4.554629	-478.112735	1.437032	-0.70362	22220.52675
-174.400814	-415.961026	22.102772	-514.734947	-0.851856	-0.70362	22182.37861
-162.193411	-445.716572	77.036089	-487.268288	-0.088893	0.059343	22212.89712
-117.178609	-456.398051	93.82127	-478.875698	-2.377781	0.059343	22197.63787
-78.267509	-451.820274	98.399046	-498.712729	-1.614819	-0.70362	22190.00824
-47.749	-496.835076	133.495332	-502.527543	-2.377781	-1.466583	22183.14158
-28.674932	-498.361001	209.791606	-481.164586	-2.377781	-2.229545	22212.13416
-16.467528	-498.361001	215.132345	-474.297922	-0.851856	0.059343	22104.55641
43.043566	-496.835076	239.547152	-464.379406	-0.851856	0.059343	22194.58602
57.539858	-500.64989	279.221215	-435.386822	-1.614819	-1.466583	22212.13416
85.769479	-478.52397	290.665656	-436.149785	2.962958	0.822306	22202.97861
123.154653	-496.072113	324.998979	-440.727561	0.67407	0.059343	22199.92676
141.465759	-482.338784	328.05083	-426.231269	2.199995	0.822306	22199.16379
176.562045	-479.286933	347.124898	-398.764611	2.199995	-0.70362	22213.66009
207.080554	-455.635088	365.436004	-391.134983	2.962958	0.059343	22220.52675
206.317591	-448.768423	335.680457	-473.534959	1.437032	-1.466583	22215.94897
249.806467	-429.694355	404.347104	-352.986847	1.437032	0.059343	22222.05268
258.199057	-422.064728	421.132284	-343.831294	0.67407	0.059343	22219.00082
295.584232	-415.961026	430.287837	-324.757225	-0.851856	-0.70362	22199.92676
307.028673	-412.909175	444.784129	-288.135014	-0.088893	-0.70362	22196.87491
319.999039	-365.605485	440.969315	-269.823908	0.67407	-0.70362	22209.08231
350.517549	-343.479566	463.095234	-216.416517	0.67407	0.822306	22231.97119
377.221244	-338.138827	466.147085	-184.372082	-0.851856	-1.466583	22215.94897
377.221244	-312.198094	456.991532	-186.66097	-2.377781	-0.70362	22199.92676
396.295313	-272.524031	431.050799	-175.979492	-2.377781	-0.70362	22195.34898
400.110127	-267.183292	453.939681	-143.172094	-0.088893	1.585268	22192.29713
419.947158	-213.7759	423.421172	-157.668386	-0.088893	-0.70362	22212.13416
433.680487	-212.249975	464.62116	-90.527665	-0.088893	0.059343	22222.05268
439.021226	-167.998136	478.354489	-40.172124	0.67407	0.059343	22218.23786
451.991593	-133.664813	458.517458	-11.17954	1.437032	0.059343	22225.86749
460.384183	-87.887049	442.49524	-8.890652	0.67407	0.059343	22232.73415
462.673071	-72.627794	437.917464	36.887112	2.962958	0.822306	22216.71194
435.969375	-32.953732	408.92488	88.005615	-0.851856	-1.466583	22222.05268
428.339748	-8.538924	392.1397	115.472274	2.199995	0.059343	22236.54897
429.102711	5.194405	405.110066	144.464858	2.199995	0.822306	22238.83786
453.517518	50.972169	386.798961	141.413007	4.488883	0.059343	22231.97119
401.636052	54.02402	347.124898	152.857448	-0.088893	-2.229545	22238.07489
415.369381	95.224008	343.310085	222.287057	1.437032	-0.70362	22234.26008
383.324946	131.083257	331.102681	239.072237	0.67407	0.822306	22222.81564
390.191611	152.446213	305.161948	236.783349	1.437032	-0.70362	22230.44527
364.250878	189.068425	272.35455	273.40556	0.67407	-0.70362	22224.34156
351.280511	205.090642	243.361966	284.087039	-0.088893	-0.70362	22212.89712
352.043474	235.609152	228.865674	324.524064	-0.088893	0.822306	22228.15638
332.969406	245.527667	209.791606	349.701834	-2.377781	-0.70362	22220.52675
311.606449	269.942475	171.643469	345.88702	-1.614819	-0.70362	22197.63787
303.976822	289.016543	105.265711	329.864803	-0.088893	-0.70362	22214.42305
273.458312	327.927643	77.036089	376.40553	-0.851856	0.059343	22213.66009
278.036089	343.186897	68.643499	387.849971	1.437032	0.822306	22209.84527
258.199057	372.942444	40.413878	423.70922	1.437032	0.059343	22226.63045
236.073138	381.335034	13.710182	436.679586	-0.088893	-0.70362	22231.20823
216.236107	410.327618	-21.386104	442.020325	1.437032	0.822306	22212.89712
178.850933	418.720208	-57.245352	449.649953	-0.088893	-0.70362	22225.86749
170.458343	437.794277	-87.000899	461.094394	-1.614819	-0.70362	22199.92676
133.836131	440.846128	-131.252738	452.701804	1.437032	0.822306	22194.58602
134.599094	450.764643	-139.645328	448.88699	3.725921	-0.70362	22245.70452
77.376889	444.660941	-142.697179	448.88699	2.962958	-0.70362	22241.88971
73.562075	456.105383	-183.134204	449.649953	1.437032	-0.70362	22190.7712
62.117634	461.446122	-193.052719	458.042543	0.67407	-1.466583	22226.63045
13.288019	462.972047	-247.223074	465.67217	-0.088893	-0.70362	22206.03046
1.080615	460.683159	-221.282341	474.827723	-0.088893	0.059343	22198.40083
-17.230491	448.475755	-222.808266	476.353648	-0.851856	-1.466583	22208.31935
-32.489745	451.527606	-266.297142	438.205512	-2.377781	-2.229545	1635.029145
-59.956404	420.246134	-315.126757	464.909207	0.67407	0.059343	18.311106
-80.556398	424.82391	-303.682316	433.627735	1.437032	0.822306	12.207404
-114.126758	414.142432	-327.334161	445.072176	-0.088893	-0.70362	12.207404
-134.726752	414.905395	-333.437863	402.346263	-0.851856	-0.70362	9.918516
-168.297112	414.905395	-349.460081	366.487014	-1.614819	-0.70362	11.444441
-190.423032	393.542438	-403.630435	337.49443	-1.614819	0.059343	9.918516
-195.763771	397.357252	-401.341547	369.538865	-0.851856	0.059343	21269.87518
-214.074877	386.675773	-387.608217	344.361095	-0.851856	-0.70362	22180.85269
-246.882274	366.838742	-389.134143	316.894436	-1.614819	-1.466583	22192.29713
-251.460051	353.105413	-398.289696	290.953703	1.437032	0.822306	22189.24528
-271.297082	343.94986	-409.734137	265.775933	-0.088893	-0.70362	22209.08231
-300.289666	330.979494	-420.415615	248.990753	0.67407	0.059343	22228.15638
-307.919293	299.698021	-397.526733	229.916684	1.437032	0.059343	22238.07489
-323.178548	285.201729	-418.126727	207.790765	3.725921	0.059343	22243.41563
-352.934095	253.920257	-417.363764	176.509293	2.962958	1.585268	22244.94156
-365.141499	229.50545	-431.097093	93.346355	1.437032	-0.70362	22228.15638
-389.556306	186.779536	-451.697087	95.635243	-0.088893	-0.70362	22229.6823
-397.185933	173.80917	-447.882274	70.457472	1.437032	0.822306	22234.26008
-396.422971	148.6314	-398.289696	52.909329	-0.851856	-0.70362	22220.52675
-426.94148	112.772151	-398.289696	20.101932	-0.088893	-1.466583	22219.00082
-455.934064	105.142524	-408.971174	-0.498062	-3.140744	-0.70362	22226.63045
-481.111835	94.461045	-419.652652	-18.046205	0.67407	0.059343	22227.39341
-468.141468	59.364759	-374.637851	-65.349895	-2.377781	-1.466583	22173.22306
-462.037766	31.135138	-367.008223	-96.631367	-3.140744	-1.466583	22206.79342
-458.222952	13.586995	-383.030441	-137.068392	-3.140744	-0.70362	22208.31935
-454.408139	-40.583359	-379.215627	-195.05356	0.67407	0.059343	22201.45268
-483.400723	-33.716695	-353.274894	-255.327616	-1.614819	-0.70362	22214.42305
-446.778511	-73.390757	-332.6749	-243.883175	0.67407	-0.70362	22228.91934
-442.200735	-98.568527	-275.452695	-213.364666	-0.851856	-1.466583	22220.52675
-446.015549	-133.664813	-279.267509	-243.883175	-3.140744	-0.70362	22223.5786
-432.282219	-158.842583	-254.089738	-286.609088	-1.614819	0.059343	22225.10453
-417.785927	-170.287024	-228.149005	-281.268349	-3.140744	-0.70362	22212.13416
-377.348902	-201.568497	-213.652713	-308.735008	2.199995	-0.70362	22238.83786
-369.719275	-229.035155	-200.682347	-339.253517	1.437032	0.059343	22255.62304
-350.645207	-251.161075	-167.111986	-355.275735	4.488883	0.822306	22235.786
-336.911877	-281.679584	-157.956434	-385.031281	0.67407	-0.70362	22242.65267
-342.252616	-306.857354	-143.460142	-393.423872	-0.088893	-0.70362	22242.65267
-318.600772	-320.590684	-112.178669	-426.231269	-0.088893	-0.70362	22219.76379
-288.082262	-349.583268	-64.87498	-424.705344	1.437032	0.059343	22223.5786
-264.430417	-365.605485	-32.830545	-437.67571	-0.851856	-1.466583	22214.42305
-245.356349	-386.968442	-16.808327	-430.046083	0.67407	-0.70362	22214.42305
-225.519318	-402.990659	17.524996	-488.031251	-0.088893	-0.70362	22220.52675
-183.556367	-421.301765	46.51758	-478.112735	-0.851856	0.059343	22200.68972
-154.563783	-435.035094	80.850903	-483.453475	-0.088893	0.822306	22187.71935
-117.941572	-438.086945	93.058307	-504.053468	-0.851856	-0.70362	22202.97861
-100.393429	-465.553604	124.339779	-484.9794	-0.851856	0.059343	22170.93417
-81.31936	-498.361001	149.517549	-499.475692	0.67407	0.059343	22199.16379
-24.860118	-482.338784	189.954574	-476.58681	-0.088893	-0.70362	22212.89712
-2.734199	-487.679523	231.154562	-443.779412	1.437032	0.059343	22215.94897
23.969497	-490.731374	273.117513	-428.520157	-0.088893	0.822306	22201.45268
48.384305	-488.442486	280.74714	-449.120151	-2.377781	-1.466583	22205.2675
72.03615	-496.835076	288.376768	-449.883114	-0.088893	-0.70362	22212.89712
120.865765	-489.968411	313.554538	-443.779412	3.725921	1.585268	22194.58602
152.9102	-484.627672	344.83601	-411.734977	2.199995	-0.70362	22221.28971
171.221305	-470.13138	352.465637	-406.394238	3.725921	0.059343	22228.15638
193.347225	-464.027678	345.598973	-394.949797	0.67407	-1.466583	22200.68972
202.502778	-448.005461	368.487855	-388.083132	-0.088893	-2.229545	22209.08231
229.206473	-411.383249	417.31747	-369.009064	1.437032	-1.466583	22210.60823
258.199057	-451.057312	415.791545	-360.616474	-0.851856	0.059343	22214.42305
287.191642	-398.412883	399.769327	-341.542405	-0.851856	0.822306	22193.06009
302.450896	-390.783255	441.732278	-277.453536	-2.377781	-1.466583	22214.42305
326.102741	-384.679554	430.287837	-248.460952	0.67407	0.059343	22219.76379
343.650884	-362.553634	448.598942	-204.972076	1.437032	0.059343	22219.00082
361.96199	-324.405497	453.176719	-201.157262	-2.377781	-1.466583	22221.28971
380.273095	-316.77587	461.569309	-183.609119	-1.614819	-0.70362	22212.13416
391.717536	-276.338845	485.984116	-153.853572	-1.614819	0.059343	22194.58602
403.161978	-248.872186	484.458191	-133.253578	1.437032	0.059343	22215.18601
413.080493	-237.427745	429.524874	-138.594317	0.67407	0.059343	22221.28971
425.287897	-185.546279	444.784129	-114.942473	-1.614819	-0.70362	22212.89712
443.599003	-160.368509	465.384122	-82.898038	-0.851856	-1.466583	22228.15638
445.124928	-135.190739	459.280421	-13.468429	-0.088893	-0.70362	22231.20823
442.83604	-101.620378	455.465607	18.576006	-0.851856	0.059343	22214.42305
433.680487	-61.183353	453.939681	55.198218	0.67407	-0.70362	22224.34156
458.095295	-31.427806	391.376737	77.324137	-0.851856	-0.70362	22048.86013
461.147146	-10.06485	417.31747	123.864864	-0.088893	0.059343	22234.26008
429.865673	26.557362	400.53229	154.383374	-0.851856	0.059343	22241.88971
432.154562	32.661064	358.569339	163.538926	2.199995	0.059343	22247.99341
405.450866	53.261057	348.650824	170.405591	-0.088893	0.059343	22225.10453
408.502717	102.853635	344.073047	207.027802	-0.851856	-2.229545	22229.6823
390.191611	107.431412	299.058246	200.161138	0.67407	-0.70362	22229.6823
381.036058	159.312878	304.398985	249.753716	-0.851856	-0.70362	22212.89712
377.221244	182.20176	261.673072	289.427778	-0.851856	-0.70362	22220.52675
372.643468	217.298046	244.124929	319.946287	2.962958	0.822306	22233.49712
336.784219	202.038791	226.576786	334.442579	-0.088893	-0.70362	22220.52675
337.547182	247.053593	167.065692	348.938871	-1.614819	-0.70362	22198.40083
310.080524	282.149879	133.495332	332.916654	-1.614819	0.059343	22211.3712
306.26571	306.564686	96.873121	368.01294	-2.377781	-0.70362	22200.68972
285.665716	331.742456	86.191642	379.457381	-0.088893	-1.466583	22210.60823
278.036089	353.105413	27.443511	360.383312	-1.614819	-1.466583	22220.52675
271.169424	375.231332	46.51758	397.005524	-0.851856	-0.70362	22224.34156
245.228691	392.016513	1.502778	409.97589	1.437032	0.059343	22215.94897
213.947219	405.749842	-11.467588	446.598102	0.67407	0.059343	22228.15638
186.48056	422.535022	-33.593507	458.805506	-0.088893	0.059343	22221.28971
168.932417	431.690575	-74.030533	466.435133	-1.614819	-2.992508	22186.19343
143.754647	454.579457	-130.489775	458.805506	0.67407	-0.70362	22241.12674
126.206504	455.34242	-123.62311	469.486984	2.199995	-0.70362	22249.51933
101.028734	455.34242	-139.645328	467.198096	1.437032	-0.70362	22200.68972
73.562075	462.972047	-164.823098	446.598102	0.67407	-1.466583	22221.28971
55.250969	443.897979	-170.9268	469.486984	2.199995	0.822306	22238.07489
25.495423	447.712792	-204.497161	469.486984	1.437032	0.822306	22200.68972
10.236168	442.372053	-231.200856	474.06476	-1.614819	0.059343	22199.92676
-9.600863	445.423904	-231.200856	467.961058	-0.088893	-1.466583	22221.28971
-37.067522	446.94983	-252.563813	459.568468	2.199995	1.585268	1942.503128
-96.578615	432.453538	-299.10454	451.175878	-2.377781	-2.229545	18.311106
-101.156392	425.586873	-305.971205	448.88699	-0.851856	-0.70362	12.207404
-118.704535	419.483171	-324.28231	443.546251	-2.377781	-1.466583	10.681478
-130.911938	408.03873	-363.19341	402.346263	-3.903707	-1.466583	9.918516
-149.986007	413.379469	-382.267478	380.983306	1.437032	-0.70362	9.155553
-175.163777	395.068364	-385.319329	366.487014	-1.614819	-0.70362	9.155553
-213.311914	394.305401	-432.623019	311.553697	0.67407	-2.229545	21164.58632
-228.571169	365.312817	-453.223013	298.583331	-1.614819	-2.992508	22170.17121
-240.778572	371.416519	-430.334131	311.553697	-0.851856	-1.466583	22191.53417
-254.511902	363.023929	-397.526733	293.242592	-1.614819	-1.466583	22202.21564
-275.874858	326.401717	-387.608217	260.435194	-1.614819	-0.70362	22225.10453
-298.76374	316.483202	-396.76377	261.961119	1.437032	0.822306	22212.13416
-299.526703	290.542469	-413.54895	239.8352	2.962958	0.822306	22247.23045
-327.756324	275.283214	-406.682286	203.212989	2.199995	0.822306	22240.36378
-340.726691	249.342481	-397.526733	166.590777	2.962958	0.059343	22228.91934
-365.904461	229.50545	-426.519317	120.05005	0.67407	-1.466583	22233.49712
-388.030381	203.564717	-473.060044	76.561174	1.437032	-0.70362	22235.786
-375.060014	181.438797	-451.697087	61.30192	-0.851856	-0.70362	22210.60823
-416.260002	146.342511	-421.941541	42.990814	2.199995	0.059343	22222.05268
-415.497039	121.164741	-401.341547	35.361187	-0.088893	-1.466583	22228.91934
-423.889629	97.512896	-402.104509	19.338969	-0.851856	-1.466583	22216.71194
-436.859996	71.572163	-407.445249	-28.727683	-1.614819	-0.70362	22220.52675
-481.874797	38.001803	-366.245261	-47.038789	-3.140744	-0.70362	22204.50453
-466.615543	28.84625	-357.852671	-110.364696	-1.614819	-0.70362	22197.63787
-478.822946	10.535144	-387.608217	-134.779504	-0.851856	-1.466583	22195.34898
-465.85258	-42.872247	-382.267478	-166.823939	-0.088893	0.822306	22215.94897
-449.830362	-43.63521	-362.430447	-196.579485	1.437032	0.059343	22214.42305
-452.882213	-55.842614	-329.623049	-191.238746	-0.851856	-1.466583	22221.28971
-449.0674	-87.124086	-295.289726	-244.646138	0.67407	0.059343	22231.20823
-440.67481	-123.746298	-267.060105	-261.431318	-0.088893	-0.70362	22226.63045
-420.837778	-148.161105	-254.852701	-269.823908	-0.088893	-0.70362	22221.28971
-410.1563	-193.175907	-260.956403	-295.764641	0.67407	-0.70362	22226.63045
-397.948896	-211.487012	-212.889751	-306.44612	2.962958	0.822306	22251.80822
-387.267418	-237.427745	-179.31939	-343.068331	1.437032	-0.70362	22239.60082
-368.956312	-253.449963	-169.400875	-375.875729	1.437032	-1.466583	22241.88971
-332.334101	-262.605516	-153.378657	-379.690542	0.67407	-1.466583	22239.60082
-327.756324	-290.072174	-115.23052	-402.579424	0.67407	-1.466583	22227.39341
-310.208181	-321.353646	-93.104601	-412.49794	1.437032	0.059343	22228.91934
-262.904492	-333.56105	-87.000899	-484.216437	-0.088893	0.822306	22224.34156
-260.615604	-365.605485	-58.771278	-465.142369	-0.088893	-0.70362	22212.13416
-232.385982	-378.575852	-0.023147	-462.853481	-0.088893	0.822306	22225.86749
-220.178579	-409.857324	6.080555	-466.668294	-0.088893	0.059343	22205.2675
-187.371181	-425.879541	44.991654	-473.534959	0.67407	-0.70362	22200.68972
-156.852671	-419.775839	96.110158	-508.631245	-3.140744	-0.70362	22201.45268
-127.097125	-467.079529	102.976822	-482.690512	-0.851856	-0.70362	22205.2675
-97.341578	-460.975827	128.154593	-504.816431	-2.377781	-0.70362	22171.69713
-58.430478	-481.575821	129.680518	-496.423841	-0.851856	0.059343	22209.84527
-31.726783	-486.91656	201.399015	-452.934965	2.962958	0.822306	22212.13416
-9.600863	-504.464703	265.487885	-462.090518	0.67407	0.059343	22174.74899
29.310236	-491.494337	238.78419	-462.090518	-0.851856	-0.70362	22206.79342
55.250969	-496.835076	274.643438	-450.646077	-0.088893	-1.466583	22217.4749
72.799112	-497.598039	283.798991	-438.438673	-0.088893	0.059343	22194.58602
101.791696	-492.257299	314.317501	-422.416456	2.199995	0.822306	22205.2675
137.650945	-476.235082	334.917494	-411.734977	-0.851856	-0.70362	22234.26008
160.539827	-480.812858	347.887861	-395.71276	2.199995	0.822306	22209.08231
194.110188	-473.946194	364.673041	-398.764611	2.962958	0.822306	22199.92676
223.102772	-460.212864	393.665625	-366.720176	-0.088893	-0.70362	22225.86749
243.702765	-437.323982	384.510072	-365.19425	1.437032	0.059343	22199.92676
274.221275	-416.723988	402.058215	-387.32017	-0.851856	-0.70362	22180.85269
281.850902	-402.227696	437.154501	-323.2313	-0.088893	-0.70362	22215.94897
299.399045	-386.968442	456.991532	-285.846126	-0.088893	-0.70362	22208.31935
335.258294	-361.790671	442.49524	-258.379467	2.962958	0.822306	22223.5786
348.22866	-346.531417	456.22857	-226.335032	1.437032	0.059343	22231.97119
352.806437	-337.375864	465.384122	-189.712821	-3.140744	-1.466583	22197.63787
387.902723	-299.227727	450.88783	-202.683187	-4.66667	-1.466583	22109.13419
405.450866	-279.390696	467.673011	-137.068392	-1.614819	-0.70362	22206.03046
412.31753	-256.501814	466.147085	-143.935057	-0.088893	1.585268	22217.4749
412.31753	-216.827751	456.22857	-113.416547	-0.851856	0.059343	22211.3712
424.524934	-186.309242	451.650793	-96.631367	-2.377781	-0.70362	22228.91934
430.628636	-171.049987	466.910048	-93.579516	-0.851856	-0.70362	22228.91934
435.969375	-136.716664	412.739694	-63.823969	-0.088893	-1.466583	22218.23786
451.991593	-100.857415	450.124868	20.864895	-0.851856	0.059343	22225.86749
452.754555	-72.627794	421.895246	39.176	2.199995	1.585268	22231.20823
432.917524	-45.161136	440.206352	98.687094	1.437032	-0.70362	22235.02304
448.176779	5.957368	427.235986	129.205603	2.962958	0.059343	22251.04526
409.265679	0.616629	395.191551	142.938932	4.488883	0.059343	22241.88971
426.813822	48.683281	385.273035	162.013001	1.437032	0.059343	22226.63045
418.421232	68.520312	340.258234	199.398175	-0.088893	-0.70362	22237.31193
405.450866	102.853635	332.628606	217.709281	-0.851856	-1.466583	22232.73415
388.665686	119.638816	306.687873	218.472243	-0.088893	-1.466583	22215.18601
383.324946	157.786952	283.798991	242.124088	-0.851856	-0.70362	22225.10453
368.828654	179.149909	247.17678	276.457411	-0.088893	-0.70362	22229.6823
342.887921	206.616568	230.391599	293.242592	-1.614819	0.059343	22213.66009
360.436064	233.320263	188.428649	303.161107	-2.377781	-0.70362	22215.94897
326.102741	266.890624	179.273096	339.020356	-2.377781	0.822306	22211.3712
313.895337	259.260996	167.065692	358.094424	-1.614819	-0.70362	22199.16379
303.213859	315.720239	115.947189	362.672201	-1.614819	-0.70362	22209.84527
294.821269	337.846158	79.324978	376.40553	-2.377781	-0.70362	22220.52675
265.065722	350.053562	83.902754	393.19071	-0.851856	-0.70362	22212.89712
243.702765	363.023929	13.710182	400.057375	0.67407	0.059343	22224.34156
210.132405	393.542438	-13.756476	406.924039	1.437032	-0.70362	22212.13416
200.213889	404.986879	-51.904613	392.427747	0.67407	-0.70362	22212.13416
192.584262	408.03873	-74.030533	450.412915	0.67407	0.059343	22198.40083
159.013902	433.979463	-91.578675	455.753655	0.67407	0.059343	22216.71194
149.095386	452.290569	-124.386073	453.464766	0.67407	-1.466583	22237.31193
135.362057	442.372053	-114.467558	461.094394	2.962958	0.822306	22236.54897
99.502808	464.497973	-138.882365	457.27958	1.437032	0.059343	22212.13416
68.221336	463.73501	-161.771247	464.909207	0.67407	-0.70362	22224.34156
34.650976	462.972047	-183.134204	458.805506	-0.088893	-0.70362	22154.14899
28.547274	462.972047	-181.608278	470.249947	-0.088893	0.059343	22183.14158
4.895429	449.238718	-222.808266	483.983276	0.67407	0.822306	22208.31935
-14.17864	443.897979	-256.378627	437.442549	2.199995	0.059343	22208.31935
-29.437894	449.238718	-271.637881	448.88699	0.67407	-0.70362	892.666402
-59.956404	430.927612	-291.474913	449.649953	-1.614819	-0.70362	15.259255
-89.711951	427.112799	-302.919354	454.990692	-1.614819	0.059343	12.970367
-104.208243	421.009097	-315.126757	442.020325	-0.851856	0.059343	9.155553
-124.045274	417.957246	-363.956373	397.005524	0.67407	0.822306	10.681478
-147.697119	396.594289	-352.511931	390.138859	-3.140744	-1.466583	9.918516
-174.400814	405.749842	-370.823037	377.168493	-1.614819	-0.70362	10.681478
-181.267479	390.490587	-370.060074	371.827754	2.962958	0.822306	21584.21583
-224.756355	379.046146	-414.311913	328.338878	-0.088893	-0.70362	22168.64528
-230.097094	372.942444	-428.045242	250.516678	-0.088893	0.059343	22199.16379
-268.245231	347.001711	-419.652652	277.983337	-0.088893	-0.70362	22213.66009
-257.563753	354.631339	-403.630435	255.094455	0.67407	0.059343	22212.89712
-286.556337	334.031345	-405.15636	239.8352	2.962958	-1.466583	22246.46748
-328.519287	308.853574	-422.704503	225.338908	0.67407	0.059343	22251.80822
-330.045213	288.25358	-417.363764	197.109287	0.67407	0.059343	22229.6823
-360.563722	256.972108	-411.260062	158.198187	-0.088893	0.059343	22233.49712
-360.563722	222.638785	-440.252646	121.575976	-0.088893	0.059343	22240.36378
-375.060014	205.090642	-457.037826	91.820429	2.962958	-0.70362	22219.00082
-394.897045	173.046207	-459.326715	52.146367	-0.088893	0.059343	22222.05268
-417.785927	152.446213	-412.785988	67.405621	0.67407	-0.70362	22230.44527
-421.600741	124.216592	-407.445249	44.516739	0.67407	0.059343	22215.94897
-447.541474	99.801784	-404.393398	-58.48323	-0.851856	-0.70362	22222.81564
-462.037766	67.757349	-408.971174	-31.016572	-0.851856	0.059343	22217.4749
-452.882213	51.735132	-374.637851	-54.668416	-3.140744	-1.466583	22192.29713
-471.193319	17.401809	-379.97859	-89.00174	-2.377781	0.059343	22205.2675
-478.059984	18.927734	-357.089708	-108.075808	-2.377781	-1.466583	22215.18601
-479.585909	-23.035216	-379.215627	-137.068392	0.67407	0.059343	22203.74157
-458.985915	-51.264838	-351.748969	-179.794305	-0.088893	-0.70362	22222.81564
-453.645176	-64.235204	-317.415646	-197.342448	1.437032	0.059343	22233.49712
-445.252586	-93.227788	-285.371211	-222.520219	-1.614819	-1.466583	22205.2675
-438.385921	-127.561111	-293.000838	-263.720206	1.437032	0.059343	22222.05268
-424.652592	-169.524062	-240.356409	-286.609088	1.437032	0.822306	22223.5786
-418.54889	-185.546279	-230.437894	-292.71279	1.437032	0.059343	22231.20823
-398.711859	-205.38331	-202.971235	-314.075747	2.962958	0.059343	22248.75637
-382.689641	-223.694416	-212.126788	-349.172033	2.199995	0.059343	22249.51933
-364.378536	-270.998106	-192.289757	-364.431288	1.437032	0.059343	22239.60082
-354.46002	-288.546249	-125.149036	-381.216468	1.437032	0.822306	22233.49712
-336.148915	-307.620317	-113.704595	-403.342387	0.67407	0.822306	22235.02304
-307.156331	-337.375864	-90.05275	-426.994232	-0.851856	-0.70362	22221.28971
-286.556337	-358.73882	-57.245352	-417.075716	1.437032	-0.70362	22172.4601
-259.089678	-355.68697	-35.882396	-430.809046	0.67407	0.059343	22228.15638
-248.4082	-380.86474	-82.423123	-502.527543	-1.614819	0.059343	22201.45268
-202.630436	-400.701771	-24.437955	-496.423841	-0.088893	0.822306	22206.79342
-182.793404	-422.064728	35.073139	-483.453475	-1.614819	-2.229545	22200.68972
-177.452665	-449.531386	62.539797	-478.112735	-2.377781	-1.466583	22206.03046
-132.437864	-442.664722	87.717568	-451.40904	-1.614819	0.822306	22172.4601
-96.578615	-461.73879	122.813854	-504.816431	-2.377781	-0.70362	22211.3712
-71.400845	-478.52397	139.599034	-499.475692	-1.614819	-0.70362	22221.28971
-33.252708	-493.783225	202.161978	-463.616443	0.67407	-0.70362	22200.68972
3.369503	-492.257299	228.865674	-444.542375	-0.088893	0.059343	22198.40083
33.12505	-483.864709	244.124929	-452.934965	-0.851856	-0.70362	22208.31935
75.850963	-490.731374	283.036028	-429.28312	-0.851856	-0.70362	22196.11194
87.295404	-492.257299	280.74714	-450.646077	0.67407	0.059343	22202.21564
118.576877	-479.286933	333.391569	-416.312754	3.725921	0.059343	22240.36378
142.991684	-483.864709	348.650824	-399.527573	2.199995	0.822306	22223.5786
168.932417	-480.049896	370.776743	-404.10535	0.67407	0.059343	22212.89712
195.636113	-460.212864	366.961929	-399.527573	2.199995	-0.70362	22190.00824
226.154623	-457.923976	369.250818	-370.534989	-0.088893	-0.70362	22185.43046
239.124989	-435.798057	396.717476	-348.40907	-0.088893	0.059343	22209.08231
255.147207	-436.56102	391.376737	-357.564623	-1.614819	-1.466583	22190.00824
282.613865	-410.620287	433.339688	-328.572039	-0.851856	-1.466583	22194.58602
302.450896	-379.338814	431.813762	-293.475753	-1.614819	-0.70362	22215.18601
329.154592	-390.783255	459.280421	-214.127628	-1.614819	-1.466583	22228.91934
352.806437	-347.294379	445.547091	-213.364666	-2.377781	-0.70362	22204.50453
372.643468	-337.375864	462.332272	-201.157262	-3.140744	0.059343	22200.68972
365.776803	-313.724019	485.221154	-180.557268	-2.377781	-0.70362	22209.84527
398.584201	-284.731435	472.250787	-138.594317	-0.851856	-0.70362	22201.45268
395.53235	-262.605516	457.754495	-125.623951	0.67407	0.059343	22212.13416
421.473083	-242.005522	460.043383	-121.809137	0.67407	0.822306	22230.44527
438.258263	-190.887018	470.724862	-94.342479	-1.614819	-1.466583	22219.76379
445.124928	-161.131472	460.043383	-37.883236	-0.851856	-1.466583	22221.28971
451.991593	-137.479627	445.547091	-18.046205	0.67407	-0.70362	22230.44527
449.702704	-98.568527	405.110066	-5.075839	-0.851856	-0.70362	22220.52675
437.495301	-66.524092	414.265619	30.020447	0.67407	-0.70362	22184.6675
456.569369	-33.716695	422.658209	100.975982	3.725921	-0.70362	22254.09711
443.599003	-17.694477	404.347104	118.524125	2.199995	0.822306	22243.41563
434.44345	36.475877	404.347104	136.835231	0.67407	-1.466583	22233.49712
435.969375	50.209207	394.428588	179.561144	-0.851856	-2.229545	22239.60082
397.058276	73.098089	365.436004	191.768548	-0.088893	-1.466583	22230.44527
400.110127	109.7203	331.865644	213.131504	-0.088893	0.059343	22215.94897
393.243462	127.268443	332.628606	239.072237	-0.088893	1.585268	22228.15638
380.273095	156.261027	303.636022	260.435194	-0.851856	-0.70362	22230.44527
374.932356	191.357313	269.302699	282.561113	-1.614819	-0.70362	22216.71194
359.673102	200.512866	234.969376	297.820368	-0.088893	0.059343	22227.39341
333.732368	226.453599	218.184196	317.657399	-0.851856	-0.70362	22210.60823
330.680518	257.735071	183.08791	325.287027	-3.140744	-0.70362	22196.87491
306.26571	272.994326	179.273096	337.49443	-0.851856	0.059343	22209.08231
304.739784	322.586904	128.154593	367.249977	-0.851856	0.059343	22220.52675
307.791635	336.320233	74.747201	378.694418	-0.851856	-0.70362	22208.31935
284.902753	370.653556	36.599064	395.479598	1.437032	-0.70362	22228.15638
266.591648	373.705407	15.99907	397.768487	-0.851856	0.059343	22054.20087
247.517579	385.149848	9.895369	416.842555	-0.851856	-0.70362	22209.84527
204.028703	387.438736	-54.956464	434.390698	1.437032	0.059343	22220.52675
197.925001	422.535022	-76.319421	416.079592	-0.851856	0.059343	22204.50453
145.280572	425.586873	-108.363856	397.005524	2.962958	0.822306	22225.10453
154.436125	439.320202	-106.074967	460.331431	2.962958	0.059343	22245.70452
124.680579	457.631308	-124.386073	475.590686	-0.851856	-1.466583	22221.28971
88.058367	443.135016	-126.674961	458.042543	0.67407	0.059343	22209.84527
75.850963	463.73501	-158.719396	455.753655	-0.088893	0.059343	22228.91934
59.065783	456.105383	-196.867533	452.701804	-0.088893	-0.70362	22225.86749
14.050982	448.475755	-196.867533	474.827723	-0.851856	0.059343	22190.00824
-0.44531	449.238718	-220.519378	474.06476	1.437032	0.822306	22208.31935
-16.467528	453.816494	-234.252707	477.879574	-0.088893	-0.70362	22220.52675
-43.934186	430.927612	-298.341577	437.442549	-2.377781	-2.229545	1072.725608
-62.245292	426.349836	-301.393428	429.049959	-0.851856	0.059343	16.022217
-88.186025	428.638724	-303.682316	437.442549	-1.614819	0.059343	14.496292
-106.497131	417.957246	-317.415646	438.968474	-1.614819	-0.70362	10.681478
-139.304528	419.483171	-357.089708	419.131443	0.67407	1.585268	11.444441
-155.326746	414.142432	-369.297112	398.531449	-1.614819	0.059343	9.918516
-182.030442	404.223916	-383.030441	368.01294	-1.614819	-0.70362	10.681478
-195.763771	388.964662	-373.874888	368.775903	-1.614819	-0.70362	21819.20835
-217.88969	386.675773	-376.926739	336.731468	-0.851856	-0.70362	22186.95639
-227.808206	378.283183	-403.630435	288.664815	0.67407	0.059343	22183.14158
-274.348933	343.94986	-392.948957	315.368511	1.437032	-0.70362	22213.66009
-266.719305	350.053562	-410.497099	265.775933	1.437032	-0.70362	22223.5786
-275.874858	308.090612	-414.311913	247.464827	2.962958	0.059343	22248.75637
-303.341517	294.357282	-398.289696	233.731498	2.199995	-0.70362	22226.63045
-318.600772	277.572102	-420.415615	207.790765	0.67407	-1.466583	22243.41563
-345.304467	239.423965	-429.571168	142.17597	1.437032	0.059343	22238.07489
-365.904461	230.268412	-466.193379	120.05005	1.437032	0.059343	22222.05268
-394.134083	196.698052	-434.911907	82.664876	-0.851856	-0.70362	22222.81564
-398.711859	180.675835	-429.571168	78.850063	-0.851856	-0.70362	22227.39341
-412.445188	151.683251	-409.734137	57.487106	-0.851856	-1.466583	22215.18601
-419.311853	131.083257	-405.15636	14.761193	-0.851856	0.059343	22225.86749
-435.33407	116.586965	-405.919323	-11.17954	-0.851856	0.059343	22230.44527
-450.593325	80.727716	-387.608217	-30.253609	-0.088893	0.059343	22196.11194
-462.800729	65.468461	-402.867472	-96.631367	1.437032	0.059343	22207.55638
-467.378505	25.031436	-350.223043	-95.868404	-3.140744	-1.466583	22206.79342
-447.541474	3.66848	-351.748969	-130.201727	-0.851856	-0.70362	22202.97861
-458.985915	-32.953732	-381.504515	-146.986908	0.67407	0.059343	22217.4749
-437.622959	-44.398173	-312.074906	-179.794305	-0.088893	0.059343	22234.26008
-442.963698	-67.287055	-306.734167	-198.105411	-0.088893	-2.229545	22213.66009
-446.015549	-97.805564	-286.897136	-227.097995	0.67407	-0.70362	22225.86749
-434.571108	-129.849999	-268.58603	-256.853542	0.67407	-0.70362	22210.60823
-431.519257	-164.946285	-258.667515	-250.74984	-1.614819	-0.70362	22211.3712
-409.393337	-188.59813	-212.889751	-298.816492	2.962958	0.822306	22246.46748
-383.452604	-224.457379	-215.941602	-344.594256	1.437032	-1.466583	22253.33415
-381.163716	-220.642565	-215.941602	-336.964629	1.437032	0.822306	22231.20823
-375.060014	-265.657367	-165.586061	-356.80166	3.725921	0.059343	22236.54897
-363.615573	-278.627733	-135.067551	-362.905362	0.67407	0.059343	22241.12674
-326.230399	-312.961056	-99.971266	-390.372021	-0.088893	-0.70362	22220.52675
-323.941511	-304.568466	-126.674961	-439.201636	-2.377781	-0.70362	22212.89712
-279.689672	-352.635119	-70.978682	-443.016449	-0.851856	-0.70362	22224.34156
-276.637821	-355.68697	-48.089799	-446.0683	0.67407	0.822306	22220.52675
-262.141529	-392.309181	-35.119433	-445.305338	1.437032	0.059343	22180.85269
-215.600802	-397.64992	-3.837961	-485.742363	-3.140744	-1.466583	22202.97861
-189.660069	-422.82769	38.887953	-468.19422	-3.140744	-0.70362	22200.68972
-157.615634	-443.427684	78.562015	-500.238655	-0.088893	-0.70362	22186.95639
-129.386013	-458.686939	106.028673	-468.957183	-1.614819	0.059343	22191.53417
-109.548982	-469.368417	127.39163	-466.668294	-3.140744	-1.466583	22212.89712
-71.400845	-470.13138	141.124959	-494.897916	2.199995	1.585268	22213.66009
-29.437894	-519.723958	177.747171	-472.771996	0.67407	0.059343	22192.29713
-3.497161	-495.30915	235.732339	-451.40904	-0.851856	-0.70362	22212.89712
17.865795	-499.123964	248.702705	-436.912748	2.199995	0.822306	22196.11194
54.488007	-484.627672	257.858258	-446.831263	1.437032	0.059343	22192.29713
70.510224	-492.257299	273.117513	-471.246071	2.199995	0.059343	22206.03046
105.60651	-477.761007	262.436034	-444.542375	3.725921	0.822306	22218.23786
135.362057	-483.864709	323.473053	-423.179418	2.199995	0.059343	22226.63045
172.747231	-475.472119	353.2286	-405.631275	1.437032	-0.70362	22224.34156
194.87315	-464.027678	380.695259	-369.009064	0.67407	0.059343	22210.60823
213.947219	-451.057312	391.376737	-362.905362	-2.377781	-1.466583	22200.68972
225.39166	-436.56102	399.769327	-350.697958	-0.851856	0.059343	22195.34898
266.591648	-430.457318	415.028582	-334.675741	0.67407	-0.70362	22196.87491
276.510163	-415.198063	426.473023	-340.779443	-3.140744	-0.70362	22206.03046
313.895337	-397.64992	438.680427	-296.527604	-0.851856	0.059343	22231.20823
315.421263	-371.709187	459.280421	-253.801691	-0.851856	-0.70362	22215.18601
345.17681	-364.07956	466.147085	-251.512803	-2.377781	0.059343	22202.97861
365.013841	-330.509199	438.680427	-227.860958	-0.088893	0.822306	22180.85269
396.295313	-316.77587	451.650793	-179.031343	-1.614819	0.059343	22193.82305
394.769387	-290.835137	481.40634	-145.460982	-1.614819	-0.70362	22210.60823
403.92494	-254.975888	466.147085	-119.520249	-0.851856	0.059343	22225.10453
401.636052	-231.324043	455.465607	-105.78692	1.437032	2.348231	22221.28971
433.680487	-196.99072	481.40634	-105.023957	0.67407	0.059343	22225.10453
445.887891	-161.131472	466.910048	-55.431379	0.67407	-1.466583	22231.97119
446.650854	-128.324074	463.858197	-20.335093	0.67407	-0.70362	22221.28971
433.680487	-106.198155	413.502656	4.079714	0.67407	0.059343	22220.52675
456.569369	-50.501875	416.554507	30.020447	2.199995	0.059343	22254.09711
450.465667	-26.85003	366.961929	82.664876	2.962958	0.059343	22244.94156
447.413816	-13.116701	353.991563	75.035249	2.199995	0.822306	22231.20823
440.547152	7.483293	401.295253	145.227821	-0.088893	-0.70362	22238.07489
424.524934	57.075871	385.273035	170.405591	0.67407	0.822306	22235.786
419.947158	66.994387	360.858228	191.768548	-0.851856	-0.70362	22219.00082
390.191611	105.905486	341.021196	204.738914	-1.614819	-1.466583	22225.10453
390.191611	128.031406	335.680457	229.153722	-0.088893	-1.466583	22231.20823
370.35458	167.705468	302.110097	252.042604	-0.851856	0.059343	22193.82305
372.643468	183.727685	274.643438	274.931486	-0.088893	0.059343	22225.86749
358.147176	196.698052	241.073078	300.109256	-0.851856	0.059343	22217.4749
327.628667	237.89804	208.26568	331.390728	-2.377781	-1.466583	22193.82305
331.44348	252.394332	151.043475	313.842586	-2.377781	-1.466583	22210.60823
322.287927	279.098028	154.095326	350.464797	0.67407	-0.70362	22221.28971
307.791635	314.194313	123.576816	380.220344	-1.614819	0.059343	22204.50453
288.717567	340.135047	92.295344	389.375896	-0.851856	-1.466583	22225.10453
271.169424	359.209115	51.858319	419.894406	-0.851856	-2.229545	22231.97119
245.228691	375.231332	57.199058	416.079592	-0.088893	0.059343	22202.21564
226.154623	385.149848	33.547213	419.131443	1.437032	0.822306	22224.34156
230.732399	398.883177	-26.726843	435.153661	0.67407	-0.70362	22196.11194
171.984268	434.742426	-64.87498	427.524033	1.437032	0.059343	22198.40083
162.828715	427.112799	-119.045334	426.761071	2.962958	-1.466583	22241.12674
139.939833	440.083165	-99.971266	439.731437	2.199995	-0.70362	22238.83786
113.9991	453.816494	-153.378657	415.31663	-1.614819	-1.466583	22192.29713
98.739845	453.816494	-134.304589	478.642537	1.437032	0.059343	22228.15638
50.673193	458.394271	-146.511993	476.353648	-0.088893	0.059343	22228.91934
38.465789	466.023898	-213.652713	488.561052	-0.088893	0.059343	22185.43046
26.258385	429.401687	-186.186055	443.546251	-1.614819	-2.229545	22209.08231
1.843578	446.186867	-228.149005	464.146245	-1.614819	0.059343	22216.71194
-17.993453	440.846128	-260.19344	456.516617	-0.088893	0.059343	22196.11194
-26.386043	447.712792	-243.40826	455.753655	-0.851856	0.059343	3311.258278
-55.378627	438.55724	-286.134173	435.153661	-1.614819	-1.466583	17.548143
-80.556398	428.638724	-330.386012	409.97589	-1.614819	0.059343	11.444441
-108.023056	432.453538	-367.771186	390.138859	-3.140744	-2.229545	10.681478
-120.23046	412.616507	-376.163776	357.331462	-0.851856	0.059343	9.155553
-147.697119	407.275767	-343.356379	403.872188	-0.088893	-0.70362	10.681478
-166.008224	398.120215	-338.015639	390.138859	1.437032	0.822306	7.629627
-199.578585	389.727624	-367.771186	358.857387	-0.088893	-0.70362	21438.48994
-220.941541	392.016513	-399.052658	347.412946	-0.088893	-0.70362	22180.08972
-240.778572	369.127631	-373.111925	310.027772	-0.851856	-0.70362	22202.21564
-243.067461	360.73504	-395.237845	303.92407	1.437032	-1.466583	22223.5786
-283.504486	350.816525	-387.608217	287.13889	1.437032	0.059343	22248.75637
-301.815591	342.423935	-425.756354	234.494461	2.962958	0.059343	22223.5786
-306.393368	327.16468	-428.045242	240.598163	-0.088893	-0.70362	22238.83786
-330.808175	278.335065	-444.830423	176.509293	2.199995	0.059343	22241.12674
-331.571138	253.920257	-412.785988	143.701895	1.437032	0.059343	22226.63045
-384.215567	219.586934	-414.311913	133.020417	0.67407	0.059343	22226.63045
-380.400753	198.98694	-431.860056	97.161168	2.199995	0.822306	22228.15638
-401.000747	171.520282	-437.200795	62.064882	-0.088893	-0.70362	22215.94897
-411.682225	154.735101	-402.104509	46.805628	0.67407	0.059343	22225.86749
-419.311853	128.031406	-412.023025	34.598224	1.437032	0.059343	22231.97119
-445.252586	96.749933	-407.445249	0.264901	-3.140744	-0.70362	22202.97861
-456.697027	83.779567	-390.660068	-14.994354	-3.903707	-1.466583	22201.45268
-491.03035	62.41661	-412.785988	-69.927671	-2.377781	-1.466583	22209.08231
-480.348872	15.112921	-439.489684	-149.275796	-1.614819	-0.70362	22196.87491
-453.645176	8.246256	-363.19341	-128.675802	-2.377781	-1.466583	22210.60823
-465.089617	-13.116701	-339.541565	-134.779504	-0.851856	-1.466583	22228.15638
-464.326654	-53.553726	-338.015639	-172.164678	0.67407	-0.70362	22214.42305
-465.089617	-80.257422	-319.704534	-217.942442	-0.851856	-0.70362	22220.52675
-439.911847	-95.516676	-312.074906	-213.364666	-1.614819	-0.70362	22231.20823
-439.148884	-127.561111	-264.008254	-226.335032	0.67407	0.059343	22212.89712
-425.415555	-149.687031	-249.511962	-266.772057	2.962958	-0.70362	22238.83786
-410.1563	-167.235174	-231.200856	-297.290567	0.67407	-0.70362	22255.62304
-402.526673	-190.887018	-201.44531	-313.312784	0.67407	-0.70362	22234.26008
-404.815561	-221.405528	-230.437894	-356.038697	2.199995	0.822306	22238.83786
-358.274834	-254.975888	-157.956434	-406.394238	2.962958	0.059343	22243.41563
-340.726691	-280.916621	-129.726812	-356.80166	-0.088893	0.059343	22228.15638
-327.756324	-307.620317	-111.415707	-386.557207	-0.851856	-0.70362	22217.4749
-321.652623	-314.486982	-97.682377	-407.920164	-0.851856	-0.70362	22210.60823
-298.000778	-331.272162	-63.349054	-429.28312	-1.614819	-0.70362	22221.28971
-256.037827	-346.531417	-48.852762	-443.016449	-1.614819	-1.466583	22206.79342
-237.726721	-373.998075	-25.96388	-454.460891	-0.088893	1.585268	22208.31935
-208.734137	-397.64992	-0.023147	-465.905332	-3.140744	-0.70362	22199.16379
-189.660069	-432.746206	51.095356	-502.527543	0.67407	-0.70362	22196.11194
-147.697119	-454.872125	34.310176	-512.446059	-1.614819	-1.466583	22172.4601
-120.993423	-441.138796	69.406462	-494.897916	-2.377781	-0.70362	22210.60823
-93.526764	-458.686939	87.717568	-507.868282	0.67407	-0.70362	22212.89712
-53.089739	-457.161014	142.650885	-472.009033	1.437032	0.822306	22219.76379
-36.304559	-495.30915	169.354581	-470.483108	-0.088893	0.822306	22207.55638
-14.17864	-480.812858	229.628637	-455.223853	0.67407	-0.70362	22201.45268
10.999131	-479.286933	263.96196	-447.594226	2.199995	0.059343	22209.84527
59.065783	-499.886927	275.406401	-452.934965	-2.377781	-1.466583	22198.40083
80.42874	-479.286933	309.739724	-423.942381	1.437032	0.059343	22213.66009
107.895398	-496.072113	331.102681	-458.275704	2.199995	0.059343	22220.52675
155.199088	-470.894343	269.302699	-453.697928	2.962958	0.059343	22208.31935
172.747231	-457.923976	369.250818	-423.179418	0.67407	0.822306	22133.549
194.87315	-459.449902	363.147116	-394.949797	-0.851856	-1.466583	22203.74157
213.947219	-448.768423	394.428588	-370.534989	-0.851856	-0.70362	22216.71194
240.650915	-438.086945	415.028582	-358.327586	-0.088893	-0.70362	22185.43046
263.539797	-423.590653	434.865613	-346.883145	1.437032	0.059343	22210.60823
280.324977	-398.412883	418.843396	-328.572039	-0.088893	-0.70362	22225.10453
308.554598	-389.25733	434.865613	-296.527604	-0.851856	-0.70362	22214.42305
332.206443	-383.153628	455.465607	-258.379467	-2.377781	0.059343	22208.31935
347.465698	-356.449932	462.332272	-213.364666	-1.614819	-1.466583	22209.84527
358.147176	-347.294379	460.806346	-174.453566	-0.851856	0.059343	22203.74157
375.695319	-296.938839	456.22857	-215.653554	-1.614819	-1.466583	22208.31935
410.791605	-287.783286	436.391538	-198.105411	-0.088893	0.059343	22220.52675
422.236046	-245.057373	469.198936	-146.986908	-0.851856	-0.70362	22224.34156
425.287897	-229.035155	497.428557	-107.312845	0.67407	0.059343	22223.5786
435.969375	-193.938869	470.724862	-97.39433	1.437032	0.822306	22231.20823
441.310114	-160.368509	461.569309	-54.668416	0.67407	0.059343	22228.91934
446.650854	-129.087037	448.598942	-8.890652	3.725921	0.822306	22219.76379
441.310114	-106.961117	438.680427	-2.78695	0.67407	-0.70362	22229.6823
448.939742	-68.050018	447.073017	50.620441	2.199995	-0.70362	22252.57118
442.83604	-28.375955	398.243402	79.613025	0.67407	0.059343	22232.73415
429.865673	-51.264838	361.62119	73.509323	-0.088893	0.059343	22237.31193
429.102711	18.927734	409.687843	149.805597	2.199995	-0.70362	22243.41563
419.184195	30.372175	362.384153	171.168554	-0.088893	0.059343	22222.05268
416.895307	72.335126	352.465637	203.212989	-0.088893	-0.70362	22225.86749
409.265679	90.646232	328.05083	229.153722	-0.088893	-0.70362	22231.20823
384.087909	147.105474	330.339718	242.124088	-0.851856	0.059343	22215.18601
396.295313	155.498064	254.806407	232.205573	-2.377781	-1.466583	22222.81564
371.880505	194.409164	276.169364	274.931486	-1.614819	-0.70362	22232.73415
353.5694	208.142493	244.124929	285.612964	-3.903707	-0.70362	22192.29713
343.650884	224.927673	197.584202	310.027772	-1.614819	-0.70362	22206.03046
325.339778	253.157295	177.747171	332.916654	-3.140744	-1.466583	22213.66009
325.339778	282.912841	105.265711	335.205542	-2.377781	-1.466583	22202.21564
297.110157	312.668388	86.954605	335.968505	-0.851856	-1.466583	22217.4749
300.162008	336.320233	97.636083	382.509232	0.67407	0.059343	22234.26008
278.799051	346.238748	73.984238	393.19071	-0.088893	0.059343	22093.87494
258.199057	378.283183	52.621282	425.235145	-0.088893	-0.70362	22219.76379
236.073138	400.409103	31.258325	442.783288	1.437032	0.059343	22225.10453
210.895368	392.779475	-12.993514	435.916623	-0.851856	-0.70362	22184.6675
192.584262	431.690575	-45.800911	438.968474	2.962958	0.822306	22235.786
166.643529	437.794277	-112.941632	447.361064	2.962958	0.822306	22252.57118
137.650945	440.083165	-101.497191	457.27958	2.199995	0.059343	22207.55638
127.732429	462.209084	-141.934216	458.042543	2.962958	0.822306	22212.89712
102.554659	456.105383	-147.274955	467.198096	-0.088893	-0.70362	22237.31193
73.562075	442.372053	-139.645328	458.042543	0.67407	-0.70362	22214.42305
39.991715	466.023898	-174.741614	475.590686	2.199995	0.822306	22205.2675
30.836162	446.186867	-179.31939	471.775872	-0.851856	-0.70362	22218.23786
21.680609	440.846128	-218.23049	465.67217	-0.851856	-0.70362	22220.52675
-37.830484	444.660941	-227.386043	460.331431	-0.088893	-1.466583	22191.53417
-39.35641	445.423904	-243.40826	448.124027	-1.614819	0.059343	592.059084
-58.430478	432.453538	-289.948987	451.175878	-3.140744	-2.229545	16.78518
-83.608249	430.164649	-299.10454	410.738853	-2.377781	-1.466583	11.444441
-100.393429	430.164649	-412.785988	351.990722	-1.614819	0.059343	11.444441
-139.304528	413.379469	-341.830453	387.087008	-0.851856	-1.466583	9.918516
-153.037858	418.720208	-401.341547	348.175909	-0.851856	-0.70362	10.681478
-166.771187	407.275767	-410.497099	364.961089	-0.851856	-0.70362	9.918516
-196.526734	400.409103	-367.771186	374.116642	1.437032	0.822306	21348.46034
-230.097094	379.809109	-380.741553	345.124058	1.437032	-0.70362	22169.40825
-222.467467	368.364668	-379.97859	319.946287	2.199995	0.059343	22215.94897
-259.089678	361.498003	-406.682286	303.92407	0.67407	-0.70362	22227.39341
-263.667455	347.001711	-389.134143	269.590747	0.67407	0.059343	22235.786
-291.897076	315.720239	-389.897106	252.042604	2.962958	0.822306	22241.12674
-320.88966	296.646171	-399.052658	232.968535	2.962958	0.059343	22246.46748
-311.734107	275.283214	-428.808205	202.450026	1.437032	0.822306	22226.63045
-367.430387	250.868406	-443.304497	147.516709	1.437032	2.348231	22227.39341
-367.430387	221.11286	-430.334131	76.561174	-0.088893	-0.70362	22226.63045
-380.400753	198.223977	-441.778572	97.161168	0.67407	-1.466583	22214.42305
-401.000747	175.335095	-437.200795	74.272286	-1.614819	-0.70362	22221.28971
-421.600741	150.920288	-401.341547	63.590808	-0.088893	-0.70362	22231.20823
-425.415555	112.772151	-393.711919	23.916745	-0.851856	-0.70362	22215.18601
-434.571108	91.409194	-396.76377	4.079714	-1.614819	-1.466583	22199.92676
-449.830362	60.127722	-407.445249	-31.016572	-1.614819	-0.70362	22209.84527
-458.985915	77.675865	-402.867472	-71.453597	-0.851856	-0.70362	22197.63787
-472.719244	22.742548	-381.504515	-125.623951	-0.088893	0.059343	22208.31935
-441.437772	-2.435222	-374.637851	-199.631336	1.437032	0.822306	22225.10453
-458.222952	-21.509291	-385.319329	-168.349864	1.437032	0.059343	22225.10453
-455.171102	-49.738912	-331.911938	-232.438734	0.67407	0.822306	22222.05268
-445.252586	-71.101869	-292.237875	-193.527635	-0.088893	-0.70362	22231.97119
-449.0674	-106.198155	-284.608248	-220.23133	0.67407	-0.70362	22206.79342
-433.045182	-135.190739	-267.060105	-239.305399	2.199995	1.585268	22219.76379
-417.022965	-161.131472	-257.141589	-270.586871	2.962958	0.822306	22254.86007
-402.526673	-190.887018	-237.304558	-285.083163	-0.088893	0.059343	22247.99341
-393.37112	-203.857385	-216.704564	-323.2313	2.199995	-0.70362	22235.02304
-384.97853	-236.664783	-203.734198	-361.379437	-0.088893	-0.70362	22239.60082
-371.2452	-259.553665	-177.793465	-377.401654	1.437032	0.059343	22240.36378
-365.904461	-295.412913	-180.845316	-417.838679	-0.088893	0.822306	22217.4749
-332.334101	-290.072174	-104.549042	-434.623859	2.199995	0.822306	22220.52675
-318.600772	-327.457348	-75.556458	-420.127567	-0.088893	0.059343	22227.39341
-294.185964	-344.242528	-71.741644	-413.260903	0.67407	0.822306	22217.4749
-280.452635	-369.420299	-34.35647	-449.883114	-1.614819	-1.466583	22196.11194
-240.778572	-368.657336	-9.1787	-449.883114	-3.903707	-1.466583	22206.03046
-214.074877	-407.568436	3.028704	-488.031251	-2.377781	0.059343	22192.29713
-185.082293	-437.323982	50.332394	-472.009033	-3.140744	-1.466583	22174.74899
-162.956373	-441.138796	61.013872	-477.349773	-1.614819	-0.70362	22197.63787
-124.808236	-448.005461	93.82127	-479.638661	-1.614819	0.822306	22199.92676
-99.630466	-460.212864	130.443481	-485.742363	-1.614819	-1.466583	22196.11194
-82.082323	-472.420268	160.199028	-496.423841	2.199995	0.822306	22202.97861
-26.386043	-499.886927	193.769388	-467.431257	0.67407	-1.466583	22202.97861
6.421354	-480.812858	237.258264	-443.779412	1.437032	0.059343	22212.13416
26.258385	-499.123964	278.458252	-437.67571	-1.614819	-0.70362	22206.79342
53.725044	-496.072113	277.695289	-434.623859	1.437032	-0.70362	22199.92676
78.139852	-473.946194	318.895277	-433.097934	-0.088893	-1.466583	22222.81564
107.132436	-485.390635	324.998979	-435.386822	2.199995	0.059343	22222.81564
147.569461	-490.731374	332.628606	-455.986816	1.437032	0.059343	22188.48232
156.725013	-495.30915	353.2286	-378.164617	-0.851856	-1.466583	22201.45268
176.562045	-474.709156	340.258234	-359.853511	-0.088893	-0.70362	22212.13416
201.739815	-455.635088	297.53232	-400.290536	1.437032	0.059343	22185.43046
239.887952	-433.509169	393.665625	-343.068331	-0.088893	-0.70362	22209.08231
263.539797	-418.249914	424.947097	-335.438704	-0.088893	-0.70362	22218.23786
273.458312	-415.961026	424.184135	-323.994263	-0.851856	0.059343	22223.5786
317.710151	-390.783255	447.073017	-290.423902	-0.851856	-0.70362	22221.28971
311.606449	-387.731404	455.465607	-245.409101	-1.614819	0.059343	22207.55638
332.969406	-378.575852	456.22857	-215.653554	-0.851856	0.822306	22203.74157
367.302729	-328.983274	480.643377	-193.527635	-3.140744	0.059343	22199.92676
387.13976	-308.38328	485.984116	-185.135044	-2.377781	-0.70362	22215.18601
390.191611	-283.20551	456.22857	-165.298013	0.67407	0.822306	22224.34156
418.421232	-243.531447	436.391538	-163.772088	-0.088893	0.059343	22219.00082
432.154562	-229.035155	438.680427	-173.690603	-0.088893	-0.70362	22228.91934
437.495301	-190.887018	485.984116	-86.712851	-1.614819	-0.70362	22231.20823
443.599003	-157.316658	476.065601	-40.172124	-0.088893	-1.466583	22215.18601
442.073077	-131.375925	450.88783	-11.942503	-0.088893	0.059343	22225.10453
452.754555	-93.990751	443.258203	14.761193	1.437032	-0.70362	22253.33415
454.280481	-74.916682	408.161917	40.701926	2.962958	0.059343	22239.60082
452.754555	-23.798179	400.53229	68.931547	2.199995	0.059343	22238.83786
442.83604	-10.827812	389.850812	113.946348	2.199995	0.822306	22244.17859
441.310114	11.298107	415.028582	126.916715	2.199995	-0.70362	22225.86749
424.524934	29.609213	379.932296	156.672262	-0.851856	-0.70362	22223.5786
412.31753	78.438828	363.910078	186.427808	1.437032	-0.70362	22229.6823
401.636052	99.038822	354.754526	211.605579	0.67407	-0.70362	22215.18601
406.976791	131.083257	323.473053	232.205573	0.67407	0.822306	22173.98602
386.376797	160.075841	317.369352	278.7463	-0.088893	0.059343	22228.91934
365.776803	167.705468	265.487885	286.375927	-1.614819	0.059343	22199.16379
339.83607	189.831387	240.310115	277.983337	-2.377781	-0.70362	22199.16379
355.095325	235.609152	186.139761	307.738884	-0.851856	0.822306	22216.71194
331.44348	256.972108	196.058276	331.390728	-0.851856	-1.466583	22208.31935
327.628667	279.86099	148.754587	353.516648	-1.614819	-0.70362	22211.3712
307.028673	306.564686	99.924971	359.62035	2.199995	1.585268	22232.73415
278.036089	334.031345	85.428679	368.01294	2.199995	0.822306	22217.4749
276.510163	372.179481	57.962021	335.968505	1.437032	0.822306	22215.18601
264.302759	372.179481	57.199058	406.161077	-0.088893	-0.70362	22227.39341
224.628697	385.912811	19.813884	431.338847	0.67407	0.059343	22203.74157
220.813883	395.068364	-35.882396	438.205512	1.437032	-0.70362	22211.3712
194.110188	425.586873	-46.563874	453.464766	0.67407	-1.466583	22248.75637
162.065753	449.238718	-94.630526	461.857356	-0.088893	-0.70362	22234.26008
147.569461	437.794277	-115.23052	458.042543	1.437032	0.822306	22193.06009
123.917616	450.764643	-112.178669	471.775872	1.437032	0.059343	22229.6823
94.162069	448.475755	-148.037918	448.124027	0.67407	-0.70362	22194.58602
71.273187	462.209084	-160.245322	454.990692	0.67407	0.822306	22175.51195
40.754677	446.186867	-172.452726	467.961058	-0.088893	0.059343	22215.18601
21.680609	445.423904	-212.889751	481.694388	1.437032	0.059343	22219.76379
7.94728	453.053532	-232.726782	471.012909	1.437032	0.059343	22212.13416
-21.045304	456.105383	-235.778633	469.486984	-0.851856	0.822306	22202.97861
-49.274925	443.897979	-266.297142	459.568468	-0.851856	0.059343	1773.125401
-66.823068	417.957246	-303.682316	426.761071	-3.140744	-2.229545	19.074068
-82.845286	432.453538	-306.734167	439.731437	-0.851856	-0.70362	11.444441
-102.682317	418.720208	-317.415646	437.442549	-2.377781	-0.70362	12.207404
-132.437864	421.009097	-367.771186	407.687002	0.67407	0.822306	10.681478
-184.31933	405.749842	-369.297112	390.138859	0.67407	0.059343	9.918516
-188.897106	418.720208	-376.926739	335.205542	-0.851856	-0.70362	9.918516
-198.815622	392.016513	-431.097093	286.375927	2.199995	0.822306	21687.2158
-223.993392	384.386885	-381.504515	331.390728	1.437032	0.822306	22199.16379
-232.385982	372.942444	-382.267478	333.679617	2.199995	-0.70362	22222.81564
-245.356349	363.023929	-379.97859	296.294443	0.67407	-0.70362	22230.44527
-265.19338	367.601705	-405.15636	258.909268	2.199995	0.059343	22238.83786
-269.008194	324.112829	-435.67487	236.020386	-0.088893	-0.70362	22239.60082
-312.49707	308.853574	-412.785988	226.864834	0.67407	0.059343	22223.5786
-337.67484	272.231363	-408.971174	189.479659	0.67407	-0.70362	22229.6823
-361.326685	243.238779	-416.600801	162.013001	2.199995	-1.466583	22228.91934
-358.274834	230.268412	-421.941541	107.842647	0.67407	-0.70362	22211.3712
-385.741492	189.068425	-418.88969	65.879696	-0.088893	-0.70362	22220.52675
-394.134083	183.727685	-451.697087	71.983398	0.67407	0.059343	22231.20823
-403.289635	149.394362	-406.682286	52.909329	-2.377781	-2.229545	22218.23786
-429.993331	127.268443	-411.260062	26.205634	-3.140744	-0.70362	22201.45268
-428.467406	105.142524	-415.074876	10.183416	-1.614819	0.059343	22209.08231
-463.563692	70.046238	-421.178578	-17.283242	-1.614819	-0.70362	22199.92676
-477.297021	53.261057	-410.497099	-60.009156	1.437032	0.822306	22207.55638
-473.482207	31.135138	-381.504515	-109.601733	-2.377781	-0.70362	22215.94897
-465.089617	1.379591	-356.326745	-108.075808	0.67407	-0.70362	22225.10453
-456.697027	-3.198185	-361.667484	-166.060976	2.199995	0.059343	22219.76379
-464.326654	-32.953732	-329.623049	-193.527635	0.67407	0.059343	22230.44527
-436.097033	-82.54631	-375.400814	-277.453536	-0.088893	-0.70362	22161.01566
-449.830362	-95.516676	-290.71195	-217.179479	0.67407	0.822306	22216.71194
-443.72666	-120.694447	-260.956403	-240.831324	-0.088893	-0.70362	22244.17859
-434.571108	-146.63518	-255.615664	-243.120212	1.437032	-0.70362	22254.09711
-414.734076	-177.916652	-239.593446	-302.631306	0.67407	-0.70362	22234.26008
-404.052598	-193.175907	-234.252707	-353.749809	2.199995	0.822306	22243.41563
-385.741492	-230.561081	-208.311974	-338.490555	-0.851856	-0.70362	22239.60082
-366.667424	-253.449963	-178.556427	-359.090548	1.437032	0.059343	22221.28971
-338.437803	-278.627733	-177.030502	-394.186834	1.437032	-0.70362	22223.5786
-320.126697	-301.516615	-125.149036	-420.89053	2.199995	0.059343	22224.34156
-317.074846	-312.198094	-113.704595	-445.305338	-0.088893	-0.70362	22212.13416
-294.185964	-337.375864	-81.66016	-475.060884	0.67407	0.059343	22208.31935
-260.615604	-357.212895	-38.934247	-433.860897	-0.851856	0.059343	22220.52675
-256.80079	-389.25733	-19.860178	-450.646077	-0.851856	-0.70362	22188.48232
-211.023026	-413.672138	-19.097215	-497.949767	-2.377781	-1.466583	22203.74157
-187.371181	-417.486951	38.12499	-477.349773	-1.614819	-1.466583	22177.80084
-163.719336	-425.116579	68.643499	-488.031251	-0.851856	-0.70362	22194.58602
-127.860087	-459.449902	109.843487	-484.216437	0.67407	0.822306	22219.76379
-88.186025	-464.027678	134.258295	-484.9794	-0.088893	0.059343	22205.2675
-52.326776	-474.709156	156.384214	-487.268288	-1.614819	-0.70362	22183.90454
-33.252708	-477.761007	173.932357	-468.957183	1.437032	-0.70362	22202.97861
-13.415677	-501.412852	197.584202	-465.142369	2.199995	0.059343	22215.18601
22.443572	-496.835076	271.591587	-426.994232	0.67407	-0.70362	22197.63787
61.354671	-489.205448	283.798991	-430.809046	3.725921	1.585268	22230.44527
85.769479	-476.998045	288.376768	-450.646077	1.437032	0.822306	22231.20823
123.154653	-482.338784	302.87306	-444.542375	1.437032	0.059343	22199.92676
134.599094	-491.494337	315.843426	-448.357189	0.67407	-1.466583	22155.67492
171.984268	-480.812858	359.332302	-404.10535	1.437032	0.059343	22212.13416
204.028703	-466.316566	377.643408	-410.972015	-0.088893	-0.70362	22191.53417
210.132405	-465.553604	376.117482	-364.431288	-0.088893	-1.466583	22191.53417
241.413877	-435.798057	408.92488	-346.120182	-0.088893	-2.229545	22210.60823
253.621281	-435.035094	421.895246	-337.727592	0.67407	0.059343	22222.81564
283.376828	-409.094361	402.821178	-344.594256	-1.614819	-1.466583	22217.4749
307.028673	-402.990659	446.310054	-280.505387	-1.614819	0.059343	22212.89712
342.124959	-370.946224	440.206352	-262.957244	-1.614819	-1.466583	22207.55638
345.939772	-371.709187	468.435973	-242.35725	-0.851856	0.822306	22204.50453
395.53235	-337.375864	433.339688	-217.942442	-3.140744	-2.992508	22213.66009
389.428648	-311.435131	438.680427	-193.527635	-0.851856	1.585268	22219.76379
398.584201	-286.25736	464.62116	-157.668386	0.67407	0.059343	22216.71194
403.92494	-261.07959	477.591526	-134.016541	-2.377781	-1.466583	22226.63045
414.606419	-222.931453	445.547091	-148.512833	-0.851856	-1.466583	22231.20823
429.102711	-174.864801	446.310054	-119.520249	1.437032	0.822306	22217.4749
425.287897	-164.183323	440.969315	-67.638783	-0.851856	-1.466583	22223.5786
444.361965	-126.798148	451.650793	-24.91287	-0.088893	-1.466583	22224.34156
453.517518	-98.568527	443.258203	23.153783	2.199995	1.585268	22238.07489
448.939742	-68.81298	440.206352	35.361187	0.67407	-0.70362	22240.36378
431.391599	-48.212987	402.058215	48.331553	2.962958	0.822306	22242.65267
435.969375	-12.353738	377.643408	87.242653	2.199995	0.059343	22227.39341
435.969375	15.875883	404.347104	146.753746	0.67407	0.059343	22228.15638
415.369381	31.135138	375.35452	148.279672	-1.614819	0.059343	22229.6823
407.739754	76.14994	370.776743	187.190771	-0.851856	-0.70362	22212.89712
412.31753	95.986971	351.702675	213.894467	1.437032	0.822306	22225.10453
383.324946	133.372145	305.92491	229.153722	1.437032	0.059343	22231.97119
386.376797	160.075841	272.35455	246.701865	0.67407	0.822306	22218.23786
359.673102	179.149909	278.458252	261.198157	-2.377781	-0.70362	22199.92676
356.621251	189.068425	239.547152	279.509262	-2.377781	-0.70362	22212.13416
363.487915	215.009158	202.924941	303.92407	0.67407	0.059343	22202.97861
321.524965	260.023959	180.799022	340.546281	-1.614819	-0.70362	22209.84527
319.236076	285.964692	141.887922	345.88702	-0.088893	0.059343	22225.86749
310.843486	312.668388	122.813854	361.146275	0.67407	-0.70362	22225.86749
287.954604	339.372084	79.324978	371.827754	-1.614819	-1.466583	22200.68972
281.08794	338.609121	35.836102	376.40553	-0.851856	-1.466583	22227.39341
284.139791	372.179481	-3.837961	372.590716	-0.088893	0.059343	22212.13416
229.969436	409.564656	-28.252768	386.324046	-0.088893	0.059343	22184.6675
222.339809	411.853544	-19.097215	437.442549	2.962958	-0.70362	22246.46748
191.058337	416.43132	-25.96388	449.649953	0.67407	0.059343	22248.75637
171.984268	424.060948	-68.689793	459.568468	2.199995	0.822306	22207.55638
133.836131	456.868345	-132.778663	463.383282	2.962958	0.822306	22228.15638
132.310206	450.001681	-116.756446	464.909207	1.437032	0.059343	22235.02304
94.162069	455.34242	-133.541626	462.620319	0.67407	0.822306	22202.21564
56.776895	449.238718	-145.74903	466.435133	0.67407	1.585268	22196.87491
55.250969	454.579457	-170.163837	471.775872	-0.851856	-0.70362	22215.18601
31.599125	456.105383	-207.549011	454.227729	-0.851856	-0.70362	22206.03046
19.391721	447.712792	-251.80085	415.31663	-0.851856	-1.466583	22196.87491
-22.57123	443.897979	-239.593446	466.435133	-3.140744	-1.466583	22200.68972
-37.830484	433.2165	-258.667515	467.198096	-4.66667	-1.466583	2093.56975
-51.563814	428.638724	-268.58603	443.546251	-0.088893	0.822306	16.78518
-87.423062	418.720208	-347.171192	423.70922	-0.088893	0.059343	12.207404
-126.334162	421.009097	-322.756385	453.464766	-0.851856	0.059343	9.918516
-142.356379	419.483171	-375.400814	412.264779	0.67407	0.059343	12.207404
-154.563783	407.275767	-373.111925	384.035157	0.67407	-0.70362	9.155553
-169.823038	411.090581	-383.030441	361.146275	0.67407	0.059343	10.681478
-203.393398	388.201699	-398.289696	334.442579	0.67407	-0.70362	21628.46767
-214.074877	372.179481	-378.452665	326.812952	2.199995	0.822306	22209.84527
-243.067461	379.046146	-379.97859	338.257393	2.199995	0.059343	22211.3712
-255.274864	367.601705	-390.660068	311.553697	0.67407	-1.466583	22244.17859
-278.926709	334.794307	-392.948957	281.798151	0.67407	0.059343	22247.23045
-304.10448	347.764674	-406.682286	258.909268	-0.088893	0.059343	22226.63045
-280.452635	295.883208	-402.104509	240.598163	-0.088893	0.059343	22231.97119
-352.171132	260.023959	-442.541534	191.768548	-0.088893	-0.70362	22234.26008
-348.356318	248.579518	-408.971174	148.279672	0.67407	0.059343	22210.60823
-363.615573	226.453599	-421.178578	126.153752	1.437032	0.822306	22224.34156
-384.215567	202.801754	-442.541534	66.642659	-0.088893	0.059343	22230.44527
-391.845194	175.335095	-464.667454	63.590808	-0.088893	0.059343	22215.18601
-414.734076	166.942505	-461.615603	32.309336	-0.088893	-0.70362	22199.92676
-424.652592	121.927704	-401.341547	17.813044	-0.851856	-0.70362	22210.60823
-445.252586	102.090673	-400.578584	-11.17954	-0.851856	0.822306	22201.45268
-447.541474	72.335126	-419.652652	-44.749901	-0.851856	0.059343	22199.92676
-462.037766	63.179573	-392.948957	-63.061007	-1.614819	0.059343	22217.4749
-455.171102	39.527728	-359.378596	-113.416547	-0.851856	0.059343	22216.71194
-460.511841	2.905517	-351.748969	-114.942473	0.67407	0.059343	22222.81564
-464.326654	-19.983365	-369.297112	-142.409131	-1.614819	-1.466583	22222.81564
-455.934064	-42.872247	-338.015639	-181.320231	-1.614819	-1.466583	22216.71194
-469.667394	-64.235204	-309.786018	-198.868374	-0.851856	0.059343	22207.55638
-457.45999	-106.961117	-312.074906	-237.779473	1.437032	0.822306	22228.91934
-435.33407	-128.324074	-295.289726	-259.14243	2.199995	-0.70362	22253.33415
-425.415555	-148.161105	-262.482329	-250.74984	2.199995	-0.70362	22241.12674
-423.889629	-180.968503	-257.141589	-290.423902	0.67407	-0.70362	22243.41563
-396.422971	-205.38331	-225.097154	-344.594256	1.437032	0.059343	22243.41563
-388.793343	-238.190708	-186.949018	-336.201666	0.67407	0.059343	22226.63045
-361.326685	-259.553665	-166.349024	-356.80166	-1.614819	0.059343	22223.5786
-350.645207	-280.916621	-140.408291	-374.349803	0.67407	0.059343	22225.86749
-329.28225	-298.464764	-98.44534	-393.423872	0.67407	0.822306	22215.94897
-317.074846	-315.249944	-95.393489	-414.786828	-1.614819	-0.70362	22223.5786
-298.000778	-361.027709	-64.87498	-446.831263	-0.088893	0.059343	22189.24528
-269.771156	-364.07956	-56.48239	-443.779412	-3.903707	-1.466583	22183.90454
-246.119312	-386.205479	-9.941663	-463.616443	-2.377781	-0.70362	22202.97861
-219.415616	-407.568436	19.050921	-466.668294	-0.851856	-0.70362	22208.31935
-196.526734	-433.509169	44.991654	-481.927549	-1.614819	0.059343	22188.48232
-167.53415	-437.323982	54.147207	-488.031251	-1.614819	-1.466583	22208.31935
-132.437864	-446.479535	85.428679	-447.594226	-0.088893	-0.70362	22202.21564
-97.341578	-444.95361	136.547183	-463.616443	-0.851856	-1.466583	22183.90454
-66.060106	-475.472119	143.413847	-487.268288	2.199995	0.059343	22209.84527
-30.96382	-490.731374	202.161978	-494.897916	1.437032	0.822306	22208.31935
11.762093	-496.072113	225.813823	-447.594226	-0.851856	0.059343	22179.32676
33.888013	-497.598039	221.236047	-447.594226	2.962958	0.059343	22209.84527
58.30282	-480.812858	280.74714	-492.609027	1.437032	0.822306	22240.36378
[truncated: 28,725 more rows]
