# Supplementary material for: Dynamic analysis of slant cracked rotor system considering nonlinear oil film force
Source: PLoS One. 2024 Jan 25;19(1):e0294293. doi: 10.1371/journal.pone.0294293 (PMC10810477; doi:10.1371/journal.pone.0294293)
Supplement: S1 File — These data were measured by two eddy current sensors, model WT0150. (ZIP) [file pone.0294293.s001.zip › 2021.3.18 Test data for plain bearings/2021.3.18 (P=0.2Mpa, Z=8.1g)/300.csv]

1024	30720	7	0	3
8	8	8	8	10	10	1
3	3	3	3	1	1	4
2	1	4	3	0	0	0
0	0	0	0	-0.000009	0.000028	20762.14844
-389.662803	-226.95792	-191.263681	-322.290908	-1.501177	0.414893	22216.71194
-382.033176	-235.35051	-180.582203	-337.550163	-2.26414	-0.34807	22210.60823
-347.699852	-268.920871	-183.634054	-336.7872	-2.26414	-0.34807	22219.76379
-340.070225	-253.661616	-139.382215	-352.046455	-0.738214	0.414893	22212.13416
-350.751703	-262.054206	-153.115544	-358.150157	-1.501177	0.414893	22167.88232
-331.677635	-282.6542	-124.12296	-377.224225	1.550674	-0.34807	22235.02304
-313.366529	-292.572716	-111.915557	-384.09089	0.024749	-0.34807	22216.71194
-316.41838	-294.861604	-90.5526	-400.87607	-0.738214	-0.34807	22203.74157
-334.729486	-318.513449	-68.426681	-410.794586	0.787711	1.177855	22213.66009
-289.714684	-330.720852	-80.634084	-435.972356	-2.26414	-0.34807	22207.55638
-288.188759	-336.061592	-69.952606	-430.631617	-2.26414	-0.34807	22214.42305
-258.433212	-343.691219	-53.167426	-420.713101	0.024749	0.414893	22235.786
-266.06284	-345.980107	-55.456314	-439.024207	0.787711	1.177855	22237.31193
-238.596181	-356.661585	-39.434097	-435.972356	0.024749	-0.34807	22225.86749
-225.625815	-370.394915	-15.782252	-445.890872	-1.501177	0.414893	22228.91934
-208.840634	-392.520834	-6.626699	-441.313095	-0.738214	0.414893	22225.86749
-215.707299	-380.31343	-9.67855	-464.96494	0.024749	-0.34807	22217.4749
-193.58138	-401.676387	16.262183	-471.068642	2.313637	0.414893	22249.51933
-184.425827	-413.120828	21.602922	-486.327897	1.550674	1.177855	22212.13416
-147.040653	-423.039344	42.202916	-493.957524	0.024749	0.414893	22202.21564
-158.485094	-418.461567	74.247351	-481.75012	1.550674	1.177855	22231.20823
-141.699913	-441.350449	94.847345	-466.490866	0.024749	-0.34807	22151.8601
-128.729547	-431.431934	95.610308	-454.283462	0.024749	1.177855	22181.61565
-113.470292	-445.928226	104.765861	-456.57235	-1.501177	-0.34807	22216.71194
-79.899932	-451.268965	126.128817	-458.098276	-0.738214	-0.34807	22228.91934
-69.981416	-442.876375	109.343637	-481.75012	-2.26414	-1.111033	22182.37861
-61.588826	-458.898592	145.965848	-484.801971	1.550674	1.177855	22209.84527
-66.929565	-475.683772	148.254737	-482.513083	0.024749	0.414893	22210.60823
-30.307354	-475.683772	132.232519	-484.039009	-2.26414	-0.34807	22190.7712
-26.49254	-468.817108	179.536209	-479.461232	-0.738214	-0.34807	22164.83047
-8.181434	-472.631921	216.15842	-448.942723	0.787711	0.414893	22220.52675
15.47041	-484.839325	228.365824	-451.994574	0.787711	0.414893	22218.23786
32.255591	-484.839325	239.047302	-443.601984	1.550674	-0.34807	22227.39341
33.018553	-482.550437	244.388042	-441.313095	0.024749	-0.34807	22233.49712
51.329659	-471.105996	269.565812	-448.17976	-0.738214	0.414893	22217.4749
62.011137	-477.209698	257.358408	-451.994574	0.787711	-0.34807	22206.03046
76.507429	-480.261549	297.03247	-453.520499	-1.501177	-0.34807	22212.89712
87.188908	-469.58007	298.558396	-432.920505	1.550674	1.177855	22215.94897
104.737051	-487.128213	310.7658	-429.868654	1.550674	0.414893	22040.46754
121.522231	-469.58007	336.706533	-427.579766	0.787711	0.414893	22243.41563
114.655566	-470.343033	328.313943	-409.26866	0.024749	-1.111033	22220.52675
146.700001	-470.343033	331.365794	-414.6094	0.024749	0.414893	22211.3712
137.544448	-464.239331	320.684315	-416.898288	-3.790065	-1.873996	22201.45268
164.248144	-463.476369	343.573197	-397.061257	0.787711	1.177855	22180.08972
190.95184	-459.661555	336.706533	-381.802002	0.024749	0.414893	22207.55638
204.685169	-450.506002	380.195409	-399.350145	-0.738214	-0.34807	22222.05268
213.840722	-443.639337	355.780601	-374.935337	0.024749	-0.34807	22199.16379
226.048126	-436.00971	385.536148	-370.357561	-1.501177	-0.34807	22212.89712
234.440716	-449.743039	396.980589	-368.831635	-2.26414	0.414893	22191.53417
233.677753	-442.113412	426.736136	-360.439045	-0.738214	0.414893	22167.88232
239.018492	-422.276381	425.21021	-352.809418	1.550674	1.177855	22191.53417
266.485151	-402.43935	413.765769	-337.550163	2.313637	1.940818	22215.18601
281.744406	-400.150461	429.787987	-322.290908	1.550674	0.414893	22226.63045
292.425884	-397.09861	426.736136	-310.083505	3.0766	1.177855	22212.13416
304.633288	-388.70602	435.891688	-304.742765	2.313637	-0.34807	22219.00082
293.951809	-374.972691	441.232428	-284.142771	0.787711	-0.34807	21951.2009
320.655505	-384.891207	456.491682	-256.676113	2.313637	1.177855	22215.18601
322.181431	-358.187511	441.99539	-251.335374	-1.501177	-0.34807	22215.18601
342.781424	-347.506033	465.647235	-230.73538	2.313637	0.414893	22237.31193
348.885126	-358.187511	440.469465	-228.446492	1.550674	0.414893	22184.6675
383.981412	-321.5653	471.750937	-200.21687	1.550674	1.177855	22183.14158
355.751791	-300.965306	465.647235	-196.402057	-0.738214	-1.111033	22228.91934
383.21845	-296.387529	451.913906	-184.957616	-1.501177	-1.111033	22206.03046
394.662891	-284.943088	461.832422	-188.772429	-1.501177	0.414893	22177.80084
394.662891	-268.920871	483.958341	-168.935398	1.550674	1.940818	22223.5786
384.744375	-255.950504	461.832422	-139.942814	-1.501177	-0.34807	22214.42305
411.448071	-238.402361	470.225012	-166.64651	-0.738214	-0.34807	22225.86749
417.551773	-228.483846	461.069459	-130.787261	-0.738214	-0.34807	22233.49712
408.39622	-233.061622	470.987974	-130.787261	0.024749	0.414893	22196.87491
420.603624	-212.461628	457.254645	-126.972448	-0.738214	0.414893	22212.13416
431.285102	-198.728299	439.706502	-127.73541	0.024749	-0.34807	22217.4749
421.366586	-191.861634	467.936123	-109.424305	-0.738214	-1.111033	22205.2675
429.759176	-169.735715	444.284279	-88.824311	-0.738214	0.414893	22155.67492
451.122133	-148.372758	448.862055	-32.365068	2.313637	0.414893	22250.2823
433.57399	-127.772764	452.676869	-20.920627	2.313637	1.177855	22230.44527
442.729543	-127.009802	435.891688	-13.291	-1.501177	0.414893	22224.34156
427.470288	-121.669062	454.202794	5.020106	0.024749	-0.34807	22229.6823
435.862878	-94.965367	431.313912	23.331211	0.024749	0.414893	22215.94897
454.173984	-75.891298	432.076875	29.434913	-1.501177	-0.34807	22225.86749
452.648059	-62.920932	421.395396	31.723802	1.550674	1.177855	22248.75637
445.018431	-54.528342	412.239844	82.079342	3.0766	1.177855	22239.60082
427.470288	-32.402422	425.21021	87.420081	-0.738214	-0.34807	22228.15638
440.440655	-10.276503	386.299111	89.70897	-1.501177	-0.34807	22229.6823
428.233251	-14.091317	398.506514	107.257113	-2.26414	-1.111033	22206.79342
430.522139	1.167938	391.63985	117.175628	-1.501177	0.414893	22208.31935
423.655475	19.479044	393.928738	133.960808	0.024749	1.177855	22227.39341
424.418437	40.079038	369.51393	155.323765	-0.738214	0.414893	22229.6823
425.1814	54.57533	367.988005	170.58302	1.550674	0.414893	22219.76379
412.211034	61.441994	342.047272	174.397833	-0.738214	0.414893	22231.20823
385.507338	64.493845	329.076905	174.397833	-2.26414	1.177855	21928.31202
381.692524	89.671616	354.254676	187.3682	0.787711	0.414893	22200.68972
374.825859	106.456796	319.15839	200.338566	-1.501177	0.414893	22217.4749
384.744375	122.479013	316.869502	212.54597	-3.027102	-1.111033	22224.34156
372.536971	140.790119	300.084321	233.145964	1.550674	1.177855	22222.81564
382.455487	147.656784	310.002837	244.590405	0.787711	0.414893	22237.31193
367.196232	168.256778	293.980619	251.45707	0.787711	0.414893	22235.02304
377.87771	178.938256	277.958402	249.931144	-0.738214	-0.34807	22215.18601
349.648089	170.545666	263.46211	273.582989	0.024749	-0.34807	22220.52675
358.803642	199.53825	264.225073	267.479287	-1.501177	-0.34807	22229.6823
359.566605	213.271579	226.839899	288.842244	0.787711	0.414893	22237.31193
342.781424	229.293797	226.076936	304.101499	0.787711	-0.34807	22235.786
335.151797	243.027126	207.002867	318.597791	0.024749	0.414893	22235.786
335.91476	256.760455	182.58806	321.649642	1.550674	-1.111033	22221.28971
321.418468	243.027126	180.299172	329.279269	1.550674	-0.34807	22222.81564
321.418468	269.730822	140.625109	323.175567	-0.738214	0.414893	22216.71194
319.892542	281.175263	139.862147	347.590375	0.024749	0.414893	22209.84527
282.507368	291.856741	123.839929	321.649642	1.550674	0.414893	22167.88232
287.848107	313.98266	126.128817	358.271853	-0.738214	-0.34807	22227.39341
297.00366	306.353033	94.084382	382.686661	-2.26414	-1.111033	22219.00082
274.114778	323.138213	80.351053	369.716294	-3.790065	-1.111033	22204.50453
276.403666	340.686356	56.699208	378.871847	-3.027102	-1.111033	22215.18601
255.803672	339.160431	32.284401	378.871847	-0.738214	0.414893	22199.92676
268.011076	352.130797	22.365885	394.131102	-2.26414	0.414893	22210.60823
244.359231	358.234499	22.365885	411.679245	-0.738214	-1.111033	22232.73415
248.937008	379.597456	17.788109	422.360723	2.313637	0.414893	22244.17859
230.625902	382.649307	-5.863736	418.545909	0.024749	0.414893	22231.20823
215.366647	394.093748	-15.019289	429.99035	1.550674	1.177855	22235.02304
213.840722	399.434487	-7.389662	427.701462	-1.501177	-0.34807	22224.34156
195.529616	386.46412	-48.589649	423.886648	-0.738214	0.414893	22216.71194
179.507399	412.404853	-58.508165	436.857015	0.024749	-0.34807	22234.26008
177.218511	411.641891	-73.004457	449.064419	0.024749	0.414893	22241.88971
135.25556	402.486338	-124.12296	452.11627	2.313637	1.177855	22200.68972
142.885187	413.167816	-140.145178	441.434791	0.787711	0.414893	22228.15638
102.448162	423.086332	-164.559985	435.331089	1.550674	0.414893	22073.27494
118.47038	432.241885	-169.900725	439.908866	-2.26414	-1.111033	22177.80084
109.314827	440.634475	-148.537768	444.486642	0.024749	0.414893	22209.08231
100.922237	433.004847	-130.989625	436.857015	0.024749	-0.34807	22226.63045
78.033355	437.582624	-137.093327	446.77553	-0.738214	-0.34807	22212.89712
66.588914	458.94558	-170.663687	458.982934	-1.501177	-1.111033	22194.58602
68.877802	446.738177	-169.900725	457.457009	-1.501177	-1.873996	22228.15638
50.566696	437.582624	-170.663687	440.671829	-3.027102	-0.34807	22195.34898
36.070404	450.55299	-183.634054	439.908866	-0.738214	0.414893	22186.95639
28.440777	454.367804	-196.60442	454.405158	-0.738214	0.414893	22209.84527
29.20374	452.841878	-234.752557	444.486642	-0.738214	0.414893	22209.08231
6.314858	459.708543	-221.019228	429.99035	3.0766	-0.34807	22213.66009
3.263007	443.686326	-226.359967	452.11627	1.550674	0.414893	22228.91934
-9.70736	448.264102	-237.041445	455.931083	-0.738214	-1.111033	22215.94897
-27.255503	436.056698	-238.567371	461.271822	0.024749	0.414893	22225.10453
-33.359205	442.1604	-269.848843	459.745897	0.787711	-0.34807	22209.08231
-47.855497	428.427071	-249.248849	436.857015	0.024749	-0.34807	11822.87057
-58.536975	433.004847	-271.374769	428.464425	3.839562	1.177855	22.888882
-52.433273	429.190034	-275.189582	434.568127	0.787711	1.177855	12.207404
-70.744379	433.004847	-290.448837	430.753313	2.313637	0.414893	12.207404
-95.159186	408.59004	-317.915496	436.857015	0.787711	1.177855	10.681478
-102.025851	423.086332	-296.552539	441.434791	3.0766	1.177855	10.681478
-132.544361	404.775226	-345.382154	426.938499	-1.501177	-0.34807	9.918516
-107.36659	407.064114	-337.752527	403.286654	-0.738214	1.940818	8.39259
-138.648063	410.115965	-335.463639	404.049617	0.787711	0.414893	9.918516
-140.173988	404.775226	-333.17475	400.997766	0.024749	0.414893	8.39259
-153.144355	397.145599	-395.737695	390.316288	-0.738214	-0.34807	9.918516
-162.299907	376.545605	-366.745111	374.29407	-0.738214	-0.34807	8.39259
-182.136939	381.886344	-360.641409	361.323704	0.024749	-1.111033	9.918516
-199.685081	397.145599	-361.404372	352.931114	-2.26414	-1.111033	1931.058687
-179.84805	381.123381	-396.500657	355.982965	-0.738214	-0.34807	22109.13419
-214.181373	355.945611	-374.374738	358.271853	2.313637	0.414893	22191.53417
-239.359144	398.671524	-353.011781	353.694077	1.550674	1.177855	22198.40083
-231.729516	364.338201	-407.182136	328.516306	0.024749	-0.34807	22215.94897
-243.173957	365.101164	-396.500657	319.360753	0.024749	0.414893	22192.29713
-253.092473	354.419685	-414.0488	307.15335	2.313637	1.940818	22164.83047
-259.196175	349.078946	-389.633993	298.760759	0.787711	1.177855	22222.05268
-264.536914	347.553021	-388.108067	296.471871	0.787711	1.177855	22219.76379
-265.299877	327.71599	-418.626577	263.664474	1.550674	0.414893	22221.28971
-268.351728	337.634505	-414.811763	237.723741	3.839562	0.414893	22196.11194
-275.981355	322.37525	-407.945099	240.012629	0.024749	-0.34807	22211.3712
-298.870237	308.641921	-420.915465	234.67189	-2.26414	-0.34807	22202.21564
-328.625784	289.567853	-461.35249	217.123747	-1.501177	0.414893	22179.32676
-320.233194	272.782673	-446.856198	212.54597	-0.738214	0.414893	22203.74157
-329.388747	270.493784	-427.019167	198.812641	-0.738214	-0.34807	22209.84527
-337.781337	247.604902	-422.441391	172.108945	0.024749	1.177855	22228.15638
-347.699852	246.078977	-438.463608	161.427467	0.024749	0.414893	22230.44527
-359.907256	221.664169	-414.0488	144.642287	0.024749	-0.34807	22219.00082
-351.514666	216.32343	-436.937683	130.908957	0.787711	1.177855	22210.60823
-378.218362	205.641952	-430.833981	100.390448	-1.501177	-0.34807	22215.18601
-386.610952	201.064175	-441.515459	83.605268	-2.26414	-1.111033	22207.55638
-380.50725	190.382697	-446.856198	74.449715	0.024749	-0.34807	22216.71194
-398.818356	161.390113	-439.989533	62.242311	3.839562	2.703781	22190.7712
-393.477617	151.471597	-447.619161	82.842305	2.313637	0.414893	22230.44527
-399.581319	159.101225	-413.285838	61.479348	-0.738214	-0.34807	22228.91934
-406.447983	147.656784	-399.552508	42.40528	-2.26414	-0.34807	22231.20823
-417.129461	140.027156	-428.545092	40.116392	-1.501177	-0.34807	22211.3712
-439.255381	118.6642	-400.315471	30.960839	0.024749	0.414893	22219.76379
-436.20353	104.167908	-399.552508	15.701584	0.024749	0.414893	22254.86007
-427.81094	100.353094	-376.663626	-11.765074	1.550674	-0.34807	22228.15638
-430.099828	87.382727	-399.552508	-12.528037	0.787711	0.414893	22228.15638
-440.018344	75.938286	-388.87103	-28.550255	0.787711	0.414893	22238.83786
-445.359083	57.627181	-358.352521	-43.046547	-0.738214	0.414893	22212.89712
-462.907226	30.160522	-370.559924	-78.905795	-1.501177	1.177855	22203.74157
-472.062779	34.738299	-362.167334	-85.77246	-0.738214	0.414893	22226.63045
-446.885008	18.716081	-345.382154	-91.876162	1.550674	1.177855	22225.86749
-456.803524	9.560528	-336.226601	-97.216901	-1.501177	1.177855	22219.00082
-449.173896	1.930901	-326.308086	-106.372454	0.787711	0.414893	22231.20823
-449.173896	-27.824646	-352.248819	-140.705777	-2.26414	-0.34807	22205.2675
-444.59612	-47.661677	-319.441421	-161.305771	0.024749	0.414893	22156.43788
-435.440567	-53.002416	-325.545123	-170.461324	-1.501177	0.414893	22214.42305
-456.040561	-59.869081	-307.234017	-170.461324	-0.738214	1.177855	22220.52675
-430.862791	-78.943149	-316.38957	-184.957616	3.0766	0.414893	22220.52675
-465.196114	-80.469075	-307.99698	-220.816864	0.787711	0.414893	22238.07489
-414.840573	-82.757963	-290.448837	-204.794647	0.024749	0.414893	22235.786
-433.151679	-98.017218	-283.582172	-243.705746	0.787711	-0.34807	22222.05268
-437.729455	-109.461659	-285.108098	-249.809448	0.024749	0.414893	22227.39341
-443.070195	-134.639429	-255.352551	-247.52056	-1.501177	-0.34807	22229.6823
-427.047977	-147.609796	-246.959961	-247.52056	0.024749	-1.111033	22235.786
-417.892424	-149.135721	-218.73034	-275.750181	0.787711	0.414893	22243.41563
-400.344281	-173.550529	-230.174781	-284.905734	3.0766	1.177855	22244.94156
-403.396132	-181.943119	-221.782191	-291.772399	0.787711	-0.34807	22225.10453
-385.085027	-194.150522	-211.863675	-307.794616	0.787711	-0.34807	22226.63045
-382.796138	-230.772734	-211.100712	-320.00202	-2.26414	-0.34807	22211.3712
-381.270213	-225.431995	-189.737756	-323.816834	-2.26414	-1.111033	22203.74157
-362.959107	-230.009771	-175.241464	-343.653865	0.024749	-1.111033	22222.05268
-347.699852	-249.08384	-171.42665	-361.202008	0.787711	0.414893	22190.7712
-348.462815	-252.13569	-150.826656	-352.046455	0.024749	-0.34807	22215.94897
-356.092443	-276.550498	-149.300731	-390.957555	-0.738214	-0.34807	22227.39341
-336.255411	-297.913455	-157.693321	-384.09089	-3.027102	-1.111033	22213.66009
-333.20356	-271.209759	-156.167395	-418.424213	-0.738214	1.177855	22199.92676
-316.41838	-300.965306	-105.048892	-404.690884	-0.738214	0.414893	22212.13416
-302.685051	-311.646784	-79.871122	-408.505698	1.550674	1.177855	22228.91934
-308.02579	-316.987523	-70.715569	-419.187176	1.550674	0.414893	22228.91934
-270.640616	-323.854188	-85.974824	-448.942723	1.550674	0.414893	22236.54897
-274.45543	-345.217144	-49.352612	-434.446431	-1.501177	-1.111033	22235.02304
-262.248026	-345.217144	-31.804469	-438.261244	0.787711	1.177855	22225.10453
-248.514697	-372.683803	-43.24891	-427.579766	1.550674	1.177855	22221.28971
-230.966554	-376.498617	-26.46373	-451.231611	-2.26414	-1.873996	22225.10453
-230.966554	-381.839356	11.684407	-436.735319	0.787711	0.414893	22242.65267
-209.603597	-385.654169	7.869593	-461.913089	1.550674	0.414893	22223.5786
-200.448044	-387.943058	11.684407	-468.779754	1.550674	1.177855	22224.34156
-182.899901	-403.202312	33.047363	-491.668636	-0.738214	0.414893	22222.81564
-170.692497	-413.883791	63.565873	-484.039009	-0.738214	0.414893	22164.83047
-143.988802	-429.143045	74.247351	-506.927891	-2.26414	-1.111033	22186.95639
-150.855466	-429.906008	89.506606	-480.987158	0.787711	1.940818	22219.00082
-134.833249	-426.854157	119.262153	-469.542717	0.787711	0.414893	22219.00082
-121.09992	-452.031928	100.951047	-458.098276	0.787711	0.414893	22207.55638
-89.818447	-442.876375	112.395488	-468.016791	-0.738214	-0.34807	22217.4749
-72.270304	-466.52822	107.817712	-468.779754	-4.553028	-0.34807	22193.82305
-74.559193	-476.446735	123.076966	-475.646418	0.024749	0.414893	22206.03046
-70.744379	-467.291182	152.06955	-497.772338	-1.501177	-1.111033	22176.27491
-41.751795	-489.417102	173.432507	-481.75012	-2.26414	-1.873996	22202.21564
-26.49254	-490.180064	182.58806	-455.046425	-1.501177	0.414893	22226.63045
-4.366621	-498.572654	201.662128	-474.883456	0.787711	-0.34807	22222.05268
16.996336	-493.231915	229.128787	-433.683468	0.787711	-0.34807	22216.71194
11.655597	-490.943027	245.151004	-448.17976	1.550674	0.414893	22228.91934
39.885218	-480.261549	235.232489	-450.468648	0.787711	1.177855	22212.89712
39.885218	-487.128213	274.143588	-443.601984	1.550674	-0.34807	22195.34898
60.485212	-466.52822	290.165806	-439.78717	2.313637	0.414893	22235.786
95.581498	-479.498586	284.825067	-439.78717	1.550674	-0.34807	22080.90457
102.448162	-498.572654	332.128756	-419.187176	-0.738214	-0.34807	22222.81564
105.500013	-478.735623	314.580613	-432.157542	-1.501177	-0.34807	22224.34156
117.707417	-481.787474	322.973203	-432.157542	0.787711	1.177855	22218.23786
116.181492	-493.994878	322.210241	-439.78717	-1.501177	0.414893	22168.64528
135.25556	-475.683772	329.839868	-430.631617	-1.501177	1.177855	22188.48232
153.566666	-465.765257	335.180607	-417.66125	-0.738214	-0.34807	22219.00082
157.381479	-457.372667	349.676899	-418.424213	1.550674	1.177855	22204.50453
177.981473	-459.661555	355.780601	-383.327927	-0.738214	-0.34807	22205.2675
192.477765	-442.876375	350.439862	-387.142741	0.787711	0.414893	22225.10453
199.34443	-458.898592	382.484297	-389.431629	0.024749	1.177855	22190.7712
237.492567	-468.817108	364.936154	-352.809418	-1.501177	-0.34807	22175.51195
222.996275	-428.380083	400.03244	-377.987188	-0.738214	0.414893	22204.50453
237.492567	-419.987493	411.476881	-356.624232	-0.738214	0.414893	22205.2675
255.04071	-410.068977	424.447247	-345.942753	-0.738214	-0.34807	22197.63787
274.877741	-419.987493	418.343546	-342.890902	0.024749	-0.34807	22210.60823
292.425884	-428.380083	452.676869	-319.239057	1.550674	1.177855	22212.89712
292.425884	-398.624536	426.736136	-315.424244	0.787711	-0.34807	21981.71941
294.714772	-390.231946	422.921322	-301.690914	-2.26414	-0.34807	22223.5786
304.633288	-376.498617	446.573167	-291.772399	0.787711	0.414893	22222.81564
322.181431	-358.187511	459.543533	-266.594629	0.787711	-1.111033	22230.44527
337.440685	-352.083809	458.780571	-261.253889	3.0766	0.414893	22216.71194
335.151797	-344.454182	439.706502	-248.283523	0.024749	0.414893	22198.40083
356.514754	-334.535666	454.965757	-209.372423	-0.738214	-0.34807	22208.31935
361.09253	-330.720852	466.410198	-225.394641	-0.738214	-0.34807	22215.94897
359.566605	-329.95789	448.099092	-200.979833	-0.738214	0.414893	22172.4601
377.114748	-297.150492	480.90649	-190.298355	0.024749	0.414893	22205.2675
372.536971	-288.757902	437.417614	-192.587243	1.550674	0.414893	22228.15638
400.766592	-298.676417	467.936123	-194.876131	0.024749	0.414893	22232.73415
408.39622	-273.498647	478.617602	-152.150218	-1.501177	-0.34807	22216.71194
387.796226	-265.106057	453.439831	-165.883547	-2.26414	-0.34807	22206.03046
391.61104	-264.343094	442.758353	-133.839112	-2.26414	-1.111033	22221.28971
418.314735	-247.557914	473.276863	-143.757628	1.550674	1.177855	22206.79342
415.262884	-237.639398	470.987974	-126.209485	-2.26414	-0.34807	22214.42305
418.314735	-201.017187	451.150943	-124.683559	-0.738214	-0.34807	22146.51936
428.996214	-180.417193	461.832422	-97.979864	0.787711	-0.34807	22231.20823
429.759176	-159.054237	472.5139	-73.565056	1.550674	1.177855	22234.26008
425.1814	-150.661646	477.854639	-59.831727	1.550674	0.414893	22234.26008
435.099916	-141.506094	440.469465	-20.157665	-0.738214	-0.34807	22213.66009
445.018431	-127.772764	447.33613	-33.890994	2.313637	0.414893	22220.52675
446.544357	-110.987584	450.38798	-15.579888	1.550674	-0.34807	22244.94156
432.048065	-94.202404	434.365763	3.49418	3.0766	1.177855	22237.31193
438.914729	-91.150553	461.069459	10.360845	1.550674	0.414893	22235.786
437.388804	-50.713528	405.373179	24.094174	0.024749	-0.34807	22240.36378
434.336953	-46.898714	430.550949	53.086758	0.024749	0.414893	22217.4749
437.388804	-39.269087	409.187993	80.553417	-1.501177	-0.34807	22197.63787
437.388804	-25.535758	393.928738	83.605268	-0.738214	-0.34807	22222.05268
423.655475	-11.039466	386.299111	109.546001	-1.501177	-0.34807	22222.81564
433.57399	-4.935764	407.662067	102.679336	0.024749	-1.111033	22217.4749
431.285102	4.982752	396.980589	141.590436	0.024749	0.414893	22228.91934
424.418437	22.530895	390.113924	151.508951	-1.501177	-0.34807	22225.86749
426.707326	41.604963	376.380595	150.745989	-0.738214	-0.34807	22013.00089
397.714742	63.730883	369.51393	169.057094	-1.501177	0.414893	22211.3712
416.025847	66.019771	361.12134	185.842274	-1.501177	-1.111033	22217.4749
385.507338	71.36051	355.017638	176.686722	1.550674	0.414893	22215.18601
403.055481	98.827169	332.128756	194.234865	3.0766	0.414893	22235.786
398.477704	107.982721	319.921352	206.442268	0.024749	-0.34807	22237.31193
371.011046	125.530864	319.15839	223.990411	3.0766	1.940818	22224.34156
367.959195	143.079007	326.788017	245.353368	0.024749	0.414893	22230.44527
382.455487	170.545666	293.980619	259.086697	0.787711	0.414893	22229.6823
368.722158	176.649368	290.928768	250.694107	0.787711	-0.34807	22218.23786
368.722158	192.671585	274.143588	270.531138	1.550674	0.414893	22246.46748
363.381418	211.745654	261.173222	249.931144	0.787711	-1.111033	22244.17859
354.988828	195.723436	246.67693	290.368169	3.0766	1.177855	22223.5786
341.255499	228.530834	218.447308	287.316318	0.787711	1.177855	22233.49712
345.833275	214.797505	205.476942	297.234834	-1.501177	0.414893	22227.39341
334.388834	235.397498	190.98065	311.731126	-2.26414	-0.34807	22196.87491
329.048095	252.182679	197.084352	323.93853	-1.501177	-1.111033	22219.76379
322.944393	252.182679	166.565842	335.382971	0.787711	1.177855	22179.32676
313.025878	268.967859	159.699178	337.671859	0.024749	-0.34807	22208.31935
311.499952	304.827107	134.521407	330.042232	0.024749	0.414893	22226.63045
299.292548	297.19748	123.076966	341.486673	-2.26414	0.414893	22212.13416
296.240698	294.145629	104.765861	363.612592	0.024749	-0.34807	22200.68972
277.166629	338.397468	72.721426	365.90148	1.550674	0.414893	22209.84527
253.514784	323.901176	67.380687	354.457039	-3.790065	-0.34807	22222.05268
280.21848	349.841909	46.780693	374.29407	0.787711	0.414893	22224.34156
264.959225	362.812275	38.388103	404.049617	0.024749	-0.34807	22240.36378
251.988859	358.234499	30.758475	404.81258	-1.501177	-1.873996	22238.07489
252.751822	362.812275	8.632556	394.131102	1.550674	0.414893	22224.34156
216.892573	375.019679	-2.048922	392.605176	0.024749	-0.34807	22218.23786
235.966641	372.730791	-8.915587	412.442207	-0.738214	0.414893	22227.39341
203.922206	394.093748	-18.07114	432.279238	2.313637	0.414893	22244.17859
191.714803	404.012263	-24.937805	436.094052	0.787711	-0.34807	22235.02304
174.929622	395.619673	-65.37483	448.301456	0.024749	-0.34807	22224.34156
159.670368	420.034481	-66.900755	429.227388	0.787711	-0.34807	22231.20823
162.722219	410.878928	-105.811855	434.568127	0.787711	0.414893	22116.76382
137.544448	407.064114	-98.94519	436.094052	-3.027102	-0.34807	22180.85269
136.781486	426.901145	-131.752588	449.064419	-3.027102	-1.111033	22210.60823
123.811119	436.819661	-148.537768	445.249605	0.787711	0.414893	22217.4749
99.396311	439.108549	-160.745172	432.279238	-0.738214	0.414893	22202.97861
84.137057	436.056698	-159.219246	437.619978	0.787711	1.177855	22212.13416
78.796318	430.715959	-140.908141	448.301456	-0.738214	0.414893	22209.84527
80.322243	445.212251	-163.03406	441.434791	-2.26414	0.414893	22209.08231
61.248175	444.449288	-179.056277	433.042201	-1.501177	0.414893	22205.2675
38.359292	430.715959	-159.219246	427.701462	-1.501177	-0.34807	22199.16379
27.677814	456.656692	-200.419234	432.279238	-3.027102	-1.111033	22219.76379
36.833367	451.315953	-185.159979	462.797748	-0.738214	-0.34807	22221.28971
21.574112	448.264102	-211.863675	459.745897	1.550674	-0.34807	22211.3712
9.366708	444.449288	-214.152563	456.694046	-0.738214	1.177855	22225.86749
14.707448	432.241885	-222.545153	450.590344	0.024749	-0.34807	22226.63045
-17.336987	431.478922	-216.441452	449.827381	0.787711	0.414893	22186.19343
-12.759211	423.086332	-224.834042	458.982934	0.024749	0.414893	22212.13416
-21.914764	436.819661	-260.69329	440.671829	0.024749	-0.34807	19170.20173
-40.225869	441.397437	-260.69329	449.827381	3.0766	0.414893	4096.346934
-39.462907	420.797443	-273.663657	448.301456	-0.738214	0.414893	16.78518
-55.485124	425.37522	-291.2118	441.434791	0.787711	-0.34807	12.970367
-63.877714	435.293735	-279.004396	439.908866	-2.26414	-1.111033	9.918516
-92.107336	413.167816	-303.419204	439.145903	-3.790065	-0.34807	10.681478
-82.951783	424.612257	-307.99698	432.279238	0.024749	1.177855	9.918516
-101.262888	410.878928	-327.071048	427.701462	-1.501177	-1.111033	11.444441
-114.233255	408.59004	-333.937713	408.627394	1.550674	-0.34807	8.39259
-136.359174	410.115965	-353.774744	405.575543	1.550674	-0.34807	10.681478
-146.27769	396.382636	-340.804378	398.708878	-2.26414	0.414893	8.39259
-149.329541	397.908561	-362.167334	396.41999	-1.501177	1.177855	9.918516
-154.67028	387.990046	-348.434005	375.819996	-1.501177	0.414893	7.629627
-179.84805	400.19745	-357.589558	365.90148	-0.738214	-1.111033	9.155553
-171.45546	392.567822	-386.582142	373.531108	1.550674	-0.34807	66.377758
-180.611013	367.390052	-349.196968	375.057033	1.550674	-1.111033	21922.97128
-205.788783	381.886344	-365.219185	358.271853	0.787711	1.177855	22191.53417
-208.840634	384.175232	-379.715477	330.805194	-0.738214	0.414893	22042.75643
-219.522113	379.597456	-377.426589	333.857045	-1.501177	-1.111033	22175.51195
-266.06284	348.315983	-407.945099	317.071865	0.024749	0.414893	22220.52675
-235.54433	357.471536	-390.396956	299.523722	1.550674	0.414893	22216.71194
-258.433212	355.182648	-391.922881	300.286685	3.0766	0.414893	22230.44527
-258.433212	339.923393	-400.315471	274.345952	1.550674	0.414893	22213.66009
-274.45543	339.923393	-396.500657	267.479287	-0.738214	-0.34807	22202.21564
-266.825802	327.71599	-404.893248	243.827442	0.024749	1.177855	22210.60823
-305.736902	312.456735	-446.093235	250.694107	-3.027102	0.414893	22183.14158
-298.870237	305.59007	-413.285838	236.960778	-1.501177	-0.34807	22195.34898
-308.02579	294.908592	-430.833981	227.042262	0.787711	-0.34807	22221.28971
-317.944306	275.834523	-414.0488	212.54597	-0.738214	0.414893	22231.20823
-329.388747	267.441933	-410.233987	203.390417	-1.501177	-0.34807	22215.18601
-337.781337	249.130828	-447.619161	178.97561	-0.738214	1.177855	22219.76379
-328.625784	239.212312	-442.278422	161.427467	-1.501177	0.414893	22216.71194
-362.196144	229.293797	-436.937683	150.745989	-1.501177	0.414893	22196.87491
-372.877623	221.664169	-430.071018	126.331181	-1.501177	-0.34807	22212.89712
-344.648001	221.664169	-417.100651	90.471932	-0.738214	0.414893	22230.44527
-368.299846	211.745654	-417.863614	78.264529	1.550674	0.414893	22170.93417
-377.455399	207.167877	-440.752496	88.946007	3.0766	1.177855	22238.83786
-392.714654	174.360479	-452.196937	67.58305	0.024749	-0.34807	22236.54897
-395.766505	160.62715	-430.833981	66.057125	0.787711	0.414893	22219.76379
-384.322064	158.338262	-411.759912	49.271945	0.787711	0.414893	22220.52675
-397.29243	147.656784	-427.78213	65.294162	0.024749	-0.34807	22227.39341
-413.314648	127.05679	-389.633993	27.146025	-2.26414	-1.111033	22238.83786
-416.366499	120.953088	-423.204353	15.701584	2.313637	-1.111033	22235.786
-425.522052	106.456796	-397.26362	8.071957	0.024749	0.414893	22237.31193
-429.336865	90.434578	-385.056216	1.968255	-1.501177	-1.111033	22226.63045
-439.255381	67.545696	-429.308055	-17.105814	1.550674	1.177855	22215.94897
-452.98871	80.516063	-400.315471	-39.231733	-2.26414	-0.34807	22212.89712
-445.359083	66.019771	-378.189552	-35.416919	-0.738214	-1.111033	22222.05268
-447.647971	47.708665	-352.248819	-53.728025	0.787711	0.414893	22220.52675
-457.566487	41.604963	-352.248819	-78.905795	2.313637	1.177855	22227.39341
-462.907226	27.871634	-359.878446	-87.298385	-0.738214	-0.34807	22231.20823
-469.77389	4.982752	-369.033999	-97.979864	-1.501177	0.414893	22188.48232
-458.329449	-1.883913	-376.663626	-128.498373	-1.501177	0.414893	22163.30454
-450.699822	-19.432056	-346.90808	-123.157634	-0.738214	0.414893	22223.5786
-446.122045	-36.217236	-355.30067	-144.520591	-0.738214	-0.34807	22206.79342
-439.255381	-40.03205	-313.337719	-156.727994	-0.738214	-0.34807	22228.15638
-427.81094	-71.313522	-293.500688	-152.150218	2.313637	1.940818	22247.23045
-436.20353	-65.972783	-316.38957	-181.142802	-0.738214	-0.34807	22205.2675
-448.410934	-81.232037	-295.026613	-195.639094	-0.738214	0.414893	22209.84527
-451.462785	-86.572777	-313.337719	-223.868715	-1.501177	0.414893	22217.4749
-431.625753	-107.17277	-295.026613	-231.498343	-0.738214	0.414893	22206.79342
-440.781306	-92.676478	-250.011812	-220.816864	2.313637	0.414893	22245.70452
-438.492418	-141.506094	-243.145147	-249.046486	0.024749	-0.34807	22246.46748
-423.996126	-138.454243	-242.382185	-250.572411	1.550674	0.414893	22225.86749
-427.047977	-152.950535	-250.774775	-256.676113	0.787711	0.414893	22231.20823
-406.447983	-170.498678	-234.752557	-287.194622	0.024749	-0.34807	22230.44527
-402.633169	-175.839417	-247.722924	-309.320542	-5.31599	-1.873996	22191.53417
-373.640585	-193.38756	-212.626638	-329.920536	-2.26414	-1.111033	22212.89712
-390.425766	-216.276442	-212.626638	-321.527946	-3.027102	-1.111033	22228.91934
-382.796138	-224.669032	-218.73034	-334.498312	1.550674	1.177855	22133.549
-367.536884	-220.091256	-176.767389	-330.683498	-1.501177	-0.34807	22222.81564
-356.855405	-244.506063	-166.848874	-359.676082	1.550674	0.414893	22226.63045
-356.092443	-268.920871	-201.182197	-357.387194	0.787711	-0.34807	22207.55638
-371.351697	-270.446796	-170.663687	-375.6983	-2.26414	-0.34807	22200.68972
-333.966523	-259.765318	-141.671103	-369.594598	1.550674	0.414893	22220.52675
-334.729486	-284.943088	-111.152594	-377.224225	0.024749	-0.34807	22223.5786
-309.551716	-284.943088	-97.419265	-410.031623	0.024749	-0.34807	22228.91934
-308.788753	-304.780119	-91.315563	-405.453847	0.024749	-0.34807	22240.36378
-299.6332	-312.409747	-65.37483	-404.690884	-0.738214	0.414893	22234.26008
-285.899871	-318.513449	-60.03409	-424.527915	-1.501177	0.414893	22218.23786
-270.640616	-346.74307	-69.189643	-434.446431	0.787711	1.177855	22225.10453
-260.7221	-339.113442	-66.137792	-435.209393	-0.738214	-1.111033	22228.91934
-255.381361	-367.343064	-35.619283	-421.476064	0.787711	-0.34807	22235.02304
-237.070256	-348.268995	-5.100773	-453.520499	0.787711	-0.34807	22228.91934
-230.203591	-363.52825	-4.337811	-439.78717	0.787711	1.177855	22230.44527
-208.077672	-387.943058	-8.152624	-456.57235	1.550674	0.414893	22219.00082
-202.736932	-395.572685	20.83996	-483.276046	-1.501177	-1.111033	22167.11936
-214.944336	-414.646753	25.417736	-506.164928	-0.738214	-0.34807	22192.29713
-181.373976	-409.306014	61.276985	-480.224195	0.024749	-0.34807	22208.31935
-153.907317	-427.61712	55.936246	-484.039009	0.787711	-0.34807	22223.5786
-152.381392	-434.483785	62.039947	-463.439015	0.787711	-0.34807	22198.40083
-134.070286	-432.194896	96.373271	-470.305679	0.024749	-0.34807	22206.03046
-130.255472	-451.268965	84.165867	-484.039009	-1.501177	1.177855	22202.97861
-102.025851	-457.372667	119.262153	-477.172344	-1.501177	0.414893	22199.16379
-94.396224	-460.424518	139.099184	-474.883456	2.313637	1.177855	22192.29713
-78.374006	-458.898592	136.810296	-484.801971	0.024749	0.414893	22212.89712
-66.166602	-459.661555	155.884364	-481.75012	-1.501177	-1.111033	22233.49712
-49.381422	-471.868959	185.639911	-481.75012	1.550674	-0.34807	22215.18601
-31.833279	-477.209698	197.084352	-479.461232	-1.501177	-0.34807	22224.34156
-15.811062	-474.92081	212.343607	-459.624201	0.787711	0.414893	22231.97119
-1.31477	-481.024512	231.417675	-447.416797	0.787711	0.414893	22194.58602
18.522261	-489.417102	237.521377	-440.550133	0.787711	0.414893	22208.31935
41.411143	-490.180064	238.28434	-444.364946	1.550674	1.177855	22247.99341
62.011137	-472.631921	233.706563	-461.150126	0.024749	-1.111033	22028.26014
62.7741	-463.476369	262.699147	-453.520499	-0.738214	-1.111033	22226.63045
83.374094	-477.972661	276.432476	-452.757536	2.313637	0.414893	22238.07489
81.848168	-497.046729	298.558396	-437.498282	-1.501177	-0.34807	22215.18601
92.529647	-506.202282	274.906551	-465.727903	-1.501177	-0.34807	22174.74899
87.188908	-493.231915	304.662098	-433.683468	-0.738214	0.414893	22202.97861
129.151858	-476.446735	294.743582	-434.446431	-0.738214	-1.111033	22216.71194
132.966672	-476.446735	324.499129	-434.446431	2.313637	1.177855	22199.16379
145.937038	-468.054145	324.499129	-413.846437	1.550674	0.414893	22203.74157
155.092591	-477.972661	329.076905	-410.031623	-3.027102	-0.34807	22212.89712
171.877771	-487.128213	329.076905	-391.720517	-0.738214	-0.34807	22183.14158
163.485181	-495.520804	338.232458	-384.853853	-2.26414	-0.34807	22171.69713
190.95184	-449.743039	371.039856	-389.431629	0.024749	1.177855	22209.84527
220.707387	-438.298598	380.195409	-365.016822	2.313637	0.414893	22205.2675
239.781455	-428.380083	384.010222	-365.016822	2.313637	0.414893	22215.94897
239.781455	-432.957859	411.476881	-352.809418	-0.738214	-1.111033	22221.28971
237.492567	-421.513418	406.899104	-346.705716	0.787711	0.414893	22202.21564
274.877741	-416.935642	392.402812	-349.757567	1.550674	0.414893	21950.43794
271.82589	-407.017126	429.025024	-333.735349	0.787711	0.414893	22228.91934
277.166629	-401.676387	418.343546	-303.979803	1.550674	0.414893	22201.45268
289.374033	-368.106026	417.580583	-310.083505	1.550674	0.414893	22225.10453
289.374033	-380.31343	440.469465	-312.372393	3.0766	1.177855	22218.23786
306.922176	-382.602318	454.965757	-271.172405	-3.027102	-1.873996	22188.48232
329.048095	-366.580101	447.33613	-264.30574	0.024749	0.414893	22219.76379
325.996244	-349.794921	440.469465	-252.098337	0.024749	0.414893	22219.00082
351.936977	-346.74307	451.913906	-230.73538	0.024749	1.177855	22173.22306
349.648089	-337.587517	458.780571	-213.9502	0.787711	1.940818	22214.42305
371.774008	-316.22456	469.462049	-213.9502	-0.738214	-0.34807	22230.44527
380.166599	-322.328262	458.780571	-186.483541	-1.501177	-1.111033	22219.00082
383.981412	-298.676417	463.358347	-191.82428	1.550674	-0.34807	22224.34156
392.374002	-287.994939	467.936123	-181.142802	-3.027102	-0.34807	22209.84527
396.188816	-288.757902	461.832422	-159.779845	-0.738214	0.414893	22212.13416
385.507338	-259.765318	470.987974	-152.150218	-2.26414	-1.873996	22211.3712
400.766592	-255.187541	461.069459	-149.86133	-0.738214	-0.34807	22223.5786
402.292518	-230.772734	464.12131	-130.787261	-1.501177	-1.111033	22188.48232
414.499922	-233.061622	484.721304	-104.083566	1.550674	-0.34807	22235.786
425.1814	-206.357926	465.647235	-104.846528	2.313637	0.414893	22239.60082
428.996214	-194.913485	448.099092	-97.979864	0.787711	1.177855	22233.49712
451.885096	-201.78015	480.143527	-76.616907	0.024749	0.414893	22217.4749
439.677692	-165.157938	466.410198	-59.068764	0.024749	0.414893	22224.34156
458.75176	-142.269056	448.099092	-26.261366	3.0766	0.414893	22251.80822
456.462872	-133.876466	453.439831	-28.550255	1.550674	0.414893	22231.97119
453.411021	-127.009802	438.180577	3.49418	0.024749	-0.34807	22237.31193
450.35917	-101.832031	466.410198	-9.476186	0.024749	-0.34807	22242.65267
437.388804	-85.809814	428.262061	11.123808	-0.738214	-0.34807	22213.66009
436.625841	-90.38759	430.550949	9.597882	-1.501177	-0.34807	22204.50453
449.596208	-57.580193	421.395396	34.775653	-1.501177	-0.34807	22225.10453
442.729543	-33.928348	430.550949	82.842305	0.024749	0.414893	22214.42305
435.862878	-27.824646	378.669483	79.790454	0.024749	0.414893	22224.34156
438.914729	-28.587609	393.928738	114.88674	-1.501177	-0.34807	22231.20823
426.707326	-14.091317	408.42503	113.360814	-2.26414	-0.34807	22206.03046
428.233251	8.797566	384.773185	112.597852	-1.501177	0.414893	21946.62313
418.314735	29.397559	329.839868	116.412665	-2.26414	-0.34807	22212.13416
417.551773	27.871634	374.85467	163.716355	0.024749	-0.34807	22206.03046
417.551773	55.338293	358.069489	155.323765	0.787711	0.414893	22222.81564
410.685108	69.834585	372.565781	188.894125	1.550674	0.414893	22245.70452
402.292518	88.14569	346.625048	184.316349	-1.501177	-1.111033	22225.86749
387.033263	106.456796	335.94357	211.783007	0.024749	-0.34807	22227.39341
403.055481	116.375311	312.291725	204.15338	2.313637	1.177855	22238.07489
385.507338	110.27161	323.736166	223.227449	1.550674	1.177855	22223.5786
389.322151	133.923454	289.402843	237.723741	1.550674	0.414893	22232.73415
383.21845	146.893821	322.973203	236.960778	0.787711	0.414893	22248.75637
374.062897	152.23456	270.328775	256.034846	-0.738214	-1.111033	22239.60082
370.248083	172.834554	287.876918	265.190399	1.550674	0.414893	22228.91934
350.411052	183.516032	266.513961	263.664474	-2.26414	-1.111033	22231.20823
354.988828	191.908622	242.099153	269.768175	-2.26414	-1.111033	22220.52675
346.596238	214.034542	219.210271	275.871877	-1.501177	0.414893	22203.74157
327.52217	226.241946	204.713979	308.679275	-0.738214	1.177855	22225.86749
315.314766	207.167877	212.343607	301.81261	0.024749	0.414893	22190.7712
323.707356	230.819722	152.832513	311.731126	-1.501177	-0.34807	22211.3712
321.418468	261.338231	179.536209	329.279269	1.550674	1.940818	22231.20823
313.78884	265.153045	149.780662	320.886679	-1.501177	0.414893	22213.66009
309.974027	294.908592	128.417706	340.72371	-1.501177	0.414893	22201.45268
287.848107	278.886374	111.632525	353.694077	-1.501177	0.414893	22215.18601
309.211064	307.115996	81.114016	349.1163	0.787711	1.940818	22227.39341
297.00366	323.138213	91.032531	373.531108	1.550674	1.177855	22220.52675
283.270331	333.819691	66.617724	385.738511	1.550674	-0.34807	22243.41563
276.403666	351.367834	71.958463	393.368139	2.313637	1.177855	22241.88971
265.722188	341.449319	58.225134	397.945915	0.787711	0.414893	22215.18601
267.248114	372.730791	13.973295	401.760729	-0.738214	-0.34807	22224.34156
238.25553	362.049313	21.602922	400.997766	2.313637	1.177855	22231.20823
251.225896	389.515971	18.551071	416.257021	0.787711	-0.34807	22232.73415
212.314796	381.886344	13.973295	441.434791	0.787711	0.414893	22228.91934
233.677753	396.382636	4.817742	439.145903	1.550674	1.940818	22223.5786
188.662952	407.064114	5.580705	416.257021	0.787711	0.414893	22217.4749
177.981473	404.775226	-73.004457	446.77553	-1.501177	-1.111033	22140.41566
165.011107	405.538189	-72.241494	429.99035	-1.501177	0.414893	22189.24528
158.907405	411.641891	-82.16001	426.938499	-1.501177	-0.34807	22205.2675
156.618517	414.693742	-91.315563	431.516276	-0.738214	-0.34807	22219.00082
123.048156	428.427071	-95.130376	441.434791	-2.26414	-0.34807	22208.31935
127.625933	441.397437	-124.885923	455.931083	-0.738214	0.414893	22204.50453
101.6852	439.108549	-146.24888	455.168121	-0.738214	0.414893	22202.21564
94.818535	435.293735	-161.508135	453.642195	0.787711	-0.34807	22212.13416
90.240759	423.849294	-166.085911	434.568127	-2.26414	-1.111033	22169.40825
76.507429	426.901145	-177.530352	449.064419	-2.26414	-0.34807	22200.68972
58.959286	449.790027	-186.685905	442.960717	0.024749	0.414893	22228.91934
62.7741	453.604841	-176.004427	440.671829	3.0766	0.414893	22225.10453
58.196324	445.212251	-178.293315	452.11627	0.787711	-1.111033	22219.00082
34.544479	457.419655	-185.159979	466.612562	0.024749	-0.34807	22229.6823
5.551895	436.819661	-208.811824	458.982934	-0.738214	0.414893	22225.86749
1.737081	462.760394	-199.656271	452.879232	-1.501177	0.414893	22200.68972
4.025969	455.893729	-227.12293	456.694046	1.550674	1.940818	22221.28971
6.314858	450.55299	-230.937744	447.538493	0.787711	-0.34807	22206.03046
-8.944397	432.241885	-237.041445	453.642195	0.787711	0.414893	22190.00824
-27.255503	452.841878	-234.752557	455.168121	1.550674	-0.34807	10847.80419
-47.855497	431.478922	-279.767359	455.168121	1.550674	1.177855	22121.34159
-47.092534	418.508555	-273.663657	437.619978	-0.738214	-0.34807	207.525864
-68.455491	418.508555	-269.848843	446.012568	0.024749	0.414893	16.78518
-53.959199	429.952996	-286.634023	449.827381	-1.501177	-0.34807	11.444441
-85.240671	426.901145	-292.737725	420.071835	-0.738214	-1.111033	11.444441
-84.477708	423.086332	-348.434005	423.886648	0.024749	-0.34807	10.681478
-101.262888	404.012263	-322.493272	425.412574	0.024749	-0.34807	9.918516
-124.914733	407.064114	-342.330303	418.545909	-1.501177	-0.34807	9.918516
-126.440659	395.619673	-348.434005	412.442207	-3.027102	0.414893	7.629627
-128.729547	414.693742	-343.093266	412.442207	-0.738214	-0.34807	9.918516
-134.833249	395.619673	-388.108067	413.20517	0.024749	1.177855	8.39259
-179.84805	375.019679	-349.196968	394.131102	-1.501177	-0.34807	9.918516
-157.722131	406.301151	-349.196968	388.0274	1.550674	-0.34807	9.155553
-176.033237	391.804859	-363.69326	370.479257	2.313637	1.177855	9.918516
-191.292491	391.804859	-376.663626	368.953331	0.787711	1.177855	17880.7947
-210.36656	387.990046	-371.322887	355.220002	0.787711	1.177855	22150.33418
-195.107305	369.67894	-363.69326	344.538524	-2.26414	-1.873996	22199.16379
-222.573964	379.597456	-382.004365	330.805194	2.313637	0.414893	22219.00082
-238.596181	374.256717	-380.47844	327.753343	0.024749	-0.34807	22222.81564
-251.566548	345.264133	-414.0488	307.15335	2.313637	1.177855	22175.51195
-243.173957	334.582654	-391.922881	269.005213	1.550674	-0.34807	22199.92676
-246.225808	346.790058	-395.737695	265.953362	1.550674	0.414893	22215.94897
-288.951722	332.293766	-414.0488	266.716325	-1.501177	0.414893	22181.61565
-272.166541	327.71599	-417.100651	261.375585	-1.501177	-1.111033	22202.97861
-292.003573	329.241915	-408.708061	251.45707	-0.738214	-0.34807	22223.5786
-301.159125	313.98266	-407.182136	250.694107	2.313637	1.177855	22230.44527
-301.922088	301.775257	-445.330273	230.094113	-1.501177	0.414893	22218.23786
-313.366529	285.753039	-412.522875	212.54597	-1.501177	0.414893	22213.66009
-319.470231	271.256747	-427.019167	207.205231	-2.26414	-0.34807	22210.60823
-329.388747	259.812306	-433.885832	198.812641	-1.501177	-1.111033	22199.92676
-331.677635	243.790089	-436.17472	174.397833	-1.501177	-0.34807	22216.71194
-346.93689	249.89379	-450.671012	142.353398	3.0766	1.177855	22226.63045
-359.144293	233.871573	-434.648794	133.960808	2.313637	-0.34807	22179.32676
-360.670219	230.056759	-416.337689	120.990442	2.313637	1.177855	22238.83786
-359.144293	204.878989	-439.226571	97.338597	0.024749	-0.34807	22235.786
-376.692436	199.53825	-446.093235	82.842305	2.313637	0.414893	22215.18601
-404.922058	196.486399	-467.456192	91.234895	0.024749	-0.34807	22222.05268
-411.02576	176.649368	-433.122869	82.079342	0.787711	0.414893	22228.91934
-399.581319	162.153076	-431.596943	71.397864	2.313637	0.414893	22231.97119
-390.425766	153.760486	-397.26362	64.531199	0.787711	1.177855	22238.83786
-402.633169	148.419746	-397.26362	31.723802	0.787711	-0.34807	22240.36378
-425.522052	127.05679	-416.337689	30.197876	1.550674	0.414893	22218.23786
-444.59612	97.301243	-394.974732	18.753435	-2.26414	-0.34807	22212.89712
-433.914642	83.567914	-407.945099	-7.187298	-0.738214	-0.34807	22217.4749
-423.233163	78.990137	-411.759912	-11.765074	-2.26414	-1.111033	22211.3712
-448.410934	85.093839	-407.945099	-18.631739	0.024749	-0.34807	22222.81564
-444.59612	72.123473	-368.271036	-23.209515	1.550674	0.414893	22228.91934
-439.255381	39.316075	-357.589558	-30.839143	-0.738214	-0.34807	22224.34156
-476.640555	40.842001	-362.930297	-72.039131	0.024749	0.414893	22197.63787
-461.3813	27.871634	-343.093266	-88.061348	-0.738214	-0.34807	22164.83047
-457.566487	5.745715	-362.930297	-98.742826	0.024749	-0.34807	22219.76379
-467.485002	-1.883913	-348.434005	-114.765044	0.024749	1.177855	22211.3712
-450.699822	-1.883913	-330.122899	-123.920597	0.787711	0.414893	22231.97119
-465.959077	-50.713528	-338.515489	-124.683559	3.0766	-0.34807	22239.60082
-437.729455	-36.980199	-323.256235	-151.387255	0.024749	-0.34807	22215.18601
-434.677604	-49.950565	-314.863645	-163.594659	-0.738214	0.414893	22223.5786
-427.047977	-62.157969	-297.315502	-183.43169	0.787711	-0.34807	22223.5786
-430.862791	-70.550559	-307.99698	-195.639094	3.0766	1.177855	22215.94897
-438.492418	-66.735745	-279.004396	-202.505759	3.0766	1.177855	22249.51933
-433.914642	-93.439441	-288.159949	-220.816864	0.787711	0.414893	22242.65267
-439.255381	-99.543143	-253.063663	-234.550194	2.313637	0.414893	22225.10453
-423.233163	-133.113504	-252.3007	-236.076119	0.787711	-0.34807	22235.02304
-438.492418	-132.350541	-269.848843	-260.490927	-1.501177	-0.34807	22228.91934
-427.81094	-170.498678	-266.796992	-262.779815	0.024749	1.177855	22196.87491
-414.840573	-161.343125	-241.619222	-287.194622	0.024749	-0.34807	22218.23786
-402.633169	-168.972752	-249.248849	-294.061287	-1.501177	-1.111033	22228.15638
-398.055393	-188.809783	-237.041445	-298.639064	-0.738214	-0.34807	22131.26011
-380.50725	-222.380144	-237.804408	-319.239057	0.787711	0.414893	22228.15638
-416.366499	-208.646814	-221.019228	-310.846467	-3.027102	-0.34807	22219.76379
-375.166511	-214.750516	-176.004427	-340.602014	0.024749	-0.34807	22200.68972
-356.855405	-238.402361	-175.241464	-345.17979	-1.501177	1.177855	22206.03046
-364.485033	-252.13569	-178.293315	-342.12794	-1.501177	-0.34807	22220.52675
-349.988741	-262.054206	-169.137762	-363.490896	0.787711	-0.34807	22216.71194
-355.32948	-249.08384	-134.804439	-362.727933	2.313637	0.414893	22239.60082
-329.388747	-285.706051	-123.359998	-371.120524	3.0766	1.177855	22244.17859
-323.285045	-281.891237	-114.967408	-392.48348	0.024749	0.414893	22227.39341
-312.603567	-293.335678	-116.493333	-390.957555	0.024749	-0.34807	22221.28971
-296.581349	-316.987523	-96.656302	-409.26866	-1.501177	-0.34807	22225.10453
-297.344312	-325.380113	-69.952606	-409.26866	-1.501177	-1.111033	22222.81564
-283.610983	-339.113442	-49.352612	-425.290878	0.787711	1.177855	22236.54897
-253.855436	-334.535666	-56.219277	-426.053841	1.550674	0.414893	22229.6823
-255.381361	-342.928256	-40.960022	-424.527915	1.550674	-0.34807	22225.86749
-255.381361	-373.446766	-34.093357	-426.816803	-0.738214	-1.111033	22215.18601
-227.914703	-374.972691	-19.597065	-439.024207	-2.26414	-0.34807	22146.51936
-209.603597	-406.254163	-22.648916	-450.468648	-1.501177	0.414893	22194.58602
-214.944336	-382.602318	12.44737	-463.439015	-0.738214	0.414893	22212.89712
-199.685081	-403.202312	25.417736	-480.224195	-0.738214	-0.34807	22225.86749
-193.58138	-399.387499	40.676991	-479.461232	-0.738214	-0.34807	22205.2675
-163.06287	-418.461567	56.699208	-475.646418	0.024749	-0.34807	22212.89712
-145.514727	-426.091194	68.906612	-497.009375	-1.501177	0.414893	22206.03046
-152.381392	-427.61712	97.899196	-470.305679	-0.738214	0.414893	22202.97861
-130.255472	-432.957859	111.632525	-477.172344	-2.26414	-1.111033	22193.06009
-109.655478	-433.720822	111.632525	-468.016791	-2.26414	-0.34807	22215.94897
-80.662894	-439.824524	107.817712	-484.801971	2.313637	1.177855	22229.6823
-89.055485	-444.4023	150.543625	-457.335313	2.313637	1.177855	22198.40083
-49.381422	-458.135629	150.543625	-499.298263	0.787711	0.414893	22228.91934
-51.67031	-468.817108	160.46214	-487.853822	1.550674	0.414893	22234.26008
-40.225869	-473.394884	192.506575	-477.935307	0.024749	-0.34807	22196.11194
-15.811062	-474.157847	200.136203	-474.120493	0.787711	-0.34807	22215.18601
7.07782	-456.609704	212.343607	-454.283462	2.313637	-0.34807	22252.57118
-12.759211	-489.417102	240.573228	-450.468648	1.550674	0.414893	22023.68236
11.655597	-493.231915	239.810265	-451.231611	-0.738214	0.414893	22228.91934
33.781516	-481.024512	251.254706	-451.231611	-0.738214	0.414893	22235.02304
45.225957	-487.891176	270.328775	-444.364946	-0.738214	-0.34807	22207.55638
70.403727	-471.868959	263.46211	-470.305679	-1.501177	-0.34807	22167.11936
77.270392	-472.631921	290.928768	-445.890872	-0.738214	-0.34807	22204.50453
89.477796	-484.839325	293.980619	-445.890872	-0.738214	-1.111033	22212.13416
110.07779	-480.261549	299.321359	-451.231611	-0.738214	-1.873996	22206.03046
107.788902	-475.683772	326.788017	-429.105692	-0.738214	-1.111033	22214.42305
123.811119	-495.520804	300.847284	-429.868654	-3.027102	-0.34807	22198.40083
135.25556	-494.757841	316.106539	-432.157542	-3.790065	-1.111033	22190.7712
163.485181	-487.128213	338.232458	-390.957555	-0.738214	0.414893	22176.27491
165.011107	-471.868959	335.180607	-395.535331	-1.501177	-1.111033	22196.87491
179.507399	-459.661555	349.676899	-391.720517	-1.501177	-1.111033	22198.40083
208.499983	-443.639337	364.173191	-373.409412	0.024749	-0.34807	22208.31935
225.285163	-460.424518	364.173191	-394.009406	2.313637	-0.34807	22214.42305
239.018492	-458.135629	351.965787	-385.616816	0.024749	-1.111033	22204.50453
224.5222	-436.00971	384.010222	-367.30571	-0.738214	0.414893	22061.06754
241.30738	-419.22453	406.899104	-350.52053	-0.738214	-0.34807	22227.39341
269.537002	-408.543052	405.373179	-345.17979	0.787711	0.414893	22211.3712
277.166629	-387.180095	416.054657	-333.735349	2.313637	0.414893	22230.44527
261.144412	-375.735654	393.165775	-333.735349	3.0766	0.414893	22212.13416
297.766623	-393.283797	429.787987	-318.476095	1.550674	-0.34807	22186.19343
310.73699	-392.520834	432.839838	-294.061287	0.787711	-0.34807	22211.3712
316.077729	-380.31343	441.232428	-291.772399	-0.738214	-1.111033	22202.21564
325.996244	-365.817138	427.499098	-289.483511	-0.738214	0.414893	22173.98602
326.759207	-370.394915	464.12131	-258.965001	0.787711	1.177855	22219.76379
348.885126	-341.402331	437.417614	-236.839082	-0.738214	-0.34807	22231.97119
341.255499	-335.298629	459.543533	-218.527976	0.787711	0.414893	22215.94897
377.114748	-331.483815	461.832422	-226.157603	0.024749	-0.34807	22226.63045
355.751791	-314.698635	460.306496	-190.298355	-1.501177	0.414893	22213.66009
374.825859	-297.913455	438.180577	-181.905765	0.024749	0.414893	22200.68972
391.61104	-297.913455	445.047241	-198.690945	0.024749	1.177855	22216.71194
396.951779	-274.26161	475.565751	-162.831696	-1.501177	-1.111033	22226.63045
410.685108	-262.054206	449.625018	-152.913181	1.550674	0.414893	22088.5342
409.922145	-247.557914	448.862055	-149.86133	3.0766	1.177855	22238.83786
404.581406	-246.794951	461.832422	-123.157634	-0.738214	-1.873996	22238.07489
396.951779	-227.720883	484.721304	-139.942814	-0.738214	-1.111033	22219.00082
428.996214	-215.513479	444.284279	-111.713193	0.024749	-0.34807	22220.52675
425.1814	-203.306075	469.462049	-108.661342	-1.501177	0.414893	22228.15638
435.862878	-178.891268	474.802788	-101.794677	2.313637	0.414893	22246.46748
455.69991	-160.580162	454.202794	-90.350236	0.787711	0.414893	22231.97119
433.57399	-160.580162	479.380564	-50.676174	-0.738214	-1.111033	22238.07489
438.914729	-131.587578	432.076875	-25.498404	0.787711	0.414893	22232.73415
442.729543	-120.143137	447.33613	-17.105814	0.787711	1.177855	22218.23786
445.781394	-109.461659	441.99539	-26.261366	-0.738214	0.414893	22209.08231
451.122133	-91.150553	438.180577	19.516398	-2.26414	-0.34807	22223.5786
451.122133	-74.365373	433.6028	17.22751	-0.738214	-0.34807	22217.4749
440.440655	-69.787596	429.787987	37.827503	-1.501177	-1.111033	22227.39341
438.151767	-59.869081	429.787987	76.738603	0.787711	1.177855	22231.97119
425.944363	-33.928348	395.454663	88.183044	-1.501177	-1.111033	22202.21564
447.307319	-43.083901	367.988005	100.390448	-0.738214	0.414893	22010.712
423.655475	-6.461689	378.669483	76.738603	1.550674	1.177855	22212.89712
407.633257	12.612379	384.773185	119.464516	0.787711	1.177855	22204.50453
421.366586	27.871634	382.484297	137.775622	0.024749	0.414893	22226.63045
419.840661	54.57533	380.195409	162.19043	3.0766	1.940818	22248.75637
401.529555	61.441994	374.85467	165.242281	0.024749	0.414893	22219.76379
421.366586	67.545696	360.358378	156.086728	0.787711	0.414893	22230.44527
419.840661	78.990137	343.573197	168.294131	0.024749	0.414893	22234.26008
398.477704	93.486429	342.810235	197.286715	2.313637	0.414893	22215.94897
397.714742	110.27161	330.602831	205.679306	2.313637	-0.34807	22241.88971
403.818443	127.819753	313.817651	230.094113	2.313637	1.940818	22251.80822
361.855493	159.101225	311.528762	215.597821	1.550674	0.414893	22225.10453
392.374002	159.101225	300.847284	239.249666	-0.738214	-0.34807	22231.97119
372.536971	160.62715	293.980619	244.590405	-1.501177	0.414893	22232.73415
368.722158	176.649368	268.039886	250.694107	-2.26414	-1.111033	22203.74157
360.329567	185.041958	269.565812	264.427436	0.024749	0.414893	22211.3712
359.566605	199.53825	235.995451	269.768175	-0.738214	0.414893	22228.91934
353.462903	188.093809	222.262122	296.471871	1.550674	0.414893	22157.20084
342.018462	218.612318	195.558426	301.049648	0.024749	-0.34807	22215.94897
349.648089	224.71602	213.106569	310.968163	-1.501177	-0.34807	22231.97119
330.574021	234.634536	177.247321	322.412604	-2.26414	-1.111033	22201.45268
330.574021	255.997492	194.795464	309.442238	-1.501177	1.177855	22203.74157
306.159213	272.782673	171.906582	321.649642	-2.26414	-0.34807	22218.23786
316.840691	274.308598	140.625109	343.775561	0.787711	0.414893	22221.28971
306.159213	288.80489	127.654743	355.982965	-0.738214	-0.34807	22225.10453
298.529586	302.538219	97.136233	359.034816	3.0766	0.414893	22248.75637
304.633288	329.241915	90.269569	368.190369	0.787711	1.177855	22237.31193
261.907374	326.953027	88.743643	385.738511	0.787711	-0.34807	22219.76379
291.662921	336.871542	55.173283	367.427406	-0.738214	-0.34807	22225.10453
269.537002	346.790058	58.225134	388.0274	0.787711	-0.34807	22229.6823
265.722188	368.915977	49.832544	396.41999	3.0766	1.177855	22240.36378
261.907374	366.627089	19.314034	407.101468	-0.738214	-0.34807	22230.44527
242.070343	391.804859	10.921444	419.308872	0.024749	0.414893	22227.39341
231.388865	386.46412	4.817742	414.731096	-0.738214	-0.34807	22218.23786
220.707387	388.753009	-20.360028	427.701462	-1.501177	0.414893	22129.73418
190.188877	402.486338	-24.937805	420.071835	-2.26414	-1.111033	22178.5638
193.240728	398.671524	-60.797053	429.227388	-1.501177	-0.34807	22201.45268
179.507399	420.797443	-56.98224	429.99035	-0.738214	0.414893	22222.81564
151.277778	421.560406	-61.560016	420.071835	2.313637	0.414893	22202.97861
160.43333	420.797443	-96.656302	441.434791	0.787711	-0.34807	22201.45268
142.885187	415.456704	-109.626668	445.249605	-1.501177	0.414893	22205.2675
120.759268	421.560406	-128.700737	441.434791	0.787711	0.414893	22214.42305
120.759268	431.478922	-160.745172	437.619978	-1.501177	-1.111033	22165.59343
124.574082	442.923363	-168.374799	436.094052	-2.26414	-1.111033	22206.79342
96.34446	437.582624	-148.537768	445.249605	-0.738214	0.414893	22231.20823
91.766684	445.975214	-150.826656	443.72368	1.550674	1.177855	22209.08231
70.403727	446.738177	-166.085911	438.38294	0.024749	-1.111033	22219.76379
55.907435	446.738177	-165.322948	450.590344	-1.501177	-1.111033	22231.97119
52.855584	447.501139	-181.345166	463.560711	0.787711	1.177855	22197.63787
49.040771	450.55299	-204.234048	440.671829	-0.738214	-0.34807	22194.58602
31.492628	452.078916	-185.922942	460.50886	3.0766	-0.34807	22231.97119
4.025969	451.315953	-196.60442	457.457009	0.787711	-0.34807	22209.84527
14.707448	428.427071	-198.893309	455.168121	0.024749	-1.111033	22199.16379
-0.551807	444.449288	-228.648855	468.90145	-0.738214	-0.34807	22236.54897
-11.233285	436.056698	-217.204414	452.11627	1.550674	0.414893	22218.23786
-21.151801	436.056698	-253.063663	449.827381	-3.790065	-0.34807	22186.95639
-28.018466	433.004847	-259.930328	443.72368	0.024749	0.414893	20606.86056
-34.88513	433.76781	-261.456253	429.99035	-0.738214	-0.34807	323.4962
-49.381422	421.560406	-289.685874	421.59776	0.024749	-0.34807	15.259255
-53.959199	435.293735	-261.456253	425.412574	0.024749	-0.34807	12.207404
-69.981416	420.034481	-291.2118	439.145903	1.550674	0.414893	9.918516
-91.344373	423.849294	-320.967347	434.568127	-2.26414	0.414893	10.681478
-100.499926	416.98263	-308.759943	433.805164	-0.738214	1.177855	9.155553
-108.892516	404.775226	-330.885862	437.619978	0.787711	0.414893	10.681478
-114.233255	419.271518	-345.382154	417.019984	0.787711	1.940818	9.155553
-131.018435	407.064114	-368.271036	410.916282	2.313637	0.414893	10.681478
-145.514727	404.775226	-341.56734	407.101468	3.0766	0.414893	9.155553
-152.381392	403.249301	-354.537707	388.790362	0.024749	-1.111033	9.918516
-175.270274	404.775226	-362.167334	384.975549	0.024749	0.414893	9.155553
-170.692497	403.249301	-358.352521	373.531108	0.787711	0.414893	8.39259
-179.085088	383.412269	-372.08585	378.871847	1.550674	-0.34807	7216.101566
-192.055454	386.46412	-352.248819	354.457039	3.839562	1.177855	22166.3564
-199.685081	384.175232	-375.900664	355.982965	0.787711	-0.34807	22209.84527
-215.707299	365.864126	-384.293254	341.486673	0.024749	-0.34807	22181.61565
-242.410995	368.153015	-378.189552	328.516306	-1.501177	-0.34807	22205.2675
-229.440628	364.338201	-385.819179	322.412604	-1.501177	-1.111033	22216.71194
-252.32951	348.315983	-404.130285	301.049648	-2.26414	0.414893	22159.48973
-260.7221	346.790058	-388.108067	295.708909	2.313637	0.414893	22207.55638
-269.877653	336.871542	-417.100651	285.790393	0.024749	1.940818	22228.15638
-276.744318	343.738207	-391.159918	265.953362	0.787711	1.177855	22212.89712
-282.84802	333.056729	-401.078434	245.353368	1.550674	0.414893	22225.86749
-292.003573	314.745623	-427.78213	230.094113	-2.26414	-0.34807	22212.13416
-305.736902	297.960443	-431.596943	221.701523	-1.501177	-0.34807	22201.45268
-305.736902	294.908592	-419.38954	227.042262	-0.738214	-0.34807	22207.55638
-314.129492	274.308598	-428.545092	224.753374	-0.738214	0.414893	22221.28971
-342.359113	284.227114	-441.515459	184.316349	0.787711	1.177855	22219.76379
-334.729486	261.338231	-451.433975	175.160796	0.787711	-0.34807	22196.11194
-340.070225	252.945641	-429.308055	158.375616	0.024749	-0.34807	22241.12674
-349.225778	227.004908	-409.471024	143.879324	0.787711	0.414893	22227.39341
-369.062809	223.190095	-437.700645	133.197846	-1.501177	-0.34807	22217.4749
-349.225778	213.271579	-422.441391	98.864522	1.550674	0.414893	22226.63045
-351.514666	195.723436	-446.856198	76.738603	2.313637	0.414893	22235.786
-369.062809	197.249362	-443.041384	74.449715	0.787711	-1.111033	22234.26008
-385.085027	178.938256	-461.35249	54.612684	0.787711	-0.34807	22243.41563
-388.89984	159.101225	-412.522875	62.242311	-0.738214	-0.34807	22238.83786
-398.055393	136.975305	-427.019167	54.612684	-1.501177	-0.34807	22216.71194
-406.447983	132.397529	-423.967316	40.116392	-2.26414	-1.873996	22212.13416
-417.129461	131.634566	-398.026583	27.146025	0.024749	-0.34807	22219.00082
-423.233163	115.612349	-398.026583	11.88677	-3.027102	-0.34807	22215.18601
-421.707238	83.567914	-414.0488	6.546031	1.550674	0.414893	22229.6823
-420.944275	67.545696	-372.08585	-9.476186	-0.738214	0.414893	22228.15638
-441.544269	82.804951	-412.522875	-8.713223	-0.738214	-0.34807	22219.00082
-460.618337	67.545696	-392.685844	-27.024329	-3.027102	-0.34807	22193.82305
-451.462785	61.441994	-388.87103	-47.624323	-0.738214	0.414893	22170.17121
-456.040561	53.812367	-347.671042	-74.328019	-0.738214	-1.111033	22207.55638
-448.410934	46.18274	-340.804378	-64.409503	-0.738214	-1.111033	22219.76379
-446.122045	20.242007	-355.30067	-94.16505	-0.738214	0.414893	22235.786
-452.98871	13.375342	-359.115483	-109.424305	1.550674	0.414893	22224.34156
-445.359083	7.27164	-336.989564	-117.053932	0.787711	1.177855	22229.6823
-433.914642	-13.328354	-350.722893	-111.713193	0.024749	-0.34807	22235.786
-437.729455	-19.432056	-311.811794	-141.46874	0.787711	0.414893	22209.08231
-454.514636	-44.609826	-325.545123	-141.46874	2.313637	0.414893	22223.5786
-429.336865	-45.372789	-320.967347	-181.905765	0.024749	-0.34807	22253.33415
-431.625753	-58.343155	-310.285868	-182.668727	2.313637	0.414893	22225.86749
-432.388716	-70.550559	-289.685874	-205.55761	0.787711	1.177855	22229.6823
-419.41835	-84.283888	-291.2118	-206.320572	0.787711	0.414893	22239.60082
-429.336865	-105.646845	-273.663657	-220.053902	-0.738214	-0.34807	22213.66009
-425.522052	-136.928317	-282.056247	-252.861299	-0.738214	-0.34807	22202.97861
-436.20353	-130.061653	-261.456253	-255.150187	-0.738214	-1.111033	22225.86749
-416.366499	-146.846833	-256.115514	-259.727964	0.787711	-0.34807	22219.00082
-403.396132	-162.106088	-256.115514	-265.068703	-0.738214	0.414893	22120.57863
-407.210946	-157.528311	-235.51552	-294.061287	0.024749	-1.111033	22231.20823
-395.766505	-189.572746	-252.3007	-292.535362	-2.26414	-0.34807	22206.79342
-398.055393	-214.750516	-217.204414	-320.764983	-0.738214	1.177855	22206.03046
-399.581319	-203.306075	-222.545153	-307.031654	-2.26414	0.414893	22215.94897
-364.485033	-234.587548	-209.574787	-339.076089	0.787711	-0.34807	22218.23786
-366.010958	-228.483846	-178.293315	-351.283492	-0.738214	-0.34807	22219.76379
-359.907256	-248.320877	-147.774805	-323.053871	2.313637	-1.111033	22248.75637
-347.699852	-245.269026	-154.64147	-357.387194	2.313637	0.414893	22243.41563
-346.93689	-262.054206	-143.197029	-368.068673	0.787711	-0.34807	22221.28971
-340.070225	-281.128274	-115.73037	-373.409412	0.787711	-0.34807	22226.63045
-331.677635	-268.157908	-110.389631	-383.327927	0.787711	-0.34807	22228.91934
-306.499865	-302.491231	-128.700737	-382.564965	0.787711	-0.34807	22225.86749
-294.292461	-303.254194	-105.811855	-409.26866	2.313637	0.414893	22242.65267
-296.581349	-320.039374	-75.293345	-403.927921	3.0766	0.414893	22238.83786
-282.84802	-322.328262	-60.03409	-417.66125	0.787711	-0.34807	22218.23786
-263.773951	-337.587517	-44.774836	-429.105692	2.313637	1.940818	22225.86749
-262.248026	-361.239362	-79.108159	-428.342729	-1.501177	0.414893	22141.17863
-252.32951	-365.817138	-40.197059	-423.764952	-2.26414	0.414893	22192.29713
-233.255442	-366.580101	-15.019289	-445.127909	0.024749	0.414893	22221.28971
-224.862852	-387.943058	-22.648916	-450.468648	1.550674	1.177855	22226.63045
-225.625815	-382.602318	-6.626699	-473.35753	-0.738214	0.414893	22186.19343
-184.425827	-388.70602	19.314034	-480.987158	0.787711	0.414893	22219.00082
-209.603597	-410.83194	12.44737	-483.276046	-3.027102	-0.34807	22211.3712
-172.981386	-415.409716	49.832544	-480.224195	0.024749	-1.111033	22182.37861
-154.67028	-424.565269	60.514022	-480.224195	0.024749	0.414893	22207.55638
-143.225839	-422.276381	79.58809	-474.120493	0.024749	1.177855	22226.63045
-136.359174	-436.00971	114.684376	-467.253828	0.787711	-0.34807	22219.00082
-109.655478	-437.535636	124.602892	-455.809387	-1.501177	-1.111033	22215.94897
-104.314739	-452.031928	118.49919	-476.409381	-1.501177	-0.34807	22232.73415
-81.425857	-457.372667	131.469556	-471.068642	-0.738214	-0.34807	22220.52675
-63.114752	-463.476369	142.151035	-488.616785	0.024749	0.414893	22192.29713
-65.40364	-477.209698	132.232519	-486.327897	0.787711	0.414893	22219.00082
-34.122168	-474.92081	183.351023	-484.039009	0.024749	-1.111033	22247.23045
-6.655509	-474.92081	206.239905	-477.172344	2.313637	1.177855	22052.67495
-2.840695	-468.817108	200.136203	-453.520499	0.787711	0.414893	22231.97119
-12.759211	-468.817108	232.180638	-426.816803	2.313637	1.177855	22236.54897
11.655597	-493.994878	207.002867	-458.098276	-2.26414	0.414893	22210.60823
6.314858	-506.965245	211.580644	-435.972356	-0.738214	0.414893	22183.90454
59.722249	-498.572654	251.254706	-445.890872	-0.738214	0.414893	22211.3712
53.618547	-473.394884	267.276924	-449.705685	-1.501177	0.414893	22204.50453
86.425945	-477.972661	276.432476	-455.046425	-0.738214	0.414893	22201.45268
84.137057	-481.787474	293.217657	-429.868654	-0.738214	-0.34807	22214.42305
89.477796	-487.891176	286.350992	-440.550133	-0.738214	-0.34807	22191.53417
107.025939	-469.58007	280.24729	-448.942723	-1.501177	-0.34807	22186.95639
126.100007	-471.105996	312.291725	-427.579766	-2.26414	-1.111033	22197.63787
130.677784	-482.550437	314.580613	-430.631617	0.787711	1.177855	22197.63787
158.144442	-476.446735	336.706533	-405.453847	-0.738214	-1.111033	22215.18601
170.351846	-475.683772	353.491713	-399.350145	0.787711	-0.34807	22227.39341
183.322212	-462.713406	349.676899	-379.513114	2.313637	1.177855	22202.97861
197.818504	-461.950443	349.676899	-387.142741	2.313637	1.177855	22209.84527
198.581467	-447.454151	355.017638	-364.253859	-1.501177	-0.34807	21943.57128
232.151828	-460.424518	386.299111	-371.883486	0.787711	0.414893	22212.13416
232.91479	-439.061561	389.350962	-386.379778	1.550674	1.177855	22222.81564
226.811088	-400.913424	435.891688	-349.757567	0.024749	-1.111033	22235.786
270.299964	-408.543052	397.743552	-345.17979	2.313637	0.414893	22196.87491
273.351815	-407.780089	409.187993	-341.364977	1.550674	0.414893	22205.2675
275.640704	-407.780089	419.869471	-342.890902	0.787711	-0.34807	22220.52675
277.166629	-402.43935	432.076875	-312.372393	-2.26414	0.414893	22192.29713
305.39625	-393.283797	434.365763	-306.268691	-3.027102	-1.111033	22189.24528
303.107362	-390.231946	444.284279	-307.031654	1.550674	-0.34807	22224.34156
314.551803	-362.765287	437.417614	-275.750181	-1.501177	-0.34807	22220.52675
329.811058	-358.187511	455.72872	-264.30574	0.024749	-0.34807	22222.81564
337.440685	-359.713436	447.33613	-236.076119	0.787711	-0.34807	22234.26008
352.69994	-337.587517	465.647235	-227.683529	0.787711	0.414893	22213.66009
357.277716	-330.720852	444.284279	-238.365007	-2.26414	-0.34807	22200.68972
364.907344	-315.461598	457.254645	-197.927982	-0.738214	0.414893	22222.05268
379.403636	-295.624566	450.38798	-195.639094	0.787711	0.414893	22225.86749
394.662891	-305.543082	464.884272	-203.268721	0.024749	-0.34807	22136.60085
391.61104	-259.002355	500.743521	-174.276137	0.024749	0.414893	22243.41563
397.714742	-280.365312	474.802788	-165.883547	0.787711	-0.34807	22237.31193
398.477704	-254.424579	451.150943	-157.490957	0.024749	0.414893	22219.00082
417.551773	-246.031989	474.802788	-130.024299	0.024749	0.414893	22225.86749
419.077698	-242.217175	474.039825	-133.839112	1.550674	0.414893	22230.44527
436.625841	-223.906069	452.676869	-107.898379	4.602525	1.177855	22241.12674
413.736959	-213.224591	457.254645	-124.683559	1.550674	0.414893	22238.07489
424.418437	-195.676448	468.699086	-95.690975	2.313637	0.414893	22241.12674
432.048065	-159.817199	467.173161	-72.802093	-0.738214	0.414893	22222.81564
441.203618	-152.950535	467.936123	-63.646541	-1.501177	0.414893	22221.28971
424.418437	-164.394976	438.180577	-52.965062	0.024749	1.177855	22215.18601
454.936947	-117.854249	461.069459	-35.416919	0.024749	0.414893	22209.84527
435.862878	-106.409808	430.550949	-21.68359	-1.501177	-0.34807	22223.5786
429.759176	-103.357957	441.99539	-0.320633	0.024749	-0.34807	22229.6823
435.862878	-96.491292	432.839838	11.88677	-0.738214	0.414893	22216.71194
438.151767	-82.757963	401.558365	28.671951	0.787711	0.414893	22206.79342
419.840661	-54.528342	417.580583	68.346013	-0.738214	1.177855	21968.74905
445.018431	-73.60241	429.787987	73.686752	0.024749	0.414893	22204.50453
432.048065	-27.824646	380.195409	98.10156	0.024749	-0.34807	22212.13416
435.862878	-0.357987	380.958371	113.360814	0.787711	0.414893	22235.02304
446.544357	17.190156	396.980589	123.27933	1.550674	0.414893	22238.83786
421.366586	8.797566	391.63985	138.538585	-3.027102	0.414893	22222.81564
418.314735	10.323491	383.24726	120.990442	-3.027102	-0.34807	22222.81564
409.922145	33.212373	364.936154	143.879324	-3.790065	0.414893	22215.94897
404.581406	65.256808	351.965787	175.923759	-0.738214	-0.34807	22219.00082
411.448071	78.227175	370.276893	189.657088	0.787711	-1.111033	22248.75637
403.818443	75.175324	319.921352	187.3682	0.787711	0.414893	22244.94156
386.2703	65.256808	357.306527	183.553386	3.839562	1.177855	22231.20823
394.662891	111.034572	318.395427	219.412635	0.787711	0.414893	22238.83786
383.21845	137.738268	331.365794	218.649672	0.024749	1.177855	22229.6823
377.114748	130.108641	319.15839	232.383001	-3.027102	0.414893	22200.68972
370.248083	146.893821	317.632464	229.33115	-2.26414	-1.873996	22216.71194
351.936977	178.938256	274.143588	252.220033	-2.26414	-0.34807	22226.63045
354.225866	193.434548	252.780632	257.560772	-0.738214	-0.34807	22160.25269
361.09253	192.671585	233.706563	266.716325	0.024749	0.414893	22223.5786
351.936977	201.064175	236.758414	291.131132	0.024749	0.414893	22238.07489
351.936977	223.953057	196.321389	277.397803	0.024749	-0.34807	22198.40083
325.996244	207.93084	194.795464	301.049648	-2.26414	0.414893	22208.31935
328.285132	253.708604	183.351023	310.205201	-3.027102	-1.111033	22221.28971
329.048095	247.604902	193.269538	324.701493	-2.26414	-0.34807	22210.60823
340.492536	258.286381	174.19547	335.382971	0.024749	0.414893	22234.26008
319.12958	279.649337	152.832513	343.012598	-0.738214	-1.111033	22246.46748
308.448101	290.330815	165.80288	341.486673	-0.738214	-1.111033	22218.23786
301.581437	310.167847	105.528823	343.775561	0.787711	1.940818	22227.39341
300.055511	311.693772	114.684376	362.086667	0.787711	-0.34807	22230.44527
283.270331	319.323399	104.002898	382.686661	0.787711	1.177855	22213.66009
288.61107	329.241915	97.136233	369.716294	1.550674	-0.34807	22243.41563
280.981443	331.530803	87.98068	391.079251	-0.738214	1.177855	22230.44527
258.092561	363.575238	75.773277	400.997766	0.787711	0.414893	22203.74157
245.122194	375.019679	53.647357	401.760729	-0.738214	-0.34807	22224.34156
242.070343	376.545605	21.602922	411.679245	-0.738214	0.414893	22192.29713
234.440716	381.123381	24.654773	413.968133	-2.26414	-0.34807	22174.74899
210.788871	392.567822	2.528854	413.20517	0.787711	-0.34807	22212.13416
212.314796	400.19745	-37.908171	422.360723	-0.738214	0.414893	22229.6823
192.477765	397.908561	-75.293345	430.753313	-1.501177	0.414893	22191.53417
171.877771	411.641891	-72.241494	433.042201	-1.501177	1.177855	22207.55638
148.225927	416.98263	-85.974824	438.38294	-2.26414	0.414893	22208.31935
137.544448	413.930779	-126.411849	449.064419	0.024749	1.177855	22199.92676
132.203709	435.293735	-111.152594	429.99035	1.550674	0.414893	22179.32676
131.440746	445.212251	-103.522966	443.72368	-0.738214	-0.34807	22213.66009
129.914821	430.715959	-133.278513	439.145903	1.550674	1.940818	22233.49712
112.366678	436.819661	-126.411849	444.486642	0.024749	-1.111033	22219.76379
97.107423	445.975214	-149.300731	458.219972	0.787711	0.414893	22231.97119
98.633349	447.501139	-143.197029	459.745897	1.550674	-1.111033	22234.26008
93.29261	426.901145	-147.011843	446.77553	-1.501177	0.414893	22196.87491
67.351876	445.212251	-180.582203	436.094052	1.550674	0.414893	22210.60823
51.329659	455.130767	-172.189613	454.405158	1.550674	-0.34807	22242.65267
55.144473	436.819661	-178.293315	433.805164	0.787711	0.414893	22104.55641
30.729665	461.997431	-207.285899	462.034785	-0.738214	0.414893	22183.14158
10.129671	429.190034	-192.026644	478.819965	0.787711	0.414893	22238.83786
2.500044	452.078916	-226.359967	453.642195	2.313637	1.940818	22208.31935
0.974118	431.478922	-240.093296	446.012568	-2.26414	-1.111033	22198.40083
-0.551807	431.478922	-230.174781	452.879232	-0.738214	0.414893	22200.68972
-18.09995	445.212251	-243.145147	458.982934	-1.501177	-1.111033	22199.16379
-48.61846	443.686326	-236.278483	461.271822	0.787711	1.177855	22215.94897
-37.936981	430.715959	-279.004396	434.568127	-1.501177	0.414893	22209.84527
-55.485124	435.293735	-272.900694	442.197754	0.024749	0.414893	62.562944
-73.79623	417.745593	-298.841427	441.434791	-0.738214	0.414893	16.022217
-80.662894	419.271518	-298.841427	450.590344	-0.738214	0.414893	10.681478
-95.159186	428.427071	-289.685874	431.516276	-0.738214	-0.34807	11.444441
-79.899932	403.249301	-329.359937	429.227388	-0.738214	0.414893	10.681478
-98.211037	420.797443	-309.522905	427.701462	0.787711	0.414893	9.918516
-105.840665	405.538189	-328.596974	433.042201	2.313637	1.177855	10.681478
-122.625845	409.353002	-335.463639	410.153319	0.024749	-0.34807	7.629627
-150.855466	406.301151	-338.515489	400.234803	-0.738214	-0.34807	9.155553
-146.27769	391.041897	-337.752527	394.894064	-0.738214	-0.34807	8.39259
-145.514727	393.330785	-365.219185	392.605176	0.787711	-1.111033	9.918516
-176.796199	399.434487	-353.011781	387.264437	3.0766	0.414893	8.39259
-175.270274	398.671524	-362.167334	367.427406	2.313637	0.414893	9.918516
-176.033237	400.960412	-356.826595	374.29407	-0.738214	-0.34807	21008.94192
-205.788783	354.419685	-382.767328	388.0274	1.550674	0.414893	22189.24528
-226.388777	377.308567	-398.026583	353.694077	0.787711	0.414893	22201.45268
-226.388777	369.67894	-402.604359	339.197785	-1.501177	0.414893	22175.51195
-244.699883	355.945611	-386.582142	327.753343	-2.26414	-0.34807	22213.66009
-227.914703	363.575238	-396.500657	320.123716	0.024749	-1.111033	22219.00082
-268.351728	337.634505	-416.337689	298.760759	-0.738214	0.414893	22215.18601
-256.907287	346.790058	-391.922881	285.790393	2.313637	1.177855	22231.20823
-274.45543	327.71599	-416.337689	261.375585	-1.501177	0.414893	22205.2675
-269.114691	326.953027	-407.945099	252.220033	-2.26414	-0.34807	22200.68972
-283.610983	317.797474	-403.367322	238.486703	-1.501177	0.414893	22215.18601
-282.085057	312.456735	-433.885832	225.516337	-1.501177	0.414893	22219.76379
-303.448014	290.330815	-434.648794	231.620039	-0.738214	-0.34807	22201.45268
-312.603567	286.516002	-424.730279	220.175598	2.313637	-0.34807	22196.11194
-331.677635	277.360449	-424.730279	198.812641	0.787711	0.414893	22240.36378
-335.492449	263.62712	-423.204353	183.553386	0.787711	0.414893	22217.4749
-344.648001	242.264163	-429.308055	166.005243	-1.501177	0.414893	22224.34156
-353.803554	256.760455	-436.937683	156.086728	-0.738214	-0.34807	22228.15638
-356.855405	227.767871	-410.233987	140.827473	3.0766	0.414893	22228.91934
-362.196144	224.71602	-433.885832	111.071926	0.024749	-0.34807	22240.36378
-360.670219	215.560467	-418.626577	83.605268	2.313637	1.177855	22248.75637
-369.062809	185.804921	-445.330273	88.946007	0.787711	0.414893	22224.34156
-407.210946	170.545666	-458.300639	79.027491	-1.501177	-0.34807	22221.28971
-409.499834	166.730852	-444.56731	60.716386	-1.501177	0.414893	22212.13416
-405.68502	151.471597	-415.574726	56.138609	0.024749	-0.34807	22202.97861
-403.396132	146.130858	-421.678428	45.457131	2.313637	0.414893	22222.81564
-400.344281	135.44938	-414.811763	26.383062	-0.738214	-1.111033	22230.44527
-429.336865	117.138274	-395.737695	14.175659	0.787711	0.414893	22215.18601
-428.573903	92.723467	-394.211769	13.412696	-1.501177	-1.873996	22220.52675
-421.707238	78.227175	-406.419173	-14.053963	-3.790065	-0.34807	22190.00824
-433.151679	82.804951	-413.285838	-11.002112	-1.501177	0.414893	22152.62307
-451.462785	77.464212	-390.396956	-25.498404	0.787711	-0.34807	22212.13416
-448.410934	59.916069	-359.878446	-25.498404	0.024749	0.414893	22228.91934
-449.173896	59.916069	-394.974732	-75.853944	2.313637	1.177855	22226.63045
-443.070195	53.812367	-359.878446	-62.883578	3.0766	1.177855	22232.73415
-440.018344	31.686448	-340.041415	-83.483572	0.787711	0.414893	22237.31193
-448.410934	26.345709	-346.90808	-109.424305	0.024749	0.414893	22227.39341
-435.440567	18.716081	-342.330303	-97.979864	-1.501177	-1.111033	22218.23786
-435.440567	0.404975	-349.196968	-114.765044	0.024749	0.414893	22231.97119
-437.729455	-8.750577	-336.226601	-127.73541	1.550674	1.177855	22245.70452
-442.307232	-33.928348	-308.759943	-145.283553	0.024749	-0.34807	22231.20823
-440.018344	-37.743161	-333.17475	-168.172435	0.024749	1.177855	22235.786
-442.307232	-64.446857	-328.596974	-196.402057	0.787711	0.414893	22238.07489
-434.677604	-75.128336	-302.656241	-193.350206	0.787711	0.414893	22214.42305
-433.914642	-98.017218	-290.448837	-200.979833	-2.26414	-0.34807	22209.84527
-439.255381	-110.987584	-286.634023	-223.868715	-0.738214	1.177855	22225.10453
-439.255381	-121.669062	-264.508104	-240.653895	0.787711	1.177855	22219.00082
-445.359083	-127.772764	-266.034029	-252.861299	-0.738214	-0.34807	22136.60085
-436.966493	-123.194988	-259.930328	-254.387225	-1.501177	-0.34807	22232.73415
-414.840573	-164.394976	-256.878477	-269.646479	-1.501177	-0.34807	22196.87491
-405.68502	-162.86905	-235.51552	-294.82425	-1.501177	0.414893	22215.94897
-392.714654	-183.469044	-224.834042	-301.690914	-1.501177	-0.34807	22216.71194
-404.922058	-213.224591	-237.041445	-330.683498	-1.501177	0.414893	22205.2675
-390.425766	-201.78015	-190.500719	-326.868685	1.550674	0.414893	22229.6823
-392.714654	-199.491262	-201.182197	-327.631648	0.024749	1.177855	22251.80822
-362.959107	-232.298659	-186.685905	-335.261275	1.550674	-0.34807	22223.5786
-364.485033	-236.113473	-172.189613	-341.364977	-0.738214	0.414893	22228.15638
-352.277629	-253.661616	-138.619252	-357.387194	-1.501177	0.414893	22231.20823
-337.781337	-277.313461	-136.330364	-354.335343	1.550674	0.414893	22212.89712
-345.410964	-255.187541	-130.226662	-363.490896	2.313637	0.414893	22238.83786
-333.966523	-274.26161	-125.648886	-373.409412	1.550674	-0.34807	22241.88971
-314.129492	-287.231976	-100.471116	-389.431629	2.313637	0.414893	22196.87491
-299.6332	-310.883821	-95.893339	-404.690884	2.313637	0.414893	22225.86749
-322.522082	-296.387529	-59.271128	-425.290878	-2.26414	-0.34807	22225.86749
-298.107275	-336.061592	-94.367414	-435.209393	-2.26414	1.177855	22106.08234
-279.033206	-333.772703	-55.456314	-432.920505	0.787711	1.177855	22206.79342
-265.299877	-354.372697	-42.485948	-430.631617	-0.738214	-0.34807	22228.15638
-253.092473	-352.846772	-44.011873	-426.053841	-0.738214	0.414893	22213.66009
-247.751734	-373.446766	-32.567432	-433.683468	-1.501177	-0.34807	22204.50453
-248.514697	-371.157877	-25.700767	-445.890872	-1.501177	0.414893	22224.34156
-207.314709	-393.283797	-2.811885	-454.283462	0.787711	1.940818	22209.08231
-215.707299	-394.809722	7.869593	-480.987158	-0.738214	0.414893	22173.22306
-194.344342	-398.624536	4.817742	-476.409381	-0.738214	-1.111033	22209.08231
-176.033237	-406.254163	36.099214	-480.224195	0.787711	-0.34807	22228.15638
-153.144355	-427.61712	78.825128	-464.96494	2.313637	1.177855	22204.50453
-158.485094	-439.824524	50.595506	-486.327897	1.550674	-0.34807	22227.39341
-131.781398	-436.00971	88.743643	-470.305679	-0.738214	-0.34807	22230.44527
-121.862882	-434.483785	92.558457	-456.57235	0.024749	0.414893	22217.4749
-110.418441	-445.928226	100.951047	-453.520499	-0.738214	-0.34807	22204.50453
-77.611044	-450.506002	129.943631	-459.624201	2.313637	2.703781	22225.86749
-65.40364	-468.054145	146.728811	-464.201977	1.550674	-1.111033	22239.60082
-60.825863	-451.268965	137.573258	-497.009375	0.787711	-0.34807	22019.10459
-37.936981	-471.105996	168.854731	-489.379748	-1.501177	-0.34807	22238.07489
-15.048099	-471.868959	182.58806	-481.75012	0.024749	0.414893	22215.94897
-12.759211	-474.92081	225.313973	-471.068642	0.024749	1.177855	22206.79342
-20.388838	-493.231915	237.521377	-460.387164	-3.790065	-1.111033	22183.14158
10.129671	-481.024512	240.573228	-461.150126	-0.738214	-0.34807	22196.87491
23.863	-487.891176	255.832483	-451.231611	-1.501177	-0.34807	22216.71194
29.966702	-492.468953	255.832483	-432.920505	0.024749	0.414893	22215.94897
71.16669	-482.550437	252.017669	-452.757536	-1.501177	-1.111033	22201.45268
62.7741	-500.09858	268.802849	-459.624201	-3.790065	-0.34807	22196.11194
62.011137	-507.728207	293.980619	-453.520499	-2.26414	-0.34807	22202.21564
93.29261	-487.891176	287.876918	-438.261244	-0.738214	-0.34807	22164.83047
96.34446	-474.92081	296.269508	-443.601984	-0.738214	-1.111033	22195.34898
110.840752	-462.713406	305.42506	-450.468648	0.787711	-0.34807	22214.42305
139.070374	-465.002294	324.499129	-414.6094	3.0766	-0.34807	22201.45268
158.144442	-462.713406	329.839868	-426.053841	2.313637	0.414893	22209.08231
161.196293	-474.157847	335.94357	-403.164958	0.024749	-0.34807	22222.05268
187.899989	-457.372667	348.150974	-400.113108	-0.738214	0.414893	22015.28977
191.714803	-455.846741	365.699117	-397.061257	-2.26414	-0.34807	22215.94897
207.73702	-446.691188	365.699117	-368.831635	0.024749	-1.111033	22236.54897
222.233312	-452.031928	380.958371	-361.202008	0.787711	-1.111033	22224.34156
216.12961	-448.217114	373.328744	-373.409412	3.0766	1.940818	22192.29713
227.574051	-432.194896	390.876887	-345.942753	0.024749	0.414893	22196.87491
234.440716	-426.091194	398.506514	-358.91312	-0.738214	0.414893	22207.55638
238.25553	-421.513418	394.691701	-330.683498	-1.501177	1.177855	22178.5638
252.751822	-410.83194	429.025024	-352.046455	-1.501177	0.414893	22204.50453
279.455517	-406.254163	416.81762	-320.00202	0.024749	0.414893	22223.5786
300.055511	-394.809722	437.417614	-304.742765	-0.738214	0.414893	22219.00082
301.581437	-389.468983	427.499098	-319.239057	0.787711	0.414893	22231.20823
293.188847	-390.994909	424.447247	-270.409442	-2.26414	-1.111033	22225.86749
338.966611	-366.580101	433.6028	-268.120554	-0.738214	0.414893	22202.21564
312.262915	-353.609734	432.839838	-271.935368	-1.501177	-0.34807	22211.3712
348.122164	-348.268995	454.965757	-234.550194	-0.738214	-0.34807	22222.81564
362.618456	-322.328262	443.521316	-230.73538	3.0766	1.177855	22217.4749
367.959195	-319.276411	429.025024	-227.683529	1.550674	-0.34807	22067.9342
363.381418	-302.491231	446.573167	-183.43169	1.550674	-0.34807	22244.94156
389.322151	-307.83197	474.802788	-185.720578	0.024749	-1.111033	22221.28971
391.61104	-277.313461	479.380564	-180.379839	0.787711	1.177855	22227.39341
391.61104	-267.394945	462.595384	-167.409473	0.024749	-0.34807	22231.20823
410.685108	-266.631982	474.039825	-146.046516	-1.501177	0.414893	22212.13416
395.425853	-265.86902	477.091676	-146.809479	0.787711	0.414893	22245.70452
431.285102	-236.876436	464.12131	-162.831696	0.787711	-0.34807	22248.75637
412.211034	-217.802367	464.12131	-114.765044	0.024749	0.414893	22223.5786
418.314735	-205.594964	469.462049	-119.34282	0.024749	0.414893	22228.91934
425.944363	-194.913485	472.5139	-97.216901	0.024749	0.414893	22228.15638
438.914729	-191.861634	461.069459	-104.846528	-2.26414	-0.34807	22194.58602
438.914729	-162.86905	457.254645	-56.016913	0.024749	0.414893	22218.23786
441.203618	-142.269056	464.884272	-40.757658	-1.501177	-1.111033	22229.6823
447.307319	-138.454243	452.676869	-19.394702	0.024749	0.414893	22218.23786
436.625841	-114.802398	444.284279	-7.950261	0.787711	1.177855	22225.86749
446.544357	-102.594994	441.232428	-9.476186	0.024749	1.177855	22211.3712
408.39622	-83.520926	448.099092	-5.661373	0.787711	1.177855	21966.46016
438.914729	-91.150553	429.025024	4.257143	-1.501177	-0.34807	22208.31935
441.96658	-59.869081	419.106508	51.560833	1.550674	1.177855	22221.28971
433.57399	-49.950565	448.862055	69.871938	0.024749	-1.111033	22227.39341
435.099916	-46.135751	390.113924	95.049709	1.550674	-0.34807	22235.786
421.366586	-33.165385	374.85467	88.183044	2.313637	-0.34807	22220.52675
412.973996	-9.51354	396.980589	112.597852	-0.738214	0.414893	22217.4749
432.811027	9.560528	405.373179	130.145995	1.550674	-0.34807	22209.08231
431.285102	14.901267	388.587999	135.486734	-3.027102	-1.111033	22220.52675
422.129549	42.367926	395.454663	161.427467	0.024749	0.414893	22251.80822
423.655475	67.545696	345.862086	151.508951	1.550674	-0.34807	22233.49712
386.2703	88.14569	351.965787	189.657088	0.787711	0.414893	22238.83786
403.055481	85.093839	337.469495	188.894125	2.313637	0.414893	22240.36378
397.714742	94.249392	337.469495	196.523753	1.550674	-0.34807	22215.94897
393.136965	111.034572	329.839868	209.494119	0.787711	1.177855	22207.55638
393.136965	121.716051	335.94357	222.464486	-0.738214	0.414893	22224.34156
391.61104	127.05679	308.476911	230.094113	0.787711	1.177855	22217.4749
365.670307	166.730852	297.795433	240.012629	1.550674	1.940818	22151.09714
364.144381	165.967889	256.595445	249.168182	0.024749	1.177855	22225.10453
347.359201	185.041958	274.906551	252.982995	-2.26414	-0.34807	22212.13416
362.618456	172.834554	216.921383	268.24225	-1.501177	0.414893	22208.31935
345.833275	191.14566	244.388042	258.323734	-2.26414	-1.111033	22215.18601
345.833275	224.71602	220.736197	278.923728	-2.26414	-1.111033	22202.97861
353.462903	223.190095	208.528793	306.390387	0.024749	-0.34807	22222.05268
336.677723	248.367865	203.951016	305.627424	1.550674	0.414893	22245.70452
335.151797	244.553051	194.795464	323.175567	2.313637	0.414893	22228.15638
327.52217	267.441933	200.899166	333.857045	-0.738214	-1.111033	22225.86749
313.025878	263.62712	160.46214	321.649642	-0.738214	0.414893	22231.20823
309.211064	285.753039	152.832513	343.775561	0.024749	0.414893	22214.42305
306.159213	298.723406	132.995482	355.982965	1.550674	1.177855	22222.05268
304.633288	309.404884	112.395488	377.345921	0.787711	0.414893	22251.80822
301.581437	328.478952	116.973264	375.057033	2.313637	-0.34807	22225.86749
283.270331	319.323399	81.876979	372.005182	0.024749	-0.34807	22215.18601
274.114778	346.790058	82.639941	386.501474	-0.738214	-1.111033	22229.6823
268.774039	339.923393	47.543655	372.768145	1.550674	1.177855	21974.85275
266.485151	360.523387	46.780693	389.553325	-2.26414	-1.111033	22183.14158
247.411082	368.915977	17.025146	407.864431	-3.027102	-1.111033	22219.76379
229.862939	368.915977	21.602922	399.471841	-3.027102	-1.111033	22220.52675
229.099977	381.886344	17.025146	415.494058	0.024749	-0.34807	22191.53417
213.077759	390.278934	-5.100773	436.857015	0.024749	-0.34807	22224.34156
193.240728	381.886344	-38.671134	428.464425	-3.027102	-1.111033	22206.03046
195.529616	396.382636	-55.456314	435.331089	-0.738214	-0.34807	22191.53417
153.566666	396.382636	-86.737786	426.175537	-2.26414	-0.34807	22196.87491
162.722219	410.115965	-112.678519	430.753313	-0.738214	0.414893	22216.71194
152.803703	434.530773	-114.967408	439.908866	3.0766	1.177855	22221.28971
145.937038	438.345586	-108.863706	429.99035	1.550674	-1.111033	22213.66009
127.625933	430.715959	-131.752588	442.960717	-0.738214	-0.34807	22232.73415
118.47038	429.952996	-130.226662	456.694046	1.550674	0.414893	22220.52675
100.922237	422.323369	-143.197029	468.90145	0.024749	1.177855	22201.45268
89.477796	439.871512	-159.982209	448.301456	0.787711	-0.34807	22220.52675
91.766684	454.367804	-140.145178	452.879232	-0.738214	-1.111033	22229.6823
74.981504	435.293735	-169.137762	458.219972	1.550674	-0.34807	22159.48973
51.329659	443.686326	-179.056277	426.175537	0.787711	-0.34807	22192.29713
34.544479	441.397437	-188.974793	450.590344	0.024749	-0.34807	22221.28971
39.885218	440.634475	-194.315532	449.064419	0.024749	1.177855	22215.18601
25.388926	447.501139	-195.841458	447.538493	-2.26414	-0.34807	22184.6675
13.944485	438.345586	-216.441452	442.960717	-0.738214	-0.34807	22184.6675
5.551895	447.501139	-219.493303	450.590344	-2.26414	-1.111033	22204.50453
-1.31477	433.76781	-253.063663	444.486642	0.024749	0.414893	22216.71194
-16.574025	441.397437	-236.278483	448.301456	0.787711	0.414893	22198.40083
-21.151801	424.612257	-235.51552	447.538493	-2.26414	0.414893	22209.08231
-40.225869	420.034481	-249.248849	428.464425	-2.26414	0.414893	22203.74157
-31.833279	430.715959	-282.81921	433.042201	-2.26414	-1.111033	5487.990967
-62.351789	435.293735	-276.715508	449.064419	-1.501177	-0.34807	19.837031
-60.825863	421.560406	-286.634023	435.331089	0.787711	0.414893	12.970367
-59.299938	422.323369	-317.915496	429.227388	2.313637	-0.34807	9.155553
-82.951783	432.241885	-275.952545	428.464425	2.313637	1.177855	11.444441
-97.448075	400.960412	-345.382154	426.175537	0.787711	-0.34807	9.155553
-96.685112	400.960412	-346.145117	437.619978	0.024749	-0.34807	11.444441
-115.75918	395.619673	-369.033999	406.338505	3.0766	1.940818	9.155553
-133.307323	404.775226	-346.145117	404.81258	0.787711	-0.34807	10.681478
-132.544361	414.693742	-355.30067	408.627394	2.313637	0.414893	9.918516
-147.040653	394.093748	-332.411788	394.131102	0.787711	-0.34807	9.918516
-163.825833	396.382636	-351.485856	388.790362	2.313637	1.177855	8.39259
-189.766566	387.990046	-378.952515	387.264437	0.787711	0.414893	7.629627
-184.425827	382.649307	-361.404372	362.849629	-2.26414	-1.111033	13258.76644
-211.892485	380.360418	-367.508073	347.590375	-1.501177	0.414893	22125.15641
-208.840634	375.019679	-398.026583	345.301486	-0.738214	-0.34807	22199.16379
-222.573964	368.915977	-363.69326	344.538524	0.024749	0.414893	22210.60823
-239.359144	365.101164	-413.285838	333.857045	0.024749	0.414893	22223.5786
-241.648032	362.812275	-406.419173	316.308902	1.550674	1.177855	22226.63045
-264.536914	352.89376	-395.737695	295.708909	-1.501177	-0.34807	22193.82305
-254.618399	338.397468	-417.100651	289.605207	-2.26414	-1.111033	22211.3712
-280.559132	342.975244	-421.678428	285.02743	-2.26414	-1.111033	22218.23786
-259.959138	327.71599	-401.841397	270.531138	-2.26414	-1.873996	22206.03046
-292.766535	313.98266	-416.337689	251.45707	1.550674	0.414893	22223.5786
-292.766535	323.901176	-426.256204	244.590405	2.313637	-1.111033	22214.42305
-292.766535	297.19748	-416.337689	223.227449	1.550674	0.414893	22225.10453
-327.099859	301.012294	-420.152502	207.205231	-0.738214	-0.34807	22227.39341
-310.314678	266.678971	-440.752496	224.753374	1.550674	0.414893	22231.20823
-336.255411	263.62712	-409.471024	198.049678	-0.738214	-1.111033	22210.60823
-347.699852	255.23453	-427.78213	180.501535	2.313637	-0.34807	22243.41563
-351.514666	241.5012	-417.100651	150.745989	0.787711	-0.34807	22245.70452
-355.32948	227.767871	-448.382124	116.412665	-0.738214	-0.34807	22224.34156
-368.299846	210.982691	-393.448807	105.731187	0.787711	-0.34807	22231.97119
-366.010958	192.671585	-427.019167	86.657119	0.024749	-0.34807	22229.6823
-374.403548	191.908622	-461.35249	82.842305	-0.738214	0.414893	22191.53417
-386.610952	187.330846	-443.041384	78.264529	1.550674	0.414893	22217.4749
-396.529468	169.01974	-468.219155	59.19046	-0.738214	1.177855	22230.44527
-398.055393	173.597517	-397.26362	45.457131	0.787711	1.177855	22215.18601
-392.714654	167.493815	-417.863614	53.849721	0.787711	0.414893	22223.5786
-412.551685	130.108641	-412.522875	34.01269	-2.26414	0.414893	22223.5786
-425.522052	117.138274	-415.574726	16.464547	0.024749	1.940818	22199.16379
-415.603536	107.219759	-415.574726	23.331211	-1.501177	-0.34807	22163.30454
-411.788722	107.219759	-401.078434	-17.105814	0.024749	1.177855	22222.05268
-432.388716	102.641982	-435.411757	11.88677	-1.501177	-0.34807	22218.23786
-446.122045	73.649398	-391.922881	-23.972478	2.313637	0.414893	22230.44527
-432.388716	54.57533	-367.508073	-21.68359	-1.501177	-1.111033	22237.31193
-436.20353	64.493845	-369.033999	-64.409503	0.787711	-0.34807	22232.73415
-455.277598	43.893851	-371.322887	-65.935429	3.0766	0.414893	22225.86749
-461.3813	25.582746	-343.856229	-85.009497	1.550674	1.177855	22228.91934
-460.618337	31.686448	-332.411788	-108.661342	2.313637	1.940818	22238.83786
-448.410934	8.034603	-330.885862	-94.16505	-0.738214	-1.873996	22235.02304
-440.781306	-7.224652	-354.537707	-108.661342	0.787711	-0.34807	22241.12674
-442.307232	-19.432056	-342.330303	-132.313187	1.550674	1.177855	22238.07489
-433.151679	-48.42464	-343.093266	-163.594659	2.313637	1.177855	22225.10453
-436.966493	-55.291304	-304.945129	-166.64651	0.787711	-0.34807	22222.05268
-441.544269	-64.446857	-320.204384	-189.535392	0.024749	-0.34807	22215.18601
-436.20353	-73.60241	-305.708092	-184.194653	-0.738214	-0.34807	22213.66009
-438.492418	-87.335739	-300.367353	-201.742796	-0.738214	-0.34807	22225.86749
-459.855375	-106.409808	-279.004396	-221.579827	0.024749	0.414893	22132.78604
-435.440567	-108.698696	-271.374769	-230.73538	-1.501177	-0.34807	22218.23786
-448.410934	-124.720913	-262.219216	-238.365007	-3.027102	-0.34807	22205.2675
-427.047977	-129.29869	-259.167365	-258.965001	0.024749	0.414893	22221.28971
-420.181312	-175.076454	-227.12293	-276.513144	-2.26414	-0.34807	22203.74157
-401.107244	-146.846833	-251.537737	-278.03907	0.787711	0.414893	22215.94897
-414.840573	-181.943119	-221.019228	-284.142771	0.787711	-0.34807	22239.60082
-388.89984	-184.232007	-216.441452	-307.794616	2.313637	0.414893	22235.786
-396.529468	-196.439411	-223.308116	-309.320542	0.787711	0.414893	22231.97119
-385.085027	-220.091256	-192.026644	-314.661281	0.787711	-0.34807	22232.73415
-369.825772	-237.639398	-185.159979	-324.579797	0.024749	-0.34807	22212.89712
-366.010958	-219.328293	-204.234048	-343.653865	0.787711	0.414893	22221.28971
-347.699852	-252.13569	-166.085911	-348.231641	1.550674	-1.111033	22248.75637
-344.648001	-259.765318	-150.826656	-356.624232	0.787711	0.414893	22233.49712
-353.803554	-259.002355	-137.093327	-363.490896	2.313637	-0.34807	22208.31935
-330.914672	-265.106057	-128.700737	-372.646449	2.313637	-0.34807	22233.49712
-324.048008	-291.809753	-113.441482	-395.535331	1.550674	1.177855	22217.4749
-317.944306	-294.098641	-99.708153	-419.187176	0.024749	1.177855	22104.55641
-300.396163	-307.069008	-85.974824	-410.031623	-0.738214	-0.34807	22217.4749
-295.818386	-317.750486	-83.685935	-413.846437	0.787711	0.414893	22219.76379
-292.003573	-311.646784	-94.367414	-429.868654	1.550674	0.414893	22193.06009
-258.433212	-365.054176	-66.137792	-411.557549	-0.738214	-0.34807	22202.97861
-269.877653	-359.713436	-44.011873	-445.127909	-1.501177	-0.34807	22212.89712
-243.93692	-371.157877	-44.774836	-448.17976	-2.26414	-1.873996	22199.92676
-247.751734	-364.291213	-37.145208	-459.624201	-1.501177	-1.111033	22192.29713
-221.811001	-386.417132	-24.937805	-464.201977	-1.501177	-0.34807	22212.89712
-199.685081	-378.787505	-7.389662	-477.935307	-0.738214	-0.34807	22219.00082
-189.766566	-404.728238	9.395519	-478.698269	1.550674	-0.34807	22216.71194
-176.796199	-407.780089	21.602922	-480.224195	0.787711	1.177855	22229.6823
-176.033237	-423.802306	58.988096	-466.490866	-2.26414	-0.34807	22219.00082
-144.751764	-433.720822	66.617724	-490.905673	-2.26414	-1.111033	22215.94897
-132.544361	-436.772673	68.906612	-464.201977	0.024749	-1.111033	22196.87491
-137.8851	-445.928226	118.49919	-473.35753	0.787711	-0.34807	22208.31935
-107.36659	-458.135629	117.736227	-455.046425	0.787711	-0.34807	22243.41563
-89.055485	-444.4023	126.89178	-482.513083	1.550674	0.414893	22099.21567
-72.270304	-459.661555	146.728811	-480.987158	0.024749	0.414893	22219.76379
-89.818447	-467.291182	136.810296	-500.824189	-0.738214	0.414893	22223.5786
-59.299938	-455.083778	171.143619	-491.668636	-1.501177	-0.34807	22214.42305
-19.625876	-467.291182	152.06955	-484.039009	-1.501177	0.414893	22172.4601
-22.677726	-481.024512	198.610277	-468.016791	0.024749	0.414893	22201.45268
0.211156	-490.943027	217.684346	-459.624201	-2.26414	-0.34807	22217.4749
-11.233285	-482.550437	230.654712	-464.201977	-0.738214	1.177855	22188.48232
16.996336	-482.550437	252.017669	-464.201977	1.550674	1.177855	22215.94897
21.574112	-497.046729	264.988035	-463.439015	-2.26414	0.414893	22196.11194
48.277808	-481.024512	255.06952	-451.994574	0.024749	-0.34807	22183.90454
61.248175	-483.3134	263.46211	-442.076058	0.787711	1.177855	22199.16379
74.981504	-487.128213	295.506545	-458.861238	0.787711	-0.34807	22211.3712
87.95187	-485.602288	301.610247	-431.39458	1.550674	1.177855	22212.13416
108.551864	-487.128213	294.743582	-440.550133	0.024749	-0.34807	22205.2675
122.285194	-487.128213	310.7658	-427.579766	1.550674	0.414893	22215.18601
130.677784	-494.757841	305.42506	-434.446431	0.024749	1.177855	22199.16379
129.151858	-481.787474	320.684315	-397.061257	-0.738214	0.414893	21946.62313
155.092591	-454.320816	345.099123	-421.476064	-2.26414	-1.873996	22225.10453
150.514815	-473.394884	351.202825	-373.409412	1.550674	-1.111033	22234.26008
190.188877	-452.79489	370.276893	-395.535331	-0.738214	-0.34807	22221.28971
205.448132	-455.846741	351.202825	-382.564965	0.024749	-0.34807	22215.94897
213.840722	-453.557853	362.647266	-366.542747	-0.738214	-0.34807	22208.31935
217.655536	-439.061561	372.565781	-358.150157	0.024749	-0.34807	22202.97861
216.12961	-431.431934	388.587999	-377.224225	-2.26414	-0.34807	22187.71935
245.885157	-420.750455	408.42503	-358.150157	-0.738214	-0.34807	22206.79342
256.566635	-417.698604	399.269477	-347.468679	-0.738214	-0.34807	22211.3712
268.774039	-401.676387	435.128726	-344.416828	-1.501177	1.177855	22227.39341
271.82589	-414.646753	406.136142	-327.631648	-0.738214	-0.34807	22236.54897
287.848107	-401.676387	429.787987	-329.157573	-2.26414	-0.34807	22205.2675
305.39625	-382.602318	409.950955	-311.60943	-3.027102	-0.34807	22209.08231
299.292548	-382.602318	425.973173	-291.009436	0.024749	0.414893	22217.4749
322.944393	-368.868989	434.365763	-276.513144	-0.738214	-1.111033	22206.79342
330.574021	-357.424548	465.647235	-247.52056	-0.738214	0.414893	22225.10453
313.78884	-357.424548	451.150943	-226.920566	0.024749	-0.34807	22121.34159
347.359201	-322.328262	455.72872	-215.476125	2.313637	1.177855	22227.39341
363.381418	-328.431964	448.099092	-217.002051	-1.501177	0.414893	22226.63045
367.959195	-316.987523	461.832422	-195.639094	-1.501177	-0.34807	22230.44527
387.033263	-310.120858	477.854639	-180.379839	0.787711	-1.111033	22212.89712
384.744375	-300.965306	462.595384	-188.009467	1.550674	1.177855	22221.28971
382.455487	-287.994939	451.150943	-178.090951	2.313637	-0.34807	22250.2823
424.418437	-265.86902	478.617602	-155.202069	2.313637	0.414893	22238.07489
400.00363	-252.898653	472.5139	-155.965032	0.787711	-1.111033	22230.44527
403.055481	-231.535697	460.306496	-136.890963	-2.26414	-1.111033	22231.97119
419.840661	-228.483846	488.536117	-139.179851	0.024749	0.414893	22215.18601
416.78881	-230.009771	433.6028	-139.942814	-1.501177	-1.111033	22202.21564
432.048065	-186.520895	475.565751	-115.528007	-1.501177	-1.111033	22225.86749
438.151767	-176.60238	464.884272	-95.690975	-0.738214	0.414893	22225.86749
441.203618	-161.343125	454.202794	-59.068764	-1.501177	-1.111033	22215.94897
449.596208	-139.980168	451.913906	-58.305801	1.550674	1.177855	22232.73415
434.336953	-128.535727	476.328714	-27.024329	-1.501177	-0.34807	22209.84527
422.129549	-123.194988	416.054657	-4.89841	-2.26414	-0.34807	22003.08237
441.96658	-108.698696	425.21021	-14.816925	0.024749	1.940818	22216.71194
449.596208	-95.728329	442.758353	6.546031	-0.738214	0.414893	22220.52675
435.862878	-89.624628	441.99539	25.6201	-2.26414	-1.873996	22219.00082
428.996214	-69.787596	444.284279	23.331211	0.024749	-0.34807	22241.88971
438.914729	-41.557975	426.736136	66.057125	1.550674	-1.111033	22231.97119
433.57399	-23.246869	409.187993	77.501566	-0.738214	-1.111033	22217.4749
432.811027	-16.380205	387.825036	117.938591	2.313637	1.177855	22224.34156
439.677692	-11.802428	395.454663	119.464516	1.550674	1.177855	22232.73415
435.862878	22.530895	395.454663	133.197846	1.550674	-0.34807	22236.54897
414.499922	37.79015	401.558365	142.353398	1.550674	-0.34807	22237.31193
420.603624	24.819783	375.617632	152.271914	-1.501177	-1.111033	22238.83786
408.39622	55.338293	354.254676	152.271914	-0.738214	-0.34807	22222.81564
407.633257	61.441994	337.469495	180.501535	0.787711	1.177855	22224.34156
393.899928	62.204957	317.632464	171.345982	-2.26414	0.414893	22210.60823
393.136965	69.834585	316.869502	188.894125	-1.501177	0.414893	22206.79342
382.455487	104.93087	347.388011	211.020045	0.787711	1.177855	22224.34156
392.374002	107.219759	329.076905	225.516337	-0.738214	0.414893	22094.6379
388.559189	137.738268	319.15839	226.279299	-0.738214	-0.34807	22211.3712
369.48512	151.471597	300.084321	245.353368	-1.501177	-1.111033	22213.66009
380.929561	151.471597	268.802849	220.175598	-1.501177	1.177855	22215.94897
349.648089	165.967889	255.832483	251.45707	-1.501177	-0.34807	22201.45268
355.751791	197.249362	258.121371	264.427436	-2.26414	0.414893	22210.60823
350.411052	199.53825	239.810265	268.24225	0.787711	0.414893	22231.97119
374.825859	215.560467	235.995451	275.108915	0.787711	-0.34807	22238.83786
348.122164	220.901206	201.662128	288.079281	0.024749	-1.111033	22231.20823
342.781424	236.923424	228.365824	304.101499	0.787711	0.414893	22234.26008
332.099946	233.10861	194.032501	330.805194	0.024749	-0.34807	22228.91934
338.203648	262.101194	200.136203	326.990381	-0.738214	-0.34807	22215.94897
319.12958	266.678971	178.010283	320.886679	-0.738214	-1.111033	22225.86749
321.418468	281.938225	176.484358	348.353337	0.024749	-0.34807	22244.94156
329.048095	308.641921	152.06955	322.412604	0.787711	-0.34807	22213.66009
290.899958	297.960443	123.076966	351.405188	0.787711	1.177855	22228.91934
290.899958	317.797474	104.002898	372.005182	0.787711	1.177855	22228.91934
262.670337	332.293766	84.92883	370.479257	-3.790065	-1.111033	22081.66753
280.981443	341.449319	51.358469	382.686661	-1.501177	-0.34807	22199.92676
259.618486	352.89376	44.491804	375.819996	-1.501177	-0.34807	22224.34156
269.537002	352.89376	22.365885	383.449623	-1.501177	-0.34807	22214.42305
243.596269	373.493754	20.83996	393.368139	2.313637	0.414893	22194.58602
249.699971	375.019679	13.973295	400.997766	0.787711	-0.34807	22222.81564
238.25553	365.101164	2.528854	407.101468	-2.26414	-0.34807	22193.06009
215.366647	383.412269	-14.256326	433.042201	-0.738214	0.414893	22196.11194
200.107393	373.493754	-63.085941	415.494058	2.313637	0.414893	22209.84527
184.085175	396.382636	-44.774836	422.360723	1.550674	0.414893	22206.79342
187.137026	404.012263	-60.03409	432.279238	-3.027102	-0.34807	22222.81564
158.907405	407.064114	-77.582233	444.486642	0.024749	-0.34807	22225.86749
148.225927	416.98263	-108.863706	452.11627	-1.501177	-0.34807	22217.4749
148.225927	437.582624	-125.648886	446.012568	0.024749	-1.111033	22224.34156
125.337044	439.108549	-121.071109	447.538493	-0.738214	-0.34807	22203.74157
122.285194	435.293735	-141.671103	435.331089	-0.738214	-1.111033	22202.21564
124.574082	449.790027	-143.197029	455.168121	0.787711	-0.34807	22241.12674
89.477796	431.478922	-129.4637	441.434791	1.550674	1.177855	22057.25272
99.396311	455.893729	-169.137762	458.219972	0.024749	-1.111033	22190.7712
69.640765	438.345586	-151.589619	454.405158	1.550674	1.177855	22228.91934
60.485212	445.975214	-156.930358	443.72368	0.024749	1.177855	22225.86749
47.514845	453.604841	-173.715538	433.805164	-1.501177	-0.34807	22185.43046
42.937069	440.634475	-200.419234	429.227388	-1.501177	0.414893	22199.16379
52.092622	438.345586	-211.100712	435.331089	0.024749	0.414893	22216.71194
16.233373	447.501139	-207.285899	451.353307	-0.738214	-0.34807	22205.2675
19.285224	437.582624	-231.700706	457.457009	0.024749	0.414893	22199.92676
4.025969	449.027065	-235.51552	454.405158	-3.027102	-0.34807	22205.2675
0.211156	426.138183	-260.69329	462.797748	-0.738214	-0.34807	22196.87491
-9.70736	441.397437	-238.567371	448.301456	0.024749	0.414893	22159.48973
-24.203652	424.612257	-257.641439	437.619978	0.024749	-0.34807	22201.45268
-34.122168	439.108549	-269.848843	448.301456	2.313637	1.177855	6893.368328
-52.433273	436.819661	-262.982179	443.72368	3.0766	1.177855	19.837031
-51.67031	433.004847	-283.582172	427.701462	0.024749	-0.34807	14.496292
-79.899932	420.034481	-287.396986	442.960717	1.550674	1.177855	10.681478
-79.136969	409.353002	-300.367353	433.805164	0.787711	0.414893	12.207404
-92.870298	420.034481	-295.026613	435.331089	0.024749	-0.34807	10.681478
-123.388808	422.323369	-329.359937	423.886648	0.787711	-0.34807	9.155553
-102.025851	415.456704	-326.308086	421.59776	2.313637	0.414893	9.155553
-133.307323	393.330785	-377.426589	407.864431	3.839562	1.940818	8.39259
-137.8851	411.641891	-320.204384	384.975549	1.550674	0.414893	9.918516
-153.907317	401.723375	-356.063632	390.316288	0.024749	-0.34807	8.39259
-168.403609	394.85671	-363.69326	378.108884	-2.26414	-0.34807	10.681478
-172.218423	376.545605	-356.063632	359.797778	-2.26414	-0.34807	7.629627
-186.714715	396.382636	-364.456223	352.168151	0.024749	-0.34807	10.681478
-201.97397	375.782642	-376.663626	339.197785	0.024749	-0.34807	21887.11203
-197.396193	380.360418	-377.426589	349.879263	-2.26414	-1.111033	22208.31935
-216.470262	370.441903	-372.848813	349.1163	0.787711	1.177855	22209.08231
-231.729516	355.182648	-388.108067	331.568157	-2.26414	-0.34807	22200.68972
-237.070256	363.575238	-416.337689	307.916312	-0.738214	0.414893	22212.89712
-244.699883	360.523387	-396.500657	323.93853	0.024749	0.414893	22204.50453
-243.173957	352.130797	-392.685844	298.760759	-2.26414	-1.111033	22212.89712
-268.351728	350.604872	-417.863614	285.790393	3.839562	1.940818	22227.39341
-270.640616	336.871542	-417.100651	267.479287	3.0766	1.177855	22199.92676
-288.188759	334.582654	-407.182136	236.960778	0.024749	0.414893	22230.44527
-282.84802	316.271549	-400.315471	230.094113	-2.26414	-1.873996	22229.6823
-301.922088	318.560437	-430.833981	236.960778	1.550674	1.177855	22217.4749
-317.181343	291.093778	-426.256204	227.042262	0.787711	0.414893	22220.52675
-319.470231	294.145629	-410.996949	223.227449	3.0766	-0.34807	22251.04526
-325.573933	263.62712	-452.196937	191.183014	1.550674	1.177855	22228.91934
-350.751703	272.782673	-399.552508	166.005243	-1.501177	-1.111033	22228.15638
-341.596151	239.975275	-435.411757	167.531169	-0.738214	1.177855	22237.31193
-347.699852	228.530834	-430.071018	148.4571	-0.738214	-0.34807	22215.94897
-365.247995	209.456765	-414.0488	121.753405	-0.738214	-0.34807	22199.92676
-366.773921	201.064175	-427.019167	101.153411	-1.501177	0.414893	22222.81564
-363.72207	188.093809	-452.9599	96.575634	-0.738214	0.414893	22219.76379
-362.196144	182.75307	-478.13767	76.738603	-0.738214	0.414893	22221.28971
-398.818356	175.123442	-441.515459	46.983056	2.313637	1.177855	22231.97119
-399.581319	160.62715	-449.908049	66.057125	-3.027102	-0.34807	22213.66009
-405.68502	152.23456	-429.308055	37.064541	-0.738214	-1.111033	22165.59343
-424.759089	125.530864	-432.359906	32.486764	-3.790065	-1.873996	22150.33418
-420.944275	124.767902	-399.552508	13.412696	0.787711	1.177855	22222.81564
-422.470201	108.745684	-393.448807	14.175659	0.787711	0.414893	22219.00082
-412.551685	114.086423	-405.65621	11.88677	0.787711	-0.34807	22245.70452
-430.099828	105.693833	-403.367322	0.442329	0.024749	0.414893	22238.83786
-446.122045	83.567914	-401.078434	-9.476186	0.024749	0.414893	22222.05268
-453.751673	65.256808	-404.130285	-38.46877	0.787711	0.414893	22231.97119
-456.040561	52.286442	-345.382154	-24.735441	0.787711	0.414893	22230.44527
-443.070195	53.049404	-363.69326	-56.779876	0.024749	-1.111033	22228.91934
-446.122045	33.975336	-345.382154	-76.616907	0.024749	-0.34807	22243.41563
-448.410934	19.479044	-335.463639	-91.876162	0.024749	-1.111033	22241.88971
-447.647971	24.05682	-377.426589	-104.846528	0.787711	0.414893	22225.86749
-454.514636	-17.90613	-332.411788	-97.979864	0.024749	0.414893	22229.6823
-436.20353	-18.669093	-352.248819	-133.839112	0.787711	1.177855	22224.34156
-440.018344	-30.876497	-333.17475	-153.676143	-1.501177	0.414893	22201.45268
-428.573903	-51.476491	-312.574756	-156.727994	-0.738214	1.177855	22222.05268
-427.047977	-77.417224	-336.989564	-165.120585	-0.738214	0.414893	22231.97119
-449.173896	-69.787596	-313.337719	-219.290939	-2.26414	-0.34807	22116.00086
-431.625753	-90.38759	-298.841427	-212.424274	-0.738214	-0.34807	22226.63045
-453.751673	-97.254255	-290.448837	-217.002051	-2.26414	0.414893	22211.3712
-452.98871	-110.987584	-299.60439	-221.579827	-0.738214	-0.34807	22199.92676
-454.514636	-117.854249	-268.322918	-237.602045	0.787711	0.414893	22215.18601
-422.470201	-123.194988	-277.478471	-273.461293	0.787711	0.414893	22221.28971
-420.181312	-136.165354	-250.774775	-252.098337	-0.738214	0.414893	22222.81564
-418.655387	-150.661646	-230.174781	-271.172405	2.313637	1.177855	22240.36378
-397.29243	-172.024603	-231.700706	-285.668697	1.550674	-0.34807	22238.07489
-403.396132	-172.787566	-227.885893	-288.720548	2.313637	0.414893	22222.05268
-398.055393	-194.913485	-226.359967	-302.453877	-0.738214	0.414893	22221.28971
-378.218362	-213.224591	-213.389601	-325.342759	0.787711	0.414893	22230.44527
-378.981325	-213.987554	-185.922942	-319.239057	0.787711	-0.34807	22240.36378
-366.010958	-221.617181	-169.137762	-335.261275	-0.738214	-1.111033	22224.34156
-355.32948	-253.661616	-194.315532	-348.994604	1.550674	0.414893	22217.4749
-330.914672	-255.187541	-163.797023	-347.468679	-0.738214	-1.111033	22225.10453
-342.359113	-269.683833	-164.559985	-359.676082	0.787711	-0.34807	22209.84527
-338.5443	-271.972722	-118.019258	-381.802002	-0.738214	-0.34807	22115.23789
-337.781337	-292.572716	-113.441482	-392.48348	0.787711	1.177855	22218.23786
-320.233194	-285.706051	-115.73037	-398.587182	0.024749	-0.34807	22217.4749
-298.107275	-308.594933	-93.604451	-411.557549	0.024749	0.414893	22206.79342
-285.136908	-320.039374	-74.530382	-426.816803	-0.738214	0.414893	22216.71194
-292.003573	-334.535666	-78.345196	-427.579766	-1.501177	1.177855	22199.92676
-282.085057	-344.454182	-50.115575	-445.127909	-1.501177	-0.34807	22204.50453
-255.381361	-356.661585	-26.46373	-432.157542	-2.26414	-1.111033	22170.93417
-258.433212	-355.13566	-18.07114	-439.024207	0.787711	0.414893	22198.40083
-240.885069	-359.713436	-15.019289	-442.076058	-0.738214	-1.111033	22224.34156
-234.781367	-382.602318	-22.648916	-445.890872	0.024749	-0.34807	22224.34156
-209.603597	-384.891207	-0.522997	-453.520499	2.313637	0.414893	22216.71194
-192.055454	-400.150461	7.869593	-468.016791	-0.738214	-1.111033	22228.15638
-198.922119	-387.180095	13.210332	-482.513083	0.024749	1.177855	22225.86749
-176.033237	-416.935642	31.521438	-478.698269	0.024749	-0.34807	22193.06009
-160.011019	-428.380083	62.80291	-497.772338	0.787711	-1.111033	22221.28971
-143.225839	-424.565269	74.247351	-476.409381	0.787711	1.177855	22249.51933
-140.173988	-439.824524	71.1955	-473.35753	2.313637	0.414893	22012.23792
-107.36659	-440.587486	87.217718	-455.046425	0.787711	0.414893	22229.6823
-82.951783	-452.79489	106.291786	-471.831605	1.550674	0.414893	22228.91934
-76.848081	-467.291182	120.025115	-479.461232	0.024749	0.414893	22187.71935
-89.055485	-475.683772	115.447339	-484.039009	-2.26414	-0.34807	22187.71935
-47.092534	-475.683772	146.728811	-480.224195	-2.26414	-1.111033	22215.18601
-51.67031	-471.868959	148.254737	-491.668636	0.787711	-0.34807	22206.03046
-28.781428	-477.209698	185.639911	-489.379748	-3.027102	-1.111033	22204.50453
-15.048099	-487.128213	230.654712	-444.364946	-0.738214	-0.34807	22225.10453
-3.603658	-486.365251	220.736197	-460.387164	-1.501177	0.414893	22185.43046
8.603746	-489.417102	235.995451	-460.387164	-0.738214	0.414893	22168.64528
11.655597	-498.572654	249.728781	-453.520499	0.024749	0.414893	22195.34898
43.700032	-482.550437	268.039886	-458.098276	1.550674	1.177855	22193.06009
67.351876	-461.950443	296.269508	-458.098276	0.787711	0.414893	22200.68972
74.218541	-473.394884	298.558396	-457.335313	0.787711	-0.34807	22215.18601
82.611131	-471.868959	294.743582	-436.735319	0.024749	-0.34807	22215.18601
101.6852	-474.92081	293.217657	-448.942723	-0.738214	-0.34807	22202.21564
97.107423	-483.3134	292.454694	-451.231611	0.787711	0.414893	21993.16385
127.625933	-485.602288	326.025054	-442.076058	-1.501177	-0.34807	22224.34156
132.203709	-471.105996	323.736166	-402.401996	3.839562	1.177855	22229.6823
155.092591	-461.950443	352.72875	-423.00199	2.313637	1.177855	22224.34156
155.855554	-452.031928	345.099123	-400.113108	0.024749	-0.34807	22201.45268
166.537032	-452.031928	345.099123	-397.824219	2.313637	0.414893	22185.43046
187.137026	-456.609704	354.254676	-370.357561	0.024749	1.177855	22214.42305
209.262946	-448.980077	348.150974	-403.927921	-0.738214	-0.34807	22186.19343
213.840722	-439.824524	380.958371	-361.964971	0.024749	0.414893	22202.97861
228.337014	-425.328232	395.454663	-364.253859	-2.26414	-1.111033	22219.76379
253.514784	-419.987493	422.158359	-365.779784	0.787711	0.414893	22233.49712
262.670337	-425.328232	413.765769	-351.283492	-1.501177	-0.34807	22218.23786
244.359231	-431.431934	412.239844	-326.105722	-2.26414	-0.34807	22210.60823
262.670337	-407.017126	415.291695	-343.653865	-3.027102	-0.34807	22215.94897
285.559219	-396.335648	418.343546	-323.816834	0.024749	1.177855	22198.40083
298.529586	-390.994909	416.81762	-308.557579	0.787711	0.414893	22219.76379
310.73699	-368.868989	438.943539	-303.979803	0.024749	-0.34807	22235.786
309.974027	-371.92084	443.521316	-287.194622	0.787711	0.414893	22084.71938
333.625872	-354.372697	470.225012	-260.490927	2.313637	1.177855	22236.54897
331.336983	-348.268995	458.780571	-240.653895	0.024749	0.414893	22235.786
345.833275	-325.380113	425.21021	-221.579827	-0.738214	1.177855	22214.42305
352.69994	-315.461598	471.750937	-210.898349	0.787711	-0.34807	22224.34156
385.507338	-316.987523	459.543533	-201.742796	-0.738214	-0.34807	22231.97119
376.351785	-309.357896	461.832422	-188.009467	0.787711	-1.111033	22230.44527
381.692524	-295.624566	465.647235	-181.142802	0.787711	1.177855	22238.07489
396.951779	-280.365312	459.543533	-180.379839	1.550674	0.414893	22241.88971
406.107332	-267.394945	493.876856	-152.150218	0.024749	-0.34807	22217.4749
406.107332	-252.13569	458.017608	-149.86133	-3.790065	-1.111033	22206.79342
384.744375	-252.898653	460.306496	-153.676143	-3.027102	-1.111033	22216.71194
419.077698	-228.483846	472.5139	-130.024299	0.024749	0.414893	22217.4749
422.892512	-211.698665	462.595384	-117.053932	-1.501177	-0.34807	22223.5786
432.811027	-207.883852	479.380564	-114.002081	0.024749	-0.34807	22227.39341
429.759176	-183.469044	461.069459	-94.928013	0.787711	0.414893	22226.63045
432.048065	-176.60238	438.180577	-78.905795	-1.501177	0.414893	22201.45268
449.596208	-150.661646	429.787987	-68.224317	0.787711	1.940818	21937.46757
432.811027	-150.661646	464.12131	-33.128031	-0.738214	0.414893	22218.23786
447.307319	-122.432025	454.965757	-1.846559	1.550674	-0.34807	22212.13416
443.492506	-140.743131	407.662067	-17.868776	0.024749	-0.34807	22232.73415
441.96658	-109.461659	465.647235	11.123808	0.024749	-1.111033	22237.31193
445.018431	-81.995	437.417614	18.753435	0.024749	-0.34807	22223.5786
438.914729	-64.446857	422.921322	30.197876	0.787711	0.414893	22232.73415
430.522139	-47.661677	419.106508	60.716386	2.313637	0.414893	22230.44527
432.811027	-36.980199	417.580583	85.131193	-0.738214	-0.34807	22217.4749
448.070282	-19.432056	396.217626	89.70897	1.550674	0.414893	22249.51933
439.677692	-13.328354	404.610216	117.938591	0.024749	-0.34807	22238.83786
427.470288	-9.51354	400.03244	130.908957	-1.501177	-0.34807	22223.5786
424.418437	16.427193	393.928738	130.145995	1.550674	0.414893	22235.02304
417.551773	32.44941	374.091707	140.06451	0.787711	-0.34807	22229.6823
404.581406	47.708665	353.491713	141.590436	-0.738214	1.177855	22200.68972
397.714742	53.812367	342.047272	171.345982	-0.738214	0.414893	22220.52675
401.529555	61.441994	360.358378	188.894125	0.024749	-0.34807	22231.20823
416.78881	83.567914	322.973203	188.894125	0.024749	0.414893	22128.97122
394.662891	106.456796	338.995421	193.471902	-1.501177	-0.34807	22221.28971
406.870294	102.641982	319.15839	197.286715	-1.501177	0.414893	22218.23786
372.536971	118.6642	268.802849	208.731157	-1.501177	-0.34807	22199.92676
390.085114	135.44938	294.743582	224.753374	-0.738214	1.177855	22209.84527
372.536971	145.367895	279.484327	235.434852	-2.26414	-1.111033	22221.28971
381.692524	170.545666	274.906551	255.271883	0.024749	0.414893	22215.94897
359.566605	187.330846	267.276924	248.405219	3.0766	1.177855	22246.46748
359.566605	190.382697	239.047302	275.108915	0.024749	-1.111033	22241.12674
357.277716	210.219728	255.06952	280.449654	1.550674	1.177855	22219.76379
345.833275	205.641952	201.662128	294.182983	0.787711	1.177855	22223.5786
339.729574	225.478983	229.128787	307.916312	-1.501177	0.414893	22228.15638
348.122164	242.264163	203.951016	320.886679	0.787711	1.177855	22222.81564
335.91476	268.204896	204.713979	325.464455	-1.501177	-1.111033	22235.786
323.707356	265.916008	189.454724	332.33112	0.787711	-0.34807	22233.49712
324.470319	268.204896	157.41029	345.301486	1.550674	0.414893	22217.4749
303.107362	299.486368	116.973264	341.486673	0.787711	1.177855	22222.05268
276.403666	289.567853	94.084382	326.227418	-3.790065	-0.34807	21945.86016
282.507368	294.908592	79.58809	369.716294	-1.501177	-0.34807	22193.06009
281.744406	323.138213	91.795494	389.553325	-0.738214	-0.34807	22215.94897
282.507368	339.160431	76.536239	374.29407	-0.738214	0.414893	22225.86749
274.114778	348.315983	70.432538	378.871847	-0.738214	-0.34807	22206.03046
268.011076	357.471536	57.462171	401.760729	3.0766	2.703781	22218.23786
242.070343	343.738207	36.099214	408.627394	-1.501177	0.414893	22209.84527
243.596269	357.471536	15.49922	404.81258	-3.027102	0.414893	22196.11194
234.440716	364.338201	14.736258	406.338505	0.024749	0.414893	22196.87491
213.077759	393.330785	7.869593	418.545909	0.787711	1.940818	22219.76379
208.499983	384.938195	-34.85632	429.99035	-2.26414	-0.34807	22221.28971
206.211095	394.093748	-44.774836	433.042201	1.550674	1.177855	22200.68972
184.085175	413.167816	-62.322979	421.59776	0.787711	1.177855	22231.20823
175.692585	411.641891	-58.508165	437.619978	-0.738214	-0.34807	22229.6823
144.411113	408.59004	-91.315563	441.434791	1.550674	1.940818	22201.45268
148.988889	423.086332	-107.33778	438.38294	0.024749	-0.34807	22216.71194
142.122225	436.819661	-125.648886	447.538493	0.787711	-0.34807	22251.80822
145.937038	428.427071	-137.093327	458.219972	-0.738214	-1.111033	22078.61568
103.974088	446.738177	-172.952576	441.434791	0.024749	-0.34807	22191.53417
97.107423	439.108549	-135.567401	460.50886	-0.738214	-0.34807	22234.26008
93.29261	446.738177	-146.24888	445.249605	-0.738214	0.414893	22206.79342
84.900019	433.76781	-171.42665	427.701462	0.024749	0.414893	22178.5638
48.277808	436.056698	-156.930358	429.227388	-1.501177	-1.111033	22206.03046
31.492628	449.790027	-179.81924	449.064419	0.024749	0.414893	22199.16379
45.225957	447.501139	-181.345166	458.219972	-1.501177	-0.34807	22207.55638
36.833367	450.55299	-172.952576	460.50886	-2.26414	-0.34807	22218.23786
12.418559	450.55299	-214.915526	451.353307	-0.738214	1.177855	22190.7712
19.285224	447.501139	-237.041445	460.50886	-0.738214	-0.34807	22197.63787
-0.551807	442.1604	-250.011812	443.72368	-1.501177	-1.111033	22183.14158
-7.418472	433.004847	-232.463669	450.590344	-1.501177	-0.34807	22187.71935
-7.418472	447.501139	-248.485887	441.434791	0.787711	1.177855	22209.08231
-5.129584	423.086332	-256.878477	442.960717	1.550674	1.177855	22218.23786
-18.09995	455.130767	-229.411818	443.72368	1.550674	0.414893	21791.74169
-43.27772	403.249301	-314.100682	438.38294	0.024749	-0.34807	71.718497
-46.329571	425.37522	-288.159949	413.20517	-0.738214	0.414893	12.970367
-63.877714	423.849294	-288.159949	440.671829	0.024749	0.414893	12.207404
-73.033267	425.37522	-297.315502	446.77553	3.0766	0.414893	9.918516
-92.870298	430.715959	-321.730309	451.353307	0.024749	-0.34807	11.444441
-114.996218	408.59004	-288.922912	442.960717	2.313637	0.414893	10.681478
-109.655478	420.797443	-333.937713	416.257021	3.0766	0.414893	9.918516
-143.988802	396.382636	-351.485856	406.338505	0.024749	-0.34807	9.155553
-126.440659	395.619673	-370.559924	405.575543	-1.501177	-0.34807	11.444441
-156.196205	404.775226	-352.248819	397.945915	-1.501177	0.414893	9.918516
-152.381392	394.85671	-342.330303	381.160735	-1.501177	-0.34807	10.681478
-167.640647	390.278934	-377.426589	365.138518	0.787711	0.414893	9.918516
-183.662864	386.46412	-362.930297	365.90148	0.787711	-0.34807	8.39259
-191.292491	387.227083	-358.352521	364.375555	-0.738214	-0.34807	17284.9208
-205.788783	378.834493	-383.530291	357.50889	-3.027102	-1.111033	22164.83047
-215.707299	366.627089	-394.211769	341.486673	0.024749	0.414893	22191.53417
-246.225808	360.523387	-378.952515	322.412604	0.024749	0.414893	22213.66009
-226.388777	360.523387	-391.922881	316.308902	-2.26414	0.414893	22213.66009
-237.833218	353.656723	-396.500657	305.627424	0.024749	-1.873996	22180.08972
-254.618399	349.841909	-383.530291	290.368169	0.787711	1.177855	22214.42305
-250.803585	351.367834	-397.26362	274.345952	1.550674	0.414893	22235.02304
-287.425796	321.612288	-423.967316	271.294101	-0.738214	0.414893	22217.4749
-277.507281	340.686356	-406.419173	256.797809	0.787711	1.177855	22224.34156
-282.085057	321.612288	-410.233987	246.879293	0.787711	0.414893	22227.39341
-270.640616	304.827107	-410.233987	229.33115	4.602525	1.177855	22241.12674
-291.24061	289.567853	-411.759912	211.020045	2.313637	0.414893	22235.786
-315.655417	285.753039	-458.300639	197.286715	1.550674	1.177855	22238.83786
-320.996157	265.153045	-423.204353	193.471902	2.313637	1.177855	22223.5786
-340.833188	257.523418	-429.308055	186.605237	-1.501177	0.414893	22221.28971
-337.781337	249.89379	-424.730279	174.397833	0.787711	1.177855	22215.18601
-345.410964	226.241946	-421.678428	156.086728	0.024749	-0.34807	22209.84527
-369.825772	232.345647	-448.382124	130.908957	-1.501177	-1.111033	22224.34156
-364.485033	205.641952	-404.893248	86.657119	0.787711	0.414893	22231.20823
-372.11466	198.775287	-434.648794	85.894156	-2.26414	-1.111033	22212.89712
-378.218362	188.856771	-445.330273	87.420081	-2.26414	-0.34807	22206.03046
-382.796138	181.227144	-449.908049	64.531199	-1.501177	0.414893	22210.60823
-404.159095	155.286411	-420.915465	75.97564	1.550674	0.414893	22151.09714
-428.573903	163.679001	-446.093235	43.168243	-2.26414	-1.111033	22212.89712
-406.447983	150.708635	-417.863614	53.849721	0.024749	0.414893	22235.02304
-398.818356	130.108641	-399.552508	43.931205	1.550674	0.414893	22235.02304
-407.973909	95.012355	-398.026583	15.701584	0.024749	0.414893	22212.13416
-430.099828	88.908653	-405.65621	21.042323	0.787711	1.177855	22220.52675
-448.410934	103.404945	-416.337689	8.834919	-1.501177	0.414893	22205.2675
-448.410934	83.567914	-417.100651	-14.053963	-1.501177	-1.111033	22211.3712
-426.285014	81.279026	-389.633993	-17.868776	1.550674	0.414893	22249.51933
-439.255381	71.36051	-378.952515	-24.735441	-1.501177	-1.111033	22235.786
-440.781306	61.441994	-343.856229	-56.779876	0.787711	-0.34807	22230.44527
-450.699822	37.79015	-365.982148	-76.616907	0.787711	1.177855	22241.88971
-462.144263	17.190156	-352.248819	-92.639125	0.787711	0.414893	22225.10453
-451.462785	12.612379	-353.011781	-104.083566	-1.501177	0.414893	22204.50453
-454.514636	2.693864	-361.404372	-99.505789	-2.26414	0.414893	22218.23786
-459.855375	-11.039466	-350.722893	-120.868746	0.787711	0.414893	22223.5786
-443.833157	-25.535758	-341.56734	-142.994665	0.787711	1.177855	22220.52675
-430.099828	-33.928348	-334.700676	-149.098367	-0.738214	0.414893	22150.33418
-446.885008	-54.528342	-301.893278	-162.831696	0.024749	-0.34807	22231.20823
-428.573903	-65.20982	-317.152533	-204.794647	-1.501177	0.414893	22200.68972
-448.410934	-94.202404	-301.893278	-195.639094	0.787711	1.940818	22215.18601
-416.366499	-69.024634	-333.937713	-195.639094	-0.738214	0.414893	22221.28971
-456.803524	-110.987584	-279.767359	-249.809448	0.787711	1.177855	22211.3712
-436.20353	-118.617212	-294.263651	-234.550194	-0.738214	-0.34807	22231.20823
-433.914642	-112.51351	-256.115514	-244.468709	1.550674	0.414893	22247.99341
-436.20353	-136.165354	-261.456253	-250.572411	0.787711	-0.34807	22222.05268
-416.366499	-163.632013	-242.382185	-259.727964	0.787711	0.414893	22228.15638
-401.870207	-172.024603	-231.700706	-278.802032	-0.738214	0.414893	22228.91934
-401.107244	-168.209789	-237.041445	-293.298324	0.787711	0.414893	22214.42305
-380.50725	-188.809783	-218.73034	-290.246473	3.0766	0.414893	22248.75637
-388.89984	-194.913485	-201.182197	-312.372393	1.550674	-0.34807	22237.31193
-376.692436	-209.409777	-197.367383	-310.083505	-0.738214	0.414893	22206.79342
-369.062809	-240.691249	-182.108128	-329.920536	0.024749	-0.34807	22225.10453
-384.322064	-237.639398	-182.108128	-348.231641	-0.738214	-0.34807	22223.5786
-359.144293	-254.424579	-165.322948	-353.572381	-2.26414	0.414893	22097.68975
-345.410964	-268.157908	-159.219246	-358.91312	-1.501177	-0.34807	22213.66009
-338.5443	-264.343094	-147.011843	-367.30571	0.024749	-0.34807	22228.15638
-331.677635	-271.209759	-108.863706	-381.039039	0.787711	0.414893	22182.37861
-325.573933	-285.706051	-100.471116	-397.824219	-1.501177	-1.111033	22209.08231
-322.522082	-304.780119	-105.048892	-405.453847	-1.501177	-0.34807	22212.13416
-302.685051	-323.091225	-76.056308	-416.135325	-3.790065	-1.111033	22199.16379
-282.085057	-311.646784	-48.589649	-415.372362	-3.027102	-0.34807	22177.80084
-283.610983	-347.506033	-62.322979	-419.950139	0.024749	-0.34807	22216.71194
-269.114691	-334.535666	-50.115575	-422.239027	0.787711	0.414893	22222.81564
-252.32951	-358.187511	-21.122991	-434.446431	1.550674	0.414893	22212.13416
-240.122107	-373.446766	-15.782252	-428.342729	2.313637	1.177855	22229.6823
-218.75915	-371.92084	-15.782252	-458.098276	1.550674	1.177855	22228.15638
-240.122107	-372.683803	-13.493364	-433.683468	-1.501177	-1.111033	22193.06009
-209.603597	-382.602318	17.788109	-485.564934	0.024749	0.414893	22206.79342
-177.559162	-390.231946	21.602922	-476.409381	0.787711	-0.34807	22229.6823
-169.929535	-391.757871	29.23255	-468.016791	0.024749	-0.34807	22233.49712
-160.011019	-422.276381	55.936246	-471.068642	3.0766	1.177855	22089.29716
-157.722131	-410.068977	46.01773	-472.594568	0.024749	-0.34807	22235.786
-126.440659	-429.906008	90.269569	-456.57235	0.024749	0.414893	22214.42305
-130.255472	-443.639337	78.825128	-470.305679	-2.26414	1.177855	22196.11194
-111.944367	-450.506002	107.054749	-458.861238	-2.26414	-0.34807	22190.00824
-88.292522	-444.4023	118.49919	-468.016791	1.550674	1.177855	22198.40083
-64.640677	-451.268965	109.343637	-477.935307	0.787711	0.414893	22204.50453
-66.166602	-484.076362	132.232519	-471.068642	0.787711	0.414893	22208.31935
-57.774012	-467.291182	152.832513	-481.75012	2.313637	-0.34807	22210.60823
-41.751795	-481.024512	165.80288	-477.935307	-2.26414	-0.34807	22197.63787
-18.862913	-486.365251	199.37324	-471.068642	-0.738214	1.177855	22206.03046
0.974118	-488.654139	221.499159	-444.364946	-2.26414	0.414893	22191.53417
0.211156	-491.70599	226.076936	-441.313095	0.024749	0.414893	22205.2675
28.440777	-497.046729	229.89175	-457.335313	0.024749	-0.34807	22215.18601
40.648181	-484.839325	260.410259	-436.735319	1.550674	-0.34807	22190.7712
49.803734	-486.365251	271.091737	-448.942723	3.0766	1.177855	22208.31935
49.040771	-495.520804	295.506545	-451.231611	0.787711	-1.111033	22206.03046
84.900019	-477.972661	246.67693	-423.764952	2.313637	0.414893	22008.42311
73.455578	-453.557853	311.528762	-433.683468	0.787711	-0.34807	22221.28971
113.129641	-467.291182	301.610247	-429.868654	0.787711	0.414893	22245.70452
110.07779	-483.3134	310.002837	-433.683468	-0.738214	-0.34807	22215.18601
117.707417	-479.498586	307.713949	-422.239027	0.024749	-0.34807	22201.45268
129.914821	-467.291182	313.817651	-410.031623	0.024749	-0.34807	22206.03046
148.225927	-468.054145	322.973203	-392.48348	-0.738214	0.414893	22202.21564
159.670368	-479.498586	330.602831	-397.061257	0.024749	0.414893	22181.61565
180.270362	-459.661555	364.173191	-383.327927	-2.26414	-0.34807	22214.42305
196.292579	-446.691188	369.51393	-379.513114	-0.738214	0.414893	22212.89712
206.211095	-465.002294	374.85467	-377.224225	-0.738214	0.414893	22219.00082
218.418498	-440.587486	403.084291	-368.068673	1.550674	-0.34807	22233.49712
242.833306	-423.039344	383.24726	-381.039039	-1.501177	-0.34807	22202.21564
257.329598	-426.091194	409.187993	-345.942753	0.787711	1.177855	22207.55638
248.174045	-426.854157	415.291695	-337.550163	0.024749	1.177855	22219.76379
252.751822	-413.120828	414.528732	-349.757567	-0.738214	-0.34807	22214.42305
280.21848	-398.624536	403.084291	-316.187206	0.787711	1.177855	22224.34156
314.551803	-389.468983	413.765769	-335.261275	1.550674	0.414893	22115.23789
303.107362	-374.972691	434.365763	-303.979803	0.787711	-0.34807	22235.786
309.211064	-380.31343	442.758353	-287.957585	0.787711	0.414893	22224.34156
331.336983	-371.92084	464.12131	-257.439076	3.839562	1.177855	22231.97119
318.366617	-370.394915	441.99539	-269.646479	0.787711	-0.34807	22227.39341
357.277716	-358.187511	435.891688	-222.34279	0.787711	0.414893	22225.10453
365.670307	-342.165293	461.832422	-220.053902	2.313637	1.177855	22246.46748
367.196232	-318.513449	451.913906	-194.113169	1.550674	0.414893	22245.70452
367.959195	-315.461598	473.276863	-194.113169	0.787711	1.177855	22227.39341
381.692524	-300.965306	445.810204	-189.535392	-1.501177	-1.111033	22227.39341
384.744375	-267.394945	487.773155	-193.350206	-0.738214	1.177855	22213.66009
401.529555	-289.520865	458.017608	-164.357622	-2.26414	-0.34807	22205.2675
399.240667	-264.343094	468.699086	-153.676143	0.024749	0.414893	22225.86749
401.529555	-246.794951	466.410198	-145.283553	0.787711	0.414893	22231.20823
417.551773	-232.298659	461.832422	-119.34282	1.550674	1.177855	22214.42305
432.811027	-212.461628	459.543533	-136.128001	-2.26414	-1.111033	22227.39341
412.973996	-206.357926	477.091676	-117.816895	-1.501177	0.414893	22215.18601
434.336953	-187.283858	468.699086	-107.135417	-0.738214	0.414893	22022.15644
432.811027	-174.313491	467.936123	-85.009497	-0.738214	1.177855	22215.94897
442.729543	-165.920901	454.202794	-70.513205	-0.738214	0.414893	22225.10453
441.96658	-155.239423	443.521316	-26.261366	1.550674	-0.34807	22219.76379
451.122133	-144.557945	436.654651	-37.705807	0.787711	-0.34807	22235.02304
439.677692	-115.565361	452.676869	-13.291	1.550674	-0.34807	22235.786
431.285102	-100.306106	443.521316	-14.053963	3.839562	1.177855	22223.5786
440.440655	-89.624628	425.21021	-9.476186	1.550674	1.177855	22223.5786
456.462872	-65.972783	433.6028	3.49418	-0.738214	-0.34807	22229.6823
445.018431	-45.372789	413.765769	37.064541	2.313637	-0.34807	22238.83786
448.070282	-53.765379	439.706502	70.634901	2.313637	0.414893	22234.26008
429.759176	-33.928348	408.42503	85.894156	-0.738214	-1.111033	22237.31193
424.418437	-27.824646	394.691701	115.649703	0.024749	-0.34807	22225.10453
438.151767	-9.51354	406.899104	98.10156	-1.501177	0.414893	22218.23786
419.077698	14.901267	386.299111	141.590436	-2.26414	-1.111033	22212.13416
414.499922	27.108671	362.647266	132.434883	-0.738214	1.177855	22220.52675
422.892512	35.501261	381.721334	160.664504	0.024749	0.414893	22222.81564
412.973996	42.367926	362.647266	143.879324	-1.501177	-0.34807	22063.35643
403.818443	63.730883	368.750968	181.264498	-1.501177	-0.34807	22220.52675
394.662891	82.804951	344.33616	178.212647	-2.26414	-0.34807	22202.21564
382.455487	85.856802	333.654682	198.049678	-0.738214	0.414893	22216.71194
383.981412	108.745684	319.921352	195.76079	0.024749	-1.111033	22215.18601
388.559189	130.108641	333.654682	227.042262	-3.027102	-0.34807	22208.31935
390.848077	145.367895	311.528762	234.67189	1.550674	0.414893	22232.73415
382.455487	154.523448	304.662098	227.805225	2.313637	1.940818	22248.75637
362.618456	165.204927	261.936184	236.960778	0.787711	1.177855	22226.63045
370.248083	182.75307	279.484327	253.745958	0.787711	0.414893	22230.44527
355.751791	178.175293	258.884334	271.294101	1.550674	1.940818	22231.20823
354.988828	210.219728	258.121371	273.582989	0.024749	-0.34807	22212.13416
354.988828	214.797505	242.862116	275.108915	2.313637	0.414893	22239.60082
328.285132	238.449349	227.602861	310.968163	-1.501177	-0.34807	22243.41563
345.833275	230.056759	216.921383	293.42002	2.313637	1.177855	22211.3712
339.729574	260.575269	196.321389	316.308902	-0.738214	-0.34807	22228.91934
330.574021	257.523418	181.062134	320.123716	0.787711	0.414893	22229.6823
320.655505	272.01971	169.617693	326.227418	-2.26414	0.414893	21996.97867
298.529586	274.308598	152.06955	327.753343	-2.26414	-1.111033	22205.2675
315.314766	288.80489	131.469556	347.590375	0.024749	1.177855	22228.15638
299.292548	313.219698	99.425122	358.271853	0.787711	0.414893	22208.31935
297.00366	304.827107	107.817712	376.582959	-0.738214	-0.34807	22193.82305
274.114778	336.10858	97.136233	376.582959	0.024749	1.177855	22225.10453
264.959225	318.560437	60.514022	395.657027	-1.501177	-0.34807	22194.58602
271.062927	338.397468	58.225134	384.212586	-2.26414	0.414893	22183.90454
258.855523	362.812275	42.202916	390.316288	0.787711	-0.34807	22217.4749
245.885157	378.834493	36.099214	398.708878	-3.027102	-1.111033	22206.79342
251.225896	386.46412	23.891811	415.494058	1.550674	1.177855	22221.28971
222.996275	394.85671	7.869593	426.175537	1.550674	-0.34807	22221.28971
211.551834	393.330785	-14.256326	436.094052	0.787711	0.414893	22218.23786
197.818504	402.486338	-37.908171	432.279238	-1.501177	-0.34807	22221.28971
183.322212	413.167816	-53.930389	441.434791	1.550674	0.414893	22199.92676
164.248144	404.775226	-54.693351	429.99035	1.550674	-0.34807	22207.55638
163.485181	435.293735	-92.078525	439.145903	0.787711	-0.34807	22244.17859
169.588883	401.723375	-93.604451	443.72368	3.0766	1.177855	22054.20087
132.203709	436.819661	-101.997041	442.197754	3.0766	1.177855	22191.53417
120.759268	435.293735	-135.567401	451.353307	2.313637	1.940818	22228.15638
116.181492	431.478922	-132.51555	446.012568	0.024749	-1.111033	22221.28971
112.366678	429.952996	-138.619252	433.805164	-1.501177	0.414893	22193.82305
107.025939	427.664108	-147.011843	429.227388	-0.738214	0.414893	22200.68972
92.529647	440.634475	-161.508135	439.908866	0.024749	1.177855	22213.66009
71.16669	449.027065	-173.715538	442.197754	0.024749	1.177855	22201.45268
63.537063	441.397437	-159.982209	448.301456	0.787711	-0.34807	22199.16379
30.729665	430.715959	-191.263681	440.671829	0.024749	0.414893	22199.92676
17.759299	449.790027	-195.078495	442.197754	0.024749	0.414893	22192.29713
16.996336	438.345586	-204.997011	436.094052	-2.26414	-0.34807	22180.08972
16.996336	443.686326	-216.441452	446.77553	-2.26414	0.414893	22207.55638
4.788932	447.501139	-224.071079	449.827381	0.787711	1.177855	22222.05268
-11.996248	456.656692	-225.597004	458.982934	1.550674	0.414893	22212.13416
-7.418472	451.315953	-235.51552	446.77553	3.0766	0.414893	22217.4749
-29.544391	435.293735	-239.330334	458.219972	-0.738214	-0.34807	22214.42305
-23.440689	426.901145	-252.3007	441.434791	0.024749	0.414893	22049.6231
-44.803646	420.797443	-263.745141	441.434791	0.024749	1.177855	2468.184454
-38.699944	441.397437	-273.663657	436.094052	0.024749	0.414893	16.022217
-73.79623	426.901145	-263.745141	426.938499	0.024749	0.414893	12.970367
-79.899932	430.715959	-334.700676	442.960717	0.787711	0.414893	10.681478
-89.818447	420.034481	-289.685874	435.331089	-1.501177	-0.34807	12.207404
-105.077702	413.930779	-313.337719	430.753313	0.024749	-0.34807	9.155553
-108.892516	400.19745	-331.648825	421.59776	-2.26414	0.414893	9.918516
-118.811031	415.456704	-331.648825	420.071835	-1.501177	0.414893	9.918516
-128.729547	395.619673	-371.322887	416.257021	0.024749	0.414893	8.39259
-150.855466	400.960412	-340.804378	402.523692	-1.501177	-0.34807	9.918516
-147.803615	399.434487	-347.671042	388.790362	0.024749	0.414893	7.629627
-161.536945	400.960412	-357.589558	380.397772	0.024749	-0.34807	9.918516
-178.322125	384.938195	-378.952515	369.716294	-0.738214	0.414893	24.414808
-205.025821	368.915977	-357.589558	368.190369	-1.501177	0.414893	1923.42906
-203.499895	381.123381	-360.641409	335.382971	-3.790065	-0.34807	22019.10459
-217.233224	377.308567	-374.374738	341.486673	2.313637	0.414893	22204.50453
-225.625815	380.360418	-368.271036	323.175567	3.0766	-0.34807	22225.86749
-228.677665	365.864126	-368.271036	336.145934	0.787711	0.414893	22203.74157
-247.751734	367.390052	-399.552508	324.701493	0.787711	0.414893	22225.10453
-249.277659	354.419685	-410.233987	304.101499	0.024749	-1.111033	22228.15638
-260.7221	352.130797	-405.65621	294.945946	0.787711	-0.34807	22211.3712
-277.507281	339.923393	-390.396956	285.790393	1.550674	0.414893	22218.23786
-253.092473	333.056729	-414.0488	259.84966	1.550674	0.414893	22250.2823
-288.188759	327.71599	-417.100651	244.590405	1.550674	0.414893	22233.49712
-288.188759	304.064145	-397.26362	228.568188	0.024749	0.414893	22228.15638
-306.499865	308.641921	-414.811763	233.908927	3.0766	0.414893	22236.54897
-308.788753	298.723406	-431.596943	218.649672	-0.738214	1.177855	22216.71194
-317.944306	281.175263	-441.515459	204.916343	-0.738214	0.414893	22203.74157
-323.285045	265.153045	-414.811763	197.286715	-0.738214	-0.34807	22225.10453
-324.81097	246.841939	-427.78213	180.501535	-1.501177	-1.111033	22220.52675
-333.20356	241.5012	-451.433975	150.745989	0.787711	1.177855	22218.23786
-359.144293	233.10861	-414.0488	140.827473	1.550674	0.414893	22232.73415
-362.196144	215.560467	-436.937683	127.094144	-1.501177	-0.34807	22209.84527
-405.68502	199.53825	-453.722863	91.997858	-1.501177	0.414893	22100.7416
-373.640585	207.93084	-480.426559	74.449715	0.787711	0.414893	22186.95639
-371.351697	185.804921	-432.359906	68.346013	-2.26414	0.414893	22219.76379
-393.477617	181.990107	-452.196937	59.953423	2.313637	1.177855	22222.05268
-397.29243	162.153076	-418.626577	65.294162	-1.501177	-0.34807	22241.88971
-404.922058	140.027156	-405.65621	63.005274	0.787711	0.414893	22229.6823
-407.210946	139.264194	-412.522875	34.01269	1.550674	1.177855	22214.42305
-424.759089	136.212343	-409.471024	32.486764	0.787711	-1.111033	22222.05268
-422.470201	113.323461	-401.078434	11.88677	1.550674	1.177855	22229.6823
-418.655387	103.404945	-384.293254	-1.083596	1.550674	0.414893	22234.26008
-422.470201	83.567914	-418.626577	-10.239149	0.024749	0.414893	22241.12674
-437.729455	62.204957	-383.530291	-9.476186	1.550674	0.414893	22243.41563
-436.20353	72.886435	-360.641409	-32.365068	0.024749	0.414893	22225.10453
-447.647971	59.916069	-372.848813	-45.335435	0.024749	-0.34807	22225.86749
-457.566487	40.842001	-365.219185	-81.957646	-4.553028	-0.34807	22209.84527
-469.010928	35.501261	-349.959931	-69.750242	-3.027102	0.414893	22203.74157
-471.299816	28.634597	-339.278452	-111.713193	0.024749	-0.34807	22223.5786
-474.351667	25.582746	-379.715477	-114.765044	0.024749	-0.34807	22232.73415
-449.173896	-13.328354	-345.382154	-104.846528	-1.501177	-1.111033	22117.52678
-446.885008	-16.380205	-359.115483	-130.024299	1.550674	1.177855	22226.63045
-441.544269	-38.506124	-321.730309	-150.624293	-1.501177	0.414893	22215.18601
-446.122045	-53.002416	-342.330303	-171.224286	-1.501177	1.177855	22199.92676
-440.781306	-63.683894	-302.656241	-180.379839	-1.501177	-0.34807	22210.60823
-423.233163	-75.128336	-307.99698	-197.165019	0.024749	0.414893	22227.39341
-440.781306	-74.365373	-284.345135	-207.846498	0.787711	1.177855	22226.63045
-436.20353	-94.965367	-298.841427	-206.320572	0.787711	0.414893	22236.54897
-425.522052	-105.646845	-281.293284	-243.705746	1.550674	1.940818	22238.07489
-436.966493	-126.246839	-262.219216	-230.73538	-0.738214	0.414893	22222.81564
-423.233163	-128.535727	-253.063663	-255.150187	-1.501177	0.414893	22219.76379
-423.996126	-147.609796	-253.063663	-257.439076	0.787711	1.177855	22228.15638
-420.944275	-146.08387	-243.90811	-258.202038	3.0766	1.177855	22245.70452
-410.262797	-174.313491	-217.204414	-282.616846	2.313637	-0.34807	22226.63045
-397.29243	-197.202373	-257.641439	-303.979803	0.787711	0.414893	22224.34156
-406.447983	-197.965336	-203.471085	-317.713132	0.024749	-0.34807	22225.10453
-375.929474	-210.935703	-203.471085	-329.920536	0.024749	1.177855	22206.79342
-378.981325	-222.380144	-207.285899	-326.105722	-2.26414	-0.34807	22138.88974
-357.618368	-242.980138	-187.448868	-332.209424	-0.738214	-0.34807	22218.23786
-359.144293	-241.454212	-148.537768	-341.364977	0.787711	1.177855	22217.4749
-372.877623	-247.557914	-144.722954	-351.283492	-0.738214	0.414893	22201.45268
-346.93689	-286.469014	-146.24888	-367.30571	0.787711	0.414893	22215.94897
-351.514666	-276.550498	-134.041476	-383.327927	-1.501177	0.414893	22196.87491
-314.892455	-287.994939	-128.700737	-377.224225	-1.501177	-0.34807	22202.21564
-320.996157	-300.202343	-138.619252	-400.113108	1.550674	1.177855	22193.06009
-314.892455	-330.720852	-124.12296	-412.320511	0.024749	-0.34807	22200.68972
-293.529498	-318.513449	-89.789637	-417.66125	1.550674	0.414893	22226.63045
-269.114691	-326.143076	-44.774836	-421.476064	3.0766	1.177855	22232.73415
-268.351728	-334.535666	-50.878538	-423.00199	0.024749	-1.111033	22219.76379
-256.144324	-355.898623	-52.404463	-430.631617	0.024749	-1.111033	22228.15638
-241.648032	-359.713436	-40.960022	-431.39458	-0.738214	0.414893	22208.31935
-238.596181	-371.92084	-14.256326	-445.890872	0.787711	0.414893	22200.68972
-210.36656	-374.209728	-5.100773	-439.78717	3.0766	0.414893	22238.83786
-201.97397	-390.994909	16.262183	-467.253828	1.550674	-0.34807	22239.60082
-179.84805	-403.965275	33.047363	-478.698269	0.787711	-1.111033	22009.94903
-183.662864	-404.728238	44.491804	-493.194561	0.024749	0.414893	22229.6823
-197.396193	-432.957859	44.491804	-481.75012	0.787711	0.414893	22228.15638
-165.351758	-429.143045	45.254767	-490.14271	-3.027102	-0.34807	22179.32676
-127.203621	-428.380083	87.98068	-477.172344	0.024749	-1.111033	22195.34898
-139.411025	-433.720822	91.032531	-489.379748	0.787711	0.414893	22216.71194
-99.736963	-444.4023	108.580674	-452.757536	-1.501177	-0.34807	22195.34898
-115.75918	-461.950443	137.573258	-454.283462	1.550674	0.414893	22202.97861
-78.374006	-458.898592	113.158451	-480.987158	-2.26414	0.414893	22220.52675
-61.588826	-467.291182	123.839929	-481.75012	0.024749	1.177855	22184.6675
-56.248087	-477.972661	142.913998	-501.587152	-1.501177	-0.34807	22167.88232
-63.877714	-457.372667	141.388072	-492.431599	-0.738214	-0.34807	22199.16379
-37.936981	-491.70599	155.121401	-493.194561	0.787711	1.940818	22199.92676
-1.31477	-492.468953	193.269538	-461.150126	3.0766	1.177855	22213.66009
10.129671	-481.024512	237.521377	-442.839021	0.024749	-0.34807	22221.28971
24.625963	-489.417102	242.099153	-450.468648	0.024749	-1.111033	22210.60823
44.462994	-484.839325	259.647296	-439.024207	-1.501177	-0.34807	22202.97861
50.566696	-469.58007	248.965818	-435.972356	-0.738214	-0.34807	22016.05274
65.825951	-490.943027	281.773216	-443.601984	-0.738214	-1.111033	22222.81564
78.033355	-477.972661	277.195439	-438.261244	2.313637	-0.34807	22225.86749
89.477796	-456.609704	310.7658	-442.839021	0.787711	0.414893	22222.05268
115.418529	-452.031928	315.343576	-456.57235	2.313637	1.177855	22208.31935
115.418529	-473.394884	302.37321	-440.550133	-0.738214	0.414893	22182.37861
100.159274	-475.683772	309.239874	-416.135325	0.787711	1.940818	22213.66009
129.914821	-473.394884	309.239874	-417.66125	0.024749	0.414893	22197.63787
152.04074	-471.105996	336.706533	-407.742735	0.787711	1.177855	22206.03046
164.248144	-471.105996	343.573197	-394.009406	-1.501177	-0.34807	22222.81564
179.507399	-463.476369	345.862086	-382.564965	1.550674	0.414893	22231.20823
196.292579	-459.661555	375.617632	-391.720517	-1.501177	-0.34807	22219.76379
204.685169	-453.557853	356.543564	-384.853853	-4.553028	-0.34807	22206.03046
215.366647	-444.4023	391.63985	-370.357561	0.024749	0.414893	22220.52675
236.729604	-434.483785	393.165775	-381.039039	0.787711	-1.111033	22205.2675
251.988859	-426.091194	416.81762	-343.653865	-1.501177	0.414893	22219.76379
262.670337	-434.483785	398.506514	-341.364977	0.787711	0.414893	22235.02304
266.485151	-400.913424	409.950955	-340.602014	-0.738214	-0.34807	22124.39345
280.21848	-400.913424	411.476881	-321.527946	3.839562	1.940818	22235.02304
303.107362	-401.676387	426.736136	-317.713132	0.787711	0.414893	22237.31193
293.188847	-374.209728	405.373179	-306.268691	0.787711	0.414893	22215.18601
296.240698	-395.572685	459.543533	-278.802032	-1.501177	0.414893	22222.81564
334.388834	-375.735654	457.254645	-272.69833	3.839562	1.177855	22250.2823
329.811058	-364.291213	453.439831	-252.861299	2.313637	1.177855	22231.20823
360.329567	-350.557884	451.913906	-241.416858	0.024749	-0.34807	22234.26008
345.833275	-344.454182	449.625018	-205.55761	3.0766	1.177855	22242.65267
363.381418	-330.720852	473.276863	-216.239088	1.550674	-1.111033	22217.4749
369.48512	-329.194927	449.625018	-212.424274	-3.027102	0.414893	22202.21564
375.588822	-312.409747	468.699086	-197.927982	0.024749	0.414893	22222.81564
393.899928	-279.602349	460.306496	-181.905765	-1.501177	-1.111033	22214.42305
403.818443	-273.498647	473.276863	-165.883547	0.787711	0.414893	22222.81564
394.662891	-278.839386	481.669453	-160.542808	0.024749	1.177855	22230.44527
406.107332	-246.794951	457.254645	-166.64651	-0.738214	0.414893	22218.23786
411.448071	-239.928287	443.521316	-149.86133	0.787711	1.177855	22204.50453
406.107332	-236.113473	446.573167	-120.105783	-3.027102	-0.34807	21933.65276
403.055481	-196.439411	472.5139	-115.528007	-0.738214	0.414893	22215.18601
441.203618	-208.646814	473.276863	-88.824311	0.024749	0.414893	22215.18601
426.707326	-168.209789	429.025024	-97.216901	1.550674	1.177855	22238.83786
433.57399	-158.291274	480.143527	-71.276168	2.313637	0.414893	22240.36378
438.151767	-154.47646	451.150943	-54.490988	-0.738214	-1.111033	22220.52675
441.203618	-144.557945	452.676869	-33.128031	1.550674	1.177855	22232.73415
423.655475	-134.639429	464.12131	-10.239149	0.787711	1.177855	22231.20823
433.57399	-111.750547	438.180577	-15.579888	-1.501177	-0.34807	22216.71194
447.307319	-111.750547	453.439831	15.701584	1.550674	1.177855	22249.51933
439.677692	-69.787596	409.950955	19.516398	-0.738214	-0.34807	22242.65267
440.440655	-49.187602	438.943539	23.331211	-2.26414	-0.34807	22222.05268
445.018431	-54.528342	413.765769	57.664535	0.024749	-0.34807	22234.26008
442.729543	-47.661677	417.580583	79.027491	1.550674	0.414893	22227.39341
433.57399	-28.587609	381.721334	100.390448	-0.738214	-0.34807	22199.92676
428.996214	-16.380205	396.217626	110.308963	0.024749	0.414893	22222.05268
435.099916	5.745715	384.773185	117.175628	-1.501177	1.177855	22232.73415
403.055481	12.612379	394.691701	130.145995	-1.501177	-0.34807	22094.6379
405.344369	38.553112	386.299111	144.642287	0.787711	1.177855	22225.10453
376.351785	30.160522	364.936154	140.06451	-3.027102	-0.34807	22213.66009
413.736959	62.96792	367.988005	166.768206	-2.26414	0.414893	22200.68972
400.00363	82.041988	351.965787	185.842274	0.024749	1.940818	22215.18601
400.00363	90.434578	342.810235	185.079312	0.787711	0.414893	22223.5786
380.929561	94.249392	325.262092	209.494119	0.024749	-0.34807	22216.71194
392.374002	117.138274	318.395427	208.731157	2.313637	-0.34807	22244.17859
386.2703	139.264194	303.899135	223.990411	0.024749	-0.34807	22239.60082
381.692524	144.604933	306.950986	240.775591	0.024749	1.177855	22219.00082
374.062897	146.130858	293.980619	246.116331	-0.738214	-0.34807	22222.81564
358.803642	164.441964	275.669514	250.694107	-1.501177	-1.111033	22228.91934
380.166599	180.464181	283.299141	273.582989	1.550674	1.940818	22237.31193
358.803642	198.012324	244.388042	268.24225	2.313637	-0.34807	22235.786
348.122164	200.301213	249.728781	297.997797	2.313637	0.414893	22210.60823
360.329567	215.560467	236.758414	290.368169	1.550674	0.414893	22219.00082
335.151797	236.923424	221.499159	308.679275	-0.738214	0.414893	22217.4749
309.211064	233.10861	203.188054	284.264467	-0.738214	0.414893	21967.98608
316.840691	256.760455	172.669544	320.886679	0.024749	0.414893	22205.2675
317.603654	271.256747	174.19547	323.175567	-0.738214	-1.111033	22219.00082
322.944393	269.730822	158.936215	346.064449	-1.501177	0.414893	22224.34156
302.344399	294.908592	150.543625	351.405188	1.550674	0.414893	22206.79342
305.39625	303.301182	132.232519	338.434822	-0.738214	-0.34807	22206.79342
287.085145	294.145629	112.395488	367.427406	-1.501177	0.414893	22209.08231
284.796256	318.560437	94.084382	362.849629	0.024749	1.177855	22177.03787
280.21848	330.767841	53.647357	377.345921	0.787711	0.414893	22202.21564
271.82589	347.553021	64.328836	385.738511	0.024749	0.414893	22226.63045
264.196263	367.390052	79.58809	402.523692	1.550674	-1.111033	22214.42305
242.070343	372.730791	40.676991	406.338505	0.787711	0.414893	22209.84527
237.492567	374.256717	18.551071	408.627394	0.787711	0.414893	22230.44527
229.099977	383.412269	7.869593	426.175537	0.024749	0.414893	22231.20823
221.470349	381.886344	-11.967438	413.968133	-0.738214	-1.111033	22194.58602
205.448132	390.278934	-30.278544	412.442207	-0.738214	0.414893	22215.94897
193.240728	391.804859	-29.515581	438.38294	1.550674	1.177855	22254.86007
202.396281	423.086332	-75.293345	426.175537	3.0766	1.177855	21980.95645
168.062958	423.849294	-72.241494	441.434791	2.313637	1.177855	22196.11194
155.855554	433.76781	-90.5526	443.72368	1.550674	-0.34807	22232.73415
146.700001	421.560406	-101.234078	433.042201	-1.501177	-0.34807	22196.11194
116.181492	405.538189	-136.330364	422.360723	-2.26414	-1.111033	22178.5638
129.151858	419.271518	-151.589619	439.145903	0.787711	-0.34807	22214.42305
123.811119	440.634475	-143.197029	446.77553	-2.26414	-0.34807	22200.68972
113.892603	443.686326	-132.51555	449.064419	-2.26414	-0.34807	22206.79342
87.95187	442.923363	-133.278513	457.457009	-0.738214	0.414893	22223.5786
58.959286	428.427071	-150.063693	436.094052	-2.26414	-0.34807	22184.6675
[truncated: 28,725 more rows]
