# Supplementary material for: Dynamic analysis of slant cracked rotor system considering nonlinear oil film force
Source: PLoS One. 2024 Jan 25;19(1):e0294293. doi: 10.1371/journal.pone.0294293 (PMC10810477; doi:10.1371/journal.pone.0294293)
Supplement: S1 File — These data were measured by two eddy current sensors, model WT0150. (ZIP) [file pone.0294293.s001.zip › 2021.3.18 Test data for plain bearings/2021.3.18 (P=0.2Mpa, Z=8.1g Non-monitoring disk clockwise162°+4.0g)/1400.csv]

1024	30720	7	0	3
8	8	8	8	10	10	1
3	3	3	3	1	1	4
2	1	4	3	0	0	0
0	0	0	0	0.000082	0.000009	20725.9082
490.788447	-347.95	713.389035	-272.164058	-2.175365	-1.080282	22215.94897
516.72918	-247.238919	697.366817	-204.260374	-1.412403	-1.080282	22208.31935
554.877317	-202.224118	718.729774	-62.349305	-1.412403	0.445644	22213.66009
557.929168	-109.142664	704.233482	32.258074	2.402411	0.445644	22231.97119
544.958801	-9.957508	669.900159	163.487665	-2.938328	-0.317319	22222.05268
523.595845	76.257281	601.233512	216.132094	0.113523	1.208607	22220.52675
521.306956	164.760959	592.840922	305.398734	1.639448	0.445644	22231.97119
506.810664	242.583158	559.270562	445.020915	-1.412403	-1.843244	22222.05268
444.24772	315.827581	428.803934	470.198685	-2.175365	-1.843244	22220.52675
418.306987	376.8646	375.396542	589.220872	1.639448	1.208607	22250.2823
367.951446	464.605314	260.952132	644.917152	0.876485	0.445644	22244.94156
293.181098	506.568265	160.24105	687.643065	0.876485	-1.080282	22167.11936
233.670005	528.694184	22.907758	706.717133	-0.64944	-1.080282	22230.44527
161.951507	551.583066	-19.818156	731.131941	-1.412403	-0.317319	22225.86749
80.314494	568.368247	-123.581088	738.761568	-2.938328	-1.843244	22180.85269
20.803401	565.316396	-213.610691	728.843053	-1.412403	-0.317319	22209.84527
-52.441022	551.583066	-315.847697	686.880102	-2.938328	-0.317319	1406.903287
-140.944699	535.560849	-464.625431	641.865301	-1.412403	-1.843244	16.78518
-192.826165	512.671967	-479.121723	629.657897	-1.412403	-1.080282	11.444441
-268.359476	474.52383	-563.047624	530.472741	-2.175365	-1.080282	21481.21586
-321.003905	440.190507	-627.899457	451.124617	-1.412403	0.445644	22157.96381
-368.307595	370.760898	-657.655004	371.013529	-2.175365	-0.317319	22199.16379
-411.033508	318.879432	-682.069811	287.087628	-1.412403	0.445644	22216.71194
-489.61867	246.397972	-737.003128	135.258044	0.113523	-0.317319	22203.74157
-522.426068	183.072064	-720.217948	42.939552	0.113523	-0.317319	22225.10453
-534.633472	108.301716	-674.440184	-16.571541	0.113523	-0.317319	22231.97119
-567.440869	23.612852	-640.869823	-182.134455	-1.412403	-1.843244	22212.13416
-561.337167	-35.898241	-673.677221	-289.712201	-1.412403	0.445644	22223.5786
-546.840875	-111.431552	-563.047624	-330.149226	1.639448	0.445644	22231.97119
-525.477919	-193.831528	-493.618015	-393.475133	1.639448	-0.317319	22239.60082
-483.514968	-269.364838	-431.055071	-510.971395	0.113523	-1.080282	22244.17859
-447.65572	-327.350006	-357.047685	-571.245451	3.165374	1.208607	22247.23045
-404.929806	-398.305541	-254.047716	-643.726911	-0.64944	-0.317319	22223.5786
-335.500197	-472.312927	-180.803293	-662.800979	0.876485	-0.317319	22234.26008
-246.99652	-518.853653	-105.269982	-734.519477	-1.412403	-1.080282	22212.89712
-178.329873	-543.268461	17.567019	-722.312073	-0.64944	-0.317319	22182.37861
-98.981749	-585.994374	104.544771	-723.075036	2.402411	0.445644	22215.18601
-12.003997	-602.779555	220.515107	-696.37134	0.876485	-0.317319	22221.28971
76.499681	-608.120294	298.337306	-738.33429	1.639448	-0.317319	22185.43046
152.795954	-599.727704	408.966903	-669.667644	-1.412403	-1.080282	22196.87491
230.618154	-558.527716	485.263176	-576.58619	-2.938328	0.445644	22199.16379
309.203315	-510.461063	521.885388	-551.40842	-2.175365	-0.317319	22171.69713
380.921813	-478.416628	592.840922	-440.778823	0.113523	1.971569	22184.6675
428.225502	-410.512945	653.114978	-340.067742	-2.175365	-0.317319	22217.4749
480.869931	-337.268522	716.440886	-253.852952	0.113523	-0.317319	22222.05268
515.966217	-259.446323	728.648289	-199.682598	-1.412403	-1.080282	22219.76379
543.432876	-176.283385	701.944594	-76.082635	-1.412403	-1.080282	22230.44527
562.506944	-86.253782	695.840892	16.235857	1.639448	1.208607	22225.86749
560.981019	-31.320465	649.300165	101.687683	-0.64944	-0.317319	22215.94897
531.225472	80.835058	592.840922	228.339497	-2.938328	-1.843244	22231.97119
525.12177	151.790592	573.003891	319.132063	-0.64944	-1.080282	22249.51933
499.181037	240.29427	514.25576	437.391287	2.402411	0.445644	22238.07489
476.292155	302.094251	445.589114	527.42089	0.113523	-1.080282	22242.65267
401.521807	392.123854	382.263207	573.198654	0.113523	0.445644	22240.36378
368.714409	442.479395	264.766945	648.731965	0.113523	1.208607	22222.05268
304.625539	493.597898	162.529939	678.487512	1.639448	0.445644	22225.10453
222.988526	529.457147	45.79664	711.29491	-2.175365	-0.317319	22212.89712
161.951507	556.923806	-27.447783	744.86527	-1.412403	-0.317319	22212.89712
81.84042	571.420098	-117.477386	725.791202	0.876485	1.208607	22199.16379
22.329326	556.923806	-214.373653	715.872686	-0.64944	0.445644	22212.89712
-50.915096	538.6127	-326.529176	705.191208	-0.64944	-0.317319	958.281198
-119.581743	521.82752	-404.351375	686.11714	-2.175365	-0.317319	16.022217
-185.196538	506.568265	-485.225425	621.265307	-3.701291	-1.843244	12.970367
-260.729849	469.183091	-559.232811	541.917182	-1.412403	-1.080282	20158.23847
-328.633533	447.057171	-611.877239	445.783877	-1.412403	0.445644	22171.69713
-372.885371	395.175705	-631.714271	388.561672	-0.64944	0.445644	22225.10453
-440.789055	310.486842	-674.440184	282.509852	-1.412403	0.445644	22202.21564
-484.277931	259.368338	-723.269799	165.776553	-2.175365	-1.080282	22215.18601
-502.589037	179.257251	-688.173513	56.672882	-2.175365	-1.843244	22220.52675
-566.677907	116.694306	-704.195731	-32.593759	0.113523	0.445644	22212.89712
-567.440869	33.531368	-644.684637	-161.534461	2.402411	1.971569	22248.75637
-559.048279	-24.4538	-653.077227	-245.460362	2.402411	-0.317319	22254.86007
-559.048279	-91.594521	-586.699469	-362.193661	1.639448	-0.317319	22228.15638
-542.263099	-183.913012	-478.35876	-398.05291	-0.64944	-1.843244	22232.73415
-488.092745	-285.387056	-439.447661	-498.763991	0.113523	0.445644	22242.65267
-472.070527	-345.661112	-356.284723	-584.97878	-0.64944	1.971569	22211.3712
-407.981657	-412.801833	-267.018082	-642.963948	0.876485	0.445644	22222.05268
-330.922421	-466.972187	-167.069964	-658.986166	-2.175365	-1.080282	22229.6823
-259.966886	-500.542548	-67.884808	-749.778731	-1.412403	-0.317319	22205.2675
-193.589128	-544.031424	28.248497	-717.734296	0.876485	1.208607	22186.19343
-94.403972	-602.016592	93.863292	-749.778731	-2.938328	-0.317319	22193.06009
-30.315102	-597.438815	218.226218	-721.54911	-1.412403	-0.317319	22179.32676
46.744134	-596.675853	290.707678	-673.482458	-1.412403	0.445644	22184.6675
139.825588	-595.91289	402.100238	-645.252836	-0.64944	0.445644	22204.50453
231.381116	-551.661051	486.026139	-581.926929	0.876485	-0.317319	22200.68972
298.521837	-521.905504	538.670568	-557.512122	-1.412403	-0.317319	22199.92676
361.084782	-466.972187	599.707587	-455.275115	-2.175365	0.445644	22186.19343
433.566242	-413.564796	658.455718	-349.223294	-0.64944	0.445644	22225.86749
475.529192	-354.053702	710.337184	-257.667766	-0.64944	0.445644	22216.71194
510.625478	-250.29077	736.277917	-195.867784	-0.64944	-1.080282	22229.6823
563.269907	-164.838944	721.781625	-86.764113	3.165374	0.445644	22236.54897
564.795832	-80.913042	705.759407	41.413627	3.928336	0.445644	22244.17859
561.743981	-4.616769	669.900159	101.687683	0.876485	-1.080282	22242.65267
547.247689	57.946176	615.729804	223.761721	1.639448	1.208607	22239.60082
530.462509	154.07948	592.077959	348.124647	-0.64944	0.445644	22228.15638
492.314372	221.983164	556.981674	433.576474	-0.64944	-1.080282	22230.44527
468.662527	291.412773	474.581698	524.369039	-1.412403	-0.317319	22228.15638
416.018099	371.523861	360.90025	596.850499	1.639448	2.734532	22219.00082
364.136633	446.294209	274.685461	645.680114	-1.412403	0.445644	22227.39341
311.492204	479.864569	138.878094	694.50973	0.113523	-1.843244	22225.86749
232.907042	538.6127	12.989242	734.946755	-2.938328	-2.606207	22192.29713
160.425582	553.871955	-25.921857	724.265276	-1.412403	-1.080282	22196.87491
83.366345	546.242327	-144.181082	679.250475	0.113523	0.445644	22206.03046
8.595997	554.634917	-288.381039	720.450463	-2.938328	0.445644	22172.4601
-39.470655	547.768253	-330.343989	703.665282	-2.175365	0.445644	649.281289
-116.529892	533.271961	-395.195822	680.7764	0.113523	0.445644	17.548143
-182.144687	504.279377	-465.388394	631.946785	-1.412403	-1.080282	10.681478
-263.7817	485.968271	-574.492065	554.124586	-1.412403	-0.317319	19249.54985
-314.900203	439.427544	-619.506867	454.93943	1.639448	1.208607	22188.48232
-381.277961	392.886817	-614.166128	393.902411	1.639448	0.445644	22208.31935
-440.026092	326.509059	-669.862407	292.428367	1.639448	0.445644	22220.52675
-463.677937	244.109083	-738.529054	132.206193	-1.412403	-1.080282	22248.75637
-514.033478	177.731325	-683.595737	52.095105	1.639448	1.971569	22234.26008
-556.759391	117.457269	-671.388333	-6.653026	0.876485	-0.317319	22239.60082
-590.329751	46.501735	-648.499451	-141.69743	0.113523	-0.317319	22238.83786
-570.49272	-29.794539	-605.010575	-224.097406	0.876485	-0.317319	22221.28971
-553.70754	-105.32785	-572.203177	-317.941822	-2.175365	-0.317319	22217.4749
-543.789024	-189.253751	-481.410611	-414.83809	-1.412403	-1.843244	22226.63045
-501.826074	-268.601876	-426.477294	-486.556587	0.876485	-0.317319	22215.18601
-452.996459	-337.268522	-344.840281	-559.80101	0.113523	-1.080282	22221.28971
-404.166844	-398.305541	-254.047716	-617.023215	-0.64944	-1.080282	22229.6823
-333.974272	-463.920336	-180.04033	-691.793563	-2.175365	0.445644	22192.29713
-281.329843	-517.327728	-102.981094	-804.712048	-2.175365	0.445644	22196.11194
-197.403942	-557.00179	-13.714454	-791.741682	-4.464254	-0.317319	22177.03787
-87.537308	-594.386964	127.433653	-739.860216	-2.938328	-1.080282	22201.45268
-0.559556	-590.572151	231.959548	-681.112085	-0.64944	1.208607	22199.16379
59.7145	-598.201778	297.574343	-703.238004	-1.412403	1.208607	22215.18601
139.825588	-601.253629	407.440977	-651.356538	0.113523	0.445644	22194.58602
247.403334	-561.579567	476.107623	-605.578774	-0.64944	-1.080282	22204.50453
296.995912	-504.357361	543.248344	-541.489904	0.113523	1.208607	22199.92676
365.662558	-469.261076	637.092761	-451.460301	-2.175365	-1.080282	22208.31935
436.618093	-414.327759	670.663121	-342.35663	3.928336	1.208607	22233.49712
502.995851	-328.875932	710.337184	-249.275176	-0.64944	-1.843244	22251.04526
516.72918	-280.80928	709.574221	-209.601114	3.165374	-1.080282	22246.46748
548.010652	-177.80931	728.648289	-65.401156	0.113523	-1.080282	22228.15638
555.640279	-94.646372	721.781625	39.124739	0.876485	0.445644	22240.36378
553.351391	-9.194545	666.848308	163.487665	0.876485	-1.843244	22229.6823
541.90695	84.649871	652.352016	252.754305	-2.938328	-0.317319	22212.89712
507.573627	163.235033	611.914991	360.332051	-1.412403	-0.317319	22228.91934
475.529192	236.479456	534.855754	424.420921	0.876485	0.445644	22200.68972
454.166235	296.753512	447.878002	519.0283	-1.412403	0.445644	22216.71194
406.862546	380.679413	370.055803	578.539394	-1.412403	-0.317319	22227.39341
356.507005	431.797917	278.500275	635.761599	-2.938328	-0.317319	22209.84527
307.67739	482.91642	86.996628	611.346791	-2.175365	-0.317319	22191.53417
197.047793	502.753451	-26.68482	618.976419	-3.701291	-1.080282	22163.30454
160.425582	563.79047	-68.647771	704.428245	0.876485	1.971569	22214.42305
91.758935	568.368247	-115.188498	738.761568	-0.64944	-0.317319	22209.84527
16.988587	559.212694	-217.425504	727.317127	-1.412403	-0.317319	22206.03046
-46.33732	536.323812	-319.662511	687.643065	-2.175365	-1.080282	1128.421888
-103.559525	530.983073	-421.136555	667.043071	0.876485	0.445644	16.78518
-189.011352	528.694184	-480.647649	618.976419	-1.412403	-1.080282	13.733329
-272.937253	480.627532	-572.203177	544.20607	0.876485	1.971569	19924.00891
-314.900203	447.057171	-556.18096	478.591275	1.639448	-0.317319	22198.40083
-361.44093	397.464594	-646.210563	379.406119	1.639448	-0.317319	22236.54897
-401.877955	344.820165	-688.173513	261.146895	0.113523	-0.317319	22241.12674
-487.329782	254.790562	-711.825358	143.650634	0.876485	0.445644	22224.34156
-510.218664	187.649841	-691.988327	105.502497	0.113523	0.445644	22228.91934
-549.129764	113.642455	-660.706855	-9.704877	-0.64944	-1.080282	22226.63045
-567.440869	44.212846	-627.136494	-114.993734	0.876485	0.445644	22213.66009
-566.677907	-37.424166	-605.010575	-205.7863	0.113523	1.208607	22221.28971
-559.811242	-109.905626	-545.499481	-323.282561	-0.64944	-0.317319	22231.20823
-543.789024	-188.490788	-469.203208	-391.186245	0.876485	0.445644	22219.76379
-495.722372	-276.994466	-431.818033	-474.349183	-5.227216	-1.080282	22197.63787
-455.285347	-359.394441	-386.040269	-599.475072	-1.412403	1.208607	22209.08231
-405.692769	-402.883317	-279.225486	-657.46024	-2.175365	0.445644	22203.74157
-323.292793	-476.890703	-205.981063	-717.734296	-0.64944	-0.317319	22197.63787
-266.070588	-515.801803	-147.995895	-742.912067	0.113523	-0.317319	22219.00082
-185.196538	-556.238828	17.567019	-712.393557	1.639448	0.445644	22220.52675
-89.826196	-594.386964	96.915143	-739.860216	-0.64944	0.445644	22196.87491
5.544146	-587.5203	202.966964	-683.400973	0.113523	-0.317319	22215.18601
87.944122	-594.386964	299.100268	-690.267638	-1.412403	-0.317319	22205.2675
158.899656	-584.468449	380.737281	-643.726911	-0.64944	-0.317319	22183.90454
231.381116	-561.579567	495.181692	-571.245451	0.876485	-1.080282	22222.05268
312.255166	-527.246244	527.98909	-536.149165	0.876485	-1.080282	22219.76379
378.632925	-451.712933	558.507599	-467.482519	1.639448	1.208607	22217.4749
434.329204	-410.512945	653.877941	-372.112177	2.402411	-0.317319	22241.12674
467.136602	-351.001851	693.552003	-288.949238	0.113523	-1.080282	22241.12674
532.751397	-266.312988	723.30755	-172.978902	0.876485	0.445644	22221.28971
545.721764	-181.624124	722.544587	-69.978933	-0.64944	0.445644	22224.34156
559.455093	-99.224148	716.440886	35.309925	-1.412403	0.445644	22230.44527
552.588429	-20.638986	669.900159	168.828404	0.876485	-0.317319	22217.4749
519.781031	62.523952	641.670537	240.546901	0.113523	0.445644	22225.86749
515.203254	147.975779	612.677953	355.754274	-2.175365	0.445644	22231.97119
476.292155	228.849829	540.959456	413.739442	-2.175365	-0.317319	22194.58602
452.64031	299.0424	460.848369	480.117201	-2.175365	-0.317319	22208.31935
423.647726	375.338674	304.441008	538.865331	-0.64944	1.208607	22214.42305
370.240334	440.190507	279.263237	631.946785	-2.175365	0.445644	22202.97861
289.366284	487.494197	178.552156	642.628264	-1.412403	-0.317319	22219.76379
226.040377	537.849737	29.01146	704.428245	0.876485	-0.317319	22212.89712
160.425582	564.553433	-45.758889	727.317127	0.876485	-0.317319	22202.97861
78.025606	556.160843	-119.766274	716.635649	0.113523	-0.317319	22141.17863
16.988587	571.420098	-226.581057	713.583798	0.113523	1.208607	22214.42305
-55.492873	547.768253	-331.106952	699.850469	0.113523	0.445644	1943.266091
-111.189153	547.768253	-418.084704	693.746767	1.639448	1.971569	18.311106
-164.596544	501.990489	-455.469878	654.835667	1.639448	-1.080282	12.207404
-283.618731	468.420128	-546.262444	481.643126	0.113523	-0.317319	18906.97958
-343.892787	450.109022	-579.832804	448.072766	1.639448	1.971569	22196.87491
-373.648334	386.783115	-704.195731	384.746858	3.165374	1.208607	22231.97119
-444.603869	326.509059	-645.4476	294.717256	-0.64944	-1.080282	22209.08231
-485.040894	266.235003	-719.454985	162.724702	-0.64944	-0.317319	22215.94897
-520.900142	192.99058	-663.758706	104.739534	0.876485	-0.317319	22228.15638
-539.211248	119.746157	-677.492035	-20.386355	-0.64944	-0.317319	22219.00082
-586.514938	40.398033	-629.425382	-134.067803	2.402411	0.445644	22218.23786
-577.359385	-41.23898	-603.484649	-209.601114	-1.412403	-0.317319	22208.31935
-551.418652	-109.142664	-530.240227	-331.675151	-3.701291	-0.317319	22199.92676
-547.603838	-191.542639	-487.514313	-437.726972	-4.464254	-2.606207	22198.40083
-498.01126	-276.994466	-488.277276	-526.993612	0.113523	0.445644	22219.76379
-458.337198	-328.112969	-384.514344	-568.956563	-2.175365	-1.080282	22215.94897
-398.063142	-397.542578	-257.099567	-617.023215	0.113523	0.445644	22220.52675
-332.448346	-457.816635	-189.195883	-681.112085	-2.175365	-1.843244	22209.84527
-263.7817	-502.831436	-115.95146	-749.015769	-1.412403	0.445644	22223.5786
-189.011352	-544.031424	17.567019	-710.104669	0.876485	1.208607	22217.4749
-98.218786	-578.364747	99.204031	-737.571328	0.113523	-0.317319	22217.4749
-5.137332	-589.046225	217.463256	-722.312073	2.402411	-1.080282	22226.63045
52.084873	-593.624002	315.885449	-698.660228	0.113523	-0.317319	22215.18601
129.14411	-575.312896	389.129871	-662.038017	0.113523	-0.317319	22208.31935
222.988526	-578.364747	471.529847	-608.630625	0.113523	-1.080282	22193.82305
306.914427	-508.935138	507.389096	-579.638041	0.113523	0.445644	22210.60823
368.714409	-476.890703	573.766854	-464.430668	0.876485	1.971569	22223.5786
421.358838	-420.43146	661.507568	-365.245512	0.113523	0.445644	22229.6823
457.218086	-346.424075	705.759407	-259.193691	-0.64944	-1.843244	22214.42305
520.543994	-278.520391	692.789041	-198.919635	0.113523	-1.843244	22228.15638
560.981019	-190.779677	718.729774	-88.290038	0.113523	-0.317319	22233.49712
566.321758	-91.594521	727.885327	15.472894	-0.64944	-0.317319	22215.94897
543.432876	-22.927874	688.211264	165.776553	-2.175365	1.208607	22203.74157
528.173621	47.264697	640.907575	235.969125	-2.938328	0.445644	22211.3712
509.099553	141.109114	587.500183	322.183914	-3.701291	-1.843244	22192.29713
493.840298	231.138717	511.203909	393.902411	-0.64944	-1.080282	22214.42305
454.166235	298.279438	455.50763	441.969064	-2.175365	-1.843244	22227.39341
424.410689	371.523861	360.137287	586.169021	-1.412403	1.208607	22216.71194
367.188483	452.397911	289.181753	643.391226	1.639448	1.971569	22227.39341
312.255166	490.546047	169.396603	663.99122	1.639448	-1.080282	22229.6823
227.566303	530.983073	32.826273	682.302326	-2.175365	-2.606207	22196.87491
167.292246	560.738619	-19.055193	734.946755	0.113523	-1.080282	22197.63787
92.521898	576.760837	-106.032945	741.813419	3.928336	1.208607	22238.07489
34.53673	570.657135	-212.084765	724.265276	2.402411	1.208607	22215.18601
-35.655842	573.708986	-305.166219	691.457879	2.402411	-0.317319	1300.851466
-111.952115	550.057141	-406.640263	669.331959	2.402411	0.445644	16.78518
-172.989134	521.82752	-516.506897	613.63568	1.639448	-1.080282	11.444441
-285.144657	489.020122	-549.314295	532.761629	1.639448	1.208607	8806.878872
-317.952054	435.61273	-614.92909	462.569058	0.876485	1.971569	22163.30454
-388.144626	389.834966	-657.655004	394.665374	-0.64944	-1.080282	22210.60823
-436.211278	315.064618	-656.129078	278.695038	0.876485	1.208607	22215.18601
-486.566819	247.923897	-702.669805	176.458031	-1.412403	-0.317319	22224.34156
-513.270515	186.886878	-691.225364	94.821018	-1.412403	-0.317319	22202.97861
-565.151981	116.694306	-673.677221	-28.778945	-2.175365	-0.317319	22193.82305
-563.626056	47.264697	-669.862407	-173.741865	-3.701291	-0.317319	22202.21564
-578.88531	-22.164912	-628.66242	-230.96407	-1.412403	0.445644	22214.42305
-555.996428	-111.431552	-550.077258	-340.067742	-0.64944	0.445644	22207.55638
-536.159397	-183.150049	-485.225425	-401.867723	-0.64944	-1.080282	22229.6823
-504.114962	-264.787062	-440.210624	-478.163997	-0.64944	-0.317319	22228.15638
-449.181645	-332.690746	-337.973617	-549.119531	-0.64944	0.445644	22219.76379
-391.196477	-386.098137	-264.729194	-633.045433	-1.412403	-0.317319	22225.10453
-333.974272	-445.609231	-193.010697	-666.615793	0.876485	1.208607	22207.55638
-257.677998	-502.831436	-119.003311	-729.9417	3.928336	-0.317319	22221.28971
-168.411358	-538.690685	13.752205	-713.15652	2.402411	-0.317319	22243.41563
-103.559525	-576.838821	74.789224	-733.756514	1.639448	0.445644	22208.31935
-15.055848	-600.490666	214.411405	-745.963918	0.113523	-1.080282	22198.40083
61.240426	-599.727704	312.833598	-713.919483	0.113523	-0.317319	22212.89712
150.507066	-585.994374	395.996536	-642.963948	1.639448	0.445644	22222.05268
234.432967	-577.601784	450.16689	-597.949147	-2.175365	-1.080282	22188.48232
302.336651	-530.298095	531.803903	-539.201016	-2.175365	-0.317319	22210.60823
373.292185	-476.12774	601.996475	-456.80104	0.113523	1.971569	22230.44527
432.040316	-421.194423	666.848308	-343.882555	-2.175365	-0.317319	22213.66009
472.477341	-350.238889	695.077929	-266.823319	-2.175365	-1.843244	22220.52675
506.810664	-286.150019	703.470519	-204.260374	-0.64944	-0.317319	22213.66009
539.618062	-196.120416	705.759407	-112.704846	-2.175365	-0.317319	22196.87491
553.351391	-103.801925	705.759407	-0.549324	0.876485	1.208607	22079.37864
551.825466	-12.246396	599.707587	91.769168	0.876485	0.445644	22219.00082
548.010652	77.020244	647.011276	219.946907	0.113523	0.445644	22215.94897
496.892149	138.820226	610.389065	283.272814	0.876485	-1.080282	22224.34156
479.344006	215.116499	508.915021	413.739442	-1.412403	-0.317319	22227.39341
455.692161	292.175736	470.766884	509.109785	1.639448	0.445644	22218.23786
412.203285	363.894233	373.870617	593.035686	-1.412403	1.208607	22215.94897
377.869962	444.768283	284.603976	632.709748	1.639448	0.445644	22238.07489
299.2848	490.546047	173.97438	676.198624	2.402411	-1.080282	22239.60082
233.670005	544.716402	29.01146	689.931953	1.639448	-0.317319	22232.73415
174.921874	566.842321	-32.025559	721.213425	0.113523	-0.317319	22207.55638
90.23301	578.286762	-135.025529	726.554165	-0.64944	0.445644	22216.71194
13.936736	547.00529	-205.218101	684.591214	-1.412403	-0.317319	22198.40083
-39.470655	553.108992	-332.632878	667.806034	-0.64944	-0.317319	5948.82046
-108.900264	527.931222	-373.832865	705.191208	0.876485	-0.317319	17.548143
-185.196538	514.197892	-479.884686	628.894934	-0.64944	-1.080282	12.970367
-253.100222	483.679383	-503.536531	572.435692	0.876485	-0.317319	18595.69079
-341.603899	447.820134	-592.803171	496.139418	1.639448	1.208607	22196.87491
-382.803887	393.64978	-627.136494	394.665374	-2.938328	-0.317319	22186.19343
-418.663136	322.694245	-674.440184	287.850591	-2.175365	0.445644	22202.21564
-477.411266	249.449823	-698.092029	139.072857	-0.64944	-1.080282	22207.55638
-507.929776	176.968363	-711.825358	64.302509	-1.412403	0.445644	22206.03046
-570.49272	94.568387	-650.025376	-25.727094	-2.175365	-1.080282	22213.66009
-576.596422	42.686921	-633.240196	-198.919635	0.113523	-1.080282	22228.91934
-572.018646	-49.63157	-613.403165	-283.608499	-1.412403	-0.317319	22215.94897
-550.655689	-111.431552	-563.047624	-331.675151	1.639448	1.971569	22228.91934
-548.366801	-199.935229	-488.277276	-395.001059	1.639448	-1.080282	22233.49712
-527.003844	-280.80928	-391.381008	-498.001028	2.402411	1.208607	22219.00082
-446.892757	-331.927783	-352.469909	-534.623239	0.876485	0.445644	22245.70452
-414.085359	-370.838882	-260.151418	-616.260252	0.113523	-0.317319	22252.57118
-359.915005	-452.475895	-221.240318	-696.37134	1.639448	-1.080282	22193.06009
-290.485396	-498.25366	-125.869976	-740.623178	0.113523	-0.317319	22202.21564
-173.752097	-561.579567	13.752205	-706.289855	0.876485	0.445644	22235.02304
-107.374339	-580.653635	102.255882	-752.06762	0.113523	1.208607	22203.74157
-31.841028	-581.416598	203.729926	-734.519477	0.876485	-0.317319	22193.06009
59.7145	-595.91289	312.833598	-672.719495	0.876485	-0.317319	22225.10453
148.981141	-593.624002	400.574312	-639.912097	-0.64944	0.445644	22205.2675
226.040377	-563.105492	489.840953	-572.771376	0.113523	-1.080282	22193.82305
290.129247	-515.03884	560.033524	-546.830643	-2.938328	-1.080282	22210.60823
357.269968	-472.312927	601.996475	-459.089929	-2.175365	0.445644	22192.29713
420.595875	-409.749982	641.670537	-363.719586	-2.938328	0.445644	22203.74157
472.477341	-344.898149	686.685339	-288.949238	-0.64944	-1.080282	22215.94897
514.440292	-265.550025	682.870525	-208.075188	-1.412403	-1.080282	22207.55638
557.166205	-181.624124	673.714972	-92.104852	1.639448	0.445644	22221.28971
572.42546	-103.038962	688.211264	4.791415	1.639448	-0.317319	22234.26008
531.988435	-14.535284	668.374233	137.546932	0.876485	0.445644	22221.28971
538.092137	57.946176	650.82609	237.49505	-0.64944	0.445644	22221.28971
520.543994	156.368369	606.574251	356.517237	-2.175365	-0.317319	22228.91934
480.869931	221.220201	534.092791	425.946846	-0.64944	-1.843244	22221.28971
474.766229	313.538692	476.870586	506.057934	1.639448	0.445644	22243.41563
439.669943	368.47201	351.744697	553.361623	0.876485	1.208607	22249.51933
352.692191	440.190507	266.292871	564.043102	1.639448	1.208607	22199.16379
305.388502	496.649749	168.63364	673.146773	1.639448	0.445644	22218.23786
227.566303	517.249743	34.352199	667.043071	-1.412403	-1.080282	22229.6823
184.840389	557.686768	-51.099628	708.243059	-1.412403	-1.080282	22192.29713
99.388563	563.79047	-119.003311	740.287494	0.113523	0.445644	22188.48232
29.195991	568.368247	-218.188467	730.368978	0.113523	1.208607	22220.52675
-49.389171	541.664551	-289.144002	714.346761	-0.64944	1.208607	3990.295114
-113.478041	521.82752	-402.062487	685.354177	-1.412403	0.445644	19.837031
-178.329873	500.464563	-484.462462	630.42086	-2.938328	-1.843244	11.444441
-243.944669	480.627532	-570.677252	549.54681	-1.412403	0.445644	19372.38685
-325.581682	435.61273	-580.595767	473.250536	-1.412403	1.971569	22170.93417
-380.514999	396.701631	-617.980941	392.376486	-0.64944	-0.317319	22206.79342
-427.055726	332.612761	-687.41055	271.828373	-0.64944	0.445644	22217.4749
-452.233496	260.131301	-716.403134	177.220994	0.876485	1.971569	22216.71194
-507.166813	199.857245	-688.173513	92.53213	-0.64944	0.445644	22224.34156
-557.522354	122.035046	-666.047594	11.65808	0.113523	-0.317319	22231.97119
-572.781608	47.264697	-631.714271	-136.356691	-1.412403	-1.080282	22212.13416
-568.203832	-26.742688	-587.462432	-184.423343	-0.64944	-0.317319	22222.81564
-552.944577	-105.32785	-533.292078	-306.497381	0.113523	-1.080282	22253.33415
-558.285316	-180.861161	-494.380978	-394.238096	3.165374	-0.317319	22237.31193
-515.559403	-253.342621	-418.084704	-500.289916	0.876485	0.445644	22238.83786
-459.863123	-330.401857	-347.892132	-572.771376	0.113523	1.208607	22241.12674
-391.95944	-381.520361	-258.625492	-611.682476	2.402411	0.445644	22225.10453
-337.789085	-448.661082	-213.610691	-678.060234	-0.64944	-0.317319	22209.84527
-285.907619	-528.772169	-138.07738	-738.33429	-0.64944	-0.317319	22196.11194
-191.30024	-540.21661	-1.50705	-729.9417	1.639448	0.445644	22202.21564
-100.507674	-579.12771	93.100329	-722.312073	0.113523	0.445644	22202.97861
-8.189183	-607.357331	235.011399	-710.867632	-0.64944	-0.317319	22209.84527
42.92932	-596.675853	299.100268	-684.926899	0.113523	1.208607	22198.40083
131.432998	-605.831405	385.315058	-646.778762	-1.412403	0.445644	22190.00824
202.388532	-558.527716	444.826151	-629.993582	-2.175365	-1.080282	22193.06009
287.840359	-536.401796	517.307611	-567.430637	-2.175365	-0.317319	22150.33418
354.98108	-483.757368	598.944624	-464.430668	-2.938328	0.445644	22206.03046
426.699577	-419.668498	669.137196	-346.171443	-1.412403	-0.317319	22228.91934
493.840298	-357.105553	677.529786	-308.786269	-1.412403	-1.080282	22224.34156
512.151403	-280.046317	694.314966	-266.060356	0.113523	-1.080282	22220.52675
548.773615	-189.253751	735.514954	-69.978933	0.113523	-0.317319	22231.20823
547.247689	-111.431552	715.677923	-30.30487	0.113523	-1.080282	22222.05268
556.403242	-28.268614	695.077929	151.280261	0.876485	1.971569	22219.00082
553.351391	67.101728	670.663121	247.413566	0.876485	1.208607	22253.33415
525.12177	158.657257	592.077959	352.702424	0.876485	-1.080282	22245.70452
480.869931	247.160934	549.352046	432.050548	0.876485	-0.317319	22236.54897
451.114385	302.857214	466.189108	493.087567	1.639448	1.208607	22240.36378
416.018099	352.449792	362.426176	542.680145	-0.64944	0.445644	22235.02304
390.840328	423.405327	253.322504	638.050487	-1.412403	-1.080282	22214.42305
316.06998	487.494197	170.922529	696.035655	-0.64944	-0.317319	22209.08231
234.432967	526.405296	56.478118	707.480096	0.113523	-1.080282	22220.52675
178.736687	550.820104	-33.551485	722.739351	-1.412403	-1.080282	22193.82305
98.6256	556.160843	-112.136647	722.739351	1.639448	-0.317319	22203.74157
9.35896	546.242327	-212.847728	732.657866	-0.64944	1.208607	22201.45268
-44.048432	548.531215	-295.247704	715.109724	0.113523	-0.317319	997.95526
-91.352121	525.642333	-402.062487	654.072705	-2.938328	-0.317319	16.022217
-197.403942	510.383079	-508.87727	596.087537	-2.175365	-1.843244	12.970367
-245.470594	490.546047	-564.57355	557.176437	-0.64944	1.208607	18130.28352
-322.529831	447.057171	-579.069842	486.220902	0.113523	1.208607	22194.58602
-378.989073	407.383109	-653.077227	398.480188	-2.175365	-0.317319	22218.23786
-424.003875	330.323873	-666.810556	277.932075	-1.412403	-1.843244	22209.08231
-461.389049	265.47204	-719.454985	171.880255	0.876485	-0.317319	22222.05268
-505.640888	195.279468	-672.914258	110.843236	0.113523	-0.317319	22230.44527
-536.159397	120.50912	-666.047594	16.235857	1.639448	-1.080282	22235.02304
-563.626056	60.998027	-632.477233	-98.971517	1.639448	1.971569	22245.70452
-563.626056	-38.187129	-624.084643	-221.045555	-0.64944	0.445644	22244.94156
-555.233465	-99.987111	-540.921705	-304.208493	0.113523	1.208607	22222.05268
-527.766807	-169.41672	-484.462462	-388.897357	0.113523	-1.080282	22231.97119
-499.537186	-268.601876	-437.921735	-477.401034	1.639448	-0.317319	22234.26008
-434.685353	-344.898149	-377.647679	-572.008414	-1.412403	-0.317319	22210.60823
-408.74462	-382.283324	-274.64771	-611.682476	0.876485	1.208607	22222.81564
-337.026123	-448.661082	-196.062548	-662.038017	-0.64944	-0.317319	22227.39341
-292.011321	-492.91292	-113.662572	-764.275023	0.113523	-0.317319	22183.14158
-193.589128	-528.009206	0.018876	-729.9417	-0.64944	-0.317319	22199.16379
-97.455823	-596.675853	84.707739	-729.9417	-1.412403	0.445644	22194.58602
-26.500289	-588.283263	201.441038	-688.741712	-1.412403	0.445644	22190.7712
36.062656	-598.964741	320.463225	-696.37134	-2.175365	-0.317319	22168.64528
139.825588	-590.572151	391.41876	-644.489874	2.402411	1.208607	22202.21564
228.329265	-552.424014	441.7743	-605.578774	0.113523	-1.080282	22202.97861
289.366284	-506.64625	497.47058	-575.823227	0.876485	1.208607	22177.03787
358.032931	-479.179591	574.529816	-481.978811	-0.64944	0.445644	22229.6823
435.85513	-415.090721	666.848308	-349.986257	0.113523	1.208607	22225.86749
470.188453	-357.868516	708.048295	-297.341828	2.402411	0.445644	22220.52675
515.203254	-282.335205	724.833476	-192.052971	1.639448	0.445644	22229.6823
543.432876	-185.438937	734.751991	-76.845597	3.165374	1.208607	22253.33415
567.084721	-113.72044	723.30755	42.939552	2.402411	1.208607	22237.31193
564.03287	-25.216763	683.633488	134.495081	0.113523	-1.080282	22238.07489
544.958801	60.998027	666.085345	239.020976	-0.64944	-0.317319	22244.94156
515.203254	145.68689	616.492767	345.835759	-1.412403	-1.080282	22221.28971
496.892149	218.931313	518.070574	403.820927	0.876485	-0.317319	22228.15638
446.536608	299.805363	436.433561	488.509791	-2.175365	-1.080282	22228.15638
418.306987	365.420159	338.774331	565.569027	0.113523	-0.317319	22215.94897
371.003297	432.560879	289.181753	626.606046	0.113523	0.445644	22228.15638
316.06998	472.997905	148.796609	667.043071	-0.64944	0.445644	22206.79342
235.19593	528.694184	63.344783	710.531947	-2.175365	-0.317319	22188.48232
164.240395	551.583066	-38.892224	724.265276	-3.701291	-1.843244	22202.21564
107.781153	555.39788	-116.714423	743.339345	-2.175365	-1.080282	22186.19343
23.092289	553.108992	-210.55884	734.183792	-2.175365	-1.843244	22188.48232
-28.026214	532.508998	-352.469909	681.539363	-2.175365	0.445644	4752.494888
-111.952115	539.375663	-398.247673	680.013438	-0.64944	-0.317319	19.837031
-170.700246	521.064557	-522.610599	573.198654	0.113523	-0.317319	11.444441
-241.655781	489.020122	-576.780954	476.302387	0.113523	0.445644	16359.44701
-315.663166	437.901619	-605.010575	490.798679	-0.64944	0.445644	22193.82305
-363.729818	400.516445	-624.084643	398.480188	-2.175365	-1.080282	22201.45268
-421.714986	338.716463	-653.077227	309.213548	0.876485	-1.080282	22241.12674
-465.203862	280.731295	-714.114246	184.850621	3.165374	0.445644	22251.80822
-514.033478	212.827611	-672.151296	99.398795	1.639448	1.208607	22227.39341
-539.974211	142.635039	-705.721656	2.502527	0.113523	-0.317319	22228.15638
-556.759391	41.160995	-625.610569	-117.282622	0.876485	0.445644	22239.60082
-575.833459	-26.742688	-613.403165	-200.445561	1.639448	1.208607	22215.94897
-549.129764	-108.379701	-544.736519	-295.05294	-0.64944	-1.080282	22219.76379
-544.551987	-180.861161	-482.173574	-388.897357	0.113523	-1.080282	22230.44527
-494.196446	-261.735211	-453.943953	-470.53437	-0.64944	1.208607	22219.00082
-454.522384	-323.535193	-384.514344	-561.326935	-1.412403	1.208607	22220.52675
-424.003875	-385.335175	-261.677343	-615.49729	-0.64944	-0.317319	22218.23786
-350.759452	-442.55738	-180.803293	-669.667644	-2.938328	-1.080282	22196.11194
-262.255774	-533.349945	-119.003311	-735.282439	-2.175365	-1.080282	22193.82305
-182.90765	-553.949939	4.596652	-726.889849	-2.938328	-1.843244	22186.95639
-115.003966	-575.312896	84.707739	-749.015769	-1.412403	-0.317319	22196.87491
-19.633624	-603.542517	206.018815	-701.712079	0.876485	0.445644	22203.74157
60.477463	-591.335113	292.233604	-694.082452	0.876485	0.445644	22194.58602
145.92929	-576.838821	394.470611	-653.645426	-0.64944	-1.080282	22210.60823
213.070011	-561.579567	381.500244	-665.089868	0.113523	-1.843244	22190.7712
293.944061	-523.43143	508.915021	-566.667674	0.113523	0.445644	22199.16379
371.003297	-487.572181	583.685369	-465.19363	0.876485	2.734532	22229.6823
432.803279	-409.749982	669.137196	-366.771437	2.402411	0.445644	22242.65267
488.499559	-342.609261	698.12978	-291.238126	1.639448	-1.080282	22245.70452
515.966217	-276.231503	717.966811	-207.312225	0.876485	-0.317319	22247.99341
551.062503	-207.564857	743.907544	-71.504858	1.639448	-1.080282	22230.44527
542.669913	-100.750074	700.418668	23.102521	1.639448	0.445644	22234.26008
549.536578	-18.350098	660.744606	126.102491	0.113523	1.971569	22227.39341
540.381025	54.894325	654.640904	256.569119	-1.412403	1.208607	22215.18601
527.410658	143.398002	615.729804	336.680206	-1.412403	-1.080282	22212.89712
486.21067	215.879462	504.337245	355.754274	0.876485	-1.843244	22232.73415
461.0329	286.072034	463.90022	496.902381	-1.412403	-0.317319	22215.94897
419.06995	354.73868	373.107654	567.857915	-0.64944	2.734532	22205.2675
365.662558	424.168289	275.448424	639.576413	-2.175365	0.445644	22213.66009
300.047763	475.286793	164.818827	670.094922	-3.701291	-3.36917	22168.64528
233.670005	524.879371	61.818857	695.272692	-2.938328	-0.317319	22206.03046
167.292246	557.686768	-24.395932	725.791202	-1.412403	0.445644	22222.81564
72.684867	567.605284	-102.981094	722.739351	-2.175365	-1.080282	22190.7712
15.462662	557.686768	-245.655126	699.087506	-0.64944	1.208607	22203.74157
-36.418804	538.6127	-342.551393	674.672698	0.876485	1.971569	1224.555193
-110.42619	530.983073	-413.506928	613.63568	-0.64944	-1.080282	16.78518
-201.218756	515.723818	-508.87727	606.006052	-0.64944	-1.843244	13.733329
-233.26319	481.390495	-526.425413	554.887549	3.928336	1.208607	19839.32005
-308.796501	447.820134	-591.277246	486.220902	2.402411	0.445644	22209.84527
-372.885371	388.309041	-595.855022	422.132033	1.639448	0.445644	22227.39341
-436.974241	351.686829	-682.069811	289.376516	0.113523	0.445644	22237.31193
-473.596453	260.894264	-709.53647	198.583951	0.876485	-1.843244	22222.05268
-508.692739	168.575772	-659.943892	87.954354	-0.64944	-0.317319	22218.23786
-530.055695	112.11653	-682.069811	0.976602	1.639448	-0.317319	22225.86749
-586.514938	46.501735	-641.632786	-97.445591	0.876485	1.971569	22217.4749
-575.833459	-26.742688	-601.195761	-199.682598	0.113523	1.208607	22221.28971
-574.307534	-114.483403	-573.729103	-307.260344	1.639448	0.445644	22231.97119
-573.544571	-193.068565	-511.929121	-411.023276	-2.175365	-1.843244	22205.2675
-508.692739	-259.446323	-434.106922	-469.008444	-2.175365	0.445644	22199.92676
-457.574235	-328.112969	-344.077319	-564.378786	-0.64944	1.208607	22215.94897
-402.640918	-379.994435	-279.225486	-601.000998	-0.64944	0.445644	22200.68972
-343.892787	-449.424044	-193.77366	-687.97875	-2.175365	0.445644	22205.2675
-274.463178	-504.357361	-119.003311	-733.756514	-0.64944	-0.317319	22222.05268
-183.670613	-544.794387	12.226279	-745.963918	0.876485	-1.080282	22196.87491
-106.611376	-569.972157	84.707739	-730.704663	-0.64944	-0.317319	22198.40083
-24.974363	-602.779555	200.678075	-751.304657	0.876485	0.445644	22199.92676
42.92932	-596.675853	251.796579	-741.386141	0.113523	1.208607	22191.53417
139.825588	-579.890672	410.492828	-636.097283	2.402411	0.445644	22220.52675
213.832973	-552.424014	447.878002	-583.452855	0.113523	-1.843244	22231.20823
300.047763	-528.772169	508.152058	-595.660258	1.639448	1.208607	22223.5786
347.351452	-475.364777	607.337214	-470.53437	0.113523	-0.317319	22232.73415
416.018099	-420.43146	653.114978	-350.74922	0.876485	1.208607	22240.36378
498.418074	-354.053702	710.337184	-297.341828	0.113523	-0.317319	22233.49712
518.255105	-267.07595	714.151997	-195.867784	-2.938328	-1.843244	22213.66009
540.381025	-214.431521	730.174215	-79.897448	-2.175365	-2.606207	22223.5786
565.558795	-112.194515	707.285333	22.339558	0.113523	-0.317319	22234.26008
541.143987	-46.579719	638.618686	87.191391	0.876485	-0.317319	22215.94897
535.040286	37.346182	648.537202	229.865423	-1.412403	-1.080282	22225.10453
519.781031	142.635039	615.729804	350.413535	-2.175365	-1.080282	22210.60823
470.188453	218.16835	508.915021	389.324635	-2.938328	-1.843244	22197.63787
476.292155	289.123885	454.744667	486.220902	0.113523	1.208607	22206.79342
413.72921	371.523861	380.737281	573.198654	0.113523	1.208607	22222.81564
383.210701	429.509029	256.374355	640.339375	0.876485	1.971569	22209.84527
325.225533	482.153457	155.663274	674.672698	-1.412403	-0.317319	22200.68972
239.010744	524.879371	54.18923	714.346761	-1.412403	-0.317319	22213.66009
174.921874	554.634917	-30.499634	731.131941	-0.64944	-0.317319	22210.60823
97.862637	565.316396	-106.795908	723.502314	-0.64944	-1.080282	22198.40083
43.692283	573.708986	-229.632908	718.161574	-0.64944	-1.080282	22204.50453
-20.396587	564.553433	-350.943983	681.539363	2.402411	0.445644	15446.18061
-110.42619	540.901588	-370.018052	702.139357	0.113523	1.208607	19.837031
-177.566911	521.064557	-482.936537	613.63568	-0.64944	-1.843244	12.970367
-237.840967	498.938638	-535.580966	566.33199	-0.64944	-1.080282	15691.85461
-314.900203	442.479395	-556.943922	509.109785	-1.412403	-1.080282	22190.00824
-368.307595	398.990519	-639.343898	387.798709	-0.64944	0.445644	22216.71194
-420.189061	343.294239	-677.492035	304.635771	-2.175365	-1.080282	22207.55638
-469.018676	270.812779	-681.306848	194.769137	0.113523	-1.843244	22218.23786
-509.455701	197.568356	-675.203147	105.502497	1.639448	-0.317319	22230.44527
-540.737173	116.694306	-693.514252	7.843266	-0.64944	-0.317319	22217.4749
-589.566789	61.760989	-623.32168	-138.645579	-4.464254	-1.080282	22199.16379
-562.10013	-34.372316	-645.4476	-205.023337	-1.412403	-0.317319	22209.84527
-545.31495	-104.564887	-601.195761	-327.097375	-2.175365	-0.317319	22206.03046
-539.974211	-187.727826	-498.195792	-388.134394	-0.64944	-1.843244	22208.31935
-509.455701	-267.07595	-429.529145	-471.297332	-2.175365	-0.317319	22219.00082
-450.70757	-317.431491	-354.758797	-558.275084	0.113523	2.734532	22228.15638
-401.114993	-375.416659	-260.151418	-612.445439	0.876485	0.445644	22219.76379
-351.522415	-443.320343	-203.692175	-677.297271	-1.412403	-1.080282	22219.76379
-263.7817	-497.490697	-101.455168	-712.393557	0.113523	-0.317319	22223.5786
-198.166905	-547.846237	5.359615	-736.045402	0.876485	0.445644	22180.85269
-97.455823	-587.5203	47.322565	-777.24539	2.402411	1.208607	22214.42305
-15.81881	-597.438815	215.174367	-736.808365	-0.64944	-1.080282	22229.6823
55.899687	-588.283263	308.255821	-681.875048	-0.64944	0.445644	22218.23786
135.247811	-580.653635	387.603946	-639.912097	-1.412403	-0.317319	22206.79342
223.751489	-563.105492	457.796518	-599.475072	-1.412403	-2.606207	22219.76379
280.210731	-518.090691	502.048356	-539.963979	0.113523	0.445644	22197.63787
358.795893	-485.283293	601.996475	-486.556587	-1.412403	1.208607	22225.10453
415.255136	-434.16479	663.033494	-364.482549	0.113523	1.208607	22232.73415
470.951416	-354.816665	689.73719	-271.401095	0.113523	-0.317319	22216.71194
502.995851	-276.231503	717.966811	-205.023337	-2.175365	-1.843244	22223.5786
525.884733	-207.564857	713.389035	-94.39374	0.113523	-1.080282	22235.02304
558.69213	-125.164881	651.589053	-22.675243	-2.938328	-1.080282	22191.53417
548.773615	-41.23898	621.833506	100.92472	-1.412403	-0.317319	22205.2675
538.855099	51.079511	606.574251	184.087659	-2.175365	0.445644	22212.13416
521.306956	136.531338	624.122394	337.443169	-1.412403	0.445644	22201.45268
474.003267	215.879462	535.618717	408.398703	0.113523	-1.843244	22219.76379
465.610677	288.360922	480.6854	499.191269	-2.175365	-1.080282	22233.49712
422.121801	347.872016	383.02617	575.487543	0.876485	1.208607	22215.94897
386.262552	421.116438	286.892865	604.480127	0.113523	0.445644	22222.81564
310.729241	481.390495	139.641056	640.339375	0.113523	-0.317319	22216.71194
243.58852	531.746035	67.922559	702.139357	1.639448	0.445644	22189.24528
193.995942	543.190476	-10.662603	752.494898	0.876485	-0.317319	22237.31193
99.388563	550.820104	-167.832927	689.16899	0.876485	-0.317319	22232.73415
36.825618	559.975657	-238.788461	686.880102	0.113523	0.445644	22210.60823
-25.737326	555.39788	-292.958815	725.791202	-0.64944	0.445644	10147.4044
-98.218786	540.138625	-389.855083	702.139357	3.165374	0.445644	22.125919
-154.678029	503.516414	-492.855052	622.791232	0.113523	-1.080282	10.681478
-250.811333	488.257159	-543.973556	580.065319	0.876485	1.208607	3653.828547
-305.74465	453.923836	-569.914289	501.480157	0.113523	0.445644	22135.07492
-373.648334	408.146072	-612.640202	419.080182	1.639448	1.208607	22210.60823
-410.270545	350.160904	-651.551302	319.132063	0.113523	-0.317319	22214.42305
-477.411266	274.627593	-687.41055	158.909888	-2.175365	0.445644	22206.79342
-503.351999	189.175766	-704.958693	62.013621	-2.938328	0.445644	22200.68972
-563.626056	118.983195	-740.054979	-32.593759	-2.938328	-0.317319	22198.40083
-565.914944	40.398033	-681.306848	-150.852983	-4.464254	-1.080282	22211.3712
-568.966795	-38.187129	-585.173544	-197.39371	-1.412403	0.445644	22215.18601
-549.892726	-87.016744	-549.314295	-295.05294	-0.64944	0.445644	22220.52675
-527.003844	-179.335236	-502.773568	-404.919574	-2.175365	-2.606207	22227.39341
-504.877925	-249.527807	-434.106922	-455.275115	-1.412403	-0.317319	22230.44527
-459.100161	-322.009267	-350.181021	-543.01583	-0.64944	0.445644	22216.71194
-421.714986	-389.149988	-262.440306	-612.445439	1.639448	-0.317319	22222.05268
-353.04834	-442.55738	-238.025498	-727.652812	2.402411	-0.317319	22213.66009
-265.307625	-495.201809	-114.425535	-711.630594	1.639448	-1.080282	22235.02304
-191.30024	-516.564765	7.648503	-723.837998	0.113523	-1.080282	22211.3712
-112.715078	-594.386964	45.033677	-813.867601	0.113523	-1.843244	22220.52675
-36.418804	-591.335113	224.32992	-697.134302	-1.412403	-1.080282	22211.3712
57.425612	-613.461033	297.574343	-695.608377	-2.175365	0.445644	22215.18601
120.751519	-602.016592	387.603946	-642.963948	0.876485	-0.317319	22200.68972
230.618154	-584.468449	445.589114	-591.082482	-1.412403	-3.36917	22196.11194
289.366284	-527.246244	521.122425	-563.615823	0.876485	0.445644	22215.18601
354.218117	-476.12774	614.966842	-462.141779	0.876485	1.971569	22233.49712
430.514391	-425.009237	647.011276	-356.852922	0.876485	0.445644	22216.71194
467.136602	-367.024069	688.211264	-275.215909	-5.227216	-2.606207	22200.68972
525.12177	-277.757429	648.537202	-270.638133	-2.938328	-1.843244	22213.66009
539.618062	-201.461155	733.989028	-89.053001	-1.412403	-1.080282	22194.58602
555.640279	-110.668589	639.381649	-37.934498	-2.175365	-1.843244	22211.3712
535.803248	-37.424166	655.403867	116.183975	-0.64944	0.445644	22224.34156
528.936584	35.057294	658.455718	251.22838	-0.64944	0.445644	22214.42305
506.810664	140.346151	598.181661	342.783908	-0.64944	-1.080282	22222.81564
497.655111	221.983164	536.38168	390.85056	0.876485	-1.843244	22232.73415
445.010683	289.886848	475.344661	519.791263	0.113523	-0.317319	22216.71194
413.72921	352.449792	390.655797	566.33199	0.113523	0.445644	22222.81564
396.94403	433.323842	285.366939	616.68753	0.113523	-0.317319	22251.04526
335.907011	475.286793	137.352168	651.020854	-0.64944	-0.317319	22232.73415
224.514452	520.301594	54.18923	639.576413	1.639448	0.445644	22198.40083
171.10706	561.501582	-44.995926	670.857885	1.639448	-0.317319	22187.71935
100.151526	562.264545	-122.818125	737.235643	0.113523	-0.317319	22219.76379
58.951538	550.057141	-196.825511	760.124525	0.876485	1.208607	22202.21564
-28.026214	550.057141	-300.588443	732.657866	-2.175365	1.971569	6752.220222
-122.633594	552.346029	-356.284723	688.406028	-0.64944	-0.317319	18.311106
-183.670613	517.249743	-470.729133	612.109754	-2.938328	-3.36917	13.733329
-249.285408	487.494197	-510.403195	572.435692	-0.64944	-1.080282	14992.98074
-319.47798	454.686799	-585.173544	501.480157	-4.464254	-0.317319	22161.77862
-386.618701	410.43496	-643.921674	416.028331	-1.412403	0.445644	22188.48232
-437.737204	326.509059	-684.358699	249.702454	-2.175365	-0.317319	22202.97861
-472.83349	275.390556	-721.743874	176.458031	-1.412403	-0.317319	22213.66009
-509.455701	199.857245	-681.306848	116.183975	-1.412403	-0.317319	22206.79342
-538.448285	126.612822	-695.040178	8.606229	-2.175365	-2.606207	22222.81564
-574.307534	72.442468	-612.640202	-95.919666	-0.64944	-0.317319	22228.15638
-574.307534	-14.535284	-622.558718	-178.319641	0.113523	1.208607	22216.71194
-560.574205	-95.409334	-549.314295	-279.030723	-0.64944	-0.317319	22225.86749
-556.759391	-189.253751	-514.980972	-388.134394	0.876485	-0.317319	22230.44527
-508.692739	-238.083366	-453.18099	-462.904742	2.402411	-0.317319	22229.6823
-443.077943	-325.061118	-362.388424	-526.230649	0.876485	0.445644	22250.2823
-406.455732	-393.727765	-360.099536	-682.63801	0.876485	0.445644	22215.18601
-349.996489	-457.053672	-220.477355	-681.875048	3.165374	1.208607	22190.7712
-287.433545	-484.52033	-145.707007	-719.260222	-0.64944	-0.317319	22222.81564
-194.352091	-533.349945	23.67072	-710.867632	0.876485	-0.317319	22231.20823
-97.455823	-577.601784	80.129963	-761.986135	-1.412403	-1.080282	22193.82305
-18.870661	-616.512884	206.781777	-707.815781	0.113523	0.445644	22215.18601
55.899687	-599.727704	305.966933	-685.689861	0.876485	1.971569	22219.76379
136.010774	-579.12771	378.448393	-652.119501	0.876485	1.208607	22173.98602
215.358899	-560.816604	451.692816	-595.660258	1.639448	-0.317319	22200.68972
280.973694	-537.164759	537.144642	-552.934345	-4.464254	-1.080282	22200.68972
343.536639	-483.757368	578.34463	-490.371401	-1.412403	1.208607	22194.58602
428.988465	-425.009237	558.507599	-395.764021	-2.175365	-0.317319	22204.50453
478.581043	-373.127771	603.5224	-340.067742	-1.412403	0.445644	22222.81564
515.203254	-280.80928	697.366817	-201.208523	1.639448	1.208607	22213.66009
531.988435	-202.98708	737.040879	-91.341889	3.165374	0.445644	22225.86749
566.321758	-101.513036	705.759407	18.524745	0.113523	-0.317319	22231.97119
563.269907	-20.638986	645.485351	107.791385	-2.175365	-1.080282	22215.94897
538.855099	48.790623	640.144612	248.176529	-1.412403	-0.317319	22219.76379
518.255105	144.160965	614.203879	325.998728	0.113523	1.971569	22228.91934
496.129186	230.375754	537.907605	402.295001	3.165374	0.445644	22247.99341
476.292155	308.197953	450.929853	488.509791	0.876485	-0.317319	22241.88971
422.884763	364.657196	348.692846	531.998667	0.876485	1.208607	22244.94156
394.655142	437.138656	270.107684	609.057903	1.639448	1.208607	22224.34156
323.699607	482.91642	177.026231	642.628264	-0.64944	-0.317319	22222.05268
250.455185	506.568265	48.085528	702.139357	-0.64944	0.445644	22209.84527
187.89224	536.323812	1.544801	759.361562	-0.64944	-0.317319	22211.3712
105.492265	564.553433	-98.403317	731.894904	0.113523	-1.080282	22209.84527
35.299693	566.842321	-214.373653	721.976388	-1.412403	0.445644	22218.23786
-28.789177	538.6127	-268.544008	716.635649	-0.64944	1.971569	12044.89273
-108.900264	537.849737	-383.751381	683.065289	-3.701291	-1.080282	22.125919
-184.433575	515.723818	-497.432829	630.42086	-0.64944	-0.317319	12.207404
-269.885402	480.627532	-553.892071	528.183853	-1.412403	0.445644	16563.15806
-314.900203	451.634948	-571.440214	471.72461	-1.412403	1.208607	22170.17121
-363.729818	412.723848	-675.203147	356.517237	0.113523	1.208607	22208.31935
-418.663136	337.9535	-665.284631	321.420951	-0.64944	-1.080282	22225.86749
-468.255713	280.731295	-680.543886	196.295062	0.876485	-0.317319	22215.18601
-505.640888	200.620207	-674.440184	116.183975	-0.64944	-0.317319	22224.34156
-543.789024	122.035046	-695.80314	0.213639	0.113523	-1.843244	22228.15638
-587.2779	46.501735	-640.106861	-103.549293	-0.64944	0.445644	22213.66009
-565.914944	-6.905657	-605.010575	-179.845567	1.639448	1.208607	22241.88971
-549.892726	-90.068595	-550.84022	-276.741834	0.876485	0.445644	22252.57118
-533.107546	-163.313018	-544.736519	-377.452916	1.639448	-0.317319	22228.91934
-507.929776	-261.735211	-459.284692	-493.423252	-1.412403	-1.843244	22235.02304
-454.522384	-312.853714	-363.91435	-539.963979	1.639448	1.208607	22243.41563
-410.270545	-385.335175	-267.018082	-604.815811	-0.64944	0.445644	22211.3712
-346.944638	-439.505529	-205.981063	-697.897265	-0.64944	-0.317319	22200.68972
-268.359476	-497.490697	-125.107013	-708.578744	1.639448	1.208607	22225.86749
-213.426159	-566.157343	25.959609	-713.15652	0.876485	-1.080282	22200.68972
-127.974333	-579.890672	59.529969	-726.126886	-1.412403	-1.080282	22198.40083
-33.366953	-588.283263	227.381771	-697.897265	-0.64944	-1.080282	22216.71194
50.558948	-601.253629	299.863231	-691.030601	-1.412403	1.208607	22178.5638
126.855221	-572.261045	357.085436	-668.141718	-3.701291	-1.080282	22178.5638
226.80334	-563.868455	398.285424	-671.193569	-3.701291	-1.843244	22164.83047
285.551471	-512.749952	491.366878	-574.297302	-2.175365	-0.317319	22195.34898
348.877378	-493.675883	625.64832	-506.393618	-0.64944	1.208607	22217.4749
413.72921	-423.483311	618.018692	-382.793655	0.113523	0.445644	22233.49712
476.292155	-355.579628	679.818674	-284.371462	-0.64944	0.445644	22217.4749
517.492143	-285.387056	692.026078	-223.334443	0.113523	0.445644	22223.5786
544.195838	-206.801894	717.203848	-102.78633	-2.175365	-2.606207	22223.5786
564.795832	-120.587105	674.477935	-6.653026	-0.64944	-1.843244	22215.94897
564.795832	-15.298247	682.107562	134.495081	1.639448	0.445644	22246.46748
554.877317	53.368399	659.21868	245.88764	-1.412403	1.208607	22249.51933
519.018068	144.923928	642.4335	335.154281	1.639448	0.445644	22235.02304
491.55141	208.249835	547.063158	371.776492	0.876485	-1.843244	22231.97119
467.136602	285.309071	440.248375	464.094983	0.876485	-1.080282	22236.54897
430.514391	352.449792	396.759499	554.124586	-1.412403	0.445644	22222.05268
376.344036	423.405327	292.996567	631.183822	-1.412403	-0.317319	22209.84527
323.699607	460.790501	205.255852	691.457879	-0.64944	-0.317319	22223.5786
255.795924	527.931222	77.841075	726.554165	-1.412403	-1.080282	22222.81564
181.788538	553.108992	-26.68482	740.287494	-0.64944	-1.080282	22206.79342
98.6256	557.686768	-108.321833	724.265276	-2.175365	-1.080282	22193.82305
31.484879	554.634917	-185.381069	699.087506	-2.175365	1.208607	22183.14158
-39.470655	559.212694	-325.00325	689.931953	-3.701291	0.445644	21720.02319
-98.981749	533.271961	-406.640263	661.702332	-0.64944	-0.317319	22.888882
-180.618762	513.43493	-501.247643	567.094953	-2.938328	-1.843244	14.496292
-253.863184	492.071973	-540.158742	554.887549	0.113523	0.445644	8568.071535
-311.848352	450.871985	-588.988357	479.354238	-0.64944	0.445644	22167.88232
-372.122409	408.146072	-609.588351	390.087598	-0.64944	-0.317319	22219.00082
-427.818688	342.531277	-669.099445	322.946877	0.113523	-0.317319	22209.84527
-478.174229	289.886848	-699.617954	200.872839	-0.64944	-0.317319	22220.52675
-492.670521	225.035015	-672.914258	121.524714	-1.412403	-1.843244	22249.51933
-543.789024	130.427636	-675.203147	1.739565	3.165374	-0.317319	22238.83786
-565.914944	73.968393	-653.84019	-105.075219	2.402411	0.445644	22238.83786
-565.151981	-4.616769	-591.277246	-179.082604	-2.175365	-0.317319	22239.60082
-539.974211	-94.646372	-556.943922	-280.556648	-0.64944	-0.317319	22217.4749
-532.344583	-186.2019	-534.818003	-395.001059	0.876485	-1.080282	22225.10453
-501.826074	-257.920397	-448.603214	-472.060295	-1.412403	0.445644	22228.91934
-456.04831	-327.350006	-354.758797	-535.386202	0.876485	-1.080282	22215.18601
-412.559434	-375.416659	-280.751412	-605.578774	-2.938328	-1.080282	22219.76379
-362.203893	-431.112939	-227.34402	-656.697277	-0.64944	-0.317319	22207.55638
-275.989104	-509.698101	-113.662572	-704.76393	0.113523	1.971569	22196.87491
-210.374308	-542.505498	-6.084826	-736.045402	-1.412403	-0.317319	22193.06009
-122.633594	-585.994374	50.374416	-748.252806	-1.412403	-1.080282	22196.87491
-46.33732	-604.30548	175.500305	-713.15652	-1.412403	1.208607	22152.62307
24.618215	-609.646219	239.589175	-708.578744	-0.64944	1.208607	22193.06009
136.010774	-598.201778	350.218772	-720.023185	-0.64944	-0.317319	22212.89712
203.151495	-557.764753	414.307642	-647.541725	0.876485	-1.080282	22194.58602
287.840359	-530.298095	489.07799	-553.697308	0.113523	-0.317319	22219.00082
356.507005	-479.179591	587.500183	-470.53437	-0.64944	-0.317319	22229.6823
418.306987	-424.246274	660.744606	-362.193661	0.876485	0.445644	22221.28971
463.321788	-360.920367	696.603854	-301.156642	0.113523	0.445644	22221.28971
538.855099	-270.890764	708.048295	-217.230741	0.876485	-1.080282	22253.33415
548.010652	-183.913012	739.329768	-86.764113	3.165374	0.445644	22246.46748
567.847683	-100.750074	682.107562	-57.008566	0.113523	0.445644	22226.63045
557.166205	-39.713055	656.166829	127.628416	0.113523	-0.317319	22238.83786
550.29954	31.24248	659.21868	239.020976	-2.938328	-0.317319	22233.49712
535.040286	151.02763	595.892773	307.687622	0.113523	-0.317319	22215.18601
487.736596	218.931313	569.189077	408.398703	-0.64944	0.445644	22228.91934
451.877347	287.597959	485.263176	496.902381	-0.64944	-1.080282	22228.15638
422.884763	355.501643	395.996536	572.435692	0.113523	0.445644	22221.28971
381.684775	424.168289	258.663243	625.080121	-0.64944	-0.317319	22202.97861
303.862576	492.071973	202.204001	683.828251	-3.701291	-0.317319	22199.92676
233.670005	513.43493	80.892926	696.798618	-1.412403	1.208607	22193.82305
166.529284	546.242327	-15.240379	734.183792	-3.701291	-0.317319	22154.14899
93.284861	558.449731	-101.455168	720.450463	-1.412403	-1.080282	22199.16379
34.53673	574.471949	-196.825511	709.006022	-2.175365	-1.080282	22188.48232
-34.892879	545.479365	-308.981033	696.798618	-1.412403	-0.317319	14346.75131
-85.24842	544.716402	-405.114338	660.176406	-2.175365	-1.080282	22.125919
-176.803948	520.301594	-490.566164	615.161605	0.876485	-1.080282	12.970367
-242.418743	495.123824	-505.062456	569.383841	-2.175365	-0.317319	15981.01749
-322.529831	458.501613	-557.706885	520.554226	0.113523	-0.317319	22193.82305
-375.17426	408.146072	-624.084643	419.843144	0.113523	-0.317319	22224.34156
-420.189061	344.820165	-675.966109	317.606138	2.402411	0.445644	22243.41563
-459.863123	273.101667	-671.388333	203.161727	0.876485	-0.317319	22240.36378
-514.79644	204.435021	-687.41055	115.421012	0.876485	-1.080282	22207.55638
-562.863093	141.872077	-683.595737	22.339558	-2.175365	-1.843244	22231.97119
-569.729757	44.975809	-639.343898	-92.867815	0.876485	0.445644	22232.73415
-560.574205	-13.772322	-628.66242	-205.7863	0.113523	0.445644	22210.60823
-571.255683	-108.379701	-520.321711	-281.319611	2.402411	1.208607	22223.5786
-530.055695	-163.313018	-486.751351	-370.586251	3.165374	0.445644	22234.26008
-510.981627	-257.920397	-437.921735	-468.245481	-0.64944	0.445644	22210.60823
-471.307564	-307.512975	-346.366207	-549.882494	-0.64944	0.445644	22221.28971
-425.5298	-404.409243	-301.351405	-620.838029	-2.175365	0.445644	22206.03046
-361.44093	-447.135156	-231.921796	-698.660228	-0.64944	0.445644	22189.24528
-286.670582	-502.068473	-119.766274	-713.919483	-1.412403	0.445644	22167.11936
-211.900234	-548.6092	-3.032975	-735.282439	0.113523	1.208607	22175.51195
-117.292854	-568.446231	58.004044	-744.437992	-1.412403	-1.080282	22202.21564
-48.626208	-594.386964	193.048448	-738.33429	0.113523	-0.317319	22193.06009
50.558948	-592.861039	297.574343	-678.823197	1.639448	1.208607	22219.76379
130.670035	-587.5203	376.159505	-675.008383	-2.175365	-0.317319	22204.50453
206.966309	-556.238828	460.085406	-601.000998	-1.412403	-1.843244	22187.71935
276.395918	-531.82402	527.98909	-530.045463	-2.175365	-1.080282	22225.10453
359.558856	-487.572181	601.233512	-460.615854	3.165374	0.445644	22248.75637
431.277353	-433.401827	631.752022	-386.608469	3.165374	1.971569	22240.36378
472.477341	-366.261106	656.166829	-322.519599	1.639448	1.971569	22244.94156
509.862515	-302.172236	713.389035	-212.652965	0.876485	-0.317319	22238.07489
556.403242	-220.535223	724.070513	-115.756697	0.113523	0.445644	22226.63045
558.69213	-108.379701	618.018692	-55.482641	-2.175365	-1.080282	22222.81564
544.958801	-26.742688	653.877941	129.917304	-0.64944	-0.317319	22228.15638
541.90695	39.63507	664.559419	239.020976	1.639448	1.971569	22219.76379
509.099553	145.68689	624.885357	333.628355	-1.412403	1.208607	22228.91934
504.521776	197.568356	553.16686	427.472772	-1.412403	-2.606207	22229.6823
463.321788	284.546108	481.448363	484.694977	-2.938328	-1.080282	22195.34898
435.85513	358.553494	397.522462	542.680145	-2.175365	0.445644	22206.79342
374.055148	439.427544	252.559542	575.487543	-2.175365	0.445644	22177.03787
315.307017	460.790501	169.396603	621.265307	-1.412403	0.445644	22193.06009
246.640371	524.116408	54.952193	694.50973	-1.412403	-0.317319	22214.42305
166.529284	558.449731	-23.632969	711.29491	-0.64944	-1.080282	22198.40083
119.225594	551.583066	-127.395901	686.880102	0.876485	-0.317319	22196.11194
39.114507	570.657135	-212.847728	732.657866	0.876485	0.445644	22215.94897
-25.737326	558.449731	-263.966231	727.317127	0.876485	1.971569	22215.18601
-99.744712	533.271961	-372.30694	697.561581	-0.64944	-0.317319	24.414808
-172.226172	518.775669	-460.047655	644.917152	2.402411	-0.317319	11.444441
-250.811333	493.597898	-490.566164	574.72458	3.165374	2.734532	13451.79601
-301.929837	457.73865	-572.96614	509.872747	2.402411	1.208607	22183.90454
-364.492781	405.857184	-645.4476	400.006113	2.402411	0.445644	22225.10453
-413.322396	341.768314	-673.677221	313.791324	1.639448	0.445644	22239.60082
-474.359415	280.731295	-669.099445	200.872839	0.876485	1.208607	22213.66009
-488.092745	192.227617	-679.780923	110.843236	0.876485	-0.317319	22220.52675
-532.344583	133.479487	-658.417966	-7.415988	-1.412403	-1.843244	22228.15638
-572.018646	59.472101	-634.766122	-80.660411	-0.64944	-0.317319	22215.18601
-567.440869	-24.4538	-591.277246	-161.534461	0.876485	1.208607	22223.5786
-575.070497	-100.750074	-565.336512	-272.164058	-2.175365	-0.317319	22223.5786
-558.285316	-183.150049	-521.847636	-390.423282	-1.412403	0.445644	22193.82305
-520.900142	-256.394472	-456.995804	-501.052879	-2.175365	0.445644	22205.2675
-463.677937	-321.246305	-405.8773	-557.512122	-0.64944	0.445644	22212.89712
-419.426098	-394.490727	-312.032884	-642.963948	-2.938328	-1.843244	22196.11194
-372.885371	-427.298125	-235.73661	-734.519477	0.876485	0.445644	22212.13416
-292.774284	-499.016622	-119.003311	-677.297271	-0.64944	0.445644	22193.82305
-204.270606	-545.557349	-5.321864	-772.667613	-0.64944	-0.317319	22186.19343
-129.500258	-581.416598	34.352199	-732.993551	-0.64944	-1.080282	22199.92676
-35.655842	-602.016592	208.307703	-693.319489	0.876485	0.445644	22203.74157
45.981171	-576.075859	308.255821	-686.452824	0.876485	0.445644	22214.42305
125.329296	-582.179561	373.870617	-678.823197	2.402411	-0.317319	22217.4749
223.751489	-573.024008	437.196524	-623.88988	0.113523	-1.080282	22219.76379
280.973694	-517.327728	538.670568	-538.438053	2.402411	1.208607	22241.12674
344.299601	-491.386995	579.107593	-485.030662	0.113523	1.208607	22128.20826
428.225502	-417.379609	635.566835	-374.401065	0.113523	1.208607	22235.02304
480.869931	-353.29074	665.322382	-296.578866	-2.175365	-1.843244	22223.5786
515.966217	-291.490758	714.91496	-210.364076	-0.64944	-1.080282	22217.4749
539.618062	-207.564857	730.174215	-96.682629	0.113523	-1.080282	22228.91934
538.092137	-125.164881	703.470519	-20.386355	-1.412403	-0.317319	22228.91934
570.136571	-44.290831	669.900159	129.154342	0.113523	1.208607	22220.52675
520.543994	63.286915	661.507568	246.650603	-3.701291	-1.080282	22202.97861
512.914366	144.160965	629.463134	322.946877	-3.701291	-1.843244	22209.08231
467.899565	221.220201	537.144642	371.013529	-0.64944	-1.080282	22199.92676
458.744012	284.546108	459.322443	455.702393	-0.64944	1.208607	22217.4749
416.781061	359.316457	395.996536	568.620878	0.113523	0.445644	22225.10453
399.995881	424.931252	251.796579	528.183853	-2.175365	-1.843244	22183.90454
320.647757	494.360861	184.655858	662.465295	0.876485	0.445644	22203.74157
255.795924	518.012706	65.633671	674.672698	1.639448	1.971569	22225.86749
195.521868	552.346029	-17.529267	702.139357	-0.64944	0.445644	22200.68972
124.566333	568.368247	-83.907025	720.450463	0.876485	0.445644	22206.03046
37.588581	580.57565	-165.544038	745.628233	3.165374	1.208607	22239.60082
-10.478071	567.605284	-267.018082	705.954171	2.402411	0.445644	17096.46901
-93.64101	531.746035	-386.803232	700.613432	1.639448	-0.317319	20.599994
-166.12247	518.012706	-479.884686	596.850499	-0.64944	-1.080282	12.970367
-243.181706	491.30901	-520.321711	580.828282	-0.64944	0.445644	10160.37477
-292.774284	463.079389	-544.736519	520.554226	-1.412403	-0.317319	22168.64528
-366.018707	418.064587	-623.32168	380.169082	0.113523	-1.080282	22217.4749
-400.35203	339.479426	-679.780923	336.680206	-0.64944	-0.317319	22207.55638
-468.255713	283.020183	-675.203147	202.398764	-0.64944	1.208607	22219.76379
-505.640888	205.197984	-682.832774	87.954354	0.113523	-0.317319	22224.34156
-553.70754	141.872077	-672.914258	36.072888	-2.175365	-1.843244	22204.50453
-574.307534	59.472101	-619.506867	-88.290038	-2.175365	0.445644	22200.68972
-575.833459	-22.164912	-609.588351	-178.319641	-3.701291	-0.317319	22214.42305
-550.655689	-79.387117	-589.75132	-274.452946	-2.175365	-0.317319	22200.68972
-543.026062	-186.2019	-531.766152	-388.134394	-2.175365	-1.080282	22210.60823
-498.774223	-246.475956	-466.151357	-465.19363	-1.412403	-1.080282	22229.6823
-478.174229	-302.935199	-357.810648	-549.119531	-2.175365	-1.843244	22219.00082
-427.055726	-386.098137	-357.047685	-684.163936	-2.175365	0.445644	22209.84527
-372.885371	-444.846268	-199.877361	-682.63801	-0.64944	0.445644	22223.5786
-276.752066	-499.016622	-109.084796	-707.815781	-0.64944	-0.317319	22190.00824
-211.137271	-532.586983	-9.89964	-726.889849	0.876485	-0.317319	22199.16379
-105.085451	-579.890672	90.811441	-742.912067	4.691299	0.445644	22237.31193
-44.811394	-589.809188	201.441038	-683.400973	0.113523	-0.317319	22222.05268
53.610799	-594.386964	285.366939	-700.949116	0.876485	1.208607	22200.68972
132.19596	-595.149927	341.063219	-681.875048	0.113523	0.445644	22215.94897
196.28483	-568.446231	453.218741	-627.704693	0.113523	-0.317319	22203.74157
277.158881	-537.927722	520.359462	-573.534339	-2.175365	-0.317319	22216.71194
350.403303	-479.942554	598.944624	-456.80104	1.639448	0.445644	22228.15638
409.151434	-438.742566	659.21868	-384.31958	-0.64944	0.445644	22228.15638
470.951416	-370.07592	677.529786	-320.993673	0.876485	0.445644	22219.76379
513.677329	-280.046317	715.677923	-210.364076	0.113523	1.971569	22229.6823
538.092137	-224.350037	740.855693	-106.601144	-2.938328	0.445644	22206.03046
552.588429	-122.875993	697.366817	0.213639	0.876485	-0.317319	22199.92676
528.936584	-35.135278	698.12978	141.361745	-3.701291	-0.317319	22208.31935
540.381025	44.975809	662.270531	232.154311	-3.701291	-0.317319	22216.71194
528.173621	122.798008	598.944624	319.895026	0.876485	1.208607	22209.84527
487.736596	213.590574	554.692785	382.45797	0.876485	-0.317319	22228.91934
455.692161	281.494258	476.107623	481.643126	-0.64944	-1.843244	22234.26008
435.092167	357.790531	407.440977	561.754213	0.113523	0.445644	22215.94897
393.129217	427.983103	283.078051	589.220872	0.113523	0.445644	22216.71194
329.040347	459.264575	180.841044	667.806034	-1.412403	-0.317319	22196.11194
266.477402	527.931222	77.841075	706.717133	2.402411	-1.080282	22227.39341
193.995942	546.242327	-10.662603	754.783786	1.639448	-0.317319	22231.97119
110.833004	588.968241	-87.721839	733.420829	0.113523	-1.080282	22222.05268
38.351544	558.449731	-194.536622	731.894904	0.876485	0.445644	22199.92676
-19.633624	563.79047	-286.092151	693.746767	-0.64944	-0.317319	22211.3712
-89.826196	539.375663	-375.358791	695.272692	-1.412403	-0.317319	25.940733
-153.915066	527.931222	-514.218009	609.057903	-0.64944	-1.080282	12.207404
-239.366892	495.886787	-514.980972	577.776431	0.876485	0.445644	19369.335
-308.796501	463.079389	-561.521699	501.480157	0.876485	1.971569	22205.2675
-353.04834	421.116438	-633.240196	396.1913	-1.412403	-1.080282	22203.74157
-425.5298	349.397941	-672.914258	335.154281	-1.412403	-0.317319	22209.08231
-468.255713	273.86463	-671.388333	208.502466	-3.701291	-1.080282	22206.03046
-504.877925	221.983164	-690.462401	110.080273	-0.64944	1.971569	22196.87491
-531.581621	122.035046	-667.573519	-1.312286	-2.175365	-0.317319	22201.45268
-565.151981	53.368399	-641.632786	-86.764113	-3.701291	-1.080282	22215.94897
-567.440869	-12.246396	-605.010575	-172.215939	-0.64944	1.208607	22214.42305
-562.10013	-74.046378	-565.336512	-279.793685	-1.412403	0.445644	22222.81564
-563.626056	-161.787093	-556.943922	-382.030692	-2.175365	-1.843244	22228.91934
-517.848291	-268.601876	-484.462462	-494.186214	-1.412403	0.445644	22219.76379
-453.759421	-305.224087	-379.173605	-544.541755	0.113523	1.208607	22154.14899
-431.633502	-365.498143	-263.966231	-616.260252	-1.412403	-1.843244	22205.2675
-356.863154	-426.535162	-189.195883	-681.112085	1.639448	-0.317319	22239.60082
-292.774284	-484.52033	-104.507019	-694.845414	0.113523	0.445644	22230.44527
-218.766898	-554.712902	-11.425565	-722.312073	1.639448	-0.317319	22215.94897
-131.789146	-585.994374	61.055895	-730.704663	1.639448	-0.317319	22222.05268
-53.966947	-606.594368	182.36697	-729.178737	-2.175365	-1.843244	22200.68972
52.084873	-599.727704	261.715094	-703.238004	-1.412403	0.445644	22195.34898
110.070041	-589.809188	383.02617	-687.215787	0.876485	-0.317319	22210.60823
194.758905	-576.075859	424.98912	-621.600991	-1.412403	-1.080282	22200.68972
278.684806	-514.275877	525.700201	-571.245451	-0.64944	1.208607	22228.91934
329.040347	-478.416628	589.026108	-469.008444	0.876485	0.445644	22229.6823
406.862546	-455.527746	638.618686	-385.082543	-2.175365	-0.317319	22196.87491
464.084751	-374.653696	669.900159	-315.652934	-1.412403	0.445644	22207.55638
495.366223	-296.831497	727.122364	-220.282592	-2.175365	1.208607	22212.89712
538.855099	-197.646341	716.440886	-118.045585	0.113523	-0.317319	22207.55638
565.558795	-135.84636	695.077929	-37.934498	-2.175365	-1.080282	22216.71194
542.669913	-43.527868	664.559419	109.31731	0.113523	0.445644	22234.26008
541.90695	41.160995	673.714972	224.524684	0.876485	0.445644	22218.23786
512.151403	123.560971	592.840922	285.561703	2.402411	0.445644	22229.6823
487.736596	210.538723	502.048356	339.732057	-1.412403	-1.843244	22229.6823
464.847714	289.123885	459.322443	493.087567	-0.64944	-0.317319	22214.42305
441.195869	366.183121	397.522462	574.72458	3.928336	1.971569	22252.57118
397.706993	423.405327	288.41879	612.872717	2.402411	0.445644	22251.80822
330.566272	492.834936	198.389187	666.280108	3.165374	0.445644	22210.60823
260.3737	511.909004	99.204031	709.768984	3.928336	1.208607	22217.4749
187.129278	547.00529	-6.084826	725.791202	-1.412403	-1.843244	22219.76379
115.41078	556.160843	-100.692206	718.924537	0.113523	-0.317319	22202.97861
26.907103	564.553433	-216.662542	728.08009	1.639448	1.971569	22188.48232
-24.974363	550.820104	-270.832896	709.768984	-2.938328	-1.080282	20238.34956
-88.30027	538.6127	-402.062487	685.354177	1.639448	1.208607	21.362957
-156.203954	511.146041	-497.432829	588.457909	0.113523	-1.080282	14.496292
-243.944669	488.257159	-503.536531	562.517176	-2.175365	0.445644	9176.152837
-295.063172	450.109022	-547.78837	508.346822	-2.938328	-0.317319	22133.549
-361.44093	417.301625	-616.455016	414.502405	-1.412403	-0.317319	22195.34898
-425.5298	338.716463	-685.121662	332.10243	-2.175365	-0.317319	22211.3712
-493.433484	274.627593	-654.603153	200.872839	-0.64944	0.445644	22199.92676
-514.79644	206.723909	-698.854991	126.102491	1.639448	0.445644	22219.00082
-540.737173	131.953561	-686.647588	-0.549324	-1.412403	-1.080282	22227.39341
-574.307534	63.286915	-643.158712	-79.134486	0.876485	0.445644	22218.23786
-572.781608	-6.905657	-619.506867	-181.371492	-0.64944	1.208607	22221.28971
-555.233465	-103.801925	-572.96614	-330.149226	-0.64944	-0.317319	22228.91934
-552.944577	-151.868577	-555.417997	-397.289947	0.876485	-0.317319	22225.10453
-507.929776	-241.89818	-440.973586	-451.460301	2.402411	0.445644	22241.88971
-460.626086	-308.275938	-369.255089	-543.01583	-2.938328	-1.843244	22242.65267
-407.218694	-367.787032	-305.929182	-624.652842	1.639448	-1.080282	22206.79342
-344.65575	-441.031454	-173.936628	-664.326905	0.113523	-0.317319	22222.05268
-282.855768	-495.964771	-129.68479	-695.608377	-2.175365	-0.317319	22228.91934
-200.455793	-554.712902	-1.50705	-717.734296	-1.412403	-1.843244	22195.34898
-118.81878	-563.105492	57.241081	-730.704663	0.113523	-0.317319	22206.03046
-37.94473	-606.594368	196.863262	-699.423191	-0.64944	1.971569	22215.94897
35.299693	-601.253629	271.63361	-736.808365	-2.175365	-0.317319	22125.91937
121.514482	-591.335113	359.374325	-704.000967	-1.412403	-0.317319	22202.21564
183.314464	-573.786971	429.566896	-647.541725	-1.412403	-1.080282	22194.58602
262.662589	-534.112908	513.492798	-607.867662	-2.175365	0.445644	22211.3712
349.640341	-486.809219	573.003891	-477.401034	-1.412403	-1.080282	22195.34898
412.966248	-454.764784	669.137196	-391.186245	-0.64944	-1.080282	22218.23786
474.003267	-365.498143	678.292749	-309.549232	-1.412403	-1.080282	22223.5786
517.492143	-281.572242	687.448302	-250.801101	0.876485	-0.317319	22219.76379
548.010652	-210.616708	694.314966	-125.675213	0.113523	0.445644	22227.39341
565.558795	-116.009328	686.685339	-50.904864	1.639448	1.208607	22232.73415
548.010652	-32.083427	656.166829	107.028422	-1.412403	-0.317319	22215.94897
541.143987	24.375815	659.981643	245.124678	1.639448	-0.317319	22226.63045
525.12177	131.190598	611.914991	289.376516	0.876485	-1.080282	22257.14896
508.33659	206.723909	576.055742	407.635741	0.113523	-0.317319	22238.83786
476.292155	286.834997	479.922437	494.613493	1.639448	1.971569	22242.65267
431.277353	355.501643	398.285424	562.517176	0.113523	0.445644	22243.41563
399.232918	408.909035	281.552126	623.554195	0.113523	-0.317319	22215.18601
324.46257	466.894203	206.018815	674.672698	0.113523	0.445644	22211.3712
255.795924	518.012706	82.418851	714.346761	-0.64944	0.445644	22199.16379
180.262613	553.108992	-9.136677	729.606016	0.113523	0.445644	22200.68972
126.855221	567.605284	-100.692206	723.502314	1.639448	1.971569	22212.13416
57.425612	554.634917	-218.188467	708.243059	0.876485	-0.317319	22192.29713
-34.892879	554.634917	-267.781045	712.820835	-2.938328	0.445644	12948.24061
-101.270637	544.716402	-365.440275	665.517146	-1.412403	-1.080282	22.888882
-169.937283	514.197892	-467.677282	585.406058	-2.175365	-1.080282	11.444441
-242.418743	505.805302	-523.373562	583.880133	0.876485	0.445644	5193.48735
-310.322427	450.109022	-563.047624	506.057934	-2.938328	0.445644	22117.52678
-348.470564	410.43496	-631.714271	403.820927	-2.175365	-0.317319	22216.71194
-423.240912	357.790531	-666.810556	341.257982	-2.175365	-1.080282	22211.3712
-461.389049	276.153518	-685.884625	208.502466	-1.412403	-1.080282	22219.76379
-506.40385	199.857245	-708.010544	106.26546	-1.412403	-1.843244	22225.10453
-527.766807	118.983195	-695.80314	-12.756727	0.113523	-1.080282	22213.66009
-552.181615	67.101728	-658.417966	-79.897448	0.113523	-1.080282	22222.81564
-573.544571	3.012859	-595.855022	-160.008536	1.639448	0.445644	22251.80822
-565.151981	-75.572303	-574.492065	-285.134425	0.876485	-0.317319	22239.60082
-549.892726	-170.179683	-521.847636	-369.060326	-1.412403	-1.843244	22233.49712
-505.640888	-251.816696	-461.57358	-453.749189	0.876485	1.208607	22241.12674
-446.892757	-312.853714	-379.173605	-535.386202	0.876485	1.971569	22230.44527
-435.448316	-395.25369	-300.588443	-600.238035	-2.938328	0.445644	22186.95639
-356.863154	-437.216641	-186.906995	-652.119501	-0.64944	-1.080282	22214.42305
-286.670582	-486.809219	-121.2922	-691.030601	0.113523	0.445644	22222.81564
-225.633563	-532.586983	-12.188528	-755.11947	-2.175365	-1.080282	22189.24528
-149.337289	-576.075859	57.241081	-758.934284	-2.175365	-0.317319	22206.79342
-53.966947	-603.542517	135.06328	-756.645396	-0.64944	0.445644	22196.11194
34.53673	-604.30548	286.892865	-680.349122	-2.938328	-0.317319	22189.24528
110.070041	-603.542517	330.381741	-705.526893	-1.412403	-1.080282	22177.03787
203.914458	-586.757337	447.878002	-610.15655	-0.64944	-1.080282	22199.16379
281.736657	-519.616616	544.77427	-564.378786	-0.64944	0.445644	22211.3712
328.277384	-476.12774	581.396481	-482.741773	-0.64944	-0.317319	22228.15638
423.647726	-437.979603	647.774239	-398.815872	-0.64944	0.445644	22234.26008
477.055118	-373.127771	676.00386	-306.497381	0.113523	-0.317319	22216.71194
495.366223	-280.80928	701.181631	-220.282592	0.113523	-1.080282	22226.63045
551.062503	-226.638925	675.240898	-142.460393	0.876485	-1.080282	22224.34156
560.981019	-149.579689	685.159413	-55.482641	-0.64944	-1.843244	22235.786
560.218056	-22.164912	638.618686	154.332112	0.876485	-0.317319	22246.46748
554.877317	44.975809	666.848308	214.606168	1.639448	0.445644	22246.46748
540.381025	126.612822	643.959426	319.895026	0.876485	-0.317319	22225.10453
492.314372	213.590574	570.715003	396.1913	0.876485	-1.843244	22235.02304
468.662527	277.679444	498.233543	493.85053	0.876485	0.445644	22232.73415
428.225502	334.138686	396.759499	534.287555	-2.938328	-1.843244	22209.84527
391.603291	421.879401	313.59656	619.739381	-2.938328	-0.317319	22215.18601
327.514421	469.183091	211.359554	677.724549	-2.175365	-0.317319	22224.34156
259.610738	513.43493	80.129963	709.006022	-0.64944	0.445644	22177.03787
179.49965	535.560849	-9.89964	709.006022	-2.175365	-0.317319	22187.71935
101.677451	554.634917	-106.795908	690.694916	-2.175365	-0.317319	22192.29713
33.010805	560.738619	-185.381069	731.894904	-2.175365	-1.080282	22177.80084
-22.685475	559.212694	-260.91438	715.872686	-1.412403	1.208607	22196.87491
-77.618792	537.849737	-364.677313	686.880102	-2.175365	-0.317319	28.992584
-144.759513	517.249743	-482.173574	625.843083	-1.412403	-1.080282	14.496292
-221.818749	489.783085	-516.506897	583.880133	-0.64944	1.971569	1432.081057
-308.033539	463.079389	-561.521699	514.450524	-0.64944	0.445644	22134.31196
-362.203893	413.486811	-637.05501	420.606107	-0.64944	-0.317319	22203.74157
-411.033508	338.716463	-654.603153	341.257982	0.113523	-1.080282	22209.84527
-449.181645	295.99055	-679.780923	235.969125	2.402411	0.445644	22245.70452
-491.907558	228.086866	-727.084613	89.480279	2.402411	0.445644	22246.46748
-504.114962	125.849859	-709.53647	-36.408572	0.113523	-1.080282	22231.20823
-555.233465	54.894325	-662.23278	-98.971517	0.113523	0.445644	22239.60082
-568.203832	3.012859	-596.617985	-169.164089	0.876485	0.445644	22195.34898
-568.966795	-89.305633	-565.336512	-266.823319	-0.64944	-1.080282	22219.76379
-523.189031	-167.890794	-516.506897	-386.608469	-1.412403	-0.317319	22224.34156
-505.640888	-251.053733	-432.580996	-460.615854	1.639448	1.971569	22230.44527
-477.411266	-315.142603	-376.121754	-549.882494	2.402411	1.208607	22219.00082
-419.426098	-354.816665	-305.929182	-630.756544	-1.412403	-1.843244	22192.29713
-363.729818	-423.483311	-200.640324	-662.800979	0.876485	0.445644	22208.31935
-281.329843	-495.964771	-127.395901	-692.556526	-0.64944	0.445644	22183.90454
-208.08542	-567.683269	-59.492218	-790.215756	-2.938328	-1.080282	22188.48232
-129.500258	-575.312896	29.774422	-748.252806	-1.412403	-0.317319	22188.48232
-46.33732	-600.490666	182.36697	-698.660228	-3.701291	-0.317319	22188.48232
29.195991	-611.172145	274.685461	-684.926899	0.113523	1.208607	22218.23786
109.307078	-599.727704	351.744697	-652.882464	1.639448	-0.317319	22201.45268
196.28483	-569.972157	435.670598	-617.786178	-2.175365	-2.606207	22185.43046
280.973694	-523.43143	534.092791	-545.304718	-0.64944	-0.317319	22225.86749
338.195899	-493.675883	579.107593	-491.134363	0.113523	-0.317319	22232.73415
407.625509	-440.268492	648.537202	-370.586251	0.876485	0.445644	22213.66009
477.055118	-363.209255	679.055711	-344.645518	0.876485	-0.317319	22248.75637
517.492143	-289.20187	715.677923	-208.075188	0.876485	-1.080282	22252.57118
530.462509	-214.431521	652.352016	-151.615946	1.639448	-0.317319	22226.63045
554.114354	-124.401918	695.077929	-27.253019	1.639448	-0.317319	22233.49712
551.825466	-47.342682	656.166829	103.213609	-0.64944	1.971569	22243.41563
564.03287	47.264697	675.240898	234.443199	0.113523	1.208607	22214.42305
515.203254	125.086896	611.914991	309.97651	-2.938328	-1.843244	22218.23786
488.499559	200.620207	575.292779	407.635741	-0.64944	-1.843244	22231.97119
462.558826	292.175736	504.337245	478.591275	0.876485	0.445644	22220.52675
432.040316	349.397941	397.522462	544.969033	0.113523	0.445644	22206.79342
365.662558	410.43496	270.107684	586.169021	-1.412403	-1.080282	22193.06009
315.307017	478.338644	203.729926	663.228257	0.113523	0.445644	22198.40083
242.062595	502.753451	41.981826	672.38381	-2.938328	-1.080282	22168.64528
175.684836	552.346029	-70.936659	678.487512	-0.64944	-0.317319	22202.21564
100.914488	550.057141	-94.588504	717.398612	-1.412403	0.445644	22202.97861
46.744134	567.605284	-194.536622	740.287494	-2.938328	-0.317319	22203.74157
-34.129916	568.368247	-259.388455	736.47268	0.876485	1.208607	22199.92676
-84.485457	534.034923	-368.492126	665.517146	0.113523	-1.843244	26.703696
-161.544693	519.538631	-460.047655	635.761599	0.113523	-0.317319	13.733329
-231.737265	496.649749	-489.040239	586.169021	0.113523	0.445644	4100.924711
-291.248358	459.264575	-544.736519	521.317188	2.402411	1.208607	22164.83047
-335.500197	431.034954	-630.951308	380.932045	4.691299	1.971569	22230.44527
-424.766837	357.790531	-708.773507	288.613554	0.876485	0.445644	22235.02304
-456.04831	286.834997	-672.151296	220.70987	-0.64944	-0.317319	22238.83786
-488.092745	218.16835	-714.877209	96.346944	2.402411	-1.080282	22226.63045
-531.581621	135.005412	-681.306848	28.44326	-0.64944	-0.317319	22225.86749
-581.174199	78.54617	-637.05501	-58.534492	0.113523	1.208607	22226.63045
-577.359385	-20.638986	-590.514283	-153.904834	-0.64944	0.445644	22212.89712
-567.440869	-78.624154	-555.417997	-261.48258	-0.64944	-0.317319	22224.34156
-542.263099	-152.63154	-489.803202	-404.156611	-1.412403	-1.080282	22230.44527
-518.611254	-241.89818	-456.232841	-470.53437	0.876485	-0.317319	22218.23786
-481.989043	-326.587044	-390.618046	-533.097314	0.113523	-0.317319	22204.50453
-420.189061	-390.675914	-388.329157	-659.749128	-0.64944	0.445644	22204.50453
-372.122409	-447.898119	-238.788461	-709.341706	0.113523	-0.317319	22157.20084
-310.322427	-501.305511	-152.573672	-826.075005	-0.64944	-1.080282	22048.86013
-196.640979	-530.298095	-52.625553	-767.326874	-0.64944	-0.317319	22217.4749
-134.078035	-564.631418	51.900342	-730.704663	0.113523	0.445644	22193.06009
-31.078065	-597.438815	203.729926	-692.556526	0.876485	1.208607	22206.79342
44.455246	-600.490666	279.263237	-675.771346	-2.175365	-0.317319	22200.68972
119.988557	-598.964741	358.611362	-680.349122	0.113523	0.445644	22186.19343
200.862607	-569.209194	442.537263	-602.526923	-0.64944	-1.080282	22203.74157
289.366284	-524.957355	529.515015	-539.201016	0.113523	-0.317319	22256.386
355.744042	-492.91292	560.033524	-491.897326	1.639448	-0.317319	22235.02304
403.047732	-428.824051	624.122394	-430.097345	-1.412403	-0.317319	22235.02304
481.632894	-374.653696	661.507568	-314.127009	0.113523	-1.080282	22243.41563
504.521776	-303.698162	724.833476	-211.890002	0.876485	1.208607	22228.91934
537.329174	-206.801894	720.255699	-123.386324	-2.175365	-1.080282	22215.18601
556.403242	-134.320434	712.626072	-5.890063	-2.175365	-1.843244	22226.63045
565.558795	-35.898241	696.603854	137.546932	0.876485	-1.080282	22222.05268
548.773615	44.212846	677.529786	239.020976	-1.412403	-0.317319	22221.28971
522.832882	125.086896	635.566835	294.717256	0.113523	-0.317319	22229.6823
494.603261	196.805394	559.270562	403.057964	-4.464254	0.445644	22203.74157
456.455124	267.760928	469.240959	466.383871	-1.412403	0.445644	22198.40083
417.544024	350.923867	322.752113	475.539424	-1.412403	0.445644	22178.5638
390.077366	411.197923	224.32992	544.969033	-1.412403	-1.080282	22202.97861
322.936645	465.368277	180.078081	632.709748	-0.64944	-1.080282	22201.45268
252.744073	525.642333	77.078112	712.057873	2.402411	1.971569	22221.28971
187.129278	563.79047	3.070727	736.47268	0.876485	0.445644	22209.84527
103.966339	557.686768	-122.055162	740.287494	-0.64944	-0.317319	22204.50453
42.92932	558.449731	-181.566256	707.480096	0.113523	0.445644	22204.50453
-28.026214	569.894172	-273.884747	757.835637	0.876485	1.208607	11670.27802
-75.329904	539.375663	-376.121754	682.302326	0.876485	-0.317319	27.466659
-138.655811	524.116408	-440.210624	670.094922	2.402411	-0.317319	12.207404
-221.818749	505.042339	-503.536531	579.302356	3.165374	1.971569	7061.22013
-321.766868	474.52383	-603.484649	500.717194	0.876485	1.971569	22164.83047
-349.233526	411.960886	-621.032792	411.450554	-1.412403	-0.317319	22222.81564
-415.611285	359.316457	-644.684637	348.124647	-1.412403	-1.080282	22227.39341
-465.203862	284.546108	-673.677221	226.813572	-0.64944	0.445644	22209.84527
-500.300148	221.983164	-672.914258	115.421012	-0.64944	-0.317319	22222.81564
-546.840875	137.2943	-691.988327	20.05067	-1.412403	0.445644	22228.91934
-568.966795	70.916542	-626.373531	-80.660411	-1.412403	-0.317319	22212.89712
-559.811242	3.012859	-595.855022	-177.556679	1.639448	1.208607	22222.81564
-557.522354	-75.572303	-557.706885	-269.112207	-1.412403	-0.317319	22210.60823
-551.418652	-163.313018	-521.084674	-360.667735	-2.175365	-1.080282	22196.11194
-517.848291	-225.113	-465.388394	-507.919544	-0.64944	1.971569	22202.97861
-465.203862	-303.698162	-449.366176	-579.638041	-1.412403	1.208607	22215.18601
-424.003875	-368.549994	-306.692145	-630.756544	-1.412403	-0.317319	22207.55638
-346.181676	-441.794417	-231.158834	-688.741712	1.639448	-0.317319	22205.2675
-281.329843	-489.098107	-128.158864	-692.556526	0.113523	-1.080282	22220.52675
-216.47801	-525.720318	-23.632969	-735.282439	-2.175365	-0.317319	22205.2675
-137.892848	-563.868455	70.97441	-735.282439	3.928336	1.208607	22205.2675
-64.648426	-581.416598	180.841044	-671.956532	-0.64944	-1.080282	22194.58602
33.773767	-575.312896	298.337306	-680.349122	1.639448	1.208607	22217.4749
97.099675	-585.994374	360.90025	-691.793563	0.876485	-0.317319	22212.89712
216.884824	-564.631418	424.98912	-623.88988	0.876485	-1.080282	22221.28971
284.025545	-546.320312	512.729835	-573.534339	0.113523	0.445644	22235.786
335.907011	-515.801803	537.144642	-514.023246	0.876485	0.445644	22225.86749
410.677359	-434.16479	655.403867	-400.341798	-2.175365	-0.317319	22224.34156
475.529192	-376.942584	683.633488	-287.423313	-2.175365	-1.080282	22222.81564
510.625478	-305.98705	717.966811	-214.17889	0.876485	0.445644	22220.52675
523.595845	-214.431521	745.43347	-131.015952	0.113523	-1.843244	22230.44527
546.484727	-141.950061	704.996444	-29.541908	0.113523	0.445644	22227.39341
548.010652	-54.209347	679.055711	119.998789	-1.412403	1.208607	22196.11194
540.381025	28.953592	681.3446	207.739504	-2.175365	1.208607	22206.79342
517.492143	110.590604	605.811289	271.828373	-3.701291	-1.843244	22209.08231
495.366223	192.99058	507.389096	342.020945	-1.412403	-0.317319	22207.55638
470.951416	270.812779	453.218741	449.598691	-0.64944	-0.317319	22218.23786
425.936614	355.501643	383.02617	530.472741	1.639448	0.445644	22215.94897
397.706993	423.405327	304.441008	589.220872	0.113523	0.445644	22192.29713
341.24775	469.183091	223.566957	685.354177	-1.412403	-1.080282	22219.76379
250.455185	519.538631	119.041063	710.531947	0.876485	-1.080282	22229.6823
193.995942	550.820104	-22.870007	705.191208	0.113523	-1.080282	22189.24528
118.462631	570.657135	-86.195914	725.028239	1.639448	0.445644	22222.05268
55.136724	560.738619	-200.640324	734.183792	3.165374	1.208607	22231.20823
-14.292885	549.294178	-238.788461	733.420829	0.876485	1.208607	22190.7712
-69.226202	546.242327	-403.588412	645.680114	0.113523	-0.317319	25.940733
-173.752097	508.09419	-469.203208	617.450493	0.113523	-1.080282	12.970367
-235.552079	496.649749	-508.114307	592.272723	-0.64944	-0.317319	2948.850978
-314.137241	463.842352	-572.203177	495.376455	0.113523	1.208607	22141.17863
-354.574266	422.642364	-602.721687	426.709809	-1.412403	-1.080282	22218.23786
-409.507583	366.946084	-659.180929	348.88761	0.113523	0.445644	22209.08231
-440.026092	273.86463	-722.506836	201.635802	0.113523	1.208607	22001.55644
-506.40385	218.931313	-675.966109	119.998789	-0.64944	-0.317319	22227.39341
-542.263099	134.242449	-685.884625	25.391409	-2.938328	-0.317319	22191.53417
-570.49272	64.81284	-646.210563	-89.053001	-1.412403	-0.317319	22200.68972
-597.959379	2.249896	-603.484649	-191.290008	-2.938328	0.445644	22209.08231
-564.389018	-75.572303	-605.010575	-322.519599	-2.175365	-1.080282	22203.74157
-545.31495	-157.209316	-592.803171	-426.282531	1.639448	-0.317319	22218.23786
-505.640888	-231.216702	-450.129139	-445.356599	-0.64944	0.445644	22230.44527
-472.070527	-304.461124	-405.8773	-563.615823	-0.64944	-1.080282	22215.94897
-427.818688	-368.549994	-285.329188	-615.49729	0.113523	-0.317319	22218.23786
-364.492781	-430.349976	-217.425504	-654.408389	0.876485	0.445644	22215.94897
-306.507613	-492.91292	-125.869976	-681.112085	0.113523	-0.317319	22215.94897
-210.374308	-525.720318	-20.581118	-716.208371	-0.64944	-1.080282	22223.5786
-124.159519	-561.579567	21.381832	-736.045402	0.113523	-0.317319	22224.34156
-39.470655	-588.283263	209.070665	-732.230588	0.113523	1.208607	22198.40083
62.766351	-585.994374	264.003983	-732.993551	0.876485	0.445644	22209.84527
105.492265	-590.572151	326.566927	-763.512061	0.113523	-0.317319	22214.42305
214.595936	-577.601784	431.092822	-653.645426	0.113523	-0.317319	22219.00082
267.240365	-534.875871	512.729835	-554.460271	-2.175365	0.445644	22217.4749
344.299601	-502.831436	585.974258	-483.504736	-1.412403	-0.317319	22227.39341
383.973664	-433.401827	633.277947	-371.349214	0.113523	0.445644	22231.20823
476.292155	-389.149988	679.055711	-317.941822	-1.412403	-0.317319	22216.71194
506.047702	-337.268522	695.077929	-199.682598	-1.412403	-0.317319	22206.03046
534.277323	-217.483372	699.655705	-166.112238	-1.412403	-1.080282	22209.08231
561.743981	-142.713024	690.500152	-62.349305	-2.175365	1.208607	22194.58602
537.329174	-53.446384	666.848308	115.421012	-2.175365	-0.317319	22214.42305
539.618062	18.272113	652.352016	187.902472	-2.938328	-0.317319	22207.55638
518.255105	123.560971	611.914991	265.724672	-0.64944	-1.080282	22216.71194
493.077335	203.672058	571.477966	392.376486	0.113523	-1.080282	22228.91934
472.477341	275.390556	502.811319	483.932014	-1.412403	0.445644	22232.73415
443.484757	340.242388	402.863201	555.650512	-1.412403	-1.080282	22210.60823
406.099583	415.775699	295.285455	608.29494	0.113523	0.445644	22197.63787
326.751458	483.679383	226.618808	666.280108	3.165374	0.445644	22233.49712
273.344067	523.353445	115.989212	716.635649	0.876485	-0.317319	22227.39341
194.758905	544.716402	-38.892224	711.29491	-0.64944	-0.317319	22202.21564
126.092259	550.820104	-73.98851	732.657866	0.876485	0.445644	22215.94897
28.433028	559.212694	-164.781076	724.265276	0.876485	-0.317319	22202.97861
-7.42622	540.138625	-258.625492	709.006022	-1.412403	1.208607	22214.42305
-109.663227	534.034923	-394.432859	646.443077	1.639448	0.445644	49.592578
-142.470625	515.723818	-439.447661	651.020854	1.639448	-0.317319	12.207404
-242.418743	486.731234	-523.373562	596.087537	0.876485	0.445644	5854.21308
-286.670582	464.605314	-564.57355	521.317188	-0.64944	1.208607	22164.06751
-343.892787	405.094221	-599.669836	419.843144	-2.175365	-0.317319	22203.74157
-404.929806	353.212755	-679.01796	365.67279	-0.64944	0.445644	22196.11194
-477.411266	281.494258	-683.595737	219.183945	-2.175365	-1.080282	22206.79342
-521.663105	207.486872	-743.10683	80.324726	-1.412403	-0.317319	22193.06009
-542.263099	128.138747	-662.23278	22.339558	0.113523	-0.317319	22204.50453
-571.255683	66.338766	-625.610569	-54.719678	-1.412403	0.445644	22224.34156
-553.70754	-2.327881	-647.736488	-173.741865	0.113523	1.208607	22228.15638
-575.833459	-70.994527	-598.906873	-279.793685	-1.412403	-1.843244	22219.76379
-543.026062	-150.342652	-507.351344	-363.719586	0.113523	-1.080282	22231.20823
-523.189031	-219.009298	-451.655065	-439.252897	0.876485	-0.317319	22226.63045
-473.596453	-305.224087	-390.618046	-516.312134	0.876485	1.208607	22193.82305
-411.796471	-352.527777	-298.299555	-587.267668	3.165374	1.208607	22245.70452
-359.152042	-428.824051	-210.55884	-647.541725	0.876485	-0.317319	22240.36378
-298.115023	-484.52033	-136.551454	-675.771346	3.928336	1.208607	22175.51195
-203.507644	-513.512914	-35.840373	-756.645396	2.402411	-0.317319	22217.4749
-115.766929	-578.364747	62.58182	-742.149104	-0.64944	-0.317319	22209.84527
-46.33732	-607.357331	173.211417	-723.837998	1.639448	0.445644	22190.7712
42.166358	-592.861039	264.766945	-694.082452	3.165374	1.971569	22210.60823
105.492265	-585.994374	358.611362	-665.089868	-2.938328	-1.843244	22214.42305
189.418166	-586.757337	455.50763	-597.949147	-0.64944	-2.606207	22213.66009
258.847775	-514.275877	523.411313	-550.645457	-0.64944	-0.317319	22228.15638
317.595906	-512.749952	573.766854	-507.919544	-2.938328	0.445644	22208.31935
383.210701	-435.690715	605.811289	-406.4455	-2.175365	0.445644	22194.58602
458.744012	-389.912951	650.82609	-337.015891	-2.175365	-1.080282	22205.2675
518.255105	-296.831497	698.12978	-230.96407	-2.175365	-0.317319	22222.05268
549.536578	-233.50559	640.907575	-201.208523	-2.175365	-1.843244	22202.21564
565.558795	-132.794509	691.263115	-15.045616	0.113523	-0.317319	22227.39341
548.010652	-54.209347	672.95201	98.635832	0.113523	0.445644	22236.54897
547.247689	29.716554	664.559419	203.161727	0.113523	2.734532	22214.42305
521.306956	111.353567	654.640904	300.057995	0.876485	0.445644	22225.86749
500.706962	209.77576	569.95204	388.561672	-0.64944	-1.080282	22230.44527
481.632894	286.834997	502.811319	481.643126	3.928336	0.445644	22238.07489
441.958832	368.47201	388.366909	557.9394	0.113523	-0.317319	22242.65267
391.603291	424.931252	283.078051	571.672729	-0.64944	0.445644	22212.89712
331.329235	463.842352	209.833628	673.909736	0.113523	1.208607	22199.16379
255.032961	506.568265	93.863292	696.035655	1.639448	1.208607	22147.28233
197.047793	539.375663	-2.270013	728.08009	0.113523	-1.080282	22219.00082
105.492265	566.842321	-92.299616	714.346761	0.113523	-1.080282	22189.24528
52.084873	564.553433	-162.492187	742.576382	-0.64944	0.445644	22211.3712
-14.292885	559.212694	-239.551424	710.531947	-1.412403	1.208607	22219.76379
-95.929898	537.086774	-352.469909	714.346761	-0.64944	0.445644	39.674062
-157.72988	521.064557	-442.499512	659.413444	-1.412403	-1.080282	15.259255
-217.240973	498.938638	-498.958754	589.220872	-2.938328	-0.317319	1900.540178
-313.374278	461.553463	-568.388363	506.820896	-2.175365	-0.317319	22114.47493
-367.544632	432.560879	-617.980941	410.687592	-3.701291	-1.080282	22189.24528
-417.13721	349.397941	-668.336482	295.480218	0.113523	-0.317319	22210.60823
-462.914974	270.049816	-699.617954	189.428398	-1.412403	-1.080282	22220.52675
-528.52977	215.879462	-730.136464	89.480279	0.876485	1.208607	22215.94897
-541.500136	141.872077	-679.01796	13.946968	-0.64944	-1.080282	22228.15638
-545.31495	79.309132	-644.684637	-92.867815	-0.64944	0.445644	22225.86749
-575.070497	-6.905657	-599.669836	-160.008536	0.876485	1.208607	22218.23786
-588.803826	-78.624154	-582.884655	-285.134425	0.876485	1.208607	22228.91934
-542.263099	-147.290801	-504.299494	-359.904773	0.876485	-1.080282	22250.2823
-507.166813	-233.50559	-444.7884	-460.615854	1.639448	0.445644	22237.31193
-468.255713	-287.675944	-444.7884	-591.082482	0.113523	-0.317319	22202.21564
-429.344614	-374.653696	-320.425474	-615.49729	0.113523	-0.317319	22226.63045
-351.522415	-433.401827	-227.34402	-649.830613	-1.412403	-0.317319	22215.94897
-290.485396	-499.016622	-138.840343	-693.319489	0.113523	-0.317319	22191.53417
-224.8706	-541.742536	-47.284814	-720.786147	1.639448	-0.317319	22218.23786
-126.448407	-563.105492	68.685522	-727.652812	0.113523	-1.080282	22206.79342
-58.544724	-589.046225	196.100299	-683.400973	-0.64944	0.445644	22215.94897
27.670066	-595.149927	290.707678	-703.238004	-0.64944	1.971569	22193.82305
108.544116	-595.149927	376.922468	-668.141718	-2.938328	-1.080282	22177.03787
180.262613	-577.601784	457.796518	-597.949147	-2.175365	-1.843244	22202.97861
261.136663	-531.061057	521.885388	-559.038047	-3.701291	-1.080282	22210.60823
332.85516	-489.098107	581.396481	-506.393618	0.113523	1.971569	22205.2675
378.632925	-443.320343	597.418699	-423.23068	-2.175365	0.445644	22215.18601
468.662527	-363.209255	624.122394	-320.23071	0.113523	-0.317319	22233.49712
499.944	-295.305572	672.95201	-253.08999	0.876485	-0.317319	22215.94897
531.225472	-224.350037	663.796457	-163.060387	-1.412403	-1.843244	22222.81564
557.929168	-136.609322	695.077929	-64.638194	0.113523	0.445644	22232.73415
567.847683	-56.498235	692.789041	109.31731	0.113523	1.971569	22212.89712
543.432876	22.086927	672.189047	227.576535	1.639448	1.208607	22244.94156
521.306956	125.849859	649.300165	319.895026	0.876485	-0.317319	22255.62304
504.521776	221.220201	560.796487	367.198716	-0.64944	-1.080282	22230.44527
475.529192	274.627593	503.574282	440.443138	-1.412403	-1.080282	22231.97119
445.010683	359.316457	373.870617	518.265337	1.639448	1.971569	22237.31193
383.210701	418.064587	292.996567	586.931984	-0.64944	0.445644	22209.84527
335.144049	469.183091	255.611392	667.806034	-0.64944	0.445644	22185.43046
262.662589	510.383079	95.389218	710.531947	1.639448	-0.317319	22212.89712
197.047793	552.346029	-16.003342	715.872686	-1.412403	-1.843244	22212.13416
117.699668	551.583066	-77.803324	724.265276	-3.701291	-1.080282	22197.63787
58.951538	562.264545	-170.121815	749.443047	-2.938328	0.445644	22211.3712
-15.055848	550.057141	-258.625492	724.265276	-2.938328	1.208607	22191.53417
-89.826196	550.057141	-380.69953	683.828251	0.113523	-0.317319	35.096286
-156.203954	515.723818	-463.099506	647.20604	-0.64944	-0.317319	12.970367
-230.21134	497.412712	-522.610599	564.043102	-2.938328	-1.080282	12.207404
-301.929837	452.397911	-589.75132	493.087567	-0.64944	0.445644	22103.03049
-358.389079	418.82755	-634.766122	403.057964	-0.64944	-0.317319	22215.18601
-405.692769	357.790531	-670.62537	344.309833	0.113523	0.445644	22225.10453
-456.04831	279.205369	-655.366115	205.450615	0.113523	0.445644	22213.66009
-487.329782	205.960947	-749.210532	115.421012	-1.412403	-1.080282	22222.05268
-536.92236	139.583188	-665.284631	59.724733	-1.412403	-1.843244	22226.63045
-562.10013	82.360983	-616.455016	-38.697461	3.165374	1.971569	22239.60082
-562.863093	-11.483433	-566.862438	-172.978902	-0.64944	1.971569	22244.17859
-554.470503	-69.468601	-558.469848	-265.297393	-0.64944	-0.317319	22246.46748
-527.003844	-142.713024	-534.818003	-388.134394	0.113523	-0.317319	22226.63045
-500.300148	-251.053733	-440.973586	-445.356599	3.928336	0.445644	22235.02304
-478.174229	-296.831497	-421.136555	-582.689892	0.876485	0.445644	22196.11194
-424.003875	-347.95	-294.484741	-579.638041	0.876485	1.971569	22199.92676
-362.966856	-428.061088	-217.425504	-644.489874	-3.701291	-1.080282	22219.00082
-324.818719	-479.942554	-142.655156	-729.178737	0.113523	0.445644	22210.60823
-224.107638	-530.298095	-20.581118	-727.652812	-0.64944	-0.317319	22195.34898
-143.233588	-579.890672	65.633671	-729.9417	-2.175365	-0.317319	22192.29713
-52.441022	-592.861039	176.263268	-720.786147	-2.175365	0.445644	22194.58602
16.988587	-613.461033	259.426206	-710.867632	-2.938328	0.445644	22152.62307
112.358929	-595.149927	350.218772	-694.845414	-2.175365	-0.317319	22183.90454
197.047793	-580.653635	435.670598	-617.786178	-0.64944	0.445644	22222.05268
262.662589	-536.401796	538.670568	-550.645457	0.876485	-0.317319	22220.52675
332.85516	-497.490697	546.300195	-541.489904	-1.412403	-1.080282	22224.34156
413.72921	-435.690715	582.159444	-424.756605	-1.412403	1.208607	22233.49712
461.795863	-386.8611	670.663121	-297.341828	0.876485	1.208607	22219.76379
496.129186	-302.172236	708.811258	-269.87517	-0.64944	-0.317319	22188.48232
535.803248	-222.824112	712.626072	-130.252989	2.402411	0.445644	22254.09711
545.721764	-125.927844	696.603854	5.554378	2.402411	0.445644	22241.88971
564.03287	-73.283415	713.389035	106.26546	0.113523	0.445644	22235.02304
536.566211	44.212846	669.137196	216.132094	0.113523	0.445644	22240.36378
508.33659	95.33135	637.092761	280.220964	0.876485	-0.317319	22235.02304
499.181037	194.516506	578.34463	394.665374	1.639448	1.208607	22222.81564
474.766229	272.338705	487.552064	475.539424	-0.64944	-1.080282	22228.91934
451.877347	339.479426	382.263207	532.761629	-1.412403	-0.317319	22215.18601
374.818111	424.168289	311.307672	593.035686	0.876485	1.208607	22215.94897
325.988496	447.057171	228.907697	647.20604	0.113523	0.445644	22194.58602
278.684806	505.805302	78.604037	709.006022	-2.175365	-1.080282	22209.84527
194.758905	535.560849	-15.240379	728.08009	-0.64944	0.445644	22189.24528
118.462631	552.346029	-97.640355	720.450463	-2.175365	-0.317319	22197.63787
52.084873	584.390464	-175.462554	747.917121	-0.64944	1.208607	22183.14158
-8.189183	543.190476	-275.410672	689.931953	-2.175365	0.445644	22184.6675
-82.196569	540.138625	-390.618046	667.043071	0.876485	0.445644	29.755547
-156.966917	519.538631	-453.18099	647.20604	0.876485	-0.317319	12.970367
-230.974302	498.175675	-517.26986	599.90235	-2.938328	0.445644	11.444441
-295.063172	465.368277	-569.914289	475.539424	-1.412403	0.445644	22067.17124
-362.203893	418.82755	-608.825388	395.428337	-1.412403	0.445644	22213.66009
-401.114993	360.842382	-648.499451	360.332051	2.402411	1.208607	22225.10453
-448.418682	299.0424	-664.521668	240.546901	0.876485	-0.317319	22244.17859
-508.692739	234.953531	-706.484619	138.309894	3.928336	0.445644	22249.51933
-543.026062	160.183182	-672.914258	15.472894	1.639448	-0.317319	22230.44527
-559.048279	77.783207	-656.892041	-57.008566	0.876485	0.445644	22235.02304
-575.833459	3.012859	-606.5365	-165.349275	-1.412403	1.208607	22231.97119
-559.811242	-80.913042	-589.75132	-288.949238	0.876485	-0.317319	22212.89712
-553.70754	-158.735242	-511.929121	-373.638102	1.639448	-0.317319	22224.34156
-523.189031	-240.372254	-450.129139	-446.119562	0.113523	-0.317319	22232.73415
-462.914974	-315.142603	-398.247673	-581.926929	0.113523	0.445644	22187.71935
-436.974241	-367.787032	-325.00325	-592.608407	-2.938328	-0.317319	22198.40083
-377.463148	-426.535162	-228.869945	-686.452824	-2.175365	-1.080282	22204.50453
-306.507613	-490.624032	-124.344051	-690.267638	-0.64944	-0.317319	22180.85269
-236.315041	-540.21661	-48.81074	-767.326874	-0.64944	-0.317319	22179.32676
-153.152103	-544.031424	48.085528	-755.882433	-1.412403	-1.843244	22202.21564
-73.803978	-609.646219	144.218833	-723.837998	-1.412403	0.445644	22193.82305
20.803401	-617.275847	272.396573	-704.000967	1.639448	1.971569	22190.7712
107.781153	-596.675853	341.826182	-738.33429	0.113523	-0.317319	22200.68972
184.840389	-571.498082	414.307642	-610.919513	-0.64944	-0.317319	22218.23786
262.662589	-544.794387	499.759468	-589.556557	0.113523	-0.317319	22222.81564
346.58849	-506.64625	571.477966	-526.993612	0.113523	-0.317319	22230.44527
406.862546	-437.979603	662.270531	-396.526984	3.165374	1.208607	22245.70452
469.42549	-382.283324	692.026078	-292.001089	2.402411	1.208607	22243.41563
504.521776	-314.37964	716.440886	-230.201107	0.876485	1.208607	22244.17859
544.195838	-252.579658	711.100146	-127.964101	0.876485	-1.843244	22232.73415
551.062503	-146.527838	713.389035	-26.490057	2.402411	-0.317319	22231.97119
558.69213	-58.787123	701.181631	113.895087	-1.412403	0.445644	22228.91934
552.588429	37.346182	688.211264	207.739504	-1.412403	1.208607	22224.34156
524.358807	118.983195	632.514984	304.635771	0.876485	0.445644	22220.52675
503.758813	195.279468	585.211295	397.717225	-0.64944	-1.080282	22229.6823
460.269937	269.286854	495.944655	439.680176	-0.64944	-0.317319	22119.05271
425.936614	326.509059	417.359493	542.680145	-0.64944	-0.317319	22193.06009
392.366254	389.834966	304.441008	598.376425	-0.64944	1.971569	22202.97861
338.195899	452.397911	243.403989	660.176406	-2.938328	-0.317319	22205.2675
243.58852	518.012706	100.729957	702.139357	-1.412403	0.445644	22173.98602
187.129278	527.931222	-30.499634	698.324543	-2.938328	-3.36917	22199.16379
142.877439	572.946023	-95.351467	737.998606	0.113523	-1.080282	22211.3712
56.66265	571.420098	-172.410703	731.131941	2.402411	1.208607	22184.6675
-18.870661	551.583066	-280.751412	683.065289	-2.175365	0.445644	22203.74157
-75.329904	553.871955	-418.847667	631.183822	0.876485	-0.317319	34.333323
-161.544693	512.671967	-444.025437	639.576413	-0.64944	-0.317319	15.259255
-223.344675	495.886787	-527.951338	606.006052	1.639448	0.445644	10.681478
-281.329843	479.101606	-556.943922	527.42089	2.402411	1.208607	22132.02307
-339.315011	434.849768	-598.14391	432.050548	0.876485	-1.080282	22217.4749
-405.692769	360.842382	-627.136494	357.2802	0.113523	0.445644	22231.20823
-459.100161	299.0424	-672.151296	214.606168	3.165374	1.208607	22242.65267
-509.455701	231.138717	-740.817942	115.421012	-0.64944	-1.843244	22215.18601
-536.159397	152.553555	-669.099445	34.546962	-0.64944	-0.317319	22221.28971
-568.203832	70.916542	-641.632786	-40.986349	0.876485	0.445644	22228.15638
-568.203832	7.590635	-601.958724	-165.349275	-0.64944	1.208607	22214.42305
-593.381602	-67.179713	-629.425382	-275.978872	0.876485	-0.317319	22222.05268
-550.655689	-154.920428	-502.773568	-360.667735	0.113523	-0.317319	22233.49712
-530.055695	-235.031515	-454.706916	-440.778823	-2.175365	-0.317319	22193.06009
-479.700154	-298.357422	-431.818033	-591.082482	-1.412403	-0.317319	22199.92676
-420.189061	-369.312957	-307.455107	-604.815811	-0.64944	-0.317319	22190.00824
-359.915005	-444.846268	-215.136616	-667.378756	-2.175365	0.445644	22199.16379
-311.848352	-495.201809	-169.358852	-686.452824	0.113523	-1.080282	22196.87491
-217.240973	-542.505498	-60.255181	-748.252806	-0.64944	-0.317319	22205.2675
-140.944699	-550.898088	26.722571	-746.72688	0.113523	0.445644	22199.92676
-47.863245	-609.646219	148.033647	-723.837998	1.639448	1.971569	22204.50453
35.299693	-609.646219	264.766945	-681.875048	0.876485	1.971569	22202.97861
99.388563	-589.809188	341.063219	-762.749098	2.402411	0.445644	22189.24528
192.470017	-553.186977	457.796518	-613.971364	2.402411	-1.080282	22243.41563
258.847775	-534.112908	511.203909	-578.112115	3.165374	-0.317319	22252.57118
338.958862	-494.438846	571.477966	-510.971395	-0.64944	-1.080282	22241.12674
397.706993	-438.742566	668.374233	-387.371431	2.402411	1.971569	22231.20823
479.344006	-381.520361	691.263115	-302.682567	-1.412403	-1.843244	22238.83786
487.736596	-326.587044	679.818674	-214.17889	1.639448	0.445644	22230.44527
535.040286	-215.957447	711.100146	-172.215939	0.876485	-0.317319	22214.42305
548.773615	-145.001912	711.100146	-24.964131	-0.64944	1.208607	22228.15638
555.640279	-51.920458	692.026078	121.524714	-0.64944	0.445644	22231.97119
558.69213	15.220262	638.618686	168.065441	-1.412403	0.445644	22215.18601
519.781031	99.146163	615.729804	268.01356	-1.412403	-0.317319	22212.89712
490.025484	193.753543	580.633518	382.45797	-2.175365	-1.080282	22209.84527
476.292155	264.709077	487.552064	466.383871	-1.412403	-1.843244	22198.40083
445.010683	331.086835	376.159505	528.946816	-1.412403	-1.080282	22187.71935
409.151434	420.353476	309.018784	598.376425	-0.64944	-0.317319	22218.23786
342.773676	465.368277	234.248436	660.176406	1.639448	1.208607	22210.60823
260.3737	489.783085	91.574404	686.880102	0.113523	1.208607	22201.45268
202.388532	541.664551	-21.344081	727.317127	0.113523	-1.843244	22215.18601
112.358929	558.449731	-103.744057	709.006022	-0.64944	-0.317319	22178.5638
44.455246	554.634917	-227.34402	702.139357	0.876485	1.971569	22103.03049
-10.478071	551.583066	-289.906964	679.250475	1.639448	0.445644	22209.84527
-66.174351	537.086774	-391.381008	682.302326	1.639448	1.208607	81.637013
-137.129886	512.671967	-452.418027	652.546779	-0.64944	-1.080282	13.733329
-218.003936	498.938638	-498.958754	598.376425	0.876485	-1.080282	12.970367
-293.537247	483.679383	-540.921705	522.080151	0.113523	-0.317319	22054.96384
-342.366862	418.82755	-604.247612	431.287585	-0.64944	0.445644	22212.13416
-398.826104	369.997935	-673.677221	349.650573	2.402411	1.971569	22225.10453
-455.285347	295.227587	-682.832774	241.309864	1.639448	0.445644	22212.13416
-507.929776	218.931313	-700.380917	116.946938	-1.412403	-0.317319	22219.00082
-538.448285	152.553555	-704.958693	35.309925	-0.64944	0.445644	22230.44527
-568.966795	81.59802	-638.580935	-31.830796	0.113523	1.971569	22217.4749
-584.226049	-9.957508	-611.877239	-179.082604	-2.175365	0.445644	22199.16379
-578.88531	-81.676005	-587.462432	-279.793685	-1.412403	0.445644	22212.89712
-555.996428	-149.579689	-517.26986	-365.245512	-1.412403	-1.080282	22201.45268
-537.685323	-222.061149	-476.069872	-448.40845	-0.64944	-0.317319	22209.84527
-460.626086	-309.038901	-412.743965	-559.038047	-1.412403	0.445644	22220.52675
-414.085359	-365.498143	-299.062517	-570.482488	0.876485	1.208607	22202.21564
-371.359446	-421.957386	-212.847728	-659.749128	-1.412403	-1.080282	22202.21564
-311.08539	-473.075889	-150.284784	-707.815781	0.113523	-0.317319	22212.13416
-231.737265	-522.668467	-69.410733	-754.356508	-0.64944	0.445644	22201.45268
-134.840997	-575.312896	36.641087	-758.171321	0.876485	1.208607	22182.37861
-53.966947	-591.335113	157.952162	-723.837998	1.639448	0.445644	22239.60082
23.855252	-591.335113	240.352138	-732.993551	3.165374	1.971569	22237.31193
126.855221	-607.357331	329.618778	-726.889849	0.113523	-1.080282	22202.21564
195.521868	-575.312896	436.433561	-607.867662	-0.64944	-1.080282	22237.31193
278.684806	-537.927722	502.048356	-568.1936	-0.64944	-1.080282	22225.86749
344.299601	-505.120324	575.292779	-507.156581	-1.412403	-0.317319	22217.4749
396.181067	-449.424044	657.692755	-418.652903	0.876485	1.208607	22226.63045
449.588459	-377.705547	659.21868	-305.734418	-0.64944	0.445644	22231.20823
491.55141	-315.142603	701.944594	-208.838151	-0.64944	0.445644	22216.71194
532.751397	-251.053733	712.626072	-194.341859	-0.64944	-0.317319	22223.5786
560.981019	-153.394502	705.759407	-53.956715	-0.64944	-1.080282	22216.71194
547.247689	-58.02416	695.077929	116.946938	-2.938328	-1.080282	22193.06009
531.988435	19.035076	581.396481	137.546932	-1.412403	1.971569	22210.60823
525.884733	116.694306	641.670537	308.450585	-1.412403	0.445644	22224.34156
490.788447	194.516506	583.685369	370.250566	-0.64944	-1.080282	22204.50453
463.321788	258.605375	496.707617	474.013499	0.113523	0.445644	22225.10453
433.566242	341.768314	401.337275	526.657928	-1.412403	-0.317319	22203.74157
392.366254	403.568295	324.278039	606.006052	-1.412403	-0.317319	22208.31935
351.929229	462.316426	233.485473	666.280108	0.876485	1.208607	22221.28971
259.610738	495.123824	99.966994	668.568997	0.876485	-0.317319	22198.40083
189.418166	562.264545	-37.366299	707.480096	3.165374	-0.317319	22196.11194
133.721886	570.657135	-107.55887	726.554165	3.928336	1.208607	22225.10453
62.766351	569.131209	-160.203299	754.020823	3.165374	1.208607	22237.31193
6.307109	559.212694	-276.936598	693.746767	2.402411	1.208607	22198.40083
-69.226202	547.00529	-364.677313	702.90232	1.639448	0.445644	62.562944
-168.411358	523.353445	-433.343959	657.887518	-1.412403	-1.080282	15.259255
-221.055787	490.546047	-511.166158	602.954201	-0.64944	0.445644	9.918516
-317.189092	474.52383	-559.995773	542.680145	0.876485	1.208607	22088.5342
-343.892787	439.427544	-593.566134	442.732026	-0.64944	0.445644	22217.4749
-414.848322	368.47201	-667.573519	351.176498	0.113523	0.445644	22213.66009
-452.233496	303.620177	-671.388333	236.732088	0.876485	1.208607	22214.42305
-498.774223	222.746127	-716.403134	109.31731	-0.64944	-0.317319	22205.2675
-536.92236	163.235033	-700.380917	-4.364137	-2.938328	-1.080282	22202.21564
-556.759391	68.627654	-630.951308	-44.0382	-0.64944	1.208607	22195.34898
-597.959379	3.012859	-618.743904	-159.245573	-1.412403	-0.317319	22217.4749
-539.974211	-61.838974	-569.914289	-299.630717	-0.64944	-0.317319	22218.23786
-555.233465	-157.972279	-511.929121	-350.74922	-0.64944	-0.317319	22220.52675
-514.79644	-229.690776	-479.884686	-440.01586	0.876485	1.208607	22230.44527
-480.463117	-306.750013	-399.773599	-530.808426	0.876485	-0.317319	22223.5786
-420.952024	-360.920367	-310.506958	-588.793594	0.113523	0.445644	22204.50453
-381.277961	-421.194423	-215.899579	-663.563942	0.876485	0.445644	22196.11194
-289.722433	-479.179591	-144.181082	-723.837998	0.876485	0.445644	22227.39341
-237.840967	-535.638834	-76.277398	-762.749098	3.928336	1.208607	22220.52675
-141.707662	-544.031424	58.004044	-749.015769	4.691299	-0.317319	22222.81564
-50.915096	-583.705486	172.448454	-725.363924	1.639448	1.971569	22228.91934
24.618215	-608.883256	273.159535	-692.556526	1.639448	2.734532	22208.31935
109.307078	-582.942523	341.826182	-677.297271	0.113523	-0.317319	22193.82305
190.181129	-580.653635	454.744667	-610.15655	-2.938328	-1.080282	22228.15638
255.795924	-543.268461	515.018723	-552.934345	-2.175365	-1.843244	22214.42305
328.277384	-495.201809	578.34463	-493.423252	1.639448	1.208607	22230.44527
412.203285	-447.898119	624.885357	-398.05291	1.639448	0.445644	22235.02304
451.114385	-382.283324	687.448302	-308.023307	-2.175365	1.208607	22198.40083
469.42549	-322.77223	654.640904	-274.452946	-2.175365	-1.080282	22204.50453
513.677329	-236.557441	616.492767	-210.364076	-0.64944	0.445644	22214.42305
560.218056	-156.446353	670.663121	-89.815964	-1.412403	-0.317319	22200.68972
545.721764	-68.705639	673.714972	93.295093	0.113523	-0.317319	22170.17121
535.803248	19.035076	672.189047	197.820988	1.639448	1.971569	22234.26008
525.12177	86.175797	639.381649	282.509852	-2.175365	0.445644	22215.18601
505.284739	190.701692	604.285363	358.043163	0.876485	0.445644	22226.63045
483.158819	260.131301	497.47058	460.280169	-2.175365	-1.080282	22229.6823
440.432906	327.272022	403.626163	505.294971	-1.412403	-1.843244	22177.03787
388.55144	411.197923	327.32989	612.109754	2.402411	1.208607	22209.08231
336.669974	482.91642	217.463256	679.250475	3.928336	0.445644	22248.75637
280.210731	507.331228	76.315149	660.939369	2.402411	0.445644	22214.42305
216.121862	551.583066	-69.410733	688.406028	0.113523	-0.317319	22206.79342
123.80337	565.316396	-77.040361	738.761568	0.876485	0.445644	22228.15638
64.292277	557.686768	-144.944044	747.154159	-1.412403	1.208607	22217.4749
-4.374369	565.316396	-258.625492	719.6875	0.113523	1.208607	22186.95639
-74.566941	550.057141	-341.788431	686.11714	-0.64944	-0.317319	51.118503
-144.759513	524.116408	-446.314325	660.176406	0.876485	0.445644	14.496292
-218.766898	506.568265	-507.351344	591.50976	-0.64944	0.445644	12.970367
-283.618731	464.605314	-556.943922	526.657928	-1.412403	-2.606207	22045.80828
-358.389079	425.694215	-588.225395	422.894995	-1.412403	-0.317319	22185.43046
-408.74462	364.657196	-704.195731	333.628355	-1.412403	1.208607	22196.11194
-449.944608	278.442407	-750.736458	151.280261	-2.938328	0.445644	22200.68972
-507.166813	221.220201	-732.425352	68.880285	-2.175365	-1.080282	22206.03046
-530.055695	145.68689	-674.440184	20.05067	0.876485	-0.317319	22212.89712
-564.389018	87.701722	-629.425382	-39.460423	-1.412403	0.445644	22228.15638
-574.307534	20.561002	-574.492065	-156.956685	0.113523	1.208607	22228.15638
-549.129764	-63.3649	-598.906873	-264.534431	1.639448	0.445644	22219.76379
-541.500136	-125.164881	-494.380978	-391.949208	-0.64944	0.445644	22226.63045
-517.085329	-215.957447	-471.492096	-446.119562	-2.938328	-2.606207	22216.71194
-479.700154	-284.624093	-431.055071	-549.119531	0.876485	0.445644	22230.44527
-422.477949	-342.609261	-308.21807	-581.163966	0.876485	1.208607	22241.88971
-371.359446	-428.061088	-244.1292	-661.275054	0.113523	0.445644	22203.74157
-288.95947	-476.890703	-167.832927	-748.252806	0.876485	-1.080282	22206.03046
-230.974302	-520.379579	-38.129261	-729.178737	0.113523	-0.317319	22222.05268
-140.944699	-569.972157	50.374416	-720.786147	0.113523	-0.317319	22206.79342
-51.678059	-605.831405	172.448454	-710.867632	0.113523	1.971569	22192.29713
33.010805	-582.942523	267.055834	-700.949116	0.876485	1.208607	22209.84527
99.388563	-607.357331	350.218772	-681.112085	0.113523	1.208607	22213.66009
177.973725	-577.601784	435.670598	-607.104699	-1.412403	-0.317319	22213.66009
254.269998	-544.031424	496.707617	-568.1936	-3.701291	-1.843244	22202.97861
326.751458	-490.624032	581.396481	-509.445469	-2.938328	-1.080282	22209.08231
390.840328	-441.794417	553.16686	-458.326966	0.113523	1.208607	22196.11194
451.877347	-382.283324	668.374233	-341.593667	0.113523	1.208607	22215.94897
484.684745	-331.16482	676.00386	-266.823319	-2.938328	-1.843244	22215.94897
538.092137	-232.742627	672.95201	-167.638163	0.876485	0.445644	22215.18601
552.588429	-142.713024	700.418668	-21.91228	-1.412403	-1.080282	22223.5786
558.69213	-63.3649	706.52237	98.635832	-0.64944	-0.317319	22222.81564
547.247689	26.664703	665.322382	216.895056	-0.64944	1.208607	22207.55638
539.618062	112.879493	633.277947	313.028361	1.639448	1.208607	22222.05268
508.33659	191.464655	574.529816	374.828343	0.113523	-1.080282	22251.04526
476.292155	259.368338	473.055772	454.93943	2.402411	0.445644	22242.65267
442.721794	350.160904	370.818766	491.561642	3.928336	-1.080282	22209.84527
383.973664	403.568295	296.048418	609.057903	1.639448	0.445644	22214.42305
349.640341	456.212724	203.729926	570.146804	1.639448	-0.317319	22144.99344
260.3737	501.990489	115.989212	693.746767	-2.938328	-1.080282	22208.31935
190.181129	534.034923	-0.744087	736.47268	0.876485	-0.317319	22207.55638
132.19596	562.264545	-80.855175	732.657866	0.876485	-0.317319	22209.08231
63.529314	550.057141	-155.625523	728.843053	0.113523	-0.317319	22196.11194
-20.396587	534.034923	-241.840312	715.109724	-2.938328	0.445644	22194.58602
-78.381755	538.6127	-345.603244	702.90232	0.876485	1.208607	69.429609
-150.100252	521.82752	-445.551363	655.59863	-2.175365	-0.317319	15.259255
-234.026153	496.649749	-505.062456	606.006052	-2.175365	-1.080282	11.444441
-297.35206	460.027538	-616.455016	494.613493	-0.64944	-0.317319	21950.43794
-343.892787	427.983103	-690.462401	410.687592	-1.412403	0.445644	22190.7712
-404.166844	369.234972	-643.158712	358.043163	1.639448	2.734532	22218.23786
-452.996459	299.805363	-691.225364	226.813572	-0.64944	1.208607	22225.10453
-484.277931	223.50909	-727.847575	128.391379	1.639448	0.445644	22217.4749
-533.870509	156.368369	-679.780923	46.754366	-0.64944	-0.317319	22225.86749
-572.018646	80.072095	-642.395749	-33.356721	-1.412403	0.445644	22228.91934
-594.144565	6.827672	-608.062426	-149.327057	0.113523	0.445644	22215.94897
-572.018646	-62.601937	-578.306879	-254.615915	0.876485	-1.080282	22246.46748
-568.203832	-119.824142	-513.455046	-366.008475	1.639448	0.445644	22252.57118
-519.374217	-202.98708	-509.640233	-463.667705	2.402411	0.445644	22198.40083
-489.61867	-315.905565	-421.136555	-558.275084	0.113523	-0.317319	22216.71194
-433.159428	-361.68333	-369.255089	-577.349153	1.639448	0.445644	22235.02304
-378.22611	-425.7722	-224.292169	-637.623209	1.639448	1.208607	22197.63787
-318.715017	-466.209225	-151.810709	-706.289855	-0.64944	-0.317319	22203.74157
-216.47801	-540.21661	-36.603336	-732.993551	0.113523	0.445644	22221.28971
-171.463209	-558.527716	58.767006	-709.341706	2.402411	-0.317319	22202.21564
-77.618792	-576.838821	174.737342	-744.437992	0.113523	-0.317319	22164.06751
16.225624	-604.30548	241.1151	-705.526893	-2.938328	1.208607	22192.29713
97.862637	-596.675853	350.981735	-667.378756	-1.412403	0.445644	22184.6675
163.477433	-576.838821	398.285424	-628.467656	0.113523	-0.317319	22206.03046
264.951477	-527.246244	467.715033	-575.823227	0.113523	0.445644	22221.28971
308.440353	-506.64625	507.389096	-530.045463	-1.412403	-0.317319	22204.50453
400.758844	-439.505529	615.729804	-411.786239	1.639448	1.971569	22224.34156
461.795863	-379.994435	675.240898	-309.549232	-0.64944	0.445644	22232.73415
491.55141	-316.668528	679.818674	-256.141841	-1.412403	-1.080282	22216.71194
531.988435	-235.031515	701.944594	-182.897418	-0.64944	-1.843244	22219.76379
567.084721	-153.394502	700.418668	-36.408572	1.639448	-1.080282	22232.73415
554.114354	-58.787123	692.026078	116.946938	3.928336	0.445644	22234.26008
552.588429	19.798039	685.159413	205.450615	3.165374	0.445644	22243.41563
525.884733	96.857275	598.181661	265.724672	1.639448	0.445644	22244.17859
507.573627	209.77576	562.322413	361.095014	-0.64944	-1.080282	22231.20823
470.188453	253.264636	460.085406	424.420921	0.113523	-0.317319	22225.10453
448.062534	343.294239	408.966903	519.0283	0.876485	0.445644	22223.5786
396.94403	401.279407	285.366939	573.198654	-1.412403	-0.317319	22197.63787
350.403303	458.501613	260.189169	649.494928	0.876485	1.208607	22212.13416
244.351483	504.279377	122.092913	711.29491	-2.175365	-0.317319	22218.23786
190.181129	540.901588	-12.951491	720.450463	1.639448	-1.080282	22206.03046
137.5367	556.160843	-42.707038	714.346761	0.113523	-0.317319	22205.2675
65.05524	564.553433	-152.573672	738.761568	-2.938328	0.445644	22195.34898
4.018221	569.131209	-279.988449	696.798618	-2.175365	1.971569	22183.14158
-86.774345	531.746035	-357.810648	695.272692	0.876485	1.208607	99.948119
-143.233588	527.168259	-447.077288	629.657897	-0.64944	-0.317319	13.733329
-216.47801	508.09419	-524.899487	525.132002	0.876485	-0.317319	12.207404
-301.929837	464.605314	-559.995773	502.24312	-0.64944	0.445644	22016.05274
-346.181676	437.138656	-588.988357	441.969064	0.876485	-0.317319	22214.42305
-387.381663	376.101637	-653.84019	360.332051	0.113523	0.445644	22225.10453
-464.4409	293.701661	-649.262414	236.732088	3.165374	1.208607	22212.13416
-490.381633	231.138717	-727.084613	117.709901	-1.412403	-0.317319	22221.28971
-522.426068	156.368369	-669.862407	55.909919	3.165374	-0.317319	22254.09711
-547.603838	86.93876	-640.106861	-35.64561	0.113523	1.208607	22233.49712
-578.88531	23.612852	-601.195761	-163.060387	1.639448	-0.317319	22238.07489
-539.974211	-57.261198	-583.647618	-299.630717	3.165374	0.445644	22244.17859
-551.418652	-146.527838	-499.721717	-351.512183	0.876485	1.971569	22222.81564
-508.692739	-228.927813	-491.329127	-459.852891	0.113523	0.445644	22201.45268
-488.092745	-281.572242	-428.00322	-531.571389	0.876485	-1.080282	22214.42305
-425.5298	-366.261106	-284.566225	-570.482488	-2.175365	-1.843244	22207.55638
-401.877955	-438.742566	-227.34402	-623.88988	0.876485	1.208607	22217.4749
-298.877986	-489.098107	-141.129231	-691.030601	0.113523	0.445644	22206.03046
-241.655781	-532.586983	-60.255181	-784.875017	-1.412403	-1.080282	22182.37861
-144.759513	-553.949939	65.633671	-753.593545	-2.938328	-1.080282	22173.22306
-88.30027	-587.5203	164.818827	-741.386141	-2.938328	-0.317319	22168.64528
41.403395	-605.831405	202.966964	-758.934284	-0.64944	1.971569	22180.08972
101.677451	-604.30548	315.122486	-737.571328	-2.175365	0.445644	22199.16379
187.89224	-578.364747	405.915052	-624.652842	1.639448	0.445644	22235.786
249.692222	-541.742536	462.374294	-635.334321	0.876485	0.445644	22222.05268
322.173682	-511.986989	557.744636	-511.734357	1.639448	0.445644	22223.5786
405.33662	-451.712933	618.018692	-408.734388	1.639448	1.208607	22232.73415
448.825496	-395.25369	647.774239	-321.756636	2.402411	-0.317319	22206.03046
502.995851	-313.616677	696.603854	-231.727033	1.639448	-0.317319	22236.54897
533.51436	-240.372254	717.966811	-152.378908	3.165374	-0.317319	22254.86007
558.69213	-150.342652	717.966811	-30.30487	3.165374	1.208607	22240.36378
574.714348	-58.787123	712.626072	92.53213	0.876485	1.208607	22227.39341
537.329174	12.168411	684.396451	168.828404	0.876485	0.445644	22241.12674
520.543994	100.672089	638.618686	279.458001	-0.64944	0.445644	22229.6823
509.099553	188.412804	586.73722	380.169082	0.113523	0.445644	22219.00082
478.581043	263.946115	518.070574	465.620909	-0.64944	-1.080282	22223.5786
441.195869	327.272022	419.648381	534.287555	-0.64944	-1.080282	22223.5786
377.869962	408.909035	314.359523	585.406058	-1.412403	-1.080282	22198.40083
347.351452	456.212724	240.352138	653.309742	0.113523	0.445644	22222.81564
263.425551	499.7016	119.041063	686.11714	-2.175365	-0.317319	22195.34898
187.89224	527.931222	-9.136677	701.376394	-0.64944	-1.080282	22180.85269
145.92929	543.190476	-53.388516	704.428245	-0.64944	-0.317319	22165.59343
69.633016	575.997874	-214.373653	724.265276	-2.175365	-1.080282	22193.82305
-0.559556	564.553433	-312.032884	692.983804	-2.175365	0.445644	22192.29713
-66.937314	553.871955	-342.551393	642.628264	-0.64944	0.445644	75.533311
-168.411358	527.931222	-426.477294	648.731965	0.876485	0.445644	13.733329
-209.611346	506.568265	-491.329127	599.139388	0.876485	-1.080282	12.207404
-304.218725	476.812718	-567.625401	534.287555	1.639448	-1.843244	22064.88235
-344.65575	434.849768	-602.721687	457.991281	1.639448	0.445644	22221.28971
-393.485365	373.812749	-652.314264	368.724641	2.402411	0.445644	22231.20823
-436.974241	305.909065	-675.966109	226.813572	2.402411	0.445644	22240.36378
-490.381633	229.612791	-730.899426	112.369161	1.639448	-1.080282	22242.65267
-527.766807	155.605406	-667.573519	38.361776	0.876485	-0.317319	22224.34156
-562.10013	73.968393	-672.151296	-46.327088	0.113523	0.445644	22225.10453
-562.863093	22.086927	-653.077227	-182.134455	-0.64944	1.208607	22227.39341
-548.366801	-64.127862	-553.129109	-252.327027	0.113523	-0.317319	22212.13416
-558.285316	-146.527838	-505.062456	-340.067742	0.876485	1.208607	22224.34156
-530.818658	-225.875962	-453.943953	-452.223264	-0.64944	-1.080282	22229.6823
-475.885341	-315.905565	-402.825449	-534.623239	-1.412403	-1.080282	22185.43046
-454.522384	-360.157404	-315.084735	-583.452855	-1.412403	-0.317319	22190.7712
-377.463148	-418.905535	-209.032914	-650.593576	-4.464254	-1.080282	22186.19343
-302.6928	-470.024038	-172.410703	-709.341706	-2.175365	-1.080282	22166.3564
-240.129855	-519.616616	-60.255181	-745.963918	-0.64944	0.445644	22191.53417
-147.811364	-544.794387	45.79664	-761.223172	-1.412403	-1.080282	22201.45268
-56.255836	-605.831405	141.166982	-762.749098	0.113523	-0.317319	22200.68972
26.14414	-605.831405	224.32992	-697.134302	2.402411	1.971569	22201.45268
100.914488	-591.335113	331.907666	-699.423191	0.876485	0.445644	22229.6823
190.181129	-581.416598	428.040971	-613.208401	0.113523	-0.317319	22226.63045
251.218147	-550.135126	505.100207	-584.215817	1.639448	-0.317319	22222.05268
334.381086	-482.994405	563.848338	-487.31955	1.639448	-0.317319	22248.75637
386.262552	-432.638864	621.070543	-404.919574	0.876485	-0.317319	22244.17859
471.714378	-388.387025	685.922376	-319.467748	1.639448	0.445644	22235.786
507.573627	-322.77223	685.159413	-259.193691	-0.64944	-1.080282	22234.26008
536.566211	-223.587074	720.255699	-163.823349	-0.64944	0.445644	22240.36378
549.536578	-159.498204	695.077929	-34.882647	-0.64944	-1.080282	22222.05268
545.721764	-60.313049	695.840892	111.606199	0.113523	-1.080282	22226.63045
544.195838	22.086927	666.085345	192.480249	0.113523	1.971569	22229.6823
529.699546	100.672089	637.092761	297.769106	0.113523	1.208607	22220.52675
509.862515	183.835027	584.448332	393.902411	-0.64944	-0.317319	22228.15638
471.714378	250.975748	502.811319	464.857946	0.876485	0.445644	22225.10453
432.803279	324.220171	392.181722	517.502375	-1.412403	0.445644	22190.7712
402.284769	395.938668	308.255821	589.983835	-2.175365	-0.317319	22201.45268
343.536639	456.212724	245.692877	663.99122	-3.701291	0.445644	22157.96381
284.025545	484.442346	99.966994	683.828251	-1.412403	0.445644	22187.71935
212.307048	536.323812	-34.314448	693.746767	2.402411	1.208607	22205.2675
113.121892	547.768253	-72.462584	696.798618	1.639448	-0.317319	22205.2675
76.499681	562.264545	-199.877361	723.502314	2.402411	0.445644	22206.03046
-10.478071	556.923806	-261.677343	725.028239	0.113523	1.208607	22209.84527
-62.359537	541.664551	-349.418058	706.717133	-0.64944	0.445644	112.155522
-142.470625	519.538631	-424.951369	651.020854	-1.412403	-1.843244	14.496292
-195.878016	506.568265	-514.218009	614.398642	-0.64944	-1.080282	10.681478
-297.35206	476.049755	-579.832804	523.606077	2.402411	0.445644	22030.54903
-328.633533	442.479395	-613.403165	431.287585	2.402411	-1.080282	22212.13416
-410.270545	380.679413	-640.106861	384.746858	0.876485	1.208607	22228.91934
-433.92239	310.486842	-734.71424	196.295062	0.113523	0.445644	22234.26008
-483.514968	241.820195	-746.921644	104.739534	-2.175365	-1.080282	22205.2675
-521.663105	143.398002	-682.069811	45.991403	0.876485	-1.080282	22221.28971
-585.751975	83.123946	-640.869823	-31.830796	-0.64944	0.445644	22229.6823
-568.966795	27.427666	-601.195761	-166.112238	0.113523	-0.317319	22215.94897
-565.151981	-54.972309	-576.017991	-243.934437	0.113523	-1.080282	22221.28971
-564.389018	-149.579689	-517.26986	-347.697369	-2.938328	1.208607	22206.79342
-517.085329	-217.483372	-476.069872	-466.719556	-2.175365	0.445644	22195.34898
-481.22608	-283.098168	-433.343959	-552.934345	-0.64944	-0.317319	22164.06751
-438.500167	-362.446292	-324.240288	-577.349153	-2.175365	-1.080282	22204.50453
-376.700185	-421.957386	-218.188467	-658.223203	0.113523	-0.317319	22200.68972
-315.663166	-461.631448	-140.366268	-711.630594	0.113523	-0.317319	22194.58602
-223.344675	-546.320312	-80.855175	-770.378725	0.876485	0.445644	22207.55638
-147.048401	-556.238828	44.270714	-729.9417	0.876485	-0.317319	22215.18601
-78.381755	-596.675853	157.952162	-716.208371	0.113523	0.445644	22200.68972
20.803401	-602.016592	249.507691	-691.793563	0.113523	1.208607	22199.16379
98.6256	-591.335113	348.692846	-660.512091	1.639448	0.445644	22246.46748
180.262613	-594.386964	439.485412	-622.363954	3.928336	1.208607	22243.41563
251.218147	-550.898088	466.952071	-559.038047	-0.64944	-0.317319	22240.36378
331.329235	-500.542548	553.16686	-532.334351	0.113523	-1.080282	22238.83786
395.418105	-444.846268	612.677953	-420.941792	0.113523	-0.317319	22229.6823
452.64031	-386.8611	678.292749	-324.808487	-1.412403	0.445644	22228.15638
480.106969	-332.690746	652.352016	-278.26776	-2.175365	-1.080282	22224.34156
531.988435	-247.238919	734.751991	-155.430759	-0.64944	-0.317319	22216.71194
543.432876	-157.209316	722.544587	-27.253019	-0.64944	-0.317319	22227.39341
538.092137	-66.41675	710.337184	100.92472	0.113523	0.445644	22233.49712
535.803248	-3.853806	692.789041	197.058025	-2.175365	-0.317319	22214.42305
514.440292	80.835058	623.359432	280.983926	-2.175365	-0.317319	22202.97861
493.840298	163.235033	561.55945	356.517237	-2.175365	-0.317319	22214.42305
445.773645	231.90168	460.085406	435.102399	-2.938328	-1.843244	22158.72677
452.64031	331.086835	408.966903	486.983865	-0.64944	-1.080282	22206.03046
409.151434	402.805333	301.389157	594.561611	0.113523	-0.317319	22224.34156
347.351452	464.605314	248.744728	662.465295	-2.175365	-1.080282	22180.85269
283.262582	507.331228	123.618839	685.354177	0.876485	-0.317319	22210.60823
211.544085	539.375663	-1.50705	697.561581	0.876485	-1.080282	22216.71194
132.958923	556.160843	-53.388516	738.761568	-0.64944	0.445644	22193.82305
68.870053	569.894172	-142.655156	738.761568	1.639448	0.445644	22206.03046
10.884885	567.605284	-231.158834	720.450463	0.876485	0.445644	22228.15638
-60.833612	556.923806	-319.662511	696.035655	3.928336	1.208607	86.977752
-133.315072	520.301594	-440.210624	659.413444	1.639448	0.445644	13.733329
-203.507644	494.360861	-519.558748	612.872717	0.113523	0.445644	13.733329
-278.277992	458.501613	-554.655034	521.317188	0.113523	-0.317319	22045.04532
-330.159458	429.509029	-626.373531	440.443138	-0.64944	0.445644	22203.74157
-385.855738	383.731264	-621.032792	363.383902	-0.64944	-0.317319	22221.28971
-437.737204	299.805363	-685.121662	213.843205	0.113523	-0.317319	22212.13416
-475.122378	231.138717	-714.114246	94.821018	0.113523	-1.080282	22218.23786
-533.107546	160.183182	-691.988327	62.013621	-0.64944	-0.317319	22228.91934
-570.49272	66.338766	-634.766122	-23.438206	-2.175365	1.208607	22196.87491
-581.174199	-3.090843	-625.610569	-153.141871	-1.412403	1.971569	22199.92676
-573.544571	-75.572303	-577.543916	-264.534431	0.113523	0.445644	22209.08231
-540.737173	-125.927844	-514.980972	-368.297363	0.113523	0.445644	22214.42305
-525.477919	-220.535223	-507.351344	-479.689922	-1.412403	-1.080282	22206.03046
-478.937192	-286.150019	-422.662481	-564.378786	1.639448	-0.317319	22203.74157
-422.477949	-351.764814	-305.166219	-594.134333	-2.175365	-1.080282	22202.21564
-366.018707	-412.801833	-244.1292	-670.430607	0.113523	1.208607	22196.87491
-335.500197	-486.809219	-164.018113	-697.134302	1.639448	0.445644	22208.31935
-234.789116	-523.43143	-51.099628	-709.341706	1.639448	-0.317319	22208.31935
-143.233588	-556.238828	59.529969	-718.497259	4.691299	0.445644	22226.63045
-49.389171	-582.942523	145.744758	-728.415775	1.639448	1.208607	22231.20823
24.618215	-598.964741	251.033616	-722.312073	-0.64944	1.208607	22203.74157
97.862637	-603.542517	334.959517	-686.452824	-1.412403	-0.317319	22222.81564
181.025576	-579.890672	430.329859	-608.630625	1.639448	-1.080282	22234.26008
251.218147	-549.372163	498.996506	-558.275084	1.639448	0.445644	22235.02304
313.781092	-499.779585	553.16686	-533.097314	-0.64944	-1.080282	22214.42305
390.840328	-461.631448	620.307581	-396.526984	0.876485	-0.317319	22225.10453
445.773645	-392.201839	669.900159	-311.83812	3.165374	1.971569	22235.02304
487.736596	-319.720379	676.00386	-297.341828	-2.938328	-1.843244	22212.13416
527.410658	-248.001882	716.440886	-176.793716	-2.175365	-1.080282	22220.52675
545.721764	-180.861161	740.855693	-27.253019	-1.412403	0.445644	22210.60823
539.618062	-72.520452	698.892743	116.183975	-1.412403	-0.317319	22199.16379
556.403242	4.538784	698.12978	168.065441	-2.175365	0.445644	22209.08231
515.966217	88.464685	640.907575	253.517268	-0.64944	0.445644	22222.05268
506.810664	178.494288	552.403897	354.228349	-0.64944	-1.080282	22206.79342
471.714378	246.397972	435.670598	426.709809	0.113523	-0.317319	22189.24528
452.64031	332.612761	418.122455	467.909797	0.113523	0.445644	22223.5786
411.440322	402.04237	321.226188	593.798648	-1.412403	-0.317319	22208.31935
350.403303	454.686799	238.826212	619.739381	0.113523	-0.317319	22188.48232
287.840359	498.175675	115.226249	702.139357	0.876485	0.445644	22218.23786
219.173713	541.664551	19.855907	727.317127	0.876485	-0.317319	22224.34156
148.981141	549.294178	-91.536653	728.843053	2.402411	1.208607	22224.34156
64.292277	578.286762	-165.544038	723.502314	2.402411	-0.317319	22210.60823
-2.848444	541.664551	-257.099567	722.739351	0.876485	1.208607	22202.97861
-65.411388	547.00529	-333.39584	698.324543	0.876485	0.445644	37.385174
-138.655811	525.642333	-429.529145	667.043071	0.113523	-0.317319	14.496292
-218.003936	500.464563	-480.647649	606.769015	0.876485	1.208607	10.681478
-278.277992	468.420128	-570.677252	516.739412	0.876485	1.208607	21977.14164
-339.315011	427.983103	-608.825388	432.050548	0.113523	-0.317319	22215.18601
-405.692769	376.8646	-663.758706	361.857976	-0.64944	-1.080282	22215.94897
-456.811272	292.175736	-672.914258	233.680237	-2.175365	-0.317319	22190.7712
-501.826074	240.29427	-680.543886	158.146926	-2.175365	0.445644	22206.79342
-535.396434	131.953561	-647.736488	31.495111	-2.175365	0.445644	22206.03046
-574.307534	79.309132	-679.780923	-50.141902	0.876485	1.208607	22206.79342
-566.677907	12.931374	-629.425382	-173.741865	-2.938328	-0.317319	22218.23786
-562.863093	-67.179713	-598.906873	-253.852952	0.876485	-1.080282	22229.6823
-542.263099	-146.527838	-540.921705	-343.882555	1.639448	-0.317319	22219.76379
-511.744589	-199.935229	-509.640233	-460.615854	0.113523	0.445644	22222.05268
-472.83349	-268.601876	-411.981002	-512.49732	0.876485	1.971569	22220.52675
-419.426098	-347.95	-332.632878	-577.349153	0.876485	0.445644	22181.61565
-369.83352	-411.275908	-233.447722	-674.24542	3.165374	-1.080282	22225.10453
-324.818719	-461.631448	-136.551454	-670.430607	2.402411	0.445644	22236.54897
-238.60393	-538.690685	-59.492218	-732.230588	0.876485	-0.317319	22206.03046
-147.048401	-573.024008	17.567019	-726.126886	0.113523	-1.080282	22214.42305
-60.833612	-598.201778	145.744758	-743.675029	1.639448	-0.317319	22215.94897
16.988587	-602.779555	240.352138	-691.030601	0.876485	1.208607	22199.16379
92.521898	-586.757337	339.537294	-679.58616	-0.64944	-1.080282	22221.28971
171.10706	-575.312896	436.433561	-600.238035	-2.938328	-0.317319	22231.97119
253.507036	-553.949939	481.448363	-575.060265	-0.64944	-0.317319	22216.71194
295.469986	-520.379579	537.144642	-503.341767	-0.64944	-0.317319	22223.5786
387.025515	-461.631448	621.833506	-414.075127	-2.175365	1.208607	22222.05268
440.432906	-404.409243	682.107562	-339.304779	-2.938328	-0.317319	22192.29713
486.973633	-333.453708	712.626072	-241.645549	0.876485	0.445644	22205.2675
535.803248	-239.609292	707.285333	-156.193722	-2.175365	-2.606207	22219.00082
544.958801	-155.683391	713.389035	-69.978933	-1.412403	-2.606207	22203.74157
552.588429	-64.127862	699.655705	74.221025	-1.412403	0.445644	22222.05268
553.351391	7.590635	659.981643	169.591367	1.639448	1.208607	22233.49712
512.914366	92.279499	611.152028	225.287646	-2.175365	-1.843244	22215.18601
507.573627	176.2054	598.944624	375.591306	0.876485	0.445644	22219.00082
470.188453	234.953531	475.344661	404.58389	0.113523	-1.080282	22191.53417
457.218086	337.190537	407.440977	511.398673	0.876485	-0.317319	22197.63787
411.440322	396.701631	347.166921	597.613462	2.402411	-0.317319	22237.31193
351.166266	469.183091	243.403989	654.072705	2.402411	0.445644	22231.20823
273.344067	505.805302	119.804025	696.798618	0.113523	-1.080282	22214.42305
198.573719	543.953439	29.774422	718.924537	0.113523	-1.080282	22212.13416
139.062625	554.634917	-70.936659	718.161574	2.402411	1.208607	22211.3712
79.551532	566.079358	-154.86256	725.791202	-0.64944	1.208607	22189.24528
4.018221	566.079358	-245.655126	705.954171	-1.412403	-0.317319	22195.34898
-73.803978	549.294178	-344.077319	697.561581	0.113523	-0.317319	203.711051
-140.181737	525.642333	-429.529145	684.591214	-1.412403	-0.317319	15.259255
-212.663197	503.516414	-485.988388	615.924568	-0.64944	0.445644	12.970367
-282.855768	471.471979	-551.603183	527.42089	-3.701291	-0.317319	22013.00089
-348.470564	439.427544	-589.75132	432.050548	-0.64944	1.208607	22196.87491
-411.796471	371.523861	-652.314264	372.539455	-2.175365	-1.080282	22191.53417
-470.544602	287.597959	-687.41055	247.413566	0.113523	1.208607	22210.60823
-485.803856	217.405388	-689.699439	109.31731	-2.175365	-1.080282	22218.23786
-528.52977	157.131331	-663.758706	52.858068	-0.64944	-0.317319	22216.71194
-546.077913	101.435052	-683.595737	-21.149318	1.639448	-0.317319	22228.15638
-568.966795	26.664703	-608.825388	-136.356691	0.876485	0.445644	22231.20823
-572.781608	-58.787123	-585.173544	-272.164058	0.876485	1.971569	22215.94897
-548.366801	-132.031546	-520.321711	-333.96404	1.639448	1.971569	22227.39341
-537.685323	-197.646341	-447.840251	-435.438084	3.165374	-0.317319	22247.23045
-479.700154	-288.438907	-403.588412	-529.2825	2.402411	0.445644	22232.73415
-446.892757	-336.505559	-301.351405	-546.830643	2.402411	0.445644	22219.76379
-359.152042	-437.216641	-205.981063	-624.652842	0.113523	-1.080282	22221.28971
-314.137241	-465.446262	-174.699591	-673.482458	0.876485	-0.317319	22207.55638
-234.789116	-515.03884	-44.232963	-706.289855	-1.412403	-1.080282	22210.60823
-171.463209	-567.683269	28.248497	-721.54911	-2.175365	-1.080282	22194.58602
-69.226202	-593.624002	135.06328	-734.519477	-1.412403	0.445644	22197.63787
21.566364	-613.461033	242.641026	-692.556526	-0.64944	0.445644	22204.50453
94.047824	-598.201778	308.255821	-697.897265	-2.938328	-1.080282	22228.15638
177.973725	-584.468449	424.226157	-617.023215	-2.175365	-1.843244	22203.74157
251.98111	-540.979573	492.892804	-576.58619	-2.938328	-1.080282	22200.68972
309.203315	-510.461063	573.766854	-503.341767	-1.412403	0.445644	22215.94897
374.055148	-464.683299	618.781655	-429.334382	-0.64944	1.208607	22202.97861
451.114385	-406.698131	655.403867	-321.756636	-0.64944	-0.317319	22209.84527
496.892149	-319.720379	675.240898	-283.608499	0.113523	-0.317319	22228.91934
529.699546	-244.187068	716.440886	-156.193722	0.113523	-0.317319	22219.76379
551.062503	-160.261167	728.648289	-38.697461	3.165374	1.208607	22225.10453
551.062503	-73.283415	690.500152	80.324726	0.113523	1.208607	22231.97119
548.773615	15.983225	638.618686	158.146926	0.113523	0.445644	22222.05268
536.566211	106.775791	650.82609	237.49505	3.928336	-0.317319	22237.31193
519.781031	183.835027	586.73722	375.591306	3.928336	-0.317319	22256.386
492.314372	252.501674	484.500214	419.843144	0.113523	-1.080282	22230.44527
438.906981	337.190537	420.411344	531.235704	0.876485	1.208607	22212.13416
412.203285	390.597929	351.744697	614.398642	0.113523	0.445644	22229.6823
340.484788	448.583097	254.085467	635.761599	0.876485	-0.317319	22211.3712
258.847775	501.990489	108.359584	670.857885	0.113523	0.445644	22192.29713
214.595936	524.879371	24.433683	708.243059	-1.412403	-0.317319	22211.3712
142.877439	552.346029	-45.758889	728.843053	-1.412403	-0.317319	22213.66009
62.766351	562.264545	-182.329219	734.183792	-0.64944	1.208607	22185.43046
-15.81881	553.108992	-245.655126	692.983804	0.876485	1.208607	22199.16379
-66.174351	534.034923	-321.188437	699.850469	-2.938328	-0.317319	144.96292
-147.811364	530.22011	-457.758767	622.02827	-2.175365	-0.317319	14.496292
-227.922451	493.597898	-494.380978	597.613462	-4.464254	-1.080282	11.444441
-295.826135	463.079389	-553.129109	557.176437	-3.701291	-1.080282	21723.83801
-342.366862	440.95347	-603.484649	453.413505	-1.412403	-1.080282	22187.71935
-393.485365	365.420159	-643.921674	365.67279	0.113523	-0.317319	22216.71194
-433.92239	316.590543	-689.699439	230.628386	-1.412403	-0.317319	22225.10453
-488.855707	243.346121	-701.14388	142.124708	-1.412403	-0.317319	22213.66009
-529.292732	166.286884	-650.788339	63.539546	-1.412403	-0.317319	22223.5786
-562.10013	101.435052	-676.729072	-52.43079	0.113523	1.208607	22229.6823
-571.255683	25.901741	-611.877239	-212.652965	1.639448	1.208607	22238.83786
-559.048279	-59.550086	-568.388363	-238.593698	2.402411	1.208607	22247.23045
-568.203832	-122.875993	-534.05504	-336.252928	3.165374	1.208607	22251.80822
-526.240881	-214.431521	-469.96617	-428.571419	0.876485	-1.080282	22207.55638
-475.885341	-285.387056	-421.136555	-503.341767	0.113523	0.445644	22228.91934
-436.211278	-358.631479	-306.692145	-585.741743	-0.64944	1.208607	22218.23786
-375.17426	-415.853684	-255.573641	-642.200985	0.113523	0.445644	22187.71935
-311.08539	-474.601815	-170.121815	-700.186153	-0.64944	-1.843244	22209.08231
-237.078004	-515.03884	-40.418149	-741.386141	-2.175365	-0.317319	22215.94897
-150.863215	-559.290679	25.959609	-731.467626	0.876485	-0.317319	22178.5638
-69.989165	-597.438815	103.781808	-766.563912	-1.412403	1.208607	22194.58602
11.647848	-600.490666	228.907697	-690.267638	-1.412403	1.971569	22196.11194
81.84042	-589.809188	297.574343	-719.260222	-2.175365	1.208607	22204.50453
182.551501	-602.779555	422.700232	-613.208401	-1.412403	-1.080282	22203.74157
258.084812	-536.401796	507.389096	-561.326935	-1.412403	-1.080282	22218.23786
309.203315	-505.883287	573.766854	-515.549171	0.113523	-0.317319	22222.81564
383.973664	-461.631448	631.752022	-437.726972	-0.64944	-0.317319	22222.05268
441.958832	-388.387025	643.959426	-346.171443	-0.64944	-0.317319	22230.44527
477.055118	-322.009267	648.537202	-265.297393	0.876485	-0.317319	22221.28971
520.543994	-238.846329	726.359401	-169.927051	0.876485	-0.317319	22219.76379
551.825466	-147.290801	699.655705	-54.719678	2.402411	-1.080282	22149.57122
559.455093	-65.653788	660.744606	45.228441	3.928336	0.445644	22251.80822
548.010652	15.983225	648.537202	168.065441	1.639448	1.971569	22237.31193
537.329174	92.279499	641.670537	298.532069	1.639448	0.445644	22244.94156
517.492143	188.412804	589.026108	368.724641	2.402411	-0.317319	22238.83786
473.240304	252.501674	498.233543	441.206101	0.113523	-0.317319	22218.23786
432.040316	319.642394	447.878002	499.954232	0.113523	0.445644	22202.97861
402.284769	392.886817	339.537294	596.850499	-0.64944	0.445644	22214.42305
354.98108	456.212724	240.352138	630.42086	1.639448	1.971569	22208.31935
277.158881	498.175675	107.596621	679.250475	-0.64944	-0.317319	22199.92676
219.173713	526.405296	12.989242	705.954171	0.876485	-0.317319	22207.55638
129.907072	547.768253	-44.995926	737.235643	-0.64944	-1.080282	22188.48232
66.581165	572.946023	-201.403287	689.16899	-0.64944	0.445644	22190.00824
10.121923	566.079358	-279.988449	653.309742	-1.412403	2.734532	22183.14158
-61.596575	541.664551	-324.240288	673.909736	-0.64944	-0.317319	229.651784
-140.944699	509.620116	-408.929151	669.331959	2.402411	1.971569	16.022217
-233.26319	495.886787	-499.721717	612.109754	-0.64944	0.445644	9.918516
-283.618731	483.679383	-573.729103	538.102369	-2.175365	-0.317319	21498.00104
-331.685384	431.034954	-610.351314	463.33202	-1.412403	0.445644	22204.50453
-381.277961	385.25719	-636.292047	342.020945	0.876485	-1.080282	22224.34156
-440.789055	299.805363	-718.692023	245.124678	-0.64944	0.445644	22206.03046
-488.855707	255.553524	-713.351283	124.576565	2.402411	-0.317319	22245.70452
-531.581621	177.731325	-635.529084	72.695099	-0.64944	-1.080282	22249.51933
-556.759391	93.805424	-737.766091	-27.253019	1.639448	0.445644	22231.20823
-576.596422	13.694337	-622.558718	-131.015952	-0.64944	-0.317319	22232.73415
-561.337167	-56.498235	-570.677252	-225.623331	1.639448	-0.317319	22242.65267
-547.603838	-147.290801	-505.062456	-344.645518	-2.175365	-1.080282	22212.89712
-512.507552	-221.298186	-469.203208	-429.334382	-0.64944	-0.317319	22192.29713
-475.885341	-284.624093	-404.351375	-498.763991	0.876485	-0.317319	22224.34156
-434.685353	-356.34259	-317.373623	-575.823227	-0.64944	-0.317319	22214.42305
-380.514999	-406.698131	-235.73661	-639.912097	-2.938328	-1.080282	22184.6675
-327.87057	-468.498113	-164.781076	-692.556526	-1.412403	0.445644	22200.68972
-266.833551	-542.505498	-84.669988	-780.297241	-2.938328	-0.317319	22181.61565
-163.070619	-560.053641	38.167012	-734.519477	0.113523	0.445644	22194.58602
-67.700277	-601.253629	74.026261	-767.326874	-0.64944	1.208607	22200.68972
19.277475	-608.120294	234.248436	-721.54911	-0.64944	1.971569	22196.87491
86.418196	-582.942523	338.011368	-678.823197	-0.64944	-1.080282	22220.52675
175.684836	-581.416598	423.463195	-614.734327	0.876485	-1.080282	22230.44527
238.247781	-553.949939	511.203909	-567.430637	-1.412403	-1.843244	22227.39341
308.440353	-496.727734	542.485382	-519.363985	-1.412403	0.445644	22216.71194
379.395887	-462.394411	624.122394	-424.756605	-1.412403	1.208607	22227.39341
470.188453	-383.046286	653.877941	-321.756636	1.639448	1.208607	22235.786
487.736596	-333.453708	653.877941	-269.87517	0.113523	-1.843244	22239.60082
549.536578	-247.238919	701.181631	-169.927051	0.113523	-1.843244	22243.41563
551.062503	-174.757459	711.100146	-31.067833	1.639448	-0.317319	22244.17859
553.351391	-64.890825	703.470519	84.902503	0.113523	0.445644	22229.6823
535.803248	1.486933	695.077929	186.376547	-1.412403	1.208607	22228.91934
543.432876	93.805424	630.989059	287.087628	-1.412403	-1.080282	22228.91934
512.914366	181.546139	581.396481	361.857976	-2.175365	-1.843244	22215.18601
472.477341	244.109083	510.440947	449.598691	-0.64944	-0.317319	22223.5786
457.981049	324.983134	448.640965	517.502375	0.876485	1.971569	22208.31935
410.677359	399.753482	338.011368	599.139388	0.113523	0.445644	22190.00824
351.166266	445.531246	238.826212	643.391226	-3.701291	0.445644	22187.71935
293.181098	503.516414	80.892926	667.806034	-2.175365	0.445644	22196.11194
219.173713	534.797886	-15.240379	683.065289	-1.412403	0.445644	22166.3564
140.588551	553.108992	-38.892224	736.47268	-3.701291	-0.317319	22199.92676
66.581165	559.212694	-147.995895	718.924537	-2.175365	0.445644	22207.55638
8.595997	547.768253	-260.151418	706.717133	-1.412403	0.445644	22185.43046
-60.070649	549.294178	-328.818064	694.50973	-1.412403	-1.080282	380.718406
-138.655811	536.323812	-419.61063	656.361593	0.876485	0.445644	15.259255
-215.715048	509.620116	-466.151357	604.480127	0.113523	-1.080282	11.444441
-273.700216	474.52383	-537.869854	520.554226	-2.175365	-1.080282	21674.24543
-311.848352	427.983103	-597.380947	464.857946	0.876485	-1.080282	22238.83786
-397.300179	369.997935	-678.254998	309.97651	1.639448	0.445644	22228.91934
-433.159428	325.746096	-765.23275	152.806186	0.876485	0.445644	22228.91934
-485.803856	222.746127	-704.195731	124.576565	-0.64944	1.208607	22238.07489
-517.848291	161.709108	-646.973525	79.561764	0.876485	-1.080282	22225.86749
-560.574205	104.486903	-637.817972	-18.097467	-2.175365	0.445644	22217.4749
-586.514938	41.160995	-612.640202	-159.245573	0.113523	1.208607	22227.39341
-568.203832	-62.601937	-578.306879	-221.045555	0.113523	1.208607	22220.52675
-570.49272	-151.105614	-498.195792	-326.334412	-0.64944	-0.317319	22220.52675
-519.374217	-202.98708	-493.618015	-460.615854	3.165374	0.445644	22193.82305
-494.959409	-299.120385	-417.321741	-507.156581	-2.938328	-0.317319	22193.82305
-443.077943	-341.083336	-314.321772	-582.689892	-3.701291	-0.317319	22188.48232
-386.618701	-431.875901	-283.803263	-682.63801	-2.175365	1.208607	22183.90454
-337.789085	-470.024038	-177.751442	-743.675029	-1.412403	-1.843244	22190.7712
-246.99652	-514.275877	-66.358883	-713.15652	-2.938328	-1.080282	22193.82305
-157.72988	-558.527716	44.270714	-725.363924	0.113523	0.445644	22116.76382
-79.144718	-595.149927	127.433653	-736.045402	-0.64944	0.445644	22198.40083
10.121923	-595.91289	256.374355	-695.608377	0.113523	1.208607	22196.87491
94.047824	-599.727704	341.063219	-671.193569	3.165374	1.208607	22231.20823
181.025576	-593.624002	434.907636	-605.578774	0.876485	0.445644	22228.91934
249.692222	-547.083275	490.603915	-565.141749	2.402411	-1.080282	22226.63045
318.358868	-487.572181	534.855754	-523.941761	0.876485	0.445644	22251.04526
376.344036	-455.527746	596.655736	-404.919574	0.876485	0.445644	22247.23045
471.714378	-389.912951	567.663152	-379.741804	0.876485	-0.317319	22226.63045
485.447708	-307.512975	668.374233	-297.341828	1.639448	0.445644	22239.60082
532.751397	-240.372254	735.514954	-173.741865	-1.412403	0.445644	22233.49712
556.403242	-157.972279	731.70014	-29.541908	0.876485	-0.317319	22215.18601
560.218056	-70.994527	730.174215	83.376577	0.876485	0.445644	22226.63045
541.143987	-4.616769	701.181631	197.058025	-2.175365	0.445644	22231.20823
520.543994	93.042462	651.589053	269.539485	0.876485	0.445644	22217.4749
507.573627	180.783176	590.552034	377.117231	-1.412403	-1.080282	22225.86749
460.269937	247.923897	527.226127	438.15425	-1.412403	0.445644	22204.50453
448.825496	307.434991	408.20394	506.820896	-1.412403	0.445644	22188.48232
380.15885	381.442376	315.122486	557.176437	-0.64944	0.445644	22161.77862
357.269968	455.449762	219.752144	593.798648	-3.701291	-1.080282	22202.21564
279.447769	501.990489	122.855876	686.880102	0.113523	0.445644	22200.68972
214.595936	537.849737	31.300348	721.976388	-1.412403	-0.317319	22202.21564
143.640402	563.79047	-45.758889	738.761568	-2.175365	-1.843244	22208.31935
70.395979	560.738619	-141.892193	722.739351	-1.412403	-0.317319	22198.40083
-2.085481	565.316396	-234.210685	712.057873	-2.175365	-1.080282	22193.82305
-63.1225	547.00529	-329.581027	713.583798	0.113523	1.208607	263.222144
-136.366923	534.034923	-418.084704	686.880102	0.113523	-1.080282	16.78518
-211.900234	492.834936	-489.803202	596.087537	1.639448	-1.080282	10.681478
-300.403911	475.286793	-587.462432	505.294971	2.402411	1.208607	21452.98624
-338.552048	434.086805	-612.640202	453.413505	-1.412403	-1.080282	22210.60823
-398.826104	386.783115	-640.869823	325.235765	-0.64944	-0.317319	22220.52675
-451.470533	311.249804	-702.669805	241.309864	0.113523	-0.317319	22223.5786
-489.61867	257.842413	-714.114246	139.83582	-1.412403	-0.317319	22217.4749
-533.107546	152.553555	-680.543886	49.043254	-1.412403	-1.080282	22215.18601
-555.233465	98.383201	-656.892041	-8.941914	0.113523	1.971569	22228.91934
-576.596422	12.168411	-649.262414	-133.30484	-1.412403	1.971569	22227.39341
-572.781608	-50.394533	-566.099475	-236.304809	-2.938328	-1.080282	22199.92676
-559.048279	-127.453769	-529.477264	-364.482549	-2.938328	-2.606207	22204.50453
-522.426068	-213.668559	-487.514313	-463.667705	-0.64944	-0.317319	22172.4601
-507.929776	-277.757429	-455.469878	-542.252867	-1.412403	1.208607	22190.00824
-434.685353	-347.187038	-350.181021	-611.682476	-0.64944	1.208607	22210.60823
-384.329812	-405.935168	-283.803263	-684.163936	-2.938328	-1.080282	22215.94897
-307.270576	-463.157374	-131.973678	-672.719495	0.113523	0.445644	22197.63787
-249.285408	-511.986989	-60.255181	-722.312073	0.876485	0.445644	22212.89712
-154.678029	-565.39438	59.529969	-712.393557	-0.64944	-1.843244	22198.40083
-64.648426	-584.468449	115.989212	-728.415775	-0.64944	0.445644	22173.22306
23.855252	-590.572151	244.929914	-690.267638	3.165374	1.208607	22225.10453
83.366345	-590.572151	341.826182	-665.85283	1.639448	-0.317319	22257.14896
163.477433	-589.046225	414.307642	-613.208401	-1.412403	-1.843244	22232.73415
264.951477	-572.261045	457.796518	-559.038047	1.639448	0.445644	22238.07489
309.966278	-509.698101	524.174276	-562.089898	0.876485	0.445644	22244.17859
380.921813	-463.157374	634.04091	-420.941792	-2.175365	-0.317319	22215.94897
435.85513	-405.935168	621.070543	-367.5344	-0.64944	1.208607	22222.05268
496.892149	-347.95	704.233482	-248.512213	0.113523	1.208607	22233.49712
511.388441	-253.342621	728.648289	-172.978902	0.113523	-1.843244	22215.18601
554.114354	-171.705608	728.648289	-49.378939	-1.412403	-1.080282	22222.05268
552.588429	-60.313049	710.337184	81.850652	0.876485	0.445644	22236.54897
539.618062	-9.957508	692.026078	177.983957	-3.701291	0.445644	22192.29713
541.143987	83.123946	641.670537	284.79874	0.876485	1.208607	22207.55638
496.892149	172.390586	576.055742	307.687622	-2.938328	-1.843244	22181.61565
488.499559	244.872046	428.803934	319.895026	-2.175365	-2.606207	22193.06009
470.188453	335.664612	434.907636	512.924598	-2.175365	-0.317319	22213.66009
403.047732	399.753482	368.529878	577.013468	1.639448	1.208607	22218.23786
371.76626	455.449762	241.878063	648.731965	0.113523	0.445644	22208.31935
294.707023	484.442346	125.907727	694.50973	-0.64944	-0.317319	22208.31935
207.729271	548.531215	30.537385	713.583798	-1.412403	-1.843244	22209.84527
154.32188	567.605284	-46.521851	732.657866	0.113523	-1.080282	22196.11194
[truncated: 28,725 more rows]
