# Supplementary material for: Dynamic analysis of slant cracked rotor system considering nonlinear oil film force
Source: PLoS One. 2024 Jan 25;19(1):e0294293. doi: 10.1371/journal.pone.0294293 (PMC10810477; doi:10.1371/journal.pone.0294293)
Supplement: S1 File — These data were measured by two eddy current sensors, model WT0150. (ZIP) [file pone.0294293.s001.zip › 2021.3.18 Test data for plain bearings/2021.3.18 (P=0.2Mpa, Z=8.1g)/1600.csv]

1024	30720	7	0	3
8	8	8	8	10	10	1
3	3	3	3	1	1	4
2	1	4	3	0	0	0
0	0	0	0	0.000026	-0.000045	20713.99414
-148.602391	-722.518758	-0.945855	-1025.801364	0.01303	1.258586	22228.91934
-15.846875	-739.303938	111.209667	-1025.801364	0.775993	2.784511	22206.79342
97.07161	-734.726162	275.246655	-994.519892	-2.275858	1.258586	22202.21564
229.064163	-697.340988	421.735501	-931.193984	-1.512896	-0.26734	22208.31935
290.101182	-635.541006	547.624352	-854.134748	-1.512896	-0.26734	22209.84527
407.597444	-572.978062	657.490986	-734.349598	0.01303	-1.793265	22206.79342
496.101121	-491.341049	756.676142	-614.564449	0.775993	-1.030303	22197.63787
568.582581	-392.155893	815.424273	-458.92005	2.301918	0.495623	22214.42305
599.101091	-312.044806	869.594627	-329.216385	0.01303	-1.030303	22194.58602
634.197377	-173.185588	875.698329	-141.527552	0.01303	-1.030303	22212.89712
650.982557	-50.348587	892.483509	60.657574	-0.749933	-1.030303	22209.84527
622.752936	60.28101	874.172404	229.272338	2.301918	1.258586	22239.60082
598.338128	187.695787	834.498341	387.968588	2.301918	1.258586	22245.70452
576.212209	280.014278	730.735409	534.457433	0.775993	-0.26734	22244.94156
541.115923	400.562391	657.490986	664.924061	1.538955	2.784511	22227.39341
486.945568	481.436441	559.831756	786.998099	-0.749933	1.258586	22227.39341
427.434475	558.495677	461.409563	901.44251	-0.749933	0.495623	22223.5786
348.08635	629.451212	305.002202	968.583231	0.01303	0.495623	22212.89712
266.449337	663.784535	223.365189	1008.257293	0.01303	-0.26734	22222.81564
199.308617	694.303044	102.817077	1052.509132	2.301918	0.495623	22233.49712
103.938275	682.858603	-60.456949	1043.353579	-1.512896	0.495623	22216.71194
0.938305	667.599349	-181.768024	1011.309144	-2.275858	1.258586	37.385174
-99.009814	633.266025	-344.279087	950.272125	-0.749933	-1.030303	14.496292
-219.557926	611.903069	-473.982752	868.635112	-3.801784	-1.030303	18208.10572
-307.298641	563.836416	-556.382728	751.901813	0.775993	0.495623	22167.11936
-394.276393	489.066068	-673.116027	624.487036	0.01303	1.258586	22204.50453
-478.965256	381.488322	-773.064145	500.12411	-1.512896	-1.030303	22195.34898
-561.365232	312.821676	-832.575239	310.146389	0.775993	0.495623	22196.87491
-645.291133	210.584669	-866.145599	168.23532	2.301918	0.495623	22202.97861
-666.65409	105.295811	-934.049283	4.198331	0.01303	1.258586	22202.21564
-668.942978	12.97732	-914.975214	-165.942359	0.01303	0.495623	22207.55638
-678.098531	-87.733761	-866.908562	-304.801577	3.064881	2.784511	22254.86007
-653.683723	-196.837432	-820.367835	-465.786715	3.064881	2.021548	22254.86007
-631.557804	-305.178141	-729.575269	-593.201492	0.01303	1.258586	22231.97119
-549.157828	-387.578117	-659.382697	-732.823673	0.01303	0.495623	22237.31193
-499.56525	-516.518819	-547.990138	-854.134748	3.064881	1.258586	22244.17859
-403.431946	-575.26695	-435.834616	-947.979165	0.775993	0.495623	22211.3712
-300.431976	-640.881745	-248.145782	-1003.675444	0.775993	0.495623	22221.28971
-183.698677	-698.866913	-110.81249	-1037.245805	-0.749933	-0.26734	22231.20823
-76.120931	-735.489125	68.483754	-1035.719879	0.01303	-1.030303	22215.94897
28.404964	-725.570609	210.394823	-1005.20137	-1.512896	-1.030303	22221.28971
149.716039	-710.311354	353.068854	-951.793978	-1.512896	0.495623	22228.15638
251.953045	-669.874329	491.16511	-896.860661	-3.038821	-1.030303	22184.6675
371.738195	-617.2299	623.920626	-833.534754	-0.749933	2.021548	22197.63787
447.271506	-560.007695	714.713192	-655.764436	-0.749933	1.258586	22215.94897
515.938152	-444.037359	782.616875	-554.290392	-3.801784	-1.793265	22188.48232
564.767768	-358.585533	827.631677	-422.297839	-0.749933	-0.26734	22204.50453
605.967755	-254.059638	886.379808	-225.453453	1.538955	-0.26734	22197.63787
633.434414	-133.511525	847.468708	-52.260911	-0.749933	0.495623	22196.87491
625.804787	-20.59304	844.416857	127.035332	1.538955	2.021548	22209.08231
589.182575	112.162476	822.290938	295.650097	-0.749933	-0.26734	22229.6823
580.789985	236.525402	791.772428	416.961172	1.538955	0.495623	22224.34156
559.427028	330.369819	714.713192	611.51667	3.064881	1.258586	22246.46748
531.197407	428.792012	601.794707	730.538857	0.775993	-0.26734	22248.75637
467.108537	518.058652	504.898439	841.168453	0.01303	-0.26734	22238.07489
404.545593	593.591963	397.320693	928.909168	1.538955	0.495623	22231.97119
300.782661	648.52528	259.224438	984.605448	0.775993	1.258586	22232.73415
222.197499	677.517864	169.194835	1009.020256	-0.749933	0.495623	22224.34156
132.930859	689.725268	25.75784	1033.435063	-0.749933	0.495623	22215.94897
47.479032	685.910454	-97.842123	1017.412846	-1.512896	-0.26734	1005.584887
-76.883894	675.991939	-242.805043	973.161007	-1.512896	0.495623	16.022217
-157.757944	629.451212	-382.427224	910.598063	0.01303	0.495623	12.970367
-263.046802	589.777149	-509.842001	830.486975	-3.801784	0.495623	21890.92685
-359.180107	523.399391	-597.582716	680.946279	-1.512896	-0.26734	22192.29713
-456.839337	432.606826	-743.308598	558.109278	-2.275858	-0.26734	22163.30454
-528.557834	374.621658	-840.204866	410.094507	-0.749933	1.258586	22194.58602
-573.572636	279.251315	-875.301152	252.924183	-1.512896	-1.030303	22206.03046
-636.13558	176.251346	-885.219668	112.53904	-0.749933	-0.26734	22175.51195
-684.965195	71.725451	-873.012264	-50.734986	1.538955	-1.030303	22197.63787
-691.83186	-32.037481	-886.745593	-217.060863	-0.749933	-0.26734	22234.26008
-697.172599	-135.800413	-844.782642	-385.675627	-0.749933	-1.030303	22214.42305
-652.920761	-268.55593	-808.160431	-515.379293	0.775993	1.258586	22225.10453
-592.646704	-355.533682	-698.293797	-660.342213	1.538955	0.495623	22254.86007
-550.683754	-444.800322	-593.004939	-792.334766	0.775993	1.258586	22235.02304
-459.891188	-543.985478	-462.538311	-896.097698	2.301918	1.258586	22233.49712
-378.254175	-622.57064	-370.21982	-965.527308	1.538955	0.495623	22241.12674
-250.839398	-664.53359	-170.323583	-1028.090252	1.538955	-0.26734	22230.44527
-123.424621	-730.148385	-36.805104	-998.334705	0.775993	2.021548	22220.52675
-21.187614	-739.303938	134.098549	-1050.216171	0.775993	2.784511	22229.6823
96.308647	-738.540976	282.11332	-990.705078	1.538955	2.021548	22223.5786
198.545654	-688.948398	429.365128	-912.882879	1.538955	0.495623	22215.18601
306.886363	-639.35582	527.024358	-864.816226	-0.749933	-0.26734	22190.00824
389.286338	-598.918795	649.098396	-739.690337	0.01303	-1.030303	22202.21564
488.471494	-518.807707	739.127999	-619.905188	0.01303	-0.26734	22180.85269
540.35296	-416.570701	803.216869	-496.305224	0.01303	0.495623	22191.53417
592.997389	-298.311476	852.046484	-320.823795	-1.512896	-1.030303	22199.16379
615.123308	-184.630029	865.016851	-156.786806	-0.749933	-0.26734	22186.95639
634.197377	-73.237469	874.172404	29.376101	-1.512896	-1.793265	22202.97861
623.515898	50.362494	864.253888	212.487158	2.301918	0.495623	22232.73415
602.152942	177.777271	826.868714	358.213041	-0.749933	0.495623	22219.76379
573.160358	292.221682	745.231701	509.279663	0.01303	2.021548	22228.15638
536.538146	362.414254	679.616906	654.242583	3.064881	2.784511	22234.26008
497.627047	485.251254	565.172495	778.605509	2.301918	1.258586	22219.76379
448.034469	575.280857	464.461414	893.04992	3.827844	0.495623	22251.04526
356.47894	634.028988	310.342941	969.346193	3.064881	0.495623	22249.51933
286.286369	665.31046	232.520742	999.864703	0.775993	-0.26734	22225.10453
161.16048	680.569715	87.557822	1045.642467	0.01303	-1.030303	22237.31193
87.153094	680.569715	-36.042141	1046.40543	0.775993	0.495623	22236.54897
12.382746	663.021572	-163.456918	1027.331361	0.01303	0.495623	48.066652
-100.535739	655.391945	-326.730944	964.005454	-2.275858	-1.030303	12.970367
-208.113485	617.243808	-434.30869	870.161037	0.775993	-1.793265	16813.40983
-295.8542	570.703081	-549.516063	754.190701	0.775993	0.495623	22157.96381
-378.254175	498.984584	-637.256778	645.849993	1.538955	2.021548	22191.53417
-491.17266	398.273502	-749.4123	470.368563	-2.275858	-0.26734	22190.00824
-549.157828	312.058713	-868.434487	321.59083	-3.801784	-1.030303	22180.08972
-620.876326	217.451334	-886.745593	177.390872	-3.038821	-0.26734	22167.11936
-673.520754	94.614333	-882.167817	37.768691	-3.801784	-1.030303	22192.29713
-702.513338	1.532879	-926.419655	-141.527552	0.01303	2.021548	22216.71194
-690.305935	-97.652277	-867.671525	-305.56454	0.01303	1.258586	22220.52675
-678.861494	-188.444842	-818.078947	-467.31264	0.775993	1.258586	22231.97119
-617.061512	-315.859619	-759.330816	-599.305194	-1.512896	-1.030303	22225.86749
-562.891158	-410.466999	-648.701219	-728.245896	0.775993	-0.26734	22220.52675
-510.246729	-512.704005	-538.834585	-867.105114	3.064881	1.258586	22227.39341
-413.350461	-582.133614	-401.501292	-943.401388	1.538955	-0.26734	22251.80822
-301.194939	-626.385453	-275.612441	-1028.090252	3.064881	1.258586	22240.36378
-185.224603	-698.866913	-142.856925	-1057.845799	0.775993	-0.26734	22245.70452
-74.595006	-739.303938	56.27635	-999.860631	-0.749933	-0.26734	22240.36378
39.849405	-717.178019	216.498525	-1028.853215	0.775993	0.495623	22227.39341
132.167896	-702.681727	351.542929	-980.0236	-0.749933	-1.030303	22222.05268
260.345636	-673.689143	476.668818	-889.993997	-0.749933	-1.030303	22209.08231
339.69376	-620.281751	601.031744	-799.964394	-0.749933	1.258586	22204.50453
447.271506	-560.770658	710.898378	-665.682952	1.538955	2.021548	22215.94897
497.627047	-457.007726	776.513173	-548.949653	1.538955	1.258586	22193.82305
560.189991	-373.081825	829.920565	-420.771913	0.775993	-0.26734	22190.00824
614.360345	-247.192973	860.439074	-243.001596	-2.275858	-1.793265	22193.82305
622.752936	-138.089302	848.231671	-67.520166	-3.038821	-0.26734	22184.6675
624.278861	-21.356003	874.172404	126.272369	-2.275858	2.021548	22191.53417
612.071457	116.740253	836.024267	305.568612	-0.749933	0.495623	22211.3712
573.160358	242.629104	797.87613	437.561166	-1.512896	-1.793265	22231.97119
567.819619	338.762409	723.868745	604.650005	1.538955	1.258586	22219.00082
531.197407	415.821645	608.661371	729.775894	-4.564747	-2.556228	22222.81564
470.923351	538.658646	480.483631	835.827714	3.064881	0.495623	22235.02304
403.019667	594.354926	375.194774	931.961019	0.01303	-0.26734	22216.71194
329.775245	656.91787	274.483693	1002.153591	1.538955	-0.26734	22245.70452
232.116014	676.754901	153.172617	1004.442479	2.301918	-0.26734	22256.386
139.03456	684.384529	5.920809	1057.086908	0.01303	-1.030303	19486.0683
49.004957	669.125274	-110.049527	1022.753585	0.01303	0.495623	1563.310648
-49.417236	656.154907	-259.590223	999.10174	1.538955	0.495623	17.548143
-141.735727	640.895653	-358.012416	895.338808	1.538955	2.021548	10.681478
-249.313473	588.251224	-507.553113	819.805497	-2.275858	-0.26734	21963.40831
-337.81715	537.895683	-610.553082	686.287018	0.775993	-0.26734	22193.82305
-422.506014	455.495708	-714.316014	568.790756	0.775993	-0.26734	22209.08231
-507.194878	376.910546	-811.975245	390.257476	0.775993	1.258586	22182.37861
-581.202263	266.280949	-847.834493	265.131587	0.775993	1.258586	22209.08231
-636.13558	158.703203	-885.219668	105.672375	-3.038821	0.495623	22190.7712
-665.128164	60.28101	-902.004848	-65.994241	-2.275858	-0.26734	22177.80084
-706.328152	-38.141183	-884.456705	-246.053447	-2.275858	-0.26734	22205.2675
-703.276301	-142.667078	-856.990046	-384.912665	-1.512896	-1.030303	22216.71194
-649.86891	-259.400377	-794.427102	-547.423728	0.01303	0.495623	22212.13416
-591.883742	-352.481831	-712.027126	-670.260728	2.301918	2.021548	22228.91934
-533.898574	-449.378098	-586.901237	-783.942176	-0.749933	1.258586	22230.44527
-452.261561	-539.407701	-483.138305	-892.282885	0.775993	1.258586	22215.94897
-343.920852	-611.126199	-325.967981	-996.045817	1.538955	1.258586	22226.63045
-249.313473	-670.637292	-180.242099	-1028.090252	0.775993	-0.26734	22232.73415
-146.313503	-705.733578	-11.627334	-1028.090252	3.064881	0.495623	22238.83786
-18.135763	-714.889131	140.202251	-1023.512476	1.538955	2.784511	22247.99341
97.07161	-722.518758	285.165171	-985.364339	2.301918	2.021548	22249.51933
222.960461	-687.422472	431.654016	-938.060649	0.775993	-0.26734	22209.84527
298.493772	-642.407671	563.64657	-854.897711	0.01303	-1.030303	22226.63045
381.656711	-595.103981	655.202098	-761.816257	-1.512896	0.495623	22209.84527
486.945568	-519.57067	744.468738	-619.142225	-0.749933	-0.26734	22202.21564
542.641848	-415.044775	804.742795	-499.357075	0.01303	-0.26734	22208.31935
600.627016	-305.941104	855.098335	-341.423789	0.01303	-1.030303	22217.4749
624.278861	-198.363358	858.150186	-193.409018	-1.512896	-1.030303	22177.03787
632.671451	-86.970798	884.090919	46.924244	-2.275858	-1.793265	22186.95639
599.864053	38.155091	869.594627	194.939015	-1.512896	-1.030303	22208.31935
605.967755	167.858756	800.165018	336.087122	-0.749933	0.495623	22203.74157
580.789985	283.066129	744.468738	503.175961	-0.749933	2.021548	22208.31935
548.74555	380.725359	672.750241	658.820359	-1.512896	1.258586	22219.00082
504.493711	487.540143	582.720638	782.420323	0.01303	2.021548	22223.5786
436.590028	559.25864	469.802153	876.264739	-0.749933	-1.793265	22216.71194
354.190052	622.584547	330.179972	960.953603	-1.512896	-0.26734	22229.6823
269.501188	669.125274	220.313338	1006.731367	0.01303	0.495623	22232.73415
178.708623	689.725268	91.372636	1034.198026	2.301918	1.258586	22219.76379
103.938275	676.754901	-38.33103	1063.19061	2.301918	0.495623	22235.02304
10.856821	675.991939	-161.16803	1018.175808	0.775993	-0.26734	61.037019
-97.483888	648.52528	-300.027248	964.768417	2.301918	0.495623	14.496292
-190.565342	636.317876	-430.493876	879.31659	2.301918	-0.26734	14875.48448
-297.380125	580.621597	-555.619765	772.501807	1.538955	-1.793265	22190.7712
-395.802318	500.510509	-671.590101	646.612956	3.064881	1.258586	22198.40083
-475.913406	418.873496	-734.916008	479.524116	-0.749933	1.258586	22196.11194
-559.839307	312.058713	-834.864127	314.724165	0.775993	0.495623	22214.42305
-601.039294	222.792073	-892.086332	184.257537	-0.749933	-1.030303	22193.82305
-661.313351	125.895805	-860.80486	33.953878	2.301918	0.495623	22179.32676
-681.913345	11.451395	-907.345587	-129.320148	-1.512896	0.495623	22227.39341
-692.594823	-99.178202	-868.434487	-304.801577	-1.512896	2.784511	22184.6675
-662.839276	-196.837432	-853.175233	-482.571895	1.538955	2.784511	22208.31935
-630.031878	-310.51888	-767.723406	-619.142225	-0.749933	1.258586	22212.13416
-578.150412	-406.652185	-649.464182	-735.875524	-1.512896	-1.030303	22202.21564
-504.143027	-503.548453	-538.071622	-863.290301	-2.275858	-1.793265	22215.18601
-402.668983	-588.237316	-417.52351	-961.712494	-0.749933	0.495623	22231.97119
-301.194939	-642.407671	-256.538372	-1008.253221	0.01303	0.495623	22222.05268
-185.224603	-694.289137	-128.360633	-1028.853215	-1.512896	-0.26734	22222.81564
-105.113515	-727.859497	43.305983	-1032.668028	-0.749933	0.495623	22228.91934
36.797554	-706.496541	215.735562	-1025.038401	0.775993	-1.030303	22221.28971
139.03456	-729.385423	348.491078	-974.68286	0.775993	-1.030303	22238.07489
239.745642	-656.141	472.854004	-906.016214	2.301918	0.495623	22241.12674
358.004866	-598.918795	594.165079	-799.964394	0.775993	1.258586	22202.21564
434.30114	-540.933627	721.579856	-661.868138	3.064881	-0.26734	22187.71935
522.804817	-470.741055	797.113167	-546.660765	1.538955	2.021548	22224.34156
558.664066	-362.400346	846.705745	-423.823764	-1.512896	0.495623	22201.45268
609.782569	-247.192973	872.646478	-245.290484	0.775993	-1.030303	22194.58602
635.723302	-132.748562	865.016851	-40.053508	-1.512896	-0.26734	22208.31935
628.093675	-16.778226	880.276106	127.798294	-0.749933	2.021548	22225.86749
616.649234	115.214327	839.076118	273.524177	-0.749933	0.495623	22142.70455
592.997389	221.266147	781.09095	434.509315	-3.801784	-1.030303	22207.55638
549.508513	309.006862	697.928012	561.924092	-1.512896	-1.030303	22210.60823
518.227041	421.925347	595.691005	716.042565	-0.749933	-1.030303	22196.87491
464.056686	512.717913	498.794737	826.672161	-2.275858	-0.26734	22211.3712
373.264121	580.621597	382.061438	893.04992	-0.749933	0.495623	22219.00082
314.51599	635.554914	269.142953	986.131373	0.775993	1.258586	22218.23786
205.412319	667.599349	169.957798	987.657299	0.01303	-1.793265	22227.39341
134.456784	685.147491	24.994878	1038.01284	1.538955	0.495623	22237.31193
39.086442	669.888237	-92.501384	1015.123957	1.538955	2.784511	2638.325144
-35.683906	655.391945	-284.767994	988.420262	-0.749933	0.495623	17.548143
-117.320919	652.340094	-357.249454	940.353609	2.301918	1.258586	12.970367
-247.024584	596.643814	-482.375342	829.724012	0.775993	0.495623	21927.54906
-310.350492	534.08087	-615.130859	682.472204	2.301918	-0.26734	22093.87494
-441.580082	466.940149	-715.84194	579.472235	1.538955	-0.26734	22207.55638
-500.328213	366.99203	-808.923394	407.042656	1.538955	0.495623	22209.08231
-576.624487	268.569837	-845.545605	270.472326	0.01303	0.495623	22210.60823
-645.291133	165.569868	-882.167817	123.220518	-1.512896	0.495623	22194.58602
-677.335568	56.466196	-875.301152	-48.446098	-2.275858	-0.26734	22205.2675
-686.491121	-43.481922	-892.849295	-217.823825	-1.512896	0.495623	22218.23786
-698.698525	-157.926333	-863.856711	-378.808963	-2.275858	-0.26734	22228.15638
-649.86891	-246.43001	-797.478953	-535.216324	-1.512896	-0.26734	22223.5786
-604.854108	-350.955905	-694.478983	-677.127393	-1.512896	-0.26734	22196.11194
-562.891158	-464.637353	-613.604933	-804.54217	-2.275858	0.495623	22203.74157
-457.6023	-530.252148	-525.864218	-918.223618	-3.801784	0.495623	22201.45268
-362.99492	-648.511373	-368.693895	-996.045817	2.301918	1.258586	22206.03046
-266.861616	-653.089149	-190.923577	-1025.801364	-0.749933	-1.030303	22206.79342
-125.713509	-711.074317	-23.071775	-1025.801364	0.01303	-0.26734	22231.20823
-11.269099	-724.807646	134.098549	-1031.142103	0.775993	2.021548	22220.52675
74.945691	-726.333572	284.402208	-999.860631	0.01303	2.021548	22222.05268
209.227132	-685.896547	404.187358	-927.379171	-0.749933	1.258586	22201.45268
299.256735	-643.170633	543.046576	-854.897711	1.538955	0.495623	22194.58602
385.471524	-592.05213	667.409502	-742.742188	0.775993	-1.793265	22085.48235
475.501127	-493.629937	746.757627	-600.831119	3.064881	0.495623	22231.20823
527.382593	-418.859589	782.616875	-471.890417	2.301918	-1.030303	22193.82305
590.708501	-302.889253	851.283522	-327.690459	1.538955	-0.26734	22222.05268
615.123308	-200.652246	863.490925	-152.20903	1.538955	1.258586	22222.05268
623.515898	-73.237469	856.624261	43.872393	0.01303	-0.26734	22183.14158
618.938122	46.547681	853.57241	193.41309	0.01303	-1.030303	22222.05268
579.26406	169.384681	832.209453	344.479712	-1.512896	-1.793265	22228.15638
593.760352	286.11798	741.416888	510.805588	1.538955	1.258586	22213.66009
544.167774	356.310552	665.120614	630.590738	0.01303	0.495623	22224.34156
507.545562	464.651261	560.594719	770.975882	0.01303	2.021548	22215.18601
434.30114	541.710497	446.150308	870.161037	-3.801784	0.495623	22193.06009
339.69376	593.591963	321.024419	938.827684	-1.512896	-1.030303	22201.45268
268.738226	670.651199	226.41704	980.790634	-0.749933	-0.26734	22124.39345
173.367884	682.095641	73.824493	1027.331361	0.775993	1.258586	22212.89712
94.019759	683.621566	-24.5977	1036.486914	2.301918	2.021548	22224.34156
-2.113546	672.177125	-168.034695	1017.412846	1.538955	-1.030303	48.829615
-89.091298	646.999355	-316.812429	960.19064	0.775993	-0.26734	12.970367
-184.46164	624.873435	-428.204988	880.842516	1.538955	0.495623	16737.87652
-288.224572	572.991969	-555.619765	776.316621	0.775993	0.495623	22164.06751
-379.780101	521.873466	-648.701219	646.612956	2.301918	-0.26734	22206.79342
-453.787486	429.554975	-747.886375	513.094477	3.827844	2.021548	22216.71194
-548.394866	312.058713	-888.271519	333.035271	0.01303	0.495623	22204.50453
-604.854108	189.984675	-892.849295	181.205686	2.301918	-0.26734	22210.60823
-675.809643	135.814321	-846.308568	29.376101	0.01303	-0.26734	22207.55638
-691.068897	16.792134	-905.819661	-118.63867	0.775993	2.021548	22227.39341
-673.520754	-99.178202	-863.093748	-300.986764	0.775993	2.021548	22200.68972
-671.994829	-200.652246	-866.908562	-444.423758	-0.749933	-0.26734	22212.89712
-617.061512	-305.178141	-737.204897	-577.179274	1.538955	1.258586	22225.10453
-596.461518	-386.815154	-642.597517	-723.66812	0.01303	0.495623	22223.5786
-496.513399	-508.889192	-563.249393	-838.875493	-0.749933	0.495623	22213.66009
-409.535647	-576.792875	-428.204988	-953.319904	-0.749933	0.495623	22202.21564
-301.194939	-648.511373	-260.353186	-1024.275438	0.01303	1.258586	21995.45274
-192.85423	-698.103951	-141.330999	-1039.534693	0.01303	1.258586	22198.40083
-82.987596	-727.096535	61.617089	-1070.053202	-1.512896	-1.030303	22211.3712
24.59015	-724.807646	214.209636	-1018.171736	0.775993	0.495623	22231.20823
126.064194	-721.755795	339.335525	-964.764345	1.538955	-1.030303	22189.24528
251.953045	-675.978031	478.194743	-912.119916	2.301918	0.495623	22216.71194
344.271537	-614.178049	578.905825	-816.749574	0.01303	1.258586	22228.91934
441.167804	-554.666956	710.898378	-704.594052	0.01303	-1.030303	22192.29713
517.464078	-466.926241	799.402056	-539.031138	0.775993	-1.030303	22197.63787
579.26406	-384.526266	841.365006	-414.668211	3.064881	1.258586	22231.20823
617.412196	-250.244824	846.705745	-237.660857	0.775993	-0.26734	22216.71194
632.671451	-106.807829	867.305739	-75.149794	2.301918	1.258586	22187.71935
622.752936	-25.170817	893.246472	107.198301	0.01303	0.495623	22238.83786
590.708501	121.318029	845.17982	291.835283	0.775993	1.258586	22202.21564
589.182575	227.369849	771.935397	439.087091	-2.275858	-0.26734	22214.42305
557.901103	325.02908	723.105782	590.153713	0.01303	-1.030303	22225.86749
529.671482	441.762378	610.95026	716.805527	0.01303	-1.793265	22229.6823
469.397425	510.429025	514.816955	841.931416	-2.275858	-0.26734	22215.94897
386.99745	592.066038	394.268842	933.486945	-0.749933	-0.26734	22228.15638
306.1234	647.762317	259.224438	983.842485	-1.512896	-0.26734	22209.84527
219.908611	667.599349	162.32817	1016.649883	-2.275858	0.495623	22194.58602
134.456784	673.70305	-0.182893	1021.990622	-2.275858	0.495623	22206.03046
53.582734	691.251193	-116.916191	1012.835069	-1.512896	0.495623	1650.2884
-60.861677	659.969721	-271.034664	1003.679516	-2.275858	0.495623	17.548143
-164.624609	642.421578	-382.427224	913.649913	-0.749933	0.495623	10.681478
-259.231988	592.829	-501.449411	835.827714	-0.749933	0.495623	21790.97873
-332.476411	553.154938	-619.708635	698.494422	0.775993	1.258586	22167.88232
-422.506014	451.680894	-716.604903	590.916676	-0.749933	-0.26734	22199.16379
-523.217095	363.940179	-799.767841	391.783401	0.01303	-0.26734	22190.7712
-568.231897	268.569837	-830.28635	287.257506	2.301918	1.258586	22198.40083
-636.898543	168.621719	-909.634475	118.642742	3.064881	2.021548	22216.71194
-682.676307	82.406929	-911.160401	-40.81647	2.301918	1.258586	22233.49712
-684.202233	-25.933779	-885.219668	-225.453453	1.538955	-1.030303	22210.60823
-689.542972	-134.274488	-865.382636	-381.097851	-0.749933	-1.793265	22230.44527
-647.580021	-260.926302	-809.686357	-513.090405	0.775993	0.495623	22231.97119
-610.95781	-355.533682	-712.027126	-656.527399	-0.749933	0.495623	22212.89712
-536.950424	-438.69662	-599.108641	-786.231064	-1.512896	0.495623	22219.76379
-459.128225	-543.222515	-493.819784	-880.075481	-0.749933	2.021548	22227.39341
-375.202324	-630.96323	-345.805013	-999.860631	-2.275858	-1.030303	22217.4749
-275.254206	-661.481739	-200.07913	-1019.697662	0.775993	-0.26734	22216.71194
-155.469056	-722.518758	-35.279179	-1024.275438	-3.801784	0.495623	22204.50453
-22.71354	-722.518758	124.180033	-1053.268022	-2.275858	1.258586	22205.2675
75.708653	-735.489125	259.987401	-998.334705	0.01303	1.258586	22201.45268
197.019728	-713.363205	399.609581	-963.238419	-1.512896	-0.26734	22204.50453
304.597474	-655.378037	543.809539	-869.394003	-1.512896	0.495623	22218.23786
382.419673	-575.26695	631.550253	-733.586636	0.01303	-2.556228	22171.69713
478.552978	-513.466968	744.468738	-603.88297	-0.749933	-1.793265	22216.71194
533.486295	-417.333663	803.979832	-490.964485	2.301918	2.021548	22220.52675
586.893687	-296.785551	851.283522	-321.586758	3.064881	0.495623	22193.82305
622.752936	-200.652246	871.120553	-145.342365	0.01303	-1.030303	22199.92676
634.960339	-68.659693	868.068702	24.035362	2.301918	-1.793265	22229.6823
619.701085	44.258792	862.727963	194.939015	1.538955	0.495623	22236.54897
618.175159	167.858756	827.631677	368.894519	1.538955	2.021548	22243.41563
567.819619	264.755023	760.490956	503.938924	1.538955	2.021548	22246.46748
539.589997	380.725359	664.357651	654.242583	1.538955	0.495623	22221.28971
485.419643	481.436441	562.120644	779.368472	2.301918	1.258586	22219.76379
433.538177	558.495677	481.246594	889.235106	2.301918	2.021548	22230.44527
341.219686	634.791951	327.128121	952.561013	0.775993	1.258586	22213.66009
279.419704	650.051206	221.076301	1020.464697	-0.749933	-0.26734	22210.60823
171.078995	682.095641	84.505971	1045.642467	-1.512896	0.495623	22230.44527
91.730871	661.495647	-39.093992	1028.857287	-0.749933	0.495623	22197.63787
-11.269099	657.680833	-200.07913	1032.6721	-1.512896	-0.26734	61.799982
-92.906112	641.658615	-341.227236	948.746199	-1.512896	1.258586	15.259255
-201.24682	601.22159	-423.627212	880.842516	-3.038821	-1.793265	14825.8919
-295.091237	566.125305	-556.382728	762.583292	-0.749933	-0.26734	22164.83047
-379.017138	505.851248	-679.219729	644.324067	-1.512896	-0.26734	22198.40083
-469.046741	415.821645	-765.434518	458.16116	-0.749933	0.495623	22201.45268
-543.054126	323.503154	-844.01968	336.087122	-1.512896	-1.030303	22203.74157
-608.668922	218.214297	-884.456705	195.701978	-3.038821	-1.030303	22202.21564
-665.128164	125.132843	-897.427071	41.583505	1.538955	1.258586	22187.71935
-686.491121	30.525463	-902.767811	-101.090527	3.064881	1.258586	22245.70452
-695.646674	-76.28932	-859.278934	-300.986764	0.01303	-0.26734	22249.51933
-680.387419	-201.415209	-811.975245	-448.238572	1.538955	2.021548	22244.17859
-605.617071	-291.444812	-760.856741	-606.171858	1.538955	0.495623	22228.15638
-588.068928	-394.444781	-676.167878	-728.245896	0.01303	0.495623	22238.83786
-523.217095	-483.711421	-526.627181	-854.897711	0.01303	0.495623	22235.02304
-426.320828	-566.111397	-428.967951	-930.431022	1.538955	-0.26734	22215.18601
-308.061603	-627.911379	-274.849478	-1001.386556	-1.512896	-0.26734	22224.34156
-179.883864	-691.237286	-145.908775	-1047.927283	-0.749933	0.495623	22229.6823
-100.535739	-726.333572	71.535605	-1039.534693	0.775993	-0.26734	22212.89712
25.353113	-731.674311	201.23927	-1027.327289	-0.749933	-0.26734	22225.10453
129.116045	-712.600243	331.705898	-954.845829	-3.038821	-0.26734	22205.2675
236.693791	-670.637292	482.009557	-914.408804	-0.749933	1.258586	22180.85269
343.508574	-624.859528	593.402117	-807.594021	-0.749933	0.495623	22189.24528
441.930767	-549.326217	713.950229	-694.675536	-1.512896	1.258586	22199.92676
524.330743	-477.60772	771.172434	-558.868169	1.538955	1.258586	22196.87491
571.634432	-358.585533	835.261304	-425.34969	2.301918	0.495623	22197.63787
599.864053	-253.296675	857.387224	-236.897894	-0.749933	-1.030303	22219.00082
621.22701	-129.696712	864.253888	-45.394247	-0.749933	1.258586	22198.40083
629.6196	-12.963413	854.335373	126.272369	0.775993	1.258586	22222.05268
621.22701	101.480998	856.624261	285.731581	-0.749933	-1.030303	22229.6823
599.864053	228.895775	803.216869	445.190793	2.301918	0.495623	22245.70452
564.767768	315.110564	727.683558	609.227781	0.775993	-0.26734	22239.60082
538.827035	434.895714	607.898409	723.672192	0.01303	-1.030303	22241.12674
473.975202	504.325323	539.231762	828.198087	-0.749933	-1.030303	22233.49712
400.730779	598.932702	404.187358	926.62028	0.775993	1.258586	22224.34156
308.412288	647.762317	270.668879	983.079523	0.775993	1.258586	22225.10453
227.538238	669.125274	182.165201	1017.412846	0.01303	-1.793265	22225.86749
150.479001	685.910454	23.468952	1051.746169	0.775993	1.258586	22219.00082
48.241995	683.621566	-90.975458	1038.01284	-1.512896	-0.26734	2649.769585
-57.046863	662.258609	-249.671708	1005.205442	0.01303	-0.26734	17.548143
-155.469056	630.214174	-357.249454	918.990653	0.01303	1.258586	14.496292
-244.735696	589.014187	-494.582746	820.56846	-0.749933	1.258586	21895.50462
-341.631964	541.710497	-625.049374	697.731459	-3.038821	-1.793265	22154.14899
-433.950455	460.073484	-710.501201	581.761123	-3.038821	-1.030303	22177.03787
-521.69117	369.280918	-820.367835	407.042656	0.01303	1.258586	22195.34898
-577.38745	284.592055	-840.967829	274.28714	2.301918	1.258586	22206.79342
-639.950394	165.569868	-921.078916	127.035332	-1.512896	0.495623	22193.82305
-666.65409	86.984706	-875.301152	-70.572017	0.01303	1.258586	22222.05268
-681.913345	-32.037481	-881.404854	-209.431235	-0.749933	-1.030303	22229.6823
-690.305935	-125.881898	-845.545605	-374.994149	0.01303	-1.793265	22215.18601
-655.209649	-257.874451	-812.738208	-508.512628	1.538955	-0.26734	22244.17859
-594.935592	-354.770719	-717.367865	-656.527399	0.775993	0.495623	22254.09711
-511.009691	-433.355881	-583.849386	-805.305133	0.775993	1.258586	22219.76379
-448.446747	-524.148446	-481.61238	-890.756959	-0.749933	-0.26734	22231.20823
-366.046771	-597.392869	-366.405006	-971.631009	1.538955	2.021548	22243.41563
-271.439392	-674.452106	-186.345801	-1031.142103	0.01303	0.495623	22217.4749
-145.55054	-720.22987	-24.5977	-1046.401358	-3.038821	-0.26734	22217.4749
-31.10613	-729.385423	137.913363	-1014.356923	-1.512896	1.258586	22228.91934
74.945691	-728.62246	284.402208	-992.993966	-1.512896	0.495623	22212.13416
210.753058	-692.000249	401.135507	-937.297686	-0.749933	1.258586	22190.7712
274.078965	-654.615075	541.52065	-889.231034	-0.749933	0.495623	22218.23786
385.471524	-590.526205	671.224316	-777.838474	-3.038821	-1.793265	22188.48232
463.293724	-516.518819	720.053931	-642.031107	-1.512896	0.495623	22175.51195
532.723333	-406.652185	788.720577	-506.22374	0.01303	-0.26734	22194.58602
603.678867	-309.755917	863.490925	-331.505273	0.01303	0.495623	22197.63787
620.464047	-184.630029	871.120553	-178.149763	0.775993	1.258586	22194.58602
634.197377	-67.89673	884.090919	24.798325	0.01303	-1.793265	22210.60823
630.382563	41.969904	869.594627	207.909382	2.301918	-1.030303	22233.49712
611.308495	167.858756	816.187236	367.368594	2.301918	0.495623	22219.76379
585.367761	268.569837	765.068732	503.175961	-0.749933	1.258586	22226.63045
543.404811	378.436471	678.09098	650.427769	0.775993	2.021548	22233.49712
511.360376	476.858664	571.276197	796.153652	1.538955	1.258586	22241.12674
448.034469	549.340124	466.750302	877.027702	-0.749933	-0.26734	22243.41563
362.582642	621.821584	327.891084	951.79805	1.538955	-0.26734	22247.23045
284.760443	670.651199	236.335556	982.31656	0.775993	0.495623	22228.15638
185.575287	685.147491	106.63189	1023.516548	2.301918	3.547474	22231.97119
105.4642	666.836386	-17.731036	1031.909138	-0.749933	-0.26734	22228.15638
3.227193	673.70305	-173.375434	997.575815	0.01303	-1.030303	85.451827
-108.165366	651.577131	-322.153168	950.272125	-0.749933	-0.26734	13.733329
-194.380156	596.643814	-451.09387	867.109187	0.01303	-0.26734	6032.746361
-294.328274	570.703081	-560.197542	770.212919	0.01303	-0.26734	22128.97122
-391.987504	496.695695	-659.382697	644.324067	-3.038821	0.495623	22180.08972
-474.38748	391.406838	-765.434518	486.390781	-1.512896	-0.26734	22187.71935
-549.157828	324.266117	-855.464121	315.487128	-2.275858	-1.030303	22154.91195
-607.905959	215.162446	-885.219668	177.390872	-2.275858	-0.26734	22186.19343
-657.498537	135.814321	-898.190034	17.93166	0.775993	0.495623	22196.87491
-694.883711	25.947687	-921.078916	-120.927558	-1.512896	-0.26734	22216.71194
-679.624456	-88.496724	-845.545605	-288.77936	0.01303	2.021548	22223.5786
-678.861494	-199.889283	-846.308568	-446.712646	0.775993	2.021548	22231.97119
-628.505953	-301.363327	-760.093779	-593.201492	0.01303	1.258586	22221.28971
-578.913375	-391.39293	-640.308629	-706.119977	0.775993	-1.030303	22219.00082
-499.56525	-474.555869	-528.916069	-842.690307	3.064881	-0.26734	22252.57118
-399.617132	-569.926211	-441.938317	-901.438438	1.538955	2.021548	22247.99341
-317.217156	-638.592857	-261.879112	-1020.460625	2.301918	0.495623	22231.20823
-196.669044	-704.207652	-115.390266	-1036.482842	2.301918	2.021548	22244.17859
-95.195	-720.22987	66.194865	-1007.490258	0.775993	0.495623	22238.07489
4.753119	-739.303938	192.083717	-999.860631	-2.275858	-1.793265	22216.71194
135.982709	-728.62246	355.357743	-989.179152	-1.512896	-1.030303	22200.68972
258.056747	-682.844696	481.246594	-891.519922	-3.038821	-1.030303	22215.94897
330.538207	-636.303969	594.165079	-806.831058	-1.512896	-0.26734	22208.31935
453.375208	-561.533621	683.43172	-679.416281	1.538955	2.021548	22202.21564
499.915935	-474.555869	781.09095	-560.394094	-0.749933	1.258586	22218.23786
562.478879	-379.948489	828.39464	-430.690429	-2.275858	-0.26734	22183.90454
596.812203	-266.267041	855.861298	-255.971962	-1.512896	-1.030303	22176.27491
633.434414	-115.963382	897.061286	-75.149794	-0.749933	1.258586	22186.95639
631.145526	-21.356003	888.668696	122.457555	0.01303	2.784511	22203.74157
621.22701	109.110625	854.335373	291.07232	-0.749933	1.258586	22223.5786
598.338128	220.503185	810.083534	427.64265	-0.749933	-1.030303	22234.26008
563.241842	306.717974	723.868745	581.761123	-1.512896	-1.793265	22213.66009
528.145556	426.503124	608.661371	735.116633	0.775993	0.495623	22225.86749
454.138171	510.429025	514.053992	829.724012	-0.749933	-0.26734	22228.91934
406.834481	596.643814	395.031805	941.879535	0.775993	-1.030303	22235.02304
323.671543	646.236392	280.587394	999.864703	3.064881	2.021548	22250.2823
228.301201	695.066007	173.772611	1024.27951	-0.749933	-1.793265	22250.2823
147.427151	680.569715	41.017095	1036.486914	0.775993	0.495623	22231.97119
58.923473	684.384529	-57.405098	1016.649883	1.538955	1.258586	640.125736
-38.735757	653.103057	-245.093931	1005.205442	-0.749933	-0.26734	16.78518
-152.417205	613.428994	-380.138336	930.435094	0.775993	1.258586	11.444441
-253.891249	598.932702	-499.923485	828.198087	0.775993	1.258586	22070.22309
-332.476411	534.843832	-612.079008	700.78331	-0.749933	-0.26734	22199.92676
-417.165275	468.466074	-737.204897	593.968527	0.01303	-0.26734	22199.92676
-508.720803	368.517956	-805.10858	414.672284	1.538955	0.495623	22203.74157
-578.150412	270.095763	-860.80486	255.976034	-0.749933	0.495623	22194.58602
-647.580021	187.695787	-906.582624	117.116816	-1.512896	1.258586	22181.61565
-694.883711	75.540265	-914.975214	-74.386831	-1.512896	0.495623	22191.53417
-704.039264	-34.326369	-876.064115	-216.2979	-0.749933	0.495623	22212.89712
-697.172599	-151.822631	-870.723376	-367.364522	0.01303	0.495623	22224.34156
-656.735574	-241.852234	-822.656723	-533.690398	0.775993	-0.26734	22218.23786
-617.061512	-350.192942	-730.338232	-674.075542	-0.749933	-0.26734	22228.91934
-559.076344	-441.748471	-635.730853	-826.668089	-0.749933	0.495623	22231.20823
-464.468964	-545.511403	-504.501262	-873.971779	1.538955	0.495623	22218.23786
-366.046771	-615.703975	-396.923516	-967.816196	0.775993	0.495623	22228.15638
-254.654212	-680.555808	-200.07913	-996.045817	1.538955	0.495623	22254.09711
-149.365354	-723.281721	-21.545849	-1027.327289	4.590806	2.784511	22240.36378
-31.10613	-704.207652	146.305953	-1015.882848	1.538955	2.021548	22239.60082
80.28643	-737.778013	283.639245	-1002.149519	3.064881	2.784511	22237.31193
180.997511	-706.496541	414.105873	-924.32732	0.01303	-0.26734	22214.42305
297.73081	-660.718776	535.416949	-877.02363	0.01303	-1.793265	22202.21564
380.893748	-601.970646	648.335434	-751.897741	-0.749933	-1.030303	22206.79342
464.056686	-529.489186	747.520589	-626.00889	1.538955	0.495623	22200.68972
541.115923	-421.91144	811.609459	-494.016336	-0.749933	-1.030303	22209.08231
585.367761	-318.91147	868.831665	-328.453422	0.775993	-1.030303	22209.84527
602.915904	-196.07447	860.439074	-185.016428	-1.512896	1.258586	22193.06009
613.597383	-75.526357	857.387224	28.613139	-1.512896	0.495623	22198.40083
618.938122	33.577314	865.779814	210.19827	-0.749933	-0.26734	22215.18601
612.071457	174.725421	821.527975	323.879718	0.775993	-1.030303	22209.84527
575.449246	273.910576	726.157633	497.835222	-2.275858	0.495623	22209.84527
563.241842	373.095732	651.387285	666.449987	-1.512896	1.258586	22229.6823
499.152972	475.332739	580.43175	760.294403	0.01303	2.021548	22221.28971
437.352991	566.125305	481.246594	880.842516	-1.512896	-0.26734	22221.28971
351.901164	614.95492	328.654047	940.353609	0.775993	-0.26734	22231.97119
266.449337	678.280827	237.861481	988.420262	-0.749933	-1.030303	22224.34156
180.997511	694.303044	106.63189	1027.331361	2.301918	2.784511	22223.5786
114.619753	691.251193	-3.234744	1047.168392	3.064881	1.258586	22254.09711
3.990156	675.991939	-146.671738	1025.042473	3.064881	-0.26734	119.022187
-71.543155	645.473429	-293.160584	965.53138	0.775993	0.495623	15.259255
-186.750528	617.243808	-413.708696	881.605479	-0.749933	-1.030303	14869.38078
-288.987535	579.095671	-543.412361	777.079584	-0.749933	0.495623	22178.5638
-376.72825	498.221621	-665.486399	659.583322	-0.749933	0.495623	22173.22306
-465.231927	409.717943	-763.908592	496.309296	-0.749933	0.495623	22203.74157
-542.291164	327.317968	-842.493754	334.561196	0.775993	-1.030303	22214.42305
-617.824475	215.925408	-882.930779	203.331605	0.775993	-0.26734	22183.14158
-652.157798	134.288395	-890.560407	31.66499	-2.275858	-0.26734	22209.08231
-684.965195	9.925469	-940.152985	-104.142378	-1.512896	-0.26734	22206.79342
-694.120748	-84.68191	-873.775227	-310.905279	0.01303	2.021548	22195.34898
-686.491121	-218.200389	-852.41227	-468.838566	-3.038821	1.258586	22202.21564
-628.505953	-304.415178	-768.486369	-605.408896	-0.749933	2.021548	22219.00082
-583.491151	-399.022558	-660.908623	-738.164412	-1.512896	-1.030303	22206.79342
-511.009691	-481.422533	-552.567914	-839.638456	0.01303	-0.26734	22222.81564
-426.320828	-567.637322	-435.071653	-940.349537	0.01303	0.495623	22234.26008
-321.794933	-638.592857	-296.212435	-1003.675444	2.301918	0.495623	22217.4749
-205.061634	-701.918764	-126.071744	-1051.742097	-0.749933	0.495623	22222.05268
-94.432037	-708.022466	34.15043	-1007.490258	-2.275858	-1.030303	22229.6823
30.693852	-709.548392	200.476307	-1001.386556	3.064881	0.495623	22239.60082
135.982709	-717.940982	371.37996	-970.105084	1.538955	0.495623	22238.83786
245.849344	-682.081733	478.194743	-903.727326	3.064881	0.495623	22228.91934
351.138201	-605.785459	614.00211	-822.853276	0.01303	1.258586	22212.89712
419.041885	-554.666956	711.661341	-700.779238	0.775993	-0.26734	22214.42305
522.804817	-466.163278	765.831695	-551.238541	-1.512896	-1.030303	22199.92676
573.92332	-360.111458	847.468708	-449.001535	0.01303	-0.26734	22203.74157
612.83442	-257.874451	858.150186	-239.949745	-0.749933	0.495623	22201.45268
634.960339	-141.904115	879.513143	-51.497949	-0.749933	1.258586	22212.13416
615.886271	-32.037481	877.987217	111.776077	-0.749933	1.258586	22225.10453
621.22701	99.19211	811.609459	281.153805	0.01303	2.021548	22206.79342
592.997389	208.295781	798.639093	424.590799	-1.512896	-0.26734	22206.79342
557.13814	315.873527	722.342819	577.946309	-2.275858	-1.030303	22213.66009
538.064072	424.214235	630.787291	716.805527	0.775993	0.495623	22206.79342
487.708531	521.110503	507.187327	838.116603	-1.512896	0.495623	22212.89712
395.39004	592.829	394.268842	920.516578	-0.749933	-0.26734	22230.44527
312.227102	654.628982	254.646661	985.368411	0.01303	0.495623	22215.94897
231.353052	682.095641	163.854096	1012.835069	-1.512896	-1.030303	22226.63045
158.108629	692.014156	42.543021	1050.983206	0.01303	-0.26734	22233.49712
57.397548	672.177125	-89.449533	1025.042473	0.01303	-0.26734	7020.783105
-45.602422	674.466013	-261.879112	997.575815	3.064881	2.021548	19.074068
-118.846845	631.7401	-356.486491	925.094355	3.064881	1.258586	13.733329
-218.794963	618.769733	-499.923485	835.064752	-3.038821	-1.030303	21635.33433
-334.002336	557.732714	-587.6642	716.805527	3.064881	0.495623	22196.11194
-409.535647	476.858664	-721.182679	597.78334	0.01303	1.258586	22220.52675
-486.594884	373.095732	-792.901176	425.353762	0.01303	1.258586	22196.11194
-600.276332	257.888359	-862.330785	275.050103	0.775993	2.021548	22186.19343
-635.372618	183.118011	-888.271519	141.531624	0.775993	1.258586	22209.84527
-668.942978	75.540265	-885.98263	-32.42388	-1.512896	0.495623	22211.3712
-693.357786	-25.933779	-869.960413	-210.957161	0.775993	-0.26734	22221.28971
-697.172599	-153.348556	-848.597456	-376.520075	0.01303	-0.26734	22229.6823
-659.787425	-256.348526	-816.553021	-519.194106	-3.801784	-1.793265	22192.29713
-604.091145	-350.955905	-712.790089	-678.653318	-0.749933	1.258586	22202.21564
-556.024493	-453.192912	-635.730853	-789.282915	-2.275858	1.258586	22203.74157
-466.757853	-548.563254	-504.501262	-862.527338	-0.749933	1.258586	22206.79342
-365.283809	-594.341018	-361.82723	-992.993966	1.538955	0.495623	22217.4749
-262.283839	-683.607659	-196.264316	-1008.253221	-1.512896	-1.030303	22231.20823
-135.632025	-726.333572	-36.805104	-1038.008768	-0.749933	-0.26734	22216.71194
-37.209832	-733.963199	124.942996	-1043.349507	-0.749933	1.258586	22214.42305
82.575318	-705.733578	279.061469	-1001.386556	0.01303	0.495623	22195.34898
196.256766	-701.155801	369.091072	-948.742127	1.538955	2.021548	22199.16379
290.101182	-663.770627	545.335464	-869.394003	3.827844	1.258586	22231.20823
383.945599	-609.600273	664.357651	-756.475518	3.064881	0.495623	22231.97119
477.790016	-511.941043	727.683558	-608.460747	3.064881	0.495623	22226.63045
544.930736	-415.044775	806.26872	-490.964485	0.775993	-1.030303	22211.3712
583.841836	-301.363327	855.098335	-339.134901	0.01303	-1.030303	22215.18601
618.175159	-197.600395	858.913149	-182.727539	-3.038821	-1.793265	22194.58602
628.856637	-82.393022	876.461292	25.561288	0.01303	-0.26734	22212.13416
625.041824	31.288426	865.016851	189.598276	0.01303	-0.26734	22225.10453
605.967755	162.518017	822.290938	344.479712	-0.749933	-1.030303	22231.20823
574.686283	261.703173	756.676142	488.679669	-1.512896	-0.26734	22213.66009
550.271476	364.703142	668.935428	627.538887	-3.038821	0.495623	22209.84527
510.597413	447.103118	562.883607	750.375888	-2.275858	-0.26734	22211.3712
432.775214	563.836416	469.802153	848.035118	-1.512896	0.495623	22194.58602
358.767829	612.666031	333.994786	933.486945	0.01303	1.258586	22215.18601
277.130816	653.103057	208.868897	986.131373	0.775993	2.021548	22223.5786
200.834542	681.332678	124.942996	1018.938771	0.01303	1.258586	22214.42305
102.412349	682.095641	-17.731036	1015.123957	0.775993	1.258586	22226.63045
-1.350583	680.569715	-168.797658	1025.042473	0.01303	0.495623	86.214789
-66.202416	659.969721	-300.027248	943.40546	-1.512896	-1.030303	13.733329
-189.039416	620.295659	-425.9161	894.575845	2.301918	-0.26734	5941.190832
-284.409759	576.04382	-535.782734	767.924031	1.538955	-1.030303	22145.7564
-367.572697	508.903099	-637.256778	657.294434	0.775993	0.495623	22206.79342
-466.757853	426.503124	-745.597487	516.146328	-0.749933	-0.26734	22215.18601
-536.187462	335.710558	-835.62709	344.479712	0.775993	-0.26734	22213.66009
-608.668922	228.132812	-860.80486	210.961233	0.775993	-0.26734	22206.03046
-664.365202	114.451364	-867.671525	65.23535	0.01303	-0.26734	22213.66009
-682.676307	35.866202	-898.952997	-100.327564	-0.749933	1.258586	22224.34156
-687.254084	-76.28932	-881.404854	-267.416403	-3.038821	1.258586	22222.81564
-690.305935	-194.548544	-812.738208	-433.74228	1.538955	1.258586	22219.76379
-620.876326	-296.785551	-765.434518	-571.075573	-0.749933	0.495623	22226.63045
-588.068928	-397.496632	-676.93084	-711.460716	-2.275858	-1.030303	22224.34156
-525.505983	-489.052161	-575.456796	-854.897711	-2.275858	-1.030303	22193.06009
-430.135641	-565.348434	-428.204988	-937.297686	0.01303	-0.26734	22206.79342
-316.454194	-645.459522	-317.575391	-1023.512476	-0.749933	-0.26734	22211.3712
-208.113485	-701.155801	-126.071744	-1046.401358	-1.512896	0.495623	22206.03046
-83.750559	-717.940982	33.387468	-1030.37914	0.01303	-0.26734	22223.5786
23.827187	-725.570609	174.535574	-1018.171736	0.01303	-1.030303	22235.02304
146.664188	-720.992833	324.839233	-983.07545	0.775993	-1.030303	22204.50453
234.404903	-675.978031	478.194743	-920.512506	0.01303	0.495623	22223.5786
334.353021	-626.385453	583.483601	-819.038462	0.775993	2.021548	22199.16379
429.723363	-559.244732	702.505788	-707.645902	-0.749933	0.495623	22189.24528
490.760382	-453.955875	805.505757	-588.623716	3.064881	1.258586	22225.10453
574.686283	-365.452197	839.839081	-436.031168	5.353769	0.495623	22242.65267
621.22701	-247.955936	880.276106	-242.238633	0.01303	-1.030303	22199.92676
638.01219	-148.007817	888.668696	-74.386831	1.538955	2.784511	22215.94897
627.330712	-22.881928	866.542776	101.094599	1.538955	1.258586	22238.83786
594.523314	84.695818	849.757596	275.813065	-0.749933	0.495623	22209.84527
582.315911	218.214297	788.720577	381.864886	-1.512896	-0.26734	21138.64559
570.871469	315.110564	719.290968	545.901874	0.01303	-1.030303	22218.23786
532.723333	415.058683	614.765073	685.524055	0.775993	-0.26734	22215.94897
467.8715	502.799397	537.705837	814.464758	0.01303	-0.26734	22216.71194
384.708562	572.991969	404.187358	905.257323	-2.275858	-0.26734	22210.60823
319.856729	632.503063	249.305922	947.983237	-1.512896	-1.030303	22198.40083
222.960461	676.754901	147.831878	986.131373	-1.512896	-2.556228	22200.68972
155.056778	688.199342	47.88376	1033.435063	-3.038821	-0.26734	22216.71194
65.027175	676.754901	-77.242129	1020.464697	-0.749933	-0.26734	4351.176489
-40.261683	670.651199	-240.516155	1015.123957	-0.749933	1.258586	19.837031
-131.054248	632.503063	-347.330938	924.331392	0.01303	2.021548	12.207404
-231.002367	604.273441	-471.693864	846.509193	0.01303	0.495623	21421.70476
-315.691231	558.495677	-605.212343	718.331453	0.775993	-0.26734	22180.08972
-414.876387	466.940149	-702.871573	591.679638	-1.512896	-1.030303	22182.37861
-513.29858	393.695726	-756.278965	414.672284	0.775993	0.495623	22213.66009
-571.283748	256.362433	-844.782642	286.494544	-0.749933	0.495623	22214.42305
-646.817059	189.221713	-908.871512	137.71681	3.064881	2.021548	22219.00082
-685.728158	82.406929	-889.797444	-25.557216	-0.749933	-0.26734	22238.83786
-691.068897	-15.252301	-879.878928	-209.431235	0.775993	-0.26734	22228.91934
-680.387419	-147.244854	-826.471537	-350.579342	0.01303	-0.26734	22227.39341
-665.128164	-243.378159	-828.760425	-513.853367	-1.512896	-0.26734	22226.63045
-615.535586	-334.933688	-721.182679	-655.764436	0.775993	2.021548	22215.94897
-556.787456	-440.985508	-596.05679	-775.549586	-2.275858	-0.26734	22222.81564
-465.231927	-520.333633	-505.264225	-864.816226	0.01303	1.258586	22231.20823
-367.572697	-601.970646	-363.353156	-975.445823	0.01303	1.258586	22214.42305
-276.017168	-685.896547	-222.968012	-1012.830997	-2.275858	-1.793265	22199.92676
-176.832013	-717.178019	-46.72362	-1030.37914	-2.275858	2.021548	22212.89712
-31.869093	-734.726162	110.446704	-1014.356923	-1.512896	1.258586	22197.63787
81.812355	-734.726162	254.646661	-1024.275438	-2.275858	2.021548	22204.50453
187.101213	-708.022466	395.794768	-931.956947	2.301918	1.258586	22228.91934
284.760443	-637.066932	524.73547	-869.394003	3.064881	0.495623	22196.87491
377.841897	-585.948428	651.387285	-764.105145	1.538955	-1.030303	22214.42305
464.819649	-516.518819	723.105782	-613.038523	-0.749933	-0.26734	22215.18601
542.641848	-407.415148	816.187236	-495.542262	-0.749933	-1.030303	22183.14158
580.027022	-326.541098	845.17982	-356.683043	-0.749933	1.258586	22191.53417
631.908488	-180.815215	853.57241	-164.416434	3.064881	-0.26734	22227.39341
632.671451	-64.844879	874.172404	28.613139	3.064881	0.495623	22241.88971
621.989973	40.443979	858.150186	170.524208	2.301918	-1.030303	22238.83786
612.83442	150.310613	849.757596	348.294525	-0.749933	-0.26734	22241.88971
591.471463	272.384651	758.96503	494.020408	0.775993	2.784511	22232.73415
551.034438	362.414254	682.668757	635.931477	0.01303	1.258586	22217.4749
507.545562	476.095702	585.772489	756.47959	0.775993	0.495623	22228.15638
422.856699	553.154938	459.120675	880.842516	-0.749933	0.495623	22226.63045
362.582642	618.006771	335.520711	944.168423	-2.275858	-0.26734	22217.4749
284.760443	664.547498	240.150369	999.864703	-0.749933	-0.26734	22226.63045
186.33825	666.836386	109.683741	1035.723951	-1.512896	2.021548	22212.89712
81.812355	688.962305	4.394884	1022.753585	-2.275858	-0.26734	22196.11194
15.434597	642.421578	-145.908775	998.338777	-2.275858	0.495623	61.799982
-85.276484	651.577131	-336.64946	970.109156	-1.512896	-0.26734	14.496292
-186.750528	600.458628	-410.656845	883.894367	0.775993	-1.030303	14759.51415
-298.906051	581.384559	-564.012355	786.235136	0.775993	-0.26734	22180.08972
-375.965287	516.532727	-652.516033	647.375918	0.775993	0.495623	22210.60823
-455.313412	412.006832	-740.256748	502.412998	0.775993	1.258586	22197.63787
-555.26153	328.080931	-839.441903	323.116755	0.775993	-0.26734	22194.58602
-607.142996	222.02911	-849.360419	220.116786	-0.749933	-1.793265	22184.6675
-644.52817	145.732837	-883.693742	56.84276	3.064881	1.258586	22239.60082
-681.913345	50.362494	-901.241885	-102.616452	1.538955	2.021548	22247.99341
-706.328152	-78.578208	-867.671525	-288.77936	1.538955	2.784511	22243.41563
-679.624456	-184.630029	-821.130798	-423.823764	0.775993	3.547474	22225.10453
-626.217065	-295.259625	-767.723406	-578.7052	0.01303	0.495623	22235.02304
-591.883742	-395.207744	-653.278996	-720.616269	-0.749933	-0.26734	22232.73415
-509.483766	-502.022527	-537.30866	-848.031046	0.01303	0.495623	22210.60823
-424.031939	-576.029913	-425.153137	-927.379171	-3.038821	-1.030303	22218.23786
-303.483827	-645.459522	-290.108733	-998.334705	0.01303	1.258586	22231.97119
-218.794963	-685.133584	-125.308782	-1057.082836	-0.749933	1.258586	22215.94897
-92.906112	-716.415056	50.935611	-1019.697662	-2.275858	-1.030303	22219.76379
20.775336	-739.303938	185.217052	-1018.934699	-2.275858	-1.030303	22207.55638
107.753088	-729.385423	265.32814	-997.571742	-3.801784	-1.793265	22180.85269
211.51602	-707.259503	474.37993	-918.223618	-1.512896	-1.030303	22165.59343
309.175251	-642.407671	597.21693	-818.275499	0.775993	-0.26734	22204.50453
437.352991	-560.007695	675.039129	-681.705169	-0.749933	1.258586	22215.18601
505.256674	-479.896608	781.853913	-572.601498	0.01303	1.258586	22198.40083
558.664066	-378.422564	826.105751	-433.74228	0.01303	0.495623	22218.23786
592.234426	-263.21519	853.57241	-263.60159	-0.749933	-0.26734	22203.74157
620.464047	-158.689296	892.483509	-84.305346	0.775993	3.547474	22215.18601
635.723302	-22.881928	884.853882	98.80571	0.775993	1.258586	22229.6823
627.330712	105.295811	829.920565	256.738997	0.775993	-0.26734	22252.57118
597.575165	221.266147	801.690944	413.146358	-1.512896	0.495623	22239.60082
574.686283	330.369819	746.757627	562.687054	3.064881	-0.26734	22245.70452
522.804817	436.421639	631.550253	697.731459	3.064881	0.495623	22245.70452
485.419643	523.399391	511.002141	819.805497	3.064881	1.258586	22223.5786
388.523375	582.910485	401.89847	899.916584	0.01303	2.021548	22223.5786
329.012282	628.688249	243.965183	980.790634	0.01303	-0.26734	22230.44527
240.508604	659.969721	183.691127	999.864703	1.538955	-1.793265	22214.42305
154.293815	693.540082	39.49117	1041.827653	0.775993	-0.26734	22224.34156
89.441983	696.591933	-74.953241	1040.301728	2.301918	-0.26734	7165.746025
-53.995012	669.125274	-243.568006	990.70915	-2.275858	-0.26734	19.074068
-147.076466	628.688249	-364.879081	921.279541	-2.275858	2.021548	13.733329
-223.37274	598.169739	-461.012386	823.620311	-2.275858	0.495623	21598.71212
-326.372709	563.836416	-590.716051	709.938863	0.01303	2.021548	22164.83047
-411.061573	466.940149	-716.604903	600.835191	0.775993	0.495623	22196.11194
-504.143027	385.303136	-790.612288	434.509315	-0.749933	-1.030303	22215.94897
-581.202263	285.355017	-828.760425	289.546395	-0.749933	-0.26734	22192.29713
-628.505953	177.014309	-891.323369	138.479773	-0.749933	2.021548	22200.68972
-671.231866	93.85137	-879.115966	-37.001657	-0.749933	0.495623	22231.20823
-691.068897	-3.80786	-905.819661	-184.253465	1.538955	0.495623	22217.4749
-679.624456	-117.489308	-852.41227	-360.497857	2.301918	-0.26734	22241.12674
-666.65409	-240.326308	-808.923394	-522.245957	3.064881	0.495623	22254.86007
-609.431884	-336.459613	-716.604903	-642.79407	2.301918	0.495623	22222.81564
-552.209679	-447.08921	-625.812337	-747.319965	2.301918	2.021548	22229.6823
-464.468964	-527.200297	-507.553113	-861.001413	0.775993	-0.26734	22239.60082
-369.098622	-584.422503	-366.405006	-969.342121	0.01303	-0.26734	22225.86749
-286.698647	-664.53359	-245.093931	-1006.727295	-2.275858	-1.030303	22215.94897
-160.046832	-717.178019	-61.982874	-1043.349507	-1.512896	1.258586	22225.86749
-43.313534	-709.548392	102.817077	-1028.853215	-0.749933	2.021548	22228.91934
72.656802	-730.148385	232.520742	-986.890264	-0.749933	2.021548	22190.00824
175.656772	-701.918764	400.372544	-948.742127	0.01303	1.258586	22213.66009
284.760443	-660.718776	514.053992	-887.705108	-1.512896	-0.26734	22197.63787
367.160419	-607.311385	631.550253	-774.786623	-1.512896	-1.030303	22183.14158
471.686314	-520.333633	749.046515	-646.608884	0.775993	-0.26734	22188.48232
532.723333	-431.829955	807.031683	-503.934852	-1.512896	-1.793265	22202.97861
594.523314	-314.333694	852.046484	-346.764528	1.538955	-0.26734	22202.97861
618.175159	-209.807799	888.668696	-178.912726	0.01303	0.495623	22199.16379
625.041824	-95.363388	874.172404	11.064996	-0.749933	-1.793265	22233.49712
626.567749	17.555097	854.335373	199.516792	1.538955	-1.030303	22219.00082
629.6196	160.992091	813.135385	338.37601	0.775993	-0.26734	22225.86749
579.26406	270.095763	781.853913	482.575967	0.01303	-0.26734	22233.49712
551.034438	366.99203	700.2169	645.849993	2.301918	0.495623	22239.60082
511.360376	486.77718	575.091011	778.605509	3.827844	2.784511	22244.94156
452.612245	567.65123	494.216961	870.161037	1.538955	-0.26734	22246.46748
345.797462	627.925286	349.254041	951.035088	3.064881	0.495623	22228.15638
292.390071	666.073423	237.861481	991.472113	0.775993	0.495623	22228.15638
194.73084	679.04379	112.735592	1033.435063	0.775993	3.547474	22230.44527
100.123461	688.199342	-20.019924	1041.827653	-3.038821	-1.030303	22212.13416
6.279044	669.125274	-158.879142	1018.175808	0.01303	-0.26734	86.214789
-85.276484	651.577131	-300.027248	960.19064	-2.275858	-1.030303	13.733329
-185.987566	624.873435	-423.627212	874.738814	0.01303	-1.030303	5858.790857
-292.039386	559.25864	-535.019771	784.709211	-4.564747	-1.030303	22119.81567
-388.935654	523.399391	-672.353064	666.449987	-2.275858	-0.26734	22178.5638
-445.394896	415.058683	-760.856741	522.250029	-3.801784	-1.030303	22151.8601
-542.291164	332.658707	-831.812276	332.272308	0.01303	1.258586	22183.14158
-597.224481	230.4217	-905.056699	198.753829	0.775993	0.495623	22201.45268
-661.313351	124.36988	-892.849295	84.309418	-1.512896	0.495623	22225.10453
-679.624456	32.814351	-900.478922	-113.29793	3.064881	0.495623	22222.81564
-701.750376	-77.052283	-847.834493	-275.046031	-1.512896	-0.26734	22228.15638
-672.757792	-172.422625	-824.945611	-439.083019	-0.749933	2.021548	22228.91934
-624.691139	-281.526296	-786.034512	-583.282976	0.775993	1.258586	22218.23786
-550.683754	-384.526266	-681.508617	-696.201461	1.538955	-0.26734	22246.46748
-495.750437	-470.741055	-535.782734	-830.482903	1.538955	1.258586	22254.09711
-420.217126	-553.14103	-419.812398	-902.2014	1.538955	1.258586	22229.6823
-319.506044	-636.303969	-290.108733	-987.653227	0.775993	1.258586	22238.07489
-217.269038	-683.607659	-161.930993	-1054.030985	0.01303	1.258586	22241.88971
-89.091298	-716.415056	50.935611	-1015.119885	1.538955	0.495623	22220.52675
7.80497	-736.252087	188.268903	-1018.171736	0.775993	0.495623	22206.03046
135.219747	-708.022466	340.098488	-976.208786	-1.512896	-1.793265	22219.76379
216.85676	-663.770627	462.935489	-889.231034	-1.512896	-0.26734	22206.79342
348.08635	-634.778043	571.276197	-825.142164	-1.512896	-0.26734	22200.68972
414.464108	-546.274366	674.276167	-682.468132	-0.749933	-1.793265	22215.94897
488.471494	-505.074378	762.016881	-568.786684	-1.512896	-0.26734	22175.51195
554.849252	-373.081825	800.165018	-441.371907	0.775993	-0.26734	22173.22306
589.182575	-272.370743	831.44649	-262.838627	-1.512896	0.495623	22181.61565
605.204793	-154.874482	880.276106	-81.253495	0.01303	1.258586	22199.16379
630.382563	-32.037481	866.542776	118.642742	0.01303	0.495623	22222.81564
615.123308	90.036557	830.683528	268.946401	-0.749933	1.258586	22231.97119
586.130724	210.584669	788.720577	418.487097	-1.512896	0.495623	22216.71194
564.767768	312.821676	723.105782	567.264831	-0.749933	-1.030303	22219.76379
525.093705	421.925347	634.602104	691.627757	0.775993	-0.26734	22226.63045
480.841867	517.295689	527.024358	819.042534	2.301918	-1.030303	22231.20823
412.17522	586.725298	413.342911	919.753615	1.538955	0.495623	22246.46748
324.434505	627.925286	259.224438	978.501746	2.301918	0.495623	22251.04526
229.064163	659.206758	172.246686	985.368411	1.538955	-0.26734	22242.65267
170.316033	687.43638	48.646722	1019.701734	1.538955	0.495623	22233.49712
61.975324	670.651199	-78.768055	1018.938771	-0.749933	-0.26734	11935.02609
-43.313534	666.836386	-206.945794	996.812852	-1.512896	0.495623	21.362957
-144.787578	645.473429	-374.797597	906.020286	0.01303	1.258586	12.207404
-227.187553	592.829	-493.056821	844.983267	0.01303	-0.26734	21414.07514
-327.898635	534.08087	-564.012355	709.938863	0.01303	1.258586	22198.40083
-405.720834	460.836447	-720.419716	592.442601	-2.275858	-1.793265	22187.71935
-502.617101	363.940179	-791.375251	415.435246	-1.512896	-1.030303	22194.58602
-571.283748	262.466135	-855.464121	294.887134	-0.749933	1.258586	22179.32676
-637.661506	173.962458	-888.271519	137.71681	-0.749933	0.495623	22177.03787
-674.283717	93.85137	-887.508556	-39.290545	0.01303	0.495623	22209.84527
-683.43927	-25.170817	-918.027065	-190.357167	0.01303	0.495623	22222.05268
-682.676307	-107.570792	-830.28635	-362.786745	0.01303	-0.26734	22215.94897
-661.313351	-241.089271	-795.190065	-507.749665	0.775993	-0.26734	22228.91934
-609.431884	-344.089241	-720.419716	-650.423697	-0.749933	1.258586	22231.97119
-552.209679	-437.933657	-635.730853	-760.290331	2.301918	1.258586	22215.94897
-468.283778	-536.35585	-502.975336	-886.179183	0.775993	2.021548	22226.63045
-375.202324	-584.422503	-364.879081	-970.105084	1.538955	-1.030303	22253.33415
-253.891249	-634.015081	-198.553204	-985.364339	3.064881	-0.26734	22235.786
-152.417205	-714.889131	-19.256961	-1031.142103	1.538955	0.495623	22235.02304
-37.972795	-715.652093	89.083747	-1023.512476	0.01303	-0.26734	22241.88971
49.76792	-743.118752	248.542959	-1025.038401	0.01303	1.258586	22215.94897
170.316033	-712.600243	407.239209	-947.216202	-1.512896	0.495623	22203.74157
281.708592	-662.244702	503.372514	-861.764375	0.775993	0.495623	22202.21564
380.893748	-605.785459	640.705806	-777.075512	-1.512896	-1.793265	22204.50453
468.634463	-529.489186	736.076148	-636.690368	-1.512896	-0.26734	22211.3712
531.197407	-431.066993	795.587242	-501.645963	-0.749933	0.495623	22199.92676
570.871469	-321.963321	826.105751	-369.65341	-1.512896	-1.793265	22202.21564
606.730718	-217.437426	871.120553	-191.12013	-1.512896	-1.030303	22178.5638
625.804787	-84.68191	861.965	22.509437	0.775993	-0.26734	22215.18601
625.041824	27.473612	858.150186	171.28717	-1.512896	-1.030303	22212.89712
597.575165	138.103209	824.579826	328.457494	-1.512896	-1.030303	22207.55638
590.708501	256.362433	741.416888	482.575967	-1.512896	-0.26734	22226.63045
560.952954	364.703142	680.379869	642.798142	1.538955	1.258586	22228.15638
530.434444	473.043851	568.224346	751.901813	0.775993	1.258586	22219.00082
444.982618	554.680863	483.535482	859.479559	1.538955	2.021548	22231.97119
357.241903	625.636398	348.491078	945.694348	-2.275858	-0.26734	22231.20823
297.73081	653.103057	227.180003	1013.598032	-0.749933	0.495623	22220.52675
205.412319	708.799336	124.942996	1047.168392	2.301918	2.784511	22252.57118
125.301231	699.643783	-3.234744	1051.746169	3.064881	2.021548	22251.80822
35.271628	670.651199	-153.538403	1029.620249	3.064881	2.021548	121.311075
-75.357969	647.762317	-296.212435	974.686932	0.775993	-1.793265	16.022217
-179.883864	622.584547	-414.471659	897.627696	-2.275858	-2.556228	2340.769677
-299.669013	582.910485	-570.116057	787.761062	0.775993	-1.030303	22098.45271
-373.676399	516.532727	-643.36048	655.768508	0.01303	-0.26734	22199.16379
-460.654151	426.503124	-737.967859	520.724104	-0.749933	-0.26734	22214.42305
-540.765238	331.132782	-837.915978	340.664898	2.301918	0.495623	22180.08972
-601.039294	231.947626	-853.938195	222.405674	-0.749933	-0.26734	22197.63787
-670.468903	126.658768	-917.264103	38.531654	-3.038821	-0.26734	22206.03046
-691.83186	24.421761	-927.945581	-101.853489	0.01303	1.258586	22194.58602
-692.594823	-89.259686	-902.004848	-301.749726	0.775993	2.021548	22203.74157
-692.594823	-190.73373	-858.515972	-442.13487	-2.275858	0.495623	22219.00082
-638.424469	-286.104073	-776.115996	-553.52743	0.775993	1.258586	22208.31935
-614.772624	-386.052191	-668.53825	-726.719971	-1.512896	-0.26734	22219.76379
-525.505983	-469.215129	-566.301244	-828.956978	2.301918	0.495623	22235.786
-438.528231	-554.666956	-459.48646	-924.32732	0.775993	1.258586	22222.05268
-330.950486	-636.303969	-274.086515	-1004.438407	2.301918	1.258586	22222.81564
-224.898665	-684.370621	-154.301366	-1038.77173	-0.749933	0.495623	22230.44527
-95.195	-714.889131	48.646722	-1013.59396	1.538955	-0.26734	22244.94156
9.330895	-712.600243	190.557791	-989.179152	0.775993	-0.26734	22240.36378
135.219747	-711.074317	317.972569	-977.734711	0.01303	-1.030303	22209.08231
237.456753	-676.740994	463.698451	-922.038432	-0.749933	-0.26734	22211.3712
336.641909	-630.200267	575.853974	-848.794009	0.01303	0.495623	22206.79342
409.886332	-562.296583	690.298384	-687.808871	-3.038821	-0.26734	22198.40083
496.101121	-479.133645	764.30577	-592.438529	-0.749933	0.495623	22206.79342
567.819619	-370.029974	839.076118	-448.238572	1.538955	-1.793265	22209.08231
607.493681	-272.370743	868.831665	-278.097882	-1.512896	0.495623	22214.42305
615.123308	-151.059668	894.009435	-83.542384	-1.512896	0.495623	22225.10453
626.567749	-38.904146	868.831665	78.205717	-1.512896	0.495623	22213.66009
596.812203	79.355078	845.942782	237.664929	-2.275858	0.495623	22204.50453
572.397395	183.880973	790.246503	397.887103	-1.512896	0.495623	22214.42305
557.901103	312.058713	731.498372	561.161129	-0.749933	0.495623	22206.03046
520.515929	424.977198	617.816924	680.183316	-1.512896	-1.030303	22209.84527
486.945568	503.56236	527.024358	790.812913	-0.749933	0.495623	22231.20823
419.804848	595.880851	395.031805	909.8351	2.301918	0.495623	22219.76379
341.982648	634.028988	271.431842	972.398044	0.01303	-1.030303	22227.39341
241.271567	666.836386	165.380021	1012.072107	2.301918	0.495623	22235.786
158.108629	685.147491	74.587455	1041.064691	0.775993	-1.030303	22215.94897
69.604951	682.095641	-62.745837	1028.857287	-1.512896	-1.030303	7296.212653
-21.187614	673.70305	-228.308751	1013.598032	1.538955	0.495623	19.074068
-118.083882	642.421578	-365.642044	930.435094	2.301918	0.495623	14.496292
-242.446808	605.036404	-467.87905	837.35364	0.775993	-0.26734	21082.94931
-321.03197	546.288273	-585.375312	746.561074	2.301918	0.495623	22201.45268
-407.246759	485.251254	-701.345648	600.835191	0.775993	-0.26734	22190.00824
-514.061542	384.540173	-796.71599	451.294495	-0.749933	-0.26734	22192.29713
-566.705971	281.540204	-856.227084	295.650097	-1.512896	0.495623	22210.60823
-622.402251	183.880973	-878.353003	140.768661	2.301918	2.784511	22214.42305
-668.942978	95.377296	-883.693742	-25.557216	-0.749933	0.495623	22219.76379
-704.039264	-22.881928	-881.404854	-194.934943	-0.749933	-1.030303	22228.15638
-691.068897	-119.015233	-859.278934	-366.601559	-3.038821	-1.030303	22196.87491
-665.891127	-245.667048	-800.530804	-507.749665	-0.749933	-0.26734	22199.16379
-621.639288	-332.6448	-725.760456	-664.919989	-3.801784	-0.26734	22198.40083
-550.683754	-431.829955	-634.96789	-784.705139	0.775993	1.258586	22211.3712
-482.78007	-524.911409	-506.79015	-873.208816	0.775993	2.021548	22213.66009
-380.543063	-593.578056	-388.530926	-976.971749	0.775993	0.495623	22231.20823
-274.491243	-658.429888	-235.938378	-1022.749513	-2.275858	-1.793265	22228.91934
-150.128317	-713.363205	-56.642135	-1034.956917	2.301918	2.021548	22222.81564
-55.520938	-744.644677	111.97263	-1042.586544	0.01303	1.258586	22228.15638
67.316063	-728.62246	256.172587	-998.334705	1.538955	1.258586	22207.55638
190.916027	-700.392839	386.639215	-950.268053	4.590806	2.021548	22236.54897
284.760443	-643.933596	536.179911	-893.80881	1.538955	-0.26734	22236.54897
358.004866	-608.074348	628.498402	-791.571804	1.538955	-0.26734	22215.94897
492.286308	-511.941043	739.127999	-622.957039	0.775993	-1.030303	22205.2675
543.404811	-415.044775	807.794646	-506.986703	0.775993	-0.26734	22225.10453
589.182575	-326.541098	851.283522	-368.127485	0.775993	0.495623	22197.63787
619.701085	-202.941134	868.831665	-178.149763	0.775993	-1.030303	22203.74157
637.249228	-109.096718	850.520559	4.198331	-0.749933	-1.030303	22223.5786
617.412196	33.577314	847.468708	178.153835	0.01303	-0.26734	22231.97119
602.915904	144.206911	836.78723	319.301941	0.775993	-0.26734	22215.18601
581.552948	250.258731	768.883546	472.657452	-1.512896	1.258586	22216.71194
546.456662	362.414254	683.43172	622.198148	-2.275858	1.258586	22208.31935
522.804817	454.732745	584.246564	738.168484	-2.275858	-0.26734	22192.29713
440.404841	546.288273	478.194743	855.664745	-2.275858	-1.030303	22209.08231
361.81968	599.695665	349.254041	924.331392	-1.512896	0.495623	22222.05268
280.182667	654.628982	227.180003	996.049889	0.775993	1.258586	22215.18601
197.782691	665.31046	109.683741	1018.938771	0.01303	1.258586	22223.5786
93.256796	698.880821	-13.916222	1053.272094	0.01303	0.495623	22235.02304
34.508665	686.673417	-139.805074	1015.88692	1.538955	0.495623	308.236946
-90.617223	655.391945	-299.264286	977.738783	1.538955	0.495623	15.259255
-164.624609	618.769733	-417.52351	890.761031	1.538955	-1.030303	5755.790887
-268.387541	598.932702	-526.627181	805.309205	2.301918	0.495623	22167.11936
-361.468995	527.214205	-641.834554	658.820359	-1.512896	-0.26734	22206.79342
-443.868971	438.710527	-766.960443	530.64262	1.538955	0.495623	22202.21564
-538.47635	350.20685	-809.686357	364.316743	2.301918	0.495623	22209.84527
-596.461518	240.340216	-857.753009	214.013084	0.775993	-0.26734	22195.34898
-658.2615	135.814321	-884.456705	65.998313	0.775993	-0.26734	22222.05268
-678.861494	37.392128	-892.086332	-109.483117	1.538955	2.021548	22225.86749
-702.513338	-64.844879	-865.382636	-264.364552	-2.275858	2.021548	22214.42305
-681.150382	-182.34114	-835.62709	-428.401541	3.064881	2.784511	22228.91934
-633.846692	-279.237408	-777.641922	-580.231125	-0.749933	-0.26734	22225.86749
-594.935592	-387.578117	-676.167878	-716.038493	-2.275858	0.495623	22193.82305
-541.528201	-464.637353	-567.827169	-866.342152	-0.749933	2.021548	22206.79342
-429.372679	-559.244732	-494.582746	-925.853245	-0.749933	-0.26734	22212.13416
-313.402343	-635.541006	-321.390205	-996.80878	-1.512896	1.258586	22202.21564
-220.320889	-689.71136	-145.145813	-1029.616177	0.01303	0.495623	22219.76379
-86.039447	-714.126168	10.498586	-1001.386556	-0.749933	0.495623	22235.786
-12.032062	-743.118752	195.135568	-1041.060618	0.775993	-0.26734	22202.97861
123.012343	-717.178019	341.624413	-956.371755	0.01303	-1.030303	22215.18601
223.723424	-692.000249	443.86142	-949.50509	0.775993	-1.030303	22210.60823
314.51599	-633.252118	559.068793	-851.082897	0.01303	-0.26734	22193.82305
427.434475	-546.274366	691.82431	-686.282946	2.301918	0.495623	22232.73415
512.123339	-481.422533	781.853913	-554.290392	1.538955	1.258586	22238.07489
586.130724	-371.555899	827.631677	-445.949684	1.538955	-1.793265	22193.06009
613.597383	-266.267041	848.231671	-253.683074	0.01303	-1.030303	22202.97861
633.434414	-148.77078	887.905733	-82.016458	-0.749933	1.258586	22240.36378
633.434414	-36.615258	890.957584	90.41312	0.775993	2.021548	22211.3712
618.175159	80.118041	858.913149	249.872332	1.538955	2.021548	22221.28971
595.286277	210.584669	787.957614	399.413029	-1.512896	-0.26734	22228.15638
557.13814	308.243899	717.00208	560.398166	-1.512896	-1.793265	22221.28971
512.886301	417.347571	618.579887	689.338869	-2.275858	-1.793265	22215.18601
480.841867	491.354956	505.661402	778.605509	-3.038821	-1.030303	22216.71194
415.227071	553.917901	404.187358	886.183255	-1.512896	0.495623	22203.74157
327.486356	612.666031	269.905916	962.479529	0.01303	0.495623	22206.03046
245.849344	682.095641	180.639276	1009.020256	-2.275858	-1.030303	22218.23786
161.16048	668.362311	74.587455	1018.938771	-0.749933	-1.793265	22215.18601
68.841989	679.04379	-53.590284	1030.383212	-0.749933	-0.26734	11964.01868
-16.609838	650.814168	-225.2569	1028.094324	0.01303	0.495623	22.125919
-130.291286	640.13269	-355.723528	942.642497	0.01303	1.258586	12.207404
-227.187553	604.273441	-462.538311	856.427708	-0.749933	1.258586	21386.60848
-324.083821	550.103087	-611.316045	735.116633	2.301918	0.495623	22180.08972
-411.824536	478.38459	-692.190095	606.938893	0.775993	-1.793265	22209.84527
-491.17266	399.799428	-789.849325	442.901905	3.064881	-0.26734	22222.81564
-570.520785	309.769825	-853.175233	288.020469	1.538955	1.258586	22216.71194
-621.639288	190.747638	-905.056699	142.294586	1.538955	2.021548	22238.83786
-677.335568	94.614333	-872.249301	-20.216477	-0.749933	-0.26734	22223.5786
-677.335568	-26.696742	-869.19745	-200.275682	-1.512896	-0.26734	22225.86749
-706.328152	-125.118935	-866.908562	-349.053416	-0.749933	-1.793265	22225.86749
-663.602239	-233.459644	-832.575239	-492.490411	0.775993	-0.26734	22214.42305
-619.3504	-346.378129	-740.256748	-642.79407	0.01303	2.021548	22222.81564
-550.683754	-414.281812	-646.412331	-795.386617	-1.512896	0.495623	22229.6823
-480.491182	-525.674372	-515.18274	-908.305102	0.775993	-0.26734	22211.3712
-385.883803	-604.259534	-377.849448	-970.105084	-2.275858	-1.030303	22199.92676
-295.8542	-670.637292	-216.101347	-1018.171736	-1.512896	-0.26734	22211.3712
-147.839429	-722.518758	-58.931023	-1032.668028	-3.038821	2.021548	22193.82305
-38.735757	-753.037268	79.165232	-1025.038401	-3.038821	1.258586	22208.31935
55.108659	-726.333572	254.646661	-1018.171736	0.01303	-0.26734	22222.81564
173.367884	-708.785429	390.454029	-951.031016	0.775993	-0.26734	22191.53417
283.234518	-663.007665	520.920657	-887.705108	-0.749933	-0.26734	22202.21564
380.893748	-589.000279	623.157663	-792.334766	1.538955	-0.26734	22215.18601
461.767798	-513.466968	707.083564	-648.897772	0.01303	-1.793265	22191.53417
523.56778	-435.644769	807.794646	-502.408926	2.301918	-0.26734	22217.4749
595.286277	-316.622582	847.468708	-363.549708	1.538955	1.258586	22232.73415
620.464047	-206.755948	877.987217	-210.957161	1.538955	0.495623	22240.36378
645.641818	-70.185618	887.905733	2.672406	3.064881	-1.030303	22238.83786
642.589967	28.999538	826.105751	172.050133	2.301918	0.495623	22244.94156
616.649234	139.629135	813.135385	348.294525	-0.749933	-2.556228	22232.73415
565.53073	267.806874	765.831695	494.020408	0.01303	-0.26734	22215.18601
540.35296	350.969813	675.802092	622.961111	-0.749933	-0.26734	22223.5786
513.649264	458.547559	581.194713	753.427739	1.538955	2.021548	22230.44527
452.612245	549.340124	498.794737	874.738814	0.01303	-0.26734	22218.23786
354.190052	612.666031	367.565146	936.538796	0.01303	-1.030303	22225.86749
276.367853	659.206758	234.046667	993.761001	-0.749933	0.495623	22215.94897
200.071579	687.43638	124.942996	1027.331361	-1.512896	2.784511	22196.87491
108.516051	678.280827	-27.649551	1038.01284	-1.512896	1.258586	22206.79342
12.382746	674.466013	-149.723589	1022.753585	0.01303	1.258586	121.311075
-74.595006	638.606765	-290.108733	965.53138	-1.512896	-0.26734	16.022217
-171.491274	624.110473	-401.501292	893.04992	-2.275858	-1.030303	2388.073366
-263.809765	594.354926	-519.760517	769.449956	-0.749933	-1.030303	22117.52678
-362.231958	509.666062	-643.36048	675.60554	-0.749933	1.258586	22183.14158
-439.291194	428.792012	-727.286381	524.538918	0.775993	0.495623	22204.50453
-527.031909	340.288334	-827.2345	370.420445	0.775993	0.495623	22190.7712
-617.061512	242.629104	-839.441903	249.872332	2.301918	-1.030303	22219.00082
-649.86891	152.599501	-879.115966	62.183499	3.064881	1.258586	22248.75637
-694.120748	31.288426	-904.293736	-76.675719	1.538955	1.258586	22248.75637
-698.698525	-74.000432	-874.538189	-247.579372	0.01303	0.495623	22222.81564
-694.120748	-174.711513	-831.812276	-403.22377	0.775993	2.021548	22232.73415
-630.794841	-304.415178	-754.75304	-577.942237	0.01303	1.258586	22233.49712
-591.883742	-381.474415	-692.953058	-720.616269	0.01303	0.495623	22209.84527
-509.483766	-479.133645	-560.960504	-829.71994	-0.749933	0.495623	22219.00082
-433.187492	-554.666956	-467.116088	-910.59399	1.538955	0.495623	22230.44527
-340.106038	-649.274335	-299.264286	-997.571742	-0.749933	1.258586	22217.4749
-227.950516	-687.422472	-154.301366	-1041.823581	-0.749933	0.495623	22219.00082
-118.083882	-727.096535	15.839325	-1037.245805	-3.038821	-0.26734	22208.31935
-26.528354	-730.911348	187.505941	-1035.719879	0.775993	-0.26734	22193.82305
96.308647	-737.01505	333.994786	-1007.490258	0.775993	-1.030303	22177.03787
219.145648	-693.526174	453.779936	-909.831028	-3.038821	-1.030303	22207.55638
327.486356	-635.541006	564.409533	-829.71994	-1.512896	-1.030303	22210.60823
435.827065	-563.822509	698.690974	-693.14961	0.01303	-0.26734	22192.29713
502.967786	-495.155862	771.172434	-603.88297	1.538955	0.495623	22212.13416
566.293693	-394.444781	814.66131	-458.92005	0.775993	0.495623	22208.31935
592.997389	-263.21519	848.994633	-290.305285	1.538955	1.258586	22184.6675
624.278861	-153.348556	891.720547	-111.772005	2.301918	1.258586	22230.44527
648.693669	-29.748593	860.439074	79.731642	1.538955	0.495623	22254.09711
626.567749	81.643967	859.676112	236.901966	3.827844	2.784511	22239.60082
601.389979	199.140228	798.639093	395.598215	0.775993	0.495623	22244.94156
567.819619	294.51057	727.683558	566.501868	0.775993	-0.26734	22241.12674
551.034438	411.243869	642.231732	686.287018	0.775993	-1.030303	22222.81564
477.790016	496.695695	554.491017	796.153652	1.538955	-0.26734	22222.81564
415.990034	572.991969	422.498463	907.546212	0.775993	0.495623	22230.44527
323.671543	641.658615	277.535543	969.346193	2.301918	1.258586	22215.94897
252.716008	676.754901	190.557791	1019.701734	0.775993	-1.030303	22224.34156
159.634554	688.199342	66.194865	1032.6721	-0.749933	-1.030303	22230.44527
80.28643	679.806752	-65.797688	1044.879504	-2.275858	-0.26734	20133.82366
-27.291316	669.888237	-200.842093	1011.309144	-2.275858	-1.030303	21.362957
-123.424621	634.791951	-355.723528	951.035088	-1.512896	-0.26734	14.496292
-205.824597	609.614181	-447.279057	865.583261	-1.512896	0.495623	21069.97894
-319.506044	548.577162	-580.034573	745.035149	-2.275858	-0.26734	22175.51195
-388.172691	488.303105	-695.241946	593.968527	-0.749933	-0.26734	22207.55638
-502.617101	384.540173	-763.908592	452.057458	1.538955	1.258586	22192.29713
-581.202263	298.325384	-853.938195	315.487128	0.775993	2.021548	22196.87491
-620.876326	180.829122	-882.930779	152.976065	0.01303	0.495623	22230.44527
-672.757792	102.24396	-870.723376	-6.483147	-1.512896	0.495623	22219.00082
-684.202233	-21.356003	-879.878928	-158.312732	1.538955	-0.26734	22229.6823
-684.202233	-118.25227	-845.545605	-341.423789	3.064881	0.495623	22254.09711
-665.128164	-234.222606	-815.027096	-505.460777	2.301918	-0.26734	22235.786
-620.113363	-341.03739	-741.782673	-635.164442	0.775993	0.495623	22223.5786
-551.446716	-422.674402	-612.84197	-750.371816	-0.749933	2.021548	22239.60082
-487.357847	-519.57067	-504.501262	-859.475487	0.775993	2.021548	22231.20823
-395.802318	-592.05213	-372.508708	-969.342121	0.01303	0.495623	22215.18601
-272.965318	-671.400255	-214.575422	-1009.779146	0.775993	-0.26734	22227.39341
-166.913497	-717.178019	-55.879173	-1036.482842	0.01303	-0.26734	22228.15638
-66.965379	-726.333572	114.261518	-1010.542109	0.01303	0.495623	22188.48232
62.738287	-729.385423	247.779997	-1015.119885	-0.749933	0.495623	22206.03046
163.449368	-723.281721	373.668848	-947.979165	-0.749933	2.021548	22200.68972
263.397487	-647.74841	492.691035	-882.364369	0.01303	-0.26734	22180.08972
362.582642	-615.703975	639.179881	-775.549586	-0.749933	-0.26734	22186.95639
464.819649	-524.148446	732.261335	-646.608884	-1.512896	0.495623	22204.50453
528.908519	-442.511434	790.246503	-513.090405	-0.749933	-0.26734	22177.03787
573.160358	-334.933688	861.965	-369.65341	0.01303	-0.26734	22190.00824
624.278861	-213.622613	861.202037	-197.223831	0.775993	-0.26734	22231.97119
633.434414	-97.652277	850.520559	1.909443	1.538955	0.495623	22217.4749
619.701085	28.236575	849.757596	165.183469	0.775993	-0.26734	22224.34156
591.471463	148.021725	846.705745	330.746382	2.301918	-1.030303	22233.49712
589.945538	245.680955	763.542807	467.316712	2.301918	1.258586	22238.07489
551.034438	359.362403	690.298384	630.590738	-0.749933	-1.030303	22241.88971
526.619631	457.784596	574.328048	738.931447	0.775993	0.495623	22244.94156
447.271506	550.103087	486.587333	860.242522	0.01303	-0.26734	22227.39341
345.034499	612.666031	376.720699	932.723982	2.301918	-0.26734	22231.20823
280.945629	663.021572	271.431842	1000.627665	-2.275858	-0.26734	22226.63045
189.390101	675.991939	118.839294	1032.6721	1.538955	1.258586	22218.23786
119.197529	680.569715	-5.523632	1021.990622	-3.801784	0.495623	22215.94897
10.856821	675.228976	-152.77544	1027.331361	0.775993	0.495623	180.822169
-70.780192	646.236392	-293.923546	962.479529	3.064881	-0.26734	14.496292
-168.439423	614.191957	-403.790181	874.738814	-1.512896	-1.030303	5787.072359
-275.254206	577.569746	-560.960504	802.257354	-1.512896	-0.26734	22120.57863
-367.572697	518.058652	-650.227145	674.079614	-1.512896	-0.26734	22172.4601
-447.683784	429.554975	-741.782673	529.116694	0.775993	0.495623	22133.549
-528.557834	345.629074	-827.997462	359.738966	0.01303	0.495623	22196.11194
-597.224481	236.525402	-857.753009	233.087152	1.538955	-0.26734	22223.5786
-646.054096	138.866172	-874.538189	79.731642	-1.512896	0.495623	22218.23786
-668.942978	50.362494	-895.901146	-93.460899	3.064881	2.784511	22230.44527
-691.83186	-65.607842	-870.723376	-282.675658	-0.749933	0.495623	22231.20823
-671.231866	-183.867066	-841.730792	-424.586727	-0.749933	0.495623	22218.23786
-643.765208	-267.030004	-771.53822	-555.053355	3.064881	0.495623	22238.07489
-599.513369	-376.133676	-683.034542	-674.838505	1.538955	-0.26734	22254.86007
-513.29858	-460.059577	-593.767902	-810.645872	0.775993	-1.030303	22225.10453
-441.580082	-569.163248	-443.464243	-892.282885	1.538955	-0.26734	22234.26008
-328.661597	-617.992863	-318.338354	-1002.149519	3.827844	2.784511	22246.46748
-235.580143	-692.763211	-169.56062	-1034.193954	-2.275858	-0.26734	22215.18601
-105.113515	-717.178019	34.15043	-1012.068034	0.775993	-0.26734	22209.84527
0.938305	-719.466907	150.120766	-1027.327289	1.538955	-0.26734	22223.5786
120.723455	-723.281721	308.817016	-969.342121	-0.749933	-0.26734	22208.31935
213.804909	-691.237286	446.150308	-909.831028	0.01303	0.495623	22166.3564
323.671543	-634.778043	561.357682	-836.586605	0.775993	0.495623	22216.71194
402.256705	-564.585472	653.676173	-703.831089	-3.038821	-1.030303	22174.74899
498.390009	-484.474384	752.098366	-605.408896	-1.512896	-0.26734	22094.6379
566.293693	-388.341079	803.216869	-480.283007	-0.749933	-0.26734	22182.37861
609.782569	-286.104073	859.676112	-281.912695	-0.749933	-0.26734	22183.90454
623.515898	-161.741146	874.935366	-104.90534	-1.512896	1.258586	22219.76379
651.74552	-38.904146	900.8761	88.124232	0.775993	-0.26734	22232.73415
610.545532	80.118041	827.631677	243.76863	-2.275858	1.258586	22208.31935
595.286277	187.695787	786.431689	389.494513	-3.038821	-0.26734	22209.84527
550.271476	297.562421	729.972446	538.272247	-3.038821	-1.793265	22206.03046
535.012221	411.243869	640.705806	677.894428	1.538955	0.495623	22227.39341
489.997419	501.273472	542.283613	808.361056	2.301918	-0.26734	22246.46748
418.278922	578.332708	433.179942	896.101771	2.301918	0.495623	22248.75637
354.953015	626.399361	272.194804	967.820268	0.775993	-0.26734	22244.17859
245.086381	673.70305	188.268903	1007.49433	1.538955	-0.26734	22231.20823
163.449368	685.910454	73.824493	1047.168392	0.01303	-1.030303	22197.63787
77.234579	688.962305	-65.797688	1035.723951	1.538955	-0.26734	22207.55638
-24.239465	679.04379	-214.575422	1013.598032	-1.512896	0.495623	25.940733
-120.37277	643.184541	-342.753162	937.301758	0.01303	0.495623	12.207404
-229.476442	607.325292	-457.960535	860.242522	0.01303	0.495623	21794.03058
-330.187523	547.814199	-593.767902	737.405521	1.538955	-0.26734	22178.5638
-411.824536	463.125335	-693.716021	613.805558	-3.038821	-0.26734	22185.43046
-504.143027	376.147583	-793.664139	446.716718	-3.038821	-1.030303	22177.80084
-587.305965	273.147614	-860.041897	254.450109	-3.038821	1.258586	22148.04529
-604.854108	185.406899	-937.864096	157.553841	-0.749933	2.784511	22208.31935
-685.728158	75.540265	-889.034481	-41.579433	-1.512896	0.495623	22220.52675
-695.646674	-8.385636	-912.686326	-181.201614	-0.749933	-1.793265	22214.42305
-695.646674	-118.25227	-855.464121	-349.816379	-3.038821	-1.793265	22222.81564
-652.157798	-229.64483	-802.819692	-481.04597	0.01303	-0.26734	22181.61565
-622.402251	-333.407762	-721.182679	-638.979256	0.01303	1.258586	22215.18601
-559.839307	-424.200328	-634.204927	-756.475518	0.01303	-0.26734	22224.34156
-481.254145	-502.022527	-506.79015	-863.290301	1.538955	0.495623	22244.17859
-400.380095	-601.207683	-385.479075	-968.579158	4.590806	1.258586	22238.83786
-290.51346	-682.844696	-258.064298	-1008.253221	2.301918	1.258586	22235.02304
-163.861646	-708.022466	-69.612502	-1031.142103	2.301918	1.258586	22235.02304
-40.261683	-737.01505	96.713375	-1024.275438	-0.749933	-0.26734	22215.18601
42.138293	-733.200236	245.491109	-1015.882848	0.01303	2.021548	22214.42305
170.316033	-701.918764	388.928103	-947.979165	0.775993	0.495623	22206.79342
287.049331	-662.244702	529.313247	-877.786593	-0.749933	0.495623	22209.08231
371.738195	-607.311385	659.016912	-783.179213	0.01303	-0.26734	22206.03046
454.138171	-517.281782	738.365037	-625.245927	-0.749933	-1.030303	22191.53417
531.197407	-435.644769	796.350205	-519.194106	0.01303	-0.26734	22191.53417
578.501097	-330.355911	830.683528	-394.83118	-3.038821	0.495623	22178.5638
601.389979	-221.25224	858.913149	-201.038645	-0.749933	0.495623	22207.55638
641.827004	-99.941165	845.942782	14.879809	0.01303	-1.793265	22210.60823
619.701085	11.451395	863.490925	152.213102	-2.275858	-1.030303	22207.55638
600.627016	138.866172	842.127969	330.746382	0.01303	1.258586	22227.39341
571.634432	263.229098	767.357621	468.842638	0.775993	1.258586	22015.28977
548.74555	363.940179	689.535421	619.90926	0.01303	0.495623	22217.4749
512.886301	454.732745	597.21693	744.272186	0.01303	0.495623	22230.44527
448.797432	548.577162	488.113259	864.820298	0.01303	-1.030303	22231.20823
361.056717	607.325292	371.37996	938.827684	0.01303	-0.26734	22216.71194
301.545623	672.177125	230.994817	1012.072107	2.301918	1.258586	22252.57118
184.049362	687.43638	120.36522	1015.88692	0.775993	1.258586	22252.57118
142.849374	698.117858	17.36525	1060.138759	3.064881	1.258586	22194.58602
13.908672	664.547498	-139.805074	1012.072107	2.301918	2.021548	270.851772
-69.254267	656.91787	-285.530956	961.716566	-0.749933	-1.030303	16.78518
-188.276454	630.214174	-411.419808	874.738814	-1.512896	-1.793265	2394.177068
-276.780131	572.991969	-531.96792	788.524025	-0.749933	-1.030303	22127.4453
-362.231958	531.791981	-654.041958	673.316651	-1.512896	-0.26734	22206.79342
-458.365263	450.917931	-751.701189	528.353731	-3.038821	-1.793265	22123.63048
-531.609685	337.999446	-832.575239	369.657482	0.01303	-1.793265	22191.53417
-596.461518	234.236514	-863.093748	230.035301	-1.512896	-0.26734	22207.55638
-651.394835	155.651352	-876.064115	69.050164	-0.749933	2.021548	22190.00824
-678.861494	20.606948	-916.50114	-106.431266	-0.749933	1.258586	22197.63787
-676.572605	-79.341171	-892.849295	-284.201583	-3.038821	0.495623	22216.71194
-675.809643	-168.607811	-835.62709	-420.771913	0.01303	2.021548	22210.60823
-633.083729	-296.022588	-781.456735	-567.260759	0.01303	-0.26734	22220.52675
-584.254114	-381.474415	-694.478983	-704.594052	0.775993	1.258586	22232.73415
-504.143027	-475.318831	-574.693834	-825.905127	0.775993	-0.26734	22222.05268
-451.498598	-556.955844	-458.723498	-907.54214	0.775993	1.258586	22220.52675
-340.106038	-630.96323	-332.071683	-981.549525	-0.749933	2.784511	22228.91934
-231.76533	-680.555808	-142.856925	-1028.853215	3.064881	2.021548	22246.46748
-117.320919	-718.703944	47.120797	-1020.460625	2.301918	-1.793265	22224.34156
18.486448	-730.148385	121.891145	-1039.534693	0.01303	-1.030303	22197.63787
121.486417	-720.992833	311.868867	-966.29027	1.538955	-1.030303	22209.84527
206.938244	-702.681727	461.409563	-923.564357	0.775993	-1.030303	22202.97861
329.012282	-625.622491	572.03916	-857.186599	-0.749933	-0.26734	22220.52675
406.071518	-569.163248	680.379869	-706.88294	-1.512896	0.495623	22200.68972
504.493711	-489.052161	774.224285	-597.016306	-0.749933	0.495623	22158.72677
563.241842	-391.39293	809.320571	-449.764497	0.01303	-0.26734	22213.66009
606.730718	-280.763333	871.120553	-275.046031	-1.512896	-0.26734	22217.4749
630.382563	-162.504109	877.224255	-104.90534	-0.749933	0.495623	22215.94897
623.515898	-46.533773	874.935366	82.02053	-2.275858	0.495623	22205.2675
598.338128	76.303227	840.602043	245.294556	-0.749933	1.258586	22212.13416
586.130724	182.355048	797.113167	381.101923	-0.749933	-0.26734	22199.92676
560.952954	302.140198	732.261335	536.746321	-2.275858	-1.793265	22205.2675
544.167774	413.532757	630.024328	687.812943	0.775993	0.495623	22230.44527
487.708531	499.747546	534.653986	812.938832	0.775993	0.495623	22218.23786
419.041885	566.888267	415.631799	895.338808	0.01303	-0.26734	22225.86749
329.775245	640.895653	284.402208	958.664715	1.538955	0.495623	22235.02304
232.116014	659.969721	184.45409	1003.679516	2.301918	-0.26734	22215.94897
171.841958	692.777119	59.328201	1034.960989	1.538955	-1.030303	22214.42305
83.338281	694.303044	-53.590284	1025.805436	3.064881	0.495623	20193.33476
-15.083912	679.04379	-198.553204	1015.123957	0.775993	1.258586	21.362957
-118.846845	637.080839	-334.360572	947.983237	2.301918	1.258586	13.733329
-223.37274	614.191957	-464.8272	851.086969	1.538955	-0.26734	20071.26072
-317.217156	563.836416	-603.686418	738.931447	-0.749933	-1.030303	22176.27491
-408.772685	487.540143	-683.797505	621.435185	0.01303	-0.26734	22190.00824
-493.461548	390.643875	-766.197481	451.294495	-0.749933	-0.26734	22208.31935
-563.65412	281.540204	-847.834493	310.909351	-1.512896	1.258586	22201.45268
-630.031878	200.666154	-887.508556	165.946431	-0.749933	2.784511	22217.4749
-688.017046	96.903221	-887.508556	1.909443	-1.512896	-0.26734	22225.10453
-704.802227	-17.541189	-899.71596	-178.149763	-1.512896	-1.030303	22203.74157
-675.809643	-131.9856	-858.515972	-354.394155	-3.038821	-1.793265	22195.34898
-661.313351	-260.926302	-854.701158	-499.357075	-0.749933	0.495623	22196.87491
-624.691139	-355.533682	-737.967859	-622.957039	-1.512896	0.495623	22209.08231
-575.098561	-434.881806	-609.79012	-753.423667	0.01303	-0.26734	22209.84527
-469.809704	-506.600304	-522.049405	-869.394003	0.775993	-1.030303	22228.15638
-382.831952	-577.555838	-390.056851	-961.712494	-1.512896	-1.030303	22231.97119
-274.491243	-646.222484	-240.516155	-1001.386556	-0.749933	-0.26734	22218.23786
-160.046832	-706.496541	-83.345831	-1052.50506	-1.512896	-0.26734	22196.87491
-41.787608	-737.778013	102.054114	-1022.749513	2.301918	1.258586	22210.60823
65.790138	-714.126168	250.068885	-1014.356923	2.301918	2.784511	22227.39341
181.760474	-704.970615	386.639215	-938.823612	3.827844	1.258586	22246.46748
262.634524	-658.429888	486.587333	-883.890295	0.775993	-0.26734	22209.08231
387.760413	-614.941012	591.113228	-797.675505	2.301918	-0.26734	22202.97861
451.08632	-528.726223	713.950229	-635.164442	3.064881	-0.26734	22220.52675
518.990003	-456.244763	799.402056	-518.431144	0.775993	-0.26734	22221.28971
569.345544	-359.348495	858.150186	-397.883031	-0.749933	-0.26734	22193.06009
614.360345	-213.622613	853.57241	-197.986794	0.01303	1.258586	22223.5786
609.782569	-106.044867	830.683528	7.250182	-2.275858	-2.556228	22228.91934
610.545532	12.97732	854.335373	164.420506	2.301918	0.495623	22212.89712
615.123308	151.073576	837.550192	317.013053	-2.275858	-1.030303	22222.05268
583.841836	234.999477	774.224285	474.183377	-2.275858	-0.26734	22209.84527
543.404811	357.836477	688.009496	604.650005	-1.512896	1.258586	22190.7712
509.071488	463.125335	581.957676	733.590708	-0.749933	0.495623	22207.55638
454.138171	540.947534	478.957706	865.583261	-1.512896	-1.793265	22215.94897
368.686344	595.880851	337.8096	923.568429	-0.749933	-1.030303	22221.28971
296.204884	663.784535	240.913332	1004.442479	0.01303	1.258586	22224.34156
201.597505	686.673417	143.254102	1028.094324	2.301918	3.547474	22235.786
120.723455	690.488231	-11.627334	1050.220243	0.01303	0.495623	22223.5786
36.034591	679.04379	-126.834707	1026.568399	0.01303	-0.26734	425.733207
-56.2839	661.495647	-282.479105	976.212858	0.775993	-1.030303	14.496292
-159.28387	621.821584	-400.73833	905.257323	2.301918	-0.26734	120.548112
-266.098653	595.117889	-523.57533	802.257354	2.301918	0.495623	22111.42308
-384.357877	523.399391	-638.019741	672.553689	0.775993	0.495623	22186.95639
-432.42453	436.421639	-769.249332	538.272247	2.301918	0.495623	22210.60823
-524.743021	331.895744	-844.01968	367.368594	1.538955	0.495623	22194.58602
-616.298549	232.710589	-856.990046	233.850115	-0.749933	-1.030303	22221.28971
-663.602239	144.969874	-909.634475	79.731642	-1.512896	-0.26734	22225.10453
-684.202233	38.918053	-885.219668	-91.934974	0.01303	-1.030303	22214.42305
-686.491121	-64.081916	-867.671525	-251.394186	-1.512896	1.258586	22222.81564
-689.542972	-182.34114	-834.864127	-421.534876	0.01303	2.021548	22228.15638
-633.846692	-307.467029	-802.819692	-552.764467	-3.801784	-0.26734	22192.29713
-597.224481	-378.422564	-697.530834	-684.75702	-2.275858	1.258586	22202.97861
-526.268946	-474.555869	-579.27161	-827.431052	-1.512896	0.495623	22207.55638
-428.609716	-550.08918	-457.960535	-917.460655	0.01303	-0.26734	22202.97861
-358.417144	-634.778043	-320.627242	-988.41619	-0.749933	0.495623	22216.71194
-218.032	-683.607659	-170.323583	-1018.171736	-0.749933	0.495623	22235.786
-120.37277	-731.674311	24.231915	-1007.490258	-0.749933	-0.26734	22211.3712
-8.217248	-737.778013	153.93558	-1031.905066	-0.749933	-1.030303	22216.71194
119.960492	-725.570609	319.498494	-976.208786	0.775993	-2.556228	22225.86749
223.723424	-705.733578	420.209575	-920.512506	0.775993	-1.030303	22193.82305
325.197468	-636.303969	579.668787	-859.475487	1.538955	-1.030303	22225.86749
425.145587	-583.65954	666.646539	-723.66812	3.064881	0.495623	22231.20823
485.419643	-487.526235	772.69836	-610.749635	3.064881	2.021548	22184.6675
551.034438	-392.155893	803.216869	-466.549678	0.775993	-1.793265	22199.92676
601.389979	-276.185557	860.439074	-278.860844	2.301918	0.495623	22240.36378
625.804787	-166.318923	877.987217	-132.371999	2.301918	2.021548	22219.76379
611.308495	-43.481922	876.461292	75.916828	-1.512896	0.495623	22217.4749
616.649234	69.436563	832.209453	219.353823	-0.749933	2.784511	22228.91934
593.760352	186.932824	794.061316	378.813035	1.538955	2.021548	22226.63045
558.664066	297.562421	722.342819	536.746321	0.775993	0.495623	22216.71194
533.486295	371.569807	627.73544	671.027763	-2.275858	-0.26734	22225.10453
486.945568	493.643845	543.046576	782.420323	-1.512896	-0.26734	22206.03046
403.019667	579.858634	417.157724	880.079553	-2.275858	-0.26734	22202.97861
337.404872	630.977137	286.691096	966.294342	0.01303	2.021548	22218.23786
244.323418	653.103057	211.157785	994.523964	0.01303	0.495623	22220.52675
173.367884	666.073423	100.528189	1040.301728	2.301918	-0.26734	22216.71194
79.523467	692.014156	-80.29398	1012.072107	1.538955	2.021548	22195.34898
-11.269099	679.04379	-216.86431	1009.020256	0.775993	0.495623	25.940733
-118.846845	645.473429	-325.967981	936.538796	1.538955	0.495623	12.207404
-232.528292	620.295659	-441.175355	868.635112	0.01303	-0.26734	20635.85315
-307.298641	572.229006	-564.775318	741.983298	1.538955	-1.030303	22188.48232
-385.12084	487.540143	-660.908623	639.746291	3.064881	-0.26734	22207.55638
-491.17266	401.325353	-759.330816	466.55375	1.538955	1.258586	22216.71194
-546.105977	311.29575	-847.834493	290.309357	2.301918	3.547474	22226.63045
-614.009661	209.821706	-860.80486	168.998282	2.301918	0.495623	22222.81564
-679.624456	98.429147	-873.012264	10.302033	1.538955	0.495623	22227.39341
-694.883711	-20.59304	-905.819661	-152.20903	0.775993	0.495623	22226.63045
-682.676307	-115.20042	-854.701158	-326.927497	-2.275858	-1.793265	22208.31935
-671.994829	-222.015203	-803.582655	-480.283007	0.01303	-0.26734	22219.76379
-621.639288	-336.459613	-752.464151	-619.142225	-0.749933	-0.26734	22228.91934
-579.676338	-418.859589	-661.671586	-780.127362	0.775993	1.258586	22212.89712
-490.409698	-517.281782	-534.256809	-875.497705	-3.801784	-0.26734	22200.68972
-402.668983	-590.526205	-417.52351	-975.445823	-3.038821	-1.030303	22209.84527
-296.617162	-668.348404	-238.990229	-981.549525	-2.275858	-0.26734	22192.29713
-166.150534	-704.970615	-87.160645	-1031.142103	0.775993	1.258586	22209.84527
-40.261683	-717.940982	96.713375	-1031.142103	0.01303	0.495623	22217.4749
66.5531	-737.01505	237.098518	-1034.193954	0.01303	2.021548	22193.06009
156.582703	-712.600243	368.328109	-962.475457	1.538955	1.258586	22198.40083
252.716008	-663.007665	500.320663	-912.119916	-1.512896	-1.030303	22215.94897
364.871531	-612.652124	627.73544	-783.179213	0.01303	-0.26734	22215.18601
461.767798	-541.696589	724.631707	-647.371846	0.01303	-1.030303	22192.29713
530.434444	-432.592918	804.742795	-510.801516	3.064881	1.258586	22229.6823
584.604799	-332.6448	850.520559	-370.416373	0.01303	0.495623	22221.28971
627.330712	-227.355942	861.202037	-206.379384	0.775993	0.495623	22234.26008
642.589967	-94.600426	855.861298	-0.379445	3.064881	0.495623	22241.88971
619.701085	-10.674525	857.387224	139.242736	-0.749933	-1.793265	22240.36378
596.04924	114.451364	820.765012	321.59083	2.301918	-0.26734	22215.94897
595.286277	234.236514	750.57244	440.613017	0.775993	-0.26734	22221.28971
549.508513	350.20685	702.505788	594.731489	-0.749933	0.495623	22228.91934
501.44186	456.25867	624.683589	747.324037	-2.275858	-0.26734	22213.66009
461.767798	540.947534	494.216961	846.509193	0.775993	0.495623	22225.10453
342.745611	590.540112	390.454029	928.146205	-1.512896	-1.030303	22225.10453
298.493772	650.051206	234.80963	1000.627665	0.01303	1.258586	22193.82305
203.886393	664.547498	127.231884	1021.990622	-0.749933	2.021548	22208.31935
118.434567	678.280827	-13.916222	1034.960989	-0.749933	0.495623	22200.68972
28.404964	671.414162	-139.042111	1021.227659	-0.749933	-0.26734	670.644246
-63.150565	649.288243	-282.479105	978.501746	2.301918	0.495623	17.548143
-166.913497	641.658615	-410.656845	921.279541	0.01303	-0.26734	11.444441
-265.33569	582.147522	-503.738299	799.968466	0.775993	-0.26734	22054.96384
-351.550479	524.162354	-641.071592	686.287018	-1.512896	-0.26734	22186.95639
-441.580082	439.47349	-734.153046	539.03521	1.538955	1.258586	22192.29713
-511.772654	353.258701	-813.50117	378.050072	3.064881	-0.26734	22206.03046
-594.935592	264.755023	-877.59004	235.37604	3.064881	0.495623	22244.94156
-629.268916	153.362464	-897.427071	96.516822	3.064881	1.258586	22249.51933
-702.513338	57.229159	-879.878928	-73.623868	1.538955	0.495623	22229.6823
-684.202233	-64.844879	-878.353003	-262.838627	1.538955	0.495623	22233.49712
-676.572605	-164.792997	-835.62709	-419.245988	-0.749933	-0.26734	22231.97119
-640.713357	-274.659632	-779.167847	-558.105206	-0.749933	0.495623	22215.94897
-581.202263	-382.237377	-684.560468	-713.749604	-0.749933	0.495623	22216.71194
-533.898574	-466.926241	-600.634567	-807.594021	1.538955	0.495623	22229.6823
-439.291194	-551.615105	-448.042019	-924.32732	0.01303	0.495623	22225.86749
-339.343076	-621.807677	-309.182801	-999.860631	1.538955	2.021548	22219.00082
-237.869032	-695.815062	-164.982844	-1031.905066	-3.801784	2.021548	22206.79342
-140.209801	-731.674311	12.024511	-1039.534693	-3.801784	-1.793265	22202.97861
-12.795024	-743.118752	147.068915	-1012.830997	0.775993	-0.26734	22160.25269
99.360498	-732.437274	299.661463	-976.971749	-0.749933	-1.030303	22202.21564
226.775275	-689.71136	430.891054	-927.379171	0.775993	0.495623	22210.60823
313.753027	-639.35582	562.120644	-842.690307	0.01303	0.495623	22186.95639
400.730779	-555.429919	690.298384	-730.534785	-0.749933	-0.26734	22208.31935
497.627047	-496.681788	761.253919	-593.201492	0.01303	-0.26734	22219.76379
567.056656	-402.837371	835.261304	-471.127454	3.064881	0.495623	22199.92676
602.915904	-286.867035	880.276106	-289.542323	3.064881	2.021548	22225.10453
635.723302	-154.874482	884.853882	-110.246079	2.301918	2.021548	22257.91192
640.301079	-38.904146	879.513143	53.027946	1.538955	1.258586	22238.83786
631.145526	69.436563	860.439074	256.738997	0.01303	1.258586	22238.07489
598.338128	184.643936	766.594658	377.287109	-0.749933	-0.26734	22243.41563
580.789985	297.562421	749.046515	555.82039	3.064881	2.021548	22225.10453
538.064072	399.799428	633.839142	673.316651	3.064881	2.021548	22222.81564
493.812233	495.932733	547.624352	801.494391	0.01303	-0.26734	22228.15638
421.330773	554.680863	440.809569	910.598063	-0.749933	1.258586	22215.18601
331.30117	637.080839	292.031835	970.872119	2.301918	2.021548	22222.81564
251.190083	661.495647	206.580009	1005.205442	0.775993	-1.030303	22228.15638
168.027144	665.31046	65.431903	1041.827653	0.01303	-1.030303	22206.79342
79.523467	675.991939	-65.797688	1022.753585	-3.038821	-1.030303	22193.82305
-23.476503	660.732684	-190.160614	1017.412846	-3.801784	-1.030303	27.466659
-121.135733	655.391945	-349.619826	956.375827	-0.749933	0.495623	12.970367
-209.63941	607.325292	-464.064237	872.449926	-0.749933	0.495623	18068.48354
-306.535678	560.784565	-573.167908	741.220335	0.01303	0.495623	22178.5638
-385.883803	499.747546	-664.723437	643.561105	0.01303	-0.26734	22177.80084
-491.17266	390.643875	-740.256748	473.420414	-0.749933	0.495623	22193.06009
-564.417083	314.347601	-849.360419	318.538979	0.775993	2.021548	22224.34156
-625.454102	210.584669	-923.367804	149.161251	0.01303	0.495623	22223.5786
-656.735574	116.740253	-853.175233	11.064996	0.01303	0.495623	22218.23786
-691.068897	-3.044897	-889.034481	-151.446067	3.064881	2.784511	22253.33415
-679.624456	-115.20042	-815.790058	-317.008981	2.301918	0.495623	22248.75637
-666.65409	-231.170756	-826.471537	-486.386709	3.064881	-0.26734	22221.28971
-619.3504	-331.881837	-736.441934	-627.534815	3.064881	1.258586	22239.60082
-559.839307	-431.066993	-631.916039	-758.764406	0.01303	-0.26734	22231.97119
-494.224511	-502.78549	-539.597548	-875.497705	-1.512896	0.495623	22211.3712
-386.646765	-591.289167	-386.242038	-945.690276	0.775993	-0.26734	22222.81564
-279.831982	-656.141	-230.597639	-999.097668	1.538955	1.258586	22231.97119
-166.913497	-728.62246	-84.871757	-1059.371724	3.064881	1.258586	22212.89712
-57.809826	-737.778013	75.350418	-1053.268022	-1.512896	-0.26734	22206.79342
33.745703	-742.355789	205.817046	-1000.623593	-1.512896	1.258586	22202.97861
152.76789	-699.629876	348.491078	-989.179152	-1.512896	1.258586	22188.48232
256.530822	-679.792845	505.661402	-868.63104	-2.275858	0.495623	22173.98602
382.419673	-615.703975	577.379899	-803.016245	-0.749933	-1.030303	22199.92676
464.819649	-552.378068	739.890962	-642.79407	0.775993	-0.26734	22194.58602
542.641848	-431.066993	778.039099	-521.482995	1.538955	0.495623	22183.90454
570.108507	-337.985539	855.098335	-410.090435	0.01303	-0.26734	22219.76379
627.330712	-227.355942	873.409441	-211.720123	0.775993	0.495623	22221.28971
618.938122	-99.178202	862.727963	-29.372029	1.538955	-0.26734	22222.81564
634.960339	15.266208	871.883516	159.079767	1.538955	-0.26734	22235.02304
621.22701	126.658768	847.468708	317.013053	3.064881	0.495623	22246.46748
589.182575	257.888359	774.224285	453.583383	2.301918	0.495623	22240.36378
581.552948	363.940179	707.083564	631.353701	3.064881	1.258586	22244.94156
509.071488	442.525341	584.246564	740.457372	0.01303	-2.556228	22235.02304
454.901133	543.999385	520.920657	843.457342	0.775993	-0.26734	22228.91934
374.790046	605.036404	378.246625	935.775833	-0.749933	0.495623	22225.10453
300.782661	659.969721	247.017034	997.575815	-1.512896	1.258586	22225.10453
208.464169	692.014156	157.750394	1015.88692	0.775993	1.258586	22217.4749
119.197529	687.43638	-10.101408	1046.40543	1.538955	2.021548	22219.00082
34.508665	677.517864	-123.019893	1027.331361	1.538955	2.784511	431.073946
-77.646857	640.13269	-261.879112	986.894336	0.01303	0.495623	15.259255
-170.728311	611.140106	-396.923516	912.123988	-1.512896	0.495623	88.503677
-273.72828	585.199373	-504.501262	820.56846	-0.749933	2.021548	22083.19346
-330.950486	543.999385	-649.464182	666.449987	0.01303	1.258586	22176.27491
-442.343045	427.266086	-751.701189	556.583353	0.775993	1.258586	22187.71935
-514.824505	347.917962	-828.760425	375.761184	1.538955	-0.26734	22205.2675
-601.802257	251.784657	-854.701158	237.664929	0.01303	-1.030303	22215.94897
-644.52817	163.280979	-862.330785	94.990897	0.775993	-1.030303	22224.34156
-678.098531	34.340277	-882.167817	-94.223862	1.538955	2.021548	22231.97119
-685.728158	-50.348587	-882.167817	-249.105298	3.064881	2.021548	22219.00082
-681.150382	-160.215221	-826.471537	-409.327472	0.775993	1.258586	22227.39341
-637.661506	-271.607781	-771.53822	-563.445945	3.064881	1.258586	22257.14896
-596.461518	-397.496632	-702.871573	-683.994058	2.301918	2.021548	22230.44527
-523.217095	-473.029943	-612.84197	-806.068096	2.301918	0.495623	22235.786
-443.868971	-549.326217	-478.560529	-901.438438	2.301918	1.258586	22243.41563
-359.180107	-618.755826	-300.027248	-990.705078	-2.275858	2.021548	22216.71194
-237.106069	-685.896547	-180.242099	-1023.512476	0.775993	1.258586	22220.52675
-113.506106	-719.466907	20.417101	-1026.564326	0.775993	0.495623	22219.76379
-0.58762	-733.963199	164.617058	-1023.512476	-1.512896	-0.26734	22210.60823
114.619753	-731.674311	299.661463	-984.601376	-1.512896	-1.030303	22185.43046
219.908611	-695.815062	429.365128	-915.93473	0.01303	-0.26734	22215.18601
303.071549	-640.881745	564.409533	-848.031046	-3.801784	-0.26734	22185.43046
410.649295	-576.792875	666.646539	-732.06071	-1.512896	1.258586	22186.95639
479.315941	-507.363266	758.202068	-595.49038	0.01303	-1.030303	22174.74899
558.664066	-378.422564	792.535391	-490.201522	-0.749933	-1.030303	22186.95639
605.204793	-281.526296	864.253888	-281.912695	0.775993	0.495623	22215.18601
635.723302	-158.689296	859.676112	-119.401632	0.01303	1.258586	22230.44527
639.538116	-53.400438	868.831665	82.783493	0.01303	2.021548	22230.44527
609.019606	67.910637	848.994633	230.798264	0.775993	2.021548	22221.28971
604.44183	175.488383	834.498341	394.07229	0.01303	-0.26734	22226.63045
576.212209	301.377235	745.231701	529.879657	0.01303	-0.26734	22231.20823
544.167774	391.406838	646.809508	693.916645	3.064881	0.495623	22242.65267
507.545562	517.295689	573.565085	782.420323	3.064881	0.495623	22250.2823
433.538177	559.25864	452.25401	896.864733	0.775993	-0.26734	22248.75637
342.745611	649.288243	289.742947	970.872119	1.538955	-0.26734	22228.15638
262.634524	660.732684	191.320754	996.812852	0.775993	0.495623	22235.02304
165.738256	682.858603	70.009679	1038.775802	-0.749933	-1.030303	22206.79342
78.760504	688.199342	-52.827322	1046.40543	-0.749933	-1.030303	22190.7712
-15.083912	666.073423	-196.264316	1023.516548	-0.749933	-0.26734	25.940733
-111.217217	628.688249	-353.43464	944.168423	0.775993	-0.26734	12.970367
-234.817181	616.480845	-475.508678	865.583261	-1.512896	0.495623	20597.70501
-314.165305	554.680863	-576.219759	735.879596	-0.749933	-1.030303	22177.03787
-397.328244	486.77718	-705.160462	614.568521	-3.038821	-1.030303	22186.95639
-485.831921	376.910546	-782.982661	448.242644	-0.749933	0.495623	22157.96381
-572.809673	284.592055	-867.671525	321.59083	-1.512896	2.021548	22204.50453
-617.824475	205.24393	-902.767811	159.079767	0.01303	2.784511	22220.52675
-678.861494	115.214327	-897.427071	14.116847	0.01303	1.258586	22214.42305
-694.120748	-5.333785	-891.323369	-171.283098	-1.512896	-1.030303	22222.05268
-697.172599	-123.59301	-860.041897	-323.112683	1.538955	-0.26734	22232.73415
-695.646674	-215.911501	-851.649307	-477.231156	0.775993	1.258586	22219.00082
-597.987443	-328.829986	-770.775257	-613.038523	1.538955	-0.26734	22222.81564
-556.787456	-410.466999	-628.864188	-746.557002	3.064881	0.495623	22240.36378
-490.409698	-513.466968	-541.886436	-870.156965	1.538955	0.495623	22246.46748
-411.824536	-577.555838	-392.34574	-950.268053	-1.512896	-1.793265	22233.49712
-287.46161	-653.852112	-240.516155	-984.601376	-1.512896	-1.030303	22238.83786
-170.728311	-712.600243	-81.056943	-1041.823581	0.01303	-0.26734	22235.02304
-65.439453	-744.644677	73.824493	-1011.305072	0.775993	1.258586	22213.66009
59.686436	-727.096535	224.128152	-1018.171736	-1.512896	2.021548	22197.63787
158.871592	-720.992833	370.616997	-957.89768	-1.512896	1.258586	22212.89712
266.449337	-662.244702	505.661402	-889.231034	0.775993	0.495623	22202.97861
339.69376	-616.466938	634.602104	-779.3644	-0.749933	-0.26734	22193.82305
452.612245	-542.459552	713.950229	-655.764436	0.01303	-1.030303	22219.76379
513.649264	-447.852173	800.165018	-532.927436	-2.275858	-0.26734	22181.61565
581.552948	-371.555899	842.890932	-395.594143	-0.749933	2.021548	22202.21564
606.730718	-232.696681	857.387224	-231.557155	-1.512896	-1.030303	22212.13416
642.589967	-131.222637	866.542776	-49.209061	0.01303	-1.793265	22206.03046
620.464047	-6.096748	842.127969	140.768661	-1.512896	-2.556228	22222.05268
606.730718	116.740253	827.631677	307.094538	-0.749933	-1.793265	22233.49712
587.65665	234.236514	781.09095	429.168576	-2.275858	-1.030303	22213.66009
545.693699	337.999446	671.987278	595.494452	-0.749933	0.495623	22225.86749
502.967786	440.236453	599.505818	732.064782	0.775993	-0.26734	22232.73415
454.901133	539.421609	486.587333	837.35364	0.01303	-1.030303	22215.18601
395.39004	614.95492	398.846619	931.961019	2.301918	0.495623	22247.99341
302.308586	668.362311	268.379991	999.864703	1.538955	2.784511	22254.86007
219.145648	687.43638	151.646692	1034.960989	0.775993	-0.26734	22234.26008
131.404933	692.014156	1.343033	1056.323945	1.538955	-0.26734	22221.28971
42.901256	682.858603	-116.916191	1035.723951	0.01303	0.495623	686.666463
-54.757975	663.021572	-269.508739	983.079523	-2.275858	-0.26734	16.78518
-167.67646	630.214174	-382.427224	898.390659	-1.512896	-0.26734	12.207404
-253.128286	582.910485	-512.893852	816.753646	1.538955	0.495623	22079.37864
-369.098622	523.399391	-647.938256	672.553689	-0.749933	1.258586	22187.71935
-457.6023	436.421639	-736.441934	557.346315	-0.749933	-0.26734	22186.19343
-546.105977	356.310552	-817.315984	348.294525	-3.038821	-0.26734	22194.58602
-601.802257	242.629104	-859.278934	249.872332	-2.275858	-0.26734	22200.68972
-644.52817	141.15506	-921.841879	82.02053	-3.801784	-2.556228	22199.92676
-694.883711	57.992122	-863.856711	-98.038676	-0.749933	-0.26734	22216.71194
-700.22445	-64.081916	-900.478922	-256.734925	-1.512896	1.258586	22212.89712
-691.068897	-162.504109	-868.434487	-414.668211	0.01303	2.021548	22219.76379
-633.083729	-276.185557	-792.901176	-560.394094	-0.749933	0.495623	22228.15638
-594.17263	-370.792936	-685.32343	-680.942207	0.775993	1.258586	22231.20823
-522.454132	-469.215129	-582.323461	-801.490319	-1.512896	-1.030303	22217.4749
-435.47638	-562.296583	-468.642013	-898.386587	0.01303	0.495623	22228.91934
-358.417144	-611.889161	-334.360572	-980.0236	3.064881	1.258586	22243.41563
-223.37274	-674.452106	-167.271732	-1019.697662	3.064881	1.258586	22241.88971
-131.054248	-709.548392	-22.308812	-1038.77173	1.538955	-0.26734	22211.3712
-5.165397	-732.437274	147.831878	-1015.882848	3.827844	-0.26734	22228.15638
102.412349	-721.755795	301.187388	-987.653227	3.064881	-0.26734	22219.00082
227.538238	-704.970615	453.016973	-925.090282	-0.749933	0.495623	22216.71194
313.753027	-645.459522	533.12806	-851.082897	-2.275858	-1.793265	22197.63787
410.649295	-576.029913	664.357651	-721.379232	1.538955	0.495623	22201.45268
494.575196	-494.3929	744.468738	-607.697784	0.01303	0.495623	22210.60823
544.930736	-390.629968	828.39464	-464.260789	0.01303	-1.030303	22190.00824
591.471463	-303.652216	860.439074	-291.831211	0.775993	-0.26734	22214.42305
598.338128	-176.237438	879.513143	-134.660887	-1.512896	0.495623	22200.68972
630.382563	-68.659693	891.720547	57.605723	-2.275858	1.258586	22213.66009
607.493681	58.755084	845.942782	201.80568	-1.512896	2.021548	22196.11194
599.864053	167.858756	805.505757	380.33896	-0.749933	0.495623	22211.3712
549.508513	300.614272	734.550223	537.509284	-1.512896	-1.030303	22225.86749
538.827035	383.014248	654.439136	675.60554	0.01303	0.495623	22219.76379
494.575196	493.643845	552.202129	784.709211	-0.749933	-0.26734	22224.34156
423.619661	568.414193	441.572532	881.605479	0.01303	0.495623	22233.49712
334.353021	627.162323	280.587394	948.746199	0.775993	2.021548	22222.05268
250.42712	664.547498	179.11335	1008.257293	-0.749933	-1.030303	22221.28971
158.871592	666.836386	57.802275	1031.909138	3.064881	-1.030303	22246.46748
84.101243	665.31046	-49.775471	1040.301728	2.301918	-0.26734	22234.26008
-22.71354	667.599349	-184.056912	1002.916554	3.064881	-0.26734	27.466659
-123.424621	651.577131	-351.908714	939.590647	3.064881	1.258586	13.733329
-223.37274	609.614181	-453.382758	870.924	1.538955	0.495623	19994.96445
-298.906051	541.710497	-561.723467	737.405521	-1.512896	-1.030303	22164.06751
-407.246759	489.829031	-681.508617	629.827775	-2.275858	-1.793265	22200.68972
-491.17266	396.747577	-762.382667	470.368563	0.775993	0.495623	22203.74157
-553.735605	298.325384	-851.649307	323.879718	-0.749933	0.495623	22213.66009
-609.431884	200.666154	-886.745593	161.368655	1.538955	2.021548	22225.10453
-675.04668	90.036557	-879.878928	0.383517	-2.275858	-0.26734	22209.84527
-697.935562	-8.385636	-886.745593	-168.99421	0.775993	-0.26734	22195.34898
-703.276301	-116.726345	-885.98263	-323.875646	-2.275858	-1.030303	22206.79342
-674.283717	-213.622613	-813.50117	-485.623746	-2.275858	-1.793265	22213.66009
-610.194847	-331.118874	-753.227114	-633.638517	0.775993	1.258586	22206.79342
-552.972642	-430.30403	-643.36048	-734.349598	-0.749933	-0.26734	22225.86749
-491.17266	-517.281782	-525.864218	-883.890295	2.301918	1.258586	22235.786
-407.246759	-579.081764	-421.338324	-989.942115	0.775993	-0.26734	22214.42305
-302.720864	-637.829894	-224.493937	-999.097668	1.538955	-1.030303	22224.34156
-198.957932	-698.103951	-103.945825	-1051.742097	0.01303	-1.030303	22204.50453
-68.491304	-703.44469	60.091163	-1008.253221	4.590806	2.784511	22226.63045
41.37533	-729.385423	242.439258	-1029.616177	3.064881	2.784511	22242.65267
152.76789	-685.133584	366.802184	-971.631009	2.301918	2.021548	22213.66009
274.078965	-673.689143	501.846588	-896.097698	0.775993	0.495623	22207.55638
356.47894	-617.2299	633.076179	-780.890325	3.827844	2.784511	22222.05268
457.190022	-534.829925	713.187266	-665.682952	1.538955	0.495623	22222.05268
506.7826	-444.037359	795.587242	-534.453361	0.01303	0.495623	22175.51195
588.419612	-354.007756	832.209453	-397.120069	0.01303	0.495623	22219.00082
616.649234	-231.933718	869.594627	-233.846043	0.775993	-0.26734	22230.44527
622.752936	-119.778196	862.727963	-10.297961	-0.749933	-1.030303	22219.00082
627.330712	-7.622674	864.253888	143.057549	-1.512896	-1.793265	22220.52675
593.760352	106.821737	844.416857	294.887134	-2.275858	-0.26734	22207.55638
578.501097	238.051328	758.96503	462.738936	-0.749933	1.258586	22198.40083
554.849252	344.103148	694.113198	587.101862	-0.749933	-0.26734	22199.92676
518.990003	458.547559	600.268781	727.487006	0.775993	1.258586	22217.4749
465.582612	531.029019	520.157694	858.716596	-0.749933	-1.030303	22224.34156
403.019667	594.354926	335.520711	932.723982	-0.749933	-1.793265	22222.81564
300.782661	663.021572	247.017034	1000.627665	3.064881	2.021548	22233.49712
221.434536	684.384529	153.93558	1034.960989	-2.275858	1.258586	22225.10453
141.323449	704.984523	29.572654	1036.486914	2.301918	2.021548	22191.53417
45.953106	676.754901	-126.834707	1021.227659	1.538955	0.495623	438.703574
-37.972795	670.651199	-244.330969	1000.627665	3.064881	-0.26734	14.496292
-144.024615	654.628982	-376.323522	938.064721	3.064881	0.495623	12.970367
-244.735696	592.066038	-518.997554	813.701795	3.064881	1.258586	22033.60088
-349.261591	524.925317	-625.049374	678.65739	2.301918	0.495623	22212.89712
-434.713418	447.86608	-748.649338	560.398166	0.01303	-1.030303	22193.06009
-514.061542	360.125366	-830.28635	379.575998	-0.749933	-1.030303	22209.08231
-581.965226	257.888359	-879.115966	240.71678	-2.275858	-1.030303	22223.5786
-657.498537	148.784687	-877.59004	95.753859	0.01303	-0.26734	22212.13416
-688.780009	79.355078	-902.767811	-62.179427	-1.512896	-0.26734	22224.34156
-671.231866	-57.215252	-872.249301	-254.446037	0.775993	1.258586	22228.91934
-679.624456	-157.926333	-849.360419	-412.379323	-3.038821	1.258586	22192.29713
-656.735574	-276.94852	-814.264133	-595.49038	-3.801784	0.495623	22200.68972
-619.3504	-392.918856	-679.219729	-682.468132	-0.749933	-0.26734	22209.08231
-552.209679	-440.222545	-596.819753	-800.727356	0.01303	-0.26734	22201.45268
-450.735635	-553.14103	-461.775349	-912.882879	-0.749933	2.021548	22216.71194
-343.157889	-627.911379	-335.123534	-991.468041	0.775993	2.784511	22234.26008
-231.76533	-678.266919	-187.108763	-1016.645811	3.064881	1.258586	22217.4749
-140.209801	-722.518758	-13.916222	-1028.853215	-0.749933	-0.26734	22215.18601
-12.795024	-724.044684	156.987431	-1034.956917	0.775993	-0.26734	22226.63045
103.938275	-737.01505	304.239239	-976.971749	-1.512896	-0.26734	22191.53417
223.723424	-680.555808	447.676234	-938.060649	1.538955	-0.26734	22219.00082
326.723394	-634.015081	566.698421	-862.527338	1.538955	-0.26734	22231.20823
425.145587	-570.689173	659.779875	-718.327381	3.064881	-0.26734	22205.2675
496.101121	-505.074378	775.750211	-632.875554	3.064881	-0.26734	22211.3712
560.952954	-387.578117	813.135385	-476.468193	-0.749933	-1.030303	22219.00082
603.678867	-290.681849	851.283522	-291.831211	0.775993	-0.26734	22225.10453
638.01219	-189.970768	881.802031	-133.897924	0.01303	-1.030303	22216.71194
615.123308	-70.185618	876.461292	41.583505	-1.512896	0.495623	22227.39341
607.493681	61.043973	832.972416	210.961233	-2.275858	-0.26734	22223.5786
608.256644	158.703203	804.742795	371.94637	-0.749933	-0.26734	22213.66009
570.108507	286.11798	737.602074	529.879657	-1.512896	-1.030303	22225.86749
535.012221	395.221651	652.91321	663.398136	-3.801784	-1.030303	22203.74157
508.308525	505.851248	546.098427	770.975882	-1.512896	-1.030303	22196.11194
413.701146	560.021603	459.120675	885.420292	-2.275858	-1.030303	22209.84527
338.167835	630.214174	312.631829	954.849901	0.775993	-0.26734	22221.28971
255.767859	675.228976	205.817046	1009.783218	-3.038821	-1.030303	22213.66009
176.419735	687.43638	73.06153	1028.857287	0.01303	-1.030303	22206.03046
84.864206	686.673417	-50.538433	1034.198026	-1.512896	-1.030303	22225.10453
-10.506136	675.228976	-185.582838	1013.598032	1.538955	1.258586	33.57036
-101.298702	646.999355	-325.967981	937.301758	0.01303	-1.030303	13.733329
-205.061634	621.058622	-452.619796	880.079553	0.01303	-0.26734	19151.89062
-279.831982	572.991969	-552.567914	771.738844	3.064881	0.495623	22188.48232
-404.194908	479.147553	-716.604903	614.568521	0.01303	-2.556228	22210.60823
-469.809704	399.036465	-773.064145	439.087091	2.301918	2.021548	22205.2675
-525.505983	291.458719	-865.382636	318.538979	1.538955	1.258586	22222.81564
-622.402251	214.399483	-860.80486	165.946431	-1.512896	-1.030303	22224.34156
-670.468903	96.903221	-887.508556	33.953878	-0.749933	0.495623	22225.86749
-684.202233	9.162507	-899.71596	-149.157179	0.775993	0.495623	22209.84527
-704.039264	-122.830047	-869.960413	-317.771944	0.775993	1.258586	22221.28971
-656.735574	-224.304091	-790.612288	-499.357075	0.01303	0.495623	22229.6823
-623.165214	-315.859619	-748.649338	-616.853337	1.538955	0.495623	22215.94897
-579.676338	-430.30403	-646.412331	-751.134778	-2.275858	-0.26734	22200.68972
-499.56525	-517.281782	-529.679032	-867.105114	-3.038821	-0.26734	22209.84527
-390.461579	-595.103981	-408.367957	-952.556941	-2.275858	0.495623	22195.34898
-295.8542	-645.459522	-256.538372	-992.231003	0.01303	0.495623	22208.31935
-177.594975	-695.815062	-105.47175	-1060.134687	-0.749933	0.495623	22218.23786
-56.2839	-725.570609	68.483754	-1017.408774	0.01303	1.258586	22205.2675
48.241995	-717.178019	230.231854	-1031.142103	0.775993	0.495623	22206.79342
164.212331	-713.363205	373.668848	-950.268053	-0.749933	0.495623	22217.4749
258.81971	-670.637292	475.142892	-902.964363	-1.512896	-1.793265	22206.79342
361.81968	-610.363236	601.031744	-817.512537	1.538955	-0.26734	22183.14158
459.47891	-518.807707	718.528005	-648.897772	1.538955	-1.030303	22227.39341
516.701115	-453.192912	797.113167	-552.764467	3.064881	1.258586	22224.34156
572.397395	-347.904054	847.468708	-401.697845	0.775993	1.258586	22228.91934
613.597383	-225.067054	875.698329	-220.112714	0.01303	-0.26734	22239.60082
641.064041	-102.993016	849.757596	-42.342396	3.064881	0.495623	22243.41563
626.567749	-6.096748	859.676112	147.635326	0.01303	-0.26734	22217.4749
603.678867	124.36988	839.076118	304.805649	0.01303	-1.793265	22223.5786
577.738134	230.4217	765.831695	445.190793	0.01303	-0.26734	22229.6823
559.427028	342.577223	712.424304	589.39075	0.01303	-1.030303	22215.94897
518.990003	434.895714	604.083595	727.487006	-1.512896	-1.030303	22221.28971
450.323357	526.451242	485.061408	838.879565	0.01303	-0.26734	22232.73415
376.315972	596.643814	372.905886	908.309174	-3.801784	-1.030303	22190.00824
282.471555	637.843802	243.965183	991.472113	-0.749933	0.495623	22208.31935
210.753058	672.177125	151.646692	1009.783218	-1.512896	0.495623	22204.50453
152.004927	678.280827	-3.234744	1037.249877	-3.801784	0.495623	22190.7712
39.849405	691.251193	-135.227297	1004.442479	2.301918	2.021548	685.9035
-69.254267	662.258609	-274.849478	989.183224	2.301918	0.495623	16.78518
-152.417205	637.080839	-399.212404	890.761031	0.01303	1.258586	10.681478
-258.469026	595.117889	-518.997554	812.938832	-3.801784	-1.030303	21961.88238
-337.81715	511.95495	-619.708635	694.679608	0.775993	1.258586	22192.29713
-420.217126	457.021633	-734.916008	561.924092	0.01303	-0.26734	22191.53417
-507.194878	364.703142	-808.923394	392.546364	3.827844	-0.26734	22241.88971
-588.831891	254.073545	-840.967829	262.842699	2.301918	-1.030303	22247.99341
-646.817059	167.858756	-897.427071	111.013114	-1.512896	-2.556228	22228.91934
-674.283717	52.651383	-873.775227	-78.201645	0.775993	1.258586	22231.97119
-691.068897	-46.533773	-878.353003	-226.216415	1.538955	2.021548	22233.49712
-688.017046	-153.348556	-846.308568	-420.771913	0.775993	1.258586	22217.4749
-652.157798	-286.104073	-776.878959	-548.18669	0.775993	0.495623	22217.4749
-600.276332	-367.741085	-689.901207	-693.14961	-1.512896	0.495623	22226.63045
-532.372648	-444.800322	-605.212343	-806.831058	-0.749933	-0.26734	22224.34156
-459.128225	-557.718807	-468.642013	-908.305102	0.775993	2.784511	22221.28971
-345.446778	-628.674341	-331.308721	-1013.59396	-1.512896	1.258586	22206.79342
-241.683845	-663.770627	-181.005061	-1038.77173	-3.038821	-0.26734	22207.55638
-143.261652	-729.385423	-54.353247	-1020.460625	-1.512896	0.495623	22149.57122
-0.58762	-746.933566	160.039282	-1042.586544	-1.512896	-1.030303	22200.68972
98.597535	-727.096535	280.587394	-1014.356923	0.01303	-1.793265	22212.89712
206.175281	-694.289137	404.950321	-938.823612	0.01303	-1.030303	22197.63787
309.175251	-647.74841	562.120644	-844.979195	-1.512896	-1.030303	22212.13416
394.627077	-592.815093	671.224316	-721.379232	0.775993	-0.26734	22219.00082
496.864084	-502.78549	761.253919	-597.779268	-0.749933	-1.793265	22190.00824
557.13814	-400.548483	825.342789	-488.675597	0.775993	-1.030303	22215.18601
609.019606	-284.578147	872.646478	-298.697875	0.775993	-0.26734	22254.09711
621.989973	-166.318923	886.379808	-129.320148	3.827844	2.021548	22240.36378
629.6196	-58.741177	897.824249	60.657574	2.301918	1.258586	22238.83786
607.493681	67.910637	847.468708	251.398258	2.301918	1.258586	22243.41563
587.65665	186.932824	817.713161	354.398227	0.775993	-0.26734	22224.34156
570.108507	283.066129	738.365037	550.479651	0.01303	0.495623	22223.5786
544.167774	378.436471	646.809508	661.109248	0.01303	0.495623	22228.15638
495.338159	504.325323	565.172495	793.101801	-0.749933	1.258586	22212.13416
432.012251	559.25864	456.831787	913.649913	-0.749933	0.495623	22222.05268
348.849313	628.688249	302.713314	973.92397	-0.749933	-0.26734	22227.39341
248.138232	661.495647	218.787413	1002.916554	-0.749933	-1.030303	22212.89712
175.656772	688.199342	86.794859	1034.198026	0.01303	0.495623	22193.82305
71.89384	686.673417	-26.123626	1045.642467	-3.038821	-1.793265	22183.90454
-18.898726	668.362311	-203.893944	1017.412846	-2.275858	-0.26734	38.148137
-113.506106	646.999355	-348.856864	945.694348	-2.275858	0.495623	15.259255
-201.24682	617.243808	-448.042019	872.449926	-0.749933	-0.26734	18017.36503
-307.298641	566.125305	-562.48643	745.798111	0.01303	-1.030303	22169.40825
-398.854169	495.932733	-685.32343	632.879626	0.01303	-1.030303	22196.11194
-482.78007	402.851279	-773.064145	471.131526	-0.749933	1.258586	22199.16379
-572.809673	301.377235	-853.175233	331.509345	0.01303	1.258586	22223.5786
-606.380034	220.503185	-870.723376	172.813096	0.775993	1.258586	22218.23786
-675.04668	115.97729	-895.901146	27.850176	0.01303	-0.26734	22250.2823
-680.387419	3.058805	-915.738177	-149.920142	0.775993	-0.26734	22246.46748
-710.905929	-102.230053	-871.486338	-312.431205	1.538955	-1.793265	22229.6823
-666.65409	-228.118905	-798.241916	-471.127454	1.538955	0.495623	22238.07489
-619.3504	-314.333694	-757.041928	-607.697784	0.01303	-0.26734	22234.26008
-558.313381	-414.281812	-663.197511	-753.423667	-0.749933	0.495623	22211.3712
-477.439331	-510.415117	-542.649399	-859.475487	0.775993	-0.26734	22225.86749
-401.90602	-589.000279	-406.079069	-945.690276	0.775993	-0.26734	22231.97119
-297.380125	-654.615075	-251.960596	-996.80878	0.775993	-0.26734	22216.71194
-170.728311	-691.237286	-124.545819	-1052.50506	3.064881	1.258586	22209.84527
-80.698708	-728.62246	56.27635	-1015.119885	-3.801784	0.495623	22201.45268
41.37533	-733.963199	224.891115	-1022.749513	-3.801784	-0.26734	22188.48232
145.138262	-711.074317	366.802184	-965.527308	-1.512896	0.495623	22164.06751
269.501188	-666.059516	515.579917	-884.653257	-0.749933	-0.26734	22199.16379
353.427089	-614.941012	613.239148	-805.305133	-0.749933	-1.793265	22190.00824
458.715947	-550.08918	692.587272	-667.208877	-0.749933	-1.793265	22204.50453
524.330743	-435.644769	785.668726	-532.927436	0.775993	2.021548	22218.23786
588.419612	-349.42998	832.972416	-412.379323	0.775993	1.258586	22222.05268
610.545532	-240.326308	862.727963	-226.979378	-0.749933	0.495623	22224.34156
644.878855	-119.015233	871.120553	-45.394247	0.775993	-0.26734	22234.26008
615.886271	14.503246	864.253888	139.242736	2.301918	-1.793265	22240.36378
617.412196	125.895805	839.839081	307.094538	1.538955	-1.793265	22244.17859
577.738134	226.606887	757.439105	427.64265	3.827844	1.258586	22239.60082
554.849252	337.236483	707.846527	596.257415	2.301918	1.258586	22231.20823
525.856668	431.843863	617.053961	738.931447	1.538955	-1.030303	22231.20823
470.160388	513.480876	511.002141	841.168453	0.775993	-1.793265	22227.39341
380.130785	601.22159	396.55773	939.590647	0.01303	0.495623	22223.5786
309.175251	650.814168	253.120736	987.657299	-1.512896	0.495623	22216.71194
216.093797	675.991939	148.594841	1017.412846	-0.749933	-0.26734	22225.10453
131.404933	678.280827	10.498586	1049.457281	-0.749933	1.258586	22202.97861
48.241995	668.362311	-109.286564	1018.938771	-0.749933	-0.26734	1109.347819
-64.67649	659.969721	-271.034664	991.472113	-3.038821	-1.030303	16.022217
-170.728311	628.688249	-370.982783	913.649913	-3.038821	-1.030303	12.970367
-255.417175	589.777149	-494.582746	819.042534	-1.512896	-0.26734	21996.97867
-327.898635	527.214205	-641.834554	713.753676	2.301918	1.258586	22184.6675
-446.920822	464.651261	-746.360449	528.353731	0.01303	-0.26734	22202.21564
-514.061542	362.414254	-815.027096	373.472296	-0.749933	-0.26734	22209.08231
-575.861524	254.073545	-858.515972	270.472326	0.775993	-1.030303	22225.10453
-638.424469	154.125427	-895.138183	109.487189	-0.749933	-1.793265	22229.6823
-677.335568	54.940271	-879.115966	-63.705353	0.775993	1.258586	22213.66009
-684.965195	-41.193034	-885.219668	-226.979378	-2.275858	-0.26734	22225.10453
-678.861494	-144.955966	-851.649307	-378.808963	1.538955	-0.26734	22254.86007
-636.898543	-251.770749	-797.478953	-539.7941	2.301918	0.495623	22231.97119
-592.646704	-357.82257	-701.345648	-685.519983	1.538955	0.495623	22235.02304
-530.08376	-445.563285	-596.05679	-803.779207	3.827844	1.258586	22245.70452
-461.417114	-540.933627	-473.21979	-894.571773	-1.512896	0.495623	22215.94897
-352.313442	-611.126199	-354.960565	-1009.779146	-1.512896	1.258586	22218.23786
-240.920883	-670.637292	-204.656906	-1015.882848	0.775993	0.495623	22226.63045
-147.076466	-717.940982	-5.523632	-1022.749513	-1.512896	-0.26734	22209.08231
-20.424652	-729.385423	129.520773	-1031.905066	-2.275858	-1.793265	22202.97861
109.279014	-724.807646	288.979985	-999.097668	-3.038821	-2.556228	22206.03046
192.441952	-702.681727	419.446613	-937.297686	-1.512896	-0.26734	22186.19343
305.360437	-656.141	515.579917	-854.134748	-4.564747	-1.030303	22179.32676
404.545593	-592.815093	665.883577	-748.082928	0.01303	0.495623	22175.51195
489.997419	-498.970676	725.39467	-612.27556	-0.749933	-0.26734	22184.6675
526.619631	-410.466999	797.87613	-477.231156	-0.749933	-0.26734	22209.08231
595.286277	-311.281843	856.624261	-332.268236	-1.512896	-0.26734	22231.97119
606.730718	-186.918917	884.853882	-133.134962	-0.749933	0.495623	22228.15638
625.804787	-67.133767	877.224255	44.635356	0.01303	2.021548	22220.52675
618.938122	55.703234	839.839081	207.909382	1.538955	2.021548	22231.20823
599.101091	176.251346	814.66131	361.264892	0.775993	1.258586	22228.15638
584.604799	284.592055	745.231701	520.724104	0.775993	-1.793265	22244.17859
553.323327	399.036465	673.513204	666.449987	2.301918	0.495623	22251.80822
489.997419	478.38459	549.150278	773.26477	3.827844	1.258586	22250.2823
445.745581	576.04382	440.046606	902.205472	0.775993	1.258586	22228.91934
345.797462	645.473429	325.602196	964.768417	2.301918	0.495623	22237.31193
240.508604	669.125274	215.735562	984.605448	1.538955	1.258586	22229.6823
179.471585	675.228976	108.157816	1047.931355	0.01303	-0.26734	22183.14158
99.360498	688.962305	-32.99029	1049.457281	-0.749933	-0.26734	22213.66009
-17.372801	680.569715	-164.982844	1004.442479	-0.749933	-1.793265	33.57036
-105.876478	654.628982	-323.679093	956.375827	0.775993	1.258586	12.970367
-215.743112	608.851218	-438.886466	874.738814	-1.512896	-0.26734	19120.60915
-320.269007	575.280857	-574.693834	759.531441	-1.512896	0.495623	22167.11936
-395.802318	496.695695	-689.138244	639.746291	-0.749933	-0.26734	22148.04529
-470.572666	400.562391	-748.649338	480.287079	0.775993	1.258586	22183.90454
-550.683754	315.110564	-834.864127	326.931569	0.01303	2.021548	22214.42305
-614.009661	219.740222	-889.034481	181.968649	3.064881	2.021548	22212.89712
-664.365202	131.999507	-865.382636	44.635356	0.775993	0.495623	22222.05268
-679.624456	15.266208	-908.871512	-136.186813	0.01303	-0.26734	22231.97119
-695.646674	-84.68191	-876.827077	-320.823795	1.538955	-0.26734	22214.42305
-672.757792	-213.622613	-834.864127	-478.757081	0.775993	-0.26734	22220.52675
-617.061512	-319.674433	-742.545636	-617.6163	0.775993	1.258586	22233.49712
-560.602269	-395.970707	-631.916039	-709.934791	2.301918	0.495623	22245.70452
-502.617101	-489.815123	-551.804952	-850.319934	0.01303	-0.26734	22238.83786
-415.639349	-565.348434	-449.567945	-935.008798	0.775993	-0.26734	22241.12674
-305.772715	-625.622491	-258.827261	-977.734711	3.064881	-0.26734	22235.786
-186.750528	-695.0521	-107.760639	-1038.008768	0.01303	-1.030303	22211.3712
-81.461671	-724.044684	81.45412	-1041.060618	-1.512896	0.495623	22193.06009
21.538299	-732.437274	204.291121	-1050.979134	0.01303	2.021548	22218.23786
140.560486	-714.889131	342.387376	-964.764345	-1.512896	0.495623	22204.50453
258.056747	-680.555808	484.298445	-904.490289	-1.512896	0.495623	22209.08231
343.508574	-622.57064	596.453968	-820.564388	-1.512896	-0.26734	22215.18601
455.664096	-553.14103	691.82431	-690.860722	-2.275858	-0.26734	22183.14158
516.701115	-471.504018	787.957614	-568.786684	-1.512896	1.258586	22183.14158
569.345544	-356.296644	828.39464	-423.060802	-3.038821	0.495623	22209.84527
617.412196	-233.459644	864.253888	-249.86826	-3.038821	-1.030303	22202.21564
636.486265	-121.304121	852.046484	-53.023874	-1.512896	-1.793265	22221.28971
618.938122	-24.407854	874.935366	107.198301	3.064881	-1.030303	22234.26008
592.234426	119.792103	847.468708	304.042687	0.01303	-0.26734	22217.4749
578.501097	225.843924	788.720577	438.324128	2.301918	1.258586	22229.6823
543.404811	325.792042	710.898378	583.287048	-0.749933	-0.26734	22234.26008
510.597413	440.999416	618.579887	726.724043	-1.512896	-1.030303	22216.71194
473.975202	534.843832	495.742886	834.301789	3.064881	0.495623	22249.51933
389.286338	612.666031	401.89847	942.642497	0.775993	-0.26734	22253.33415
330.538207	650.814168	259.987401	973.161007	0.775993	-0.26734	22228.91934
207.701207	676.754901	150.120766	1034.960989	0.775993	1.258586	22218.23786
144.3753	695.82897	20.417101	1036.486914	0.775993	2.021548	22231.20823
49.76792	674.466013	-113.101378	1008.257293	1.538955	1.258586	697.347942
-66.202416	666.836386	-257.301335	989.183224	-0.749933	-0.26734	17.548143
-164.624609	621.058622	-370.982783	894.575845	-0.749933	-1.030303	12.207404
-251.602361	589.777149	-513.656815	822.094385	-0.749933	-1.030303	21967.22312
-362.99492	534.08087	-617.419747	682.472204	-0.749933	0.495623	22179.32676
-439.291194	450.917931	-737.204897	551.242613	-3.038821	-0.26734	22187.71935
-523.217095	337.999446	-808.923394	383.390811	-1.512896	1.258586	22195.34898
-572.809673	257.888359	-873.012264	259.027885	-1.512896	-1.030303	22199.92676
-640.713357	160.229129	-914.212252	111.013114	-0.749933	-0.26734	22215.94897
-688.780009	66.384712	-908.871512	-71.33498	0.01303	-1.030303	22212.89712
-681.913345	-45.77081	-863.093748	-226.216415	-2.275858	-0.26734	22215.18601
-693.357786	-150.296705	-835.62709	-420.008951	0.775993	0.495623	22227.39341
-640.713357	-261.689265	-765.434518	-530.638547	-1.512896	0.495623	22227.39341
-589.594853	-378.422564	-675.404915	-656.527399	2.301918	-0.26734	22220.52675
-511.009691	-459.296614	-586.901237	-810.645872	2.301918	0.495623	22228.15638
-437.002306	-542.459552	-475.508678	-897.623624	1.538955	1.258586	22235.02304
-335.528262	-620.281751	-329.782795	-975.445823	2.301918	3.547474	22243.41563
-244.735696	-664.53359	-200.07913	-1038.77173	2.301918	0.495623	22231.97119
-119.609807	-715.652093	-4.760669	-997.571742	2.301918	0.495623	22206.79342
-5.92836	-726.333572	140.202251	-1019.697662	0.775993	-1.030303	22215.94897
98.597535	-737.01505	288.979985	-996.80878	0.775993	-0.26734	22211.3712
206.938244	-705.733578	436.231793	-921.275469	-2.275858	-0.26734	22191.53417
294.678959	-648.511373	539.231762	-875.497705	-1.512896	-1.030303	22198.40083
393.101152	-582.133614	660.542837	-729.008859	-1.512896	-1.793265	22214.42305
490.760382	-492.104012	722.342819	-603.120008	0.775993	-0.26734	22206.79342
529.671482	-405.889222	807.031683	-488.675597	0.01303	0.495623	22212.89712
595.286277	-326.541098	826.105751	-342.186751	-3.038821	-1.793265	22202.21564
584.604799	-169.370774	880.276106	-176.623838	-2.275858	-1.030303	22212.89712
623.515898	-69.422655	870.35759	37.005729	-2.275858	0.495623	22192.29713
614.360345	36.629165	803.979832	196.464941	-3.038821	0.495623	22209.84527
591.471463	175.488383	826.105751	367.368594	-1.512896	0.495623	22225.10453
573.92332	281.540204	733.78726	522.250029	0.01303	1.258586	22219.76379
535.775184	386.829061	661.3058	646.612956	-1.512896	-1.030303	22224.34156
494.575196	476.858664	565.935458	783.183285	0.775993	-0.26734	22235.02304
431.249289	576.806783	457.594749	893.04992	0.775993	2.021548	22220.52675
351.901164	629.451212	314.157755	963.242491	-1.512896	-0.26734	22221.28971
269.501188	678.280827	212.683711	1013.598032	1.538955	-1.793265	22253.33415
179.471585	687.43638	94.424487	1050.983206	0.01303	-1.793265	22241.12674
105.4642	676.754901	-20.782887	1029.620249	1.538955	-0.26734	22215.18601
-8.217248	680.569715	-169.56062	1021.990622	0.01303	0.495623	38.9111
-104.350553	656.154907	-327.493907	940.353609	0.01303	-0.26734	15.259255
-193.617193	606.56233	-427.442025	873.212888	0.01303	-0.26734	17970.82431
-299.669013	560.784565	-553.330877	748.849962	-0.749933	-1.030303	22175.51195
-382.831952	499.747546	-682.27158	620.672222	0.01303	-0.26734	22202.21564
-469.809704	414.29572	-760.856741	477.235228	3.064881	1.258586	22207.55638
-560.602269	330.369819	-862.330785	324.642681	-1.512896	-0.26734	22222.05268
-630.031878	205.24393	-910.397438	169.761245	-2.275858	0.495623	22211.3712
-673.520754	103.769886	-895.901146	-1.142408	-3.801784	-0.26734	22192.29713
-678.098531	-8.385636	-895.138183	-167.468285	-2.275858	-0.26734	22206.79342
-685.728158	-96.126351	-866.145599	-326.164534	-2.275858	-1.793265	22214.42305
-659.787425	-207.518911	-826.471537	-470.364491	-0.749933	-0.26734	22199.16379
-616.298549	-319.674433	-746.360449	-620.66815	0.775993	1.258586	22226.63045
-564.417083	-415.807738	-649.464182	-732.06071	0.775993	0.495623	22234.26008
-498.802288	-503.548453	-513.656815	-877.786593	-0.749933	0.495623	22201.45268
-408.772685	-570.689173	-415.234622	-933.482873	-1.512896	-1.030303	22214.42305
-305.009752	-646.222484	-272.56059	-997.571742	-0.749933	-1.030303	22225.86749
-203.535708	-700.392839	-97.842123	-1031.142103	3.827844	0.495623	22223.5786
-74.595006	-726.333572	76.876344	-1004.438407	1.538955	-0.26734	22244.17859
60.449398	-720.992833	241.676295	-1042.586544	0.775993	0.495623	22244.94156
135.219747	-724.807646	385.113289	-962.475457	-0.749933	-1.030303	22195.34898
245.849344	-685.133584	488.113259	-870.156965	2.301918	0.495623	22216.71194
359.530791	-611.889161	614.765073	-801.490319	-1.512896	-1.793265	22216.71194
454.138171	-556.192881	672.750241	-648.897772	-2.275858	-0.26734	22171.69713
515.938152	-449.378098	777.276136	-543.608914	0.775993	2.784511	22212.13416
575.449246	-357.82257	848.994633	-427.638578	0.775993	1.258586	22231.20823
625.041824	-251.770749	869.594627	-219.349751	-1.512896	-0.26734	22217.4749
634.960339	-112.911531	875.698329	-22.505365	0.01303	-0.26734	22222.05268
602.915904	-12.20045	859.676112	120.168667	-1.512896	-0.26734	22209.84527
616.649234	105.295811	856.624261	289.546395	-1.512896	-1.030303	22202.21564
586.130724	222.02911	783.379838	426.879687	-2.275858	-1.030303	22194.58602
540.35296	321.977229	720.053931	578.709272	-2.275858	-1.793265	22215.94897
522.804817	437.184602	613.239148	719.094416	0.01303	-1.030303	22226.63045
462.530761	531.029019	518.631768	842.694379	0.775993	1.258586	22223.5786
381.656711	599.695665	362.98737	925.857317	-0.749933	-1.793265	22231.20823
319.856729	648.52528	254.646661	977.738783	-1.512896	-1.030303	22228.15638
215.330834	684.384529	156.224468	1012.835069	3.064881	1.258586	22192.29713
131.404933	705.747485	10.498586	1035.723951	1.538955	1.258586	22203.74157
49.004957	682.095641	-100.131011	1026.568399	2.301918	2.021548	1112.39967
-52.469087	676.754901	-267.982813	1002.153591	3.064881	0.495623	15.259255
-150.128317	642.421578	-357.249454	911.361025	1.538955	-0.26734	14.496292
-240.15792	608.088255	-487.716082	803.783279	0.775993	-1.030303	22042.75643
-347.735666	543.999385	-621.234561	683.99813	0.01303	0.495623	22180.85269
-446.920822	456.25867	-734.916008	546.664837	0.01303	1.258586	22180.85269
-517.876356	355.547589	-811.212282	395.598215	1.538955	0.495623	22226.63045
-579.676338	260.94021	-853.175233	257.50196	0.01303	-1.793265	22212.13416
-649.86891	177.014309	-885.98263	116.353853	0.775993	0.495623	22223.5786
-687.254084	58.755084	-889.797444	-70.572017	0.01303	2.021548	22228.15638
-695.646674	-51.11155	-880.641891	-228.505304	-0.749933	-0.26734	22196.87491
-694.883711	-160.215221	-878.353003	-378.808963	-2.275858	0.495623	22201.45268
-671.994829	-257.111489	-803.582655	-531.40151	0.01303	2.021548	22214.42305
-592.646704	-366.21516	-710.501201	-667.208877	-1.512896	-1.030303	22202.21564
-551.446716	-465.400316	-615.893821	-814.460686	0.01303	1.258586	22214.42305
-448.446747	-527.96326	-489.242007	-899.912512	1.538955	1.258586	22233.49712
-362.231958	-617.992863	-350.382789	-993.756929	-0.749933	0.495623	22215.94897
-260.757914	-682.844696	-209.234683	-1041.823581	-1.512896	-0.26734	22214.42305
-141.735727	-728.62246	-20.782887	-1031.142103	-0.749933	1.258586	22223.5786
-21.950577	-730.148385	130.283735	-1020.460625	0.775993	-0.26734	22173.98602
111.567902	-716.415056	270.668879	-999.097668	0.775993	-1.793265	22215.18601
204.649356	-692.763211	437.757718	-925.090282	1.538955	0.495623	22242.65267
296.967847	-643.170633	544.572501	-863.290301	2.301918	0.495623	22209.84527
398.441891	-585.185465	649.861359	-738.164412	1.538955	0.495623	22202.97861
492.286308	-489.052161	758.96503	-619.905188	0.01303	-1.030303	22215.18601
551.797401	-416.570701	814.66131	-479.520044	-0.749933	-1.030303	22225.86749
597.575165	-300.600365	865.016851	-314.720093	-2.275858	-0.26734	22215.94897
612.83442	-188.444842	861.202037	-149.920142	0.01303	0.495623	22228.15638
620.464047	-71.711544	896.298323	57.605723	-0.749933	1.258586	22228.91934
621.22701	42.732867	875.698329	210.19827	0.01303	1.258586	22218.23786
582.315911	167.095793	824.579826	361.264892	0.775993	-0.26734	22228.15638
582.315911	274.673539	720.053931	509.279663	-3.801784	-1.030303	22204.50453
548.74555	386.066099	658.253949	655.005546	-2.275858	-0.26734	22194.58602
467.108537	492.117919	537.705837	786.235136	-1.512896	-0.26734	22209.08231
428.197438	574.517895	454.542898	878.553628	0.775993	0.495623	22219.00082
347.323388	633.266025	314.920718	953.323976	0.01303	-0.26734	22212.89712
245.086381	656.154907	232.520742	1016.649883	1.538955	-1.030303	22198.40083
177.182697	689.725268	102.817077	1047.168392	-0.749933	-1.030303	22222.05268
99.360498	693.540082	-24.5977	1048.694318	-1.512896	-1.030303	22210.60823
13.145709	669.125274	-161.16803	1007.49433	0.01303	-0.26734	51.881466
-103.58759	645.473429	-293.923546	950.272125	-0.749933	-0.26734	13.733329
-200.483858	625.636398	-429.730914	889.998069	3.064881	1.258586	16441.84698
-295.091237	569.940118	-548.753101	765.635142	3.064881	-1.030303	22178.5638
-376.72825	511.95495	-679.982691	635.931477	2.301918	-0.26734	22206.03046
-475.150443	424.977198	-753.227114	490.205594	0.775993	0.495623	22218.23786
-540.765238	318.925378	-847.834493	330.746382	0.775993	1.258586	22201.45268
-611.720773	206.769855	-898.952997	182.731612	0.775993	0.495623	22226.63045
-675.04668	106.821737	-898.952997	43.109431	-3.038821	0.495623	22207.55638
-691.068897	10.688432	-921.078916	-136.949775	-1.512896	-1.793265	22217.4749
-699.461487	-92.311537	-858.515972	-309.379354	0.775993	-0.26734	22228.91934
-671.231866	-195.311507	-815.027096	-471.127454	0.01303	1.258586	22215.18601
-641.476319	-325.778135	-763.908592	-620.66815	-3.038821	-1.030303	22200.68972
-570.520785	-414.281812	-678.456766	-766.394033	-2.275858	1.258586	22210.60823
-521.69117	-517.281782	-571.641983	-847.268083	-3.038821	-1.030303	22201.45268
-415.639349	-585.948428	-431.256839	-965.527308	-2.275858	-1.793265	22208.31935
-296.617162	-651.563224	-269.508739	-1005.20137	-0.749933	0.495623	22219.00082
-179.883864	-691.237286	-110.81249	-1041.060618	-0.749933	0.495623	22206.03046
-82.224633	-722.518758	76.876344	-1015.882848	-0.749933	2.021548	22199.92676
32.219777	-716.415056	217.261487	-1025.038401	-2.275858	0.495623	22172.4601
139.797523	-713.363205	348.491078	-960.186568	-0.749933	0.495623	22202.21564
246.612306	-674.452106	507.95029	-921.275469	0.775993	1.258586	22181.61565
348.08635	-602.733608	611.713222	-786.994027	3.827844	-1.030303	22222.05268
457.190022	-533.303999	701.742825	-683.231095	1.538955	-1.030303	22235.786
536.538146	-472.26698	805.505757	-546.660765	-0.749933	1.258586	22217.4749
575.449246	-358.585533	842.890932	-413.142286	2.301918	2.021548	22238.83786
583.841836	-241.852234	874.935366	-236.134931	-0.749933	-1.030303	22238.07489
641.827004	-129.696712	880.276106	-43.868321	0.775993	-0.26734	22220.52675
617.412196	-19.830077	894.772398	133.901996	0.775993	-1.793265	22224.34156
600.627016	102.24396	813.898348	279.627879	1.538955	-0.26734	22229.6823
577.738134	215.925408	786.431689	439.850054	2.301918	0.495623	22216.71194
555.612215	330.369819	724.631707	585.575937	0.01303	0.495623	22226.63045
523.56778	428.029049	604.083595	707.649974	-0.749933	-1.030303	22230.44527
464.056686	520.34754	518.631768	814.464758	-3.801784	-1.793265	22190.7712
386.99745	587.488261	382.824401	926.62028	-0.749933	-1.030303	22207.55638
310.701176	643.947504	247.779997	989.183224	0.775993	0.495623	22206.03046
223.723424	673.70305	155.461506	1007.49433	2.301918	1.258586	22197.63787
138.271598	690.488231	19.654138	1034.198026	0.01303	2.021548	22218.23786
52.819771	672.940088	-104.708788	1024.27951	-1.512896	-1.793265	1792.962432
-43.313534	660.732684	-267.219851	994.523964	0.01303	-0.26734	18.311106
-154.706093	639.369727	-375.560559	911.361025	0.775993	-0.26734	11.444441
-259.994951	576.806783	-525.864218	836.590677	0.01303	1.258586	21958.06757
-329.42456	556.206789	-622.760486	702.309235	0.775993	-0.26734	22170.93417
-420.980088	462.362372	-710.501201	571.079645	0.775993	0.495623	22218.23786
-525.505983	344.866111	-786.034512	386.442662	2.301918	1.258586	22248.75637
-556.787456	260.177247	-847.834493	288.020469	2.301918	-1.030303	22226.63045
-625.454102	170.147644	-881.404854	123.983481	-0.749933	-3.319191	22231.20823
-681.150382	67.910637	-868.434487	-44.631284	-2.275858	-1.793265	22234.26008
-684.202233	-49.585624	-872.249301	-243.001596	0.01303	1.258586	22213.66009
-694.120748	-144.955966	-830.28635	-391.779329	-2.275858	-1.793265	22212.13416
-652.920761	-262.452228	-779.167847	-532.164473	0.775993	1.258586	22228.91934
-597.987443	-357.059607	-718.130828	-652.712585	2.301918	0.495623	22188.48232
-548.394866	-453.955875	-586.901237	-793.097729	0.775993	0.495623	22220.52675
-462.180076	-531.778074	-499.923485	-884.653257	-0.749933	1.258586	22212.13416
-361.468995	-615.703975	-360.301305	-984.601376	-1.512896	1.258586	22206.03046
-274.491243	-685.896547	-223.730975	-1039.534693	-0.749933	1.258586	22157.96381
-128.002398	-710.311354	-28.412514	-1015.119885	-1.512896	-0.26734	22200.68972
-41.024646	-710.311354	127.231884	-1049.453209	-0.749933	-0.26734	22215.18601
71.89384	-720.992833	288.217022	-1019.697662	0.01303	0.495623	22207.55638
187.101213	-709.548392	396.55773	-942.638425	0.01303	-0.26734	22215.18601
287.812294	-665.296553	536.942874	-857.186599	-0.749933	-2.556228	22212.89712
394.627077	-579.081764	667.409502	-745.031077	-2.275858	-1.030303	22190.00824
493.812233	-527.96326	735.313186	-604.645933	1.538955	-0.26734	22182.37861
545.693699	-402.074409	828.39464	-490.964485	3.827844	-0.26734	22252.57118
599.864053	-288.392961	853.57241	-303.275652	2.301918	-1.030303	22234.26008
635.723302	-177.763364	861.965	-155.260881	1.538955	-0.26734	22239.60082
622.752936	-75.526357	869.594627	45.398319	2.301918	2.021548	22243.41563
629.6196	57.229159	848.994633	213.250121	1.538955	1.258586	22224.34156
586.130724	154.888389	819.239087	350.583414	-1.512896	-0.26734	22225.86749
564.004805	265.517986	756.676142	500.12411	1.538955	-0.26734	22228.91934
547.219625	377.673509	662.831726	645.849993	-1.512896	-1.793265	22103.79345
510.597413	476.095702	576.616936	758.768478	-2.275858	-0.26734	22220.52675
432.012251	564.599379	444.624383	866.346224	-0.749933	0.495623	22229.6823
339.69376	624.110473	327.128121	943.40546	2.301918	1.258586	22216.71194
263.397487	644.710466	215.735562	984.605448	-3.038821	-1.793265	22193.82305
167.264182	681.332678	115.787443	1027.331361	0.775993	-1.030303	22183.90454
72.656802	681.332678	-29.938439	1017.412846	-0.749933	-1.793265	22177.03787
12.382746	679.806752	-171.849509	1029.620249	-2.275858	-1.030303	38.148137
-84.513522	640.895653	-312.234652	952.561013	0.01303	0.495623	15.259255
-205.824597	629.451212	-440.412392	865.583261	0.01303	-0.26734	14452.80313
-311.876417	561.547528	-559.434579	767.924031	0.775993	0.495623	22161.01566
-379.780101	494.406807	-665.486399	629.827775	0.775993	-0.26734	22197.63787
-476.676368	406.666093	-743.308598	488.679669	0.01303	1.258586	22215.18601
-543.817089	326.555005	-839.441903	331.509345	-0.749933	-0.26734	22170.93417
-599.513369	222.792073	-866.145599	185.0205	3.064881	2.021548	22252.57118
-662.076313	132.76247	-863.093748	45.398319	2.301918	1.258586	22244.17859
-685.728158	28.236575	-903.530773	-129.320148	3.827844	1.258586	22237.31193
-684.965195	-99.941165	-877.59004	-310.905279	0.775993	-1.030303	22240.36378
-671.231866	-199.126321	-833.338201	-449.764497	0.01303	-0.26734	22229.6823
-651.394835	-307.467029	-779.167847	-582.520014	-2.275858	0.495623	22212.13416
-567.468934	-386.052191	-662.434548	-741.979226	-1.512896	2.021548	22222.81564
-486.594884	-495.155862	-559.434579	-838.875493	0.01303	0.495623	22229.6823
-401.90602	-553.903993	-429.730914	-941.1125	0.775993	-0.26734	22218.23786
-308.061603	-633.252118	-255.77541	-986.127301	0.01303	-0.26734	22215.18601
-211.165336	-711.83728	-116.916191	-1028.853215	-3.038821	-1.030303	22195.34898
-73.06908	-715.652093	59.328201	-1012.830997	-3.801784	-1.793265	22186.19343
0.938305	-740.066901	212.683711	-1016.645811	-0.749933	1.258586	22135.83789
148.190113	-718.703944	327.128121	-970.105084	-0.749933	-0.26734	22205.2675
253.478971	-667.585441	492.691035	-909.831028	-1.512896	1.258586	22194.58602
329.775245	-627.148416	599.505818	-803.016245	1.538955	-1.030303	22196.11194
436.590028	-547.037329	706.320602	-674.075542	0.775993	-0.26734	22209.84527
521.278892	-464.637353	794.824279	-551.238541	1.538955	2.021548	22214.42305
566.293693	-362.400346	839.076118	-417.720062	0.01303	0.495623	22145.7564
615.886271	-253.296675	849.757596	-239.186782	-1.512896	-1.030303	22229.6823
635.723302	-117.489308	902.402025	-57.601651	1.538955	-2.556228	22235.786
648.693669	-22.118966	892.483509	145.346437	3.064881	-1.793265	22248.75637
618.938122	80.118041	846.705745	265.89455	0.775993	-1.793265	22238.83786
581.552948	211.347632	783.379838	433.746352	0.775993	-0.26734	22222.81564
581.552948	330.369819	726.157633	585.575937	0.01303	-0.26734	22233.49712
507.545562	434.132751	603.320632	722.909229	-2.275858	-1.030303	22228.15638
473.212239	527.977168	492.691035	828.96105	0.01303	-0.26734	22215.94897
377.841897	594.354926	393.505879	928.909168	1.538955	-0.26734	22221.28971
308.412288	658.443796	257.698512	1002.153591	-1.512896	1.258586	22229.6823
213.804909	676.754901	153.93558	1013.598032	0.01303	2.784511	22181.61565
136.745672	690.488231	37.202281	1044.116541	-0.749933	2.021548	22202.21564
37.560516	676.754901	-97.07916	1023.516548	-2.275858	-1.030303	2880.184332
-56.2839	637.843802	-248.908745	978.501746	-3.038821	-1.030303	16.78518
-160.046832	627.925286	-372.508708	918.22769	-3.801784	-1.793265	13.733329
-244.735696	585.962336	-502.975336	819.805497	0.01303	2.021548	21883.29722
-335.528262	535.606795	-605.975306	702.309235	0.01303	1.258586	22193.82305
-428.609716	455.495708	-717.367865	577.946309	-0.749933	-0.26734	22186.19343
-525.505983	379.199434	-812.738208	400.175992	-1.512896	0.495623	22222.05268
-568.994859	278.488353	-845.545605	265.131587	-0.749933	0.495623	22227.39341
-645.291133	167.095793	-904.293736	127.035332	1.538955	0.495623	22217.4749
-680.387419	59.518047	-879.878928	-37.764619	-1.512896	-2.556228	22224.34156
-683.43927	-14.489338	-894.37522	-221.638639	0.775993	-0.26734	22251.80822
-704.039264	-124.355972	-855.464121	-374.994149	1.538955	-0.26734	22232.73415
-665.128164	-254.8226	-789.849325	-554.290392	0.01303	-0.26734	22238.83786
-610.95781	-345.615166	-678.456766	-703.068126	1.538955	-1.030303	22228.15638
-545.343015	-460.059577	-587.6642	-803.016245	1.538955	1.258586	22219.76379
-458.365263	-547.800291	-483.138305	-882.364369	-0.749933	2.021548	22221.28971
-352.313442	-614.178049	-346.567975	-975.445823	1.538955	3.547474	22230.44527
-240.920883	-666.059516	-216.86431	-1021.98655	-0.749933	2.021548	22207.55638
-135.632025	-708.022466	-17.731036	-1024.275438	0.01303	1.258586	22212.13416
-19.661689	-727.859497	138.676325	-1034.193954	-1.512896	-1.793265	22027.49718
90.967908	-740.066901	259.224438	-997.571742	-1.512896	-0.26734	22178.5638
187.864176	-723.281721	384.350327	-944.927314	-0.749933	-0.26734	22182.37861
299.256735	-664.53359	539.231762	-862.527338	-1.512896	-0.26734	22176.27491
393.864115	-608.074348	649.861359	-784.705139	-3.038821	-1.030303	22183.90454
493.04927	-509.652154	726.157633	-626.00889	0.01303	-0.26734	22197.63787
550.271476	-419.622552	820.765012	-500.883001	0.775993	-1.030303	22235.02304
609.782569	-293.7337	854.335373	-345.238602	-1.512896	-1.793265	22217.4749
634.960339	-178.526327	884.090919	-167.468285	1.538955	-0.26734	22218.23786
611.308495	-62.555991	861.965	42.346468	0.775993	0.495623	22228.91934
621.22701	32.051389	857.387224	200.279754	1.538955	0.495623	22216.71194
620.464047	171.67357	836.78723	371.94637	2.301918	1.258586	22245.70452
572.397395	280.777241	752.861329	523.012992	2.301918	1.258586	22254.86007
547.982587	389.880912	634.602104	643.561105	3.064881	1.258586	22125.91937
489.997419	464.651261	579.668787	797.679577	0.01303	-0.26734	22231.20823
445.745581	562.310491	463.698451	889.998069	1.538955	2.021548	22241.88971
348.08635	618.769733	320.261457	956.375827	-3.038821	-0.26734	22225.10453
276.367853	660.732684	234.80963	1011.309144	-0.749933	-0.26734	22206.03046
180.234548	684.384529	118.076331	1041.827653	-0.749933	-1.030303	22222.05268
92.493833	692.014156	-45.197694	1040.301728	0.775993	0.495623	22223.5786
6.279044	681.332678	-175.664322	1021.990622	0.775993	0.495623	51.118503
-85.276484	648.52528	-319.86428	959.427678	0.775993	-0.26734	13.733329
-207.350522	617.243808	-441.175355	881.605479	-0.749933	1.258586	16451.7655
-294.328274	563.836416	-549.516063	774.790695	-0.749933	-0.26734	22132.02307
-379.780101	491.354956	-670.827138	643.561105	-0.749933	-1.030303	22166.3564
-466.757853	414.29572	-767.723406	481.050042	0.775993	2.784511	22215.18601
-541.528201	304.429086	-855.464121	313.961202	0.01303	1.258586	22210.60823
-611.720773	218.214297	-865.382636	179.679761	0.775993	1.258586	22228.15638
-665.891127	127.421731	-875.301152	41.583505	2.301918	2.021548	22231.20823
-676.572605	20.606948	-929.471506	-135.42385	-0.749933	0.495623	22214.42305
[truncated: 28,725 more rows]
