# Supplementary material for: Dynamic analysis of slant cracked rotor system considering nonlinear oil film force
Source: PLoS One. 2024 Jan 25;19(1):e0294293. doi: 10.1371/journal.pone.0294293 (PMC10810477; doi:10.1371/journal.pone.0294293)
Supplement: S1 File — These data were measured by two eddy current sensors, model WT0150. (ZIP) [file pone.0294293.s001.zip › 2021.3.18 Test data for plain bearings/2021.3.18 (P=0.2Mpa, Z=8.1g)/800.csv]

1024	30720	7	0	3
8	8	8	8	10	10	1
3	3	3	3	1	1	4
2	1	4	3	0	0	0
0	0	0	0	0.000087	0.000026	20743.45898
-398.805043	-255.271089	-279.065046	-408.511659	-3.727565	-1.067785	22199.92676
-388.123565	-293.419226	-226.420617	-435.215355	-0.675714	0.458141	22206.79342
-363.708758	-322.41181	-165.383598	-459.630162	-2.20164	-0.304822	22168.64528
-330.138397	-355.98217	-128.761387	-463.444976	-0.675714	-0.304822	22200.68972
-305.72359	-381.922903	-113.502132	-500.83015	0.850211	-0.304822	22216.71194
-260.708788	-396.419195	-52.465113	-535.926436	3.1391	0.458141	22210.60823
-210.353247	-420.07104	-10.502162	-526.770883	-0.675714	-0.304822	22206.79342
-164.575483	-453.641401	36.038565	-550.422728	2.376137	1.221104	22224.34156
-135.582899	-472.715469	81.816329	-536.689399	2.376137	-0.304822	22199.16379
-84.464396	-510.100643	126.83113	-566.444945	-0.675714	0.458141	22189.24528
-41.738483	-513.152494	184.053336	-531.34866	0.850211	-0.304822	22234.26008
-9.694048	-519.256196	213.808882	-502.356076	0.087249	-1.067785	22231.97119
30.742977	-509.33768	261.112572	-509.22274	0.850211	0.458141	22239.60082
73.468891	-502.471016	296.208858	-519.904218	-1.438677	-1.067785	22240.36378
116.957767	-526.122861	311.468113	-491.674597	-0.675714	-0.304822	22218.23786
146.713313	-498.656202	361.060691	-496.252374	-2.20164	-0.304822	22212.13416
190.965152	-500.182128	373.268094	-458.104237	0.850211	0.458141	22219.76379
223.77255	-470.426581	404.549567	-435.978317	0.850211	0.458141	22215.18601
261.157724	-461.271028	425.14956	-406.222771	0.087249	-0.304822	22223.5786
287.86142	-433.804369	441.171778	-384.859814	0.087249	0.458141	22229.6823
309.987339	-418.545115	450.327331	-358.156118	-0.675714	-1.067785	22227.39341
342.031774	-402.522897	452.616219	-298.645025	0.850211	0.458141	22203.74157
367.972507	-362.848835	483.897691	-253.630223	-1.438677	-1.067785	22213.66009
402.30583	-314.782182	498.393983	-225.400602	-0.675714	-0.304822	22218.23786
407.646569	-288.078487	502.97176	-204.800608	-0.675714	0.458141	22210.60823
433.587303	-243.826648	517.468052	-169.704322	0.850211	-0.304822	22233.49712
448.083595	-213.308138	539.593971	-94.171011	1.613174	1.221104	22245.70452
455.713222	-171.345188	505.260648	-60.600651	2.376137	0.458141	22227.39341
472.498402	-125.567424	502.97176	-31.608067	0.087249	0.458141	22229.6823
462.579887	-70.634107	490.001393	24.851176	1.613174	0.458141	22234.26008
465.631737	-26.382268	459.482884	104.1993	0.087249	-0.304822	22215.18601
448.846557	-0.441535	456.431033	153.028915	1.613174	-1.067785	22247.23045
442.742855	41.521416	420.571784	180.495574	2.376137	-0.304822	22237.31193
431.298414	85.773254	428.201411	207.962233	0.087249	0.458141	22184.6675
425.194712	149.099162	403.023641	238.480742	0.850211	0.458141	22222.05268
395.439166	162.832491	345.801436	268.236289	0.850211	-1.067785	22225.86749
394.676203	185.721373	290.868119	299.517761	0.087249	0.458141	22168.64528
367.209544	244.469504	258.823684	336.902935	0.087249	0.458141	22209.08231
363.394731	281.091715	234.408876	362.843668	0.087249	-0.304822	22218.23786
351.95029	307.032448	184.053336	383.443662	0.087249	-0.304822	22201.45268
306.172525	349.758361	163.453342	452.873271	-0.675714	-1.067785	22203.74157
293.202159	381.802796	85.631143	452.110308	-2.20164	-1.830747	22207.55638
255.816985	396.299088	52.060782	455.925122	0.850211	0.458141	22187.71935
202.409593	393.247237	28.408937	484.154743	-2.964602	0.458141	22167.11936
191.728115	447.417592	-36.442895	507.043625	-2.20164	-1.830747	22211.3712
167.313307	442.839815	-82.22066	484.917706	0.087249	-0.304822	22196.87491
131.454059	457.336107	-107.39843	519.251029	1.613174	-1.067785	22207.55638
94.831847	471.832399	-180.642853	485.680669	0.087249	0.458141	22222.81564
56.68371	480.987952	-140.205828	521.539917	0.850211	0.458141	22224.34156
39.135568	476.410176	-179.87989	532.984358	-1.438677	-0.304822	22222.81564
20.061499	465.728697	-218.790989	542.902874	1.613174	1.221104	22232.73415
-31.819967	465.728697	-247.783573	526.117694	1.613174	0.458141	22210.60823
-37.923669	490.143505	-268.383567	536.799172	1.613174	0.458141	22.888882
-84.464396	481.750915	-293.561338	500.176961	0.850211	0.458141	13.733329
-107.353278	445.891666	-345.442804	482.628818	-0.675714	-0.304822	11.444441
-150.079191	421.476859	-365.279835	467.369563	-0.675714	-1.067785	9.918516
-178.308812	403.165753	-384.353903	446.769569	-0.675714	0.458141	7586.901456
-214.931024	391.721312	-391.983531	395.651066	-1.438677	-1.067785	22146.51936
-259.182863	397.062051	-402.665009	378.102923	0.850211	1.221104	22202.97861
-268.338415	379.513908	-430.131668	343.7696	-0.675714	-1.067785	22221.28971
-301.145813	361.202802	-457.598326	297.991835	-1.438677	-0.304822	22222.81564
-312.590254	317.713926	-442.339071	288.836283	0.087249	-1.067785	22218.23786
-362.182832	279.56579	-478.19832	230.851115	-1.438677	-0.304822	22205.2675
-368.286534	239.891727	-479.724245	132.428922	-4.490528	-1.830747	22212.13416
-388.886528	219.291733	-489.642761	108.777077	0.850211	0.458141	22207.55638
-428.56059	176.56582	-494.220537	89.703008	-0.675714	-0.304822	22217.4749
-443.819845	151.38805	-469.80573	39.347468	-0.675714	-0.304822	22234.26008
-452.212435	124.684354	-455.309438	27.140064	2.376137	-0.304822	22231.20823
-479.679094	67.462149	-459.124252	-56.022874	0.087249	-0.304822	22217.4749
-491.123535	26.262161	-424.027966	-93.408049	-1.438677	-0.304822	22216.71194
-483.493907	11.765869	-414.10945	-119.348782	-1.438677	-1.830747	22192.29713
-494.938348	-33.248933	-398.850195	-175.045061	0.087249	-1.067785	22181.61565
-477.390205	-59.952628	-398.087233	-203.274683	0.850211	0.458141	22248.75637
-478.916131	-120.989647	-341.62799	-233.030229	0.850211	1.221104	22221.28971
-468.997615	-152.27112	-353.835394	-292.541323	0.850211	0.458141	22203.74157
-443.056882	-171.345188	-319.502071	-305.511689	0.850211	-0.304822	22223.5786
-422.456888	-213.308138	-285.168748	-362.733895	-0.675714	0.458141	22205.2675
-406.434671	-262.900716	-256.939126	-406.985733	-1.438677	-0.304822	22175.51195
-390.412453	-281.974785	-214.976176	-421.482025	-2.20164	-1.830747	22212.13416
-358.368018	-307.915518	-182.931741	-448.948684	-0.675714	0.458141	22206.79342
-318.693956	-346.826617	-135.628051	-481.756082	-0.675714	-1.067785	22208.31935
-294.279148	-372.76735	-95.953989	-495.489411	-0.675714	-0.304822	22211.3712
-265.286564	-412.441413	-71.539181	-528.296809	-1.438677	0.458141	22196.11194
-213.405098	-436.093258	-41.020672	-547.370877	-2.20164	-1.830747	22189.24528
-163.049558	-455.930289	10.097832	-566.444945	-1.438677	-0.304822	22176.27491
-137.871787	-467.37473	68.083	-548.896802	0.087249	-0.304822	22190.7712
-100.486613	-498.656202	97.838546	-573.31161	-0.675714	1.221104	22212.89712
-50.894035	-493.315463	155.823714	-546.607914	1.613174	-1.830747	22247.99341
-5.879234	-531.4636	197.786665	-503.119038	3.1391	1.221104	22242.65267
24.639276	-529.937674	252.719982	-529.822734	0.850211	-1.067785	22222.05268
69.654077	-521.545084	287.816268	-522.193107	0.087249	1.984066	22230.44527
114.668878	-527.648786	304.601448	-497.015336	0.850211	0.458141	22229.6823
135.268872	-513.152494	322.912554	-467.25979	0.087249	-0.304822	22217.4749
187.913301	-497.893239	366.40143	-448.948684	0.850211	-1.067785	22245.70452
203.172556	-501.708053	414.468082	-420.719063	1.613174	0.458141	22244.94156
259.631799	-448.300661	410.653268	-434.452392	2.376137	1.221104	21944.33424
277.942904	-434.567332	432.779188	-398.593143	-0.675714	-0.304822	22221.28971
318.379929	-422.359928	476.268064	-362.733895	-2.964602	0.458141	22213.66009
335.928072	-406.337711	489.23843	-319.245019	0.087249	0.458141	22202.97861
380.942874	-366.663649	479.319915	-251.341335	-0.675714	-1.067785	22222.05268
385.52065	-332.330325	486.186579	-220.822826	0.850211	-0.304822	22231.97119
430.535452	-291.130338	509.075462	-207.089496	0.087249	-0.304822	22215.18601
436.639153	-249.167387	499.919909	-175.808024	-1.438677	-1.067785	22224.34156
433.587303	-207.204437	491.527319	-133.082111	-1.438677	-0.304822	22212.89712
452.661371	-174.397039	533.490269	-108.667303	-3.727565	-1.067785	22199.92676
461.816924	-137.011865	476.268064	-40.76362	-1.438677	0.458141	22216.71194
463.342849	-84.367436	473.979176	17.984511	2.376137	-0.304822	22228.91934
451.135445	-48.508187	438.88289	79.02153	3.1391	1.221104	22222.81564
471.735439	2.610316	457.956958	132.428922	2.376137	-1.067785	22233.49712
433.587303	50.676968	412.942157	175.154835	-0.675714	-1.067785	22227.39341
430.535452	93.402882	422.09771	166.762245	0.087249	0.458141	22213.66009
416.802122	120.86954	365.638467	240.006667	1.613174	0.458141	22196.11194
419.091011	156.728789	349.61625	274.339991	1.613174	0.458141	22212.89712
402.30583	202.506553	309.179224	310.199239	1.613174	-0.304822	22236.54897
364.920656	228.447286	283.238491	334.614047	0.850211	0.458141	22231.20823
348.898439	249.810243	258.823684	347.584413	0.087249	0.458141	22216.71194
351.187327	310.084299	209.994069	397.939954	0.850211	-0.304822	22214.42305
316.854004	339.076883	143.616311	430.747352	-2.964602	-0.304822	22202.97861
299.305861	368.069467	121.490391	419.302911	-1.438677	-0.304822	22182.37861
263.446612	387.143535	85.631143	461.265861	-0.675714	0.458141	22203.74157
247.424395	425.291672	29.934863	491.784371	-2.20164	-1.067785	22206.03046
205.461444	439.025002	-16.605864	516.962141	-1.438677	-1.067785	22209.84527
186.387376	462.676846	-63.146591	513.91029	-1.438677	-0.304822	22202.97861
134.50591	467.254623	-85.272511	512.384365	-2.20164	-0.304822	22193.06009
89.491108	478.699064	-133.339163	520.776955	-3.727565	-1.067785	22199.16379
57.446673	480.987952	-150.124343	514.673253	-0.675714	-0.304822	22217.4749
45.239269	471.069437	-180.642853	536.799172	-2.964602	-1.067785	22206.03046
16.246685	482.513878	-205.05766	538.325098	0.087249	-0.304822	22228.91934
-13.508861	478.699064	-224.131729	540.613986	1.613174	0.458141	22252.57118
-62.338476	458.09907	-263.805791	516.199178	0.850211	0.458141	25.940733
-90.568098	461.913884	-316.45022	529.932508	1.613174	-0.304822	12.207404
-91.33106	445.128703	-330.183549	478.814004	2.376137	0.458141	12.970367
-147.02734	448.943517	-346.968729	467.369563	0.850211	-0.304822	9.155553
-174.493999	442.839815	-358.41317	458.976973	0.087249	0.458141	10.681478
-205.012508	425.291672	-375.198351	423.117724	0.850211	-0.304822	22064.88235
-216.456949	409.269455	-399.613158	389.547364	1.613174	1.221104	22209.08231
-275.20508	378.750945	-440.813146	346.821451	1.613174	0.458141	22225.86749
-287.412484	365.780579	-430.131668	304.095537	0.850211	-0.304822	22228.15638
-330.138397	329.158367	-445.390922	276.628879	-2.20164	0.458141	22196.11194
-343.871726	282.617641	-465.990916	243.058518	-2.20164	-1.830747	22208.31935
-365.997646	251.336168	-460.650177	159.132617	-0.675714	-1.067785	22226.63045
-406.434671	220.054696	-483.539059	116.406704	3.1391	0.458141	22217.4749
-409.486522	191.825075	-471.331655	80.547455	0.087249	1.221104	22223.5786
-438.479106	151.38805	-453.02055	54.606722	0.850211	0.458141	22234.26008
-468.234653	110.188062	-469.80573	11.117846	-2.20164	-1.067785	22193.82305
-474.338354	71.276962	-446.916848	-13.296961	-3.727565	-1.830747	22203.74157
-485.782795	52.202894	-409.531674	-71.282129	0.850211	1.984066	22225.10453
-497.227237	24.736235	-417.161301	-114.771005	1.613174	1.221104	22211.3712
-485.019833	-21.041529	-415.635376	-161.311732	0.850211	0.458141	22219.00082
-478.916131	-71.397069	-385.879829	-191.830242	0.087249	-1.830747	22210.60823
-495.701311	-89.708175	-375.198351	-241.422819	-0.675714	0.458141	22219.00082
-478.916131	-133.197051	-337.050214	-275.756143	0.087249	-0.304822	22219.00082
-470.523541	-182.026666	-346.968729	-306.274652	1.613174	-0.304822	22196.87491
-429.323553	-221.700729	-295.087263	-362.733895	-0.675714	-0.304822	22198.40083
-387.360602	-232.382207	-253.124313	-360.445006	3.902062	0.458141	22229.6823
-387.360602	-282.737748	-217.265064	-401.644994	0.087249	-0.304822	22231.97119
-353.790242	-304.100704	-140.205828	-459.630162	0.087249	-0.304822	22209.08231
-317.168031	-333.856251	-140.205828	-469.548678	0.850211	-0.304822	22209.84527
-293.516186	-384.211792	-118.079908	-484.04497	0.087249	-1.067785	22209.84527
-266.81249	-413.204376	-63.146591	-521.430144	-3.727565	-1.067785	22197.63787
-229.427316	-430.752518	-33.391044	-546.607914	-2.20164	-0.304822	22192.29713
-185.93844	-446.774736	36.801527	-556.52643	-0.675714	-0.304822	22210.60823
-152.368079	-468.137693	45.95708	-551.185691	0.087249	1.221104	22191.53417
-92.856986	-490.263612	93.26077	-561.104206	0.087249	0.458141	22210.60823
-69.968104	-512.389531	138.275571	-553.474579	-0.675714	-0.304822	22215.18601
-20.375526	-512.389531	187.868149	-544.319026	0.087249	-1.067785	22221.28971
31.50594	-510.863606	234.408876	-512.274591	-0.675714	-0.304822	22198.40083
81.098518	-517.73027	266.453311	-513.800517	0.087249	1.221104	22217.4749
107.802214	-529.174712	277.897752	-515.326442	0.087249	0.458141	22233.49712
151.29109	-500.182128	345.801436	-474.889417	2.376137	0.458141	22233.49712
180.283674	-512.389531	364.112542	-452.000535	0.850211	-1.067785	22235.786
212.328109	-468.137693	378.608834	-451.237572	0.087249	-0.304822	22238.07489
251.239208	-458.219177	425.14956	-405.459808	1.613174	1.221104	22219.00082
274.128091	-462.033991	431.253262	-410.800547	0.087249	-1.067785	22224.34156
324.483631	-419.308077	463.297697	-334.504273	3.902062	0.458141	22250.2823
337.453998	-393.367344	483.897691	-307.800578	-0.675714	0.458141	22230.44527
371.787321	-353.693282	483.134728	-275.756143	0.850211	-0.304822	22236.54897
392.387315	-337.671065	502.208797	-240.659857	-2.20164	-1.830747	22241.12674
402.30583	-296.471077	492.290281	-197.170981	0.850211	-1.067785	22216.71194
419.091011	-269.004418	512.890275	-188.778391	-0.675714	0.458141	22206.03046
448.083595	-223.989617	505.260648	-143.763589	-0.675714	-0.304822	22220.52675
456.476185	-179.737778	507.549536	-83.489533	0.850211	-0.304822	22217.4749
467.920626	-127.093349	496.868058	-49.919173	-0.675714	0.458141	22222.81564
452.661371	-98.863728	464.823623	5.777107	0.087249	0.458141	22231.97119
463.342849	-41.641523	449.564368	72.917828	0.087249	-0.304822	22227.39341
450.372483	-10.36005	456.431033	118.695592	-1.438677	-0.304822	22199.92676
454.187296	24.736235	438.88289	156.843729	-0.675714	0.458141	22205.2675
427.483601	91.113994	399.208827	189.651127	-1.438677	0.458141	22206.03046
414.513234	114.765838	377.082908	240.76963	-0.675714	-0.304822	22209.84527
409.935458	165.884342	361.060691	268.999251	0.087249	-0.304822	22227.39341
392.387315	200.980628	325.201442	306.384426	1.613174	-1.830747	22214.42305
377.891023	236.076914	284.764417	338.428861	1.613174	-0.304822	22191.53417
351.187327	270.410237	260.349609	365.132556	3.1391	1.221104	22205.2675
349.661401	297.876895	189.394075	400.991805	-0.675714	-0.304822	22201.45268
302.357712	329.92133	118.43854	403.280693	0.087249	-0.304822	22192.29713
309.987339	374.936132	126.83113	437.614016	1.613174	-0.304822	22235.02304
276.416979	402.40279	101.65336	469.658451	0.087249	0.458141	22236.54897
248.95032	406.980567	34.512639	500.939924	2.376137	0.458141	22196.11194
208.513295	435.973151	-11.265125	503.991774	1.613174	-1.067785	22199.16379
162.735531	456.573145	-57.805852	487.969557	0.850211	-0.304822	22214.42305
139.846649	460.387958	-87.561399	528.406582	-2.20164	-0.304822	22162.54158
105.513326	470.306474	-105.872504	520.776955	-1.438677	-0.304822	22202.21564
77.283704	477.936101	-144.783604	524.591768	0.087249	-1.067785	22231.20823
43.713344	496.247207	-171.4873	557.399166	0.850211	-0.304822	22215.94897
4.039282	483.27684	-194.376182	524.591768	3.1391	1.221104	22230.44527
-9.694048	474.88425	-234.050244	518.488066	-0.675714	0.458141	22216.71194
-40.212557	470.306474	-250.835424	516.199178	2.376137	1.221104	54.170354
-78.360694	463.439809	-283.642822	519.251029	-2.20164	-0.304822	13.733329
-134.819936	448.943517	-335.524288	482.628818	-0.675714	0.458141	11.444441
-127.953272	432.158337	-350.02058	468.132526	1.613174	-0.304822	11.444441
-181.360663	439.025002	-340.102065	460.502898	-1.438677	-1.067785	8.39259
-197.382881	419.950933	-389.694643	416.25106	0.850211	0.458141	22027.49718
-236.29398	386.380573	-425.553891	391.073289	0.850211	-0.304822	22199.92676
-261.471751	371.884281	-410.294636	338.428861	1.613174	0.458141	22215.18601
-301.908776	339.076883	-436.235369	325.458494	0.850211	-0.304822	22224.34156
-294.279148	342.891697	-427.079817	275.102953	1.613174	0.458141	22215.94897
-341.582838	307.032448	-459.124252	232.37704	3.1391	0.458141	22237.31193
-365.997646	253.625057	-452.257587	178.969649	1.613174	0.458141	22243.41563
-365.234683	217.002845	-474.383506	133.191884	0.087249	-1.830747	22234.26008
-415.590224	178.091746	-494.9835	90.465971	1.613174	0.458141	22222.81564
-449.160584	141.469534	-468.279804	39.347468	-2.964602	-0.304822	22212.13416
-440.767994	123.158429	-452.257587	-1.85252	-1.438677	-1.067785	22212.13416
-470.523541	85.010292	-459.124252	-2.615483	0.850211	-1.067785	22217.4749
-486.545758	46.099192	-432.420556	-64.415465	0.087249	-1.067785	22230.44527
-479.679094	23.973273	-432.420556	-134.608036	-0.675714	-1.067785	22193.06009
-478.916131	-8.834125	-417.161301	-145.289515	1.613174	1.984066	22208.31935
-473.575392	-58.426703	-412.583525	-220.822826	-3.727565	-1.067785	22206.03046
-484.25687	-85.893361	-373.672425	-263.548739	-1.438677	-1.067785	22193.82305
-465.945764	-142.352604	-359.939096	-271.941329	-0.675714	-1.830747	22197.63787
-436.190218	-181.263704	-351.546506	-330.68946	0.087249	1.221104	22218.23786
-428.56059	-189.656294	-298.139114	-332.215385	0.850211	0.458141	22217.4749
-423.219851	-234.671095	-274.487269	-381.807963	1.613174	-1.067785	22206.03046
-385.834677	-269.767381	-243.205797	-406.222771	1.613174	-1.067785	22220.52675
-361.419869	-293.419226	-186.746555	-436.74128	0.087249	-0.304822	22208.31935
-329.375434	-326.226624	-122.657685	-468.022752	0.850211	-0.304822	22181.61565
-280.545819	-343.774766	-134.102126	-479.467193	0.087249	-1.067785	22196.11194
-254.605086	-383.448829	-71.539181	-518.378293	-0.675714	-1.067785	22227.39341
-224.849539	-416.256226	-24.235492	-535.926436	0.850211	-0.304822	22213.66009
-183.649552	-444.485848	16.964496	-542.030138	3.1391	-0.304822	22203.74157
-142.449564	-469.663618	60.453372	-556.52643	0.850211	-0.304822	22222.05268
-92.856986	-494.841388	95.549658	-535.926436	0.087249	-0.304822	22208.31935
-67.679216	-505.522867	138.275571	-564.156057	-2.20164	-1.067785	22207.55638
-25.716265	-521.545084	193.208888	-519.904218	-2.20164	-1.830747	22225.10453
13.194834	-523.07101	232.882951	-510.748666	0.850211	-0.304822	22215.18601
48.29112	-513.152494	258.060721	-526.770883	-0.675714	-0.304822	22223.5786
87.965183	-526.122861	299.260709	-506.170889	0.850211	-1.067785	22234.26008
137.557761	-513.152494	321.386628	-503.882001	-2.20164	-0.304822	22200.68972
172.654046	-507.811755	348.090324	-463.444976	-2.20164	-0.304822	22211.3712
202.409593	-483.396947	369.453281	-455.052386	-2.20164	-1.067785	22215.94897
242.846618	-464.322879	409.890306	-412.326473	1.613174	1.221104	22216.71194
271.839202	-447.537699	441.934741	-395.541292	-0.675714	-0.304822	22223.5786
315.328078	-427.700668	463.297697	-345.948714	1.613174	-0.304822	22247.99341
329.061408	-392.604382	483.134728	-314.667242	0.087249	-0.304822	22231.97119
367.972507	-362.848835	498.393983	-267.363553	-0.675714	-0.304822	22223.5786
382.468799	-333.856251	502.208797	-258.970962	0.087249	-0.304822	22230.44527
416.03916	-300.28589	509.838424	-207.852459	0.087249	-0.304822	22227.39341
431.298414	-251.456275	504.497685	-172.756173	1.613174	-1.830747	22221.28971
439.691004	-235.434058	525.097679	-153.682105	-0.675714	-1.067785	22244.94156
451.898408	-165.241486	508.312499	-97.222862	2.376137	1.221104	22244.17859
475.550253	-122.515573	496.105095	-30.845104	-0.675714	-1.067785	22225.86749
472.498402	-89.708175	490.764356	5.014145	-0.675714	-1.067785	22228.91934
454.950259	-72.922995	454.142144	41.636356	-1.438677	-0.304822	22213.66009
452.661371	-18.752641	464.06066	114.117816	-2.964602	-1.067785	22196.87491
438.165079	32.365863	435.831039	157.606692	0.087249	1.221104	22220.52675
436.639153	63.647335	422.09771	177.443723	1.613174	-1.067785	22226.63045
424.43175	100.269546	392.342163	225.510375	-1.438677	-0.304822	22180.85269
402.30583	152.151013	364.875504	256.028885	0.087249	-0.304822	22212.89712
399.253979	194.113963	305.364411	275.102953	-2.20164	-1.067785	22212.13416
387.809538	233.788025	269.505162	317.065904	-2.964602	-1.830747	22173.22306
358.816954	258.965796	252.719982	358.265892	2.376137	1.984066	22206.79342
339.742886	297.113933	214.571845	391.073289	-1.438677	-0.304822	22216.71194
332.113259	323.817628	156.586677	412.436246	2.376137	0.458141	22212.89712
301.594749	375.699094	123.016317	427.695501	2.376137	0.458141	22213.66009
282.520681	389.432424	91.734844	462.791787	0.087249	-1.067785	22213.66009
239.794767	411.558343	33.749676	485.680669	1.613174	0.458141	22185.43046
196.305891	428.343523	0.179316	492.547333	1.613174	-0.304822	22178.5638
172.654046	477.173138	-81.457697	491.784371	1.613174	0.458141	22202.21564
145.950351	443.602778	-82.983622	536.799172	0.850211	-0.304822	22217.4749
83.387406	465.728697	-114.265095	531.458433	1.613174	-0.304822	22224.34156
71.180002	476.410176	-141.731753	514.673253	1.613174	-0.304822	22238.83786
55.920748	467.254623	-182.931741	540.613986	1.613174	0.458141	22227.39341
33.031866	484.802766	-205.820623	534.510284	-1.438677	-1.067785	22216.71194
-24.19034	483.27684	-230.998393	539.08806	0.850211	-0.304822	22214.42305
-32.58293	457.336107	-265.331716	521.539917	-2.20164	-0.304822	119.022187
-78.360694	468.780548	-321.027996	500.939924	-2.20164	-1.067785	16.022217
-101.249576	444.365741	-325.605773	497.888073	0.850211	0.458141	10.681478
-124.138458	436.736113	-345.442804	455.925122	0.850211	0.458141	12.207404
-169.916222	429.106486	-379.013164	446.769569	-2.20164	-0.304822	9.918516
-206.538434	421.476859	-407.242785	413.199209	-2.20164	-1.830747	20607.62352
-236.29398	392.484275	-415.635376	407.85847	-1.438677	-0.304822	22183.90454
-260.708788	396.299088	-427.079817	345.295525	-1.438677	-1.067785	22197.63787
-275.968043	365.017616	-433.946481	320.117755	1.613174	0.458141	22226.63045
-320.219882	321.52874	-418.687227	286.547394	1.613174	0.458141	22245.70452
-336.242099	300.928746	-450.731661	233.140003	0.850211	0.458141	22225.10453
-349.212466	273.462088	-455.309438	189.651127	0.087249	-0.304822	22228.91934
-392.701342	242.943578	-473.620544	132.428922	0.850211	-1.067785	22229.6823
-422.456888	199.454702	-513.294606	105.725226	-1.438677	-2.59371	22212.89712
-421.693926	164.358416	-455.309438	54.606722	0.087249	-1.830747	22230.44527
-452.975398	136.891758	-461.41314	26.377101	0.850211	0.458141	22244.94156
-470.523541	79.669552	-472.094618	-35.422881	2.376137	1.221104	22228.91934
-469.760578	60.595484	-429.368705	-63.652502	1.613174	0.458141	22235.02304
-486.545758	31.6029	-417.924264	-111.719154	-2.20164	-2.59371	22226.63045
-477.390205	-18.752641	-422.50204	-140.711738	-0.675714	-0.304822	22182.37861
-468.234653	-44.693374	-394.272419	-184.200614	-0.675714	-0.304822	22199.92676
-459.842062	-97.337802	-356.887245	-239.896894	-0.675714	0.458141	22226.63045
-465.945764	-123.278536	-350.02058	-273.467254	-2.20164	-1.067785	22209.84527
-456.790211	-168.293337	-325.605773	-305.511689	0.850211	0.458141	22196.11194
-427.797627	-210.256288	-308.05763	-329.926497	-0.675714	0.458141	22207.55638
-411.77541	-253.745164	-271.435418	-390.200553	-1.438677	0.458141	22181.61565
-383.545789	-279.685897	-274.487269	-407.748696	0.087249	0.458141	22180.08972
-373.627273	-305.62663	-204.294697	-447.422758	-2.20164	-1.067785	22203.74157
-339.29395	-336.145139	-138.679902	-462.682013	0.087249	-0.304822	22202.21564
-307.249515	-372.76735	-113.502132	-497.778299	3.1391	0.458141	22218.23786
-267.575453	-391.078456	-71.539181	-495.489411	2.376137	-0.304822	22221.28971
-222.560651	-407.863636	-31.865119	-535.926436	-0.675714	0.458141	22208.31935
-201.960657	-446.774736	4.757092	-557.289393	0.850211	0.458141	22194.58602
-159.997707	-472.715469	63.505223	-564.156057	-1.438677	-1.830747	22186.19343
-113.45698	-493.315463	81.053366	-548.896802	0.850211	-0.304822	22217.4749
-53.182924	-509.33768	131.408907	-538.215324	3.902062	0.458141	22244.94156
-31.057004	-523.07101	181.001485	-522.956069	0.850211	-0.304822	22244.94156
-8.168122	-521.545084	229.8311	-520.667181	-0.675714	-1.067785	22231.97119
41.424456	-530.700637	257.297758	-530.585697	2.376137	1.221104	22227.39341
78.046667	-513.915457	286.290342	-506.933852	-1.438677	-1.067785	22224.34156
120.009618	-513.152494	323.675516	-470.311641	-2.20164	-0.304822	22211.3712
173.417009	-523.833972	329.016256	-460.393125	0.850211	-0.304822	22214.42305
208.513295	-482.633985	377.845871	-446.659796	1.613174	-0.304822	22229.6823
242.083656	-462.796953	412.179194	-427.585727	0.850211	-0.304822	22223.5786
256.579948	-436.093258	409.127343	-394.015367	0.087249	-0.304822	22216.71194
290.150308	-439.145109	448.801405	-358.156118	0.087249	1.221104	22212.13416
327.535482	-394.89327	450.327331	-333.741311	-2.20164	-1.067785	22218.23786
356.528066	-378.10809	494.57917	-285.674658	0.850211	-0.304822	22204.50453
393.91324	-346.063655	486.186579	-236.845043	0.850211	0.458141	22218.23786
421.379899	-299.522928	496.868058	-209.378385	3.1391	2.747029	22237.31193
432.82434	-263.663679	517.468052	-183.437651	0.850211	-0.304822	22231.97119
448.846557	-226.278505	516.705089	-143.000626	0.087249	-1.067785	22234.26008
461.053961	-168.293337	500.682871	-89.593235	1.613174	0.458141	22238.83786
484.705806	-140.063716	506.023611	-41.526582	-0.675714	-0.304822	22215.18601
454.187296	-113.36002	499.919909	4.251182	1.613174	1.221104	22223.5786
463.342849	-63.767442	484.660654	72.154865	3.1391	-0.304822	22241.12674
455.713222	-19.515603	451.090294	111.065965	0.087249	-0.304822	22219.00082
448.083595	58.306596	424.386598	156.080766	3.1391	-0.304822	22200.68972
445.031744	39.232527	397.682902	185.836313	-1.438677	-1.067785	22223.5786
417.565085	89.588068	389.290312	222.458525	-1.438677	-0.304822	22212.13416
406.883607	144.521385	353.431063	247.636295	-3.727565	-0.304822	22190.00824
380.942874	181.143597	308.416262	257.55481	-1.438677	-0.304822	22210.60823
375.602135	206.321367	280.18664	314.014053	-1.438677	-1.067785	22212.89712
376.365097	243.706541	250.431094	346.821451	-1.438677	-1.067785	22213.66009
350.424364	294.062082	217.623696	364.369594	0.850211	1.221104	22204.50453
332.113259	325.343554	177.186671	415.488097	-0.675714	-0.304822	22215.18601
293.965122	339.839846	142.853348	436.088091	-2.964602	-0.304822	22181.61565
287.098457	360.43984	90.208919	421.591799	-2.964602	-1.830747	22173.98602
247.424395	401.639827	58.927447	471.94734	-0.675714	-0.304822	22200.68972
206.224407	426.817598	7.808943	491.021408	0.850211	-0.304822	22202.97861
185.624413	461.150921	-39.494746	510.095476	0.850211	1.221104	22223.5786
151.29109	465.728697	-71.539181	520.776955	0.850211	-0.304822	22216.71194
113.142953	468.017586	-94.428063	522.30288	0.850211	-0.304822	22215.94897
90.254071	489.380542	-132.5762	527.643619	-0.675714	-0.304822	22228.15638
55.920748	490.143505	-157.753971	532.221396	0.850211	-0.304822	22234.26008
26.165201	480.224989	-198.190996	527.643619	0.850211	0.458141	22215.94897
-5.116271	476.410176	-204.294697	545.191762	1.613174	-0.304822	22249.51933
-41.738483	474.88425	-269.909493	529.169545	1.613174	-1.067785	331.125828
-78.360694	465.728697	-290.509487	529.932508	0.850211	-0.304822	14.496292
-104.301427	452.758331	-326.368735	501.702886	1.613174	-0.304822	10.681478
-131.005123	438.262039	-357.650208	474.99919	0.850211	0.458141	9.918516
-160.76067	428.343523	-375.198351	441.42883	-1.438677	0.458141	9.918516
-200.434732	429.869449	-376.724276	436.851054	-2.20164	-1.067785	20309.30509
-211.11621	403.165753	-411.820562	394.888103	0.087249	-0.304822	22204.50453
-276.731006	381.802796	-427.842779	373.525146	-2.964602	-1.830747	22200.68972
-273.679155	373.410206	-430.89463	318.591829	0.850211	-0.304822	22219.76379
-312.590254	345.943548	-443.102034	293.414059	-0.675714	0.458141	22212.13416
-339.29395	306.269485	-459.887214	246.873332	-2.20164	0.458141	22197.63787
-359.130981	255.150982	-452.257587	188.888164	0.850211	0.458141	22209.08231
-375.153199	240.65469	-484.302022	136.243735	-2.20164	-1.067785	22220.52675
-409.486522	208.610255	-507.953867	77.495605	0.087249	0.458141	22218.23786
-415.590224	185.721373	-448.442773	69.865977	2.376137	-0.304822	22241.12674
-442.293919	128.499168	-465.227953	37.058579	0.850211	-0.304822	22239.60082
-449.923547	103.321397	-469.80573	-14.822887	0.850211	-1.067785	22222.81564
-485.019833	61.358447	-438.524258	-48.393247	0.087249	-0.304822	22217.4749
-465.945764	36.180676	-408.768711	-101.037676	0.087249	-0.304822	22199.16379
-469.760578	6.42513	-424.027966	-140.711738	0.087249	-0.304822	22231.97119
-478.153168	-31.723007	-388.168717	-178.859875	0.850211	-0.304822	22222.81564
-473.575392	-80.552622	-353.835394	-225.400602	3.1391	1.221104	22204.50453
-456.790211	-123.278536	-344.679841	-263.548739	-1.438677	1.221104	22215.18601
-470.523541	-166.004449	-336.287251	-290.252435	0.087249	-1.067785	22196.11194
-445.34577	-190.419256	-326.368735	-350.526491	-1.438677	-0.304822	22197.63787
-413.301335	-240.011834	-284.405785	-381.045	-1.438677	0.458141	22207.55638
-387.360602	-262.137754	-229.472468	-400.882032	0.850211	0.458141	22210.60823
-382.782826	-283.50071	-192.087294	-413.852398	-2.20164	-0.304822	22215.94897
-341.582838	-303.337741	-139.442865	-458.8672	-0.675714	-0.304822	22202.97861
-306.486552	-352.930319	-129.524349	-493.963485	0.087249	-0.304822	22206.79342
-298.856925	-400.234009	-101.294728	-508.459777	-1.438677	-0.304822	22179.32676
-266.81249	-427.700668	-26.52438	-561.104206	-1.438677	-1.067785	22178.5638
-210.353247	-432.278444	-2.109572	-542.793101	0.087249	1.221104	22184.6675
-162.286595	-482.633985	41.379304	-583.993088	0.087249	0.458141	22206.03046
-130.24216	-481.871022	78.001515	-542.793101	1.613174	1.221104	22241.12674
-63.101439	-514.67842	115.386689	-561.867169	2.376137	0.458141	22229.6823
-24.953302	-515.441382	177.949634	-529.822734	0.850211	-1.067785	22228.15638
5.565207	-517.73027	223.727398	-508.459777	0.087249	-0.304822	22235.02304
60.498524	-516.967308	219.149622	-511.511628	-1.438677	-1.067785	22214.42305
76.520742	-508.574718	284.764417	-527.533846	0.087249	-0.304822	22222.81564
142.135537	-511.626569	322.149591	-497.778299	0.087249	-0.304822	22254.86007
147.476276	-494.841388	347.327361	-450.474609	0.850211	0.458141	22232.73415
202.409593	-478.056208	367.927355	-433.689429	1.613174	0.458141	22231.97119
212.328109	-464.322879	387.764386	-448.948684	2.376137	0.458141	22238.83786
258.868836	-462.796953	410.653268	-400.119069	-1.438677	-0.304822	22210.60823
298.542898	-431.515481	430.4903	-382.570926	-1.438677	-0.304822	22205.2675
319.142892	-400.996972	474.742138	-339.08205	-2.20164	-1.067785	22224.34156
367.209544	-397.182158	474.742138	-291.015397	-0.675714	-1.067785	22219.76379
378.653985	-331.567363	480.84584	-220.059863	-2.964602	-1.067785	22221.28971
386.283613	-310.967369	496.868058	-210.141347	0.087249	-0.304822	22234.26008
413.750271	-285.789598	512.127312	-194.882093	-1.438677	-0.304822	22204.50453
431.298414	-239.248872	502.97176	-153.682105	-2.20164	-0.304822	22205.2675
449.60952	-182.026666	527.386567	-114.771005	-1.438677	-0.304822	22218.23786
453.424334	-164.478523	509.075462	-57.5488	1.613174	0.458141	22221.28971
448.846557	-106.493355	475.505101	-23.978439	3.1391	-0.304822	22226.63045
464.868775	-51.560038	480.84584	69.865977	0.850211	-0.304822	22247.23045
456.476185	-18.752641	461.771772	98.858561	-1.438677	-0.304822	22224.34156
455.713222	28.551049	451.853256	141.584474	0.850211	-0.304822	22218.23786
438.165079	40.758453	427.438449	179.732611	-1.438677	-0.304822	22206.79342
427.483601	91.113994	398.445865	223.98445	-0.675714	-1.067785	22201.45268
419.853973	146.810273	378.608834	250.688146	1.613174	-0.304822	22214.42305
405.357681	180.380634	338.934771	285.784432	2.376137	-0.304822	22234.26008
375.602135	209.373218	305.364411	310.962202	0.850211	0.458141	22191.53417
365.683619	250.573206	284.764417	343.006637	1.613174	-1.067785	22205.2675
351.187327	300.928746	239.749615	369.710333	1.613174	0.458141	22209.08231
321.43178	314.662075	177.186671	408.621432	-0.675714	-0.304822	22193.06009
313.802153	349.758361	127.594093	432.273277	-0.675714	0.458141	22196.11194
288.624383	388.669461	100.127435	444.480681	-1.438677	-0.304822	22214.42305
262.683649	397.062051	64.268186	481.102892	-0.675714	0.458141	22215.18601
223.77255	435.210188	9.334869	471.184377	0.087249	-0.304822	22184.6675
187.913301	450.469443	-35.679933	515.436216	0.087249	-0.304822	22215.94897
154.342941	468.780548	-106.635467	493.310296	-2.964602	-0.304822	22192.29713
113.905916	480.987952	-96.716952	518.488066	-0.675714	-0.304822	22192.29713
71.942965	477.173138	-119.605834	507.043625	-0.675714	-0.304822	22212.89712
47.528158	477.173138	-169.198412	523.828806	1.613174	0.458141	22230.44527
45.239269	495.484244	-200.479884	516.962141	2.376137	-0.304822	22228.91934
11.668909	487.854617	-228.709505	547.48065	0.850211	-0.304822	22238.07489
-24.19034	474.88425	-244.731723	516.199178	-0.675714	-1.067785	1046.021912
-57.7607	472.595362	-285.93171	523.065843	0.850211	-0.304822	16.78518
-95.908837	469.543511	-333.998363	516.199178	-0.675714	0.458141	12.970367
-141.686601	450.469443	-369.857611	464.317712	-0.675714	-1.830747	10.681478
-150.079191	448.180554	-360.702059	464.317712	1.613174	-0.304822	12.207404
-199.671769	441.31389	-376.724276	417.014022	0.850211	0.458141	19962.15705
-199.671769	409.269455	-393.509456	388.784401	0.087249	0.458141	22207.55638
-249.264347	384.854647	-395.798344	368.94737	-1.438677	-1.067785	22218.23786
-275.968043	365.017616	-410.294636	326.98442	-2.20164	-0.304822	22207.55638
-306.486552	334.499107	-455.309438	292.651096	-0.675714	-0.304822	22209.84527
-328.612472	312.373187	-455.309438	258.317773	1.613174	-1.067785	22216.71194
-343.871726	278.802827	-453.02055	209.488158	-1.438677	-0.304822	22215.94897
-381.2569	264.306535	-465.227953	152.265953	-1.438677	-1.067785	22225.10453
-396.516155	207.08433	-492.694612	97.332636	0.087249	1.221104	22229.6823
-430.086516	151.38805	-472.857581	89.703008	-1.438677	-0.304822	22199.92676
-451.449472	143.758422	-479.724245	37.058579	-4.490528	-1.830747	22210.60823
-455.264286	92.639919	-477.435357	-2.615483	0.087249	-1.067785	22218.23786
-481.967982	68.988074	-442.339071	-52.971023	-0.675714	0.458141	22199.16379
-510.197603	31.6029	-404.190935	-106.378415	0.087249	-0.304822	22225.10453
-487.308721	22.447347	-430.89463	-103.326564	1.613174	0.458141	22219.76379
-487.308721	-36.300784	-407.242785	-177.33395	0.850211	-0.304822	22212.13416
-472.049466	-72.160032	-362.990947	-217.770975	0.087249	-1.067785	22225.10453
-475.101317	-127.856312	-378.250201	-240.659857	3.1391	1.221104	22215.94897
-465.945764	-168.293337	-340.865027	-324.585758	0.850211	-0.304822	22183.14158
-433.138367	-175.160002	-318.739108	-315.430205	2.376137	0.458141	22212.89712
-421.693926	-230.856281	-266.094679	-351.289454	0.850211	-0.304822	22225.86749
-398.042081	-273.582195	-262.279865	-408.511659	1.613174	0.458141	22196.11194
-378.968012	-286.552561	-218.790989	-433.689429	0.850211	-0.304822	22210.60823
-359.893944	-314.01922	-150.124343	-464.970901	0.850211	0.458141	22211.3712
-308.77544	-362.848835	-111.213244	-499.304225	-2.20164	-1.067785	22169.40825
-278.256931	-381.159941	-105.109542	-497.015336	0.087249	0.458141	22186.95639
-240.871757	-407.100674	-47.887336	-522.956069	-0.675714	-0.304822	22219.00082
-205.775471	-442.19696	0.942279	-546.607914	0.087249	-0.304822	22206.03046
-172.205111	-443.722885	51.297819	-558.815318	0.087249	-1.067785	22193.82305
-124.138458	-471.189544	99.364472	-554.237542	0.850211	0.458141	22235.786
-98.960688	-502.471016	105.468174	-575.600498	-2.20164	-1.067785	22200.68972
-57.7607	-516.204345	174.13482	-542.030138	-1.438677	-0.304822	22205.2675
1.750393	-513.152494	213.04592	-524.481995	-2.20164	-1.067785	22219.00082
49.054083	-526.122861	247.379243	-509.985703	-1.438677	0.458141	22218.23786
72.705928	-498.656202	295.445895	-514.563479	2.376137	-0.304822	22231.97119
122.298506	-527.648786	294.682932	-500.83015	2.376137	-0.304822	22244.17859
152.817015	-503.233978	353.431063	-458.104237	0.850211	-0.304822	22230.44527
191.728115	-491.026575	381.660684	-437.504243	1.613174	-0.304822	22222.05268
235.216991	-468.137693	391.5792	-443.607945	1.613174	0.458141	22229.6823
265.7355	-458.219177	428.964374	-405.459808	-1.438677	-1.830747	22226.63045
292.439196	-408.626599	465.586586	-365.785746	1.613174	-0.304822	22238.83786
332.113259	-408.626599	456.431033	-339.845013	0.850211	-0.304822	22241.12674
346.609551	-370.478462	489.23843	-291.015397	1.613174	1.221104	22238.83786
385.52065	-349.115506	507.549536	-253.630223	3.1391	0.458141	22227.39341
411.461383	-314.01922	513.653238	-228.452453	-0.675714	-0.304822	22221.28971
435.876191	-291.8933	497.63102	-199.459869	-1.438677	-1.067785	22214.42305
430.535452	-240.774797	493.053244	-165.126546	-1.438677	-1.067785	22212.13416
452.661371	-204.915548	492.290281	-94.933974	0.850211	-0.304822	22227.39341
467.920626	-161.426672	485.423617	-49.919173	0.087249	-1.067785	22231.20823
455.713222	-106.493355	476.268064	-23.978439	-2.20164	-1.067785	22216.71194
463.342849	-79.026697	484.660654	37.821542	-1.438677	-0.304822	22206.03046
450.372483	-42.404485	457.193995	97.332636	-1.438677	-0.304822	22209.08231
451.898408	14.81772	434.305113	140.821512	-0.675714	-0.304822	22164.83047
436.639153	59.832521	397.682902	182.784462	-1.438677	-0.304822	22206.03046
423.668787	95.69177	405.312529	209.488158	1.613174	-0.304822	22235.02304
428.246563	146.810273	384.712535	262.89555	3.902062	0.458141	22200.68972
402.30583	179.617671	355.719951	265.947401	0.087249	-1.067785	22217.4749
393.150277	198.691739	307.653299	286.547394	0.850211	0.458141	22213.66009
372.550284	237.602839	264.927386	361.317743	-0.675714	-0.304822	22198.40083
350.424364	265.83246	242.038504	396.414029	0.850211	0.458141	22200.68972
342.794737	327.632442	177.186671	415.488097	1.613174	0.458141	22230.44527
322.194743	367.306504	136.749646	433.799203	0.850211	-1.067785	22214.42305
280.994755	384.091685	128.357056	423.117724	1.613174	-0.304822	22196.87491
248.95032	406.217604	65.031149	479.576967	-1.438677	-0.304822	22212.13416
244.372544	442.076853	24.594124	500.939924	-0.675714	-0.304822	22197.63787
213.854034	449.70648	-65.435479	524.591768	-0.675714	0.458141	22167.11936
161.209605	454.284256	-76.116958	498.651035	-0.675714	-1.067785	22205.2675
132.217021	466.49166	-115.79102	529.932508	0.087249	0.458141	22223.5786
87.965183	466.49166	-126.472498	507.806588	1.613174	1.221104	22222.81564
64.313338	473.358325	-166.909523	525.354731	-1.438677	-2.59371	22229.6823
26.928164	478.699064	-209.635437	526.117694	-2.20164	-1.067785	22228.91934
7.854095	449.70648	-234.813207	534.510284	0.850211	-0.304822	22203.74157
-44.790334	445.891666	-242.442834	518.488066	-2.20164	-1.067785	3434.858242
-63.864402	458.09907	-295.850226	527.643619	0.087249	-0.304822	18.311106
-86.753284	460.387958	-308.05763	507.043625	-1.438677	-1.067785	11.444441
-111.168092	454.284256	-344.679841	490.258445	1.613174	-0.304822	11.444441
-163.049558	436.736113	-334.761325	474.236228	0.850211	-1.067785	9.155553
-172.205111	431.395374	-360.702059	424.64365	0.850211	-0.304822	7080.294198
-210.353247	419.18797	-389.694643	417.776985	1.613174	0.458141	22161.77862
-251.553235	405.454641	-397.32427	378.865886	1.613174	1.221104	22215.94897
-272.153229	377.987983	-397.32427	326.98442	1.613174	0.458141	22209.08231
-282.834707	348.232436	-438.524258	317.065904	3.1391	1.984066	22244.94156
-311.827291	312.373187	-472.094618	249.16222	0.850211	-1.067785	22243.41563
-348.449503	282.617641	-440.050183	211.777046	0.087249	-0.304822	22219.76379
-375.916161	249.04728	-474.383506	163.710394	1.613174	-0.304822	22229.6823
-393.464304	211.662106	-491.168687	101.147449	0.087249	0.458141	22226.63045
-417.879112	178.091746	-463.702028	97.332636	-2.964602	-1.067785	22197.63787
-439.242068	139.943609	-483.539059	56.132648	-1.438677	0.458141	22219.76379
-452.975398	115.528801	-473.620544	10.354884	-0.675714	-1.067785	22229.6823
-467.47169	72.802888	-433.183519	-33.896955	0.087249	0.458141	22192.29713
-480.442056	43.047341	-420.213152	-77.385831	1.613174	0.458141	22205.2675
-491.123535	-8.071162	-445.390922	-114.008042	-2.964602	-1.067785	22207.55638
-492.64946	-37.063746	-392.746493	-177.33395	-1.438677	-0.304822	22193.82305
-494.175386	-85.893361	-400.376121	-217.008012	-1.438677	-1.067785	22178.5638
-479.679094	-108.019281	-366.80576	-243.711708	0.087249	-0.304822	22213.66009
-453.73836	-148.456306	-344.679841	-290.252435	-1.438677	-1.067785	22202.21564
-445.34577	-181.263704	-326.368735	-323.059832	0.850211	0.458141	22209.84527
-434.664292	-215.597027	-260.75394	-357.393155	0.850211	1.221104	22223.5786
-396.516155	-272.819232	-234.050244	-387.148702	0.850211	-1.067785	22206.79342
-373.627273	-288.841449	-205.820623	-414.615361	2.376137	1.221104	22204.50453
-367.523571	-306.389592	-179.116927	-441.319057	0.850211	0.458141	22206.03046
-314.11618	-341.485878	-115.028057	-473.363492	2.376137	0.458141	22225.86749
-291.227298	-377.345127	-102.820653	-486.333858	0.087249	-0.304822	22215.18601
-256.893974	-395.656233	-60.09474	-524.481995	-1.438677	-1.830747	22203.74157
-206.538434	-452.115475	-13.554013	-544.319026	0.850211	-1.067785	22210.60823
-184.412514	-450.58955	22.305235	-539.74125	-1.438677	-0.304822	22206.03046
-133.294011	-487.974724	74.949664	-540.504212	-2.964602	-0.304822	22209.08231
-95.145874	-504.759904	100.127435	-558.052355	-0.675714	-1.830747	22221.28971
-50.131073	-518.493233	174.897783	-545.844952	-0.675714	-0.304822	22216.71194
-13.508861	-511.626569	213.808882	-535.163473	-1.438677	-1.067785	22226.63045
42.950381	-521.545084	251.957019	-521.430144	1.613174	-1.067785	22231.97119
61.261487	-527.648786	255.771833	-535.926436	0.087249	0.458141	22219.76379
97.120736	-531.4636	316.808852	-500.83015	0.087249	0.458141	22211.3712
155.105904	-523.07101	325.964405	-478.704231	0.850211	0.458141	22216.71194
171.891084	-504.759904	369.453281	-464.970901	-2.20164	-1.067785	22202.97861
225.298475	-466.611767	399.97179	-444.370908	-1.438677	-1.067785	22222.81564
258.868836	-451.352512	410.653268	-416.141286	1.613174	-0.304822	22244.17859
289.387345	-436.093258	403.786604	-411.56351	1.613174	-1.067785	22227.39341
326.772519	-410.915487	468.638436	-328.400571	-2.20164	-2.59371	22228.15638
368.73547	-396.419195	496.868058	-286.437621	0.850211	-1.067785	22234.26008
383.994725	-346.063655	499.919909	-255.919111	0.087249	-1.067785	22212.89712
403.831756	-315.545145	512.127312	-223.874677	0.850211	0.458141	22220.52675
416.03916	-293.419226	507.549536	-192.593204	1.613174	0.458141	22254.09711
432.82434	-256.797014	504.497685	-151.393217	0.850211	-1.067785	22228.91934
449.60952	-216.359989	520.519903	-136.133962	3.1391	0.458141	22232.73415
459.528036	-159.900747	511.36435	-66.704353	2.376137	0.458141	22239.60082
460.290998	-120.226685	494.57917	-23.215477	-0.675714	-0.304822	22215.94897
451.898408	-84.367436	478.556952	21.036362	-2.20164	-0.304822	22201.45268
472.498402	-19.515603	448.801405	76.732642	-0.675714	-1.067785	22217.4749
464.868775	17.869571	448.038443	148.451139	-0.675714	-1.067785	22220.52675
450.372483	52.202894	422.09771	164.473357	-1.438677	-1.067785	22190.00824
435.113228	92.639919	416.75697	221.695562	-0.675714	-1.830747	22210.60823
423.668787	125.447317	375.556983	249.16222	-2.964602	-0.304822	22200.68972
381.705836	168.936193	351.905138	277.391842	-1.438677	-0.304822	22199.92676
358.053992	208.610255	281.712566	291.125171	0.087249	-0.304822	22198.40083
376.365097	233.788025	262.638498	323.932569	0.087249	0.458141	22206.03046
346.609551	272.699125	230.594063	368.184407	0.850211	0.458141	22212.13416
351.187327	307.795411	211.519994	411.673283	1.613174	-0.304822	22219.00082
303.120675	329.158367	160.401491	417.014022	0.850211	-1.067785	22218.23786
297.779935	383.328722	110.808913	429.221426	-0.675714	-1.067785	22196.87491
283.283643	409.269455	74.186701	479.576967	0.087249	-1.830747	22197.63787
225.298475	423.002784	32.986714	481.865855	-0.675714	-0.304822	22206.03046
205.461444	448.943517	-15.079939	518.488066	2.376137	1.221104	22219.76379
176.46886	469.543511	-48.650299	513.91029	-0.675714	-0.304822	22218.23786
129.16517	460.387958	-105.109542	536.799172	0.087249	-1.067785	22244.17859
108.565177	482.513878	-121.894722	507.043625	0.087249	-0.304822	22224.34156
68.891114	483.27684	-142.494716	523.828806	2.376137	0.458141	22225.10453
26.165201	470.306474	-197.428033	523.065843	-1.438677	0.458141	22215.94897
7.091133	476.410176	-214.976176	541.376949	-1.438677	-1.830747	22206.03046
-31.819967	478.699064	-253.124313	512.384365	0.087249	0.458141	22224.34156
-58.523663	461.913884	-259.228015	522.30288	0.850211	-0.304822	25.940733
-85.990321	449.70648	-312.635406	519.251029	0.850211	-0.304822	12.207404
-124.901421	441.31389	-353.072431	485.680669	0.087249	1.221104	12.207404
-153.894005	426.817598	-359.176133	463.554749	0.087249	-0.304822	9.918516
-208.827322	406.217604	-395.035382	446.006606	-2.20164	-0.304822	5276.650288
-214.931024	411.558343	-392.746493	416.25106	-0.675714	0.458141	22138.88974
-241.63472	392.484275	-408.768711	389.547364	-2.20164	-1.830747	22214.42305
-266.81249	376.462057	-420.213152	344.532562	0.850211	-1.067785	22222.81564
-301.145813	348.232436	-434.709444	320.880718	2.376137	0.458141	22231.97119
-320.219882	312.373187	-455.309438	271.28814	0.850211	-0.304822	22220.52675
-356.842093	293.299119	-475.909432	230.851115	-0.675714	-0.304822	22218.23786
-353.027279	266.595423	-488.879798	165.999282	0.087249	-0.304822	22219.76379
-394.99023	221.580622	-489.642761	117.93263	-0.675714	-0.304822	22227.39341
-418.642075	191.825075	-472.094618	98.858561	2.376137	-1.067785	22240.36378
-459.0791	150.625087	-455.309438	46.214132	0.850211	0.458141	22236.54897
-457.553174	123.158429	-463.702028	9.591921	-0.675714	-1.067785	22235.786
-478.153168	80.432515	-458.361289	-44.578433	0.850211	-1.067785	22223.5786
-486.545758	46.862155	-424.790928	-81.200645	-2.20164	-1.830747	22203.74157
-490.360572	23.973273	-405.71686	-112.482117	0.087249	0.458141	22186.95639
-474.338354	-21.804492	-399.613158	-160.548769	0.850211	-0.304822	22213.66009
-472.812429	-53.085964	-398.087233	-200.985794	0.087249	-0.304822	22213.66009
-472.049466	-91.234101	-374.435388	-244.47467	0.087249	0.458141	22199.16379
-481.205019	-156.848896	-349.257617	-289.489472	0.850211	0.458141	22194.58602
-456.790211	-188.893331	-321.790959	-340.607975	-1.438677	-1.067785	22190.00824
-427.797627	-216.359989	-292.798375	-381.807963	-3.727565	-1.067785	22201.45268
-418.642075	-238.485909	-224.894691	-391.726479	-2.964602	-0.304822	22195.34898
-377.442087	-273.582195	-241.679872	-413.852398	0.087249	-0.304822	22193.82305
-351.501354	-319.359959	-176.065076	-436.74128	0.087249	0.458141	22215.18601
-320.982844	-336.145139	-139.442865	-470.311641	0.087249	-1.830747	22163.30454
-302.671739	-361.322909	-95.191026	-501.593113	-1.438677	-1.830747	22201.45268
-258.4199	-402.522897	-83.746585	-518.378293	0.850211	1.221104	22198.40083
-214.168061	-429.989556	13.912645	-553.474579	1.613174	-0.304822	22199.16379
-163.049558	-468.137693	-4.39846	-532.874585	0.087249	-0.304822	22205.2675
-137.871787	-462.796953	82.579292	-526.770883	-0.675714	-1.067785	22241.12674
-93.619949	-490.263612	103.942248	-542.793101	3.1391	-0.304822	22247.99341
-36.397743	-501.708053	177.186671	-543.556063	-1.438677	-1.830747	22221.28971
-3.590346	-527.648786	167.268155	-520.667181	0.850211	0.458141	22235.02304
31.50594	-523.07101	245.090355	-506.170889	0.087249	-1.067785	22230.44527
57.446673	-530.700637	277.13479	-516.852368	0.850211	1.221104	22198.40083
102.461475	-525.359898	301.549597	-504.644964	-2.20164	-0.304822	22215.18601
146.713313	-503.996941	333.594032	-491.674597	-0.675714	0.458141	22231.20823
184.86145	-507.811755	374.79402	-445.896833	0.087249	1.221104	22215.94897
201.64663	-490.263612	390.816237	-464.970901	0.087249	-0.304822	22222.81564
254.291059	-467.37473	415.231045	-417.667212	-1.438677	-1.830747	22227.39341
279.46883	-442.19696	435.068076	-413.089435	-1.438677	-1.067785	22203.74157
301.594749	-429.989556	477.031027	-368.074634	-1.438677	-1.067785	22206.03046
334.402147	-397.182158	474.742138	-292.541323	-2.20164	-0.304822	22222.05268
387.046576	-362.085872	489.23843	-261.259851	1.613174	-0.304822	22225.10453
417.565085	-331.567363	511.36435	-226.926527	0.850211	-0.304822	22238.07489
424.43175	-288.841449	512.127312	-197.933943	-0.675714	-0.304822	22241.88971
441.979893	-248.404424	509.838424	-174.282099	1.613174	-1.067785	22228.91934
446.557669	-204.915548	499.156946	-114.008042	-0.675714	-0.304822	22222.05268
444.268781	-188.893331	523.571754	-50.682135	-1.438677	-1.830747	22226.63045
464.868775	-120.989647	490.001393	-20.926589	0.087249	-0.304822	22229.6823
476.313216	-79.78966	488.475468	24.088213	3.1391	-0.304822	22240.36378
453.424334	-43.167448	439.645852	90.465971	3.1391	1.221104	22231.97119
466.3947	3.373279	455.66807	138.532623	0.087249	-0.304822	22222.05268
446.557669	27.025124	461.008809	165.999282	0.850211	-0.304822	22215.18601
425.194712	77.380664	400.734753	188.125201	-1.438677	-1.067785	22210.60823
416.03916	119.343615	393.105126	230.088152	-1.438677	-0.304822	22187.71935
403.068793	155.202863	355.719951	270.525177	-0.675714	-0.304822	22189.24528
390.098427	191.825075	309.942187	296.46591	0.087249	-0.304822	22216.71194
371.787321	238.365802	291.631082	346.058488	1.613174	-0.304822	22206.03046
358.816954	278.802827	264.164423	378.865886	-0.675714	-1.067785	22198.40083
334.402147	307.032448	186.342224	388.021438	-1.438677	-0.304822	22195.34898
326.772519	347.469473	161.927416	419.302911	-1.438677	0.458141	22208.31935
296.25401	378.750945	117.675577	436.088091	-1.438677	-1.067785	22177.80084
271.839202	385.61761	81.053366	465.080675	0.087249	-1.067785	22190.00824
242.846618	426.054635	40.616341	496.362147	1.613174	-0.304822	22222.81564
214.616997	454.284256	-6.687349	507.043625	0.850211	-0.304822	22199.92676
177.231823	469.543511	-62.383628	518.488066	0.087249	-0.304822	22207.55638
132.217021	468.780548	-90.61325	530.69547	1.613174	0.458141	22238.07489
106.276288	480.987952	-115.028057	509.332514	0.850211	-1.067785	22214.42305
59.735561	490.906468	-150.887306	507.806588	0.087249	-1.067785	22190.7712
49.817046	470.306474	-148.598418	540.613986	3.1391	1.221104	22250.2823
21.587425	480.224989	-189.798405	536.799172	3.902062	0.458141	22237.31193
-15.79775	467.254623	-232.524319	539.08806	0.087249	-0.304822	22231.97119
-45.553296	474.88425	-262.279865	526.117694	-0.675714	-1.067785	54.933317
-86.753284	469.543511	-288.983561	530.69547	-0.675714	-0.304822	13.733329
-111.931054	453.521294	-330.946512	480.33993	-2.20164	-2.59371	9.918516
-147.02734	439.787964	-356.887245	474.236228	-2.20164	-1.830747	10.681478
-176.019924	435.973151	-359.939096	452.873271	-0.675714	-0.304822	8.39259
-201.960657	435.210188	-387.405754	417.776985	-1.438677	-1.067785	22090.82308
-265.286564	394.0102	-404.953897	381.154774	0.850211	0.458141	22216.71194
-259.182863	388.669461	-434.709444	314.777016	-2.20164	-0.304822	22212.13416
-293.516186	353.573175	-448.442773	315.539978	-0.675714	-0.304822	22202.21564
-335.479136	320.002815	-456.835363	262.132587	-2.20164	-2.59371	22198.40083
-323.271732	279.56579	-476.672395	227.036301	0.087249	-0.304822	22218.23786
-353.790242	245.995429	-457.598326	143.873363	-1.438677	-1.067785	22214.42305
-395.753192	229.210249	-472.094618	111.828928	2.376137	0.458141	22246.46748
-425.508739	184.195447	-500.324239	101.910412	1.613174	0.458141	22244.94156
-431.612441	152.913975	-459.887214	43.925244	1.613174	-0.304822	22222.81564
-441.530957	120.106578	-461.41314	9.591921	2.376137	0.458141	22214.42305
-469.760578	65.17326	-455.309438	-36.185843	0.850211	-0.304822	22197.63787
-485.019833	56.78067	-455.309438	-81.963607	0.850211	-0.304822	22203.74157
-500.279087	30.076975	-425.553891	-127.741372	0.850211	-0.304822	22241.12674
-484.25687	-17.989678	-409.531674	-139.948775	1.613174	0.458141	22224.34156
-478.153168	-66.05633	-399.613158	-193.356167	-0.675714	-1.830747	22207.55638
-467.47169	-92.760026	-373.672425	-251.341335	-1.438677	-1.067785	22221.28971
-478.153168	-127.856312	-362.990947	-261.259851	-1.438677	-0.304822	22208.31935
-470.523541	-178.974815	-354.598357	-325.348721	-1.438677	0.458141	22173.98602
-433.901329	-218.648878	-302.716891	-346.711677	-2.20164	-1.830747	22206.79342
-414.827261	-245.352573	-265.331716	-390.963516	0.087249	-1.067785	22219.76379
-400.330969	-275.10812	-230.998393	-400.119069	0.087249	-0.304822	22180.85269
-361.419869	-302.574779	-181.405815	-447.422758	1.613174	0.458141	22202.97861
-346.923577	-353.693282	-153.939157	-489.385709	-1.438677	-0.304822	22182.37861
-304.197664	-372.76735	-121.131759	-502.356076	-0.675714	-0.304822	22187.71935
-266.049527	-394.130307	-67.724368	-519.904218	-0.675714	0.458141	22183.90454
-228.664353	-425.411779	-28.813268	-530.585697	0.087249	-0.304822	22208.31935
-179.834738	-457.456214	21.542273	-569.496796	-0.675714	-1.067785	22223.5786
-130.24216	-455.167326	81.816329	-528.296809	0.850211	-1.067785	22238.83786
-98.197725	-496.367314	99.364472	-551.185691	0.850211	-0.304822	22237.31193
-65.390327	-507.048792	148.194087	-553.474579	-2.964602	-1.067785	22224.34156
-32.58293	-512.389531	197.786665	-532.874585	0.087249	-1.830747	22219.76379
-0.538495	-518.493233	211.519994	-526.00792	1.613174	-0.304822	22227.39341
73.468891	-503.233978	263.40146	-542.030138	3.902062	1.221104	22246.46748
103.9874	-510.863606	301.549597	-503.882001	-1.438677	-1.067785	22232.73415
134.50591	-516.967308	330.542181	-488.622746	1.613174	-0.304822	22238.83786
184.86145	-503.996941	370.216243	-449.711647	0.850211	-1.830747	22237.31193
213.854034	-491.026575	377.082908	-432.926466	-2.20164	-0.304822	22215.18601
237.505879	-465.085842	391.5792	-414.615361	0.087249	-1.067785	22209.08231
277.942904	-442.959922	448.038443	-403.933882	0.850211	-1.067785	22223.5786
307.698451	-421.596966	455.66807	-358.919081	-0.675714	-0.304822	22215.94897
340.505849	-396.419195	473.216213	-323.822795	-1.438677	-0.304822	22226.63045
370.261395	-360.559947	493.816207	-271.178366	-1.438677	-0.304822	22187.71935
391.624352	-342.248841	497.63102	-237.608006	0.087249	-1.067785	22208.31935
419.091011	-287.315524	512.890275	-197.170981	-0.675714	0.458141	22215.94897
431.298414	-263.663679	477.793989	-171.230248	-2.20164	-0.304822	22216.71194
461.053961	-211.782213	515.179163	-150.630254	-0.675714	-0.304822	22205.2675
470.972477	-181.263704	514.416201	-78.148794	-0.675714	-1.067785	22225.10453
477.076179	-121.75261	501.445834	-26.267328	1.613174	-0.304822	22251.80822
448.846557	-97.337802	467.112511	-1.089557	1.613174	-0.304822	22212.89712
464.105812	-41.641523	443.460666	72.154865	-0.675714	1.221104	22222.05268
463.342849	-6.545237	470.164362	134.71781	-1.438677	-1.067785	22224.34156
454.950259	17.869571	428.201411	140.821512	2.376137	1.221104	22180.08972
419.853973	80.432515	404.549567	180.495574	-0.675714	-1.830747	22203.74157
431.298414	118.580652	394.631051	210.251121	0.087249	-1.067785	22247.99341
431.298414	172.751006	378.608834	274.339991	-0.675714	-1.830747	22190.7712
388.572501	192.588038	330.542181	297.991835	1.613174	-0.304822	22216.71194
376.365097	229.210249	264.927386	339.191823	-0.675714	-0.304822	22223.5786
355.002141	255.913945	217.623696	350.636264	-2.20164	-1.067785	22205.2675
339.742886	294.825044	215.334808	371.236258	-1.438677	-0.304822	22184.6675
306.935488	321.52874	159.638528	427.695501	-3.727565	-2.59371	22212.89712
306.172525	370.358355	118.43854	436.088091	-1.438677	-0.304822	22209.84527
271.839202	393.247237	104.705211	468.895489	0.087249	-0.304822	22177.80084
240.55773	410.032418	37.56449	499.413998	0.850211	-0.304822	22212.13416
206.224407	448.180554	-16.605864	465.843638	-2.964602	-1.067785	22187.71935
185.624413	448.943517	-53.228076	484.154743	-1.438677	0.458141	22188.48232
152.054053	476.410176	-82.983622	512.384365	-0.675714	-1.067785	22219.76379
100.172586	468.017586	-106.635467	524.591768	-1.438677	0.458141	22222.81564
78.80963	477.936101	-145.546567	527.643619	-1.438677	-1.067785	22217.4749
68.128152	499.299058	-168.435449	516.199178	2.376137	-0.304822	22241.88971
13.957797	490.906468	-198.953958	515.436216	1.613174	-0.304822	22239.60082
-24.953302	462.676846	-220.316915	535.273247	0.850211	0.458141	22219.76379
-50.131073	474.88425	-251.598387	515.436216	0.087249	0.458141	63.325907
-84.464396	466.49166	-297.376151	534.510284	0.087249	-2.59371	15.259255
-98.960688	458.09907	-340.102065	499.413998	2.376137	-0.304822	11.444441
-142.449564	422.239821	-350.02058	468.132526	-0.675714	-1.067785	11.444441
-182.886589	436.736113	-379.776127	435.325128	1.613174	-0.304822	9.918516
-201.197695	421.476859	-377.487239	433.799203	0.850211	-1.067785	22078.61568
-234.768055	394.0102	-400.376121	384.969588	-2.964602	-1.067785	22205.2675
-275.20508	374.173169	-433.946481	350.636264	-3.727565	-0.304822	22204.50453
-288.175447	352.810212	-429.368705	307.910351	0.087249	0.458141	22204.50453
-301.145813	329.92133	-436.235369	272.814065	0.087249	-0.304822	22221.28971
-349.212466	300.165783	-470.568693	239.243705	-0.675714	-0.304822	22231.20823
-367.523571	255.150982	-456.835363	181.258537	1.613174	-1.067785	22215.94897
-403.38282	233.025063	-482.776096	125.562257	-1.438677	-1.067785	22214.42305
-417.116149	178.854708	-511.005718	77.495605	-2.20164	-1.067785	22222.05268
-430.086516	154.439901	-468.279804	52.317834	-1.438677	-0.304822	22197.63787
-450.68651	128.499168	-466.753879	14.169697	0.087249	-1.067785	22196.87491
-459.0791	87.29918	-464.464991	0.436368	1.613174	1.221104	22228.15638
-479.679094	72.039925	-445.390922	-52.208061	2.376137	-1.067785	22216.71194
-491.123535	26.262161	-429.368705	-97.222862	0.850211	0.458141	22218.23786
-489.597609	-21.041529	-420.976115	-148.341366	0.850211	-0.304822	22230.44527
-482.730945	-43.930411	-388.93168	-193.356167	-1.438677	-1.830747	22210.60823
-481.205019	-89.708175	-372.1465	-243.711708	-1.438677	-0.304822	22188.48232
-478.153168	-143.878529	-362.990947	-264.311702	0.087249	-0.304822	22206.79342
-440.767994	-162.189635	-318.739108	-313.904279	2.376137	0.458141	22223.5786
-425.508739	-195.759996	-312.635406	-330.68946	1.613174	-0.304822	22207.55638
-420.168	-250.693313	-255.413201	-370.363522	0.087249	-1.067785	22222.05268
-388.123565	-282.737748	-219.553952	-410.800547	0.087249	0.458141	22219.76379
-372.86431	-313.256257	-182.168778	-438.267206	-1.438677	-0.304822	22200.68972
-321.745807	-326.989586	-131.813237	-471.837566	-1.438677	-1.067785	22182.37861
-291.99026	-350.641431	-134.865088	-480.993119	-0.675714	-1.067785	22212.13416
-265.286564	-399.471046	-66.961405	-522.956069	0.087249	-0.304822	22204.50453
-237.056943	-420.07104	-37.968821	-529.822734	-2.20164	-1.067785	22186.95639
-186.701403	-443.722885	16.964496	-547.370877	0.850211	-0.304822	22230.44527
-148.553266	-472.715469	53.586708	-546.607914	-1.438677	-0.304822	22199.92676
-123.375495	-501.708053	72.660776	-577.126424	-2.964602	-1.830747	22154.91195
-66.15329	-515.441382	138.275571	-558.815318	-1.438677	-0.304822	22223.5786
-41.738483	-508.574718	190.157038	-526.770883	0.850211	0.458141	22210.60823
18.535574	-518.493233	238.986653	-513.037554	1.613174	-0.304822	22232.73415
71.180002	-507.048792	277.897752	-523.719032	1.613174	-0.304822	22249.51933
88.728145	-520.019159	283.238491	-508.459777	-0.675714	0.458141	22206.03046
129.928133	-514.67842	335.119958	-475.65238	0.087249	0.458141	22215.18601
163.498494	-490.263612	363.349579	-459.630162	0.087249	0.458141	22215.94897
202.409593	-481.108059	348.090324	-442.844982	-3.727565	-1.830747	22204.50453
232.928103	-445.24881	415.994008	-391.726479	2.376137	-1.067785	22246.46748
275.654016	-417.782152	419.045859	-388.674628	2.376137	0.458141	22247.23045
326.009557	-449.826587	430.4903	-338.319087	-1.438677	-2.59371	22219.76379
322.194743	-402.522897	477.031027	-319.245019	0.850211	-1.067785	22233.49712
364.157693	-374.293276	494.57917	-275.756143	0.087249	-1.067785	22178.5638
396.202128	-356.745133	490.001393	-259.733925	-2.964602	-0.304822	22195.34898
411.461383	-301.048853	526.623604	-222.348751	0.850211	-0.304822	22215.18601
417.565085	-262.900716	544.93471	-200.222832	-1.438677	-1.067785	22229.6823
444.268781	-217.122952	511.36435	-149.867291	-1.438677	-1.067785	22219.76379
469.446551	-188.130368	500.682871	-100.274713	1.613174	-0.304822	22223.5786
461.816924	-149.219269	490.001393	-41.526582	-1.438677	-0.304822	22222.05268
463.342849	-100.389653	475.505101	10.354884	-0.675714	-0.304822	22205.2675
439.691004	-47.745225	457.956958	40.873393	-1.438677	-0.304822	22163.30454
460.290998	-32.48597	438.119927	92.754859	-0.675714	-1.067785	22212.13416
443.505818	14.81772	454.905107	157.606692	0.850211	-0.304822	22226.63045
444.268781	87.29918	437.356964	191.177052	3.1391	1.221104	22231.20823
417.565085	105.610286	402.260678	227.036301	-0.675714	-1.830747	22226.63045
406.120644	154.439901	361.823653	255.265922	0.850211	-0.304822	22202.21564
396.965091	200.980628	327.49033	307.147388	-1.438677	-1.067785	22203.74157
383.231762	232.2621	282.475529	307.910351	-0.675714	-1.067785	22199.92676
363.394731	258.965796	271.79405	359.791817	-1.438677	0.458141	22209.84527
351.95029	283.380603	232.882951	397.176991	1.613174	-1.067785	22215.18601
321.43178	329.158367	169.557044	417.776985	1.613174	-0.304822	22203.74157
306.172525	356.625026	135.22372	397.939954	1.613174	-0.304822	22132.78604
270.313277	382.565759	105.468174	458.976973	0.850211	-1.067785	22207.55638
239.794767	406.217604	49.771894	487.969557	-2.20164	0.458141	22206.79342
206.224407	423.765747	-7.450311	491.021408	-2.20164	-1.067785	22189.24528
190.202189	455.810182	-56.279927	504.754737	-2.20164	-0.304822	22206.03046
144.424425	471.069437	-67.724368	516.962141	0.850211	-0.304822	22226.63045
122.298506	480.987952	-101.294728	529.169545	-0.675714	-0.304822	22232.73415
92.542959	485.565729	-149.36138	529.169545	1.613174	0.458141	22211.3712
37.609642	466.49166	-162.331747	537.562135	-1.438677	-0.304822	22206.79342
20.824462	485.565729	-214.213213	513.147327	-1.438677	-0.304822	22217.4749
-22.664414	465.728697	-232.524319	542.139911	-0.675714	-0.304822	22207.55638
-47.079222	465.728697	-252.36135	514.673253	0.087249	-0.304822	74.770348
-66.916253	465.728697	-288.220599	529.169545	0.850211	-1.067785	12.207404
-98.960688	451.995368	-327.894661	509.332514	0.850211	-0.304822	11.444441
-122.612533	442.839815	-336.287251	484.154743	1.613174	-1.067785	9.918516
-162.286595	427.580561	-375.961313	436.851054	-0.675714	-0.304822	9.918516
-202.72362	434.447225	-375.961313	428.458464	0.087249	-1.067785	21192.05298
-227.138428	400.113902	-414.872413	401.754768	0.087249	-1.067785	22197.63787
-248.501384	387.906498	-407.242785	371.999221	1.613174	0.458141	22243.41563
-282.071745	367.306504	-419.450189	321.64368	1.613174	-0.304822	22231.20823
-307.249515	320.002815	-436.235369	267.473326	3.1391	0.458141	22223.5786
-317.930993	303.980597	-480.487208	220.169636	-0.675714	-0.304822	22235.786
-368.286534	270.410237	-460.650177	182.784462	1.613174	0.458141	22215.94897
-392.701342	239.891727	-492.694612	117.169667	-1.438677	-1.067785	22200.68972
-405.671708	191.825075	-488.879798	91.991897	-1.438677	-1.830747	22220.52675
-428.56059	163.595454	-461.41314	75.206716	0.087249	-1.067785	22219.00082
-427.034665	134.60287	-488.879798	22.562287	0.087249	0.458141	22212.89712
-488.071684	81.958441	-498.035351	2.725256	0.087249	-1.067785	22196.87491
-487.308721	54.491782	-437.761295	-64.415465	-1.438677	-0.304822	22206.79342
-494.938348	20.921422	-418.687227	-119.348782	-0.675714	-1.067785	22199.92676
-508.671678	0.321428	-417.161301	-135.370999	-2.20164	-0.304822	22177.03787
-484.25687	-53.848926	-408.768711	-201.748757	0.087249	0.458141	22207.55638
-494.175386	-88.18225	-388.93168	-239.133931	-1.438677	-1.067785	22141.94159
-474.338354	-115.648908	-345.442804	-278.807994	1.613174	-1.067785	22228.91934
-453.73836	-169.0563	-328.657624	-298.645025	0.087249	-0.304822	22233.49712
-443.819845	-208.730362	-305.768741	-344.422789	-0.675714	-0.304822	22209.08231
-419.405037	-227.041468	-283.642822	-385.622777	0.087249	0.458141	22212.89712
-379.730975	-247.641462	-251.598387	-415.378324	-0.675714	0.458141	22199.92676
-361.419869	-305.62663	-193.613219	-430.637578	0.087249	-1.067785	22193.82305
-352.264316	-336.908102	-125.709536	-472.600529	1.613174	1.221104	22195.34898
-311.064329	-355.98217	-156.991008	-500.067187	-0.675714	-1.067785	22206.79342
-266.81249	-376.582164	-77.642883	-517.61533	0.850211	-1.830747	22195.34898
-249.264347	-442.959922	-76.116958	-577.889386	0.850211	-1.067785	22205.2675
-215.693987	-465.848804	-34.91697	-535.926436	-1.438677	-0.304822	22221.28971
-155.41993	-460.508065	39.853378	-556.52643	-1.438677	-0.304822	22199.92676
-114.982905	-479.582134	78.001515	-551.948653	-1.438677	-0.304822	22205.2675
-79.886619	-520.782121	94.786695	-555.000504	1.613174	0.458141	22235.02304
-28.005153	-507.811755	170.320006	-543.556063	-0.675714	-0.304822	22214.42305
-7.405159	-531.4636	205.416292	-496.252374	0.087249	0.458141	22225.86749
44.476307	-524.596935	251.957019	-532.874585	-2.964602	0.458141	22212.13416
84.150369	-525.359898	290.868119	-503.882001	0.087249	0.458141	22199.92676
131.454059	-507.048792	306.890336	-481.756082	-0.675714	-1.067785	22215.18601
173.417009	-518.493233	312.994038	-500.83015	0.850211	-1.067785	22219.00082
186.387376	-501.708053	366.40143	-473.363492	1.613174	0.458141	22221.28971
238.268842	-451.352512	408.36438	-435.215355	0.850211	-0.304822	22235.786
265.7355	-442.19696	432.779188	-407.748696	-0.675714	-0.304822	22233.49712
313.802153	-442.19696	461.771772	-358.919081	0.850211	0.458141	22227.39341
316.854004	-398.708084	463.297697	-310.089466	0.087249	-0.304822	22219.00082
365.683619	-365.900686	489.23843	-281.859845	0.087249	-1.067785	22191.53417
400.779905	-332.330325	490.001393	-245.237633	1.613174	-1.067785	22247.23045
427.483601	-299.522928	508.312499	-212.430235	1.613174	1.221104	22237.31193
439.691004	-255.271089	506.786573	-188.778391	0.850211	0.458141	22238.07489
432.82434	-243.826648	480.082878	-173.519136	0.087249	-1.067785	22238.07489
448.846557	-190.419256	502.97176	-94.933974	0.850211	0.458141	22217.4749
461.816924	-155.32297	493.053244	-55.259912	-2.20164	-1.067785	22207.55638
467.920626	-108.782244	483.134728	-0.326595	0.850211	-0.304822	22219.00082
450.372483	-63.767442	482.371766	70.62894	1.613174	0.458141	22217.4749
451.135445	-21.804492	454.905107	107.251151	-0.675714	-0.304822	22212.13416
473.261365	19.395496	426.675486	152.265953	-0.675714	0.458141	22209.08231
429.772489	54.491782	415.231045	182.784462	-1.438677	-1.830747	22195.34898
424.43175	91.876956	395.394014	217.880748	-2.20164	-1.067785	22210.60823
401.542868	152.913975	350.379212	237.717779	-0.675714	0.458141	22151.8601
390.098427	179.617671	313.757001	280.443693	-2.20164	-1.067785	22191.53417
386.283613	210.899143	288.579231	294.177022	1.613174	0.458141	22214.42305
370.261395	262.017647	261.875535	362.080705	0.087249	-1.830747	22228.15638
355.002141	285.669491	211.519994	386.495513	0.850211	-0.304822	22213.66009
339.742886	322.291703	176.423708	406.332544	0.850211	0.458141	22219.76379
313.802153	359.676877	124.542242	442.191793	0.087249	-0.304822	22098.45271
298.542898	381.039834	110.808913	465.843638	-2.20164	-1.830747	22180.08972
252.765134	422.239821	76.47559	484.154743	0.850211	-1.067785	22214.42305
234.454028	430.632411	-9.7392	495.599184	1.613174	-0.304822	22224.34156
187.913301	461.913884	-46.361411	505.5177	0.850211	1.221104	22219.76379
153.579978	468.780548	-84.509548	499.413998	-0.675714	-1.830747	22230.44527
127.639245	464.202772	-89.850287	520.013992	0.850211	0.458141	22235.786
58.972599	483.27684	-147.072492	529.169545	-3.727565	-1.830747	22202.97861
57.446673	472.595362	-178.353964	538.325098	2.376137	1.221104	22212.13416
33.031866	472.595362	-205.05766	522.30288	0.087249	-1.067785	22228.91934
3.276319	466.49166	-214.213213	529.169545	-0.675714	-1.067785	22221.28971
-42.501445	468.017586	-280.590971	520.776955	0.087249	-1.067785	430.310984
-78.360694	462.676846	-301.190965	511.621402	0.850211	-0.304822	16.022217
-85.227359	433.684262	-330.946512	499.413998	-3.727565	-1.067785	12.970367
-128.716235	436.736113	-366.042798	467.369563	-1.438677	-0.304822	9.918516
-166.101409	438.262039	-364.516872	450.584383	-1.438677	-1.830747	12.207404
-188.227328	432.158337	-379.776127	422.354762	-1.438677	-1.067785	21011.23081
-230.190279	413.084269	-379.776127	400.228842	0.850211	1.221104	22200.68972
-253.842123	388.669461	-414.872413	356.739966	2.376137	-0.304822	22234.26008
-283.59767	366.543542	-451.494624	296.46591	0.087249	-1.067785	22196.87491
-291.227298	348.995399	-424.790928	279.68073	0.850211	-0.304822	22215.94897
-334.716174	326.106517	-433.946481	249.16222	3.902062	1.221104	22228.91934
-349.975428	261.254684	-459.887214	213.302972	0.087249	-0.304822	22225.10453
-359.893944	243.706541	-457.598326	158.369655	2.376137	0.458141	22238.83786
-409.486522	220.817659	-499.561277	111.065965	2.376137	-0.304822	22242.65267
-419.405037	175.039895	-459.887214	82.073381	0.087249	-1.067785	22236.54897
-460.605025	124.684354	-491.931649	43.925244	2.376137	0.458141	22205.2675
-461.367988	104.08436	-476.672395	-1.089557	0.087249	0.458141	22216.71194
-487.308721	52.202894	-436.998332	-56.785837	-2.964602	-1.067785	22183.14158
-481.967982	37.706602	-432.420556	-99.51175	-0.675714	-0.304822	22199.92676
-477.390205	1.847353	-421.739077	-120.111744	0.850211	-0.304822	22222.81564
-475.101317	-53.848926	-402.665009	-168.178397	-1.438677	-1.830747	22215.18601
-466.708727	-72.922995	-391.983531	-226.926527	0.087249	0.458141	22072.51198
-477.390205	-136.248902	-330.183549	-281.859845	-2.964602	-0.304822	22201.45268
-458.316137	-162.952598	-330.183549	-310.852429	-2.964602	0.458141	22203.74157
-433.901329	-205.678511	-307.294667	-329.926497	-2.964602	-1.067785	22167.11936
-411.77541	-243.826648	-295.850226	-378.756112	0.087249	0.458141	22198.40083
-407.197634	-271.293306	-246.257648	-397.830181	-0.675714	-0.304822	22215.94897
-357.605056	-271.293306	-214.976176	-413.089435	4.665025	0.458141	22208.31935
-332.427285	-325.463661	-142.494716	-461.156088	0.850211	-0.304822	22203.74157
-306.486552	-355.98217	-127.998424	-504.644964	-1.438677	-0.304822	22222.81564
-272.916192	-371.241425	-77.642883	-496.252374	-0.675714	-0.304822	22199.16379
-249.264347	-420.07104	-49.413262	-518.378293	-1.438677	-0.304822	22190.00824
-206.538434	-450.58955	3.231167	-554.237542	0.087249	-1.067785	22230.44527
-163.81252	-464.322879	39.090416	-535.926436	1.613174	-0.304822	22235.786
-113.45698	-483.396947	81.816329	-540.504212	1.613174	-1.067785	22202.97861
-77.597731	-509.33768	116.149652	-552.711616	0.087249	-1.067785	22238.83786
-37.923669	-521.545084	144.379273	-539.74125	1.613174	1.221104	22228.15638
-6.642197	-523.07101	223.727398	-526.00792	0.087249	0.458141	22209.08231
24.639276	-531.4636	236.697764	-527.533846	-1.438677	-0.304822	22217.4749
83.387406	-515.441382	287.816268	-510.748666	0.087249	-0.304822	22222.81564
117.720729	-516.967308	309.942187	-487.096821	0.087249	-0.304822	22219.00082
156.631829	-506.285829	341.986622	-465.733864	0.087249	0.458141	22228.91934
187.150338	-491.026575	377.082908	-435.215355	-2.20164	-1.067785	22229.6823
210.802183	-463.559916	392.342163	-435.215355	-1.438677	-1.067785	22198.40083
270.313277	-458.98214	409.127343	-422.244988	-2.964602	-1.067785	22209.84527
296.25401	-430.752518	446.512517	-386.385739	-1.438677	0.458141	22220.52675
329.061408	-404.048823	464.823623	-339.08205	-1.438677	-1.067785	22210.60823
346.609551	-389.552531	479.319915	-294.067248	0.850211	0.458141	22225.86749
386.283613	-322.41181	477.793989	-233.793192	2.376137	-0.304822	22247.99341
402.30583	-317.834033	509.838424	-210.90431	1.613174	-0.304822	22222.81564
424.43175	-271.293306	517.468052	-191.067279	-1.438677	-1.067785	22226.63045
453.424334	-248.404424	532.727306	-146.81544	0.850211	0.458141	22232.73415
464.105812	-190.419256	515.942126	-94.933974	-0.675714	-1.067785	22212.89712
482.416918	-152.27112	499.156946	-55.259912	0.850211	-0.304822	22137.36381
465.631737	-102.678542	490.764356	-21.689551	2.376137	0.458141	22237.31193
456.476185	-65.293368	477.031027	53.080797	0.850211	0.458141	22184.6675
460.290998	-23.330417	452.616219	105.725226	-1.438677	-1.830747	22215.94897
449.60952	20.921422	453.379182	149.977065	0.850211	0.458141	22224.34156
424.43175	51.439931	410.653268	173.628909	-1.438677	-1.830747	22165.59343
425.194712	97.980658	384.712535	215.59186	-0.675714	-0.304822	22208.31935
428.246563	125.447317	361.060691	262.89555	-1.438677	-1.067785	22215.94897
382.468799	184.195447	349.61625	272.051102	-1.438677	-1.067785	22200.68972
397.728054	228.447286	293.157007	294.177022	-2.20164	-1.067785	22202.97861
367.972507	258.965796	271.031088	354.451078	-0.675714	-1.067785	22207.55638
351.95029	292.536156	216.097771	362.843668	-2.964602	-1.830747	22191.53417
323.720668	317.713926	170.320006	385.73255	-1.438677	-1.830747	22171.69713
295.491047	347.469473	109.282987	426.169575	-2.964602	-1.067785	22144.23048
299.305861	377.987983	106.231136	449.82142	1.613174	-0.304822	22204.50453
290.913271	393.247237	70.371888	493.310296	0.850211	-0.304822	22202.21564
224.535513	442.076853	10.097832	499.413998	0.850211	-0.304822	22219.00082
170.365158	445.891666	-31.102156	513.147327	-0.675714	-1.067785	22228.91934
167.313307	464.202772	-78.405846	517.725104	1.613174	0.458141	22222.05268
130.691096	484.039803	-102.820653	528.406582	1.613174	1.221104	22229.6823
93.305922	479.462027	-111.976206	519.251029	0.087249	-0.304822	22228.91934
55.157785	467.254623	-169.198412	516.962141	-0.675714	-1.067785	22234.26008
39.89853	503.113871	-180.642853	561.21398	0.850211	0.458141	22241.88971
11.668909	484.802766	-217.265064	541.376949	0.850211	-1.067785	22240.36378
-16.560712	474.121287	-250.835424	538.325098	-0.675714	-0.304822	3518.02118
-67.679216	468.017586	-290.509487	520.776955	-2.964602	-1.067785	19.074068
-121.84957	461.913884	-335.524288	510.095476	-0.675714	-1.067785	10.681478
-124.138458	445.128703	-362.990947	480.33993	0.087249	-0.304822	10.681478
-164.575483	435.973151	-366.80576	467.369563	0.850211	0.458141	8.39259
-189.753254	416.899082	-359.176133	432.273277	2.376137	0.458141	17165.13566
-217.982875	410.032418	-394.272419	411.673283	-1.438677	-0.304822	22181.61565
-268.338415	391.721312	-419.450189	357.502929	-1.438677	-0.304822	22196.11194
-275.968043	378.750945	-431.657593	317.828867	-2.20164	-0.304822	22093.87494
-304.197664	335.262069	-436.235369	285.021469	-2.20164	-1.067785	22194.58602
-333.190248	318.476889	-455.309438	265.947401	0.087249	-0.304822	22219.00082
-347.68654	277.276901	-444.62796	201.858531	-0.675714	-1.067785	22235.02304
-378.968012	262.017647	-463.702028	151.50299	1.613174	0.458141	22229.6823
-400.330969	209.373218	-515.583494	99.621524	0.087249	-0.304822	22223.5786
-416.353186	174.276932	-464.464991	94.280785	0.087249	-1.067785	22228.91934
-427.034665	148.336199	-470.568693	38.584505	0.087249	0.458141	22193.82305
-465.182802	101.032509	-481.250171	7.303033	0.087249	-1.067785	22198.40083
-478.916131	88.825105	-430.131668	-36.948806	1.613174	-0.304822	22247.23045
-481.205019	52.202894	-421.739077	-102.563601	0.850211	0.458141	22219.76379
-485.782795	17.106608	-427.079817	-132.319148	0.850211	0.458141	22199.16379
-483.493907	-32.48597	-402.665009	-170.467285	3.1391	1.221104	22225.10453
-488.071684	-69.108181	-385.879829	-220.822826	-2.964602	-1.067785	22147.28233
-483.493907	-124.041498	-369.857611	-253.630223	-2.964602	-1.067785	22167.88232
-449.923547	-145.404455	-337.050214	-303.222801	0.087249	-1.067785	22211.3712
-435.427255	-194.997033	-297.376151	-324.585758	-1.438677	-1.067785	22209.08231
-419.405037	-227.80443	-272.198381	-359.682044	0.850211	-0.304822	22202.97861
-398.042081	-248.404424	-241.679872	-394.015367	0.850211	0.458141	22211.3712
-378.20505	-294.182189	-214.976176	-428.34869	-1.438677	-0.304822	22202.97861
-353.790242	-328.515512	-159.279896	-454.289423	-2.20164	-0.304822	22190.00824
-335.479136	-358.271058	-130.287312	-474.889417	-2.20164	-0.304822	22178.5638
-274.442117	-385.737717	-111.976206	-509.22274	1.613174	1.221104	22202.97861
-240.871757	-404.048823	-70.776219	-518.378293	0.087249	-0.304822	22206.79342
-201.197695	-429.989556	-18.894752	-546.607914	2.376137	0.458141	22247.99341
-159.997707	-450.58955	27.645975	-543.556063	1.613174	0.458141	22241.88971
-111.168092	-470.426581	87.157068	-540.504212	0.087249	-1.067785	22209.08231
-78.360694	-518.493233	115.386689	-567.970871	1.613174	0.458141	22227.39341
-63.101439	-506.285829	166.505193	-531.34866	0.087249	0.458141	22230.44527
-1.301458	-517.73027	207.70518	-519.904218	3.902062	1.221104	22221.28971
36.083717	-503.233978	263.40146	-516.089405	1.613174	0.458141	22243.41563
66.602226	-506.285829	276.371827	-508.459777	2.376137	-0.304822	22247.23045
131.454059	-532.226562	330.542181	-501.593113	-0.675714	0.458141	22045.80828
154.342941	-511.626569	357.245877	-459.630162	0.850211	0.458141	22224.34156
176.46886	-503.233978	355.719951	-451.237572	-2.20164	-0.304822	22215.18601
227.587364	-475.76732	388.527349	-438.267206	-1.438677	-0.304822	22201.45268
254.291059	-469.663618	438.119927	-410.037584	0.087249	0.458141	22223.5786
288.624383	-442.19696	441.171778	-380.282038	0.087249	-1.067785	22233.49712
321.43178	-405.574748	454.142144	-330.68946	0.087249	-0.304822	22216.71194
367.209544	-372.76735	475.505101	-282.622807	0.087249	0.458141	22219.76379
370.261395	-360.559947	488.475468	-251.341335	-2.964602	-1.067785	22212.89712
402.30583	-340.722916	501.445834	-217.770975	0.087249	0.458141	22201.45268
416.802122	-314.01922	489.23843	-185.72654	0.087249	-0.304822	22216.71194
428.246563	-235.434058	509.075462	-152.156179	2.376137	-0.304822	22227.39341
454.950259	-201.100735	517.468052	-107.904341	0.850211	-1.067785	22227.39341
475.550253	-159.900747	490.764356	-48.393247	1.613174	-0.304822	22178.5638
464.868775	-97.337802	448.801405	-22.452514	0.087249	0.458141	22227.39341
484.705806	-56.137815	478.556952	66.814126	1.613174	-0.304822	22222.81564
474.78729	-20.278566	452.616219	86.651157	1.613174	-0.304822	22186.95639
454.187296	14.81772	445.749554	131.665959	-1.438677	-1.067785	22206.03046
445.794706	51.439931	428.201411	165.236319	1.613174	-1.067785	22244.94156
419.853973	91.113994	398.445865	211.777046	0.087249	-0.304822	22222.81564
428.246563	140.706571	406.075492	245.347407	0.087249	-0.304822	22215.94897
399.253979	174.276932	362.586616	279.68073	-2.20164	-1.067785	22219.00082
392.387315	199.454702	320.623666	309.436277	0.087249	-0.304822	22203.74157
370.261395	240.65469	252.719982	333.088121	-2.964602	-0.304822	22181.61565
355.765103	272.699125	238.22369	359.028854	2.376137	0.458141	22214.42305
327.535482	320.002815	184.053336	390.310327	1.613174	-1.067785	22204.50453
290.913271	336.787995	146.668161	433.799203	0.087249	-0.304822	22179.32676
303.883637	365.017616	114.623727	433.799203	1.613174	0.458141	22209.08231
266.498463	398.587977	50.534857	481.102892	-1.438677	0.458141	22190.00824
219.194773	411.558343	3.99413	484.917706	-0.675714	-0.304822	22199.92676
185.624413	452.758331	-58.568815	510.095476	-1.438677	-0.304822	22217.4749
172.654046	462.676846	-96.716952	500.939924	-3.727565	-1.830747	22205.2675
132.217021	478.699064	-104.346579	513.91029	-0.675714	0.458141	22154.14899
104.750363	487.854617	-111.213244	522.30288	0.087249	-1.067785	22251.04526
63.550375	480.224989	-154.70212	537.562135	0.087249	0.458141	22224.34156
39.135568	485.565729	-185.220629	519.251029	0.850211	0.458141	22228.15638
-4.353308	468.780548	-219.553952	537.562135	-0.675714	-0.304822	22232.73415
-34.108855	480.224989	-234.813207	532.984358	0.087249	-0.304822	4506.820887
-50.131073	471.832399	-272.961344	521.539917	0.850211	-1.830747	19.837031
-78.360694	462.676846	-280.590971	516.962141	2.376137	1.221104	11.444441
-109.642166	445.891666	-340.102065	485.680669	0.087249	-0.304822	12.970367
-158.471781	452.758331	-361.465021	461.265861	0.087249	-0.304822	9.918516
-195.093993	432.158337	-381.302052	442.954756	-2.964602	-3.356673	11684.01135
-228.664353	413.847231	-388.168717	399.46588	-1.438677	0.458141	22148.04529
-243.923608	391.721312	-411.820562	378.102923	-1.438677	-1.067785	22196.87491
-281.308782	371.884281	-421.739077	340.717749	-0.675714	0.458141	22196.87491
-296.568037	343.654659	-440.813146	307.910351	-1.438677	-0.304822	22215.94897
-314.879142	331.447256	-500.324239	268.999251	-2.20164	-1.830747	22218.23786
-361.419869	286.432454	-475.909432	223.98445	1.613174	0.458141	22231.20823
-382.782826	249.810243	-483.539059	156.843729	-0.675714	0.458141	22206.03046
-413.301335	219.291733	-494.9835	122.510406	-2.20164	-0.304822	22202.21564
-424.745776	178.091746	-477.435357	88.177083	-1.438677	0.458141	22218.23786
-449.160584	149.862124	-476.672395	50.791909	-1.438677	-0.304822	22217.4749
-452.975398	120.86954	-475.146469	29.428952	3.1391	0.458141	22215.94897
-476.627243	69.751037	-446.916848	-12.533998	0.087249	-1.067785	22207.55638
-479.679094	38.469565	-408.768711	-93.408049	2.376137	1.221104	22228.15638
-481.205019	4.136242	-420.976115	-117.059893	-2.20164	-0.304822	22213.66009
-494.938348	-13.411901	-416.398338	-165.126546	0.850211	0.458141	22193.06009
-463.656876	-68.345218	-408.005748	-203.274683	0.087249	-0.304822	22175.51195
-459.0791	-109.545206	-349.257617	-236.08208	2.376137	-0.304822	22224.34156
-452.212435	-138.53779	-337.050214	-277.282068	3.1391	-0.304822	22231.97119
-430.086516	-177.44889	-337.813176	-342.896863	2.376137	1.221104	22215.94897
-428.56059	-204.152586	-261.516903	-355.104267	0.850211	-0.304822	22205.2675
-403.38282	-260.611828	-240.153946	-377.993149	-1.438677	-0.304822	22206.79342
-411.012447	-280.448859	-216.502101	-435.978317	-1.438677	-0.304822	21938.23054
-348.449503	-306.389592	-181.405815	-443.607945	-2.20164	-1.067785	22193.06009
-324.797658	-352.167357	-138.679902	-474.126454	-1.438677	-1.067785	22212.13416
-301.908776	-389.552531	-72.302144	-513.037554	-0.675714	-0.304822	22202.97861
-243.160645	-398.708084	-86.798436	-515.326442	0.087249	-1.067785	22208.31935
-231.716204	-433.041407	-32.628082	-552.711616	-2.20164	-0.304822	22206.79342
-176.019924	-466.611767	40.616341	-554.237542	-1.438677	-1.830747	22219.76379
-154.656968	-477.293245	89.445956	-528.296809	-2.964602	-1.067785	22193.82305
-102.775502	-491.026575	58.164484	-552.711616	-0.675714	0.458141	22214.42305
-53.945886	-507.811755	158.112603	-538.215324	0.087249	-0.304822	22234.26008
0.987431	-509.33768	226.016286	-498.541262	0.087249	-0.304822	22235.02304
26.928164	-509.33768	251.957019	-524.481995	3.1391	0.458141	22233.49712
68.128152	-511.626569	282.475529	-515.326442	0.087249	-0.304822	22236.54897
74.994816	-528.411749	319.09774	-528.296809	0.087249	0.458141	22151.8601
140.609612	-489.500649	345.038473	-474.126454	-0.675714	-1.067785	22219.76379
190.202189	-484.922873	362.586616	-464.970901	1.613174	-0.304822	22249.51933
218.431811	-478.056208	413.705119	-442.082019	0.850211	1.221104	22239.60082
253.528097	-474.241394	417.519933	-419.193137	-0.675714	-1.067785	22230.44527
291.676233	-436.093258	445.749554	-373.415373	1.613174	-0.304822	22239.60082
319.905855	-403.28586	471.690287	-352.815379	0.087249	-0.304822	22227.39341
333.639184	-397.182158	496.868058	-302.459838	-3.727565	-1.067785	22199.16379
372.550284	-355.219208	493.053244	-270.415403	-0.675714	-1.067785	22219.00082
409.935458	-323.937735	507.549536	-236.845043	-0.675714	1.221104	22228.15638
419.853973	-291.130338	509.838424	-206.326534	-0.675714	-1.067785	22219.00082
441.21693	-254.508126	512.890275	-199.459869	-1.438677	-0.304822	22227.39341
456.476185	-212.545176	520.519903	-122.400633	0.087249	-0.304822	22233.49712
444.268781	-171.345188	503.734722	-57.5488	-1.438677	1.221104	22189.24528
460.290998	-120.989647	484.660654	-22.452514	-1.438677	-0.304822	22191.53417
467.157663	-85.893361	490.764356	38.584505	-1.438677	-0.304822	22210.60823
451.898408	-55.374852	432.016225	87.41412	0.087249	-0.304822	22209.08231
445.794706	13.291794	435.831039	134.71781	2.376137	-0.304822	22225.10453
442.742855	44.573267	432.779188	178.206686	1.613174	-0.304822	22219.76379
421.379899	75.854739	399.208827	197.280754	0.087249	-0.304822	22021.39348
409.935458	126.210279	391.5792	241.532593	0.087249	-0.304822	22205.2675
412.987309	172.751006	354.956989	282.732581	0.850211	-0.304822	22197.63787
380.942874	188.010261	273.319976	287.310357	-2.20164	-1.067785	22193.06009
390.098427	245.995429	284.764417	351.399227	2.376137	-0.304822	22231.20823
355.002141	281.854678	245.853317	368.184407	0.850211	0.458141	22236.54897
335.165109	307.795411	203.127404	400.228842	3.1391	0.458141	22196.87491
333.639184	329.92133	174.13482	429.984389	-2.964602	-1.067785	22189.24528
290.150308	379.513908	117.675577	439.902905	-1.438677	0.458141	22212.13416
268.024389	398.587977	65.794111	472.710302	-2.964602	-1.830747	22165.59343
238.268842	413.847231	32.986714	494.073259	-2.964602	-1.067785	22201.45268
196.305891	432.158337	-20.420678	507.043625	0.087249	-0.304822	22232.73415
168.839233	449.70648	-82.22066	503.228812	-0.675714	-0.304822	22217.4749
124.587394	486.328691	-73.065107	508.569551	1.613174	0.458141	22166.3564
87.965183	465.728697	-120.368796	500.939924	-1.438677	0.458141	22211.3712
57.446673	472.595362	-146.309529	511.621402	-1.438677	0.458141	22209.84527
33.031866	479.462027	-164.620635	542.902874	-2.20164	-1.067785	22206.79342
10.905946	471.832399	-225.657654	539.08806	-2.20164	-1.067785	22221.28971
-13.508861	468.017586	-233.287281	536.036209	-0.675714	-0.304822	22231.97119
-41.738483	457.336107	-247.783573	516.199178	1.613174	-0.304822	25.17777
-73.782918	449.70648	-273.724307	515.436216	0.850211	-0.304822	12.970367
-127.953272	445.891666	-342.390953	505.5177	1.613174	0.458141	9.918516
-152.368079	424.52871	-371.383537	440.665867	0.087249	-0.304822	10.681478
-198.908806	439.025002	-362.990947	437.614016	3.1391	0.458141	9.155553
-194.33103	419.18797	-389.694643	405.569581	1.613174	-0.304822	22112.18604
-230.953241	390.195386	-422.50204	384.969588	-0.675714	0.458141	22215.94897
-258.4199	369.595393	-443.864997	346.821451	2.376137	0.458141	22187.71935
-299.619888	365.017616	-449.968699	317.065904	2.376137	0.458141	22235.786
-349.975428	313.13615	-443.102034	258.317773	0.850211	0.458141	22213.66009
-351.501354	259.728758	-454.546475	209.488158	-2.20164	-0.304822	22206.03046
-369.812459	236.076914	-475.909432	165.999282	-1.438677	-0.304822	22218.23786
-390.412453	217.765808	-481.250171	122.510406	-1.438677	-0.304822	22213.66009
-418.642075	182.669522	-475.909432	100.384487	0.850211	-1.830747	22173.98602
-433.901329	144.521385	-456.835363	42.399319	-1.438677	-0.304822	22190.7712
-454.501323	122.395466	-466.753879	21.799325	3.1391	1.221104	22206.03046
-485.782795	63.647335	-431.657593	-33.896955	-2.20164	0.458141	22202.97861
-488.071684	59.832521	-414.10945	-85.015458	-2.20164	-1.067785	22190.7712
-480.442056	17.106608	-420.976115	-103.326564	-0.675714	0.458141	22192.29713
-479.679094	-33.248933	-401.902046	-160.548769	0.087249	-0.304822	22218.23786
-508.671678	-66.819293	-408.768711	-218.533937	1.613174	-0.304822	22215.94897
-484.25687	-93.522989	-401.902046	-248.289484	0.087249	-1.067785	22202.21564
-465.945764	-131.671126	-350.783543	-271.178366	0.850211	-0.304822	22213.66009
-446.871696	-183.552592	-317.213183	-314.667242	0.850211	-0.304822	22211.3712
-417.879112	-211.01925	-289.746524	-362.733895	1.613174	0.458141	22184.6675
-409.486522	-253.745164	-234.813207	-387.148702	0.850211	0.458141	22195.34898
-370.575422	-280.448859	-199.716921	-421.482025	2.376137	-1.067785	22104.55641
-349.212466	-303.337741	-170.724337	-448.948684	1.613174	-0.304822	22216.71194
-325.560621	-338.434027	-126.472498	-475.65238	0.850211	0.458141	22200.68972
-283.59767	-363.611798	-83.746585	-502.356076	0.087249	-1.067785	22220.52675
-257.656937	-409.389562	-55.516964	-516.852368	-0.675714	-0.304822	22215.94897
-224.849539	-440.671034	-36.442895	-574.074573	-2.964602	-0.304822	22202.21564
-185.93844	-450.58955	18.490422	-567.970871	1.613174	0.458141	22225.10453
-140.160676	-460.508065	64.268186	-539.74125	-0.675714	0.458141	22227.39341
-95.908837	-491.026575	86.394105	-545.844952	0.850211	-0.304822	22220.52675
-36.397743	-516.204345	124.542242	-545.081989	1.613174	0.458141	22231.97119
-19.612563	-522.308047	187.868149	-540.504212	-2.20164	-0.304822	22212.13416
13.957797	-534.515451	238.986653	-503.119038	-0.675714	-0.304822	22204.50453
61.261487	-517.73027	270.268125	-514.563479	-1.438677	-1.830747	22216.71194
99.409624	-529.174712	284.764417	-512.274591	0.087249	-0.304822	22185.43046
142.135537	-509.33768	340.460697	-477.941268	0.087249	-0.304822	22217.4749
184.098488	-484.15991	374.031057	-447.422758	3.1391	1.221104	22245.70452
220.720699	-478.819171	382.423647	-427.585727	0.850211	-1.830747	22239.60082
253.528097	-453.641401	416.75697	-412.326473	3.1391	1.221104	22221.28971
285.572532	-436.093258	435.068076	-393.252404	1.613174	1.221104	22227.39341
315.328078	-405.574748	433.542151	-339.845013	0.850211	-0.304822	22029.78607
347.372513	-388.789568	499.919909	-305.511689	2.376137	-0.304822	22225.86749
361.105843	-349.115506	500.682871	-243.711708	0.087249	-1.067785	22238.83786
405.357681	-330.8044	491.527319	-223.111714	0.087249	-0.304822	22245.70452
428.246563	-292.656263	510.601387	-200.985794	2.376137	1.221104	22225.10453
425.957675	-262.137754	514.416201	-175.808024	1.613174	0.458141	22222.81564
444.268781	-217.885915	501.445834	-144.526552	-1.438677	-1.067785	22214.42305
467.157663	-183.552592	509.075462	-75.859906	0.087249	0.458141	22183.90454
464.105812	-130.908163	483.897691	-22.452514	0.850211	0.458141	22220.52675
464.105812	-95.048914	484.660654	24.088213	0.087249	0.458141	22227.39341
466.3947	-58.426703	438.88289	51.554871	-0.675714	-0.304822	22187.71935
465.631737	5.662167	466.349548	110.303002	-0.675714	-1.067785	22210.60823
438.165079	39.232527	409.127343	163.710394	-1.438677	-1.067785	22213.66009
422.905824	75.854739	393.868088	186.599276	-0.675714	-1.067785	22036.65273
416.03916	120.86954	373.268094	223.221487	-0.675714	0.458141	22196.87491
409.935458	162.069528	357.245877	275.102953	0.850211	-0.304822	22219.00082
391.624352	203.269516	344.27551	307.147388	1.613174	0.458141	22225.10453
374.839172	239.891727	294.682932	343.7696	0.850211	-1.830747	22207.55638
361.105843	265.069498	255.00887	367.421445	2.376137	1.221104	22219.00082
341.268811	308.558374	216.097771	405.569581	2.376137	0.458141	22210.60823
319.142892	352.810212	168.794081	427.695501	0.850211	0.458141	22191.53417
291.676233	368.069467	120.727428	451.347346	-0.675714	-1.830747	22203.74157
277.179941	382.565759	65.031149	455.162159	3.1391	0.458141	22229.6823
221.483662	417.662045	29.1719	486.443632	0.087249	-1.067785	22210.60823
194.017003	439.025002	-18.894752	480.33993	-1.438677	-1.067785	22232.73415
170.365158	461.150921	-63.909554	510.858439	-1.438677	-1.830747	22235.786
150.528127	458.09907	-74.591032	526.117694	0.087249	-0.304822	22200.68972
103.9874	474.88425	-137.916939	509.332514	-1.438677	-0.304822	22207.55638
97.883698	486.328691	-134.102126	508.569551	-0.675714	-0.304822	22225.86749
55.920748	492.432393	-177.591002	527.643619	-0.675714	-0.304822	22214.42305
27.691126	484.039803	-205.05766	544.4288	0.087249	0.458141	22226.63045
-11.982936	478.699064	-228.709505	532.221396	0.850211	-0.304822	22235.02304
-45.553296	451.995368	-282.879859	511.621402	0.087249	0.458141	38.148137
-88.27921	475.647213	-288.983561	518.488066	-1.438677	-0.304822	13.733329
-110.405129	431.395374	-334.761325	500.176961	1.613174	-0.304822	10.681478
-154.656968	433.684262	-353.835394	465.843638	-1.438677	-1.830747	12.207404
-164.575483	429.869449	-360.702059	444.480681	-0.675714	-0.304822	9.155553
-201.197695	423.002784	-378.250201	439.902905	2.376137	0.458141	22104.55641
-233.24213	406.980567	-401.139084	400.991805	0.087249	-1.067785	22210.60823
-265.286564	393.247237	-426.316854	349.110339	-2.20164	-1.830747	22208.31935
-289.701372	367.306504	-444.62796	297.228873	1.613174	1.221104	22227.39341
-313.353217	321.52874	-455.309438	285.784432	1.613174	0.458141	22214.42305
-326.323583	310.084299	-447.679811	238.480742	0.087249	0.458141	22231.20823
-388.886528	249.04728	-462.176103	173.628909	2.376137	0.458141	22240.36378
-392.701342	216.239882	-496.509426	117.169667	-0.675714	0.458141	22232.73415
-420.930963	200.217665	-488.116836	110.303002	1.613174	-1.067785	22119.81567
-433.138367	157.491752	-462.176103	50.791909	1.613174	-0.304822	22223.5786
-459.0791	110.951025	-482.776096	7.303033	-2.964602	-1.067785	22186.95639
-471.286503	83.484366	-451.494624	-18.6377	0.850211	0.458141	22199.16379
-481.967982	57.543633	-427.079817	-72.045092	1.613174	1.221104	22225.86749
-491.886497	14.81772	-414.10945	-114.771005	-0.675714	-0.304822	22221.28971
-493.412423	-14.174864	-417.924264	-143.763589	0.087249	-0.304822	22190.00824
-468.997615	-56.137815	-386.642792	-200.985794	0.087249	-0.304822	22210.60823
-485.782795	-103.441504	-386.642792	-236.08208	-1.438677	0.458141	22196.87491
-470.523541	-154.560008	-330.183549	-300.933913	-0.675714	-1.067785	22173.98602
-449.923547	-172.108151	-336.287251	-327.637609	-2.964602	-1.830747	22202.97861
-419.405037	-212.545176	-302.716891	-336.030199	-2.964602	-1.067785	22219.00082
-398.042081	-240.011834	-250.835424	-381.807963	1.613174	0.458141	22214.42305
-392.701342	-259.848865	-245.494685	-413.852398	-0.675714	-1.067785	22157.20084
-356.842093	-304.100704	-172.250263	-448.948684	2.376137	1.221104	22222.05268
-317.930993	-345.300692	-140.205828	-471.074603	3.1391	0.458141	22192.29713
-300.38285	-368.952537	-102.820653	-497.015336	1.613174	0.458141	22183.90454
-270.627304	-398.708084	-60.857703	-503.882001	0.850211	-1.067785	22230.44527
-223.323614	-421.596966	-18.894752	-535.163473	0.087249	-0.304822	22235.02304
-170.679185	-445.24881	-11.265125	-548.13384	2.376137	-0.304822	22097.68975
-157.708819	-471.952506	59.690409	-532.874585	0.850211	0.458141	22239.60082
-114.219943	-487.974724	88.682993	-571.785685	0.850211	-1.067785	22222.81564
-55.471812	-507.811755	144.379273	-542.793101	0.087249	0.458141	22218.23786
-32.58293	-534.515451	209.994069	-520.667181	-1.438677	-1.830747	22215.94897
13.957797	-511.626569	230.594063	-503.882001	-1.438677	-0.304822	22213.66009
52.105934	-511.626569	275.608864	-517.61533	1.613174	-0.304822	22223.5786
86.439257	-518.493233	267.979237	-526.770883	0.087249	-0.304822	22220.52675
134.50591	-510.863606	327.49033	-482.519044	0.087249	0.458141	22222.05268
174.942935	-494.078426	359.534765	-471.074603	-1.438677	-0.304822	22203.74157
198.59478	-477.293245	382.423647	-461.91905	-0.675714	-0.304822	22215.18601
242.083656	-478.819171	422.09771	-433.689429	-2.964602	-1.830747	22212.13416
269.550314	-455.930289	419.045859	-391.726479	-2.964602	-1.067785	22209.84527
307.698451	-422.359928	453.379182	-359.682044	1.613174	1.221104	22169.40825
340.505849	-405.574748	467.112511	-313.141317	1.613174	0.458141	22245.70452
377.891023	-361.322909	498.393983	-265.074664	0.850211	-0.304822	22228.15638
387.809538	-328.515512	508.312499	-261.259851	0.850211	1.221104	22231.97119
413.750271	-290.367375	511.36435	-193.356167	0.850211	-0.304822	22231.97119
446.557669	-257.559977	510.601387	-168.941359	-0.675714	-0.304822	22215.94897
434.350265	-216.359989	491.527319	-149.867291	2.376137	-0.304822	22240.36378
459.528036	-170.582225	503.734722	-77.385831	0.850211	-0.304822	22232.73415
478.602104	-119.463722	478.556952	-95.696937	2.376137	0.458141	22190.00824
486.231731	-97.337802	461.008809	-18.6377	1.613174	0.458141	22215.94897
462.579887	-60.715591	439.645852	71.391903	-0.675714	-1.067785	22226.63045
451.898408	-0.441535	454.142144	98.095598	0.850211	1.221104	22177.03787
432.061377	28.551049	436.594002	139.295586	-1.438677	-0.304822	22209.84527
450.372483	78.90659	403.023641	176.68076	0.087249	-1.067785	22201.45268
403.831756	85.010292	384.712535	211.014083	-1.438677	-1.067785	22206.03046
379.416948	149.862124	352.6681	255.265922	-0.675714	-1.067785	22202.21564
400.779905	188.010261	327.49033	288.836283	-2.964602	-0.304822	22220.52675
364.920656	234.550988	279.423678	335.37701	-0.675714	-0.304822	22180.85269
359.579917	268.121349	258.060721	361.317743	-1.438677	-1.067785	22170.17121
325.246594	271.936162	165.74223	334.614047	-1.438677	-1.067785	22034.36384
322.957706	316.950964	171.082969	422.354762	-1.438677	-1.067785	22198.40083
293.965122	372.647243	126.068168	438.376979	0.850211	1.221104	22220.52675
284.046606	400.113902	94.023733	461.265861	3.1391	0.458141	22219.76379
255.054022	413.847231	29.934863	492.547333	0.850211	-1.067785	22219.76379
199.357742	433.684262	-21.183641	490.258445	0.087249	-0.304822	22222.05268
179.520711	456.573145	-50.176225	515.436216	-0.675714	0.458141	22230.44527
145.950351	477.936101	-88.324361	533.747321	2.376137	0.458141	22213.66009
123.061469	473.358325	-95.191026	540.613986	1.613174	-1.830747	22241.12674
68.891114	491.66943	-131.813237	520.013992	1.613174	0.458141	22243.41563
49.817046	479.462027	-169.198412	555.873241	0.087249	-0.304822	22235.786
8.617058	490.143505	-201.242847	525.354731	-2.20164	-1.830747	22223.5786
-8.931085	468.780548	-238.628021	529.932508	0.850211	1.221104	22225.10453
-56.997737	469.543511	-266.094679	514.673253	-2.20164	-0.304822	75.533311
-66.916253	464.965735	-279.828008	523.065843	-0.675714	0.458141	12.970367
-97.434762	458.09907	-337.050214	489.495482	-2.20164	-1.830747	12.207404
-141.686601	426.817598	-354.598357	473.473265	-0.675714	-0.304822	9.918516
-169.15326	438.262039	-352.309468	426.169575	0.087249	-1.067785	10.681478
-208.064359	412.321306	-377.487239	426.169575	-2.20164	-0.304822	21913.81573
-228.664353	400.113902	-406.479823	392.599215	0.087249	-0.304822	22199.16379
-262.234714	394.773163	-433.946481	329.273308	0.087249	-1.067785	22194.58602
-301.908776	362.728728	-435.472407	288.07332	-0.675714	0.458141	22212.89712
-296.568037	323.054666	-453.783512	288.836283	0.850211	1.221104	22232.73415
-327.086546	298.639858	-466.753879	230.851115	3.1391	1.221104	22233.49712
-379.730975	255.913945	-460.650177	185.07335	-1.438677	-1.067785	22221.28971
-393.464304	223.106547	-491.931649	122.510406	-1.438677	0.458141	22219.00082
-403.38282	191.062112	-523.213122	101.147449	0.087249	0.458141	22162.54158
-448.397621	156.728789	-493.457575	62.999313	-2.964602	-0.304822	22186.95639
-437.716143	122.395466	-462.176103	27.903027	0.850211	-1.067785	22244.94156
-466.708727	81.958441	-457.598326	-7.193259	3.1391	-0.304822	22218.23786
-499.516125	66.699186	-435.472407	-75.096943	0.850211	-0.304822	22197.63787
-475.86428	37.706602	-415.635376	-101.037676	1.613174	1.221104	22222.81564
-476.627243	-5.019311	-456.835363	-131.556185	-1.438677	-0.304822	22096.92679
-494.175386	-71.397069	-391.220568	-204.800608	-2.20164	-0.304822	22183.90454
-486.545758	-84.367436	-366.042798	-242.948745	-0.675714	-0.304822	22211.3712
-473.575392	-132.434088	-372.1465	-255.919111	0.087249	-1.067785	22209.84527
-455.264286	-159.900747	-345.442804	-326.111683	1.613174	0.458141	22212.89712
-443.819845	-206.441474	-308.820592	-345.948714	-1.438677	-1.067785	22202.21564
-413.301335	-232.382207	-280.590971	-397.067218	-1.438677	-0.304822	22211.3712
-388.123565	-281.974785	-255.413201	-410.037584	-1.438677	-1.830747	22162.54158
-372.86431	-301.048853	-185.220629	-461.91905	-0.675714	-0.304822	22169.40825
-330.138397	-340.722916	-169.961374	-489.385709	-1.438677	-1.067785	22192.29713
-325.560621	-381.922903	-139.442865	-548.896802	0.087249	1.221104	22199.16379
-275.968043	-400.234009	-89.087324	-487.096821	1.613174	0.458141	22239.60082
-229.427316	-411.67845	-29.576231	-538.215324	-0.675714	-1.067785	22240.36378
-185.175477	-438.382146	0.942279	-551.185691	0.087249	-1.067785	22138.12677
-155.41993	-458.98214	42.142267	-552.711616	2.376137	1.984066	22230.44527
-105.827352	-492.5525	77.238552	-561.867169	-0.675714	0.458141	22231.20823
-55.471812	-487.211761	100.127435	-538.978287	0.087249	-1.067785	22215.94897
-24.953302	-508.574718	198.549628	-508.459777	0.850211	-1.067785	22247.23045
21.587425	-523.07101	241.275541	-519.141256	0.850211	-0.304822	22245.70452
33.031866	-536.041376	248.142206	-539.74125	-1.438677	-1.067785	22222.05268
81.098518	-513.915457	278.660715	-506.170889	-1.438677	-1.830747	22225.86749
141.372574	-517.73027	309.179224	-509.985703	-1.438677	-0.304822	22226.63045
179.520711	-497.130277	366.40143	-466.496827	0.087249	0.458141	22199.16379
208.513295	-483.396947	381.660684	-448.948684	-0.675714	0.458141	22220.52675
255.054022	-480.345096	412.942157	-439.030168	-0.675714	-1.067785	22231.97119
268.024389	-445.24881	451.090294	-398.593143	-0.675714	0.458141	22214.42305
307.698451	-433.804369	457.193995	-371.889447	0.850211	-1.067785	22180.08972
331.350296	-401.759934	471.690287	-320.007981	-4.490528	-1.067785	22209.84527
356.528066	-381.159941	475.505101	-282.622807	-2.20164	-1.067785	22199.16379
410.69842	-340.722916	507.549536	-260.496888	-0.675714	-0.304822	22214.42305
403.068793	-316.308108	498.393983	-220.822826	0.087249	0.458141	22224.34156
425.194712	-275.10812	486.949542	-177.33395	0.087249	-0.304822	22226.63045
450.372483	-230.093319	504.497685	-153.682105	1.613174	0.458141	22194.58602
458.765073	-180.500741	502.97176	-85.015458	0.850211	0.458141	22228.15638
466.3947	-137.011865	494.57917	-46.867322	0.087249	-0.304822	22222.81564
473.261365	-99.626691	475.505101	-2.615483	-2.20164	-1.067785	22199.92676
481.653955	-50.034113	485.423617	81.310418	-1.438677	-0.304822	22202.97861
458.765073	-6.545237	480.082878	120.984481	-0.675714	-0.304822	22235.786
451.898408	37.706602	443.460666	153.028915	-1.438677	-1.067785	22223.5786
419.091011	70.514	422.09771	191.177052	3.1391	0.458141	22177.03787
416.03916	104.847323	401.497716	238.480742	0.087249	-0.304822	22215.18601
426.720638	158.254714	372.505132	256.028885	1.613174	0.458141	22202.97861
377.891023	166.647305	337.408846	281.969618	-2.964602	-1.830747	22183.14158
386.283613	214.713957	284.764417	328.510345	0.850211	1.221104	22213.66009
366.446582	255.913945	261.112572	359.791817	-0.675714	-0.304822	22208.31935
353.476215	284.906529	226.016286	376.576997	0.087249	-0.304822	22119.05271
332.113259	321.52874	155.823714	405.569581	0.087249	-1.830747	22213.66009
289.387345	345.943548	116.149652	426.169575	-1.438677	-1.067785	22202.21564
287.86142	383.328722	80.290403	451.347346	0.087249	1.221104	22186.95639
251.239208	397.825014	47.483006	464.317712	-2.964602	-1.067785	22206.79342
215.37996	429.106486	-8.213274	491.784371	-2.20164	-0.304822	22204.50453
181.809599	445.891666	-50.939187	523.065843	2.376137	-1.067785	22225.86749
156.631829	484.039803	-105.109542	521.539917	3.1391	1.221104	22244.94156
102.461475	483.27684	-76.87992	530.69547	-0.675714	-0.304822	22226.63045
82.624444	492.432393	-137.916939	520.013992	1.613174	1.221104	22230.44527
56.68371	492.432393	-153.176194	532.984358	0.850211	1.221104	22234.26008
33.794828	474.121287	-214.976176	552.82139	0.850211	0.458141	22215.18601
-15.034787	476.410176	-241.679872	542.139911	0.850211	0.458141	22222.81564
-14.271824	493.195356	-243.96876	534.510284	-0.675714	-2.59371	183.87402
-57.7607	459.624995	-293.561338	532.221396	1.613174	0.458141	14.496292
-102.775502	468.780548	-298.902077	506.280663	3.1391	-0.304822	12.207404
-130.24216	458.862033	-346.205767	483.391781	0.087249	-0.304822	9.918516
-161.523632	426.817598	-366.80576	440.665867	0.087249	-1.067785	12.207404
-196.619918	410.79538	-373.672425	424.64365	0.850211	-0.304822	21007.416
-222.560651	395.536126	-404.190935	397.939954	-1.438677	-0.304822	22187.71935
-265.286564	384.091685	-404.190935	362.843668	-0.675714	-0.304822	22206.03046
-300.38285	357.387989	-427.079817	335.37701	-0.675714	-0.304822	22215.94897
-290.464335	356.625026	-460.650177	267.473326	-1.438677	-1.067785	22227.39341
-337.768024	292.536156	-454.546475	230.851115	-1.438677	0.458141	22201.45268
-363.708758	255.150982	-472.857581	194.228903	-2.20164	-0.304822	22200.68972
-401.093932	239.891727	-474.383506	143.1104	-1.438677	0.458141	22217.4749
-423.219851	188.773224	-523.213122	83.599306	2.376137	0.458141	22195.34898
-422.456888	157.491752	-489.642761	59.184499	0.087249	-0.304822	22216.71194
-448.397621	139.180646	-462.176103	40.11043	0.087249	-1.067785	22209.08231
-445.34577	101.795472	-474.383506	-19.400663	0.850211	-0.304822	22222.81564
-481.967982	57.543633	-421.739077	-53.733986	1.613174	0.458141	22219.00082
-485.782795	33.128826	-415.635376	-97.222862	0.850211	-0.304822	22213.66009
-503.330938	11.002906	-461.41314	-127.741372	0.087249	-0.304822	22032.83792
-476.627243	-19.515603	-375.961313	-179.622838	2.376137	0.458141	22219.00082
-481.967982	-70.634107	-362.990947	-226.926527	-1.438677	-1.067785	22222.81564
-478.916131	-116.411871	-339.339102	-280.333919	0.850211	-0.304822	22212.89712
-466.708727	-153.797045	-321.790959	-289.489472	2.376137	0.458141	22203.74157
-444.582808	-202.62666	-318.739108	-338.319087	1.613174	1.221104	22207.55638
-417.879112	-249.167387	-272.198381	-374.178336	-1.438677	-0.304822	22186.95639
-408.723559	-257.559977	-256.176164	-411.56351	-0.675714	-1.067785	22175.51195
-365.234683	-292.656263	-193.613219	-441.319057	1.613174	0.458141	22214.42305
-342.345801	-321.648847	-153.939157	-463.444976	-0.675714	-1.830747	22223.5786
-299.619888	-357.508096	-137.153977	-504.644964	-0.675714	-0.304822	22185.43046
-285.886558	-406.337711	-87.561399	-484.807933	-2.20164	-0.304822	22219.00082
-246.212496	-429.226593	-52.465113	-551.948653	-1.438677	0.458141	22219.00082
-195.093993	-461.271028	-13.554013	-554.237542	-2.964602	-1.830747	22125.91937
-162.286595	-463.559916	42.142267	-541.267175	0.850211	0.458141	22212.89712
-115.745868	-486.448798	79.527441	-551.185691	0.087249	0.458141	22233.49712
-82.175508	-496.367314	129.120019	-544.319026	2.376137	0.458141	22235.02304
-60.812551	-513.152494	177.949634	-545.844952	2.376137	0.458141	22235.02304
5.565207	-514.67842	233.645914	-517.61533	3.1391	0.458141	22240.36378
49.817046	-510.100643	259.586647	-509.22274	2.376137	1.221104	22225.10453
94.831847	-513.915457	311.468113	-509.985703	2.376137	-0.304822	22222.05268
127.639245	-514.67842	331.305144	-497.015336	2.376137	0.458141	22235.02304
171.128121	-494.841388	348.853287	-458.8672	1.613174	-0.304822	22247.99341
212.328109	-490.263612	405.312529	-426.822765	0.087249	-1.067785	22233.49712
239.031805	-464.322879	412.942157	-413.089435	0.850211	-0.304822	22236.54897
269.550314	-452.115475	441.934741	-398.593143	0.087249	-0.304822	22231.20823
285.572532	-433.804369	449.564368	-366.548708	-2.964602	-1.830747	22206.79342
326.772519	-402.522897	453.379182	-331.452422	-1.438677	0.458141	22213.66009
373.313246	-368.189574	489.23843	-280.333919	0.850211	-0.304822	22226.63045
387.809538	-350.641431	497.63102	-240.659857	0.850211	0.458141	22218.23786
409.935458	-306.389592	502.208797	-209.378385	0.850211	-0.304822	22228.91934
429.009526	-265.952567	515.942126	-178.859875	-1.438677	-1.067785	22233.49712
444.268781	-229.330356	483.134728	-169.704322	-0.675714	0.458141	22089.29716
454.950259	-188.130368	493.816207	-85.778421	-3.727565	-0.304822	22195.34898
459.528036	-154.560008	473.216213	-38.474731	-2.964602	-1.067785	22183.14158
461.816924	-98.863728	461.008809	-0.326595	-0.675714	1.221104	22200.68972
472.498402	-66.819293	465.586586	59.947462	0.087249	0.458141	22224.34156
467.920626	-8.071162	464.06066	112.59189	0.850211	-1.830747	22215.18601
453.424334	17.869571	459.482884	146.925214	0.087249	-1.067785	22209.84527
455.713222	72.039925	411.416231	177.443723	0.087249	-1.830747	22202.21564
424.43175	101.032509	390.053275	222.458525	0.850211	0.458141	22213.66009
419.853973	162.069528	380.134759	252.977034	0.850211	0.458141	22195.34898
412.987309	194.876926	329.779218	298.754798	2.376137	0.458141	22227.39341
374.076209	233.788025	306.127374	347.584413	2.376137	0.458141	22230.44527
371.024358	264.306535	261.112572	356.739966	1.613174	0.458141	22197.63787
335.928072	285.669491	248.905168	381.154774	1.613174	0.458141	22143.46751
341.268811	323.054666	174.897783	396.414029	1.613174	1.221104	22204.50453
325.246594	360.43984	138.275571	413.199209	-1.438677	-1.067785	22163.30454
281.757718	371.884281	97.838546	458.976973	-0.675714	0.458141	22196.87491
245.898469	404.691678	49.771894	468.132526	0.850211	0.458141	22227.39341
206.224407	419.950933	8.571906	494.836222	-1.438677	-1.067785	22222.05268
178.757748	458.862033	-69.250293	525.354731	1.613174	0.458141	22222.81564
141.372574	449.70648	-116.553983	505.5177	-2.964602	-0.304822	22222.81564
136.794798	485.565729	-92.902138	510.858439	-0.675714	-0.304822	22215.94897
65.076301	464.202772	-170.724337	537.562135	-2.20164	-0.304822	22203.74157
56.68371	480.224989	-185.983592	524.591768	-2.20164	-1.067785	22217.4749
30.742977	478.699064	-202.768772	540.613986	-2.20164	-1.830747	22228.15638
10.142984	468.017586	-214.976176	539.08806	0.850211	0.458141	22233.49712
-37.923669	474.121287	-258.465052	525.354731	0.850211	-0.304822	527.970214
-64.627365	455.047219	-288.983561	517.725104	-0.675714	-1.067785	16.78518
-97.434762	444.365741	-306.531704	503.991774	-0.675714	-1.067785	10.681478
-123.375495	450.469443	-339.339102	470.421414	0.087249	0.458141	10.681478
-169.15326	432.9213	-346.205767	455.925122	-0.675714	-0.304822	9.155553
-191.279179	430.632411	-344.679841	434.562165	0.087249	-0.304822	19534.89792
-223.323614	417.662045	-411.057599	398.702917	1.613174	-0.304822	7000.183111
-254.605086	386.380573	-404.953897	367.421445	0.850211	-0.304822	22177.03787
-277.493968	362.728728	-423.265003	326.221457	0.850211	-0.304822	22209.08231
-310.301366	348.995399	-441.576109	278.917767	0.087249	-1.067785	22213.66009
-343.108764	291.773193	-453.783512	262.89555	0.850211	0.458141	22215.18601
-353.027279	271.936162	-449.205736	196.517791	-1.438677	-0.304822	22206.79342
-379.730975	252.099131	-468.279804	132.428922	-1.438677	-0.304822	22220.52675
-411.012447	220.054696	-516.346457	81.310418	-1.438677	-1.067785	22202.97861
-416.353186	166.647305	-472.857581	72.917828	0.850211	-0.304822	22204.50453
-446.871696	136.891758	-482.776096	22.562287	-2.20164	-1.067785	22199.92676
-467.47169	104.08436	-478.19832	-7.193259	-2.20164	0.458141	22202.97861
-487.308721	59.069559	-440.050183	-52.208061	-4.490528	-1.067785	22171.69713
-489.597609	30.839937	-439.28722	-111.719154	-2.964602	-0.304822	22205.2675
-486.545758	-5.782274	-426.316854	-126.978409	2.376137	1.221104	22187.71935
-463.656876	-34.774858	-375.198351	-167.415434	3.1391	0.458141	22206.03046
-474.338354	-83.604473	-391.220568	-211.667273	0.850211	-1.067785	22211.3712
-454.501323	-128.619275	-360.702059	-267.363553	0.087249	0.458141	22212.89712
-455.264286	-153.034082	-333.2354	-310.089466	2.376137	0.458141	22206.03046
-430.849478	-191.945182	-309.583555	-329.926497	0.850211	0.458141	22199.92676
-404.145783	-217.122952	-271.435418	-349.763528	0.850211	0.458141	22232.73415
-401.856894	-253.745164	-219.553952	-406.222771	2.376137	-1.067785	22231.20823
-383.545789	-295.708114	-218.790989	-406.222771	1.613174	1.221104	22192.29713
-338.530987	-330.041437	-140.205828	-470.311641	1.613174	0.458141	22215.18601
-307.249515	-349.115506	-118.079908	-487.096821	0.087249	-1.067785	22212.89712
-283.59767	-387.263642	-98.242877	-502.356076	-1.438677	-0.304822	22200.68972
-241.63472	-419.308077	-66.961405	-526.00792	1.613174	-0.304822	22219.76379
-198.145844	-423.122891	-14.316976	-538.215324	0.087249	-1.067785	22225.86749
-174.493999	-465.085842	42.905229	-535.926436	2.376137	1.221104	22220.52675
-134.819936	-475.004357	63.505223	-546.607914	1.613174	-0.304822	22229.6823
-88.27921	-506.285829	105.468174	-565.681983	-0.675714	0.458141	22225.86749
-34.871818	-523.833972	174.13482	-542.030138	-1.438677	-0.304822	22202.97861
-15.034787	-537.567302	213.04592	-528.296809	-1.438677	-0.304822	22209.84527
55.157785	-511.626569	207.70518	-552.711616	-2.20164	-1.067785	21980.95645
75.757779	-514.67842	287.816268	-522.956069	-0.675714	-1.830747	22212.13416
122.298506	-520.019159	331.305144	-478.704231	1.613174	1.221104	22238.07489
154.342941	-495.604351	354.194026	-486.333858	1.613174	0.458141	22242.65267
198.59478	-478.056208	370.979206	-464.207939	-0.675714	-0.304822	22219.00082
232.928103	-487.974724	401.497716	-423.007951	0.850211	-1.067785	22225.86749
276.416979	-450.58955	440.408815	-435.215355	2.376137	0.458141	22232.73415
300.831786	-429.989556	437.356964	-380.282038	0.850211	0.458141	22210.60823
335.928072	-407.863636	462.534735	-319.245019	0.850211	1.221104	22242.65267
369.498433	-400.234009	480.84584	-271.178366	3.1391	1.221104	22247.99341
409.935458	-359.796984	480.84584	-277.282068	0.850211	0.458141	22228.91934
403.831756	-317.834033	518.993977	-219.2969	-1.438677	-1.067785	22223.5786
422.142861	-285.026636	511.36435	-186.489502	-1.438677	-1.067785	22224.34156
436.639153	-248.404424	491.527319	-151.393217	-0.675714	-0.304822	22124.39345
454.950259	-200.337772	505.260648	-104.85249	-1.438677	-1.067785	22208.31935
454.950259	-147.693343	502.208797	-49.15621	-1.438677	-1.067785	22225.10453
448.083595	-126.330386	493.816207	-19.400663	-0.675714	-0.304822	22196.11194
463.342849	-73.685958	470.164362	52.317834	0.087249	0.458141	22209.08231
455.713222	-36.300784	444.986592	88.940046	-1.438677	-1.067785	22206.03046
446.557669	23.21031	422.09771	151.50299	0.850211	-0.304822	22206.79342
436.639153	45.336229	375.556983	178.206686	-1.438677	0.458141	22193.06009
419.853973	89.588068	389.290312	211.014083	0.087249	0.458141	22206.79342
416.802122	151.38805	361.060691	244.584444	0.087249	-0.304822	22222.05268
405.357681	171.988044	341.986622	288.836283	2.376137	0.458141	22207.55638
382.468799	215.47692	295.445895	302.569612	0.087249	-0.304822	22205.2675
350.424364	264.306535	257.297758	371.999221	0.850211	-0.304822	22202.97861
338.979923	283.380603	240.512578	365.132556	0.087249	-1.067785	22161.77862
345.846588	321.52874	176.423708	411.673283	0.850211	0.458141	22199.92676
318.379929	352.810212	154.297789	445.243644	0.850211	-0.304822	22237.31193
297.016973	388.669461	110.04595	448.295495	0.850211	0.458141	22209.08231
277.179941	408.506492	70.371888	488.73252	2.376137	-0.304822	22233.49712
221.483662	430.632411	14.675608	493.310296	0.087249	-1.067785	22240.36378
193.25404	439.025002	-49.413262	500.939924	0.087249	0.458141	22193.82305
153.579978	467.254623	-93.665101	508.569551	-0.675714	-1.067785	22205.2675
121.535543	471.069437	-103.583616	520.776955	-1.438677	-0.304822	22224.34156
84.913332	475.647213	-124.18361	523.065843	1.613174	0.458141	22217.4749
42.187418	495.484244	-167.672486	525.354731	1.613174	0.458141	22225.10453
25.402238	479.462027	-197.428033	540.613986	-0.675714	-1.067785	22233.49712
-7.405159	468.017586	-214.976176	524.591768	-2.20164	-0.304822	22212.13416
-23.427377	461.913884	-237.102095	513.91029	0.850211	0.458141	1692.25135
-68.442178	458.09907	-285.168748	513.147327	-2.20164	-0.304822	18.311106
-92.856986	461.150921	-317.213183	521.539917	0.850211	0.458141	11.444441
-111.168092	453.521294	-361.465021	491.784371	0.087249	-0.304822	12.970367
-140.923638	445.891666	-350.783543	462.028824	1.613174	0.458141	9.155553
-182.123626	426.054635	-379.013164	437.614016	3.1391	0.458141	16374.70626
-223.323614	400.876865	-385.879829	411.673283	0.850211	-0.304822	22151.8601
-264.523602	400.876865	-397.32427	378.865886	-1.438677	-1.067785	22218.23786
-263.760639	353.573175	-429.368705	315.539978	1.613174	0.458141	22219.00082
-316.405068	347.469473	-449.968699	299.517761	-0.675714	0.458141	22214.42305
-331.664323	314.662075	-466.753879	275.865916	1.613174	-0.304822	22246.46748
-359.130981	278.802827	-437.761295	210.251121	0.850211	-0.304822	22243.41563
-372.86431	248.284317	-459.124252	140.058549	0.850211	-0.304822	22224.34156
-410.249484	223.106547	-478.961283	101.147449	0.087249	-1.067785	22223.5786
-430.086516	184.195447	-475.909432	75.969679	0.087249	-0.304822	22211.3712
-431.612441	125.447317	-472.857581	51.554871	-0.675714	-1.067785	22179.32676
-462.130951	100.269546	-466.753879	9.591921	0.850211	-0.304822	22214.42305
-478.916131	74.328813	-440.813146	-20.926589	0.087249	-1.830747	22226.63045
-465.182802	50.676968	-443.102034	-114.008042	-1.438677	-1.830747	22181.61565
-504.093901	3.373279	-428.605742	-114.008042	0.850211	-0.304822	22180.85269
-479.679094	-38.589672	-407.242785	-189.541353	-2.964602	-0.304822	22198.40083
-503.330938	-78.263734	-370.620574	-225.400602	-2.20164	-1.067785	22190.00824
-481.205019	-102.678542	-356.887245	-248.289484	-0.675714	-0.304822	22192.29713
-485.019833	-166.004449	-355.361319	-301.696876	-1.438677	0.458141	22211.3712
-427.797627	-185.84148	-314.161332	-336.793162	2.376137	0.458141	22204.50453
-439.242068	-209.493325	-275.250232	-387.148702	1.613174	-0.304822	21966.46016
-404.908745	-256.034052	-240.916909	-401.644994	-0.675714	-1.830747	22215.94897
-391.938379	-279.685897	-200.479884	-413.852398	-0.675714	-1.067785	22190.00824
-358.368018	-336.908102	-178.353964	-478.704231	0.087249	0.458141	22187.71935
-298.093962	-372.76735	-131.050275	-517.61533	1.613174	0.458141	22216.71194
-286.649521	-381.922903	-97.479914	-489.385709	2.376137	-0.304822	22241.12674
-237.056943	-405.574748	-59.331777	-516.089405	2.376137	0.458141	22238.83786
-219.5088	-435.330295	-23.472529	-542.793101	-0.675714	-1.830747	22231.97119
-165.338446	-457.456214	26.883012	-541.267175	-0.675714	-1.830747	22228.91934
-147.790303	-468.137693	75.712627	-541.267175	-2.20164	-1.067785	22216.71194
-78.360694	-505.522867	106.994099	-566.444945	-2.964602	-0.304822	22210.60823
-50.894035	-510.863606	151.245938	-538.215324	-2.20164	-1.067785	22217.4749
-1.301458	-528.411749	212.282957	-522.193107	0.850211	0.458141	22222.05268
25.402238	-513.915457	228.305174	-524.481995	1.613174	1.221104	22195.34898
50.580009	-529.937674	282.475529	-509.22274	0.087249	-0.304822	22225.10453
117.720729	-524.596935	302.31256	-492.43756	0.087249	1.221104	22208.31935
150.528127	-504.759904	328.253293	-471.837566	-1.438677	0.458141	22216.71194
186.387376	-478.819171	361.823653	-461.91905	2.376137	1.221104	22215.94897
220.720699	-471.952506	375.556983	-438.267206	0.850211	0.458141	22209.84527
256.579948	-478.819171	428.964374	-430.637578	0.087249	-1.067785	22229.6823
292.439196	-425.411779	425.912523	-377.230187	0.087249	-0.304822	22248.75637
320.668817	-403.28586	469.401399	-329.163534	1.613174	0.458141	22228.91934
348.135476	-382.685866	480.84584	-300.17095	-1.438677	-1.067785	22229.6823
372.550284	-368.189574	492.290281	-262.022813	0.087249	-0.304822	22232.73415
406.120644	-310.204406	512.127312	-232.267267	0.850211	0.458141	22215.94897
429.772489	-304.100704	526.623604	-181.148763	0.850211	-1.067785	22225.10453
445.031744	-226.278505	506.786573	-161.311732	3.1391	-1.067785	22228.15638
456.476185	-198.811846	506.786573	-109.430266	0.087249	-1.067785	22202.21564
472.498402	-159.137784	505.260648	-61.363614	0.850211	-0.304822	22219.76379
465.631737	-125.567424	472.45325	-23.978439	0.087249	-1.067785	22226.63045
459.528036	-70.634107	469.401399	30.191915	-1.438677	-1.067785	22196.11194
458.00211	-30.960044	454.142144	95.80671	-0.675714	0.458141	22184.6675
446.557669	14.054757	451.853256	140.821512	-0.675714	0.458141	22167.11936
439.691004	47.625118	429.727337	169.814096	0.850211	1.221104	22206.79342
420.616936	79.669552	418.282896	214.065934	0.850211	0.458141	22192.29713
429.772489	136.891758	390.816237	252.214071	1.613174	-0.304822	22222.05268
396.965091	156.728789	334.356995	281.969618	-1.438677	0.458141	22184.6675
380.179911	206.321367	303.075523	304.8585	-2.964602	-1.067785	22196.11194
375.602135	241.417653	264.164423	355.214041	0.850211	-0.304822	22208.31935
367.972507	271.936162	217.623696	380.391811	0.087249	-0.304822	22190.00824
342.794737	310.847262	190.157038	404.043656	0.087249	-0.304822	22207.55638
317.616967	345.943548	148.95705	445.243644	3.1391	1.221104	22213.66009
301.594749	378.750945	121.490391	455.925122	0.087249	-0.304822	22211.3712
259.631799	405.454641	68.083	474.99919	0.850211	-0.304822	22222.81564
216.142922	408.506492	14.675608	482.628818	0.850211	-0.304822	22230.44527
203.172556	455.810182	-50.176225	504.754737	0.087249	-0.304822	22186.19343
177.994786	475.647213	-60.857703	498.651035	0.850211	-1.067785	22237.31193
129.928133	468.780548	-83.746585	537.562135	2.376137	1.984066	22246.46748
85.676294	489.380542	-148.598418	532.984358	0.850211	-0.304822	22241.88971
67.365189	485.565729	-144.020641	546.717688	0.087249	-0.304822	22224.34156
37.609642	486.328691	-181.405815	540.613986	-2.20164	-1.067785	22223.5786
7.091133	485.565729	-242.442834	504.754737	-2.20164	-1.067785	22214.42305
-29.531079	472.595362	-253.124313	512.384365	1.613174	0.458141	5713.064974
-45.553296	471.069437	-276.776157	532.984358	0.087249	0.458141	18.311106
-100.486613	453.521294	-279.065046	516.199178	-3.727565	-1.830747	12.207404
-121.086607	464.965735	-334.761325	485.680669	1.613174	0.458141	9.918516
-160.76067	427.580561	-362.227984	442.954756	0.087249	1.221104	10.681478
-203.486583	417.662045	-390.457605	437.614016	-2.20164	-1.067785	3420.36195
-230.953241	400.876865	-415.635376	405.569581	-2.964602	-0.304822	22088.5342
-244.686571	394.773163	-420.976115	377.33996	-0.675714	-1.067785	22199.92676
-294.279148	384.854647	-404.953897	349.873302	0.850211	0.458141	22226.63045
-287.412484	367.306504	-427.842779	319.354792	2.376137	0.458141	22229.6823
-336.242099	323.054666	-440.813146	275.865916	0.850211	-0.304822	22231.20823
-347.68654	292.536156	-455.309438	205.673344	2.376137	1.221104	22238.83786
-365.997646	263.543572	-487.353873	155.317804	1.613174	0.458141	22081.66753
-400.330969	201.74359	-479.724245	105.725226	-1.438677	-1.067785	22183.90454
-414.064298	165.884342	-493.457575	82.836344	3.1391	0.458141	22231.20823
-443.056882	161.306565	-465.227953	46.977095	2.376137	-0.304822	22230.44527
-465.182802	127.736205	-470.568693	14.169697	1.613174	0.458141	22205.2675
-475.101317	86.536217	-430.89463	-17.874738	0.850211	1.221104	22224.34156
-488.834646	39.232527	-417.161301	-90.356198	-0.675714	-1.067785	22219.00082
-474.338354	1.847353	-408.768711	-110.193229	-0.675714	-1.067785	22190.7712
-480.442056	-24.856342	-417.161301	-175.045061	-2.20164	-0.304822	22190.00824
-475.86428	-68.345218	-373.672425	-212.430235	-0.675714	0.458141	22209.84527
-476.627243	-97.337802	-359.939096	-252.867261	0.850211	-0.304822	22209.08231
-458.316137	-137.011865	-325.605773	-286.437621	-0.675714	-0.304822	22196.11194
-456.790211	-191.945182	-316.45022	-323.822795	2.376137	-1.067785	22211.3712
-416.353186	-229.330356	-282.879859	-361.970932	-1.438677	-0.304822	22128.97122
-387.360602	-246.878499	-262.279865	-395.541292	-0.675714	0.458141	22194.58602
-385.071714	-275.10812	-225.657654	-439.793131	-2.964602	-1.067785	22202.97861
-357.605056	-304.863667	-160.042859	-444.370908	-1.438677	-1.067785	22195.34898
-318.693956	-352.930319	-130.287312	-474.889417	0.087249	-0.304822	22228.91934
-290.464335	-373.530313	-81.457697	-492.43756	0.087249	0.458141	22246.46748
-254.605086	-406.337711	-66.198442	-507.696815	0.087249	-0.304822	22221.28971
-219.5088	-422.359928	-30.339193	-552.711616	0.087249	-1.067785	22226.63045
-188.227328	-449.063624	32.986714	-540.504212	0.087249	-1.830747	22231.97119
-143.975489	-480.345096	89.445956	-555.763467	-0.675714	-1.067785	22213.66009
-89.042172	-478.819171	110.04595	-546.607914	3.1391	0.458141	22247.23045
-46.316259	-504.759904	156.586677	-544.319026	2.376137	0.458141	22250.2823
2.513356	-524.596935	211.519994	-508.459777	0.087249	-1.830747	22224.34156
30.742977	-522.308047	259.586647	-503.882001	0.850211	-0.304822	22204.50453
72.705928	-515.441382	274.845901	-506.170889	-1.438677	-1.067785	22226.63045
105.513326	-538.330264	289.342193	-530.585697	-1.438677	0.458141	22194.58602
141.372574	-523.07101	337.408846	-487.859784	-0.675714	-0.304822	22217.4749
189.439227	-497.893239	371.742169	-447.422758	-1.438677	-0.304822	22233.49712
216.142922	-487.974724	409.127343	-432.163504	-0.675714	-1.067785	22218.23786
261.157724	-465.848804	414.468082	-409.274622	0.087249	-0.304822	22148.04529
282.520681	-443.722885	444.223629	-396.304255	-1.438677	-0.304822	22218.23786
316.091041	-410.152525	461.008809	-356.630193	-3.727565	-0.304822	22205.2675
340.505849	-388.026605	444.986592	-302.459838	2.376137	0.458141	22209.08231
369.498433	-352.167357	489.23843	-263.548739	-0.675714	-0.304822	22224.34156
410.69842	-320.885884	506.786573	-230.741341	-0.675714	0.458141	22227.39341
431.298414	-294.945151	512.890275	-182.674689	1.613174	-0.304822	22240.36378
440.453967	-259.848865	515.942126	-150.630254	0.850211	0.458141	22222.05268
444.268781	-203.389623	511.36435	-121.63767	0.087249	-1.067785	22225.86749
456.476185	-155.32297	499.919909	-71.282129	-0.675714	0.458141	22208.31935
452.661371	-118.700759	507.549536	-29.319179	-0.675714	-0.304822	22193.82305
461.816924	-89.708175	492.290281	21.799325	2.376137	-0.304822	22212.13416
447.320632	-40.115597	471.690287	104.962263	2.376137	1.221104	22233.49712
461.816924	3.373279	425.14956	106.488189	1.613174	-0.304822	22101.50456
451.898408	34.654751	445.749554	185.07335	-1.438677	-1.067785	22216.71194
436.639153	79.669552	403.023641	210.251121	-2.20164	-0.304822	22207.55638
415.276197	110.951025	367.164392	249.925183	0.087249	1.221104	22209.08231
410.69842	153.676938	346.564399	251.451109	0.087249	-0.304822	22194.58602
385.52065	201.74359	299.260709	294.177022	-0.675714	-1.067785	22203.74157
367.972507	223.86951	267.979237	329.273308	0.087249	-0.304822	22213.66009
361.868805	273.462088	238.986653	362.843668	-1.438677	0.458141	22206.03046
321.43178	316.950964	187.868149	382.680699	-2.20164	-1.067785	22195.34898
337.453998	351.284287	164.216304	432.273277	0.087249	-1.067785	22182.37861
294.728084	355.099101	97.075584	450.584383	1.613174	-0.304822	22190.00824
270.313277	386.380573	59.690409	454.399197	0.850211	-0.304822	22206.79342
228.350326	416.136119	16.201533	485.680669	0.850211	1.221104	22219.00082
194.779966	444.365741	-16.605864	503.991774	2.376137	0.458141	22231.20823
175.705897	448.943517	-73.828069	518.488066	1.613174	-0.304822	22229.6823
133.742947	458.862033	-105.872504	526.117694	1.613174	0.458141	22231.20823
113.905916	474.121287	-113.502132	507.043625	0.087249	-0.304822	22232.73415
87.20222	484.039803	-150.124343	533.747321	0.087249	0.458141	22217.4749
33.031866	486.328691	-187.509517	526.880657	0.850211	-0.304822	22222.81564
20.061499	468.780548	-228.709505	512.384365	3.1391	0.458141	22129.73418
-19.612563	490.143505	-224.131729	541.376949	2.376137	0.458141	20164.34217
-57.7607	452.758331	-292.798375	510.095476	0.087249	0.458141	21.362957
-67.679216	458.09907	-282.116897	503.991774	0.850211	-0.304822	14.496292
-111.931054	437.499076	-343.916878	488.73252	0.087249	-0.304822	10.681478
-149.316228	432.9213	-343.916878	454.399197	-1.438677	0.458141	12.207404
-176.019924	423.765747	-344.679841	441.42883	0.087249	0.458141	9.918516
-195.856955	418.425008	-422.50204	410.147358	-2.20164	-1.067785	22069.46013
-250.790272	394.773163	-417.924264	379.628848	-1.438677	-0.304822	22206.79342
-256.893974	384.854647	-411.057599	338.428861	0.850211	0.458141	22223.5786
-298.093962	350.521324	-452.257587	303.332575	-1.438677	0.458141	22209.08231
-312.590254	323.817628	-444.62796	271.28814	-0.675714	1.221104	22205.2675
-363.708758	292.536156	-457.598326	220.932599	-0.675714	0.458141	22212.13416
-363.708758	245.995429	-457.598326	166.762245	2.376137	1.221104	22172.4601
-389.649491	220.817659	-481.250171	129.377071	0.850211	-0.304822	22218.23786
-413.301335	197.165814	-470.568693	111.828928	4.665025	1.221104	22239.60082
-430.849478	148.336199	-470.568693	59.947462	0.850211	-0.304822	22226.63045
-453.73836	123.921391	-457.598326	11.117846	1.613174	0.458141	22215.94897
-472.812429	79.669552	-438.524258	-20.926589	0.850211	0.458141	22218.23786
-491.886497	57.543633	-433.946481	-73.571017	2.376137	-1.067785	22201.45268
-472.812429	6.42513	-398.087233	-117.822856	-1.438677	-0.304822	22202.21564
-485.782795	-9.597088	-392.746493	-146.052477	1.613174	-0.304822	22225.10453
-486.545758	-46.219299	-411.820562	-205.563571	2.376137	0.458141	22215.94897
-482.730945	-84.367436	-357.650208	-245.237633	1.613174	0.458141	22207.55638
-463.656876	-143.878529	-337.813176	-291.015397	0.850211	1.221104	22214.42305
-461.367988	-181.263704	-320.265033	-315.430205	-1.438677	0.458141	22210.60823
-426.271702	-214.071101	-301.953928	-346.711677	-2.964602	-1.067785	22158.72677
-414.827261	-246.115536	-250.072462	-383.333889	-0.675714	-1.067785	22209.08231
-387.360602	-276.634046	-235.57617	-413.089435	0.087249	-0.304822	22219.00082
-352.264316	-314.01922	-189.798405	-458.8672	0.850211	0.458141	22177.03787
-325.560621	-344.537729	-132.5762	-466.496827	2.376137	1.221104	22226.63045
-301.145813	-384.974754	-91.376212	-498.541262	-2.964602	-0.304822	22212.89712
-266.049527	-400.234009	-84.509548	-534.40051	-1.438677	-0.304822	22135.83789
-224.849539	-432.278444	-44.072523	-558.052355	-0.675714	0.458141	22214.42305
-189.753254	-451.352512	3.99413	-589.333828	-0.675714	1.221104	22225.86749
-143.975489	-470.426581	55.112633	-522.956069	0.850211	0.458141	22226.63045
-98.960688	-496.367314	110.04595	-537.452361	0.850211	-0.304822	22235.786
-60.812551	-505.522867	153.534826	-537.452361	-0.675714	-1.067785	22231.97119
-25.716265	-510.863606	193.971851	-500.83015	3.1391	0.458141	22227.39341
37.609642	-509.33768	258.060721	-497.778299	0.850211	-0.304822	22211.3712
60.498524	-506.285829	277.897752	-510.748666	-0.675714	-0.304822	22226.63045
117.720729	-503.233978	320.623666	-491.674597	1.613174	0.458141	22248.75637
145.950351	-512.389531	309.179224	-484.04497	1.613174	-0.304822	22234.26008
164.261456	-499.419165	353.431063	-459.630162	0.850211	0.458141	22235.786
232.928103	-461.271028	406.838455	-429.874616	2.376137	-0.304822	22237.31193
249.713283	-446.011773	408.36438	-413.089435	-0.675714	-0.304822	22199.16379
279.46883	-439.145109	444.986592	-388.674628	0.087249	-0.304822	22212.89712
306.935488	-422.359928	453.379182	-354.341305	0.087249	-0.304822	22224.34156
343.5577	-387.263642	461.771772	-297.882062	0.087249	0.458141	22216.71194
361.868805	-381.922903	476.268064	-249.052447	1.613174	-1.067785	22227.39341
393.91324	-332.330325	496.868058	-249.052447	0.850211	0.458141	22235.02304
407.646569	-304.863667	496.868058	-206.326534	0.850211	0.458141	22205.2675
430.535452	-252.982201	511.36435	-163.60062	-0.675714	-0.304822	22209.08231
476.313216	-233.908132	497.63102	-143.000626	-1.438677	-1.830747	22173.22306
475.550253	-159.137784	522.808791	-91.882123	0.087249	0.458141	22196.87491
474.024328	-114.885945	454.905107	-26.267328	0.087249	-0.304822	22224.34156
474.024328	-85.130399	492.290281	18.747474	-0.675714	-1.067785	22228.15638
460.290998	-45.456336	449.564368	83.599306	1.613174	0.458141	22215.94897
440.453967	-11.885976	441.934741	118.695592	0.850211	-0.304822	22209.84527
456.476185	55.254745	442.697703	159.132617	0.850211	1.221104	22219.00082
441.21693	82.721403	423.623635	217.880748	-0.675714	0.458141	22188.48232
419.091011	130.025093	406.838455	220.169636	-0.675714	-0.304822	22204.50453
406.120644	166.647305	354.956989	270.525177	-0.675714	0.458141	22225.10453
373.313246	214.713957	292.394044	285.784432	-0.675714	-1.067785	22191.53417
376.365097	221.580622	287.053305	313.25109	0.850211	-1.067785	22111.42308
357.291029	271.936162	238.22369	346.058488	-0.675714	-0.304822	22213.66009
334.402147	286.432454	184.816298	391.073289	2.376137	1.221104	22197.63787
322.957706	329.92133	164.216304	422.354762	0.087249	0.458141	22186.19343
296.25401	379.513908	138.275571	444.480681	0.850211	0.458141	22218.23786
277.942904	394.773163	101.65336	458.21401	0.850211	0.458141	22221.28971
249.713283	408.506492	29.1719	474.99919	2.376137	0.458141	22224.34156
195.542929	445.891666	-11.265125	508.569551	0.087249	0.458141	22231.97119
170.365158	443.602778	-66.961405	509.332514	-0.675714	-0.304822	22207.55638
140.609612	468.017586	-101.294728	515.436216	0.087249	1.221104	22206.03046
100.935549	474.121287	-153.176194	528.406582	0.850211	0.458141	22221.28971
45.239269	473.358325	-147.835455	515.436216	-1.438677	-1.067785	22221.28971
50.580009	483.27684	-173.013225	542.139911	0.087249	-0.304822	22224.34156
25.402238	491.66943	-212.687288	543.665837	1.613174	-0.304822	22126.68233
-14.271824	472.595362	-236.339132	528.406582	0.850211	0.458141	22235.02304
-45.553296	468.780548	-269.14653	526.117694	0.087249	-0.304822	44.251839
-89.042172	460.387958	-320.265033	503.991774	-0.675714	-1.067785	12.970367
-122.612533	449.70648	-333.2354	487.206594	-1.438677	-1.067785	12.207404
-132.531048	437.499076	-341.62799	476.525116	1.613174	1.221104	9.155553
-177.54585	434.447225	-372.1465	463.554749	0.850211	-1.830747	10.681478
-201.960657	413.084269	-391.220568	438.376979	0.850211	-1.067785	22067.9342
-235.531018	381.802796	-391.220568	367.421445	0.087249	-0.304822	22208.31935
-259.945825	385.61761	-439.28722	351.399227	-0.675714	-0.304822	22214.42305
-288.938409	361.202802	-452.257587	310.962202	-0.675714	0.458141	22210.60823
-327.849509	323.054666	-452.257587	279.68073	-2.964602	-1.830747	22203.74157
-361.419869	294.825044	-469.80573	240.76963	-1.438677	-1.067785	22222.05268
-388.123565	266.595423	-458.361289	189.651127	-0.675714	-0.304822	22225.10453
-391.938379	230.736174	-495.746463	143.1104	-1.438677	-0.304822	22184.6675
-421.693926	187.247298	-496.509426	94.280785	-4.490528	-2.59371	22198.40083
-436.95318	152.913975	-466.753879	45.45117	0.087249	1.221104	22214.42305
-442.293919	117.817689	-456.072401	4.251182	-0.675714	-0.304822	22157.20084
-456.790211	104.08436	-436.235369	-3.378446	0.087249	-0.304822	22202.97861
-485.782795	56.78067	-453.02055	-81.200645	0.087249	0.458141	22160.25269
-505.619827	27.025124	-395.798344	-120.111744	2.376137	1.221104	22213.66009
-472.812429	-17.989678	-411.057599	-155.970993	2.376137	-0.304822	22222.81564
-475.101317	-62.241517	-398.087233	-204.800608	0.850211	1.221104	22225.86749
-484.25687	-102.678542	-366.80576	-233.793192	-2.20164	-1.067785	22199.16379
-478.153168	-124.804461	-346.205767	-270.415403	0.850211	0.458141	22190.7712
-446.108733	-176.685927	-311.109481	-299.407987	2.376137	-0.304822	22215.18601
-424.745776	-201.100735	-282.116897	-359.682044	-0.675714	-0.304822	22209.08231
-418.642075	-247.641462	-255.413201	-387.148702	0.850211	-0.304822	22190.7712
-382.782826	-266.71553	-227.18358	-409.274622	2.376137	0.458141	22214.42305
-387.360602	-321.648847	-163.09471	-452.000535	0.087249	0.458141	22196.11194
-351.501354	-354.456245	-167.672486	-474.889417	-2.20164	-0.304822	22202.97861
-298.093962	-386.50068	-97.479914	-493.200523	-1.438677	-0.304822	22218.23786
-264.523602	-384.974754	-76.87992	-521.430144	-2.20164	-1.067785	22219.00082
-223.323614	-433.804369	-48.650299	-540.504212	0.087249	0.458141	22219.76379
-182.886589	-428.46363	-23.472529	-564.156057	0.087249	-0.304822	22229.6823
-147.790303	-446.774736	49.771894	-543.556063	0.087249	0.458141	22234.26008
-124.901421	-474.241394	87.157068	-562.630132	-1.438677	0.458141	22198.40083
-78.360694	-505.522867	112.334838	-554.237542	-0.675714	-1.067785	22211.3712
-21.138489	-520.782121	203.127404	-526.770883	-2.20164	-1.067785	22221.28971
24.639276	-530.700637	242.801466	-541.267175	-1.438677	0.458141	22213.66009
72.705928	-537.567302	275.608864	-510.748666	0.850211	1.221104	22232.73415
113.905916	-509.33768	283.238491	-512.274591	-0.675714	-1.067785	22241.88971
139.083686	-507.811755	339.697734	-480.230156	2.376137	-0.304822	22222.05268
184.098488	-506.285829	362.586616	-464.970901	-0.675714	0.458141	22227.39341
200.883668	-466.611767	374.031057	-426.822765	-1.438677	-1.830747	22231.20823
240.55773	-459.745102	419.808821	-406.985733	1.613174	-0.304822	22189.24528
271.839202	-442.959922	439.645852	-372.65241	3.1391	-0.304822	22248.75637
303.883637	-408.626599	468.638436	-362.733895	1.613174	0.458141	22251.04526
351.95029	-398.708084	494.57917	-330.68946	2.376137	-1.067785	22223.5786
356.528066	-376.582164	486.186579	-307.037615	0.087249	-1.067785	22229.6823
377.12806	-333.093288	485.423617	-242.185782	-1.438677	-1.067785	22228.15638
416.802122	-292.656263	484.660654	-238.370969	-2.20164	-1.830747	22173.98602
422.905824	-265.952567	508.312499	-177.33395	-0.675714	1.221104	22212.13416
438.928042	-216.359989	497.63102	-139.185813	-1.438677	-1.067785	22228.15638
449.60952	-185.84148	490.764356	-85.015458	0.087249	-0.304822	22196.11194
468.683588	-137.011865	502.208797	-46.104359	-2.20164	-2.59371	22199.92676
452.661371	-95.811877	466.349548	-7.956222	-2.20164	-0.304822	22207.55638
454.187296	-62.241517	448.801405	56.132648	-1.438677	-0.304822	22201.45268
455.713222	-11.885976	464.06066	116.406704	0.087249	0.458141	22170.93417
448.846557	22.447347	428.201411	137.769661	-0.675714	0.458141	22206.79342
432.061377	76.617702	407.601418	175.917798	0.087249	0.458141	22215.18601
422.142861	123.158429	361.823653	213.302972	3.1391	-0.304822	22215.94897
416.03916	150.625087	364.112542	260.606661	1.613174	-0.304822	22225.86749
404.594719	198.691739	340.460697	297.228873	-0.675714	-1.067785	22219.00082
380.942874	229.973212	284.764417	333.851084	0.850211	1.221104	22108.37123
354.239178	257.43987	271.031088	349.873302	0.087249	-1.067785	22196.11194
354.239178	297.876895	222.201472	388.784401	0.087249	-1.830747	22228.91934
319.905855	339.076883	171.082969	420.065873	2.376137	0.458141	22207.55638
307.698451	364.254653	126.068168	426.932538	0.850211	0.458141	22226.63045
272.602165	386.380573	94.023733	465.843638	1.613174	1.221104	22240.36378
234.454028	408.506492	50.534857	493.310296	1.613174	-1.067785	22220.52675
201.64663	424.52871	-29.576231	489.495482	-2.964602	-1.067785	22210.60823
173.417009	455.810182	-56.279927	514.673253	-0.675714	-0.304822	22219.76379
145.950351	461.913884	-82.22066	519.251029	-1.438677	-0.304822	22213.66009
110.091102	473.358325	-122.657685	516.199178	-2.20164	-1.067785	22225.10453
89.491108	480.224989	-130.287312	534.510284	-0.675714	0.458141	22231.97119
24.639276	497.01017	-169.198412	544.4288	-2.20164	-1.830747	22217.4749
14.72076	469.543511	-202.005809	543.665837	-1.438677	-0.304822	22201.45268
-12.745899	461.150921	-234.813207	541.376949	-2.20164	0.458141	22212.89712
-40.212557	474.121287	-245.494685	513.147327	0.850211	1.221104	49.592578
-75.308843	461.150921	-280.590971	523.065843	1.613174	0.458141	12.970367
-109.642166	454.284256	-313.398369	495.599184	3.1391	1.221104	13.733329
-127.190309	448.180554	-324.079847	472.710302	1.613174	0.458141	9.918516
-150.079191	435.210188	-376.724276	451.347346	-0.675714	-1.067785	11.444441
-198.908806	413.084269	-377.487239	425.406613	-0.675714	-0.304822	21610.91952
-253.079161	395.536126	-405.71686	405.569581	0.087249	-1.067785	22193.06009
-234.768055	377.987983	-426.316854	339.191823	0.850211	-0.304822	22212.13416
-275.20508	365.017616	-424.027966	304.095537	2.376137	-0.304822	22247.99341
-314.11618	335.262069	-451.494624	300.280724	0.850211	-0.304822	22231.20823
-329.375434	297.876895	-459.887214	252.214071	3.1391	1.221104	22227.39341
-366.760608	275.750976	-464.464991	177.443723	-2.20164	-1.830747	22224.34156
-400.330969	233.025063	-507.190904	135.480773	-0.675714	-1.067785	22207.55638
-417.879112	208.610255	-485.827947	58.421536	-0.675714	0.458141	22171.69713
-427.797627	168.17323	-465.990916	58.421536	0.087249	1.221104	22214.42305
-429.323553	117.817689	-459.887214	37.058579	-1.438677	-1.830747	22222.05268
-468.997615	95.69177	-451.494624	-8.719185	0.850211	-0.304822	22203.74157
-479.679094	77.380664	-430.89463	-57.5488	0.850211	1.221104	22170.93417
-500.279087	24.736235	-411.820562	-98.748788	-4.490528	-0.304822	22196.87491
-497.990199	-4.256349	-426.316854	-152.919142	0.087249	0.458141	22188.48232
-489.597609	-69.871144	-395.798344	-203.274683	-2.20164	0.458141	22183.90454
-482.730945	-96.57484	-360.702059	-239.896894	-0.675714	-0.304822	22205.2675
-464.419839	-111.834094	-345.442804	-277.282068	0.087249	0.458141	22200.68972
-440.767994	-162.952598	-338.576139	-307.800578	0.087249	-1.067785	22215.18601
-437.716143	-222.463691	-297.376151	-350.526491	1.613174	0.458141	22218.23786
-412.538373	-241.53776	-275.250232	-380.282038	0.850211	-0.304822	22206.03046
-399.568006	-266.71553	-228.709505	-410.800547	1.613174	0.458141	22212.13416
-363.708758	-296.471077	-173.013225	-422.244988	1.613174	0.458141	22201.45268
-325.560621	-325.463661	-156.991008	-468.022752	1.613174	-0.304822	22223.5786
-305.72359	-366.663649	-92.902138	-490.911634	0.850211	0.458141	22240.36378
-266.81249	-396.419195	-94.428063	-508.459777	0.850211	0.458141	22230.44527
-243.160645	-409.389562	-37.968821	-544.319026	1.613174	0.458141	22225.10453
-194.33103	-442.959922	19.253384	-535.163473	1.613174	0.458141	22226.63045
-145.501415	-486.448798	45.95708	-558.052355	-1.438677	0.458141	22215.18601
-116.508831	-486.448798	85.631143	-530.585697	-2.20164	-1.830747	22201.45268
-69.205141	-503.996941	125.305205	-558.052355	0.087249	-0.304822	22221.28971
-18.8496	-522.308047	185.579261	-525.244958	0.087249	-0.304822	22234.26008
8.617058	-513.915457	219.149622	-519.904218	-0.675714	-0.304822	22214.42305
40.661493	-512.389531	249.668131	-510.748666	-0.675714	-1.067785	22225.86749
74.231853	-538.330264	282.475529	-532.111622	-2.20164	0.458141	22212.89712
122.298506	-513.152494	303.075523	-491.674597	-0.675714	-1.067785	22199.92676
167.313307	-507.811755	353.431063	-463.444976	0.087249	-0.304822	22212.13416
202.409593	-484.922873	379.371796	-448.948684	-0.675714	-1.067785	22227.39341
244.372544	-458.219177	426.675486	-422.244988	0.087249	-0.304822	22228.15638
275.654016	-436.85622	425.912523	-383.333889	-0.675714	-1.067785	22235.02304
317.616967	-420.834003	436.594002	-358.919081	1.613174	0.458141	22237.31193
332.876221	-400.996972	457.193995	-308.56354	0.850211	-0.304822	22228.15638
383.994725	-365.900686	493.816207	-275.756143	-0.675714	0.458141	22219.76379
398.491017	-326.226624	509.838424	-240.659857	-0.675714	-1.067785	22227.39341
404.594719	-291.130338	504.497685	-191.067279	1.613174	-0.304822	22195.34898
451.898408	-250.693313	510.601387	-187.252465	3.1391	1.221104	22223.5786
451.898408	-205.678511	508.312499	-151.393217	-0.675714	-0.304822	22215.18601
462.579887	-194.997033	516.705089	-93.408049	0.850211	0.458141	22225.10453
473.261365	-146.93038	488.475468	-28.556216	-2.964602	-1.830747	22203.74157
466.3947	-120.989647	485.423617	-7.956222	1.613174	0.458141	22181.61565
454.187296	-59.189666	463.297697	46.214132	-1.438677	-1.067785	22214.42305
454.187296	-17.226715	473.979176	120.984481	0.087249	0.458141	22206.79342
451.135445	18.632534	448.038443	147.688176	-0.675714	1.221104	22207.55638
438.165079	52.202894	428.201411	185.836313	1.613174	1.984066	22218.23786
432.82434	101.032509	417.519933	198.043717	-2.20164	-0.304822	22190.00824
390.861389	144.521385	383.949573	238.480742	-2.20164	-1.830747	22198.40083
372.550284	200.217665	343.512548	286.547394	-0.675714	-1.067785	22178.5638
372.550284	209.373218	274.082939	328.510345	0.087249	-0.304822	22185.43046
378.653985	262.017647	265.690348	348.347376	1.613174	-0.304822	22206.79342
351.187327	284.906529	219.912584	386.495513	3.1391	0.458141	22215.18601
334.402147	332.973181	119.201503	387.258476	1.613174	0.458141	22203.74157
308.461414	356.625026	116.912615	429.221426	0.850211	-0.304822	22226.63045
303.883637	405.454641	86.394105	455.925122	0.087249	-0.304822	22231.97119
251.239208	412.321306	58.164484	491.784371	-2.20164	-1.830747	22208.31935
217.668848	428.343523	-8.976237	504.754737	1.613174	0.458141	22231.97119
165.024419	471.069437	-63.146591	499.413998	1.613174	-1.067785	22246.46748
174.179972	451.995368	-99.768803	548.243613	2.376137	1.221104	22234.26008
125.350357	464.202772	-97.479914	532.221396	0.087249	-0.304822	22231.97119
78.046667	481.750915	-125.709536	527.643619	0.087249	-0.304822	22231.97119
44.476307	476.410176	-184.457666	545.191762	-2.964602	-0.304822	22197.63787
23.11335	474.88425	-198.190996	531.458433	0.850211	-0.304822	22206.79342
-10.45701	462.676846	-226.420617	532.984358	-1.438677	-1.067785	14975.4326
-39.449594	455.047219	-250.072462	508.569551	-1.438677	-0.304822	191.503647
-66.916253	469.543511	-291.272449	516.962141	0.087249	1.221104	13.733329
-85.990321	455.810182	-325.605773	497.888073	-0.675714	-0.304822	9.918516
-124.901421	445.128703	-330.183549	478.051041	1.613174	0.458141	10.681478
-179.834738	448.180554	-356.887245	449.82142	-2.964602	-0.304822	9.155553
-185.93844	419.950933	-392.746493	409.384395	0.087249	1.221104	21498.00104
-230.953241	400.876865	-393.509456	397.939954	1.613174	0.458141	22204.50453
-259.182863	388.669461	-410.294636	362.080705	3.1391	1.221104	22221.28971
-279.019894	379.513908	-432.420556	324.695531	0.087249	-0.304822	22237.31193
-319.456919	345.943548	-425.553891	281.969618	0.087249	-0.304822	22233.49712
-325.560621	294.062082	-466.753879	243.058518	0.087249	-0.304822	22219.00082
-361.419869	263.543572	-467.516842	165.999282	2.376137	1.221104	21558.27509
-385.071714	236.076914	-476.672395	130.902996	0.087249	0.458141	22206.79342
-400.330969	213.188031	-488.116836	96.569673	0.087249	-0.304822	22228.91934
-418.642075	167.410267	-496.509426	82.073381	1.613174	0.458141	22225.10453
-446.108733	134.60287	-459.124252	40.11043	0.850211	-0.304822	22219.00082
-459.0791	93.402882	-467.516842	-5.667334	-1.438677	-1.067785	22213.66009
-478.916131	62.12141	-432.420556	-52.971023	0.850211	-1.067785	22206.79342
-485.019833	15.580683	-433.946481	-88.830272	-0.675714	-0.304822	22183.90454
-490.360572	-10.36005	-424.027966	-130.793223	-0.675714	0.458141	22198.40083
-478.153168	-32.48597	-418.687227	-191.067279	1.613174	1.221104	22214.42305
-483.493907	-86.656324	-372.909462	-233.793192	-0.675714	-1.830747	22206.79342
-468.997615	-124.804461	-341.62799	-263.548739	0.087249	0.458141	22195.34898
-449.923547	-168.293337	-342.390953	-301.696876	-3.727565	-0.304822	22195.34898
-432.375404	-191.945182	-319.502071	-340.607975	-0.675714	0.458141	22207.55638
-401.093932	-223.989617	-286.694673	-381.807963	1.613174	1.984066	22167.88232
-388.123565	-262.900716	-246.257648	-414.615361	-0.675714	-0.304822	22193.06009
-378.20505	-302.574779	-201.242847	-440.556094	0.087249	0.458141	22214.42305
-335.479136	-327.752549	-130.287312	-457.341274	-0.675714	-1.067785	22235.02304
-306.486552	-368.952537	-127.998424	-497.015336	0.087249	-1.067785	22229.6823
-273.679155	-378.871052	-93.665101	-505.407926	0.087249	-0.304822	22230.44527
-236.29398	-424.648817	-47.124374	-545.844952	-0.675714	-0.304822	22222.05268
-202.72362	-436.85622	-18.894752	-551.948653	2.376137	0.458141	22221.28971
-149.316228	-460.508065	61.216335	-527.533846	1.613174	0.458141	22242.65267
-120.323644	-483.396947	92.497807	-549.659765	0.087249	-0.304822	22236.54897
-74.54588	-501.708053	127.594093	-552.711616	1.613174	0.458141	22231.97119
-32.58293	-498.656202	176.423708	-513.800517	0.087249	-1.067785	22202.97861
14.72076	-535.278413	217.623696	-513.800517	-0.675714	-0.304822	22224.34156
40.661493	-523.07101	243.564429	-537.452361	-2.20164	-0.304822	22199.16379
79.572593	-529.937674	287.053305	-501.593113	0.850211	1.221104	22219.76379
132.979984	-527.648786	325.201442	-474.126454	0.087249	-1.067785	22228.15638
171.891084	-497.130277	349.61625	-467.25979	0.850211	0.458141	22220.52675
190.965152	-478.056208	355.719951	-452.000535	1.613174	0.458141	22230.44527
229.876252	-470.426581	422.860672	-429.111653	0.087249	0.458141	22236.54897
272.602165	-444.485848	428.201411	-397.067218	-2.20164	-0.304822	22199.92676
309.224376	-409.389562	459.482884	-387.911665	0.087249	1.221104	22214.42305
342.794737	-395.656233	475.505101	-326.874646	-0.675714	-0.304822	22220.52675
342.031774	-378.871052	502.208797	-287.963546	0.850211	0.458141	22214.42305
376.365097	-339.959953	513.653238	-249.81541	0.087249	1.221104	22235.786
412.987309	-305.62663	511.36435	-217.008012	3.1391	-0.304822	22217.4749
411.461383	-276.634046	497.63102	-191.067279	1.613174	0.458141	22215.18601
450.372483	-239.248872	513.653238	-160.548769	-1.438677	-1.067785	22220.52675
435.876191	-201.863697	516.705089	-75.859906	-0.675714	-0.304822	22195.34898
446.557669	-145.404455	496.105095	-33.896955	-0.675714	-1.067785	22196.11194
470.209514	-99.626691	482.371766	1.199331	3.1391	-0.304822	22245.70452
479.365067	-46.982262	465.586586	44.688207	1.613174	-0.304822	22235.786
457.239147	-21.804492	472.45325	104.1993	-1.438677	-0.304822	22209.08231
425.957675	31.6029	451.090294	126.32522	2.376137	-0.304822	22215.18601
442.742855	48.38808	428.964374	172.865947	-2.964602	-1.830747	22214.42305
410.69842	106.373248	400.734753	221.695562	-0.675714	1.221104	22175.51195
420.616936	134.60287	382.423647	253.739997	-1.438677	0.458141	22202.21564
393.91324	178.091746	344.27551	281.969618	0.850211	0.458141	22219.00082
375.602135	225.395435	284.764417	301.806649	2.376137	0.458141	22199.16379
380.179911	258.202833	251.957019	353.688115	0.850211	-0.304822	22202.21564
343.5577	282.617641	212.282957	372.762184	-2.964602	-1.067785	22200.68972
332.113259	318.476889	168.031118	389.547364	-0.675714	0.458141	22193.06009
290.913271	360.43984	131.408907	449.82142	0.087249	-0.304822	22208.31935
277.179941	388.669461	79.527441	465.080675	2.376137	1.984066	22224.34156
246.661432	408.506492	52.823745	480.33993	0.087249	-0.304822	22229.6823
217.668848	439.025002	-3.635498	496.362147	1.613174	1.221104	22235.786
192.491078	449.70648	-55.516964	510.858439	-0.675714	-1.830747	22237.31193
143.661462	463.439809	-95.191026	526.880657	-2.20164	-1.067785	22231.20823
101.698512	476.410176	-110.450281	496.362147	0.087249	-0.304822	22219.00082
100.935549	467.254623	-119.605834	529.932508	0.850211	-0.304822	22228.91934
58.972599	487.091654	-151.650269	538.325098	1.613174	-0.304822	22241.12674
29.217052	488.617579	-191.324331	535.273247	1.613174	0.458141	22228.91934
0.224468	491.66943	-224.131729	525.354731	2.376137	0.458141	22237.31193
-14.271824	473.358325	-259.990977	543.665837	1.613174	-0.304822	62.562944
-72.256992	456.573145	-289.746524	511.621402	0.087249	-0.304822	16.022217
-100.486613	451.995368	-335.524288	497.12511	-2.20164	-1.067785	11.444441
-123.375495	435.210188	-350.783543	480.33993	0.087249	-1.067785	12.207404
-156.182893	431.395374	-353.835394	449.058457	-0.675714	-1.067785	9.155553
-205.012508	426.817598	-366.042798	426.169575	0.087249	-0.304822	19124.42396
-219.5088	413.084269	-411.820562	413.962172	-0.675714	-0.304822	22200.68972
-261.471751	374.936132	-424.027966	357.502929	0.087249	-1.067785	22205.2675
-289.701372	357.387989	-435.472407	316.302941	-1.438677	-0.304822	22201.45268
-298.093962	344.417622	-440.813146	285.021469	-2.20164	-1.067785	22212.89712
-324.034695	300.928746	-460.650177	254.502959	-0.675714	-0.304822	22202.97861
-365.234683	279.56579	-455.309438	186.599276	-0.675714	0.458141	22216.71194
-362.945795	226.921361	-474.383506	148.451139	0.087249	-0.304822	22226.63045
-406.434671	215.47692	-503.37609	85.888195	1.613174	1.221104	22209.84527
-431.612441	178.091746	-469.042767	70.62894	0.850211	-1.067785	22219.00082
[truncated: 28,725 more rows]
