# Supplementary material for: Dynamic analysis of slant cracked rotor system considering nonlinear oil film force
Source: PLoS One. 2024 Jan 25;19(1):e0294293. doi: 10.1371/journal.pone.0294293 (PMC10810477; doi:10.1371/journal.pone.0294293)
Supplement: S1 File — These data were measured by two eddy current sensors, model WT0150. (ZIP) [file pone.0294293.s001.zip › 2021.3.18 Test data for plain bearings/2021.3.18 (P=0.2Mpa, Z=8.1g)/1300.csv]

1024	30720	7	0	3
8	8	8	8	10	10	1
3	3	3	3	1	1	4
2	1	4	3	0	0	0
0	0	0	0	0.00009	-0.00003	20727.67773
-136.273838	521.339194	-391.702685	671.71751	3.03949	0.752726	9.918516
-201.12567	510.657716	-449.687853	625.176783	0.750602	-0.773199	20741.142
-259.873801	488.531796	-522.169313	548.117547	1.513565	0.752726	22187.71935
-330.066373	434.361442	-552.687822	464.191646	2.276527	0.752726	22210.60823
-389.577466	367.220721	-603.043363	388.658335	1.513565	-0.773199	22212.13416
-456.718187	284.820746	-625.169282	256.665781	0.750602	0.752726	22196.87491
-480.370032	255.065199	-658.739642	184.184321	0.750602	-0.010237	22199.16379
-513.940392	172.665223	-650.347052	100.25842	-1.538286	-1.536162	22210.60823
-568.873709	106.287465	-622.880394	4.888078	-2.301249	-1.536162	22208.31935
-578.029262	38.383782	-628.221133	-92.00819	-0.012361	0.752726	22197.63787
-581.844076	-46.305082	-593.88781	-198.822973	-3.064212	-1.536162	22187.71935
-558.955194	-134.80876	-615.250766	-296.482203	-3.064212	-1.536162	22210.60823
-544.458902	-190.505039	-567.184114	-406.348837	0.750602	2.278652	22195.34898
-499.4441	-250.779096	-474.10266	-462.80808	-1.538286	0.752726	22210.60823
-471.214479	-315.630928	-439.006374	-561.230273	0.750602	-0.010237	22227.39341
-414.755237	-394.21609	-323.799001	-614.637664	-0.775323	-0.010237	22219.76379
-347.614516	-452.964221	-274.206423	-675.674683	-0.775323	0.752726	22202.97861
-301.836752	-510.186426	-170.443491	-726.030224	-2.301249	-1.536162	22228.91934
-233.170105	-517.816053	-104.065733	-742.815404	1.513565	0.752726	22222.05268
-148.481241	-583.430849	-24.717608	-757.311696	-0.012361	-0.010237	22220.52675
-60.740527	-602.504917	111.852722	-735.94874	1.513565	-0.010237	22251.80822
-3.518321	-604.030843	221.719356	-729.845038	2.276527	0.752726	22248.75637
78.118691	-604.793806	269.786008	-700.089491	0.750602	-0.010237	22235.02304
173.489034	-592.586402	371.260052	-648.208025	-0.775323	-1.536162	22240.36378
220.029761	-562.067892	465.104469	-642.104323	-0.775323	-0.010237	22238.07489
290.222332	-519.341979	527.667413	-570.385826	-0.775323	0.752726	22202.97861
369.570457	-477.379028	591.756283	-498.667328	0.750602	0.752726	22202.21564
410.770445	-421.682749	624.563681	-402.534024	0.750602	-1.536162	22219.76379
464.940799	-370.564245	668.81552	-349.126632	-1.538286	-1.536162	22202.97861
509.192638	-295.030934	671.867371	-268.252582	-0.012361	-0.010237	22205.2675
529.029669	-221.023549	689.415514	-153.808171	-2.301249	1.515689	22215.18601
545.051886	-141.675424	677.20811	-72.171159	1.513565	0.752726	22186.95639
538.948185	-53.171747	624.563681	65.925097	-1.538286	-2.299125	22174.74899
548.103737	26.176378	630.667383	159.006551	-1.538286	-1.536162	22195.34898
516.822265	91.791173	614.645165	236.065787	-2.301249	1.515689	22200.68972
506.140787	171.139298	555.134072	332.962055	-0.775323	-1.536162	22222.81564
475.622277	245.909646	495.622978	403.154627	1.513565	-0.773199	22235.02304
435.948215	323.731845	429.24522	492.421267	-0.012361	-0.010237	22217.4749
410.770445	379.428125	320.904512	563.376801	-2.301249	-2.299125	22224.34156
364.229718	435.887368	278.941561	619.836044	2.276527	-0.010237	22235.786
323.02973	488.531796	202.645287	677.058249	0.750602	-1.536162	22236.54897
245.970494	534.309561	89.726802	699.947131	3.03949	1.515689	22248.75637
181.881624	561.013256	52.341628	708.339721	1.513565	0.752726	22247.23045
130.76312	541.176225	-48.369453	722.073051	2.276527	1.515689	22234.26008
65.911288	567.116958	-160.524975	751.065635	0.750602	-0.010237	22236.54897
18.607598	561.013256	-206.302739	736.569343	-0.775323	-0.773199	13791.31443
-65.318303	554.909555	-291.754566	721.310088	-0.775323	-0.010237	22.125919
-133.221987	527.442896	-385.598983	679.347137	-0.012361	-0.010237	12.970367
-193.496043	516.761418	-424.510082	632.043448	1.513565	0.752726	241.859188
-269.029354	463.354026	-481.732288	526.75459	0.750602	1.515689	22090.06012
-309.466379	441.99107	-528.273014	482.502751	0.750602	1.515689	22183.90454
-373.555249	384.768864	-581.680406	406.96944	-1.538286	-0.010237	22194.58602
-457.48115	328.309622	-615.250766	318.465763	-1.538286	0.752726	22193.82305
-439.170044	256.591124	-654.924829	178.080619	-1.538286	-0.773199	22168.64528
-502.495951	182.583739	-663.317419	136.117669	-1.538286	-0.010237	22197.63787
-540.644088	139.857826	-672.472972	39.984364	-0.012361	0.752726	22172.4601
-563.53297	72.717105	-632.035947	-72.934121	3.03949	-0.010237	22186.95639
-573.451486	4.813421	-616.776692	-159.148911	-0.775323	-2.299125	22198.40083
-554.377417	-76.823592	-593.124847	-261.385917	-1.538286	-0.010237	22229.6823
-554.377417	-158.460604	-538.19153	-336.156265	-2.301249	-0.010237	22213.66009
-499.4441	-220.260586	-517.591536	-426.185868	0.750602	-0.773199	22226.63045
-480.370032	-282.060568	-443.584151	-499.430291	3.03949	-0.010237	22256.386
-442.984858	-360.64573	-360.421212	-578.015453	3.802453	-0.010237	22238.83786
-378.133025	-404.134606	-297.858268	-645.919137	0.750602	0.752726	22244.94156
-341.510814	-452.964221	-226.139771	-681.015423	2.276527	1.515689	22244.94156
-265.977503	-510.186426	-158.99905	-757.311696	1.513565	1.515689	22223.5786
-190.444192	-562.830855	-36.925012	-732.896889	-0.775323	-1.536162	22222.05268
-114.910881	-595.638253	50.05274	-747.393181	-0.775323	0.752726	22225.86749
-14.962762	-597.927141	164.497151	-739.000591	-1.538286	-0.010237	22213.66009
53.703884	-596.401215	257.578605	-735.94874	-0.012361	-0.773199	22224.34156
113.97794	-604.793806	310.223033	-679.489497	0.750602	-0.010237	22230.44527
198.666804	-575.801222	419.326705	-649.73395	-3.827174	-0.773199	22211.3712
258.177897	-542.230861	482.652612	-605.482112	-1.538286	0.752726	22196.87491
336.763059	-505.60865	559.711848	-540.630279	-3.064212	-0.010237	22205.2675
391.696376	-446.097556	580.311842	-439.919198	-1.538286	-0.010237	22193.82305
447.392656	-385.060537	622.274793	-384.985881	-1.538286	-0.010237	22199.92676
477.148203	-317.919816	658.897004	-288.852576	-0.775323	-0.773199	22217.4749
533.607445	-243.912431	690.941439	-201.111861	2.276527	2.278652	22201.45268
545.814849	-186.690226	663.474781	-100.40078	0.750602	-0.010237	22201.45268
561.837067	-94.371735	675.682184	15.569556	1.513565	-0.773199	22208.31935
536.659296	-35.623604	629.141457	84.999165	-0.012361	0.752726	22200.68972
528.266706	53.643036	620.748867	210.888017	-1.538286	-2.299125	22202.21564
517.585228	149.776341	592.519246	296.339843	2.276527	-0.773199	22253.33415
493.17042	216.917062	529.193339	368.821303	-0.012361	-0.010237	22247.23045
443.577842	284.820746	468.15632	480.976826	2.276527	-0.010237	22232.73415
419.925998	361.879982	416.274854	544.302733	-0.775323	-0.773199	22240.36378
393.222302	414.524411	320.141549	573.295317	-0.012361	-0.010237	22234.26008
326.081581	460.302175	220.956393	646.53974	-0.012361	-0.773199	22206.79342
257.414935	515.998455	114.904573	686.976765	0.750602	-0.010237	22224.34156
209.348282	544.228076	44.712001	717.495274	-1.538286	-0.010237	22230.44527
159.755704	556.43548	-18.613906	720.547125	-0.775323	-1.536162	22212.89712
98.718685	567.879921	-75.836111	744.19897	-0.775323	-1.536162	22224.34156
20.133523	559.487331	-191.806447	725.887864	-4.590137	-0.010237	22206.03046
-28.696092	554.909555	-266.576796	728.176753	-1.538286	0.752726	110.629597
-117.199769	532.783635	-347.450846	693.080467	-2.301249	-2.299125	16.022217
-172.896049	520.576231	-399.332312	649.591591	-0.775323	-0.010237	10.681478
-245.377509	487.005871	-461.895256	606.102715	-0.775323	0.752726	20760.97903
-283.525646	462.591063	-533.613754	525.228664	-0.775323	-0.010237	22177.80084
-349.903404	425.205889	-577.10263	454.27313	-0.775323	-0.010237	22208.31935
-392.629317	356.539243	-619.06558	368.058341	-0.012361	-0.773199	22199.92676
-439.170044	312.287404	-646.532239	219.280607	2.276527	1.515689	22201.45268
-491.05151	238.280019	-634.324835	175.028768	-0.775323	-0.773199	22199.16379
-521.57002	158.931894	-651.872978	94.154718	3.03949	-0.773199	22230.44527
-562.770008	102.472652	-646.532239	-8.082289	0.750602	-0.773199	22225.10453
-558.955194	33.043043	-620.591506	-114.134109	2.276527	1.515689	22219.00082
-557.429268	-49.356933	-625.169282	-228.57852	-0.775323	-2.299125	22231.20823
-555.903343	-114.208766	-575.576704	-320.134048	-0.012361	-0.773199	22228.15638
-541.407051	-189.742077	-509.198946	-410.163651	-2.301249	-0.010237	22223.5786
-528.436684	-272.905015	-474.865623	-496.37844	0.750602	-0.773199	22223.5786
-466.636703	-330.890183	-403.910088	-549.785832	-1.538286	-0.773199	22215.18601
-405.599684	-397.267941	-323.036038	-637.526547	-1.538286	-0.010237	22225.10453
-367.451547	-468.223476	-271.154572	-686.356162	1.513565	0.752726	22226.63045
-292.681199	-491.112358	-175.78423	-763.415398	-1.538286	-1.536162	22208.31935
-227.066403	-545.282712	-96.436105	-755.022808	-2.301249	-0.010237	22203.74157
-137.799763	-573.512333	3.512013	-767.993175	-1.538286	-0.010237	22215.18601
-74.473856	-610.897507	134.741604	-755.785771	-0.012361	-0.773199	22206.79342
-7.333135	-596.401215	189.674921	-713.059857	-0.012361	-0.010237	22215.94897
102.533499	-606.319731	297.252667	-696.274677	0.750602	1.515689	22231.20823
173.489034	-581.141961	385.756344	-642.867286	0.750602	0.752726	22218.23786
233.76309	-539.941973	462.052618	-605.482112	0.750602	-0.773199	22220.52675
295.563071	-519.341979	500.963718	-584.882118	-0.012361	-0.010237	22228.15638
376.437122	-465.171625	594.045172	-452.126601	1.513565	-0.010237	22183.14158
430.607476	-410.238308	620.748867	-391.089583	-0.775323	-0.773199	22206.03046
464.940799	-372.090171	672.630333	-314.030346	2.276527	-0.010237	22241.88971
513.007451	-270.616127	690.178476	-259.859992	1.513565	-0.010237	22219.76379
527.503743	-192.793928	703.148843	-125.57855	1.513565	0.752726	22210.60823
552.681514	-125.653207	679.496998	-38.600798	1.513565	0.752726	22202.97861
548.103737	-34.097678	645.163675	63.636209	-1.538286	-0.773199	22202.97861
542.000035	21.598601	636.008122	177.317656	-0.775323	-1.536162	22183.90454
521.400042	107.050428	612.356277	262.00652	-0.012361	1.515689	22228.15638
491.644495	184.872627	562.763699	338.302794	-2.301249	-0.773199	22217.4749
473.333389	250.487423	475.785947	411.547217	-0.012361	-0.010237	22221.28971
446.629693	321.442957	433.822997	508.443484	-1.538286	-0.773199	22229.6823
400.088966	388.583678	332.348953	553.458286	-3.064212	-0.773199	22205.2675
342.866761	438.176256	269.023046	612.969379	-3.064212	-1.536162	22197.63787
288.696407	487.005871	166.023076	654.169367	-1.538286	0.752726	22202.97861
217.740872	525.154008	70.652734	683.924914	-2.301249	-0.773199	22214.42305
158.992742	536.598449	19.534231	725.887864	-0.775323	-1.536162	22214.42305
109.400164	558.724368	-71.258335	741.147119	-0.775323	-0.773199	22219.76379
52.177958	556.43548	-169.680528	743.436007	0.750602	0.752726	22236.54897
-9.622023	550.331778	-218.510143	719.784162	0.750602	-0.773199	1867.73278
-69.896079	548.04289	-321.510113	724.361939	0.750602	-0.010237	19.074068
-151.533092	511.420679	-373.391579	669.428622	0.750602	0.752726	11.444441
-168.318273	518.287343	-454.265629	635.095299	1.513565	0.752726	16236.61
-261.399726	465.642914	-480.969325	566.428652	2.276527	-0.773199	22207.55638
-319.384894	453.435511	-532.087828	487.080528	1.513565	-0.010237	22222.05268
-367.451547	380.954051	-601.517437	415.36203	3.03949	-0.010237	22219.76379
-414.755237	310.761479	-606.095214	303.206508	-0.775323	-0.010237	22215.94897
-476.555218	252.776311	-651.110015	195.628762	-0.012361	0.752726	22218.23786
-521.57002	178.768925	-664.080382	120.095451	-0.775323	-0.773199	22192.29713
-551.325566	116.968944	-648.821127	43.036215	1.513565	0.752726	22202.97861
-584.132964	50.591185	-639.665574	-54.623016	-2.301249	-0.773199	22212.89712
-594.814442	-15.02361	-627.45817	-177.460016	0.750602	-0.773199	22197.63787
-578.792225	-94.371735	-583.206332	-285.037762	-0.012361	0.752726	22215.94897
-571.162598	-180.586524	-557.265598	-376.593291	-2.301249	-0.010237	22210.60823
-524.621871	-234.756878	-501.569319	-442.208086	-2.301249	-0.773199	22199.16379
-489.525585	-308.001301	-416.880455	-517.741397	-0.012361	-0.010237	22212.89712
-430.777454	-366.749432	-367.287877	-594.037671	-3.064212	-0.773199	22217.4749
-391.866354	-429.312376	-286.413827	-655.837652	0.750602	-0.773199	22208.31935
-330.829336	-464.408662	-226.902733	-704.667267	-3.064212	-0.773199	22218.23786
-248.42936	-526.971606	-118.562025	-742.815404	-1.538286	-0.773199	22231.20823
-176.710863	-559.779004	-33.110198	-732.896889	0.750602	-0.010237	22228.15638
-97.362738	-600.978992	76.756436	-728.319112	-0.012361	-1.536162	22217.4749
-22.59239	-592.586402	169.074927	-724.504299	-0.775323	-0.010237	22231.20823
78.118691	-596.401215	267.49712	-729.082075	1.513565	-0.773199	22251.80822
137.629785	-591.823439	353.711909	-671.096907	1.513565	-0.773199	22238.83786
213.926059	-566.645669	400.252636	-640.578397	1.513565	-0.010237	22225.10453
294.037146	-539.17901	504.015569	-588.696931	2.276527	-0.773199	22235.786
359.651941	-485.771619	578.785917	-534.526577	0.750602	-0.773199	22218.23786
412.29637	-465.171625	591.756283	-430.763645	-1.538286	-0.010237	22200.68972
464.177836	-375.142022	670.341445	-349.889595	-0.012361	-0.773199	22218.23786
490.118569	-319.445742	674.919222	-286.563688	0.750602	-0.010237	22204.50453
523.68893	-244.675394	703.911806	-169.830389	-0.775323	0.752726	22196.11194
532.08152	-172.193934	706.200694	-63.778568	2.276527	0.752726	22209.84527
535.896334	-68.431001	650.504414	38.458438	-0.775323	-1.536162	22180.08972
551.918551	-8.156945	668.81552	113.991749	-1.538286	0.752726	22187.71935
497.748197	61.272664	606.252575	197.154688	-2.301249	-0.010237	22209.08231
496.985234	148.250416	567.341476	302.443545	0.750602	-1.536162	22201.45268
458.837097	238.280019	531.482227	369.584266	2.276527	1.515689	22222.81564
451.970433	298.554075	449.082252	486.317565	-0.775323	-0.010237	22234.26008
403.140817	369.50961	364.393388	548.117547	-0.012361	-0.773199	22220.52675
374.148233	434.361442	287.334151	593.132348	-0.012361	-0.010237	22224.34156
318.451954	467.931803	211.037878	638.910112	-1.538286	-0.773199	22231.20823
249.022345	519.813269	109.563834	697.658243	-0.012361	-1.536162	22219.76379
219.266798	546.516964	42.423113	705.28787	3.802453	-0.010237	22247.23045
136.103859	556.43548	-46.080565	735.043417	1.513565	-0.010237	22254.86007
72.01499	551.094741	-120.850913	738.095268	2.276527	-0.773199	22242.65267
18.607598	572.457698	-183.413857	731.228603	1.513565	-0.010237	22233.49712
-44.718309	547.279927	-267.339758	725.887864	1.513565	1.515689	35.859249
-104.229403	526.679933	-351.265659	680.873063	-0.012361	-1.536162	14.496292
-168.318273	518.287343	-432.902672	642.724926	1.513565	0.752726	9.918516
-243.851584	493.109573	-476.391548	598.473087	1.513565	1.515689	21832.94168
-302.599714	452.672548	-527.510052	506.917559	-0.775323	-0.773199	22203.74157
-353.718218	404.605895	-585.49522	432.147211	0.750602	-0.010237	22180.85269
-414.755237	330.59851	-612.961878	329.910204	-1.538286	-0.773199	22203.74157
-459.770038	265.746677	-668.658158	198.680613	-3.064212	-0.773199	22186.95639
-507.073728	213.865211	-655.687792	133.82878	-2.301249	-0.773199	22181.61565
-536.066312	146.72449	-645.769276	75.843612	-0.775323	1.515689	22209.08231
-567.347784	87.213397	-662.554456	-42.415612	-0.775323	-1.536162	22207.55638
-556.666306	20.835639	-619.828543	-114.134109	-3.064212	-2.299125	22193.82305
-563.53297	-34.860641	-596.176698	-216.371116	-0.775323	0.752726	22227.39341
-566.584821	-133.282834	-551.161897	-327.000713	0.750602	-0.010237	22233.49712
-536.829274	-209.579108	-505.384132	-420.082167	1.513565	-0.010237	22217.4749
-488.762622	-257.64576	-460.369331	-499.430291	-1.538286	-1.536162	22223.5786
-467.399665	-320.208705	-368.05084	-558.178422	2.276527	-0.010237	22234.26008
-417.807088	-388.875351	-294.806417	-652.785801	2.276527	-0.010237	22237.31193
-340.747851	-460.593848	-239.8731	-690.933938	1.513565	-0.010237	22241.88971
-285.814534	-496.453097	-162.050901	-755.785771	0.750602	-0.773199	22244.17859
-201.12567	-533.838271	-75.836111	-731.370963	0.750602	-0.773199	22227.39341
-134.747912	-567.408631	21.823119	-770.282063	-1.538286	0.752726	22220.52675
-59.977564	-600.978992	166.786039	-723.741336	2.276527	-0.010237	22228.15638
8.689082	-608.608619	249.948977	-742.052441	-0.775323	-1.536162	22214.42305
94.903872	-598.690104	309.460071	-696.274677	-0.775323	-0.010237	22219.76379
197.140878	-581.904923	368.208201	-674.148758	-0.775323	-0.010237	22227.39341
262.755674	-551.386414	466.630394	-605.482112	-3.064212	-2.299125	22199.92676
301.666773	-529.260495	529.193339	-568.096937	-1.538286	-0.010237	22188.48232
372.622308	-473.564215	573.445178	-463.571043	-2.301249	-0.773199	22202.97861
451.20747	-423.971637	617.697016	-398.71921	0.750602	-0.010237	22181.61565
476.38524	-359.119804	667.289594	-309.45257	-2.301249	-0.010237	22196.11194
503.088936	-269.853164	673.393296	-227.052594	-0.012361	-0.010237	22212.13416
534.370408	-185.1643	685.6007	-108.79337	1.513565	0.752726	22212.13416
539.711147	-114.208766	690.941439	-19.52673	-0.775323	-0.773199	22199.92676
551.155588	-24.179163	666.526632	86.525091	1.513565	0.752726	22209.84527
537.422259	41.435633	641.348861	194.865799	-0.012361	-1.536162	22225.10453
512.244489	126.887459	613.11924	273.450961	-0.012361	-0.773199	22216.71194
494.696346	210.81336	568.104438	366.532415	-0.012361	-0.773199	22248.75637
474.859315	256.591124	486.467426	428.332397	3.03949	-0.773199	22257.14896
457.311172	338.9911	410.934115	506.917559	-0.012361	-1.536162	22231.97119
409.244519	408.420709	341.504506	574.05828	0.750602	-1.536162	22237.31193
355.074165	454.198473	251.474903	630.517522	0.750602	-0.010237	22235.786
272.674189	483.191057	157.630486	664.850845	0.750602	1.515689	22214.42305
210.874208	527.442896	52.341628	690.028616	-0.775323	-0.010237	22220.52675
179.592735	537.361412	10.378678	728.176753	-0.012361	-1.536162	22231.20823
93.377946	575.509548	-87.280553	748.776746	-3.064212	-1.536162	22211.3712
31.577965	555.672517	-165.102752	737.332305	-1.538286	-0.010237	22220.52675
-23.355353	549.568815	-239.8731	711.391572	-3.064212	-2.299125	705.740532
-81.340521	551.094741	-307.013821	697.658243	-2.301249	-0.010237	17.548143
-153.821981	525.916971	-409.250828	670.954547	-0.012361	-0.010237	11.444441
-228.592329	499.213275	-442.058225	612.969379	-2.301249	-0.010237	16332.74331
-265.977503	471.746616	-527.510052	535.14718	-2.301249	-0.773199	22165.59343
-323.962671	429.020703	-558.791524	468.769422	-0.012361	-0.773199	22205.2675
-409.414497	390.872566	-631.272984	384.843521	-1.538286	-0.773199	22208.31935
-445.273746	293.213336	-635.087798	277.265775	-1.538286	0.752726	22193.06009
-484.947808	236.754093	-674.76186	163.584327	-1.538286	-0.010237	22177.80084
-526.910759	172.665223	-659.502605	118.569526	-0.775323	-0.773199	22191.53417
-548.273716	109.339316	-648.058164	25.488072	2.276527	-1.536162	22219.76379
-590.999629	36.857856	-597.702624	-92.771152	2.276527	1.515689	22215.94897
-548.273716	-27.231014	-606.095214	-203.400749	2.276527	1.515689	22244.17859
-586.421852	-85.216182	-586.258182	-278.171097	0.750602	-0.773199	22212.13416
-561.244082	-180.586524	-527.510052	-367.437738	1.513565	0.752726	22230.44527
-509.362616	-244.675394	-489.361915	-461.282154	1.513565	-0.010237	22231.20823
-470.451516	-314.105003	-424.510082	-555.889534	-0.775323	-1.536162	22227.39341
-437.644119	-377.43091	-351.265659	-606.245074	-0.775323	0.752726	22213.66009
-378.133025	-434.653115	-272.680498	-662.704317	-0.012361	0.752726	22224.34156
-313.281193	-486.534581	-219.273106	-711.533932	0.750602	0.752726	22229.6823
-242.325658	-533.838271	-108.643509	-749.682069	-0.775323	0.752726	22214.42305
-171.370124	-571.223445	-19.376869	-758.074659	-2.301249	-0.010237	22202.97861
-104.992365	-615.475284	69.126809	-770.282063	-1.538286	-1.536162	22213.66009
14.792784	-610.897507	203.40825	-732.896889	-0.012361	1.515689	22192.29713
68.963139	-605.556768	272.837859	-719.163559	-1.538286	0.752726	22210.60823
155.177928	-597.927141	353.711909	-670.333944	-0.775323	-1.536162	22212.13416
233.000127	-561.30493	431.534109	-630.659882	0.750602	0.752726	22199.16379
298.614922	-521.630867	501.72668	-581.830267	0.750602	1.515689	22213.66009
356.60009	-499.504948	570.393327	-507.059919	-0.012361	-0.773199	22229.6823
415.348221	-439.993854	610.067389	-417.030316	-0.012361	-0.010237	22203.74157
464.940799	-369.801283	679.496998	-356.756259	0.750602	-0.010237	22196.11194
518.348191	-288.927232	696.282178	-284.274799	0.750602	-0.773199	22231.20823
535.133371	-202.712443	703.911806	-162.963724	1.513565	0.752726	22221.28971
562.600029	-122.601356	706.200694	-39.363761	2.276527	-0.010237	22225.86749
545.051886	-60.038411	667.289594	50.665842	1.513565	-1.536162	22223.5786
532.844483	17.020825	648.215526	168.162104	2.276527	0.752726	22219.76379
519.874116	75.005993	618.459979	235.302824	-0.012361	1.515689	22218.23786
491.644495	175.717074	547.504445	313.887986	-0.775323	-0.010237	22222.05268
463.414874	247.435572	520.037786	381.028707	-0.012361	-0.773199	22226.63045
455.785246	308.472591	462.815581	460.376832	0.750602	0.752726	22219.00082
406.192668	374.087386	379.652642	544.302733	-1.538286	-1.536162	22225.10453
364.992681	438.939219	273.600822	590.080497	-1.538286	-0.010237	22222.81564
319.214916	481.665132	174.415666	643.487889	-0.012361	0.752726	22197.63787
247.496419	509.894753	59.971256	684.687877	-2.301249	-1.536162	22208.31935
195.614953	539.6503	8.852752	703.761945	-1.538286	-0.773199	22220.52675
132.289046	570.168809	-55.236118	734.280454	-0.775323	1.515689	22190.00824
69.726101	573.22066	-124.665727	737.332305	-0.012361	-0.010237	22228.91934
22.422412	549.568815	-201.724963	747.250821	0.750602	-0.010237	15614.03241
-53.110899	554.146592	-284.887901	731.228603	-0.775323	-0.773199	20.599994
-109.570142	530.494747	-353.554548	690.791578	-2.301249	-0.773199	13.733329
-179.762714	506.842902	-458.080443	637.384187	1.513565	-0.010237	9.918516
-260.636764	490.820685	-490.88784	591.606423	1.513565	-0.010237	21822.2602
-292.681199	461.828101	-528.273014	507.680522	2.276527	0.752726	22227.39341
-352.192292	398.502194	-561.080412	430.621285	0.750602	0.752726	22226.63045
-425.436715	351.198504	-642.717425	311.599098	2.276527	1.515689	22190.7712
-445.273746	289.398522	-661.791493	216.228756	-0.012361	-0.773199	22213.66009
-508.599653	210.81336	-640.428537	149.088035	-1.538286	-0.773199	22217.4749
-527.673722	135.280049	-665.606307	42.273252	1.513565	1.515689	22187.71935
-561.244082	86.450434	-624.406319	-36.31191	1.513565	-0.010237	22206.79342
-581.844076	0.998608	-608.384102	-124.052625	-0.012361	-1.536162	22225.10453
-560.481119	-77.586554	-621.354468	-262.14888	-0.775323	1.515689	22216.71194
-545.984827	-143.964312	-554.97671	-317.84516	-3.064212	-1.536162	22217.4749
-537.592237	-223.312437	-542.769306	-434.578459	-0.012361	-0.010237	22210.60823
-484.947808	-295.793897	-451.213778	-495.615477	-1.538286	-0.773199	22203.74157
-480.370032	-346.9124	-414.591567	-580.304341	-1.538286	-0.010237	22199.92676
-417.807088	-411.00127	-287.17679	-673.385795	-0.775323	-0.773199	22213.66009
-330.829336	-465.934587	-254.369392	-681.015423	-0.775323	0.752726	22220.52675
-271.318242	-518.579016	-176.547193	-718.400597	0.750602	0.752726	22222.05268
-183.577527	-548.334563	-49.132416	-743.578367	0.750602	-1.536162	22229.6823
-111.85903	-600.978992	37.845336	-768.756137	-0.012361	-0.010237	22230.44527
-48.533123	-596.401215	143.134194	-737.474665	1.513565	0.752726	22219.76379
30.815002	-605.556768	253.000828	-735.94874	-1.538286	-0.773199	22228.15638
110.163126	-597.927141	329.297102	-674.911721	4.565416	0.752726	22256.386
210.874208	-588.771588	404.06745	-626.845068	1.513565	-0.010237	22236.54897
280.303817	-525.445681	470.445208	-577.25249	3.802453	-0.010237	22208.31935
312.348252	-508.660501	548.267407	-544.445093	3.802453	-0.010237	22227.39341
378.72601	-437.704966	588.704432	-431.526608	1.513565	-0.773199	22219.76379
471.044501	-405.660531	632.956271	-391.852545	-1.538286	-0.773199	22208.31935
491.644495	-334.704997	669.578482	-289.615539	-2.301249	-0.010237	22211.3712
515.29634	-263.749462	691.704402	-207.978526	0.750602	2.278652	22206.03046
538.948185	-177.534673	689.415514	-108.030407	-1.538286	-1.536162	22214.42305
535.896334	-103.527287	687.126625	18.621407	0.750602	-0.010237	22199.16379
536.659296	-27.993976	670.341445	111.702861	-1.538286	2.278652	22184.6675
530.555594	52.880074	628.378495	201.732464	-0.012361	0.752726	22203.74157
504.614861	135.280049	596.33406	287.184291	0.750602	-0.773199	22218.23786
491.644495	207.761509	530.719264	361.191676	1.513565	-0.010237	22203.74157
445.866731	274.139267	488.756314	435.962024	-0.775323	-1.536162	22210.60823
423.740811	344.331839	395.67486	519.887925	-0.012361	-0.773199	22231.97119
400.851929	410.709597	314.037847	587.791609	-0.012361	0.752726	22222.05268
346.681575	464.879952	245.371201	636.621224	-0.012361	-0.773199	22224.34156
280.303817	495.398461	153.815672	668.665659	-0.012361	0.752726	22230.44527
197.903841	537.361412	65.311995	705.28787	-0.012361	0.752726	22222.81564
150.600151	554.909555	-10.221316	728.176753	-2.301249	-0.773199	22220.52675
86.511282	565.591033	-91.095366	752.59156	3.03949	-0.773199	22257.14896
52.940921	564.82807	-165.865714	743.436007	2.276527	2.278652	22244.94156
-11.147949	561.013256	-248.26569	722.073051	3.03949	1.515689	125.125889
-88.207185	528.205859	-326.850852	721.310088	-0.775323	-0.773199	15.259255
-159.16272	522.86512	-406.198977	657.984181	-0.012361	-0.010237	10.681478
-240.799733	490.057722	-474.10266	609.917528	-0.775323	0.752726	21347.69738
-279.710832	464.116989	-503.095244	538.961994	-0.775323	-0.010237	22196.87491
-352.192292	405.368858	-548.873008	451.984242	-0.012361	0.752726	22213.66009
-399.495982	384.768864	-592.361884	383.317595	-0.775323	-1.536162	22202.97861
-459.007075	287.872597	-640.428537	262.769483	0.750602	-0.773199	22210.60823
-487.236697	241.33187	-674.76186	180.369507	-0.775323	0.752726	22196.11194
-523.095945	156.643006	-693.072966	69.739911	-2.301249	-0.773199	22183.14158
-552.088529	94.080061	-657.213717	-0.452661	-2.301249	-0.010237	22157.96381
-572.688523	46.013409	-616.776692	-108.79337	-0.775323	0.752726	22201.45268
-582.607039	-50.119896	-604.569288	-207.215563	-3.064212	0.752726	22207.55638
-582.607039	-114.971728	-590.835959	-288.852576	-0.012361	-0.773199	22224.34156
-545.221865	-179.060598	-547.347083	-385.748843	-0.012361	-0.773199	22235.02304
-506.310765	-256.882797	-487.835989	-460.519192	0.750602	-0.010237	22217.4749
-471.214479	-318.682779	-416.880455	-542.919167	-0.012361	-0.010237	22225.10453
-426.199678	-389.638314	-351.265659	-613.874702	2.276527	1.515689	22234.26008
-362.110808	-430.075339	-256.65828	-664.230242	3.03949	0.752726	22238.83786
-294.207124	-493.401246	-177.310155	-726.030224	2.276527	-0.773199	22247.99341
-220.199739	-533.838271	-82.702776	-725.267261	1.513565	2.278652	22250.2823
-148.481241	-570.460482	-4.117614	-749.682069	1.513565	0.752726	22197.63787
-69.896079	-581.141961	121.771237	-739.000591	2.276527	-0.773199	22235.02304
-2.755359	-613.186396	223.245281	-721.452448	-0.775323	0.752726	22228.91934
78.881654	-594.87529	296.489704	-701.615416	0.750602	2.278652	22219.76379
158.992742	-587.245663	377.363754	-662.704317	-0.012361	-1.536162	22220.52675
245.207531	-559.016041	439.163736	-624.55618	-0.775323	-0.010237	22228.15638
305.481587	-519.341979	501.72668	-585.64508	-1.538286	-0.773199	22196.87491
345.918612	-485.008656	587.94147	-508.585844	-0.012361	-0.010237	22204.50453
412.29637	-417.104972	611.593314	-401.008098	-2.301249	-0.010237	22197.63787
460.363023	-357.593879	661.948855	-333.104415	-0.775323	-0.010237	22198.40083
513.770414	-294.267972	665.000706	-276.645172	-0.012361	-0.010237	22186.19343
525.214855	-197.371704	707.726619	-134.734103	-1.538286	-0.773199	22200.68972
556.496328	-147.779126	659.659967	-59.200792	-1.538286	0.752726	22213.66009
548.8667	-45.542119	670.341445	64.399171	0.750602	-0.010237	22198.40083
531.318557	17.783788	639.822936	177.317656	-0.775323	-2.299125	22225.86749
508.429675	110.102279	622.274793	245.984303	-1.538286	-0.010237	22231.97119
477.911166	179.531888	572.682215	336.013906	-0.012361	-0.010237	22217.4749
473.333389	242.094832	507.06742	390.947223	-0.775323	-2.299125	22228.91934
430.607476	322.968883	431.534109	497.762006	1.513565	0.752726	22257.91192
413.822296	364.931833	333.111916	573.295317	2.276527	-0.010237	22235.786
345.918612	443.516995	296.489704	613.732342	-0.012361	-0.010237	22231.97119
300.903811	500.7392	182.808256	653.406404	3.03949	1.515689	22244.94156
247.496419	525.154008	69.126809	695.369355	0.750602	0.752726	22219.00082
181.881624	541.939188	-6.406502	716.732311	0.750602	-0.010237	22223.5786
112.452015	568.642884	-52.184267	749.539709	-1.538286	1.515689	22230.44527
65.911288	551.094741	-133.058317	732.754529	-2.301249	-0.773199	22212.13416
12.503896	557.198443	-204.776814	733.517492	-1.538286	-2.299125	5739.005707
-71.422005	546.516964	-288.702715	722.073051	-0.775323	-0.773199	18.311106
-133.984949	532.020672	-370.339728	674.769361	0.750602	1.515689	12.207404
-201.888633	499.213275	-447.398964	625.939746	-3.064212	-0.773199	3849.90997
-266.740466	476.324393	-506.147095	571.006429	-2.301249	-0.773199	22101.50456
-314.807118	441.228107	-538.19153	477.924975	0.750602	0.752726	22183.14158
-391.866354	390.872566	-590.072996	410.021291	-0.012361	-0.010237	22191.53417
-433.066342	337.465175	-626.695208	284.895402	2.276527	2.278652	22208.31935
-459.770038	269.561491	-661.791493	208.599129	1.513565	-0.010237	22209.84527
-498.681138	196.317068	-649.58409	134.591743	0.750602	-0.010237	22211.3712
-528.436684	122.309683	-666.36927	53.717693	-0.012361	-0.010237	22213.66009
-565.058896	64.324515	-616.013729	-59.963755	0.750602	0.752726	22193.06009
-553.614455	-2.053243	-610.67299	-143.126693	1.513565	-0.773199	22242.65267
-558.192231	-73.771741	-574.813741	-254.519253	0.750602	-0.010237	22250.2823
-573.451486	-138.623573	-558.791524	-349.889595	3.03949	0.752726	22247.23045
-504.78484	-238.571692	-522.169313	-432.28957	0.750602	-1.536162	22229.6823
-485.710771	-287.401307	-442.058225	-528.422875	-0.012361	0.752726	22238.07489
-466.636703	-387.349425	-406.198977	-579.541379	1.513565	0.752726	22225.86749
-390.340429	-435.416078	-295.56938	-668.045056	-0.775323	-0.773199	22211.3712
-333.118224	-470.512364	-202.487926	-700.089491	-0.012361	-0.773199	22225.10453
-256.058987	-536.127159	-146.028683	-751.970957	-2.301249	-0.010237	22228.15638
-189.681229	-588.008625	-71.258335	-725.267261	-1.538286	-0.010237	22214.42305
-108.807179	-611.66047	61.497181	-748.156143	-3.064212	-0.773199	22218.23786
-24.118315	-597.164178	155.341598	-733.659851	-1.538286	1.515689	22211.3712
58.28166	-598.690104	249.186014	-710.770969	-0.775323	0.752726	22200.68972
133.052009	-603.26788	343.030431	-690.170975	-3.064212	-1.536162	22121.34159
200.192729	-590.297514	426.193369	-655.074689	-1.538286	-0.773199	22213.66009
252.074195	-535.364196	507.830382	-615.400627	-0.775323	-1.536162	22206.79342
335.237134	-509.423463	564.289625	-518.50436	-0.012361	-0.773199	22197.63787
384.829712	-452.201258	619.222942	-446.785862	2.276527	-0.010237	22219.00082
451.20747	-385.060537	642.874787	-361.334036	1.513565	-0.773199	22203.74157
496.985234	-315.630928	688.652551	-270.54147	3.03949	0.752726	22206.79342
525.214855	-250.779096	685.6007	-183.563718	3.03949	0.752726	22216.71194
554.970402	-159.223567	687.126625	-80.563749	1.513565	-1.536162	22231.97119
546.577812	-82.927293	673.393296	21.673258	3.03949	-0.773199	22218.23786
541.237073	-15.786573	690.941439	128.488041	1.513565	0.752726	22212.13416
524.451893	72.717105	633.719234	216.228756	-0.775323	0.752726	22234.26008
505.377824	147.487453	584.126656	297.102806	-0.775323	-1.536162	22222.81564
471.044501	200.131882	543.689631	361.191676	0.750602	0.752726	22227.39341
453.496358	284.820746	459.000767	463.428683	-0.012361	0.752726	22221.28971
420.68896	354.250355	376.600792	525.228664	-0.012361	-0.773199	22219.00082
382.540823	420.628113	302.593406	583.213832	-0.775323	-0.010237	22228.15638
329.896395	476.324393	213.326766	657.221218	-0.012361	0.752726	22229.6823
267.33345	498.450312	104.223094	672.480473	-2.301249	-0.773199	22196.11194
210.874208	536.598449	37.845336	706.050833	-2.301249	-0.010237	22207.55638
148.311263	570.168809	-27.769459	712.154535	-2.301249	-0.010237	22202.21564
79.644617	554.909555	-100.250919	723.598976	-4.590137	-1.536162	22202.97861
33.10389	558.724368	-164.339789	741.910082	-0.775323	-0.773199	22222.81564
-57.688676	551.857704	-286.413827	731.228603	2.276527	-0.010237	63.325907
-93.547924	543.465114	-353.554548	686.976765	-0.012361	-0.773199	16.022217
-159.16272	519.813269	-400.095275	643.487889	-0.775323	-0.773199	10.681478
-246.903434	490.820685	-464.947107	598.473087	0.750602	-0.010237	21408.7344
-289.629348	440.465144	-504.62117	527.517553	1.513565	-0.773199	22176.27491
-349.140441	418.339225	-561.843375	435.962024	-0.012361	-0.773199	22227.39341
-376.6071	377.9022	-586.258182	358.902788	2.276527	-0.010237	22235.02304
-471.977442	289.398522	-680.102599	255.139856	0.750602	-0.773199	22198.40083
-507.83669	236.754093	-677.813711	163.584327	2.276527	-0.010237	22212.89712
-515.466318	139.857826	-664.080382	75.08065	1.513565	0.752726	22215.94897
-553.614455	84.924509	-651.872978	-2.741549	-0.012361	-0.010237	22196.11194
-574.977411	15.4949	-617.539655	-133.208177	-0.775323	-0.010237	22215.18601
-571.162598	-42.490268	-596.939661	-218.660004	-1.538286	-0.010237	22228.15638
-570.399635	-123.364319	-567.184114	-312.504421	0.750602	-0.010237	22215.18601
-557.429268	-195.845779	-548.110046	-407.874763	-0.012361	-1.536162	22219.76379
-513.17743	-268.327239	-472.576735	-481.882148	-1.538286	0.752726	22224.34156
-466.636703	-348.438326	-411.539716	-549.785832	-1.538286	-0.773199	22199.92676
-433.829305	-405.660531	-326.850852	-610.822851	-3.064212	-0.773199	22199.16379
-359.058957	-449.91237	-252.843466	-679.489497	0.750602	0.752726	22216.71194
-301.836752	-496.453097	-175.021267	-745.867255	-2.301249	-2.299125	22215.18601
-218.673813	-542.993824	-68.969447	-737.474665	-1.538286	-1.536162	22218.23786
-123.303471	-578.09011	12.667566	-771.807988	0.750602	0.752726	22231.97119
-78.28867	-607.845656	108.800871	-722.978373	2.276527	-0.010237	22222.81564
23.185374	-603.26788	209.511952	-721.452448	-0.775323	-0.773199	22212.89712
99.481648	-603.26788	308.697108	-703.141342	-0.012361	0.752726	22225.86749
194.85199	-580.378998	393.385972	-665.756168	3.03949	-0.010237	22244.94156
256.651972	-533.075308	465.867432	-623.030255	3.802453	0.752726	22239.60082
316.926028	-504.082724	533.771115	-555.889534	2.276527	1.515689	22232.73415
376.437122	-475.09014	597.097022	-485.696962	0.750602	-0.773199	22183.14158
428.318588	-417.867935	615.408128	-408.637725	3.03949	-0.010237	22211.3712
486.303756	-349.964251	657.371079	-310.978495	-1.538286	-0.773199	22211.3712
506.140787	-285.875381	693.99329	-243.074812	1.513565	-0.010237	22198.40083
544.288924	-195.082816	677.20811	-132.445215	-0.775323	-1.536162	22200.68972
555.733365	-115.734691	672.630333	-46.993388	-0.012361	-0.010237	22214.42305
535.896334	-31.045827	630.667383	95.680644	-1.538286	0.752726	22223.5786
532.08152	38.383782	631.430346	182.658396	-0.012361	-1.536162	22215.18601
514.533377	120.020795	620.748867	277.265775	-3.827174	-0.773199	22200.68972
484.014867	172.665223	513.934084	335.250943	-1.538286	-0.773199	22212.89712
474.859315	254.302236	487.993351	394.762036	-1.538286	-1.536162	22193.82305
442.051917	322.20592	394.148934	496.999043	-0.775323	-0.773199	22211.3712
388.644525	394.68738	325.482288	564.139764	-1.538286	-0.010237	22222.05268
357.363053	459.539212	262.156381	625.939746	-0.012361	-0.773199	22220.52675
301.666773	480.139206	166.023076	676.295286	0.750602	-0.010237	22223.5786
241.392717	532.783635	53.104591	695.369355	1.513565	-0.010237	22234.26008
159.755704	549.568815	1.986088	734.280454	1.513565	-0.010237	22224.34156
112.452015	570.931772	-79.650925	731.991566	-0.775323	-0.773199	22223.5786
64.385362	583.902139	-133.821279	744.961933	2.276527	0.752726	22253.33415
-5.044247	565.591033	-221.561994	737.332305	0.750602	-0.773199	2095.095676
-77.525707	557.961406	-312.35456	728.939715	2.276527	-0.010237	16.78518
-143.140502	532.783635	-392.465647	678.584175	0.750602	-0.010237	12.970367
-190.444192	506.842902	-430.613784	618.310118	1.513565	0.752726	15784.93606
-267.503428	472.509579	-490.124878	570.243466	-0.012361	0.752726	22162.54158
-333.118224	441.228107	-571.76189	468.769422	2.276527	1.515689	22161.01566
-384.236727	367.983684	-612.961878	397.813887	-0.012361	-1.536162	22212.13416
-430.014491	312.287404	-628.221133	286.421328	-3.064212	-0.773199	22199.92676
-467.399665	260.405938	-672.472972	204.021352	-0.012361	-0.773199	22202.21564
-507.83669	181.057814	-663.317419	118.569526	-3.064212	-1.536162	22215.18601
-565.821858	125.361534	-670.184084	20.910295	-1.538286	-0.773199	22180.08972
-588.710741	52.117111	-634.324835	-80.563749	-1.538286	0.752726	22193.82305
-562.770008	-17.312498	-621.354468	-188.904457	0.750602	1.515689	22221.28971
-567.347784	-89.793958	-602.2804	-275.119247	-1.538286	-0.773199	22200.68972
-549.036678	-179.060598	-552.687822	-353.704408	-0.775323	-0.773199	22221.28971
-504.021877	-243.149468	-506.910058	-426.948831	0.750602	-0.010237	22235.02304
-501.732989	-298.845748	-435.954523	-516.978434	0.750602	0.752726	22216.71194
-436.881156	-359.882767	-389.413796	-588.696931	-0.012361	0.752726	22224.34156
-392.629317	-435.416078	-284.124939	-652.785801	0.750602	-1.536162	22229.6823
-316.333044	-488.060507	-213.169404	-739.000591	1.513565	-0.773199	22218.23786
-233.170105	-534.601234	-112.458323	-726.793187	2.276527	1.515689	22248.75637
-171.370124	-553.675302	-23.954645	-743.578367	0.750602	-0.010237	22247.99341
-69.896079	-588.771588	60.734218	-750.445032	-0.012361	-1.536162	22231.97119
7.163157	-595.638253	204.934176	-755.785771	-0.775323	-0.010237	22231.97119
61.333511	-612.423433	265.971195	-721.452448	1.513565	-0.010237	22232.73415
136.866822	-585.719737	351.423021	-706.193193	-2.301249	-1.536162	22198.40083
216.214947	-571.223445	428.482258	-624.55618	-0.012361	-0.773199	22207.55638
273.437152	-526.971606	509.356308	-590.222857	-0.012361	0.752726	22225.86749
352.785277	-480.430879	577.259991	-507.822881	3.03949	1.515689	22204.50453
406.955631	-439.993854	622.274793	-413.215502	0.750602	1.515689	22209.84527
454.259321	-395.742016	652.793302	-360.571073	-2.301249	-0.773199	22194.58602
492.407458	-310.290189	680.259961	-269.015545	-0.775323	0.752726	22197.63787
526.740781	-243.912431	662.711818	-178.222979	-2.301249	-0.010237	22167.88232
529.029669	-178.297636	674.156259	-77.511898	0.750602	-0.010237	22197.63787
536.659296	-83.690256	653.556265	26.251035	-0.775323	-0.773199	22206.79342
542.000035	7.102309	657.371079	149.088035	-1.538286	-0.010237	22215.94897
527.503743	80.346732	613.11924	223.858383	-0.775323	0.752726	22227.39341
496.222271	168.087447	586.415544	311.599098	-0.012361	-0.773199	22234.26008
459.60006	235.228168	498.674829	358.902788	-0.012361	-0.773199	22216.71194
456.548209	306.946665	459.76373	468.006459	-0.012361	-0.010237	22226.63045
426.029699	377.9022	372.785978	548.880509	-0.012361	-0.773199	22254.86007
396.274153	435.887368	304.882294	600.761975	3.03949	1.515689	22238.07489
327.607506	478.613281	197.304548	654.169367	0.750602	-0.010237	22237.31193
258.177897	507.605865	86.674951	691.554541	-0.775323	-3.062088	22242.65267
201.718655	547.279927	36.319411	724.361939	0.750602	-0.010237	22224.34156
135.340897	567.116958	-50.658341	728.939715	1.513565	1.515689	22222.81564
72.777952	568.642884	-121.613876	735.80638	-0.775323	-1.536162	22228.15638
4.874269	564.82807	-193.332373	731.991566	-1.538286	-2.299125	19230.47578
-61.503489	538.124374	-287.17679	732.754529	0.750602	0.752726	22.125919
-111.096067	522.86512	-377.969355	695.369355	-0.012361	0.752726	14.496292
-191.207155	501.502163	-413.065641	632.043448	-3.827174	-0.773199	9.918516
-255.296025	480.902169	-500.043393	573.295317	1.513565	1.515689	21967.98608
-320.91082	469.457728	-508.435983	474.110161	-3.064212	-1.536162	22084.71938
-356.007106	413.761448	-618.302617	432.910173	-0.775323	1.515689	22189.24528
-418.57005	335.176286	-620.591506	319.228726	-1.538286	-0.010237	22191.53417
-458.244113	293.213336	-654.924829	211.65098	0.750602	-1.536162	22209.84527
-497.155212	223.783727	-642.717425	166.636178	0.750602	0.752726	22199.92676
-542.170014	131.465236	-661.791493	76.606575	1.513565	1.515689	22199.16379
-577.2663	68.139328	-604.569288	-67.593382	-2.301249	-0.773199	22201.45268
-571.92556	22.361564	-614.487804	-133.208177	0.750602	0.752726	22229.6823
-565.821858	-84.453219	-590.072996	-234.682221	0.750602	0.752726	22219.00082
-551.325566	-139.386536	-538.19153	-317.84516	0.750602	-0.773199	22250.2823
-515.466318	-207.29022	-516.828573	-420.082167	2.276527	-0.773199	22249.51933
-486.473734	-283.586493	-436.717486	-499.430291	1.513565	0.752726	22231.20823
-457.48115	-341.571661	-384.83602	-551.311757	1.513565	0.752726	22236.54897
-414.755237	-414.816084	-311.591597	-643.630248	-0.012361	-0.773199	22235.02304
-357.533031	-460.593848	-246.739765	-683.304311	-2.301249	-1.536162	22210.60823
-281.99972	-510.949389	-152.895348	-720.689485	-0.012361	0.752726	22224.34156
-205.703447	-552.912339	-49.132416	-726.793187	-0.775323	-1.536162	22230.44527
-112.621993	-560.541967	31.741634	-764.178361	1.513565	0.752726	22215.18601
-37.851645	-591.823439	150.000859	-716.874671	-0.012361	1.515689	22224.34156
26.237225	-609.371582	228.586021	-735.94874	-3.064212	-0.773199	22208.31935
101.770536	-611.66047	320.904512	-708.482081	-2.301249	-0.010237	22167.88232
201.718655	-607.082694	396.437823	-669.570981	-1.538286	0.752726	22177.03787
256.651972	-561.30493	481.889649	-614.637664	-1.538286	-0.773199	22212.89712
324.555655	-504.845687	526.904451	-561.230273	-0.775323	-0.773199	22209.08231
395.51119	-456.779035	594.808134	-462.80808	3.03949	1.515689	22190.00824
441.288954	-407.949419	632.193308	-373.54144	-0.012361	-0.010237	22215.94897
471.807464	-340.045736	663.474781	-309.45257	0.750602	0.752726	22203.74157
498.511159	-265.275388	685.6007	-225.526669	-0.012361	-0.773199	22204.50453
551.155588	-188.979114	689.415514	-127.104476	0.750602	-0.773199	22208.31935
561.074104	-95.89766	677.971073	1.836227	3.03949	-0.010237	22237.31193
539.711147	-22.653237	671.867371	110.176936	3.03949	2.278652	22232.73415
516.822265	65.087477	636.008122	199.443576	0.750602	-0.010237	22247.99341
516.822265	107.050428	610.830352	274.976887	0.750602	-0.773199	22239.60082
481.725979	216.917062	550.556296	351.27316	1.513565	-1.536162	22228.91934
451.20747	271.850379	478.074836	444.354614	-0.012361	-1.536162	22228.15638
432.896364	335.939249	395.67486	508.443484	2.276527	1.515689	22225.86749
383.303786	415.287374	310.223033	583.213832	-2.301249	-0.773199	22215.18601
353.548239	460.302175	251.474903	635.095299	1.513565	-1.536162	22227.39341
306.24455	499.976238	132.452716	683.161951	2.276527	-0.773199	22231.20823
223.844574	532.020672	30.215709	712.917498	1.513565	1.515689	22213.66009
170.437183	548.04289	-5.64354	731.991566	-1.538286	0.752726	22205.2675
101.770536	548.04289	-96.436105	745.724895	-2.301249	-1.536162	22218.23786
43.022406	568.642884	-165.865714	745.724895	-2.301249	-0.010237	22202.97861
-18.777576	548.805853	-242.924951	725.887864	-0.775323	-0.773199	319.681387
-78.28867	535.835486	-331.428628	722.836013	-0.775323	-0.010237	16.78518
-148.481241	524.391045	-393.991573	657.221218	-0.012361	0.752726	11.444441
-207.992335	506.079939	-442.821188	608.391603	0.750602	-0.773199	20439.00876
-275.896018	474.798467	-503.858207	544.302733	-0.775323	-2.299125	22201.45268
-308.703416	412.998486	-578.628555	461.139795	0.750602	-0.010237	22173.98602
-394.155243	366.457759	-632.035947	406.206478	-0.012361	-0.773199	22198.40083
-422.384864	314.576292	-631.272984	276.502812	4.565416	-0.010237	22241.88971
-477.318181	249.72446	-673.235934	193.339874	0.750602	-0.773199	22220.52675
-514.703355	181.057814	-654.924829	94.154718	0.750602	-0.010237	22203.74157
-550.562604	124.598571	-648.058164	0.310302	1.513565	-0.773199	22220.52675
-596.340368	52.880074	-628.984096	-101.163743	-0.775323	0.752726	22222.05268
-568.110747	-34.860641	-610.67299	-202.637787	-1.538286	1.515689	22215.18601
-554.377417	-114.971728	-572.524853	-303.348868	-0.012361	-0.010237	22227.39341
-542.170014	-176.77171	-543.532269	-380.408104	-0.012361	-0.773199	22225.10453
-496.392249	-246.201319	-515.302648	-492.563627	-1.538286	-0.773199	22219.00082
-479.607069	-337.756848	-424.510082	-536.815465	0.750602	-0.010237	22228.91934
-424.673752	-385.8235	-344.398995	-623.030255	-2.301249	-0.010237	22202.97861
-375.844137	-433.890152	-288.702715	-660.415429	-1.538286	-1.536162	22196.11194
-320.147857	-505.60865	-221.561994	-733.659851	-0.775323	-0.773199	22206.79342
-217.91085	-520.104942	-89.569441	-735.94874	-0.012361	1.515689	22219.00082
-169.844198	-563.593818	-42.265751	-764.178361	-0.012361	0.752726	22212.13416
-83.629409	-599.453066	80.57125	-755.785771	-0.775323	0.752726	22228.91934
3.348343	-606.319731	197.304548	-716.874671	1.513565	-0.773199	22235.786
91.089058	-611.66047	287.334151	-709.245044	-0.012361	-0.010237	22219.76379
168.911257	-591.060476	381.178568	-663.46728	-0.012361	-0.010237	22215.94897
199.429767	-559.016041	436.111885	-661.178391	0.750602	-0.010237	22193.82305
307.007513	-532.312346	511.645196	-568.8599	2.276527	-0.010237	22226.63045
353.548239	-486.534581	594.045172	-501.719179	1.513565	-0.773199	22209.84527
424.503774	-438.467929	612.356277	-401.008098	3.03949	1.515689	22235.786
463.414874	-359.882767	658.134041	-326.23775	1.513565	0.752726	22212.13416
511.481526	-301.897599	683.311812	-269.778507	1.513565	-0.773199	22217.4749
531.318557	-220.260586	703.148843	-150.75632	-0.012361	-0.773199	22210.60823
540.47411	-153.882828	674.156259	-79.037823	-1.538286	0.752726	22173.22306
548.8667	-60.801374	661.948855	68.213985	-0.012361	-0.010237	22202.97861
534.370408	20.072676	651.267377	162.821364	-0.012361	-0.773199	22228.15638
524.451893	106.287465	621.51183	254.376893	-0.012361	-0.010237	22216.71194
487.066718	154.354118	560.474811	330.673167	-0.775323	-0.773199	22215.94897
458.837097	229.124466	492.571128	397.813887	-2.301249	-0.010237	22208.31935
450.444507	306.946665	448.319289	479.4509	-3.064212	-0.773199	22207.55638
415.348221	380.954051	352.185984	551.169398	-0.775323	-0.773199	22201.45268
381.014898	454.198473	278.178598	609.917528	-2.301249	-1.536162	22214.42305
325.318618	480.139206	194.252697	652.643442	-1.538286	-0.773199	22226.63045
251.311233	524.391045	79.808287	690.028616	1.513565	-0.010237	22222.05268
184.933475	558.724368	21.060156	723.598976	2.276527	-0.773199	22231.97119
125.422381	559.487331	-57.525006	735.043417	-0.012361	1.515689	22229.6823
52.177958	570.931772	-136.87313	744.961933	0.750602	-0.010237	22217.4749
-8.859061	554.909555	-207.065702	752.59156	-0.775323	-1.536162	18504.13526
-47.007197	548.805853	-305.487895	733.517492	0.750602	-0.010237	21.362957
-127.118285	541.939188	-347.450846	690.028616	1.513565	0.752726	13.733329
-195.784931	522.102157	-418.40638	638.14715	2.276527	-0.773199	9.918516
-240.799733	480.139206	-479.443399	567.954578	0.750602	0.752726	22104.55641
-317.096006	435.124405	-536.665605	506.154596	-0.012361	-0.773199	22186.95639
-374.318212	409.183672	-574.813741	422.228695	-1.538286	-1.536162	22193.06009
-424.673752	312.287404	-635.087798	310.836135	-0.012361	1.515689	22212.89712
-468.162628	279.480007	-648.058164	223.095421	-3.064212	-0.773199	22196.87491
-493.340398	189.450404	-619.828543	138.406557	3.03949	-0.773199	22193.82305
-541.407051	129.176347	-693.072966	58.29547	-0.775323	-0.010237	22202.97861
-565.058896	59.746738	-645.006313	-69.119308	-1.538286	1.515689	22188.48232
-583.370001	-24.942125	-655.687792	-149.993358	-2.301249	-0.773199	22199.92676
-575.740374	-84.453219	-598.465586	-269.778507	-2.301249	-0.773199	22209.08231
-556.666306	-147.016163	-566.421151	-357.519222	-2.301249	-1.536162	22201.45268
-523.858908	-226.364288	-514.539685	-433.815496	-1.538286	-0.773199	22214.42305
-488.762622	-298.845748	-467.998958	-502.482142	0.750602	0.752726	22231.97119
-433.829305	-358.356841	-355.080473	-574.200639	-0.012361	-0.010237	22222.81564
-387.288578	-419.39386	-316.169374	-651.259876	2.276527	0.752726	22222.05268
-333.118224	-472.038289	-229.954584	-694.748752	-0.012361	-0.010237	22231.20823
-263.688615	-517.816053	-121.613876	-736.711702	-0.012361	2.278652	22226.63045
-198.073819	-537.653085	-26.243534	-716.874671	2.276527	-0.773199	22240.36378
-112.621993	-592.586402	50.815703	-765.704286	1.513565	-0.010237	22252.57118
-35.562756	-594.112327	154.578635	-720.689485	2.276527	3.041614	22245.70452
51.414996	-608.608619	256.052679	-713.82282	1.513565	-0.773199	22231.20823
117.792754	-601.741955	332.348953	-702.378379	2.276527	-0.010237	22235.02304
186.4594	-571.986408	399.489674	-627.608031	-0.775323	-0.010237	22213.66009
258.94086	-552.149377	487.993351	-601.667298	-0.012361	-0.010237	22190.7712
334.474171	-501.793836	543.689631	-539.867316	-0.012361	-0.010237	22219.76379
404.666743	-457.541997	587.178507	-441.445123	-0.775323	0.752726	22217.4749
432.896364	-398.030904	624.563681	-382.696992	0.750602	-0.010237	22180.85269
489.355607	-324.023518	675.682184	-314.793309	-0.775323	-0.010237	22209.84527
522.163004	-262.986499	669.578482	-243.074812	-1.538286	0.752726	22158.72677
555.733365	-184.401337	666.526632	-98.874854	-1.538286	-0.773199	22184.6675
537.422259	-114.971728	676.445147	12.517705	0.750602	-0.773199	22181.61565
543.525961	-22.653237	667.289594	109.413973	-1.538286	-0.010237	22218.23786
538.185222	64.324515	631.430346	193.339874	-0.775323	-0.773199	22213.66009
497.748197	141.383751	598.622948	291.762067	-0.012361	-1.536162	22226.63045
490.881532	206.235584	534.534078	358.139825	0.750602	-0.773199	22231.20823
452.733395	282.531858	490.282239	442.828689	0.750602	0.752726	22215.18601
412.29637	364.16887	397.963748	540.487919	-0.775323	-0.773199	22220.52675
407.718594	430.546628	295.726741	595.421236	2.276527	0.752726	22250.2823
338.288985	456.487362	247.660089	641.199001	2.276527	-1.536162	22244.17859
275.72604	525.154008	152.289747	693.080467	1.513565	-0.773199	22242.65267
229.185313	528.205859	47.763852	696.132318	3.03949	0.752726	22236.54897
165.096443	564.82807	-25.480571	728.939715	2.276527	1.515689	22240.36378
98.718685	570.931772	-80.413888	733.517492	-0.012361	-0.773199	22222.81564
39.207592	564.82807	-149.843497	753.354523	-0.775323	-0.010237	22225.86749
-24.118315	544.991039	-263.524945	735.043417	0.750602	0.752726	137.333293
-103.46644	524.391045	-358.895287	708.339721	-2.301249	-1.536162	15.259255
-165.266422	525.154008	-403.147126	655.695293	0.750602	-0.010237	11.444441
-226.303441	489.294759	-467.235996	607.62864	-0.775323	0.752726	21275.97888
-291.155273	450.38366	-533.613754	518.362	-1.538286	-1.536162	22098.45271
-345.325628	431.309591	-590.835959	452.747204	-2.301249	0.752726	22186.19343
-401.78487	356.539243	-612.961878	357.376862	-0.012361	-0.010237	22178.5638
-433.829305	291.68741	-635.087798	237.591713	-0.775323	-0.773199	22191.53417
-478.844106	232.176317	-655.687792	170.450992	-1.538286	-0.773199	22209.84527
-513.17743	175.717074	-644.24335	94.154718	0.750602	1.515689	22206.03046
-560.481119	99.420801	-634.324835	-0.452661	1.513565	-0.773199	22194.58602
-578.029262	30.754154	-610.67299	-103.452631	-0.775323	-0.010237	22227.39341
-564.295933	-37.912492	-605.332251	-216.371116	0.750602	-0.773199	22231.97119
-579.555188	-102.764325	-575.576704	-306.400719	-0.012361	-1.536162	22215.94897
-543.695939	-188.979114	-518.354499	-400.245135	4.565416	0.752726	22248.75637
-488.762622	-259.171686	-478.680437	-455.178452	2.276527	0.752726	22254.86007
-480.370032	-335.467959	-408.487865	-544.445093	1.513565	-0.773199	22228.15638
-415.518199	-388.875351	-345.161958	-611.585813	0.750602	-0.773199	22234.26008
-362.87377	-446.860519	-248.26569	-664.993205	1.513565	-0.010237	22243.41563
-289.629348	-488.823469	-194.095336	-711.533932	1.513565	-0.010237	22215.18601
-227.829366	-537.653085	-107.117584	-748.156143	-0.012361	-0.010237	22218.23786
-155.347906	-572.749371	12.667566	-771.045026	1.513565	1.515689	22231.20823
-86.68126	-613.949358	123.297163	-748.919106	1.513565	0.752726	22219.76379
10.215008	-628.44565	216.378617	-742.052441	-0.012361	-1.536162	22220.52675
85.748319	-594.87529	308.697108	-712.296895	-2.301249	-0.773199	22223.5786
157.466816	-584.956774	379.652642	-681.015423	-2.301249	-1.536162	22194.58602
215.451984	-555.96419	433.060034	-660.415429	-0.775323	-0.010237	22188.48232
306.24455	-507.134575	494.097053	-583.356192	0.750602	0.752726	22193.06009
380.251935	-488.060507	574.20814	-483.408074	-1.538286	-0.773199	22200.68972
436.711178	-411.764233	646.6896	-387.274769	-0.775323	-0.010237	22209.08231
480.200054	-343.097587	672.630333	-331.578489	2.276527	0.752726	22208.31935
517.585228	-290.453158	700.859955	-252.993327	-0.775323	-1.536162	22217.4749
519.874116	-208.053182	693.230327	-135.497066	-0.775323	-0.773199	22189.24528
525.214855	-126.416169	687.889588	-50.808202	-0.775323	0.752726	22190.00824
538.948185	-54.697672	670.341445	84.236203	2.276527	1.515689	22228.15638
545.051886	29.991192	668.052557	170.450992	3.03949	-0.010237	22244.94156
526.740781	124.598571	607.778501	240.643564	0.750602	0.752726	22246.46748
493.933383	190.976329	551.319258	326.09539	0.750602	-0.773199	22244.94156
473.333389	257.354087	483.415575	426.806471	3.03949	1.515689	22231.20823
446.629693	321.442957	442.215587	496.999043	1.513565	-0.010237	22229.6823
391.696376	392.398492	331.58599	574.821242	-2.301249	-0.773199	22227.39341
376.437122	461.828101	271.311934	601.524938	-2.301249	-0.773199	22211.3712
306.24455	493.109573	181.282331	648.065665	-1.538286	-0.010237	22223.5786
240.629754	523.628082	80.57125	699.947131	3.03949	0.752726	22234.26008
169.67422	551.857704	20.297193	722.073051	-0.012361	-0.010237	22215.18601
107.874238	553.383629	-56.762043	723.598976	-2.301249	-0.010237	22201.45268
42.259443	546.516964	-137.636093	740.384156	-1.538286	0.752726	22212.89712
-7.333135	537.361412	-224.613845	714.443423	-1.538286	0.752726	6444.746239
-63.029415	544.991039	-284.124939	728.939715	-0.012361	-0.010237	18.311106
-139.325689	532.020672	-369.576765	655.695293	-0.775323	-0.010237	12.970367
-201.12567	525.916971	-423.74712	631.280485	0.750602	-0.010237	9879.60448
-253.770099	490.057722	-498.517468	570.243466	-1.538286	-0.773199	22152.62307
-314.807118	430.546628	-522.932275	474.873124	-0.012361	-0.010237	22206.03046
-372.792286	378.665162	-612.198916	403.154627	-0.012361	-0.773199	22199.16379
-425.436715	313.81333	-629.747058	294.813918	1.513565	-0.010237	22186.19343
-462.821889	276.428156	-658.739642	206.31024	2.276527	0.752726	22160.25269
-523.858908	186.398553	-661.791493	104.073234	1.513565	-0.773199	22222.05268
-532.251498	110.102279	-654.924829	-8.082289	0.750602	-3.062088	22196.87491
-562.007045	56.694887	-607.621139	-54.623016	1.513565	1.515689	22237.31193
-555.14038	10.917123	-625.932245	-144.652619	2.276527	0.752726	22237.31193
-585.65889	-92.845809	-609.147065	-275.119247	-3.064212	-2.299125	22213.66009
-565.058896	-169.905045	-549.635971	-367.437738	0.750602	0.752726	22225.86749
-521.57002	-231.705027	-519.117462	-446.785862	1.513565	0.752726	22228.91934
-473.503367	-301.897599	-434.428598	-520.030285	-0.775323	-1.536162	22215.18601
-442.984858	-375.904984	-358.132324	-600.904335	-0.775323	-0.773199	22224.34156
-397.207094	-439.230892	-300.147156	-661.178391	-1.538286	-0.773199	22226.63045
-332.355261	-475.853103	-219.273106	-696.274677	-0.775323	0.752726	22194.58602
-250.718248	-537.653085	-132.295354	-778.674653	-0.775323	0.752726	22197.63787
-194.259006	-575.801222	-34.636124	-758.074659	0.750602	0.752726	22222.81564
-91.259036	-592.586402	32.504597	-745.867255	-2.301249	-2.299125	22202.97861
-13.436837	-607.845656	169.074927	-717.637634	-1.538286	0.752726	22225.86749
60.570549	-601.741955	267.49712	-716.874671	-0.012361	-1.536162	22235.786
125.422381	-599.453066	341.504506	-675.674683	-0.012361	-0.010237	22209.84527
214.689021	-573.512333	410.171152	-644.393211	-1.538286	-0.773199	22219.76379
279.540854	-530.023457	490.282239	-581.830267	1.513565	-0.010237	22210.60823
345.918612	-486.534581	542.926668	-520.793248	1.513565	-0.010237	22166.3564
413.059333	-447.623482	601.674799	-433.815496	2.276527	0.752726	22228.15638
478.674128	-385.060537	677.971073	-388.037732	-0.012361	-1.536162	22231.20823
474.859315	-313.34204	675.682184	-294.956278	2.276527	-2.299125	22196.11194
528.266706	-233.230953	699.334029	-184.326681	3.03949	0.752726	22223.5786
535.896334	-166.090232	681.022924	-78.27486	-0.775323	1.515689	22218.23786
545.814849	-86.742107	680.259961	36.932513	-0.012361	-0.773199	22190.00824
527.503743	9.391198	659.659967	129.251004	-0.012361	-1.536162	22218.23786
511.481526	70.428217	624.563681	225.384309	-2.301249	-0.773199	22227.39341
498.511159	164.272633	597.859985	281.843551	-0.012361	-0.773199	22221.28971
478.674128	227.59854	529.193339	381.79167	-2.301249	-0.773199	22219.76379
457.311172	293.213336	462.052618	448.932391	-2.301249	-0.773199	22206.79342
422.214886	332.887398	339.215617	529.043478	-0.775323	0.752726	22206.03046
398.563041	403.842933	315.563773	585.502721	-1.538286	-0.773199	22192.29713
306.24455	461.828101	196.541586	640.436038	-0.775323	0.752726	22215.18601
259.703823	496.924387	113.378647	678.584175	-0.012361	-0.010237	22224.34156
207.059394	542.702151	54.630517	726.650827	1.513565	0.752726	22220.52675
126.948307	564.82807	-24.717608	736.569343	-0.012361	0.752726	22231.20823
74.303878	567.116958	-105.591658	738.858231	-2.301249	-1.536162	22229.6823
6.400194	554.909555	-180.362006	754.880448	-0.775323	-0.773199	22219.00082
-47.007197	542.702151	-243.687914	731.228603	1.513565	1.515689	38.9111
-98.888663	533.546598	-342.873069	698.421206	3.03949	0.752726	14.496292
-167.55531	522.86512	-409.250828	658.747143	2.276527	-0.010237	11.444441
-220.962701	492.34661	-471.050809	606.102715	3.03949	-0.010237	21736.04541
-290.39231	448.094771	-532.087828	499.287931	2.276527	-0.010237	22201.45268
-359.82192	412.998486	-582.443369	446.643503	-0.012361	-0.010237	22202.21564
-401.78487	351.198504	-608.384102	353.562049	3.03949	2.278652	22213.66009
-451.377448	278.717044	-660.265568	239.880601	-0.775323	-0.773199	22205.2675
-505.547802	215.391137	-656.450754	168.162104	-0.012361	-0.773199	22199.92676
-515.466318	163.509671	-654.161866	78.132501	-0.012361	1.515689	22209.08231
-556.666306	81.109695	-648.821127	-18.000804	-0.012361	1.515689	22225.10453
-571.92556	15.4949	-638.902611	-115.660035	-3.064212	-2.299125	22207.55638
-577.2663	-66.142113	-609.147065	-245.3637	-2.301249	-1.536162	22200.68972
-569.636672	-131.756909	-563.3693	-333.104415	-1.538286	-0.010237	22215.94897
-548.273716	-221.023549	-534.376716	-416.267353	-0.012361	-0.773199	22204.50453
-492.577436	-269.090201	-490.124878	-506.296956	-0.775323	-0.010237	22210.60823
-462.821889	-324.023518	-416.117492	-584.882118	-0.012361	0.752726	22229.6823
-423.147827	-404.897568	-323.036038	-637.526547	2.276527	-0.010237	22222.05268
-352.192292	-450.675333	-266.576796	-681.778385	0.750602	0.752726	22222.81564
-294.970087	-509.423463	-166.628677	-742.052441	-0.012361	-0.773199	22231.97119
-213.333074	-561.30493	-55.236118	-755.022808	-0.775323	-0.773199	22224.34156
-139.325689	-579.616035	-1.828726	-779.437616	-0.775323	-0.010237	22221.28971
-43.192384	-602.504917	133.978641	-742.052441	3.03949	1.515689	22255.62304
30.052039	-602.504917	234.689722	-738.237628	2.276527	-1.536162	22244.94156
81.170542	-601.741955	315.563773	-697.03764	1.513565	-0.773199	22193.06009
168.148294	-571.986408	391.860046	-646.682099	3.03949	-0.010237	22228.91934
252.074195	-546.808638	477.311873	-610.059888	-0.012361	-0.773199	22225.86749
301.666773	-498.741985	533.008153	-555.126571	0.750602	-0.773199	22187.71935
375.674159	-488.823469	587.178507	-471.963633	-0.775323	-0.773199	22219.00082
435.185252	-409.475345	645.926638	-391.852545	-0.012361	-0.773199	22222.05268
480.200054	-359.119804	662.711818	-311.741458	-1.538286	-0.010237	22204.50453
529.792632	-269.090201	700.859955	-239.259998	-0.775323	-0.010237	22070.22309
530.555594	-205.764294	693.99329	-124.052625	-1.538286	-2.299125	22196.11194
539.711147	-118.786542	668.052557	-25.630432	0.750602	2.278652	22172.4601
542.000035	-33.334716	664.237743	78.895463	-3.064212	0.752726	22202.97861
523.68893	54.405999	624.563681	178.080619	-0.012361	-0.773199	22219.00082
505.377824	125.361534	606.252575	275.73985	-1.538286	-1.536162	22209.08231
478.674128	191.739292	564.289625	340.591682	1.513565	1.515689	22227.39341
470.281538	268.035566	477.311873	432.910173	-0.775323	-0.773199	22235.02304
441.288954	335.939249	404.830413	516.073112	-0.012361	0.752726	22215.94897
404.666743	403.842933	336.163766	571.006429	-1.538286	-0.010237	22223.5786
360.414904	451.909585	252.237865	619.073081	1.513565	-0.773199	22232.73415
294.800109	506.079939	164.497151	684.687877	3.802453	0.752726	22241.88971
240.629754	547.279927	43.949038	712.917498	2.276527	2.278652	22243.41563
179.592735	544.991039	14.193491	716.732311	1.513565	-0.773199	22247.99341
96.429797	571.694735	-88.043515	733.517492	0.750602	-0.773199	22234.26008
23.948337	563.302145	-149.080534	733.517492	2.276527	1.515689	22231.20823
-14.1998	546.516964	-216.221255	737.332305	0.750602	0.752726	370.79989
-83.629409	542.702151	-313.117523	722.073051	0.750602	-0.010237	14.496292
-141.614577	518.287343	-390.176759	659.510106	1.513565	0.752726	12.970367
-198.836782	503.791051	-440.5323	615.258267	-0.775323	-0.010237	18460.64638
-262.162689	470.983654	-523.695238	557.273099	-3.064212	-1.536162	22149.57122
-317.096006	436.65033	-586.258182	458.850906	-0.775323	0.752726	22196.11194
-397.970056	367.220721	-612.198916	387.132409	-2.301249	-0.010237	22190.00824
-419.333013	296.265187	-622.880394	279.554663	-3.064212	-0.773199	22174.74899
-475.029293	242.857795	-670.184084	187.999135	-3.064212	-1.536162	22171.69713
-513.940392	165.035596	-653.398903	98.732495	-2.301249	1.515689	22191.53417
-563.53297	123.072645	-658.739642	27.013997	-0.775323	-0.773199	22218.23786
-578.029262	68.139328	-638.902611	-120.237811	1.513565	0.752726	22220.52675
-574.214449	-29.519902	-603.043363	-185.852606	-0.012361	0.752726	22227.39341
-555.903343	-102.764325	-569.473002	-307.163681	0.750602	-2.299125	22232.73415
-562.770008	-183.638375	-546.58412	-362.096999	1.513565	-0.010237	22215.18601
-523.095945	-256.119835	-482.49525	-455.178452	1.513565	0.752726	22229.6823
-495.629287	-308.001301	-438.243412	-521.556211	0.750602	-1.536162	22254.09711
-443.747821	-374.379059	-338.295293	-610.059888	3.802453	2.278652	22234.26008
-380.421913	-427.786451	-287.939752	-652.022839	2.276527	2.278652	22238.83786
-305.651565	-489.586432	-185.702746	-722.978373	-0.775323	-1.536162	22244.94156
-257.584913	-532.312346	-100.250919	-739.763553	-0.012361	0.752726	22215.94897
-162.977533	-575.038259	-39.976863	-756.548733	-0.012361	2.278652	22222.81564
-84.392371	-617.001209	91.252728	-755.785771	-0.775323	-0.773199	22229.6823
-3.518321	-604.030843	185.860107	-725.267261	0.750602	-0.010237	22214.42305
59.807586	-608.608619	271.311934	-739.000591	-0.012361	1.515689	22218.23786
143.733487	-589.534551	349.897096	-672.622832	-2.301249	-1.536162	22206.03046
220.792723	-578.853072	426.193369	-642.867286	-1.538286	0.752726	22187.71935
287.170481	-535.364196	507.830382	-591.748782	-3.827174	-0.773199	22196.11194
337.526022	-491.112358	549.03037	-523.845099	-1.538286	-0.773199	22180.08972
415.348221	-438.467929	606.252575	-423.134017	-1.538286	-0.010237	22193.06009
471.807464	-362.171655	659.659967	-362.859961	-0.775323	1.515689	22197.63787
506.90375	-304.94945	684.074774	-283.511837	-0.012361	-0.773199	22212.13416
538.185222	-230.942064	679.496998	-188.141495	1.513565	-0.773199	22215.94897
549.629663	-149.305052	686.363663	-63.778568	-1.538286	-0.010237	22208.31935
545.814849	-72.245815	657.371079	52.191768	-0.775323	-1.536162	22228.15638
550.392626	8.628235	663.474781	155.9547	0.750602	-0.773199	22230.44527
522.163004	91.028211	639.822936	245.22134	0.750602	-0.773199	22240.36378
486.303756	175.717074	568.104438	310.836135	2.276527	0.752726	22252.57118
462.651911	252.776311	513.171121	404.680552	2.276527	0.752726	22247.23045
446.629693	312.287404	447.556326	489.369416	-0.012361	-0.010237	22229.6823
406.955631	366.457759	342.267468	554.221248	-0.012361	-0.773199	22236.54897
371.859345	434.361442	304.119331	590.84346	-2.301249	-1.536162	22227.39341
322.266767	477.087355	216.378617	658.747143	-0.012361	-0.010237	22212.89712
249.022345	532.783635	100.408281	681.636026	0.750602	0.752726	22225.86749
195.614953	550.331778	35.556448	727.41379	-0.775323	-1.536162	22229.6823
121.607567	561.013256	-16.325018	746.487858	-1.538286	-0.010237	22213.66009
80.40758	575.509548	-149.843497	734.280454	-0.775323	-0.010237	22222.81564
12.503896	571.694735	-200.199038	715.969349	-1.538286	-0.773199	21543.7788
-52.347937	539.6503	-289.465678	733.517492	-1.538286	0.752726	22.125919
-129.407173	531.25771	-366.524914	683.161951	-0.775323	-0.010237	14.496292
-180.525676	519.813269	-422.984157	637.384187	-0.012361	-0.773199	11.444441
-239.273807	470.220691	-468.761921	596.947162	0.750602	1.515689	22060.30458
-307.177491	440.465144	-526.747089	517.599037	-1.538286	-0.773199	22180.85269
-362.87377	397.739231	-587.784108	429.09536	-0.775323	-1.536162	22212.89712
-413.229311	342.042951	-626.695208	327.621316	-0.775323	0.752726	22200.68972
-465.110777	280.242969	-653.398903	229.962085	-1.538286	-0.773199	22027.49718
-493.340398	207.761509	-642.717425	155.9547	2.276527	-1.536162	22229.6823
-526.147796	136.805975	-667.895195	62.873246	0.750602	-0.010237	22222.05268
-546.74779	81.109695	-640.428537	-23.341543	1.513565	-0.773199	22238.83786
-575.740374	7.865272	-633.561872	-136.260028	1.513565	-1.536162	22243.41563
-571.162598	-59.275449	-605.332251	-236.97111	0.750602	-1.536162	22235.02304
-581.081113	-148.542089	-564.895226	-329.289601	0.750602	0.752726	22224.34156
-547.510753	-218.734661	-523.695238	-413.978465	-2.301249	-0.010237	22225.10453
-494.103361	-288.16427	-465.71007	-505.533993	1.513565	-0.010237	22225.86749
-467.399665	-354.542028	-400.858237	-571.911751	-0.775323	-0.773199	22218.23786
-410.940423	-406.423494	-304.724933	-648.970988	1.513565	-0.010237	22229.6823
-330.066373	-445.334593	-237.584212	-671.85987	-3.064212	-0.773199	22226.63045
-271.318242	-516.290128	-164.339789	-749.682069	-3.064212	0.752726	22194.58602
-197.310857	-549.860488	-40.739826	-748.156143	-2.301249	-0.773199	22206.79342
-124.829397	-587.245663	21.823119	-774.859839	-3.827174	-0.773199	22206.79342
-47.007197	-607.845656	154.578635	-752.73392	-3.827174	-1.536162	22202.21564
40.733517	-623.867874	252.237865	-719.926522	0.750602	-1.536162	22219.00082
114.740903	-594.112327	294.200816	-694.748752	-2.301249	-2.299125	22204.50453
198.666804	-581.141961	391.860046	-656.600615	-1.538286	-1.536162	22202.97861
274.963078	-537.653085	481.889649	-594.037671	-0.775323	-1.536162	22221.28971
312.348252	-509.423463	552.082221	-530.711763	-0.012361	0.752726	22219.00082
381.777861	-456.779035	596.33406	-446.0229	1.513565	2.278652	22198.40083
451.970433	-407.949419	658.897004	-383.459955	3.03949	-0.010237	22234.26008
492.407458	-340.808699	677.971073	-307.163681	2.276527	-0.773199	22236.54897
543.525961	-262.986499	706.963657	-196.534085	2.276527	1.515689	22190.7712
539.711147	-182.875412	690.178476	-114.897072	1.513565	-0.010237	22208.31935
545.814849	-108.105064	687.126625	1.073264	-0.775323	-0.773199	22231.97119
531.318557	-15.786573	679.496998	110.176936	-0.012361	0.752726	22214.42305
538.185222	59.746738	647.452563	202.495427	-0.775323	-0.010237	22219.76379
496.985234	124.598571	610.830352	273.450961	-0.012361	-2.299125	22228.91934
489.355607	202.42077	533.771115	359.665751	0.750602	0.752726	22219.00082
464.940799	273.376305	466.630394	449.695354	-0.012361	-0.773199	22219.00082
417.637109	347.38369	404.830413	509.206447	-0.012361	-0.010237	22227.39341
387.881563	397.739231	294.200816	577.110131	-2.301249	-0.010237	22198.40083
339.81491	461.828101	232.400834	634.332336	-2.301249	-1.536162	22204.50453
280.303817	501.502163	136.267529	674.769361	-1.538286	-0.010237	22218.23786
226.133462	530.494747	48.526815	722.073051	-0.775323	0.752726	22215.18601
162.044593	549.568815	-4.880577	714.443423	-1.538286	-0.010237	22219.00082
86.511282	584.665101	-83.465739	728.176753	2.276527	-1.536162	22231.20823
43.785368	564.82807	-162.050901	749.539709	0.750602	0.752726	22233.49712
-19.540539	570.931772	-244.450876	735.80638	-0.012361	-0.010237	155.644398
-85.918297	531.25771	-369.576765	709.865647	0.750602	-0.010237	14.496292
-145.42939	519.050306	-400.858237	674.006398	2.276527	-0.010237	12.970367
-220.962701	506.842902	-439.006374	628.991597	3.03949	0.752726	20303.96435
-289.629348	464.116989	-550.398934	535.910143	-0.012361	-0.773199	22202.97861
-309.466379	439.702181	-561.843375	457.324981	-0.012361	-0.773199	22206.03046
-383.473764	372.56146	-583.969294	381.028707	1.513565	-0.773199	22202.21564
-440.69597	304.657777	-637.376686	262.00652	1.513565	-0.010237	22210.60823
-497.918175	254.302236	-644.24335	191.050986	-0.775323	-1.536162	22192.29713
-510.125579	166.561522	-673.235934	95.680644	0.750602	1.515689	22197.63787
-552.088529	100.183763	-670.947046	-3.504512	-0.775323	-0.773199	22222.05268
-571.162598	28.465266	-639.665574	-82.089674	-0.012361	-0.773199	22177.03787
-563.53297	-23.4162	-574.050779	-214.082228	-0.012361	0.752726	22213.66009
-552.851492	-116.497654	-616.013729	-316.319234	-1.538286	-0.010237	22203.74157
-556.666306	-190.505039	-538.19153	-410.926614	-3.064212	-0.773199	22209.84527
-529.96261	-278.245754	-489.361915	-471.20067	-2.301249	-0.010237	22193.06009
-485.710771	-317.919816	-409.250828	-549.785832	-2.301249	-1.536162	22208.31935
-435.35523	-387.349425	-352.791585	-626.082105	1.513565	-0.010237	22223.5786
-372.029323	-450.675333	-248.26569	-677.963572	0.750602	0.752726	22221.28971
-312.51823	-475.853103	-191.806447	-724.504299	1.513565	-0.010237	22227.39341
-224.014552	-552.149377	-96.436105	-753.496883	0.750602	-0.010237	22235.786
-140.851614	-568.171594	-18.613906	-763.415398	-0.012361	-0.010237	22223.5786
-79.814595	-603.26788	114.14161	-745.104292	0.750602	-1.536162	22220.52675
21.659449	-608.608619	210.274915	-709.245044	3.03949	-0.773199	22254.09711
84.222393	-605.556768	296.489704	-691.696901	3.802453	1.515689	22244.17859
182.644586	-597.927141	378.126717	-683.304311	0.750602	-0.010237	22196.11194
241.392717	-547.5716	451.37114	-624.55618	-0.012361	-1.536162	22224.34156
292.511221	-530.78642	529.956302	-582.593229	3.802453	1.515689	22228.91934
358.126016	-477.379028	577.259991	-492.563627	0.750602	-0.010237	22206.03046
412.29637	-433.890152	630.667383	-406.348837	0.750602	0.752726	22208.31935
474.096352	-364.460543	661.948855	-335.393303	1.513565	1.515689	22220.52675
508.429675	-288.927232	683.311812	-257.571104	-2.301249	-1.536162	22148.80825
549.629663	-216.445772	705.437731	-153.045209	-2.301249	-1.536162	22199.92676
533.607445	-127.179132	663.474781	-73.697084	-3.827174	-0.010237	22215.18601
518.348191	-51.645821	648.215526	59.058432	-3.064212	-0.010237	22193.06009
533.607445	0.235645	638.29701	151.376923	-3.064212	-0.773199	22206.79342
531.318557	97.131912	629.90442	252.850967	-2.301249	-0.773199	22219.76379
494.696346	187.924478	565.81555	341.354645	-0.012361	1.515689	22206.03046
463.414874	240.568907	494.860016	420.70277	-0.775323	0.752726	22225.10453
455.785246	313.81333	459.000767	480.976826	2.276527	0.752726	22236.54897
414.585258	390.872566	350.660058	542.013845	0.750602	-0.773199	22215.94897
378.72601	443.516995	256.052679	629.754559	-1.538286	-1.536162	22224.34156
298.614922	489.294759	190.437884	630.517522	-2.301249	-0.773199	22231.20823
251.311233	521.339194	93.541616	706.050833	-0.012361	0.752726	22215.94897
185.696437	562.539182	34.030523	721.310088	3.802453	-0.010237	22249.51933
125.422381	570.168809	-36.925012	735.80638	2.276527	-0.010237	22251.04526
55.229809	589.242878	-117.036099	758.695262	0.750602	-0.010237	22228.91934
-9.622023	579.324362	-217.747181	731.228603	0.750602	0.752726	21015.04563
-50.059048	546.516964	-284.887901	720.547125	0.750602	-0.010237	22.888882
-124.829397	531.25771	-362.710101	685.450839	-3.064212	-0.773199	13.733329
-191.970117	510.657716	-439.006374	632.80641	-0.775323	-0.773199	8840.449232
-277.421944	489.294759	-506.910058	568.71754	-0.012361	0.752726	22157.96381
-314.044155	439.702181	-538.954493	477.924975	-0.012361	-0.010237	22193.06009
-375.844137	396.976268	-591.598922	419.176844	-0.012361	-3.062088	22195.34898
-417.807088	327.546659	-614.487804	307.021322	-1.538286	1.515689	22196.11194
-464.347814	271.087416	-664.843344	214.702831	0.750602	1.515689	22183.14158
-527.673722	194.02818	-644.24335	123.910265	-2.301249	-0.010237	22158.72677
-559.718157	132.228198	-654.161866	45.325103	-3.064212	-1.536162	22206.03046
-567.347784	65.85044	-635.087798	-55.385978	0.750602	-0.010237	22222.05268
-557.429268	-2.053243	-628.984096	-160.674836	-0.012361	-0.010237	22219.76379
-569.636672	-85.979144	-592.361884	-262.14888	0.750602	-0.010237	22220.52675
-555.903343	-142.438387	-559.554487	-355.230334	0.750602	0.752726	22223.5786
-519.281132	-240.86058	-521.40635	-430.000682	-1.538286	-1.536162	22206.79342
-468.925591	-295.030934	-442.821188	-521.556211	0.750602	-1.536162	22218.23786
-428.488566	-349.201289	-364.998989	-585.64508	2.276527	-0.010237	22257.14896
-381.947839	-398.793867	-290.991603	-654.311727	3.802453	1.515689	22241.12674
-316.333044	-462.882736	-229.191622	-706.193193	1.513565	0.752726	22239.60082
-278.947869	-522.39383	-152.895348	-744.34133	2.276527	1.515689	22244.94156
-196.547894	-552.149377	-21.665757	-739.000591	-0.775323	-0.010237	22225.86749
-114.910881	-589.534551	46.237926	-755.785771	-0.775323	-0.773199	22223.5786
-34.799794	-607.845656	172.126778	-732.133926	-1.538286	-0.773199	22226.63045
58.28166	-605.556768	260.630455	-718.400597	-0.775323	0.752726	22210.60823
117.029791	-610.134545	324.719325	-697.800603	0.750602	0.752726	22220.52675
196.377916	-559.779004	402.541525	-637.526547	-0.775323	-0.773199	22199.92676
287.170481	-536.127159	478.837798	-587.933969	-1.538286	-0.010237	22201.45268
338.288985	-502.556799	565.052588	-545.208055	-0.775323	-0.010237	22193.82305
427.555625	-449.91237	594.808134	-413.978465	-0.775323	1.515689	22207.55638
466.466725	-385.8235	655.845153	-374.304402	-1.538286	-1.536162	22170.93417
484.014867	-345.386475	671.867371	-269.778507	0.750602	-0.010237	22196.87491
523.68893	-243.149468	687.889588	-198.06001	2.276527	2.278652	22214.42305
531.318557	-168.37912	676.445147	-87.430413	1.513565	0.752726	22176.27491
544.288924	-79.875443	693.99329	41.510289	1.513565	-1.536162	22224.34156
542.000035	-12.734722	664.237743	94.917681	-0.012361	-0.010237	22124.39345
506.90375	75.768956	648.215526	210.125054	0.750602	0.752726	22223.5786
503.088936	146.72449	601.674799	310.836135	-0.012361	-0.773199	22222.05268
487.066718	226.835578	534.534078	387.132409	0.750602	-0.773199	22254.09711
447.392656	284.820746	494.860016	468.769422	-0.012361	-0.773199	22246.46748
419.163035	358.828131	398.726711	536.673106	1.513565	-1.536162	22231.20823
386.355637	427.494778	332.348953	580.161982	0.750602	-0.010237	22240.36378
333.711208	469.457728	213.326766	647.302702	-0.012361	-0.773199	22229.6823
258.94086	506.842902	133.978641	680.1101	0.750602	-0.010237	22218.23786
215.451984	551.857704	48.526815	722.073051	0.750602	-0.010237	22227.39341
149.074226	562.539182	-20.139832	725.887864	0.750602	1.515689	22230.44527
68.963139	558.724368	-88.806478	736.569343	1.513565	-0.010237	22219.00082
33.10389	561.013256	-162.813863	745.724895	1.513565	-0.773199	22226.63045
-34.036831	540.413263	-268.865684	731.228603	-3.064212	0.752726	74.770348
-123.303471	540.413263	-335.243442	706.813796	-0.775323	0.752726	13.733329
-162.977533	521.339194	-417.643418	650.354553	-1.538286	0.752726	11.444441
-241.562695	491.583647	-464.184145	615.258267	0.750602	1.515689	21701.71209
-288.866385	454.961436	-528.273014	519.887925	-0.775323	-0.773199	22177.80084
-338.458963	410.709597	-556.502636	453.510167	1.513565	0.752726	22197.63787
-393.39228	358.065168	-622.880394	340.591682	0.750602	-0.010237	22212.13416
-444.510783	280.242969	-657.213717	249.799116	1.513565	-0.010237	22186.19343
-469.688554	223.020764	-662.554456	199.443576	1.513565	-0.010237	22202.97861
-525.384833	164.272633	-651.872978	75.08065	1.513565	2.278652	22208.31935
-570.399635	84.924509	-647.295201	1.073264	2.276527	0.752726	22235.786
-564.295933	36.094893	-635.85076	-100.40078	2.276527	-1.536162	22245.70452
-567.347784	-44.779157	-612.961878	-249.178513	1.513565	0.752726	22249.51933
-553.614455	-137.860611	-574.050779	-296.482203	0.750602	-0.010237	22224.34156
-523.858908	-201.186518	-547.347083	-405.585875	-0.775323	-1.536162	22230.44527
-484.947808	-289.690195	-509.961909	-481.882148	3.03949	2.278652	22230.44527
-465.110777	-334.704997	-414.591567	-551.311757	0.750602	-0.773199	22212.13416
-411.703386	-383.534612	-332.191591	-623.793217	0.750602	-0.773199	22220.52675
-352.192292	-444.571631	-255.132355	-685.593199	0.750602	1.515689	22228.91934
-290.39231	-492.638283	-191.806447	-710.770969	2.276527	0.752726	22222.05268
-211.044186	-546.045675	-84.991664	-721.452448	-1.538286	-0.773199	22217.4749
-145.42939	-594.87529	1.986088	-761.889473	-3.064212	-0.773199	22206.79342
-64.55534	-603.26788	115.667535	-732.133926	-2.301249	-0.010237	22212.13416
28.526114	-604.793806	214.852691	-730.608	1.513565	0.752726	22206.03046
91.089058	-593.349364	282.756375	-702.378379	-1.538286	-0.773199	22212.13416
168.911257	-572.749371	364.393388	-667.282093	-0.775323	-1.536162	22222.81564
245.207531	-554.438265	446.030401	-620.741366	2.276527	0.752726	22193.82305
316.163065	-517.816053	518.511861	-557.415459	-0.775323	0.752726	22215.94897
358.126016	-465.934587	585.652581	-475.015484	-0.012361	1.515689	22207.55638
427.555625	-408.712382	620.748867	-394.904396	1.513565	-0.773199	22190.7712
471.044501	-343.097587	662.711818	-317.082197	2.276527	-0.010237	22212.89712
523.68893	-270.616127	697.045141	-246.126663	3.03949	1.515689	22245.70452
553.444477	-205.001331	684.074774	-124.052625	0.750602	-0.010237	22217.4749
538.948185	-142.438387	678.734035	-45.467463	2.276527	1.515689	22235.02304
541.237073	-42.490268	672.630333	94.917681	0.750602	-0.010237	22244.94156
535.896334	37.620819	607.015538	181.895433	1.513565	-0.773199	22219.00082
500.800048	121.54672	587.178507	245.22134	-0.775323	-1.536162	22221.28971
495.459309	188.687441	543.689631	340.591682	-0.775323	-0.773199	22229.6823
474.096352	249.72446	488.756314	421.465732	-0.012361	-0.773199	22215.18601
442.051917	311.524442	417.037817	478.687938	-0.775323	-0.010237	22219.00082
410.770445	395.450343	320.904512	561.850876	1.513565	-0.773199	22230.44527
342.866761	425.205889	270.548971	615.258267	-2.301249	-0.773199	22191.53417
288.696407	471.746616	151.526784	679.347137	0.750602	0.752726	22203.74157
229.185313	513.709567	41.66015	686.976765	-0.775323	2.278652	22213.66009
177.303847	532.783635	48.526815	702.236019	-0.775323	-0.773199	22204.50453
111.689052	565.591033	-85.754627	754.880448	-0.012361	-0.773199	22217.4749
75.829803	554.909555	-118.562025	735.80638	0.750602	1.515689	22233.49712
-16.488688	563.302145	-228.428659	735.80638	0.750602	0.752726	1061.281167
-58.451638	545.754002	-295.56938	713.680461	0.750602	-0.010237	16.022217
-138.562726	535.072523	-372.628616	673.243435	0.750602	0.752726	12.970367
-230.881217	515.998455	-412.302678	630.517522	1.513565	0.752726	14599.29197
-276.658981	486.242908	-493.939691	550.406435	2.276527	-0.010237	22178.5638
-323.962671	447.331809	-548.110046	487.080528	-0.012361	-1.536162	22226.63045
-378.133025	392.398492	-588.547071	417.650919	2.276527	-0.010237	22217.4749
-414.755237	323.731845	-610.67299	300.154657	1.513565	-0.010237	22210.60823
-461.295964	267.272603	-638.902611	204.021352	3.03949	2.278652	22217.4749
-517.755206	192.502255	-635.087798	117.0436	2.276527	0.752726	22208.31935
-544.458902	120.020795	-661.028531	33.117699	-0.012361	-0.773199	22214.42305
-565.058896	52.117111	-620.591506	-79.037823	-1.538286	-0.773199	22159.48973
-571.162598	-27.993976	-625.932245	-167.541501	-0.775323	-0.010237	22228.91934
-568.873709	-82.164331	-590.835959	-297.245166	-0.775323	-0.773199	22213.66009
-539.118163	-166.090232	-547.347083	-353.704408	-3.064212	-0.773199	22222.05268
-520.044094	-246.964282	-503.095244	-456.704378	-1.538286	-0.010237	22209.08231
-463.584852	-301.897599	-446.636002	-555.126571	-1.538286	-1.536162	22198.40083
-426.199678	-359.119804	-348.213809	-598.615447	-0.775323	0.752726	22211.3712
-388.051541	-433.12719	-272.680498	-657.363578	-0.775323	-0.010237	22220.52675
-323.199708	-481.193842	-216.221255	-704.667267	2.276527	-0.773199	22217.4749
-269.792317	-533.075308	-123.139801	-736.711702	1.513565	-0.773199	22228.15638
-162.214571	-569.69752	-26.243534	-745.867255	-0.012361	-0.010237	22236.54897
-72.94793	-593.349364	84.386063	-742.052441	-0.775323	-1.536162	22212.89712
-12.673874	-599.453066	191.963809	-735.185777	-0.775323	-2.299125	22223.5786
63.622399	-595.638253	262.156381	-710.008007	2.276527	-0.010237	22227.39341
152.88904	-613.949358	356.000798	-674.148758	3.03949	-0.010237	22237.31193
213.163096	-575.801222	427.719295	-659.652466	3.03949	0.752726	22229.6823
289.45937	-536.127159	491.808165	-590.98582	1.513565	0.752726	22235.02304
329.133432	-487.297544	552.082221	-522.319173	2.276527	-0.010237	22215.18601
400.851929	-433.12719	616.934054	-442.208086	-0.775323	-0.010237	22209.84527
470.281538	-388.112388	646.6896	-371.252551	-1.538286	-0.773199	22199.16379
494.696346	-330.890183	665.763669	-275.119247	0.750602	-0.773199	22204.50453
522.163004	-244.675394	684.837737	-191.193345	0.750602	-0.010237	22205.2675
538.948185	-155.408753	684.837737	-95.823003	-0.775323	0.752726	22200.68972
547.340775	-89.030995	677.20811	42.273252	-1.538286	-0.773199	22217.4749
544.288924	-2.816206	639.059973	137.643594	-3.827174	-1.536162	22199.16379
503.851899	63.561552	608.541464	211.65098	-2.301249	-0.010237	22209.08231
509.192638	154.354118	576.497029	311.599098	-3.064212	-0.010237	22207.55638
479.437091	225.309652	516.222972	390.947223	-3.064212	-2.299125	22204.50453
450.444507	293.976299	447.556326	472.584236	-0.012361	0.752726	22222.81564
445.103768	356.539243	372.023015	552.695323	-0.012361	-0.010237	22228.15638
385.592674	425.205889	299.541555	598.473087	1.513565	0.752726	22222.81564
322.266767	480.139206	218.667505	657.984181	-0.012361	2.278652	22231.20823
262.755674	521.339194	105.74902	693.843429	-0.012361	-0.010237	22231.20823
195.614953	546.516964	46.237926	730.465641	3.03949	-2.299125	22219.00082
133.814971	549.568815	-29.295385	744.19897	4.565416	1.515689	22251.04526
84.222393	574.746586	-97.962031	754.117486	1.513565	-0.010237	22254.09711
36.155741	573.22066	-212.406441	754.117486	0.750602	-0.010237	22216.71194
-40.903495	555.672517	-273.44346	738.095268	2.276527	1.515689	29.755547
-115.673844	543.465114	-336.006405	699.947131	1.513565	-0.010237	12.970367
-189.681229	517.52438	-416.117492	645.013814	-1.538286	-0.010237	11.444441
-256.82195	480.139206	-463.421182	596.184199	-0.775323	-0.010237	22049.6231
-311.755267	449.620697	-515.302648	506.917559	0.750602	-0.773199	22206.03046
-360.584882	398.502194	-589.310033	445.117577	-0.775323	-0.773199	22194.58602
-422.384864	349.672578	-606.095214	340.591682	-1.538286	-1.536162	22186.95639
-456.718187	284.820746	-661.791493	207.073203	-0.775323	0.752726	22209.08231
-497.918175	194.02818	-641.954462	146.799147	0.750602	-0.010237	22177.03787
-540.644088	142.909677	-663.317419	59.821395	-0.775323	0.752726	22200.68972
-576.503337	80.346732	-638.902611	-20.289692	-2.301249	-0.010237	22217.4749
-574.977411	0.235645	-652.635941	-124.052625	-0.012361	-1.536162	22202.97861
-556.666306	-52.408784	-605.332251	-242.311849	-1.538286	-1.536162	22220.52675
-552.088529	-146.253201	-568.71004	-328.526638	2.276527	1.515689	22234.26008
-545.221865	-198.134667	-535.902642	-401.771061	0.750602	-0.010237	22217.4749
-489.525585	-283.586493	-473.339697	-509.348807	0.750602	0.752726	22218.23786
-471.214479	-327.075369	-398.569349	-574.963602	0.750602	-0.773199	22228.15638
-403.310796	-404.134606	-322.273075	-632.185807	-0.012361	-0.010237	22222.05268
-328.540447	-468.223476	-240.636063	-656.600615	2.276527	-0.010237	22245.70452
-276.658981	-502.556799	-168.154603	-748.156143	2.276527	0.752726	22248.75637
-207.992335	-539.17901	-66.680559	-725.267261	2.276527	-0.010237	22242.65267
-117.962732	-579.616035	37.845336	-751.207994	0.750602	-0.010237	22231.97119
-53.873862	-611.66047	158.393449	-723.741336	0.750602	-0.010237	22235.02304
19.370561	-601.741955	229.348983	-743.578367	-0.012361	-0.010237	22206.03046
110.163126	-608.608619	304.882294	-700.089491	-0.012361	-0.773199	22206.03046
194.089027	-581.141961	379.652642	-652.022839	-1.538286	-0.010237	22224.34156
257.414935	-530.78642	478.837798	-601.667298	-0.012361	0.752726	22214.42305
314.63714	-500.267911	532.24519	-551.311757	0.750602	0.752726	22197.63787
386.355637	-472.038289	597.859985	-474.252521	-1.538286	-0.010237	22193.82305
420.68896	-401.845717	584.126656	-381.171067	-1.538286	-1.536162	22195.34898
469.518575	-345.386475	665.000706	-315.556272	-0.012361	-1.536162	22181.61565
518.348191	-263.749462	674.919222	-252.993327	-2.301249	1.515689	22201.45268
555.733365	-187.453188	680.259961	-108.79337	-1.538286	-0.773199	22210.60823
524.451893	-101.238399	674.156259	-27.156357	0.750602	-0.010237	22218.23786
544.288924	-32.571753	667.289594	106.362122	-0.775323	-0.773199	22212.89712
518.348191	43.724521	638.29701	188.762098	1.513565	1.515689	22235.02304
503.851899	109.339316	592.519246	279.554663	1.513565	0.752726	22217.4749
480.200054	187.924478	540.63778	352.799086	0.750602	-0.010237	22228.15638
468.755613	271.850379	475.785947	448.169428	0.750602	-0.773199	22254.09711
424.503774	344.331839	421.615593	527.517553	2.276527	-0.773199	22239.60082
406.955631	414.524411	294.200816	574.05828	3.802453	1.515689	22239.60082
359.651941	454.961436	247.660089	636.621224	2.276527	0.752726	22244.17859
297.85196	506.842902	161.4453	667.902696	2.276527	1.515689	22227.39341
233.76309	536.598449	50.05274	689.265653	-1.538286	1.515689	22220.52675
165.859406	559.487331	-23.954645	702.998982	-0.012361	-0.010237	22227.39341
97.19276	565.591033	-65.154633	729.702678	-0.775323	-1.536162	22215.18601
50.652033	574.746586	-162.050901	750.302672	0.750602	-0.010237	22222.05268
-25.644241	554.909555	-255.895317	728.176753	0.750602	0.752726	412.762841
-79.051632	552.620666	-313.880485	699.184169	0.750602	-0.773199	16.022217
-163.740496	518.287343	-384.83602	647.302702	-2.301249	-0.010237	13.733329
-227.066403	504.554014	-463.421182	628.991597	-0.012361	0.752726	18124.94278
-297.258975	469.457728	-506.147095	535.14718	-0.012361	-0.773199	22158.72677
-322.436745	429.020703	-545.058195	468.006459	1.513565	1.515689	22191.53417
-382.710802	384.005902	-608.384102	396.287962	1.513565	2.278652	22214.42305
-434.592268	318.391106	-635.087798	297.102806	-0.012361	-0.010237	22212.13416
-481.895957	248.198534	-645.006313	206.31024	1.513565	0.752726	22199.92676
-508.599653	163.509671	-638.902611	100.25842	-0.012361	1.515689	22196.87491
-562.007045	120.783757	-641.1915	16.332519	3.03949	-0.773199	22229.6823
-565.821858	43.724521	-635.85076	-74.460047	0.750602	-0.010237	22219.00082
-557.429268	-15.02361	-595.413735	-199.585936	2.276527	-0.773199	22252.57118
-555.903343	-86.742107	-583.969294	-291.141464	2.276527	-0.010237	22249.51933
-545.984827	-171.430971	-518.354499	-383.459955	5.328378	0.752726	22235.02304
-518.518169	-260.697611	-480.206362	-447.548825	-0.775323	-0.773199	22238.07489
-477.318181	-314.867965	-416.117492	-536.815465	0.750602	0.752726	22233.49712
-434.592268	-398.793867	-345.161958	-601.667298	-3.064212	-0.773199	22210.60823
-372.792286	-443.045705	-278.021237	-655.837652	-0.775323	0.752726	22223.5786
-320.147857	-483.48273	-216.984218	-730.608	1.513565	0.752726	22229.6823
-233.933068	-533.075308	-103.30277	-730.608	-0.775323	-0.010237	22214.42305
-154.584943	-562.830855	0.460162	-761.889473	-0.012361	1.515689	22224.34156
-91.259036	-600.978992	96.593467	-754.259845	-1.538286	-0.010237	22211.3712
-8.096098	-609.371582	174.415666	-726.030224	-0.775323	-0.773199	22192.29713
89.563133	-626.156762	293.437853	-770.282063	-1.538286	-0.010237	22164.06751
147.548301	-602.504917	379.652642	-684.830236	-1.538286	-0.010237	22209.08231
212.400133	-549.097526	437.63781	-653.548764	1.513565	0.752726	22207.55638
286.407519	-517.816053	507.830382	-582.593229	-0.775323	0.752726	22214.42305
358.888979	-482.719768	558.948886	-507.822881	2.276527	-0.010237	22222.81564
407.718594	-428.549413	616.171091	-430.000682	-2.301249	-2.299125	22194.58602
439.763029	-360.64573	666.526632	-343.785893	2.276527	-0.010237	22199.16379
488.592644	-300.371673	678.734035	-272.830358	-0.012361	-0.010237	22192.29713
528.266706	-205.001331	723.748837	-150.75632	0.750602	-0.773199	22216.71194
542.762998	-146.253201	687.126625	-63.015606	1.513565	0.752726	22241.88971
547.340775	-53.934709	663.474781	67.451022	2.276527	-0.010237	22244.94156
525.214855	7.865272	625.326644	142.221371	-0.012361	-1.536162	22235.786
515.29634	82.63562	619.222942	231.488011	-0.012361	0.752726	22231.20823
503.088936	158.931894	587.94147	323.043539	1.513565	2.278652	22229.6823
465.703762	245.146683	494.097053	413.073142	0.750602	-0.773199	22223.5786
435.948215	300.08	440.689661	486.317565	0.750602	0.752726	22216.71194
420.68896	383.242939	343.030431	527.517553	1.513565	0.752726	22228.91934
371.096382	434.361442	288.097114	606.865677	-0.775323	-0.773199	22228.15638
311.585289	484.716983	198.067511	657.984181	-0.775323	1.515689	22216.71194
249.785307	506.842902	75.23051	680.1101	-2.301249	0.752726	22206.79342
181.118661	547.279927	9.615715	720.547125	0.750602	-0.010237	22217.4749
120.844605	556.43548	-59.813894	738.095268	0.750602	0.752726	22206.03046
65.911288	567.879921	-123.902764	744.19897	-0.775323	1.515689	22215.18601
10.977971	565.591033	-210.880516	731.991566	-0.012361	-0.773199	22228.15638
-47.007197	546.516964	-295.56938	725.887864	2.276527	-0.010237	22.888882
-133.984949	525.154008	-364.236026	688.50269	-0.775323	-0.010237	13.733329
-182.814565	507.605865	-431.376747	637.384187	-0.775323	-1.536162	11.444441
-244.614546	492.34661	-494.702654	573.295317	1.513565	-0.010237	22041.99347
-297.258975	462.591063	-517.591536	489.369416	1.513565	-0.773199	22192.29713
-365.162659	412.235523	-577.10263	426.806471	3.03949	-0.010237	22228.15638
-415.518199	341.279988	-611.435953	334.48798	2.276527	0.752726	22213.66009
-456.718187	269.561491	-686.969264	220.04357	0.750602	1.515689	22198.40083
-491.814473	213.102248	-645.769276	162.821364	0.750602	-0.773199	22225.86749
-533.014461	145.198565	-670.184084	59.821395	0.750602	-0.773199	22217.4749
-572.688523	72.717105	-630.510021	-50.045239	-0.012361	-0.773199	22210.60823
-581.844076	-12.734722	-616.776692	-140.074842	0.750602	-0.773199	22228.91934
-576.503337	-69.193964	-602.2804	-258.334066	-0.012361	0.752726	22213.66009
-584.132964	-143.964312	-583.969294	-331.578489	-2.301249	-0.010237	22219.76379
-535.303349	-224.838363	-513.01376	-420.082167	-2.301249	-0.773199	22229.6823
-513.17743	-300.371673	-461.895256	-513.926583	-1.538286	-0.010237	22196.87491
-452.140411	-343.097587	-367.287877	-584.882118	-0.775323	2.278652	22201.45268
-416.281162	-430.075339	-291.754566	-657.363578	-2.301249	-0.773199	22209.84527
-355.244143	-478.904954	-258.947168	-713.82282	-2.301249	-1.536162	22206.79342
-265.21454	-512.475314	-170.443491	-744.34133	-0.012361	0.752726	22213.66009
-198.073819	-555.96419	-54.473155	-752.73392	-0.775323	-0.010237	22232.73415
-111.85903	-592.586402	40.134225	-757.311696	1.513565	-1.536162	22228.91934
-41.666458	-601.741955	175.178629	-728.319112	-0.012361	1.515689	22218.23786
47.600182	-601.741955	248.423052	-720.689485	-0.775323	-0.010237	22221.28971
128.474232	-588.771588	317.089698	-683.304311	1.513565	-1.536162	22200.68972
207.059394	-561.30493	404.830413	-632.185807	0.750602	1.515689	22228.91934
271.911227	-536.890122	484.178537	-587.933969	5.328378	1.515689	22226.63045
340.577873	-488.060507	535.297041	-561.993236	-0.012361	-0.773199	22218.23786
408.481557	-443.045705	603.200724	-446.785862	1.513565	0.752726	22209.08231
446.629693	-382.771649	643.637749	-374.304402	2.276527	-0.773199	22224.34156
477.911166	-330.12722	669.578482	-311.741458	-0.775323	-0.010237	22222.05268
515.29634	-257.64576	675.682184	-213.319265	-0.775323	0.752726	22185.43046
530.555594	-196.608741	687.126625	-104.978556	-0.012361	1.515689	22213.66009
534.370408	-93.608772	689.415514	10.99178	-1.538286	-0.773199	22231.97119
545.814849	-34.097678	677.971073	120.858414	-0.012361	0.752726	22213.66009
502.325973	63.561552	632.956271	195.628762	-3.064212	-1.536162	22222.05268
497.748197	145.198565	600.911836	284.13244	-3.064212	-0.773199	22209.08231
477.911166	209.287435	519.274823	359.665751	-0.012361	0.752726	22199.92676
461.125985	281.768895	459.76373	460.376832	-0.012361	-0.773199	22206.79342
424.503774	348.909616	336.163766	509.96941	-0.012361	-0.773199	22219.76379
373.385271	430.546628	295.726741	553.458286	-2.301249	-0.010237	22212.89712
348.970463	470.983654	246.134163	646.53974	-0.012361	2.278652	22228.15638
282.592705	506.842902	151.526784	691.554541	-0.775323	-1.536162	22227.39341
220.792723	532.020672	50.815703	704.524908	-0.012361	-0.773199	22217.4749
155.177928	547.279927	-39.976863	712.917498	-0.012361	0.752726	22222.81564
104.059425	560.250294	-84.991664	741.147119	0.750602	-0.010237	22234.26008
32.340927	573.983623	-168.154603	745.724895	0.750602	-1.536162	22237.31193
-31.747943	567.879921	-277.258274	725.887864	0.750602	-0.773199	172.429579
-77.525707	549.568815	-362.710101	687.739727	1.513565	-0.010237	14.496292
-140.851614	512.946604	-381.784169	657.984181	0.750602	0.752726	12.970367
-220.962701	515.998455	-462.658219	606.102715	-0.012361	-0.773199	21121.86041
-281.236758	467.16884	-520.643387	519.124963	-0.775323	-1.536162	22190.00824
-346.08859	423.679964	-578.628555	447.406465	1.513565	0.752726	22202.97861
-395.681168	355.013318	-604.569288	365.00649	-0.775323	0.752726	22203.74157
-458.244113	286.346671	-651.872978	243.695415	-0.012361	-0.773199	22200.68972
-484.947808	221.494839	-657.213717	197.154688	-0.775323	-0.773199	22199.16379
-534.540386	155.880043	-664.080382	93.391755	-3.064212	-0.010237	22193.82305
-554.377417	94.080061	-631.272984	-5.7934	-2.301249	-1.536162	22206.03046
-589.473703	49.06526	-616.013729	-124.815587	-1.538286	-0.773199	22206.79342
-577.2663	-37.149529	-614.487804	-211.793339	-1.538286	-0.010237	22203.74157
-578.792225	-131.756909	-591.598922	-317.84516	-1.538286	-0.773199	22221.28971
-542.932976	-190.505039	-535.139679	-398.71921	3.03949	1.515689	22233.49712
-510.888541	-262.986499	-485.547101	-478.830297	2.276527	0.752726	22219.76379
-469.688554	-322.497593	-410.01379	-545.971018	2.276527	1.515689	22228.15638
-442.984858	-380.482761	-326.850852	-616.16359	-0.012361	-0.010237	22234.26008
-355.244143	-439.230892	-270.391609	-658.889503	1.513565	0.752726	22218.23786
-282.762683	-488.060507	-158.236087	-721.452448	2.276527	-0.010237	22248.75637
-205.703447	-517.053091	-87.280553	-726.793187	3.03949	-0.773199	22254.09711
-124.066434	-575.038259	7.326827	-780.200578	1.513565	-0.010237	22230.44527
-50.822011	-611.66047	138.556418	-731.370963	1.513565	0.752726	22238.83786
-14.1998	-591.060476	220.19343	-732.133926	0.750602	-0.773199	22236.54897
81.933505	-591.060476	309.460071	-720.689485	0.750602	-0.010237	22197.63787
171.963108	-592.586402	369.734127	-653.548764	-0.012361	-0.773199	22200.68972
239.866792	-565.882706	455.185953	-626.082105	-0.012361	-0.010237	22225.86749
294.800109	-517.816053	486.467426	-550.548795	-2.301249	-1.536162	22204.50453
352.785277	-491.112358	567.341476	-494.852515	0.750602	-1.536162	22197.63787
431.370439	-432.364227	616.171091	-397.956247	-2.301249	-3.062088	22215.18601
478.674128	-356.830916	673.393296	-328.526638	-2.301249	-0.773199	22181.61565
476.38524	-295.030934	675.682184	-261.385917	-0.012361	2.278652	22173.98602
533.607445	-208.053182	665.000706	-142.36373	-2.301249	-1.536162	22185.43046
539.711147	-146.253201	674.919222	-35.548947	-0.775323	-0.773199	22207.55638
557.25929	-51.645821	677.20811	81.184352	0.750602	0.752726	22221.28971
525.977818	13.968974	620.748867	159.769514	1.513565	0.752726	22235.02304
502.325973	104.76154	622.274793	252.088005	0.750602	-0.773199	22225.86749
491.644495	178.768925	552.845184	339.065757	0.750602	-0.010237	22222.81564
495.459309	259.642975	510.882233	430.621285	-0.012361	-1.536162	22227.39341
455.022283	327.546659	431.534109	509.96941	3.03949	0.752726	22245.70452
416.874147	383.242939	343.030431	567.954578	2.276527	-0.010237	22245.70452
363.466755	455.724399	295.726741	624.41382	1.513565	0.752726	22248.75637
297.088997	502.265126	180.519368	676.295286	3.802453	0.752726	22237.31193
255.126046	515.998455	56.919405	699.184169	1.513565	0.752726	22231.97119
191.800139	565.591033	24.112007	719.0212	1.513565	-0.010237	22231.97119
120.081642	564.82807	-59.050931	742.673045	-0.775323	-0.773199	22226.63045
70.489064	567.879921	-122.376838	744.19897	-2.301249	0.752726	22212.89712
-7.333135	561.013256	-234.532361	732.754529	-0.775323	0.752726	3212.836085
-69.896079	557.198443	-277.258274	718.258237	1.513565	1.515689	18.311106
-142.377539	525.154008	-400.858237	671.71751	0.750602	0.752726	12.970367
-218.673813	507.605865	-430.613784	621.361969	-3.064212	-0.773199	13840.90701
-255.296025	479.376244	-493.939691	577.873093	-1.538286	-0.010237	22150.33418
-319.384894	430.546628	-557.265598	489.369416	-0.775323	0.752726	22149.57122
-377.370062	385.531827	-599.228549	415.36203	-0.012361	-0.773199	22189.24528
-452.140411	324.494808	-629.747058	277.265775	1.513565	0.752726	22211.3712
-481.895957	273.376305	-645.006313	168.162104	-0.012361	1.515689	22198.40083
-500.970026	196.317068	-641.954462	147.56211	0.750602	1.515689	22212.13416
-539.118163	124.598571	-668.658158	46.851028	-0.775323	-2.299125	22233.49712
-568.873709	58.220813	-628.221133	-69.119308	1.513565	-0.010237	22215.94897
-578.792225	2.524533	-618.302617	-140.837805	-1.538286	-0.010237	22223.5786
-546.74779	-81.401368	-561.080412	-281.222948	3.802453	1.515689	22254.09711
-542.932976	-158.460604	-550.398934	-373.54144	3.03949	0.752726	22238.83786
-528.436684	-222.549474	-527.510052	-427.711794	-0.012361	-1.536162	22232.73415
-475.792256	-317.156854	-448.161927	-549.785832	-0.775323	-0.010237	22239.60082
-442.984858	-349.201289	-336.769367	-601.667298	0.750602	0.752726	22228.15638
-381.184876	-420.156823	-291.754566	-675.674683	0.750602	0.752726	22222.05268
-325.488596	-488.823469	-227.665696	-684.067273	-0.012361	-0.773199	22222.05268
-256.82195	-527.734569	-132.295354	-739.763553	-0.012361	-0.010237	22222.05268
-191.207155	-557.490116	-34.636124	-746.630218	-1.538286	0.752726	22219.76379
-85.155334	-581.141961	59.208293	-774.859839	-0.012361	-0.773199	22228.15638
-29.459054	-619.290098	201.119362	-724.504299	-0.775323	-0.773199	22218.23786
49.88907	-612.423433	248.423052	-719.926522	-3.064212	-0.010237	22193.82305
133.814971	-598.690104	324.719325	-684.830236	-0.775323	0.752726	22201.45268
203.24458	-572.749371	412.46004	-646.682099	-0.775323	0.752726	22199.16379
263.518637	-543.756787	507.830382	-608.533963	-0.775323	-0.010237	22190.00824
331.42232	-503.319761	545.978519	-560.46731	-0.775323	-2.299125	22209.84527
412.29637	-440.756817	619.985905	-442.208086	1.513565	-0.010237	22207.55638
459.60006	-379.719798	661.948855	-362.096999	-1.538286	-0.773199	22209.08231
487.066718	-319.445742	666.526632	-284.274799	-0.012361	-0.010237	22215.18601
525.214855	-243.912431	710.015508	-177.460016	-0.012361	-0.773199	22204.50453
551.918551	-159.98653	690.178476	-80.563749	-0.012361	-0.010237	22216.71194
549.629663	-89.793958	690.178476	44.56214	3.03949	-0.773199	22251.80822
550.392626	-21.890275	687.889588	151.376923	1.513565	-0.010237	22251.80822
509.192638	54.405999	636.008122	204.021352	2.276527	0.752726	22229.6823
498.511159	159.694857	600.911836	313.125024	0.750602	-0.010237	22238.83786
485.540793	226.072615	516.222972	361.954639	3.802453	1.515689	22218.23786
466.466725	276.428156	450.608177	448.169428	0.750602	-0.773199	22207.55638
419.163035	355.013318	375.074866	503.102745	-0.775323	-1.536162	22220.52675
393.222302	424.442927	298.01563	587.028646	-0.775323	-0.010237	22230.44527
326.081581	468.694765	219.430468	647.302702	-0.775323	0.752726	22214.42305
281.829742	499.213275	128.637902	699.947131	-0.012361	-0.010237	22223.5786
212.400133	527.442896	24.112007	696.132318	-2.301249	-2.299125	22211.3712
138.392748	550.331778	-32.347235	702.998982	-0.775323	0.752726	22196.11194
68.963139	562.539182	-125.428689	743.436007	-2.301249	-0.773199	22199.16379
16.31871	554.909555	-180.362006	728.939715	-0.775323	-0.773199	22206.79342
-19.540539	546.516964	-278.784199	720.547125	-0.775323	-0.773199	46.540727
-110.333105	538.887337	-355.080473	682.398988	1.513565	0.752726	13.733329
-182.051602	530.494747	-407.724902	636.621224	1.513565	0.752726	12.207404
-228.592329	500.7392	-480.969325	572.532354	-0.775323	-0.010237	21660.5121
-302.599714	464.116989	-519.880424	522.176814	-0.012361	-0.773199	22190.7712
-346.851553	419.86515	-570.235965	432.147211	1.513565	0.752726	22197.63787
-384.99969	359.591094	-636.613723	367.295378	1.513565	0.752726	22231.97119
-468.925591	285.583708	-643.480388	233.776899	1.513565	-0.010237	22215.18601
-495.629287	229.124466	-640.428537	175.028768	1.513565	-0.773199	22200.68972
-532.251498	149.776341	-664.843344	81.947314	1.513565	-0.010237	22239.60082
-566.584821	98.657838	-621.354468	-8.845251	-0.012361	-0.773199	22227.39341
-585.65889	28.465266	-631.272984	-111.845221	-0.012361	-0.773199	22225.86749
-570.399635	-64.616188	-599.228549	-246.126663	1.513565	0.752726	22227.39341
-565.058896	-133.282834	-566.421151	-323.948862	0.750602	-0.010237	22215.18601
-532.251498	-203.475406	-545.058195	-411.689576	-2.301249	-2.299125	22222.81564
-500.970026	-274.43094	-487.835989	-487.98585	-0.775323	-0.010237	22225.10453
-488.762622	-345.386475	-374.917504	-539.867316	-0.775323	1.515689	22214.42305
-420.858938	-402.60868	-321.510113	-648.208025	-3.064212	-1.536162	22201.45268
-356.770069	-456.016072	-258.947168	-661.941354	-0.775323	-0.773199	22215.18601
-296.496012	-516.290128	-152.132385	-751.970957	-3.827174	-0.010237	22201.45268
-217.147888	-546.808638	-62.865745	-725.267261	-0.775323	-0.773199	22214.42305
-133.221987	-578.09011	-8.695391	-763.415398	1.513565	-0.010237	22233.49712
-56.925713	-598.690104	119.482349	-729.082075	0.750602	-0.010237	22190.7712
22.422412	-619.290098	209.511952	-759.600584	-0.012361	-1.536162	22215.18601
102.533499	-592.586402	307.934145	-706.193193	-0.012361	0.752726	22230.44527
181.118661	-593.349364	381.178568	-653.548764	-0.012361	1.515689	22197.63787
239.866792	-540.704936	480.363724	-610.059888	-0.775323	-0.773199	22202.97861
315.400103	-516.290128	539.874817	-547.496944	1.513565	-0.773199	22242.65267
364.992681	-474.327177	559.711848	-465.096968	0.750602	-0.010237	22219.76379
424.503774	-420.156823	639.822936	-378.882179	0.750602	-0.773199	22204.50453
471.807464	-349.964251	665.763669	-298.008129	2.276527	-0.010237	22225.86749
516.059302	-291.979083	697.808104	-235.445184	-0.012361	0.752726	22199.92676
534.370408	-217.208735	695.519216	-127.867438	-0.775323	-0.773199	22204.50453
548.103737	-121.838393	677.20811	-28.682282	0.750602	-0.010237	22228.91934
538.948185	-40.964343	669.578482	78.132501	-1.538286	0.752726	22224.34156
529.029669	44.487484	632.956271	177.317656	-0.775323	-0.773199	22219.00082
494.696346	114.680055	613.882203	253.61393	0.750602	-2.299125	22228.91934
477.148203	201.657807	552.082221	353.562049	-0.775323	0.752726	22206.03046
467.229687	258.11705	477.311873	424.517583	-3.064212	-2.299125	22194.58602
434.42229	329.835547	406.356338	488.606453	-1.538286	-1.536162	22202.97861
390.933414	396.213305	345.319319	554.221248	-0.012361	0.752726	22217.4749
361.94083	456.487362	269.786008	628.228634	-0.775323	-0.773199	22209.84527
297.85196	483.95402	138.556418	674.769361	-3.827174	-3.82505	22225.86749
249.022345	531.25771	43.186075	674.769361	0.750602	-0.010237	22235.786
177.303847	560.250294	-2.591689	720.547125	3.03949	1.515689	22218.23786
105.58535	561.776219	-69.73241	747.250821	0.750602	-0.773199	22227.39341
56.755735	564.065107	-162.050901	763.273038	2.276527	-0.010237	22213.66009
1.822418	561.776219	-218.510143	737.332305	1.513565	-0.773199	1197.088534
-79.051632	550.331778	-300.147156	714.443423	3.802453	0.752726	16.022217
-143.903465	542.702151	-388.650834	672.480473	1.513565	-0.773199	13.733329
-204.940484	502.265126	-415.354529	627.465671	-0.012361	-1.536162	17723.62438
-283.525646	471.746616	-500.806356	565.66569	0.750602	-2.299125	22182.37861
-322.436745	434.361442	-541.243381	476.399049	2.276527	1.515689	22207.55638
-387.288578	385.531827	-607.621139	413.073142	0.750602	0.752726	22177.03787
-446.036709	310.761479	-629.747058	290.236142	-0.775323	-1.536162	22208.31935
-464.347814	256.591124	-661.791493	201.732464	-3.064212	-2.299125	22215.94897
-516.229281	181.820776	-661.791493	136.117669	-0.775323	-0.773199	22210.60823
-552.851492	115.443018	-653.398903	30.828811	-2.301249	-2.299125	22215.94897
-562.007045	55.168962	-651.872978	-72.171159	-2.301249	-0.010237	22206.79342
-559.718157	-22.653237	-628.984096	-166.015575	-2.301249	0.752726	22202.97861
-561.244082	-83.690256	-584.732257	-311.741458	-2.301249	-0.773199	22207.55638
-550.562604	-169.142083	-553.450785	-384.985881	0.750602	-0.010237	22219.00082
-533.014461	-243.912431	-494.702654	-446.785862	-0.775323	-0.010237	22219.76379
-459.770038	-322.497593	-429.087859	-523.845099	0.750602	-0.773199	22221.28971
-426.96264	-365.223506	-366.524914	-626.845068	3.03949	1.515689	22232.73415
-372.029323	-430.075339	-303.199007	-642.867286	1.513565	0.752726	22226.63045
-330.066373	-479.667917	-195.621261	-754.259845	1.513565	-0.010237	22221.28971
-234.696031	-533.838271	-94.147217	-739.000591	0.750602	-0.773199	22231.97119
-159.16272	-542.993824	-22.42872	-740.526516	3.802453	1.515689	22256.386
-72.94793	-576.564184	111.089759	-722.21541	0.750602	0.752726	22239.60082
4.111306	-592.586402	166.786039	-742.815404	0.750602	-0.773199	22209.08231
66.67425	-596.401215	286.571189	-722.21541	1.513565	0.752726	22230.44527
142.207561	-586.4827	365.15635	-671.85987	1.513565	-0.773199	22217.4749
226.133462	-552.912339	426.193369	-644.393211	0.750602	0.752726	22188.48232
275.72604	-537.653085	504.778531	-587.171006	1.513565	0.752726	22218.23786
347.444538	-488.060507	567.341476	-529.185838	0.750602	-0.773199	22203.74157
413.822296	-436.179041	610.830352	-416.267353	-0.012361	-0.773199	22216.71194
468.755613	-375.142022	646.6896	-342.259967	0.750602	0.752726	22209.08231
487.066718	-311.816115	681.022924	-273.593321	-2.301249	0.752726	22181.61565
541.237073	-233.230953	694.756253	-161.437799	-0.012361	-0.773199	22186.19343
539.711147	-143.964312	692.467365	-71.408196	-1.538286	-0.010237	22214.42305
553.444477	-68.431001	665.763669	36.16955	-1.538286	-0.010237	22201.45268
532.844483	2.524533	670.341445	153.665812	2.276527	-0.773199	22219.00082
525.977818	94.080061	616.171091	213.176905	-0.012361	-0.773199	22234.26008
504.614861	152.828192	578.022954	319.991688	1.513565	-0.010237	22219.00082
481.725979	228.361503	505.541494	399.339813	3.03949	-0.773199	22225.86749
454.259321	313.81333	435.348922	474.873124	-0.012361	-0.010237	22232.73415
411.533407	378.665162	366.682276	533.621255	0.750602	-0.773199	22216.71194
387.1186	444.279958	291.911928	609.154566	1.513565	0.752726	22244.94156
332.185283	482.428095	208.748989	675.532324	1.513565	0.752726	22253.33415
246.733456	519.813269	127.111977	687.739727	1.513565	-0.010237	22238.83786
202.481618	548.805853	63.023107	710.62861	3.03949	-1.536162	22233.49712
142.970524	563.302145	-26.243534	728.176753	0.750602	-0.010237	22243.41563
72.01499	562.539182	-123.902764	738.858231	-1.538286	-0.773199	22209.08231
1.059455	554.909555	-192.56941	747.250821	-1.538286	-1.536162	22183.90454
-39.37757	551.857704	-264.287907	728.176753	1.513565	-0.773199	24.414808
-127.118285	532.783635	-362.710101	676.295286	-0.775323	-0.010237	11.444441
-179.762714	525.154008	-440.5323	629.754559	-0.012361	0.752726	12.207404
-249.955285	496.924387	-480.969325	580.924944	-1.538286	-1.536162	22053.43791
-317.858969	448.857734	-529.035977	508.443484	-1.538286	0.752726	22180.08972
-340.747851	410.709597	-599.228549	433.673136	-1.538286	-0.773199	22180.85269
-400.258945	326.783696	-644.24335	332.962055	-1.538286	-0.010237	22175.51195
-476.555218	281.768895	-664.080382	214.702831	-1.538286	0.752726	22194.58602
-512.414467	215.391137	-655.687792	150.613961	-0.775323	-0.773199	22210.60823
-540.644088	152.065229	-652.635941	56.006581	-2.301249	-1.536162	22226.63045
-556.666306	68.902291	-620.591506	-38.600798	2.276527	0.752726	22234.26008
-587.184815	0.998608	-647.295201	-124.052625	-0.775323	-0.010237	22216.71194
-558.192231	-60.038411	-609.910027	-244.600737	3.03949	2.278652	22229.6823
-567.347784	-140.912461	-564.132263	-337.682191	1.513565	1.515689	22235.786
-526.147796	-215.68281	-509.961909	-413.215502	2.276527	-0.773199	22240.36378
-505.547802	-286.638344	-469.524884	-496.37844	1.513565	0.752726	22245.70452
-459.007075	-336.230922	-375.680467	-561.993236	2.276527	-0.010237	22244.94156
-396.444131	-420.919786	-300.147156	-636.763584	-0.012361	-0.773199	22226.63045
-339.984888	-473.564215	-244.450876	-683.304311	-0.775323	-1.536162	22226.63045
-272.844168	-509.423463	-159.762013	-738.237628	1.513565	1.515689	22231.97119
-193.496043	-550.623451	-63.628708	-741.289479	0.750602	-1.536162	22214.42305
-124.829397	-573.512333	50.815703	-748.919106	2.276527	-0.010237	22224.34156
-50.822011	-597.927141	150.763821	-755.022808	-1.538286	0.752726	22204.50453
33.10389	-591.823439	233.92676	-718.400597	-0.012361	-0.773199	22189.24528
106.348313	-594.112327	314.80081	-694.748752	-3.064212	-0.773199	22193.82305
187.985326	-591.823439	394.911897	-653.548764	-2.301249	-0.773199	22209.08231
255.889009	-558.253079	484.9415	-580.304341	-0.012361	-0.010237	22177.03787
306.24455	-514.764203	545.978519	-543.68213	1.513565	0.752726	22197.63787
387.1186	-473.564215	597.097022	-451.363639	-0.775323	-0.010237	22208.31935
445.103768	-401.082755	623.800718	-377.356253	-0.012361	-0.010237	22196.11194
480.200054	-336.993885	661.185892	-322.422936	-0.775323	-1.536162	22199.16379
496.985234	-263.749462	676.445147	-246.126663	0.750602	-0.010237	22208.31935
529.792632	-195.082816	685.6007	-134.734103	0.750602	0.752726	22227.39341
537.422259	-118.786542	687.889588	7.939929	1.513565	-0.773199	22222.05268
550.392626	-24.942125	679.496998	107.125085	0.750602	-1.536162	22251.04526
538.185222	58.983776	654.319228	198.680613	2.276527	-0.010237	22250.2823
503.851899	139.094863	607.015538	280.317626	-0.775323	-1.536162	22235.786
477.911166	201.657807	557.42296	355.850937	-0.012361	0.752726	22241.12674
466.466725	268.035566	453.660028	457.324981	2.276527	-0.010237	22238.83786
441.288954	332.124435	397.963748	523.702739	-3.827174	-2.299125	22214.42305
390.170451	413.761448	304.882294	583.213832	0.750602	1.515689	22225.10453
342.103798	454.961436	254.526754	632.043448	-0.012361	1.515689	22229.6823
273.437152	498.450312	133.978641	681.636026	0.750602	-0.773199	22218.23786
224.607537	534.309561	43.949038	692.317504	-1.538286	-0.010237	22224.34156
159.755704	560.250294	-0.302801	725.124902	-0.012361	0.752726	22231.20823
90.326095	555.672517	-88.806478	746.487858	-1.538286	-1.536162	22193.82305
36.918704	561.776219	-189.517559	742.673045	-0.775323	-0.010237	22201.45268
-28.696092	553.383629	-258.947168	732.754529	-0.012361	-0.010237	195.318461
-81.340521	550.331778	-356.606399	709.865647	-0.775323	0.752726	13.733329
-156.110869	523.628082	-389.413796	650.354553	-2.301249	-0.773199	12.970367
-229.355292	490.057722	-426.79897	630.517522	1.513565	-0.010237	19893.4904
-300.310826	466.405877	-510.724872	548.117547	-3.064212	-0.773199	22159.48973
-356.007106	407.657746	-594.650773	448.169428	-0.775323	-0.010237	22177.03787
-391.103392	366.457759	-609.147065	394.762036	-2.301249	0.752726	22190.7712
-419.333013	305.42074	-619.06558	276.502812	3.802453	1.515689	22211.3712
-475.792256	248.198534	-674.76186	205.547278	1.513565	-2.299125	22227.39341
-520.044094	175.717074	-664.080382	110.176936	1.513565	-0.773199	22247.99341
-554.377417	93.317099	-634.324835	12.517705	2.276527	0.752726	22231.97119
-571.92556	41.435633	-664.843344	-79.800786	-1.538286	-1.536162	22232.73415
-578.792225	-29.519902	-639.665574	-204.926675	1.513565	1.515689	22235.786
-547.510753	-104.29025	-574.050779	-307.163681	0.750602	-0.010237	22216.71194
-554.377417	-192.793928	-543.532269	-375.830328	-0.775323	-0.773199	22217.4749
-519.281132	-272.142052	-485.547101	-459.756229	0.750602	0.752726	22228.91934
-471.214479	-330.12722	-397.043424	-550.548795	1.513565	0.752726	22219.76379
-424.673752	-401.082755	-351.265659	-608.533963	-0.012361	-0.773199	22218.23786
-373.555249	-449.91237	-290.228641	-682.541348	-0.775323	-0.010237	22208.31935
-320.91082	-494.927171	-207.828665	-736.711702	-2.301249	-0.010237	22206.03046
-240.799733	-530.78642	-109.406472	-756.548733	-0.775323	-2.299125	22200.68972
-147.718279	-574.275296	-27.006496	-766.467249	-0.775323	-0.773199	22216.71194
-72.184968	-612.423433	97.35643	-723.741336	-0.012361	0.752726	22214.42305
11.740933	-611.66047	185.860107	-738.237628	0.750602	0.752726	22196.87491
88.80017	-604.030843	278.941561	-720.689485	1.513565	-1.536162	22214.42305
152.88904	-592.586402	382.704493	-658.12654	-1.538286	-0.773199	22225.10453
222.318649	-555.201228	432.297071	-632.94877	1.513565	-0.773199	22200.68972
287.933444	-526.208644	523.8526	-585.64508	0.750602	-0.010237	22196.87491
358.126016	-473.564215	589.467395	-487.222887	0.750602	-0.773199	22235.02304
421.451923	-414.053121	619.985905	-402.534024	0.750602	-1.536162	22226.63045
482.488942	-353.779065	684.074774	-328.526638	3.802453	1.515689	22221.28971
509.192638	-290.453158	693.99329	-264.437768	1.513565	0.752726	22219.00082
544.288924	-216.445772	703.148843	-149.230395	3.802453	-1.536162	22225.86749
538.185222	-127.179132	684.074774	-50.808202	-2.301249	-0.773199	22222.81564
546.577812	-78.349517	660.42293	81.184352	-0.775323	0.752726	22228.15638
534.370408	17.783788	658.897004	166.636178	-1.538286	-0.773199	22212.13416
505.377824	101.709689	621.51183	231.488011	-1.538286	-0.773199	22223.5786
483.251905	158.168931	542.163705	318.465763	0.750602	0.752726	22231.20823
469.518575	235.991131	494.860016	405.443515	-0.775323	-0.773199	22213.66009
448.918582	305.42074	446.793363	482.502751	-1.538286	-0.010237	22201.45268
421.451923	370.272572	339.215617	535.910143	-0.775323	0.752726	22217.4749
367.281569	448.094771	279.704524	619.073081	-2.301249	-1.536162	22202.97861
333.711208	487.005871	175.941592	644.250851	-1.538286	-1.536162	22212.13416
245.970494	520.576231	89.726802	683.924914	-0.775323	1.515689	22231.20823
178.06681	544.991039	29.452746	715.969349	-1.538286	-0.773199	22222.05268
126.185344	564.82807	-51.421304	736.569343	-0.012361	-0.773199	22225.10453
57.518698	567.116958	-130.006466	725.124902	-1.538286	0.752726	22225.10453
-0.46647	542.702151	-210.117553	751.828597	-0.012361	-0.773199	9985.656301
-67.607191	557.198443	-317.695299	733.517492	-0.775323	-1.536162	20.599994
-130.170136	543.465114	-375.680467	691.554541	3.03949	-0.010237	11.444441
-188.918266	513.709567	-444.347113	643.487889	3.03949	-0.773199	590.533158
-270.555279	491.583647	-481.732288	583.213832	3.03949	-0.010237	22116.76382
-316.333044	451.909585	-535.902642	495.473118	2.276527	1.515689	22211.3712
-370.503398	400.791082	-587.784108	415.36203	-0.012361	-0.010237	22206.79342
-426.199678	327.546659	-632.035947	315.413912	-0.775323	-0.010237	22175.51195
-461.295964	269.561491	-665.606307	220.04357	-0.012361	0.752726	22208.31935
-510.125579	195.554106	-646.532239	139.932482	1.513565	-0.010237	22225.86749
-546.74779	129.176347	-657.213717	56.769544	-1.538286	-2.299125	22215.18601
-570.399635	65.087477	-649.58409	-53.860053	-0.775323	-0.010237	22224.34156
-578.792225	-6.63102	-629.747058	-156.860022	-3.064212	-0.010237	22205.2675
-573.451486	-87.50507	-593.88781	-268.252582	-2.301249	-0.773199	22195.34898
-574.977411	-169.905045	-550.398934	-365.148849	-2.301249	-0.773199	22206.79342
-536.066312	-230.942064	-502.332281	-450.600676	-1.538286	-0.773199	22215.18601
-500.207063	-297.319823	-433.665635	-513.926583	-0.775323	-0.010237	22206.79342
-456.718187	-364.460543	-361.947138	-596.326559	-1.538286	-0.010237	22228.15638
-384.236727	-423.208674	-307.013821	-652.785801	-0.012361	0.752726	22232.73415
-339.984888	-465.934587	-216.984218	-710.008007	2.276527	-0.010237	22219.76379
-262.925652	-532.312346	-134.584242	-726.793187	-0.012361	-0.010237	22227.39341
-185.103453	-563.593818	-65.917596	-748.156143	-0.775323	-0.010237	22231.20823
-133.221987	-597.164178	72.178659	-725.267261	3.03949	1.515689	22237.31193
-15.725725	-599.453066	167.549002	-716.874671	2.276527	0.752726	22244.94156
36.155741	-586.4827	259.867493	-738.237628	1.513565	0.752726	22222.05268
134.577934	-591.823439	327.771176	-680.25246	3.03949	-0.010237	22212.89712
193.326065	-584.193812	411.697077	-629.133956	2.276527	1.515689	22204.50453
258.177897	-546.808638	463.578544	-600.141372	1.513565	-0.773199	22220.52675
352.785277	-502.556799	520.800749	-548.259906	-0.775323	-1.536162	22188.48232
384.066749	-453.727184	597.859985	-434.578459	-0.775323	-0.010237	22209.08231
456.548209	-395.742016	643.637749	-356.756259	0.750602	2.278652	22219.76379
481.725979	-336.993885	675.682184	-275.882209	-0.012361	-0.010237	22176.27491
506.90375	-245.438356	684.837737	-217.134079	-0.775323	-0.773199	22215.18601
548.103737	-173.719859	677.20811	-108.030407	-1.538286	2.278652	22208.31935
544.288924	-98.949511	654.319228	15.569556	0.750602	-0.010237	22207.55638
532.844483	-22.653237	661.948855	103.310271	-1.538286	-1.536162	22208.31935
514.533377	57.45785	611.593314	203.25839	-1.538286	-0.773199	22219.00082
507.666712	145.961528	600.911836	291.762067	-0.012361	-0.773199	22226.63045
471.807464	234.465205	528.430376	384.843521	0.750602	-1.536162	22220.52675
461.888948	278.717044	468.919283	446.643503	0.750602	-0.010237	22229.6823
420.68896	355.77628	392.623009	534.384217	-0.012361	-0.773199	22230.44527
383.303786	414.524411	303.356369	598.473087	-3.064212	-1.536162	22217.4749
335.237134	458.013287	224.008244	651.880479	-0.775323	0.752726	22228.15638
286.407519	499.213275	148.474933	706.813796	2.276527	0.752726	22255.62304
224.607537	553.383629	30.978672	720.547125	-0.012361	-0.010237	22238.07489
156.703853	556.43548	-20.139832	728.939715	2.276527	2.278652	22245.70452
85.748319	556.43548	-88.043515	740.384156	-0.012361	-0.773199	22241.88971
26.237225	574.746586	-183.413857	753.354523	-1.538286	-1.536162	22217.4749
-48.533123	553.383629	-288.702715	735.80638	-0.775323	-0.010237	90.792566
-101.177552	543.465114	-348.213809	699.947131	-0.012361	-0.773199	13.733329
-173.659012	512.946604	-407.724902	651.117516	1.513565	-0.010237	12.970367
-239.273807	496.924387	-458.843405	601.524938	-0.012361	0.752726	21589.55657
-291.918236	458.77625	-521.40635	522.939776	-0.775323	-0.773199	22188.48232
-340.747851	424.442927	-567.947077	436.724987	-3.064212	-0.773199	22173.22306
-391.866354	349.672578	-623.643357	341.354645	-2.301249	1.515689	22183.14158
-439.933007	283.29482	-667.132233	235.302824	-1.538286	-0.010237	22180.85269
-487.999659	229.124466	-668.658158	173.502843	-2.301249	-3.062088	22195.34898
-523.095945	149.776341	-639.665574	85.762128	-1.538286	-2.299125	22215.18601
-585.65889	111.628204	-622.117431	-0.452661	-0.012361	0.752726	22234.26008
-579.555188	30.754154	-616.776692	-110.319295	0.750602	0.752726	22216.71194
-574.214449	-42.490268	-613.724841	-233.156296	0.750602	-0.010237	22224.34156
-568.110747	-123.364319	-577.10263	-317.082197	2.276527	-0.773199	22235.02304
-540.644088	-211.105033	-537.428567	-392.615508	-0.012361	-1.536162	22215.94897
-523.858908	-273.667978	-500.043393	-492.563627	3.03949	-0.010237	22246.46748
-447.562634	-323.260556	-407.724902	-539.104353	1.513565	-0.010237	22254.86007
-412.466348	-399.556829	-303.199007	-628.370994	0.750602	-1.536162	22235.786
-365.162659	-445.334593	-264.287907	-671.096907	1.513565	1.515689	22232.73415
-288.866385	-502.556799	-183.413857	-740.526516	-0.012361	0.752726	22241.88971
-217.147888	-555.96419	-87.280553	-738.237628	-0.775323	-1.536162	22223.5786
-150.77013	-575.038259	5.037939	-753.496883	-0.012361	-0.773199	22216.71194
-47.77016	-608.608619	134.741604	-736.711702	-0.012361	0.752726	22225.10453
5.637231	-598.690104	203.40825	-723.741336	-1.538286	0.752726	22221.28971
84.985356	-609.371582	291.911928	-712.296895	-0.012361	-0.010237	22190.00824
162.807555	-595.638253	383.467456	-655.837652	-0.012361	-0.010237	22220.52675
213.926059	-546.045675	443.741512	-642.104323	-0.775323	-0.773199	22193.06009
304.718624	-506.371612	500.963718	-581.830267	-1.538286	-0.010237	22186.95639
365.755643	-477.379028	578.785917	-481.119185	-1.538286	-0.773199	22192.29713
430.607476	-420.919786	631.430346	-388.800694	-1.538286	-0.010237	22136.60085
473.333389	-359.119804	664.237743	-320.134048	0.750602	-0.773199	22204.50453
520.637079	-277.482791	700.859955	-267.489619	-0.012361	0.752726	22196.11194
542.000035	-200.423555	697.045141	-130.156327	-0.012361	-1.536162	22234.26008
543.525961	-118.786542	691.704402	-50.045239	-0.012361	-0.010237	22219.76379
542.000035	-44.779157	683.311812	75.843612	1.513565	0.752726	22227.39341
530.555594	38.383782	636.008122	187.236172	0.750602	-0.010237	22236.54897
519.874116	113.15413	621.51183	273.450961	2.276527	-0.010237	22241.88971
510.718563	173.428186	556.659997	329.910204	0.750602	-0.773199	22246.46748
462.651911	247.435572	523.8526	428.332397	2.276527	-0.773199	22244.94156
442.051917	316.865181	428.482258	512.258298	1.513565	1.515689	22226.63045
413.059333	393.161454	357.526723	577.110131	-0.012361	-0.010237	22228.15638
373.385271	452.672548	273.600822	620.599007	-0.775323	-1.536162	22225.86749
282.592705	483.191057	178.23048	690.791578	-0.012361	-0.773199	22212.13416
227.659388	532.020672	86.674951	702.236019	-0.775323	-0.010237	22222.05268
178.829773	552.620666	8.08979	719.0212	0.750602	0.752726	22231.20823
122.37053	564.82807	-46.080565	731.991566	-0.012361	-0.773199	22213.66009
36.155741	552.620666	-130.006466	738.095268	-1.538286	-1.536162	22193.82305
-1.229433	539.6503	-261.999019	741.910082	-2.301249	-0.773199	1380.199591
-59.214601	532.783635	-303.96197	735.043417	-1.538286	-0.773199	16.78518
-140.851614	516.761418	-395.517498	657.221218	-2.301249	-0.010237	11.444441
-206.466409	493.109573	-438.243412	630.517522	-0.775323	-0.010237	17273.47636
-250.718248	480.902169	-498.517468	545.828658	0.750602	-0.773199	22171.69713
-323.962671	444.279958	-554.213748	466.480534	-0.775323	-0.010237	22196.11194
-388.051541	373.324423	-587.784108	413.836105	-0.775323	-0.010237	22207.55638
-427.725603	316.102218	-629.747058	302.443545	2.276527	-0.010237	22196.11194
-461.295964	252.013348	-666.36927	206.31024	-0.012361	-0.010237	22206.03046
-494.103361	197.842994	-641.954462	113.228787	1.513565	0.752726	22248.75637
-536.066312	117.731906	-665.606307	42.273252	1.513565	-0.010237	22251.04526
-568.873709	52.117111	-638.902611	-59.963755	2.276527	-0.773199	22236.54897
-581.081113	-15.786573	-616.776692	-159.148911	-0.012361	0.752726	22239.60082
-568.873709	-89.793958	-584.732257	-268.252582	-0.775323	-0.773199	22238.07489
-554.377417	-161.512455	-541.243381	-352.178483	0.750602	-0.010237	22215.94897
-516.992243	-224.0754	-508.435983	-439.919198	1.513565	0.752726	22222.05268
-505.547802	-306.475375	-434.428598	-510.111769	-0.012361	-0.773199	22230.44527
-440.69597	-377.43091	-369.576765	-585.64508	0.750602	-0.010237	22215.94897
-381.947839	-416.342009	-283.361976	-668.045056	0.750602	1.515689	22224.34156
-319.384894	-485.008656	-219.273106	-697.03764	0.750602	-0.010237	22229.6823
-243.851584	-529.260495	-127.717578	-748.156143	-0.775323	-0.010237	22193.06009
-194.259006	-565.119743	0.460162	-764.178361	0.750602	1.515689	22209.84527
-88.970148	-591.060476	77.519399	-784.015392	-2.301249	-0.773199	22202.97861
-19.540539	-601.741955	180.519368	-729.082075	0.750602	-0.010237	22198.40083
61.333511	-607.845656	271.311934	-735.94874	0.750602	-0.773199	22219.76379
133.814971	-590.297514	369.734127	-680.25246	1.513565	0.752726	22215.94897
219.266798	-565.882706	427.719295	-629.133956	1.513565	-0.010237	22203.74157
274.200115	-536.127159	491.808165	-581.830267	-3.064212	-0.773199	22206.79342
361.177867	-491.112358	555.897035	-520.030285	0.750602	-3.062088	22203.74157
411.533407	-445.334593	608.541464	-430.000682	-0.775323	-0.773199	22194.58602
476.38524	-386.586463	647.452563	-336.919228	0.750602	1.515689	22223.5786
472.570426	-317.919816	677.971073	-259.097029	3.03949	0.752726	22225.86749
517.585228	-233.993915	695.519216	-191.193345	3.03949	-0.773199	22229.6823
554.970402	-156.934679	698.571066	-72.934121	-0.012361	-0.010237	22233.49712
561.837067	-76.060629	641.348861	33.117699	1.513565	-0.010237	22236.54897
519.111153	-2.053243	645.163675	142.221371	-1.538286	-0.010237	22214.42305
513.007451	75.768956	620.748867	207.073203	-0.775323	-0.773199	22219.00082
495.459309	157.405969	587.94147	304.732434	0.750602	-0.010237	22230.44527
490.881532	233.702242	528.430376	390.947223	-0.775323	-1.536162	22222.81564
456.548209	295.502224	453.660028	475.636087	-1.538286	-0.010237	22216.71194
419.925998	366.457759	359.052649	532.858292	-3.064212	-0.010237	22207.55638
380.251935	430.546628	298.01563	583.976795	-3.064212	-2.299125	22204.50453
293.274183	462.591063	181.282331	646.53974	0.750602	-0.773199	22200.68972
265.807525	528.205859	90.489765	673.243435	-1.538286	0.752726	22216.71194
200.955692	548.04289	40.134225	719.784162	-1.538286	-0.010237	22222.05268
133.814971	568.642884	-27.769459	741.147119	-0.775323	-0.010237	22220.52675
84.985356	565.591033	-111.69536	748.013784	-0.012361	0.752726	22220.52675
25.474263	564.82807	-190.280522	754.880448	-0.012361	-0.010237	22227.39341
-47.77016	552.620666	-262.761982	730.465641	-2.301249	-1.536162	33.57036
-104.229403	533.546598	-352.028622	686.213802	0.750602	0.752726	12.207404
-165.266422	522.102157	-428.324896	639.673075	1.513565	-0.773199	1583.147679
-223.25159	491.583647	-475.628586	598.473087	1.513565	-0.010237	21619.31211
-289.629348	429.783666	-486.310064	525.991627	3.03949	0.752726	22182.37861
-362.110808	412.235523	-573.287816	423.75462	-0.775323	-0.773199	22151.09714
-402.547833	353.487392	-605.332251	334.48798	3.802453	-0.010237	22209.84527
-454.429299	280.242969	-636.613723	235.302824	-0.775323	0.752726	22210.60823
-491.05151	213.865211	-635.087798	168.162104	-0.012361	-2.299125	22226.63045
-547.510753	147.487453	-675.524823	72.791762	-0.012361	-0.010237	22210.60823
-562.007045	97.131912	-645.769276	-36.31191	-1.538286	0.752726	22222.05268
-565.058896	12.443049	-626.695208	-91.245227	-1.538286	-0.010237	22228.91934
-576.503337	-53.171747	-591.598922	-240.022961	-0.775323	-1.536162	22211.3712
-561.244082	-133.282834	-558.791524	-336.919228	-2.301249	-0.010237	22200.68972
-542.932976	-228.653176	-554.97671	-434.578459	-3.064212	-0.773199	22208.31935
-504.021877	-280.534642	-466.473033	-502.482142	-3.064212	-0.773199	22199.16379
-466.636703	-329.364257	-402.384163	-558.178422	-2.301249	-0.010237	22207.55638
-430.777454	-400.319792	-319.221225	-638.289509	-1.538286	-0.773199	22228.15638
-369.740435	-465.934587	-249.791615	-678.726534	-0.012361	-1.536162	22222.05268
-292.681199	-511.712352	-153.658311	-739.763553	-0.012361	1.515689	22215.18601
-204.940484	-547.5716	-54.473155	-722.978373	-0.775323	1.515689	22225.10453
-134.747912	-588.771588	18.008305	-776.385765	-0.775323	-0.773199	22211.3712
-52.347937	-602.504917	150.763821	-711.533932	3.03949	0.752726	22216.71194
30.815002	-600.978992	228.586021	-727.556149	3.802453	1.515689	22251.04526
112.452015	-590.297514	322.430437	-692.459864	1.513565	-0.773199	22223.5786
188.748288	-580.378998	402.541525	-638.289509	1.513565	0.752726	22192.29713
255.126046	-534.601234	468.15632	-626.082105	0.750602	-1.536162	22224.34156
310.059363	-510.186426	533.008153	-558.178422	2.276527	1.515689	22218.23786
384.066749	-459.067923	599.385911	-476.541409	-0.775323	0.752726	22196.87491
439.763029	-408.712382	639.059973	-384.985881	-1.538286	-0.010237	22213.66009
471.044501	-341.571661	677.20811	-314.030346	-0.775323	-2.299125	22215.18601
491.644495	-269.853164	678.734035	-227.815557	-2.301249	-0.773199	22211.3712
532.08152	-200.423555	687.889588	-114.134109	-1.538286	-0.010237	22225.10453
542.000035	-111.919877	679.496998	-19.52673	-1.538286	-0.773199	22210.60823
542.762998	-44.779157	662.711818	94.917681	-0.012361	-0.010237	22199.16379
507.666712	40.67267	627.615532	198.680613	2.276527	1.515689	22208.31935
499.274122	132.228198	603.963687	244.458377	-1.538286	-1.536162	22219.00082
472.570426	199.368919	507.06742	340.591682	-0.775323	-0.010237	22208.31935
474.096352	268.035566	476.54891	422.991658	0.750602	-0.773199	22225.86749
438.237103	342.042951	407.882264	500.813857	0.750602	0.752726	22237.31193
393.985265	411.47256	342.267468	574.05828	-0.012361	-0.010237	22215.94897
358.888979	461.065138	255.289716	635.858261	-0.012361	-0.010237	22227.39341
288.696407	482.428095	138.556418	699.184169	-0.012361	-0.773199	22233.49712
230.711239	536.598449	31.741634	723.598976	2.276527	-0.773199	22238.07489
171.200145	577.035474	6.563864	735.80638	0.750602	0.752726	22245.70452
118.555717	570.931772	-68.206484	749.539709	1.513565	-0.773199	22220.52675
36.155741	553.383629	-142.21387	749.539709	-1.538286	-1.536162	22203.74157
-3.518321	563.302145	-244.450876	738.095268	0.750602	0.752726	529.496139
-83.629409	531.25771	-306.250858	718.258237	-0.775323	-0.010237	16.78518
-148.481241	521.339194	-375.680467	648.065665	-2.301249	-1.536162	11.444441
-225.540478	495.398461	-450.450815	625.939746	0.750602	-0.773199	7902.768029
-260.636764	479.376244	-507.673021	545.828658	-0.012361	-0.773199	22155.67492
-335.407112	428.25774	-554.213748	462.66572	-0.012361	-0.010237	22180.85269
-407.888572	361.879982	-607.621139	391.710186	-1.538286	-0.010237	22195.34898
-431.540417	291.68741	-636.613723	273.450961	-2.301249	-0.773199	22184.6675
-485.710771	242.857795	-680.865562	182.658396	-0.775323	-0.773199	22204.50453
-533.014461	168.087447	-653.398903	109.413973	-0.012361	-0.010237	22199.92676
-539.881125	106.287465	-659.502605	24.725109	-0.775323	-0.010237	22215.94897
-559.718157	34.568968	-637.376686	-89.719301	-0.012361	0.752726	22226.63045
-572.688523	-37.912492	-612.961878	-186.615569	1.513565	0.752726	22221.28971
-562.007045	-98.949511	-576.339667	-284.274799	-0.775323	-0.773199	22228.15638
-549.799641	-177.534673	-538.954493	-375.067365	-0.012361	-1.536162	22226.63045
-539.118163	-259.171686	-470.287846	-462.80808	1.513565	0.752726	22215.94897
-483.421883	-312.579077	-428.324896	-526.133987	-0.775323	-0.773199	22228.15638
-426.96264	-369.03832	-327.613815	-597.852484	2.276527	-0.010237	22257.91192
-391.866354	-435.416078	-259.710131	-649.73395	3.802453	0.752726	22236.54897
-281.99972	-478.141991	-207.828665	-713.059857	0.750602	-0.773199	22240.36378
-234.696031	-548.334563	-126.954615	-739.763553	-1.538286	-1.536162	22243.41563
-165.266422	-566.645669	-7.169465	-765.704286	-1.538286	0.752726	22217.4749
-73.710893	-592.586402	94.304579	-755.022808	-1.538286	-0.010237	22183.90454
-8.859061	-594.87529	178.23048	-722.978373	-0.775323	-0.773199	22218.23786
65.911288	-611.66047	286.571189	-719.926522	-0.775323	0.752726	22210.60823
139.15571	-586.4827	361.341537	-702.378379	0.750602	-0.773199	22213.66009
220.029761	-552.912339	451.37114	-648.208025	-0.012361	-1.536162	22205.2675
289.45937	-552.912339	498.674829	-587.171006	-0.775323	-0.773199	22183.14158
363.466755	-488.823469	570.393327	-513.926583	-1.538286	1.515689	22181.61565
402.377855	-447.623482	607.778501	-408.637725	-1.538286	-1.536162	22045.04532
459.60006	-372.090171	632.956271	-357.519222	-1.538286	1.515689	22181.61565
522.925967	-306.475375	675.682184	-295.71924	-1.538286	0.752726	22195.34898
530.555594	-209.579108	719.17106	-172.88224	0.750602	-0.773199	22234.26008
541.237073	-153.882828	678.734035	-81.326711	-0.012361	-0.773199	22221.28971
544.288924	-60.038411	652.03034	50.665842	2.276527	2.278652	22225.10453
538.185222	11.680086	657.371079	137.643594	-0.012361	-0.010237	22233.49712
519.874116	89.502285	614.645165	218.517644	-0.775323	-2.299125	22222.05268
496.985234	175.717074	584.889619	326.858353	2.276527	-0.773199	22242.65267
488.592644	256.591124	506.304457	405.443515	3.03949	-0.773199	22252.57118
454.259321	315.339255	464.341506	482.502751	1.513565	1.515689	22244.17859
409.244519	376.376274	363.630425	565.66569	0.750602	2.278652	22231.20823
378.72601	445.805883	285.808226	622.124932	1.513565	-1.536162	22238.07489
295.563071	493.109573	193.489735	657.984181	-0.012361	-2.299125	22224.34156
252.837158	521.339194	95.830504	699.184169	-0.775323	-0.773199	22213.66009
187.985326	552.620666	28.689783	735.043417	-0.775323	-0.010237	22227.39341
126.185344	560.250294	-44.554639	741.910082	0.750602	0.752726	22231.20823
59.044623	554.909555	-138.399056	741.910082	-0.775323	-0.010237	22193.06009
3.348343	568.642884	-197.147187	723.598976	-0.775323	-0.773199	22209.84527
-62.266452	543.465114	-282.599013	728.939715	-2.301249	-0.773199	25.940733
-134.747912	524.391045	-361.184175	683.924914	0.750602	-0.010237	12.970367
-175.184937	510.657716	-423.74712	622.887895	-1.538286	-0.773199	130.466628
-245.377509	483.95402	-487.073027	558.036062	-0.775323	-0.010237	22094.6379
-296.496012	435.124405	-549.635971	511.495335	0.750602	-0.010237	22186.95639
-353.718218	388.583678	-599.228549	425.280546	-0.775323	-0.010237	22199.92676
-415.518199	339.754063	-631.272984	318.465763	-0.012361	-1.536162	22215.94897
-465.110777	280.242969	-658.739642	230.725048	1.513565	1.515689	22211.3712
-517.755206	184.872627	-664.080382	139.16952	-0.775323	-0.010237	22222.05268
-552.851492	128.413385	-647.295201	75.08065	1.513565	0.752726	22231.97119
-564.295933	81.109695	-639.665574	-39.363761	0.750602	-0.010237	22238.07489
-562.007045	14.731937	-628.984096	-138.548917	1.513565	-0.010237	22242.65267
-573.451486	-66.142113	-567.184114	-238.497035	1.513565	-0.773199	22247.23045
-540.644088	-166.090232	-547.347083	-348.363669	-0.012361	0.752726	22224.34156
-533.014461	-226.364288	-511.487834	-430.763645	-0.775323	-0.773199	22225.10453
-490.288548	-309.527226	-465.71007	-528.422875	-0.775323	-0.773199	22227.39341
-461.295964	-348.438326	-377.969355	-569.622863	-0.012361	-0.773199	22215.18601
-408.651535	-403.371643	-307.776783	-654.311727	-3.064212	-0.010237	22216.71194
-365.925621	-466.69755	-240.636063	-713.059857	-0.012361	-0.010237	22231.20823
-280.473795	-508.660501	-138.399056	-739.000591	-0.775323	-0.010237	22217.4749
-194.259006	-562.830855	-51.421304	-745.867255	-5.3531	-0.010237	22197.63787
-102.703477	-604.793806	19.534231	-780.200578	-3.064212	-1.536162	22206.03046
-48.533123	-597.927141	151.526784	-739.000591	-2.301249	-0.773199	22171.69713
36.918704	-601.741955	240.030462	-742.815404	-3.064212	-1.536162	22196.11194
117.029791	-608.608619	330.060065	-687.119124	-0.775323	-0.773199	22219.00082
175.777922	-586.4827	419.326705	-629.133956	-0.775323	-0.010237	22207.55638
256.651972	-531.549383	452.897065	-619.215441	0.750602	-0.010237	22206.79342
324.555655	-501.030873	552.845184	-549.785832	-0.775323	-1.536162	22219.76379
394.748227	-452.201258	604.72665	-442.208086	0.750602	1.515689	22215.18601
453.496358	-391.164239	627.615532	-385.748843	-0.775323	0.752726	22183.14158
499.274122	-340.045736	673.393296	-300.297017	2.276527	-1.536162	22222.81564
523.68893	-266.03835	691.704402	-208.741488	3.03949	-0.773199	22255.62304
550.392626	-180.586524	686.363663	-114.134109	1.513565	-0.773199	22054.20087
551.918551	-103.527287	685.6007	18.621407	0.750602	0.752726	22238.07489
560.311141	-20.364349	674.919222	115.517675	0.750602	-0.010237	22241.88971
524.451893	46.013409	648.215526	203.25839	-0.012361	-0.773199	22216.71194
513.770414	142.146714	591.756283	282.606514	-0.012361	-0.010237	22223.5786
478.674128	204.709658	515.46001	345.169459	-0.775323	-0.773199	22229.6823
452.733395	279.480007	472.734096	444.354614	-0.012361	1.515689	22212.89712
431.370439	335.176286	406.356338	524.465702	-0.012361	-0.773199	22222.05268
368.807494	414.524411	274.363785	599.999013	0.750602	-0.773199	22232.73415
336.763059	464.879952	265.971195	625.176783	-0.775323	0.752726	22191.53417
268.859376	497.687349	130.163827	671.71751	-2.301249	0.752726	22207.55638
214.689021	540.413263	22.586082	705.28787	-0.012361	-1.536162	22218.23786
152.126077	562.539182	-15.562055	733.517492	-1.538286	-0.010237	22199.92676
102.533499	576.272511	-82.702776	730.465641	1.513565	0.752726	22215.18601
43.022406	559.487331	-166.628677	737.332305	0.750602	0.752726	22202.21564
-33.273868	564.065107	-236.058286	725.124902	-0.012361	-0.010237	212.866604
-80.577558	541.939188	-328.376777	709.102684	0.750602	0.752726	13.733329
-152.296055	535.835486	-406.961939	656.458255	0.750602	0.752726	11.444441
-223.25159	492.34661	-445.873039	611.443454	1.513565	0.752726	20905.17899
-261.399726	478.613281	-506.147095	552.695323	3.03949	0.752726	22209.84527
-332.355261	425.205889	-576.339667	446.643503	3.03949	-0.010237	22187.71935
-381.184876	367.220721	-606.858176	367.295378	3.03949	2.278652	22192.29713
-443.747821	300.08	-619.06558	256.665781	-0.012361	-0.773199	22200.68972
-488.762622	235.991131	-670.184084	191.050986	1.513565	-0.010237	22231.97119
-531.488535	160.45782	-648.058164	97.206569	-1.538286	-0.010237	22217.4749
-558.192231	98.657838	-650.347052	1.073264	-0.012361	0.752726	22216.71194
-573.451486	29.228229	-625.169282	-104.215593	-0.012361	-0.010237	22226.63045
-578.029262	-45.542119	-606.858176	-214.082228	-0.775323	-1.536162	22228.15638
-560.481119	-116.497654	-572.524853	-320.897011	-0.775323	-0.773199	22214.42305
-562.770008	-188.216151	-535.902642	-415.50439	-2.301249	-0.010237	22206.79342
-524.621871	-264.512425	-487.835989	-482.645111	-1.538286	-0.010237	22206.79342
-481.895957	-339.282773	-424.510082	-553.600645	-3.064212	-0.773199	22196.11194
-417.807088	-396.504978	-341.347144	-625.319143	-1.538286	-0.773199	22215.18601
-375.081174	-430.838301	-267.339758	-673.385795	1.513565	-0.010237	22225.86749
-307.177491	-490.349395	-186.465708	-738.237628	1.513565	0.752726	22219.00082
-213.333074	-553.675302	-72.784261	-741.289479	0.750602	0.752726	22230.44527
-141.614577	-580.378998	11.904603	-748.156143	-0.775323	-0.773199	22230.44527
-72.184968	-600.216029	114.14161	-727.556149	-1.538286	-0.773199	22205.2675
8.689082	-595.638253	208.748989	-733.659851	-0.012361	-0.773199	22206.03046
88.80017	-607.845656	287.334151	-707.719118	2.276527	-0.773199	22243.41563
191.800139	-585.719737	396.437823	-662.704317	3.03949	-0.010237	22225.86749
247.496419	-564.35678	425.430407	-622.267292	2.276527	-1.536162	22217.4749
322.266767	-520.104942	517.748898	-552.07472	-0.012361	-0.773199	22218.23786
345.918612	-496.453097	562.763699	-482.645111	-0.012361	0.752726	22205.2675
426.029699	-436.942003	616.934054	-397.956247	-0.012361	-0.773199	22207.55638
461.125985	-355.304991	646.6896	-342.259967	-1.538286	-2.299125	22194.58602
516.059302	-297.319823	677.971073	-241.548886	1.513565	1.515689	22215.94897
534.370408	-206.527257	708.489582	-140.837805	-0.775323	-0.010237	22219.00082
560.311141	-149.305052	693.99329	-57.674866	2.276527	0.752726	22231.20823
536.659296	-64.616188	657.371079	75.08065	-2.301249	-0.773199	22217.4749
532.08152	23.124527	651.267377	152.902849	-1.538286	-0.010237	22199.16379
499.274122	101.709689	603.963687	255.902818	-2.301249	-0.773199	22212.89712
500.037085	174.954112	549.793333	356.6139	-2.301249	-0.010237	22206.03046
472.570426	237.517056	490.282239	420.70277	-0.012361	-0.010237	22206.03046
452.733395	319.154069	433.822997	485.554602	1.513565	0.752726	22230.44527
407.718594	387.057752	346.082282	554.984211	-0.775323	-0.773199	22228.15638
349.733426	453.435511	259.10453	603.050864	-1.538286	-0.773199	22221.28971
285.644556	479.376244	163.734188	661.798994	2.276527	-0.010237	22231.97119
242.15568	540.413263	66.074958	704.524908	-1.538286	2.278652	22229.6823
177.303847	557.961406	20.297193	721.310088	0.750602	-0.010237	22219.76379
114.740903	570.168809	-49.132416	748.013784	2.276527	-0.773199	22249.51933
78.118691	567.116958	-142.21387	735.80638	2.276527	0.752726	22247.99341
-9.622023	564.065107	-230.717547	728.939715	0.750602	-0.010237	4170.35432
-56.16275	553.383629	-283.361976	727.41379	1.513565	-0.010237	19.074068
-130.933098	535.072523	-366.524914	675.532324	-1.538286	-0.773199	12.970367
-189.681229	508.368828	-446.636002	625.939746	-1.538286	-0.010237	12469.10001
-256.058987	472.509579	-484.021176	559.561988	-1.538286	-0.773199	22158.72677
-309.466379	446.568846	-561.080412	494.710155	0.750602	0.752726	22212.89712
-383.473764	393.924417	-601.517437	404.680552	0.750602	1.515689	22199.16379
-430.014491	319.154069	-628.221133	298.628732	0.750602	-0.773199	22192.29713
-474.26633	267.272603	-643.480388	200.969501	-2.301249	-0.773199	22207.55638
-521.57002	203.946696	-674.76186	111.702861	-2.301249	-0.010237	22138.88974
-553.614455	120.783757	-686.206301	25.488072	-0.775323	0.752726	22203.74157
-569.636672	75.005993	-622.880394	-61.48968	-0.012361	-0.010237	22219.76379
-574.214449	-11.208796	-643.480388	-172.88224	-1.538286	-0.773199	22206.03046
-554.377417	-71.482852	-574.050779	-291.904427	-2.301249	-2.299125	22222.05268
-562.770008	-170.668008	-562.606338	-349.889595	-0.775323	-0.010237	22231.20823
-507.073728	-230.942064	-522.932275	-417.793278	1.513565	0.752726	22219.00082
-495.629287	-306.475375	-412.302678	-520.793248	-0.775323	-1.536162	22222.05268
-439.933007	-356.830916	-377.206393	-570.385826	-0.012361	-0.773199	22231.20823
-375.844137	-418.630898	-294.806417	-670.333944	1.513565	0.752726	22238.83786
-314.807118	-486.534581	-224.613845	-699.326528	2.276527	-0.010237	22243.41563
-274.370093	-510.186426	-123.902764	-754.259845	1.513565	-0.773199	22247.99341
-179.762714	-555.201228	-42.265751	-735.94874	-0.012361	0.752726	22232.73415
-98.888663	-593.349364	68.363846	-755.785771	0.750602	-0.773199	22225.10453
-11.147949	-604.030843	164.497151	-729.845038	-0.775323	-0.010237	22217.4749
54.466847	-605.556768	260.630455	-700.852454	-2.301249	-0.773199	22189.24528
136.866822	-594.87529	337.689692	-681.778385	-0.775323	-1.536162	22199.16379
201.718655	-565.882706	418.563742	-648.970988	-0.775323	-0.773199	22215.18601
271.148264	-538.416047	478.074836	-607.008037	-2.301249	-0.773199	22206.79342
332.948246	-493.401246	563.526662	-517.741397	-0.012361	-0.773199	22208.31935
398.563041	-447.623482	613.882203	-459.756229	-2.301249	-0.773199	22175.51195
447.392656	-379.719798	642.111824	-378.882179	-1.538286	-0.010237	22195.34898
494.696346	-338.51981	685.6007	-288.089613	-1.538286	-1.536162	22174.74899
529.029669	-245.438356	691.704402	-188.904457	-2.301249	-0.773199	22215.18601
546.577812	-167.616157	692.467365	-95.060041	0.750602	-0.010237	22231.97119
543.525961	-89.030995	671.104408	25.488072	-1.538286	-1.536162	22217.4749
543.525961	-3.579169	673.393296	144.510259	-0.775323	-0.773199	22224.34156
522.925967	49.06526	616.171091	192.576911	3.03949	1.515689	22233.49712
491.644495	161.220782	611.593314	300.91762	1.513565	-0.773199	22212.89712
484.014867	227.59854	517.748898	371.873154	2.276527	-0.010237	22240.36378
462.651911	298.554075	476.54891	473.347198	1.513565	1.515689	22258.67489
419.163035	350.435541	362.867462	546.591621	1.513565	-0.010237	22234.26008
389.407488	438.939219	335.400804	603.050864	1.513565	-2.299125	22238.07489
335.237134	474.798467	208.748989	641.961963	0.750602	-0.010237	22244.94156
259.703823	504.554014	147.71197	675.532324	2.276527	1.515689	22219.00082
212.400133	555.672517	27.926821	721.310088	-1.538286	-0.773199	22219.00082
156.703853	561.013256	-22.42872	705.28787	1.513565	0.752726	22224.34156
97.19276	576.272511	-106.354621	744.19897	-0.775323	-0.773199	22212.13416
48.363145	563.302145	-187.228671	760.221187	1.513565	0.752726	22205.2675
-32.510905	555.672517	-263.524945	719.0212	1.513565	-0.010237	93.844417
-113.384955	532.783635	-357.369361	703.761945	-2.301249	-0.773199	14.496292
-174.421974	514.47253	-425.273045	635.858261	-1.538286	0.752726	12.970367
-241.562695	468.694765	-471.050809	589.317534	-2.301249	-0.010237	21522.41585
-304.888602	451.146622	-516.828573	512.258298	-0.012361	0.752726	22177.03787
-335.407112	418.339225	-576.339667	456.562018	-3.064212	-2.299125	22185.43046
-412.466348	363.405908	-623.643357	358.902788	0.750602	1.515689	22199.16379
-439.933007	293.213336	-650.347052	242.169489	0.750602	0.752726	22222.05268
-496.392249	230.650391	-651.872978	171.213955	1.513565	0.752726	22220.52675
-536.066312	160.45782	-680.865562	93.391755	-0.012361	0.752726	22228.91934
-545.221865	88.739322	-635.087798	-14.18599	-1.538286	-0.010237	22228.15638
-560.481119	27.702303	-615.250766	-113.371146	2.276527	0.752726	22239.60082
-562.770008	-45.542119	-599.991512	-217.897041	1.513565	-0.773199	22249.51933
-570.399635	-106.579138	-561.843375	-310.215532	2.276527	0.752726	22244.17859
-531.488535	-196.608741	-524.458201	-419.319204	2.276527	-0.010237	22225.86749
-491.05151	-269.853164	-479.443399	-487.98585	0.750602	-0.010237	22236.54897
-462.821889	-337.756848	-397.806386	-557.415459	2.276527	1.515689	22232.73415
-417.044125	-396.504978	-316.169374	-629.896919	0.750602	-0.010237	22212.89712
-370.503398	-456.016072	-256.65828	-677.963572	-0.775323	-0.773199	22223.5786
-288.866385	-497.21606	-190.280522	-739.000591	1.513565	2.278652	22230.44527
-215.621962	-541.467898	-61.339819	-742.052441	-0.012361	0.752726	22212.13416
-142.377539	-573.512333	33.26756	-743.578367	0.750602	-0.773199	22215.94897
-59.214601	-620.05306	119.482349	-739.763553	-0.775323	-0.010237	22206.79342
20.133523	-594.112327	215.615654	-725.267261	-0.012361	-0.010237	22191.53417
101.007574	-617.764172	296.489704	-690.170975	-1.538286	-0.010237	22185.43046
178.829773	-582.667886	391.860046	-670.333944	-3.827174	-0.773199	22205.2675
252.837158	-557.490116	455.948916	-619.978404	-0.012361	0.752726	22200.68972
305.481587	-523.919755	515.46001	-578.778416	-0.775323	-0.010237	22198.40083
353.548239	-455.253109	565.81555	-459.756229	-0.775323	0.752726	22219.76379
434.42229	-432.364227	642.111824	-375.067365	2.276527	1.515689	22191.53417
491.644495	-369.03832	649.741451	-297.245166	-0.012361	-0.010237	22190.00824
516.059302	-272.905015	690.178476	-220.948892	1.513565	0.752726	22232.73415
545.814849	-203.475406	703.148843	-132.445215	3.03949	1.515689	22186.19343
545.814849	-120.312468	689.415514	-34.023022	3.03949	-0.773199	22239.60082
541.237073	-54.697672	681.022924	87.288054	1.513565	-0.010237	22248.75637
523.68893	37.620819	654.319228	162.058402	2.276527	0.752726	22242.65267
509.192638	120.020795	610.830352	266.584297	0.750602	-0.010237	22224.34156
490.118569	214.628174	551.319258	337.539831	-1.538286	0.752726	22222.05268
464.940799	252.776311	490.282239	427.569434	-0.012361	1.515689	22226.63045
433.659327	330.59851	419.326705	487.84349	-0.775323	-0.773199	22216.71194
406.955631	390.109603	348.37117	550.406435	-1.538286	-1.536162	22224.34156
345.155649	445.04292	261.393418	616.784193	-0.775323	0.752726	22230.44527
285.644556	498.450312	163.734188	674.006398	-2.301249	-1.536162	22194.58602
233.000127	531.25771	56.156442	692.317504	-0.775323	-0.010237	22207.55638
168.911257	554.909555	-1.828726	720.547125	-2.301249	-0.773199	22204.50453
101.007574	551.094741	-79.650925	738.858231	-2.301249	-1.536162	22196.87491
52.177958	573.22066	-156.710162	744.961933	0.750602	0.752726	22218.23786
-7.333135	557.961406	-228.428659	724.361939	-0.012361	0.752726	601.977599
-73.710893	544.228076	-313.117523	722.073051	-0.012361	-0.773199	16.022217
-137.799763	526.679933	-387.887871	670.954547	0.750602	1.515689	10.681478
-224.014552	499.976238	-458.080443	625.939746	0.750602	-0.010237	12714.77401
-268.266391	465.642914	-509.961909	562.613839	2.276527	-1.536162	22138.12677
-320.147857	437.413293	-580.154481	472.584236	3.03949	-0.773199	22222.81564
-372.029323	387.820715	-600.754474	409.258328	2.276527	1.515689	22235.02304
-425.436715	320.679994	-610.67299	290.999104	3.802453	-0.010237	22198.40083
-463.584852	244.383721	-660.265568	203.25839	3.03949	-0.010237	22234.26008
-506.310765	181.820776	-677.050748	139.16952	1.513565	0.752726	22239.60082
-546.74779	126.124496	-670.184084	31.591774	-0.775323	0.752726	22214.42305
-569.636672	58.220813	-623.643357	-97.348929	-2.301249	-2.299125	22213.66009
-563.53297	-21.890275	-615.250766	-171.356314	-0.012361	-0.773199	22228.91934
-572.688523	-102.764325	-597.702624	-285.037762	-0.775323	-0.010237	22215.94897
-550.562604	-155.408753	-547.347083	-364.385887	-0.012361	-0.010237	22216.71194
-509.362616	-230.942064	-493.176729	-442.971049	0.750602	-0.010237	22228.15638
-492.577436	-300.371673	-460.369331	-529.185838	-3.064212	-0.773199	22202.21564
-436.118193	-345.386475	-336.769367	-616.926553	-1.538286	-0.773199	22205.2675
-386.525615	-422.445711	-309.302709	-642.104323	-0.775323	0.752726	22216.71194
-324.725634	-491.87532	-213.932367	-714.585783	-0.012361	-0.010237	22216.71194
-253.770099	-526.971606	-108.643509	-748.156143	-0.775323	-0.773199	22217.4749
-150.007167	-576.564184	-44.554639	-769.5191	1.513565	1.515689	22209.84527
-81.340521	-582.667886	90.489765	-737.474665	2.276527	-0.010237	22224.34156
-1.992396	-596.401215	176.704554	-722.21541	0.750602	0.752726	22219.00082
71.252027	-603.26788	262.919344	-714.585783	1.513565	-0.010237	22197.63787
160.518667	-575.038259	330.823027	-677.963572	1.513565	0.752726	22216.71194
233.76309	-562.830855	427.719295	-660.415429	2.276527	-0.010237	22225.10453
284.881593	-513.238277	522.326674	-572.674714	2.276527	2.278652	22233.49712
355.074165	-477.379028	561.237774	-507.059919	3.802453	0.752726	22224.34156
408.481557	-431.601264	631.430346	-407.1118	3.802453	-0.773199	22212.89712
480.963017	-379.719798	664.237743	-360.571073	0.750602	-0.010237	22206.79342
500.037085	-299.608711	686.363663	-276.645172	0.750602	1.515689	22228.91934
532.08152	-233.993915	703.148843	-175.934091	-0.775323	-0.773199	22213.66009
539.711147	-152.356903	684.837737	-75.985972	-2.301249	-0.773199	22222.05268
545.814849	-73.008778	665.763669	55.243619	-0.775323	0.752726	22231.97119
532.08152	-1.290281	671.867371	139.16952	-0.012361	-0.010237	22215.18601
511.481526	79.583769	616.934054	217.754682	-3.064212	-0.773199	22186.19343
488.592644	155.11708	598.622948	297.102806	-3.064212	-0.010237	22209.08231
460.363023	237.517056	489.519277	371.110192	-1.538286	0.752726	22195.34898
440.525991	301.605926	468.15632	464.191646	-1.538286	2.278652	22209.84527
388.644525	346.620727	378.88968	545.828658	-2.301249	-0.773199	22223.5786
384.066749	436.65033	281.993412	609.917528	-0.012361	-1.536162	22220.52675
311.585289	467.931803	211.80084	651.117516	-0.012361	-0.010237	22224.34156
259.703823	515.998455	111.852722	692.317504	-3.064212	-0.010237	22231.20823
180.355698	558.724368	53.867554	701.473057	2.276527	-0.010237	22228.15638
141.444599	583.139176	-20.139832	748.776746	0.750602	-0.010237	22190.00824
88.037207	585.428064	-107.117584	733.517492	1.513565	-0.010237	22237.31193
20.133523	560.250294	-212.406441	749.539709	3.03949	0.752726	22244.94156
-40.903495	567.116958	-266.576796	722.073051	2.276527	-0.010237	35.096286
-106.518291	538.124374	-361.947138	696.89528	1.513565	0.752726	12.970367
-178.999751	522.86512	-428.324896	635.858261	0.750602	-0.773199	12.970367
-259.110838	484.716983	-467.998958	572.532354	0.750602	0.752726	22017.57866
-310.992304	435.887368	-532.087828	532.858292	-0.012361	0.752726	22178.5638
[truncated: 28,725 more rows]
