# Supplementary material for: Dynamic analysis of slant cracked rotor system considering nonlinear oil film force
Source: PLoS One. 2024 Jan 25;19(1):e0294293. doi: 10.1371/journal.pone.0294293 (PMC10810477; doi:10.1371/journal.pone.0294293)
Supplement: S1 File — These data were measured by two eddy current sensors, model WT0150. (ZIP) [file pone.0294293.s001.zip › 2021.3.18 Test data for plain bearings/2021.3.18 (P=0.2Mpa, Z=8.1g)/900.csv]

1024	30720	7	0	3
8	8	8	8	10	10	1
3	3	3	3	1	1	4
2	1	4	3	0	0	0
0	0	0	0	-0.000029	-0.000018	20745.84766
139.273185	-524.555658	332.732421	-530.22925	0.83654	0.517804	22222.05268
188.865763	-503.955664	377.747222	-496.658889	0.073577	-0.245158	22229.6823
212.517608	-480.303819	410.55462	-450.881125	0.073577	-0.245158	22225.10453
259.058335	-469.622341	449.46572	-433.332982	1.599502	-0.245158	22243.41563
304.073136	-454.363086	449.46572	-395.184845	2.362465	-1.008121	22241.12674
352.902751	-407.822359	478.458304	-368.481149	1.599502	-0.245158	22235.786
355.954602	-386.459403	511.265701	-279.977472	1.599502	0.517804	22225.86749
389.524963	-359.755707	525.761993	-257.08859	-1.452349	-0.245158	22225.10453
411.650882	-306.348315	516.60644	-228.096006	-0.689386	-1.008121	22215.18601
418.517547	-263.622402	521.184217	-203.681198	0.073577	0.517804	22137.36381
469.63605	-219.370563	529.576807	-121.281223	2.362465	0.517804	22227.39341
476.502715	-159.85947	528.813844	-72.451607	-2.215311	-0.245158	22193.06009
473.450864	-98.059488	492.191633	-28.199769	0.83654	0.517804	22202.21564
458.954572	-86.615047	507.450888	49.62243	0.073577	-0.245158	22205.2675
449.036056	-31.68173	479.984229	97.689083	0.83654	-0.245158	22209.08231
442.932354	38.510842	441.073129	155.674251	-1.452349	-0.245158	22148.04529
429.199025	85.814531	434.206465	193.059425	0.073577	0.517804	22208.31935
432.250876	117.096004	423.524987	240.363115	1.599502	1.280767	22225.86749
429.199025	169.740432	390.717589	285.377916	-1.452349	-2.534047	22214.42305
418.517547	215.518197	342.650936	309.792724	0.073577	-1.008121	22219.00082
401.732366	256.718184	314.421315	368.540855	0.073577	-1.008121	22221.28971
346.036087	290.288545	256.436147	379.222333	2.362465	0.517804	22183.90454
360.532379	337.592235	194.636165	448.651942	0.073577	-0.245158	22196.87491
315.517577	377.266297	139.702848	454.755644	0.073577	-1.008121	22207.55638
300.258322	408.547769	110.710264	465.437122	-0.689386	-1.008121	22229.6823
255.243521	416.940359	79.428792	505.874147	-0.689386	0.517804	22234.26008
198.784278	432.199614	-2.208221	533.340806	0.83654	-0.245158	22239.60082
170.554657	474.162564	-64.008202	546.311172	0.073577	-0.245158	22222.05268
140.036148	489.421819	-76.978569	551.651911	-0.689386	0.517804	22209.84527
85.865793	478.740341	-134.200774	549.363023	0.073577	-1.008121	22219.76379
72.132464	494.762558	-154.800768	576.829682	0.073577	-1.008121	22220.52675
20.250998	506.206999	-182.267427	567.674129	0.073577	-0.245158	22221.28971
-4.926772	481.029229	-221.941489	547.837098	0.073577	-1.008121	22225.10453
-33.156394	487.895894	-278.400731	567.674129	0.073577	0.517804	36.622211
-86.563785	462.718123	-295.185912	556.229688	-0.689386	0.517804	13.733329
-148.363767	445.932943	-330.282198	492.140818	0.073577	-0.245158	9.918516
-145.311916	444.407018	-367.667372	472.303787	-0.689386	-1.008121	10.681478
-205.585972	431.436651	-403.52662	452.466756	-0.689386	-0.245158	20206.30512
-222.371152	430.673688	-394.371067	426.526023	1.599502	0.517804	22205.2675
-266.622991	400.918142	-412.682173	392.192699	2.362465	-0.245158	22236.54897
-283.408171	389.473701	-469.904378	310.555687	0.073577	-0.245158	22215.94897
-323.845196	331.488533	-466.089565	303.689022	1.599502	0.517804	22225.10453
-360.467408	295.629284	-472.193267	244.940891	0.073577	-1.771084	22226.63045
-383.35629	255.955222	-491.267335	186.955723	0.83654	-0.245158	22215.94897
-383.35629	217.807085	-518.733994	101.503897	4.651353	0.517804	22245.70452
-442.867383	187.288575	-504.237702	99.977971	0.073577	-0.245158	22223.5786
-444.393309	143.036737	-506.52659	12.237256	2.362465	0.517804	22193.06009
-490.934036	94.207121	-503.474739	1.555778	0.073577	-1.008121	22224.34156
-492.459961	56.821947	-458.459937	-50.325688	-2.215311	-1.008121	22222.81564
-497.8007	18.67381	-434.04513	-120.51826	0.073577	1.280767	22194.58602
-516.874769	-19.474326	-456.171049	-146.458993	0.073577	-0.245158	22209.08231
-483.304408	-80.511345	-434.808092	-244.118223	-0.689386	-0.245158	22218.23786
-483.304408	-116.370594	-401.237732	-277.688584	-2.215311	-1.771084	22191.53417
-482.541446	-146.126141	-351.645154	-311.258944	-2.215311	-1.008121	22209.84527
-448.971085	-207.16316	-347.067378	-357.036708	-2.215311	-1.008121	22200.68972
-423.793315	-240.73352	-318.837756	-398.999659	-2.215311	-0.245158	22186.19343
-390.985917	-287.274247	-301.289614	-473.007044	-0.689386	-1.771084	22168.64528
-374.200737	-331.526086	-217.363712	-460.79964	0.073577	1.280767	22209.84527
-339.104451	-351.363117	-192.948905	-532.518138	-1.452349	-1.008121	22208.31935
-282.645209	-395.614956	-115.126706	-526.414436	1.599502	1.280767	22241.12674
-258.230401	-413.163099	-83.082271	-538.62184	-1.452349	-1.008121	22239.60082
-218.556339	-449.78531	-34.252656	-560.747759	0.073577	-0.245158	22225.10453
-172.778574	-487.170484	45.858432	-588.214418	-0.689386	-0.245158	22219.00082
-125.474885	-499.377888	67.984351	-574.481088	1.599502	0.517804	22228.91934
-81.986009	-520.740845	120.62878	-602.71071	1.599502	-1.008121	22231.20823
-15.608251	-524.555658	174.799134	-567.614424	2.362465	-0.245158	22239.60082
25.591737	-539.814913	272.458365	-540.147765	0.83654	-0.245158	22226.63045
40.088029	-523.792695	270.169476	-548.540355	0.83654	-0.245158	22235.02304
120.962079	-525.318621	334.258346	-524.88851	0.073577	-1.008121	22219.00082
157.584291	-518.451956	345.702787	-518.784809	-1.452349	0.517804	22215.94897
197.258353	-510.059366	369.354632	-493.607038	1.599502	1.280767	22220.52675
249.139819	-498.614925	409.791657	-463.088529	0.073577	-1.008121	22215.94897
262.873148	-438.340869	460.147198	-437.910758	0.073577	-0.245158	22227.39341
324.67313	-420.792726	454.043496	-374.584851	-0.689386	-1.008121	22230.44527
343.747198	-401.718658	500.584223	-330.333012	-1.452349	-0.245158	22219.00082
385.710149	-364.333483	489.902745	-272.347844	-2.215311	-1.771084	22207.55638
430.72495	-340.681639	518.895329	-279.214509	-1.452349	0.517804	22215.18601
426.147174	-281.933508	532.628658	-234.96267	-1.452349	-1.771084	22206.03046
453.613833	-256.755738	518.132366	-175.451577	-0.689386	-0.245158	22219.00082
471.161976	-185.03724	530.33977	-99.155303	2.362465	-0.245158	22229.6823
481.843454	-134.6817	534.917546	-46.510874	-0.689386	-0.245158	22209.08231
462.769385	-110.266892	499.82126	-3.784961	-2.978274	-1.771084	22210.60823
448.273093	-43.889134	471.591639	58.777983	-0.689386	-0.245158	22216.71194
466.584199	-22.526177	469.302751	117.526114	0.83654	-0.245158	22125.91937
443.695317	40.036767	464.724974	167.881655	-1.452349	0.517804	22196.87491
441.406429	95.733047	444.12498	202.977941	1.599502	-0.245158	22230.44527
431.487913	152.955252	396.821291	250.28163	1.599502	0.517804	22206.03046
404.021255	178.895985	350.280564	276.222363	0.83654	-1.008121	22201.45268
371.213857	224.673749	312.132427	335.733457	1.599502	-1.771084	22221.28971
387.999037	266.6367	280.087992	373.118631	-0.689386	0.517804	22208.31935
359.006453	297.155209	234.310228	402.874178	-1.452349	-0.245158	22177.80084
336.117571	344.458899	197.688016	443.311203	-1.452349	-1.008121	22212.13416
297.206472	372.68852	143.517662	478.407489	0.83654	-0.245158	22206.79342
279.658329	419.99221	109.947302	509.688961	-2.215311	0.517804	22222.05268
233.117602	441.355167	24.495475	518.844514	-0.689386	-1.771084	22231.97119
190.391688	455.088496	-35.778581	531.81488	-2.978274	0.517804	22208.31935
150.717626	467.2959	-70.111904	545.548209	0.83654	-0.245158	22207.55638
113.332452	492.47367	-102.919302	555.466725	-1.452349	0.517804	22216.71194
71.369501	490.184782	-135.7267	575.303756	-1.452349	-1.771084	22220.52675
48.480619	493.999596	-168.534097	576.066719	-0.689386	-1.008121	22219.00082
20.250998	496.288484	-202.86742	579.881533	0.83654	-1.008121	22247.99341
-20.94899	486.369968	-241.015557	563.096352	0.83654	-0.245158	5362.102115
-49.941574	480.266266	-283.741471	558.518576	0.83654	0.517804	19.074068
-78.934158	458.140347	-334.097011	525.711178	0.83654	-0.245158	12.970367
-139.208214	457.377384	-366.904409	515.0297	0.073577	-0.245158	10.681478
-172.015612	450.51072	-376.822924	483.748228	1.599502	-0.245158	10.681478
-207.87486	438.303316	-382.926626	464.674159	1.599502	0.517804	21969.51201
-242.208183	414.651471	-436.334018	403.63714	2.362465	-1.008121	22227.39341
-272.726693	404.732955	-414.971061	367.777892	0.83654	1.280767	22217.4749
-294.08965	361.244079	-444.726608	333.444569	0.83654	-0.245158	22223.5786
-346.734078	321.570017	-494.319186	280.80014	-1.452349	0.517804	22216.71194
-365.808147	282.658917	-477.534006	215.185344	0.073577	-1.008121	22202.97861
-401.667395	239.933004	-519.496956	148.044624	0.83654	-0.245158	22217.4749
-431.422942	199.495979	-524.074733	121.340928	-2.215311	-1.771084	22224.34156
-431.422942	162.110805	-485.926596	90.822418	0.073577	0.517804	22187.71935
-464.23034	117.858966	-486.689559	32.074288	-0.689386	-1.008121	22215.94897
-490.171073	81.236755	-471.430304	-34.303471	-2.215311	-1.008121	22212.13416
-502.378477	37.747879	-454.645124	-97.629378	-1.452349	-0.245158	22169.40825
-504.667365	-9.555811	-451.593273	-127.384924	-1.452349	-1.008121	22193.06009
-487.119222	-41.600246	-433.282167	-179.266391	0.073577	-0.245158	22209.84527
-500.089589	-75.933569	-392.082179	-244.118223	0.83654	0.517804	22212.89712
-476.437744	-133.155774	-376.822924	-279.214509	2.362465	0.517804	22222.81564
-458.889601	-178.933538	-353.17108	-327.281162	0.83654	-0.245158	22222.81564
-438.289607	-222.422414	-324.941458	-367.718187	-2.215311	-1.008121	22216.71194
-397.089619	-239.207595	-270.008141	-418.073727	0.83654	0.517804	22187.71935
-378.778513	-286.511284	-250.934073	-436.384833	0.83654	0.517804	22202.97861
-344.44519	-307.111278	-178.452613	-476.058895	-0.689386	-1.771084	22219.76379
-320.793345	-356.703856	-121.99337	-505.814442	3.125428	1.280767	22236.54897
-296.378538	-407.822359	-94.526712	-537.858877	-0.689386	-1.008121	22235.786
-242.208183	-434.526055	-58.667463	-566.088498	1.599502	-0.245158	22235.02304
-193.378568	-451.311235	8.473258	-579.821827	0.83654	-1.008121	22216.71194
-164.385984	-501.666776	63.406575	-579.821827	1.599502	1.280767	22212.89712
-88.852673	-517.688994	90.873233	-585.162567	-0.689386	-1.771084	22224.34156
-60.623052	-519.977882	158.776917	-566.851461	0.83654	1.280767	22219.76379
2.702855	-552.785279	233.547265	-538.62184	0.073577	-0.245158	22230.44527
37.036178	-525.318621	275.510216	-559.221834	-0.689386	-1.771084	22228.15638
94.258383	-524.555658	283.902806	-556.932945	-1.452349	-0.245158	22201.45268
130.117632	-542.866764	320.525017	-517.258883	-4.5042	-1.771084	22209.08231
171.31762	-514.637143	355.621303	-512.681107	-0.689386	-0.245158	22219.00082
212.517608	-486.407521	400.636104	-488.266299	-0.689386	0.517804	22205.2675
259.058335	-484.118633	431.154614	-460.79964	0.83654	0.517804	22227.39341
289.576844	-456.651975	465.487937	-409.681137	1.599502	-0.245158	22253.33415
337.643497	-421.555689	479.984229	-356.273746	1.599502	0.517804	22225.86749
368.924969	-376.540887	498.295335	-320.414497	0.073577	-1.008121	22228.15638
397.15459	-357.466819	518.895329	-273.87377	-0.689386	-0.245158	22231.97119
416.228658	-304.059427	531.102732	-218.940453	0.83654	-0.245158	22215.18601
458.954572	-261.333514	538.73236	-196.051571	1.599502	0.517804	22222.81564
463.532348	-214.029824	526.524956	-140.355291	2.362465	0.517804	22247.23045
461.24346	-193.42983	530.33977	-84.659011	0.83654	-0.245158	22191.53417
477.265677	-136.207625	486.850894	-22.85903	1.599502	1.280767	22216.71194
455.139758	-87.37801	516.60644	45.044654	0.83654	1.280767	22231.20823
468.110125	-36.259507	470.828676	95.400195	-1.452349	-0.245158	22181.61565
455.139758	4.940481	472.354602	125.918704	-2.215311	-1.008121	22198.40083
449.799019	71.318239	433.443502	183.903872	0.073577	-1.008121	22220.52675
423.858286	106.414525	405.976844	229.681636	-2.215311	0.517804	22213.66009
417.754584	162.873768	380.036111	275.459401	0.83654	-0.245158	22198.40083
382.658298	188.814501	339.599085	304.451985	0.83654	-0.245158	22216.71194
391.050888	236.11819	291.532433	353.2816	-1.452349	-2.534047	22162.54158
362.058304	283.42188	284.665768	400.585289	-0.689386	1.280767	22163.30454
348.324975	331.488533	167.169507	428.051948	-0.689386	-0.245158	22197.63787
328.487944	351.325564	128.258407	471.540824	0.83654	0.517804	22203.74157
290.339807	390.999626	94.688047	483.748228	-0.689386	-2.534047	22222.05268
243.79908	404.732955	40.517693	538.681545	0.073577	-0.245158	22245.70452
210.22872	454.325533	6.184369	536.392657	0.073577	-0.245158	22224.34156
183.525024	462.718123	-55.615612	554.703762	0.83654	1.280767	22220.52675
115.62134	487.132931	-58.667463	574.540793	-0.689386	-1.008121	22227.39341
87.391719	490.184782	-122.756333	560.044501	-0.689386	-1.008121	22230.44527
72.132464	487.132931	-132.674849	592.088936	1.599502	-0.245158	22240.36378
43.13988	490.184782	-193.711868	576.066719	2.362465	0.517804	22241.88971
-9.504549	498.577372	-217.363712	579.11857	0.073577	-0.245158	22233.49712
-28.578617	497.051447	-247.882222	547.837098	1.599502	-0.245158	126.651814
-87.326748	471.873676	-302.815539	550.888949	-0.689386	-0.245158	16.022217
-107.926742	470.347751	-366.904409	537.918582	-0.689386	0.517804	10.681478
-159.808208	449.747757	-350.882191	494.429706	-2.978274	-1.008121	12.207404
-176.593388	426.095912	-399.711807	476.1186	0.073577	-2.534047	19918.66817
-244.497072	406.258881	-409.630322	425.76306	0.83654	-1.008121	22204.50453
-271.96373	397.866291	-454.645124	375.407519	-2.215311	-1.771084	22205.2675
-290.274836	347.51075	-463.800676	334.207531	-4.5042	-0.245158	22199.16379
-319.26742	343.695936	-472.193267	276.222363	2.362465	0.517804	22215.18601
-358.941482	307.836688	-472.956229	249.518668	-1.452349	-1.008121	22197.63787
-371.911849	257.481147	-490.504372	200.689052	-0.689386	-1.771084	22213.66009
-403.956284	210.94042	-488.215484	124.392779	-1.452349	-1.008121	22228.15638
-431.422942	184.236724	-514.91918	93.874269	1.599502	0.517804	22200.68972
-448.971085	143.036737	-493.556223	58.015021	0.83654	0.517804	22219.00082
-487.119222	107.940451	-487.452521	13.763182	0.83654	-1.008121	22232.73415
-483.304408	68.266388	-453.119198	-46.510874	-1.452349	-0.245158	22215.18601
-505.430328	24.777512	-437.859943	-83.133086	2.362465	-0.245158	22197.63787
-497.037738	-10.318774	-414.208099	-154.08862	3.88839	2.04373	22236.54897
-487.882185	-43.889134	-405.052546	-190.710832	0.83654	0.517804	22225.86749
-481.01552	-106.452078	-402.763658	-255.562664	2.362465	-0.245158	22202.97861
-471.859967	-139.259476	-369.95626	-305.918205	0.073577	-0.245158	22214.42305
-457.363675	-188.852054	-333.334048	-363.14041	0.83654	0.517804	22198.40083
-451.259973	-262.096477	-295.185912	-379.162628	-1.452349	0.517804	22179.32676
-394.037768	-286.511284	-280.68962	-455.458901	0.073577	0.517804	22194.58602
-367.334072	-310.926092	-205.919271	-468.429268	0.073577	1.280767	22215.18601
-336.0526	-349.837191	-186.08224	-496.658889	1.599502	-1.008121	22219.76379
-325.371122	-376.540887	-128.860035	-518.021846	3.125428	1.280767	22229.6823
-264.334103	-421.555689	-83.082271	-545.488504	-0.689386	-1.008121	22233.49712
-236.104482	-447.496422	-65.534128	-598.132933	-3.741237	-0.245158	22195.34898
-168.200798	-484.881596	-6.785997	-570.666275	-3.741237	-1.008121	22206.03046
-135.3934	-487.933447	58.065836	-592.792194	-1.452349	-0.245158	22223.5786
-82.748971	-513.111217	132.073221	-589.740343	0.83654	-0.245158	22214.42305
-27.052692	-523.029733	162.591731	-553.881094	2.362465	0.517804	22233.49712
0.413967	-542.103801	222.102824	-570.666275	1.599502	-1.008121	22246.46748
58.399135	-526.844546	287.717619	-544.725542	3.125428	-0.245158	22219.76379
114.858377	-529.133435	327.391682	-536.332951	1.599502	-0.245158	22227.39341
157.584291	-507.770478	362.487968	-497.421852	-0.689386	-1.008121	22231.97119
189.628726	-496.326037	392.243514	-483.688523	0.83654	-0.245158	22214.42305
232.354639	-455.126049	441.073129	-441.725572	2.362465	-0.245158	22247.23045
272.791664	-461.992714	457.85831	-435.62187	0.83654	0.517804	22243.41563
319.332391	-423.081614	474.64349	-390.607069	-0.689386	-0.245158	22220.52675
339.932385	-411.637173	496.769409	-342.540416	0.83654	-0.245158	22228.91934
381.895335	-366.622372	506.687925	-286.081174	0.83654	-1.008121	22228.91934
395.628665	-332.289048	493.717558	-258.614515	-1.452349	-0.245158	22198.40083
421.569398	-291.852023	521.94718	-214.362676	-2.215311	-2.534047	22196.87491
452.087907	-238.444632	536.443472	-161.718248	-1.452349	-0.245158	22228.15638
476.502715	-201.82242	538.73236	-116.703446	-1.452349	-1.771084	22205.2675
474.976789	-142.311327	493.717558	-60.244204	2.362465	0.517804	22212.89712
465.821236	-124.000221	484.562005	-26.673843	-2.215311	-1.771084	22209.84527
468.110125	-64.489128	486.087931	74.800201	-1.452349	-0.245158	22202.21564
450.561982	-4.978034	463.962012	109.133524	0.073577	-1.008121	22161.01566
443.695317	46.903432	467.013863	151.096474	-0.689386	-1.008121	22206.79342
438.354578	86.577494	442.599055	206.029792	3.125428	1.280767	22219.00082
433.013839	136.933035	417.421285	258.67422	1.599502	-0.245158	22210.60823
396.391627	187.288575	355.621303	287.666804	-1.452349	-1.008121	22219.00082
401.732366	228.488563	326.628719	328.103829	0.83654	-0.245158	22224.34156
384.184224	257.481147	281.613917	373.881594	-2.215311	0.517804	22207.55638
362.821267	298.681135	234.310228	409.740842	0.073577	-0.245158	22209.84527
348.324975	346.747787	195.399128	442.54824	2.362465	-0.245158	22215.94897
297.206472	388.710738	148.858401	464.674159	1.599502	0.517804	22235.02304
278.132403	429.910726	116.813966	502.822296	2.362465	1.280767	22241.12674
246.087968	439.066279	35.176953	522.659327	0.073577	-1.008121	22238.83786
201.073167	468.821825	-32.72673	548.60006	1.599502	1.280767	22221.28971
158.347253	456.614421	-78.504494	547.074135	-2.215311	-0.245158	22212.89712
126.302818	492.47367	-94.526712	537.918582	-2.215311	0.517804	22219.00082
75.184315	484.08108	-131.148923	566.148203	-1.452349	-1.008121	22213.66009
42.376917	504.681074	-172.348911	573.777831	-2.215311	-0.245158	22225.10453
13.384333	489.421819	-210.497048	576.066719	0.073577	-0.245158	22180.08972
-7.978623	486.369968	-234.148893	572.251905	-0.689386	-1.008121	6595.049898
-57.571201	472.636639	-289.08221	561.570427	-1.452349	0.517804	18.311106
-87.326748	453.562571	-314.25998	528.000067	-0.689386	-0.245158	13.733329
-131.578587	460.429235	-366.141446	511.214886	-1.452349	-1.771084	9.918516
-159.808208	443.644055	-367.667372	489.088967	-1.452349	-0.245158	11.444441
-204.060047	429.147763	-374.534036	460.859346	0.073577	-0.245158	21137.11966
-224.660041	408.547769	-426.415502	405.926029	3.125428	0.517804	22206.79342
-287.222985	400.918142	-427.941428	367.777892	0.83654	0.517804	22219.76379
-308.585942	373.451483	-455.408086	311.318649	-0.689386	-0.245158	22227.39341
-334.526675	320.044092	-479.059931	286.140879	0.073577	1.280767	22215.18601
-360.467408	291.051508	-481.348819	223.577935	0.83654	0.517804	22219.76379
-381.830364	260.532998	-493.556223	163.303878	-0.689386	-2.534047	22244.94156
-430.659979	219.33301	-511.867329	119.815002	0.83654	-1.008121	22214.42305
-434.474793	168.97747	-468.378453	80.903903	2.362465	0.517804	22193.06009
-473.385893	120.147854	-492.79326	26.733548	-0.689386	-1.008121	22224.34156
-480.252557	81.236755	-472.956229	-15.229402	-0.689386	-1.008121	22212.13416
-506.19329	53.007134	-439.385869	-73.21457	-2.215311	-0.245158	22180.85269
-493.985887	1.125668	-466.852527	-128.147887	0.073577	0.517804	22211.3712
-490.171073	-29.392842	-427.178465	-161.718248	-1.452349	0.517804	22209.84527
-490.171073	-78.222457	-395.13403	-240.30341	0.073577	-0.245158	22203.74157
-490.171073	-124.000221	-385.978477	-277.688584	-0.689386	-1.008121	22218.23786
-471.097005	-176.64465	-361.56367	-338.725603	0.073577	0.517804	22202.97861
-446.682197	-226.237228	-334.859974	-376.110777	0.073577	-0.245158	22185.43046
-415.400725	-230.052042	-305.86739	-427.992243	-1.452349	-1.008121	22175.51195
-400.904433	-278.118694	-228.808154	-452.40705	-2.215311	-1.771084	22199.16379
-370.385923	-328.474235	-199.81557	-473.770007	1.599502	0.517804	22214.42305
-309.348904	-356.703856	-147.171141	-494.370001	3.88839	0.517804	22249.51933
-275.778544	-389.511254	-111.311892	-531.755175	1.599502	0.517804	22203.74157
-242.208183	-416.21495	-75.452643	-563.79961	-1.452349	-0.245158	22218.23786
-194.141531	-445.970496	-20.519326	-588.214418	0.83654	0.517804	22226.63045
-137.682289	-478.014931	67.984351	-558.458871	-0.689386	-0.245158	22231.20823
-91.904524	-498.614925	81.71768	-589.740343	3.125428	-0.245158	22219.76379
-46.889723	-523.792695	136.650997	-583.636641	1.599502	0.517804	22244.17859
-1.111959	-522.26677	218.28801	-547.01443	3.125428	0.517804	22246.46748
48.480619	-533.711211	260.250961	-566.088498	1.599502	-0.245158	22222.81564
83.576905	-522.26677	301.450949	-553.881094	-0.689386	-1.771084	22224.34156
112.569489	-527.607509	291.532433	-529.466287	-1.452349	0.517804	22220.52675
165.213918	-526.081584	344.176862	-503.525554	0.83654	-0.245158	22203.74157
207.939831	-488.69641	386.902775	-463.851491	-0.689386	-1.008121	22221.28971
255.243521	-461.229751	430.391651	-444.777423	0.83654	0.517804	22232.73415
285.76203	-447.496422	447.176831	-450.881125	0.073577	-0.245158	22217.4749
306.362024	-438.340869	488.376819	-365.429298	0.073577	-0.245158	22225.86749
346.799049	-416.977912	497.532372	-309.733019	-1.452349	-0.245158	22212.89712
380.36941	-364.333483	510.502739	-286.081174	-2.978274	-1.008121	22200.68972
423.095323	-324.659421	544.836062	-249.458962	-2.215311	-1.008121	22211.3712
429.961988	-282.696471	511.265701	-187.658981	0.073577	-0.245158	22223.5786
454.376795	-227.000191	518.895329	-156.377508	1.599502	0.517804	22212.13416
465.058274	-165.200209	513.554589	-62.533092	0.073577	-1.008121	22204.50453
475.739752	-137.733551	508.976813	-34.303471	1.599502	-0.245158	22222.05268
478.02864	-79.748383	509.739776	45.044654	-0.689386	-1.008121	22214.42305
462.769385	-48.46691	491.42867	87.770567	0.073577	-1.008121	22049.6231
465.058274	7.992332	477.695341	145.755735	0.83654	-0.245158	22212.13416
452.85087	61.399724	445.650906	174.748319	1.599502	0.517804	22232.73415
436.06569	111.755264	419.710173	213.659419	0.83654	-0.245158	22218.23786
432.250876	157.533029	392.243514	256.385332	1.599502	-1.008121	22201.45268
397.917553	200.258942	360.962042	325.814941	-1.452349	-1.008121	22212.89712
394.102739	243.747818	309.843539	350.992712	0.073577	0.517804	22190.00824
376.554596	261.295961	243.465781	381.511221	-1.452349	-0.245158	22177.80084
340.695348	312.414464	210.658383	407.451954	1.599502	-0.245158	22209.08231
307.124987	360.481117	160.302842	440.259352	-2.215311	-1.008121	22206.03046
281.947217	379.555185	131.310258	478.407489	0.073577	-1.008121	22229.6823
257.532409	426.095912	68.747314	502.059333	-2.978274	-1.771084	22232.73415
204.125018	441.355167	16.865848	528.763029	-2.978274	-2.534047	22199.92676
170.554657	470.347751	-46.460059	560.044501	-2.215311	-1.771084	22214.42305
137.747259	461.955161	-57.9045	543.259321	-2.215311	-1.008121	22214.42305
78.236166	483.318117	-115.126706	538.681545	-0.689386	-0.245158	22207.55638
66.028762	487.132931	-163.193358	574.540793	0.83654	-0.245158	22228.15638
48.480619	493.236633	-186.08224	587.51116	3.125428	0.517804	22254.86007
2.702855	491.710707	-218.889638	564.622278	1.599502	1.280767	22224.34156
-33.919356	493.999596	-278.400731	550.125986	-2.215311	-1.008121	149.540696
-85.03786	475.68849	-282.978508	568.437092	0.83654	-0.245158	12.970367
-110.21563	453.562571	-340.200713	547.074135	0.83654	-1.008121	12.970367
-138.445251	447.458869	-352.408117	493.666743	3.125428	0.517804	9.918516
-179.645239	448.984794	-393.608105	465.437122	1.599502	-1.771084	7062.746055
-228.474854	408.547769	-400.474769	415.844544	2.362465	-0.245158	22161.01566
-252.126699	392.525552	-440.911794	376.933445	-1.452349	-1.008121	22216.71194
-282.645209	391.762589	-478.296968	335.733457	0.073577	-0.245158	22225.10453
-315.452606	345.221862	-465.326602	304.451985	-0.689386	-0.245158	22198.40083
-351.311855	307.836688	-477.534006	255.622369	0.073577	0.517804	22211.3712
-388.697029	276.555216	-472.956229	212.133493	0.073577	-1.008121	22224.34156
-416.163687	227.7256	-517.208068	130.496481	1.599502	1.280767	22210.60823
-453.548862	195.681165	-519.496956	91.585381	0.83654	0.517804	22190.00824
-444.393309	157.533029	-498.134	61.829834	0.073577	-1.771084	22224.34156
-462.704414	97.258972	-487.452521	11.474294	-3.741237	-1.771084	22200.68972
-490.171073	74.37009	-472.193267	-57.955315	0.073577	1.280767	22198.40083
-532.134023	19.436773	-463.037714	-132.725664	0.83654	0.517804	22205.2675
-497.037738	-22.526177	-457.696975	-154.851583	-1.452349	-0.245158	22204.50453
-494.748849	-68.303942	-415.734024	-208.258975	1.599502	0.517804	22211.3712
-482.541446	-88.903935	-405.815508	-258.614515	1.599502	0.517804	22213.66009
-487.119222	-149.177992	-373.771074	-308.207093	-2.215311	-0.245158	22217.4749
-452.785899	-188.089091	-344.77849	-350.170044	-0.689386	-0.245158	22209.84527
-431.422942	-262.859439	-337.911825	-356.273746	0.83654	-0.245158	22196.87491
-403.193321	-261.333514	-286.030359	-413.495951	-2.215311	-2.534047	22213.66009
-375.726662	-305.585353	-214.311862	-466.14038	0.83654	-0.245158	22222.81564
-336.815563	-327.711272	-186.08224	-498.947777	0.83654	-1.008121	22241.12674
-298.667426	-380.355701	-130.38596	-520.310734	-0.689386	0.517804	22235.786
-285.697059	-412.400136	-102.919302	-537.095914	0.073577	-1.008121	22224.34156
-225.423003	-442.918645	-56.378575	-572.1922	-1.452349	0.517804	22222.05268
-189.563755	-476.489006	19.917699	-576.007014	-2.215311	-1.008121	22215.18601
-118.60822	-487.170484	62.643612	-559.221834	0.83654	-0.245158	22211.3712
-94.193413	-522.26677	118.339892	-585.925529	-0.689386	-1.771084	22225.86749
-20.94899	-516.926031	190.058389	-586.688492	-1.452349	-1.008121	22112.949
14.910259	-524.555658	230.495414	-552.355169	0.073577	-0.245158	22215.18601
48.480619	-538.288987	252.621333	-555.40702	-2.215311	-0.245158	22209.08231
89.680607	-540.577876	310.606501	-553.881094	-2.215311	-1.008121	22216.71194
130.117632	-529.133435	365.539819	-503.525554	-2.978274	-1.771084	22199.92676
200.310204	-496.326037	399.873142	-482.92556	0.073577	0.517804	22216.71194
236.169453	-487.933447	431.917577	-459.273715	-1.452349	-0.245158	22232.73415
280.421291	-458.1779	451.754608	-419.599653	2.362465	1.280767	22236.54897
301.784248	-442.918645	460.147198	-395.947808	0.83654	-0.245158	22233.49712
340.695348	-396.377918	473.880527	-330.333012	-1.452349	-1.008121	22233.49712
362.058304	-381.881626	505.924962	-305.918205	0.073577	-1.008121	22215.94897
410.124957	-340.681639	528.050881	-270.821919	-0.689386	-0.245158	22221.28971
436.06569	-281.933508	539.495323	-226.57008	3.125428	-0.245158	22235.02304
457.428646	-251.414998	531.865695	-176.21454	3.125428	1.280767	22236.54897
464.295311	-207.926122	532.628658	-135.777515	2.362465	-1.008121	22209.84527
481.843454	-163.674284	495.243484	-83.896048	0.073577	-0.245158	22226.63045
458.954572	-113.318743	508.21385	-6.073849	0.073577	-0.245158	22222.81564
457.428646	-75.170606	479.984229	58.777983	-0.689386	0.517804	22186.95639
463.532348	-21.000252	490.665707	109.133524	-0.689386	-1.771084	22201.45268
461.24346	31.644177	457.095347	169.40758	0.073577	0.517804	22206.03046
441.406429	77.421941	423.524987	210.607568	0.073577	-0.245158	22209.84527
438.354578	113.28119	390.717589	251.807556	2.362465	-0.245158	22199.92676
414.702733	172.792283	380.036111	286.140879	0.073577	-0.245158	22224.34156
395.628665	217.044122	320.525017	321.237165	-5.267162	-2.534047	22039.70458
371.97682	249.85152	290.006508	373.881594	-1.452349	1.280767	22191.53417
355.954602	287.999657	232.784302	403.63714	-2.215311	-1.771084	22200.68972
339.932385	332.251495	167.169507	441.785277	-0.689386	-0.245158	22194.58602
308.650913	385.658887	123.680631	462.385271	2.362465	0.517804	22235.786
277.36944	410.073695	106.895451	512.740812	0.073577	-0.245158	22247.99341
244.562043	431.436651	32.125102	518.844514	0.073577	-1.008121	22221.28971
193.443539	460.429235	-31.200805	535.629694	1.599502	0.517804	22229.6823
169.791694	469.584788	-77.741532	566.148203	0.83654	-1.008121	22231.97119
101.888011	507.732925	-76.215606	550.125986	0.073577	-0.245158	22215.18601
88.154682	495.525521	-119.704482	568.437092	3.125428	0.517804	22248.75637
61.450986	496.288484	-155.563731	574.540793	2.362465	1.280767	22244.94156
26.3547	497.814409	-212.022973	566.911166	0.83654	-0.245158	22215.18601
-7.978623	495.525521	-230.334079	556.992651	-0.689386	-0.245158	22039.70458
-57.571201	463.481086	-282.978508	558.518576	-0.689386	0.517804	22.125919
-104.874891	461.192198	-313.497017	540.970433	-0.689386	0.517804	14.496292
-133.104512	455.088496	-340.200713	523.42229	-0.689386	0.517804	11.444441
-154.467469	449.747757	-370.719223	492.140818	-1.452349	-0.245158	10.681478
-211.689674	424.569987	-379.111813	465.437122	0.073577	-1.008121	20945.61602
-238.39337	401.681104	-394.371067	424.237134	0.073577	-1.008121	22202.21564
-261.282252	392.525552	-425.65254	377.696407	-2.215311	0.517804	22205.2675
-309.348904	365.058893	-463.037714	321.237165	-1.452349	-2.534047	22193.82305
-339.104451	341.407048	-496.608074	293.770506	-2.215311	-1.008121	22204.50453
-361.23037	301.732986	-474.482155	231.970525	-2.215311	-1.008121	22218.23786
-387.934066	249.088557	-500.422888	167.118692	0.83654	-0.245158	22218.23786
-403.956284	220.858936	-506.52659	116.763151	0.83654	0.517804	22215.18601
-448.208122	172.029321	-479.059931	86.244642	0.073577	0.517804	22228.15638
-463.467377	133.118221	-495.082149	36.652064	0.073577	-1.008121	22225.10453
-486.356259	102.599712	-466.089565	-9.888663	1.599502	-0.245158	22202.97861
-493.985887	73.607128	-447.015496	-56.42939	-0.689386	-0.245158	22188.48232
-513.822918	17.910848	-421.837726	-104.496042	1.599502	-1.008121	22225.86749
-493.222924	-11.081736	-415.734024	-181.555279	2.362465	1.280767	22223.5786
-485.593297	-68.303942	-392.082179	-218.17749	0.83654	-1.008121	22222.05268
-486.356259	-117.133557	-379.874775	-289.895987	-0.689386	-0.245158	22216.71194
-474.911818	-167.489097	-363.089595	-318.888571	0.073577	-0.245158	22203.74157
-474.148855	-201.82242	-327.993309	-355.510783	-2.978274	-0.245158	22185.43046
-427.608129	-259.807588	-308.919241	-401.288547	-1.452349	-0.245158	22195.34898
-391.74888	-289.563135	-241.77852	-434.095945	1.599502	0.517804	22200.68972
-367.334072	-329.237198	-199.052607	-477.584821	1.599502	-1.008121	22227.39341
-339.867414	-375.777924	-150.985954	-518.784809	-1.452349	-1.008121	22230.44527
-296.378538	-400.192732	-120.467445	-530.992212	0.073577	-1.008121	22219.00082
-242.971146	-420.792726	-89.948935	-575.244051	-2.978274	-1.008121	22208.31935
-224.660041	-449.022347	-35.778581	-595.844045	0.073577	0.517804	22215.94897
-164.385984	-488.69641	38.991767	-585.925529	-0.689386	0.517804	22206.79342
-123.185997	-487.170484	87.05842	-579.821827	-2.215311	-1.008121	22219.00082
-56.045276	-527.607509	135.888035	-572.955163	0.83654	-1.008121	22236.54897
-9.504549	-540.577876	201.50283	-543.962579	-0.689386	-0.245158	22228.91934
36.273215	-533.711211	248.043557	-556.932945	0.83654	0.517804	22231.20823
59.162098	-535.237137	300.687986	-537.095914	-1.452349	-1.008121	22230.44527
122.488005	-541.340838	325.865756	-526.414436	0.073577	-1.771084	22213.66009
167.502806	-529.133435	380.036111	-498.947777	-0.689386	-1.771084	22223.5786
219.384272	-478.014931	402.924993	-469.955193	0.83654	-0.245158	22204.50453
237.695378	-481.829745	446.413869	-440.199647	0.83654	-1.008121	22225.86749
278.895366	-460.466788	447.176831	-438.673721	0.073577	-1.008121	22229.6823
324.67313	-418.503838	472.354602	-379.162628	-0.689386	-1.008121	22238.07489
368.924969	-396.377918	505.924962	-309.733019	-2.215311	-1.771084	22209.08231
383.421261	-361.281632	505.161999	-290.65895	-1.452349	-1.008121	22204.50453
412.413845	-307.874241	540.258285	-236.488596	-2.215311	-1.008121	22225.10453
424.621249	-278.118694	530.33977	-199.866384	-0.689386	-0.245158	22216.71194
457.428646	-241.496483	522.710142	-158.666397	0.83654	0.517804	22196.11194
457.428646	-189.615017	533.391621	-106.021968	0.073577	-0.245158	22212.13416
484.132342	-148.415029	510.502739	-49.562725	-0.689386	-0.245158	22200.68972
468.873087	-92.718749	513.554589	12.237256	-2.215311	-0.245158	22199.92676
478.791603	-24.052103	473.117564	86.244642	-1.452349	-1.771084	22190.7712
456.665684	6.466407	499.058297	128.970555	0.83654	0.517804	22210.60823
451.324944	49.955283	438.021279	186.955723	-0.689386	-1.008121	22214.42305
455.902721	114.807115	463.199049	238.837189	1.599502	-1.008121	22225.86749
438.354578	160.58488	402.16203	260.200146	-1.452349	-2.534047	22219.00082
407.836068	199.495979	344.176862	306.740873	-2.215311	-1.008121	22202.97861
376.554596	226.199675	296.110209	359.385302	2.362465	0.517804	22196.11194
358.24349	275.02929	241.939855	377.696407	1.599502	0.517804	22196.11194
367.399043	322.33298	175.562097	445.600091	1.599502	-0.245158	22194.58602
329.250906	360.481117	152.673215	441.785277	0.073577	-1.008121	22243.41563
307.88795	404.732955	126.732482	461.622308	3.125428	0.517804	22245.70452
260.58426	421.518136	75.613978	511.977849	0.83654	-0.245158	22177.03787
211.754645	447.458869	26.784363	515.792663	0.83654	-1.008121	22228.91934
185.813912	469.584788	-54.089687	529.525992	-1.452349	-0.245158	22219.00082
130.117632	483.318117	-51.800799	561.570427	0.073577	-0.245158	22204.50453
105.702825	481.029229	-125.808184	547.074135	0.83654	-0.245158	22223.5786
71.369501	491.710707	-142.593364	560.044501	-0.689386	-1.008121	22232.73415
31.695439	508.495888	-183.030389	557.755613	1.599502	-0.245158	22210.60823
-8.741586	497.814409	-227.282228	566.148203	-0.689386	0.517804	22228.15638
-47.652686	487.132931	-252.459998	515.792663	-2.215311	-1.771084	87.740715
-65.963791	444.407018	-317.311831	532.577843	-2.215311	-0.245158	13.733329
-98.008226	451.273682	-329.519235	533.340806	0.073577	-1.008121	13.733329
-147.600804	448.221831	-345.541452	492.903781	0.83654	-0.245158	9.155553
-168.200798	440.592204	-389.793291	484.511191	-1.452349	-1.008121	5528.427992
-236.104482	411.59962	-422.600689	414.318619	-0.689386	-0.245158	22165.59343
-254.415587	409.310732	-443.963645	411.266768	-0.689386	-1.008121	22223.5786
-292.563724	397.866291	-458.459937	342.600121	-0.689386	-0.245158	22206.79342
-314.689643	362.770005	-485.926596	315.133463	-1.452349	-2.534047	22217.4749
-367.334072	297.155209	-460.748826	252.570519	0.83654	-1.008121	22227.39341
-367.334072	270.451514	-515.682143	193.059425	4.651353	0.517804	22235.02304
-386.408141	230.014489	-492.030298	106.844636	1.599502	1.280767	22215.18601
-432.185905	180.421911	-502.711776	110.659449	0.83654	-0.245158	22209.84527
-452.785899	162.873768	-498.134	63.35576	1.599502	-0.245158	22219.00082
-473.385893	118.621929	-488.978447	22.155772	0.073577	0.517804	22213.66009
-512.296992	74.37009	-491.267335	-52.614576	-0.689386	1.280767	22190.7712
-502.378477	40.79973	-424.889577	-112.12567	1.599502	-0.245158	22205.2675
-492.459961	-9.555811	-453.882161	-137.30344	-0.689386	-1.008121	22211.3712
-488.645147	-49.992836	-440.911794	-186.133055	-0.689386	-0.245158	22207.55638
-497.037738	-88.903935	-395.13403	-240.30341	-2.215311	-1.771084	22202.21564
-485.593297	-140.785402	-376.059962	-295.999689	-2.978274	-0.245158	22188.48232
-468.045154	-202.585383	-387.504403	-354.74782	0.83654	-0.245158	22193.82305
-436.763681	-245.311296	-346.304415	-373.821888	-1.452349	0.517804	22188.48232
-407.008135	-266.674253	-268.482216	-419.599653	0.83654	-1.008121	22196.87491
-378.778513	-290.326098	-233.38593	-459.273715	0.073577	-0.245158	22227.39341
-325.371122	-323.896458	-172.348911	-493.607038	3.88839	1.280767	22249.51933
-310.87483	-376.540887	-136.489662	-527.940361	0.073577	-0.245158	22226.63045
-273.489656	-408.585322	-89.185973	-543.962579	-0.689386	-0.245158	22231.97119
-231.526705	-441.39272	-48.748948	-571.429237	-0.689386	-1.008121	22230.44527
-191.852643	-473.437155	19.154736	-592.792194	-0.689386	-1.008121	22214.42305
-143.023028	-500.903813	42.043618	-555.40702	1.599502	-0.245158	22230.44527
-78.934158	-537.526025	128.258407	-575.244051	1.599502	-0.245158	22250.2823
-40.023058	-528.370472	160.302842	-573.718126	1.599502	0.517804	22228.91934
8.806557	-540.577876	209.89542	-562.273685	0.073577	-1.008121	22233.49712
48.480619	-528.370472	272.458365	-550.066281	-0.689386	-1.008121	22231.97119
97.310234	-533.711211	282.37688	-551.592206	-1.452349	1.280767	22203.74157
143.850961	-539.814913	341.887974	-524.125548	-2.215311	-1.008121	22213.66009
171.31762	-532.185286	377.747222	-507.340367	-1.452349	-0.245158	22228.91934
223.199086	-474.200118	396.821291	-485.977411	-0.689386	-1.008121	22213.66009
269.739813	-459.703826	428.102763	-434.858907	1.599502	0.517804	22225.86749
291.10277	-445.970496	456.332384	-408.155212	-1.452349	-1.771084	22233.49712
323.147205	-402.48162	490.665707	-357.036708	0.83654	1.280767	22199.16379
363.58423	-374.251999	482.273117	-319.651534	-0.689386	-1.771084	22209.08231
392.576814	-346.78534	514.317552	-267.770068	0.83654	1.280767	22218.23786
422.33236	-310.163129	530.33977	-215.888602	0.073577	-0.245158	22209.08231
442.932354	-265.148328	534.154583	-191.473794	0.073577	1.280767	22221.28971
456.665684	-199.533532	528.813844	-133.488626	1.599502	-1.771084	22223.5786
462.769385	-169.777986	510.502739	-57.955315	0.073577	-0.245158	22217.4749
477.265677	-115.607631	512.028664	-10.651626	1.599502	-0.245158	22224.34156
468.110125	-68.303942	495.243484	59.540946	2.362465	2.04373	22184.6675
463.532348	-25.578028	499.058297	109.896487	0.073577	-0.245158	22203.74157
472.687901	30.881214	462.436086	158.726102	-0.689386	-0.245158	22226.63045
445.984205	85.051569	434.206465	191.5335	1.599502	0.517804	22224.34156
422.33236	112.518227	408.265732	250.28163	0.83654	-1.771084	22205.2675
421.569398	170.503395	376.98426	286.903842	0.83654	-1.771084	22212.89712
406.310143	210.94042	344.939825	321.237165	-1.452349	-1.771084	22212.89712
384.947186	256.718184	283.139843	355.570488	-1.452349	-1.008121	22184.6675
359.006453	297.918172	235.836153	392.955662	-2.215311	-1.771084	22200.68972
326.962018	341.407048	164.880619	440.259352	0.83654	0.517804	22223.5786
309.413875	376.503334	149.621364	456.281569	-0.689386	-1.771084	22231.20823
279.658329	404.732955	110.710264	494.429706	3.125428	1.280767	22222.81564
235.40649	426.858875	36.702879	506.63711	0.83654	-0.245158	22213.66009
210.991682	442.881092	-44.171171	515.792663	-2.215311	-1.008121	22216.71194
155.295402	468.058863	-80.03042	515.792663	1.599502	-0.245158	22199.16379
126.302818	486.369968	-86.897084	554.703762	0.073577	-0.245158	22219.76379
92.732458	493.999596	-117.415594	559.281539	0.073577	-1.008121	22232.73415
56.873209	503.155148	-157.852619	578.355607	0.83654	-0.245158	22229.6823
27.117663	504.681074	-210.497048	575.303756	-0.689386	-1.008121	22233.49712
-10.267511	490.947745	-238.726669	566.148203	-0.689386	-0.245158	22236.54897
-59.097127	480.266266	-275.34888	549.363023	0.073577	-0.245158	31.281472
-85.800822	469.584788	-297.4748	551.651911	0.073577	-1.008121	12.207404
-114.793406	462.718123	-353.17108	509.688961	0.83654	-0.245158	11.444441
-157.51932	443.644055	-367.667372	485.274153	0.073577	-1.771084	9.918516
-199.48227	440.592204	-376.059962	436.444538	2.362465	0.517804	20777.00125
-257.467438	404.732955	-411.91921	436.444538	1.599502	-0.245158	22215.94897
-265.097066	401.681104	-427.178465	367.014929	1.599502	0.517804	22206.79342
-293.326687	364.29593	-476.771043	329.629755	-0.689386	-1.008121	22205.2675
-329.185935	325.384831	-464.563639	302.926059	-1.452349	-1.008121	22216.71194
-355.126669	284.947806	-468.378453	246.466817	-0.689386	-1.008121	22206.03046
-377.252588	242.221892	-470.667341	183.903872	-0.689386	-0.245158	22217.4749
-419.215538	233.06634	-510.341403	126.681667	-0.689386	-1.008121	22201.45268
-432.948868	178.895985	-485.163633	93.874269	0.073577	0.517804	22210.60823
-461.941452	130.829333	-499.659925	41.22984	-2.978274	-1.008121	22198.40083
-512.296992	84.288606	-517.208068	4.607629	-0.689386	-0.245158	22210.60823
-506.956253	36.221953	-436.334018	-75.503458	-2.978274	-2.534047	22191.53417
-487.882185	27.066401	-430.993279	-112.12567	2.362465	1.280767	22205.2675
-484.067371	-27.103954	-422.600689	-156.377508	0.073577	-1.008121	22224.34156
-481.778483	-61.437277	-404.289583	-222.755267	0.073577	-0.245158	22216.71194
-484.830334	-114.844668	-385.215515	-267.007105	1.599502	-0.245158	22213.66009
-471.097005	-149.177992	-350.882191	-316.599683	-1.452349	-0.245158	22216.71194
-441.341458	-214.029824	-317.311831	-358.562634	-2.215311	-1.008121	22188.48232
-413.111837	-259.044626	-297.4748	-403.577435	-0.689386	-1.008121	22192.29713
-411.585911	-263.622402	-255.511849	-439.436684	1.599502	0.517804	22228.91934
-347.497041	-328.474235	-194.47483	-475.295932	1.599502	-0.245158	22240.36378
-337.578526	-354.414968	-163.956321	-508.10333	0.073577	-1.008121	22224.34156
-313.926681	-373.489036	-130.38596	-518.784809	1.599502	1.280767	22233.49712
-255.941513	-433.763093	-78.504494	-554.644057	-2.215311	0.517804	22227.39341
-221.60819	-471.148267	-17.467475	-569.903312	-0.689386	-1.008121	22200.68972
-165.91191	-471.148267	19.917699	-568.377386	0.073577	0.517804	22222.05268
-127.763773	-485.644559	91.636196	-591.266269	-1.452349	-1.008121	22229.6823
-59.097127	-524.555658	119.102855	-582.873678	-1.452349	-0.245158	22215.18601
-20.94899	-518.451956	185.480613	-547.777393	-0.689386	-0.245158	22225.86749
30.169514	-533.711211	244.228743	-549.303318	-0.689386	0.517804	22219.00082
64.502837	-534.474174	260.250961	-569.140349	0.073577	-0.245158	22200.68972
99.599123	-529.896397	321.28798	-534.044063	-2.215311	0.517804	22209.84527
145.376887	-520.740845	339.599085	-518.784809	0.073577	-1.008121	22225.10453
196.49539	-494.037149	380.799073	-475.295932	0.073577	-0.245158	22215.94897
252.19167	-471.148267	431.917577	-434.858907	2.362465	-1.008121	22245.70452
293.391658	-454.363086	458.621272	-427.992243	0.073577	-1.008121	22243.41563
314.754614	-424.60754	454.043496	-373.821888	-0.689386	-2.534047	22216.71194
361.295341	-400.955695	496.006447	-308.970056	-1.452349	-1.008121	22223.5786
387.236074	-358.992744	503.636074	-263.955254	-0.689386	0.517804	22231.20823
422.33236	-332.289048	546.361987	-234.96267	0.073577	-0.245158	22215.18601
427.6731	-276.592769	523.473105	-203.681198	3.125428	0.517804	22236.54897
437.591615	-234.629818	497.532372	-192.236757	2.362465	0.517804	22199.16379
469.63605	-172.829836	496.006447	-101.444191	-0.689386	-1.008121	22209.84527
480.317528	-136.207625	534.154583	-38.118284	0.073577	-0.245158	22219.76379
470.399013	-108.740967	508.976813	-4.547924	-0.689386	-0.245158	22174.74899
456.665684	-36.259507	467.776825	81.666865	-2.978274	-1.008121	22186.19343
468.110125	4.940481	463.199049	126.681667	-1.452349	0.517804	22207.55638
443.695317	44.614544	426.576837	177.80017	1.599502	0.517804	22224.34156
427.6731	112.518227	422.762024	215.185344	-0.689386	0.517804	22196.11194
418.517547	139.984886	402.16203	269.355699	1.599502	-1.771084	22215.18601
402.495329	183.473762	345.702787	288.429767	-2.215311	-1.008121	22161.77862
383.421261	203.310793	322.050943	348.703823	-1.452349	-0.245158	22170.93417
357.480528	278.844104	278.562067	367.014929	-0.689386	-0.245158	22189.24528
332.302757	297.918172	206.843569	379.985296	-1.452349	-1.008121	22204.50453
330.013869	362.770005	190.058389	440.259352	0.073577	-1.008121	22235.02304
307.124987	392.525552	142.754699	486.037116	0.83654	-0.245158	22232.73415
278.895366	419.99221	104.606563	510.451924	0.83654	0.517804	22233.49712
237.695378	443.644055	25.258438	519.607476	2.362465	-0.245158	22232.73415
188.1028	477.977378	-54.089687	533.340806	-2.215311	-1.008121	22215.94897
161.399104	468.058863	-75.452643	556.992651	-0.689386	0.517804	22224.34156
103.413936	497.814409	-103.682265	566.911166	2.362465	0.517804	22255.62304
82.05098	500.86626	-147.171141	576.066719	2.362465	-1.008121	22229.6823
37.036178	490.947745	-177.68965	575.303756	-0.689386	-1.771084	22228.91934
-9.504549	492.47367	-184.556315	557.755613	0.073577	0.517804	22239.60082
-15.608251	487.132931	-248.645185	559.281539	1.599502	-1.008121	502.029481
-51.467499	470.347751	-294.422949	542.496359	-1.452349	0.517804	16.022217
-115.556369	466.532937	-339.43775	547.074135	1.599502	-1.008121	12.207404
-159.045245	450.51072	-377.585887	495.192669	1.599502	1.280767	10.681478
-175.067463	441.355167	-367.667372	484.511191	0.83654	-0.245158	9.918516
-227.711891	416.940359	-424.126614	451.703793	-2.215311	-0.245158	22025.97125
-245.260034	398.629253	-432.519204	394.481588	-2.215311	-1.771084	22180.85269
-284.171134	381.844073	-439.385869	348.703823	-0.689386	-0.245158	22202.97861
-301.719277	337.592235	-486.689559	322.000128	0.83654	0.517804	22215.94897
-332.237786	339.881123	-474.482155	279.274214	-1.452349	0.517804	22182.37861
-384.882215	254.429296	-508.052515	199.163127	-0.689386	-1.771084	22217.4749
-369.622961	252.140408	-521.022882	145.755735	2.362465	0.517804	22220.52675
-426.845166	210.94042	-528.652509	103.792785	0.073577	-1.008121	22211.3712
-440.578495	157.533029	-492.030298	62.592797	-2.215311	-0.245158	22221.28971
-458.889601	114.807115	-501.948813	30.548362	-1.452349	-0.245158	22221.28971
-514.585881	91.15527	-481.348819	-22.85903	-0.689386	-0.245158	22190.7712
-493.222924	40.79973	-466.089565	-102.207154	0.83654	-0.245158	22221.28971
-493.985887	-2.689146	-460.748826	-125.096036	3.125428	-0.245158	22229.6823
-497.8007	-27.866916	-407.341434	-205.207124	-1.452349	-1.008121	22201.45268
-495.511812	-97.296526	-403.52662	-230.384894	1.599502	-1.008121	22205.2675
-493.222924	-139.259476	-381.400701	-292.184876	0.83654	0.517804	22219.76379
-461.941452	-177.407613	-380.637738	-328.807087	-0.689386	-0.245158	22194.58602
-435.237756	-228.526116	-334.097011	-384.503367	-1.452349	-1.008121	22185.43046
-412.348874	-249.12611	-282.978508	-415.021876	0.073577	-0.245158	22213.66009
-392.511843	-288.800172	-219.652601	-444.777423	0.83654	0.517804	22231.97119
-363.519259	-339.918676	-184.556315	-486.740374	0.83654	0.517804	22220.52675
-313.926681	-386.459403	-149.460029	-523.362585	0.83654	-0.245158	22229.6823
-284.171134	-405.533471	-123.519296	-554.644057	-3.741237	-1.008121	22210.60823
-250.600774	-436.051981	-69.348942	-584.399604	-2.978274	-0.245158	22199.92676
-189.563755	-474.96308	13.813997	-588.214418	-2.215311	-1.771084	22217.4749
-141.497102	-500.903813	85.532494	-580.58479	-0.689386	-0.245158	22226.63045
-96.482301	-490.985298	93.162121	-630.177368	0.83654	0.517804	22223.5786
-45.363797	-529.133435	142.754699	-563.036647	1.599502	0.517804	22238.83786
9.56952	-538.288987	226.6806	-559.221834	0.83654	-1.008121	22236.54897
50.769507	-523.792695	267.880588	-557.695908	0.83654	1.280767	22215.18601
103.413936	-526.844546	282.37688	-530.992212	-2.215311	-1.771084	22222.81564
117.147266	-515.400105	320.525017	-516.49592	-0.689386	-1.771084	22230.44527
191.917614	-510.822329	383.850924	-483.688523	0.83654	-1.008121	22236.54897
231.591676	-490.222335	405.976844	-465.377417	2.362465	0.517804	22237.31193
251.428707	-468.096416	447.176831	-463.088529	1.599502	0.517804	22239.60082
302.547211	-439.103832	472.354602	-396.710771	0.073577	-2.534047	22219.76379
313.228689	-414.689024	488.376819	-356.273746	-1.452349	-1.008121	22219.76379
358.24349	-394.08903	496.006447	-299.05154	-0.689386	-1.008121	22214.42305
403.258292	-345.259415	508.21385	-276.162658	-0.689386	0.517804	22208.31935
418.517547	-302.533502	531.102732	-230.384894	2.362465	0.517804	22222.05268
432.250876	-272.777955	527.287919	-172.399726	0.073577	-0.245158	22217.4749
434.539764	-213.266862	514.317552	-128.91085	0.83654	-0.245158	22212.89712
459.717534	-183.511315	511.265701	-69.399756	-0.689386	0.517804	22203.74157
472.687901	-117.896519	512.791627	-22.85903	-0.689386	-1.771084	22211.3712
481.080491	-62.20024	491.42867	37.415027	-0.689386	0.517804	22189.24528
478.02864	-24.052103	470.828676	117.526114	0.073577	0.517804	22196.87491
466.584199	7.992332	441.836092	137.363145	-0.689386	-0.245158	22212.89712
457.428646	87.340457	450.991645	187.718686	2.362465	-0.245158	22224.34156
435.302727	126.251556	425.813875	242.652003	1.599502	0.517804	22216.71194
420.806435	171.266358	384.613887	274.696438	0.073577	-0.245158	22221.28971
400.206441	220.858936	351.043527	309.029761	-0.689386	-1.771084	22213.66009
399.443478	248.325594	309.080576	352.518637	-0.689386	0.517804	22193.06009
367.399043	300.20706	258.725035	389.903811	2.362465	-0.245158	22209.84527
341.45831	339.11816	200.739867	436.444538	0.83654	0.517804	22248.75637
327.724981	368.873707	151.910252	460.096383	1.599502	-1.008121	22231.20823
281.184254	394.051477	108.421376	499.007483	2.362465	2.04373	22199.16379
247.613894	439.829241	71.036202	528.000067	-1.452349	-1.008121	22235.02304
225.487974	434.488502	-29.674879	544.022284	0.83654	1.280767	22207.55638
163.687993	475.68849	-64.771165	537.155619	-2.215311	-1.008121	22212.89712
141.562073	481.792192	-76.215606	560.807464	-0.689386	-0.245158	22229.6823
98.83616	493.236633	-118.941519	556.992651	-1.452349	-0.245158	22215.94897
69.843576	500.103297	-160.90447	560.044501	1.599502	-0.245158	22220.52675
17.199147	498.577372	-218.889638	569.200054	2.362465	-1.008121	22238.07489
-20.186027	503.918111	-236.437781	560.807464	-1.452349	-0.245158	22196.11194
-37.73417	482.555155	-279.163694	537.918582	-0.689386	-0.245158	90.792566
-91.904524	459.666272	-321.126645	547.074135	-0.689386	-0.245158	13.733329
-116.319332	460.429235	-351.645154	515.792663	-1.452349	-1.008121	12.970367
-158.282282	451.273682	-372.245148	491.377855	1.599502	-0.245158	9.155553
-180.408202	450.51072	-382.163664	466.200085	1.599502	-0.245158	16261.02481
-228.474854	428.3848	-420.3118	434.918613	0.073577	-0.245158	22182.37861
-261.282252	401.681104	-430.993279	388.377886	-0.689386	1.280767	22213.66009
-280.35632	387.184812	-436.334018	331.918643	0.073577	-0.245158	22225.10453
-314.689643	342.170011	-486.689559	299.111245	-2.215311	-1.771084	22213.66009
-365.808147	303.258911	-475.245118	248.755705	0.83654	-0.245158	22235.786
-360.467408	242.221892	-467.61549	183.903872	0.83654	0.517804	22224.34156
-400.14147	221.621898	-518.733994	105.31871	0.073577	-1.008121	22186.19343
-429.134054	178.895985	-488.215484	103.792785	0.073577	-1.008121	22215.94897
-463.467377	133.118221	-508.815478	57.252058	0.073577	-0.245158	22219.00082
-465.756265	103.362674	-526.363621	0.792815	-1.452349	-0.245158	22167.11936
-503.904402	47.666394	-455.408086	-47.273837	-0.689386	-0.245158	22199.92676
-497.037738	33.933065	-437.859943	-107.547893	-1.452349	-1.008121	22223.5786
-490.934036	-15.659513	-409.630322	-163.244173	-2.215311	-0.245158	22212.13416
-506.19329	-71.355792	-407.341434	-198.340459	0.073577	-1.008121	22207.55638
-504.667365	-117.133557	-403.52662	-263.955254	-2.978274	-1.771084	22199.92676
-495.511812	-158.333544	-374.534036	-324.229311	-2.215311	-0.245158	22191.53417
-454.311824	-202.585383	-361.56367	-380.688553	-0.689386	-0.245158	22158.72677
-435.237756	-243.022408	-324.178496	-394.421882	0.073577	-0.245158	22197.63787
-407.008135	-293.377949	-242.541483	-428.755206	0.073577	-0.245158	22232.73415
-359.704445	-310.163129	-193.711868	-444.777423	-0.689386	-0.245158	22235.02304
-340.630377	-357.466819	-176.926687	-495.132964	1.599502	1.280767	22237.31193
-297.904463	-400.955695	-120.467445	-505.814442	0.073577	-1.008121	22236.54897
-264.334103	-420.792726	-90.711898	-543.199616	3.88839	2.04373	22218.23786
-230.00078	-436.051981	-7.54896	-598.132933	0.073577	-0.245158	22224.34156
-171.252649	-459.703826	42.043618	-567.614424	2.362465	1.280767	22234.26008
-123.948959	-500.140851	74.851016	-607.288486	2.362465	-0.245158	22234.26008
-78.171195	-518.451956	132.836184	-601.947747	2.362465	-0.245158	22235.786
-14.082325	-521.503807	196.162091	-566.851461	0.83654	-0.245158	22239.60082
1.17693	-529.896397	261.776886	-539.384802	-0.689386	0.517804	22213.66009
62.213949	-542.103801	275.510216	-542.436653	-1.452349	-0.245158	22212.89712
91.969495	-539.814913	329.68057	-537.858877	-2.215311	-1.008121	22217.4749
158.347253	-516.926031	364.013893	-489.792224	-0.689386	-1.008121	22212.89712
201.073167	-505.48159	370.117595	-483.688523	0.83654	-0.245158	22222.81564
239.221304	-477.251969	421.236098	-465.377417	-1.452349	-0.245158	22232.73415
262.873148	-455.126049	453.280533	-411.970025	0.83654	0.517804	22221.28971
297.206472	-428.422353	473.880527	-396.710771	-1.452349	-0.245158	22202.97861
343.747198	-380.355701	477.695341	-334.910789	-0.689386	0.517804	22215.94897
384.947186	-380.355701	501.347186	-304.392279	-2.215311	-1.008121	22116.76382
414.702733	-326.185347	496.769409	-256.325627	0.073577	-1.008121	22212.13416
429.961988	-276.592769	528.050881	-216.651565	0.073577	-0.245158	22221.28971
449.799019	-259.044626	548.650875	-180.792316	1.599502	-0.245158	22206.79342
485.658268	-188.089091	516.60644	-90.762713	0.073577	-0.245158	22222.81564
477.265677	-149.940954	514.317552	-67.110868	0.073577	-1.008121	22230.44527
466.584199	-116.370594	497.532372	21.392809	-1.452349	-1.771084	22220.52675
468.873087	-51.518761	478.458304	69.459462	0.83654	-0.245158	22205.2675
469.63605	11.044183	496.769409	122.866853	3.88839	0.517804	22235.02304
464.295311	49.19232	470.828676	177.037208	-0.689386	-0.245158	22223.5786
436.06569	92.681196	438.784241	209.844605	2.362465	1.280767	22193.82305
429.961988	128.540445	429.628688	266.303848	0.83654	0.517804	22211.3712
414.702733	178.133022	361.725005	302.163096	-0.689386	0.517804	22221.28971
382.658298	200.258942	302.213911	341.074196	-2.215311	-1.771084	22165.59343
391.050888	266.6367	280.850955	388.377886	-1.452349	-0.245158	22204.50453
343.747198	293.340396	205.317644	413.555656	1.599502	0.517804	22227.39341
331.539795	345.984825	183.191724	455.518607	-0.689386	-0.245158	22215.94897
307.88795	376.503334	130.547296	479.933414	-1.452349	-1.008121	22224.34156
258.295372	400.918142	103.8436	511.214886	-1.452349	-1.008121	22219.00082
210.22872	430.673688	-12.126736	532.577843	-2.215311	-1.771084	22198.40083
188.865763	466.532937	-80.03042	532.577843	-2.215311	-1.008121	22208.31935
162.92503	458.140347	-61.719314	556.992651	-2.978274	-1.008121	22222.05268
117.147266	497.051447	-104.445227	553.9408	0.073577	0.517804	22215.94897
78.236166	514.599589	-118.941519	557.755613	2.362465	-1.008121	22116.00086
20.250998	478.740341	-183.793352	551.651911	0.83654	-1.008121	22239.60082
26.3547	489.421819	-218.126675	549.363023	0.83654	0.517804	22222.05268
-29.34158	493.236633	-244.067408	556.229688	0.073577	-1.008121	4036.835841
-58.334164	476.451453	-302.052576	545.548209	1.599502	1.280767	19.074068
-85.03786	478.740341	-321.126645	537.918582	2.362465	-1.008121	10.681478
-132.341549	469.584788	-340.200713	510.451924	0.83654	-0.245158	12.207404
-175.067463	452.799608	-398.948844	493.666743	2.362465	-0.245158	9.155553
-216.26745	416.940359	-371.482185	460.096383	-1.452349	-1.008121	21994.68978
-242.971146	404.732955	-416.496987	411.266768	0.073577	0.517804	22205.2675
-275.778544	379.555185	-424.126614	367.014929	-0.689386	0.517804	22212.13416
-319.26742	358.192228	-481.348819	312.844575	0.073577	-1.008121	22207.55638
-322.319271	311.651501	-495.845111	293.770506	0.83654	0.517804	22209.84527
-388.697029	277.318178	-485.926596	215.185344	2.362465	1.280767	22223.5786
-406.245172	252.903371	-504.237702	149.570549	0.073577	-0.245158	22197.63787
-408.53406	201.784867	-513.393254	128.970555	2.362465	-0.245158	22215.18601
-452.785899	145.325625	-485.926596	73.274275	-2.215311	-0.245158	22206.79342
-495.511812	85.051569	-528.652509	-12.177551	-0.689386	-0.245158	22212.89712
-479.489595	86.577494	-444.726608	-35.066433	-2.215311	-1.008121	22187.71935
-497.037738	48.429357	-449.304384	-81.60716	0.83654	-0.245158	22207.55638
-487.882185	1.88863	-441.674757	-106.784931	2.362465	-0.245158	22223.5786
-515.348843	-33.970618	-418.022912	-198.340459	2.362465	-0.245158	22199.16379
-490.171073	-90.429861	-414.208099	-242.592298	-0.689386	-1.008121	22215.94897
-488.645147	-114.081706	-357.748856	-273.110807	0.073577	0.517804	22202.21564
-455.83775	-180.459464	-340.963676	-318.888571	-0.689386	-1.008121	22192.29713
-436.000719	-213.266862	-317.311831	-374.584851	0.83654	-0.245158	22206.79342
-422.267389	-252.940924	-293.659986	-405.103361	0.073577	-1.771084	22235.02304
-387.934066	-281.170545	-222.704452	-424.177429	0.83654	0.517804	22227.39341
-351.311855	-338.39275	-184.556315	-472.244082	2.362465	0.517804	22231.20823
-332.237786	-360.51867	-162.430395	-512.681107	0.073577	0.517804	22237.31193
-287.985948	-394.08903	-97.578563	-544.725542	0.073577	-2.534047	22212.89712
-233.052631	-433.763093	-87.660047	-563.036647	-2.215311	-0.245158	22203.74157
-197.193382	-455.126049	-16.704513	-588.97738	0.073577	-0.245158	22225.10453
-161.334133	-481.066782	60.354724	-568.377386	-0.689386	-1.008121	22216.71194
-88.852673	-497.851962	89.347308	-578.295902	-0.689386	-1.008121	22222.81564
-46.889723	-535.237137	141.991737	-569.140349	1.599502	1.280767	22231.97119
-4.16381	-549.733429	194.636165	-576.007014	-2.215311	0.517804	22203.74157
35.510253	-537.526025	273.221327	-559.221834	-2.215311	0.517804	22206.03046
71.369501	-518.451956	329.68057	-539.384802	0.83654	-1.008121	22218.23786
131.643558	-521.503807	325.865756	-512.681107	-0.689386	-1.008121	22216.71194
178.947247	-516.163068	362.487968	-485.977411	1.599502	-0.245158	22220.52675
220.147235	-484.881596	415.895359	-452.40705	1.599502	-0.245158	22251.04526
268.213888	-480.303819	450.228682	-456.221864	-0.689386	-1.008121	22238.83786
282.71018	-442.155683	450.991645	-417.310764	0.073577	-0.245158	22223.5786
325.436093	-426.133465	495.243484	-373.058926	1.599502	-0.245158	22230.44527
370.450894	-391.037179	505.161999	-312.78487	-0.689386	-1.771084	22229.6823
400.969404	-345.259415	524.236068	-271.584882	2.362465	1.280767	22218.23786
436.06569	-313.21498	524.999031	-227.333043	3.125428	0.517804	22245.70452
443.695317	-265.91129	540.258285	-180.029353	0.073577	-0.245158	22225.10453
474.213826	-210.977973	547.12495	-141.118254	0.83654	-0.245158	22212.89712
468.873087	-177.407613	529.576807	-67.110868	0.073577	2.04373	22226.63045
470.399013	-130.866886	506.687925	-32.014582	-2.978274	-1.771084	22034.36384
463.532348	-85.089122	505.161999	48.859468	-2.215311	-1.008121	22184.6675
474.976789	-27.866916	472.354602	98.452046	-0.689386	-1.008121	22218.23786
445.984205	12.570109	463.199049	131.259443	-0.689386	-1.008121	22222.05268
436.828652	70.555277	452.517571	196.111276	0.073577	0.517804	22190.7712
431.487913	113.28119	418.94721	233.49645	-1.452349	-0.245158	22221.28971
405.54718	167.451544	373.932409	273.170512	-0.689386	0.517804	22200.68972
394.102739	201.784867	353.332415	302.926059	-2.215311	-0.245158	22184.6675
375.791633	242.984855	312.132427	342.600121	0.073577	-0.245158	22194.58602
364.347192	288.762619	255.673184	380.748258	-1.452349	-1.008121	22206.03046
340.695348	329.199644	215.999122	428.814911	0.073577	0.517804	22221.28971
323.910167	364.29593	176.32506	463.911197	3.88839	0.517804	22240.36378
303.310173	398.629253	111.473227	482.985265	0.073577	-0.245158	22237.31193
260.58426	434.488502	75.613978	511.977849	0.83654	-1.008121	22223.5786
201.836129	436.77739	31.36214	519.607476	0.073577	-1.008121	22222.05268
183.525024	471.873676	-50.274873	540.970433	-0.689386	-1.008121	22229.6823
157.584291	490.184782	-74.689681	562.33339	3.125428	1.280767	22249.51933
107.991713	487.895894	-119.704482	548.60006	0.83654	-1.008121	22232.73415
54.584321	489.421819	-158.615582	564.622278	-0.689386	-1.008121	22229.6823
40.850992	484.844043	-202.86742	561.570427	0.073577	-1.008121	22231.20823
-1.874921	496.288484	-217.363712	573.014868	-2.215311	-0.245158	6483.657338
-44.600835	467.2959	-257.800738	549.363023	-2.215311	-1.008121	91.555528
-85.800822	477.214415	-306.630353	561.570427	-0.689386	-0.245158	14.496292
-110.21563	453.562571	-338.674788	529.525992	1.599502	-0.245158	10.681478
-170.489686	464.244049	-378.34885	482.222302	1.599502	-1.771084	10.681478
-194.904494	432.962577	-382.926626	478.407489	1.599502	1.280767	15456.86209
-242.208183	412.362583	-417.25995	419.659358	-2.978274	-1.771084	22159.48973
-261.282252	403.969993	-435.571055	386.85196	-1.452349	-0.245158	22200.68972
-293.326687	361.244079	-438.622906	332.681606	-1.452349	0.517804	22209.08231
-320.030383	333.777421	-485.163633	302.926059	-1.452349	-1.008121	22197.63787
-356.652594	307.836688	-497.371037	241.88904	-1.452349	-0.245158	22224.34156
-378.015551	268.925588	-486.689559	204.503866	0.83654	0.517804	22221.28971
-410.059986	234.592265	-511.104366	133.548332	0.073577	0.517804	22197.63787
-436.763681	193.392277	-495.845111	99.977971	-0.689386	0.517804	22210.60823
-460.415526	142.273774	-517.971031	36.652064	-1.452349	-0.245158	22193.06009
-491.696998	123.962668	-482.874745	-7.599775	1.599502	-0.245158	22169.40825
-470.334042	67.503426	-456.934012	-34.303471	1.599502	-1.008121	22225.10453
-485.593297	21.725661	-454.645124	-89.99975	0.073577	-1.008121	22238.83786
-507.719216	-10.318774	-456.171049	-144.170105	0.83654	-0.245158	22206.03046
-497.8007	-55.333575	-401.237732	-199.866384	0.073577	0.517804	22215.18601
-493.222924	-123.237259	-365.378483	-250.221925	1.599502	-0.245158	22227.39341
-487.119222	-154.518731	-396.659956	-305.918205	-2.215311	-2.534047	22177.03787
-448.971085	-191.903905	-344.015527	-352.458932	-2.978274	-2.534047	22187.71935
-436.763681	-249.889073	-335.622937	-402.05151	-0.689386	-1.008121	22211.3712
-413.111837	-277.355731	-272.29703	-444.01446	1.599502	0.517804	22214.42305
-377.252588	-302.533502	-196.000756	-487.503336	0.073577	-0.245158	22224.34156
-320.793345	-346.022378	-175.400762	-514.207032	1.599502	0.517804	22235.02304
-313.163718	-403.244583	-152.51188	-525.651473	-1.452349	-1.008121	22201.45268
-256.704475	-398.666807	-91.474861	-542.436653	-1.452349	-1.008121	22206.03046
-236.867444	-453.600124	-15.94155	-566.851461	-2.215311	-0.245158	22221.28971
-171.252649	-477.251969	21.443624	-562.273685	-1.452349	-1.008121	22219.00082
-120.134146	-495.563074	67.984351	-569.140349	2.362465	-0.245158	22226.63045
-85.03786	-501.666776	114.525078	-582.110716	1.599502	0.517804	22238.83786
-34.682319	-524.555658	183.954687	-563.79961	1.599502	-0.245158	22232.73415
13.384333	-545.918615	255.673184	-556.932945	0.83654	-1.008121	22216.71194
42.376917	-523.029733	254.910222	-541.673691	0.83654	-1.008121	22228.15638
95.021346	-542.866764	301.450949	-556.932945	0.83654	-0.245158	22229.6823
159.873179	-510.059366	350.280564	-495.132964	1.599502	-0.245158	22239.60082
193.443539	-499.377888	386.902775	-476.058895	0.073577	0.517804	22238.83786
233.880564	-481.829745	418.184247	-456.221864	0.83654	0.517804	22239.60082
285.76203	-461.229751	414.369434	-449.355199	0.073577	-0.245158	22224.34156
290.339807	-443.681608	454.043496	-409.681137	2.362465	0.517804	22225.10453
348.324975	-400.955695	480.747192	-331.858938	-1.452349	0.517804	22214.42305
371.213857	-369.674223	482.273117	-285.318211	-1.452349	-0.245158	22206.79342
407.073106	-345.259415	521.94718	-265.48118	-0.689386	-0.245158	22222.81564
406.310143	-292.614986	508.976813	-215.125639	-2.215311	-1.008121	22206.03046
439.117541	-252.177961	517.369403	-191.473794	-0.689386	-0.245158	22191.53417
461.24346	-206.400197	528.050881	-114.414558	-4.5042	-2.534047	22202.97861
474.213826	-165.200209	514.317552	-88.473825	-1.452349	-0.245158	22212.13416
455.139758	-103.400227	521.94718	-25.147918	-2.215311	-0.245158	22189.24528
454.376795	-48.46691	477.695341	58.015021	-0.689386	-1.008121	22204.50453
476.502715	-14.89655	461.673123	114.474263	0.83654	-0.245158	22222.81564
458.954572	34.696028	457.095347	158.726102	0.073577	-1.008121	22213.66009
452.85087	95.733047	446.413869	207.555717	0.83654	-0.245158	22213.66009
431.487913	118.621929	377.747222	243.414966	-1.452349	-1.771084	21995.45274
407.836068	166.688581	380.799073	299.111245	0.83654	-0.245158	22200.68972
378.080522	230.014489	301.450949	321.237165	-0.689386	-1.771084	22181.61565
376.554596	278.081141	294.584284	365.489004	1.599502	-0.245158	22212.89712
368.924969	296.392247	243.465781	407.451954	0.073577	-1.008121	22241.12674
333.828683	353.614452	173.273209	436.444538	0.83654	0.517804	22235.02304
302.547211	378.02926	159.53988	463.911197	0.83654	-1.008121	22240.36378
253.717596	423.807024	84.006569	489.088967	0.83654	-1.771084	22227.39341
207.939831	448.221831	45.858432	528.763029	0.83654	-0.245158	22213.66009
185.050949	447.458869	-36.541544	537.155619	0.073577	-0.245158	22216.71194
153.006514	473.399602	-76.978569	550.888949	0.83654	0.517804	22227.39341
121.725042	487.132931	-93.000786	543.259321	0.073577	-1.008121	22219.76379
56.873209	484.844043	-123.519296	557.755613	0.83654	-0.245158	22226.63045
35.510253	477.214415	-170.822986	560.044501	1.599502	-0.245158	22236.54897
11.858408	495.525521	-234.148893	556.992651	-2.215311	0.517804	22197.63787
-30.867505	482.555155	-249.408147	566.911166	-0.689386	-0.245158	13584.55153
-40.023058	481.792192	-280.68962	559.281539	0.073577	0.517804	23.651845
-101.82304	477.977378	-340.963676	548.60006	-2.978274	-2.534047	12.207404
-115.556369	458.140347	-353.934042	509.688961	0.073577	0.517804	12.207404
-161.334133	447.458869	-373.771074	479.933414	1.599502	-0.245158	10.681478
-204.060047	435.251465	-380.637738	454.755644	2.362465	0.517804	21738.3343
-246.022997	410.836657	-410.393285	412.029731	1.599502	0.517804	22208.31935
-277.304469	377.266297	-421.837726	349.466786	0.073577	-0.245158	22224.34156
-283.408171	377.266297	-488.215484	308.266798	1.599502	-0.245158	22206.03046
-348.260004	326.910756	-469.904378	303.689022	0.83654	0.517804	22240.36378
-363.519259	280.370029	-473.719192	228.918674	0.83654	-1.771084	22225.10453
-391.74888	240.695967	-486.689559	157.200176	0.073577	-1.008121	22193.82305
-417.689613	220.858936	-505.000664	127.44463	1.599502	-1.008121	22223.5786
-453.548862	177.37006	-470.667341	70.222424	-2.978274	-0.245158	22223.5786
-461.178489	127.014519	-501.185851	32.83725	-4.5042	-1.771084	22162.54158
-481.01552	98.021935	-468.378453	-21.333104	1.599502	0.517804	22206.79342
-505.430328	44.614544	-442.43772	-70.162719	0.83654	0.517804	22215.94897
-493.222924	10.28122	-454.645124	-122.044185	0.83654	-0.245158	22193.06009
-490.934036	-33.207656	-430.230316	-179.266391	0.073577	1.280767	22199.16379
-501.615514	-88.903935	-405.815508	-241.066372	-2.978274	-1.008121	22202.97861
-490.934036	-139.259476	-384.452552	-288.370062	0.073577	0.517804	22199.92676
-471.097005	-169.777986	-348.593303	-321.940422	-1.452349	-1.008121	22178.5638
-442.104421	-217.081675	-336.385899	-377.636702	-2.978274	-0.245158	22202.97861
-411.585911	-254.466849	-288.319247	-414.258914	0.073577	-0.245158	22230.44527
-384.119253	-279.64462	-237.963706	-436.384833	0.83654	-0.245158	22236.54897
-356.652594	-335.340899	-184.556315	-476.821858	1.599502	-1.008121	22240.36378
-329.948898	-360.51867	-169.29706	-509.629256	-1.452349	0.517804	22232.73415
-300.956314	-394.08903	-95.289675	-537.858877	0.073577	-1.008121	22219.76379
-249.837811	-416.977912	-62.482277	-571.429237	0.83654	0.517804	22226.63045
-201.771158	-442.918645	-35.778581	-576.007014	0.83654	-0.245158	22230.44527
-142.260065	-480.303819	57.302873	-558.458871	0.83654	-1.008121	22234.26008
-96.482301	-494.800111	68.747314	-578.295902	3.125428	-1.771084	22239.60082
-56.045276	-516.926031	132.836184	-565.325535	0.83654	-1.008121	22238.83786
-15.608251	-523.792695	194.636165	-557.695908	-2.215311	-0.245158	22216.71194
39.325066	-544.392689	263.302812	-572.955163	-2.978274	-1.008121	22213.66009
91.969495	-539.05195	306.028725	-551.592206	-2.978274	-1.008121	22219.76379
129.354669	-535.237137	331.969458	-519.547771	0.83654	0.517804	22215.18601
168.265769	-510.822329	361.725005	-495.895926	-0.689386	-0.245158	22223.5786
214.806496	-484.881596	408.265732	-468.429268	-2.215311	-1.771084	22231.20823
245.325005	-474.96308	436.495353	-446.303348	0.073577	-0.245158	22218.23786
274.317589	-457.414937	430.391651	-419.599653	-0.689386	-1.008121	22202.97861
326.962018	-429.948279	473.880527	-388.31818	-1.452349	-1.008121	22215.94897
358.24349	-395.614956	496.006447	-313.547832	-1.452349	-0.245158	22205.2675
383.421261	-347.548303	503.636074	-283.792286	-0.689386	-1.008121	22214.42305
412.413845	-325.422384	515.080515	-221.229341	0.073577	-1.008121	22229.6823
441.406429	-268.200179	527.287919	-175.451577	1.599502	0.517804	22207.55638
450.561982	-227.763154	524.999031	-159.429359	1.599502	-0.245158	22222.81564
457.428646	-185.03724	531.865695	-77.792347	0.83654	-0.245158	22231.20823
468.873087	-126.28911	522.710142	-42.696061	0.073577	-0.245158	22190.7712
485.658268	-78.222457	510.502739	44.281691	-0.689386	-1.008121	22199.92676
455.139758	-33.970618	473.880527	91.585381	3.125428	-0.245158	22234.26008
463.532348	20.962699	498.295335	129.733518	0.073577	-1.771084	22218.23786
449.036056	64.451575	451.754608	193.822388	0.83654	-0.245158	22206.03046
444.45828	105.651562	447.176831	235.785338	1.599502	0.517804	22222.81564
429.199025	146.088588	389.191663	258.67422	-2.215311	-1.771084	22215.18601
400.969404	195.681165	365.539819	312.081612	-2.215311	-0.245158	22172.4601
384.947186	230.777451	324.339831	350.992712	0.073577	-0.245158	22206.03046
382.658298	278.081141	275.510216	383.800109	0.83654	0.517804	22226.63045
346.036087	316.229278	212.947271	418.896395	-0.689386	-0.245158	22219.76379
334.591646	359.718154	152.673215	450.177867	-0.689386	-1.008121	22189.24528
293.391658	399.392216	119.865817	473.829712	-0.689386	-0.245158	22217.4749
247.613894	413.125545	73.32509	502.059333	0.073577	0.517804	22202.97861
203.362055	435.251465	-10.600811	528.763029	-2.215311	0.517804	22213.66009
167.502806	468.821825	-63.24524	539.444508	0.83654	0.517804	22224.34156
145.376887	479.503304	-77.741532	555.466725	-0.689386	0.517804	22216.71194
116.384303	490.947745	-109.023004	560.044501	2.362465	-0.245158	22229.6823
66.028762	490.947745	-144.11929	573.777831	1.599502	0.517804	22242.65267
25.591737	487.895894	-173.111874	566.148203	0.073577	-1.771084	22215.94897
5.754706	484.08108	-229.571116	567.674129	0.073577	0.517804	22225.10453
-38.497133	486.369968	-275.34888	558.518576	-2.215311	-1.008121	268.562883
-63.674903	466.532937	-286.030359	545.548209	2.362465	-0.245158	16.78518
-110.978593	470.347751	-341.726639	534.866731	3.125428	0.517804	11.444441
-156.756357	469.584788	-334.097011	486.037116	0.073577	-1.008121	12.970367
-174.3045	432.199614	-381.400701	478.407489	1.599502	0.517804	9022.034364
-220.082264	416.940359	-398.948844	447.888979	-0.689386	-1.008121	22165.59343
-262.808177	405.495918	-428.704391	399.822327	-0.689386	0.517804	22209.84527
-297.904463	390.236663	-441.674757	345.651972	0.073577	0.517804	22196.87491
-320.030383	352.088527	-474.482155	320.474202	-0.689386	-1.008121	22210.60823
-346.734078	312.414464	-482.111782	258.67422	-1.452349	-1.008121	22222.81564
-384.882215	271.977439	-475.245118	177.037208	-2.978274	-1.771084	22184.6675
-397.089619	233.06634	-505.000664	151.096474	-0.689386	-0.245158	22210.60823
-441.341458	180.421911	-525.600658	116.763151	-2.215311	0.517804	22206.03046
-437.526644	117.096004	-499.659925	52.674281	-0.689386	-0.245158	22176.27491
-467.282191	104.8886	-479.059931	19.866884	-2.978274	-1.008121	22191.53417
-484.830334	72.081202	-468.378453	-33.540508	0.83654	-0.245158	22215.18601
-497.037738	34.696028	-449.304384	-103.73308	1.599502	1.280767	22223.5786
-496.274775	-12.607662	-464.563639	-151.036769	0.83654	-0.245158	22210.60823
-483.304408	-66.778016	-409.630322	-210.547863	1.599502	2.04373	22220.52675
-487.119222	-88.903935	-390.556254	-263.192292	0.073577	-1.008121	22192.29713
-492.459961	-140.785402	-361.56367	-309.733019	-1.452349	-1.771084	22180.85269
-466.519228	-189.615017	-368.430334	-347.118193	0.073577	-0.245158	22199.92676
-425.31924	-209.452048	-310.445166	-373.821888	2.362465	-1.008121	22240.36378
-397.089619	-262.859439	-269.245179	-409.681137	0.073577	-0.245158	22230.44527
-374.200737	-310.926092	-215.837787	-452.40705	-2.215311	-2.534047	22233.49712
-358.178519	-363.570521	-183.793352	-492.081113	0.073577	-1.008121	22238.83786
-308.585942	-384.933477	-115.889668	-508.10333	-2.215311	-1.008121	22211.3712
-278.067432	-414.689024	-134.200774	-556.169983	-2.215311	-0.245158	22208.31935
-219.319301	-439.866794	-47.985985	-581.347753	0.073577	1.280767	22226.63045
-183.460053	-477.251969	17.62881	-592.792194	-1.452349	-1.771084	22214.42305
-130.052661	-494.037149	79.428792	-577.532939	-2.215311	-1.771084	22225.86749
-85.800822	-510.059366	120.62878	-588.214418	-0.689386	-1.008121	22235.02304
-57.571201	-532.185286	164.880619	-566.088498	-0.689386	-0.245158	22199.16379
12.621371	-531.422323	233.547265	-576.007014	-1.452349	0.517804	22210.60823
58.399135	-518.451956	298.399098	-579.058865	0.83654	-0.245158	22219.00082
89.680607	-521.503807	312.132427	-541.673691	0.83654	-0.245158	22208.31935
146.902812	-524.555658	337.310197	-508.10333	-0.689386	-1.008121	22224.34156
204.125018	-484.118633	366.302781	-460.036678	1.599502	0.517804	22252.57118
248.376856	-484.118633	429.628688	-440.962609	0.83654	-0.245158	22225.86749
267.450925	-462.755677	436.495353	-431.807056	0.83654	0.517804	22228.15638
309.413875	-458.1779	492.191633	-405.866323	0.83654	-1.008121	22231.97119
336.880534	-409.348285	487.613856	-346.35523	-1.452349	-1.008121	22219.76379
371.97682	-377.30385	524.236068	-273.110807	0.073577	-0.245158	22214.42305
423.858286	-355.177931	531.102732	-272.347844	2.362465	0.517804	22246.46748
429.199025	-272.777955	544.073099	-241.829335	-0.689386	-2.534047	22202.97861
447.510131	-257.5187	516.60644	-172.399726	1.599502	-0.245158	22212.89712
471.924938	-196.481681	515.843478	-131.199738	0.83654	-0.245158	22228.91934
453.613833	-159.096507	525.761993	-57.955315	-2.215311	0.517804	22186.19343
462.006423	-114.081706	493.717558	-34.303471	-2.215311	-0.245158	22190.7712
445.221242	-53.80765	489.902745	51.911319	2.362465	0.517804	22219.76379
453.613833	-14.89655	486.850894	103.792785	-0.689386	-0.245158	22219.00082
439.880503	27.066401	444.887943	156.437214	0.073577	-1.008121	22185.43046
442.169392	78.947867	442.599055	203.740903	-0.689386	0.517804	22216.71194
428.436062	138.45896	436.495353	249.518668	-3.741237	-1.008121	22183.14158
407.073106	156.007103	325.865756	254.096444	-4.5042	-1.008121	22169.40825
398.680516	238.407079	325.102793	300.637171	-0.689386	-1.008121	22197.63787
378.843484	255.192259	273.98429	352.518637	0.073577	0.517804	22214.42305
367.399043	302.495949	238.125041	402.111215	0.83654	-1.008121	22222.81564
343.747198	333.777421	196.162091	448.651942	0.83654	-0.245158	22244.17859
322.384242	380.318148	134.362109	466.200085	0.83654	-1.008121	22240.36378
276.606478	423.044061	119.102855	495.192669	0.073577	-1.008121	22215.94897
241.510192	424.569987	19.154736	492.140818	1.599502	-1.008121	22227.39341
202.599092	453.562571	-19.756364	545.548209	0.83654	-0.245158	22234.26008
169.791694	485.607005	-70.874867	573.014868	3.125428	-0.245158	22238.83786
135.458371	487.895894	-89.185973	557.755613	2.362465	1.280767	22236.54897
97.310234	506.969962	-126.571147	581.407458	0.073577	-1.771084	22229.6823
50.006545	485.607005	-157.089656	563.096352	2.362465	-0.245158	22222.81564
18.725073	490.947745	-202.86742	563.096352	0.073577	-0.245158	22222.81564
-7.978623	491.710707	-246.356296	559.281539	1.599502	0.517804	22215.18601
-40.786021	480.266266	-280.68962	564.622278	-2.215311	-1.008121	25.17777
-98.008226	476.451453	-317.311831	551.651911	-1.452349	-1.771084	13.733329
-99.534152	469.584788	-366.141446	528.763029	0.073577	-0.245158	9.918516
-159.808208	457.377384	-358.511819	488.326004	-1.452349	-1.771084	11.444441
-200.245233	437.540353	-392.845142	457.807495	-2.215311	-0.245158	21160.00855
-234.578556	416.177396	-430.993279	407.451954	-3.741237	-2.534047	22190.00824
-252.889662	409.310732	-418.785875	376.170482	-0.689386	0.517804	22196.87491
-323.082234	348.273713	-462.274751	322.000128	-0.689386	-0.245158	22202.21564
-333.000749	326.147793	-488.215484	303.689022	3.125428	0.517804	22225.86749
-353.600743	307.836688	-469.904378	233.49645	1.599502	-1.771084	22227.39341
-384.119253	250.614482	-492.79326	157.963139	-0.689386	-0.245158	22215.18601
-416.163687	221.621898	-512.630292	113.7113	-0.689386	-1.771084	22228.15638
-429.897017	169.740432	-483.637708	93.111306	-1.452349	-1.771084	22206.03046
-451.259973	120.910817	-501.185851	19.866884	0.83654	0.517804	22186.95639
-474.148855	98.021935	-471.430304	0.029853	0.83654	-1.008121	22220.52675
-506.19329	53.770096	-439.385869	-62.533092	0.83654	0.517804	22225.10453
-484.067371	14.858997	-450.83031	-151.036769	2.362465	-0.245158	22196.11194
-490.934036	-20.237289	-424.126614	-186.133055	0.83654	0.517804	22215.18601
-487.119222	-60.674314	-402.000695	-242.592298	-0.689386	-1.771084	22225.86749
-494.748849	-112.55578	-371.482185	-288.370062	-0.689386	-1.771084	22198.40083
-464.23034	-172.829836	-348.593303	-325.755236	-1.452349	-1.008121	22188.48232
-434.474793	-210.215011	-333.334048	-356.273746	-2.978274	-1.008121	22216.71194
-407.008135	-260.570551	-290.608135	-433.332982	0.83654	-0.245158	22217.4749
-400.904433	-284.222396	-244.067408	-435.62187	-3.741237	-0.245158	22224.34156
-361.993333	-311.689055	-199.052607	-470.718156	0.83654	-1.008121	22232.73415
-334.526675	-368.91126	-161.667433	-501.999628	-1.452349	0.517804	22196.11194
-284.934097	-405.533471	-104.445227	-538.62184	0.073577	0.517804	22212.89712
-265.097066	-435.289018	-73.926718	-553.118132	0.073577	-0.245158	22225.86749
-197.956345	-461.229751	-35.015618	-567.614424	-0.689386	-0.245158	22208.31935
-157.51932	-468.859378	45.095469	-569.903312	0.073577	-1.008121	22228.15638
-114.030444	-499.377888	87.821382	-571.429237	2.362465	-1.008121	22244.94156
-57.571201	-520.740845	129.784333	-573.718126	-0.689386	-0.245158	22218.23786
2.702855	-523.792695	192.347277	-546.251467	0.83654	1.280767	22224.34156
27.117663	-537.526025	224.391712	-568.377386	0.073577	-1.771084	22232.73415
70.606539	-525.318621	296.873172	-551.592206	-1.452349	-1.008121	22215.18601
133.169483	-519.977882	349.517601	-521.836659	1.599502	-1.008121	22243.41563
169.791694	-520.740845	363.25093	-489.792224	2.362465	2.04373	22244.94156
214.043533	-500.903813	408.265732	-496.658889	0.83654	-1.008121	22225.86749
249.902782	-475.726043	409.028695	-449.355199	0.83654	0.517804	22228.91934
281.184254	-464.281602	450.991645	-418.83669	-1.452349	-1.771084	22227.39341
311.702764	-438.340869	475.406453	-374.584851	-2.215311	-0.245158	22206.03046
352.139789	-397.140881	499.058297	-321.17746	0.073577	-0.245158	22214.42305
378.843484	-366.622372	504.399037	-273.110807	-1.452349	0.517804	22226.63045
391.813851	-313.977943	510.502739	-224.281192	0.83654	-1.008121	22206.03046
435.302727	-280.407582	537.206434	-209.021937	-1.452349	-0.245158	22205.2675
448.273093	-232.34093	527.287919	-163.244173	-2.215311	-1.008121	22211.3712
463.532348	-185.03724	521.184217	-97.629378	1.599502	2.04373	22210.60823
468.873087	-150.703917	519.658291	-38.118284	-2.215311	-0.245158	22164.06751
471.924938	-79.748383	499.82126	16.815033	-1.452349	-1.008121	22204.50453
456.665684	-49.992836	473.880527	82.429828	-0.689386	-1.008121	22219.00082
465.821236	16.384922	500.584223	131.259443	2.362465	-1.008121	22219.76379
455.902721	62.162686	470.065713	187.718686	1.599502	1.280767	22224.34156
442.932354	110.229339	423.524987	217.474233	0.073577	-0.245158	22099.97864
416.991621	152.955252	406.739806	271.644587	0.83654	0.517804	22200.68972
417.754584	200.258942	351.043527	297.58532	3.88839	0.517804	22195.34898
397.917553	224.673749	306.791688	354.807525	0.073577	1.280767	22206.79342
374.265708	284.947806	290.006508	392.955662	3.125428	0.517804	22236.54897
365.110155	318.518166	223.628749	407.451954	0.83654	-0.245158	22241.12674
321.621279	363.532968	174.799134	463.148234	0.83654	-1.008121	22237.31193
281.947217	377.266297	117.576929	486.037116	0.073577	-1.008121	22217.4749
255.243521	418.466285	70.273239	510.451924	-2.215311	-1.008121	22215.18601
211.754645	442.881092	1.606593	533.340806	-2.215311	-0.245158	22219.76379
170.554657	471.873676	-50.274873	554.703762	-0.689386	-0.245158	22212.13416
142.325036	482.555155	-96.052637	550.888949	0.073577	-0.245158	22225.10453
85.102831	502.392186	-127.33411	542.496359	0.83654	-0.245158	22234.26008
78.236166	501.629223	-125.808184	550.125986	-1.452349	-1.008121	22219.00082
40.088029	493.999596	-208.971122	571.488943	-2.215311	-1.771084	22201.45268
7.280631	485.607005	-211.260011	565.385241	0.83654	-0.245158	22215.18601
-41.548984	492.47367	-243.304446	544.022284	0.073577	-0.245158	318.155461
-63.674903	473.399602	-302.815539	554.703762	-1.452349	-1.771084	16.78518
-94.956375	460.429235	-331.04516	523.42229	1.599502	-0.245158	10.681478
-139.971177	460.429235	-374.534036	502.822296	0.83654	-1.771084	10.681478
-187.274866	451.273682	-387.504403	474.592675	2.362465	0.517804	1056.703391
-220.082264	432.962577	-418.022912	448.651942	-0.689386	-1.008121	22135.07492
-253.652625	402.444067	-445.489571	405.163066	0.073577	-0.245158	22209.08231
-283.408171	388.710738	-436.334018	355.570488	-0.689386	-1.008121	22174.74899
-298.667426	342.932974	-464.563639	330.392718	2.362465	0.517804	22242.65267
-326.897047	307.836688	-495.082149	280.80014	0.073577	-1.008121	22218.23786
-375.726662	284.184843	-472.193267	208.31868	0.83654	-0.245158	22192.29713
-400.904433	235.355228	-520.259919	148.044624	0.073577	-1.008121	22224.34156
-418.452576	186.525613	-501.185851	110.659449	-1.452349	-1.008121	22218.23786
-474.911818	158.295991	-477.534006	71.74835	-2.215311	-1.008121	22163.30454
-469.571079	114.044153	-495.845111	16.05207	0.073577	-1.771084	22212.89712
-493.222924	85.814531	-488.978447	-55.666427	-0.689386	0.517804	22218.23786
-501.615514	29.355289	-452.356235	-83.896048	-0.689386	-0.245158	22198.40083
-497.037738	-9.555811	-446.252534	-134.251589	0.073577	-1.008121	22208.31935
-503.904402	-43.889134	-421.837726	-201.39231	-2.215311	-0.245158	22202.21564
-511.53403	-92.718749	-392.082179	-252.510813	-2.215311	-1.008121	22177.03787
-487.119222	-154.518731	-358.511819	-306.681168	1.599502	0.517804	22167.11936
-455.074787	-173.592799	-356.985893	-335.673752	0.83654	-0.245158	22201.45268
-433.71183	-216.318712	-309.682204	-382.214479	-2.215311	-1.008121	22214.42305
-400.904433	-266.674253	-247.119259	-400.525584	2.362465	0.517804	22244.94156
-387.934066	-307.874241	-225.756303	-435.62187	0.83654	-0.245158	22242.65267
-349.022967	-341.444601	-160.90447	-490.555187	0.073577	-1.008121	22219.00082
-304.008165	-369.674223	-141.830402	-515.732958	0.83654	-0.245158	22225.86749
-274.252618	-388.748291	-110.548929	-524.125548	0.83654	-0.245158	22229.6823
-211.689674	-433.763093	-70.111904	-578.295902	-0.689386	-1.008121	22213.66009
-190.326717	-464.281602	1.606593	-588.214418	2.362465	-1.008121	22244.17859
-148.363767	-486.407521	44.332506	-582.110716	0.073577	-1.008121	22241.12674
-80.460083	-510.822329	76.376941	-594.318119	2.362465	-1.008121	22222.05268
-34.682319	-556.600093	154.19914	-556.169983	1.599502	0.517804	22226.63045
-26.289729	-542.866764	219.050973	-525.651473	-0.689386	-0.245158	22222.05268
40.088029	-531.422323	255.673184	-558.458871	-1.452349	-1.008121	22202.21564
100.362085	-535.237137	312.132427	-551.592206	-0.689386	0.517804	22215.94897
137.747259	-533.711211	347.991676	-528.703324	0.073577	0.517804	22231.20823
175.132434	-490.222335	404.450918	-472.244082	-0.689386	-0.245158	22219.76379
204.125018	-496.326037	416.658322	-505.051479	0.83654	-0.245158	22225.10453
269.739813	-478.777894	438.021279	-437.147796	-2.978274	-1.771084	22209.08231
272.028701	-436.051981	463.962012	-424.177429	-2.215311	-0.245158	22207.55638
333.06572	-426.896428	504.399037	-353.984857	-1.452349	-0.245158	22214.42305
377.317559	-376.540887	507.450888	-307.44413	-1.452349	-0.245158	22219.00082
408.599031	-376.540887	525.761993	-295.999689	0.83654	-0.245158	22220.52675
414.702733	-313.21498	543.310136	-201.39231	0.83654	0.517804	22204.50453
449.799019	-253.703887	504.399037	-183.844167	-0.689386	-0.245158	22228.91934
462.006423	-216.318712	521.94718	-128.91085	-0.689386	-1.008121	22232.73415
479.554566	-156.044656	512.791627	-86.947899	0.83654	0.517804	22206.03046
458.191609	-120.94837	517.369403	-19.807179	0.073577	-1.771084	22215.18601
482.606417	-71.355792	481.510155	58.777983	3.125428	-0.245158	22242.65267
466.584199	-21.763215	492.191633	91.585381	2.362465	1.280767	22215.18601
455.902721	24.01455	453.280533	151.859437	0.073577	-1.008121	22198.40083
454.376795	80.473792	444.887943	180.089058	0.073577	0.517804	22214.42305
435.302727	120.147854	417.421285	247.229779	-0.689386	-1.771084	22196.87491
416.991621	170.503395	350.280564	285.377916	-2.215311	-1.771084	22178.5638
393.339776	203.310793	336.547235	324.289016	0.83654	-0.245158	22215.94897
386.473112	259.007073	296.110209	375.407519	-0.689386	-1.771084	22212.89712
363.58423	297.155209	266.354663	403.63714	1.599502	0.517804	22228.15638
347.562012	326.910756	197.688016	456.281569	-3.741237	-1.771084	22196.11194
327.724981	370.399632	122.917668	472.303787	-3.741237	-2.534047	22200.68972
256.006484	400.918142	100.791749	474.592675	-1.452349	-1.008121	22209.08231
244.562043	437.540353	37.465842	514.266737	-2.978274	-1.008121	22216.71194
188.865763	439.829241	1.606593	524.948216	-0.689386	0.517804	22207.55638
172.080583	468.821825	-76.215606	545.548209	-1.452349	-2.534047	22222.81564
149.954663	497.814409	-73.163755	537.155619	-0.689386	-1.771084	22243.41563
101.888011	487.132931	-113.60078	529.525992	2.362465	0.517804	22228.15638
55.347284	503.155148	-146.408178	573.014868	-1.452349	-0.245158	22225.10453
27.880625	495.525521	-205.156309	575.303756	0.83654	1.280767	22233.49712
-4.16381	498.577372	-215.837787	554.703762	0.83654	-1.008121	22220.52675
-47.652686	477.977378	-271.534067	553.9408	1.599502	-0.245158	38.148137
-86.563785	481.029229	-286.793322	565.385241	2.362465	-0.245158	15.259255
-120.897108	465.007012	-327.230347	526.474141	2.362465	1.280767	10.681478
-172.015612	452.036645	-363.852558	491.377855	0.073577	-1.008121	11.444441
-196.430419	439.066279	-403.52662	462.385271	0.073577	0.517804	21042.51228
-249.074848	418.466285	-430.230316	440.259352	-1.452349	-0.245158	22190.7712
-281.119283	402.444067	-447.015496	391.429737	-1.452349	0.517804	22198.40083
-297.141501	375.740371	-453.882161	328.866792	-0.689386	-1.008121	22217.4749
-324.608159	337.592235	-450.83031	309.029761	0.073577	0.517804	22219.00082
-356.652594	303.258911	-466.852527	244.177928	-0.689386	-2.534047	22197.63787
-387.934066	254.429296	-495.845111	157.963139	0.83654	1.280767	22222.05268
-420.741464	194.15524	-543.911764	126.681667	-2.215311	-1.008121	22205.2675
-449.734048	159.821917	-488.215484	84.718716	-3.741237	-1.771084	22133.549
-463.467377	136.933035	-501.185851	38.177989	-0.689386	-0.245158	22199.16379
-472.62293	92.681196	-486.689559	-3.784961	0.073577	1.280767	22206.79342
-489.40811	53.007134	-469.141416	-57.192353	-0.689386	0.517804	22206.03046
-499.326626	24.777512	-459.2229	-109.073819	-0.689386	-0.245158	22209.84527
-498.563663	-20.237289	-428.704391	-189.947869	2.362465	0.517804	22226.63045
-487.119222	-84.326159	-419.548838	-206.733049	-0.689386	-1.771084	22186.19343
-479.489595	-115.607631	-384.452552	-259.377478	0.073577	-0.245158	22202.97861
-473.385893	-156.044656	-366.141446	-315.073758	0.83654	-1.771084	22208.31935
-441.341458	-206.400197	-345.541452	-341.014491	2.362465	1.280767	22231.97119
-416.163687	-238.444632	-286.030359	-392.132994	-0.689386	-0.245158	22235.786
-398.615545	-276.592769	-264.667402	-428.755206	0.83654	-0.245158	22239.60082
-362.756296	-304.059427	-206.682234	-457.74779	1.599502	-0.245158	22224.34156
-331.474824	-352.889042	-154.800768	-492.844075	2.362465	1.280767	22225.86749
-309.348904	-404.770509	-130.38596	-529.466287	0.073577	-0.245158	22212.89712
-257.467438	-426.896428	-93.763749	-555.40702	-2.215311	-0.245158	22206.79342
-214.741525	-460.466788	-25.860066	-581.347753	-0.689386	-1.008121	22222.81564
-162.860059	-461.229751	45.095469	-568.377386	0.073577	-0.245158	22233.49712
-114.030444	-494.800111	61.117686	-586.688492	-0.689386	-1.008121	22213.66009
-93.43045	-527.607509	146.569513	-602.71071	-2.978274	-0.245158	22210.60823
-48.415648	-523.792695	200.739867	-547.777393	-1.452349	-1.008121	22215.18601
17.199147	-539.814913	237.362079	-548.540355	-0.689386	-1.008121	22202.21564
67.554688	-532.948248	287.717619	-551.592206	0.073577	0.517804	22214.42305
111.806526	-532.185286	326.628719	-527.177399	-0.689386	-1.008121	22231.97119
169.028732	-521.503807	352.569452	-489.792224	3.125428	0.517804	22241.12674
204.88798	-497.089	386.139812	-476.821858	1.599502	-0.245158	22234.26008
259.058335	-467.333453	411.317583	-456.221864	-1.452349	0.517804	22235.786
278.895366	-451.311235	451.754608	-406.629286	-1.452349	-1.008121	22222.81564
314.754614	-426.133465	467.776825	-386.792255	0.83654	0.517804	22221.28971
357.480528	-404.770509	489.902745	-324.992273	-0.689386	-2.534047	22220.52675
391.813851	-362.807558	501.347186	-264.718217	0.83654	-1.008121	22241.88971
423.095323	-325.422384	543.310136	-244.118223	0.073577	-1.771084	22202.21564
429.199025	-291.089061	538.73236	-204.444161	0.83654	0.517804	22222.05268
441.406429	-230.815004	530.33977	-177.740465	-0.689386	-1.008121	22228.15638
458.191609	-209.452048	528.050881	-106.021968	-1.452349	-1.008121	22199.16379
474.976789	-148.415029	520.421254	-64.82198	-0.689386	-0.245158	22197.63787
474.976789	-91.955786	524.999031	-6.836812	-0.689386	-1.008121	22211.3712
468.873087	-45.415059	483.03608	71.74835	-0.689386	-0.245158	22209.84527
468.873087	-2.689146	473.880527	127.44463	0.073577	0.517804	22206.03046
462.769385	38.510842	460.147198	177.037208	-0.689386	1.280767	22222.81564
426.910137	102.599712	444.12498	209.081643	-2.978274	-1.008121	22184.6675
417.754584	138.45896	377.747222	249.518668	0.073577	0.517804	22195.34898
405.54718	187.288575	348.754638	273.170512	-1.452349	-1.008121	22197.63787
392.576814	236.11819	309.843539	342.600121	-0.689386	-0.245158	22200.68972
378.080522	269.688551	296.873172	378.45937	0.073577	-1.008121	22229.6823
364.347192	315.466315	213.710234	424.237134	0.073577	-0.245158	22249.51933
334.591646	363.532968	185.480613	431.866762	-0.689386	-1.771084	22220.52675
307.88795	373.451483	141.228774	460.859346	-0.689386	0.517804	22225.10453
272.028701	409.310732	100.028786	505.111184	2.362465	0.517804	22236.54897
225.487974	447.458869	6.184369	524.185253	2.362465	0.517804	22215.94897
188.865763	467.2959	-24.33414	551.651911	1.599502	0.517804	22243.41563
160.636142	489.421819	-77.741532	553.9408	1.599502	-0.245158	22128.20826
123.250967	490.947745	-119.704482	569.200054	0.073577	-1.008121	22216.71194
73.65839	497.814409	-134.963737	560.044501	-0.689386	-1.008121	22228.91934
41.613955	489.421819	-186.08224	568.437092	-0.689386	0.517804	22229.6823
-1.874921	496.288484	-208.971122	556.992651	-2.978274	-1.771084	20393.99396
-28.578617	478.740341	-247.119259	550.888949	-1.452349	-1.008121	2397.991882
-65.200829	479.503304	-277.637769	550.125986	-1.452349	-0.245158	16.78518
-110.978593	452.799608	-324.941458	520.370439	-0.689386	-1.008121	12.207404
-121.660071	463.481086	-360.800707	493.666743	0.83654	-0.245158	9.918516
-179.645239	452.799608	-372.245148	462.385271	-2.215311	-1.771084	10.681478
-217.793376	411.59962	-386.74144	443.311203	-4.5042	-1.771084	22035.1268
-242.208183	418.466285	-438.622906	383.037147	-1.452349	0.517804	22187.71935
-283.408171	378.792222	-437.859943	347.940861	-1.452349	-1.008121	22206.03046
-297.904463	357.429266	-455.408086	322.000128	-2.215311	-0.245158	22219.76379
-339.104451	338.355197	-478.296968	280.037177	0.83654	-1.008121	22198.40083
-374.9637	281.895955	-484.40067	200.689052	0.83654	-0.245158	22223.5786
-393.274805	243.747818	-505.000664	137.363145	-0.689386	-1.008121	22227.39341
-408.53406	214.755234	-508.815478	99.977971	-1.452349	-0.245158	22214.42305
-447.44516	155.24414	-492.79326	53.437244	0.83654	-1.008121	22198.40083
-462.704414	117.096004	-501.185851	39.703915	1.599502	-0.245158	22233.49712
-476.437744	103.362674	-479.059931	-11.414588	-1.452349	-1.771084	22218.23786
-518.400694	34.696028	-448.541422	-75.503458	1.599502	0.517804	22214.42305
-481.778483	22.488624	-474.482155	-135.014552	0.83654	-0.245158	22220.52675
-496.274775	-46.178022	-440.148832	-170.8738	0.073577	-0.245158	22174.74899
-488.645147	-89.666898	-383.689589	-235.725633	1.599502	1.280767	22196.11194
-497.037738	-155.281694	-379.874775	-292.184876	-0.689386	-1.008121	22193.82305
-452.022936	-175.118725	-349.356266	-353.984857	-2.215311	-1.008121	22193.82305
-448.208122	-223.94834	-304.341464	-392.895957	0.83654	0.517804	22224.34156
-412.348874	-280.407582	-271.534067	-442.488535	0.073577	-1.008121	22231.20823
-365.808147	-295.666837	-221.941489	-466.903342	0.073577	-1.008121	22214.42305
-351.311855	-336.866825	-199.81557	-484.451485	-1.452349	-1.008121	22204.50453
-340.630377	-361.281632	-143.356327	-540.147765	-1.452349	0.517804	22216.71194
-281.119283	-414.689024	-121.230408	-543.962579	-2.215311	-0.245158	22206.79342
-234.578556	-439.866794	-67.060053	-570.666275	-0.689386	-1.008121	22216.71194
-202.534121	-466.57049	-13.652662	-586.688492	-1.452349	-1.008121	22235.02304
-168.963761	-490.222335	56.53991	-532.518138	0.83654	-1.008121	22233.49712
-101.82304	-507.770478	84.769531	-576.007014	0.073577	-0.245158	22226.63045
-62.148978	-525.318621	134.362109	-590.503306	-1.452349	-0.245158	22231.97119
1.17693	-536.763062	219.050973	-559.221834	0.073577	-0.245158	22224.34156
43.13988	-523.029733	265.5917	-559.984796	-0.689386	-0.245158	22219.76379
104.176899	-509.296403	319.762054	-543.199616	2.362465	0.517804	22251.04526
149.954663	-515.400105	318.999092	-525.651473	0.83654	-0.245158	22242.65267
172.080583	-497.851962	382.324999	-498.184815	0.83654	0.517804	22225.86749
227.776862	-472.674192	407.502769	-468.429268	1.599502	-0.245158	22237.31193
245.325005	-480.303819	444.12498	-446.303348	-1.452349	-0.245158	22226.63045
303.310173	-449.78531	466.2509	-401.288547	-4.5042	-1.771084	22196.87491
333.828683	-415.451987	484.562005	-367.718187	1.599502	0.517804	22218.23786
368.924969	-395.614956	499.058297	-311.258944	2.362465	-0.245158	22230.44527
381.895335	-337.629788	498.295335	-250.984888	0.073577	-0.245158	22191.53417
423.858286	-311.689055	528.050881	-238.014521	0.073577	-1.008121	22207.55638
429.199025	-269.726104	525.761993	-191.473794	-1.452349	0.517804	22215.94897
459.717534	-227.000191	509.739776	-148.747881	-0.689386	-0.245158	22199.16379
449.036056	-170.540948	514.317552	-70.925682	1.599502	0.517804	22186.95639
455.139758	-121.711333	502.110148	-36.592359	-0.689386	0.517804	22214.42305
484.132342	-66.778016	498.295335	50.385393	0.83654	-0.245158	22201.45268
468.110125	-18.711364	492.191633	106.081673	0.073577	0.517804	22215.18601
452.85087	30.118252	459.384235	144.22981	-0.689386	-1.008121	22223.5786
445.984205	62.162686	433.443502	180.089058	-1.452349	-1.008121	22199.92676
443.695317	96.49601	419.710173	235.785338	0.83654	-0.245158	22204.50453
409.361994	150.666364	378.510185	286.140879	-0.689386	-1.008121	22205.2675
405.54718	207.888569	347.991676	303.689022	-2.215311	-1.008121	22196.11194
393.339776	256.718184	322.813905	361.67419	3.125428	1.280767	22243.41563
382.658298	280.370029	277.799104	399.059364	1.599502	-1.008121	22248.75637
339.169422	324.621868	170.984321	428.814911	0.83654	-0.245158	22226.63045
315.517577	368.873707	148.095439	442.54824	0.073577	-1.008121	22225.86749
277.36944	391.762589	112.999153	473.066749	-0.689386	0.517804	22223.5786
244.562043	427.621837	47.384357	517.318588	-1.452349	-0.245158	22207.55638
205.650943	443.644055	-7.54896	538.681545	0.073577	-0.245158	22218.23786
172.843545	470.347751	-64.771165	539.444508	-0.689386	-1.008121	22229.6823
141.562073	490.947745	-54.85265	547.837098	-0.689386	-1.008121	22224.34156
88.917644	488.658856	-123.519296	551.651911	0.073577	-0.245158	22222.81564
65.265799	485.607005	-173.874836	556.992651	-1.452349	-0.245158	22210.60823
25.591737	497.814409	-189.134091	566.911166	0.073577	1.280767	22212.13416
-41.548984	495.525521	-238.726669	581.407458	-1.452349	-1.008121	22212.89712
-46.12676	477.977378	-269.245179	540.970433	0.073577	1.280767	72.48146
-84.274897	468.821825	-289.845172	559.281539	-1.452349	-1.008121	14.496292
-107.926742	472.636639	-350.119229	519.607476	1.599502	0.517804	11.444441
-146.074879	454.325533	-359.274782	496.718594	-0.689386	-1.771084	9.155553
-197.956345	431.436651	-359.274782	461.622308	0.83654	1.280767	17354.35041
-214.741525	431.436651	-413.445136	418.896395	1.599502	-0.245158	22182.37861
-258.993364	409.310732	-437.096981	367.777892	-0.689386	0.517804	22196.87491
-291.037799	379.555185	-434.808092	338.785308	2.362465	-1.008121	22243.41563
-327.66001	345.221862	-464.563639	304.451985	0.83654	0.517804	22219.00082
-342.919265	285.710768	-498.896962	246.466817	-0.689386	0.517804	22206.03046
-371.148886	246.036706	-521.785844	184.666835	0.83654	-0.245158	22231.20823
-409.297023	219.33301	-517.208068	126.681667	0.073577	-0.245158	22209.08231
-433.71183	190.340426	-494.319186	106.844636	-2.978274	-0.245158	22175.51195
-464.23034	136.170072	-501.948813	46.57058	-1.452349	-1.008121	22212.89712
-472.62293	109.466376	-501.948813	4.607629	-0.689386	-0.245158	22204.50453
-519.163657	50.718245	-457.696975	-75.503458	-2.215311	-1.771084	22201.45268
-496.274775	17.910848	-454.645124	-122.044185	3.125428	0.517804	22209.08231
-502.378477	-20.237289	-453.119198	-162.48121	-2.215311	0.517804	22197.63787
-488.645147	-73.644681	-417.25995	-216.651565	-1.452349	-1.008121	22188.48232
-500.089589	-108.740967	-381.400701	-273.87377	-2.215311	0.517804	22191.53417
-481.01552	-143.837252	-366.141446	-318.888571	-2.215311	-0.245158	22187.71935
-442.867383	-200.296495	-331.808123	-351.695969	-1.452349	0.517804	22221.28971
-415.400725	-239.970557	-298.237763	-387.555218	2.362465	-0.245158	22251.04526
-397.089619	-277.355731	-262.378514	-438.673721	0.073577	-0.245158	22231.97119
-378.778513	-307.111278	-207.445197	-463.088529	1.599502	-1.008121	22225.86749
-339.104451	-356.703856	-156.326694	-495.132964	-2.215311	-1.008121	22227.39341
-316.215569	-391.800142	-161.667433	-499.71074	-0.689386	-1.008121	22222.05268
-265.097066	-421.555689	-98.341526	-544.725542	0.073577	0.517804	22219.00082
-214.741525	-436.814943	-39.593395	-568.377386	0.83654	-1.008121	22248.75637
-171.252649	-467.333453	42.806581	-578.295902	2.362465	2.04373	22233.49712
-129.289698	-500.903813	62.643612	-578.295902	2.362465	1.280767	22230.44527
-73.593419	-519.977882	129.02137	-608.814411	0.073577	0.517804	22231.97119
-38.497133	-526.081584	212.184308	-552.355169	-2.215311	-0.245158	22221.28971
26.3547	-530.65936	235.073191	-547.777393	-2.215311	-0.245158	22203.74157
61.450986	-532.948248	276.273178	-545.488504	-0.689386	-0.245158	22225.86749
99.599123	-520.740845	311.369464	-538.62184	-1.452349	-1.771084	22230.44527
145.376887	-524.555658	357.910191	-523.362585	-0.689386	-1.008121	22219.76379
194.206502	-507.007515	380.799073	-464.614454	-2.215311	-2.534047	22228.15638
232.354639	-475.726043	412.080545	-460.79964	-3.741237	-1.771084	22209.84527
263.636111	-461.992714	439.547204	-425.703355	-1.452349	-1.771084	22202.21564
312.465726	-438.340869	470.828676	-397.473733	-2.978274	-1.008121	22218.23786
338.406459	-394.851993	484.562005	-348.644118	0.83654	-0.245158	22224.34156
384.184224	-367.385334	507.450888	-275.399695	1.599502	-0.245158	22214.42305
420.043472	-323.133496	530.33977	-253.273776	-0.689386	-1.771084	22212.89712
423.858286	-303.296464	524.236068	-221.992304	-3.741237	0.517804	22221.28971
445.221242	-261.333514	519.658291	-192.236757	-5.267162	-1.771084	22197.63787
461.24346	-198.007607	537.969397	-118.229372	-3.741237	-1.008121	22198.40083
445.221242	-157.570582	502.110148	-73.977533	-2.215311	-1.771084	22209.08231
471.924938	-87.37801	525.761993	0.792815	4.651353	0.517804	22223.5786
470.399013	-40.07432	481.510155	67.933536	3.125428	1.280767	22224.34156
468.873087	4.940481	473.117564	132.785369	0.073577	-0.245158	22212.89712
452.85087	49.955283	463.199049	153.385363	0.83654	0.517804	22206.03046
429.961988	79.710829	422.762024	203.740903	0.073577	-1.008121	22201.45268
433.776801	117.858966	388.428701	243.414966	-3.741237	-2.534047	22178.5638
397.917553	191.103389	351.043527	299.111245	0.073577	0.517804	22195.34898
398.680516	225.436712	313.658352	341.837159	-0.689386	0.517804	22220.52675
381.132373	271.214476	277.036141	375.407519	2.362465	-1.008121	22233.49712
367.399043	287.236694	227.443563	400.585289	-1.452349	-1.008121	22222.81564
326.962018	350.562601	176.32506	445.600091	-2.978274	-1.771084	22207.55638
302.547211	370.399632	135.888035	451.703793	-3.741237	-0.245158	22212.89712
262.873148	405.495918	69.510277	511.214886	-2.215311	-1.008121	22205.2675
239.984266	436.014428	16.102885	520.370439	0.073577	-0.245158	22212.89712
188.865763	451.273682	-32.72673	550.888949	0.073577	-0.245158	22230.44527
131.643558	472.636639	-84.608196	552.414874	2.362465	-0.245158	22237.31193
118.673191	486.369968	-115.889668	551.651911	-0.689386	-1.008121	22225.10453
75.947278	484.844043	-131.148923	564.622278	0.073577	-1.008121	22229.6823
56.873209	496.288484	-179.215576	575.303756	0.83654	-0.245158	22231.97119
-3.400847	490.947745	-224.99334	589.037085	0.073577	0.517804	22219.00082
-16.371213	484.08108	-238.726669	557.755613	-0.689386	-1.008121	2925.199133
-65.200829	479.503304	-280.68962	573.777831	1.599502	-0.245158	16.78518
-88.089711	481.029229	-318.074794	532.577843	0.83654	0.517804	14.496292
-139.208214	470.347751	-358.511819	530.288955	0.83654	-0.245158	10.681478
-174.3045	441.355167	-387.504403	476.1186	0.83654	0.517804	11.444441
-220.082264	424.569987	-405.815508	434.918613	-2.215311	-0.245158	20998.26045
-249.837811	419.99221	-434.808092	405.163066	-2.978274	-1.771084	22186.95639
-288.74891	384.132961	-443.200683	364.726041	-0.689386	-1.008121	22215.18601
-308.585942	371.925558	-457.696975	322.000128	-0.689386	-0.245158	22203.74157
-333.000749	326.147793	-469.141416	267.829773	-0.689386	-1.008121	22184.6675
-375.726662	280.370029	-505.763627	215.948307	-2.215311	-0.245158	22216.71194
-387.171103	239.933004	-514.156217	160.252027	-3.741237	-1.008121	22187.71935
-432.185905	213.229308	-536.282136	121.340928	-1.452349	-1.008121	22164.06751
-454.311824	151.429327	-492.030298	67.933536	0.073577	-1.008121	22211.3712
-442.104421	110.229339	-511.104366	44.281691	-1.452349	-0.245158	22195.34898
-481.778483	72.844165	-463.800676	-22.85903	0.83654	-0.245158	22214.42305
-486.356259	34.696028	-453.882161	-71.688645	2.362465	2.04373	22219.00082
-500.852551	1.88863	-457.696975	-133.488626	0.83654	1.280767	22204.50453
-485.593297	-40.07432	-412.682173	-186.896018	0.073577	-1.008121	22192.29713
-484.830334	-96.533563	-384.452552	-223.518229	0.073577	-0.245158	22194.58602
-468.045154	-117.133557	-389.030328	-283.792286	-0.689386	-0.245158	22190.7712
-471.097005	-163.674284	-364.615521	-311.258944	0.83654	-0.245158	22238.83786
-449.734048	-221.659452	-323.415533	-375.347814	0.83654	0.517804	22244.17859
-394.800731	-240.73352	-274.585918	-405.103361	0.83654	-1.008121	22231.20823
-386.408141	-291.089061	-231.097042	-431.044094	0.83654	-0.245158	22227.39341
-352.83778	-340.681639	-205.919271	-473.770007	-1.452349	-0.245158	22226.63045
-326.134085	-384.933477	-144.882252	-520.310734	-0.689386	0.517804	22207.55638
-295.615575	-413.163099	-118.178557	-546.251467	-1.452349	-0.245158	22212.89712
-243.734109	-441.39272	-53.326724	-575.244051	0.073577	-0.245158	22228.15638
-191.08968	-453.600124	-29.674879	-593.555157	-1.452349	-0.245158	22228.15638
-152.178581	-500.140851	45.858432	-566.088498	0.83654	-0.245158	22222.05268
-88.089711	-486.407521	80.954718	-572.955163	-1.452349	-0.245158	22216.71194
-68.252679	-523.029733	145.043588	-581.347753	-1.452349	-1.008121	22215.18601
17.96211	-555.83713	202.265793	-565.325535	-2.215311	-1.008121	22200.68972
43.902843	-530.65936	251.858371	-550.829243	-2.215311	-1.008121	22218.23786
76.710241	-543.629727	291.532433	-540.147765	1.599502	0.517804	22227.39341
127.828744	-521.503807	313.658352	-522.599622	2.362465	-0.245158	22235.786
173.606508	-529.133435	373.932409	-494.370001	0.83654	0.517804	22238.83786
230.828713	-494.800111	398.347216	-474.53297	-0.689386	-0.245158	22235.786
249.139819	-480.303819	442.599055	-447.829274	-0.689386	-0.245158	22216.71194
301.784248	-441.39272	451.754608	-404.340398	-0.689386	-1.008121	22209.84527
338.406459	-420.029763	471.591639	-382.214479	0.073577	-1.008121	22222.81564
364.347192	-399.429769	470.828676	-334.147826	1.599502	-0.245158	22230.44527
391.050888	-359.755707	499.058297	-287.607099	2.362465	0.517804	22204.50453
423.858286	-314.740906	511.265701	-257.08859	-0.689386	-1.771084	22225.86749
447.510131	-258.281663	516.60644	-186.133055	0.83654	0.517804	22215.18601
436.06569	-216.318712	541.784211	-147.984918	-2.215311	-1.008121	22213.66009
466.584199	-184.274278	531.865695	-99.918266	-1.452349	-1.008121	22193.82305
468.873087	-126.28911	509.739776	-25.91088	-0.689386	-1.008121	22206.03046
462.006423	-85.852084	525.761993	30.548362	0.073577	0.517804	22214.42305
467.347162	-23.28914	491.42867	108.370561	-2.215311	0.517804	22198.40083
474.213826	22.488624	470.828676	147.281661	0.073577	-1.008121	22207.55638
433.776801	69.792314	471.591639	190.007574	-2.215311	-0.245158	22186.19343
454.376795	103.362674	417.421285	212.133493	-2.215311	-1.771084	22193.06009
417.754584	165.162656	388.428701	264.01496	0.073577	1.280767	22199.92676
407.836068	188.814501	341.887974	302.163096	-0.689386	-0.245158	22205.2675
394.865702	239.170041	327.391682	357.096413	2.362465	1.280767	22237.31193
355.954602	307.073725	251.095408	373.118631	0.073577	-0.245158	22245.70452
347.562012	316.229278	224.391712	420.422321	0.83654	-0.245158	22226.63045
313.991652	374.977409	163.354693	443.311203	0.073577	-1.008121	22230.44527
301.784248	410.836657	119.865817	486.037116	0.83654	-0.245158	22227.39341
248.376856	426.095912	42.806581	503.585259	-0.689386	-0.245158	22216.71194
224.725012	448.984794	14.57696	543.259321	1.599502	-0.245158	22251.04526
189.628726	468.058863	-76.215606	541.733396	2.362465	-0.245158	22142.70455
142.325036	466.532937	-110.548929	549.363023	0.073577	-1.008121	22219.76379
101.888011	492.47367	-99.867451	552.414874	0.83654	-0.245158	22235.786
57.636172	490.184782	-148.697066	580.644495	-0.689386	-0.245158	22228.15638
17.199147	491.710707	-190.660017	563.859315	-1.452349	0.517804	22197.63787
4.228781	483.318117	-219.652601	547.074135	-2.978274	-1.771084	22219.00082
-51.467499	481.029229	-279.926657	548.60006	0.073577	2.04373	171.666616
-61.386015	477.977378	-291.371098	553.9408	-1.452349	-1.008121	12.970367
-113.267481	465.769974	-344.77849	524.185253	-1.452349	-0.245158	12.207404
-150.652655	445.932943	-360.037744	475.355638	-2.978274	-1.771084	9.155553
-190.326717	451.273682	-366.141446	457.807495	-1.452349	-0.245158	16678.36543
-235.341519	414.651471	-431.756242	431.866762	-2.978274	-2.534047	22169.40825
-249.074848	397.866291	-442.43772	386.088997	-0.689386	-0.245158	22208.31935
-281.882246	380.318148	-453.882161	342.600121	0.83654	-1.008121	22207.55638
-304.771128	354.377415	-459.985863	323.526053	0.83654	0.517804	22216.71194
-355.889631	311.651501	-476.771043	247.992742	0.83654	-0.245158	22226.63045
-381.067402	263.584849	-490.504372	190.770537	1.599502	-0.245158	22215.18601
-408.53406	230.014489	-507.289552	139.652033	0.83654	-0.245158	22225.10453
-437.526644	200.258942	-495.845111	95.400195	1.599502	-0.245158	22199.16379
-437.526644	159.058954	-497.371037	51.911319	1.599502	-0.245158	22209.84527
-469.571079	114.044153	-469.904378	3.081704	0.83654	-1.008121	22221.28971
-487.119222	78.184904	-430.230316	-35.066433	2.362465	0.517804	22212.89712
-493.222924	34.696028	-450.83031	-89.99975	0.073577	-1.771084	22209.08231
-489.40811	-9.555811	-438.622906	-141.881216	0.83654	0.517804	22179.32676
-499.326626	-50.755799	-411.91921	-195.288608	0.83654	-1.008121	22210.60823
-488.645147	-104.16319	-397.422918	-274.636733	-2.215311	-1.008121	22174.74899
-466.519228	-162.911321	-369.95626	-300.577466	-2.215311	-1.008121	22202.21564
-457.363675	-202.585383	-336.385899	-350.933006	0.073577	1.280767	22230.44527
-438.289607	-234.629818	-305.104427	-382.214479	-0.689386	-1.771084	22225.86749
-405.482209	-268.963141	-268.482216	-420.362615	-0.689386	-0.245158	22222.81564
-371.148886	-323.133496	-214.311862	-456.221864	-3.741237	-2.534047	22207.55638
-329.185935	-365.859409	-183.030389	-526.414436	0.073577	0.517804	22218.23786
-308.585942	-404.007546	-136.489662	-525.651473	1.599502	-0.245158	22211.3712
-267.385954	-411.637173	-87.660047	-540.910728	-1.452349	-0.245158	22221.28971
-212.452637	-448.259385	-35.778581	-578.295902	0.073577	1.280767	22236.54897
-165.148947	-468.859378	29.073252	-565.325535	1.599502	0.517804	22231.97119
-126.237847	-501.666776	63.406575	-572.1922	-1.452349	-0.245158	22232.73415
-91.141562	-520.740845	103.8436	-588.214418	-0.689386	-1.008121	22233.49712
-34.682319	-529.133435	187.006538	-561.510722	0.073577	-0.245158	22218.23786
16.436184	-536.000099	238.125041	-550.066281	0.83654	0.517804	22225.86749
64.502837	-520.740845	274.747253	-540.147765	1.599502	0.517804	22254.09711
113.332452	-517.688994	326.628719	-526.414436	-0.689386	0.517804	22228.15638
178.947247	-506.244553	354.85834	-534.807026	1.599502	0.517804	22232.73415
184.287986	-517.688994	379.273148	-492.081113	0.073577	-1.771084	22238.83786
227.776862	-475.726043	427.3398	-464.614454	-0.689386	-0.245158	22212.89712
263.636111	-464.281602	444.12498	-447.066311	0.073577	-0.245158	22206.03046
310.939801	-437.577906	467.013863	-399.762622	-2.215311	-1.008121	22217.4749
352.139789	-398.666807	472.354602	-325.755236	-1.452349	-2.534047	22211.3712
378.843484	-391.800142	508.21385	-302.866354	-0.689386	0.517804	22214.42305
400.206441	-339.918676	515.080515	-251.747851	-0.689386	-0.245158	22215.94897
423.858286	-300.244614	512.791627	-225.044155	-1.452349	0.517804	22200.68972
445.984205	-249.889073	511.265701	-188.421943	-1.452349	0.517804	22163.30454
451.324944	-207.926122	539.495323	-118.992334	-1.452349	0.517804	22182.37861
479.554566	-138.496513	524.999031	-61.007166	-0.689386	0.517804	22196.11194
474.976789	-113.318743	515.843478	-22.096067	0.073577	-0.245158	22209.84527
473.450864	-52.281724	492.954596	65.644648	1.599502	0.517804	22230.44527
479.554566	-1.163221	487.613856	123.629816	0.83654	-0.245158	22221.28971
450.561982	31.644177	459.384235	172.459431	-1.452349	-1.008121	22220.52675
446.747168	73.607128	425.050912	214.422382	-0.689386	-1.008121	22208.31935
417.754584	128.540445	403.687955	236.548301	0.073577	0.517804	22190.00824
426.147174	165.162656	373.169446	278.511252	-1.452349	-1.771084	22189.24528
407.073106	227.7256	311.369464	338.785308	0.073577	-0.245158	22247.99341
370.450894	251.377445	318.999092	368.540855	-0.689386	-1.771084	22240.36378
363.58423	321.570017	212.184308	425.000097	-0.689386	-1.008121	22226.63045
341.45831	337.592235	193.11024	423.474172	0.073577	-0.245158	22231.20823
297.206472	371.162595	161.828768	450.94083	-1.452349	-0.245158	22222.81564
272.028701	408.547769	87.05842	487.563041	-2.978274	-1.008121	22203.74157
237.695378	439.829241	19.917699	508.925998	0.83654	-0.245158	22224.34156
194.206502	461.955161	-3.734146	521.133402	-1.452349	-1.008121	22231.97119
164.450955	471.110713	-54.089687	547.074135	1.599502	-0.245158	22215.94897
127.828744	482.555155	-94.526712	544.022284	0.83654	-0.245158	22229.6823
91.969495	492.47367	-132.674849	566.148203	-2.215311	0.517804	22212.89712
43.13988	493.999596	-179.215576	564.622278	-0.689386	-0.245158	22201.45268
4.228781	484.08108	-196.763719	571.488943	0.073577	0.517804	22218.23786
-33.156394	494.762558	-251.697036	540.20747	-0.689386	-0.245158	9601.886044
-47.652686	477.214415	-279.163694	542.496359	-1.452349	-1.008121	21.362957
-78.171195	477.977378	-314.25998	556.992651	-0.689386	-0.245158	10.681478
-132.341549	447.458869	-348.593303	508.163035	1.599502	-0.245158	11.444441
-160.571171	447.458869	-391.319216	487.563041	0.83654	-0.245158	9.918516
-209.400786	439.829241	-386.74144	455.518607	-0.689386	-0.245158	21484.26771
-247.548923	407.021844	-418.022912	406.688991	-2.215311	-1.771084	22197.63787
-271.96373	407.021844	-465.326602	374.644556	1.599502	-1.008121	22225.10453
-281.882246	349.036676	-456.171049	334.207531	2.362465	0.517804	22217.4749
-310.111867	310.888539	-492.030298	305.214947	-1.452349	-1.008121	22182.37861
-339.104451	266.6367	-479.059931	235.785338	-0.689386	-1.008121	22213.66009
-381.067402	241.45893	-517.208068	161.01499	1.599502	1.280767	22215.18601
-424.556278	213.992271	-539.333987	120.577965	-2.978274	-1.008121	22193.82305
-460.415526	146.088588	-482.111782	78.615014	-1.452349	-1.771084	22205.2675
-478.726632	142.273774	-497.371037	17.577996	2.362465	1.280767	22213.66009
-507.719216	85.814531	-466.089565	0.029853	0.83654	0.517804	22208.31935
-487.882185	55.296022	-453.882161	-80.081235	-2.215311	-1.771084	22212.89712
-499.326626	1.125668	-461.511788	-111.362707	-2.978274	-1.771084	22201.45268
-493.985887	-42.363208	-431.756242	-176.977502	-1.452349	-0.245158	22188.48232
-486.356259	-92.718749	-395.13403	-221.229341	-1.452349	-0.245158	22169.40825
-471.859967	-121.711333	-350.882191	-266.244143	-2.215311	-1.008121	22185.43046
-471.859967	-162.911321	-354.697005	-296.762652	0.83654	0.517804	22228.15638
-426.082203	-223.185377	-303.578502	-357.036708	2.362465	-0.245158	22246.46748
-423.793315	-243.022408	-279.926657	-388.31818	3.125428	-0.245158	22215.18601
-406.245172	-276.592769	-238.726669	-453.170013	-1.452349	-0.245158	22229.6823
-363.519259	-323.133496	-198.289644	-488.266299	0.073577	-0.245158	22233.49712
-310.111867	-350.600154	-147.171141	-511.155181	0.073577	0.517804	22215.18601
-308.585942	-396.377918	-102.156339	-536.332951	0.073577	-0.245158	22225.86749
-242.971146	-424.60754	-57.9045	-543.962579	0.073577	-1.008121	22251.04526
-183.460053	-478.777894	0.84363	-614.155151	-0.689386	-0.245158	22218.23786
-141.497102	-487.933447	30.599177	-566.088498	0.83654	-1.008121	22231.97119
-97.245263	-494.800111	49.673245	-617.207002	-0.689386	-0.245158	22235.02304
-64.437866	-537.526025	167.93247	-576.007014	-2.215311	-2.534047	22205.2675
-17.897139	-536.763062	208.369495	-555.40702	-0.689386	0.517804	22210.60823
30.169514	-534.474174	253.384296	-561.510722	0.83654	-0.245158	22228.15638
49.243582	-509.296403	304.5028	-530.992212	0.073577	-0.245158	22215.94897
126.302818	-539.814913	326.628719	-528.703324	0.83654	-0.245158	22224.34156
183.525024	-509.296403	351.806489	-487.503336	-0.689386	0.517804	22233.49712
211.754645	-499.377888	386.902775	-485.977411	-2.978274	-0.245158	22200.68972
237.695378	-486.407521	432.680539	-445.540386	-0.689386	0.517804	22210.60823
292.628695	-461.229751	439.547204	-441.725572	0.073577	-0.245158	22221.28971
327.724981	-435.289018	476.932378	-408.155212	0.073577	1.280767	22215.94897
358.24349	-387.222366	517.369403	-332.621901	-1.452349	-1.771084	22215.18601
378.843484	-351.363117	498.295335	-292.184876	0.83654	-0.245158	22221.28971
408.599031	-329.237198	517.369403	-234.96267	0.83654	-0.245158	22219.00082
424.621249	-270.489067	522.710142	-205.207124	1.599502	0.517804	22212.13416
448.273093	-233.103893	524.236068	-159.429359	0.83654	-0.245158	22204.50453
446.747168	-189.615017	516.60644	-96.103452	-2.215311	-1.771084	22206.03046
478.02864	-127.052072	518.132366	-34.303471	1.599502	-0.245158	22223.5786
483.369379	-92.718749	505.161999	41.992803	0.073577	-0.245158	22221.28971
454.376795	-33.970618	480.747192	85.481679	1.599502	0.517804	22202.21564
467.347162	1.88863	489.902745	119.05204	-0.689386	-1.771084	22074.0379
454.376795	55.296022	446.413869	190.770537	0.83654	-1.008121	22207.55638
436.828652	100.310823	438.021279	229.681636	-0.689386	0.517804	22190.00824
420.043472	145.325625	396.058328	264.01496	1.599502	2.04373	22199.16379
410.887919	191.866352	351.806489	312.081612	-0.689386	-1.008121	22225.10453
407.073106	222.384861	338.07316	342.600121	1.599502	-0.245158	22235.02304
346.036087	252.140408	290.006508	380.748258	0.83654	-1.008121	22219.76379
342.984236	308.599651	210.658383	422.711209	-3.741237	-1.771084	22212.89712
315.517577	358.955191	145.043588	440.259352	-0.689386	0.517804	22218.23786
304.073136	399.392216	91.636196	494.429706	-2.215311	0.517804	22196.11194
267.450925	419.99221	71.799165	508.925998	-0.689386	0.517804	22216.71194
220.910198	449.747757	-4.497109	534.103768	1.599502	0.517804	22231.97119
192.680577	467.2959	-54.089687	560.044501	0.83654	-1.008121	22228.15638
159.110216	482.555155	-76.978569	559.281539	-1.452349	-1.008121	22229.6823
104.939862	493.999596	-99.104488	552.414874	-0.689386	-1.008121	22235.02304
59.92506	487.132931	-144.882252	566.911166	-1.452349	-0.245158	22221.28971
59.92506	499.340335	-170.822986	589.800048	-0.689386	-1.008121	22222.05268
1.939892	498.577372	-224.99334	554.703762	-0.689386	-1.008121	22229.6823
-23.237878	479.503304	-247.119259	555.466725	2.362465	0.517804	482.19245
-76.64527	482.555155	-295.185912	538.681545	0.83654	-1.008121	16.022217
-113.267481	478.740341	-352.408117	539.444508	0.073577	-0.245158	12.970367
-151.415618	457.377384	-327.993309	488.326004	-0.689386	-1.771084	9.918516
-191.852643	448.221831	-369.193297	457.044532	0.83654	2.04373	4423.657949
-225.423003	429.147763	-409.630322	425.76306	-2.215311	-1.008121	22014.52681
-258.993364	405.495918	-430.993279	386.088997	-0.689386	-0.245158	22203.74157
-284.171134	378.792222	-446.252534	341.074196	-2.215311	-1.771084	22209.84527
-323.845196	365.821856	-489.74141	312.081612	-1.452349	-0.245158	22202.21564
-342.156302	313.94039	-496.608074	273.933475	1.599502	-0.245158	22222.05268
-374.200737	271.977439	-481.348819	198.400164	-2.215311	-1.008121	22194.58602
-402.430358	235.355228	-516.445105	125.155741	-1.452349	-1.771084	22168.64528
-423.793315	189.577464	-520.259919	106.081673	-2.215311	-1.771084	22197.63787
-453.548862	147.614513	-484.40067	64.118722	0.073577	0.517804	22192.29713
-454.311824	118.621929	-509.578441	23.681697	0.83654	0.517804	22217.4749
-487.882185	77.421941	-450.83031	-41.170135	0.83654	0.517804	22220.52675
-496.274775	33.170102	-447.015496	-96.866415	0.073577	-1.771084	22210.60823
-487.119222	-7.266923	-443.963645	-141.118254	-1.452349	-1.008121	22205.2675
-478.726632	-41.600246	-415.734024	-207.496012	0.073577	-0.245158	22193.06009
-493.985887	-80.511345	-396.659956	-250.221925	-2.978274	-0.245158	22181.61565
-477.963669	-136.970588	-347.067378	-297.525615	1.599502	-0.245158	22241.88971
-442.867383	-184.274278	-327.230347	-333.384863	1.599502	1.280767	22244.94156
-437.526644	-242.259446	-304.341464	-374.584851	1.599502	-0.245158	22225.86749
-406.245172	-264.385365	-276.874806	-428.755206	3.125428	0.517804	22232.73415
-394.800731	-323.896458	-207.445197	-457.74779	-0.689386	-1.008121	22230.44527
-360.467408	-362.044595	-181.504464	-484.451485	-2.978274	-0.245158	22193.82305
-320.793345	-378.066813	-144.11929	-529.466287	-0.689386	-0.245158	22215.94897
-265.860028	-404.007546	-90.711898	-534.044063	0.073577	-0.245158	22231.20823
-220.082264	-433.00013	-64.008202	-579.821827	0.83654	-1.008121	22217.4749
-194.904494	-476.489006	20.680661	-594.318119	-1.452349	-0.245158	22223.5786
-143.023028	-516.926031	38.228804	-599.658859	-3.741237	-1.008121	22218.23786
-91.141562	-516.926031	96.976935	-595.844045	-2.215311	-1.008121	22204.50453
-46.12676	-528.370472	175.562097	-573.718126	-4.5042	-1.771084	22202.21564
11.858408	-547.44454	215.999122	-557.695908	-1.452349	-1.008121	22220.52675
70.606539	-520.740845	278.562067	-568.377386	0.073577	0.517804	22226.63045
85.102831	-527.607509	331.206495	-552.355169	3.125428	-0.245158	22238.07489
130.117632	-513.87418	361.725005	-521.836659	-0.689386	-0.245158	22241.12674
196.49539	-503.955664	377.747222	-481.399634	1.599502	-1.008121	22232.73415
230.828713	-482.592708	424.287949	-473.770007	1.599502	0.517804	22223.5786
271.265738	-458.1779	444.12498	-447.066311	-1.452349	-1.008121	22225.86749
294.917583	-456.651975	460.910161	-406.629286	1.599502	1.280767	22222.81564
330.013869	-406.296434	488.376819	-336.436714	1.599502	-1.008121	22234.26008
386.473112	-364.333483	496.006447	-279.977472	3.125428	2.04373	22218.23786
419.280509	-351.363117	534.917546	-260.903403	0.83654	-0.245158	22221.28971
418.517547	-294.903874	541.784211	-226.57008	-1.452349	1.280767	22216.71194
442.169392	-263.622402	525.761993	-179.266391	0.83654	-0.245158	22205.2675
459.717534	-214.029824	538.73236	-128.147887	-1.452349	-1.771084	22196.87491
474.976789	-154.518731	522.710142	-60.244204	-0.689386	-0.245158	22203.74157
474.213826	-102.637265	510.502739	-9.1257	0.073577	1.280767	22222.05268
469.63605	-59.911351	506.687925	66.407611	-0.689386	-0.245158	22209.84527
452.85087	-14.133587	484.562005	103.792785	0.073577	-1.008121	22208.31935
467.347162	39.273804	442.599055	154.911288	-2.215311	-0.245158	22194.58602
458.954572	85.814531	424.287949	206.029792	0.073577	-0.245158	22199.16379
421.569398	122.436743	399.873142	239.600152	-2.978274	-0.245158	22176.27491
401.732366	171.266358	361.725005	293.007544	-2.215311	-1.008121	22211.3712
395.628665	226.199675	345.702787	327.340867	0.83654	-0.245158	22235.02304
401.732366	249.85152	301.450949	366.251966	3.88839	0.517804	22047.33421
367.399043	288.762619	265.5917	402.111215	-0.689386	-1.008121	22228.15638
344.510161	339.881123	194.636165	428.814911	2.362465	-0.245158	22236.54897
311.702764	379.555185	151.910252	470.777861	1.599502	0.517804	22224.34156
275.080552	412.362583	100.028786	505.111184	-1.452349	-1.008121	22220.52675
252.954633	432.962577	42.806581	528.000067	1.599502	-0.245158	22251.04526
198.021316	461.192198	-12.889699	540.20747	0.83654	-0.245158	22233.49712
167.502806	471.873676	-78.504494	538.681545	-1.452349	-1.008121	22221.28971
130.880595	478.740341	-86.897084	548.60006	-1.452349	-0.245158	22238.07489
82.05098	496.288484	-118.178557	542.496359	-1.452349	-1.008121	22220.52675
29.406551	474.925527	-160.141507	585.222272	-1.452349	-0.245158	22200.68972
17.199147	488.658856	-197.526681	569.200054	0.073577	0.517804	22223.5786
5.754706	484.844043	-208.20816	565.385241	0.073577	0.517804	22225.86749
-55.282313	477.214415	-289.08221	551.651911	0.073577	-1.008121	25.940733
-98.008226	470.347751	-298.237763	548.60006	0.83654	-0.245158	12.970367
-133.867475	453.562571	-345.541452	520.370439	-2.978274	-1.008121	12.207404
-143.78599	436.77739	-363.852558	494.429706	-2.215311	-1.008121	9.918516
-201.771158	429.147763	-405.052546	472.303787	-1.452349	-1.008121	19139.68322
-234.578556	423.044061	-408.867359	421.185283	-1.452349	1.280767	22185.43046
-258.993364	400.155179	-425.65254	382.274184	-0.689386	-1.008121	22205.2675
-297.904463	370.399632	-433.282167	312.081612	1.599502	-1.008121	22204.50453
-320.793345	327.673719	-447.015496	299.111245	0.073577	-0.245158	22216.71194
-368.859998	297.155209	-478.296968	256.385332	0.073577	-1.008121	22216.71194
-383.35629	259.770035	-482.874745	168.644617	0.83654	-1.008121	22187.71935
-403.193321	210.177457	-529.415472	140.414996	1.599502	-0.245158	22214.42305
-435.237756	188.051538	-478.296968	91.585381	0.83654	-0.245158	22212.13416
-454.311824	142.273774	-497.371037	47.333542	1.599502	0.517804	22225.86749
-481.01552	90.392308	-505.763627	9.948368	3.125428	0.517804	22219.00082
-503.904402	46.903432	-439.385869	-62.533092	2.362465	-0.245158	22203.74157
-488.645147	7.229369	-444.726608	-116.703446	0.83654	0.517804	22186.19343
-492.459961	-30.155805	-446.252534	-174.688614	0.073577	0.517804	22208.31935
-490.934036	-66.778016	-398.948844	-244.881186	-0.689386	-0.245158	22174.74899
-500.089589	-139.259476	-376.059962	-285.318211	0.073577	-0.245158	22210.60823
-461.178489	-160.622433	-343.252564	-317.362646	-1.452349	-1.771084	22230.44527
-453.548862	-221.659452	-326.467384	-375.347814	-1.452349	-1.771084	22215.18601
-419.215538	-251.414998	-305.86739	-405.866323	-0.689386	-1.008121	22225.10453
-413.874799	-296.4298	-250.934073	-463.088529	-0.689386	1.280767	22214.42305
-370.385923	-336.103862	-227.282228	-475.295932	-3.741237	-0.245158	22202.97861
-361.23037	-357.466819	-147.171141	-516.49592	-0.689386	-0.245158	22214.42305
-293.326687	-391.037179	-102.919302	-521.073697	-0.689386	-0.245158	22224.34156
-271.96373	-428.422353	-70.111904	-547.01443	-1.452349	-0.245158	22223.5786
-212.452637	-433.763093	-41.11932	-564.562573	0.83654	-1.008121	22235.786
-138.445251	-486.407521	48.14732	-563.036647	-1.452349	-1.771084	22233.49712
-112.504518	-506.244553	84.006569	-590.503306	-0.689386	1.280767	22227.39341
-72.830456	-528.370472	145.043588	-582.873678	0.073577	-0.245158	22222.05268
-20.186027	-524.555658	218.28801	-559.221834	0.83654	-0.245158	22228.91934
44.665806	-546.681578	257.19911	-541.673691	0.83654	-1.008121	22246.46748
60.688023	-520.740845	264.065775	-532.518138	0.073577	-1.008121	22231.20823
133.169483	-505.48159	327.391682	-530.22925	1.599502	-0.245158	22238.07489
153.006514	-513.111217	348.754638	-489.792224	2.362465	1.280767	22237.31193
214.806496	-494.037149	389.954626	-467.666305	-0.689386	0.517804	22216.71194
241.510192	-472.674192	421.999061	-462.325566	-1.452349	-1.008121	22207.55638
269.739813	-438.340869	428.865726	-434.858907	-0.689386	-1.008121	22213.66009
317.043503	-439.103832	463.199049	-395.184845	-0.689386	0.517804	22215.94897
362.058304	-404.770509	482.273117	-311.258944	-0.689386	-1.008121	22209.08231
381.132373	-350.600154	500.584223	-276.925621	-0.689386	-0.245158	22213.66009
395.628665	-346.78534	512.791627	-257.08859	0.073577	-0.245158	22203.74157
427.6731	-284.222396	523.473105	-204.444161	0.073577	-1.008121	22209.08231
423.095323	-245.311296	527.287919	-185.370092	-2.978274	-1.008121	22184.6675
468.110125	-183.511315	505.161999	-98.39234	-1.452349	-1.008121	22193.82305
473.450864	-137.733551	509.739776	-44.984949	0.073577	-0.245158	22212.13416
481.843454	-85.852084	512.028664	19.103921	2.362465	0.517804	22225.10453
480.317528	-56.8595	444.887943	103.792785	0.83654	1.280767	22207.55638
476.502715	17.147885	467.776825	137.363145	-1.452349	-2.534047	22216.71194
458.954572	56.821947	450.228682	169.40758	1.599502	0.517804	22216.71194
433.013839	107.940451	431.917577	214.422382	0.073577	0.517804	22188.48232
424.621249	155.24414	409.028695	257.911258	-0.689386	0.517804	22203.74157
413.176808	185.76265	367.065744	302.163096	1.599502	-1.008121	22251.04526
404.784217	229.251526	328.154644	356.333451	2.362465	1.280767	22230.44527
367.399043	275.792253	260.250961	384.563072	0.83654	-0.245158	22232.73415
356.717565	310.888539	215.236159	407.451954	0.83654	0.517804	22235.02304
320.858316	353.614452	174.036172	439.496389	-3.741237	-1.008121	22210.60823
286.524993	397.103328	121.391743	470.777861	-0.689386	-0.245158	22209.84527
264.399074	413.888508	92.399159	507.400073	-2.215311	-1.008121	22226.63045
214.043533	437.540353	21.443624	534.866731	-0.689386	-1.008121	22203.74157
182.762061	458.140347	-48.748948	540.20747	-0.689386	-0.245158	22219.00082
156.058365	473.399602	-81.556345	558.518576	-1.452349	0.517804	22232.73415
100.362085	487.895894	-112.837818	553.177837	-1.452349	0.517804	22206.79342
71.369501	482.555155	-125.045221	555.466725	0.073577	-1.008121	22206.03046
43.13988	492.47367	-167.008172	553.177837	-0.689386	0.517804	22222.05268
-3.400847	493.236633	-210.497048	580.644495	-3.741237	-2.534047	22217.4749
-35.445282	490.947745	-247.119259	559.281539	0.073577	-0.245158	1435.132908
-69.015642	492.47367	-295.185912	564.622278	2.362465	-0.245158	17.548143
-105.637854	468.058863	-353.934042	521.896365	-0.689386	-1.008121	10.681478
-139.971177	435.251465	-344.015527	511.214886	0.073577	-0.245158	11.444441
-176.593388	441.355167	-367.667372	479.933414	2.362465	1.280767	9.155553
-215.504488	436.77739	-415.734024	460.096383	0.83654	-1.008121	8942.686239
-245.260034	413.888508	-423.363651	415.844544	2.362465	-1.008121	22175.51195
-275.015581	393.288514	-449.304384	356.333451	0.073577	-1.008121	22220.52675
-339.867414	352.851489	-489.74141	305.214947	0.073577	0.517804	22207.55638
-348.260004	316.992241	-482.111782	276.222363	0.83654	-0.245158	22211.3712
-377.252588	273.503365	-477.534006	208.31868	-1.452349	-0.245158	22216.71194
-410.822948	223.147824	-517.971031	136.600182	-0.689386	0.517804	22182.37861
-432.185905	203.310793	-514.91918	106.081673	-0.689386	-0.245158	22192.29713
-455.074787	152.192289	-478.296968	51.911319	-0.689386	1.280767	22209.84527
-461.178489	116.333041	-488.215484	16.05207	0.073577	-0.245158	22207.55638
-490.934036	83.525643	-453.882161	-22.85903	-2.215311	-1.771084	22199.92676
-494.748849	36.221953	-444.726608	-94.577527	-2.215311	-0.245158	22195.34898
-482.541446	-10.318774	-460.748826	-131.199738	-2.215311	0.517804	22198.40083
-498.563663	-61.437277	-456.171049	-213.599714	-3.741237	-0.245158	22160.25269
-503.904402	-85.852084	-416.496987	-248.696	-2.978274	-1.008121	22193.06009
-471.859967	-141.548364	-360.037744	-290.65895	-1.452349	-1.008121	22230.44527
-449.734048	-185.03724	-350.119229	-322.703385	1.599502	-0.245158	22231.97119
-428.371091	-223.185377	-324.941458	-373.058926	1.599502	-1.008121	22222.81564
-416.163687	-258.281663	-276.111843	-417.310764	-1.452349	-1.008121	22236.54897
-384.882215	-315.503868	-196.763719	-480.636672	0.83654	-1.008121	22222.05268
-349.785929	-331.526086	-186.08224	-481.399634	0.83654	1.280767	22220.52675
-315.452606	-380.355701	-127.33411	-519.547771	-2.978274	-1.771084	22226.63045
-279.593358	-386.459403	-79.267457	-521.073697	0.073577	-0.245158	22242.65267
-234.578556	-430.711242	-70.111904	-579.058865	0.073577	-1.008121	22228.91934
-168.200798	-473.437155	10.762146	-588.97738	1.599502	0.517804	22239.60082
-128.526736	-514.637143	29.073252	-568.377386	0.073577	-1.008121	22228.15638
-95.719338	-508.533441	96.976935	-590.503306	0.073577	0.517804	22214.42305
-42.311946	-527.607509	164.117656	-575.244051	-1.452349	-1.008121	22214.42305
5.754706	-529.896397	228.206526	-558.458871	0.83654	-1.008121	22226.63045
33.221365	-539.05195	278.562067	-556.169983	1.599502	0.517804	22220.52675
72.895427	-529.133435	313.658352	-553.118132	-0.689386	-1.771084	22227.39341
148.428738	-527.607509	341.125011	-520.310734	-0.689386	0.517804	22232.73415
189.628726	-512.348254	370.880558	-486.740374	-1.452349	-1.008121	22198.40083
227.776862	-498.614925	402.16203	-477.584821	-1.452349	-0.245158	22215.18601
262.873148	-466.57049	441.073129	-436.384833	-1.452349	-1.008121	22222.05268
295.680546	-458.940863	453.280533	-398.236696	-0.689386	-1.008121	22206.79342
323.147205	-423.844577	481.510155	-353.984857	-0.689386	-1.008121	22223.5786
368.924969	-376.540887	518.132366	-302.103391	1.599502	1.280767	22219.00082
412.413845	-349.837191	531.102732	-264.718217	1.599502	0.517804	22212.89712
425.384211	-304.82239	528.813844	-219.703416	0.83654	0.517804	22225.86749
446.747168	-265.91129	550.176801	-191.473794	1.599502	-1.008121	22201.45268
458.954572	-214.029824	530.33977	-139.592328	0.83654	-0.245158	22196.11194
477.265677	-153.755768	531.102732	-64.059017	0.073577	-1.008121	22237.31193
486.42123	-118.659482	505.161999	-25.147918	0.073577	0.517804	22231.97119
453.613833	-49.229873	486.087931	57.252058	1.599502	-0.245158	22196.87491
478.02864	-19.474326	499.058297	103.792785	-0.689386	-1.008121	22212.89712
447.510131	27.066401	451.754608	159.489065	-2.978274	-1.771084	22205.2675
446.747168	85.814531	441.073129	196.874239	0.073577	-0.245158	22160.25269
433.776801	127.014519	432.680539	228.155711	-2.978274	-1.008121	22196.11194
415.465696	169.740432	390.717589	287.666804	0.073577	-1.008121	22231.20823
404.021255	204.073756	329.68057	325.814941	-1.452349	-1.771084	22215.94897
394.102739	266.6367	293.821321	353.2816	-0.689386	-0.245158	22224.34156
346.799049	286.473731	252.621333	387.614923	-1.452349	1.280767	22225.10453
338.406459	315.466315	192.347277	423.474172	0.073577	-0.245158	22206.03046
324.67313	363.532968	107.658413	447.126016	-2.978274	-1.008121	22203.74157
279.658329	404.732955	99.265823	490.614892	-0.689386	-1.008121	22222.81564
243.036117	433.725539	22.96955	491.377855	-2.215311	-0.245158	22224.34156
204.125018	465.007012	0.84363	549.363023	-0.689386	-1.008121	22235.02304
184.287986	483.318117	-67.823016	555.466725	-1.452349	-1.008121	22238.07489
134.695409	483.318117	-94.526712	561.570427	0.83654	-1.008121	22232.73415
101.125048	475.68849	-115.889668	553.9408	-2.215311	0.517804	22219.76379
64.502837	499.340335	-147.934103	564.622278	-1.452349	-1.008121	22226.63045
12.621371	503.918111	-208.971122	559.281539	-1.452349	-0.245158	22183.90454
0.413967	494.762558	-222.704452	572.251905	3.125428	1.280767	22239.60082
-27.815654	490.947745	-247.119259	537.155619	-0.689386	-1.771084	35.096286
-75.119344	461.955161	-281.452582	559.281539	-0.689386	-1.008121	13.733329
-107.926742	442.881092	-350.119229	514.266737	0.073577	-0.245158	10.681478
-159.808208	444.407018	-369.193297	499.007483	-0.689386	1.280767	10.681478
-212.452637	432.962577	-390.556254	461.622308	-2.215311	-0.245158	18721.57964
-231.526705	407.784806	-427.178465	444.837128	-0.689386	-1.008121	22177.03787
-262.808177	392.525552	-429.467353	401.348252	-1.452349	-0.245158	22210.60823
-272.726693	386.42185	-458.459937	320.474202	0.073577	0.517804	22186.95639
-316.978532	331.488533	-488.978447	289.19273	0.073577	-0.245158	22205.2675
-361.23037	286.473731	-483.637708	222.814972	-3.741237	-1.771084	22199.92676
-391.74888	259.007073	-495.845111	165.592766	-2.978274	-1.008121	22192.29713
-425.31924	226.199675	-494.319186	123.629816	0.83654	0.517804	22183.90454
-428.371091	165.162656	-517.971031	74.037238	-0.689386	-1.008121	22202.97861
-453.548862	129.303407	-476.771043	57.252058	0.073577	-0.245158	22224.34156
-491.696998	100.310823	-475.245118	-12.177551	1.599502	-1.008121	22200.68972
-490.171073	70.555277	-447.778459	-57.955315	0.83654	-1.771084	22212.89712
-522.978471	23.251587	-440.148832	-114.414558	-1.452349	-1.008121	22203.74157
-513.822918	-30.918767	-433.282167	-175.451577	-0.689386	0.517804	22178.5638
-490.171073	-59.911351	-414.971061	-238.777484	0.073577	0.517804	22197.63787
-487.882185	-107.978004	-374.534036	-275.399695	0.83654	0.517804	22249.51933
-461.178489	-146.889103	-368.430334	-315.83672	0.83654	-0.245158	22231.97119
-461.941452	-212.503899	-335.622937	-373.821888	0.073577	-1.008121	22230.44527
-428.371091	-256.755738	-279.926657	-380.688553	0.83654	-0.245158	22239.60082
-405.482209	-304.059427	-253.222961	-429.518168	1.599502	0.517804	22222.81564
-369.622961	-315.503868	-216.60075	-501.999628	-3.741237	-0.245158	22200.68972
-345.971116	-352.12608	-160.90447	-505.814442	-1.452349	-1.008121	22222.81564
-309.348904	-397.903844	-116.652631	-526.414436	-1.452349	-1.008121	22221.28971
-255.941513	-416.21495	-68.585979	-538.62184	1.599502	2.04373	22211.3712
-213.978562	-452.074198	-47.985985	-590.503306	-0.689386	-0.245158	22229.6823
-174.3045	-484.118633	19.154736	-579.058865	-2.215311	-0.245158	22216.71194
-123.185997	-484.118633	74.851016	-599.658859	-0.689386	-0.245158	22203.74157
-72.830456	-516.926031	135.125072	-604.999598	-2.978274	-1.771084	22212.13416
-33.919356	-531.422323	205.317644	-540.147765	-2.978274	0.517804	22217.4749
6.517669	-510.059366	260.250961	-559.984796	0.83654	-0.245158	22217.4749
59.162098	-516.163068	309.843539	-511.918144	-0.689386	-0.245158	22244.17859
111.043564	-538.288987	316.710203	-545.488504	0.073577	-1.771084	22239.60082
173.606508	-526.081584	348.754638	-501.999628	-0.689386	-0.245158	22220.52675
217.858347	-496.326037	387.665738	-472.244082	-1.452349	-1.771084	22226.63045
230.828713	-492.511223	426.576837	-466.903342	0.83654	-0.245158	22231.20823
291.10277	-456.651975	454.043496	-440.962609	-1.452349	-1.771084	22205.2675
333.828683	-425.370502	490.665707	-386.792255	0.073577	-1.008121	22243.41563
359.006453	-413.926061	480.747192	-329.57005	0.073577	-1.008121	22228.15638
380.36941	-346.78534	499.82126	-279.214509	0.073577	0.517804	22208.31935
397.917553	-330.763123	517.369403	-241.066372	-0.689386	-0.245158	22225.86749
424.621249	-290.326098	508.21385	-209.021937	-2.978274	-1.771084	22212.89712
436.828652	-250.652036	527.287919	-167.058987	-2.215311	-0.245158	22176.27491
464.295311	-197.244644	525.761993	-110.599744	-2.215311	0.517804	22196.11194
468.110125	-136.970588	508.976813	-51.088651	1.599502	0.517804	22222.05268
479.554566	-91.192824	511.265701	18.340958	0.83654	-0.245158	22183.14158
475.739752	-32.444693	467.776825	76.326126	0.073577	-0.245158	22212.89712
470.399013	-1.926183	492.954596	118.289077	-1.452349	-0.245158	22198.40083
437.591615	40.036767	469.302751	154.148325	-3.741237	-1.008121	22187.71935
438.354578	103.362674	442.599055	210.607568	0.83654	0.517804	22186.19343
428.436062	137.695997	412.080545	237.311264	-0.689386	-0.245158	22223.5786
424.621249	188.051538	367.065744	306.740873	-0.689386	-0.245158	22222.05268
385.710149	230.014489	303.739837	325.814941	-0.689386	0.517804	22182.37861
371.213857	271.977439	290.76947	389.903811	0.83654	0.517804	22238.83786
365.873118	319.281129	232.02134	423.474172	0.073577	1.280767	22225.86749
318.569428	355.140377	183.191724	454.755644	0.073577	-1.771084	22219.76379
298.732397	389.473701	123.680631	473.066749	0.83654	0.517804	22230.44527
268.97685	410.073695	101.554712	516.555625	0.83654	-0.245158	22247.23045
235.40649	445.932943	6.184369	514.266737	0.073577	-1.008121	22233.49712
190.391688	465.007012	-26.623028	545.548209	2.362465	0.517804	22235.786
158.347253	476.451453	-60.956351	553.177837	0.073577	-1.008121	22232.73415
103.413936	499.340335	-122.756333	557.755613	-1.452349	-0.245158	22215.94897
70.606539	474.925527	-129.622998	570.72598	-3.741237	-2.534047	22206.03046
36.273215	488.658856	-178.452613	547.837098	1.599502	1.280767	22222.81564
15.673222	491.710707	-219.652601	563.096352	-0.689386	-1.008121	22217.4749
-25.526766	487.132931	-262.378514	550.125986	0.073577	0.517804	1741.843928
-60.623052	481.029229	-302.052576	544.785247	-1.452349	-1.008121	18.311106
-105.637854	472.636639	-326.467384	522.659327	-2.215311	-0.245158	11.444441
-132.341549	450.51072	-382.163664	486.800079	-0.689386	-0.245158	11.444441
-169.726723	445.16998	-361.56367	468.488973	-1.452349	0.517804	9.918516
-204.060047	425.332949	-418.022912	444.074165	-2.978274	-3.297009	22054.96384
-238.39337	398.629253	-443.200683	392.955662	-1.452349	1.280767	22206.79342
-269.674842	392.525552	-454.645124	370.829743	2.362465	0.517804	22217.4749
-306.297053	366.584819	-464.563639	324.289016	-1.452349	-0.245158	22206.03046
-336.815563	325.384831	-478.296968	286.903842	0.073577	-1.008121	22225.86749
-369.622961	273.503365	-476.771043	209.844605	-0.689386	-0.245158	22193.82305
-412.348874	230.014489	-501.948813	134.311294	0.073577	-0.245158	22186.95639
-419.215538	204.073756	-492.030298	107.607598	1.599502	0.517804	22210.60823
-446.682197	158.295991	-482.111782	37.415027	2.362465	1.280767	22232.73415
-464.993303	117.858966	-477.534006	35.126138	0.83654	0.517804	22212.89712
-482.541446	87.340457	-454.645124	-16.755328	3.125428	0.517804	22215.18601
-503.904402	43.851581	-453.119198	-88.473825	0.83654	-0.245158	22202.97861
-503.141439	-1.163221	-476.771043	-138.066403	0.073577	0.517804	22195.34898
-506.956253	-34.733581	-430.230316	-193.762683	-0.689386	-0.245158	22176.27491
-486.356259	-88.140973	-398.185881	-247.170074	-1.452349	-0.245158	22221.28971
-479.489595	-136.207625	-379.874775	-286.844136	0.073577	-1.008121	22219.00082
-458.889601	-174.355762	-336.385899	-342.540416	-0.689386	0.517804	22222.05268
-436.000719	-214.792787	-327.993309	-382.214479	0.073577	-0.245158	22234.26008
-407.771097	-278.118694	-304.341464	-416.547802	-2.215311	0.517804	22203.74157
-380.304439	-311.689055	-219.652601	-453.170013	-2.215311	-1.008121	22206.79342
-367.334072	-335.340899	-181.504464	-472.244082	-1.452349	-1.008121	22223.5786
-324.608159	-378.829775	-153.274843	-512.681107	-2.978274	-1.771084	22219.76379
-284.934097	-390.274217	-107.497078	-528.703324	1.599502	1.280767	22225.86749
-226.948929	-438.340869	-59.430426	-571.429237	1.599502	0.517804	22245.70452
-176.593388	-448.259385	3.895481	-595.081082	0.073577	-1.008121	22237.31193
-148.363767	-485.644559	57.302873	-581.347753	0.83654	-1.008121	22219.76379
-94.956375	-510.059366	103.8436	-576.769977	0.073577	-0.245158	22228.91934
-41.548984	-536.763062	161.828768	-567.614424	0.83654	0.517804	22230.44527
16.436184	-529.896397	238.125041	-537.858877	4.651353	1.280767	22231.20823
43.13988	-538.288987	257.19911	-577.532939	0.073577	-1.008121	22241.12674
95.784309	-544.392689	315.184278	-556.169983	0.073577	0.517804	22241.88971
127.828744	-521.503807	337.310197	-520.310734	0.83654	-0.245158	22224.34156
181.999098	-512.348254	367.828707	-498.184815	-1.452349	-0.245158	22224.34156
223.199086	-504.718627	396.058328	-489.029262	-0.689386	-0.245158	22214.42305
246.850931	-467.333453	445.650906	-428.755206	-2.215311	-1.008121	22203.74157
301.021285	-447.496422	457.095347	-427.992243	-0.689386	-1.008121	22222.81564
333.06572	-422.318651	470.065713	-376.110777	1.599502	-0.245158	22224.34156
370.450894	-392.563105	499.058297	-308.970056	0.073577	-0.245158	22193.06009
387.999037	-346.022378	511.265701	-278.451546	-2.978274	-1.008121	22206.79342
420.806435	-312.452017	528.813844	-228.096006	-0.689386	1.280767	22215.94897
433.776801	-249.12611	530.33977	-192.99972	-2.978274	-1.008121	22160.25269
452.85087	-230.052042	521.184217	-131.962701	0.073577	-1.008121	22206.03046
467.347162	-169.015023	517.369403	-64.059017	-2.215311	-1.008121	22222.81564
481.080491	-130.103923	516.60644	-15.229402	1.599502	1.280767	22211.3712
484.895305	-78.98542	520.421254	51.148356	0.83654	-1.008121	22217.4749
471.161976	-22.526177	489.902745	98.452046	-1.452349	-1.008121	22221.28971
462.006423	19.436773	473.117564	154.148325	0.073577	-0.245158	22191.53417
446.747168	57.58491	434.969428	180.089058	0.073577	-0.245158	22179.32676
444.45828	98.784898	422.762024	243.414966	0.073577	-1.008121	22214.42305
423.858286	152.192289	388.428701	276.222363	0.83654	-1.008121	22243.41563
407.836068	220.095973	349.517601	329.629755	3.125428	-1.008121	22236.54897
382.658298	249.85152	287.717619	360.148264	-0.689386	-0.245158	22238.07489
382.658298	291.051508	257.962073	385.326035	-0.689386	0.517804	22228.15638
340.695348	333.014458	203.791718	427.288985	0.83654	0.517804	22215.18601
297.969434	354.377415	136.650997	447.888979	-2.215311	-1.008121	22214.42305
282.71018	416.940359	128.258407	488.326004	0.83654	-1.008121	22223.5786
258.295372	413.125545	21.443624	528.763029	-1.452349	-0.245158	22157.20084
207.176869	448.221831	-6.785997	528.000067	-2.215311	-1.008121	22225.86749
180.473173	471.873676	-57.9045	544.785247	1.599502	1.280767	22235.02304
126.302818	486.369968	-100.630414	553.177837	-2.978274	-1.771084	22198.40083
109.517638	478.740341	-125.808184	529.525992	-0.689386	-0.245158	22214.42305
57.636172	495.525521	-166.245209	569.200054	0.83654	0.517804	22223.5786
26.3547	490.947745	-203.630383	555.466725	-2.215311	-1.008121	22209.84527
-10.267511	488.658856	-225.756303	570.72598	0.073577	-0.245158	22231.20823
-35.445282	481.029229	-255.511849	554.703762	1.599502	0.517804	57.985168
-75.119344	488.658856	-273.059992	540.970433	0.83654	-0.245158	16.022217
-94.956375	451.273682	-354.697005	524.185253	0.83654	0.517804	9.918516
-155.993394	458.140347	-356.985893	501.296371	-0.689386	-1.008121	12.207404
-181.934127	434.488502	-397.422918	466.963048	0.073577	-1.008121	14994.50667
-226.948929	433.725539	-389.030328	424.237134	2.362465	0.517804	22198.40083
-274.252618	416.940359	-402.763658	397.533439	1.599502	-0.245158	22221.28971
-273.489656	380.318148	-415.734024	322.000128	2.362465	-0.245158	22180.85269
-298.667426	346.747787	-456.171049	302.926059	2.362465	-0.245158	22217.4749
-358.178519	295.629284	-498.896962	240.363115	0.073577	-0.245158	22224.34156
-383.35629	249.088557	-478.296968	157.200176	-0.689386	-1.008121	22172.4601
-409.297023	228.488563	-505.000664	117.526114	0.073577	-0.245158	22205.2675
-438.289607	179.658948	-508.815478	99.215008	-0.689386	-0.245158	22222.81564
-440.578495	129.303407	-505.000664	53.437244	0.83654	1.280767	22188.48232
-478.726632	110.992302	-504.237702	18.340958	-0.689386	-0.245158	22210.60823
-497.8007	62.162686	-463.037714	-62.533092	-1.452349	-0.245158	22159.48973
-517.637731	27.066401	-450.067347	-150.273807	-2.215311	-1.771084	22177.03787
-479.489595	-11.844699	-425.65254	-165.533061	-1.452349	0.517804	22168.64528
-494.748849	-84.326159	-405.052546	-212.836751	1.599502	1.280767	22209.84527
-486.356259	-107.978004	-399.711807	-259.377478	1.599502	-0.245158	22221.28971
-479.489595	-148.415029	-356.985893	-314.310795	2.362465	-2.534047	22238.07489
-438.289607	-185.800203	-337.911825	-358.562634	1.599502	-0.245158	22241.12674
-410.059986	-239.207595	-304.341464	-390.607069	-2.215311	-0.245158	22227.39341
-397.852582	-263.622402	-253.985924	-426.466317	0.073577	-0.245158	22222.05268
-358.178519	-305.585353	-226.519265	-454.695939	0.073577	-1.008121	22227.39341
-342.156302	-352.889042	-150.222992	-501.236666	0.83654	-1.008121	22226.63045
-291.037799	-371.200148	-109.785967	-510.392218	1.599502	0.517804	22238.07489
-266.622991	-401.718658	-102.156339	-567.614424	1.599502	-1.008121	22238.07489
-223.897078	-459.703826	-44.934134	-589.740343	0.073577	-1.771084	22235.786
-175.830425	-480.303819	10.762146	-581.347753	1.599502	-1.008121	22220.52675
-110.978593	-494.037149	61.880649	-584.399604	0.073577	0.517804	22222.05268
-89.615636	-529.133435	137.41396	-589.740343	-1.452349	-0.245158	22216.71194
-17.134176	-554.311205	174.036172	-569.140349	-1.452349	-0.245158	22213.66009
35.510253	-547.44454	217.525048	-533.281101	-0.689386	-0.245158	22228.91934
44.665806	-519.214919	273.221327	-543.199616	-2.215311	-0.245158	22230.44527
116.384303	-522.26677	309.080576	-530.22925	-1.452349	-1.771084	22218.23786
169.028732	-537.526025	347.228713	-495.132964	-2.978274	-0.245158	22205.2675
192.680577	-513.87418	371.64352	-500.473703	-1.452349	-1.008121	22221.28971
255.243521	-507.007515	425.050912	-460.79964	0.073577	0.517804	22190.7712
287.287956	-479.540857	440.310167	-417.310764	0.073577	0.517804	22216.71194
307.124987	-437.577906	457.85831	-396.710771	-1.452349	-0.245158	22230.44527
356.717565	-397.140881	482.273117	-326.518199	1.599502	1.280767	22215.18601
381.132373	-365.096446	505.924962	-292.947838	0.073577	-1.008121	22226.63045
414.702733	-336.866825	525.761993	-259.377478	0.83654	-1.008121	22235.02304
419.280509	-294.140912	521.94718	-209.7849	0.073577	-1.771084	22187.71935
446.747168	-248.363147	514.317552	-157.903434	-0.689386	-1.771084	22206.79342
462.006423	-184.274278	525.761993	-95.34049	3.125428	0.517804	22228.15638
469.63605	-156.044656	534.154583	-57.955315	0.83654	0.517804	22207.55638
473.450864	-89.666898	517.369403	-22.096067	0.073577	-1.008121	22196.87491
477.265677	-54.570612	487.613856	67.933536	-0.689386	-0.245158	22227.39341
460.480497	-10.318774	499.058297	115.237226	-1.452349	-1.771084	22199.92676
451.324944	42.325655	443.362018	168.644617	-2.215311	0.517804	22181.61565
434.539764	81.236755	440.310167	212.896456	0.83654	-0.245158	22209.84527
432.250876	137.695997	401.399067	262.489034	0.83654	0.517804	22222.81564
417.754584	193.392277	368.591669	273.933475	-1.452349	-1.771084	22221.28971
397.15459	213.992271	321.28798	335.733457	-2.215311	-1.771084	22230.44527
375.028671	265.110774	293.821321	365.489004	-2.215311	-0.245158	22219.00082
368.162006	300.970023	244.228743	394.481588	-2.978274	-0.245158	22202.97861
333.06572	350.562601	171.747283	430.340836	0.073577	-1.008121	22212.89712
304.073136	362.007042	123.680631	464.674159	-0.689386	-1.008121	22218.23786
272.028701	411.59962	93.162121	507.400073	-0.689386	-1.008121	22216.71194
242.273154	435.251465	32.125102	521.896365	0.83654	-0.245158	22242.65267
200.310204	458.140347	-25.097103	537.918582	-0.689386	-1.771084	22239.60082
168.265769	481.029229	-50.274873	553.9408	0.073577	-1.008121	22222.05268
111.806526	493.999596	-99.104488	569.963017	0.073577	-1.008121	22228.91934
82.05098	495.525521	-131.148923	559.281539	-2.215311	-1.771084	22228.91934
40.850992	504.681074	-175.400762	566.911166	-1.452349	-1.008121	6429.486984
17.96211	501.629223	-211.260011	576.066719	3.125428	0.517804	22180.08972
-17.134176	477.977378	-247.882222	566.911166	1.599502	1.280767	811.029389
-43.074909	486.369968	-286.030359	563.096352	0.073577	-1.008121	15.259255
-85.800822	483.318117	-348.593303	541.733396	0.83654	1.280767	12.970367
-132.341549	446.695906	-351.645154	510.451924	-0.689386	-1.771084	9.918516
-172.778574	437.540353	-379.111813	477.644526	-3.741237	-1.771084	11.444441
-204.060047	423.807024	-395.13403	460.096383	-0.689386	-1.008121	21702.47505
-235.341519	398.629253	-419.548838	421.948246	0.83654	1.280767	22212.13416
-264.334103	387.947775	-442.43772	347.177898	-0.689386	-1.008121	22178.5638
-309.348904	363.532968	-460.748826	322.000128	-2.215311	-1.008121	22211.3712
-339.867414	325.384831	-479.822894	283.089028	-1.452349	-1.771084	22207.55638
-354.363706	291.81447	-484.40067	215.948307	-1.452349	-1.008121	22182.37861
-394.037768	248.325594	-504.237702	148.044624	-1.452349	-1.008121	22191.53417
-441.341458	198.733016	-506.52659	120.577965	-1.452349	-0.245158	22209.08231
-442.867383	171.266358	-505.000664	93.874269	1.599502	1.280767	22207.55638
-458.126638	127.777482	-488.978447	35.126138	2.362465	-1.008121	22221.28971
-480.252557	88.866382	-471.430304	-11.414588	1.599502	-0.245158	22225.86749
-485.593297	42.325655	-453.119198	-87.710862	1.599502	-1.008121	22198.40083
-505.430328	11.044183	-461.511788	-114.414558	0.83654	0.517804	22190.00824
-485.593297	-39.311358	-425.65254	-183.081204	0.073577	-0.245158	22203.74157
-481.778483	-75.170606	-385.978477	-224.281192	0.83654	0.517804	22241.12674
-489.40811	-119.422445	-359.274782	-282.26636	0.83654	-0.245158	22233.49712
-452.022936	-167.489097	-354.697005	-323.466348	0.073577	-0.245158	22193.06009
-433.71183	-228.526116	-343.252564	-364.666336	0.073577	0.517804	22235.02304
-413.111837	-263.622402	-286.030359	-424.177429	-1.452349	-0.245158	22215.94897
-398.615545	-302.533502	-253.222961	-440.962609	-0.689386	-1.008121	22209.08231
-364.282221	-333.814974	-202.86742	-474.53297	-2.215311	-1.771084	22219.76379
-336.815563	-363.570521	-139.541513	-509.629256	-1.452349	-1.008121	22215.94897
-283.408171	-405.533471	-90.711898	-532.518138	0.073577	-0.245158	22225.86749
-233.052631	-412.400136	-85.371159	-566.088498	0.073577	-0.245158	22232.73415
-207.87486	-451.311235	4.658444	-583.636641	-2.978274	-1.771084	22208.31935
-147.600804	-495.563074	39.75473	-569.903312	0.073577	0.517804	22211.3712
-107.926742	-501.666776	72.562128	-597.36997	-2.978274	-0.245158	22214.42305
-59.097127	-513.87418	167.169507	-572.955163	-0.689386	-0.245158	22209.08231
-25.526766	-534.474174	217.525048	-560.747759	-2.215311	-1.771084	22223.5786
44.665806	-531.422323	261.013924	-569.140349	0.83654	-0.245158	22247.99341
80.525054	-523.792695	298.399098	-531.755175	0.073577	-1.008121	22228.91934
142.325036	-521.503807	331.206495	-514.969995	0.83654	-0.245158	22228.15638
175.132434	-506.244553	376.221297	-493.607038	1.599502	0.517804	22235.786
221.673161	-490.222335	368.591669	-471.481119	1.599502	-0.245158	22215.94897
254.480558	-474.96308	453.280533	-456.221864	2.362465	0.517804	22217.4749
284.999068	-448.259385	460.147198	-421.888541	2.362465	1.280767	22251.80822
323.910167	-426.896428	487.613856	-382.214479	0.073577	-1.008121	22180.08972
367.399043	-389.511254	507.450888	-308.207093	-0.689386	-1.008121	22212.13416
[truncated: 28,725 more rows]
