# Supplementary material for: Dynamic analysis of slant cracked rotor system considering nonlinear oil film force
Source: PLoS One. 2024 Jan 25;19(1):e0294293. doi: 10.1371/journal.pone.0294293 (PMC10810477; doi:10.1371/journal.pone.0294293)
Supplement: S1 File — These data were measured by two eddy current sensors, model WT0150. (ZIP) [file pone.0294293.s001.zip › 2021.3.18 Test data for plain bearings/2021.3.18 (P=0.2Mpa, Z=8.1g Non-monitoring disk clockwise162°+4.0g)/400.csv]

1024	30720	7	0	3
8	8	8	8	10	10	1
3	3	3	3	1	1	4
2	1	4	3	0	0	0
0	0	0	0	0.000018	-0.000026	20758.37695
375.68926	145.444342	277.015726	193.866745	0.345945	-0.187379	22221.28971
373.400372	155.362858	255.652769	224.385255	0.345945	0.575584	22231.20823
361.95593	159.177672	212.926856	218.281553	-1.179981	-0.950342	22219.00082
357.378154	200.377659	215.215744	194.629708	-1.179981	0.575584	22221.28971
336.015197	202.666548	197.667601	277.792646	0.345945	-0.187379	22084.71938
347.459638	218.688765	205.297228	311.363007	-0.417018	-0.187379	22208.31935
345.933713	238.525796	209.112042	325.096336	1.87187	0.575584	22239.60082
344.407788	251.496163	200.719452	318.992634	1.87187	-0.187379	22243.41563
341.355937	278.962821	161.808352	327.385224	1.87187	-0.950342	22215.94897
318.467054	288.881337	120.608364	335.014851	-1.179981	-0.187379	22222.05268
303.2078	292.696151	104.586147	347.985218	0.345945	-0.187379	22230.44527
298.630023	320.925772	87.038004	318.229671	0.345945	-0.950342	22186.19343
284.133731	325.503548	73.304675	376.214839	-0.417018	-0.187379	22209.84527
274.215216	343.814654	59.571345	367.059286	-1.179981	0.575584	22227.39341
265.059663	371.281313	25.238022	389.948168	-0.417018	-0.187379	22217.4749
260.481886	362.12576	33.630612	412.837051	0.345945	-0.187379	22208.31935
229.200414	364.414648	6.163954	399.103721	-1.179981	0.575584	22204.50453
213.94116	366.703536	-11.384189	393.762982	-1.179981	-0.187379	22116.76382
208.60042	403.325747	-50.295289	413.600013	-1.942944	-0.187379	22181.61565
164.348582	401.799822	-96.073053	428.096305	-3.468869	-1.713304	22187.71935
166.63747	425.451667	-73.184171	430.385194	-0.417018	0.575584	22202.21564
150.615252	426.21463	-103.70268	432.674082	1.108907	0.575584	22186.19343
123.911557	429.266481	-152.532295	429.622231	1.108907	-0.187379	22203.74157
122.385631	440.710922	-139.561929	434.96297	1.108907	0.575584	22215.94897
96.444898	446.814623	-157.110072	429.622231	-0.417018	-0.187379	22193.82305
83.474531	445.288698	-144.139705	447.933336	-1.179981	-0.187379	22202.21564
80.422681	455.970176	-151.769333	441.066672	1.108907	-0.950342	22238.07489
53.718985	436.896108	-151.00637	438.777784	1.87187	-0.187379	22220.52675
50.667134	447.577586	-175.421177	445.644448	1.108907	-0.187379	22208.31935
23.200475	454.444251	-193.732283	446.407411	1.87187	1.338547	22217.4749
6.415295	448.340549	-199.835985	435.725933	-1.179981	-1.713304	22191.53417
3.363444	435.370182	-219.673016	441.829635	1.87187	0.575584	22203.74157
-31.732842	446.051661	-239.510047	458.614815	-3.468869	-1.713304	22170.93417
-25.62914	448.340549	-234.932271	431.148156	-1.942944	-0.950342	22197.63787
-49.280985	435.370182	-260.873004	431.911119	1.108907	1.338547	6324.198126
-52.332836	435.370182	-262.398929	413.600013	-0.417018	-0.187379	323.4962
-66.829128	419.347965	-274.606333	438.014821	-0.417018	-0.187379	16.022217
-85.140233	411.718338	-285.287812	408.259274	-1.179981	-0.187379	10.681478
-82.851345	397.222046	-312.75447	431.911119	0.345945	1.338547	11.444441
-120.236519	408.666487	-341.747054	401.39261	-1.942944	-0.187379	9.155553
-120.999482	401.036859	-334.117427	402.918535	-1.179981	-0.187379	10.681478
-140.07355	407.140561	-344.035942	389.185206	-1.179981	-0.187379	9.918516
-153.043917	401.799822	-350.139644	368.585212	1.108907	0.575584	9.918516
-166.014283	400.273897	-340.221129	376.977802	-1.179981	-0.950342	9.155553
-182.799464	389.592418	-353.191495	357.140771	0.345945	-0.187379	10382.39692
-191.192054	389.592418	-366.924824	351.800032	0.345945	0.575584	22157.96381
-213.317973	380.436865	-353.191495	326.622261	2.634833	-0.187379	22206.79342
-217.89575	377.385014	-364.635936	326.622261	-0.417018	-0.950342	22241.88971
-246.888334	362.888722	-369.213713	302.207454	0.345945	-0.950342	22238.07489
-252.229073	342.288729	-418.043328	290.763013	1.108907	0.575584	22230.44527
-273.592029	332.370213	-373.791489	272.451907	2.634833	-0.187379	22238.83786
-282.747582	320.925772	-385.998893	238.118584	-0.417018	-0.950342	22231.20823
-281.221657	307.192443	-401.258148	215.229702	-1.942944	-0.187379	22211.3712
-301.058688	306.42948	-390.576669	231.251919	-1.942944	-1.713304	22225.10453
-327.762384	285.066523	-413.465551	210.651925	-1.942944	-0.187379	22228.91934
-347.599415	272.859119	-500.443303	148.088981	-0.417018	-0.187379	22103.03049
-343.784601	257.599865	-421.095179	161.82231	0.345945	0.575584	22225.86749
-347.599415	235.473945	-396.680371	149.614906	-1.942944	-0.187379	22209.84527
-362.85867	213.348026	-386.761856	112.229732	-3.468869	-0.950342	22192.29713
-364.384595	194.273958	-446.272949	94.681589	-1.179981	-0.187379	22199.92676
-377.354962	192.748032	-440.169247	75.607521	-2.705906	-1.713304	22215.18601
-387.273477	171.385075	-459.243316	35.933459	0.345945	0.575584	22206.79342
-402.532732	156.125821	-415.75444	31.355682	1.108907	-0.187379	22223.5786
-407.110508	150.022119	-403.547036	22.963092	1.108907	1.338547	22234.26008
-420.080875	121.792498	-400.495185	14.570502	0.345945	-0.950342	22215.94897
-406.347546	113.399907	-397.443334	-2.977641	-1.179981	-0.187379	22225.10453
-452.888273	93.562876	-437.880359	6.177912	-0.417018	-0.950342	22230.44527
-421.6068	87.459174	-360.05816	-7.555417	2.634833	-0.187379	22239.60082
-426.184577	79.829547	-350.139644	-34.259113	1.87187	0.575584	22209.84527
-439.917906	48.548075	-348.613719	-59.436884	1.87187	0.575584	22247.99341
-466.621602	53.125851	-347.087793	-82.325766	-0.417018	-0.187379	22225.10453
-446.021608	13.451789	-318.095209	-94.533169	2.634833	-0.187379	22231.20823
-459.754937	8.874012	-315.806321	-104.451685	-1.942944	-0.187379	22231.20823
-443.73272	-11.725981	-347.087793	-120.473903	-0.417018	-0.187379	22214.42305
-442.969757	-41.481528	-308.176694	-130.392418	-1.179981	-0.187379	22219.76379
-435.34013	-51.400044	-299.784104	-163.199816	1.108907	-0.187379	22231.97119
-446.784571	-59.029671	-303.598917	-224.236835	-0.417018	0.575584	22220.52675
-449.073459	-91.074106	-273.080408	-201.347953	-0.417018	0.575584	22209.84527
-441.443831	-105.570398	-261.635967	-215.081282	-2.705906	-0.950342	22208.31935
-420.843838	-134.562982	-256.295228	-219.659058	-2.705906	-0.950342	22210.60823
-426.947539	-145.24446	-259.347079	-254.755344	-0.417018	0.575584	22198.40083
-418.554949	-178.051858	-244.850787	-267.725711	-0.417018	-0.187379	22152.62307
-406.347546	-171.948156	-215.09524	-276.881264	-0.417018	0.575584	22223.5786
-413.977173	-184.918523	-208.991538	-289.85163	-1.179981	-0.187379	22175.51195
-388.799403	-219.251846	-186.102656	-300.533108	1.108907	-0.187379	22224.34156
-346.836452	-216.962958	-185.339693	-341.733096	-1.179981	-0.187379	22223.5786
-379.64385	-225.355548	-226.539681	-324.184953	-1.179981	-0.187379	22173.98602
-340.73275	-248.24443	-152.532295	-400.481227	0.345945	-0.187379	22212.13416
-339.969787	-258.162945	-117.436009	-354.703463	2.634833	-0.187379	22253.33415
-329.288309	-268.844424	-96.073053	-364.621978	1.108907	-0.187379	22228.91934
-309.451278	-281.81479	-83.865649	-367.673829	-0.417018	-0.950342	22219.76379
-304.110539	-292.496269	-81.576761	-369.962718	1.108907	0.575584	22238.07489
-295.717949	-329.881443	-77.761947	-392.088637	-1.179981	-0.187379	22215.94897
-281.984619	-345.90366	-33.510108	-434.051587	0.345945	0.575584	22196.87491
-259.095737	-353.533288	-28.932332	-416.503444	1.108907	-0.187379	22184.6675
-240.021669	-364.977729	-18.250854	-417.266407	-0.417018	-0.187379	22206.79342
-223.236489	-403.125865	13.030619	-427.184923	1.108907	0.575584	22181.61565
-212.55501	-400.836977	-6.806413	-456.94047	-0.417018	-0.187379	22208.31935
-185.851315	-398.548089	16.845432	-474.488612	-1.942944	-0.950342	22183.90454
-187.37724	-414.570306	74.067637	-448.547879	-1.942944	0.575584	22188.48232
-149.229103	-422.199934	42.023203	-466.858985	0.345945	0.575584	22185.43046
-132.443923	-420.674008	64.912085	-463.044171	-1.942944	0.575584	22190.00824
-118.710594	-435.1703	122.13429	-459.99232	-1.942944	-1.713304	22196.87491
-91.243935	-448.140667	110.689849	-455.414544	2.634833	0.575584	22204.50453
-59.962463	-454.244369	136.630582	-472.199724	0.345945	-0.187379	22198.40083
-48.518022	-467.214735	125.949104	-479.829352	0.345945	1.338547	22198.40083
-30.969879	-479.422139	142.734284	-481.355277	0.345945	-0.187379	22199.92676
-17.23655	-513.755462	157.993539	-484.407128	1.87187	0.575584	22202.97861
10.230109	-470.266586	232.763887	-441.681215	1.87187	-0.950342	22226.63045
27.778252	-479.422139	250.31203	-406.584929	4.923721	-0.187379	22224.34156
43.037506	-472.555474	257.941657	-427.947886	1.108907	0.575584	22224.34156
54.481947	-493.155468	295.326831	-408.873817	1.87187	-0.950342	22197.63787
65.926389	-480.185102	303.719421	-415.740482	2.634833	0.575584	22214.42305
82.711569	-485.525841	283.88239	-437.103438	-0.417018	-0.950342	22209.84527
111.704153	-484.762878	303.719421	-411.162705	-1.942944	-0.950342	22202.97861
123.911557	-478.659176	336.526819	-406.584929	-0.417018	-0.187379	22227.39341
153.667103	-471.792512	319.741639	-381.407159	-0.417018	0.575584	22231.97119
157.481917	-477.896214	343.393484	-398.955302	1.108907	0.575584	22218.23786
177.318948	-477.133251	357.126813	-382.170121	-1.942944	-0.950342	22208.31935
197.155979	-471.792512	330.423117	-401.24419	-1.942944	-0.187379	22206.79342
203.259681	-432.118449	371.623105	-346.310873	-1.942944	-0.950342	22199.92676
243.696706	-461.873996	386.119397	-330.288655	-3.468869	-1.713304	22214.42305
245.222632	-410.755493	425.793459	-340.970134	-1.179981	0.575584	22217.4749
254.378185	-397.022164	405.956428	-348.599761	-0.417018	-0.187379	22215.18601
265.822626	-402.362903	411.297167	-306.63681	1.108907	0.575584	22225.86749
301.681874	-384.81476	422.741608	-307.399773	-1.179981	-1.713304	22231.20823
299.392986	-390.918462	435.711975	-288.325705	1.108907	-0.187379	22215.18601
325.333719	-372.607356	425.793459	-280.696077	-0.417018	-0.950342	22222.05268
335.252235	-347.429586	460.889745	-237.207201	1.87187	-0.950342	22239.60082
355.089266	-332.933294	448.682341	-218.133133	2.634833	0.575584	22237.31193
368.822595	-326.066629	448.682341	-192.1924	2.634833	1.338547	22239.60082
374.163334	-297.837008	449.445304	-170.829443	1.108907	-0.187379	22244.94156
403.918881	-297.837008	419.689757	-170.06648	0.345945	-0.187379	22090.82308
402.392956	-280.288865	441.815677	-136.49612	1.108907	1.338547	22226.63045
413.074434	-274.185163	452.497155	-150.992412	1.87187	0.575584	22228.15638
409.25962	-238.325914	441.815677	-129.629455	-1.179981	-0.187379	22220.52675
417.65221	-239.85184	450.97123	-121.236865	0.345945	-0.187379	22220.52675
416.889248	-210.859256	452.497155	-132.681306	-0.417018	-0.187379	22229.6823
427.570726	-189.496299	444.867528	-81.562803	-1.942944	-1.713304	22221.28971
429.859614	-182.629634	454.02308	-40.362815	-4.231832	-1.713304	22197.63787
432.911465	-156.688901	409.771242	-69.355399	-1.942944	-0.187379	22211.3712
438.252204	-124.644466	431.897161	-23.577635	-3.468869	-0.950342	22208.31935
429.859614	-116.251876	404.430503	-25.866523	-0.417018	-0.187379	22209.08231
426.0448	-72.763	392.223099	13.044576	0.345945	-0.187379	22224.34156
442.829981	-80.392628	357.889776	25.25198	1.108907	-0.187379	22232.73415
435.963316	-51.400044	396.037912	55.77049	0.345945	-0.187379	22119.05271
432.148502	-29.274124	377.726807	101.548254	1.108907	0.575584	22228.91934
427.570726	-2.570429	376.200881	116.044546	0.345945	-0.187379	22231.20823
431.38554	-3.333391	397.563838	121.385285	2.634833	-0.187379	22219.00082
402.392956	26.422155	374.674956	142.748242	1.87187	-0.187379	22252.57118
418.415173	37.866596	363.993478	145.800093	1.108907	0.575584	22251.80822
404.681844	71.436957	339.57867	190.814894	-0.417018	-0.950342	22232.73415
394.763328	83.644361	338.052744	179.370453	1.108907	0.575584	22235.786
391.711477	101.192504	312.112011	187.763043	1.108907	1.338547	22241.88971
392.47444	105.77028	337.289782	215.992664	-2.705906	-1.713304	22213.66009
377.978148	143.155454	296.852757	238.118584	0.345945	-0.950342	22223.5786
368.822595	156.888783	283.119427	239.644509	0.345945	-0.950342	22230.44527
371.111483	186.64433	260.230545	254.903764	-1.179981	-0.950342	22213.66009
340.592974	175.962852	210.637967	237.355621	0.345945	0.575584	22152.62307
350.511489	201.140622	227.423148	283.133385	-0.417018	-0.187379	22209.08231
335.252235	213.348026	202.245377	267.111168	-0.417018	-0.950342	22191.53417
339.830011	234.710983	168.675017	277.029683	-2.705906	-0.950342	22196.11194
334.489272	245.392461	191.563899	332.725963	0.345945	-0.187379	22213.66009
310.837427	253.785051	169.43798	319.755597	-1.942944	0.575584	22199.16379
300.918912	285.066523	134.341694	319.755597	0.345945	0.575584	22213.66009
306.259651	290.407262	80.934302	342.644479	0.345945	-0.950342	22199.16379
297.867061	311.770219	88.563929	350.274106	0.345945	-0.187379	22212.13416
284.896694	341.525766	87.038004	371.637063	-0.417018	0.575584	22219.00082
290.237433	343.814654	44.312091	385.370392	1.108907	-0.187379	22191.53417
262.007812	363.651685	60.334308	389.185206	1.108907	-0.950342	22221.28971
247.51152	385.777605	-7.569375	389.185206	1.87187	-0.187379	22242.65267
223.096712	373.570201	9.978768	403.681498	0.345945	-0.950342	22223.5786
219.281899	406.377598	3.875066	418.940752	0.345945	0.575584	22227.39341
209.363383	400.273897	-44.191587	412.074088	-0.417018	0.575584	22206.79342
165.874507	418.585002	-73.184171	441.829635	-0.417018	-0.187379	22213.66009
155.193029	421.636853	-99.124904	436.488895	-0.417018	-0.187379	22193.06009
137.644886	422.399816	-114.384159	438.014821	0.345945	-0.187379	22206.03046
140.696737	439.947959	-119.724898	441.066672	-0.417018	-0.187379	22214.42305
115.518966	434.60722	-113.621196	425.807417	-0.417018	1.338547	22199.16379
111.704153	451.3924	-134.22119	455.562964	3.397796	1.338547	22198.40083
67.452314	430.792406	-143.376743	405.970386	-0.417018	-0.950342	22193.06009
59.822687	445.288698	-220.435979	396.05187	-3.468869	-0.950342	22191.53417
52.193059	449.103512	-199.835985	407.496311	-3.468869	-0.950342	22186.19343
44.563432	449.866474	-190.680432	437.251858	-0.417018	0.575584	22199.92676
27.015289	442.99981	-175.421177	449.459262	-1.179981	-0.950342	22217.4749
16.333811	436.896108	-192.96932	429.622231	-1.179981	-0.950342	22189.24528
-4.266183	436.133145	-220.435979	457.088889	-1.179981	-1.713304	22187.71935
-18.762475	427.740555	-241.798936	441.829635	1.87187	0.575584	22212.89712
-12.658773	434.60722	-221.961904	430.385194	1.108907	0.575584	22187.71935
-40.125432	436.896108	-257.821153	409.022237	1.108907	-0.950342	2513.962218
-52.332836	452.918325	-293.680402	399.866684	1.108907	-0.950342	16.78518
-55.384687	439.184996	-302.835955	384.607429	-0.417018	-0.187379	14.496292
-82.088382	433.844257	-286.050774	392.237057	0.345945	-0.950342	9.918516
-96.584674	421.636853	-302.072992	421.229641	1.87187	-0.187379	11.444441
-104.977265	414.770189	-325.724837	405.207423	-0.417018	-0.950342	9.918516
-114.89578	414.770189	-360.05816	408.259274	-0.417018	-0.187379	11.444441
-156.858731	410.955375	-358.532234	357.140771	1.108907	-0.187379	9.155553
-158.384656	393.407232	-346.324831	371.637063	-0.417018	-0.187379	7.629627
-169.829097	392.644269	-362.347048	368.585212	-1.942944	-0.950342	9.918516
-191.192054	381.962791	-364.635936	354.08892	1.87187	0.575584	15237.12882
-211.029085	372.044275	-353.191495	345.69633	-1.942944	0.575584	22149.57122
-227.814265	370.51835	-374.554452	332.725963	0.345945	0.575584	22189.24528
-236.969818	363.651685	-418.806291	268.637093	-2.705906	-0.187379	22205.2675
-252.229073	360.599834	-381.421116	295.340789	-1.179981	-0.187379	22199.92676
-247.651296	359.836871	-366.161862	273.977832	-3.468869	-0.950342	22206.79342
-263.673514	340.762803	-388.287781	273.21487	-1.179981	-0.187379	22225.10453
-272.829067	326.266511	-411.939626	248.800062	1.108907	0.575584	22218.23786
-278.932769	304.903554	-404.309999	234.30377	-0.417018	0.575584	22220.52675
-301.821651	301.088741	-421.858141	222.096366	-1.942944	-0.950342	22226.63045
-307.16239	279.725784	-438.643322	182.422304	-0.417018	-1.713304	22000.03052
-343.021638	265.229492	-441.695173	204.548223	2.634833	0.575584	22228.91934
-327.762384	246.155424	-402.784073	152.666757	0.345945	-0.950342	22251.04526
-344.547564	225.55543	-430.250732	118.333434	1.87187	0.575584	22239.60082
-365.910521	224.029504	-406.598887	100.785291	-0.417018	-0.950342	22228.91934
-364.384595	202.666548	-424.14703	89.34085	1.108907	-0.187379	22240.36378
-388.03644	193.510995	-440.169247	84.763074	-0.417018	-0.187379	22229.6823
-378.117924	179.777666	-428.724806	55.77049	-1.179981	-0.187379	22214.42305
-410.162359	153.07397	-405.835924	50.429751	-0.417018	-0.950342	22227.39341
-394.903105	151.548044	-394.391483	48.140862	-1.179981	-0.950342	22228.91934
-420.843838	121.029535	-396.680371	23.726055	-1.179981	-1.713304	22215.94897
-418.554949	112.636945	-386.761856	19.911241	0.345945	-0.187379	22228.15638
-442.206794	92.036951	-393.62852	-2.214678	0.345945	1.338547	22211.3712
-455.177161	76.777696	-386.761856	-39.599852	-1.179981	-0.187379	22143.46751
-435.34013	59.992516	-370.739638	-31.207262	-1.942944	-0.950342	22203.74157
-443.73272	52.362888	-340.221129	-61.725772	-0.417018	-0.950342	22221.28971
-452.12531	25.659193	-346.324831	-81.562803	1.108907	0.575584	22213.66009
-451.362347	21.081416	-331.065576	-66.303548	-0.417018	-0.187379	22227.39341
-445.258645	3.533273	-338.695203	-127.340567	1.108907	-0.187379	22233.49712
-466.621602	-18.592646	-322.672986	-125.051679	0.345945	0.575584	22217.4749
-441.443831	-36.140789	-308.176694	-156.333151	-1.179981	-0.950342	22224.34156
-441.443831	-48.348193	-302.835955	-173.881294	0.345945	-0.187379	22232.73415
-441.443831	-63.607448	-266.213743	-186.088698	1.87187	0.575584	22239.60082
-453.651235	-97.940771	-310.465582	-215.844245	2.634833	0.575584	22245.70452
-433.814204	-111.6741	-309.702619	-229.577574	1.108907	0.575584	22241.88971
-433.051241	-99.466696	-285.287812	-257.044232	1.108907	0.575584	22219.00082
-429.236428	-136.85187	-230.354495	-237.207201	2.634833	-0.187379	22214.42305
-413.977173	-152.111125	-218.910053	-260.859046	-0.417018	-0.950342	22222.05268
-413.977173	-164.318529	-237.221159	-269.251636	-2.705906	-1.713304	22196.11194
-397.954955	-182.629634	-226.539681	-282.222003	-0.417018	-0.950342	22220.52675
-379.64385	-203.229628	-177.710066	-308.925699	-0.417018	-0.187379	22231.20823
-389.562365	-232.222212	-176.18414	-311.97755	0.345945	0.575584	22177.80084
-368.962371	-241.377765	-151.769333	-326.473842	-1.942944	-0.187379	22193.06009
-365.147558	-256.63702	-140.324892	-356.992351	0.345945	0.575584	22209.08231
-345.310527	-294.785157	-134.984152	-426.42196	-1.179981	-0.187379	22181.61565
-325.473495	-292.496269	-148.717482	-394.377525	-2.705906	-0.187379	22200.68972
-331.577197	-305.466635	-109.043419	-386.747898	-3.468869	-0.950342	22216.71194
-320.132756	-310.807374	-64.028618	-395.903451	-1.179981	-0.187379	22221.28971
-291.140172	-330.644405	-60.976767	-384.45901	-1.942944	-0.950342	22195.34898
-277.406843	-348.192548	-45.717512	-418.02937	0.345945	0.575584	22219.76379
-272.066104	-348.955511	-32.747146	-442.444178	1.108907	-0.187379	22201.45268
-238.495743	-357.348101	-13.673077	-408.110854	1.108907	-0.187379	22167.11936
-223.999451	-377.948095	3.875066	-426.42196	1.108907	-0.187379	22224.34156
-219.421675	-394.733275	9.978768	-453.888619	-0.417018	-0.950342	22219.00082
-217.89575	-397.785126	3.112103	-469.147873	1.108907	0.575584	22209.08231
-182.799464	-410.755493	5.400991	-485.170091	1.108907	-0.187379	22220.52675
-155.332805	-416.859195	57.282457	-512.636749	-0.417018	-0.187379	22222.81564
-135.495774	-424.488822	108.400961	-449.310842	-1.942944	-0.950342	22206.79342
-108.029115	-438.222151	106.875035	-425.658997	1.108907	1.338547	22203.74157
-95.821712	-455.770294	141.208358	-456.94047	-0.417018	-0.187379	22215.94897
-82.088382	-473.318437	121.371327	-443.970103	-0.417018	-0.950342	22202.97861
-58.436538	-467.977698	121.371327	-476.014538	3.397796	0.575584	22093.87494
-39.362469	-477.133251	184.697234	-453.888619	0.345945	0.575584	22227.39341
-28.680991	-473.318437	212.926856	-440.918252	-2.705906	-0.187379	22176.27491
-5.792109	-500.785096	219.79352	-442.444178	-1.942944	-0.187379	22170.17121
21.67455	-506.888798	210.637967	-451.59973	-1.179981	-0.187379	22173.98602
25.489363	-483.999916	213.689818	-413.451594	-1.179981	-0.950342	22178.5638
59.822687	-492.392506	273.963875	-420.318258	-0.417018	-0.187379	22208.31935
73.556016	-491.629543	279.304614	-432.525662	-0.417018	0.575584	22209.84527
85.76342	-480.948065	288.460167	-427.184923	-2.705906	-1.713304	22210.60823
107.126376	-478.659176	310.586086	-413.451594	-1.179981	-1.713304	22224.34156
139.170811	-465.68881	318.978676	-410.399743	-1.942944	-0.950342	22231.97119
151.378215	-487.051766	331.949043	-390.562711	-1.179981	-0.950342	22214.42305
165.111544	-466.451773	351.023111	-366.147904	1.87187	-0.187379	22246.46748
179.607836	-471.029549	343.393484	-381.407159	1.87187	0.575584	22181.61565
207.074495	-438.222151	354.074962	-353.177537	1.108907	-0.187379	22231.97119
221.570787	-458.822145	378.48977	-362.33309	2.634833	1.338547	22236.54897
228.437452	-419.911046	415.111981	-365.384941	1.108907	-0.187379	22238.07489
249.037445	-416.096232	385.356434	-324.184953	-1.179981	-0.950342	22215.18601
274.215216	-414.570306	404.430503	-351.651612	-1.179981	-1.713304	22216.71194
274.215216	-410.755493	386.88236	-300.533108	-0.417018	-0.187379	22230.44527
284.896694	-378.711058	440.289751	-312.740512	-1.179981	-0.187379	22224.34156
303.2078	-383.288834	416.637906	-276.118301	-1.179981	-0.950342	22222.05268
319.99298	-368.02958	443.341602	-259.333121	-2.705906	-0.187379	22210.60823
329.911496	-360.399952	447.156416	-237.207201	-2.705906	0.575584	22205.2675
326.859645	-335.985145	418.926795	-210.503505	-1.942944	-0.187379	22203.74157
343.644825	-316.911076	411.297167	-226.525723	-0.417018	-0.187379	22219.76379
377.215185	-313.096262	426.556422	-229.577574	-2.705906	-0.950342	22096.92679
391.711477	-295.54812	438.763826	-204.399804	0.345945	0.575584	22216.71194
401.629993	-277.999977	467.75641	-158.622039	1.108907	0.575584	22226.63045
404.681844	-264.266647	460.889745	-146.414636	0.345945	-0.187379	22230.44527
422.229987	-245.955542	461.652708	-133.444269	-0.417018	-0.187379	22215.18601
424.518875	-215.437032	470.045298	-114.370201	1.108907	-0.187379	22226.63045
435.963316	-197.125926	444.867528	-106.740573	1.87187	-0.187379	22244.17859
431.38554	-194.074076	481.489739	-76.222064	-0.417018	-0.950342	22238.83786
441.304055	-170.422231	422.741608	-65.540585	1.87187	0.575584	22242.65267
435.963316	-126.933355	447.919379	-31.207262	0.345945	-0.950342	22244.17859
444.355906	-142.192609	447.919379	6.177912	0.345945	-0.187379	22228.91934
435.200353	-105.570398	403.66754	-20.525784	-0.417018	-0.187379	22230.44527
430.622577	-105.570398	415.874944	23.726055	-0.417018	1.338547	22230.44527
432.148502	-87.259292	389.934211	34.407533	-1.179981	0.575584	22196.87491
435.963316	-43.770416	411.297167	65.689005	-1.179981	-0.187379	22225.10453
436.726279	-30.037087	397.563838	56.533452	-3.468869	-0.950342	22230.44527
438.252204	-20.881534	368.571254	116.044546	-1.179981	-0.187379	22215.94897
421.467024	-1.044503	394.511987	134.355652	-2.705906	-1.713304	22203.74157
414.600359	22.607342	378.48977	117.570471	0.345945	0.575584	22217.4749
408.496657	32.525857	345.682372	120.622322	-1.179981	-0.950342	22198.40083
392.47444	50.836963	309.06016	154.192683	-0.417018	0.575584	22212.89712
403.155918	69.148069	296.852757	158.770459	0.345945	1.338547	22229.6823
395.526291	97.37769	325.082378	204.548223	-1.179981	-0.950342	22215.94897
391.711477	130.94805	308.297198	216.755627	1.108907	-0.187379	22225.10453
381.792962	143.918417	307.534235	224.385255	-0.417018	-0.187379	22232.73415
360.430005	141.629529	258.70462	232.777845	0.345945	-0.187379	22209.08231
364.244819	168.333224	254.126843	247.274137	-0.417018	-0.187379	22177.80084
352.037415	208.007287	252.600918	271.688944	2.634833	0.575584	22250.2823
363.481856	210.296175	236.5787	280.844497	2.634833	0.575584	22233.49712
340.592974	249.207275	213.689818	312.888932	1.87187	-0.187379	22214.42305
341.355937	245.392461	221.319446	306.022267	1.108907	-0.950342	22227.39341
336.77816	264.466529	186.22316	304.496342	4.160758	2.101509	22229.6823
306.259651	261.414678	138.156507	287.711162	-1.179981	0.575584	22202.97861
315.415204	288.118374	131.289843	344.170404	-1.179981	-0.187379	22217.4749
312.363353	304.140592	103.060221	349.511143	1.108907	0.575584	22221.28971
278.030029	316.347995	97.719482	386.133355	-1.942944	-0.950342	22214.42305
285.659657	332.370213	84.749116	368.585212	-0.417018	-0.187379	22199.92676
268.111514	340.762803	55.756532	370.8741	-3.468869	-0.950342	22200.68972
255.90411	362.12576	44.312091	380.792616	-2.705906	0.575584	22182.37861
229.200414	363.651685	30.578761	404.44446	-0.417018	0.575584	22207.55638
226.148563	384.251679	16.845432	407.496311	-1.179981	-0.187379	22198.40083
220.044861	394.170195	-16.724928	400.629647	1.87187	1.338547	22175.51195
194.104128	386.540567	-60.213804	410.548162	1.108907	-0.187379	22216.71194
188.763389	413.244263	-67.843432	428.096305	1.108907	-0.187379	22206.79342
167.400433	420.110928	-95.31009	441.066672	1.108907	0.575584	22208.31935
149.089327	426.977592	-111.332308	425.044454	1.87187	0.575584	22205.2675
143.748588	456.733139	-109.806382	440.303709	1.108907	0.575584	22199.92676
123.148594	442.99981	-115.147121	437.251858	1.87187	-0.187379	22207.55638
118.570817	452.155363	-145.665631	437.251858	-0.417018	-0.950342	22224.34156
90.341196	445.288698	-142.61378	428.096305	2.634833	0.575584	22224.34156
86.526382	443.762773	-176.18414	399.103721	-1.942944	-1.713304	22194.58602
76.607867	430.792406	-215.858203	383.844467	0.345945	-0.950342	22004.6083
30.06714	444.525735	-190.680432	429.622231	0.345945	-0.187379	22225.86749
23.200475	447.577586	-232.643383	425.807417	-0.417018	-0.187379	22187.71935
20.148624	449.866474	-192.96932	448.696299	-2.705906	-1.713304	22209.84527
-7.318034	441.473884	-198.31006	442.592597	0.345945	-0.187379	22212.13416
-7.318034	434.60722	-237.221159	445.644448	-0.417018	-0.187379	22188.48232
-21.814326	437.659071	-264.687818	432.674082	-0.417018	-0.187379	22183.90454
-37.073581	429.266481	-254.006339	424.281492	-3.468869	-0.187379	6940.672018
-53.858761	423.162779	-290.628551	407.496311	-1.942944	-0.187379	19.074068
-70.643941	423.925741	-312.75447	406.733349	-1.179981	-0.187379	14.496292
-96.584674	429.266481	-309.702619	402.918535	-1.179981	-0.950342	10.681478
-89.71801	433.081294	-308.939656	425.044454	-1.179981	-0.950342	11.444441
-97.347637	423.925741	-366.924824	378.503727	1.108907	0.575584	10.681478
-136.258737	407.903524	-320.384097	398.340759	-0.417018	-0.187379	9.918516
-149.229103	401.799822	-319.621135	394.525945	1.108907	1.338547	9.918516
-162.962433	391.118344	-336.406315	371.637063	-1.942944	-1.713304	8.39259
-185.088352	380.436865	-348.613719	371.637063	1.87187	1.338547	9.918516
-202.636495	399.510934	-347.850756	354.08892	-0.417018	-0.187379	20197.14957
-207.214271	381.199828	-369.976675	360.955584	-0.417018	-0.950342	22207.55638
-209.503159	373.570201	-374.554452	331.200038	1.108907	-0.187379	22236.54897
-209.503159	365.940573	-376.84334	325.859299	1.87187	-0.187379	22226.63045
-242.310557	356.022058	-392.102595	290.763013	0.345945	-0.950342	22222.05268
-271.303141	356.022058	-399.732222	261.007466	-1.179981	-0.187379	22224.34156
-265.962402	345.340579	-388.287781	274.740795	0.345945	-0.950342	22222.81564
-282.747582	337.710952	-379.895191	248.800062	-0.417018	-0.187379	22218.23786
-282.747582	315.585033	-385.23593	249.563025	1.87187	0.575584	22228.91934
-298.7698	312.533182	-416.517402	215.229702	0.345945	0.575584	22170.17121
-303.347576	296.510964	-417.280365	218.281553	-2.705906	-0.950342	22193.82305
-336.154974	265.992455	-411.939626	188.526006	0.345945	1.338547	22201.45268
-347.599415	256.836902	-402.784073	153.42972	-1.942944	-0.187379	22211.3712
-368.962371	223.266542	-401.258148	162.585273	0.345945	-0.187379	22204.50453
-365.147558	232.422094	-436.354434	116.807509	0.345945	-0.187379	22216.71194
-384.984589	212.585063	-525.621074	13.044576	2.634833	0.575584	22227.39341
-388.03644	188.170256	-490.524788	28.303831	0.345945	-0.950342	22215.94897
-387.273477	179.777666	-443.984061	64.16308	1.87187	0.575584	22228.91934
-408.636434	159.940634	-398.969259	68.740856	-0.417018	-0.950342	22230.44527
-397.191993	146.970268	-382.184079	31.355682	0.345945	0.575584	22215.94897
-416.266061	128.659162	-366.161862	19.148278	-0.417018	-0.950342	22245.70452
-418.554949	102.718429	-398.969259	17.622353	2.634833	0.575584	22255.62304
-420.080875	90.511025	-373.791489	2.363098	1.108907	0.575584	22221.28971
-446.021608	87.459174	-373.791489	-12.896157	0.345945	0.575584	22235.786
-426.184577	59.992516	-358.532234	-33.496151	0.345945	-0.187379	22242.65267
-452.888273	52.362888	-337.169278	-58.673921	1.108907	-1.713304	22215.18601
-456.703086	9.636975	-338.695203	-121.999828	0.345945	0.575584	22222.05268
-453.651235	23.370304	-332.591501	-91.481319	-1.179981	-0.187379	22231.97119
-458.229012	-4.096354	-344.035942	-108.266499	-1.942944	-1.713304	22213.66009
-439.917906	-14.777832	-333.354464	-123.525753	-0.417018	0.575584	22224.34156
-449.836422	-35.377826	-286.050774	-167.777592	-0.417018	-0.187379	22234.26008
-437.629018	-46.822267	-294.443364	-183.79981	-2.705906	0.575584	22195.34898
-455.177161	-79.629665	-295.96929	-179.984996	-1.179981	0.575584	22206.03046
-453.651235	-87.259292	-285.287812	-218.896096	-0.417018	-0.950342	22208.31935
-438.391981	-105.570398	-308.939656	-272.303487	-1.179981	-0.187379	22170.93417
-423.132726	-126.933355	-267.739669	-232.629425	1.87187	1.338547	22216.71194
-413.21421	-134.562982	-266.213743	-247.125717	-0.417018	-0.187379	22196.87491
-413.977173	-155.162976	-281.472998	-302.821997	1.108907	0.575584	22212.13416
-406.347546	-177.288895	-212.043389	-273.06645	1.87187	2.101509	22220.52675
-383.458663	-197.125926	-221.198942	-295.955332	-1.179981	-0.187379	22218.23786
-385.747552	-213.911107	-174.658215	-303.584959	0.345945	-0.187379	22200.68972
-368.199409	-229.933324	-176.18414	-315.792363	1.108907	0.575584	22235.786
-362.85867	-248.24443	-156.347109	-350.125686	2.634833	1.338547	22247.23045
-349.12534	-241.377765	-144.139705	-345.54791	-0.417018	-0.187379	22222.81564
-342.258676	-258.925908	-144.902668	-363.096053	0.345945	-0.187379	22222.05268
-336.154974	-281.051828	-98.361941	-376.829382	0.345945	-0.950342	22232.73415
-343.021638	-312.3333	-85.391575	-412.688631	-0.417018	-0.950342	22204.50453
-305.636464	-312.3333	-88.443425	-422.607146	-1.179981	0.575584	22115.23789
-284.273508	-323.014778	-57.161953	-405.059003	1.108907	0.575584	22226.63045
-268.25129	-331.407368	-51.058251	-403.533078	2.634833	0.575584	22225.86749
-256.806849	-346.666623	-25.117518	-430.236774	-0.417018	0.575584	22180.08972
-245.362408	-356.585138	-29.695295	-420.318258	-3.468869	-0.950342	22193.82305
-265.962402	-384.051797	-17.487891	-459.99232	-2.705906	-0.187379	22183.90454
-223.236489	-383.288834	9.215805	-469.910836	-1.179981	-0.187379	22173.98602
-201.110569	-409.99253	25.238022	-473.72565	-2.705906	-1.713304	22193.82305
-192.717979	-435.933263	48.889867	-473.72565	-1.942944	-0.950342	22200.68972
-162.962433	-429.829561	54.993569	-472.199724	-0.417018	-0.187379	22193.06009
-142.362439	-420.674008	46.600979	-468.384911	0.345945	-0.187379	22199.92676
-128.629109	-443.56289	100.008371	-469.910836	1.108907	-0.187379	22217.4749
-95.821712	-453.481406	122.897253	-460.755283	0.345945	-0.950342	22195.34898
-85.140233	-448.90363	129.000955	-472.962687	0.345945	0.575584	21994.68978
-56.910612	-464.925847	164.860203	-457.703432	2.634833	-0.187379	22244.94156
-48.518022	-479.422139	181.645383	-447.784917	-0.417018	-0.950342	22210.60823
-20.288401	-490.103617	193.852787	-448.547879	0.345945	-0.187379	22202.97861
12.518997	-497.733245	229.712036	-438.629364	-1.179981	-0.187379	22208.31935
8.704183	-487.051766	234.289812	-408.110854	0.345945	0.575584	22189.24528
45.326395	-501.548058	251.837955	-416.503444	-0.417018	-0.950342	22201.45268
36.933805	-499.25917	267.860173	-474.488612	0.345945	-0.187379	22191.53417
78.896755	-492.392506	277.778688	-422.607146	1.108907	0.575584	22218.23786
87.289345	-477.133251	302.193496	-395.903451	0.345945	-0.187379	22222.81564
110.178227	-488.577692	315.926825	-412.688631	1.108907	-0.187379	22232.73415
130.778221	-503.836947	315.163862	-411.162705	-2.705906	-2.476267	22220.52675
146.800439	-471.792512	306.771272	-396.666413	-2.705906	-0.187379	22199.16379
158.24488	-464.925847	303.719421	-386.747898	-3.468869	-1.713304	22161.01566
168.163395	-465.68881	343.393484	-387.51086	-1.942944	-0.950342	22210.60823
200.20783	-466.451773	358.652738	-351.651612	-1.179981	0.575584	22206.79342
220.044861	-435.1703	386.88236	-347.836798	-0.417018	0.575584	22225.86749
224.622638	-442.036965	392.223099	-358.518276	-0.417018	1.338547	22228.91934
244.459669	-409.99253	388.408285	-342.496059	1.108907	0.575584	22219.00082
250.563371	-419.148083	393.749024	-353.177537	-1.179981	-0.950342	22228.15638
275.741141	-413.044381	392.223099	-295.192369	-0.417018	-0.187379	22228.91934
288.711508	-392.444387	428.84531	-304.347922	-0.417018	-0.950342	22215.94897
304.733725	-370.318468	420.45272	-264.67386	-0.417018	-0.950342	22247.99341
335.252235	-372.607356	434.949012	-234.918313	1.108907	0.575584	22251.80822
346.696676	-346.666623	454.786043	-239.496089	1.108907	-0.187379	22233.49712
344.407788	-361.162915	434.186049	-223.473872	-2.705906	-1.713304	22235.02304
372.637409	-337.51107	415.111981	-208.214617	-0.417018	-0.187379	22222.05268
380.267036	-294.022194	435.711975	-196.770176	-0.417018	-0.187379	22209.84527
381.792962	-303.177747	450.97123	-170.829443	-1.179981	-0.950342	22222.05268
390.948514	-290.970343	456.311969	-166.251667	0.345945	0.575584	22232.73415
400.86703	-260.451834	471.571223	-154.807226	-0.417018	-0.187379	22216.71194
401.629993	-254.348132	463.941596	-121.236865	-0.417018	0.575584	22225.86749
413.837397	-242.140728	466.993447	-125.814642	-3.468869	-0.187379	22209.84527
415.363322	-205.518517	447.156416	-128.866493	-1.942944	-0.950342	22193.06009
447.407757	-213.148144	449.445304	-111.31835	-2.705906	-0.950342	22203.74157
430.622577	-175.76297	449.445304	-80.79984	0.345945	1.338547	22225.10453
439.77813	-149.822237	435.711975	-32.733188	0.345945	-0.187379	22207.55638
435.200353	-133.800019	400.615689	-33.496151	-1.179981	-1.713304	22222.05268
435.963316	-111.6741	424.267534	-24.340598	-2.705906	-0.950342	22231.20823
448.933682	-100.992622	430.371236	6.177912	-0.417018	-0.950342	22210.60823
427.570726	-69.711149	427.319385	31.355682	-0.417018	-0.187379	22221.28971
432.148502	-50.637081	421.215683	89.34085	-1.942944	-0.187379	22228.15638
439.015167	-20.881534	400.615689	90.103813	2.634833	-0.187379	22238.83786
429.859614	-17.066721	386.119397	106.12603	1.108907	-1.713304	22242.65267
403.918881	13.451789	370.860142	148.088981	1.108907	1.338547	22246.46748
427.570726	28.711044	385.356434	152.666757	1.108907	0.575584	22230.44527
410.022583	53.125851	350.260148	156.481571	2.634833	0.575584	22233.49712
403.918881	57.703628	348.734223	180.133416	-1.179981	-0.187379	22232.73415
418.415173	80.59251	303.719421	164.111198	1.87187	-0.187379	22224.34156
394.000365	98.140653	315.163862	206.074149	-0.417018	-0.950342	22219.00082
376.452222	110.348056	314.4009	203.022298	2.634833	-0.187379	22228.91934
381.792962	138.577678	271.674986	212.940813	-0.417018	-0.187379	22196.11194
365.770744	154.599895	275.4898	246.511174	-0.417018	0.575584	22210.60823
357.378154	180.540628	267.860173	269.400056	-4.231832	-0.187379	22204.50453
351.274452	183.592479	238.104626	270.163019	1.108907	1.338547	22207.55638
361.95593	191.222107	190.800936	271.688944	-1.179981	-0.950342	22178.5638
355.089266	217.925802	189.275011	295.340789	-1.179981	0.575584	22210.60823
330.674458	242.34061	218.267595	279.318572	1.87187	1.338547	22228.91934
329.148533	255.310977	140.445396	283.133385	2.634833	0.575584	22177.80084
325.333719	246.155424	147.31206	302.970416	-0.417018	0.575584	22209.08231
310.837427	283.540598	132.815768	322.807448	1.108907	1.338547	22227.39341
310.074464	306.42948	98.482445	342.644479	1.87187	0.575584	22190.7712
291.763359	326.266511	106.112072	367.822249	1.87187	0.575584	22217.4749
283.370769	341.525766	85.512079	379.26669	1.108907	-0.187379	22251.80822
259.718924	355.259095	79.408377	381.555578	1.87187	-0.187379	22106.08234
255.141147	366.703536	29.052836	380.029653	1.108907	0.575584	22237.31193
256.667073	385.014642	31.341724	404.44446	0.345945	-0.187379	22222.05268
233.778191	385.014642	0.823215	402.155572	1.108907	0.575584	22181.61565
212.415234	378.91094	-6.806413	425.044454	-1.179981	-0.950342	22197.63787
189.526352	400.273897	-33.510108	424.281492	-1.942944	-1.713304	22206.79342
178.844874	401.799822	-84.628612	434.96297	0.345945	-0.950342	22200.68972
155.955992	406.377598	-83.865649	404.44446	-0.417018	0.575584	22210.60823
149.85229	430.792406	-91.495276	435.725933	1.108907	-0.187379	22209.84527
131.541184	429.266481	-140.324892	427.333343	-4.994795	-1.713304	22185.43046
117.044892	432.318331	-128.880451	431.911119	-1.942944	0.575584	22179.32676
90.341196	427.740555	-118.198972	431.911119	-2.705906	-0.950342	22190.7712
88.815271	450.629437	-167.028587	433.437044	-1.942944	-0.950342	22192.29713
65.926389	436.896108	-182.287842	415.888902	-1.942944	0.575584	22061.8305
57.533798	446.814623	-177.710066	418.940752	1.108907	-0.950342	22204.50453
46.089357	453.681288	-181.524879	440.303709	-3.468869	-1.713304	22176.27491
26.252326	456.733139	-198.31006	451.74815	-0.417018	-0.187379	22202.21564
4.126407	443.762773	-199.073022	417.414827	0.345945	-0.187379	22191.53417
7.941221	452.155363	-196.021171	440.303709	0.345945	-0.187379	22198.40083
-5.029146	453.681288	-215.858203	449.459262	2.634833	0.575584	22220.52675
-18.762475	446.814623	-244.087824	454.800001	3.397796	1.338547	22237.31193
-40.888395	423.925741	-261.635967	425.807417	1.108907	-0.950342	7162.694174
-29.443954	418.585002	-276.132259	434.96297	-1.179981	-0.950342	19.074068
-62.251351	420.110928	-292.917439	427.333343	-1.179981	-0.950342	15.259255
-82.088382	421.636853	-280.710035	434.96297	-0.417018	0.575584	10.681478
-94.295786	419.347965	-282.235961	406.733349	-0.417018	-0.187379	10.681478
-117.184668	424.688704	-332.591501	412.837051	0.345945	0.575584	9.155553
-139.310588	416.296114	-343.27298	390.711131	0.345945	-0.187379	8.39259
-160.673544	413.244263	-328.013725	391.474094	-1.179981	-0.187379	9.155553
-159.910582	394.933157	-347.850756	380.029653	-1.179981	-0.187379	8.39259
-180.510575	390.355381	-342.510017	350.274106	-1.179981	-0.187379	9.918516
-177.458725	388.066493	-323.435948	344.933367	-2.705906	-0.950342	14947.96594
-214.080936	391.118344	-379.895191	326.622261	-1.942944	-0.187379	17233.8023
-219.421675	364.414648	-368.45075	332.725963	-2.705906	-1.713304	22186.19343
-229.340191	355.259095	-397.443334	283.133385	-2.705906	-0.950342	22200.68972
-247.651296	349.155393	-383.710005	296.103752	-1.942944	-0.187379	22219.00082
-272.066104	340.762803	-408.124812	246.511174	0.345945	-0.187379	22229.6823
-265.962402	328.555399	-434.065545	244.985248	-1.179981	-0.187379	22212.13416
-260.621663	305.666517	-418.806291	218.281553	-0.417018	-0.187379	22221.28971
-294.192023	311.007256	-427.961843	201.496372	1.108907	0.575584	22218.23786
-288.851284	304.903554	-410.4137	241.170435	1.108907	0.575584	22236.54897
-304.110539	284.303561	-408.887775	206.837112	-0.417018	-0.950342	22235.02304
-343.784601	283.540598	-424.14703	184.711192	3.397796	1.338547	22251.04526
-323.184607	269.807269	-406.598887	175.555639	-0.417018	-0.950342	22222.05268
-354.466079	237.762834	-394.391483	129.014912	1.108907	-0.187379	22226.63045
-362.85867	228.607281	-399.732222	92.392701	-3.468869	-0.950342	22224.34156
-372.014222	211.822101	-414.228514	93.918627	-1.179981	-0.950342	22214.42305
-384.221626	197.325809	-437.117396	79.422335	-1.179981	-0.950342	22222.81564
-401.006806	177.488777	-440.169247	78.659372	-0.417018	0.575584	22231.97119
-404.058657	161.46656	-446.272949	55.77049	0.345945	0.575584	22219.76379
-413.977173	127.133237	-394.391483	38.985309	-1.179981	-0.187379	22199.92676
-415.503098	111.111019	-399.732222	34.407533	-3.468869	-0.950342	22209.08231
-430.762353	116.451758	-420.332216	17.622353	-1.179981	-0.187379	22205.2675
-415.503098	62.281404	-401.258148	9.229763	-1.942944	-0.187379	22207.55638
-444.495682	87.459174	-384.472967	-9.844306	-2.705906	-0.950342	22216.71194
-441.443831	72.962882	-364.635936	-34.259113	-1.942944	-0.950342	22228.15638
-445.258645	43.207336	-347.087793	-50.281331	1.108907	-0.187379	22221.28971
-461.280863	37.866596	-321.14706	-85.377617	-0.417018	-0.950342	22228.91934
-455.177161	20.318454	-304.36188	-85.377617	0.345945	-0.187379	22228.15638
-436.866055	-14.01487	-323.435948	-115.896126	1.108907	0.575584	22216.71194
-446.784571	-5.62228	-366.924824	-121.999828	5.686684	0.575584	22251.80822
-436.866055	-30.80005	-304.36188	-138.022045	2.634833	0.575584	22253.33415
-438.391981	-39.955603	-299.784104	-173.881294	1.87187	-0.187379	22231.97119
-434.577167	-66.659298	-298.258178	-167.777592	0.345945	-0.187379	22226.63045
-455.177161	-103.28151	-278.421147	-187.614623	1.108907	0.575584	22086.24531
-426.184577	-110.911137	-244.087824	-210.503505	-2.705906	-1.713304	22211.3712
-420.843838	-123.118541	-264.687818	-234.918313	-1.942944	-1.713304	22186.19343
-433.814204	-149.822237	-232.643383	-233.392388	-0.417018	-0.950342	22225.86749
-433.814204	-155.162976	-227.302644	-276.118301	-0.417018	0.575584	22212.89712
-388.799403	-176.525933	-221.961904	-260.859046	-1.179981	-0.950342	22186.95639
-402.532732	-207.044442	-218.147091	-289.088667	-1.179981	-0.187379	22215.18601
-391.851254	-209.33333	-196.021171	-308.925699	-1.179981	-0.187379	22191.53417
-368.199409	-221.540734	-192.206358	-324.184953	-1.942944	-0.950342	22202.21564
-355.229042	-239.088877	-176.947103	-322.659028	-1.179981	-0.187379	22204.50453
-372.014222	-255.111094	-157.110072	-351.651612	-0.417018	-0.187379	22201.45268
-339.206825	-253.585169	-129.643413	-352.414575	0.345945	-0.187379	22221.28971
-343.021638	-274.185163	-101.413792	-374.540494	-0.417018	-0.950342	22201.45268
-311.740166	-299.362933	-96.836016	-398.955302	-0.417018	-0.187379	22029.78607
-297.243874	-315.385151	-86.9175	-376.829382	1.87187	0.575584	22214.42305
-291.903135	-327.592554	-54.873065	-397.429376	-0.417018	-0.187379	22193.82305
-271.303141	-356.585138	-42.665661	-428.710848	-1.179981	-0.950342	22190.7712
-249.940185	-347.429586	-44.954549	-419.555295	3.397796	1.338547	22233.49712
-252.992035	-361.925878	-12.910115	-402.007152	1.87187	1.338547	22229.6823
-217.132787	-365.740691	6.163954	-440.155289	1.108907	-0.187379	22222.81564
-213.317973	-379.474021	31.341724	-459.99232	2.634833	-0.187379	22212.89712
-197.295756	-410.755493	3.112103	-459.99232	1.87187	0.575584	22209.84527
-163.725395	-423.725859	59.571345	-448.547879	-1.942944	-0.950342	22199.16379
-149.992066	-426.014748	74.8306	-465.33306	-1.942944	-0.187379	22201.45268
-144.651327	-435.933263	96.193557	-441.681215	0.345945	0.575584	22212.13416
-117.947631	-456.533257	119.082439	-447.784917	1.87187	0.575584	22212.13416
-89.71801	-435.933263	121.371327	-475.251575	1.108907	0.575584	22138.88974
-87.429122	-477.133251	117.556513	-461.518246	-1.942944	-0.187379	22198.40083
-63.014314	-475.607325	148.075023	-475.251575	-1.942944	-0.187379	22192.29713
-38.599506	-479.422139	177.83057	-469.910836	-1.179981	-0.187379	22177.03787
-21.051363	-496.970282	199.193526	-430.999736	-1.179981	-0.950342	22194.58602
-14.184699	-498.496208	249.549067	-430.236774	-0.417018	1.338547	22204.50453
9.467146	-481.711027	207.586116	-439.392327	0.345945	0.575584	22195.34898
38.45973	-490.86658	240.393514	-447.021954	1.108907	-0.187379	22202.21564
60.585649	-483.236953	252.600918	-440.155289	1.108907	-0.950342	22235.786
77.37083	-475.607325	293.037943	-437.866401	-1.942944	-1.713304	22213.66009
74.318979	-474.844363	275.4898	-409.63678	-0.417018	-0.187379	22223.5786
102.5486	-487.051766	322.030527	-392.088637	3.397796	0.575584	22258.67489
144.51155	-464.162884	309.823123	-407.347892	3.397796	1.338547	22239.60082
142.222662	-477.133251	320.504602	-379.881233	1.87187	-0.187379	22230.44527
168.163395	-458.059182	345.682372	-377.592345	-1.179981	-0.187379	22240.36378
165.874507	-461.873996	353.311999	-344.021984	1.108907	-0.950342	22225.10453
187.237464	-473.318437	335.763856	-374.540494	-0.417018	-0.950342	22225.86749
205.548569	-461.873996	366.282366	-363.859016	1.108907	0.575584	22228.91934
234.541153	-431.355487	392.986062	-347.836798	-0.417018	-0.187379	22217.4749
252.089296	-430.592524	411.297167	-320.37014	-1.179981	-1.713304	22221.28971
268.874477	-416.096232	373.14903	-338.681245	-1.942944	-1.713304	22230.44527
278.030029	-419.911046	408.245316	-299.007183	0.345945	-0.187379	22214.42305
283.370769	-403.125865	412.06013	-295.955332	-2.705906	-0.187379	22199.92676
297.867061	-397.785126	415.111981	-299.007183	-0.417018	0.575584	22216.71194
323.807794	-361.925878	442.578639	-266.962748	1.108907	0.575584	22214.42305
332.200384	-368.02958	438.000863	-231.866462	-1.179981	-0.950342	22206.03046
352.037415	-332.933294	428.84531	-199.059064	-0.417018	-0.950342	22223.5786
362.718893	-344.377735	434.949012	-199.822027	-1.179981	-0.187379	22223.5786
372.637409	-310.807374	457.074931	-179.222033	0.345945	-0.187379	22216.71194
375.68926	-304.703672	450.208267	-176.170182	-1.179981	-0.187379	22227.39341
371.111483	-272.659237	433.423087	-157.096114	0.345945	0.575584	22226.63045
412.311471	-271.133312	469.282335	-179.222033	0.345945	-0.950342	22216.71194
404.681844	-254.348132	473.097149	-119.71094	0.345945	-1.713304	22248.75637
418.415173	-216.199995	427.319385	-130.392418	0.345945	-0.187379	22247.23045
421.467024	-208.570368	467.75641	-102.92576	0.345945	-0.187379	22235.786
424.518875	-186.444448	464.704559	-95.296132	1.108907	-0.187379	22240.36378
428.333689	-164.318529	458.600857	-60.199846	1.87187	0.575584	22238.83786
431.38554	-149.822237	401.378652	-56.385033	-0.417018	-0.950342	22214.42305
442.067018	-137.614833	429.608273	-35.022076	1.108907	-0.187379	22209.84527
434.43739	-107.096324	428.082347	2.363098	1.87187	2.101509	22235.786
448.933682	-101.755584	415.111981	26.777906	-0.417018	0.575584	22217.4749
430.622577	-72.763	409.008279	49.666788	0.345945	-0.187379	22225.10453
422.229987	-52.163006	405.956428	75.607521	-1.179981	-0.187379	22211.3712
437.489241	-43.007454	354.837925	80.94826	-0.417018	0.575584	22196.87491
434.43739	-7.911168	364.75644	95.444552	-2.705906	-0.950342	22204.50453
430.622577	11.925863	402.141614	132.829726	0.345945	0.575584	22224.34156
431.38554	26.422155	360.941627	139.696391	0.345945	-0.187379	22209.84527
418.415173	38.629559	358.652738	140.459353	1.87187	0.575584	22226.63045
416.889248	64.570292	331.949043	169.451937	0.345945	-0.950342	22235.02304
397.815179	72.19992	325.082378	183.185267	-1.179981	1.338547	22214.42305
390.185552	100.429541	316.689788	199.970447	0.345945	-0.187379	22219.00082
403.918881	124.081386	256.415732	185.474155	1.108907	-0.187379	22026.73421
373.400372	151.548044	294.563868	196.155633	1.87187	0.575584	22235.786
352.800378	158.414709	267.09721	254.140801	1.87187	-0.187379	22241.12674
381.029999	169.096187	219.79352	245.748211	1.108907	-0.187379	22228.15638
366.533707	195.799883	250.31203	271.688944	1.87187	0.575584	22221.28971
358.90408	210.296175	221.319446	299.155603	1.87187	-0.187379	22224.34156
337.541123	214.110989	198.430564	310.600044	1.108907	-0.187379	22224.34156
320.755943	236.236908	154.178725	283.133385	-0.417018	0.575584	22193.82305
329.911496	257.599865	184.697234	330.437075	-0.417018	-0.187379	22215.18601
325.333719	270.570231	163.334278	335.014851	1.108907	0.575584	22229.6823
315.415204	282.014672	118.319476	323.57041	1.108907	-0.950342	22185.43046
295.578172	284.303561	103.060221	327.385224	-1.942944	-0.187379	22199.92676
286.42262	306.42948	104.586147	354.08892	0.345945	0.575584	22206.79342
289.47447	326.266511	48.126904	331.963	-3.468869	-0.187379	22086.24531
258.955961	339.236878	47.363942	372.400025	-1.942944	-0.187379	22199.16379
259.718924	364.414648	30.578761	396.814833	-1.179981	-0.187379	22201.45268
250.563371	372.807238	13.030619	393.762982	1.87187	0.575584	22216.71194
250.563371	396.459083	-7.569375	386.133355	-1.179981	-0.950342	22188.48232
210.889309	393.407232	-8.332338	404.44446	0.345945	0.575584	22209.84527
200.20783	406.377598	-32.747146	428.859268	-0.417018	0.575584	22216.71194
179.607836	395.69612	-66.317506	412.074088	-0.417018	-0.187379	22174.74899
167.400433	417.059077	-84.628612	431.148156	-1.179981	-0.950342	22197.63787
156.718954	439.947959	-102.939717	407.496311	1.108907	0.575584	22228.91934
97.970823	436.133145	-152.532295	440.303709	1.108907	-0.187379	22212.89712
124.674519	444.525735	-144.139705	422.755566	2.634833	0.575584	22225.10453
101.785637	454.444251	-138.036003	452.511113	-0.417018	-1.713304	22224.34156
81.948606	454.444251	-147.191556	440.303709	1.87187	0.575584	22173.22306
72.03009	439.947959	-154.058221	418.940752	0.345945	0.575584	22202.97861
49.904171	443.762773	-165.502662	444.118523	-1.179981	-0.187379	22203.74157
46.089357	450.629437	-186.102656	449.459262	1.108907	0.575584	22201.45268
38.45973	450.629437	-190.680432	443.35556	-1.942944	-0.187379	22183.90454
2.600481	445.288698	-204.413761	435.725933	1.108907	0.575584	22192.29713
-13.421736	437.659071	-209.754501	427.333343	-0.417018	0.575584	22178.5638
4.126407	443.762773	-280.710035	392.237057	-0.417018	0.575584	22183.14158
-26.392103	443.762773	-308.939656	412.074088	-1.942944	-0.950342	22213.66009
-40.888395	438.422033	-250.191526	428.096305	-1.942944	-0.187379	7413.708914
-50.80691	435.370182	-271.554482	412.837051	-0.417018	-0.187379	19.837031
-63.777277	417.822039	-266.976706	434.200007	-1.179981	-0.187379	14.496292
-77.510606	436.896108	-320.384097	395.288908	-0.417018	-0.950342	10.681478
-91.243935	424.688704	-318.858172	428.859268	-1.179981	-0.950342	9.918516
-104.977265	414.007226	-315.806321	415.888902	-2.705906	-0.187379	9.918516
-129.392072	408.666487	-319.621135	398.340759	1.108907	-0.187379	8.39259
-137.021699	411.718338	-308.176694	410.548162	1.108907	0.575584	9.918516
-139.310588	404.08871	-321.910023	352.562994	1.108907	-0.187379	8.39259
-145.41429	399.510934	-328.776688	369.348175	-1.179981	-1.713304	9.155553
-184.325389	388.829455	-341.747054	347.222255	3.397796	0.575584	14804.52895
-199.584644	389.592418	-347.850756	358.666696	1.108907	-0.187379	22191.53417
-211.029085	381.199828	-382.947042	338.829665	1.108907	0.575584	22217.4749
-217.89575	370.51835	-395.917408	327.385224	-0.417018	0.575584	22209.84527
-243.836483	351.444281	-396.680371	293.814864	0.345945	-0.187379	22222.81564
-249.940185	354.496132	-385.23593	286.948199	0.345945	-0.950342	22228.91934
-270.540178	344.577617	-418.806291	264.82228	0.345945	-1.713304	22112.18604
-276.64388	327.792437	-408.887775	242.69636	-1.942944	0.575584	22209.84527
-285.799433	320.162809	-389.813707	239.644509	-0.417018	-0.187379	22209.08231
-304.110539	304.903554	-404.309999	203.022298	-0.417018	0.575584	22192.29713
-333.866086	286.592449	-453.902576	190.814894	-0.417018	-0.950342	22212.13416
-325.473495	262.177641	-416.517402	184.711192	-1.942944	-0.950342	22215.94897
-339.206825	256.073939	-392.102595	155.718608	-0.417018	-0.950342	22211.3712
-356.754968	249.970237	-403.547036	145.03713	-1.179981	-0.187379	22222.05268
-353.703117	215.636914	-424.14703	87.051962	-0.417018	0.575584	22227.39341
-373.540148	201.903585	-405.835924	94.681589	-0.417018	-0.950342	22211.3712
-369.725334	191.222107	-410.4137	79.422335	-1.179981	-0.950342	22217.4749
-391.851254	177.488777	-426.435918	63.400117	1.87187	-0.187379	22248.75637
-397.954955	164.518411	-411.939626	70.266782	3.397796	0.575584	22238.83786
-407.110508	121.792498	-440.169247	-2.977641	1.108907	-0.187379	22109.13419
-415.503098	139.34064	-402.784073	39.748272	2.634833	0.575584	22248.75637
-417.791987	101.955466	-392.865557	19.148278	1.108907	-0.187379	22228.91934
-438.391981	100.429541	-402.784073	10.755688	-0.417018	-0.187379	22225.10453
-426.184577	92.036951	-372.265564	-21.288747	-1.179981	-1.713304	22226.63045
-449.836422	70.673994	-363.872973	-35.785039	-1.179981	0.575584	22216.71194
-455.940123	40.918447	-350.139644	-82.325766	1.108907	1.338547	22222.05268
-449.836422	42.444373	-345.561868	-86.903542	-1.179981	-0.187379	22230.44527
-458.991974	6.585124	-333.354464	-100.636871	1.108907	-0.187379	22223.5786
-457.466049	-0.28154	-326.487799	-122.762791	-1.942944	-0.187379	22200.68972
-455.940123	-15.540795	-385.23593	-140.310934	-2.705906	-0.187379	22209.08231
-458.991974	-54.451895	-366.924824	-152.518337	-2.705906	-0.950342	22202.21564
-449.073459	-60.555597	-363.872973	-202.873878	-1.179981	-0.950342	22203.74157
-457.466049	-75.814851	-294.443364	-181.510921	-1.179981	-0.950342	22107.60826
-444.495682	-77.340777	-286.813737	-218.896096	2.634833	1.338547	22222.81564
-428.473465	-94.88892	-256.295228	-220.422021	1.108907	0.575584	22205.2675
-426.947539	-121.592616	-263.161892	-228.051648	1.108907	0.575584	22226.63045
-445.258645	-146.770386	-254.769302	-247.125717	-0.417018	-0.187379	22222.81564
-417.029024	-155.925939	-234.169308	-255.518307	1.108907	1.338547	22176.27491
-412.451247	-162.029641	-241.035973	-282.984965	3.397796	-0.187379	22244.17859
-395.666067	-197.888889	-246.376712	-295.955332	2.634833	0.575584	22253.33415
-387.273477	-201.703703	-229.591532	-317.318289	-0.417018	-0.950342	22199.92676
-356.754968	-201.703703	-214.332277	-315.0294	1.108907	0.575584	22222.81564
-364.384595	-232.222212	-164.739699	-349.362724	-0.417018	-0.950342	22238.83786
-359.806819	-253.585169	-141.850817	-330.288655	-0.417018	1.338547	22212.89712
-336.917937	-280.288865	-170.843401	-340.207171	-1.942944	-0.187379	22199.92676
-337.680899	-261.214796	-112.09527	-354.703463	-0.417018	-0.187379	22192.29713
-318.606831	-283.340716	-105.228606	-363.859016	-0.417018	-0.187379	22207.55638
-293.429061	-313.096262	-74.710096	-391.325674	-1.179981	-0.950342	22176.27491
-291.903135	-328.355517	-57.924916	-400.481227	-2.705906	-0.187379	22205.2675
-277.406843	-343.614772	-53.34714	-410.399743	-2.705906	0.575584	22176.27491
-254.517961	-355.059213	-31.984183	-412.688631	0.345945	0.575584	22167.88232
-226.28834	-384.051797	-22.065667	-449.310842	1.108907	0.575584	22196.11194
-224.762414	-377.948095	-19.776779	-463.044171	0.345945	-0.187379	22187.71935
-208.740197	-384.051797	-1.465673	-437.866401	-1.179981	-0.950342	22210.60823
-192.717979	-404.651791	31.341724	-455.414544	-0.417018	-0.187379	22209.84527
-177.458725	-407.703642	45.838016	-467.621948	-0.417018	0.575584	22203.74157
-159.147619	-417.622157	71.778749	-471.436762	0.345945	0.575584	22200.68972
-144.651327	-415.333269	77.882451	-457.703432	-0.417018	0.575584	22191.53417
-107.266153	-450.429555	125.949104	-447.784917	0.345945	-0.187379	22197.63787
-87.429122	-456.533257	122.897253	-444.733066	1.87187	-0.187379	22222.81564
-90.480973	-460.348071	133.578731	-483.644165	3.397796	1.338547	22197.63787
-63.777277	-496.970282	115.267625	-485.933054	1.87187	-0.187379	22215.18601
-19.525438	-480.185102	143.497247	-478.303426	1.108907	1.338547	22199.16379
-21.814326	-479.422139	203.00834	-437.103438	1.87187	1.338547	22212.89712
-3.503221	-493.155468	236.5787	-431.762699	-1.942944	-0.950342	22194.58602
14.044922	-490.103617	240.393514	-419.555295	-0.417018	-0.187379	22212.13416
27.778252	-468.740661	260.230545	-419.555295	0.345945	0.575584	22230.44527
42.274544	-500.022133	287.697204	-445.496028	-1.942944	-0.950342	22225.86749
78.133792	-486.288804	286.171278	-424.133072	-1.179981	-0.950342	22219.76379
91.104159	-493.918431	302.956459	-423.370109	-1.179981	-0.187379	22208.31935
110.178227	-479.422139	289.986092	-444.733066	-1.179981	-0.950342	22193.82305
120.096743	-484.762878	316.689788	-398.192339	-1.179981	-0.187379	22199.16379
123.911557	-483.236953	356.36385	-414.214556	-1.942944	0.575584	22216.71194
166.63747	-475.607325	341.867558	-405.821966	-1.942944	-1.713304	22222.05268
175.03006	-480.185102	359.415701	-373.777531	-1.179981	-0.187379	22219.00082
204.785607	-454.244369	378.48977	-353.177537	1.87187	0.575584	22228.91934
226.911526	-441.274002	367.045328	-351.651612	1.108907	0.575584	22234.26008
229.200414	-433.644375	388.408285	-334.866432	-0.417018	-0.950342	22216.71194
242.933744	-440.51104	400.615689	-316.555326	0.345945	-0.187379	22226.63045
266.585588	-411.518456	401.378652	-320.37014	2.634833	0.575584	22257.91192
272.68929	-409.99253	399.852726	-298.24422	1.87187	0.575584	22238.83786
307.785576	-376.42217	418.926795	-283.747928	1.108907	-0.187379	22241.88971
323.807794	-372.607356	399.089763	-305.873848	1.108907	-0.187379	22244.94156
323.807794	-377.948095	374.674956	-310.451624	-0.417018	-2.476267	22125.15641
339.067048	-354.29625	433.423087	-253.229419	-1.179981	-0.187379	22224.34156
349.748527	-352.770325	445.63049	-218.896096	0.345945	0.575584	22228.15638
361.192968	-316.911076	449.445304	-189.140549	-0.417018	-0.187379	22214.42305
358.90408	-312.3333	467.75641	-171.592406	-0.417018	-0.187379	22224.34156
358.90408	-303.177747	454.786043	-173.118331	0.345945	-0.187379	22229.6823
381.792962	-287.155529	448.682341	-150.992412	-1.179981	1.338547	22199.92676
385.607775	-272.659237	453.260118	-150.992412	-2.705906	-0.187379	22201.45268
402.392956	-251.296281	465.467522	-158.622039	-1.942944	-0.187379	22213.66009
404.681844	-228.407399	414.349018	-143.362785	-1.942944	-0.950342	22206.79342
408.496657	-222.303697	424.267534	-148.703524	-1.942944	-0.950342	22209.08231
433.674428	-175.76297	415.111981	-124.288716	-1.179981	-0.950342	22229.6823
443.592943	-170.422231	448.682341	-47.992443	0.345945	1.338547	22222.05268
442.067018	-153.63705	441.815677	-47.22948	-0.417018	-0.187379	22135.07492
453.511459	-124.644466	452.497155	-14.422082	1.87187	-0.187379	22231.20823
431.38554	-124.644466	428.082347	1.600135	-1.942944	-0.950342	22220.52675
443.592943	-78.10374	414.349018	15.333465	2.634833	1.338547	22225.86749
446.644794	-62.844485	415.111981	43.563086	0.345945	-1.713304	22251.04526
439.77813	-43.770416	404.430503	85.526036	0.345945	-0.950342	22244.17859
440.541092	-38.429677	388.408285	109.177881	0.345945	-0.950342	22235.786
411.548508	-2.570429	356.36385	108.414919	1.87187	-0.187379	22241.88971
426.807763	8.874012	383.067546	135.881577	-2.705906	-0.950342	22228.91934
410.785546	21.844379	363.993478	154.192683	-1.942944	-0.950342	22215.18601
413.837397	46.259187	357.889776	169.451937	-0.417018	-0.187379	22227.39341
409.25962	66.85918	351.023111	178.60749	1.108907	0.575584	22230.44527
404.681844	66.85918	319.741639	193.866745	-0.417018	-0.950342	22203.74157
403.918881	93.562876	318.978676	193.866745	-1.179981	-0.950342	22163.30454
384.844813	113.399907	309.06016	209.888963	-2.705906	-0.950342	22205.2675
387.896664	129.422125	291.512018	238.118584	2.634833	-0.187379	22195.34898
354.326303	144.68138	255.652769	212.177851	-1.942944	-0.187379	22177.80084
381.029999	157.651746	253.363881	239.644509	-1.179981	-0.187379	22213.66009
367.29667	176.725815	196.141675	248.800062	0.345945	-0.187379	22209.08231
338.304086	202.666548	183.934272	203.785261	0.345945	-0.187379	22196.87491
342.118899	222.503579	203.00834	299.918565	0.345945	-0.187379	22220.52675
336.015197	239.288759	199.193526	317.466708	-0.417018	-0.187379	22213.66009
324.570756	255.310977	196.141675	331.200038	1.108907	-0.187379	22219.76379
339.830011	255.310977	167.912054	293.814864	1.87187	-0.187379	22201.45268
310.074464	285.066523	129.763917	348.748181	3.397796	-0.187379	22233.49712
313.889278	314.82207	130.52688	364.770398	2.634833	-0.187379	22246.46748
303.970762	308.718368	89.326892	374.688914	1.87187	0.575584	22223.5786
295.578172	331.60725	76.356526	380.792616	1.108907	-0.187379	22205.2675
274.215216	359.836871	63.386159	370.111137	1.87187	-0.187379	22200.68972
238.355967	358.310946	19.13432	401.39261	0.345945	0.575584	22216.71194
242.933744	367.466499	29.815799	372.400025	0.345945	0.575584	22187.71935
222.33375	377.385014	13.030619	409.022237	-1.179981	0.575584	22215.94897
212.415234	402.562785	-31.984183	413.600013	1.108907	0.575584	22220.52675
194.104128	402.562785	-61.73973	413.600013	-1.179981	-0.187379	22184.6675
177.318948	388.066493	-48.0064	411.311125	-2.705906	-0.950342	22193.82305
152.141178	420.110928	-92.258239	431.148156	-2.705906	-0.187379	22195.34898
155.955992	414.770189	-128.117488	420.466678	0.345945	0.575584	22168.64528
110.178227	450.629437	-130.406376	405.970386	-1.179981	-0.950342	22186.95639
119.33378	444.525735	-161.687848	395.288908	-0.417018	-0.950342	22168.64528
114.756004	419.347965	-172.369327	436.488895	-1.179981	-0.187379	22209.84527
86.526382	452.155363	-186.102656	394.525945	-0.417018	-0.950342	22195.34898
72.03009	452.155363	-162.450811	444.118523	-0.417018	-0.187379	22209.08231
59.822687	437.659071	-161.687848	437.251858	-1.179981	-0.950342	22206.79342
53.718985	442.99981	-185.339693	447.933336	-0.417018	-0.950342	22183.90454
17.859736	452.155363	-187.628581	447.170374	-1.942944	-0.187379	22202.97861
17.859736	446.814623	-229.591532	437.251858	2.634833	-0.187379	22222.81564
10.993071	446.051661	-232.643383	441.066672	1.108907	-0.187379	22228.15638
-4.266183	442.99981	-233.406345	437.251858	2.634833	0.575584	22243.41563
-11.132848	440.710922	-252.480414	460.14074	2.634833	1.338547	22244.17859
-47.755059	438.422033	-259.347079	431.148156	-0.417018	-0.950342	445.570238
-47.755059	446.051661	-288.339663	389.948168	1.87187	-0.187379	16.78518
-59.1995	419.347965	-302.072992	405.207423	0.345945	-0.950342	12.970367
-84.377271	420.87389	-289.102625	436.488895	-1.179981	-1.713304	10.681478
-112.606892	407.140561	-317.332247	419.703715	-1.179981	-0.950342	9.155553
-105.740227	405.614636	-363.872973	400.629647	1.108907	-0.187379	10.681478
-124.814296	395.69612	-334.880389	404.44446	-3.468869	-0.950342	9.155553
-146.940215	394.933157	-344.035942	380.029653	-1.942944	-0.187379	10.681478
-162.19947	380.436865	-340.984091	366.296324	-0.417018	-0.187379	7.629627
-176.695762	391.118344	-333.354464	344.933367	0.345945	0.575584	11.444441
-169.829097	373.570201	-374.554452	349.511143	0.345945	0.575584	2301.095614
-200.347607	377.385014	-369.976675	322.044485	0.345945	-0.187379	22139.6527
-217.132787	376.622052	-389.050744	312.888932	1.108907	0.575584	22201.45268
-231.629079	370.51835	-363.872973	319.755597	-0.417018	-0.187379	22216.71194
-250.703147	362.12576	-360.05816	305.259305	3.397796	0.575584	22227.39341
-247.651296	340.762803	-392.865557	262.533391	0.345945	-0.187379	22008.42311
-277.406843	334.659101	-380.658154	277.029683	1.108907	-0.187379	22245.70452
-285.03647	320.925772	-386.761856	257.192652	2.634833	1.338547	22251.80822
-282.747582	306.42948	-398.969259	242.69636	1.108907	-0.950342	22222.81564
-286.562396	297.273927	-407.361849	208.363037	1.87187	1.338547	22232.73415
-300.295725	288.118374	-415.75444	180.896379	1.87187	-0.187379	22238.83786
-315.55498	278.199859	-469.161831	125.200099	0.345945	0.575584	22209.84527
-336.154974	256.073939	-412.702589	145.03713	-0.417018	-0.187379	22219.00082
-352.177191	233.185057	-387.524818	141.985279	-1.942944	-0.950342	22228.91934
-359.806819	224.029504	-394.391483	115.281583	-0.417018	0.575584	22214.42305
-378.880887	204.192473	-427.198881	83.237148	1.108907	-0.187379	22221.28971
-366.673483	164.518411	-445.509986	96.207515	-3.468869	-0.950342	22212.13416
-412.451247	179.777666	-470.687757	70.266782	-1.179981	1.338547	22196.11194
-401.006806	160.703597	-413.465551	34.407533	-1.942944	-0.950342	22139.6527
-410.162359	149.259156	-402.02111	40.511235	-0.417018	-0.950342	22219.76379
-419.317912	107.296206	-398.206297	25.25198	-1.179981	-0.950342	22208.31935
-418.554949	116.451758	-414.228514	-1.451716	0.345945	-0.187379	22222.05268
-433.814204	92.799914	-414.991477	-2.214678	-1.179981	-0.187379	22229.6823
-439.154943	87.459174	-373.028526	-31.207262	0.345945	-0.950342	22224.34156
-444.495682	60.755479	-360.821123	-25.866523	-0.417018	-0.187379	22220.52675
-446.021608	58.46659	-357.769272	-61.725772	-1.179981	-1.713304	22226.63045
-455.940123	34.814746	-314.280396	-74.696138	1.87187	-0.187379	22234.26008
-456.703086	18.792528	-337.169278	-102.92576	1.87187	0.575584	22242.65267
-455.940123	25.659193	-334.880389	-118.947977	4.160758	1.338547	22248.75637
-438.391981	-14.777832	-345.561868	-118.185014	0.345945	-1.713304	22235.02304
-449.073459	-14.777832	-353.954458	-157.859077	2.634833	-0.187379	22225.86749
-448.310496	-37.666714	-302.072992	-167.777592	1.108907	-0.187379	22212.89712
-458.991974	-82.681516	-286.813737	-212.792394	-1.942944	-0.950342	22186.19343
-439.154943	-93.362994	-263.161892	-187.614623	-1.179981	-0.950342	22209.08231
-433.814204	-107.096324	-247.902637	-212.029431	-1.179981	-0.187379	22225.86749
-429.236428	-123.881504	-261.635967	-218.133133	1.87187	-0.187379	22222.81564
-427.710502	-126.933355	-250.191526	-237.207201	-0.417018	0.575584	22203.74157
-418.554949	-154.400013	-209.754501	-274.592375	-1.179981	0.575584	22204.50453
-414.740136	-165.844454	-241.035973	-292.903481	-0.417018	0.575584	22209.84527
-401.006806	-197.125926	-212.806352	-306.63681	-3.468869	-0.187379	22180.08972
-387.273477	-215.437032	-187.628581	-306.63681	-0.417018	-0.187379	22208.31935
-384.984589	-221.540734	-176.18414	-321.896065	-1.179981	-0.950342	22225.86749
-389.562365	-229.170361	-188.391544	-339.444208	0.345945	-0.187379	22183.90454
-355.229042	-242.140728	-152.532295	-405.059003	-0.417018	-0.187379	22211.3712
-336.917937	-270.370349	-153.295258	-355.466426	1.108907	0.575584	22217.4749
-326.999421	-290.970343	-101.413792	-363.859016	-0.417018	-0.187379	22202.97861
-319.369794	-300.888859	-105.228606	-385.984935	0.345945	-0.187379	22186.95639
-299.532762	-289.444418	-83.102686	-384.45901	2.634833	-0.187379	22245.70452
-298.006837	-319.962927	-38.087885	-396.666413	0.345945	-0.950342	22209.84527
-252.229073	-329.881443	-41.139736	-402.007152	0.345945	-0.950342	22211.3712
-251.46611	-343.614772	-22.065667	-421.844184	2.634833	1.338547	22222.05268
-236.969818	-361.925878	-39.61381	-431.762699	-2.705906	-2.476267	22197.63787
-217.89575	-368.02958	-7.569375	-459.99232	0.345945	0.575584	22191.53417
-201.110569	-395.496238	19.897283	-463.807134	-2.705906	-1.713304	22203.74157
-197.295756	-407.703642	5.400991	-462.281209	1.108907	-0.187379	22202.97861
-182.036501	-413.044381	55.756532	-447.784917	0.345945	0.575584	22215.18601
-165.251321	-432.881412	77.119488	-467.621948	1.108907	1.338547	22200.68972
-151.517991	-452.718443	83.986153	-456.177507	-2.705906	-0.187379	22195.34898
-140.836513	-455.770294	122.897253	-426.42196	-1.942944	-0.187379	22186.19343
-96.584674	-448.90363	100.771333	-470.673799	-2.705906	-0.950342	22155.67492
-78.273569	-464.925847	118.319476	-470.673799	-0.417018	0.575584	22190.7712
-43.940246	-471.792512	141.971321	-476.777501	0.345945	-0.187379	22175.51195
-40.888395	-469.503624	132.815768	-496.614532	0.345945	-0.187379	22206.03046
-2.740258	-490.103617	178.593532	-464.570097	-0.417018	-0.187379	22181.61565
-1.977295	-480.185102	190.800936	-498.140457	-1.179981	-0.950342	22214.42305
23.963438	-483.999916	230.474999	-416.503444	1.87187	0.575584	22230.44527
33.118991	-483.236953	254.889806	-430.999736	0.345945	0.575584	22225.10453
57.533798	-477.896214	289.986092	-415.740482	3.397796	0.575584	22240.36378
88.815271	-474.844363	292.27498	-430.999736	1.108907	0.575584	22251.80822
75.081941	-473.318437	313.637937	-417.266407	1.87187	0.575584	22164.83047
106.363414	-482.47399	317.452751	-416.503444	2.634833	-0.187379	22231.97119
133.830072	-471.029549	324.319415	-396.666413	1.108907	0.575584	22238.83786
140.696737	-476.370288	346.445335	-392.8516	-0.417018	-0.187379	22235.02304
156.718954	-489.340655	358.652738	-380.644196	-0.417018	-0.187379	22214.42305
200.970793	-464.162884	329.660154	-381.407159	1.108907	-0.187379	22227.39341
201.733756	-454.244369	344.919409	-358.518276	0.345945	0.575584	22233.49712
210.126346	-435.933263	387.645322	-360.044202	-1.179981	-1.713304	22215.94897
229.963377	-444.325853	383.830509	-356.229388	-0.417018	-1.713304	22225.86749
249.800408	-423.725859	408.245316	-344.784947	-0.417018	-0.187379	22213.66009
264.2967	-411.518456	387.645322	-333.340506	-1.942944	-0.950342	22197.63787
240.644855	-415.333269	410.534204	-328.76273	-0.417018	-0.187379	22208.31935
287.948545	-395.496238	406.719391	-316.555326	-0.417018	-0.187379	22220.52675
298.630023	-389.392536	406.719391	-307.399773	-3.468869	-1.713304	22112.949
310.074464	-348.955511	426.556422	-299.770146	0.345945	-1.713304	22221.28971
355.089266	-372.607356	447.919379	-264.67386	1.108907	-0.187379	22231.97119
348.222601	-337.51107	447.156416	-211.266468	0.345945	0.575584	22215.94897
366.533707	-325.303666	428.84531	-208.214617	-1.179981	-0.950342	22221.28971
370.348521	-312.3333	451.734192	-170.829443	1.87187	-0.187379	22231.20823
389.422589	-283.340716	470.045298	-167.014629	0.345945	-0.950342	22235.02304
392.47444	-281.051828	448.682341	-166.251667	2.634833	-0.187379	22244.17859
408.496657	-264.266647	471.571223	-139.547971	1.87187	0.575584	22248.75637
403.155918	-235.274063	449.445304	-130.392418	-1.179981	-0.950342	22226.63045
407.733695	-225.355548	457.837894	-114.370201	1.108907	-0.187379	22231.20823
423.755912	-214.674069	444.867528	-121.236865	-1.942944	-0.950342	22226.63045
433.674428	-190.259262	467.75641	-99.110946	-0.417018	-1.713304	22220.52675
427.570726	-179.577784	438.000863	-64.01466	-0.417018	-0.950342	22201.45268
446.644794	-146.770386	447.919379	-26.629486	0.345945	-0.950342	22231.20823
450.459608	-127.696317	445.63049	-0.688753	-1.179981	-0.950342	22223.5786
431.38554	-116.251876	402.141614	-3.740604	-1.179981	-0.187379	22200.68972
438.252204	-90.311143	424.267534	35.170496	-3.468869	-1.713304	22206.79342
446.644794	-73.525963	396.037912	35.933459	-2.705906	0.575584	22210.60823
435.963316	-61.318559	409.008279	51.192713	-1.942944	-0.187379	22209.84527
435.963316	-26.222273	357.126813	83.237148	-2.705906	-0.950342	22218.23786
421.467024	-15.540795	356.36385	96.970477	-1.942944	-0.187379	22228.15638
429.859614	11.162901	376.200881	119.096397	-0.417018	0.575584	22219.76379
419.941098	3.533273	370.097179	113.755658	-0.417018	-0.187379	22229.6823
416.889248	61.518441	352.549036	150.377869	-0.417018	-0.950342	22230.44527
417.65221	67.622143	314.4009	150.377869	-0.417018	-0.950342	22189.24528
406.970732	85.933249	335.000894	203.022298	1.87187	-0.950342	22222.05268
404.681844	105.77028	343.393484	214.466739	3.397796	0.575584	22253.33415
397.815179	128.659162	333.474968	230.488956	1.108907	0.575584	22218.23786
384.844813	123.318423	272.437949	235.066733	0.345945	-0.950342	22219.00082
374.926297	160.703597	270.912024	240.407472	1.108907	-0.187379	22233.49712
363.481856	173.673964	256.415732	256.429689	-1.179981	0.575584	22210.60823
361.95593	176.725815	235.815738	246.511174	-0.417018	-0.187379	22183.90454
348.985564	198.088771	231.237961	280.081534	0.345945	-0.187379	22225.10453
339.067048	212.585063	203.771303	306.022267	1.87187	-0.950342	22214.42305
352.800378	231.659132	161.808352	267.874131	-0.417018	-0.187379	22199.92676
333.726309	252.259126	177.83057	318.229671	-0.417018	-0.950342	22222.05268
323.044831	273.622082	163.334278	338.829665	-1.942944	-0.187379	22191.53417
312.363353	276.673933	132.815768	347.985218	-0.417018	-0.187379	22205.2675
289.47447	285.066523	103.060221	351.037069	-3.468869	-0.950342	22206.03046
282.607806	294.985039	74.8306	352.562994	-3.468869	-0.950342	22191.53417
291.000396	328.555399	81.697265	358.666696	-1.179981	-0.950342	22191.53417
270.400402	345.340579	75.593563	384.607429	-0.417018	-0.187379	22208.31935
255.90411	358.310946	34.393575	378.503727	-1.179981	-0.187379	22191.53417
262.007812	378.91094	24.47506	396.814833	0.345945	-0.187379	22205.2675
224.622638	386.540567	42.786165	360.955584	1.108907	0.575584	22201.45268
216.99301	392.644269	-10.621226	376.214839	1.87187	1.338547	22202.97861
205.548569	411.718338	-33.510108	427.333343	1.108907	-0.950342	22230.44527
188.000426	409.429449	-45.717512	426.57038	0.345945	-0.950342	22231.20823
171.978209	425.451667	-83.865649	437.251858	0.345945	-0.187379	22217.4749
150.615252	424.688704	-125.065637	425.807417	0.345945	-0.950342	22207.55638
145.274513	445.288698	-157.110072	414.362976	1.108907	1.338547	22050.38606
110.178227	433.081294	-126.591562	443.35556	1.108907	-0.187379	22211.3712
113.993041	440.710922	-127.354525	430.385194	0.345945	0.575584	22180.08972
77.37083	455.970176	-131.169339	438.777784	0.345945	-0.187379	22209.84527
81.948606	449.103512	-148.717482	436.488895	-1.179981	-0.950342	22206.03046
55.24491	453.681288	-169.317476	431.148156	1.108907	0.575584	22184.6675
38.45973	440.710922	-189.154507	434.96297	-1.179981	-0.187379	22191.53417
33.881954	435.370182	-189.154507	447.933336	-4.231832	-0.187379	22193.82305
-3.503221	446.051661	-221.198942	428.859268	-2.705906	-0.187379	22194.58602
-14.947662	446.051661	-244.087824	457.851852	-1.179981	0.575584	22217.4749
1.074556	447.577586	-231.117457	443.35556	-1.942944	-0.187379	22220.52675
-27.918028	436.133145	-235.695234	433.437044	-1.942944	-0.950342	22215.94897
-38.599506	436.133145	-259.347079	431.148156	1.108907	-0.187379	2927.488021
-61.488389	436.896108	-304.36188	394.525945	-1.942944	-2.476267	18.311106
-78.273569	436.896108	-295.206327	415.888902	1.87187	0.575584	16.022217
-75.221718	427.740555	-321.910023	437.251858	1.87187	1.338547	10.681478
-80.562457	433.081294	-303.598917	422.755566	1.108907	-0.187379	9.155553
-92.769861	415.533151	-315.806321	418.940752	1.108907	-0.187379	9.918516
-133.206886	416.296114	-321.910023	400.629647	2.634833	1.338547	8.39259
-138.547625	414.007226	-305.887805	398.340759	1.108907	-0.187379	9.918516
-148.466141	417.822039	-358.532234	384.607429	1.87187	0.575584	8.39259
-173.643911	391.118344	-355.480383	364.770398	0.345945	-0.187379	10.681478
-183.562426	395.69612	-368.45075	341.118553	0.345945	-0.187379	18059.32798
-207.214271	375.859089	-356.243346	356.377808	-0.417018	0.575584	22175.51195
-223.236489	376.622052	-367.687787	334.251889	-1.179981	1.338547	22209.84527
-249.177222	362.12576	-419.569253	311.363007	0.345945	0.575584	22225.10453
-234.68093	348.39243	-396.680371	293.051901	0.345945	0.575584	22170.17121
-261.384626	349.918356	-391.339632	287.711162	-2.705906	-0.950342	22197.63787
-282.747582	343.814654	-389.813707	267.874131	-1.179981	0.575584	22207.55638
-282.747582	333.133176	-411.939626	242.69636	-1.942944	-0.187379	22193.82305
-285.03647	304.903554	-420.332216	234.30377	-0.417018	0.575584	22206.79342
-315.55498	285.829486	-423.384067	214.466739	-1.179981	-0.950342	22224.34156
-320.132756	282.014672	-414.991477	189.288969	1.108907	-0.950342	22215.18601
-326.999421	274.385045	-431.013694	157.244534	-0.417018	-0.187379	22222.05268
-347.599415	253.785051	-418.806291	149.614906	1.108907	-0.187379	22233.49712
-351.414229	242.34061	-424.909992	112.229732	1.108907	-0.187379	22220.52675
-355.229042	207.244324	-439.406284	73.318633	1.108907	0.575584	22219.00082
-368.199409	207.244324	-419.569253	100.785291	0.345945	-1.713304	22253.33415
-370.488297	204.192473	-449.3248	93.918627	2.634833	0.575584	22243.41563
-380.406813	182.829517	-414.228514	73.318633	3.397796	1.338547	22214.42305
-394.903105	169.096187	-399.732222	77.133446	1.87187	0.575584	22240.36378
-425.421614	150.785082	-408.887775	48.903825	1.87187	-0.187379	22234.26008
-421.6068	108.822131	-414.991477	11.518651	-2.705906	-1.713304	22215.18601
-422.369763	101.192504	-389.813707	13.044576	-1.942944	-1.713304	22222.81564
-431.525316	98.140653	-385.23593	-0.688753	1.87187	0.575584	22228.15638
-425.421614	73.725845	-385.23593	-12.896157	-1.942944	0.575584	22218.23786
-438.391981	59.992516	-379.895191	-27.392449	-1.942944	-0.187379	22227.39341
-470.436415	44.733261	-334.117427	-65.540585	-1.942944	-0.187379	22209.84527
-454.414198	30.999932	-340.221129	-77.747989	-3.468869	-0.187379	22195.34898
-465.858639	12.688826	-354.717421	-98.347983	-0.417018	-0.187379	22209.08231
-458.229012	-11.725981	-339.458166	-113.607238	1.87187	0.575584	22220.52675
-444.495682	-10.963019	-353.954458	-147.940561	-1.179981	0.575584	22204.50453
-442.969757	-41.481528	-345.561868	-146.414636	0.345945	-0.187379	22216.71194
-452.12531	-46.059305	-314.280396	-170.829443	-0.417018	-0.950342	22196.87491
-437.629018	-59.029671	-281.472998	-193.718325	1.108907	0.575584	22210.60823
-433.814204	-91.074106	-290.628551	-210.503505	1.108907	1.338547	22224.34156
-448.310496	-94.125957	-268.502631	-187.614623	0.345945	-0.950342	22187.71935
-432.288279	-117.777802	-267.739669	-296.718295	1.87187	-0.187379	22215.94897
-413.977173	-129.985206	-235.695234	-272.303487	1.108907	-0.950342	22243.41563
-405.584583	-152.874088	-225.776718	-258.570158	1.87187	0.575584	22238.83786
-404.82162	-177.288895	-244.087824	-260.096083	-0.417018	-0.187379	22209.84527
-398.717918	-196.362964	-205.176724	-303.584959	1.108907	-0.187379	22230.44527
-384.984589	-222.303697	-189.917469	-316.555326	1.108907	-0.950342	22229.6823
-387.273477	-228.407399	-174.658215	-325.710879	0.345945	1.338547	22183.14158
-369.725334	-246.718504	-176.947103	-336.392357	-0.417018	0.575584	22168.64528
-356.754968	-252.822206	-144.139705	-334.103469	1.108907	0.575584	22227.39341
-339.969787	-270.370349	-138.036003	-347.073835	0.345945	0.575584	22182.37861
-331.577197	-283.340716	-102.939717	-375.303457	-0.417018	-0.187379	22186.95639
-326.999421	-307.755523	-84.628612	-360.807165	-1.179981	0.575584	22201.45268
-314.029054	-313.859225	-81.576761	-403.533078	-3.468869	-0.950342	22190.00824
-287.325359	-325.303666	-79.287873	-411.925668	-1.179981	0.575584	22176.27491
-281.221657	-342.851809	-69.369357	-409.63678	-1.942944	-0.950342	22205.2675
-255.280924	-370.318468	-48.0064	-424.133072	1.108907	0.575584	22203.74157
-247.651296	-377.185132	-22.065667	-432.525662	1.108907	0.575584	22192.29713
-220.184638	-380.236983	-9.095301	-441.681215	-0.417018	-0.950342	22208.31935
-208.740197	-387.103648	7.689879	-437.103438	1.108907	1.338547	22211.3712
-179.747613	-405.414754	3.112103	-482.881203	0.345945	0.575584	22181.61565
-206.451309	-426.014748	13.793581	-512.636749	0.345945	-0.950342	22029.78607
-170.59206	-413.807344	55.756532	-479.829352	1.87187	0.575584	22241.88971
-144.651327	-427.540673	83.986153	-455.414544	1.108907	0.575584	22224.34156
-114.132817	-429.066598	117.556513	-439.392327	1.108907	-0.187379	22210.60823
-95.058749	-445.851779	129.000955	-439.392327	1.108907	-0.187379	22224.34156
-75.984681	-467.977698	122.13429	-443.20714	0.345945	-0.187379	22194.58602
-64.540239	-455.770294	146.549097	-503.481196	1.108907	0.575584	22190.00824
-35.547655	-477.133251	176.304644	-458.466395	-1.179981	-0.187379	22205.2675
-15.710624	-486.288804	203.771303	-423.370109	-1.179981	-0.950342	22214.42305
12.518997	-480.185102	235.815738	-416.503444	0.345945	0.575584	22228.15638
20.911587	-483.999916	250.31203	-433.288625	-1.942944	-0.950342	22230.44527
20.911587	-492.392506	242.682402	-414.214556	0.345945	1.338547	22194.58602
40.748618	-496.970282	220.556483	-463.807134	-2.705906	-0.187379	22203.74157
59.059724	-489.340655	275.4898	-445.496028	-1.942944	-0.187379	22109.13419
68.978239	-478.659176	318.215713	-414.977519	0.345945	1.338547	22204.50453
91.867122	-479.422139	290.749055	-399.718264	-1.179981	-0.950342	22212.89712
126.200445	-497.733245	330.423117	-398.192339	1.108907	0.575584	22235.02304
116.281929	-480.185102	338.815707	-379.11827	-1.179981	-0.950342	22213.66009
162.822656	-470.266586	356.36385	-371.488643	-0.417018	-0.187379	22224.34156
176.555985	-462.636959	357.126813	-369.962718	-0.417018	-0.950342	22230.44527
206.311532	-460.348071	346.445335	-366.910867	-0.417018	-0.950342	22215.18601
216.230048	-425.251785	347.97126	-376.066419	1.87187	-0.950342	22238.83786
247.51152	-434.407338	392.986062	-338.681245	-1.942944	-1.713304	22252.57118
246.748557	-414.570306	383.830509	-353.9405	2.634833	-0.187379	22237.31193
270.400402	-409.229567	412.06013	-323.421991	0.345945	-0.187379	22231.97119
270.400402	-413.044381	405.956428	-304.347922	-0.417018	-0.950342	22240.36378
284.896694	-390.155499	415.874944	-290.614593	-1.179981	-0.950342	22187.71935
287.185582	-377.185132	442.578639	-286.799779	1.108907	-0.187379	22215.18601
317.704092	-366.503654	450.97123	-255.518307	0.345945	-0.187379	22229.6823
339.067048	-359.636989	441.052714	-218.133133	1.87187	1.338547	22227.39341
335.252235	-345.140697	422.741608	-234.15535	1.87187	0.575584	22217.4749
342.881862	-327.592554	455.549006	-175.40722	-1.942944	-0.950342	22227.39341
374.163334	-316.148113	422.741608	-189.140549	0.345945	0.575584	22212.13416
383.318887	-299.362933	392.986062	-240.259052	-0.417018	-0.187379	22201.45268
401.629993	-287.918492	441.052714	-171.592406	-1.942944	-0.187379	22211.3712
397.815179	-268.844424	447.156416	-144.125747	-2.705906	-0.950342	22218.23786
404.681844	-259.688871	457.837894	-157.859077	-0.417018	-0.187379	22215.18601
415.363322	-223.829622	456.311969	-129.629455	-0.417018	-0.187379	22229.6823
415.363322	-213.911107	455.549006	-114.370201	0.345945	-0.950342	22234.26008
423.755912	-199.414815	439.526788	-81.562803	-0.417018	0.575584	22214.42305
427.570726	-171.185193	444.104565	-48.755405	1.108907	0.575584	22226.63045
447.407757	-151.348162	418.163832	-33.496151	1.108907	-0.187379	22228.91934
448.17072	-133.037057	430.371236	-11.370231	-0.417018	-1.713304	22238.83786
433.674428	-109.385212	409.008279	-29.681337	0.345945	-0.187379	22245.70452
432.148502	-84.207441	399.089763	7.703837	3.397796	1.338547	22250.2823
433.674428	-72.763	431.134198	50.429751	3.397796	1.338547	22228.91934
439.77813	-55.97782	399.852726	89.34085	1.87187	0.575584	22233.49712
435.200353	-37.666714	401.378652	87.814925	0.345945	-0.950342	22229.6823
432.911465	-13.251907	372.386068	111.466769	-1.179981	-0.187379	22213.66009
425.281838	2.007348	392.986062	135.118614	-0.417018	0.575584	22225.10453
411.548508	33.28882	387.645322	148.851944	0.345945	-0.187379	22231.20823
387.896664	35.577708	331.18608	148.088981	-0.417018	-0.950342	22087.00827
393.237403	47.022149	338.052744	170.2149	-1.179981	-0.187379	22195.34898
410.022583	101.192504	335.763856	174.792677	-3.468869	-0.950342	22206.03046
389.422589	82.118435	296.852757	151.140832	-1.179981	0.575584	22166.3564
384.844813	114.925833	321.267564	208.363037	-1.179981	-0.187379	22204.50453
361.95593	144.68138	289.223129	233.540807	-0.417018	0.575584	22217.4749
366.533707	150.022119	254.126843	242.69636	-1.179981	-0.187379	22210.60823
368.059632	166.807299	254.889806	239.644509	1.108907	-1.713304	22187.71935
361.95593	198.851734	234.289812	253.377839	-1.179981	-0.950342	22226.63045
348.222601	206.481361	220.556483	275.503758	-0.417018	-0.950342	22222.81564
340.592974	214.110989	196.904638	296.103752	0.345945	-0.187379	22180.85269
348.222601	240.051722	200.719452	308.311156	1.87187	-0.187379	22241.12674
336.015197	258.362827	178.593532	325.096336	4.160758	1.338547	22249.51933
312.363353	290.407262	74.8306	267.111168	0.345945	-0.950342	22006.89718
314.652241	288.118374	120.608364	338.066702	1.87187	1.338547	22235.786
306.259651	308.718368	114.504663	365.533361	1.108907	2.101509	22230.44527
295.578172	317.873921	73.304675	366.296324	-0.417018	-0.187379	22205.2675
266.585588	330.081325	90.089855	372.400025	-1.942944	-0.187379	22204.50453
281.844843	346.103542	48.126904	399.866684	-1.179981	-0.950342	22219.76379
258.955961	363.651685	45.838016	389.185206	0.345945	-0.187379	22202.97861
249.800408	375.096126	37.445426	396.814833	1.108907	0.575584	22190.7712
226.148563	368.992424	7.689879	407.496311	-1.179981	-0.950342	22212.89712
200.970793	393.407232	-22.065667	405.970386	-3.468869	-0.950342	22177.80084
184.185613	403.325747	-36.561959	401.39261	-1.179981	-0.950342	22190.00824
172.741172	408.666487	-124.302674	380.792616	1.108907	0.575584	22201.45268
160.533768	414.770189	-82.339724	424.281492	-1.942944	0.575584	22189.24528
135.355998	433.844257	-122.776749	432.674082	-1.942944	-0.187379	22031.31199
148.326364	422.399816	-130.406376	426.57038	-0.417018	-0.950342	22215.94897
110.178227	443.762773	-143.376743	439.540746	-1.179981	-1.713304	22183.90454
107.889339	442.99981	-136.510078	438.777784	-1.179981	-0.950342	22206.79342
88.815271	451.3924	-158.635997	457.851852	0.345945	0.575584	22183.90454
69.741202	452.155363	-162.450811	444.118523	1.108907	0.575584	22164.06751
40.748618	446.051661	-186.865619	438.014821	1.87187	-0.187379	22215.94897
33.881954	439.947959	-212.043389	412.074088	1.108907	-0.187379	22228.91934
44.563432	448.340549	-237.984122	388.422243	0.345945	-0.187379	22231.20823
14.044922	437.659071	-206.70265	451.74815	0.345945	-0.950342	22232.73415
1.074556	448.340549	-225.776718	446.407411	1.87187	0.575584	22239.60082
-1.977295	420.87389	-235.695234	457.851852	-0.417018	-0.187379	22212.89712
-40.888395	440.710922	-276.132259	435.725933	-1.942944	-0.187379	22220.52675
-27.918028	438.422033	-268.502631	421.229641	-0.417018	0.575584	2999.206519
-53.095798	426.21463	-256.295228	436.488895	1.108907	0.575584	18.311106
-68.355053	426.21463	-292.154476	424.281492	1.108907	-0.187379	12.207404
-80.562457	414.007226	-285.287812	430.385194	-1.179981	-0.950342	11.444441
-85.140233	404.08871	-318.858172	398.340759	-1.942944	-0.187379	9.918516
-111.080966	397.222046	-354.717421	388.422243	1.108907	0.575584	10.681478
-121.762445	397.985008	-347.850756	383.081504	-0.417018	-0.187379	9.155553
-141.599476	400.273897	-337.169278	393.762982	-2.705906	-0.950342	10.681478
-159.910582	403.325747	-336.406315	376.214839	-2.705906	0.575584	7.629627
-162.962433	388.066493	-348.613719	370.8741	-0.417018	0.575584	10.681478
-178.221687	377.385014	-369.213713	333.488926	-1.179981	-0.950342	17979.97986
-193.480942	378.91094	-373.791489	357.903733	1.87187	0.575584	22183.14158
-225.525377	356.785021	-369.213713	318.992634	-0.417018	-0.187379	22214.42305
-230.103153	368.229462	-390.576669	335.777814	2.634833	-0.187379	22229.6823
-222.473526	373.570201	-414.991477	289.237087	2.634833	0.575584	22236.54897
-262.147588	355.259095	-415.75444	228.963031	2.634833	0.575584	22231.20823
-255.280924	315.585033	-379.895191	266.348205	-1.179981	-0.187379	22234.26008
-273.592029	328.555399	-407.361849	235.066733	-0.417018	-0.187379	22224.34156
-288.088321	311.007256	-404.309999	246.511174	-0.417018	-0.187379	22225.86749
-314.792017	310.244294	-412.702589	205.311186	-0.417018	-0.187379	22224.34156
-308.688315	291.933188	-411.939626	215.992664	-0.417018	-0.950342	22215.94897
-318.606831	246.918386	-392.102595	203.785261	0.345945	0.575584	22227.39341
-336.154974	251.496163	-410.4137	147.326018	-0.417018	0.575584	22230.44527
-345.310527	235.473945	-399.732222	138.933428	-0.417018	-0.187379	22217.4749
-374.303111	210.296175	-411.176663	119.096397	-1.942944	-0.187379	22206.03046
-370.488297	208.77025	-424.909992	61.111229	-1.179981	-0.950342	22204.50453
-400.243844	191.222107	-454.665539	75.607521	0.345945	0.575584	22197.63787
-388.03644	175.962852	-468.398868	62.637154	-1.179981	-0.187379	22212.89712
-394.903105	156.125821	-406.598887	59.585303	-0.417018	-0.187379	22230.44527
-419.317912	135.525827	-395.917408	44.326049	1.108907	-0.187379	22215.18601
-425.421614	114.925833	-391.339632	26.014943	-1.179981	-0.950342	22223.5786
-415.503098	114.16287	-372.265564	0.837173	-1.179981	-0.950342	22231.97119
-428.473465	98.140653	-379.132228	-2.977641	-1.179981	-0.950342	22212.89712
-442.969757	81.355472	-384.472967	-27.392449	-0.417018	-0.950342	22223.5786
-437.629018	66.096218	-361.584085	-27.392449	3.397796	0.575584	22256.386
-471.199378	55.414739	-353.954458	-78.510952	1.87187	0.575584	22233.49712
-464.332714	53.888814	-384.472967	-102.92576	1.87187	0.575584	22239.60082
-446.021608	32.525857	-373.791489	-143.362785	1.87187	0.575584	22239.60082
-441.443831	3.533273	-351.66557	-105.977611	1.108907	0.575584	22172.4601
-451.362347	-8.67413	-352.428532	-112.081312	1.108907	-0.950342	22205.2675
-454.414198	-35.377826	-317.332247	-135.733157	-1.179981	-0.950342	22214.42305
-436.103092	-58.266708	-309.702619	-173.881294	-1.942944	-1.713304	22215.18601
-430.762353	-60.555597	-273.843371	-186.088698	1.108907	0.575584	22216.71194
-449.073459	-85.733367	-266.213743	-214.318319	-1.179981	-0.950342	22206.03046
-447.547533	-100.229659	-260.873004	-219.659058	-3.468869	-1.713304	22193.82305
-436.103092	-131.511131	-249.428563	-273.06645	-0.417018	-0.187379	22198.40083
-434.577167	-127.696317	-255.532265	-282.984965	-2.705906	-0.187379	22183.90454
-413.21421	-174.237044	-250.191526	-281.45904	-2.705906	-0.950342	22206.79342
-405.584583	-166.607417	-228.828569	-312.740512	-0.417018	-0.187379	22212.13416
-396.42903	-183.392597	-205.176724	-300.533108	0.345945	-0.187379	22225.10453
-392.614216	-208.570368	-196.021171	-310.451624	1.87187	0.575584	22208.31935
-372.777185	-224.592585	-180.761917	-315.792363	1.108907	0.575584	22077.85272
-364.384595	-237.562952	-189.154507	-334.103469	-1.179981	-0.950342	22220.52675
-349.888303	-252.059244	-140.324892	-353.9405	1.108907	0.575584	22196.87491
-340.73275	-257.399983	-136.510078	-350.888649	1.87187	0.575584	22210.60823
-338.443862	-277.237014	-96.073053	-357.755314	2.634833	0.575584	22231.97119
-316.317943	-281.051828	-111.332308	-397.429376	2.634833	0.575584	22199.92676
-308.688315	-294.785157	-76.236022	-408.110854	2.634833	-0.187379	22201.45268
-312.503129	-307.755523	-73.184171	-454.651581	1.87187	0.575584	22217.4749
-281.221657	-349.718474	-35.798997	-409.63678	1.108907	-0.187379	22222.81564
-268.25129	-366.503654	-23.591593	-421.844184	0.345945	-0.187379	22193.06009
-251.46611	-369.555505	-15.961965	-408.110854	-0.417018	0.575584	22215.94897
-218.658712	-387.103648	4.638028	-435.577513	-0.417018	0.575584	22222.05268
-209.503159	-416.096232	-6.806413	-434.051587	-1.179981	-0.950342	22178.5638
-198.058718	-401.59994	6.926917	-488.221942	-0.417018	0.575584	22138.12677
-185.851315	-421.436971	41.26024	-453.888619	-1.179981	0.575584	22202.97861
-172.117985	-428.303636	71.015787	-464.570097	-0.417018	0.575584	22164.06751
-146.940215	-424.488822	53.467644	-482.11824	-1.179981	0.575584	22180.85269
-101.925414	-459.585108	77.882451	-443.970103	-1.942944	-0.187379	22196.87491
-107.266153	-447.377704	82.460228	-518.740451	-1.179981	-0.187379	22200.68972
-81.32542	-459.585108	128.237992	-464.570097	0.345945	-0.187379	22196.11194
-63.777277	-476.370288	141.971321	-472.199724	-1.942944	-0.187379	22202.21564
-44.703208	-480.185102	172.489831	-443.970103	1.108907	0.575584	22215.94897
-11.895811	-480.948065	225.134259	-453.888619	-0.417018	0.575584	22214.42305
1.074556	-474.0814	223.608334	-427.947886	2.634833	0.575584	22241.12674
23.963438	-478.659176	263.282396	-408.873817	1.108907	-0.950342	22248.75637
39.222693	-494.681394	247.260179	-438.629364	2.634833	1.338547	22241.12674
69.741202	-501.548058	293.800906	-414.214556	2.634833	1.338547	22233.49712
68.978239	-486.288804	286.934241	-428.710848	1.87187	0.575584	22238.83786
72.793053	-476.370288	307.534235	-405.821966	1.108907	-0.187379	22225.86749
107.889339	-471.029549	324.319415	-421.844184	1.87187	1.338547	22228.15638
120.096743	-474.0814	326.608303	-392.088637	0.345945	1.338547	22228.15638
160.533768	-480.948065	367.808291	-396.666413	1.108907	0.575584	22220.52675
161.296731	-486.288804	316.689788	-402.007152	-1.179981	-0.950342	22229.6823
183.42265	-473.318437	371.623105	-362.33309	1.87187	0.575584	22232.73415
206.311532	-460.348071	353.311999	-357.755314	-1.179981	-0.187379	22197.63787
212.415234	-445.088816	357.889776	-361.570127	-1.179981	0.575584	22206.79342
241.407818	-456.533257	373.911993	-368.436792	-1.179981	0.575584	22212.89712
252.089296	-404.651791	383.830509	-354.703463	-2.705906	-1.713304	22201.45268
272.68929	-414.570306	364.75644	-408.110854	-0.417018	0.575584	22206.79342
273.452253	-419.148083	364.75644	-373.777531	1.108907	-0.187379	22229.6823
288.711508	-387.866611	427.319385	-300.533108	0.345945	-0.187379	22214.42305
301.681874	-387.103648	434.949012	-279.933115	-0.417018	-0.187379	22224.34156
320.755943	-356.585138	436.474938	-247.125717	-1.179981	-1.713304	22231.20823
323.044831	-362.68884	447.919379	-226.525723	1.108907	-0.187379	22210.60823
345.17075	-336.748107	454.02308	-215.081282	1.87187	-0.187379	22247.99341
365.770744	-313.096262	434.186049	-186.088698	1.108907	-0.187379	22254.86007
377.215185	-319.962927	426.556422	-229.577574	4.160758	1.338547	22228.91934
390.948514	-292.496269	425.793459	-173.881294	1.108907	-0.187379	22235.02304
403.918881	-273.4222	450.208267	-173.118331	1.108907	-0.187379	22244.94156
410.022583	-264.266647	431.897161	-139.547971	-1.179981	-0.187379	22215.18601
416.126285	-251.296281	460.126782	-133.444269	-1.179981	-0.950342	22219.00082
410.022583	-219.251846	454.02308	-109.029461	-1.942944	-1.713304	22227.39341
405.444806	-217.72592	456.311969	-106.740573	-0.417018	-0.187379	22216.71194
406.970732	-183.392597	433.423087	-96.059095	1.108907	-0.187379	22222.05268
431.38554	-167.37038	417.400869	-56.385033	-2.705906	-1.713304	22223.5786
434.43739	-146.007423	435.711975	-34.259113	-1.179981	0.575584	22202.97861
435.963316	-137.614833	431.134198	-15.948008	-0.417018	-0.187379	22204.50453
434.43739	-107.859286	389.171248	-22.814672	-1.179981	-0.187379	22217.4749
434.43739	-92.600032	425.030496	-2.214678	-1.942944	-0.187379	22214.42305
443.592943	-74.288926	398.326801	12.281614	1.108907	0.575584	22219.76379
435.200353	-47.58523	420.45272	65.689005	3.397796	-0.187379	22232.73415
426.807763	-23.933385	374.674956	95.444552	-0.417018	-0.950342	22228.91934
438.252204	-7.148205	375.437919	112.992695	1.108907	0.575584	22221.28971
430.622577	-0.28154	381.54162	116.807509	1.108907	-0.187379	22204.50453
438.252204	29.474006	369.334217	130.540838	0.345945	-0.950342	22054.20087
414.600359	45.496224	357.889776	155.718608	1.87187	-0.950342	22236.54897
406.970732	63.044367	343.393484	176.318602	1.108907	-0.187379	22239.60082
403.155918	98.140653	331.949043	187.763043	4.923721	1.338547	22219.76379
416.889248	97.37769	298.378682	172.503788	1.108907	0.575584	22219.76379
373.400372	115.688796	324.319415	207.600074	0.345945	-0.950342	22227.39341
374.163334	118.740647	257.178694	153.42972	-1.942944	-0.187379	22194.58602
381.792962	156.125821	278.541651	243.459323	-0.417018	-0.187379	22202.97861
365.770744	177.488777	254.889806	257.192652	0.345945	0.575584	22225.10453
336.77816	175.962852	240.393514	277.029683	-1.179981	0.575584	22227.39341
348.985564	202.666548	244.208328	270.163019	0.345945	1.338547	22202.21564
322.281868	209.533212	222.845371	293.051901	-1.942944	-0.187379	22197.63787
332.200384	236.236908	193.852787	312.125969	-1.179981	1.338547	22212.89712
321.518905	256.073939	167.149091	290.763013	-0.417018	-0.950342	22027.49718
309.311502	272.859119	137.393545	343.407441	1.108907	0.575584	22205.2675
304.733725	291.933188	121.371327	354.851883	-1.179981	-0.187379	22202.97861
309.311502	318.636884	119.845402	347.222255	1.108907	0.575584	22188.48232
307.022613	316.347995	84.749116	357.903733	1.108907	0.575584	22201.45268
287.948545	331.60725	74.067637	380.792616	0.345945	-0.187379	22219.76379
279.555955	346.103542	75.593563	393.000019	-0.417018	-0.187379	22198.40083
258.955961	352.207244	64.149122	400.629647	0.345945	0.575584	22192.29713
247.51152	382.725754	19.13432	398.340759	1.87187	-1.713304	22228.91934
226.148563	397.222046	1.586177	402.155572	2.634833	0.575584	22224.34156
234.541153	388.066493	-16.724928	415.888902	1.87187	0.575584	22202.21564
202.496718	399.510934	-51.058251	424.281492	1.108907	-0.187379	22215.94897
164.348582	410.192412	-92.258239	393.762982	-0.417018	-0.187379	22203.74157
167.400433	398.747971	-109.043419	412.074088	-1.942944	-1.713304	22175.51195
142.222662	433.844257	-114.384159	396.814833	0.345945	-0.950342	22197.63787
136.881923	435.370182	-133.458227	437.251858	-1.179981	-0.187379	22206.79342
108.652302	434.60722	-118.198972	431.911119	-1.942944	-0.187379	22209.08231
110.178227	445.288698	-153.295258	449.459262	1.108907	1.338547	22189.24528
82.711569	440.710922	-141.850817	425.807417	-2.705906	-0.187379	22195.34898
68.215277	440.710922	-159.39896	436.488895	-1.942944	0.575584	22181.61565
56.007873	449.866474	-184.57673	415.125939	-1.942944	-0.187379	22196.11194
33.881954	442.236847	-189.917469	431.911119	-3.468869	-1.713304	22214.42305
30.06714	442.236847	-207.465612	431.148156	-0.417018	-0.187379	22207.55638
29.304177	438.422033	-229.591532	420.466678	1.108907	-0.187379	22227.39341
1.837519	433.081294	-252.480414	415.888902	1.108907	0.575584	22232.73415
-10.369885	442.99981	-292.154476	429.622231	-0.417018	-0.950342	22217.4749
-11.895811	441.473884	-246.376712	452.511113	-0.417018	-0.187379	22221.28971
-24.866177	424.688704	-251.717451	432.674082	0.345945	-0.187379	3051.850948
-53.095798	430.029443	-269.265594	404.44446	1.108907	0.575584	17.548143
-53.858761	445.288698	-282.998923	451.74815	2.634833	-0.187379	12.207404
-82.088382	423.925741	-286.050774	421.992603	2.634833	-0.187379	11.444441
-99.636525	424.688704	-303.598917	428.859268	-0.417018	-0.950342	9.155553
-105.740227	421.636853	-309.702619	398.340759	1.108907	-0.187379	11.444441
-135.495774	416.296114	-323.435948	415.888902	-0.417018	0.575584	9.155553
-133.206886	409.429449	-366.924824	357.140771	1.87187	-0.187379	11.444441
-159.910582	404.851673	-336.406315	375.451876	-1.179981	-0.187379	8.39259
-172.117985	391.118344	-348.613719	366.296324	1.108907	-0.187379	10.681478
-179.747613	388.066493	-360.821123	372.400025	0.345945	0.575584	17946.4095
-198.821681	381.962791	-369.213713	332.725963	-1.179981	-0.950342	22183.14158
-211.029085	351.444281	-383.710005	322.044485	-2.705906	0.575584	22195.34898
-238.495743	349.918356	-401.258148	320.518559	-2.705906	-0.950342	22184.6675
-256.806849	355.259095	-403.547036	277.792646	-2.705906	-0.187379	22190.00824
-261.384626	339.236878	-387.524818	282.370423	-2.705906	-0.950342	22213.66009
-275.117955	333.896138	-389.050744	274.740795	1.108907	1.338547	22199.92676
-285.03647	320.162809	-451.613688	199.970447	-0.417018	-0.187379	22219.00082
-305.636464	329.318362	-446.272949	171.740826	1.108907	1.338547	22229.6823
-300.295725	308.718368	-408.887775	218.281553	1.108907	-0.187379	22215.94897
-310.214241	286.592449	-389.813707	216.755627	0.345945	-0.187379	22223.5786
-346.836452	263.703567	-385.23593	188.526006	-1.179981	-0.187379	22228.15638
-329.288309	266.755418	-399.732222	161.82231	2.634833	0.575584	22241.88971
-323.94757	251.496163	-398.969259	144.274167	0.345945	0.575584	22243.41563
-345.310527	221.740616	-427.961843	102.311217	1.108907	-0.187379	22030.54903
-365.910521	211.822101	-408.124812	94.681589	2.634833	-0.187379	22231.20823
-386.510514	187.407293	-422.621104	72.55567	1.108907	0.575584	22229.6823
-386.510514	176.725815	-448.561837	71.029744	1.108907	1.338547	22231.20823
-406.347546	172.911001	-431.776657	58.059378	0.345945	-1.713304	22221.28971
-401.006806	137.051752	-382.184079	45.089011	0.345945	-1.713304	22219.00082
-415.503098	123.318423	-379.132228	29.829757	-0.417018	-0.187379	22230.44527
-438.391981	99.666578	-418.806291	-2.214678	-1.179981	-0.187379	22224.34156
-439.917906	83.644361	-404.309999	13.807539	-1.942944	0.575584	22212.13416
-430.762353	75.251771	-386.761856	6.177912	-1.942944	-0.187379	22206.79342
-455.177161	56.177702	-383.710005	-41.125778	-2.705906	-0.950342	22210.60823
-444.495682	37.866596	-363.872973	-54.859107	-0.417018	-0.187379	22204.50453
-455.940123	35.577708	-358.532234	-108.266499	-0.417018	-1.713304	22213.66009
-459.754937	28.711044	-363.872973	-118.947977	0.345945	-0.187379	22126.68233
-433.814204	-18.592646	-309.702619	-103.688722	1.108907	-0.187379	22180.08972
-442.969757	-10.963019	-369.213713	-139.547971	-0.417018	0.575584	22222.81564
-450.599384	-33.851901	-319.621135	-141.073896	1.108907	1.338547	22231.97119
-443.73272	-52.163006	-289.102625	-164.725741	0.345945	-0.187379	22193.82305
-440.680869	-75.814851	-271.554482	-167.777592	-0.417018	0.575584	22210.60823
-425.421614	-72.763	-274.606333	-192.1924	0.345945	-0.950342	22250.2823
-431.525316	-85.733367	-286.050774	-218.133133	-0.417018	-0.950342	22228.91934
-434.577167	-106.333361	-276.132259	-234.918313	1.87187	0.575584	22199.92676
-426.947539	-141.429647	-254.006339	-240.259052	1.87187	-0.187379	22238.07489
-405.584583	-162.792603	-228.828569	-266.199785	-0.417018	0.575584	22218.23786
-414.740136	-159.740752	-256.295228	-275.355338	1.108907	0.575584	22191.53417
-407.873471	-184.918523	-192.206358	-286.799779	0.345945	-0.950342	22223.5786
-382.695701	-218.488883	-196.021171	-334.103469	-0.417018	-0.950342	22164.83047
-369.725334	-223.06666	-168.554513	-323.421991	-2.705906	-1.713304	22215.94897
-349.888303	-228.407399	-166.265625	-311.214587	-1.942944	-1.713304	22202.97861
-355.229042	-242.140728	-166.265625	-341.733096	-4.231832	-1.713304	22181.61565
-372.777185	-289.444418	-137.273041	-355.466426	-2.705906	-0.950342	22186.19343
-328.525346	-282.577753	-84.628612	-382.933084	-1.179981	0.575584	22164.06751
-331.577197	-292.496269	-93.784165	-390.562711	0.345945	0.575584	22184.6675
-319.369794	-301.651821	-79.287873	-396.666413	1.108907	-0.950342	22196.87491
-298.7698	-335.985145	-99.124904	-395.140488	1.87187	1.338547	22202.97861
-280.458694	-345.140697	-65.554543	-425.658997	1.87187	2.101509	22194.58602
-291.140172	-363.451803	-78.52491	-412.688631	1.108907	-0.187379	22205.2675
-238.495743	-374.133281	-14.43604	-426.42196	0.345945	-0.187379	22212.89712
-230.866116	-383.288834	0.823215	-415.740482	1.108907	0.575584	22196.11194
-201.873532	-383.288834	26.000985	-444.733066	-0.417018	-1.713304	22221.28971
-183.562426	-397.785126	23.712097	-450.836768	1.108907	-0.187379	22229.6823
-162.962433	-426.014748	47.363942	-479.829352	1.108907	-0.950342	22184.6675
-155.332805	-428.303636	69.489861	-465.33306	-0.417018	-0.187379	22212.13416
-123.28837	-442.799928	99.245408	-456.94047	1.87187	-0.187379	22199.92676
-129.392072	-448.140667	93.904669	-450.836768	0.345945	-0.187379	22202.21564
-90.480973	-461.873996	129.763917	-474.488612	-0.417018	0.575584	22174.74899
-78.273569	-461.111033	140.445396	-468.384911	-1.179981	-0.187379	22218.23786
-57.673575	-481.711027	141.971321	-480.592314	-0.417018	0.575584	22231.20823
-37.836544	-477.133251	186.22316	-455.414544	0.345945	-0.950342	22216.71194
-36.310618	-476.370288	206.060191	-419.555295	-1.942944	-0.950342	22215.94897
-7.318034	-509.940649	202.245377	-429.473811	-0.417018	-0.950342	22209.84527
11.756034	-508.414723	225.134259	-437.103438	1.108907	0.575584	22200.68972
47.615283	-474.0814	248.023141	-413.451594	-1.942944	-0.187379	22212.89712
58.296761	-483.999916	279.304614	-430.999736	0.345945	1.338547	22223.5786
79.659718	-477.896214	273.200912	-422.607146	-0.417018	-0.187379	22210.60823
85.000457	-493.918431	304.482384	-430.236774	1.108907	-0.187379	22227.39341
102.5486	-477.133251	314.4009	-425.658997	0.345945	-0.187379	22232.73415
116.281929	-488.577692	318.215713	-415.740482	1.108907	-0.187379	22214.42305
145.274513	-474.844363	299.904608	-391.325674	-0.417018	1.338547	22223.5786
175.793023	-471.792512	357.889776	-381.407159	-1.942944	-0.187379	22230.44527
184.948576	-467.977698	357.889776	-356.229388	0.345945	0.575584	22236.54897
209.363383	-442.799928	387.645322	-358.518276	1.108907	0.575584	22241.88971
208.60042	-436.696226	367.045328	-367.673829	1.108907	-0.187379	22247.23045
225.385601	-438.985114	395.27495	-350.125686	0.345945	-0.950342	22225.10453
233.778191	-419.911046	363.230515	-363.859016	1.108907	-0.187379	22094.6379
271.163365	-416.859195	396.037912	-349.362724	-0.417018	-0.187379	22226.63045
267.348551	-403.888828	412.06013	-309.688661	1.87187	0.575584	22220.52675
280.318918	-403.888828	416.637906	-283.747928	0.345945	-0.187379	22222.05268
319.230017	-390.155499	421.978646	-311.214587	0.345945	0.575584	22231.20823
314.652241	-373.370319	448.682341	-250.177568	-0.417018	-0.187379	22220.52675
320.755943	-350.481437	454.02308	-225.76276	-2.705906	-0.187379	22199.16379
354.326303	-351.244399	431.134198	-212.792394	0.345945	0.575584	22211.3712
367.29667	-338.274033	460.889745	-217.37017	-1.942944	-0.950342	22204.50453
368.059632	-303.94071	443.341602	-189.903512	-1.179981	-0.187379	22209.84527
385.607775	-300.125896	446.393453	-163.199816	1.108907	0.575584	22225.10453
396.289254	-272.659237	461.652708	-151.755375	1.87187	2.101509	22229.6823
406.207769	-263.503685	462.415671	-147.940561	1.87187	0.575584	22223.5786
390.185552	-255.111094	431.134198	-186.851661	-0.417018	-0.187379	22158.72677
402.392956	-224.592585	469.282335	-125.051679	1.108907	0.575584	22230.44527
422.992949	-210.096293	454.02308	-106.740573	-1.179981	-0.187379	22216.71194
442.067018	-181.866672	447.156416	-80.036877	0.345945	0.575584	22248.75637
449.696645	-184.15556	457.074931	-57.910958	1.87187	-0.187379	22255.62304
426.807763	-150.5852	450.208267	-39.599852	2.634833	-1.713304	22230.44527
436.726279	-120.06669	417.400869	-16.71097	-0.417018	-0.187379	22235.02304
439.77813	-113.200025	418.163832	-6.029492	2.634833	0.575584	22243.41563
437.489241	-82.681516	415.874944	26.014943	-1.179981	-0.187379	22216.71194
423.755912	-82.681516	415.874944	45.089011	-0.417018	-0.950342	22222.81564
435.963316	-51.400044	411.297167	81.711223	-2.705906	-1.713304	22229.6823
421.467024	-36.140789	355.600887	108.414919	1.108907	0.575584	22215.94897
424.518875	-1.807466	363.993478	106.888993	1.108907	1.338547	22196.11194
427.570726	8.11105	374.674956	125.200099	-3.468869	-1.713304	22189.24528
412.311471	12.688826	371.623105	142.748242	-1.179981	0.575584	22191.53417
396.289254	51.599926	368.571254	148.851944	-1.942944	-0.187379	22196.87491
417.65221	50.836963	320.504602	155.718608	-1.942944	-0.187379	22206.79342
404.681844	85.170286	306.00831	173.266751	-1.942944	-0.950342	22198.40083
390.185552	99.666578	339.57867	174.792677	-1.179981	-0.187379	22217.4749
376.452222	117.214721	290.749055	183.185267	0.345945	0.575584	22190.00824
381.029999	132.473976	292.27498	182.422304	1.108907	-0.187379	22204.50453
372.637409	148.496193	246.497216	215.229702	-0.417018	-0.950342	22221.28971
361.95593	157.651746	235.815738	238.118584	0.345945	-0.950342	22191.53417
369.585558	191.985069	240.393514	271.688944	2.634833	0.575584	22223.5786
353.56334	214.873951	236.5787	290.763013	2.634833	-0.187379	22245.70452
355.089266	243.866535	193.852787	312.888932	1.87187	-0.187379	22248.75637
319.230017	215.636914	167.912054	299.918565	1.108907	-0.187379	22187.71935
333.726309	230.133206	165.623166	318.992634	0.345945	-0.187379	22216.71194
316.941129	267.51838	148.837986	326.622261	-0.417018	-0.187379	22209.84527
319.230017	278.199859	136.630582	336.540777	-0.417018	-1.713304	22198.40083
310.074464	294.222076	122.897253	361.718547	0.345945	0.575584	22199.92676
287.185582	312.533182	84.749116	358.666696	-0.417018	-0.187379	22214.42305
278.030029	319.399846	76.356526	370.8741	-0.417018	0.575584	22200.68972
276.504104	352.207244	36.682463	389.948168	0.345945	0.575584	22197.63787
245.222632	356.785021	38.971352	386.896317	-0.417018	0.575584	22200.68972
240.644855	369.755387	29.815799	393.000019	-1.942944	-0.187379	22195.34898
216.99301	373.570201	-2.228636	402.155572	-2.705906	-1.713304	22180.08972
217.755973	401.036859	-29.695295	411.311125	1.108907	-0.187379	22199.16379
186.474501	391.881306	-60.976767	418.17779	-1.179981	0.575584	22201.45268
187.237464	423.925741	-85.391575	394.525945	0.345945	0.575584	22202.97861
155.193029	414.770189	-85.391575	420.466678	-1.942944	-1.713304	22202.97861
143.748588	424.688704	-119.724898	431.148156	1.87187	0.575584	22196.87491
120.096743	424.688704	-114.384159	420.466678	1.108907	0.575584	22193.82305
137.644886	433.081294	-121.250823	415.888902	1.108907	-0.187379	22179.32676
101.785637	451.3924	-131.932301	452.511113	3.397796	0.575584	22237.31193
98.733786	449.866474	-127.354525	455.562964	2.634833	-0.187379	22216.71194
75.081941	456.733139	-154.058221	425.807417	1.87187	-0.187379	22233.49712
67.452314	439.184996	-186.102656	447.170374	1.87187	-0.950342	22242.65267
52.193059	459.022027	-160.924885	434.96297	1.108907	0.575584	22226.63045
27.015289	444.525735	-195.258209	450.985187	-0.417018	-0.187379	22225.86749
14.044922	433.844257	-205.176724	444.881486	-1.179981	-1.713304	22228.91934
8.704183	451.3924	-221.961904	444.118523	0.345945	-0.950342	22213.66009
-17.999513	440.710922	-228.828569	447.933336	-1.942944	-0.187379	22222.05268
-43.177283	433.081294	-252.480414	442.592597	-1.942944	-0.950342	22231.20823
-44.703208	429.266481	-261.635967	427.333343	-2.705906	-0.187379	3092.287973
-59.1995	427.740555	-261.635967	433.437044	-4.994795	-2.476267	24.414808
-46.992097	434.60722	-283.761886	427.333343	-1.179981	0.575584	12.207404
-96.584674	427.740555	-263.161892	423.518529	-1.179981	-1.713304	11.444441
-90.480973	404.08871	-315.806321	402.918535	-4.231832	-2.476267	9.155553
-117.184668	402.562785	-341.747054	408.259274	1.87187	0.575584	10.681478
-129.392072	405.614636	-342.510017	399.103721	-1.179981	-1.713304	9.155553
-152.280954	395.69612	-355.480383	397.577796	1.108907	0.575584	12.207404
-162.19947	379.673903	-376.84334	356.377808	1.108907	0.575584	8.39259
-185.088352	395.69612	-372.265564	347.222255	-1.179981	-0.950342	9.918516
-169.066134	393.407232	-432.53962	278.555609	0.345945	-0.187379	21778.00836
-191.955017	390.355381	-359.295197	357.903733	1.87187	-0.187379	22232.73415
-211.029085	388.066493	-360.05816	344.170404	1.87187	-0.187379	22233.49712
-236.206855	374.333163	-368.45075	321.281522	0.345945	-0.187379	22222.81564
-255.280924	368.229462	-384.472967	309.837081	-0.417018	-2.476267	22233.49712
-262.147588	342.288729	-393.62852	293.814864	1.87187	-0.187379	22226.63045
-264.436477	326.266511	-419.569253	254.903764	1.108907	0.575584	22210.60823
-273.592029	326.266511	-389.813707	256.429689	0.345945	0.575584	22225.86749
-291.140172	319.399846	-405.072961	238.118584	-0.417018	0.575584	22230.44527
-289.614247	303.377629	-455.428502	215.992664	-0.417018	-0.187379	22215.18601
-320.132756	290.407262	-402.784073	190.814894	1.87187	-0.187379	22226.63045
-342.258676	256.073939	-397.443334	164.111198	-1.942944	-0.187379	22210.60823
-334.629048	246.155424	-411.939626	154.192683	-1.942944	-0.187379	22196.87491
-368.962371	225.55543	-414.228514	124.437136	-3.468869	-1.713304	22097.68975
-343.784601	204.955436	-391.339632	129.777875	-0.417018	-0.187379	22219.76379
-397.191993	189.696181	-422.621104	80.94826	0.345945	0.575584	22209.84527
-383.458663	206.481361	-428.724806	83.237148	1.108907	0.575584	22226.63045
-394.140142	177.488777	-427.198881	55.007527	-1.179981	-0.187379	22232.73415
-401.006806	166.044336	-414.991477	66.451968	0.345945	-0.950342	22215.94897
-426.947539	142.392491	-398.969259	58.059378	1.108907	-0.187379	22224.34156
-394.903105	121.029535	-379.895191	22.963092	-0.417018	-0.187379	22230.44527
-419.317912	111.111019	-424.14703	-32.733188	1.108907	0.575584	22238.07489
-421.6068	101.955466	-384.472967	6.940875	2.634833	1.338547	22244.94156
-429.236428	79.066584	-371.502601	-5.266529	0.345945	-0.950342	22247.23045
-437.629018	57.703628	-367.687787	-29.681337	-0.417018	-0.950342	22220.52675
-441.443831	57.703628	-358.532234	-68.592436	1.108907	-0.187379	22228.91934
-449.073459	32.525857	-354.717421	-83.088728	1.108907	-0.187379	22203.74157
-453.651235	14.977714	-344.798905	-106.740573	-1.179981	-0.187379	22185.43046
-442.969757	1.244385	-325.724837	-121.999828	-0.417018	-0.950342	22215.94897
-449.073459	-19.355609	-340.221129	-129.629455	-0.417018	-0.950342	22228.91934
-430.762353	-49.111156	-333.354464	-156.333151	-0.417018	-0.950342	22173.98602
-468.91049	-65.133373	-296.732253	-167.777592	-0.417018	0.575584	22196.87491
-454.414198	-72.763	-279.18411	-201.347953	-1.179981	-0.187379	22205.2675
-434.577167	-81.15559	-280.710035	-209.740543	-0.417018	-0.187379	22203.74157
-429.99939	-95.651882	-276.132259	-223.473872	-1.942944	-0.950342	22200.68972
-435.34013	-122.355578	-234.169308	-237.970164	-1.179981	-0.950342	22215.94897
-436.866055	-136.85187	-238.747085	-236.444239	1.87187	0.575584	22225.86749
-420.080875	-151.348162	-238.747085	-256.28127	-1.179981	-0.950342	22186.19343
-410.162359	-176.525933	-241.035973	-270.014599	0.345945	-1.713304	22225.86749
-400.243844	-185.681485	-219.673016	-284.510891	1.108907	-0.187379	22208.31935
-377.354962	-195.600001	-200.598948	-287.562742	1.87187	0.575584	22177.80084
-357.51793	-210.096293	-198.31006	-323.421991	0.345945	-0.187379	22191.53417
-356.754968	-225.355548	-176.947103	-358.518276	1.87187	-0.950342	22239.60082
-354.466079	-245.955542	-150.243407	-336.392357	1.87187	-0.187379	22217.4749
-334.629048	-265.02961	-120.48786	-349.362724	0.345945	0.575584	22221.28971
-336.154974	-291.733306	-93.021202	-371.488643	-1.179981	-0.187379	22225.10453
-317.843868	-295.54812	-92.258239	-365.384941	-1.179981	-0.950342	22197.63787
-323.184607	-288.681455	-93.021202	-398.192339	-1.179981	1.338547	22192.29713
-296.480911	-320.72589	-57.161953	-408.873817	-1.179981	-1.713304	22215.94897
-280.458694	-336.748107	-31.22122	-407.347892	-0.417018	-0.950342	22199.16379
-271.303141	-331.407368	-45.717512	-421.844184	-0.417018	-0.950342	22190.7712
-257.569812	-372.607356	-28.169369	-437.103438	-0.417018	-0.187379	22161.77862
-240.784632	-387.866611	-9.095301	-429.473811	-1.179981	0.575584	22188.48232
-214.843899	-384.81476	6.926917	-468.384911	-1.179981	-0.187379	22188.48232
-186.614277	-401.59994	16.845432	-476.777501	-1.179981	1.338547	22180.85269
-170.59206	-407.703642	41.26024	-459.229358	-0.417018	-0.187379	22194.58602
-140.836513	-423.725859	84.749116	-448.547879	-0.417018	-0.187379	22194.58602
-130.155035	-447.377704	89.326892	-469.147873	-0.417018	0.575584	22199.92676
-112.606892	-448.90363	96.193557	-450.073805	0.345945	1.338547	22188.48232
-96.584674	-452.718443	109.926886	-461.518246	1.108907	0.575584	22219.76379
-85.903196	-464.162884	132.815768	-450.073805	1.87187	2.101509	22234.26008
-37.073581	-465.68881	150.363911	-444.733066	1.108907	-0.187379	22223.5786
-21.814326	-458.822145	192.326862	-440.155289	1.108907	-0.187379	22244.94156
-22.577289	-472.555474	184.697234	-435.577513	2.634833	1.338547	22253.33415
9.467146	-488.577692	209.112042	-442.444178	3.397796	0.575584	22218.23786
27.015289	-482.47399	257.178694	-412.688631	1.87187	-0.187379	22231.20823
49.904171	-483.236953	273.200912	-419.555295	0.345945	-0.187379	22237.31193
46.089357	-495.444357	262.519433	-425.658997	-0.417018	-0.187379	22228.15638
59.059724	-500.022133	273.200912	-454.651581	-1.942944	-1.713304	22215.18601
95.681935	-479.422139	304.482384	-424.896035	-1.179981	-0.950342	22228.15638
104.837488	-488.577692	327.371266	-408.873817	-1.179981	-0.950342	22231.20823
123.148594	-469.503624	324.319415	-394.377525	-0.417018	-0.187379	22217.4749
142.222662	-493.918431	327.371266	-396.666413	-2.705906	-0.187379	22209.84527
168.926358	-466.451773	306.771272	-414.214556	-2.705906	-0.187379	22209.08231
183.42265	-467.977698	350.260148	-414.977519	-1.942944	-0.950342	22201.45268
195.630054	-454.244369	354.074962	-357.755314	-3.468869	-0.950342	22215.18601
216.99301	-451.955481	376.200881	-356.992351	-1.942944	-0.187379	22220.52675
245.985594	-431.355487	387.645322	-358.518276	0.345945	0.575584	22026.73421
218.518936	-432.881412	398.326801	-341.733096	-1.179981	-0.187379	22217.4749
274.215216	-408.466605	399.089763	-326.473842	0.345945	-0.950342	22231.97119
278.792992	-397.785126	402.141614	-304.347922	1.108907	0.575584	22213.66009
262.007812	-404.651791	399.089763	-290.614593	1.108907	0.575584	22216.71194
295.578172	-377.185132	425.030496	-282.984965	2.634833	0.575584	22240.36378
300.918912	-354.29625	405.956428	-227.288686	2.634833	0.575584	22237.31193
339.830011	-369.555505	431.134198	-289.088667	1.87187	0.575584	22241.88971
355.852229	-336.748107	431.897161	-219.659058	1.108907	-0.950342	22244.94156
367.29667	-310.044412	447.156416	-203.636841	1.108907	-0.187379	22225.86749
374.926297	-308.518486	452.497155	-180.747959	1.108907	0.575584	22225.10453
373.400372	-273.4222	436.474938	-186.088698	-0.417018	-0.187379	22229.6823
400.104067	-278.762939	412.823093	-144.88871	-0.417018	-0.187379	22221.28971
397.052216	-267.318498	455.549006	-138.022045	0.345945	1.338547	22202.21564
397.052216	-242.903691	463.178633	-115.896126	-1.942944	-0.187379	22228.15638
405.444806	-231.45925	462.415671	-114.370201	1.108907	-0.950342	22221.28971
415.363322	-216.962958	452.497155	-108.266499	-4.231832	-0.950342	22199.16379
432.911465	-188.733336	465.467522	-96.822058	-1.179981	0.575584	22211.3712
417.65221	-175.000007	403.66754	-91.481319	-0.417018	0.575584	22207.55638
447.407757	-146.770386	451.734192	-44.177629	1.108907	0.575584	22209.84527
432.911465	-133.037057	405.193465	-29.681337	1.108907	0.575584	22225.86749
419.178136	-109.385212	426.556422	-7.555417	-1.179981	-0.187379	22227.39341
444.355906	-91.074106	403.66754	15.333465	1.108907	-0.950342	22222.05268
432.911465	-71.237075	396.800875	38.222347	-1.179981	-0.950342	22228.15638
438.252204	-43.007454	419.689757	75.607521	-0.417018	-0.187379	22225.10453
427.570726	-14.777832	343.393484	90.866776	0.345945	-0.187379	22186.95639
440.541092	-1.044503	353.311999	119.85936	2.634833	0.575584	22234.26008
429.859614	-4.859317	362.467552	117.570471	1.87187	0.575584	22248.75637
405.444806	39.392522	358.652738	143.511204	-0.417018	-0.187379	22201.45268
410.785546	45.496224	349.497186	154.955645	1.87187	-0.950342	22231.20823
411.548508	69.911031	341.104595	183.948229	-0.417018	-0.187379	22234.26008
390.185552	71.436957	327.371266	185.474155	-0.417018	0.575584	22207.55638
380.267036	105.77028	315.926825	180.896379	0.345945	-0.187379	22206.79342
395.526291	114.16287	311.349049	221.333404	0.345945	-0.187379	22228.15638
382.555924	132.473976	296.089794	238.118584	-1.179981	-0.187379	22212.89712
380.267036	153.07397	260.230545	233.540807	-1.179981	0.575584	22183.90454
355.852229	171.385075	260.230545	251.851913	-2.705906	-0.950342	22204.50453
368.822595	189.696181	248.023141	261.007466	-0.417018	0.575584	22193.82305
345.933713	201.140622	186.986123	222.859329	-2.705906	-0.187379	22150.33418
339.830011	220.214691	199.193526	307.548193	-1.179981	-0.187379	22215.18601
320.755943	247.681349	190.037973	314.414857	-0.417018	-0.950342	22197.63787
331.437421	262.177641	187.749085	329.674112	-0.417018	-0.187379	22206.03046
314.652241	247.681349	153.415762	330.437075	-1.179981	-0.187379	22212.89712
312.363353	290.407262	154.178725	347.222255	2.634833	0.575584	22197.63787
302.444837	302.614666	107.637998	357.140771	1.108907	-0.950342	22195.34898
287.948545	324.740586	107.637998	369.348175	1.108907	0.575584	22189.24528
296.341135	345.340579	59.571345	345.69633	2.634833	-0.187379	22208.31935
283.370769	359.836871	37.445426	358.666696	4.923721	1.338547	22219.00082
235.304116	350.681319	55.756532	373.162988	-0.417018	-0.950342	22222.05268
255.90411	359.836871	1.586177	359.429659	1.87187	-0.187379	22217.4749
230.72634	382.725754	9.215805	410.548162	0.345945	-0.950342	22215.18601
220.044861	387.30353	-28.169369	404.44446	-0.417018	0.575584	22190.00824
200.20783	401.799822	-26.643444	412.837051	0.345945	0.575584	22220.52675
171.978209	397.985008	-74.710096	441.066672	-1.179981	-0.950342	22199.16379
162.059693	433.081294	-87.680463	409.022237	1.87187	0.575584	22212.89712
147.563401	430.029443	-108.280457	431.911119	-1.942944	-0.950342	22185.43046
127.72637	431.555369	-130.406376	431.911119	-1.179981	-0.187379	22186.95639
105.600451	430.792406	-136.510078	435.725933	-1.942944	0.575584	22183.90454
75.844904	438.422033	-179.998954	376.214839	-2.705906	-0.950342	22190.7712
72.03009	444.525735	-199.835985	370.111137	-2.705906	-0.187379	22195.34898
71.267128	445.288698	-151.00637	399.103721	-1.179981	0.575584	22217.4749
46.85232	452.918325	-177.710066	430.385194	-0.417018	1.338547	22227.39341
49.904171	430.792406	-171.606364	447.933336	0.345945	-0.187379	22217.4749
15.570848	442.236847	-205.939687	439.540746	-2.705906	-0.950342	22225.10453
-4.266183	447.577586	-227.302644	434.96297	0.345945	-0.187379	22171.69713
2.600481	442.99981	-214.332277	449.459262	0.345945	0.575584	22217.4749
-11.132848	436.133145	-229.591532	438.777784	-0.417018	-0.187379	22223.5786
-24.866177	436.133145	-250.954488	444.118523	2.634833	-0.187379	22254.86007
-37.073581	427.740555	-256.295228	409.7852	4.160758	0.575584	3143.406476
-24.103214	435.370182	-263.924855	440.303709	3.397796	-0.187379	18.311106
-61.488389	436.133145	-286.813737	414.362976	3.397796	2.101509	12.207404
-69.880979	429.266481	-279.947072	425.044454	0.345945	0.575584	11.444441
-97.347637	407.903524	-283.761886	422.755566	-0.417018	0.575584	9.918516
-107.266153	404.08871	-300.547066	406.733349	-0.417018	0.575584	10.681478
-129.392072	407.903524	-324.198911	408.259274	0.345945	-0.950342	8.39259
-162.19947	412.4813	-334.117427	389.185206	1.108907	0.575584	10.681478
-164.488358	401.036859	-354.717421	372.400025	-0.417018	0.575584	9.155553
-175.932799	378.91094	-371.502601	340.355591	-3.468869	-0.950342	9.918516
-185.851315	384.251679	-392.865557	348.748181	-0.417018	0.575584	20994.44563
-178.221687	383.488716	-397.443334	326.622261	-1.942944	-0.950342	22177.80084
-230.866116	378.91094	-376.84334	309.837081	-2.705906	-0.187379	22195.34898
-238.495743	359.836871	-382.947042	277.792646	-1.942944	-0.187379	22202.21564
-243.836483	358.310946	-389.050744	312.888932	1.108907	-0.187379	22225.10453
-240.021669	351.444281	-389.813707	265.585242	-0.417018	-0.187379	22213.66009
-259.095737	346.103542	-405.072961	270.925981	-1.942944	0.575584	22216.71194
-292.666098	334.659101	-389.813707	230.488956	-1.179981	-0.950342	22227.39341
-297.243874	316.347995	-391.339632	219.044515	1.87187	0.575584	22222.81564
-292.666098	301.851703	-390.576669	220.570441	3.397796	0.575584	22241.88971
-304.873502	288.881337	-392.865557	219.807478	1.108907	-0.950342	22250.2823
-332.34016	262.177641	-389.050744	205.311186	1.108907	-0.187379	22241.12674
-351.414229	236.236908	-386.761856	155.718608	1.108907	-0.187379	22203.74157
-356.754968	227.844318	-398.969259	136.64454	1.87187	1.338547	22240.36378
-349.12534	213.348026	-406.598887	116.807509	1.108907	-0.187379	22233.49712
-376.591999	202.666548	-413.465551	90.103813	-1.179981	-0.950342	22216.71194
-398.717918	179.014703	-425.672955	87.814925	0.345945	-0.187379	22226.63045
-394.903105	179.777666	-402.02111	85.526036	0.345945	0.575584	22231.20823
-397.954955	166.807299	-406.598887	45.089011	-1.179981	-0.950342	22215.94897
-407.873471	137.051752	-398.206297	51.192713	-1.179981	-1.713304	22225.86749
-415.503098	118.740647	-394.391483	38.985309	-1.179981	-0.187379	22212.13416
-424.658651	102.718429	-405.835924	-10.607268	-2.705906	-0.187379	22197.63787
-426.184577	108.059168	-411.176663	-18.999859	-1.179981	-0.187379	22207.55638
-434.577167	49.311038	-407.361849	-70.881325	1.108907	0.575584	22216.71194
-446.784571	65.333255	-367.687787	-72.40725	0.345945	-0.187379	22208.31935
-454.414198	53.888814	-329.53965	-57.910958	-0.417018	0.575584	22197.63787
-447.547533	34.814746	-321.910023	-71.644287	0.345945	-0.187379	22225.10453
-449.836422	20.318454	-328.776688	-87.666505	1.108907	0.575584	22209.08231
-469.673453	14.214752	-323.435948	-89.19243	1.87187	0.575584	22215.94897
-445.258645	-23.933385	-338.695203	-135.733157	1.108907	0.575584	22196.11194
-455.177161	-29.274124	-302.072992	-134.207232	0.345945	-0.950342	22228.15638
-439.917906	-32.325975	-331.828539	-182.273884	1.108907	-0.187379	22239.60082
-447.547533	-75.814851	-322.672986	-179.984996	0.345945	0.575584	22218.23786
-452.888273	-73.525963	-285.287812	-219.659058	1.108907	1.338547	22219.00082
-445.258645	-104.044473	-290.628551	-246.362754	0.345945	-0.950342	22229.6823
-435.34013	-120.06669	-260.110041	-224.236835	1.87187	-0.187379	22219.76379
-427.710502	-152.874088	-245.613749	-224.999797	1.87187	1.338547	22206.03046
-435.34013	-161.266678	-231.88042	-292.903481	-1.179981	-0.950342	22209.84527
-409.399397	-175.000007	-228.065606	-261.622009	-1.179981	-0.950342	22225.86749
-399.480881	-181.103709	-235.695234	-297.481257	-1.179981	-0.950342	22186.95639
-390.325328	-219.251846	-192.96932	-305.873848	-1.942944	-0.187379	22174.74899
-379.64385	-238.325914	-170.080438	-325.710879	-2.705906	-0.187379	22189.24528
-365.910521	-245.955542	-189.154507	-327.999767	-1.179981	-0.950342	22162.54158
-339.206825	-266.555536	-142.61378	-367.673829	0.345945	0.575584	22189.24528
-350.651266	-284.866641	-194.495246	-410.399743	-2.705906	-0.950342	22200.68972
-323.94757	-287.155529	-123.539711	-378.355308	-1.179981	-0.950342	22217.4749
-317.080905	-290.970343	-97.598978	-367.673829	-0.417018	-0.950342	22196.11194
-303.347576	-303.177747	-63.265655	-396.666413	-0.417018	-0.950342	22214.42305
-284.273508	-320.72589	-53.34714	-398.192339	1.108907	0.575584	22203.74157
-266.725365	-326.829592	-52.584177	-420.318258	-1.942944	-1.713304	22180.08972
-272.829067	-342.088846	-52.584177	-429.473811	1.87187	0.575584	21977.14164
-243.07352	-359.636989	-15.961965	-414.977519	1.87187	0.575584	22244.94156
-230.103153	-356.585138	-19.013816	-418.02937	0.345945	-0.187379	22202.21564
-205.688346	-374.896244	26.763948	-458.466395	0.345945	0.575584	22202.21564
-178.221687	-383.288834	2.34914	-484.407128	0.345945	-0.187379	22219.00082
-177.458725	-419.911046	45.075053	-486.696016	-1.942944	-0.950342	22196.87491
-152.280954	-426.77771	74.8306	-479.066389	-0.417018	0.575584	22196.87491
-140.07355	-432.118449	93.904669	-458.466395	-1.179981	-1.713304	22212.89712
-113.369855	-438.222151	116.793551	-437.103438	-1.942944	-0.187379	22214.42305
-111.080966	-472.555474	137.393545	-473.72565	-0.417018	-0.187379	22225.10453
-68.355053	-461.873996	138.156507	-449.310842	-1.179981	-1.713304	22231.97119
-56.910612	-472.555474	142.734284	-466.096022	-1.179981	-0.187379	22195.34898
-35.547655	-477.133251	165.623166	-463.807134	-2.705906	-1.713304	22206.03046
-8.84396	-490.86658	182.408346	-466.096022	-2.705906	-0.950342	22127.4453
7.941221	-476.370288	231.237961	-440.918252	-0.417018	0.575584	22206.03046
27.778252	-486.288804	219.79352	-450.073805	-2.705906	-0.187379	22217.4749
36.170842	-498.496208	253.363881	-411.925668	1.108907	0.575584	22233.49712
46.089357	-494.681394	278.541651	-424.133072	0.345945	-0.187379	22216.71194
81.948606	-477.896214	280.067576	-429.473811	-0.417018	-0.950342	22221.28971
81.948606	-480.185102	322.79349	-408.110854	0.345945	-0.950342	22231.97119
109.415265	-461.111033	318.215713	-395.903451	1.87187	-0.950342	22215.18601
139.170811	-469.503624	309.06016	-399.718264	0.345945	-0.950342	22244.17859
141.4597	-466.451773	331.18608	-395.903451	1.108907	-0.187379	22251.04526
142.985625	-488.577692	333.474968	-400.481227	4.160758	0.575584	22239.60082
199.444868	-461.873996	369.334217	-359.281239	-0.417018	-0.187379	22230.44527
181.896725	-442.799928	314.4009	-373.014568	0.345945	-0.950342	22238.07489
199.444868	-437.459189	344.919409	-383.696047	1.87187	0.575584	22207.55638
240.644855	-442.799928	397.563838	-352.414575	-1.179981	-0.950342	22215.18601
239.11893	-419.148083	399.852726	-328.76273	-0.417018	-0.187379	22228.91934
267.348551	-424.488822	388.408285	-319.607177	1.108907	-0.950342	22229.6823
269.637439	-390.155499	396.037912	-299.770146	-1.179981	-0.950342	22213.66009
294.052247	-404.651791	422.741608	-290.614593	-0.417018	0.575584	22207.55638
310.837427	-390.918462	430.371236	-293.666444	-1.942944	-0.950342	22208.31935
313.126315	-365.740691	404.430503	-294.429407	-1.179981	1.338547	22199.16379
340.592974	-368.02958	415.874944	-265.436823	0.345945	-0.950342	22218.23786
351.274452	-355.822176	428.082347	-221.184984	-1.942944	-0.950342	22219.00082
359.667042	-325.303666	415.111981	-231.103499	0.345945	-0.187379	22219.00082
375.68926	-315.385151	413.586055	-219.659058	1.87187	0.575584	22229.6823
387.896664	-301.651821	460.889745	-176.933145	0.345945	-0.187379	22235.02304
394.763328	-277.237014	456.311969	-147.940561	1.108907	0.575584	22210.60823
410.022583	-244.429616	440.289751	-134.207232	0.345945	0.575584	22224.34156
406.970732	-239.85184	457.837894	-142.599822	4.160758	0.575584	22247.23045
413.074434	-226.881473	464.704559	-110.555387	0.345945	-0.950342	22237.31193
422.229987	-200.177777	458.600857	-97.58502	1.87187	0.575584	22240.36378
417.65221	-191.785187	437.2379	-91.481319	0.345945	-0.187379	22242.65267
440.541092	-151.348162	455.549006	-66.303548	1.87187	-0.187379	22225.86749
434.43739	-146.007423	438.763826	-44.177629	1.87187	0.575584	22227.39341
441.304055	-124.644466	416.637906	-35.785039	1.108907	-0.187379	22231.20823
435.963316	-109.385212	421.978646	0.07421	-0.417018	1.338547	22214.42305
436.726279	-81.918553	417.400869	26.777906	-0.417018	-0.950342	22222.81564
444.355906	-84.970404	428.84531	19.911241	-1.179981	-0.187379	22219.00082
444.355906	-40.718565	414.349018	51.955676	0.345945	1.338547	22205.2675
422.992949	-37.666714	360.941627	73.318633	-1.942944	-0.950342	22198.40083
429.096651	-13.251907	395.27495	103.074179	-1.942944	-0.187379	22208.31935
415.363322	-5.62228	394.511987	106.12603	-2.705906	-0.187379	22166.3564
406.970732	14.214752	362.467552	128.25195	-1.942944	-0.950342	22204.50453
403.918881	37.866596	373.14903	178.60749	-0.417018	-0.187379	22223.5786
397.815179	75.251771	326.608303	151.140832	0.345945	0.575584	22191.53417
395.526291	85.170286	291.512018	161.82231	-3.468869	-0.187379	22207.55638
398.578142	95.088802	313.637937	199.970447	-2.705906	-0.950342	22223.5786
386.370738	117.977684	314.4009	216.755627	-2.705906	-0.950342	22214.42305
375.68926	145.444342	312.112011	224.385255	-0.417018	-1.713304	22199.16379
376.452222	146.970268	273.963875	234.30377	0.345945	-0.950342	22247.23045
374.163334	182.829517	270.149061	250.325988	1.108907	-0.187379	22245.70452
354.326303	191.985069	238.104626	266.348205	1.87187	0.575584	22042.75643
345.17075	204.955436	219.79352	290.763013	1.87187	-0.950342	22231.97119
322.281868	207.244324	190.037973	309.837081	1.108907	-0.187379	22215.94897
323.807794	222.503579	190.037973	318.229671	-1.179981	0.575584	22173.98602
326.859645	242.34061	184.697234	318.229671	1.108907	0.575584	22206.03046
326.096682	266.755418	165.623166	335.014851	-0.417018	0.575584	22223.5786
311.60039	284.303561	107.637998	353.325957	-1.942944	-1.713304	22204.50453
306.259651	304.140592	129.000955	362.48151	-0.417018	-0.187379	22200.68972
287.185582	291.170225	98.482445	342.644479	-2.705906	-0.950342	22196.87491
260.481886	331.60725	60.334308	373.925951	-1.179981	0.575584	22171.69713
268.111514	349.918356	48.889867	374.688914	-4.231832	-0.950342	22188.48232
249.037445	365.940573	24.47506	362.48151	-1.942944	-0.950342	22199.92676
243.696706	375.859089	-12.147152	371.637063	-0.417018	-0.187379	22181.61565
217.755973	375.096126	-67.843432	326.622261	-0.417018	-0.950342	22026.73421
210.126346	373.570201	0.060252	415.888902	-0.417018	0.575584	22212.89712
197.918942	401.799822	-36.561959	383.844467	1.87187	-0.187379	22199.92676
175.03006	407.140561	-60.213804	421.992603	0.345945	-0.950342	22200.68972
177.318948	418.585002	-75.473059	440.303709	-1.179981	-0.187379	22189.24528
156.718954	445.288698	-83.102686	423.518529	1.87187	-0.187379	22202.21564
150.615252	430.029443	-140.324892	454.800001	2.634833	0.575584	22218.23786
128.489333	441.473884	-145.665631	399.866684	1.87187	0.575584	22221.28971
101.785637	439.184996	-142.61378	431.911119	1.108907	0.575584	22226.63045
80.422681	453.681288	-154.821184	429.622231	1.87187	-0.950342	22235.02304
68.978239	449.866474	-176.18414	438.014821	0.345945	0.575584	22234.26008
54.481947	440.710922	-220.435979	422.755566	-0.417018	-0.187379	22215.94897
40.748618	438.422033	-191.443395	431.911119	-1.179981	-0.950342	22221.28971
31.593065	442.236847	-209.754501	448.696299	-0.417018	-0.187379	22223.5786
4.126407	436.896108	-235.695234	438.777784	-0.417018	0.575584	22224.34156
-18.762475	427.740555	-227.302644	456.325927	0.345945	0.575584	22222.05268
-15.710624	425.451667	-257.821153	446.407411	-1.942944	-0.187379	22209.84527
-55.384687	440.710922	-241.035973	419.703715	-2.705906	0.575584	22205.2675
-43.177283	435.370182	-274.606333	412.074088	-1.942944	-0.950342	1233.710746
-69.880979	429.266481	-281.472998	407.496311	-0.417018	0.575584	17.548143
-65.303202	425.451667	-307.413731	391.474094	-0.417018	0.575584	10.681478
-85.140233	408.666487	-303.598917	362.48151	1.108907	-0.950342	11.444441
-97.347637	408.666487	-304.36188	417.414827	-0.417018	-0.950342	10.681478
-108.029115	410.955375	-325.724837	396.814833	-0.417018	-0.950342	10.681478
-122.525407	404.851673	-330.302613	403.681498	0.345945	0.575584	9.155553
-140.836513	394.933157	-342.510017	385.370392	0.345945	-0.187379	10.681478
-156.858731	407.140561	-342.510017	380.792616	0.345945	-0.950342	7.629627
-166.777246	402.562785	-348.613719	374.688914	2.634833	-0.187379	11.444441
-176.695762	396.459083	-364.635936	339.592628	4.160758	-0.187379	9790.33784
-196.532793	376.622052	-344.798905	344.933367	1.108907	1.338547	22178.5638
-213.317973	375.859089	-371.502601	333.488926	-1.179981	-1.713304	22207.55638
-249.177222	368.992424	-391.339632	269.400056	0.345945	1.338547	22216.71194
-237.732781	348.39243	-398.206297	289.237087	-0.417018	-0.187379	22220.52675
-252.229073	339.236878	-402.02111	283.896348	0.345945	0.575584	22215.18601
-279.695731	329.318362	-390.576669	265.585242	-1.179981	-0.950342	22224.34156
-280.458694	327.792437	-387.524818	248.037099	2.634833	-0.950342	22228.91934
-278.169806	304.140592	-427.961843	210.651925	-1.179981	-0.187379	22195.34898
-314.792017	310.244294	-391.339632	215.992664	-1.179981	-0.187379	22203.74157
-319.369794	291.933188	-432.53962	199.207484	-1.942944	-0.950342	22212.13416
-326.236458	259.888753	-412.702589	183.948229	-1.942944	-0.187379	22198.40083
-345.310527	251.496163	-417.280365	158.007496	1.87187	1.338547	22216.71194
-343.784601	245.392461	-405.072961	133.592689	-0.417018	-0.187379	22227.39341
-362.85867	214.873951	-385.23593	103.837142	-1.179981	-1.713304	22215.18601
-363.621632	195.799883	-418.806291	83.237148	1.108907	-0.187379	22225.10453
-377.354962	188.933218	-424.909992	82.474185	-0.417018	0.575584	22231.97119
-395.666067	184.355442	-455.428502	71.792707	1.108907	1.338547	22215.18601
-410.925322	166.044336	-398.206297	61.111229	1.108907	0.575584	22241.88971
-407.873471	153.836932	-384.472967	40.511235	-0.417018	-0.187379	22252.57118
-401.006806	111.873982	-375.317415	9.229763	0.345945	-0.187379	22229.6823
-423.132726	112.636945	-388.287781	-3.740604	1.87187	0.575584	22232.73415
-438.391981	82.881398	-393.62852	3.889024	1.108907	0.575584	22241.12674
-446.021608	76.777696	-405.835924	-46.466517	1.108907	-0.950342	22128.97122
-449.073459	65.333255	-338.695203	-55.62207	1.87187	0.575584	22183.14158
-442.206794	32.525857	-348.613719	-76.985027	1.87187	1.338547	22225.86749
-449.073459	43.207336	-331.828539	-86.903542	-0.417018	-0.187379	22216.71194
-452.12531	11.162901	-316.569284	-99.110946	-0.417018	-0.187379	22200.68972
-454.414198	-1.807466	-328.776688	-110.555387	-0.417018	0.575584	22222.05268
-468.147527	-13.251907	-360.05816	-133.444269	-1.942944	0.575584	22200.68972
-462.806788	-43.007454	-324.198911	-181.510921	-1.942944	-0.950342	22196.11194
-441.443831	-57.503746	-298.258178	-176.933145	-2.705906	-0.950342	22196.87491
-441.443831	-72.763	-282.235961	-183.036847	-2.705906	-0.950342	22207.55638
-455.940123	-77.340777	-290.628551	-202.873878	-1.179981	-0.950342	22212.89712
-437.629018	-102.518547	-269.265594	-214.318319	0.345945	-0.187379	22196.11194
-417.791987	-136.85187	-263.924855	-243.310903	1.108907	-0.187379	22219.00082
-441.443831	-148.296311	-289.865588	-287.562742	-0.417018	1.338547	22119.05271
-424.658651	-160.503715	-231.88042	-243.310903	1.108907	2.101509	22225.10453
-408.636434	-175.76297	-219.673016	-275.355338	1.87187	0.575584	22209.08231
-388.799403	-175.76297	-207.465612	-269.251636	1.87187	-0.187379	22215.18601
-380.406813	-203.992591	-185.339693	-304.347922	1.108907	-0.187379	22234.26008
-377.354962	-216.199995	-223.48783	-294.429407	2.634833	-0.187379	22214.42305
-365.147558	-239.85184	-181.524879	-327.236804	-0.417018	0.575584	22202.21564
-367.436446	-245.955542	-145.665631	-358.518276	0.345945	-0.187379	22207.55638
-343.784601	-273.4222	-157.110072	-355.466426	0.345945	0.575584	22202.21564
-338.443862	-282.577753	-103.70268	-369.962718	-1.942944	-0.187379	22196.11194
-330.814235	-291.733306	-76.236022	-391.325674	1.87187	1.338547	22213.66009
-299.532762	-310.807374	-81.576761	-415.740482	1.87187	-0.187379	22222.05268
-291.140172	-327.592554	-49.532326	-404.296041	-1.179981	-0.950342	22191.53417
-291.140172	-355.822176	-72.421208	-427.184923	-2.705906	-0.187379	22138.12677
-279.695731	-364.214766	-33.510108	-411.925668	-1.179981	-0.187379	22185.43046
-269.014253	-374.896244	-36.561959	-437.866401	-2.705906	-0.950342	22142.70455
-237.732781	-377.948095	13.030619	-444.733066	-1.179981	-0.187379	22191.53417
-201.110569	-382.525872	-5.280487	-435.577513	-2.705906	-1.713304	22193.82305
-201.873532	-400.074014	26.000985	-495.088606	-1.179981	-0.950342	22181.61565
-181.273538	-409.99253	7.689879	-483.644165	-0.417018	-0.187379	22182.37861
-147.703178	-430.592524	4.638028	-498.140457	0.345945	-0.187379	22211.3712
-144.651327	-434.407338	92.378743	-485.170091	-0.417018	0.575584	22217.4749
-125.577258	-440.51104	105.34911	-454.651581	-0.417018	-0.950342	22221.28971
-88.955047	-438.222151	146.549097	-442.444178	4.160758	1.338547	22257.91192
-66.829128	-448.140667	138.91947	-438.629364	2.634833	0.575584	22246.46748
-39.362469	-483.236953	180.119458	-469.147873	-0.417018	-0.950342	22235.02304
-43.177283	-451.955481	203.00834	-456.177507	2.634833	-0.187379	22219.76379
-8.84396	-477.133251	205.297228	-433.288625	-0.417018	-1.713304	22235.02304
7.941221	-489.340655	237.341663	-425.658997	1.87187	1.338547	22225.86749
30.06714	-485.525841	235.815738	-414.214556	-0.417018	-0.187379	22228.15638
35.407879	-486.288804	270.912024	-418.792333	-1.179981	-0.950342	22224.34156
62.874538	-491.629543	257.941657	-424.896035	0.345945	0.575584	22221.28971
62.111575	-476.370288	289.986092	-447.784917	1.108907	-0.950342	22229.6823
95.681935	-479.422139	319.741639	-404.296041	-1.942944	-0.187379	22228.15638
94.918973	-480.948065	301.430533	-418.792333	1.87187	1.338547	22197.63787
130.778221	-475.607325	322.79349	-402.770115	-1.179981	-0.187379	22211.3712
129.252296	-510.703611	300.66757	-407.347892	-1.179981	0.575584	22215.94897
162.822656	-466.451773	340.341633	-374.540494	-2.705906	-1.713304	22205.2675
187.237464	-453.481406	335.763856	-389.799749	-1.942944	-0.950342	22219.76379
211.652271	-473.318437	348.734223	-374.540494	1.108907	0.575584	22224.34156
200.970793	-431.355487	384.593471	-370.72568	0.345945	-0.950342	22215.94897
220.807824	-435.1703	408.245316	-349.362724	0.345945	-0.950342	22224.34156
239.11893	-453.481406	376.963844	-334.103469	-1.179981	-0.187379	22228.91934
255.90411	-407.703642	395.27495	-325.710879	0.345945	-0.187379	22213.66009
286.42262	-400.074014	418.926795	-299.770146	2.634833	0.575584	22248.75637
291.000396	-393.20735	438.763826	-272.303487	4.160758	0.575584	22253.33415
316.941129	-376.42217	424.267534	-260.096083	-0.417018	-1.713304	22231.20823
331.437421	-371.844393	450.208267	-249.414605	1.108907	-0.187379	22238.83786
336.77816	-355.059213	446.393453	-224.236835	-1.179981	-0.950342	22239.60082
337.541123	-337.51107	434.186049	-210.503505	-1.942944	-0.187379	22209.84527
358.90408	-331.407368	450.97123	-208.214617	1.87187	-0.187379	22225.86749
382.555924	-310.807374	460.889745	-182.273884	1.87187	-0.187379	22231.20823
388.659626	-287.918492	466.993447	-183.036847	-1.942944	-0.187379	22213.66009
400.86703	-294.785157	479.200851	-163.962779	0.345945	-0.187379	22223.5786
386.370738	-269.607386	466.230484	-138.785008	-1.942944	-0.187379	22209.84527
400.86703	-255.874057	418.163832	-138.022045	-1.942944	0.575584	22196.87491
434.43739	-239.088877	431.134198	-95.296132	0.345945	0.575584	22206.03046
401.629993	-221.540734	466.230484	-126.577604	-0.417018	-0.187379	22222.05268
430.622577	-192.54815	419.689757	-97.58502	-1.942944	-0.187379	22214.42305
425.281838	-169.659268	435.711975	-70.881325	-1.942944	-0.950342	22222.05268
433.674428	-147.533349	402.141614	-51.044293	0.345945	0.575584	22232.73415
446.644794	-133.037057	410.534204	-57.147995	1.87187	1.338547	22227.39341
452.748496	-135.325945	404.430503	-14.422082	-1.942944	-0.187379	22217.4749
436.726279	-101.755584	354.837925	-0.688753	-0.417018	-0.950342	22197.63787
439.015167	-56.740783	402.141614	17.622353	2.634833	-0.187379	22151.09714
448.933682	-43.770416	418.163832	91.629738	2.634833	0.575584	22241.12674
426.0448	-26.985236	374.674956	109.177881	0.345945	-0.187379	22227.39341
443.592943	-10.963019	377.726807	118.333434	-0.417018	-0.187379	22226.63045
419.941098	7.348087	397.563838	135.118614	1.108907	-0.187379	22222.05268
421.467024	21.844379	386.88236	142.748242	1.108907	0.575584	22222.81564
414.600359	45.496224	328.134229	134.355652	-1.179981	-0.187379	22186.95639
407.733695	71.436957	348.734223	173.266751	-1.179981	-0.187379	22212.13416
399.341105	87.459174	334.237931	195.392671	-1.942944	-0.950342	22225.10453
403.918881	102.718429	318.978676	207.600074	0.345945	0.575584	22197.63787
387.896664	115.688796	315.926825	211.414888	-0.417018	0.575584	22206.79342
365.770744	130.185088	303.719421	241.170435	-1.179981	-0.187379	22204.50453
363.481856	162.229523	244.971291	231.251919	-2.705906	-0.950342	22211.3712
361.95593	175.199889	253.363881	228.963031	-0.417018	-0.187379	22019.10459
333.726309	201.140622	193.852787	273.977832	0.345945	-0.950342	22208.31935
338.304086	211.059138	213.689818	280.844497	-2.705906	-1.713304	22212.13416
345.933713	233.185057	210.637967	308.311156	-0.417018	0.575584	22174.74899
343.644825	242.34061	203.00834	325.096336	-1.179981	-0.950342	22198.40083
339.830011	248.444312	162.571315	316.703746	1.108907	0.575584	22210.60823
315.415204	255.310977	145.023172	311.363007	-0.417018	-0.187379	22186.19343
294.052247	271.333194	91.61578	309.837081	-1.179981	-0.950342	22197.63787
307.022613	311.770219	119.082439	357.903733	1.108907	-0.187379	22239.60082
298.630023	320.925772	80.171339	367.059286	3.397796	2.101509	22221.28971
278.792992	336.947989	85.512079	377.740765	0.345945	-1.713304	22217.4749
262.770775	356.785021	58.04542	372.400025	-0.417018	-0.950342	22222.81564
257.430036	349.155393	10.74173	372.400025	1.108907	-0.187379	22199.16379
237.593004	365.177611	-2.228636	374.688914	-1.942944	-0.187379	22173.22306
228.437452	379.673903	15.319507	419.703715	-2.705906	-0.950342	22209.84527
210.126346	388.066493	-14.43604	400.629647	1.108907	0.575584	22193.06009
197.155979	404.851673	-48.769363	433.437044	-0.417018	-0.187379	22209.08231
193.341166	397.222046	-69.369357	416.651864	0.345945	0.575584	22178.5638
155.955992	420.110928	-98.361941	433.437044	0.345945	0.575584	22190.7712
132.304147	423.925741	-109.043419	425.807417	-3.468869	-0.187379	22173.98602
131.541184	434.60722	-153.295258	432.674082	-2.705906	-0.187379	22195.34898
107.126376	439.184996	-126.591562	433.437044	-1.942944	-0.950342	22215.94897
110.94119	452.155363	-161.687848	437.251858	-1.942944	-0.950342	22209.84527
81.948606	436.896108	-162.450811	439.540746	1.87187	-0.187379	22229.6823
68.215277	442.99981	-164.739699	413.600013	-1.179981	-0.187379	22229.6823
55.24491	447.577586	-173.132289	439.540746	0.345945	-0.187379	22219.76379
28.541214	452.918325	-186.102656	434.200007	1.108907	1.338547	22222.05268
33.881954	463.599804	-202.887836	429.622231	-0.417018	-0.950342	22229.6823
13.28196	452.155363	-226.539681	469.296293	-0.417018	-1.713304	22235.02304
6.415295	455.207214	-223.48783	447.933336	1.87187	0.575584	22250.2823
-15.710624	433.844257	-214.332277	454.800001	1.87187	-0.187379	22247.99341
-0.45137	435.370182	-244.850787	454.037038	2.634833	-0.187379	22226.63045
-34.784693	425.451667	-271.554482	438.777784	1.108907	0.575584	1248.207038
-49.280985	433.081294	-247.902637	433.437044	-0.417018	-0.187379	17.548143
-74.458755	434.60722	-292.154476	418.17779	-1.942944	-0.187379	10.681478
-90.480973	429.266481	-290.628551	426.57038	-1.179981	-0.187379	11.444441
-87.429122	421.636853	-293.680402	421.992603	-1.179981	-0.950342	9.918516
-101.162451	440.710922	-332.591501	403.681498	-0.417018	-0.950342	10.681478
-124.051333	404.08871	-372.265564	347.985218	-1.179981	-0.187379	9.918516
-150.755029	397.222046	-334.880389	384.607429	-1.179981	-0.187379	10.681478
-167.540209	396.459083	-327.250762	366.296324	-2.705906	-1.713304	9.155553
-187.37724	382.725754	-330.302613	370.111137	-1.179981	0.575584	9.918516
-198.821681	368.992424	-339.458166	344.170404	-2.705906	-0.187379	14088.8699
-214.843899	372.044275	-359.295197	352.562994	1.108907	1.338547	22161.01566
-223.236489	370.51835	-355.480383	308.311156	-1.179981	-0.950342	22205.2675
-233.155004	372.807238	-363.110011	300.681528	0.345945	-0.187379	22215.94897
-241.547594	355.259095	-387.524818	277.029683	-0.417018	-0.187379	22206.79342
-255.280924	344.577617	-389.813707	283.896348	-0.417018	-0.187379	22211.3712
-257.569812	333.133176	-378.369265	273.21487	0.345945	-0.950342	22237.31193
-263.673514	327.029474	-379.895191	229.725994	2.634833	1.338547	22239.60082
-282.747582	323.977623	-403.547036	240.407472	2.634833	0.575584	22238.07489
-288.851284	316.347995	-405.835924	197.681559	1.87187	0.575584	22196.11194
-324.710533	290.407262	-423.384067	220.570441	1.108907	0.575584	22231.20823
-322.421645	254.548014	-413.465551	207.600074	0.345945	0.575584	22225.86749
-343.021638	237.762834	-436.354434	160.296385	-0.417018	-0.950342	22224.34156
-351.414229	230.896169	-404.309999	135.881577	-0.417018	-0.950342	22221.28971
-368.962371	223.266542	-402.784073	125.963061	1.87187	-0.187379	22219.76379
-368.199409	204.192473	-408.124812	101.548254	2.634833	-0.187379	22230.44527
-403.295695	191.222107	-414.991477	47.3779	-1.942944	-0.187379	22225.10453
-387.273477	182.066554	-432.53962	58.822341	-1.942944	-0.950342	22196.87491
-405.584583	156.125821	-431.013694	46.614937	-1.942944	-0.950342	22207.55638
-409.399397	136.28879	-403.547036	46.614937	-1.179981	0.575584	22213.66009
-418.554949	117.214721	-402.02111	35.933459	-0.417018	-0.950342	22206.79342
-419.317912	109.585094	-393.62852	4.651986	-3.468869	-0.950342	22215.18601
-404.82162	84.407323	-412.702589	-27.392449	-1.179981	-0.950342	22056.48976
-446.021608	83.644361	-389.813707	-20.525784	-0.417018	-0.950342	22196.11194
-443.73272	63.80733	-363.872973	-31.970225	-1.942944	-1.713304	22222.81564
-452.888273	53.888814	-328.776688	-62.488735	0.345945	0.575584	22226.63045
-456.703086	44.733261	-330.302613	-115.133163	1.108907	-0.187379	22162.54158
-464.332714	20.318454	-306.650768	-116.659089	1.87187	-0.187379	22236.54897
-444.495682	15.740677	-328.013725	-121.999828	3.397796	0.575584	22253.33415
-452.888273	-14.01487	-356.243346	-117.422052	1.108907	-0.950342	22219.00082
-450.599384	-36.903752	-318.095209	-141.073896	-1.179981	-0.187379	22221.28971
-427.710502	-39.19264	-295.96929	-142.599822	1.108907	0.575584	22238.83786
-429.236428	-64.37041	-283.761886	-167.777592	-1.942944	-0.187379	22211.3712
-459.754937	-88.785218	-278.421147	-209.740543	-0.417018	-1.713304	22195.34898
-433.051241	-97.940771	-268.502631	-215.844245	-2.705906	-1.713304	22227.39341
-439.154943	-123.881504	-254.006339	-227.288686	-0.417018	-0.187379	22154.14899
-425.421614	-130.748168	-243.324861	-249.414605	0.345945	0.575584	22199.16379
-420.080875	-154.400013	-249.428563	-284.510891	-1.179981	-0.187379	22197.63787
-402.532732	-184.918523	-234.169308	-282.222003	-2.705906	-0.187379	22181.61565
-402.532732	-197.888889	-236.458196	-324.947916	-1.179981	-0.187379	22188.48232
-388.03644	-211.622218	-222.724867	-299.770146	-1.179981	-0.187379	22189.24528
-377.354962	-237.562952	-198.31006	-305.873848	-1.179981	-0.187379	22192.29713
-372.777185	-240.614802	-192.206358	-345.54791	1.108907	0.575584	22206.03046
-358.280893	-243.666653	-146.428593	-358.518276	-1.179981	-1.713304	22199.92676
-349.12534	-274.185163	-136.510078	-356.992351	-1.179981	-0.187379	22201.45268
-346.073489	-292.496269	-115.147121	-383.696047	1.87187	-0.187379	22196.11194
-317.080905	-309.281449	-80.813798	-381.407159	1.108907	0.575584	22193.82305
-308.688315	-318.437002	-109.806382	-418.02937	-0.417018	-0.950342	22194.58602
-307.925353	-358.111064	-38.850848	-409.63678	1.87187	-0.950342	22207.55638
-272.066104	-346.666623	-51.821214	-426.42196	1.87187	1.338547	22228.91934
-259.095737	-345.90366	-21.302705	-414.977519	1.108907	-0.950342	22205.2675
-248.414259	-361.162915	-16.724928	-415.740482	0.345945	-0.950342	22217.4749
-226.28834	-376.42217	5.400991	-410.399743	0.345945	0.575584	22199.16379
-221.710563	-401.59994	0.823215	-455.414544	-1.179981	-0.187379	22188.48232
-193.480942	-406.177716	15.319507	-474.488612	0.345945	0.575584	22200.68972
-172.117985	-420.674008	42.023203	-446.258991	0.345945	-0.187379	22217.4749
-160.673544	-423.725859	84.749116	-458.466395	1.87187	-0.950342	22232.73415
-139.310588	-432.118449	94.667631	-454.651581	0.345945	-0.187379	22218.23786
-118.710594	-443.56289	125.949104	-440.918252	-3.468869	-0.950342	22204.50453
-94.295786	-449.666592	96.95652	-502.718234	-1.942944	0.575584	22212.13416
-77.510606	-476.370288	100.771333	-509.584898	-1.179981	-0.187379	22196.11194
-75.984681	-458.822145	171.726868	-474.488612	-0.417018	-0.950342	22210.60823
-53.858761	-468.740661	178.593532	-449.310842	-0.417018	-0.950342	22224.34156
-6.555071	-495.444357	203.00834	-442.444178	1.87187	-0.187379	22215.18601
17.859736	-484.762878	215.215744	-414.977519	-1.179981	-0.950342	22225.86749
22.437513	-484.762878	239.630551	-429.473811	-1.942944	-1.713304	22229.6823
49.904171	-484.762878	267.09721	-418.02937	-0.417018	-0.187379	22215.18601
63.6375	-475.607325	279.304614	-413.451594	0.345945	0.575584	22222.81564
98.733786	-485.525841	292.27498	-430.236774	1.108907	-0.950342	22253.33415
88.052308	-472.555474	300.66757	-427.184923	1.87187	-0.950342	22235.02304
107.889339	-480.948065	293.800906	-424.896035	2.634833	-0.187379	22240.36378
133.830072	-475.607325	316.689788	-395.140488	2.634833	0.575584	22241.88971
155.193029	-481.711027	342.630521	-390.562711	0.345945	-0.950342	22226.63045
166.63747	-462.636959	352.549036	-398.192339	1.108907	1.338547	22216.71194
191.81524	-471.792512	335.763856	-359.281239	1.108907	0.575584	22230.44527
183.42265	-448.90363	362.467552	-344.021984	-1.942944	-1.713304	22218.23786
222.33375	-442.799928	383.830509	-350.125686	-1.942944	-0.187379	22222.05268
219.281899	-439.748077	380.778658	-343.259022	1.108907	-0.187379	22224.34156
255.90411	-429.829561	405.193465	-327.236804	-1.179981	0.575584	22213.66009
259.718924	-413.807344	388.408285	-332.577543	-2.705906	-0.950342	22198.40083
284.896694	-403.125865	316.689788	-410.399743	-1.942944	-0.950342	22209.84527
281.08188	-398.548089	394.511987	-340.207171	-1.942944	-0.187379	22210.60823
303.970762	-389.392536	434.186049	-279.933115	-0.417018	-0.187379	22209.84527
326.096682	-369.555505	437.2379	-264.67386	-1.179981	-0.950342	22228.15638
316.941129	-387.866611	437.2379	-256.28127	-0.417018	-0.950342	22226.63045
334.489272	-341.325884	450.97123	-200.58499	-0.417018	-0.187379	22220.52675
370.348521	-319.962927	433.423087	-227.288686	-1.179981	-0.950342	22131.26011
378.741111	-321.488853	466.230484	-174.644257	1.108907	1.338547	22231.20823
383.318887	-282.577753	454.786043	-171.592406	-1.942944	-0.187379	22217.4749
394.000365	-281.051828	471.571223	-155.570188	2.634833	-0.187379	22252.57118
397.815179	-254.348132	454.02308	-170.06648	0.345945	-0.950342	22248.75637
[truncated: 28,725 more rows]
