# Supplementary material for: Dynamic analysis of slant cracked rotor system considering nonlinear oil film force
Source: PLoS One. 2024 Jan 25;19(1):e0294293. doi: 10.1371/journal.pone.0294293 (PMC10810477; doi:10.1371/journal.pone.0294293)
Supplement: S1 File — These data were measured by two eddy current sensors, model WT0150. (ZIP) [file pone.0294293.s001.zip › 2021.3.18 Test data for plain bearings/2021.3.18 (P=0.2Mpa, Z=8.1g Non-monitoring disk clockwise162°+4.0g)/1500.csv]

1024	30720	7	0	3
8	8	8	8	10	10	1
3	3	3	3	1	1	4
2	1	4	3	0	0	0
0	0	0	0	-0.000086	0.000006	20720.00391
-435.621174	-414.370178	-307.181862	-689.906372	0.591329	-1.801252	22238.07489
-356.273049	-476.933122	-203.418929	-729.580435	-1.697559	-1.038289	22215.18601
-270.821223	-526.5257	-128.648581	-803.58782	-0.934596	-0.275327	22204.50453
-182.317545	-589.851607	27.75878	-800.535969	2.117255	2.013561	22225.86749
-91.52498	-624.184931	132.284675	-795.19523	-0.171634	0.487636	22206.03046
13.763878	-637.91826	266.566116	-753.232279	-1.697559	-1.038289	22193.82305
86.245338	-629.52567	357.358682	-730.343397	-0.934596	-0.275327	22199.16379
180.852717	-611.214564	419.921627	-691.432298	-3.223484	-0.275327	22175.51195
247.230476	-587.562719	450.440136	-733.395248	-2.460522	-0.275327	22180.08972
347.178594	-508.214595	533.603074	-588.432328	-1.697559	-1.801252	22200.68972
417.371166	-449.466464	624.39564	-505.26939	-0.934596	-0.275327	22203.74157
485.274849	-385.377594	721.291908	-308.425004	2.117255	1.250599	22227.39341
541.734092	-306.029469	746.469678	-226.025028	-0.934596	0.487636	22233.49712
561.571123	-208.370239	759.440045	-92.506549	-0.934596	-1.038289	22213.66009
547.074831	-103.844344	777.75115	21.174899	-1.697559	-0.275327	22224.34156
586.748893	-12.288816	711.373392	160.034117	-1.697559	-0.275327	22229.6823
572.252601	76.977825	709.084504	264.560012	-0.171634	-0.275327	22229.6823
552.41557	176.925943	667.121553	377.478497	2.880217	0.487636	22249.51933
513.504471	256.274068	574.803062	451.485882	2.117255	-1.801252	22234.26008
479.93411	331.807379	472.566055	507.182162	2.117255	0.487636	22228.91934
432.630421	424.12587	392.454968	652.908045	-0.171634	2.776524	22233.49712
376.934141	480.585112	303.951291	716.996915	-0.934596	0.487636	22232.73415
292.245277	538.57028	149.069855	754.382089	-0.934596	-0.275327	22199.16379
203.7416	556.118423	20.129152	797.870965	-1.697559	-1.038289	22214.42305
138.126804	575.955455	-41.670829	791.767263	-3.223484	-1.801252	22225.86749
67.934232	590.451747	-146.196724	781.848747	-1.697559	-0.275327	22199.92676
-15.991669	591.977672	-282.004091	762.774679	0.591329	-0.275327	7840.205084
-109.073123	573.666566	-375.848508	753.619126	-2.460522	0.487636	19.074068
-194.524949	536.281392	-483.426254	685.715442	-3.986447	-0.275327	14.496292
-251.747154	515.681398	-644.411391	565.930293	-3.986447	1.250599	19903.40892
-343.302683	471.42956	-657.381758	485.819205	-0.934596	1.250599	22179.32676
-392.895261	396.659211	-699.344708	388.922938	-1.697559	-0.275327	22212.89712
-465.376721	332.570341	-739.018771	292.789633	-0.934596	-1.038289	22215.94897
-507.339671	256.274068	-773.352094	159.271154	-0.934596	-0.275327	22227.39341
-555.406324	181.50372	-746.648398	69.241551	-0.934596	-0.275327	22225.86749
-586.687796	105.207446	-691.715081	-31.46953	-0.171634	2.013561	22216.71194
-615.68038	-0.081412	-697.05582	-154.306531	-0.171634	0.487636	22223.5786
-589.739647	-90.111015	-642.122503	-292.402786	1.354292	0.487636	22253.33415
-588.976684	-161.829512	-578.796596	-416.765712	-0.171634	1.250599	22185.43046
-514.969299	-270.933183	-542.174385	-547.23234	-0.171634	2.013561	22240.36378
-487.50264	-334.259091	-452.907744	-615.898987	-0.171634	0.487636	22244.94156
-424.176733	-410.555364	-320.915191	-668.543416	-3.223484	-1.801252	22223.5786
-360.850826	-475.407197	-228.5967	-758.573019	-3.223484	-1.801252	22217.4749
-273.873074	-527.288663	-142.38191	-812.743373	-0.934596	-1.038289	22219.76379
-196.050875	-589.088645	21.655078	-779.173012	0.591329	0.487636	22209.08231
-102.206458	-615.79234	123.892085	-804.350783	-0.171634	1.250599	22216.71194
-29.724998	-634.866409	249.780936	-762.387832	-2.460522	-0.275327	22202.97861
83.95645	-634.866409	333.706837	-728.054509	-1.697559	-1.038289	22182.37861
156.43791	-615.029378	424.499403	-682.276745	-3.986447	0.487636	22182.37861
265.541581	-584.510868	424.499403	-705.92859	-0.934596	-0.275327	22178.5638
320.474898	-524.999775	491.640124	-632.684167	-1.697559	-2.564215	22183.14158
414.319315	-477.696085	633.551193	-441.18052	-2.460522	-1.038289	22212.13416
479.171148	-391.481296	699.928951	-358.780544	-2.460522	1.250599	22231.20823
517.319284	-309.08132	760.203007	-221.447252	-0.934596	0.487636	22217.4749
556.230384	-206.081351	761.728933	-114.632469	1.354292	1.250599	22224.34156
572.252601	-103.844344	773.173374	9.730457	-0.934596	-1.038289	22231.20823
569.200751	-4.659188	741.128939	124.937831	-0.171634	-0.275327	22215.18601
569.200751	77.740787	701.454877	243.197055	1.354292	-0.275327	22240.36378
555.467421	173.111129	673.225255	375.952571	1.354292	0.487636	22257.91192
510.45262	236.437037	589.299354	453.77477	0.591329	-0.275327	22235.02304
466.963744	340.199969	481.721608	529.308081	0.591329	-0.275327	22232.73415
433.393383	404.288839	365.751272	612.47102	-0.171634	0.487636	22241.12674
375.408215	478.296224	306.240179	704.789511	-0.934596	2.776524	22222.81564
305.978606	521.7851	164.32911	743.70061	-1.697559	-0.275327	22198.40083
226.630482	566.036939	33.862482	783.374673	-1.697559	-0.275327	22224.34156
125.156438	588.162858	-31.752314	802.448741	1.354292	-0.275327	22225.10453
58.015717	597.318411	-128.648581	805.500592	-1.697559	-1.038289	22201.45268
-22.095371	568.325827	-259.115209	788.715412	-1.697559	-1.038289	8011.8717
-109.836085	559.933237	-362.878141	770.404306	-3.223484	0.487636	19.837031
-180.028657	528.651765	-462.063297	689.530256	-2.460522	-0.275327	14.496292
-247.169378	485.925852	-621.522509	565.930293	-2.460522	1.250599	17812.89102
-362.376751	451.592528	-643.648429	516.337715	-1.697559	0.487636	22170.93417
-388.317484	415.73328	-674.166938	414.100708	1.354292	1.250599	22206.79342
-448.591541	347.829596	-747.411361	316.441478	1.354292	-0.275327	22224.34156
-494.369305	258.562956	-752.7521	173.004483	-0.934596	-1.038289	22227.39341
-552.354473	170.822241	-748.937286	65.426737	-1.697559	0.487636	22214.42305
-607.28779	89.185228	-695.529895	-52.069524	0.591329	1.250599	22224.34156
-614.154454	35.777837	-706.974336	-150.491717	0.591329	0.487636	22231.20823
-592.028535	-66.45917	-629.915099	-284.773159	1.354292	-0.275327	22239.60082
-580.584094	-159.540624	-568.87808	-385.48424	0.591329	0.487636	22244.17859
-553.117435	-241.940599	-540.648459	-501.454576	-0.934596	-0.275327	22244.94156
-491.317454	-309.08132	-433.833676	-589.195291	0.591329	-1.038289	22225.10453
-437.910062	-400.636849	-341.515185	-682.276745	-1.697559	-0.275327	22230.44527
-363.139714	-468.540532	-227.070774	-747.128578	-0.934596	-0.275327	22215.18601
-308.206397	-546.362731	-141.618948	-811.98041	-0.171634	-0.275327	22204.50453
-191.473098	-563.910874	15.551376	-771.543385	-0.934596	1.250599	22220.52675
-122.806452	-595.955309	113.973569	-818.847075	-0.934596	0.487636	22228.15638
-12.176855	-617.318266	258.936489	-765.439683	-0.934596	-0.275327	22189.24528
63.356456	-627.236782	342.099427	-725.002658	-1.697559	-1.038289	22191.53417
159.489761	-623.421968	427.551254	-701.350813	-0.934596	1.250599	22192.29713
274.697134	-564.673837	426.025329	-670.069341	-3.986447	-1.801252	22156.43788
328.867488	-527.288663	540.469739	-596.061956	-1.697559	-0.275327	22186.95639
403.637837	-481.510899	671.69933	-439.654595	0.591329	0.487636	22221.28971
497.482253	-386.140557	707.558578	-338.180551	-0.171634	3.539487	22217.4749
515.793359	-314.422059	750.284492	-224.499103	-0.171634	0.487636	22222.81564
563.097049	-219.051717	763.254858	-123.788021	-0.171634	-1.038289	22230.44527
592.852595	-119.866561	773.173374	2.863793	-0.934596	-1.038289	22222.05268
585.985931	-17.629555	749.521529	118.834129	-0.934596	-1.801252	22218.23786
571.489639	72.400048	718.240057	243.960018	0.591329	-1.801252	22247.99341
550.126682	162.429651	683.906734	372.90072	-0.171634	-0.275327	22244.17859
502.06003	250.170366	596.166019	448.434031	-1.697559	-1.038289	22230.44527
465.437818	320.362938	513.003081	543.804373	0.591329	0.487636	22238.83786
430.341532	414.970317	357.358682	567.456218	1.354292	2.013561	22239.60082
380.748954	472.955485	319.973508	701.73766	1.354292	1.250599	22222.81564
305.978606	518.733249	165.092072	739.885797	-2.460522	-0.275327	22200.68972
239.600848	572.903604	39.203221	775.745045	0.591329	-1.038289	22222.05268
118.289773	595.792486	-15.730096	808.552443	-0.934596	-1.038289	22217.4749
43.519425	591.214709	-165.270793	818.470959	-0.934596	-1.801252	22211.3712
-29.724998	584.348045	-246.144843	781.085785	1.354292	-0.275327	22215.94897
-111.362011	551.540647	-368.981843	736.070983	-1.697559	0.487636	28.229621
-177.739769	543.91102	-446.804043	707.841362	-1.697559	0.487636	14.496292
-283.028627	523.311026	-599.39659	566.693255	-1.697559	2.013561	14132.35878
-337.961944	472.192522	-635.255839	493.448833	-1.697559	-0.275327	22149.57122
-405.102665	419.548093	-687.137305	438.515516	2.117255	0.487636	22216.71194
-453.169317	319.599975	-733.678032	337.041472	-1.697559	-1.038289	22225.86749
-509.628559	269.244434	-787.085423	189.789663	-0.171634	-0.275327	22214.42305
-556.169286	186.081496	-728.337292	95.182284	-0.171634	1.250599	22225.10453
-585.16187	107.496334	-735.96692	-20.788052	0.591329	1.250599	22229.6823
-602.710013	9.074141	-703.159522	-157.358382	0.591329	0.487636	22210.60823
-595.843349	-64.170282	-628.389174	-264.936128	-0.934596	-1.038289	22247.23045
-576.76928	-149.622108	-587.952149	-376.328687	3.64318	1.250599	22252.57118
-542.435957	-243.466525	-542.937347	-494.587912	2.880217	1.250599	22229.6823
-501.998932	-347.229457	-463.589223	-605.217508	-0.171634	-1.801252	22235.02304
-447.065615	-396.822035	-362.115179	-680.750819	-0.171634	-0.275327	22238.07489
-366.191565	-481.510899	-263.692986	-741.787838	-0.171634	0.487636	22194.58602
-285.317515	-530.340514	-133.226358	-777.647087	-0.934596	0.487636	22209.08231
-213.599018	-582.984943	-7.337506	-784.513752	-0.934596	0.487636	22228.15638
-110.599048	-628.762707	90.321724	-836.395218	-0.934596	-0.275327	22212.13416
0.793512	-629.52567	245.20316	-789.854491	-1.697559	-1.038289	22200.68972
83.95645	-626.473819	348.966092	-747.128578	-1.697559	-0.275327	22200.68972
153.386059	-636.392334	422.210515	-711.269329	-1.697559	-1.038289	22179.32676
222.052705	-578.407166	431.366068	-660.913788	-2.460522	-1.038289	22163.30454
336.497116	-532.629402	573.277137	-621.239726	2.880217	-0.275327	22195.34898
402.874874	-457.859054	638.128969	-466.35829	-3.223484	-0.275327	22206.79342
463.911893	-388.429445	698.403026	-353.439805	0.591329	2.013561	22222.81564
529.526688	-312.133171	693.062286	-324.447221	-0.934596	0.487636	22231.20823
566.911862	-232.785047	767.069672	-145.913941	0.591329	0.487636	22225.10453
578.356303	-139.703593	767.832635	-5.528797	-3.223484	-1.038289	22219.00082
574.54149	-52.725841	738.077088	121.88598	1.354292	1.250599	22230.44527
582.93408	41.881539	708.321541	236.33039	1.354292	-1.801252	22245.70452
543.260017	147.933359	689.247473	368.322944	0.591329	-1.038289	22240.36378
510.45262	237.962962	602.269721	433.937739	1.354292	1.250599	22243.41563
486.037812	318.837012	517.580857	543.041411	0.591329	2.013561	22239.60082
447.889675	391.318472	371.854974	595.685839	0.591329	0.487636	22229.6823
398.297097	482.111038	315.395732	707.078399	-0.934596	0.487636	22226.63045
296.823053	529.414728	139.914302	729.967281	-0.171634	-0.275327	22202.21564
217.474929	558.407312	74.299507	790.241337	-0.171634	-1.038289	22210.60823
160.252724	569.08879	-11.15232	782.61171	1.354292	-1.038289	22225.86749
56.489791	585.111007	-139.33006	787.189486	-1.697559	-0.275327	22214.42305
-12.939818	561.459163	-239.278178	776.508008	-2.460522	-0.275327	22201.45268
-93.050905	572.140641	-354.485551	761.248753	-1.697559	-1.801252	40.437025
-164.00644	543.148057	-463.589223	698.685809	0.591329	2.013561	15.259255
-265.480484	511.866585	-568.87808	623.152498	-0.934596	0.487636	8200.323496
-315.073062	474.481411	-636.781764	525.493268	-1.697559	-0.275327	22142.70455
-388.317484	423.362907	-697.818783	453.77477	-0.934596	-1.801252	22216.71194
-444.776727	369.955516	-768.774317	298.130372	0.591329	-1.038289	22210.60823
-511.917448	273.822211	-779.455796	183.685962	2.117255	0.487636	22222.05268
-544.724845	188.370384	-733.678032	108.152651	1.354292	1.250599	22231.20823
-579.058169	112.074111	-744.35951	-9.343611	-0.171634	0.487636	22212.13416
-596.606311	29.674135	-681.033603	-155.069494	-0.171634	0.487636	22221.28971
-579.821131	-45.096213	-658.144721	-258.069463	2.880217	0.487636	22257.14896
-581.347057	-148.859145	-576.507708	-376.328687	2.117255	-0.275327	22233.49712
-531.754479	-239.651711	-545.226236	-506.795315	1.354292	-0.275327	22239.60082
-504.28782	-313.659097	-444.515154	-587.669365	0.591329	-2.564215	22242.65267
-462.32487	-412.08129	-346.855924	-646.417496	1.354292	0.487636	22222.05268
-389.84341	-435.733135	-333.885557	-805.876708	-0.934596	0.487636	22196.87491
-310.495285	-512.029408	-143.144873	-773.069311	-0.934596	0.487636	22214.42305
-205.96939	-575.355315	-37.856016	-809.691522	0.591329	0.487636	22213.66009
-113.650899	-627.999744	80.403209	-827.239665	1.354292	0.487636	22219.76379
-30.487961	-634.866409	235.284644	-790.617454	-0.934596	-1.038289	22209.08231
51.149052	-644.784924	321.499434	-755.521168	-2.460522	-1.801252	22186.19343
157.963835	-615.79234	406.188297	-721.187844	-2.460522	-1.038289	22180.85269
233.497146	-586.036794	469.514205	-647.180459	-1.697559	-1.038289	22171.69713
304.452681	-535.681253	577.854913	-602.165657	1.354292	1.250599	22189.24528
400.585986	-482.273862	647.284522	-466.35829	-0.171634	1.250599	22210.60823
460.097079	-420.47388	712.899318	-383.958315	1.354292	1.250599	22230.44527
516.556322	-317.47391	712.899318	-308.425004	0.591329	-0.275327	22228.15638
556.230384	-241.177637	770.121523	-144.388015	-2.460522	-0.275327	22206.79342
566.1489	-138.177667	776.988187	-8.580648	0.591329	0.487636	22220.52675
577.593341	-53.488803	737.314125	137.145235	0.591329	-0.275327	22223.5786
586.748893	55.614868	719.003019	221.071136	2.117255	-1.038289	22241.88971
538.682241	144.118545	684.669696	362.219242	4.406143	-0.275327	22251.80822
516.556322	224.992596	616.00305	446.145143	2.117255	-0.275327	22244.17859
492.904477	314.259236	527.499373	539.98956	2.117255	1.250599	22229.6823
440.260048	379.111068	403.136446	615.522871	3.64318	2.013561	22240.36378
404.400799	463.036969	308.529067	700.211734	1.354292	-0.275327	22230.44527
306.741569	503.473995	179.588364	664.352486	1.354292	-1.038289	22183.14158
220.52678	549.251759	84.218022	774.982083	0.591329	-0.275327	22220.52675
180.089755	582.822119	-21.070835	818.470959	2.117255	1.250599	22230.44527
82.430524	579.007306	-120.255991	804.737629	-0.934596	-0.275327	22198.40083
-4.547228	584.348045	-213.337445	780.322822	-0.934596	-0.275327	22212.89712
-89.999054	562.222125	-328.544818	774.21912	-3.223484	-1.038289	69.429609
-165.532365	543.148057	-462.82626	694.108032	-1.697559	-0.275327	16.022217
-245.643453	513.39251	-563.537341	623.915461	-0.934596	1.250599	1369.518113
-313.547136	481.348075	-629.152137	565.930293	-0.171634	-1.038289	22120.57863
-370.769341	443.199938	-681.033603	452.248845	-1.697559	-1.801252	22198.40083
-459.273019	366.140702	-765.722467	304.234074	-0.934596	-1.038289	22217.4749
-514.206336	277.637024	-818.366895	173.004483	1.354292	1.250599	22229.6823
-538.621143	194.474086	-726.048404	121.123017	2.117255	0.487636	22212.89712
-591.265572	104.444483	-749.700249	-28.417679	-0.934596	-1.801252	22220.52675
-611.102603	32.725986	-700.107671	-136.758388	1.354292	0.487636	22228.91934
-591.265572	-46.622139	-649.752131	-245.099097	-0.934596	-1.801252	22238.83786
-576.76928	-135.888779	-599.39659	-372.513874	3.64318	1.250599	22241.12674
-537.858181	-214.473941	-542.174385	-490.773098	-0.171634	-0.275327	22245.70452
-505.050783	-296.873916	-475.796627	-573.936036	1.354292	-1.038289	22225.86749
-437.910062	-380.036855	-333.122595	-623.528614	1.354292	0.487636	22227.39341
-392.895261	-476.17016	-314.048526	-735.684136	-0.171634	-0.275327	22205.2675
-313.547136	-533.392365	-169.848569	-806.639671	0.591329	2.013561	22202.97861
-211.310129	-578.407166	-39.381941	-809.691522	1.354292	0.487636	22215.94897
-135.013856	-613.503452	68.958768	-795.19523	-0.934596	-1.038289	22222.05268
-55.665731	-637.91826	226.129091	-771.543385	2.117255	1.250599	22205.2675
32.074984	-627.236782	323.025359	-770.780422	-5.512373	-2.564215	22186.95639
133.549028	-602.059011	397.032745	-707.454515	-2.460522	-1.038289	22193.06009
264.015656	-584.510868	457.306801	-626.580465	-0.934596	-1.801252	22169.40825
314.371196	-531.866439	567.173435	-625.817502	-0.934596	-1.038289	22182.37861
392.193396	-496.770154	645.758597	-464.069402	-2.460522	1.250599	22217.4749
465.437818	-421.999805	708.321541	-345.810178	0.591329	1.250599	22231.20823
500.534104	-341.888718	699.928951	-299.269451	0.591329	-1.038289	22220.52675
553.941496	-250.33319	738.077088	-205.425034	0.591329	-1.038289	22228.91934
573.015564	-148.859145	770.884486	-21.551015	-0.171634	-0.275327	22232.73415
580.645192	-51.962878	744.18079	103.574874	1.354292	-1.038289	22215.18601
573.778527	57.903756	740.365976	245.485943	2.117255	-1.038289	22249.51933
547.074831	132.674104	684.669696	357.641466	2.117255	-1.038289	22254.09711
524.948912	243.303701	616.766013	441.567367	4.406143	0.487636	22234.26008
501.297067	296.711093	545.810478	538.463634	2.117255	1.250599	22235.786
439.497085	388.266621	420.684589	579.663622	0.591329	1.250599	22243.41563
402.874874	443.199938	321.499434	678.085815	0.591329	0.487636	22214.42305
327.341563	518.733249	190.269843	724.626542	-0.171634	-1.801252	22190.00824
233.497146	575.955455	81.929134	762.011716	1.354292	-1.038289	22224.34156
183.141606	579.770268	-9.626394	814.656145	1.354292	-1.038289	22211.3712
83.193487	603.422113	-147.72265	769.641343	1.354292	0.487636	22206.79342
1.556474	588.162858	-229.359662	797.870965	-0.934596	-0.275327	22215.18601
-66.347209	569.08879	-325.492967	769.641343	-0.171634	1.250599	142.674032
-180.028657	548.488796	-442.989229	720.811728	-0.171634	0.487636	15.259255
-225.806421	526.362877	-547.515124	630.782125	-0.171634	-0.275327	1229.132969
-314.310099	487.451777	-612.366956	559.826591	-1.697559	-1.801252	22103.03049
-366.191565	427.177721	-665.774348	457.589584	1.354292	-1.038289	22209.84527
-454.695242	350.118484	-771.826168	372.90072	-0.171634	0.487636	22225.86749
-489.791528	276.874062	-809.974305	207.337806	0.591329	1.250599	22214.42305
-547.776696	205.155564	-761.14469	105.863762	2.117255	2.013561	22221.28971
-596.606311	131.911142	-773.352094	0.574905	2.117255	-0.275327	22226.63045
-621.784082	38.066725	-728.337292	-130.654686	2.880217	0.487636	22214.42305
-590.50261	-41.2814	-674.166938	-230.602805	3.64318	1.250599	22244.17859
-579.058169	-131.311003	-598.633627	-358.017582	2.117255	1.250599	22250.2823
-566.087802	-226.681345	-536.070683	-480.09162	-0.171634	-1.801252	22238.07489
-494.369305	-332.733165	-495.633658	-551.810117	-0.171634	-1.038289	22230.44527
-469.954497	-378.510929	-365.16703	-620.476763	1.354292	0.487636	22235.786
-386.028596	-440.310911	-307.181862	-749.417466	2.117255	2.013561	22202.21564
-302.865658	-512.029408	-146.196724	-784.513752	-0.171634	0.487636	22202.21564
-242.591602	-570.014576	-46.248606	-810.454485	2.117255	2.013561	22224.34156
-141.88052	-605.873825	45.306923	-793.669304	1.354292	0.487636	22215.94897
-40.406476	-627.236782	201.714284	-770.780422	-3.223484	-1.038289	22200.68972
54.963866	-627.999744	316.921657	-769.254497	-0.171634	0.487636	22199.92676
140.415692	-644.021962	400.084595	-720.424882	-2.460522	-0.275327	22197.63787
212.13419	-572.303464	448.914211	-676.173043	-0.934596	-1.038289	22165.59343
308.267494	-538.733104	542.758627	-627.343428	-0.934596	-0.275327	22191.53417
373.119327	-489.903489	652.625261	-483.143471	0.591329	2.013561	22222.81564
460.097079	-402.162774	696.8771	-361.832395	1.354292	1.250599	22217.4749
508.926694	-344.177606	698.403026	-291.639824	-0.171634	-1.038289	22227.39341
540.971129	-251.859115	722.817833	-196.269481	1.354292	-1.801252	22231.20823
577.593341	-160.303587	759.440045	-35.284344	-0.171634	-1.801252	22215.94897
593.615558	-46.622139	747.232641	95.182284	1.354292	-1.038289	22223.5786
578.356303	31.20006	751.047454	201.997067	2.117255	0.487636	22256.386
555.467421	139.540769	703.743765	328.648882	1.354292	-0.275327	22238.07489
505.874843	216.600005	628.973417	403.41923	-0.934596	-0.275327	22239.60082
499.008179	303.577757	552.677143	526.25623	0.591329	-0.275327	22243.41563
458.571154	371.481441	433.654956	608.656206	1.354292	0.487636	22225.10453
397.534135	459.985119	332.943875	666.641374	-0.171634	-0.275327	22222.05268
343.36378	495.081404	207.055023	721.574691	-0.934596	-2.564215	22198.40083
252.571215	548.488796	104.818016	787.952449	2.117255	-1.038289	22206.03046
157.963835	566.799902	-2.75973	798.633927	0.591329	-0.275327	22220.52675
69.460158	576.718417	-101.181923	802.448741	-1.697559	-0.275327	22207.55638
5.371288	578.244343	-232.411513	804.737629	-0.934596	0.487636	22199.92676
-61.00647	564.511014	-320.152228	757.43394	-3.986447	-0.275327	143.436995
-139.591632	533.992504	-435.359601	719.285803	-0.934596	0.487636	15.259255
-221.228645	528.651765	-507.078099	646.04138	-0.934596	-0.275327	10.681478
-317.36195	491.266591	-634.492876	568.982144	0.591329	-0.275327	22053.43791
-372.295267	443.962901	-655.855832	468.271062	-0.171634	-0.275327	22215.94897
-430.280435	382.925882	-728.337292	367.559981	3.64318	1.250599	22214.42305
-503.524858	295.94813	-798.529864	205.811881	1.354292	-1.038289	22217.4749
-535.569293	196.762974	-761.907653	113.49339	-0.171634	1.250599	22227.39341
-567.613727	116.651887	-762.670616	9.730457	2.880217	1.250599	22220.52675
-590.50261	34.251911	-689.426193	-162.699121	0.591329	-2.564215	22231.97119
-582.872982	-34.414735	-665.011385	-240.52132	3.64318	-0.275327	22252.57118
-604.235939	-140.466555	-603.211404	-335.1287	0.591329	0.487636	22240.36378
-559.9841	-206.844313	-560.48549	-451.861998	0.591329	-1.038289	22233.49712
-522.598926	-283.140587	-481.900328	-549.521229	0.591329	-1.038289	22239.60082
-464.613758	-399.873886	-368.218881	-617.424912	0.591329	-0.275327	22230.44527
-403.576739	-442.599799	-317.100377	-731.869323	0.591329	1.250599	22196.11194
-340.250832	-515.844222	-162.981904	-769.254497	1.354292	1.250599	22215.94897
-226.569384	-561.621986	-78.293041	-809.691522	-0.171634	0.487636	22223.5786
-130.436079	-595.955309	69.72173	-829.528553	-0.171634	-1.038289	22201.45268
-46.510178	-631.051595	159.751333	-775.358199	0.591329	-0.275327	22209.84527
41.993499	-639.444185	301.662402	-763.913758	-1.697559	-1.038289	22202.97861
131.26014	-625.710856	398.55867	-721.187844	-1.697559	-0.275327	22186.19343
209.845301	-599.770123	460.358652	-683.039708	0.591329	0.487636	22177.03787
307.504532	-528.814588	577.09195	-592.247142	0.591329	1.250599	22199.92676
380.748954	-487.614601	641.18082	-483.906433	-0.934596	0.487636	22208.31935
446.36375	-425.051656	696.114137	-364.121284	1.354292	1.250599	22228.15638
508.163732	-344.940569	731.973386	-305.373153	0.591329	-0.275327	22233.49712
535.63039	-255.673929	735.025237	-226.025028	1.354292	-0.275327	22216.71194
560.80816	-177.088767	780.803001	-42.151009	-0.171634	-1.801252	22225.10453
572.252601	-71.036946	770.884486	74.58229	3.64318	0.487636	22234.26008
568.437788	28.911172	734.262274	184.448924	1.354292	-1.038289	22238.83786
548.600757	125.044477	694.588212	319.493329	0.591329	0.487636	22247.99341
507.400769	197.525937	628.973417	406.471081	2.880217	2.013561	22251.04526
485.274849	286.029615	559.543807	518.626603	1.354292	1.250599	22224.34156
461.623005	382.925882	452.729024	590.3451	-0.934596	-1.038289	22232.73415
392.956358	454.644379	323.788322	686.478405	-0.171634	-1.038289	22232.73415
343.36378	510.340659	223.840203	713.945064	-0.171634	-2.564215	22182.37861
259.437879	551.540647	107.869867	778.796896	-1.697559	-1.801252	22214.42305
177.800866	579.007306	-4.285655	787.952449	0.591329	0.487636	22224.34156
106.082369	595.029523	-116.441177	750.567275	0.591329	-0.275327	22191.53417
19.104617	590.451747	-239.278178	803.211704	-1.697559	-1.038289	22199.16379
-62.532396	575.192492	-321.678154	766.589493	-0.934596	1.250599	331.888791
-131.199042	562.222125	-434.596639	725.389505	-0.171634	3.539487	15.259255
-241.065676	520.259175	-507.078099	642.226566	-1.697559	-1.038289	12.207404
-300.57677	482.111038	-605.500292	572.796957	-0.171634	-0.275327	22060.30458
-366.954528	443.199938	-648.989168	478.189578	-0.171634	0.487636	22209.84527
-427.228584	370.718478	-739.781733	391.974789	0.591329	-0.275327	22215.94897
-494.369305	289.081465	-781.744684	230.989651	2.117255	1.250599	22229.6823
-536.332255	231.85926	-754.278025	117.308203	1.354292	2.013561	22225.10453
-594.317423	150.98521	-762.670616	41.01193	1.354292	0.487636	22215.94897
-585.16187	60.192644	-690.952118	-127.602835	-0.171634	-1.801252	22228.15638
-601.947051	-37.466586	-701.633597	-256.543538	3.64318	-1.038289	22252.57118
-579.821131	-102.318419	-607.78918	-334.365737	0.591329	-0.275327	22235.02304
-550.828547	-202.266537	-572.692894	-466.35829	2.880217	-1.038289	22242.65267
-506.576709	-304.503544	-467.404036	-550.284191	0.591329	-1.038289	22241.12674
-450.117466	-367.066488	-385.767024	-612.084173	-1.697559	2.013561	22220.52675
-421.887845	-442.599799	-300.315197	-721.950807	-0.934596	0.487636	22204.50453
-333.384167	-492.192377	-169.848569	-768.491534	-0.934596	0.487636	22215.94897
-245.643453	-553.992359	-56.167121	-805.113746	1.354292	0.487636	22213.66009
-167.058291	-600.533086	49.884699	-808.928559	0.591329	-0.275327	22209.84527
-76.265725	-622.659005	167.380961	-825.713739	-0.934596	-1.038289	22202.97861
26.734245	-627.999744	278.010558	-772.306348	-0.934596	-1.038289	22186.95639
109.13422	-615.029378	390.16608	-728.054509	-2.460522	-0.275327	22195.34898
223.578631	-602.821974	470.277167	-686.091559	-3.986447	-1.038289	22179.32676
299.111942	-561.621986	558.017882	-593.773067	-1.697559	0.487636	22182.37861
380.748954	-497.533116	640.417858	-532.736048	-0.171634	0.487636	22216.71194
451.704489	-420.47388	713.66228	-377.854613	0.591329	0.487636	22233.49712
501.297067	-345.703532	736.551162	-289.350935	1.354292	-1.038289	22215.94897
552.41557	-265.592444	721.291908	-208.476885	0.591329	-1.801252	22224.34156
559.282235	-157.251736	783.091889	-51.306561	1.354292	-0.275327	22233.49712
556.230384	-93.162866	704.506727	32.61934	-0.934596	-1.038289	22210.60823
581.408154	27.385247	715.188206	201.234104	2.880217	-0.275327	22249.51933
550.126682	102.155595	709.084504	292.789633	0.591329	0.487636	22254.09711
530.289651	228.044447	628.210454	393.500714	1.354292	1.250599	22231.20823
489.852626	288.318503	554.966031	515.574752	2.880217	2.013561	22234.26008
453.993377	365.377739	469.514205	591.108063	0.591329	-1.801252	22240.36378
399.823023	437.096236	345.151278	681.900629	1.354292	-1.038289	22214.42305
342.600818	505.762883	232.995756	707.841362	0.591329	-0.275327	22192.29713
266.304544	551.540647	111.684681	765.82653	2.117255	2.013561	22225.86749
195.349009	572.140641	1.818047	796.345039	-0.934596	0.487636	22217.4749
111.423108	590.451747	-129.411544	792.530226	3.64318	1.250599	22193.82305
41.993499	579.770268	-184.344861	780.322822	-1.697559	-2.564215	22202.21564
-57.954619	565.273976	-304.892973	782.61171	-0.171634	0.487636	836.20716
-144.932371	536.281392	-441.463303	729.967281	0.591329	2.013561	15.259255
-232.673086	533.229541	-495.633658	666.641374	-0.934596	-0.275327	12.207404
-284.554552	486.688814	-593.292888	587.293249	-0.171634	-0.275327	22058.01569
-360.850826	447.777715	-640.596578	501.841423	2.117255	-1.038289	22203.74157
-440.961913	380.636994	-716.892851	395.789602	-1.697559	0.487636	22222.81564
-459.273019	308.918497	-764.196541	233.278539	-0.934596	0.487636	22224.34156
-534.043367	227.281484	-737.492845	130.27857	-0.934596	-1.038289	22213.66009
-556.932249	126.570403	-773.352094	-3.239909	0.591329	2.013561	22223.5786
-605.761864	65.533384	-743.596547	-110.817655	2.117255	1.250599	22235.786
-593.554461	-3.133263	-710.789149	-214.580587	2.117255	-0.275327	22238.83786
-595.843349	-106.896195	-652.041019	-345.810178	1.354292	-0.275327	22244.17859
-582.872982	-193.873947	-565.063267	-440.417557	0.591329	-1.801252	22244.94156
-505.813746	-282.377624	-488.766993	-541.128639	2.117255	-1.038289	22228.15638
-476.058199	-371.644265	-379.663322	-613.610099	1.354292	2.013561	22230.44527
-405.865627	-426.577582	-320.152228	-720.424882	-1.697559	1.250599	22207.55638
-328.806391	-505.925706	-203.418929	-761.62487	0.591329	0.487636	22202.21564
-253.27308	-557.04421	-68.374525	-793.669304	0.591329	-0.275327	22225.10453
-147.984222	-605.873825	44.54396	-812.743373	2.880217	1.250599	22216.71194
-61.00647	-626.473819	167.380961	-798.247081	-0.934596	-0.275327	22196.87491
15.289804	-637.155297	281.825371	-758.573019	-1.697559	-1.038289	22193.06009
114.474959	-635.629372	385.588303	-731.869323	2.117255	0.487636	22206.03046
197.637898	-608.162713	401.610521	-717.373031	-0.934596	0.487636	22167.11936
279.27491	-560.859023	567.936398	-600.639732	0.591329	1.250599	22196.11194
343.36378	-510.503483	631.262305	-520.528645	0.591329	1.250599	22226.63045
445.600787	-448.703501	702.980802	-390.062017	0.591329	-0.275327	22215.94897
509.689657	-354.859084	755.625231	-308.425004	-0.934596	-1.038289	22223.5786
535.63039	-271.696146	727.39561	-229.076879	1.354292	0.487636	22224.34156
586.748893	-176.325804	772.410411	-36.810269	0.591329	0.487636	22212.89712
590.563707	-73.325835	734.262274	48.641557	-0.934596	-1.038289	22217.4749
592.089633	14.41488	757.151156	208.863732	4.406143	0.487636	22257.14896
579.882229	115.125961	684.669696	269.137788	2.117255	-1.038289	22239.60082
533.341502	198.2889	578.617876	328.648882	1.354292	2.013561	22237.31193
506.637806	287.55554	558.017882	501.07846	0.591329	0.487636	22241.12674
447.126713	356.222186	456.543838	585.767324	2.117255	-1.801252	22231.20823
414.319315	426.414758	361.173496	654.43397	-0.934596	-0.275327	22216.71194
352.519333	495.081404	251.306862	709.367287	-0.171634	-1.038289	22204.50453
260.963805	543.91102	119.314308	771.930232	-0.171634	0.487636	22219.76379
190.771233	577.48138	22.418041	793.293188	-0.934596	0.487636	22213.66009
105.319406	574.429529	-83.63378	768.115418	-0.934596	-0.275327	22201.45268
20.630543	582.059156	-183.581898	789.478375	-0.171634	0.487636	22198.40083
-61.769433	575.192492	-321.678154	736.833946	-0.934596	-0.275327	2200.384533
-122.806452	568.325827	-438.411452	729.204318	-3.986447	-1.038289	16.78518
-202.154577	529.414728	-534.544757	597.211765	-0.934596	-1.801252	12.970367
-285.317515	511.866585	-571.929931	597.974728	-0.171634	-1.038289	21695.60839
-356.273049	453.881417	-626.100286	505.656236	-0.171634	-0.275327	22210.60823
-431.80636	380.636994	-688.66323	401.130342	0.591329	1.250599	22223.5786
-494.369305	308.918497	-771.063206	269.900751	0.591329	2.013561	22215.18601
-530.228553	215.837043	-726.048404	152.404489	0.591329	-0.275327	22223.5786
-555.406324	147.933359	-764.196541	5.915644	-0.171634	-1.038289	22225.10453
-615.68038	69.348197	-723.759516	-113.106543	2.117255	0.487636	22221.28971
-579.058169	-26.785108	-691.715081	-192.454668	2.117255	-0.275327	22248.75637
-591.265572	-119.866561	-661.959534	-323.684259	2.880217	0.487636	22249.51933
-564.561877	-193.873947	-597.107702	-436.602744	-0.171634	-3.327178	22227.39341
-547.013734	-283.140587	-497.159583	-522.05457	-0.171634	-0.275327	22234.26008
-474.532274	-354.859084	-413.996645	-597.587881	1.354292	2.013561	22235.02304
-411.969329	-444.125725	-329.307781	-718.135994	1.354292	1.250599	22196.87491
-338.724906	-497.533116	-219.441147	-734.921174	-0.934596	-0.275327	22215.18601
-260.139745	-544.836806	-86.685631	-806.639671	0.591329	-0.275327	22229.6823
-179.265694	-592.140496	25.469892	-808.165596	-0.934596	1.250599	22191.53417
-83.13239	-635.629372	153.647631	-799.773006	-2.460522	-1.038289	22206.03046
11.47499	-649.362701	255.121675	-782.224863	-1.697559	-1.038289	22199.92676
109.13422	-627.999744	329.892024	-752.469317	-1.697559	-0.275327	22186.95639
197.637898	-608.162713	411.529037	-732.632286	-1.697559	-0.275327	22177.03787
288.430463	-550.177545	508.425304	-652.521198	-0.171634	0.487636	22204.50453
367.778588	-511.266446	589.299354	-512.136055	-1.697559	-0.275327	22206.79342
441.023011	-441.836836	715.188206	-373.276836	-0.171634	-1.038289	22224.34156
482.985961	-378.510929	737.314125	-302.321302	-0.934596	-2.564215	22231.20823
527.2378	-283.140587	719.003019	-202.373183	-1.697559	-1.801252	22221.28971
579.119266	-206.081351	732.736349	-89.454698	-0.171634	0.487636	22221.28971
598.956297	-92.399903	746.469678	42.537855	-0.934596	0.487636	22225.10453
579.119266	6.02229	738.077088	179.871148	3.64318	0.487636	22248.75637
569.200751	102.918558	686.195622	281.345192	2.880217	-0.275327	22243.41563
528.000763	189.89631	576.328988	342.382211	0.591329	-0.275327	22243.41563
515.030396	275.348136	567.173435	494.211795	1.354292	0.487636	22234.26008
474.593371	360.799963	486.299385	592.633988	1.354292	-1.801252	22228.91934
413.556352	429.466609	381.77349	678.085815	0.591329	-1.801252	22227.39341
365.4897	482.874001	265.040191	722.337654	-0.171634	-0.275327	22202.21564
285.378612	547.725833	133.8106	768.115418	-0.934596	1.250599	22213.66009
199.926786	577.48138	26.232854	799.39689	-0.171634	0.487636	22224.34156
115.237922	593.503598	-103.470811	774.21912	0.591329	0.487636	22201.45268
33.600909	585.111007	-191.974488	773.456157	-1.697559	1.250599	22189.24528
-32.776849	571.377678	-293.448532	755.145051	-2.460522	0.487636	5934.324168
-119.754601	553.066572	-459.011446	713.182101	-1.697559	-0.275327	17.548143
-190.710135	526.362877	-562.011416	626.204349	-1.697559	-1.038289	11.444441
-283.028627	485.925852	-615.418807	567.456218	-0.934596	-0.275327	21230.96408
-343.302683	466.851783	-619.996584	524.730305	-0.934596	-0.275327	22208.31935
-400.524888	398.9481	-686.374342	385.108124	-0.934596	-0.275327	22208.31935
-481.398938	318.837012	-758.855802	283.63408	0.591329	2.013561	22223.5786
-524.124851	242.540739	-752.7521	146.300787	0.591329	1.250599	22229.6823
-564.561877	165.481502	-779.455796	35.671191	2.117255	0.487636	22213.66009
-581.347057	72.400048	-715.366926	-88.691736	-0.171634	-1.038289	22234.26008
-608.050753	6.02229	-694.766932	-194.743556	3.64318	-0.275327	22254.09711
-582.872982	-98.503605	-646.70028	-313.00278	0.591329	0.487636	22229.6823
-562.272988	-175.562841	-592.529925	-438.891632	2.117255	-1.801252	22237.31193
-518.784112	-275.51096	-509.366987	-522.05457	2.117255	1.250599	22244.94156
-479.11005	-352.570196	-401.026278	-597.587881	-0.934596	0.487636	22216.71194
-434.858211	-432.681284	-304.130011	-713.558217	1.354292	2.013561	22209.08231
-360.087863	-475.407197	-216.389296	-730.343397	-1.697559	-2.564215	22220.52675
-269.295297	-544.836806	-86.685631	-785.276714	0.591329	2.013561	22210.60823
-174.687918	-582.984943	7.921749	-788.328565	0.591329	1.250599	22207.55638
-77.028688	-618.081229	146.780967	-797.484118	-0.934596	-1.038289	22215.94897
3.0824	-632.577521	244.440197	-748.654503	0.591329	0.487636	22181.61565
96.926816	-627.236782	301.662402	-754.758205	-1.697559	0.487636	22192.29713
215.949003	-592.903458	370.329049	-748.654503	-2.460522	0.487636	22182.37861
263.252693	-578.407166	461.884577	-664.728602	0.591329	2.013561	22192.29713
354.808221	-507.451632	577.09195	-536.550862	-0.934596	0.487636	22217.4749
415.082278	-434.970172	702.980802	-370.987948	1.354292	-1.038289	22232.73415
492.904477	-372.407227	742.654864	-313.00278	0.591329	-1.038289	22218.23786
535.63039	-297.636879	735.025237	-219.921326	-0.171634	-1.038289	22221.28971
537.919278	-173.273953	742.654864	-97.084326	-0.171634	-0.275327	22230.44527
577.593341	-100.02953	751.047454	34.908228	-0.171634	0.487636	22222.05268
574.54149	3.733402	750.284492	195.130403	1.354292	-0.275327	22243.41563
549.363719	92.237079	713.66228	285.922968	2.117255	0.487636	22251.80822
548.600757	196.762974	577.09195	388.159975	1.354292	-1.038289	22238.83786
493.66744	260.851844	558.017882	420.20441	2.117255	-1.038289	22231.20823
470.778557	353.933298	500.795677	581.95251	1.354292	-1.038289	22236.54897
423.474868	420.311056	395.506819	666.641374	1.354292	0.487636	22225.86749
353.282296	491.266591	304.714253	720.048766	1.354292	-0.275327	22199.92676
276.22306	529.414728	142.966153	771.167269	0.591329	1.250599	22224.34156
203.7416	568.325827	37.677295	803.974667	-0.171634	1.250599	22224.34156
101.504593	598.844337	-88.211556	775.745045	-0.171634	0.487636	22194.58602
47.334238	585.111007	-178.241159	800.922816	-2.460522	2.013561	22194.58602
-26.673147	584.348045	-321.678154	774.21912	-0.171634	2.013561	2301.858577
-130.436079	569.851753	-450.618856	727.678393	-3.223484	-0.275327	16.022217
-204.443465	540.096206	-538.359571	615.522871	-1.697559	-1.801252	12.970367
-299.813807	522.548063	-587.189186	538.463634	-0.171634	-1.038289	20297.09769
-335.673055	456.933268	-636.018801	529.308081	2.117255	2.013561	22192.29713
-393.658223	397.422174	-681.033603	412.574783	0.591329	1.250599	22218.23786
-451.643391	322.651826	-742.833584	294.315558	-1.697559	-1.038289	22225.10453
-506.576709	249.407403	-773.352094	155.45634	1.354292	1.250599	22212.89712
-575.243355	160.140763	-745.885435	76.871178	1.354292	0.487636	22222.81564
-582.110019	88.422266	-705.44841	-49.780636	1.354292	-1.801252	22250.2823
-600.421125	-1.607337	-682.559528	-183.299115	1.354292	0.487636	22235.786
-582.110019	-92.399903	-648.989168	-293.928712	1.354292	0.487636	22239.60082
-582.872982	-198.451723	-600.159553	-412.950899	2.117255	-0.275327	22244.17859
-531.754479	-261.777631	-494.870695	-535.787899	2.880217	0.487636	22224.34156
-482.161901	-344.177606	-416.285533	-599.113807	0.591329	-1.038289	22224.34156
-409.680441	-410.555364	-327.781856	-689.14341	0.591329	0.487636	22215.94897
-338.724906	-476.933122	-217.152259	-750.943391	2.117255	-1.038289	22208.31935
-272.347148	-553.992359	-96.604146	-791.380416	-1.697559	-0.275327	22217.4749
-173.161993	-584.510868	3.343972	-779.935975	1.354292	-0.275327	22214.42305
-93.050905	-617.318266	111.684681	-814.269298	-1.697559	-1.038289	22201.45268
6.897213	-631.051595	239.862421	-750.943391	-1.697559	-1.038289	22188.48232
101.504593	-639.444185	327.603135	-761.62487	-3.223484	-0.275327	22199.92676
151.860133	-629.52567	363.462384	-750.943391	-2.460522	0.487636	22164.83047
282.326761	-563.147912	493.166049	-677.698968	-0.934596	1.250599	22193.82305
338.023041	-499.822004	617.528975	-547.995303	0.591329	-0.275327	22225.10453
422.711905	-449.466464	686.958585	-403.795346	1.354292	-0.275327	22225.86749
484.511887	-373.17019	733.499311	-328.262035	0.591329	-2.564215	22219.76379
532.578539	-299.162805	733.499311	-218.395401	0.591329	-1.038289	22228.91934
576.067415	-215.999866	766.306709	-90.217661	-0.171634	1.250599	22228.15638
562.334086	-114.525822	741.128939	10.49342	0.591329	0.487636	22215.94897
581.408154	-2.3703	752.57338	169.18967	4.406143	1.250599	22255.62304
567.674825	75.451899	727.39561	282.108155	2.880217	2.013561	22251.80822
557.756309	167.77039	613.714162	353.826652	1.354292	-0.275327	22233.49712
504.348918	249.407403	543.52159	440.041441	2.117255	-1.038289	22241.12674
479.93411	332.570341	490.877161	542.278448	-0.171634	-0.275327	22239.60082
434.156346	417.259205	380.247564	645.278417	-0.171634	-0.275327	22215.94897
374.645253	486.688814	312.343881	699.448772	-0.171634	-0.275327	22209.08231
299.111942	529.414728	184.166141	758.196902	0.591329	1.250599	22228.15638
197.637898	557.644349	20.129152	773.456157	-0.934596	0.487636	22210.60823
141.941618	571.377678	-73.715264	795.582077	-0.171634	-1.038289	22202.97861
51.912015	572.903604	-191.211526	784.137635	-3.223484	-0.275327	22199.92676
-39.643514	575.955455	-292.68557	758.959865	-2.460522	-0.275327	6185.338908
-133.48793	566.036939	-414.759608	730.730244	-2.460522	-0.275327	18.311106
-202.917539	530.940653	-552.0929	622.389535	-0.934596	-1.801252	13.733329
-270.821223	498.896218	-594.818813	573.55992	0.591329	1.250599	20262.0014
-339.487869	469.140671	-607.026217	510.234013	0.591329	1.250599	22199.92676
-416.547106	416.496243	-708.500261	427.834037	-0.171634	-0.275327	22224.34156
-470.71746	334.096267	-745.885435	294.315558	0.591329	-0.275327	22209.08231
-534.80633	244.829627	-769.53728	175.293371	-0.171634	-0.275327	22219.76379
-563.798914	177.688906	-737.492845	62.374886	-1.697559	-0.275327	22225.86749
-604.998902	96.814856	-724.522479	-47.491748	3.64318	0.487636	22226.63045
-587.450759	9.837104	-674.929901	-184.062078	1.354292	-1.038289	22244.94156
-600.421125	-74.85176	-632.203988	-291.639824	2.117255	-1.038289	22244.17859
-589.739647	-178.614692	-590.241037	-422.106452	1.354292	0.487636	22228.15638
-528.702628	-256.436891	-526.152167	-568.595297	2.117255	2.013561	22235.02304
-482.161901	-340.362792	-413.996645	-587.669365	0.591329	2.013561	22234.26008
-457.747093	-416.659066	-330.070744	-713.558217	1.354292	0.487636	22191.53417
-370.006379	-489.903489	-228.5967	-733.395248	-0.171634	-1.038289	22214.42305
-291.421217	-526.5257	-114.152289	-804.350783	-0.934596	-0.275327	22227.39341
-187.658285	-562.384949	2.58101	-769.254497	-0.171634	-0.275327	22204.50453
-93.050905	-629.52567	84.980985	-822.661888	0.591329	-1.801252	22210.60823
-12.176855	-625.710856	240.625383	-776.121162	-1.697559	-1.038289	22198.40083
74.800897	-634.103446	328.366098	-753.995242	-1.697559	1.250599	22190.00824
186.193457	-586.036794	377.195713	-763.913758	-2.460522	2.776524	22157.20084
244.178625	-570.014576	445.86236	-659.387863	-0.171634	-0.275327	22199.16379
353.282296	-515.081259	583.958615	-552.57308	-0.934596	-0.275327	22222.81564
422.711905	-455.570166	671.69933	-477.039769	2.117255	0.487636	22221.28971
483.748924	-396.822035	725.869684	-343.52129	0.591329	-1.038289	22230.44527
523.422986	-299.925767	747.232641	-219.921326	2.117255	1.250599	22232.73415
572.252601	-220.577643	785.380778	-96.321363	0.591329	1.250599	22218.23786
598.193335	-129.785077	742.654864	8.204532	0.591329	-0.275327	22225.10453
592.089633	-22.970294	752.57338	147.06375	2.880217	0.487636	22255.62304
566.1489	80.029676	729.684498	275.24149	0.591329	0.487636	22235.786
527.2378	146.407434	649.57341	359.930354	0.591329	0.487636	22241.88971
513.504471	258.562956	539.706776	449.959957	2.880217	0.487636	22246.46748
483.748924	318.837012	464.936428	542.278448	5.169106	-0.275327	22228.15638
425.000793	413.444392	390.929043	636.122864	-0.171634	0.487636	22223.5786
370.067476	485.925852	320.736471	710.13025	0.591329	2.013561	22212.89712
308.267494	530.940653	185.692066	770.404306	-0.171634	1.250599	22214.42305
214.423078	574.429529	39.203221	778.796896	1.354292	2.013561	22222.81564
153.386059	583.585082	-82.870817	791.767263	-0.934596	-1.038289	22211.3712
42.756462	600.370262	-175.952271	787.952449	-0.934596	-1.038289	22182.37861
-22.095371	562.985088	-256.826321	778.033934	1.354292	0.487636	17226.17267
-97.628682	557.644349	-381.95221	760.485791	-1.697559	-1.038289	20.599994
-176.213843	542.385094	-558.196602	665.878411	0.591329	-1.038289	14.496292
-254.799005	509.577696	-578.796596	610.945094	-0.171634	1.250599	18478.95749
-350.93231	467.614746	-619.996584	540.752522	-0.934596	0.487636	22201.45268
-390.606373	403.525876	-744.35951	413.337745	-0.171634	-0.275327	22205.2675
-467.665609	341.725894	-709.263224	310.337776	1.354292	-0.275327	22219.00082
-506.576709	271.533323	-754.278025	194.36744	-1.697559	-3.327178	22225.86749
-568.37669	157.851875	-723.759516	88.315619	2.880217	1.250599	22215.18601
-574.480392	90.711154	-742.070622	-31.46953	4.406143	1.250599	22238.83786
-597.369274	16.703768	-674.929901	-160.410233	2.117255	-1.801252	22253.33415
-582.110019	-77.140648	-646.70028	-291.639824	3.64318	-0.275327	22231.20823
-568.37669	-147.33322	-603.211404	-418.291638	1.354292	1.250599	22231.97119
-558.458175	-256.436891	-498.685509	-553.336042	2.880217	1.250599	22241.12674
-504.28782	-329.681314	-423.152198	-580.039738	-0.171634	-0.275327	22219.76379
-426.465621	-410.555364	-372.796657	-692.19526	0.591329	0.487636	22193.06009
-354.747124	-471.592383	-225.544849	-741.787838	0.591329	-1.038289	22222.81564
-302.102695	-541.021992	-126.359693	-793.669304	1.354292	-0.275327	22224.34156
-192.236061	-592.140496	-39.381941	-777.647087	0.591329	0.487636	22202.97861
-118.228675	-624.947893	88.032836	-809.691522	3.64318	1.250599	22222.81564
-8.362041	-647.836775	214.68465	-763.150795	-2.460522	-1.038289	22193.06009
72.512009	-629.52567	349.729055	-774.595236	-1.697559	0.487636	22183.90454
167.119388	-623.421968	367.277198	-736.447099	-0.934596	1.250599	22166.3564
254.860103	-563.147912	471.803093	-689.906372	0.591329	-0.275327	22196.11194
330.393414	-540.25903	572.514174	-544.943452	0.591329	-1.038289	22215.94897
412.030427	-473.118309	661.780814	-467.121253	2.117255	-0.275327	22230.44527
472.304483	-385.377594	677.803032	-344.284252	-0.171634	-1.038289	22230.44527
521.897061	-318.236873	754.099305	-240.52132	2.117255	1.250599	22216.71194
550.889645	-206.081351	782.328927	-120.736171	2.117255	1.250599	22227.39341
592.089633	-112.236934	753.336343	-4.765835	4.406143	1.250599	22235.786
595.141484	-15.340667	751.810417	157.745228	2.117255	-1.801252	22241.12674
567.674825	64.007458	733.499311	269.900751	1.354292	0.487636	22246.46748
533.341502	158.614837	666.358591	371.374795	2.117255	1.250599	22247.23045
523.422986	244.066664	560.30677	433.937739	0.591329	-2.564215	22225.86749
499.008179	340.962932	522.158633	562.115479	0.591329	-1.038289	22233.49712
415.84524	408.103652	412.291999	617.048796	-0.171634	-0.275327	22229.6823
358.623035	463.036969	316.158694	685.715442	-0.171634	0.487636	22196.87491
294.534165	525.599914	180.351327	761.248753	-0.171634	1.250599	22220.52675
233.497146	569.08879	49.121736	799.39689	2.117255	2.013561	22229.6823
144.230506	590.451747	-72.189339	802.448741	1.354292	0.487636	22199.16379
55.726829	579.770268	-143.907836	797.108002	-2.460522	-1.801252	22193.06009
-19.806482	583.585082	-238.515215	787.189486	-3.223484	-1.801252	22188.48232
-90.762017	561.459163	-394.159614	790.241337	-0.934596	-1.801252	25.940733
-180.79162	532.466579	-490.292919	674.271001	-0.171634	-0.275327	13.733329
-269.295297	519.496212	-559.722528	617.048796	-0.934596	1.250599	15192.87698
-318.887875	483.636963	-629.915099	535.411783	0.591329	2.776524	22175.51195
-400.524888	433.281423	-677.981752	431.648851	1.354292	1.250599	22214.42305
-446.302652	338.674043	-722.996553	327.122956	2.117255	0.487636	22228.15638
-500.473007	266.192583	-754.278025	194.36744	1.354292	-1.038289	22214.42305
-543.19892	192.948161	-712.315075	97.471172	1.354292	1.250599	22218.23786
-591.265572	115.888924	-739.781733	-19.262127	2.880217	0.487636	22247.99341
-598.8952	31.963023	-690.952118	-145.913941	1.354292	-1.038289	22238.07489
-604.235939	-56.540654	-637.544727	-271.802792	1.354292	-0.275327	22235.02304
-573.717429	-158.777661	-617.707696	-411.424973	2.117255	0.487636	22241.12674
-528.702628	-251.096152	-515.470689	-504.506427	3.64318	1.250599	22235.02304
-486.739677	-329.681314	-441.463303	-561.728632	2.117255	2.013561	22222.81564
-453.169317	-384.614631	-417.048496	-762.387832	0.591329	0.487636	22199.16379
-381.45082	-460.147942	-259.878172	-731.10636	0.591329	-1.038289	22216.71194
-286.080478	-531.866439	-137.041171	-801.298932	-0.934596	-0.275327	22214.42305
-202.154577	-562.384949	-42.433792	-775.358199	1.354292	1.250599	22212.89712
-86.18424	-611.977527	75.825432	-803.58782	-0.934596	-1.038289	22218.23786
-31.250923	-631.051595	221.551315	-766.202646	-3.223484	-1.038289	22186.95639
70.986083	-626.473819	342.099427	-756.28413	-0.934596	1.250599	22196.87491
154.149022	-620.370117	361.173496	-733.395248	0.591329	2.013561	22170.17121
234.260109	-579.933092	490.114198	-683.039708	0.591329	0.487636	22184.6675
324.289712	-518.13311	580.143801	-555.624931	-1.697559	-2.564215	22223.5786
399.823023	-461.673868	662.543777	-487.721247	2.117255	0.487636	22235.786
477.645222	-410.555364	692.299324	-386.247203	2.117255	-0.275327	22219.00082
521.134098	-327.392426	751.047454	-252.728724	-0.171634	1.250599	22227.39341
563.097049	-224.392456	760.96597	-150.491717	0.591329	1.250599	22231.20823
565.385937	-129.785077	762.491895	-26.891754	0.591329	0.487636	22215.18601
579.119266	-19.918443	725.106721	135.619309	3.64318	0.487636	22251.80822
577.593341	46.459315	706.795616	241.67113	1.354292	-0.275327	22253.33415
567.674825	161.666688	676.277106	368.322944	2.880217	-0.275327	22231.97119
515.793359	244.066664	585.484541	431.648851	2.117255	-1.801252	22238.07489
466.200781	318.074049	510.714192	539.98956	1.354292	-0.275327	22239.60082
446.36375	392.081435	413.054962	602.552504	0.591329	-0.275327	22212.89712
377.697104	476.770299	336.758688	651.382119	1.354292	1.250599	22209.08231
317.423047	519.496212	191.032806	747.515424	1.354292	2.013561	22228.15638
215.186041	565.273976	30.047668	741.411722	-2.460522	-0.275327	22201.45268
122.867549	579.770268	-51.589345	776.508008	-0.934596	-1.038289	22204.50453
66.408307	597.318411	-155.352277	798.633927	-2.460522	-1.801252	22199.92676
-3.784265	585.111007	-241.567066	802.448741	-0.934596	-1.801252	22177.03787
-77.79165	578.244343	-375.085545	769.641343	-0.171634	-1.038289	58.748131
-170.873104	549.251759	-491.818844	690.293219	-0.171634	0.487636	13.733329
-240.302713	517.207324	-542.937347	633.071014	-1.697559	1.250599	9801.782281
-327.280465	478.296224	-622.285472	578.137696	2.117255	2.013561	22170.17121
-408.917478	413.444392	-712.315075	385.108124	1.354292	1.250599	22222.05268
-444.776727	347.066633	-773.352094	307.285925	-0.934596	-1.038289	22216.71194
-505.050783	271.533323	-732.152106	206.574844	-0.934596	-0.275327	22217.4749
-564.561877	193.711123	-730.626181	95.182284	2.117255	0.487636	22227.39341
-584.398908	109.02226	-748.937286	-0.188058	2.880217	0.487636	22244.94156
-580.584094	32.725986	-708.500261	-115.395431	1.354292	0.487636	22241.88971
-590.50261	-55.777692	-667.300273	-275.617606	1.354292	1.250599	22241.88971
-608.813715	-157.251736	-602.448441	-380.143501	2.117255	1.250599	22234.26008
-556.169286	-231.259121	-509.366987	-489.247172	0.591329	0.487636	22229.6823
-498.947081	-325.103538	-440.700341	-557.150856	-2.460522	-1.038289	22229.6823
-462.32487	-412.08129	-430.781825	-722.71377	-0.171634	0.487636	22195.34898
-374.584155	-467.014607	-250.722619	-716.610068	-0.171634	-1.038289	22210.60823
-320.413801	-515.081259	-131.700432	-777.647087	2.117255	1.250599	22225.86749
-228.09531	-569.251614	-38.618978	-786.039677	1.354292	1.250599	22209.84527
-131.199042	-615.029378	55.225438	-802.824857	-0.171634	-1.038289	22202.97861
-41.169439	-637.155297	228.41798	-781.461901	-2.460522	-1.038289	22196.87491
54.963866	-631.051595	328.366098	-775.358199	0.591329	0.487636	22201.45268
151.097171	-631.051595	371.854974	-720.424882	-0.934596	-1.038289	22159.48973
247.230476	-579.170129	476.380869	-676.936006	-0.171634	-1.038289	22193.06009
334.208228	-531.103477	583.195652	-564.017521	1.354292	0.487636	22231.20823
401.348948	-476.933122	645.758597	-468.647179	0.591329	0.487636	22217.4749
470.778557	-402.925737	663.30674	-349.624992	0.591329	-0.275327	22225.10453
511.215582	-318.999836	715.188206	-329.78796	-0.934596	-0.275327	22230.44527
561.571123	-241.940599	773.936337	-139.810239	-0.171634	1.250599	22212.89712
579.119266	-143.518406	744.943753	-49.780636	-0.171634	-0.275327	22222.81564
577.593341	-55.777692	742.654864	132.567458	2.880217	0.487636	22255.62304
579.119266	65.533384	713.66228	265.322974	-0.934596	-1.038289	22231.20823
561.571123	142.59262	690.010435	333.989621	2.117255	-0.275327	22241.12674
519.608173	224.229633	610.662311	423.256261	2.117255	-1.038289	22244.94156
486.037812	305.866646	525.973447	526.25623	0.591329	0.487636	22222.05268
464.674856	382.162919	432.891993	636.885827	2.117255	0.487636	22223.5786
396.008209	452.355491	329.892024	692.582107	-0.171634	1.250599	22219.00082
324.289712	517.970287	220.02539	751.330238	1.354292	0.487636	22213.66009
237.31196	564.511014	62.092103	719.285803	0.591329	-0.275327	22191.53417
169.408276	585.111007	-68.374525	778.796896	1.354292	0.487636	22215.94897
59.541642	579.770268	-137.804134	798.633927	-1.697559	-1.038289	22190.7712
-0.732414	563.748051	-230.122625	789.478375	-1.697559	-0.275327	22185.43046
-80.843501	558.407312	-345.329998	720.048766	-1.697559	-1.038289	60.274056
-152.561999	553.829535	-474.270701	697.922846	-1.697559	-0.275327	14.496292
-241.065676	517.207324	-547.515124	626.967312	-0.934596	0.487636	2825.251015
-324.991577	484.399926	-589.478074	564.404367	1.354292	1.250599	22150.33418
-384.502671	424.12587	-660.433609	453.011808	2.117255	1.250599	22215.18601
-447.828578	369.955516	-742.070622	327.122956	-0.171634	-0.275327	22213.66009
-497.421156	279.16295	-753.515063	205.811881	-1.697559	-0.275327	22222.81564
-540.147069	182.266682	-760.381727	87.552657	1.354292	-1.038289	22222.81564
-566.087802	113.600036	-742.833584	-2.476946	2.117255	-1.801252	22239.60082
-605.761864	28.911172	-714.603963	-116.921357	2.880217	0.487636	22251.04526
-572.191504	-42.807325	-680.27064	-232.12873	2.880217	1.250599	22243.41563
-563.035951	-120.629524	-613.892882	-383.195352	2.880217	2.013561	22226.63045
-560.747063	-228.970233	-533.018832	-497.639763	1.354292	1.250599	22238.07489
-506.576709	-317.47391	-449.855893	-564.780483	-1.697559	-1.801252	22230.44527
-434.095249	-390.718333	-407.892943	-703.639702	-0.171634	-1.801252	22186.95639
-379.924894	-457.096091	-239.278178	-733.395248	0.591329	-0.275327	22217.4749
-295.998993	-531.103477	-139.33006	-792.906342	-0.934596	-0.275327	22227.39341
-208.258278	-585.273831	-46.248606	-789.854491	0.591329	-1.038289	22183.14158
-151.799036	-615.029378	67.432842	-792.906342	0.591329	-0.275327	22212.89712
-37.354625	-637.155297	211.632799	-768.491534	-1.697559	-0.275327	22201.45268
47.334238	-642.496036	320.736471	-776.121162	-0.171634	0.487636	22190.00824
138.126804	-612.74049	368.040161	-722.71377	-1.697559	-1.801252	22170.17121
244.941587	-582.984943	464.936428	-662.439714	0.591329	-0.275327	22199.16379
319.711936	-534.91829	579.380839	-557.150856	-1.697559	-0.275327	22212.89712
390.66747	-473.118309	641.18082	-470.936067	-0.934596	-1.038289	22223.5786
464.674856	-404.451662	658.728963	-361.832395	2.880217	0.487636	22236.54897
514.267433	-331.970202	680.854883	-293.928712	2.117255	2.013561	22215.94897
562.334086	-244.229488	765.543746	-166.513935	-0.171634	-1.038289	22078.61568
585.222968	-138.94063	741.128939	-36.810269	0.591329	0.487636	22229.6823
589.037782	-49.67399	751.810417	98.234135	0.591329	0.487636	22238.07489
565.385937	57.903756	726.632647	254.641496	2.117255	0.487636	22241.88971
544.02298	112.074111	697.640063	336.278509	-0.171634	-1.801252	22247.23045
524.185949	222.703707	603.032683	442.330329	-0.171634	-2.564215	22231.20823
506.637806	320.362938	542.758627	536.174746	-0.934596	-0.275327	22224.34156
444.837824	384.451808	448.151248	616.285833	-1.697559	0.487636	22226.63045
406.689688	463.036969	342.86239	670.456188	-1.697559	1.250599	22203.74157
309.79342	519.496212	230.706868	733.019132	0.591329	-0.275327	22216.71194
259.437879	553.066572	34.625444	771.930232	-0.934596	-2.564215	22003.08237
184.667531	588.162858	-18.018984	800.922816	-0.934596	-1.038289	22209.84527
80.904599	591.214709	-137.804134	813.893182	-2.460522	-0.275327	22190.7712
4.608325	598.844337	-226.307812	803.974667	-0.934596	-1.038289	22194.58602
-87.710166	569.851753	-339.226297	754.382089	-2.460522	-1.038289	61.037019
-160.954589	544.673982	-459.774409	694.108032	-0.171634	1.250599	15.259255
-239.539751	523.311026	-542.937347	648.330268	0.591329	2.013561	2642.902921
-303.628621	491.266591	-597.107702	583.478436	2.880217	0.487636	22150.33418
-379.924894	437.859199	-690.189156	458.352547	-1.697559	-1.801252	22205.2675
-439.435988	366.140702	-755.040988	327.885919	0.591329	-1.038289	22222.05268
-485.976715	270.77036	-755.803951	190.552626	-1.697559	-1.038289	22226.63045
-525.650777	217.362968	-754.278025	105.1008	1.354292	0.487636	22206.79342
-579.821131	134.962993	-751.989137	-7.817685	3.64318	-1.038289	22247.23045
-592.028535	56.377831	-684.848416	-110.817655	2.117255	-0.275327	22252.57118
-621.021119	-59.592505	-689.426193	-207.713923	1.354292	0.487636	22228.91934
-571.428541	-140.466555	-611.603994	-378.617576	-1.697559	0.487636	22235.02304
-549.302622	-238.888748	-552.855863	-477.039769	1.354292	1.250599	22243.41563
-517.258187	-299.162805	-472.744776	-554.861968	-0.171634	-0.275327	22216.71194
-465.376721	-387.666482	-384.241098	-672.358229	-0.171634	-3.327178	22192.29713
-404.339702	-454.807203	-247.670768	-715.847105	-2.460522	-1.038289	22222.05268
-319.650838	-502.110893	-166.796718	-764.67672	0.591329	2.776524	22209.84527
-241.828639	-577.644204	-76.004152	-811.217447	1.354292	1.250599	22172.4601
-131.199042	-602.059011	46.069886	-791.380416	-2.460522	-1.038289	22213.66009
-41.169439	-637.155297	200.188358	-760.098944	-0.934596	-0.275327	22183.90454
51.149052	-622.659005	318.447583	-779.173012	0.591329	2.776524	22200.68972
144.993469	-622.659005	352.780906	-738.735987	-1.697559	-1.038289	22181.61565
221.289742	-590.61457	474.854944	-656.336012	-0.171634	-2.564215	22183.90454
305.978606	-542.547918	564.121584	-565.543446	-1.697559	-0.275327	22219.00082
381.511917	-475.407197	640.417858	-484.669396	-0.934596	-0.275327	22231.20823
463.14893	-413.607215	654.151187	-383.195352	1.354292	1.250599	22225.10453
505.874843	-323.577612	704.506727	-281.721308	0.591329	-0.275327	22221.28971
540.971129	-251.859115	773.936337	-175.669488	0.591329	-0.275327	22106.08234
589.800744	-172.51099	710.610429	-44.439897	-0.171634	-0.275327	22222.81564
584.460005	-55.014729	758.677082	77.634141	2.880217	-1.038289	22244.17859
576.830378	32.725986	739.603013	212.678546	1.354292	0.487636	22246.46748
540.208166	163.192614	682.380808	336.278509	2.117255	-0.275327	22244.17859
515.793359	237.199999	653.388224	420.20441	1.354292	-1.038289	22231.20823
498.245216	295.185167	574.803062	532.359932	-0.171634	1.250599	22235.02304
445.600787	366.903665	445.099397	616.285833	-0.171634	1.250599	22227.39341
408.215613	458.459193	355.069794	671.21915	-0.171634	0.487636	22206.03046
323.526749	505.762883	239.862421	742.174685	1.354292	-0.275327	22225.86749
253.334177	556.118423	57.514327	766.589493	-0.171634	-0.275327	21975.61571
164.067537	582.822119	-37.856016	780.322822	0.591329	-1.038289	22199.16379
94.637928	579.770268	-123.307842	814.656145	-2.460522	-0.275327	22198.40083
13.763878	572.140641	-212.574482	800.159853	-2.460522	-1.038289	22199.16379
-68.636098	574.429529	-317.86334	781.848747	-2.460522	-0.275327	267.036958
-151.799036	546.199908	-464.352185	701.73766	-0.171634	0.487636	16.78518
-245.643453	534.755467	-513.944763	654.43397	-0.934596	2.013561	12.207404
-308.96936	492.029554	-588.715112	578.900659	1.354292	1.250599	22084.71938
-373.05823	437.859199	-657.381758	461.404398	2.117255	-0.275327	22213.66009
-432.569323	361.562925	-726.048404	358.404428	2.880217	-1.801252	22224.34156
-520.310038	290.607391	-737.492845	211.915583	-1.697559	-0.275327	22208.31935
-572.191504	212.785192	-777.92987	69.241551	0.591329	-0.275327	22214.42305
-571.428541	141.829657	-768.774317	-8.580648	2.117255	-1.801252	22251.04526
-600.421125	47.222278	-707.737299	-119.973208	2.117255	1.250599	22235.786
-603.472976	-19.15548	-684.848416	-199.321332	1.354292	0.487636	22233.49712
-621.021119	-124.444338	-623.048435	-354.202768	0.591329	2.013561	22241.12674
-557.695212	-210.659127	-539.885496	-473.987918	1.354292	-0.275327	22225.10453
-512.68041	-302.214656	-449.092931	-548.758266	-2.460522	-1.801252	22221.28971
-490.554491	-368.592414	-397.211465	-686.854521	0.591329	-0.275327	22201.45268
-383.739708	-440.310911	-265.218911	-721.187844	-0.171634	-1.038289	22209.08231
-329.569354	-515.081259	-172.90042	-749.417466	0.591329	0.487636	22216.71194
-250.221229	-547.888657	-65.322674	-806.639671	2.880217	1.250599	22180.08972
-146.458297	-605.110862	62.092103	-805.876708	0.591329	0.487636	22199.92676
-56.428694	-621.896042	198.662433	-770.780422	-0.934596	-0.275327	22192.29713
35.126835	-630.288632	294.032775	-773.069311	0.591329	2.013561	22207.55638
116.763848	-628.762707	348.966092	-741.787838	0.591329	0.487636	22177.80084
215.186041	-582.22198	417.632738	-654.810086	0.591329	-1.801252	22193.06009
305.215644	-541.021992	574.040099	-590.721216	-2.460522	-1.038289	22226.63045
390.66747	-507.451632	654.91415	-486.958284	-0.171634	0.487636	22228.91934
440.260048	-421.999805	673.988218	-381.669427	-0.171634	-0.275327	22219.00082
503.585955	-361.725749	735.7882	-295.454637	-0.171634	0.487636	22225.86749
560.045198	-266.355407	738.077088	-176.43245	1.354292	0.487636	22116.00086
560.045198	-148.859145	727.39561	-99.373214	2.880217	-0.275327	22234.26008
574.54149	-60.355468	739.603013	77.634141	2.117255	-2.564215	22250.2823
580.645192	21.281545	726.632647	174.530409	0.591329	-1.038289	22247.23045
544.785943	109.785222	677.040069	311.863701	1.354292	-1.038289	22231.97119
528.763725	204.392602	651.862299	382.819236	-0.171634	-0.275327	22238.83786
479.171148	293.659242	559.543807	503.367348	0.591329	1.250599	22235.02304
453.230414	360.037	444.336434	594.922877	1.354292	2.013561	22215.94897
398.297097	442.436976	354.306831	662.82656	-0.171634	0.487636	22212.89712
342.600818	504.236957	247.492048	734.545058	-0.934596	-0.275327	22226.63045
239.600848	553.829535	78.11432	740.648759	1.354292	-0.275327	21970.27497
170.934202	581.296194	5.63286	790.241337	2.880217	0.487636	22209.08231
82.430524	575.192492	-104.233774	791.0043	-0.934596	-1.801252	22200.68972
17.578692	592.740635	-204.944855	810.078369	-1.697559	-0.275327	22183.14158
-51.087955	575.955455	-358.300365	736.833946	-1.697559	0.487636	270.088809
-151.036073	556.118423	-447.567005	719.285803	-0.934596	0.487636	16.022217
-197.5768	530.17769	-531.492906	674.271001	-0.934596	0.487636	10.681478
-295.23603	491.266591	-591.004	594.159914	-0.171634	1.250599	21994.68978
-382.213782	443.199938	-669.589162	474.374764	-0.171634	-0.275327	22217.4749
-440.19895	382.925882	-735.203957	375.952571	0.591329	-1.801252	22208.31935
-475.295236	290.607391	-726.048404	256.930384	1.354292	0.487636	22219.76379
-533.280404	212.022229	-802.344678	98.997098	1.354292	0.487636	22220.52675
-547.013734	138.014844	-790.900237	-20.788052	1.354292	-0.275327	22237.31193
-616.443343	55.614868	-700.107671	-106.239879	2.880217	-1.038289	22241.88971
-585.16187	-41.2814	-713.841	-226.787991	0.591329	0.487636	22244.94156
-576.006318	-126.733226	-623.048435	-338.180551	1.354292	1.250599	22229.6823
-569.902616	-206.844313	-539.122534	-458.728663	2.880217	-0.275327	22231.97119
-514.206336	-305.266507	-456.722558	-537.313825	0.591329	0.487636	22231.20823
-440.961913	-364.7776	-392.633688	-644.128608	-0.934596	-0.275327	22201.45268
-407.391553	-449.466464	-267.507799	-704.402664	1.354292	2.013561	22215.18601
-318.124913	-497.533116	-175.952271	-746.365615	-2.460522	0.487636	22225.10453
-234.199011	-566.199763	-76.004152	-830.291516	-0.934596	0.487636	22180.85269
-164.00644	-622.659005	36.914333	-831.054479	-3.223484	-0.275327	22192.29713
-53.376843	-634.866409	149.069855	-795.958193	-1.697559	0.487636	22196.11194
30.549058	-637.155297	282.588334	-761.62487	0.591329	0.487636	22209.84527
133.549028	-625.710856	325.314247	-777.647087	-3.223484	-1.801252	22172.4601
214.423078	-599.770123	421.447552	-654.047124	-0.171634	-1.801252	22199.92676
298.348979	-550.177545	561.832696	-581.565664	0.591329	0.487636	22231.97119
374.645253	-492.95534	630.499342	-483.143471	-1.697559	-0.275327	22217.4749
461.623005	-442.599799	685.432659	-390.062017	1.354292	1.250599	22228.15638
498.245216	-335.785016	715.951169	-285.536122	-1.697559	-0.275327	22229.6823
563.860011	-253.38504	757.151156	-203.136146	0.591329	-0.275327	22112.18604
573.778527	-180.140618	719.003019	-84.113959	0.591329	-0.275327	22226.63045
584.460005	-58.06658	770.121523	68.478588	1.354292	-1.801252	22255.62304
581.408154	31.20006	738.840051	182.922999	0.591329	-1.038289	22231.20823
557.756309	108.259297	621.343789	238.619279	2.880217	-0.275327	22241.88971
550.889645	209.733341	653.388224	391.211826	2.117255	1.250599	22244.17859
490.615589	288.318503	575.566025	499.552535	2.880217	2.013561	22219.76379
454.75634	368.42959	472.566055	597.974728	-0.171634	2.013561	22221.28971
418.897091	452.355491	371.092011	662.82656	-0.934596	-0.275327	22219.00082
342.600818	499.659181	268.855005	742.174685	-0.171634	0.487636	22212.89712
270.119358	546.962871	85.743948	760.485791	-0.934596	0.487636	22009.94903
192.297158	573.666566	-17.256022	787.189486	-0.171634	-1.038289	22215.18601
89.297189	585.87397	-67.611562	778.796896	-3.986447	-1.801252	22180.08972
20.630543	579.770268	-237.752253	768.115418	-0.934596	-1.038289	22193.06009
-70.162023	568.325827	-338.463334	759.722828	-3.223484	0.487636	659.962767
-140.354595	546.962871	-465.878111	707.841362	-1.697559	0.487636	17.548143
-200.628651	527.125839	-504.789211	693.34507	-0.171634	-0.275327	11.444441
-292.947142	492.029554	-577.270671	610.945094	1.354292	1.250599	22000.03052
-357.036012	453.881417	-656.618795	477.426615	0.591329	-1.801252	22205.2675
-411.206366	389.792547	-709.263224	398.841453	-0.171634	0.487636	22213.66009
-462.32487	305.103683	-732.152106	262.271123	1.354292	0.487636	22225.86749
-531.754479	230.333335	-779.455796	107.389688	0.591329	-0.275327	22215.18601
-569.902616	145.644471	-743.596547	11.256383	3.64318	-0.275327	22239.60082
-576.006318	68.585235	-704.685448	-103.188028	2.117255	0.487636	22250.2823
-614.917417	-14.577704	-717.655814	-219.921326	3.64318	1.250599	22241.12674
-588.213721	-107.659158	-613.129919	-333.602774	1.354292	1.250599	22229.6823
-563.798914	-206.844313	-549.041049	-434.313855	1.354292	-0.275327	22238.83786
-521.073001	-289.244289	-465.115148	-532.736048	0.591329	0.487636	22228.91934
-488.265603	-370.118339	-415.52257	-642.602683	0.591329	1.250599	22195.34898
-403.576739	-425.814619	-259.878172	-703.639702	-1.697559	-1.038289	22220.52675
-335.673055	-492.192377	-182.818936	-750.943391	-1.697559	-0.275327	22224.34156
-247.169378	-563.147912	-86.685631	-812.743373	-0.171634	0.487636	22174.74899
-163.243477	-599.00716	21.655078	-803.58782	-0.934596	0.487636	22199.92676
-87.710166	-637.155297	117.788383	-827.239665	-1.697559	-0.275327	22193.06009
31.312021	-629.52567	290.980924	-760.098944	-0.934596	0.487636	22190.00824
94.637928	-612.74049	329.129061	-766.202646	-0.171634	-1.038289	22181.61565
212.897152	-603.584937	398.55867	-708.217478	-2.460522	-2.564215	22205.2675
292.245277	-541.021992	574.040099	-582.328626	0.591329	-0.275327	22215.18601
379.223029	-480.747936	639.654895	-518.239756	0.591329	1.250599	22226.63045
437.97116	-431.155358	687.721547	-382.432389	-0.171634	0.487636	22232.73415
489.852626	-357.910935	708.321541	-316.817594	2.117255	2.013561	22215.94897
537.156316	-274.747997	767.832635	-195.506519	2.880217	1.250599	22133.549
589.037782	-159.540624	767.069672	-78.010257	2.880217	0.487636	22237.31193
576.830378	-87.822127	767.832635	82.97488	0.591329	-1.801252	22237.31193
580.645192	19.755619	737.314125	179.871148	1.354292	-1.038289	22240.36378
538.682241	115.125961	633.551193	217.256322	0.591329	-0.275327	22245.70452
545.548906	209.733341	657.203038	409.522932	-0.171634	0.487636	22225.10453
499.771141	281.451838	581.669727	507.945125	0.591329	2.013561	22227.39341
459.334116	367.666627	482.484571	594.922877	0.591329	0.487636	22229.6823
408.978576	438.622162	366.514235	661.300635	0.591329	-0.275327	22208.31935
354.808221	498.896218	272.669818	733.782095	0.591329	0.487636	22219.00082
269.356395	546.962871	116.262457	774.982083	0.591329	1.250599	22035.1268
190.771233	581.296194	26.232854	782.61171	-0.171634	-1.038289	22208.31935
111.423108	590.451747	-82.870817	803.974667	0.591329	0.487636	22189.24528
23.682394	594.26656	-220.967072	782.61171	-2.460522	-1.038289	22196.87491
-66.347209	575.955455	-333.122595	736.833946	-0.171634	0.487636	669.11832
-135.013856	563.748051	-448.329968	662.063598	-0.934596	1.250599	16.78518
-222.75457	534.755467	-497.159583	675.033964	-0.934596	-1.038289	10.681478
-289.895291	504.236957	-564.300304	623.152498	-1.697559	-2.564215	21793.26762
-331.858242	446.251789	-634.492876	489.634019	-0.171634	-1.038289	22202.97861
-414.258217	388.266621	-710.789149	406.471081	1.354292	1.250599	22210.60823
-505.050783	304.34072	-716.129889	275.24149	0.591329	0.487636	22217.4749
-543.961883	231.85926	-780.981721	118.071166	-0.171634	-1.038289	22207.55638
-585.16187	154.800024	-736.729883	28.041563	3.64318	1.250599	22251.80822
-601.947051	60.955607	-713.078038	-72.669518	2.880217	1.250599	22251.80822
-592.028535	-13.814741	-663.48546	-215.34355	2.880217	2.776524	22227.39341
-598.8952	-113.76286	-628.389174	-377.09165	1.354292	-0.275327	22237.31193
-566.850765	-193.873947	-559.722528	-422.869414	0.591329	-0.275327	22239.60082
-518.02115	-296.110954	-475.033664	-520.528645	1.354292	-0.275327	22215.18601
-486.739677	-354.096122	-428.492937	-628.869353	-1.697559	-1.038289	22200.68972
-421.887845	-420.47388	-286.581868	-704.402664	1.354292	-0.275327	22225.86749
-350.93231	-499.822004	-186.633749	-750.943391	0.591329	1.250599	22213.66009
-259.376782	-547.888657	-92.02637	-812.743373	-0.171634	-0.275327	22187.71935
-170.110142	-589.088645	15.551376	-816.558187	-1.697559	-0.275327	22202.97861
-71.687948	-627.999744	118.551346	-802.061895	-2.460522	-0.275327	22177.03787
16.815729	-633.340483	278.77352	-741.787838	-2.460522	-0.275327	22170.17121
105.319406	-632.577521	332.943875	-802.824857	-0.171634	-1.801252	22203.74157
178.563829	-586.799756	395.506819	-725.765621	0.591329	0.487636	22190.7712
286.141575	-561.621986	552.677143	-609.032322	-0.171634	0.487636	22225.10453
353.282296	-527.288663	635.077118	-511.373092	1.354292	2.013561	22233.49712
421.18598	-438.022023	679.328957	-390.062017	0.591329	0.487636	22215.18601
511.215582	-369.355376	709.847467	-323.684259	0.591329	-1.038289	22221.28971
518.082247	-283.140587	775.462262	-187.876891	0.591329	-0.275327	22151.09714
570.726676	-193.873947	772.410411	-84.113959	2.880217	1.250599	22224.34156
585.985931	-79.429536	781.565964	54.745259	3.64318	-0.275327	22247.99341
575.304452	2.207476	745.706715	185.211887	2.880217	-1.038289	22247.23045
575.304452	95.28893	618.291938	250.826682	1.354292	-1.038289	22230.44527
525.711874	188.370384	631.262305	362.219242	-0.171634	0.487636	22231.97119
499.008179	276.111099	573.277137	497.263646	0.591329	1.250599	22235.02304
463.14893	342.488857	481.721608	598.73769	0.591329	0.487636	22219.76379
417.371166	427.177721	394.743856	657.485821	0.591329	-0.275327	22214.42305
346.415631	472.955485	295.5587	728.441356	0.591329	-1.038289	22228.91934
272.408246	533.229541	119.314308	766.589493	0.591329	1.250599	22032.07495
183.904568	564.511014	16.314339	784.900598	1.354292	0.487636	22206.03046
103.793481	576.718417	-67.611562	784.900598	-0.171634	-0.275327	22197.63787
38.941648	585.87397	-198.841153	778.033934	-1.697559	0.487636	22192.29713
-64.058321	577.48138	-329.307781	727.678393	-1.697559	-1.038289	4584.643086
-121.280526	541.622131	-452.144782	689.530256	2.117255	2.013561	21.362957
-200.628651	529.414728	-575.744745	639.174715	0.591329	0.487636	11.444441
-283.791589	500.422144	-554.381788	622.389535	-0.934596	-1.801252	21388.89737
-362.376751	467.614746	-642.885466	522.441417	0.591329	-0.275327	22209.08231
-418.073031	398.9481	-694.003969	405.708118	-1.697559	-1.038289	22221.28971
-482.161901	324.940714	-713.078038	255.404459	1.354292	0.487636	22212.89712
-528.702628	237.962962	-800.05579	139.434123	-0.171634	-0.275327	22217.4749
-543.961883	150.222247	-742.070622	31.856377	2.880217	0.487636	22253.33415
-597.369274	85.370415	-723.759516	-60.462114	2.880217	2.013561	22238.83786
-595.080386	2.207476	-672.641013	-184.062078	4.406143	3.539487	22238.83786
-593.554461	-83.24435	-619.996584	-330.550923	0.591329	-1.038289	22240.36378
-573.717429	-187.770245	-587.952149	-422.106452	1.354292	-2.564215	22222.81564
-533.280404	-272.459109	-487.241068	-509.084204	0.591329	-0.275327	22225.10453
-478.347087	-343.414643	-422.389235	-609.795285	-0.934596	-0.275327	22212.89712
-401.287851	-428.86647	-276.663352	-689.14341	0.591329	2.013561	22211.3712
-331.095279	-491.429414	-190.448563	-750.943391	-0.171634	1.250599	22219.76379
-277.687887	-544.073843	-85.159705	-806.639671	2.117255	1.250599	22207.55638
-179.265694	-602.821974	23.181003	-799.010044	-0.934596	-1.038289	22183.14158
-90.762017	-625.710856	93.373575	-809.691522	-0.171634	0.487636	22183.90454
9.949064	-645.547887	262.751303	-741.024876	-0.934596	0.487636	22167.88232
83.95645	-624.947893	271.906856	-797.484118	-0.171634	0.487636	22183.14158
215.186041	-610.451601	392.454968	-686.091559	-0.934596	-1.038289	22197.63787
260.963805	-543.31088	508.425304	-622.002689	0.591329	2.013561	22231.20823
350.993408	-495.244228	620.580826	-520.528645	0.591329	0.487636	22220.52675
444.074862	-448.703501	671.69933	-412.187936	0.591329	0.487636	22222.05268
483.748924	-365.540563	713.66228	-320.632408	0.591329	-1.038289	22230.44527
543.260017	-287.718364	780.040038	-199.321332	-0.934596	-1.801252	22214.42305
571.489639	-185.481357	769.35856	-65.802853	1.354292	-1.038289	22230.44527
586.748893	-93.162866	772.410411	40.248967	2.880217	-1.038289	22252.57118
584.460005	-8.474002	747.232641	188.263738	2.117255	0.487636	22242.65267
553.178533	102.155595	638.891932	283.63408	1.354292	-0.275327	22231.97119
537.919278	189.89631	609.136385	357.641466	1.354292	0.487636	22241.88971
510.45262	273.822211	584.721578	487.345131	-0.934596	1.250599	22230.44527
457.045228	356.222186	438.995695	556.011777	-0.171634	-0.275327	22208.31935
423.474868	430.229572	399.321633	646.804343	1.354292	-1.038289	22219.76379
355.571184	498.133255	311.580918	729.967281	1.354292	-1.801252	22228.91934
292.245277	544.673982	125.41801	752.093201	0.591329	-0.275327	22190.00824
205.267525	575.955455	11.736562	791.0043	-0.934596	-1.801252	22213.66009
116.763848	593.503598	-70.663413	785.663561	-0.171634	-0.275327	22197.63787
47.334238	585.111007	-180.530047	798.633927	-2.460522	0.487636	22182.37861
-13.70278	560.6962	-308.707787	726.91543	-2.460522	0.487636	4665.517136
-106.021272	562.222125	-446.04108	659.774709	0.591329	1.250599	20.599994
-190.710135	535.51843	-498.685509	662.063598	-0.934596	-1.038289	12.207404
-271.584186	496.60733	-547.515124	597.974728	-1.697559	-1.038289	21385.08255
-361.613789	462.274007	-618.470658	538.463634	0.591329	-1.038289	22212.89712
-415.02118	400.474025	-666.537311	413.337745	0.591329	0.487636	22207.55638
-453.93228	318.837012	-726.811367	270.663714	-0.171634	1.250599	22219.76379
-521.073001	246.355552	-771.826168	115.782278	0.591329	0.487636	22225.86749
-556.932249	161.666688	-755.040988	62.374886	-0.171634	-1.038289	22234.26008
-588.976684	81.555601	-703.922485	-49.017673	1.354292	1.250599	22242.65267
-608.813715	1.444514	-666.537311	-170.328748	0.591329	-0.275327	22239.60082
-575.243355	-93.162866	-642.885466	-328.262035	2.880217	-0.275327	22225.10453
-569.902616	-195.399872	-603.211404	-462.543477	2.117255	1.250599	22231.20823
-530.991516	-269.407258	-500.974397	-502.980502	0.591329	0.487636	22229.6823
-485.213752	-348.755383	-434.596639	-630.395279	-0.171634	1.250599	22196.87491
-440.19895	-413.607215	-287.34483	-683.039708	0.591329	1.250599	22217.4749
-383.739708	-476.933122	-207.996706	-766.965609	2.117255	0.487636	22228.15638
-262.428633	-537.970141	-98.893034	-808.928559	2.117255	0.487636	22202.97861
-188.421247	-576.118278	21.655078	-786.80264	-3.223484	-2.564215	22190.00824
-88.473129	-627.999744	61.32914	-805.876708	-1.697559	-1.038289	22188.48232
-4.547228	-632.577521	252.069824	-751.706354	-0.934596	0.487636	22156.43788
100.74163	-634.866409	296.321663	-800.535969	-0.171634	-1.801252	22182.37861
177.037904	-609.688639	393.217931	-669.306378	-0.934596	0.487636	22209.08231
278.511948	-547.888657	506.899379	-616.661949	1.354292	1.250599	22227.39341
353.282296	-504.399781	569.462323	-527.395309	1.354292	0.487636	22219.76379
419.660054	-441.836836	680.09192	-419.817563	1.354292	0.487636	22228.91934
480.697073	-379.273892	737.314125	-313.765743	1.354292	-0.275327	22230.44527
536.393353	-283.90355	791.484479	-206.95096	0.591329	0.487636	22212.13416
574.54149	-194.63691	774.699299	-74.958406	2.117255	-1.038289	22247.23045
586.748893	-95.451754	769.35856	39.486004	1.354292	-1.038289	22253.33415
584.460005	-0.844375	745.706715	181.397073	2.117255	1.250599	22230.44527
557.756309	73.163011	669.410442	242.434092	-0.171634	0.487636	22236.54897
540.971129	167.007428	660.254889	378.241459	2.117255	1.250599	22245.70452
518.84521	255.511105	590.062317	465.219211	0.591329	2.013561	22219.76379
476.119297	327.229602	456.543838	551.434001	2.880217	2.013561	22212.89712
415.84524	418.022168	375.669788	651.382119	-0.934596	-1.801252	22222.81564
375.408215	482.111038	313.106843	729.967281	-2.460522	-3.327178	22209.84527
273.934171	521.7851	141.440228	739.885797	0.591329	1.250599	22199.92676
209.082339	559.170274	32.336556	794.056151	-0.171634	-1.038289	22221.28971
119.815698	573.666566	-46.248606	802.448741	-2.460522	-1.038289	22182.37861
45.808313	607.99989	-180.530047	779.559859	0.591329	2.013561	22191.53417
-28.962035	584.348045	-291.159644	728.441356	-3.223484	1.250599	4788.354137
-122.806452	557.644349	-424.678123	668.167299	-1.697559	0.487636	19.837031
-181.554583	535.51843	-510.12995	664.352486	-1.697559	-1.038289	12.970367
-274.636037	512.629547	-551.329937	589.582138	-1.697559	-1.038289	19087.80175
-331.858242	466.08882	-654.329907	512.522901	2.117255	-0.275327	22190.00824
-402.813776	408.866615	-676.455826	422.493298	-0.934596	-1.801252	22209.84527
-463.850795	331.044416	-710.026187	302.708148	-0.171634	0.487636	22224.34156
-520.310038	253.98518	-766.485429	137.145235	-1.697559	-1.038289	22214.42305
-566.087802	176.925943	-733.678032	66.952663	2.117255	0.487636	22240.36378
-592.791498	93.763005	-706.974336	-36.810269	2.117255	-0.275327	22248.75637
-586.687796	1.444514	-671.87805	-165.750972	0.591329	0.487636	22234.26008
-596.606311	-89.348052	-621.522509	-316.817594	0.591329	-1.038289	22229.6823
-584.398908	-151.148034	-617.707696	-451.099036	2.880217	1.250599	22238.07489
-523.361889	-276.273923	-505.552173	-533.499011	0.591329	1.250599	22224.34156
-495.132267	-347.99242	-435.359601	-637.261943	-0.171634	0.487636	22196.11194
-423.41377	-405.977588	-312.522601	-683.80267	0.591329	0.487636	22222.81564
-342.53972	-491.429414	-226.307812	-758.573019	-0.171634	0.487636	22226.63045
-286.080478	-552.466433	-104.233774	-811.98041	1.354292	0.487636	22197.63787
-184.606434	-611.977527	-5.811581	-787.565603	-1.697559	-0.275327	22196.87491
-91.52498	-630.288632	84.218022	-808.928559	-0.934596	-0.275327	22191.53417
16.815729	-629.52567	229.943905	-776.121162	1.354292	-0.275327	22151.8601
87.771264	-621.13308	297.084626	-795.958193	-1.697559	-1.801252	22190.7712
164.8305	-614.266415	377.195713	-708.980441	-0.934596	1.250599	22209.84527
276.986022	-581.459017	516.054931	-631.921204	-1.697559	0.487636	22213.66009
342.600818	-545.599769	548.862329	-561.728632	0.591329	2.013561	22225.86749
408.978576	-456.333128	667.884516	-428.210153	-0.171634	-1.038289	22231.97119
495.193365	-382.325743	721.291908	-335.891662	2.117255	-0.275327	22215.18601
534.104465	-303.740581	759.440045	-225.262065	1.354292	-0.275327	22221.28971
571.489639	-219.051717	764.780784	-96.321363	1.354292	-1.801252	22244.94156
576.067415	-114.525822	763.254858	22.700824	2.880217	-1.038289	22238.83786
579.119266	-11.525853	744.943753	158.508191	2.880217	1.250599	22237.31193
564.622974	60.955607	716.714131	261.508161	3.64318	2.013561	22244.94156
547.074831	167.77039	639.654895	372.90072	0.591329	1.250599	22228.91934
510.45262	241.777776	593.877131	475.90069	2.880217	0.487636	22225.86749
479.93411	333.333304	445.099397	516.337715	1.354292	-0.275327	22216.71194
435.682272	405.051801	408.477186	639.174715	0.591329	-0.275327	22211.3712
372.356364	466.08882	288.692036	702.500623	0.591329	-0.275327	22219.00082
280.037873	539.333243	160.514296	754.382089	-0.171634	0.487636	22205.2675
210.608264	564.511014	48.358774	797.108002	0.591329	0.487636	22210.60823
135.837916	576.718417	-37.093053	808.552443	-0.171634	-0.275327	22191.53417
55.726829	587.399896	-153.063389	800.922816	-1.697559	0.487636	22197.63787
-32.013886	567.562864	-283.530017	720.048766	-2.460522	2.013561	22165.59343
-115.939787	556.881386	-394.922576	720.048766	-3.223484	-0.275327	26.703696
-180.028657	538.57028	-494.870695	693.34507	1.354292	-1.801252	12.970367
-253.27308	506.525846	-520.048465	655.196933	1.354292	0.487636	19059.57213
-324.991577	483.636963	-635.255839	504.130311	1.354292	1.250599	22191.53417
-394.421186	418.785131	-674.166938	444.619218	1.354292	0.487636	22220.52675
-465.376721	337.911081	-706.974336	322.54518	0.591329	0.487636	22223.5786
-510.391522	256.274068	-761.14469	170.715595	-0.171634	-0.275327	22212.13416
-536.332255	163.955577	-731.389143	67.715626	2.880217	0.487636	22249.51933
-589.739647	87.659303	-713.078038	-28.417679	1.354292	-0.275327	22249.51933
-598.8952	31.20006	-666.537311	-160.410233	0.591329	0.487636	22226.63045
-598.8952	-61.118431	-637.544727	-289.350935	-0.171634	-1.801252	22235.786
-573.717429	-164.881363	-590.241037	-405.321271	2.117255	1.250599	22239.60082
-556.169286	-228.970233	-511.655875	-493.061986	-0.171634	1.250599	22213.66009
-492.843379	-339.59983	-446.804043	-629.632316	-0.171634	2.013561	22200.68972
-436.384137	-409.792402	-339.989259	-667.01749	0.591329	-0.275327	22227.39341
-362.376751	-473.881271	-252.248545	-752.469317	1.354292	0.487636	22209.08231
-285.317515	-515.081259	-105.759699	-792.906342	0.591329	0.487636	22208.31935
-212.836055	-570.014576	-24.885649	-807.402634	-3.986447	0.487636	22199.92676
-120.517564	-615.029378	52.93655	-814.269298	-2.460522	-1.038289	22172.4601
-38.117588	-662.333067	226.892054	-769.254497	-2.460522	-1.801252	22157.20084
70.223121	-624.947893	313.106843	-760.098944	-0.171634	0.487636	22193.06009
188.482345	-605.873825	407.714223	-674.647118	-0.171634	2.013561	22198.40083
247.230476	-556.281247	508.425304	-649.469347	1.354292	1.250599	22224.34156
331.919339	-512.792371	599.21787	-563.254558	1.354292	1.250599	22233.49712
405.163762	-473.118309	597.691944	-458.728663	1.354292	0.487636	22218.23786
472.304483	-390.718333	727.39561	-338.180551	0.591329	-0.275327	22222.81564
525.711874	-312.133171	754.862268	-238.232432	-0.171634	-0.275327	22227.39341
557.756309	-215.999866	770.884486	-110.054692	2.880217	-0.275327	22238.07489
576.067415	-107.659158	790.721517	28.804526	1.354292	-1.801252	22244.17859
576.830378	-29.836959	728.158572	155.45634	-0.934596	-1.038289	22242.65267
567.674825	62.481533	730.447461	256.930384	1.354292	2.776524	22231.97119
540.971129	174.637055	646.521559	363.745167	-1.697559	1.250599	22230.44527
500.534104	250.933329	590.82528	449.959957	1.354292	0.487636	22232.73415
478.408185	344.014783	479.43272	514.048827	-0.934596	-1.038289	22212.13416
441.785973	414.207354	414.580887	614.759908	0.591329	-1.801252	22209.84527
376.171178	484.399926	292.50685	676.55989	0.591329	-0.275327	22227.39341
309.79342	527.125839	178.825402	736.833946	0.591329	1.250599	22209.08231
225.104556	578.244343	55.225438	792.530226	-0.171634	0.487636	22209.08231
148.04532	589.688784	-33.278239	809.315406	-1.697559	-0.275327	22197.63787
40.467574	582.059156	-172.90042	789.478375	-2.460522	0.487636	22199.16379
-12.939818	574.429529	-272.085576	742.937648	-0.171634	1.250599	22157.96381
-92.287942	572.903604	-368.981843	713.182101	-0.934596	-1.038289	26.703696
-185.369396	549.251759	-468.929962	710.893213	1.354292	0.487636	12.970367
-259.376782	523.311026	-550.566975	642.226566	-0.171634	-1.038289	16205.32853
-347.117497	479.059187	-678.744715	493.448833	-0.171634	0.487636	22186.19343
-405.102665	411.155503	-735.203957	408.759969	-0.934596	0.487636	22218.23786
-452.406354	339.437006	-709.263224	337.041472	-0.934596	-0.275327	22208.31935
-496.658193	266.955546	-755.803951	185.211887	-0.934596	0.487636	22222.81564
-550.828547	183.792608	-719.18174	96.70821	2.117255	0.487636	22251.04526
-579.058169	94.525968	-706.974336	-26.891754	4.406143	1.250599	22235.786
-592.791498	13.651917	-663.48546	-155.069494	1.354292	-1.038289	22235.786
-593.554461	-84.007313	-672.641013	-265.699091	1.354292	-0.275327	22243.41563
-585.924833	-172.51099	-606.263255	-411.424973	0.591329	-0.275327	22219.00082
-535.569293	-264.066519	-511.655875	-474.75088	-0.171634	0.487636	22220.52675
-498.184118	-328.155389	-427.729974	-604.454546	0.591329	2.776524	22214.42305
-442.487839	-415.133141	-326.25593	-663.202676	4.406143	2.013561	22209.84527
-374.584155	-477.696085	-227.070774	-731.869323	-1.697559	-1.038289	22212.13416
-292.184179	-526.5257	-146.196724	-808.165596	-0.171634	0.487636	22215.94897
-202.917539	-583.747906	-26.411574	-799.773006	-2.460522	-1.038289	22184.6675
-107.547197	-620.370117	68.195805	-824.950777	0.591329	0.487636	22182.37861
-6.836116	-620.370117	197.136507	-768.491534	-0.171634	-1.038289	22163.30454
68.697195	-630.288632	289.454999	-744.076727	-2.460522	-0.275327	22183.90454
156.43791	-624.947893	411.529037	-699.061925	-1.697559	2.013561	22202.21564
264.015656	-568.488651	506.899379	-641.076757	-0.171634	2.013561	22230.44527
331.919339	-528.814588	558.017882	-565.543446	-0.934596	0.487636	22225.10453
400.585986	-477.696085	638.891932	-495.350874	1.354292	-1.038289	22222.05268
476.119297	-402.162774	716.714131	-356.491656	1.354292	-1.038289	22230.44527
522.660024	-322.051687	731.210423	-262.64724	0.591329	-0.275327	22222.81564
568.437788	-212.948015	772.410411	-140.573202	1.354292	-1.038289	22236.54897
598.193335	-117.577673	780.040038	1.337867	2.880217	0.487636	22251.80822
594.378521	-18.392517	741.128939	154.693378	2.117255	0.487636	22240.36378
574.54149	76.214862	725.106721	260.745198	0.591329	1.250599	22228.91934
547.837794	138.014844	664.832665	346.959987	1.354292	2.013561	22240.36378
519.608173	239.488888	583.195652	431.648851	2.117255	0.487636	22231.97119
461.623005	312.73331	477.906795	505.656236	-0.934596	-2.564215	22206.03046
422.711905	401.236988	435.180881	609.419169	2.880217	-0.275327	22220.52675
376.934141	480.585112	287.929073	679.61174	2.117255	0.487636	22228.15638
310.556383	524.836951	186.455029	737.596908	0.591329	1.250599	22190.00824
225.104556	550.777684	46.832848	784.137635	-0.934596	0.487636	22217.4749
141.941618	575.955455	-27.9375	785.663561	-2.460522	-0.275327	22202.21564
60.304605	604.185076	-147.72265	804.737629	-0.171634	1.250599	22188.48232
-20.569445	588.925821	-262.16706	793.293188	-0.934596	-0.275327	22167.88232
-95.339793	567.562864	-362.878141	722.337654	-0.934596	-0.275327	35.859249
-168.584216	547.725833	-457.485521	716.996915	-0.171634	-0.275327	12.207404
-252.510117	514.155473	-552.0929	656.722858	-1.697559	-1.038289	11433.75958
-339.487869	473.718448	-661.959534	511.759938	2.117255	0.487636	22183.14158
-370.769341	422.599944	-726.048404	452.248845	-0.934596	0.487636	22202.97861
-452.406354	351.64441	-704.685448	337.804434	2.880217	1.250599	22221.28971
-532.517442	273.059248	-800.05579	170.715595	-0.171634	0.487636	22226.63045
-543.961883	190.659272	-734.440994	87.552657	0.591329	-1.038289	22231.97119
-607.28779	122.755589	-730.626181	-2.476946	2.117255	0.487636	22241.88971
-592.791498	41.881539	-652.041019	-148.965792	1.354292	-0.275327	22244.94156
-580.584094	-48.911027	-675.692864	-255.017612	-0.934596	-2.564215	22225.10453
-585.16187	-132.836928	-598.633627	-398.454607	0.591329	0.487636	22228.15638
-551.59151	-238.888748	-520.811428	-481.617545	-3.223484	-0.275327	22226.63045
-504.28782	-329.681314	-445.278117	-575.461962	-0.934596	-1.038289	22191.53417
-447.828578	-378.510929	-349.144812	-673.121192	-0.934596	0.487636	22216.71194
-359.3249	-453.281278	-224.781886	-731.869323	0.591329	-0.275327	22215.94897
-289.132329	-522.710887	-176.715234	-853.943361	-0.934596	-0.275327	22195.34898
-224.280496	-571.540502	-18.781947	-779.935975	-3.223484	-1.038289	22191.53417
-126.621266	-611.214564	59.040252	-808.928559	0.591329	2.013561	22193.82305
-34.302774	-638.681223	209.343911	-745.602652	-1.697559	1.250599	22165.59343
74.037934	-617.318266	312.343881	-778.41005	-1.697559	0.487636	22185.43046
162.541612	-610.451601	400.847558	-686.091559	-1.697559	0.487636	22212.89712
245.70455	-576.118278	502.321602	-622.002689	2.117255	0.487636	22227.39341
317.423047	-526.5257	552.677143	-571.647148	-0.934596	-1.038289	22222.81564
391.430433	-467.77757	615.240087	-462.543477	1.354292	-1.038289	22230.44527
479.171148	-405.977588	697.640063	-367.936097	-0.934596	-1.038289	22228.91934
531.052614	-316.710948	728.158572	-274.091681	1.354292	-0.275327	22218.23786
576.067415	-232.022084	756.388194	-145.913941	3.64318	0.487636	22250.2823
564.622974	-132.073965	764.017821	-13.158425	4.406143	2.013561	22254.09711
576.067415	-61.118431	759.440045	112.730427	0.591329	1.250599	22231.97119
562.334086	52.563017	730.447461	233.278539	0.591329	-1.038289	22236.54897
546.311868	156.325949	671.69933	349.248875	0.591329	1.250599	22244.17859
528.000763	239.488888	592.351205	465.219211	2.880217	1.250599	22220.52675
481.460036	324.940714	512.240118	525.493268	-0.171634	-1.038289	22215.18601
449.415601	398.185137	438.232732	628.493237	-3.223484	-3.327178	22222.05268
389.141545	458.459193	319.973508	684.95248	-0.171634	0.487636	22212.89712
300.637867	527.125839	229.180942	768.878381	-0.934596	0.487636	22196.11194
238.074923	572.903604	27.75878	773.456157	-0.171634	-0.275327	22219.00082
151.860133	584.348045	-21.070835	787.952449	-1.697559	0.487636	22186.19343
83.95645	575.955455	-139.33006	812.367257	-0.934596	1.250599	22196.11194
-9.887967	582.059156	-218.678184	776.508008	-0.934596	0.487636	22180.85269
-80.080539	586.636933	-375.848508	742.937648	0.591329	-1.801252	153.35551
-160.191626	544.673982	-459.774409	715.470989	0.591329	-0.275327	15.259255
-238.013825	520.259175	-528.441055	652.908045	-0.171634	-0.275327	4612.109745
-309.732322	489.740665	-613.129919	571.271032	-1.697559	-0.275327	22139.6527
-402.813776	429.466609	-732.152106	401.893304	-0.171634	0.487636	22212.89712
-447.065615	351.64441	-737.492845	339.33036	-0.171634	0.487636	22224.34156
-481.398938	267.718509	-785.559498	179.871148	0.591329	-0.275327	22207.55638
-534.80633	187.607421	-724.522479	105.1008	1.354292	-0.275327	22243.41563
-565.324839	103.68152	-719.944702	-10.869536	2.880217	0.487636	22251.04526
-585.16187	18.229694	-704.685448	-118.447282	-0.934596	-1.801252	22228.15638
-599.658162	-64.933244	-662.722497	-238.995395	1.354292	-1.801252	22232.73415
-591.265572	-156.488773	-583.374372	-403.032383	1.354292	1.250599	22235.786
-553.880398	-236.59986	-510.12995	-457.202737	1.354292	1.250599	22215.94897
-498.947081	-313.659097	-465.878111	-576.224924	0.591329	-0.275327	22206.03046
-444.776727	-400.636849	-348.381849	-660.150826	-0.171634	0.487636	22224.34156
-394.421186	-468.540532	-238.515215	-728.817472	0.591329	0.487636	22204.50453
-315.836024	-496.770154	-203.418929	-828.002628	0.591329	-1.038289	22189.24528
-222.75457	-578.407166	-41.670829	-790.617454	-1.697559	-1.038289	22200.68972
-131.199042	-617.318266	60.566178	-805.113746	-2.460522	-0.275327	22186.19343
-35.8287	-655.466403	199.425396	-757.810056	-2.460522	-0.275327	22163.30454
34.363872	-620.370117	302.425365	-767.728571	-0.171634	0.487636	22201.45268
157.200873	-604.347899	382.536453	-696.010074	1.354292	1.250599	22211.3712
243.415662	-574.592353	494.691975	-641.83972	1.354292	1.250599	22222.05268
322.000824	-522.710887	551.91418	-567.069372	-0.171634	-1.038289	22229.6823
402.111911	-482.273862	626.684528	-482.380508	0.591329	-0.275327	22231.97119
456.282265	-384.614631	680.854883	-372.513874	-0.934596	-1.038289	22217.4749
489.852626	-328.155389	709.084504	-279.43242	-0.171634	0.487636	22225.86749
546.311868	-233.548009	754.862268	-195.506519	3.64318	-0.275327	22254.86007
577.593341	-137.414704	735.7882	-42.913971	1.354292	-0.275327	22240.36378
557.756309	-43.570288	765.543746	98.997098	1.354292	1.250599	22243.41563
546.311868	24.333396	741.128939	199.708179	1.354292	1.250599	22242.65267
551.652608	133.437067	680.854883	337.041472	0.591329	-1.038289	22226.63045
508.926694	227.281484	622.869715	436.226627	-2.460522	-3.327178	22225.10453
497.482253	298.999981	541.232702	520.152528	-0.171634	-1.038289	22220.52675
452.467452	379.874031	426.788291	588.819175	1.354292	-0.275327	22209.84527
394.482284	463.799932	326.07721	679.61174	0.591329	1.250599	22222.81564
328.867488	495.081404	226.129091	756.670977	1.354292	0.487636	22204.50453
231.971221	548.488796	59.040252	781.085785	-0.171634	1.250599	22200.68972
157.963835	572.140641	-7.337506	791.767263	-3.223484	-0.275327	22195.34898
74.800897	596.555448	-120.255991	798.633927	-3.223484	-0.275327	22206.03046
4.608325	579.770268	-214.86337	778.796896	-0.934596	-0.275327	22166.3564
-85.421278	559.170274	-365.16703	757.43394	-1.697559	-1.801252	98.422193
-154.850887	551.540647	-439.174415	704.789511	-0.171634	-0.275327	14.496292
-242.591602	530.940653	-542.937347	672.745076	1.354292	0.487636	4422.894986
-321.176763	488.977703	-626.863248	556.77474	0.591329	0.487636	22150.33418
-379.161931	433.281423	-688.66323	411.81182	0.591329	-0.275327	22219.00082
-469.191534	372.244404	-742.833584	364.50813	2.117255	1.250599	22210.60823
-484.450789	288.318503	-726.811367	152.404489	0.591329	1.250599	22217.4749
-545.487808	208.970378	-754.278025	126.463756	2.117255	-0.275327	22251.04526
-570.665578	128.859291	-706.974336	-37.573232	1.354292	0.487636	22235.786
-612.628529	17.466731	-720.707665	-134.4695	1.354292	-1.801252	22236.54897
-590.50261	-32.125847	-642.885466	-271.03983	3.64318	-0.275327	22244.17859
-580.584094	-141.992481	-609.315105	-373.276836	-0.934596	1.250599	22222.05268
-550.065585	-239.651711	-547.515124	-477.039769	2.117255	2.776524	22219.76379
-520.310038	-303.740581	-471.981813	-567.069372	-1.697559	-1.038289	22213.66009
-466.902646	-389.95537	-372.796657	-655.573049	-1.697559	-1.038289	22219.00082
-385.265633	-462.43683	-259.878172	-747.89154	0.591329	-0.275327	22206.03046
-303.628621	-523.473849	-217.152259	-776.121162	0.591329	-0.275327	22201.45268
-243.354564	-593.666421	-66.8486	-818.084112	-1.697559	0.487636	22198.40083
-133.48793	-610.451601	44.54396	-808.928559	-3.986447	-1.038289	22185.43046
-44.984253	-637.155297	190.269843	-805.113746	2.117255	-0.275327	22180.85269
68.697195	-648.599738	304.714253	-766.202646	-0.171634	2.013561	22201.45268
135.074953	-621.13308	372.617937	-719.661919	-0.171634	0.487636	22203.74157
234.260109	-579.933092	485.536422	-638.024906	-0.171634	-0.275327	22228.91934
319.711936	-531.103477	541.995665	-589.958254	0.591329	-0.275327	22232.73415
374.645253	-479.222011	660.254889	-496.8768	1.354292	0.487636	22220.52675
466.963744	-409.792402	712.136355	-346.573141	0.591329	0.487636	22228.15638
503.585955	-331.970202	712.899318	-295.454637	-0.171634	0.487636	22229.6823
551.652608	-246.518376	731.210423	-190.928742	1.354292	-1.038289	22238.07489
589.800744	-134.362853	726.632647	-70.38063	1.354292	-0.275327	22248.75637
579.882229	-40.518437	764.017821	135.619309	1.354292	2.013561	22245.70452
565.385937	43.407464	738.077088	241.67113	0.591329	1.250599	22226.63045
569.200751	142.59262	701.454877	334.752583	2.117255	0.487636	22238.83786
521.134098	222.703707	638.128969	431.648851	1.354292	-1.801252	22234.26008
478.408185	308.918497	519.869745	538.463634	-0.934596	-1.801252	22199.16379
453.993377	378.348106	442.810509	613.233982	-0.171634	-0.275327	22219.00082
402.111911	463.036969	339.047577	671.982113	0.591329	1.250599	22228.15638
328.867488	507.288808	245.20316	733.782095	-0.171634	-1.038289	22192.29713
237.31196	547.725833	53.699513	754.382089	0.591329	-0.275327	22203.74157
166.356425	587.399896	-7.337506	774.982083	-2.460522	-0.275327	22201.45268
73.274972	588.925821	-109.574513	802.448741	0.591329	0.487636	22193.82305
23.682394	591.214709	-228.5967	761.248753	-0.171634	0.487636	22179.32676
-68.636098	569.08879	-357.537402	739.122834	-3.223484	-3.327178	99.185156
-156.376812	546.199908	-454.43367	718.52284	-0.934596	-0.275327	13.733329
-234.199011	517.207324	-511.655875	659.774709	2.117255	1.250599	11.444441
-315.836024	473.718448	-618.470658	560.589554	1.354292	0.487636	22114.47493
-370.006379	421.836982	-682.559528	441.567367	0.591329	0.487636	22206.03046
-427.991547	354.696261	-756.566914	346.197024	0.591329	-0.275327	22214.42305
-489.028566	275.348136	-751.989137	163.84893	2.117255	1.250599	22224.34156
-530.991516	205.155564	-767.248392	76.871178	2.117255	-0.275327	22243.41563
-590.50261	121.229663	-749.700249	20.411936	2.117255	0.487636	22236.54897
-603.472976	60.955607	-780.981721	-135.232463	1.354292	-2.564215	22244.17859
-610.339641	-45.096213	-655.09287	-268.750941	1.354292	0.487636	22237.31193
-587.450759	-135.125816	-581.085484	-353.439805	0.591329	1.250599	22222.81564
-561.510026	-222.103568	-546.752161	-451.861998	0.591329	2.013561	22227.39341
-518.02115	-314.422059	-469.692925	-583.854552	-0.171634	-0.275327	22215.18601
-459.273019	-373.933153	-373.55962	-625.05454	0.591329	-1.038289	22212.89712
-383.739708	-434.207209	-264.455948	-715.084143	-0.171634	-1.038289	22212.89712
-322.702689	-518.896073	-201.893004	-765.439683	-0.171634	-0.275327	22202.21564
-247.169378	-567.725688	-47.011568	-811.217447	-1.697559	-0.275327	22184.6675
-155.61385	-597.481235	6.395823	-873.017429	-1.697559	-0.275327	22195.34898
-64.821284	-634.103446	146.780967	-801.298932	-0.934596	0.487636	22186.19343
38.178686	-632.577521	287.16611	-804.350783	-2.460522	1.250599	22189.24528
138.889767	-634.103446	390.16608	-722.71377	0.591329	0.487636	22215.18601
223.578631	-585.273831	488.588273	-630.395279	-0.934596	-0.275327	22231.97119
309.79342	-543.31088	543.52159	-584.617515	0.591329	-0.275327	22218.23786
398.297097	-486.088675	635.840081	-505.26939	2.117255	-1.038289	22228.91934
446.36375	-434.970172	703.743765	-388.536091	-0.934596	0.487636	22231.97119
522.660024	-357.910935	747.232641	-274.091681	1.354292	0.487636	22214.42305
568.437788	-259.488742	724.343759	-210.765773	1.354292	-1.038289	22246.46748
587.511856	-158.014698	760.96597	-82.588034	2.117255	-1.038289	22255.62304
579.119266	-51.962878	743.417827	92.893396	1.354292	-0.275327	22224.34156
589.037782	39.592651	719.003019	221.834098	2.880217	0.487636	22235.02304
543.260017	128.859291	702.217839	321.019254	1.354292	-0.275327	22242.65267
519.608173	202.103713	655.677112	422.493298	0.591329	-1.801252	22217.4749
493.66744	282.977764	540.469739	488.108094	1.354292	-0.275327	22207.55638
444.837824	380.636994	419.921627	598.73769	0.591329	0.487636	22227.39341
403.637837	444.725864	351.25498	666.641374	-0.934596	0.487636	22208.31935
329.630451	512.629547	243.677234	730.730244	-0.934596	0.487636	22199.16379
243.415662	550.014722	97.951352	756.670977	-0.171634	0.487636	22207.55638
180.089755	574.429529	-14.967133	793.293188	-3.986447	-1.801252	22180.85269
99.978667	584.348045	-129.411544	794.056151	-0.171634	0.487636	22196.11194
9.949064	591.214709	-239.278178	765.82653	-3.986447	-1.038289	22186.95639
-69.39906	582.059156	-372.033694	731.493207	-3.223484	-2.564215	216.681417
-138.828669	552.30361	-418.574421	741.411722	-0.934596	-0.275327	14.496292
-221.991608	532.466579	-517.759577	667.404337	-0.934596	2.013561	12.207404
-281.502701	493.555479	-626.100286	576.611771	1.354292	1.250599	22022.9194
-360.087863	442.436976	-684.848416	439.278478	0.591329	1.250599	22205.2675
-453.169317	353.933298	-732.915069	374.426646	1.354292	0.487636	22220.52675
-504.28782	295.185167	-724.522479	226.411875	2.880217	0.487636	22240.36378
-537.095218	216.600005	-769.53728	108.152651	3.64318	-0.275327	22240.36378
-561.510026	125.044477	-716.129889	6.678607	2.880217	-0.275327	22244.17859
-618.732231	44.93339	-729.863218	-132.180612	1.354292	0.487636	22241.88971
-588.976684	-45.096213	-690.189156	-222.210215	-0.171634	0.487636	22226.63045
-596.606311	-122.918412	-585.663261	-342.758327	-0.934596	-0.275327	22228.91934
-553.880398	-204.555425	-558.196602	-469.410141	0.591329	1.250599	22230.44527
-513.443373	-313.659097	-466.641074	-547.23234	-0.934596	-1.038289	22206.03046
-474.532274	-371.644265	-372.796657	-627.343428	0.591329	-0.275327	22224.34156
-411.206366	-446.414613	-269.033725	-708.217478	-0.171634	-1.038289	22209.84527
-317.36195	-499.822004	-201.893004	-775.358199	0.591329	-0.275327	22186.95639
-242.591602	-568.488651	-56.930084	-813.506336	-3.223484	-1.038289	22191.53417
-141.117558	-607.39975	-32.515276	-799.010044	-1.697559	-0.275327	22196.11194
-48.036104	-627.236782	162.040222	-794.432267	-0.934596	1.250599	22171.69713
35.126835	-620.370117	239.099458	-795.19523	-0.934596	0.487636	22195.34898
120.578661	-631.051595	356.595719	-750.180428	-0.171634	0.487636	22222.81564
227.393444	-602.059011	487.82531	-656.336012	1.354292	-2.564215	22215.18601
299.111942	-557.04421	567.173435	-580.039738	-0.171634	-1.801252	22225.10453
367.015625	-490.666452	656.440075	-507.558278	1.354292	-0.275327	22233.49712
431.867458	-437.25906	680.854883	-385.48424	-0.171634	0.487636	22214.42305
495.193365	-357.147973	731.973386	-299.269451	0.591329	0.487636	22222.05268
537.156316	-264.066519	745.706715	-218.395401	2.117255	0.487636	22254.86007
581.408154	-158.014698	783.091889	-71.143593	2.117255	-1.038289	22237.31193
584.460005	-61.118431	761.728933	77.634141	0.591329	0.487636	22232.73415
576.830378	38.066725	712.136355	183.685962	1.354292	1.250599	22240.36378
543.260017	117.41485	719.003019	313.389627	0.591329	-1.801252	22228.15638
527.2378	198.2889	655.677112	417.915522	0.591329	-1.038289	22222.81564
493.66744	274.585173	551.151217	508.708087	-0.171634	0.487636	22215.18601
447.126713	371.481441	448.914211	594.159914	-0.171634	-0.275327	22215.18601
413.556352	447.777715	358.884608	680.374703	1.354292	2.013561	22220.52675
346.415631	501.185106	245.20316	736.833946	0.591329	0.487636	22209.84527
253.334177	547.725833	107.869867	770.404306	-0.171634	0.487636	22199.92676
173.22309	564.511014	-18.018984	774.982083	-3.223484	-1.038289	22185.43046
95.400891	586.636933	-145.433761	746.752461	-0.934596	1.250599	22193.06009
29.786096	586.636933	-261.404097	746.752461	1.354292	-1.038289	22187.71935
-57.191656	568.325827	-339.226297	723.100616	-2.460522	-1.038289	529.496139
-140.354595	562.985088	-437.64849	716.996915	-0.934596	-0.275327	16.022217
-234.199011	525.599914	-495.633658	685.715442	0.591329	1.250599	12.207404
-292.184179	500.422144	-611.603994	604.07843	2.880217	2.013561	21853.54167
-364.665639	459.985119	-692.478044	455.300696	1.354292	0.487636	22211.3712
-434.858211	396.659211	-727.57433	400.367379	3.64318	2.013561	22225.86749
-492.080417	305.103683	-742.070622	238.619279	0.591329	-0.275327	22212.89712
-544.724845	233.385186	-772.589131	127.226719	2.880217	1.250599	22249.51933
-567.613727	144.118545	-743.596547	12.019346	1.354292	-1.038289	22246.46748
-581.347057	45.696352	-742.070622	-137.521351	1.354292	0.487636	22227.39341
-585.924833	-26.022145	-706.211373	-203.899109	-0.171634	0.487636	22235.786
-582.872982	-119.103599	-597.107702	-341.232401	-0.171634	1.250599	22235.02304
-559.9841	-210.659127	-558.959565	-449.57311	-0.171634	0.487636	22213.66009
-514.206336	-293.822066	-484.189217	-536.550862	-2.460522	-1.038289	22215.94897
-458.510056	-363.251675	-364.404067	-639.550832	0.591329	0.487636	22230.44527
-406.62859	-441.836836	-286.581868	-702.876739	-1.697559	-1.038289	22192.29713
-337.961944	-488.377563	-221.730035	-770.01746	2.117255	-1.038289	22211.3712
-268.532335	-552.466433	-79.056003	-839.447069	-1.697559	-0.275327	22199.16379
-165.532365	-602.059011	54.462476	-844.024845	-0.934596	-0.275327	22177.03787
-57.191656	-638.681223	125.41801	-856.995212	-3.223484	-0.275327	22172.4601
33.600909	-647.836775	249.017974	-774.595236	-0.934596	2.013561	22206.03046
124.393475	-618.844191	339.810539	-813.506336	-0.171634	1.250599	22203.74157
199.163823	-604.347899	486.299385	-657.861937	-1.697559	-1.801252	22222.05268
291.482314	-541.784955	568.69936	-578.513813	0.591329	-2.564215	22234.26008
357.860072	-502.873855	633.551193	-547.995303	0.591329	0.487636	22221.28971
457.808191	-414.370178	677.040069	-395.402756	0.591329	1.250599	22223.5786
489.089663	-363.251675	761.728933	-295.454637	-0.934596	0.487636	22228.91934
536.393353	-266.355407	773.936337	-206.187997	2.117255	0.487636	22244.17859
565.385937	-172.51099	774.699299	-51.306561	2.880217	1.250599	22245.70452
577.593341	-77.903611	764.780784	76.108216	2.880217	2.013561	22246.46748
573.015564	18.992657	727.39561	199.708179	-0.171634	-1.038289	22228.15638
550.889645	109.02226	682.380808	292.789633	0.591329	-1.038289	22231.20823
530.289651	204.392602	648.810448	403.41923	1.354292	0.487636	22230.44527
492.141514	285.266652	566.410472	517.86364	-1.697559	-0.275327	22212.89712
453.230414	347.829596	470.277167	589.582138	-0.934596	-0.275327	22213.66009
405.926725	433.281423	351.25498	676.55989	-0.171634	-0.275327	22226.63045
356.334147	507.288808	242.151309	732.256169	-0.171634	-0.275327	22209.08231
255.623066	533.992504	117.788383	754.382089	-1.697559	-1.038289	22193.06009
191.534196	573.666566	-7.337506	787.952449	-0.934596	-1.038289	22192.29713
96.163854	593.503598	-121.781917	776.508008	-1.697559	-1.801252	22190.7712
45.04535	589.688784	-236.226327	710.13025	0.591329	-1.801252	22177.03787
-44.22129	561.459163	-341.515185	713.182101	-3.223484	-1.801252	1369.518113
-125.858303	535.51843	-401.026278	709.367287	-0.171634	1.250599	16.78518
-232.673086	528.651765	-498.685509	671.982113	-0.171634	1.250599	11.444441
-288.369366	495.844367	-619.996584	581.189547	1.354292	1.250599	21855.83056
-366.191565	437.096236	-660.433609	486.582168	-2.460522	-1.801252	22212.89712
-407.391553	383.688845	-706.974336	401.130342	-2.460522	-1.038289	22205.2675
-471.480423	302.814795	-730.626181	234.041502	2.117255	0.487636	22225.86749
-533.280404	237.199999	-784.796535	153.930415	1.354292	-1.038289	22251.80822
-565.324839	147.933359	-755.040988	39.486004	2.117255	0.487636	22229.6823
-588.976684	70.11116	-736.729883	-140.573202	1.354292	0.487636	22236.54897
-627.124821	-4.659188	-710.789149	-236.706507	2.880217	2.013561	22244.17859
-589.739647	-110.711009	-600.159553	-329.78796	2.117255	2.013561	22219.00082
-574.480392	-203.792463	-562.011416	-448.047185	-0.171634	-0.275327	22222.05268
-537.095218	-283.140587	-493.344769	-539.602713	2.880217	-0.275327	22225.10453
-470.71746	-365.540563	-368.218881	-619.7138	1.354292	0.487636	22213.66009
-419.598957	-434.970172	-300.315197	-698.298962	-0.934596	0.487636	22205.2675
-322.702689	-499.059042	-204.944855	-771.543385	-0.171634	-1.038289	22207.55638
-267.769372	-560.096061	-97.367109	-810.454485	-0.171634	-1.038289	22178.5638
-164.769402	-605.110862	23.943966	-831.817441	-0.934596	1.250599	22186.95639
-84.658315	-640.207148	183.403178	-801.298932	-0.171634	1.250599	22174.74899
38.178686	-631.814558	220.788352	-832.580404	-0.171634	1.250599	22188.48232
113.711997	-605.873825	319.973508	-805.876708	-0.934596	0.487636	22212.89712
195.349009	-611.214564	450.440136	-656.336012	0.591329	-0.275327	22233.49712
285.378612	-546.362731	563.358621	-611.32121	-0.934596	-1.801252	22212.89712
378.460066	-521.947924	612.951199	-544.180489	0.591329	0.487636	22216.71194
436.445234	-433.444246	708.321541	-412.950899	-1.697559	1.250599	22223.5786
500.534104	-363.251675	754.099305	-310.713892	-1.697559	-0.275327	22222.81564
542.497055	-267.881332	762.491895	-220.684289	2.117255	0.487636	22244.94156
569.200751	-190.059133	766.306709	-72.669518	2.117255	1.250599	22251.80822
593.615558	-86.296201	757.914119	43.300818	1.354292	0.487636	22238.83786
569.963713	7.548216	736.551162	176.056334	2.880217	-0.275327	22231.97119
567.674825	99.866707	657.203038	271.426676	-0.171634	-2.564215	22236.54897
532.578539	191.422235	651.862299	403.41923	1.354292	0.487636	22226.63045
491.378551	281.451838	567.173435	473.611802	2.117255	1.250599	22209.08231
480.697073	345.540708	480.958646	577.374734	-0.934596	1.250599	22222.81564
425.000793	416.496243	360.410533	639.937678	0.591329	2.013561	22228.91934
360.148961	495.081404	255.121675	708.604324	2.117255	-0.275327	22205.2675
260.963805	546.199908	109.395793	770.404306	-2.460522	-1.038289	22199.16379
202.978637	579.770268	-0.470841	787.189486	-2.460522	0.487636	22193.82305
118.289773	592.740635	-88.974519	759.722828	-2.460522	-0.275327	22171.69713
48.097201	585.111007	-237.752253	731.493207	-2.460522	-1.038289	22183.90454
-52.61388	598.081374	-344.567036	742.174685	1.354292	0.487636	1400.799585
-103.732383	578.244343	-407.12998	768.878381	0.591329	1.250599	16.78518
-215.124943	543.91102	-501.73736	647.567306	-0.171634	0.487636	11.444441
-283.028627	503.473995	-583.374372	613.996945	1.354292	0.487636	21520.88992
-354.747124	469.140671	-646.70028	498.026609	0.591329	-0.275327	22195.34898
-415.02118	389.792547	-678.744715	409.522932	-0.934596	-0.275327	22215.94897
-472.243385	318.074049	-706.974336	272.189639	5.169106	1.250599	22237.31193
-520.310038	244.066664	-774.115057	161.560042	2.880217	-0.275327	22236.54897
-568.37669	149.459285	-738.255808	40.248967	1.354292	-0.275327	22238.07489
-603.472976	74.688936	-720.707665	-75.721369	1.354292	0.487636	22243.41563
-615.68038	-11.525853	-723.759516	-203.899109	1.354292	1.250599	22225.10453
-585.16187	-105.370269	-616.18177	-339.706476	0.591329	2.013561	22227.39341
-579.058169	-180.90358	-576.507708	-430.499042	1.354292	0.487636	22230.44527
-527.939665	-280.088736	-525.389204	-536.550862	0.591329	-1.038289	22203.74157
-501.998932	-358.673898	-390.3448	-596.061956	0.591329	-1.038289	22221.28971
-418.073031	-429.629433	-307.944824	-667.01749	0.591329	0.487636	22215.94897
-334.910093	-486.851638	-246.144843	-741.787838	0.591329	-0.275327	22205.2675
-255.561968	-572.303464	-97.367109	-811.217447	-2.460522	-1.038289	22191.53417
-168.584216	-573.066427	21.655078	-821.898926	-0.934596	-0.275327	22194.58602
-112.124974	-641.733074	127.706898	-795.19523	-3.223484	0.487636	22154.91195
0.793512	-640.207148	203.240209	-845.550771	-0.934596	-0.275327	22186.19343
96.163854	-628.762707	338.284614	-753.995242	-0.171634	-1.038289	22223.5786
210.608264	-606.636788	442.810509	-664.728602	3.64318	-0.275327	22224.34156
276.986022	-566.199763	537.417888	-641.83972	2.117255	-1.038289	22222.81564
367.015625	-499.822004	612.951199	-531.210123	2.117255	2.013561	22231.20823
415.082278	-459.384979	692.299324	-391.587942	-0.171634	2.013561	22225.10453
492.141514	-367.066488	725.106721	-327.499072	1.354292	0.487636	22218.23786
556.993347	-285.429475	757.151156	-203.136146	2.117255	-0.275327	22252.57118
582.171117	-180.90358	760.96597	-85.639885	2.117255	-0.275327	22248.75637
587.511856	-88.585089	780.803001	47.878594	2.117255	1.250599	22235.02304
587.511856	0.681551	736.551162	177.58226	2.117255	-0.275327	22242.65267
544.02298	85.370415	706.795616	263.034086	1.354292	-1.801252	22238.83786
544.02298	185.318533	629.736379	369.848869	-0.171634	0.487636	22217.4749
514.267433	265.429621	547.336404	472.085876	1.354292	2.013561	22215.18601
475.356334	358.511075	477.143832	564.404367	0.591329	1.250599	22225.86749
415.082278	432.51846	384.825341	671.21915	-1.697559	-0.275327	22215.18601
370.067476	478.296224	289.454999	727.678393	0.591329	-1.038289	22215.18601
269.356395	527.888802	140.677265	759.722828	-1.697559	-0.275327	22203.74157
181.61568	567.562864	6.395823	778.033934	-2.460522	-1.038289	22180.85269
126.682363	579.007306	-63.033786	768.115418	-0.934596	-0.275327	22182.37861
35.126835	590.451747	-234.700402	747.515424	-1.697559	-1.038289	22191.53417
-45.747215	569.851753	-346.092961	698.685809	-0.934596	0.487636	3742.332224
-124.332377	556.118423	-405.604055	762.011716	1.354292	2.776524	18.311106
-185.369396	533.992504	-533.781795	670.456188	0.591329	2.013561	12.970367
-282.265664	513.39251	-575.744745	592.633988	-0.934596	-0.275327	20825.83087
-341.776757	463.036969	-643.648429	514.048827	-0.934596	-1.801252	22200.68972
-416.547106	404.288839	-694.766932	411.81182	-0.934596	-1.038289	22221.28971
-466.139683	334.85923	-719.944702	272.952602	0.591329	-0.275327	22216.71194
-518.02115	250.170366	-780.218759	147.06375	2.117255	-0.275327	22244.17859
-550.065585	165.481502	-737.492845	64.663775	3.64318	-0.275327	22246.46748
-595.843349	78.50375	-720.707665	-75.721369	0.591329	1.250599	22225.10453
-586.687796	-16.103629	-696.292857	-186.350966	2.117255	1.250599	22235.02304
-611.102603	-101.555456	-623.048435	-345.810178	0.591329	2.013561	22235.02304
-567.613727	-195.399872	-573.455857	-412.187936	-0.171634	-0.275327	22214.42305
-534.043367	-286.955401	-494.870695	-521.291607	-2.460522	-1.801252	22210.60823
-468.428572	-341.888718	-426.204049	-637.261943	1.354292	0.487636	22228.91934
-429.517472	-423.525731	-301.841122	-680.750819	-0.934596	0.487636	22199.92676
-350.169347	-479.222011	-249.959656	-720.424882	0.591329	0.487636	22210.60823
-279.213813	-532.629402	-105.759699	-815.795224	-0.171634	-0.275327	22199.92676
-183.080508	-594.429384	-20.307873	-798.247081	-0.934596	-0.275327	22189.24528
-82.369427	-624.947893	111.684681	-813.506336	-0.934596	2.013561	22166.3564
10.712027	-640.970111	191.032806	-815.795224	0.591329	1.250599	22196.87491
106.845332	-633.340483	329.129061	-741.024876	-0.171634	-1.801252	22215.94897
193.060121	-599.00716	428.314217	-700.587851	0.591329	-0.275327	22221.28971
279.27491	-570.777539	506.899379	-635.736018	-0.171634	-1.038289	22230.44527
343.36378	-519.659036	605.321572	-522.817533	-0.934596	2.013561	22229.6823
425.763756	-446.414613	686.958585	-402.26942	-0.934596	0.487636	22218.23786
477.645222	-371.644265	715.188206	-332.076849	-0.934596	0.487636	22227.39341
531.052614	-306.792432	749.521529	-231.365767	2.117255	-0.275327	22251.80822
570.726676	-187.770245	773.173374	-98.610251	-0.171634	-1.038289	22236.54897
571.489639	-101.555456	757.914119	44.826743	3.64318	1.250599	22244.17859
581.408154	-12.288816	751.810417	158.508191	2.880217	0.487636	22241.88971
564.622974	84.607452	723.580796	245.485943	1.354292	-1.801252	22226.63045
520.371135	174.637055	603.795646	366.797018	-0.171634	-0.275327	22225.86749
523.422986	270.007397	583.958615	463.693286	0.591329	1.250599	22215.18601
471.54152	338.674043	506.899379	578.137696	-0.934596	2.013561	22209.84527
409.741538	424.12587	366.514235	643.752492	-0.934596	0.487636	22222.05268
363.200812	484.399926	296.321663	710.893213	1.354292	0.487636	22218.23786
283.089724	539.333243	145.255041	753.619126	-1.697559	-1.038289	22187.71935
201.452711	575.955455	10.9736	786.426524	-3.986447	-2.564215	22189.24528
120.578661	579.007306	-49.300457	805.500592	-2.460522	-0.275327	22186.95639
48.097201	598.081374	-209.522631	786.426524	0.591329	-0.275327	22174.74899
-23.621296	570.614715	-310.996675	716.996915	-2.460522	0.487636	10251.16733
-126.621266	559.933237	-388.055912	749.04135	0.591329	1.250599	20.599994
-195.287912	543.91102	-530.729944	675.033964	1.354292	2.013561	11.444441
-270.05826	504.99992	-577.270671	562.115479	-0.934596	-0.275327	20812.8605
-351.695273	461.511044	-629.915099	517.100678	2.117255	-0.275327	22209.84527
-395.184149	414.207354	-682.559528	418.678484	-0.171634	0.487636	22205.2675
-465.376721	330.281453	-724.522479	290.500745	0.591329	0.487636	22239.60082
-519.547075	253.98518	-780.981721	180.634111	-0.171634	-0.275327	22249.51933
-561.510026	165.481502	-741.307659	69.241551	1.354292	0.487636	22229.6823
-585.924833	70.11116	-714.603963	-81.062108	2.117255	2.776524	22231.97119
-593.554461	1.444514	-709.263224	-185.588003	1.354292	0.487636	22242.65267
-582.110019	-76.377685	-665.774348	-300.795376	2.117255	1.250599	22224.34156
-578.295206	-181.666543	-533.781795	-423.632377	1.354292	0.487636	22220.52675
-550.828547	-273.222072	-532.255869	-521.291607	-0.171634	-1.038289	22220.52675
-483.687826	-338.836867	-430.018862	-615.136024	0.591329	1.250599	22221.28971
-423.41377	-406.740551	-330.833706	-684.565633	-1.697559	-0.275327	22198.40083
-379.161931	-476.17016	-246.907805	-709.743403	-1.697559	-0.275327	22219.76379
-289.132329	-533.392365	-108.048587	-798.247081	-2.460522	-0.275327	22196.11194
-185.369396	-614.266415	-3.522692	-801.298932	-2.460522	0.487636	22183.90454
-86.947203	-624.947893	76.588395	-834.10633	0.591329	1.250599	22171.69713
0.030549	-624.184931	213.158725	-794.432267	-1.697559	-1.038289	22193.82305
93.874965	-621.13308	337.521651	-759.335981	-0.934596	-3.327178	22212.13416
192.297158	-605.873825	424.499403	-682.276745	0.591329	-0.275327	22227.39341
259.437879	-566.962725	467.988279	-649.469347	1.354292	0.487636	22231.20823
347.178594	-525.762738	548.099366	-553.336042	1.354292	1.250599	22219.00082
422.711905	-451.755352	678.565994	-425.921265	-0.171634	1.250599	22226.63045
490.615589	-378.510929	734.262274	-325.210184	-0.171634	1.250599	22228.91934
532.578539	-307.555395	759.440045	-223.73614	2.880217	0.487636	22239.60082
573.778527	-210.659127	785.380778	-104.713953	-0.171634	-1.038289	22245.70452
586.748893	-116.051748	765.543746	12.019346	0.591329	-1.038289	22248.75637
571.489639	-33.651772	757.914119	169.18967	0.591329	-1.038289	22226.63045
560.80816	76.214862	702.217839	266.8489	-0.934596	-1.801252	22235.02304
543.260017	160.903726	632.025267	343.145174	-0.934596	1.250599	22230.44527
500.534104	259.325919	599.21787	454.537733	-0.171634	-0.275327	22197.63787
482.985961	331.044416	506.136416	550.671038	-0.171634	1.250599	22219.76379
434.156346	406.577727	381.77349	648.330268	-0.934596	-0.275327	22224.34156
376.934141	478.296224	297.847589	713.182101	-1.697559	-0.275327	22201.45268
270.119358	521.7851	140.677265	733.782095	-0.934596	-0.275327	22196.11194
222.052705	568.325827	26.995817	781.085785	-1.697559	-1.801252	22197.63787
112.186071	566.036939	-30.989351	743.70061	-1.697559	-1.038289	22167.88232
61.83053	588.925821	-191.211526	760.485791	-0.934596	-0.275327	22190.00824
-20.569445	582.822119	-297.263346	736.833946	-0.171634	2.013561	10561.69317
-97.628682	565.273976	-377.374433	748.278387	0.591329	1.250599	22.125919
-192.999024	533.992504	-493.344769	688.004331	-0.171634	0.487636	12.207404
-278.45085	518.733249	-591.004	585.004361	1.354292	-0.275327	19470.04608
-340.250832	471.42956	-632.203988	525.493268	-0.934596	-1.038289	22188.48232
-402.813776	416.496243	-684.085454	441.567367	1.354292	-0.275327	22213.66009
-449.354503	336.385155	-726.048404	297.367409	1.354292	0.487636	22240.36378
-509.628559	241.777776	-765.722467	164.611893	2.117255	0.487636	22241.12674
-540.147069	184.555571	-719.18174	51.693408	0.591329	0.487636	22231.20823
-581.347057	83.844489	-713.078038	-23.07694	1.354292	1.250599	22238.83786
-598.132237	5.259327	-731.389143	-184.82504	-0.171634	-0.275327	22233.49712
-592.791498	-85.533238	-655.855832	-305.373153	-0.171634	-1.038289	22221.28971
-584.398908	-162.592475	-568.87808	-409.136085	2.880217	0.487636	22230.44527
-521.835963	-244.229488	-534.544757	-497.639763	0.591329	-0.275327	22219.00082
-504.28782	-340.362792	-439.937378	-581.565664	0.591329	0.487636	22216.71194
-448.591541	-396.059072	-297.263346	-713.558217	2.880217	0.487636	22205.2675
-352.458236	-484.56275	-240.041141	-750.943391	1.354292	1.250599	22221.28971
-279.976776	-543.31088	-110.337476	-812.743373	-2.460522	-1.038289	22190.00824
-200.628651	-595.192347	-24.885649	-821.135963	-2.460522	0.487636	22196.11194
-119.754601	-626.473819	66.669879	-805.113746	-2.460522	0.487636	22174.74899
-3.021302	-626.473819	220.788352	-824.187814	-1.697559	-1.038289	22182.37861
86.245338	-618.081229	339.810539	-758.573019	-0.171634	-0.275327	22221.28971
177.800866	-607.39975	435.180881	-680.750819	2.117255	0.487636	22233.49712
258.674917	-583.747906	501.558639	-679.987857	2.880217	1.250599	22220.52675
340.311929	-524.999775	582.43269	-587.669365	2.117255	1.250599	22227.39341
408.978576	-460.910905	667.884516	-442.706445	0.591329	0.487636	22234.26008
474.593371	-379.273892	695.351175	-367.936097	0.591329	0.487636	22215.94897
531.815576	-306.029469	766.306709	-232.12873	2.117255	-0.275327	22248.75637
566.1489	-210.659127	777.75115	-108.528767	0.591329	-0.275327	22251.80822
582.93408	-125.207301	785.380778	25.752675	3.64318	0.487636	22234.26008
593.615558	-27.54807	739.603013	150.878564	2.117255	-1.038289	22236.54897
568.437788	86.89634	698.403026	256.167422	1.354292	0.487636	22241.12674
538.682241	168.533353	680.09192	351.537764	0.591329	0.487636	22212.13416
497.482253	250.933329	613.714162	429.359963	-1.697559	-1.038289	22208.31935
479.171148	323.414789	489.351236	543.804373	-0.934596	-0.275327	22225.10453
442.548936	414.970317	398.55867	642.989529	-0.171634	-0.275327	22204.50453
370.067476	474.481411	275.721669	693.34507	-0.934596	1.250599	22199.16379
293.771202	514.155473	162.040222	765.82653	-1.697559	-0.275327	22202.21564
208.319376	562.222125	42.255072	774.21912	-1.697559	-0.275327	22183.90454
147.282357	577.48138	-30.989351	812.367257	-0.171634	-0.275327	22176.27491
54.200903	575.955455	-171.374494	749.804312	-0.934596	0.487636	22194.58602
-22.858333	584.348045	-264.455948	768.878381	-0.934596	1.250599	22189.24528
-87.710166	566.799902	-377.374433	762.774679	1.354292	1.250599	25.17777
-176.213843	537.044355	-461.300335	709.367287	0.591329	0.487636	12.207404
-259.376782	521.7851	-549.804012	572.796957	0.591329	-0.275327	16962.95053
-338.724906	476.770299	-631.441025	498.026609	-0.934596	0.487636	22183.14158
-398.998963	408.103652	-676.455826	428.597	-0.171634	-1.038289	22217.4749
-450.880429	347.829596	-723.759516	293.552596	0.591329	-1.038289	22238.07489
-508.865597	260.088881	-746.648398	197.419291	3.64318	-0.275327	22238.83786
-547.776696	171.585204	-705.44841	111.204502	2.117255	-0.275327	22239.60082
-603.472976	104.444483	-726.048404	-28.417679	0.591329	2.013561	22236.54897
-601.184088	26.622284	-703.922485	-166.513935	1.354292	1.250599	22229.6823
-607.28779	-73.325835	-669.589162	-284.010196	-0.934596	-1.801252	22227.39341
-568.37669	-155.72581	-580.322521	-399.217569	0.591329	-1.038289	22227.39341
-540.147069	-235.836898	-544.463273	-514.424943	0.591329	-1.038289	22209.84527
-489.791528	-348.755383	-449.092931	-584.617515	0.591329	1.250599	22223.5786
-435.621174	-407.503513	-318.626303	-689.906372	-2.460522	-0.275327	22199.92676
-366.191565	-480.747936	-250.722619	-748.654503	-1.697559	-1.038289	22204.50453
-306.680471	-537.207179	-121.781917	-797.484118	-1.697559	0.487636	22197.63787
-194.524949	-565.4368	-34.804165	-815.032261	-2.460522	0.487636	22201.45268
-102.206458	-618.844191	60.566178	-836.395218	-0.934596	1.250599	22165.59343
-7.599079	-623.421968	210.869837	-805.876708	1.354292	-1.801252	22192.29713
75.56386	-624.947893	340.573502	-727.291546	1.354292	-1.038289	22230.44527
167.119388	-609.688639	429.077179	-691.432298	0.591329	-0.275327	22212.89712
256.386028	-580.696055	477.143832	-639.550832	0.591329	0.487636	22221.28971
323.526749	-526.5257	553.440106	-599.876769	0.591329	0.487636	22227.39341
412.793389	-458.622017	675.514143	-435.076818	1.354292	0.487636	22209.84527
489.852626	-392.244259	706.032653	-360.30647	0.591329	-0.275327	22225.86749
519.608173	-318.236873	749.521529	-243.573171	2.880217	-0.275327	22255.62304
568.437788	-205.318388	769.35856	-132.943574	0.591329	0.487636	22238.83786
553.178533	-113.76286	767.832635	8.967495	2.117255	-0.275327	22240.36378
566.1489	-23.733257	741.891902	127.226719	0.591329	-2.564215	22241.88971
571.489639	64.007458	688.48451	234.804465	2.117255	0.487636	22226.63045
547.074831	149.459285	686.195622	336.278509	2.117255	2.776524	22221.28971
509.689657	247.881478	610.662311	426.308112	0.591329	0.487636	22216.71194
482.222998	325.703677	496.2179	559.063628	0.591329	0.487636	22215.18601
437.97116	410.392541	410.766074	610.945094	1.354292	-0.275327	22210.60823
367.778588	497.370293	297.084626	678.848778	-0.171634	-0.275327	22203.74157
309.030457	521.7851	171.958737	752.093201	-0.171634	0.487636	22193.82305
213.660115	559.170274	53.699513	784.900598	-1.697559	-0.275327	22184.6675
151.097171	592.740635	-37.093053	777.270971	-0.171634	-0.275327	22185.43046
61.83053	588.925821	-150.774501	783.374673	-5.512373	-1.038289	22193.82305
5.371288	583.585082	-264.455948	778.796896	1.354292	2.776524	22189.24528
-93.050905	579.007306	-366.692955	765.063567	0.591329	0.487636	32.044435
-173.924955	545.436945	-462.063297	697.159883	-0.171634	-0.275327	12.970367
-257.850856	510.340659	-548.278087	603.315467	1.354292	-1.801252	12701.04068
-324.228614	459.985119	-623.811397	497.263646	1.354292	1.250599	22181.61565
-377.636006	414.207354	-682.559528	432.411814	-0.171634	0.487636	22218.23786
-437.910062	356.222186	-739.781733	322.54518	2.880217	0.487636	22231.20823
-502.761895	283.740726	-784.033572	199.708179	1.354292	-1.801252	22244.94156
-547.776696	178.451869	-732.152106	83.737843	3.64318	1.250599	22242.65267
-574.480392	83.844489	-741.307659	-20.788052	-0.934596	0.487636	22222.05268
-605.761864	32.725986	-729.100255	-158.884307	0.591329	0.487636	22235.02304
-592.028535	-71.036946	-656.618795	-253.491687	0.591329	1.250599	22234.26008
-596.606311	-155.72581	-595.581776	-393.87683	0.591329	-1.038289	22183.14158
-559.9841	-257.199854	-539.885496	-499.928651	1.354292	-0.275327	22217.4749
-494.369305	-329.681314	-436.122564	-589.958254	-0.171634	0.487636	22226.63045
-432.569323	-396.822035	-330.833706	-654.810086	-0.934596	-0.275327	22183.90454
-376.873043	-447.177576	-241.567066	-718.898956	-1.697559	-0.275327	22211.3712
-292.947142	-538.733104	-145.433761	-775.358199	-0.934596	-0.275327	22205.2675
-223.517533	-577.644204	-28.700463	-797.484118	-2.460522	-1.038289	22186.95639
-119.754601	-609.688639	69.72173	-832.580404	1.354292	1.250599	22180.08972
-35.8287	-647.073813	200.188358	-783.750789	-1.697559	-1.801252	22200.68972
81.667562	-614.266415	316.158694	-747.89154	-0.171634	-1.038289	22209.84527
163.304574	-615.029378	418.395701	-701.350813	1.354292	0.487636	22104.55641
247.230476	-573.82939	486.299385	-631.921204	0.591329	0.487636	22233.49712
337.260078	-520.421998	562.595658	-575.461962	1.354292	0.487636	22217.4749
370.830439	-484.56275	648.810448	-487.721247	-1.697559	-1.038289	22222.05268
460.097079	-430.392395	686.958585	-393.87683	1.354292	-1.038289	22231.20823
538.682241	-311.370208	699.928951	-266.462053	0.591329	-1.038289	22241.12674
563.860011	-212.185053	726.632647	-165.750972	-0.171634	0.487636	22240.36378
586.748893	-125.970263	744.943753	-11.632499	2.117255	-1.038289	22246.46748
585.222968	-45.096213	742.654864	117.308203	2.117255	-0.275327	22233.49712
560.80816	51.800054	714.425243	240.908167	2.880217	0.487636	22227.39341
536.393353	134.962993	669.410442	344.671099	0.591329	2.013561	22228.91934
522.660024	227.281484	590.82528	456.826621	-1.697559	-1.038289	22209.84527
490.615589	323.414789	509.95123	523.967342	1.354292	0.487636	22218.23786
427.289681	379.874031	411.529037	629.2562	1.354292	1.250599	22219.76379
388.378582	464.562895	328.366098	679.61174	1.354292	-0.275327	22202.21564
299.111942	500.422144	164.32911	721.574691	0.591329	-1.038289	22187.71935
229.682333	555.355461	63.618028	779.559859	-1.697559	-1.038289	22194.58602
148.04532	575.955455	-17.256022	787.189486	-0.171634	0.487636	22190.7712
92.34904	594.26656	-162.218942	771.930232	-0.934596	1.250599	22192.29713
-12.176855	582.822119	-236.226327	758.959865	0.591329	2.013561	22200.68972
-78.554613	568.325827	-349.144812	765.063567	0.591329	0.487636	32.807398
-169.347179	555.355461	-444.515154	720.048766	0.591329	-0.275327	12.207404
-241.065676	521.7851	-542.937347	628.493237	1.354292	-0.275327	12664.41847
-335.673055	480.585112	-629.915099	520.152528	0.591329	-1.038289	22184.6675
-414.258217	448.540677	-698.581746	462.16736	1.354292	1.250599	22206.79342
-460.798944	344.014783	-729.863218	301.182223	0.591329	-0.275327	22239.60082
-501.998932	270.77036	-746.648398	206.574844	1.354292	-1.038289	22250.2823
-537.858181	195.237049	-788.611349	80.685992	4.406143	0.487636	22228.91934
-586.687796	105.207446	-729.863218	-12.395462	2.117255	2.013561	22236.54897
-603.472976	16.703768	-712.315075	-168.802823	1.354292	1.250599	22242.65267
-595.080386	-64.933244	-677.218789	-267.225016	-0.171634	-0.275327	22214.42305
-575.243355	-151.148034	-603.211404	-379.380538	0.591329	0.487636	22199.16379
-543.961883	-235.836898	-531.492906	-476.276806	3.64318	1.250599	22228.15638
-503.524858	-309.08132	-449.855893	-573.936036	0.591329	0.487636	22212.13416
-466.902646	-381.56278	-341.515185	-654.047124	-0.171634	1.250599	22194.58602
-389.080447	-463.199793	-262.16706	-710.506366	-0.171634	0.487636	22217.4749
-314.310099	-533.392365	-169.848569	-797.484118	-0.171634	0.487636	22185.43046
-216.650869	-581.459017	-17.256022	-789.854491	-1.697559	-1.038289	22195.34898
-125.858303	-616.555303	59.040252	-818.084112	1.354292	1.250599	22190.7712
-28.199072	-638.681223	191.032806	-772.306348	-0.171634	-0.275327	22190.7712
50.386089	-631.051595	308.529067	-760.098944	-0.171634	-1.038289	22219.76379
154.911984	-621.896042	400.084595	-707.454515	-1.697559	0.487636	22119.81567
253.334177	-568.488651	494.691975	-649.469347	-0.171634	1.250599	22218.23786
312.845271	-535.681253	574.040099	-587.669365	1.354292	2.013561	22222.05268
408.215613	-493.718303	640.417858	-454.913849	1.354292	1.250599	22231.97119
463.14893	-417.422029	686.958585	-399.980532	0.591329	0.487636	22221.28971
511.978545	-315.947985	703.743765	-282.484271	1.354292	-1.801252	22242.65267
562.334086	-232.785047	694.588212	-172.617637	2.117255	-1.038289	22249.51933
587.511856	-141.992481	744.943753	-32.232493	2.880217	0.487636	22244.17859
588.274819	-60.355468	744.943753	137.145235	1.354292	0.487636	22232.73415
566.911862	57.140793	729.684498	248.537794	-0.171634	0.487636	22235.02304
539.445204	127.333365	686.195622	342.382211	0.591329	1.250599	22222.81564
508.163732	221.177782	606.847497	421.730335	-0.934596	-0.275327	22202.97861
487.563738	305.866646	535.129	542.278448	-0.171634	-1.038289	22225.10453
437.97116	383.688845	422.973478	613.233982	0.591329	-1.038289	22217.4749
394.482284	449.30364	323.788322	671.982113	-0.934596	-0.275327	22202.97861
316.660085	508.051771	223.840203	726.91543	-0.934596	-0.275327	22196.87491
243.415662	560.6962	36.15137	737.596908	-0.171634	-1.038289	22196.11194
154.149022	576.718417	-17.256022	794.819114	-2.460522	0.487636	22177.80084
85.482375	600.370262	-158.404128	776.508008	-0.934596	1.250599	22199.92676
16.815729	596.555448	-220.20411	800.922816	-2.460522	0.487636	18575.09079
-68.636098	579.770268	-325.492967	758.196902	0.591329	-0.275327	80.87405
-159.428663	556.881386	-430.781825	728.441356	-0.171634	0.487636	12.970367
-259.376782	512.629547	-528.441055	620.86361	1.354292	-1.038289	280.007324
-315.073062	501.185106	-607.026217	549.908075	-0.171634	0.487636	22112.18604
-384.502671	427.940684	-652.041019	435.463665	1.354292	0.487636	22209.84527
-453.93228	370.718478	-759.618765	332.463695	3.64318	1.250599	22251.04526
-489.028566	271.533323	-758.855802	192.078552	2.117255	0.487636	22235.02304
-538.621143	199.051863	-740.544696	76.871178	2.117255	1.250599	22237.31193
-588.213721	121.992626	-762.670616	16.597122	0.591329	-0.275327	22238.83786
-585.16187	34.251911	-691.715081	-113.869506	0.591329	-1.038289	22222.81564
-592.028535	-56.540654	-663.48546	-257.3065	-0.934596	-0.275327	22224.34156
-592.028535	-141.229518	-595.581776	-349.624992	-0.171634	-0.275327	22202.97861
-536.332255	-229.733196	-555.907714	-468.647179	3.64318	1.250599	22209.84527
-505.813746	-314.422059	-449.855893	-550.284191	-1.697559	0.487636	22217.4749
-451.643391	-384.614631	-349.144812	-664.728602	-0.934596	0.487636	22202.21564
-398.998963	-462.43683	-256.826321	-757.047093	-0.171634	1.250599	22198.40083
-328.043428	-520.421998	-220.967072	-783.750789	-0.934596	-0.275327	22191.53417
-221.228645	-562.384949	-46.248606	-831.817441	-0.171634	-1.038289	22206.03046
-135.776818	-608.162713	44.54396	-836.395218	-0.171634	0.487636	22173.22306
-41.169439	-638.681223	189.50688	-801.298932	-2.460522	-1.801252	22190.00824
63.356456	-624.184931	322.262396	-752.469317	1.354292	0.487636	22228.91934
144.230506	-612.74049	391.692005	-716.610068	-0.171634	0.487636	22126.68233
244.178625	-579.170129	487.82531	-636.498981	0.591329	1.250599	22221.28971
308.267494	-531.103477	544.284553	-573.936036	0.591329	1.250599	22231.20823
412.793389	-473.881271	645.758597	-474.75088	0.591329	-1.038289	22224.34156
466.963744	-392.244259	693.825249	-371.750911	-0.934596	-0.275327	22217.4749
496.71929	-316.710948	698.403026	-302.321302	-0.934596	-2.564215	22248.75637
553.941496	-240.414674	731.210423	-205.425034	2.117255	-1.801252	22246.46748
570.726676	-174.799879	745.706715	12.019346	3.64318	-0.275327	22234.26008
589.037782	-45.859176	746.469678	107.389688	1.354292	1.250599	22240.36378
573.778527	31.963023	719.003019	227.9378	1.354292	2.013561	22235.786
550.126682	143.355583	678.565994	324.071105	-0.934596	1.250599	22215.94897
522.660024	228.807409	619.054901	422.493298	-1.697559	-0.275327	22213.66009
482.222998	298.999981	535.129	528.545119	1.354292	-0.275327	22226.63045
444.837824	379.874031	439.758658	613.233982	1.354292	-0.275327	22205.2675
397.534135	456.170305	336.758688	684.189517	2.117255	0.487636	22202.97861
318.18601	496.60733	227.655017	736.833946	-0.934596	-1.038289	22199.16379
259.437879	559.170274	51.410625	693.34507	-0.934596	-1.038289	22178.5638
161.778649	582.059156	-5.048618	787.952449	-1.697559	0.487636	22189.24528
66.408307	593.503598	-176.715234	768.878381	-0.934596	2.013561	22202.97861
18.341654	586.636933	-206.47078	767.352455	-2.460522	1.250599	22191.53417
-69.39906	588.162858	-325.492967	787.189486	1.354292	-0.275327	85.451827
-147.221259	538.57028	-454.43367	721.574691	-0.171634	-0.275327	13.733329
-241.828639	526.362877	-507.078099	655.959896	-0.171634	-1.801252	6129.642628
-301.339732	493.555479	-587.952149	552.196963	0.591329	-0.275327	22157.96381
-363.902677	432.51846	-636.781764	471.322913	2.117255	-1.038289	22219.76379
-431.043398	357.748112	-712.315075	350.774801	2.880217	-0.275327	22230.44527
-485.213752	306.629608	-739.781733	232.515577	2.880217	0.487636	22244.17859
-538.621143	226.518521	-755.040988	95.945247	2.117255	1.250599	22242.65267
-569.902616	117.41485	-756.566914	-32.995456	0.591329	-0.275327	22221.28971
-598.132237	60.955607	-696.292857	-97.084326	2.117255	-0.275327	22232.73415
-606.524827	-37.466586	-661.196572	-219.921326	0.591329	-0.275327	22231.97119
-595.080386	-122.15545	-592.529925	-355.728693	0.591329	-0.275327	22151.8601
-563.798914	-231.259121	-567.352155	-465.595328	0.591329	2.776524	22215.18601
-501.235969	-307.555395	-456.722558	-552.57308	2.117255	3.539487	22231.20823
-458.510056	-382.325743	-358.300365	-636.498981	-0.171634	0.487636	22191.53417
-397.473037	-451.755352	-291.159644	-734.158211	0.591329	0.487636	22204.50453
-312.021211	-517.370147	-195.789302	-793.669304	-2.460522	0.487636	22197.63787
-229.621235	-550.940508	-102.707848	-844.787808	-2.460522	-1.801252	22186.95639
-136.539781	-616.555303	38.440258	-837.921143	1.354292	-0.275327	22182.37861
-47.273141	-629.52567	165.855035	-815.795224	0.591329	-1.038289	22203.74157
50.386089	-627.999744	306.240179	-770.01746	0.591329	0.487636	22223.5786
129.734214	-637.155297	365.751272	-733.395248	0.591329	0.487636	22079.37864
222.815668	-587.562719	480.958646	-650.23231	-0.171634	-0.275327	22228.15638
325.815637	-538.733104	549.625292	-614.373061	0.591329	1.250599	22230.44527
389.141545	-499.822004	648.047485	-499.928651	1.354292	-1.038289	22217.4749
468.489669	-425.051656	696.114137	-374.039799	-0.934596	-1.038289	22225.86749
497.482253	-359.436861	725.869684	-313.765743	5.169106	-1.038289	22251.80822
545.548906	-254.910966	735.025237	-211.528736	1.354292	-1.038289	22235.786
592.852595	-150.385071	764.780784	-49.780636	2.117255	-1.038289	22240.36378
582.93408	-58.06658	744.18079	82.97488	-0.171634	-0.275327	22240.36378
569.963713	18.992657	739.603013	220.308173	0.591329	2.776524	22221.28971
553.178533	125.044477	693.825249	315.678515	1.354292	1.250599	22225.86749
526.474837	224.229633	629.736379	423.256261	-0.934596	-1.038289	22222.05268
488.3267	314.259236	546.573441	513.285864	-0.171634	-0.275327	22212.89712
461.623005	378.348106	451.203099	605.604355	-0.171634	-1.038289	22219.00082
409.741538	449.30364	341.336465	661.300635	-1.697559	0.487636	22206.03046
314.371196	495.081404	234.521682	739.885797	-1.697559	-1.038289	22185.43046
244.941587	540.096206	79.640246	737.596908	-1.697559	-0.275327	22185.43046
162.541612	585.111007	14.025451	777.270971	-1.697559	-0.275327	22185.43046
80.141636	572.903604	-173.663383	759.722828	-2.460522	0.487636	22185.43046
8.423139	586.636933	-229.359662	775.745045	0.591329	0.487636	22200.68972
-68.636098	559.170274	-325.492967	772.693194	0.591329	-0.275327	178.53328
-142.643483	572.903604	-441.463303	718.52284	-0.171634	-1.801252	14.496292
-210.547167	525.599914	-520.048465	642.989529	0.591329	-1.038289	12.207404
-285.317515	489.740665	-610.078068	562.878442	0.591329	0.487636	22059.54161
-363.902677	435.570311	-625.337323	463.693286	-0.171634	0.487636	22197.63787
-420.361919	388.266621	-717.655814	379.004422	1.354292	-0.275327	22238.83786
-489.028566	292.896279	-735.203957	240.145204	2.117255	0.487636	22252.57118
-543.19892	208.207415	-740.544696	120.360054	2.117255	0.487636	22225.86749
-577.532243	122.755589	-770.300243	-30.706568	0.591329	0.487636	22228.91934
-610.339641	44.170427	-704.685448	-127.602835	-0.171634	-1.801252	22238.07489
-591.265572	-44.333251	-661.196572	-229.839842	-1.697559	-1.038289	22219.00082
-582.872982	-135.125816	-603.974366	-362.595358	-0.934596	-1.038289	22162.54158
-566.850765	-215.999866	-569.641043	-462.543477	-1.697559	-1.038289	22221.28971
-527.939665	-312.896134	-453.670707	-543.417527	0.591329	2.013561	22225.10453
-467.665609	-379.273892	-362.115179	-624.291577	-0.934596	-0.275327	22190.00824
-402.813776	-452.518315	-282.004091	-699.061925	-0.934596	-0.275327	22207.55638
-338.724906	-500.584967	-173.663383	-766.965609	-2.460522	-0.275327	22193.06009
-254.799005	-573.82939	-106.522662	-805.876708	-0.934596	0.487636	22175.51195
-154.087924	-593.666421	18.603227	-844.787808	1.354292	0.487636	22191.53417
-47.273141	-621.13308	153.647631	-824.187814	-0.171634	-0.275327	22202.97861
38.941648	-636.392334	245.20316	-811.217447	-1.697559	-0.275327	22215.18601
143.467543	-624.947893	376.432751	-722.71377	0.591329	2.013561	22099.97864
225.104556	-595.955309	483.247534	-635.736018	-0.934596	0.487636	22228.91934
292.245277	-546.362731	525.210484	-581.565664	-0.934596	-0.275327	22215.94897
354.045259	-501.34793	651.862299	-483.906433	-1.697559	-1.038289	22224.34156
440.260048	-427.340544	687.721547	-403.795346	0.591329	-1.038289	22244.94156
524.185949	-352.570196	740.365976	-310.713892	2.117255	0.487636	22239.60082
547.837794	-261.777631	751.047454	-197.032444	2.880217	0.487636	22245.70452
589.037782	-151.910996	742.654864	-94.795437	1.354292	-1.038289	22244.94156
579.882229	-84.770276	722.817833	55.508222	1.354292	1.250599	22228.15638
571.489639	22.80747	751.047454	218.782247	3.64318	4.30245	22231.20823
558.519272	105.207446	699.165988	321.782217	-1.697559	-0.275327	22230.44527
529.526688	207.444453	644.232671	407.234043	-0.171634	-0.275327	22206.03046
477.645222	308.155534	554.203068	519.389566	1.354292	-1.038289	22224.34156
461.623005	376.82218	459.595689	601.026579	0.591329	0.487636	22221.28971
415.84524	430.992535	351.25498	673.508039	0.591329	-0.275327	22191.53417
333.445265	513.39251	249.017974	723.863579	-3.223484	-1.038289	22190.7712
251.808252	536.281392	87.269873	725.389505	-0.934596	0.487636	22194.58602
161.778649	586.636933	3.343972	759.722828	-0.934596	0.487636	22163.30454
106.845332	608.762852	-151.537463	736.833946	-0.934596	2.013561	22194.58602
23.682394	595.029523	-239.278178	778.796896	0.591329	1.250599	22211.3712
-38.117588	584.348045	-343.804073	772.693194	1.354292	0.487636	421.918394
-137.302744	546.962871	-426.204049	754.382089	-0.171634	-1.801252	15.259255
-205.96939	531.703616	-502.500322	658.248784	0.591329	-0.275327	13.733329
-308.206397	501.948069	-582.61141	598.73769	-0.934596	-0.275327	21906.1861
-362.376751	456.170305	-636.018801	477.426615	1.354292	0.487636	22202.97861
-419.598957	376.059217	-727.57433	375.189608	2.880217	1.250599	22247.99341
-474.532274	311.207385	-731.389143	250.826682	1.354292	-0.275327	22238.07489
-530.991516	232.622223	-771.063206	152.404489	0.591329	0.487636	22231.20823
-579.058169	148.696322	-776.403945	-7.817685	3.64318	0.487636	22240.36378
-583.635945	61.71857	-699.344708	-148.965792	1.354292	-1.038289	22233.49712
-612.628529	-29.836959	-690.189156	-216.869475	0.591329	-0.275327	22218.23786
-592.791498	-120.629524	-620.759547	-354.965731	-0.171634	0.487636	22181.61565
-559.9841	-209.133202	-567.352155	-452.624961	1.354292	0.487636	22223.5786
-511.154485	-302.214656	-472.744776	-532.736048	-0.171634	0.487636	22215.94897
-461.561907	-363.251675	-393.396651	-629.632316	-0.934596	-1.038289	22201.45268
-409.680441	-450.992389	-275.137427	-718.135994	-1.697559	-0.275327	22205.2675
-341.013795	-512.792371	-189.6856	-770.01746	-3.223484	-1.038289	22185.43046
-231.147161	-576.118278	-89.737482	-793.669304	-0.934596	-0.275327	22184.6675
-154.087924	-573.066427	4.869898	-834.10633	-0.934596	-1.038289	22192.29713
-49.562029	-640.970111	101.003203	-905.824827	-0.934596	-1.038289	22187.71935
44.282388	-634.866409	261.98834	-782.987826	0.591329	1.250599	22226.63045
106.845332	-599.770123	377.958676	-699.061925	-1.697559	1.250599	22222.05268
227.393444	-591.377533	480.195683	-654.810086	-1.697559	-1.038289	22215.18601
290.719352	-552.466433	554.203068	-622.765651	-0.171634	-1.038289	22225.10453
372.356364	-490.666452	639.654895	-503.743464	2.117255	-0.275327	22232.73415
426.526719	-425.814619	686.195622	-404.558309	-0.934596	-1.801252	22214.42305
522.660024	-339.59983	731.210423	-293.928712	1.354292	-1.038289	22246.46748
548.600757	-257.962817	767.069672	-194.743556	-0.934596	0.487636	22249.51933
550.126682	-166.407288	731.210423	-50.543599	2.117255	0.487636	22227.39341
568.437788	-86.296201	754.862268	37.197116	2.880217	2.013561	22238.83786
575.304452	22.044508	722.05487	189.026701	-0.934596	1.250599	22235.02304
548.600757	101.392632	695.351175	310.337776	-0.171634	-0.275327	22211.3712
531.052614	198.2889	637.366007	401.130342	2.117255	-1.038289	22219.00082
494.430402	276.111099	562.595658	498.789572	0.591329	-1.801252	22228.15638
475.356334	358.511075	480.958646	607.893243	-0.934596	-1.038289	22203.74157
409.741538	450.066603	356.595719	654.43397	-2.460522	-1.801252	22199.16379
353.282296	488.21474	261.225377	736.070983	-3.223484	-1.038289	22198.40083
266.304544	541.622131	114.736532	742.937648	-2.460522	0.487636	22183.90454
190.00827	556.881386	7.921749	787.189486	-1.697559	2.776524	22171.69713
120.578661	591.214709	-152.300426	758.959865	-0.934596	0.487636	22199.92676
24.445356	583.585082	-201.893004	729.204318	0.591329	0.487636	22204.50453
-22.095371	574.429529	-348.381849	747.515424	0.591329	-0.275327	428.785058
-129.673116	553.066572	-454.43367	707.841362	0.591329	-1.038289	15.259255
-227.332347	533.992504	-507.841061	671.21915	1.354292	0.487636	12.970367
-299.813807	498.133255	-580.322521	569.745106	1.354292	1.250599	21903.13425
-370.006379	457.69623	-629.152137	504.893274	2.117255	1.250599	22212.13416
-407.391553	394.370323	-702.396559	387.397012	2.880217	1.250599	22243.41563
-457.747093	308.155534	-739.781733	269.900751	2.880217	-1.038289	22238.07489
-511.917448	244.829627	-779.455796	133.330421	2.117255	1.250599	22238.83786
-563.798914	140.303732	-726.048404	21.174899	2.117255	0.487636	22238.83786
-587.450759	52.563017	-722.233591	-113.869506	2.880217	-0.275327	22228.15638
-603.472976	-19.918443	-724.522479	-245.862059	-0.934596	0.487636	22225.86749
-599.658162	-113.76286	-604.737329	-338.943513	0.591329	1.250599	22217.4749
-565.324839	-199.977649	-563.537341	-435.076818	2.880217	0.487636	22215.18601
-514.969299	-267.11837	-473.507738	-537.313825	-1.697559	-0.275327	22223.5786
-468.428572	-359.436861	-392.633688	-618.950838	-1.697559	-1.038289	22208.31935
-415.02118	-439.547948	-307.944824	-694.484149	-0.171634	0.487636	22191.53417
-327.280465	-522.710887	-204.181892	-777.647087	-1.697559	-1.038289	22193.06009
-267.006409	-553.229396	-83.63378	-829.528553	-2.460522	0.487636	22186.19343
-173.924955	-616.555303	10.9736	-850.128547	-2.460522	-1.801252	22173.22306
-77.79165	-643.258999	115.499495	-820.373	-0.171634	-0.275327	22194.58602
19.86758	-618.844191	249.017974	-799.773006	1.354292	1.250599	22232.73415
128.208289	-614.266415	363.462384	-706.691552	-1.697559	0.487636	22201.45268
201.452711	-592.903458	469.514205	-671.595267	0.591329	-0.275327	22225.10453
305.215644	-547.125694	541.232702	-610.558248	0.591329	-1.801252	22231.97119
370.830439	-489.140526	628.210454	-506.795315	-0.171634	-0.275327	22213.66009
457.808191	-431.918321	677.040069	-428.973116	4.406143	0.487636	22231.20823
495.193365	-354.096122	723.580796	-304.61019	1.354292	-1.801252	22253.33415
544.02298	-271.696146	775.462262	-196.269481	2.880217	1.250599	22232.73415
564.622974	-187.007282	760.96597	-68.091742	1.354292	1.250599	22233.49712
592.852595	-74.088797	788.432629	65.426737	1.354292	0.487636	22242.65267
577.593341	9.074141	751.047454	173.004483	-1.697559	-0.275327	22218.23786
554.704458	104.444483	680.854883	274.478527	2.117255	-0.275327	22219.00082
525.711874	196.000012	648.810448	382.819236	1.354292	-0.275327	22222.05268
508.926694	263.903695	556.491957	493.448833	-0.171634	-1.038289	22217.4749
477.645222	350.881447	490.114198	568.219181	1.354292	-0.275327	22212.13416
415.84524	434.807348	377.195713	655.196933	-0.934596	-1.038289	22206.79342
357.860072	470.666597	254.358713	687.241368	-1.697559	-0.275327	22195.34898
276.986022	546.199908	113.210606	720.811728	-1.697559	0.487636	22186.19343
204.504562	564.511014	4.869898	795.582077	-3.223484	0.487636	22172.4601
116.763848	569.08879	-155.352277	741.411722	-0.171634	-0.275327	22192.29713
30.549058	590.451747	-211.048557	760.485791	-2.460522	-1.801252	22200.68972
-32.013886	572.140641	-337.700371	762.774679	1.354292	-1.038289	1097.140416
-126.621266	566.036939	-465.115148	718.52284	-0.934596	-1.801252	16.022217
-214.36198	536.281392	-477.322552	664.352486	0.591329	-1.038289	14.496292
-293.710105	501.948069	-577.270671	606.367318	1.354292	1.250599	21628.46767
-339.487869	460.748081	-645.174354	495.737721	0.591329	-0.275327	22204.50453
-404.339702	401.999951	-720.707665	413.337745	0.591329	0.487636	22235.02304
-467.665609	315.022199	-739.018771	282.108155	2.880217	1.250599	22245.70452
-510.391522	235.674074	-778.692833	148.589676	2.117255	-0.275327	22241.88971
-561.510026	139.540769	-732.152106	28.041563	0.591329	0.487636	22225.10453
-589.739647	60.192644	-719.18174	-83.350996	1.354292	-0.275327	22235.786
-579.058169	-21.444368	-694.003969	-234.417618	-0.934596	0.487636	22228.15638
-587.450759	-106.133232	-591.766963	-322.921296	-0.934596	-0.275327	22206.03046
-566.850765	-191.585059	-599.39659	-451.099036	2.117255	2.013561	22222.81564
-527.176702	-273.222072	-497.159583	-524.343458	2.117255	0.487636	22230.44527
-492.843379	-359.436861	-395.685539	-603.691583	-0.171634	-0.275327	22196.87491
-403.576739	-431.918321	-288.107793	-698.298962	-0.934596	0.487636	22195.34898
-331.858242	-489.903489	-219.441147	-748.654503	-3.223484	-1.038289	22198.40083
-291.421217	-524.999775	-82.870817	-817.321149	-0.171634	-0.275327	22167.88232
-169.347179	-592.140496	1.818047	-827.239665	-0.934596	-0.275327	22182.37861
-96.102756	-619.607154	111.684681	-834.10633	-1.697559	-0.275327	22198.40083
1.556474	-631.814558	249.780936	-782.224863	0.591329	1.250599	22213.66009
105.319406	-623.421968	371.854974	-741.787838	-0.171634	0.487636	22216.71194
196.874935	-611.977527	398.55867	-687.617484	-0.934596	-0.275327	22232.73415
292.245277	-551.703471	543.52159	-601.402695	0.591329	-1.038289	22215.94897
361.674886	-506.688669	609.136385	-520.528645	0.591329	-0.275327	22222.05268
448.652638	-431.918321	692.299324	-386.247203	1.354292	-1.038289	22239.60082
481.460036	-360.199824	732.736349	-313.765743	0.591329	-1.038289	22238.83786
547.074831	-280.851699	754.099305	-206.95096	1.354292	-1.038289	22237.31193
585.985931	-191.585059	786.14374	-68.091742	2.117255	2.013561	22241.88971
592.089633	-83.24435	752.57338	57.034147	1.354292	1.250599	22234.26008
587.511856	-7.711039	731.210423	190.552626	-0.934596	-1.038289	22222.81564
559.282235	91.474117	658.728963	243.197055	-0.934596	-2.564215	22212.13416
529.526688	170.822241	655.677112	393.500714	-0.171634	-1.038289	22212.13416
501.297067	274.585173	561.832696	480.478466	0.591329	-0.275327	22215.94897
463.911893	347.066633	458.832726	568.219181	-1.697559	-1.038289	22213.66009
414.319315	411.155503	397.032745	672.745076	-0.171634	0.487636	22206.79342
341.074892	494.318442	289.454999	699.448772	-2.460522	-1.038289	22188.48232
265.541581	535.51843	131.521712	723.863579	-0.934596	-1.038289	22196.11194
212.897152	593.503598	23.181003	784.900598	-2.460522	0.487636	22173.98602
122.104587	590.451747	-116.441177	758.196902	1.354292	2.013561	22184.6675
43.519425	588.925821	-217.152259	766.589493	1.354292	-1.038289	22212.89712
-44.984253	576.718417	-301.07816	786.426524	-0.934596	-1.038289	2882.47322
-131.199042	546.962871	-439.937378	736.833946	0.591329	0.487636	17.548143
-202.154577	530.940653	-500.974397	664.352486	-0.171634	0.487636	12.970367
-275.398999	504.99992	-587.952149	623.152498	-0.171634	-0.275327	21066.16413
-337.198981	456.933268	-632.203988	530.834007	1.354292	0.487636	22190.00824
-404.339702	402.762913	-701.633597	417.152559	3.64318	1.250599	22242.65267
-468.428572	331.044416	-743.596547	280.582229	0.591329	0.487636	22249.51933
-517.258187	250.170366	-758.092839	160.797079	-0.171634	-1.038289	22225.86749
-546.250771	154.800024	-755.803951	35.671191	1.354292	-0.275327	22234.26008
-594.317423	87.659303	-761.907653	-84.876922	1.354292	-0.275327	22239.60082
-608.050753	-9.236965	-679.507677	-212.291699	-0.934596	-0.275327	22213.66009
-593.554461	-91.63694	-598.633627	-309.950929	1.354292	2.013561	22221.28971
-582.872982	-193.110984	-591.004	-438.128669	-0.171634	0.487636	22225.86749
-513.443373	-275.51096	-513.181801	-547.995303	2.117255	0.487636	22209.84527
-481.398938	-354.096122	-408.655906	-602.165657	-1.697559	-1.038289	22203.74157
-426.465621	-420.47388	-314.048526	-717.373031	-3.986447	-0.275327	22202.97861
-370.006379	-483.799787	-206.47078	-741.787838	-1.697559	-1.801252	22181.61565
-244.117527	-563.910874	-102.707848	-800.535969	-2.460522	-1.801252	22179.32676
-177.739769	-587.562719	-3.522692	-804.350783	-0.171634	0.487636	22193.82305
-76.265725	-623.421968	107.869867	-831.054479	-0.934596	1.250599	22189.24528
9.949064	-625.710856	239.099458	-766.202646	-0.171634	0.487636	22219.00082
108.371257	-621.896042	375.669788	-761.62487	1.354292	0.487636	22230.44527
184.667531	-612.74049	412.291999	-669.306378	1.354292	1.250599	22226.63045
269.356395	-563.147912	535.891963	-638.787869	0.591329	-0.275327	22219.00082
350.993408	-519.659036	606.084534	-520.528645	1.354292	1.250599	22231.20823
421.18598	-450.992389	677.803032	-392.350905	2.117255	0.487636	22234.26008
501.297067	-369.355376	722.05487	-317.580557	0.591329	-0.275327	22242.65267
538.682241	-301.451693	738.840051	-226.787991	2.880217	0.487636	22245.70452
573.778527	-190.059133	774.699299	-85.639885	1.354292	2.013561	22239.60082
582.171117	-104.607307	754.099305	22.700824	2.117255	2.776524	22231.20823
585.222968	-9.236965	753.336343	189.026701	1.354292	-0.275327	22231.97119
556.230384	83.844489	689.247473	277.530378	-0.171634	-1.038289	22229.6823
544.785943	183.029645	638.891932	379.767385	-0.171634	-1.038289	22211.3712
494.430402	250.170366	569.462323	475.90069	-0.934596	-1.038289	22223.5786
482.222998	321.888863	472.566055	556.011777	2.117255	0.487636	22208.31935
411.267464	412.681429	368.040161	646.04138	-0.171634	1.250599	22198.40083
347.941557	469.903634	279.536483	710.13025	-2.460522	-1.038289	22196.87491
283.089724	510.340659	145.255041	741.411722	-3.223484	-1.038289	22197.63787
[truncated: 28,725 more rows]
