# Supplementary material for: Dynamic analysis of slant cracked rotor system considering nonlinear oil film force
Source: PLoS One. 2024 Jan 25;19(1):e0294293. doi: 10.1371/journal.pone.0294293 (PMC10810477; doi:10.1371/journal.pone.0294293)
Supplement: S1 File — These data were measured by two eddy current sensors, model WT0150. (ZIP) [file pone.0294293.s001.zip › 2021.3.18 Test data for plain bearings/2021.3.18 (P=0.2Mpa, Z=8.1g Non-monitoring disk clockwise162°+4.0g)/700.csv]

1024	30720	7	0	3
8	8	8	8	10	10	1
3	3	3	3	1	1	4
2	1	4	3	0	0	0
0	0	0	0	-0.000094	0.000007	20757.96875
-10.713567	-502.702835	224.254021	-468.554144	1.636251	0.022327	22214.42305
15.990129	-495.073208	256.298456	-457.872665	0.873288	-0.740636	22226.63045
70.923446	-483.628766	299.787332	-446.428224	-0.652637	-1.503599	22197.63787
79.316036	-479.813953	308.942885	-444.902299	0.110326	0.022327	22199.16379
106.782695	-509.5695	315.046587	-449.480075	-2.178563	-0.740636	22199.92676
147.982682	-494.310245	323.439177	-465.502293	-1.4156	0.022327	22201.45268
192.997484	-491.258394	340.224357	-417.43564	-0.652637	-1.503599	22157.20084
203.678962	-457.688033	371.505829	-378.524541	0.110326	0.022327	22206.79342
238.012285	-427.169524	421.86137	-399.887497	-0.652637	-0.740636	22226.63045
284.553012	-448.532481	438.64655	-338.850478	-0.652637	-1.503599	22193.06009
295.997453	-407.332493	453.905805	-317.487522	1.636251	0.022327	22209.84527
337.197441	-388.258424	468.402097	-264.08013	0.873288	0.022327	22220.52675
331.856702	-347.058437	438.64655	-219.828291	0.110326	0.022327	22202.97861
373.819653	-342.48066	504.261346	-188.546819	-0.652637	-2.266562	22199.16379
407.390013	-304.332523	498.920607	-190.072745	-0.652637	-1.503599	22228.91934
411.967789	-279.154753	495.105793	-164.894974	2.399214	0.785289	22224.34156
422.649268	-245.584393	482.135426	-122.932024	2.399214	0.785289	22220.52675
444.012224	-208.199218	501.209495	-108.435732	1.636251	0.785289	22215.18601
440.197411	-181.495523	448.565066	-90.124626	1.636251	-1.503599	22208.31935
439.434448	-147.925162	428.728035	-61.132042	0.110326	0.022327	22191.53417
453.167777	-104.436286	447.03914	5.245716	0.110326	0.022327	22214.42305
455.456665	-64.762224	450.090991	58.653108	0.873288	0.785289	22231.20823
454.693703	-35.76964	414.231743	99.853095	0.110326	-0.740636	22219.00082
424.175193	14.585901	421.86137	125.030866	-1.4156	-0.740636	22228.15638
421.123342	28.31923	388.29101	155.549375	0.110326	0.022327	22211.3712
418.834454	55.022926	362.350277	199.038251	-2.941525	0.022327	22193.06009
402.049274	106.904392	344.039171	199.801214	-0.652637	0.785289	22212.13416
392.130758	144.289566	334.120655	249.393792	-0.652637	0.022327	22222.05268
391.367795	174.045113	305.128071	262.364158	-0.652637	-0.740636	22206.03046
353.982621	196.171032	232.646611	260.838233	0.110326	-1.503599	22225.86749
351.693733	236.608057	227.305872	295.934519	-1.4156	-0.740636	22235.02304
351.693733	257.971014	223.491059	356.208575	1.636251	0.785289	22216.71194
319.649298	290.778411	196.787363	382.149308	0.873288	-0.740636	22225.10453
315.071522	315.193219	123.54294	369.178942	0.110326	-0.740636	22230.44527
299.049304	346.474691	86.157766	392.830786	3.162177	0.022327	22238.07489
280.738199	382.33394	82.342952	414.193743	3.162177	0.022327	22248.75637
250.982652	380.045052	41.142964	429.452998	2.399214	0.785289	22246.46748
215.886366	407.51171	-3.871837	455.393731	0.110326	0.022327	22222.81564
174.686378	434.978369	-56.516266	479.045576	3.162177	0.022327	22199.16379
163.241937	441.845033	-117.553285	453.104843	1.636251	1.548252	22234.26008
135.775279	455.578363	-118.316248	456.156694	2.399214	0.022327	22218.23786
99.91603	460.156139	-128.997726	475.993725	0.110326	0.022327	22223.5786
81.604924	468.548729	-161.042161	469.890023	-0.652637	-0.740636	22230.44527
41.167899	468.548729	-180.879192	501.934458	0.110326	0.785289	22218.23786
25.908644	456.341325	-203.005111	492.015942	-0.652637	0.022327	22219.76379
-24.446896	444.133922	-242.679174	494.30483	-0.652637	-0.740636	22208.31935
-29.024673	451.000586	-253.360652	456.156694	-1.4156	0.022327	22196.87491
-56.491331	437.267257	-292.271752	460.73447	-0.652637	-0.740636	53.407392
-94.639468	438.03022	-346.442106	445.475215	-0.652637	0.022327	15.259255
-87.772803	428.111704	-421.975417	397.408563	0.873288	0.022327	11.444441
-110.661685	439.556145	-375.43469	390.541898	1.636251	-0.740636	10.681478
-167.883891	410.563561	-360.938398	370.704867	-0.652637	-2.266562	8.39259
-186.957959	402.170971	-346.442106	404.275227	0.110326	-0.740636	7209.997864
-225.106096	396.067269	-389.930982	372.230793	0.873288	-0.740636	22137.36381
-242.654239	373.178387	-383.82728	363.838202	0.873288	0.785289	22187.71935
-248.757941	380.045052	-396.034684	299.749332	1.636251	0.022327	22228.91934
-287.66904	341.896915	-418.160603	262.364158	0.110326	0.022327	22211.3712
-295.298668	325.874697	-421.212454	240.238239	0.110326	-0.740636	22203.74157
-312.846811	309.85248	-438.760597	224.216022	1.636251	0.022327	22215.18601
-341.839395	249.578424	-435.708746	179.20122	1.636251	-0.740636	22199.16379
-359.387538	231.267318	-453.256889	121.979015	0.873288	0.022327	22125.15641
-390.66901	198.45992	-446.390224	92.986431	-2.941525	-2.266562	22206.79342
-413.557892	171.756225	-454.782815	79.253102	0.873288	-0.740636	22203.74157
-436.446774	138.948827	-415.871715	51.02348	0.110326	0.022327	22215.18601
-448.654178	105.378466	-408.242088	-3.909837	0.110326	0.022327	22202.97861
-456.283805	72.571069	-444.101336	-0.095023	-1.4156	0.022327	22193.06009
-460.861582	51.971075	-392.21987	-58.843154	-2.178563	-1.503599	22205.2675
-462.387507	37.474783	-389.168019	-106.146844	-2.941525	-0.740636	22209.08231
-477.646762	2.378497	-379.249504	-116.828322	-2.178563	-1.503599	22202.97861
-470.017134	-23.562236	-378.486541	-167.183862	-1.4156	-0.740636	22214.42305
-446.36529	-50.265932	-378.486541	-203.806074	2.399214	0.022327	22234.26008
-480.698613	-102.910361	-361.701361	-306.043081	-0.652637	0.022327	22215.18601
-444.839364	-120.458504	-298.375454	-261.791242	-2.178563	0.022327	22224.34156
-438.735662	-152.502939	-273.197683	-276.287534	-1.4156	-0.740636	22230.44527
-413.557892	-195.228852	-252.597689	-302.99123	-1.4156	0.022327	22212.89712
-392.194935	-208.199218	-204.531037	-331.220851	1.636251	0.785289	22239.60082
-364.728277	-260.843647	-206.056962	-339.613441	1.636251	0.022327	22254.09711
-378.461606	-281.443641	-186.219931	-421.250454	0.873288	-0.740636	22222.81564
-349.469022	-297.465859	-148.834757	-408.280087	0.110326	0.022327	22231.20823
-309.031997	-324.169554	-96.953291	-422.013417	0.873288	0.022327	22242.65267
-286.906078	-344.006586	-52.701452	-444.902299	0.873288	-0.740636	22219.76379
-274.698674	-397.413977	-72.538483	-468.554144	-1.4156	-0.740636	22219.00082
-228.157947	-397.413977	-11.501464	-460.161553	0.873288	0.022327	22229.6823
-193.824624	-420.302859	23.594821	-489.9171	-0.652637	-0.740636	22221.28971
-191.535736	-448.532481	49.535555	-507.465243	1.636251	0.785289	22222.81564
-141.943158	-471.421363	109.046648	-494.494877	-3.704488	-0.740636	22222.05268
-105.320946	-480.576916	78.528139	-496.020802	-2.941525	0.022327	22202.97861
-60.306145	-498.888021	132.698493	-505.176355	-2.178563	-0.740636	22202.21564
-29.787635	-501.939872	183.054033	-479.235622	-1.4156	0.022327	22215.18601
-9.950604	-505.754686	192.972549	-511.280057	-2.941525	0.022327	22083.19346
35.82716	-498.888021	257.824382	-477.709696	0.110326	-0.740636	22212.13416
73.212334	-509.5695	283.002152	-490.680063	0.873288	0.022327	22191.53417
118.227136	-499.650984	258.587344	-526.539312	0.873288	0.022327	22223.5786
132.723428	-488.969506	325.728065	-430.406007	0.873288	0.785289	22219.76379
181.553043	-476.762102	374.55768	-403.702311	2.399214	2.311215	22212.89712
202.153037	-464.554698	383.713233	-380.813429	2.399214	0.785289	22219.00082
244.115987	-447.769518	430.25396	-364.028249	1.636251	0.022327	22237.31193
257.849317	-429.458412	411.179892	-348.768994	1.636251	-1.503599	22229.6823
276.923385	-409.621381	462.298395	-337.324553	1.636251	0.785289	22213.66009
319.649298	-404.280642	450.853954	-314.435671	-0.652637	-0.740636	22208.31935
347.878919	-372.99917	475.268762	-264.843093	0.110326	0.022327	22209.84527
376.871503	-344.006586	442.461364	-219.065329	0.110326	-0.740636	22199.16379
379.923354	-307.384374	484.424315	-187.783856	-0.652637	-2.266562	22199.16379
414.256678	-292.12512	491.290979	-164.132012	-0.652637	-0.740636	22215.94897
428.75297	-253.21402	489.002091	-154.213496	-0.652637	0.785289	22229.6823
435.619634	-218.117734	480.609501	-111.487583	1.636251	1.548252	22186.95639
429.515932	-195.991815	497.394681	-58.080191	-2.178563	-0.740636	22190.00824
463.849255	-154.791827	460.009507	-54.265377	-2.178563	-0.740636	22193.82305
447.064075	-121.221466	442.461364	-6.961688	-2.941525	-1.503599	22159.48973
441.723336	-77.73259	437.120625	26.608673	-0.652637	0.022327	22213.66009
444.012224	-49.502969	438.64655	92.986431	-2.178563	-1.503599	22222.81564
434.093709	-8.302981	405.839153	127.319754	-0.652637	-0.740636	22070.98605
443.249262	41.289597	379.135457	184.541959	0.873288	-0.740636	22222.81564
419.597417	62.652553	328.016953	170.045667	-0.652637	0.022327	22233.49712
409.678901	92.4081	369.979904	216.586394	0.110326	0.022327	22216.71194
410.441864	133.608088	338.698432	246.341941	0.873288	1.548252	22224.34156
382.975205	157.259933	322.676214	266.941935	2.399214	0.022327	22257.14896
386.790019	214.482138	285.29104	296.697482	1.636251	1.548252	22244.94156
381.44928	229.741393	247.142903	331.030805	1.636251	0.785289	22235.786
350.93077	254.919163	240.276239	337.897469	0.873288	-0.740636	22237.31193
335.671516	285.437672	186.105884	345.527097	0.873288	0.022327	22233.49712
318.123373	300.696927	141.091083	374.519681	0.110326	0.022327	22222.81564
295.997453	341.896915	106.75776	339.423395	0.873288	0.785289	22226.63045
290.656714	370.126536	71.661474	417.245594	0.110326	0.022327	22225.86749
253.27154	400.645046	21.305933	444.712253	-2.178563	-0.740636	22218.23786
214.360441	398.356157	8.335567	450.815954	-0.652637	0.022327	22227.39341
189.945633	408.274673	-44.308862	464.549284	-2.941525	-0.740636	22203.74157
177.738229	447.948735	-97.716254	452.34188	-2.178563	0.022327	22199.16379
138.82713	450.237623	-173.249565	450.815954	-1.4156	-0.740636	22215.18601
125.856763	457.867251	-134.338465	482.097427	-0.652637	0.785289	22219.00082
80.078999	457.104288	-161.042161	466.075209	0.873288	0.022327	22209.08231
57.190117	447.948735	-204.531037	483.623352	2.399214	0.022327	22228.15638
21.330868	463.970953	-214.449552	482.860389	0.873288	0.785289	22235.02304
-3.846902	467.022804	-244.968062	481.334464	0.110326	0.022327	22216.71194
-5.372828	463.20799	-273.960646	487.438166	0.110326	0.022327	22225.86749
-44.283927	444.896884	-298.375454	419.534482	-1.4156	0.022327	379.19248
-69.461698	436.504294	-307.531006	466.075209	0.110326	0.785289	14.496292
-94.639468	447.185773	-345.679143	445.475215	1.636251	0.022327	12.970367
-125.92094	422.770965	-340.338404	437.082625	1.636251	0.785289	10.681478
-135.076493	428.111704	-352.545808	424.875221	0.110326	0.022327	11.444441
-164.83204	408.274673	-351.019882	395.119675	2.399214	0.022327	9.155553
-215.950543	393.778381	-365.516174	391.304861	0.110326	-0.740636	22075.56383
-223.58017	389.963567	-407.479125	346.290059	1.636251	0.785289	22167.88232
-260.202382	364.785797	-396.797647	308.141923	0.110326	0.785289	22205.2675
-291.483854	352.578393	-406.716162	292.882668	-1.4156	-0.740636	22215.18601
-306.743109	328.163586	-431.893932	215.823431	0.110326	-0.740636	22197.63787
-319.713475	299.933964	-426.553193	237.949351	-2.941525	-0.740636	22208.31935
-353.283836	261.022865	-442.575411	173.097518	-2.941525	-1.503599	22196.87491
-366.254202	241.185834	-457.071703	147.919748	-3.704488	-0.740636	22151.09714
-385.328271	206.85251	-456.30874	90.697543	-2.178563	0.022327	22161.01566
-405.928265	193.119181	-492.167989	69.334586	-2.178563	0.022327	22196.11194
-409.743078	158.022895	-435.708746	28.134598	-1.4156	0.785289	22183.90454
-446.36529	125.215498	-430.368007	9.823492	1.636251	0.022327	22191.53417
-444.839364	93.171063	-422.73838	-12.302427	-0.652637	0.022327	22232.73415
-464.676395	55.022926	-384.590243	-28.324644	0.873288	0.022327	22222.81564
-457.809731	42.815522	-391.456907	-96.228328	1.636251	0.785289	22222.81564
-465.439358	14.585901	-373.908764	-113.013508	2.399214	0.022327	22230.44527
-452.468992	-7.540019	-354.834696	-131.324614	0.873288	0.022327	22244.94156
-460.098619	-41.873342	-347.205069	-199.99126	0.873288	0.022327	22244.17859
-479.93565	-72.391851	-293.034714	-214.487552	0.873288	-0.740636	22244.94156
-463.913433	-124.273317	-277.77546	-242.717173	0.110326	0.022327	22235.786
-452.468992	-156.317752	-277.77546	-283.917161	0.873288	0.022327	22230.44527
-426.528258	-177.680709	-257.175466	-302.99123	0.110326	0.022327	22229.6823
-410.506041	-221.169585	-228.945844	-324.354186	-0.652637	0.785289	22218.23786
-390.66901	-220.406622	-203.768074	-355.635659	0.873288	0.022327	22220.52675
-369.306053	-260.843647	-179.353267	-381.576392	-0.652637	-0.740636	22228.15638
-356.335687	-285.258455	-195.375484	-451.768963	1.636251	0.785289	22228.91934
-325.817177	-327.221405	-109.160695	-415.909715	-1.4156	0.022327	22203.74157
-304.454221	-339.428809	-75.590334	-454.057852	-3.704488	-1.503599	22206.03046
-271.646823	-364.60658	-51.938489	-453.294889	-2.178563	-0.740636	22215.18601
-237.3135	-376.813983	-33.627384	-489.154137	-1.4156	0.022327	22201.45268
-218.239431	-428.695449	-10.738502	-499.835616	-1.4156	-0.740636	22215.18601
-179.328332	-429.458412	38.854076	-521.961535	-2.178563	-0.740636	22230.44527
-142.70612	-442.428779	114.387387	-502.887467	-1.4156	-0.740636	22215.94897
-97.691319	-476.762102	126.594791	-508.991169	0.873288	-1.503599	22226.63045
-78.61725	-498.888021	118.202201	-562.39856	0.110326	0.022327	22231.97119
-22.920971	-496.599133	202.891065	-499.072653	1.636251	1.548252	22215.18601
5.308651	-486.680617	233.409574	-500.598579	0.110326	-0.740636	22163.30454
44.21975	-494.310245	290.631779	-438.798597	3.162177	0.022327	22254.86007
71.686409	-488.206543	308.179922	-475.420808	0.873288	-0.740636	22224.34156
118.227136	-493.547282	312.757699	-452.531926	0.110326	-0.740636	22217.4749
124.330838	-497.362096	321.913252	-437.272671	1.636251	0.785289	22237.31193
170.871565	-485.154692	380.661382	-409.04305	-1.4156	-0.740636	22215.94897
199.101186	-462.26581	376.846569	-394.546758	0.110326	0.785289	22190.7712
231.145621	-453.110257	424.150258	-360.976398	-0.652637	0.785289	22221.28971
250.219689	-444.717667	420.335445	-355.635659	-1.4156	0.022327	22198.40083
267.004869	-432.510263	436.357662	-370.131951	0.873288	0.022327	22198.40083
300.57523	-398.939903	453.905805	-316.724559	0.873288	0.022327	22211.3712
335.671516	-387.495462	476.031724	-263.317167	-2.178563	-0.740636	22191.53417
357.034472	-359.26584	467.639134	-210.672738	-3.704488	0.022327	22188.48232
377.634466	-316.539927	494.34283	-199.99126	-0.652637	-0.740636	22183.90454
373.819653	-306.621412	467.639134	-183.20608	0.110326	0.022327	22199.16379
423.41223	-261.60661	494.34283	-135.90239	-1.4156	-0.740636	22208.31935
439.434448	-230.325138	473.742836	-108.435732	1.636251	0.785289	22192.29713
448.590001	-209.725144	482.898389	-116.065359	-0.652637	0.022327	22206.79342
457.745554	-156.317752	431.016923	-94.702402	-1.4156	-2.266562	22195.34898
449.352963	-116.64369	447.802103	-29.85057	0.873288	0.785289	22213.66009
450.878889	-88.414069	424.913221	25.082747	1.636251	0.785289	22230.44527
463.849255	-47.977044	457.720619	102.141984	1.636251	0.022327	22243.41563
461.560367	-5.25113	407.365078	128.082717	1.636251	1.548252	22215.94897
424.938156	16.874789	427.965072	173.860481	3.925139	2.311215	22248.75637
424.175193	54.259963	355.483612	203.616028	0.110326	-0.740636	22227.39341
416.545566	92.4081	331.831767	218.875282	0.873288	-0.740636	22236.54897
398.997423	109.956243	347.091022	221.927133	0.873288	0.022327	22230.44527
402.812237	164.88956	340.98732	263.890084	1.636251	-0.740636	22215.94897
381.44928	183.963628	289.105854	276.097488	-0.652637	-0.740636	22227.39341
370.004839	223.637691	237.224388	308.904885	-0.652637	-0.740636	22232.73415
341.775218	264.837678	210.520692	314.245624	1.636251	0.022327	22215.94897
331.856702	266.363604	201.365139	340.186358	-2.941525	-0.740636	22208.31935
315.834485	294.593225	144.142934	381.386345	-0.652637	0.785289	22214.42305
279.212273	328.163586	105.231834	369.178942	-0.652637	0.785289	22198.40083
283.79005	341.133952	80.817027	427.16411	-0.652637	-0.740636	22212.89712
257.849317	373.94135	45.720741	443.186327	-1.4156	-0.740636	22220.52675
225.041919	405.985785	21.305933	449.290029	0.110326	-0.740636	22215.18601
196.812298	411.326524	-34.390347	471.415948	0.110326	0.022327	22211.3712
172.39749	432.689481	-66.434781	482.097427	0.110326	-0.740636	22231.97119
142.641943	436.504294	-158.753273	461.497433	-0.652637	-0.740636	22213.66009
112.886397	442.607996	-177.064378	463.786321	-0.652637	-0.740636	22220.52675
79.316036	457.867251	-143.494018	453.104843	0.873288	0.022327	22239.60082
64.819744	471.60058	-161.805124	489.727054	4.688102	1.548252	22242.65267
50.323452	478.467245	-191.56067	500.408532	1.636251	-0.740636	22241.12674
20.567905	464.733915	-202.242149	492.015942	1.636251	0.785289	22244.17859
-6.898753	467.022804	-249.545838	458.445582	1.636251	0.022327	22228.91934
-32.839486	439.556145	-257.175466	462.260395	0.873288	0.022327	4906.613361
-61.069108	450.237623	-312.871746	447.001141	0.110326	0.785289	20.599994
-97.691319	433.452443	-310.582857	472.941874	2.399214	0.785289	12.207404
-121.343164	418.193189	-340.338404	446.238178	-0.652637	0.022327	11.444441
-159.491301	426.585779	-357.886547	411.904855	1.636251	0.022327	10.681478
-189.246847	409.800598	-360.938398	386.727085	0.110326	-0.740636	9.918516
-196.113512	395.304306	-385.353206	401.223377	-2.941525	0.022327	21492.6603
-224.343133	372.415424	-394.508758	368.415979	-1.4156	-0.740636	22173.22306
-260.965345	353.341356	-398.323572	305.090072	-2.178563	-0.740636	22187.71935
-282.328301	353.341356	-447.153187	289.067854	0.110326	0.785289	22188.48232
-296.06163	338.082101	-420.449491	260.07527	-1.4156	0.022327	22203.74157
-324.291252	291.541374	-435.708746	244.816015	-0.652637	0.022327	22200.68972
-331.920879	282.385821	-449.442075	195.223438	-1.4156	-0.740636	22198.40083
-361.676426	257.208051	-415.871715	162.41604	0.110326	-0.740636	22200.68972
-354.046798	231.267318	-444.101336	100.616058	1.636251	0.022327	22203.74157
-428.817147	180.148815	-474.619846	7.534604	0.873288	1.548252	22186.19343
-409.743078	166.415485	-477.671697	-20.695017	0.873288	-0.740636	22226.63045
-418.135668	131.319199	-435.708746	12.112381	0.110326	0.022327	22235.02304
-444.839364	107.667355	-417.39764	-3.146874	0.110326	-0.740636	22230.44527
-444.076401	65.704404	-392.21987	-16.880203	3.925139	0.785289	22240.36378
-471.54306	19.92664	-394.508758	-84.020924	0.873288	1.548252	22241.12674
-479.172687	36.71182	-392.21987	-97.754253	-0.652637	0.022327	22212.13416
-460.098619	-12.880758	-380.012466	-142.006092	-1.4156	-0.740636	22222.81564
-463.913433	-45.688156	-341.101367	-180.154229	-1.4156	-0.740636	22231.20823
-460.861582	-87.651106	-312.108783	-209.909776	-0.652637	0.022327	22216.71194
-467.728246	-90.702957	-302.190267	-212.198664	0.110326	0.022327	22225.10453
-453.994917	-145.636274	-281.590273	-283.154198	-2.941525	-0.740636	22214.42305
-437.209737	-171.577007	-296.086565	-306.043081	-2.941525	-0.740636	22164.83047
-405.928265	-205.91033	-263.279168	-339.613441	-2.178563	0.785289	22198.40083
-401.350488	-250.925132	-214.449552	-351.820845	-2.941525	0.022327	22215.94897
-360.1505	-255.502908	-201.479186	-405.228236	-1.4156	0.022327	22206.79342
-362.439389	-302.806598	-169.434751	-414.383789	0.110326	0.785289	22221.28971
-325.054214	-305.095486	-119.842173	-406.754162	1.636251	0.785289	22233.49712
-295.298668	-331.036219	-78.642185	-441.850448	1.636251	1.548252	22223.5786
-264.780158	-356.213989	-45.834788	-444.139336	-0.652637	-0.740636	22222.05268
-237.3135	-387.495462	-30.575533	-483.813398	1.636251	0.022327	22229.6823
-222.054245	-398.939903	8.335567	-515.857833	1.636251	0.022327	22233.49712
-170.172779	-418.013971	31.224449	-523.487461	0.873288	0.022327	22243.41563
-143.469083	-452.347294	92.261468	-493.731914	2.399214	0.022327	22249.51933
-101.506133	-455.399145	126.594791	-476.946734	0.110326	-0.740636	22239.60082
-64.120958	-482.102841	138.802195	-504.413392	0.873288	0.022327	22231.97119
-45.809853	-490.495431	180.765145	-486.102287	-0.652637	-1.503599	22230.44527
-6.13579	-507.280611	247.142903	-469.317106	-1.4156	0.022327	22183.14158
15.990129	-504.22876	252.483643	-461.687479	3.162177	0.022327	22214.42305
65.582707	-505.754686	295.209556	-459.398591	-1.4156	-1.503599	22225.86749
112.123434	-488.206543	288.342891	-462.450442	0.110326	-0.740636	22201.45268
125.856763	-495.83617	344.802134	-445.665261	-0.652637	-2.266562	22202.97861
155.61231	-485.917655	360.061388	-393.783795	-2.941525	-1.503599	22199.16379
197.57526	-478.288027	331.831767	-424.302305	-1.4156	-0.740636	22209.84527
220.464142	-456.162108	387.528047	-386.154168	-2.941525	-0.740636	22183.90454
257.849317	-427.169524	411.179892	-361.73936	-2.941525	-1.503599	22192.29713
278.44931	-416.488046	463.061358	-351.057882	-0.652637	0.785289	22215.94897
320.412261	-422.591748	451.616917	-299.939379	0.110326	0.022327	22196.11194
341.775218	-390.547313	456.194693	-299.176416	-1.4156	-1.503599	22202.97861
348.641882	-349.347325	462.298395	-233.561621	-0.652637	-0.740636	22206.79342
377.634466	-326.458443	492.053942	-204.569037	-0.652637	0.022327	22183.90454
392.893721	-324.169554	498.920607	-183.969043	0.110326	-0.740636	22196.87491
382.212243	-250.925132	527.150228	-105.383881	2.399214	0.022327	22231.20823
445.53815	-239.480691	496.631718	-169.472751	0.873288	-1.503599	22209.08231
447.064075	-202.095517	473.742836	-109.198694	0.873288	-0.740636	22213.66009
447.064075	-162.421454	476.031724	-35.954272	0.110326	0.022327	22222.81564
463.086293	-115.880727	461.535432	-24.509831	1.636251	-1.503599	22217.4749
456.982591	-104.436286	428.728035	31.949412	0.873288	-0.740636	22221.28971
450.878889	-63.236298	448.565066	78.490139	0.110326	0.022327	22231.20823
446.301113	-25.851124	407.365078	127.319754	-1.4156	-0.740636	22206.03046
440.960373	13.059975	427.965072	158.601226	-1.4156	0.022327	22222.05268
426.464081	49.682187	363.113239	178.438257	-2.178563	0.022327	22229.6823
402.812237	74.096994	356.246575	202.090102	-1.4156	0.022327	22203.74157
389.84187	106.904392	306.653997	215.823431	-2.178563	-0.740636	22200.68972
382.212243	136.659939	329.542879	237.949351	-1.4156	0.785289	22211.3712
370.767802	180.148815	291.394742	276.86045	-1.4156	-1.503599	22215.94897
362.375211	207.615473	264.691046	306.615997	-2.941525	-1.503599	22207.55638
347.115957	231.267318	218.913282	347.053022	-2.178563	-0.740636	22227.39341
347.115957	268.652492	212.80958	342.475246	-1.4156	-0.740636	22227.39341
326.515963	297.645076	147.194785	348.578948	-2.178563	-1.503599	22216.71194
292.18264	322.822846	112.098499	376.045606	0.110326	-0.740636	22227.39341
297.523379	356.393207	79.291101	414.193743	0.110326	0.785289	22231.97119
284.553012	376.993201	73.187399	416.482631	0.110326	-0.740636	22231.20823
250.982652	405.985785	31.224449	458.445582	1.636251	-1.503599	22251.04526
221.990068	419.719114	-0.819986	460.73447	2.399214	0.022327	22244.94156
180.027117	428.874667	-70.249595	467.601135	1.636251	0.785289	22229.6823
165.530825	434.215406	-92.375515	466.838172	1.636251	0.785289	22238.83786
116.70121	450.237623	-90.849589	469.12706	-1.4156	-0.740636	22235.02304
91.52344	438.793182	-119.07921	475.993725	-1.4156	-0.740636	22215.18601
77.027148	464.733915	-166.3829	466.075209	0.110326	0.022327	22227.39341
40.404937	463.970953	-179.353267	493.541868	-0.652637	0.022327	22234.26008
-6.898753	463.970953	-195.375484	501.934458	-1.4156	-1.503599	22187.71935
-13.002455	447.948735	-230.47177	489.727054	1.636251	1.548252	22214.42305
-22.920971	448.711698	-258.701391	450.815954	-1.4156	0.022327	3730.887783
-60.306145	434.978369	-414.34579	376.045606	-2.941525	-1.503599	18.311106
-90.061692	431.926518	-363.990249	416.482631	-1.4156	0.022327	11.444441
-112.187611	424.29689	-351.019882	434.793737	-2.178563	-1.503599	12.207404
-148.04686	424.29689	-334.997665	437.845588	-1.4156	0.022327	9.918516
-196.113512	426.585779	-337.286553	353.156724	-1.4156	0.022327	11.444441
-204.506102	403.696897	-344.91618	397.408563	0.873288	0.022327	18195.89831
-228.92091	393.778381	-386.879131	362.312277	1.636251	0.022327	22161.77862
-246.469053	376.230238	-416.634678	299.749332	1.636251	0.785289	22191.53417
-265.543121	367.837648	-428.079119	285.25304	0.110326	0.022327	22202.97861
-270.88386	341.896915	-410.530976	253.971568	-1.4156	-0.740636	22213.66009
-302.928295	319.008033	-438.760597	224.978984	1.636251	-0.740636	22215.94897
-327.343103	281.622859	-466.990218	195.223438	3.925139	1.548252	22221.28971
-348.706059	261.785827	-446.390224	160.890114	2.399214	0.022327	22215.94897
-367.780128	238.133983	-411.293939	116.638276	0.110326	-0.740636	22208.31935
-388.380122	198.45992	-456.30874	89.93458	-0.652637	0.022327	22201.45268
-418.135668	163.363634	-464.70133	58.653108	0.110326	0.785289	22202.97861
-437.9727	134.37105	-409.768013	33.475337	-0.652637	0.022327	22212.89712
-436.446774	116.059945	-416.634678	14.401269	0.873288	-0.740636	22229.6823
-454.75788	84.01551	-409.768013	-13.06539	-0.652637	-0.740636	22226.63045
-479.172687	55.022926	-383.064317	-60.369079	-5.230414	-2.266562	22193.82305
-479.93565	32.897006	-400.61246	-108.435732	-1.4156	0.022327	22207.55638
-483.750464	2.378497	-415.108752	-176.339415	-1.4156	0.022327	22214.42305
-466.202321	-32.717789	-415.108752	-206.094962	-1.4156	-0.740636	22207.55638
-463.913433	-76.206665	-312.871746	-190.835707	-1.4156	-0.740636	22215.94897
-466.965284	-90.702957	-315.160634	-235.850509	-0.652637	0.785289	22230.44527
-450.943066	-130.377019	-285.405087	-260.265316	-0.652637	-0.740636	22215.18601
-431.868998	-160.132566	-314.397671	-309.857894	-0.652637	-0.740636	22067.17124
-405.928265	-184.547374	-229.708807	-302.228267	1.636251	0.022327	22231.97119
-404.402339	-221.932548	-224.368068	-340.376404	1.636251	0.022327	22214.42305
-373.120867	-253.976983	-186.219931	-372.420839	1.636251	0.022327	22240.36378
-370.069016	-260.843647	-186.219931	-424.302305	3.925139	0.785289	22257.14896
-346.417171	-321.117704	-122.131061	-436.509709	0.873288	0.785289	22230.44527
-309.79496	-324.169554	-108.397732	-461.687479	1.636251	0.022327	22238.07489
-273.935711	-369.947319	-66.434781	-469.317106	0.873288	-0.740636	22244.17859
-252.572754	-385.206573	-6.160725	-468.554144	-0.652637	-1.503599	22216.71194
-218.239431	-392.836201	-3.871837	-490.680063	-1.4156	-0.740636	22220.52675
-194.587586	-427.932487	35.039263	-485.339324	-2.178563	-1.503599	22229.6823
-159.491301	-431.7473	60.979996	-514.331908	-0.652637	0.785289	22216.71194
-123.632052	-456.162108	110.572573	-483.813398	-1.4156	-0.740636	22221.28971
-82.432064	-477.525065	130.409605	-501.361541	-1.4156	-0.740636	22232.73415
-58.780219	-483.628766	160.928114	-488.391175	-1.4156	-0.740636	22200.68972
-25.209859	-520.250978	193.735512	-505.176355	0.110326	0.022327	22186.95639
10.64939	-501.176909	234.172537	-512.805982	-1.4156	-0.740636	22193.06009
57.953079	-492.784319	244.091052	-525.013386	-0.652637	0.022327	22209.84527
80.841962	-488.969506	294.446593	-457.872665	-0.652637	-0.740636	22216.71194
119.753061	-485.917655	336.409544	-449.480075	0.110326	0.022327	22208.31935
155.61231	-499.650984	366.16509	-408.280087	0.110326	0.785289	22217.4749
189.945633	-493.547282	382.187308	-399.887497	0.873288	0.022327	22219.00082
226.567844	-466.080624	387.528047	-386.154168	-0.652637	0.022327	22197.63787
254.797466	-456.925071	407.365078	-344.191217	0.873288	0.785289	22204.50453
283.027087	-427.932487	447.03914	-335.798627	2.399214	0.785289	22222.81564
314.308559	-413.436195	426.439147	-360.976398	2.399214	1.548252	22226.63045
337.197441	-389.021387	442.461364	-329.694925	0.873288	-0.740636	22217.4749
361.612249	-363.080654	455.431731	-275.524571	2.399214	1.548252	22214.42305
373.819653	-331.799182	485.187277	-203.806074	-0.652637	-0.740636	22220.52675
399.760386	-305.858449	501.209495	-184.732005	-0.652637	-0.740636	22208.31935
418.834454	-285.258455	493.579867	-141.243129	-2.178563	0.022327	22177.80084
418.834454	-249.399206	495.868756	-123.694986	0.110326	0.022327	22213.66009
431.804821	-202.858479	469.928023	-103.857955	-0.652637	-0.740636	22219.00082
440.960373	-182.258485	473.742836	-79.443148	-0.652637	-0.740636	22174.74899
440.960373	-153.265901	473.742836	-10.776501	-2.178563	-1.503599	22202.21564
451.641852	-109.014063	456.194693	9.06053	0.110326	0.785289	22217.4749
456.219628	-76.206665	443.224327	52.549406	-1.4156	0.022327	22198.40083
422.649268	-26.614087	384.476196	94.512356	-1.4156	-0.740636	22201.45268
435.619634	-6.014093	424.150258	118.164201	-0.652637	0.785289	22222.81564
423.41223	27.556267	404.313227	188.356773	0.110326	0.022327	22214.42305
424.175193	64.178479	373.031755	199.038251	0.873288	0.785289	22227.39341
411.204827	93.171063	350.142873	217.349357	0.110326	0.785289	22235.02304
405.101125	150.393268	346.328059	257.023419	0.110326	-0.740636	22215.18601
389.078907	173.28215	324.20214	278.386376	-1.4156	-1.503599	22222.81564
370.004839	193.119181	271.557711	306.615997	0.110326	-0.740636	22253.33415
354.745584	228.215467	250.957717	324.16414	3.925139	2.311215	22241.88971
324.227075	262.54879	190.683661	289.067854	0.873288	0.785289	22231.97119
331.093739	288.489523	118.965164	329.504879	2.399214	0.022327	22241.12674
312.782634	320.533958	47.246666	339.423395	0.110326	-0.740636	22235.02304
292.18264	349.526542	102.942946	410.378929	-1.4156	-0.740636	22222.81564
274.634497	383.859865	62.505921	447.001141	-0.652637	0.022327	22228.15638
248.693764	398.356157	55.639256	436.319662	-0.652637	-0.740636	22223.5786
198.338223	418.193189	2.994828	475.230762	-0.652637	-0.740636	22220.52675
170.108602	435.741331	-54.227378	477.51965	0.873288	0.785289	22231.97119
153.323422	448.711698	-92.375515	451.578917	-2.178563	-0.740636	22225.86749
126.619726	451.763549	-130.523651	479.045576	-4.467451	-1.503599	22196.11194
86.182701	454.052437	-129.760689	472.178911	0.110326	0.022327	22211.3712
53.375303	469.311692	-177.827341	443.94929	-2.941525	-1.503599	22212.13416
33.538272	446.42281	-193.849559	462.260395	-1.4156	-0.740636	22205.2675
26.671607	466.259841	-213.68659	460.73447	-2.178563	-0.740636	22224.34156
9.886427	454.052437	-234.286584	484.386315	0.873288	-0.740636	22213.66009
-19.106157	453.289474	-241.153248	469.12706	0.110326	0.785289	22212.13416
-58.017257	449.474661	-260.227317	456.919656	-0.652637	-1.503599	39.674062
-72.513549	431.163555	-308.293969	462.260395	-1.4156	0.022327	16.022217
-104.557984	425.822816	-319.73841	461.497433	0.110326	0.022327	11.444441
-130.498717	430.400592	-335.760628	443.94929	0.873288	0.022327	12.207404
-149.572785	418.193189	-356.360622	430.978923	1.636251	-0.740636	10.681478
-193.061661	417.430226	-371.619876	388.25301	3.162177	0.785289	15949.73602
-196.876475	386.911716	-402.901348	350.104873	1.636251	0.022327	22177.03787
-235.787574	390.72653	-425.027268	312.719699	0.110326	0.022327	22208.31935
-258.676456	367.837648	-416.634678	311.956736	-0.652637	0.022327	22190.7712
-289.194966	338.845064	-414.34579	272.282674	-1.4156	0.022327	22208.31935
-299.113481	330.452474	-418.923566	256.260456	-2.178563	0.022327	22215.18601
-341.839395	302.222853	-410.530976	234.134537	0.110326	0.022327	22202.97861
-336.498656	267.126567	-415.871715	176.912332	-1.4156	0.022327	22181.61565
-370.069016	222.874728	-437.997634	139.527158	-2.178563	-0.740636	22188.48232
-392.194935	216.008063	-466.227256	67.80866	-1.4156	0.022327	22173.22306
-415.083817	180.911777	-477.671697	42.63089	-2.178563	0.022327	22171.69713
-425.765296	155.734007	-447.91615	38.816076	2.399214	0.785289	22219.76379
-436.446774	106.904392	-464.70133	-6.198725	0.110326	0.785289	22208.31935
-456.283805	96.222914	-442.575411	-52.739452	0.873288	0.785289	22223.5786
-466.202321	68.756255	-370.093951	-37.480197	0.110326	-0.740636	22230.44527
-470.780097	35.948857	-356.360622	-90.887589	-2.178563	-0.740636	22220.52675
-466.965284	10.771087	-348.730994	-122.932024	0.873288	0.022327	22221.28971
-452.468992	-44.16223	-373.908764	-183.20608	-0.652637	-0.740636	22228.91934
-453.231954	-54.080746	-320.501373	-178.628304	3.162177	0.022327	22247.99341
-459.335656	-83.836292	-312.871746	-233.561621	1.636251	-0.740636	22243.41563
-442.550476	-128.851094	-291.508789	-273.235683	2.399214	0.022327	22243.41563
-434.157886	-159.369603	-257.175466	-295.361602	0.110326	0.022327	22154.14899
-412.031966	-207.436256	-283.116199	-299.176416	1.636251	0.022327	22228.91934
-406.691227	-208.962181	-249.545838	-328.931963	-0.652637	0.022327	22230.44527
-368.54309	-247.873281	-190.797708	-396.072684	1.636251	0.785289	22228.91934
-374.646792	-269.9992	-156.464384	-360.213435	-2.178563	-1.503599	22215.94897
-329.631991	-301.280672	-100.768105	-390.731944	-1.4156	-0.740636	22226.63045
-326.58014	-330.273256	-93.90144	-423.539342	-1.4156	-0.740636	22230.44527
-294.535705	-356.976952	-50.412564	-435.746746	-0.652637	0.022327	22213.66009
-263.254233	-374.525095	-48.123676	-454.057852	-0.652637	0.785289	22206.03046
-240.365351	-407.332493	-29.81257	-483.050436	0.110326	0.785289	22212.89712
-201.454251	-425.643598	6.046679	-521.961535	-2.178563	-0.740636	22202.21564
-174.750555	-438.613965	14.439269	-532.643013	-2.178563	-0.740636	22214.42305
-128.972791	-469.132474	89.97258	-488.391175	-1.4156	-0.740636	22228.91934
-90.824654	-474.473214	124.305903	-489.9171	-1.4156	-0.740636	22215.18601
-52.676517	-486.680617	164.742928	-490.680063	0.110326	-0.740636	22226.63045
-27.498747	-491.258394	230.357723	-471.605995	0.873288	0.022327	22225.10453
12.175315	-501.939872	254.009568	-454.820814	0.873288	0.022327	22190.00824
56.427154	-514.147276	281.476227	-468.554144	0.873288	0.785289	22209.84527
89.997514	-497.362096	280.713264	-451.768963	1.636251	-0.740636	22249.51933
116.70121	-492.784319	337.172506	-433.457858	2.399214	1.548252	22231.20823
155.61231	-484.391729	370.742867	-413.620827	2.399214	0.022327	22212.89712
165.530825	-481.339878	353.194724	-399.887497	0.873288	0.022327	22234.26008
189.18267	-472.947288	363.113239	-389.206019	-0.652637	-0.740636	22189.24528
230.382658	-432.510263	398.972488	-364.791211	0.873288	0.022327	22199.92676
251.745615	-430.984338	439.409513	-357.924547	-0.652637	0.022327	22218.23786
296.760416	-406.56953	450.853954	-321.302335	-0.652637	0.785289	22212.13416
307.441894	-387.495462	440.935439	-298.413453	0.110326	0.022327	22212.89712
345.590031	-366.132505	469.16506	-228.220881	-2.178563	-0.740636	22212.13416
373.819653	-352.399176	493.579867	-222.11718	-1.4156	0.785289	22189.24528
386.027056	-318.065853	480.609501	-203.043111	-2.178563	0.022327	22163.30454
398.997423	-301.280672	493.579867	-170.998676	-0.652637	0.022327	22184.6675
422.649268	-263.895498	470.690985	-157.265347	-2.178563	-0.740636	22194.58602
432.567783	-236.42884	402.024339	-205.331999	-0.652637	0.022327	22191.53417
437.14556	-182.258485	451.616917	-119.11721	0.110326	-0.740636	22206.79342
456.982591	-154.028864	468.402097	-55.02834	0.873288	0.022327	22228.91934
452.404814	-107.488137	450.853954	17.45312	-1.4156	0.022327	22219.00082
450.115926	-78.495553	445.513215	46.445704	0.110326	0.022327	22228.91934
453.93074	-22.799273	427.202109	97.564207	-1.4156	-0.740636	22225.86749
456.982591	6.193311	437.120625	154.786412	1.636251	0.022327	22239.60082
435.619634	32.897006	408.128041	183.016034	0.873288	-0.740636	22250.2823
426.464081	65.704404	370.742867	170.045667	0.110326	0.022327	22248.75637
417.308529	96.222914	363.876202	231.082686	0.110326	-0.740636	22226.63045
393.656684	125.97846	357.009537	227.267872	0.873288	-0.740636	22236.54897
376.108541	167.178448	321.150289	278.386376	-2.178563	-1.503599	22231.20823
371.530764	209.141399	233.409574	263.127121	0.110326	0.022327	22213.66009
360.849286	219.822877	257.824382	321.875252	-0.652637	0.785289	22224.34156
341.012255	257.208051	245.616978	358.497463	0.873288	0.785289	22234.26008
323.464112	270.178418	149.483673	344.764134	0.873288	0.785289	22212.89712
318.886335	313.667294	159.402189	388.25301	-1.4156	-1.503599	22215.94897
301.338193	322.822846	92.261468	418.771519	-0.652637	0.785289	22212.13416
274.634497	357.919132	44.194815	404.275227	-0.652637	0.022327	22194.58602
232.671546	375.467275	6.046679	392.067824	-2.178563	-0.740636	22009.94903
230.382658	391.489493	-4.6348	457.682619	-0.652637	0.022327	22219.76379
192.997484	410.563561	-87.034775	427.16411	0.110326	0.022327	22217.4749
161.716012	420.482077	-154.175496	453.104843	0.110326	-0.740636	22224.34156
138.82713	443.370959	-138.916241	449.290029	-0.652637	0.022327	22225.86749
118.227136	454.052437	-121.368099	494.30483	1.636251	0.785289	22216.71194
83.13085	454.052437	-126.708838	472.178911	1.636251	0.022327	22216.71194
46.508638	459.393176	-152.649571	502.697421	2.399214	0.022327	22247.23045
30.486421	476.178357	-203.005111	474.467799	2.399214	0.785289	22242.65267
25.908644	471.60058	-214.449552	510.327048	0.110326	-0.740636	22235.786
-18.343194	447.185773	-251.834727	461.497433	0.873288	0.785289	22223.5786
-29.787635	446.42281	-315.160634	445.475215	0.873288	0.022327	103.762932
-84.720952	441.082071	-305.242118	456.919656	0.110326	0.022327	15.259255
-93.876505	450.237623	-306.005081	427.16411	0.873288	0.785289	9.918516
-129.735754	416.667263	-365.516174	448.527066	0.110326	-0.740636	10.681478
-157.202412	418.193189	-359.412472	420.297445	-0.652637	-1.503599	9.155553
-176.276481	415.9043	-355.597659	395.882637	-0.652637	0.785289	9.918516
-206.79499	392.252455	-405.953199	375.282643	-2.178563	-2.266562	22033.60088
-238.076462	356.393207	-409.00505	339.423395	-2.178563	-0.740636	22168.64528
-260.965345	362.496909	-421.975417	301.275258	0.873288	0.785289	22187.71935
-286.143115	351.81543	-431.893932	279.149339	-1.4156	-0.740636	22180.85269
-308.269034	327.400623	-426.553193	250.156755	-0.652637	0.022327	22182.37861
-320.476438	294.593225	-483.775399	192.171587	1.636251	0.022327	22143.46751
-368.54309	255.682126	-486.82725	193.697512	-0.652637	-0.740636	22201.45268
-365.49124	244.237685	-483.012436	96.038282	-0.652637	-0.740636	22192.29713
-389.143084	214.482138	-489.8791	59.41607	-2.178563	-3.029524	22210.60823
-400.587525	189.304367	-454.019852	80.016064	-0.652637	-0.740636	22215.18601
-419.661594	159.548821	-416.634678	53.312368	0.873288	-0.740636	22212.89712
-417.372706	129.793274	-421.212454	39.579039	2.399214	0.022327	22248.75637
-445.602327	77.911808	-420.449491	5.245716	1.636251	0.785289	22251.04526
-452.468992	67.993292	-386.116168	-26.798719	2.399214	0.785289	22223.5786
-473.831948	43.578485	-380.775429	-68.761669	0.110326	0.022327	22232.73415
-470.780097	9.245162	-375.43469	-115.302396	0.110326	-0.740636	22241.88971
-460.098619	-26.614087	-380.775429	-151.161645	0.873288	1.548252	22216.71194
-467.728246	-60.184448	-358.64951	-190.835707	0.873288	-0.740636	22222.81564
-463.913433	-79.258516	-331.182851	-218.302366	0.873288	0.785289	22231.97119
-462.387507	-117.406653	-301.427304	-238.90236	2.399214	-0.740636	22215.94897
-444.839364	-147.925162	-277.77546	-266.369018	-2.941525	-0.740636	22186.19343
-440.261588	-179.206634	-270.145832	-304.517155	-3.704488	-0.740636	22219.76379
-405.928265	-223.458473	-226.656956	-356.398621	0.110326	0.022327	22197.63787
-386.854196	-228.03625	-248.019913	-390.731944	-2.178563	0.022327	22199.92676
-375.409755	-279.154753	-191.56067	-404.465274	0.110326	0.022327	22217.4749
-341.839395	-297.465859	-125.182912	-403.702311	-0.652637	-0.740636	22209.84527
-322.765326	-310.436225	-100.768105	-431.931932	0.110326	0.022327	22219.00082
-282.328301	-350.110288	-48.886639	-431.168969	0.110326	-0.740636	22231.97119
-257.913494	-378.339909	-77.879223	-480.761547	-0.652637	-1.503599	22227.39341
-238.839425	-387.495462	-22.945905	-475.420808	0.873288	0.785289	22220.52675
-207.557953	-408.858418	11.387418	-521.198572	0.873288	0.022327	22228.15638
-175.513518	-443.191741	49.535555	-503.650429	-1.4156	-0.740636	22226.63045
-123.632052	-448.532481	77.002213	-479.998585	2.399214	0.785289	22243.41563
-94.639468	-450.821369	107.520723	-519.672647	2.399214	0.022327	22248.75637
-53.43948	-478.288027	160.928114	-500.598579	2.399214	0.022327	22247.99341
-25.972822	-499.650984	207.468841	-464.73933	0.873288	-0.740636	22214.42305
10.64939	-518.725052	250.957717	-454.820814	0.110326	0.022327	22226.63045
43.456787	-512.62135	244.854015	-504.413392	0.110326	0.785289	22194.58602
75.501222	-495.83617	256.298456	-460.924516	0.110326	0.785289	22207.55638
104.493806	-508.043574	345.565096	-440.324522	-0.652637	0.785289	22224.34156
127.382689	-497.362096	340.224357	-415.909715	2.399214	0.785289	22226.63045
168.582676	-467.606549	363.113239	-401.413423	1.636251	0.022327	22204.50453
215.886366	-475.999139	411.942855	-357.924547	-2.178563	-1.503599	22193.82305
215.886366	-466.843586	401.261376	-382.339354	-2.941525	-0.740636	22195.34898
234.197472	-444.717667	416.520631	-385.391205	-1.4156	-0.740636	22180.08972
279.212273	-414.96212	427.202109	-341.902329	-2.941525	-0.740636	22196.87491
302.864118	-403.517679	460.77247	-318.250484	1.636251	0.022327	22210.60823
324.227075	-382.154722	461.535432	-273.998646	-1.4156	-0.740636	22186.19343
370.767802	-335.613996	457.720619	-236.613472	0.873288	0.022327	22203.74157
384.501131	-319.591778	455.431731	-202.280148	0.110326	-0.740636	22213.66009
408.152976	-292.888082	466.113209	-164.132012	0.110326	-0.740636	22202.21564
421.886305	-247.110318	493.579867	-144.29498	0.873288	0.022327	22194.58602
435.619634	-224.984399	497.394681	-112.250545	3.925139	0.022327	22234.26008
459.271479	-179.206634	459.246544	-84.020924	2.399214	0.022327	22214.42305
454.693703	-146.399237	494.34283	-15.354278	0.873288	-0.740636	22235.02304
448.590001	-108.2511	459.246544	4.482753	0.873288	-0.740636	22241.12674
460.797405	-79.258516	448.565066	38.816076	0.873288	0.022327	22235.02304
444.012224	-54.080746	453.905805	104.430872	0.110326	0.022327	22221.28971
437.14556	-9.065944	422.624333	141.053083	0.110326	0.022327	22225.86749
434.856671	27.556267	379.89842	138.764195	1.636251	0.785289	22226.63045
425.701119	50.445149	384.476196	178.438257	0.873288	-0.740636	22220.52675
409.678901	91.645137	364.639165	218.875282	0.873288	0.022327	22228.15638
401.286311	124.452535	369.216941	236.423425	-1.4156	0.785289	22215.18601
390.604833	156.49697	319.624363	264.653047	-5.230414	-1.503599	22193.06009
351.693733	176.334001	266.216972	267.704898	-2.178563	-1.503599	22203.74157
371.530764	230.504355	245.616978	307.37896	-0.652637	0.785289	22215.94897
354.745584	242.711759	215.098468	329.504879	-2.941525	-1.503599	22202.21564
333.382627	269.415455	196.787363	301.275258	0.110326	0.785289	22225.86749
327.278926	313.667294	111.335536	360.786351	0.110326	0.022327	22232.73415
295.997453	345.711729	99.128132	386.727085	-0.652637	-1.503599	22216.71194
276.923385	347.237654	97.602207	437.845588	0.110326	0.022327	22227.39341
262.427093	386.148754	64.031847	433.267811	0.110326	-0.740636	22105.31938
227.330807	414.378375	5.283716	462.260395	2.399214	-0.740636	22216.71194
205.96785	432.689481	-32.101458	465.312246	1.636251	0.785289	22248.75637
175.449341	453.289474	-84.745887	457.682619	1.636251	-0.740636	22250.2823
131.960465	464.733915	-115.264397	466.075209	0.873288	0.022327	22228.91934
115.938247	444.133922	-117.553285	482.860389	0.873288	0.022327	22235.02304
80.841962	463.970953	-141.968092	478.282613	2.399214	0.022327	22236.54897
70.923446	449.474661	-204.531037	469.12706	0.110326	-1.503599	22209.84527
35.064197	475.415394	-187.745857	485.149278	1.636251	0.022327	22216.71194
3.782725	456.341325	-209.108813	493.541868	0.873288	0.785289	22230.44527
-24.446896	455.578363	-252.597689	437.845588	0.110326	0.785289	22202.97861
-40.469114	443.370959	-271.671758	468.364097	-2.178563	-0.740636	2713.095492
-80.143176	441.845033	-304.479155	480.571501	-0.652637	0.785289	17.548143
-93.113542	431.163555	-299.138416	472.178911	-1.4156	0.022327	13.733329
-112.187611	424.29689	-373.145802	425.638184	-0.652637	0.022327	10.681478
-143.469083	418.193189	-360.175435	409.615967	-1.4156	0.785289	11.444441
-169.409816	404.459859	-361.701361	397.408563	0.110326	1.548252	9.918516
-205.269065	404.459859	-381.538392	368.415979	0.873288	0.022327	21727.65282
-238.076462	383.859865	-421.975417	350.867836	0.873288	0.785289	22194.58602
-236.550537	373.178387	-429.605044	326.453028	0.873288	0.022327	22201.45268
-264.017196	365.54876	-391.456907	258.549345	0.110326	-0.740636	22193.06009
-286.906078	332.741362	-415.108752	262.364158	0.873288	0.785289	22205.2675
-309.79496	312.904331	-415.871715	241.001202	4.688102	1.548252	22212.13416
-325.054214	272.467306	-428.079119	198.275288	0.110326	-1.503599	22219.76379
-345.654208	255.682126	-431.893932	162.41604	4.688102	1.548252	22225.10453
-371.594941	245.000647	-479.960585	81.54199	1.636251	0.022327	22212.89712
-394.483824	201.511771	-479.960585	56.364219	0.873288	0.022327	22199.92676
-414.320855	169.467336	-438.760597	60.179033	0.110326	0.022327	22225.86749
-434.157886	132.845125	-415.108752	43.393853	0.110326	0.785289	22229.6823
-438.735662	102.326615	-421.212454	-3.909837	-0.652637	-0.740636	22215.18601
-452.468992	77.148845	-400.61246	-37.480197	-1.4156	-0.740636	22225.86749
-470.017134	45.867373	-382.301355	-66.472781	1.636251	-0.740636	22231.97119
-483.750464	13.822938	-379.249504	-100.806104	-1.4156	-0.740636	22198.40083
-457.046768	-28.902975	-402.138386	-150.398682	-1.4156	0.022327	22202.21564
-466.202321	-50.265932	-367.805063	-193.887558	-1.4156	0.022327	22213.66009
-456.283805	-74.68074	-312.871746	-234.324583	-2.178563	-0.740636	22202.21564
-460.098619	-107.488137	-299.901379	-247.29495	0.873288	0.785289	22213.66009
-437.9727	-141.82146	-306.768044	-293.072714	0.110326	-0.740636	22217.4749
-442.550476	-165.473305	-280.064348	-303.754192	2.399214	0.785289	22214.42305
-418.898631	-199.043666	-264.04213	-381.576392	-1.4156	0.022327	22222.05268
-402.113451	-235.665877	-241.916211	-415.146752	-0.652637	-1.503599	22228.15638
-376.935681	-260.843647	-196.90141	-405.991199	-0.652637	-0.740636	22211.3712
-343.36532	-276.102902	-149.59772	-383.86528	3.925139	0.022327	22230.44527
-328.869028	-314.251039	-89.323664	-398.361572	0.110326	-0.740636	22252.57118
-280.802376	-316.539927	-52.701452	-411.331938	0.873288	-0.740636	22243.41563
-250.283866	-348.584362	-65.671819	-469.317106	1.636251	0.785289	22235.02304
-260.202382	-376.813983	-38.968123	-472.368957	0.873288	1.548252	22242.65267
-209.846841	-405.043605	-5.397763	-508.991169	1.636251	0.785289	22227.39341
-180.091294	-425.643598	32.750374	-496.783765	-1.4156	0.022327	22219.00082
-150.335748	-452.347294	98.36517	-498.30969	-0.652637	-1.503599	22228.91934
-116.765387	-460.739884	128.883679	-491.443026	0.110326	-0.740636	22229.6823
-67.172809	-488.206543	73.950362	-571.554113	2.399214	0.785289	22113.71197
-35.128374	-487.44358	195.261437	-486.865249	-0.652637	0.785289	22210.60823
1.493837	-502.702835	231.883649	-460.924516	-2.941525	-0.740636	22202.21564
16.753092	-506.517649	247.905866	-489.154137	-1.4156	-0.740636	22196.87491
68.634558	-507.280611	265.454009	-497.546728	-0.652637	0.022327	22191.53417
73.212334	-500.413947	324.965103	-470.080069	0.110326	0.022327	22219.00082
130.434539	-501.176909	339.461395	-432.694895	-0.652637	0.785289	22210.60823
172.39749	-485.917655	366.16509	-412.857864	-0.652637	-0.740636	22202.97861
196.812298	-464.554698	375.320643	-383.102317	2.399214	0.022327	22212.89712
225.041919	-449.295443	404.313227	-380.813429	0.873288	-0.740636	22199.16379
246.404875	-443.191741	416.520631	-358.687509	0.873288	0.785289	22206.03046
291.419677	-411.147306	409.653966	-358.687509	-0.652637	-0.740636	22206.79342
315.834485	-395.888052	472.979873	-306.043081	3.162177	1.548252	22228.15638
333.382627	-382.154722	466.876172	-250.346801	1.636251	0.785289	22231.97119
353.219659	-356.213989	490.528016	-227.457919	1.636251	0.785289	22225.10453
387.552982	-323.406592	479.846538	-177.102378	1.636251	0.022327	22196.87491
397.471497	-315.014002	492.053942	-172.524602	3.162177	0.785289	22210.60823
411.967789	-268.473275	487.476165	-133.613502	0.873288	0.022327	22214.42305
421.123342	-237.191802	458.483581	-145.057943	2.399214	0.785289	22190.7712
434.093709	-200.569591	481.372464	-109.961657	0.873288	0.022327	22203.74157
447.064075	-175.391821	467.639134	-29.087607	0.110326	0.785289	22233.49712
463.849255	-138.006647	447.03914	-26.798719	-0.652637	-0.740636	22214.42305
441.723336	-102.147398	384.476196	-1.620949	-2.178563	-0.740636	22191.53417
444.012224	-45.688156	462.298395	90.697543	-0.652637	0.022327	22210.60823
434.093709	-18.221497	402.787302	129.608642	-0.652637	0.022327	22206.79342
443.249262	-14.406683	391.342861	141.816046	-2.178563	-0.740636	22209.84527
444.012224	45.10441	411.179892	128.845679	0.873288	0.785289	22220.52675
418.071491	71.045143	382.187308	210.482692	2.399214	0.022327	22227.39341
405.101125	111.482168	353.194724	229.556761	1.636251	0.785289	22222.05268
399.760386	161.074746	297.498444	255.497494	-0.652637	0.022327	22229.6823
386.790019	182.437703	327.253991	254.734531	0.873288	-0.740636	22229.6823
379.923354	226.689542	260.876233	318.823401	1.636251	0.022327	22215.94897
358.560398	258.733977	223.491059	325.690066	3.162177	0.022327	22239.60082
347.878919	270.94138	216.624394	355.445612	2.399214	-0.740636	22251.04526
331.856702	299.933964	155.587375	383.675234	1.636251	0.022327	22234.26008
310.493745	310.615443	101.417021	408.090041	1.636251	0.022327	22242.65267
275.397459	372.415424	86.157766	392.830786	-0.652637	-1.503599	22242.65267
279.212273	384.622828	39.617039	425.638184	0.873288	0.022327	22192.29713
232.671546	394.541344	18.254082	467.601135	0.873288	0.785289	22225.10453
205.204888	410.563561	-21.41998	467.601135	-0.652637	0.785289	22232.73415
169.345639	432.689481	-64.145893	463.023358	0.110326	0.022327	22215.94897
133.48639	447.948735	-120.605136	463.023358	0.873288	-0.740636	22228.15638
123.567875	461.682065	-125.182912	465.312246	0.110326	-0.740636	22235.786
95.338254	459.393176	-135.864391	482.097427	0.110326	0.785289	22198.40083
61.00493	460.919102	-167.908826	479.808538	0.110326	0.022327	22208.31935
43.456787	456.341325	-186.219931	495.067793	0.110326	0.022327	22201.45268
27.43457	460.919102	-215.975478	488.964091	-0.652637	0.785289	22199.16379
-16.817269	441.845033	-245.731025	469.12706	0.110326	0.022327	22218.23786
-34.365412	449.474661	-264.805093	457.682619	-0.652637	0.785289	5420.087283
-53.43948	454.052437	-277.012497	460.73447	1.636251	0.022327	19.074068
-93.876505	432.689481	-304.479155	475.230762	2.399214	0.022327	12.207404
-112.187611	430.400592	-351.019882	442.423364	0.110326	-0.740636	9.918516
-125.157977	437.267257	-337.286553	439.371513	-1.4156	-0.740636	10.681478
-157.965375	414.378375	-363.227286	401.223377	2.399214	0.022327	9.155553
-186.194996	416.667263	-362.464323	375.282643	2.399214	0.785289	19520.40162
-232.735723	387.674679	-384.590243	362.312277	0.110326	0.022327	22184.6675
-254.09868	371.652462	-383.82728	334.082656	1.636251	-0.740636	22207.55638
-263.254233	358.682095	-389.930982	314.245624	0.873288	-0.740636	22214.42305
-275.461637	343.42284	-436.471709	259.312307	0.873288	0.785289	22191.53417
-302.165332	319.008033	-427.316156	263.127121	0.873288	0.022327	22190.7712
-336.498656	290.778411	-444.864299	216.586394	-1.4156	-0.740636	22212.89712
-342.602357	248.052498	-434.182821	147.919748	-0.652637	0.022327	22205.2675
-379.224569	218.296951	-477.671697	63.993847	0.110326	-0.740636	22178.5638
-399.824563	177.096964	-511.242057	28.897561	-1.4156	0.022327	22196.87491
-423.476408	162.600672	-446.390224	62.467921	-0.652637	-0.740636	22205.2675
-425.765296	128.267349	-410.530976	35.001263	0.110326	0.022327	22202.21564
-433.394923	111.482168	-428.842082	-10.013539	1.636251	1.548252	22215.94897
-461.624544	74.859957	-408.242088	-29.85057	-1.4156	-1.503599	22217.4749
-455.520842	55.785889	-403.664311	-77.917222	-1.4156	-0.740636	22216.71194
-461.624544	8.482199	-368.568025	-101.569067	-0.652637	-1.503599	22228.91934
-470.780097	-4.488168	-386.879131	-127.5098	0.110326	0.022327	22229.6823
-458.572693	-30.428901	-341.86433	-168.709788	1.636251	0.022327	22215.94897
-441.02455	-54.843708	-325.842112	-195.413484	0.110326	0.022327	22223.5786
-420.424557	-83.836292	-304.479155	-205.331999	0.110326	-2.266562	22248.75637
-437.209737	-117.406653	-278.538422	-251.872726	0.873288	0.022327	22238.07489
-432.63196	-167.762193	-306.005081	-343.428255	0.873288	0.785289	22241.88971
-401.350488	-202.858479	-268.619907	-322.828261	0.873288	0.022327	22243.41563
-396.009749	-214.30292	-242.679174	-341.139367	2.399214	0.022327	22228.15638
-368.54309	-260.080685	-219.790292	-354.109733	0.110326	0.022327	22228.91934
-375.409755	-275.339939	-164.856975	-389.206019	-2.178563	-0.740636	22228.15638
-334.209767	-302.806598	-109.160695	-399.887497	-0.652637	-0.740636	22214.42305
-299.113481	-339.428809	-72.538483	-421.250454	0.873288	0.022327	22225.86749
-283.854227	-362.317691	-42.782937	-438.798597	0.110326	0.022327	22233.49712
-256.387568	-384.443611	-24.471831	-459.398591	0.110326	-0.740636	22215.94897
-235.024612	-410.384344	-42.782937	-547.139305	-3.704488	-0.740636	22201.45268
-194.587586	-439.376928	-4.6348	-531.880051	-0.652637	0.022327	22215.18601
-148.04686	-456.162108	71.661474	-495.257839	-0.652637	0.022327	22199.16379
-119.817238	-459.213959	107.520723	-479.235622	0.110326	-0.740636	22211.3712
-96.928356	-484.391729	103.705909	-535.694864	0.110326	0.022327	22038.94162
-58.780219	-500.413947	185.342922	-496.020802	-0.652637	-0.740636	22186.95639
-3.846902	-491.258394	199.839214	-473.894883	-0.652637	-0.740636	22213.66009
15.227166	-501.176909	238.750313	-471.605995	-1.4156	0.022327	22226.63045
64.819744	-501.176909	231.120686	-501.361541	1.636251	1.548252	22204.50453
96.101216	-507.280611	300.550295	-463.213404	-0.652637	0.022327	22194.58602
112.123434	-482.865804	316.572512	-447.191187	1.636251	0.022327	22247.23045
176.212304	-491.258394	379.135457	-397.598609	3.925139	0.022327	22244.94156
183.841931	-485.917655	373.794718	-389.968982	2.399214	-0.740636	22215.94897
226.567844	-460.739884	395.920637	-370.894913	0.873288	0.785289	22227.39341
257.849317	-419.539897	432.542848	-364.791211	0.110326	-0.740636	22220.52675
256.323391	-432.510263	405.07619	-370.894913	-0.652637	-1.503599	22192.29713
302.101155	-395.125089	461.535432	-329.694925	0.873288	0.022327	22212.89712
328.804851	-382.917685	466.876172	-291.546789	-1.4156	-0.740636	22215.94897
346.352994	-354.688064	495.868756	-242.717173	0.110326	-0.740636	22204.50453
377.634466	-320.354741	484.424315	-216.013478	0.110326	-1.503599	22192.29713
400.523348	-309.673262	498.920607	-195.413484	-4.467451	-2.266562	22187.71935
389.078907	-266.184386	456.957656	-212.198664	-2.941525	-0.740636	22178.5638
431.804821	-241.006616	418.046556	-176.339415	-2.941525	-1.503599	22183.90454
434.093709	-208.962181	485.187277	-95.465365	0.873288	0.022327	22202.21564
455.456665	-165.473305	473.742836	-64.946856	-0.652637	0.785289	22207.55638
441.723336	-138.769609	477.55765	-7.72465	-0.652637	-0.740636	22225.10453
434.856671	-112.065914	448.565066	1.430902	0.873288	0.785289	22182.37861
453.93074	-59.421485	459.246544	72.386437	0.110326	-0.740636	22214.42305
444.012224	-22.799273	395.157674	109.771611	0.873288	1.548252	22226.63045
432.567783	1.615534	421.098407	120.453089	0.873288	0.785289	22235.02304
428.75297	42.815522	376.846569	169.282704	1.636251	0.022327	22230.44527
421.886305	88.593286	418.046556	224.978984	3.162177	-0.740636	22247.99341
417.308529	115.296982	358.535463	200.564177	3.925139	0.022327	22248.75637
406.62705	135.134013	308.942885	258.549345	2.399214	0.785289	22225.86749
389.84187	170.230299	320.387326	269.230823	2.399214	0.022327	22233.49712
379.923354	206.089548	291.394742	305.090072	0.110326	-0.740636	22232.73415
355.508547	202.274734	213.572543	316.534513	0.110326	0.022327	22213.66009
331.856702	261.022865	219.676245	363.07524	-2.178563	-0.740636	22220.52675
331.093739	291.541374	171.609592	384.438196	0.110326	0.022327	22231.20823
308.96782	324.348772	112.098499	393.593749	0.873288	0.022327	22218.23786
293.708565	343.42284	112.098499	428.690035	2.399214	0.785289	22222.81564
256.323391	368.600611	38.091113	419.534482	-2.178563	0.022327	22201.45268
229.619695	374.704313	38.854076	411.904855	-2.178563	-0.740636	22206.79342
193.760447	389.963567	-59.568117	421.060408	-2.941525	0.022327	22200.68972
192.234521	428.874667	-57.279229	449.290029	-0.652637	-0.740636	22218.23786
160.190086	447.185773	-108.397732	466.075209	0.110326	-1.503599	22224.34156
132.723428	444.896884	-119.842173	471.415948	0.110326	0.022327	22220.52675
108.30862	440.319108	-144.256981	482.097427	-0.652637	-0.740636	22228.15638
66.34567	448.711698	-161.042161	488.201129	0.110326	0.022327	22230.44527
39.641974	457.104288	-170.960676	472.178911	0.873288	0.022327	22198.40083
32.012346	470.837617	-215.212515	464.549284	0.110326	-0.740636	22206.79342
6.834576	467.785766	-269.38287	450.815954	3.162177	0.022327	22250.2823
-31.313561	454.8154	-275.486571	438.608551	4.688102	1.548252	22232.73415
-65.646884	441.845033	-302.190267	434.793737	3.925139	0.022327	32.807398
-67.172809	444.896884	-315.923596	471.415948	-0.652637	-1.503599	12.970367
-106.846872	423.533928	-325.079149	459.208545	-2.178563	-1.503599	12.970367
-134.31353	429.63763	-347.205069	443.94929	-0.652637	-0.740636	10.681478
-159.491301	389.200605	-345.679143	426.401147	0.110326	0.022327	10.681478
-183.906108	395.304306	-377.723578	389.778935	-1.4156	-1.503599	14336.83279
-210.609804	394.541344	-368.568025	366.127091	-1.4156	0.022327	22167.88232
-234.261649	378.519126	-389.168019	347.053022	0.873288	0.785289	22199.92676
-276.224599	349.526542	-391.456907	298.98637	-2.178563	-0.740636	22170.17121
-282.328301	342.659878	-425.027268	263.890084	-1.4156	-0.740636	22180.08972
-313.609773	302.222853	-510.479094	187.59381	-2.178563	-1.503599	22178.5638
-335.735693	299.933964	-452.493926	181.490108	-1.4156	0.022327	22182.37861
-360.1505	257.208051	-451.730964	186.067885	-0.652637	-1.503599	22196.87491
-373.88383	224.400653	-418.160603	105.193835	1.636251	0.022327	22212.13416
-393.720861	206.089548	-451.730964	86.119766	2.399214	0.785289	22189.24528
-415.84678	175.571038	-447.153187	77.727176	-1.4156	-0.740636	22221.28971
-418.898631	142.763641	-421.212454	58.653108	-0.652637	-0.740636	22231.20823
-440.261588	102.326615	-445.627262	15.164232	0.873288	0.022327	22212.13416
-441.787513	90.119212	-398.323572	-6.961688	0.110326	-0.740636	22237.31193
-457.046768	57.311814	-411.293939	-58.080191	0.110326	0.022327	22253.33415
-487.565277	32.897006	-383.064317	-143.532018	3.162177	0.022327	22238.07489
-463.913433	-4.488168	-383.064317	-129.035726	0.873288	-1.503599	22231.20823
-460.098619	-22.799273	-347.205069	-151.924608	0.873288	-0.740636	22241.12674
-463.15047	-61.710373	-324.316187	-185.494968	0.873288	0.785289	22225.86749
-445.602327	-101.384435	-322.027298	-220.591254	1.636251	0.785289	22219.00082
-461.624544	-122.747392	-301.427304	-258.739391	-1.4156	0.022327	22227.39341
-428.054184	-144.110349	-269.38287	-287.731975	0.110326	0.022327	22228.15638
-409.743078	-186.073299	-261.753242	-324.354186	0.873288	-0.740636	22216.71194
-396.772712	-225.747361	-228.182882	-344.191217	-1.4156	0.022327	22228.15638
-383.802345	-250.162169	-193.086596	-347.243068	-1.4156	0.022327	22209.84527
-364.728277	-275.339939	-182.405118	-413.620827	-2.178563	-1.503599	22199.92676
-322.002364	-317.30289	-167.908826	-431.931932	-2.178563	-1.503599	22208.31935
-312.846811	-327.221405	-101.531067	-440.324522	-1.4156	0.022327	22220.52675
-292.246817	-350.110288	-67.960707	-436.509709	2.399214	0.022327	22215.94897
-262.49127	-385.206573	-42.019974	-459.398591	0.873288	-0.740636	22227.39341
-226.632021	-386.732499	9.098529	-486.865249	0.873288	0.785289	22234.26008
-195.350549	-422.591748	25.88371	-511.280057	-0.652637	-0.740636	22215.94897
-154.913524	-447.006555	58.691107	-511.280057	0.873288	-0.740636	22224.34156
-110.661685	-446.243592	112.861462	-490.680063	0.873288	-0.740636	22238.07489
-83.95799	-460.739884	135.750344	-500.598579	2.399214	0.022327	22168.64528
-51.913555	-452.347294	160.928114	-496.020802	2.399214	0.022327	22238.07489
-17.580232	-484.391729	164.742928	-512.805982	1.636251	-0.740636	22213.66009
-1.558014	-509.5695	184.579959	-512.805982	1.636251	-0.740636	22215.94897
51.086415	-495.073208	271.557711	-476.183771	3.162177	0.785289	22228.91934
78.553073	-496.599133	289.868817	-444.139336	-0.652637	-0.740636	22211.3712
119.753061	-489.732468	327.253991	-434.22082	0.110326	-0.740636	22199.92676
157.138235	-485.917655	344.802134	-421.250454	1.636251	0.022327	22222.81564
193.760447	-492.021357	354.720649	-405.228236	0.110326	-0.740636	22221.28971
217.412291	-472.947288	411.179892	-376.998615	1.636251	0.785289	22188.48232
237.249323	-455.399145	414.231743	-372.420839	-2.178563	-0.740636	22186.19343
237.249323	-439.376928	403.550264	-391.494907	-0.652637	-0.740636	22190.00824
270.819683	-426.406561	416.520631	-354.872696	-2.178563	-0.740636	22169.40825
303.627081	-395.125089	416.520631	-330.457888	-2.178563	-1.503599	22192.29713
355.508547	-364.60658	479.846538	-258.739391	1.636251	0.785289	22211.3712
382.212243	-344.769548	474.505799	-203.806074	0.110326	1.548252	22215.94897
384.501131	-304.332523	500.446532	-187.783856	0.110326	0.022327	22192.29713
418.071491	-276.865865	479.083575	-167.946825	-0.652637	-1.503599	22212.13416
408.152976	-260.080685	479.083575	-142.769055	-0.652637	0.022327	22201.45268
435.619634	-228.03625	486.713203	-103.857955	0.873288	0.022327	22203.74157
447.827038	-166.236268	506.550234	-64.946856	2.399214	-0.740636	22248.75637
462.32333	-138.006647	479.846538	-2.383911	2.399214	0.785289	22255.62304
464.612218	-95.280733	475.268762	17.45312	3.162177	0.785289	22231.20823
450.878889	-80.784441	466.113209	57.127182	3.162177	1.548252	22240.36378
460.797405	-44.16223	411.179892	86.882729	2.399214	0.022327	22243.41563
440.960373	1.615534	438.64655	125.030866	0.873288	0.022327	22217.4749
447.064075	28.31923	410.416929	179.964183	0.873288	0.785289	22224.34156
417.308529	67.23033	381.424345	199.038251	0.110326	0.022327	22232.73415
391.367795	107.667355	387.528047	242.527127	-0.652637	-0.740636	22215.94897
384.501131	125.215498	334.883618	253.208606	-0.652637	-0.740636	22222.81564
383.738168	156.49697	315.046587	272.282674	-1.4156	-0.740636	22229.6823
369.241876	176.334001	281.476227	282.20119	1.636251	0.785289	22193.82305
353.982621	217.533989	181.528108	275.334525	-2.178563	0.022327	22202.21564
339.486329	253.393237	176.950332	260.838233	-1.4156	-1.503599	22212.13416
322.701149	293.830262	126.594791	374.519681	-0.652637	0.022327	22205.2675
321.175224	301.45989	114.387387	331.793767	-0.652637	0.022327	22222.81564
296.760416	344.185803	92.261468	409.615967	0.873288	0.022327	22233.49712
273.871534	357.15617	65.557772	427.927072	2.399214	0.022327	22212.13416
258.612279	393.015418	33.513337	457.682619	1.636251	0.785289	22224.34156
216.649329	415.9043	-9.212576	456.919656	-2.178563	-0.740636	22229.6823
183.841931	432.689481	-41.257011	462.260395	-0.652637	0.022327	22218.23786
160.953049	444.896884	-87.797738	475.230762	2.399214	0.022327	22245.70452
153.323422	446.42281	-123.656987	462.260395	0.873288	-1.503599	22246.46748
112.886397	473.889468	-129.760689	467.601135	3.162177	0.022327	22239.60082
93.812328	480.756133	-141.968092	491.252979	0.873288	-0.740636	22228.15638
44.21975	457.867251	-174.012527	479.808538	-0.652637	0.022327	22231.97119
33.538272	463.970953	-206.056962	482.097427	2.399214	1.548252	22207.55638
-6.898753	460.919102	-238.101397	485.91224	0.110326	-0.740636	22205.2675
-15.291343	447.948735	-251.071764	482.860389	1.636251	0.785289	22229.6823
-31.313561	431.163555	-257.175466	456.919656	0.110326	-0.740636	137.333293
-75.5654	441.845033	-287.693975	458.445582	0.873288	-0.740636	16.022217
-109.898723	429.63763	-315.923596	443.186327	-1.4156	0.022327	11.444441
-130.498717	418.193189	-347.205069	435.5567	-1.4156	-0.740636	11.444441
-155.676487	409.037636	-357.123584	414.956706	-1.4156	0.022327	9.918516
-186.957959	406.748747	-440.286523	334.845618	0.873288	0.785289	8.39259
-215.18758	392.252455	-410.530976	325.690066	2.399214	0.022327	22080.90457
-236.550537	381.570977	-380.775429	360.023389	1.636251	0.785289	22193.82305
-247.232015	380.808014	-421.212454	322.638215	0.873288	-0.740636	22196.11194
-277.750525	353.341356	-420.449491	295.171556	0.873288	-0.740636	22214.42305
-304.454221	326.63766	-421.212454	266.178972	3.925139	0.785289	22192.29713
-313.609773	284.67471	-433.419858	237.186388	3.162177	0.022327	22183.90454
-334.209767	273.993231	-454.019852	166.230854	3.162177	0.785289	22225.86749
-355.572724	244.237685	-453.256889	121.216052	2.399214	0.022327	22209.08231
-390.66901	205.326585	-462.412442	70.097549	1.636251	1.548252	22228.15638
-387.617159	196.171032	-449.442075	69.334586	1.636251	0.785289	22241.12674
-428.054184	152.682156	-412.819864	47.971629	0.873288	0.022327	22224.34156
-445.602327	127.504386	-433.419858	23.556822	-0.652637	-0.740636	22223.5786
-438.735662	83.252547	-423.501342	-8.487613	0.873288	0.022327	22228.91934
-454.75788	65.704404	-390.693945	-45.872787	-0.652637	0.022327	22215.18601
-465.439358	33.659969	-371.619876	-82.494999	0.110326	0.785289	22222.05268
-479.172687	11.53405	-400.61246	-124.457949	-1.4156	-0.740636	22228.91934
-485.276389	-41.110379	-349.493957	-140.480167	-1.4156	0.022327	22212.89712
-467.728246	-62.473336	-338.049516	-193.124596	-2.941525	-0.740636	22197.63787
-459.335656	-89.177032	-353.308771	-266.369018	-0.652637	0.022327	22138.88974
-471.54306	-121.984429	-295.323603	-314.435671	-1.4156	-1.503599	22202.97861
-435.683811	-164.710342	-332.708777	-315.961596	-2.178563	0.022327	22205.2675
-422.713445	-171.577007	-352.545808	-449.480075	-1.4156	0.022327	22227.39341
-383.039382	-208.962181	-287.693975	-381.576392	-2.178563	-1.503599	22222.81564
-389.143084	-243.295504	-186.982894	-354.109733	-0.652637	0.022327	22220.52675
-363.202351	-262.369573	-180.116229	-374.709727	1.636251	0.022327	22229.6823
-333.446805	-279.917716	-165.619937	-383.86528	0.873288	-0.740636	22229.6823
-314.372736	-327.984368	-141.968092	-423.539342	0.873288	0.022327	22216.71194
-294.535705	-338.665846	-64.145893	-463.976367	2.399214	0.022327	22249.51933
-254.861643	-370.710281	-48.886639	-455.583777	1.636251	-0.740636	22249.51933
-225.106096	-387.495462	-33.627384	-479.235622	5.451065	0.785289	22236.54897
-209.083878	-424.880636	22.831859	-498.30969	3.162177	0.022327	22239.60082
-164.83204	-431.7473	51.824443	-527.302274	-0.652637	-0.740636	22235.02304
-132.024642	-445.48063	80.817027	-497.546728	-2.178563	-1.503599	22212.89712
-96.165393	-466.080624	123.54294	-493.731914	-0.652637	-1.503599	22207.55638
-54.202443	-495.073208	157.1133	-499.835616	-1.4156	-1.503599	22228.91934
-38.180225	-491.258394	189.157735	-495.257839	0.110326	0.022327	22211.3712
12.175315	-482.102841	242.565127	-475.420808	0.873288	0.022327	22211.3712
24.382719	-491.258394	284.528077	-475.420808	-1.4156	-1.503599	22202.21564
67.871595	-498.125058	315.80955	-455.583777	1.636251	0.785289	22198.40083
110.597508	-495.073208	307.41696	-448.717112	-2.178563	-0.740636	22184.6675
138.064167	-493.547282	327.253991	-429.643044	0.110326	0.022327	22212.89712
178.501192	-498.888021	340.98732	-429.643044	1.636251	0.022327	22187.71935
186.130819	-457.688033	366.16509	-416.672677	2.399214	0.785289	22206.03046
230.382658	-453.87322	399.735451	-368.606025	1.636251	0.785289	22219.76379
257.849317	-432.510263	429.490997	-368.606025	0.873288	0.022327	22211.3712
289.893751	-417.251008	460.77247	-330.457888	1.636251	0.785289	22206.03046
305.915969	-389.78435	438.64655	-267.131981	0.873288	-0.740636	22200.68972
341.012255	-369.947319	488.239128	-257.213465	3.162177	0.022327	22227.39341
384.501131	-337.902884	480.609501	-204.569037	3.162177	0.022327	22206.79342
401.286311	-299.754747	479.083575	-218.302366	1.636251	0.022327	22196.11194
405.864087	-313.488076	476.794687	-215.250515	2.399214	0.022327	22204.50453
421.886305	-263.132536	462.298395	-170.998676	1.636251	0.785289	22205.2675
423.41223	-219.64366	471.453948	-123.694986	0.110326	-0.740636	22226.63045
447.064075	-186.836262	445.513215	-86.309812	-1.4156	0.022327	22224.34156
456.982591	-163.184417	479.846538	-25.272793	2.399214	0.022327	22220.52675
454.693703	-108.2511	480.609501	15.927194	0.110326	0.785289	22229.6823
437.14556	-79.258516	475.268762	39.579039	-0.652637	0.022327	22228.91934
444.775187	-46.451118	458.483581	107.482723	-3.704488	-1.503599	22206.79342
433.330746	-5.25113	434.068774	125.793828	-4.467451	-3.029524	22202.97861
424.175193	22.215528	388.29101	149.445673	-1.4156	0.785289	22213.66009
410.441864	54.259963	379.89842	167.756779	-0.652637	0.022327	22205.2675
414.256678	80.200696	354.720649	198.275288	-1.4156	-0.740636	22214.42305
404.338162	94.696988	315.80955	194.460475	1.636251	0.022327	22226.63045
392.893721	154.208082	289.105854	198.275288	-0.652637	-0.740636	22212.89712
375.345578	193.119181	277.661413	260.838233	-1.4156	-1.503599	22223.5786
357.034472	212.19325	238.750313	317.297475	3.162177	2.311215	22235.02304
350.167808	251.104349	208.231804	338.660432	-1.4156	-0.740636	22210.60823
343.301143	280.096933	199.839214	375.282643	0.873288	-0.740636	22224.34156
320.412261	317.482107	144.142934	389.778935	5.451065	0.022327	22257.91192
317.36041	339.608027	114.387387	403.512265	2.399214	0.785289	22235.786
291.419677	362.496909	81.579989	432.504849	2.399214	1.548252	22231.97119
256.323391	372.415424	35.039263	443.186327	3.162177	0.022327	22244.94156
212.834515	391.489493	-13.02739	451.578917	1.636251	0.022327	22222.05268
180.79008	420.482077	-61.094042	437.845588	0.873288	0.022327	22220.52675
161.716012	434.978369	-88.560701	460.73447	0.110326	-0.740636	22229.6823
141.116018	454.8154	-116.790322	479.808538	0.110326	0.022327	22221.28971
112.886397	460.156139	-122.894024	486.675203	1.636251	0.785289	22223.5786
69.397521	463.970953	-145.782906	481.334464	-1.4156	0.022327	22219.76379
39.641974	438.793182	-157.99031	476.756687	-2.178563	-2.266562	22199.16379
16.753092	457.104288	-201.479186	456.919656	-0.652637	0.785289	22200.68972
9.123464	449.474661	-238.86436	456.919656	-3.704488	-1.503599	22189.24528
-24.446896	452.526512	-248.019913	443.94929	0.110326	-0.740636	22210.60823
-61.069108	446.42281	-272.43472	462.260395	0.873288	-0.740636	582.903531
-54.202443	456.341325	-304.479155	448.527066	0.873288	0.022327	16.022217
-105.320946	434.978369	-307.531006	483.623352	0.873288	0.785289	11.444441
-125.92094	428.111704	-361.701361	438.608551	-1.4156	-0.740636	12.970367
-146.520934	416.667263	-357.886547	422.586333	0.110326	-0.740636	10.681478
-171.698704	425.822816	-367.0421	392.067824	-0.652637	-0.740636	11.444441
-192.298698	394.541344	-373.145802	388.25301	3.925139	0.785289	21089.81597
-250.283866	371.652462	-402.138386	355.445612	1.636251	0.022327	22202.21564
-250.283866	384.622828	-417.39764	315.77155	2.399214	0.022327	22202.97861
-287.66904	367.074685	-436.471709	302.038221	0.873288	0.022327	22197.63787
-286.143115	314.430256	-407.479125	255.497494	3.162177	-0.740636	22205.2675
-318.950513	314.430256	-449.442075	238.712314	0.110326	0.022327	22211.3712
-345.654208	265.600641	-451.730964	176.912332	0.110326	-0.740636	22183.14158
-352.520873	252.630275	-437.234672	131.89753	0.873288	0.785289	22212.89712
-383.039382	227.452504	-440.286523	111.297536	-0.652637	-0.740636	22228.15638
-394.483824	183.963628	-458.597628	80.016064	-0.652637	0.022327	22211.3712
-407.45419	165.652523	-422.73838	46.445704	-2.941525	-0.740636	22208.31935
-419.661594	136.659939	-439.52356	43.393853	-1.4156	-0.740636	22210.60823
-450.180103	100.80069	-442.575411	-6.961688	1.636251	0.785289	22198.40083
-460.098619	63.415516	-405.190237	-39.769085	-1.4156	-0.740636	22210.60823
-457.809731	38.237746	-402.138386	-109.198694	-1.4156	-0.740636	22219.00082
-482.224538	24.504416	-403.664311	-133.613502	0.873288	-0.740636	22216.71194
-476.883799	-6.777056	-408.242088	-151.161645	-0.652637	-1.503599	22220.52675
-469.254172	-36.532603	-367.0421	-193.124596	0.110326	0.022327	22231.20823
-455.520842	-70.102963	-328.131	-210.672738	1.636251	0.785289	22161.01566
-439.498625	-99.095547	-307.531006	-235.850509	0.873288	0.022327	22218.23786
-451.706029	-136.480721	-275.486571	-249.583838	2.399214	0.785289	22231.20823
-425.765296	-182.258485	-257.175466	-298.413453	3.162177	0.022327	22247.99341
-402.113451	-186.836262	-239.627323	-329.694925	1.636251	0.022327	22237.31193
-381.513457	-228.799212	-215.975478	-346.480106	0.873288	0.022327	22243.41563
-369.306053	-264.658461	-172.486602	-381.576392	0.873288	0.785289	22241.88971
-352.520873	-287.547343	-149.59772	-389.206019	-1.4156	0.022327	22221.28971
-331.920879	-308.9103	-103.056993	-419.724528	3.162177	0.785289	22226.63045
-301.40237	-340.954735	-69.486632	-444.139336	1.636251	0.785289	22231.20823
-269.357935	-356.976952	-53.464415	-435.746746	0.873288	-0.740636	22217.4749
-231.972761	-385.969536	-18.368129	-483.813398	0.873288	0.785289	22228.15638
-207.557953	-422.591748	-6.923688	-489.154137	0.873288	0.022327	22234.26008
-187.720922	-430.221375	38.854076	-504.413392	-1.4156	0.022327	22194.58602
-149.572785	-456.925071	78.528139	-512.04302	-2.178563	0.022327	22208.31935
-119.054276	-456.162108	101.417021	-518.146721	-1.4156	-0.740636	22183.14158
-84.720952	-482.865804	153.298487	-505.939318	-1.4156	-0.740636	22196.87491
-55.728368	-508.043574	147.194785	-541.035604	1.636251	0.022327	22219.00082
-21.395045	-502.702835	167.794779	-511.280057	0.110326	0.785289	22202.97861
22.856794	-497.362096	266.979935	-462.450442	0.110326	-0.740636	22196.11194
64.819744	-493.547282	291.394742	-481.52451	-0.652637	-1.503599	22221.28971
92.286403	-496.599133	298.261407	-458.635628	0.873288	0.785289	22228.91934
121.278987	-512.62135	324.965103	-411.331938	1.636251	0.785289	22213.66009
170.108602	-475.236176	369.216941	-399.887497	1.636251	0.022327	22233.49712
181.553043	-475.999139	370.742867	-384.628243	2.399214	0.022327	22235.786
232.671546	-463.028773	373.031755	-391.494907	0.873288	-1.503599	22199.92676
270.05672	-443.191741	436.357662	-377.761578	0.110326	-0.740636	22210.60823
283.027087	-421.828785	458.483581	-340.376404	-0.652637	-0.740636	22217.4749
315.071522	-410.384344	447.802103	-299.939379	0.110326	-2.266562	22208.31935
324.990037	-375.288058	443.987289	-299.176416	-0.652637	0.022327	22121.34159
351.693733	-345.532511	475.268762	-218.302366	0.110326	-0.740636	22211.3712
384.501131	-313.488076	491.290979	-196.939409	2.399214	0.785289	22221.28971
405.101125	-292.12512	497.394681	-175.576453	0.110326	0.022327	22193.06009
401.286311	-263.895498	488.239128	-150.398682	-2.941525	-1.503599	22198.40083
427.990007	-236.42884	471.453948	-124.457949	-3.704488	-0.740636	22205.2675
427.227044	-212.776995	504.261346	-92.413514	-2.178563	-0.740636	22198.40083
440.960373	-166.236268	472.216911	-52.739452	-2.178563	-0.740636	22214.42305
444.012224	-129.614057	458.483581	-12.302427	-0.652637	0.022327	22219.00082
457.745554	-99.095547	473.742836	33.475337	0.110326	0.022327	22215.18601
464.612218	-60.184448	440.935439	84.593841	0.110326	-0.740636	22228.15638
447.827038	-35.006677	384.476196	83.067915	-2.178563	-2.266562	22220.52675
440.960373	9.245162	405.07619	133.423456	0.110326	-0.740636	22209.08231
421.886305	52.734038	392.105823	193.697512	-0.652637	-0.740636	22219.76379
418.834454	93.171063	376.083606	212.008618	1.636251	-0.740636	22251.04526
408.915938	125.97846	347.853985	257.023419	2.399214	0.785289	22235.02304
392.893721	158.022895	311.231773	266.178972	0.110326	-0.740636	22242.65267
381.44928	172.519187	308.179922	259.312307	2.399214	0.785289	22246.46748
371.530764	215.245101	261.639195	299.749332	0.110326	0.022327	22224.34156
353.219659	235.082132	226.542909	323.401177	0.110326	0.785289	22227.39341
328.041888	260.259902	196.0244	360.023389	-0.652637	0.022327	22229.6823
321.938186	290.015449	158.639226	385.964122	0.110326	-2.266562	22215.18601
296.760416	334.267287	101.417021	389.015973	0.110326	0.022327	22193.06009
281.501161	370.126536	72.424437	410.378929	0.110326	0.022327	22232.73415
271.582646	380.808014	54.876294	437.082625	1.636251	0.785289	22219.00082
224.278956	402.170971	9.861492	462.260395	-2.178563	-0.740636	22201.45268
192.234521	388.437642	-22.182943	450.815954	-2.178563	-0.740636	22212.13416
181.553043	420.482077	-77.879223	477.51965	-2.178563	0.022327	22206.03046
144.930831	425.059853	-139.679204	466.075209	-2.178563	0.022327	22210.60823
112.123434	447.948735	-124.419949	479.045576	0.873288	-0.740636	22224.34156
110.597508	453.289474	-167.145863	465.312246	0.110326	-0.740636	22193.06009
78.553073	454.052437	-172.486602	473.704837	2.399214	0.022327	22209.08231
36.590123	479.99317	-211.397702	436.319662	0.873288	0.022327	22227.39341
29.723458	448.711698	-270.145832	459.971507	2.399214	0.785289	22221.28971
-16.054306	450.237623	-241.916211	462.260395	0.873288	0.785289	22196.87491
-27.498747	460.156139	-231.997695	478.282613	2.399214	0.785289	2923.673208
-48.861704	441.845033	-288.456938	482.097427	2.399214	-0.740636	17.548143
-64.120958	436.504294	-289.219901	466.075209	2.399214	0.022327	13.733329
-128.972791	447.948735	-344.153218	434.030774	0.873288	-0.740636	12.207404
-133.550568	419.719114	-351.782845	421.060408	0.873288	-0.740636	10.681478
-180.091294	415.9043	-376.197653	394.356712	0.873288	-1.503599	9.918516
-202.980177	389.963567	-385.353206	368.415979	-0.652637	0.022327	20397.04581
-223.58017	398.356157	-378.486541	370.704867	-0.652637	-0.740636	22188.48232
-253.335717	358.682095	-405.190237	342.475246	-0.652637	0.022327	22195.34898
-261.728307	353.341356	-427.316156	298.98637	0.110326	0.022327	22199.16379
-283.091264	332.741362	-428.079119	263.127121	-3.704488	-2.266562	22198.40083
-317.424587	306.800629	-419.686529	253.971568	-2.941525	-1.503599	22177.03787
-346.417171	296.119151	-431.13097	189.119736	-0.652637	0.785289	22168.64528
-375.409755	245.000647	-466.990218	129.608642	-2.941525	0.022327	22193.82305
-383.039382	217.533989	-438.760597	112.823462	0.110326	0.022327	22203.74157
-393.720861	197.696958	-454.019852	89.93458	-0.652637	-2.266562	22219.76379
-403.639376	158.022895	-433.419858	58.653108	0.873288	0.022327	22231.97119
-411.269004	122.926609	-447.153187	49.497555	-0.652637	0.022327	22212.89712
-431.868998	113.008094	-429.605044	-34.428346	0.110326	0.785289	22220.52675
-453.231954	72.571069	-439.52356	-43.583899	0.110326	0.022327	22229.6823
-457.046768	51.208112	-376.197653	-55.02834	1.636251	0.022327	22224.34156
-466.965284	31.371081	-359.412472	-93.176477	2.399214	0.022327	22245.70452
-460.098619	-6.777056	-352.545808	-117.591285	1.636251	0.022327	22251.04526
-457.809731	-38.058528	-354.834696	-167.183862	3.162177	0.785289	22236.54897
-468.491209	-70.102963	-323.553224	-201.517186	0.873288	0.022327	22231.20823
-456.283805	-104.436286	-312.108783	-234.324583	-0.652637	0.022327	22233.49712
-445.602327	-147.925162	-325.079149	-257.213465	0.873288	0.785289	22216.71194
-426.528258	-159.369603	-264.805093	-300.702341	0.873288	0.785289	22222.05268
-412.031966	-207.436256	-238.101397	-329.694925	1.636251	0.785289	22231.20823
-389.906047	-235.665877	-235.812509	-324.354186	0.873288	0.022327	22228.91934
-366.254202	-244.058467	-189.271782	-381.576392	-1.4156	-2.266562	22219.76379
-359.387538	-278.39179	-160.279198	-389.968982	-2.941525	0.022327	22204.50453
-331.920879	-311.199188	-113.738471	-429.643044	-3.704488	-1.503599	22209.08231
-310.557922	-360.791766	-95.427365	-440.324522	-2.178563	-0.740636	22199.92676
-287.66904	-377.576946	-89.323664	-468.554144	-0.652637	0.022327	22215.94897
-241.128313	-370.710281	-51.175527	-466.265255	0.873288	0.785289	22227.39341
-217.476469	-411.147306	-16.079241	-480.761547	2.399214	2.311215	22222.81564
-173.22463	-412.673232	30.461486	-497.546728	3.162177	0.022327	22231.97119
-169.409816	-453.110257	71.661474	-517.383759	2.399214	-0.740636	22236.54897
-132.024642	-459.976922	78.528139	-481.52451	0.873288	-0.740636	22199.16379
-87.009841	-491.258394	131.93553	-502.887467	0.873288	0.785289	22197.63787
-39.706151	-482.865804	181.528108	-496.020802	2.399214	-0.740636	22251.04526
-12.239492	-486.680617	225.016984	-467.791181	2.399214	0.022327	22229.6823
35.064197	-508.806537	278.424376	-444.902299	-0.652637	-0.740636	22210.60823
71.686409	-508.806537	283.002152	-455.583777	1.636251	0.785289	22235.786
75.501222	-485.917655	314.283624	-450.243038	1.636251	0.785289	22221.28971
113.649359	-498.888021	331.831767	-442.613411	-1.4156	0.022327	22209.84527
154.086384	-485.917655	363.113239	-402.176385	-0.652637	-1.503599	22209.84527
188.419707	-472.947288	383.713233	-415.909715	0.873288	0.022327	22199.92676
220.464142	-447.006555	371.505829	-393.783795	-0.652637	-1.503599	22210.60823
247.167838	-438.613965	430.25396	-393.020833	0.873288	0.785289	22212.89712
272.345609	-434.799151	440.172476	-332.746776	-2.178563	0.022327	22191.53417
301.338193	-418.013971	456.194693	-309.094932	-2.178563	0.022327	22190.7712
302.864118	-378.339909	449.328029	-274.761608	-0.652637	0.785289	21987.06015
361.612249	-372.236207	454.668768	-223.643105	-1.4156	0.022327	22188.48232
354.745584	-349.347325	482.898389	-207.620888	-1.4156	0.022327	22190.00824
398.23446	-302.043635	459.246544	-206.094962	-2.178563	-0.740636	22211.3712
405.864087	-274.576977	447.802103	-175.576453	-0.652637	-1.503599	22199.92676
426.464081	-244.82143	473.742836	-134.376465	1.636251	0.022327	22221.28971
428.75297	-213.539958	493.579867	-97.754253	0.110326	-0.740636	22229.6823
431.804821	-169.288119	469.928023	-16.117241	0.873288	0.022327	22230.44527
465.375181	-137.243684	463.061358	-3.146874	2.399214	-0.740636	22230.44527
466.138144	-88.414069	454.668768	30.423486	2.399214	0.022327	22251.80822
455.456665	-55.606671	450.853954	81.54199	3.925139	0.785289	22248.75637
449.352963	-13.643721	386.765084	107.482723	0.873288	-0.740636	22232.73415
432.567783	20.689603	439.409513	159.364189	0.873288	-0.740636	22239.60082
433.330746	25.267379	371.505829	191.408624	-0.652637	-3.029524	22235.02304
420.360379	60.363665	387.528047	196.749363	-1.4156	-1.503599	22213.66009
405.101125	102.326615	369.979904	231.845649	0.873288	0.022327	22225.86749
401.286311	145.815491	348.616947	250.156755	-0.652637	-0.740636	22231.97119
370.767802	197.696958	324.20214	245.578978	1.636251	-0.740636	22215.18601
366.952988	204.563622	199.839214	263.127121	1.636251	0.022327	22227.39341
351.693733	222.111765	231.120686	324.927103	-2.941525	-0.740636	22211.3712
348.641882	266.363604	207.468841	361.549314	-2.178563	0.022327	22196.11194
311.256708	285.437672	147.194785	356.208575	-2.941525	-0.740636	22203.74157
286.841901	317.482107	131.93553	373.756718	-2.941525	-1.503599	22129.73418
300.57523	335.793213	54.876294	398.934488	0.110326	-1.503599	22210.60823
275.397459	362.496909	63.268884	410.378929	-0.652637	-0.740636	22222.81564
238.012285	393.015418	23.594821	426.401147	-0.652637	0.022327	22233.49712
201.390074	414.378375	-26.760719	448.527066	-0.652637	-1.503599	22218.23786
176.212304	417.430226	-90.086626	483.623352	-0.652637	-1.503599	22220.52675
159.427123	435.741331	-148.834757	475.993725	1.636251	0.022327	22231.97119
123.567875	465.496878	-100.768105	474.467799	0.873288	-0.740636	22244.17859
99.153067	465.496878	-157.99031	484.386315	0.873288	-0.740636	22235.02304
76.264185	465.496878	-145.782906	480.571501	3.162177	0.022327	22231.20823
44.21975	451.763549	-185.456968	478.282613	0.873288	0.022327	22228.15638
1.493837	444.133922	-211.397702	465.312246	2.399214	0.022327	22227.39341
3.019762	457.104288	-243.442136	479.808538	0.110326	0.022327	22205.2675
-27.498747	448.711698	-245.731025	481.334464	-0.652637	-0.740636	22205.2675
-54.965406	440.319108	-281.590273	458.445582	-0.652637	-0.740636	35.096286
-93.876505	437.267257	-288.456938	473.704837	0.110326	0.022327	13.733329
-99.217244	432.689481	-334.997665	434.030774	0.110326	0.785289	9.918516
-139.654269	416.667263	-373.145802	422.586333	-2.178563	0.022327	11.444441
-169.409816	412.852449	-368.568025	353.919687	0.110326	1.548252	9.155553
-199.928326	401.408008	-378.486541	386.727085	0.873288	-0.740636	6306.649983
-220.52832	389.963567	-400.61246	364.601165	-2.941525	-1.503599	22120.57863
-228.92091	359.445058	-390.693945	330.267842	-2.941525	-1.503599	22185.43046
-262.49127	380.045052	-428.079119	286.016003	0.110326	0.785289	22219.76379
-288.432003	341.896915	-415.871715	266.941935	-2.178563	0.022327	22174.74899
-312.083848	317.482107	-449.442075	228.030835	2.399214	0.022327	22200.68972
-318.950513	273.993231	-467.753181	185.304922	1.636251	0.022327	22193.06009
-345.654208	247.289535	-467.753181	141.816046	0.110326	0.022327	22172.4601
-360.913463	236.608057	-440.286523	128.845679	2.399214	0.022327	22239.60082
-374.646792	209.904361	-462.412442	92.223468	3.162177	0.785289	22258.67489
-409.743078	181.67474	-456.30874	63.993847	0.873288	-0.740636	22220.52675
-433.394923	144.289566	-388.405056	41.104965	0.110326	-1.503599	22232.73415
-446.36529	101.563653	-439.52356	19.742008	0.110326	-0.740636	22242.65267
-460.098619	101.563653	-415.108752	-6.198725	0.110326	0.785289	22216.71194
-468.491209	73.334031	-386.116168	-57.317228	-2.178563	-1.503599	22218.23786
-464.676395	30.608118	-371.619876	-100.043142	0.873288	-0.740636	22231.20823
-462.387507	5.430348	-347.205069	-124.457949	0.110326	-0.740636	22215.18601
-469.254172	-27.37705	-362.464323	-185.494968	0.110326	-0.740636	22221.28971
-473.068985	-80.784441	-334.997665	-195.413484	2.399214	0.785289	22231.97119
-463.15047	-102.910361	-309.819895	-245.006062	-3.704488	-2.266562	22196.11194
-456.283805	-129.614057	-347.968031	-321.302335	-0.652637	0.022327	22201.45268
-436.446774	-170.814044	-287.693975	-302.228267	-0.652637	-0.740636	22212.89712
-423.476408	-182.258485	-257.938428	-315.961596	-0.652637	0.785289	22212.13416
-376.172718	-228.799212	-248.019913	-338.850478	-1.4156	-1.503599	22217.4749
-388.380122	-253.21402	-199.95326	-373.183801	0.110326	-0.740636	22231.20823
-360.913463	-268.473275	-145.019943	-371.657876	0.110326	-0.740636	22229.6823
-339.550506	-298.991784	-122.894024	-402.939348	1.636251	0.785289	22221.28971
-302.165332	-334.08807	-93.138477	-444.139336	-0.652637	0.785289	22228.15638
-283.091264	-342.48066	-109.923657	-488.391175	1.636251	0.022327	22229.6823
-265.543121	-385.969536	-96.953291	-482.287473	0.873288	-0.740636	22240.36378
-212.135729	-392.073238	-13.790353	-492.968951	3.925139	0.785289	22247.99341
-190.772773	-414.96212	33.513337	-499.072653	1.636251	-0.740636	22246.46748
-167.120928	-432.510263	93.024431	-489.9171	3.162177	0.022327	22229.6823
-124.395015	-466.080624	110.572573	-472.368957	0.873288	0.022327	22228.15638
-109.898723	-456.925071	127.357754	-501.361541	-1.4156	-0.740636	22204.50453
-43.520965	-486.680617	159.402189	-523.487461	-2.178563	-1.503599	22200.68972
-24.446896	-506.517649	208.994767	-471.605995	-0.652637	-0.740636	22223.5786
12.175315	-494.310245	260.876233	-442.613411	0.110326	0.022327	22226.63045
56.427154	-506.517649	284.528077	-455.583777	-0.652637	0.022327	22192.29713
68.634558	-507.280611	289.868817	-447.95415	0.110326	0.022327	22198.40083
106.782695	-491.258394	300.550295	-449.480075	-0.652637	0.022327	22196.11194
142.641943	-505.754686	344.039171	-438.035634	-1.4156	0.785289	22174.74899
181.553043	-491.258394	363.876202	-389.968982	-3.704488	-1.503599	22199.92676
205.96785	-471.421363	398.972488	-383.86528	-0.652637	0.022327	22210.60823
241.064136	-456.162108	418.809519	-371.657876	-1.4156	0.022327	22202.97861
268.530795	-418.776934	449.328029	-357.161584	0.110326	0.022327	22191.53417
287.604863	-400.465828	433.305811	-322.065298	0.110326	0.022327	22213.66009
330.330777	-399.702865	467.639134	-283.154198	0.873288	0.022327	22121.34159
369.241876	-339.428809	491.290979	-227.457919	3.162177	0.785289	22173.98602
382.975205	-335.613996	441.698401	-235.087546	3.925139	2.311215	22222.05268
394.419646	-318.065853	447.802103	-271.709757	0.110326	-1.503599	22217.4749
407.390013	-295.939933	423.387296	-197.702372	0.873288	0.022327	22219.00082
417.308529	-240.243653	481.372464	-129.798688	1.636251	0.785289	22241.88971
439.434448	-212.776995	493.579867	-105.383881	-0.652637	-0.740636	22237.31193
461.560367	-173.865895	511.12801	-55.791303	0.873288	-0.740636	22222.05268
460.797405	-174.628858	485.187277	-38.24316	0.110326	-0.740636	22225.86749
451.641852	-119.695541	464.587283	28.134598	0.873288	-0.740636	22228.91934
451.641852	-70.865926	444.750252	47.971629	0.873288	0.785289	22221.28971
456.219628	-41.873342	398.972488	87.645692	-1.4156	0.022327	22228.91934
451.641852	-14.406683	417.283594	155.549375	-0.652637	0.022327	22229.6823
432.567783	27.556267	394.394712	165.467891	-0.652637	0.022327	22196.87491
420.360379	71.808106	347.091022	143.341971	-2.178563	-0.740636	22204.50453
403.575199	102.326615	337.935469	157.838263	0.873288	0.022327	22209.08231
392.130758	126.741423	339.461395	243.29009	0.110326	0.785289	22202.97861
386.790019	154.971044	329.542879	274.571562	0.110326	-0.740636	22223.5786
383.738168	199.985846	254.772531	277.623413	2.399214	0.022327	22235.786
358.560398	237.37102	247.905866	336.371544	-1.4156	-0.740636	22215.18601
349.404845	257.971014	228.068835	356.208575	2.399214	1.548252	22228.91934
323.464112	297.645076	174.661443	364.601165	0.873288	0.785289	22232.73415
322.701149	318.24507	141.854046	398.171526	0.873288	-0.740636	22173.98602
286.078938	360.970983	99.128132	386.727085	0.873288	-0.740636	22246.46748
276.923385	360.970983	77.765176	405.03819	0.873288	0.022327	22248.75637
259.375242	403.696897	9.098529	418.771519	1.636251	0.785289	22231.20823
228.09377	401.408008	12.913343	459.971507	2.399214	0.785289	22235.786
195.286372	427.348741	-58.805154	478.282613	1.636251	1.548252	22240.36378
163.241937	451.763549	-96.953291	482.860389	-1.4156	-0.740636	22215.94897
137.301204	446.42281	-123.656987	475.230762	-1.4156	-0.740636	22220.52675
107.545657	459.393176	-127.4718	464.549284	-0.652637	0.022327	22228.91934
79.316036	461.682065	-156.464384	471.415948	-0.652637	0.022327	22220.52675
54.901229	464.733915	-178.590304	448.527066	-0.652637	-0.740636	22198.40083
15.227166	467.785766	-206.819925	463.023358	-2.941525	-2.266562	22200.68972
-8.424679	466.259841	-225.131031	482.860389	-2.941525	-2.266562	22209.84527
-20.632082	429.63763	-254.886578	447.001141	0.873288	0.785289	22178.5638
-66.409847	444.896884	-314.397671	455.393731	0.873288	0.022327	87.740715
-66.409847	451.000586	-308.293969	472.941874	-0.652637	-0.740636	14.496292
-111.424648	438.793182	-303.716193	471.415948	0.873288	-0.740636	12.970367
-131.261679	432.689481	-352.545808	434.793737	-0.652637	-0.740636	10.681478
-148.809822	406.748747	-384.590243	407.327078	1.636251	0.022327	12.207404
-169.409816	405.985785	-367.0421	377.571532	-0.652637	0.022327	1531.266213
-218.239431	395.304306	-386.116168	363.838202	1.636251	0.785289	22098.45271
-225.106096	391.489493	-389.168019	347.815985	1.636251	0.022327	22214.42305
-228.92091	377.756163	-454.019852	345.527097	3.162177	0.022327	22220.52675
-289.194966	328.163586	-466.990218	248.630829	0.873288	0.785289	22201.45268
-296.824593	323.585809	-455.545777	241.764164	2.399214	0.785289	22222.81564
-322.002364	290.778411	-435.708746	228.793798	0.873288	-1.503599	22205.2675
-342.602357	271.704343	-418.923566	189.119736	0.873288	-0.740636	22212.13416
-352.520873	238.896945	-429.605044	138.764195	0.873288	0.785289	22228.91934
-385.328271	203.037697	-447.91615	92.223468	0.110326	0.785289	22214.42305
-408.217153	181.67474	-480.723548	72.386437	0.110326	-0.740636	22219.76379
-421.950482	156.49697	-427.316156	50.260518	0.110326	0.022327	22231.97119
-432.63196	116.059945	-425.027268	25.082747	-0.652637	0.022327	22212.13416
-465.439358	82.489584	-421.212454	7.534604	-2.941525	0.022327	22200.68972
-462.387507	54.259963	-396.034684	-77.917222	-1.4156	0.785289	22210.60823
-464.676395	45.10441	-389.930982	-90.887589	-0.652637	-1.503599	22199.92676
-470.017134	17.637752	-376.960615	-107.672769	-0.652637	0.785289	22210.60823
-463.15047	-22.799273	-361.701361	-154.213496	1.636251	1.548252	22231.20823
-473.831948	-48.740006	-341.101367	-177.102378	-1.4156	-1.503599	22211.3712
-471.54306	-85.362218	-311.34582	-222.11718	0.110326	0.785289	22222.05268
-446.36529	-118.169616	-315.160634	-248.057913	1.636251	0.022327	22231.97119
-443.313439	-153.265901	-288.456938	-284.680124	0.873288	0.785289	22217.4749
-434.157886	-189.12515	-257.175466	-307.569006	1.636251	0.785289	22221.28971
-405.928265	-218.117734	-223.605105	-324.354186	3.162177	0.785289	22254.86007
-379.224569	-234.139952	-189.271782	-374.709727	3.162177	0.785289	22244.94156
-364.728277	-279.154753	-149.59772	-385.391205	0.873288	0.022327	22229.6823
-338.024581	-298.991784	-125.182912	-428.880081	0.873288	-0.740636	22242.65267
-317.424587	-323.406592	-86.271813	-425.82823	0.110326	0.022327	22234.26008
-285.380152	-365.369542	-89.323664	-467.791181	0.873288	0.022327	22217.4749
-263.254233	-353.925101	-48.123676	-463.976367	0.873288	0.022327	22228.15638
-224.343133	-384.443611	-15.316278	-454.820814	-2.178563	-0.740636	22228.15638
-199.928326	-420.302859	15.202231	-516.620796	0.110326	-0.740636	22220.52675
-160.254263	-443.954704	47.246666	-500.598579	0.110326	-0.740636	22173.98602
-130.498717	-456.925071	95.313319	-474.657845	-2.941525	-0.740636	22202.97861
-99.980207	-477.525065	108.283685	-534.931902	0.110326	0.022327	22200.68972
-57.254294	-514.147276	90.735542	-570.028188	-1.4156	0.785289	22183.90454
-33.602449	-506.517649	166.268853	-561.635597	0.873288	0.022327	22214.42305
12.938278	-497.362096	211.283655	-504.413392	-0.652637	0.022327	22206.79342
46.508638	-501.939872	286.054003	-451.006001	-0.652637	-0.740636	22219.76379
63.293819	-482.102841	291.394742	-436.509709	-1.4156	-1.503599	22217.4749
98.390105	-500.413947	342.513245	-467.791181	0.873288	0.022327	22199.16379
143.404906	-492.021357	338.698432	-433.457858	1.636251	-0.740636	22206.79342
175.449341	-481.339878	361.587314	-402.939348	-0.652637	-0.740636	22208.31935
199.101186	-456.925071	380.661382	-386.154168	3.162177	1.548252	22215.18601
243.353025	-427.169524	413.46878	-364.028249	3.162177	0.785289	22225.10453
267.767832	-419.539897	427.202109	-399.124535	1.636251	0.785289	22215.18601
255.560428	-424.117673	393.631749	-357.924547	0.873288	0.022327	22202.97861
325.753	-395.125089	448.565066	-339.613441	0.873288	-1.503599	22194.58602
335.671516	-372.99917	475.268762	-250.346801	0.110326	-0.740636	22219.76379
369.241876	-350.110288	458.483581	-222.880142	0.873288	-0.740636	22186.19343
386.790019	-333.325107	476.794687	-219.828291	-0.652637	-0.740636	22208.31935
382.212243	-300.51771	495.105793	-152.68757	1.636251	0.022327	22219.76379
418.071491	-260.843647	482.135426	-140.480167	1.636251	0.785289	22227.39341
419.597417	-228.03625	497.394681	-121.406098	0.110326	0.022327	22219.00082
435.619634	-190.651076	494.34283	-68.761669	-2.178563	-1.503599	22207.55638
446.301113	-151.739976	459.246544	-11.539464	-1.4156	0.022327	22206.03046
460.797405	-113.591839	430.25396	-25.272793	-0.652637	0.022327	22205.2675
455.456665	-76.969628	395.920637	0.66794	-2.941525	0.022327	22215.94897
436.382597	-49.502969	433.305811	89.93458	0.110326	0.022327	22228.15638
447.827038	-18.98446	431.779886	147.156785	1.636251	0.022327	22221.28971
438.671485	20.689603	413.46878	150.208636	0.110326	0.022327	22229.6823
429.515932	51.971075	407.365078	195.223438	0.873288	-0.740636	22229.6823
433.330746	75.62292	353.194724	195.223438	2.399214	1.548252	22213.66009
409.678901	125.97846	345.565096	242.527127	0.873288	-0.740636	22225.10453
384.501131	161.837709	313.520661	270.756748	3.925139	0.785289	22255.62304
386.790019	187.015479	266.979935	276.86045	0.110326	0.022327	22232.73415
360.849286	203.800659	234.9355	307.37896	3.925139	0.785289	22245.70452
363.138174	264.074716	225.016984	327.215991	2.399214	-0.740636	22245.70452
324.227075	270.178418	156.350338	358.497463	-2.178563	-2.266562	22221.28971
327.278926	308.326554	154.061449	395.882637	0.873288	0.022327	22221.28971
299.812267	329.689511	118.202201	407.327078	-0.652637	0.022327	22231.97119
260.138205	370.889499	70.898511	421.82337	-1.4156	0.022327	22214.42305
260.138205	386.148754	12.15038	427.927072	-0.652637	0.022327	22225.86749
215.886366	384.622828	4.520753	461.497433	-1.4156	0.022327	22232.73415
184.604894	411.326524	-46.59775	457.682619	-2.941525	0.022327	22192.29713
170.108602	416.667263	-118.316248	446.238178	-0.652637	0.022327	22203.74157
144.167869	427.348741	-141.20513	457.682619	-2.941525	-2.266562	22208.31935
100.678993	444.133922	-154.938459	453.867805	0.110326	0.022327	22196.87491
70.160483	461.682065	-194.612521	443.94929	-0.652637	0.785289	22214.42305
51.086415	467.022804	-201.479186	458.445582	-0.652637	0.022327	22220.52675
37.353086	463.970953	-204.531037	483.623352	2.399214	0.785289	22201.45268
19.04198	448.711698	-222.07918	488.201129	0.110326	-0.740636	22219.76379
0.730874	465.496878	-219.027329	502.697421	-0.652637	-0.740636	22227.39341
-36.6543	424.29689	-259.464354	465.312246	0.110326	-1.503599	814.844203
-61.069108	454.052437	-294.56064	489.727054	1.636251	0.785289	15.259255
-92.35058	440.319108	-305.242118	458.445582	1.636251	-0.740636	12.207404
-103.795021	424.29689	-328.893963	428.690035	1.636251	0.022327	9.918516
-150.335748	413.615412	-392.982833	373.756718	0.873288	0.022327	10.681478
-187.720922	421.245039	-396.034684	387.490047	0.110326	-1.503599	7.629627
-198.4024	396.830232	-360.175435	382.912271	0.110326	-0.740636	21463.66771
-230.446835	384.622828	-394.508758	355.445612	0.873288	0.785289	22176.27491
-246.469053	360.970983	-392.21987	331.793767	-0.652637	-0.740636	22214.42305
-272.409786	354.104319	-399.086535	292.882668	0.873288	0.022327	22210.60823
-303.691258	324.348772	-423.501342	237.949351	0.873288	0.022327	22181.61565
-329.631991	307.563592	-441.812448	194.460475	-3.704488	-1.503599	22196.87491
-348.706059	266.363604	-432.656895	191.408624	-0.652637	0.022327	22196.11194
-378.461606	251.104349	-439.52356	127.319754	-2.941525	-1.503599	22197.63787
-383.802345	212.956212	-467.753181	71.623474	0.110326	0.022327	22213.66009
-394.483824	180.148815	-461.649479	62.467921	1.636251	0.785289	22196.11194
-428.054184	146.578454	-453.256889	82.304952	1.636251	0.022327	22214.42305
-430.343072	125.215498	-415.871715	27.371635	1.636251	0.022327	22225.86749
-435.683811	103.852541	-431.13097	2.193865	0.873288	0.022327	22233.49712
-468.491209	67.993292	-396.034684	-41.295011	0.873288	0.022327	22217.4749
-463.913433	27.556267	-365.516174	-49.687601	0.873288	0.785289	22224.34156
-466.965284	14.585901	-390.693945	-106.146844	1.636251	0.785289	22247.99341
-443.313439	0.089609	-383.064317	-168.709788	3.925139	-0.740636	22238.83786
-455.520842	-31.191864	-338.812479	-190.835707	0.873288	0.022327	22238.83786
-466.965284	-64.762224	-331.182851	-216.013478	2.399214	0.022327	22247.23045
-440.261588	-85.362218	-314.397671	-283.917161	0.873288	-1.503599	22224.34156
-467.728246	-147.925162	-310.582857	-319.013447	0.110326	-0.740636	22228.91934
-417.372706	-180.73256	-268.619907	-329.694925	1.636251	0.022327	22228.15638
-402.113451	-216.591809	-235.049546	-310.620857	-1.4156	-1.503599	22214.42305
-409.743078	-237.954765	-195.375484	-339.613441	1.636251	-0.740636	22224.34156
-372.357904	-253.976983	-189.271782	-380.050466	1.636251	0.022327	22230.44527
-351.75791	-307.384374	-138.153279	-409.04305	0.873288	0.785289	22219.76379
-327.343103	-319.591778	-119.07921	-414.383789	-2.178563	0.022327	22199.16379
-296.06163	-342.48066	-103.819956	-458.635628	-1.4156	-0.740636	22211.3712
-285.380152	-379.102872	-79.405148	-472.368957	-1.4156	0.785289	22200.68972
-235.024612	-379.865834	-31.338496	-494.494877	-0.652637	0.022327	22209.08231
-232.735723	-427.932487	-9.975539	-535.694864	-1.4156	-0.740636	22222.05268
-189.246847	-415.725083	-3.871837	-563.161523	-1.4156	-0.740636	22145.7564
-140.417232	-452.347294	55.639256	-506.70228	-1.4156	-1.503599	22207.55638
-99.980207	-461.502847	118.965164	-485.339324	1.636251	-0.740636	22228.91934
-64.883921	-473.710251	148.72071	-501.361541	0.873288	-0.740636	22224.34156
-30.550598	-501.939872	205.942916	-486.102287	0.110326	0.785289	22183.14158
8.360502	-489.732468	249.431792	-457.872665	2.399214	0.022327	22244.94156
41.167899	-495.83617	276.135487	-447.191187	4.688102	0.022327	22252.57118
79.316036	-500.413947	278.424376	-460.161553	-0.652637	-1.503599	22199.16379
110.597508	-493.547282	300.550295	-441.850448	-0.652637	-3.029524	22211.3712
146.456757	-504.991723	303.602146	-449.480075	3.925139	0.785289	22221.28971
156.375273	-495.83617	331.831767	-433.457858	2.399214	0.785289	22211.3712
199.864149	-470.6584	363.113239	-403.702311	0.873288	0.022327	22208.31935
229.619695	-447.769518	405.839153	-370.131951	0.110326	0.785289	22223.5786
255.560428	-432.510263	432.542848	-339.613441	1.636251	0.785289	22207.55638
276.160422	-421.065822	439.409513	-315.198633	-0.652637	-0.740636	22199.16379
306.678932	-406.56953	465.350246	-292.309751	-2.941525	-0.740636	22198.40083
324.990037	-379.102872	474.505799	-269.420869	-2.178563	-0.740636	22172.4601
353.982621	-374.525095	451.616917	-249.583838	0.110326	0.785289	22188.48232
368.478913	-327.221405	461.535432	-241.191248	-0.652637	-0.740636	22189.24528
395.182609	-286.021418	491.290979	-214.487552	-0.652637	0.022327	22193.06009
417.308529	-271.525126	476.794687	-170.235713	0.873288	0.022327	22224.34156
424.938156	-237.191802	494.34283	-154.976459	1.636251	-1.503599	22232.73415
443.249262	-190.651076	488.239128	-81.732036	0.110326	0.785289	22214.42305
456.982591	-162.421454	491.290979	-36.717234	2.399214	0.785289	22223.5786
421.886305	-124.273317	443.224327	-32.139458	-0.652637	-0.740636	22231.97119
450.878889	-101.384435	423.387296	40.342002	0.873288	-0.740636	22215.18601
460.034442	-60.184448	457.720619	87.645692	1.636251	0.022327	22246.46748
444.012224	-11.354832	426.439147	128.845679	2.399214	-0.740636	22247.99341
451.641852	26.793304	437.120625	157.075301	0.873288	-0.740636	22236.54897
408.915938	49.682187	378.372494	153.260487	2.399214	0.785289	22133.549
418.834454	77.911808	334.883618	219.638245	0.873288	-0.740636	22234.26008
395.182609	100.80069	296.735481	147.156785	-1.4156	-1.503599	22218.23786
385.264094	160.311783	318.861401	253.971568	-0.652637	0.022327	22219.76379
375.345578	190.06733	282.239189	273.045637	0.110326	-1.503599	22229.6823
369.241876	218.296951	287.579928	305.853034	2.399214	0.785289	22228.91934
327.278926	220.58584	220.439208	337.897469	-0.652637	-0.740636	22220.52675
341.012255	275.519157	189.157735	376.045606	-1.4156	-1.503599	22206.03046
317.36041	296.119151	142.617008	376.045606	-1.4156	-1.503599	22208.31935
293.708565	331.215437	117.439238	399.697451	-0.652637	0.022327	22199.16379
282.264124	344.185803	88.446654	392.067824	-2.178563	0.022327	22218.23786
257.086354	376.230238	20.542971	392.067824	-1.4156	0.022327	22225.10453
238.012285	407.51171	-19.894055	436.319662	2.399214	0.785289	22221.28971
207.493776	415.9043	-48.886639	411.141892	1.636251	0.785289	22231.20823
175.449341	438.793182	-67.960707	477.51965	-1.4156	-0.740636	22231.97119
151.034533	450.237623	-95.427365	479.045576	2.399214	0.785289	22216.71194
118.227136	458.630214	-111.449583	482.097427	1.636251	0.785289	22198.40083
96.101216	476.941319	-131.286614	482.097427	3.162177	0.022327	22251.04526
64.819744	462.445027	-174.77549	459.971507	2.399214	0.785289	22236.54897
40.404937	466.259841	-200.716223	469.12706	1.636251	0.022327	22206.03046
17.516054	457.867251	-222.842143	486.675203	0.873288	-0.740636	22228.15638
-18.343194	466.259841	-210.634739	476.756687	1.636251	-0.740636	22221.28971
-57.254294	451.000586	-282.353236	442.423364	-0.652637	0.022327	1570.940275
-75.5654	425.059853	-293.034714	466.838172	-1.4156	-0.740636	17.548143
-87.772803	439.556145	-296.086565	467.601135	0.110326	-0.740636	12.207404
-117.52835	420.482077	-312.108783	444.712253	0.873288	0.785289	12.207404
-159.491301	405.985785	-357.886547	429.452998	-1.4156	-0.740636	10.681478
-186.957959	418.193189	-359.412472	400.460414	-2.178563	-0.740636	12.207404
-192.298698	409.037636	-341.86433	376.045606	-2.941525	0.022327	19919.43114
-219.765357	381.570977	-399.849498	362.312277	0.110326	2.311215	22151.8601
-257.913494	369.363573	-396.797647	308.141923	-1.4156	-1.503599	22155.67492
-295.298668	358.682095	-435.708746	284.490078	-2.941525	-0.740636	22182.37861
-289.194966	315.956182	-450.205038	225.741947	0.110326	0.785289	22206.03046
-334.97273	299.171002	-470.805032	189.882698	0.110326	0.022327	22181.61565
-329.631991	284.67471	-456.30874	164.704928	0.873288	0.785289	22214.42305
-367.017165	245.000647	-422.73838	155.549375	-1.4156	-1.503599	22228.15638
-395.246786	220.58584	-427.316156	128.845679	1.636251	0.022327	22219.76379
-386.091233	200.748809	-435.708746	92.223468	2.399214	0.785289	22216.71194
-385.328271	156.49697	-437.234672	80.779027	1.636251	0.022327	22250.2823
-421.950482	132.082162	-399.849498	37.290151	2.399214	0.785289	22244.17859
-420.424557	109.19328	-445.627262	-4.6728	0.110326	0.785289	22232.73415
-452.468992	80.963659	-421.975417	-12.302427	0.110326	0.022327	22241.88971
-463.913433	54.259963	-359.412472	-64.183893	1.636251	0.022327	22232.73415
-495.194905	26.030342	-427.316156	-139.717204	-0.652637	0.022327	22215.18601
-464.676395	-18.98446	-375.43469	-179.391266	0.110326	0.022327	22228.91934
-465.439358	-35.76964	-339.575441	-164.894974	-1.4156	-2.266562	22228.15638
-457.809731	-63.236298	-312.108783	-201.517186	2.399214	1.548252	22219.76379
-442.550476	-120.458504	-290.745826	-248.820875	-1.4156	0.785289	22226.63045
-485.276389	-133.42887	-314.397671	-274.761608	-1.4156	0.022327	22207.55638
-418.898631	-162.421454	-264.04213	-283.917161	-2.941525	0.022327	22198.40083
-418.898631	-215.065883	-259.464354	-332.746776	-2.178563	-0.740636	22204.50453
-399.0616	-229.562175	-215.975478	-341.902329	-2.941525	-1.503599	22218.23786
-383.039382	-264.658461	-170.197714	-354.872696	-0.652637	-0.740636	22209.08231
-349.469022	-281.443641	-148.834757	-405.991199	0.110326	0.022327	22228.15638
-342.602357	-313.488076	-129.760689	-422.013417	0.873288	0.022327	22235.02304
-293.00978	-333.325107	-106.108844	-494.494877	0.873288	0.022327	22214.42305
-279.27645	-356.976952	-59.568117	-453.294889	-0.652637	-0.740636	22223.5786
-248.757941	-381.39176	-8.449613	-463.976367	0.110326	-1.503599	22230.44527
-208.320916	-401.228791	8.335567	-483.050436	3.162177	0.785289	22241.12674
-175.513518	-416.488046	32.750374	-496.020802	-2.178563	-0.740636	22233.49712
-153.387599	-429.458412	73.187399	-492.205988	2.399214	-0.740636	22227.39341
-114.476499	-472.947288	101.417021	-506.70228	1.636251	0.022327	22215.18601
-81.669101	-471.421363	115.913313	-512.805982	0.873288	-1.503599	22227.39341
-54.965406	-488.206543	166.268853	-515.857833	-2.178563	-1.503599	22213.66009
-9.187641	-493.547282	219.676245	-444.139336	0.873288	0.785289	22193.82305
33.538272	-498.125058	274.609562	-437.272671	-0.652637	0.022327	22217.4749
62.530856	-492.021357	271.557711	-453.294889	-0.652637	-0.740636	22231.20823
83.13085	-492.784319	327.253991	-438.035634	2.399214	0.785289	22205.2675
126.619726	-483.628766	321.150289	-425.82823	1.636251	0.022327	22197.63787
165.530825	-496.599133	342.513245	-419.724528	-1.4156	0.022327	22198.40083
174.686378	-457.688033	373.031755	-424.302305	0.110326	0.785289	22182.37861
210.545627	-461.502847	384.476196	-382.339354	-1.4156	-0.740636	22186.95639
250.219689	-435.562114	421.098407	-378.524541	-2.178563	-1.503599	22199.92676
276.160422	-431.7473	412.705817	-364.791211	0.873288	-0.740636	22207.55638
291.419677	-418.776934	432.542848	-353.34677	0.110326	0.785289	22169.40825
328.041888	-411.147306	460.77247	-298.413453	0.873288	0.022327	22210.60823
356.27151	-348.584362	447.03914	-270.946795	-2.178563	0.022327	22211.3712
376.871503	-338.665846	480.609501	-201.517186	1.636251	0.785289	22194.58602
404.338162	-305.858449	505.024308	-177.865341	1.636251	0.022327	22229.6823
408.915938	-276.865865	499.683569	-140.480167	3.925139	0.022327	22254.86007
435.619634	-239.480691	486.713203	-124.457949	-0.652637	-0.740636	22234.26008
418.834454	-192.177001	463.824321	-111.487583	0.110326	0.022327	22242.65267
442.486299	-165.473305	476.031724	-39.006123	0.873288	0.022327	22243.41563
448.590001	-134.191833	468.402097	-21.45798	-0.652637	0.785289	22221.28971
453.167777	-89.177032	412.705817	4.482753	0.873288	0.785289	22225.86749
450.878889	-57.895559	475.268762	75.438288	0.873288	0.022327	22231.97119
444.775187	-25.851124	417.283594	130.371605	0.110326	0.022327	22217.4749
438.671485	6.956273	429.490997	147.156785	3.162177	0.785289	22228.91934
419.597417	48.919224	386.765084	185.304922	0.873288	0.022327	22161.01566
416.545566	66.467367	354.720649	211.245655	-0.652637	0.022327	22193.82305
402.812237	119.111796	344.039171	223.453059	0.110326	0.022327	22205.2675
373.819653	148.867342	316.572512	220.401208	-0.652637	0.022327	22210.60823
372.293727	178.622889	276.135487	251.68268	-0.652637	-0.740636	22201.45268
371.530764	201.511771	273.083636	293.645631	-0.652637	0.785289	22219.76379
357.034472	238.896945	238.750313	322.638215	2.399214	0.785289	22235.02304
357.034472	272.467306	207.468841	343.238208	2.399214	0.022327	22216.71194
339.486329	284.67471	158.639226	360.023389	2.399214	0.022327	22225.10453
308.204857	334.267287	112.098499	399.697451	0.110326	0.022327	22233.49712
288.367826	352.578393	102.942946	410.378929	0.110326	0.022327	22215.18601
276.160422	373.178387	72.424437	438.608551	1.636251	0.785289	22247.99341
233.434509	405.222822	29.698523	469.12706	0.873288	-0.740636	22252.57118
212.834515	410.563561	-29.049607	450.815954	1.636251	-0.740636	22235.02304
198.338223	447.185773	-45.071825	450.815954	-0.652637	-0.740636	22231.20823
157.138235	458.630214	-87.797738	472.178911	1.636251	0.022327	22238.83786
117.464173	455.578363	-97.716254	510.327048	-2.178563	-0.740636	22205.2675
102.967881	467.785766	-131.286614	451.578917	-1.4156	0.022327	22200.68972
81.604924	459.393176	-158.753273	466.838172	1.636251	0.022327	22228.15638
29.723458	455.578363	-190.797708	494.30483	0.110326	-0.740636	22219.76379
0.730874	460.919102	-206.819925	480.571501	-0.652637	-0.740636	19277.77947
-10.713567	457.104288	-225.893994	492.778905	0.110326	0.022327	22190.00824
-20.632082	443.370959	-237.338435	487.438166	-0.652637	-0.740636	22099.21567
-27.498747	424.29689	-244.968062	442.423364	-2.178563	0.022327	28.992584
-105.320946	432.689481	-330.419888	438.608551	0.873288	0.022327	12.970367
-119.054276	426.585779	-323.553224	441.660402	0.110326	0.785289	10.681478
-138.128344	422.770965	-353.308771	415.719669	-1.4156	-0.740636	9.918516
-157.965375	412.852449	-357.123584	415.719669	-0.652637	0.785289	10.681478
-202.980177	407.51171	-363.227286	354.68265	-0.652637	0.022327	15588.09168
-224.343133	402.933934	-414.34579	350.867836	0.873288	-0.740636	22154.14899
-242.654239	387.674679	-437.234672	324.927103	0.873288	-0.740636	22192.29713
-257.150531	366.311722	-409.00505	321.112289	-0.652637	-1.503599	22207.55638
-274.698674	348.763579	-416.634678	273.808599	1.636251	-0.740636	22215.94897
-299.113481	328.163586	-423.501342	234.134537	-0.652637	-2.266562	22214.42305
-327.343103	279.33397	-440.286523	237.186388	1.636251	-0.740636	22234.26008
-355.572724	261.022865	-426.553193	178.438257	0.110326	0.022327	22226.63045
-372.357904	232.030281	-426.553193	128.845679	2.399214	-0.740636	22228.15638
-383.039382	198.45992	-441.812448	89.171617	-1.4156	-0.740636	22218.23786
-407.45419	177.859926	-453.256889	88.408654	1.636251	0.022327	22214.42305
-431.106035	142.763641	-434.182821	35.764226	0.110326	-1.503599	22222.81564
-412.031966	116.822907	-454.782815	-41.295011	-2.941525	-0.740636	22229.6823
-458.572693	78.674771	-418.923566	-17.643166	0.110326	0.022327	22214.42305
-473.831948	54.259963	-392.21987	-53.502415	-1.4156	-1.503599	22202.21564
-477.646762	36.71182	-359.412472	-87.835738	-2.178563	-0.740636	22214.42305
-467.728246	4.667385	-399.849498	-127.5098	0.110326	0.022327	22194.58602
-473.831948	-54.080746	-356.360622	-155.739421	-0.652637	0.785289	22210.60823
-462.387507	-76.206665	-344.91618	-214.487552	0.110326	0.022327	22223.5786
-470.780097	-91.46592	-329.656926	-251.109764	2.399214	0.022327	22217.4749
-440.261588	-130.377019	-323.553224	-309.094932	0.110326	0.022327	22223.5786
-432.63196	-168.525156	-283.116199	-299.176416	0.873288	0.785289	22234.26008
-435.683811	-180.73256	-250.308801	-345.717143	-1.4156	-1.503599	22217.4749
-405.928265	-220.406622	-261.753242	-352.583808	1.636251	0.022327	22218.23786
-365.49124	-243.295504	-180.116229	-365.554174	1.636251	-0.740636	22251.80822
-369.306053	-257.791796	-167.145863	-409.806013	0.873288	0.022327	22236.54897
-338.024581	-286.78438	-121.368099	-387.680093	2.399214	0.785289	22239.60082
-309.79496	-331.036219	-95.427365	-453.294889	0.873288	-0.740636	22240.36378
-289.194966	-339.428809	-82.456999	-451.768963	0.110326	0.022327	22231.97119
-251.809792	-382.917685	-48.123676	-465.502293	-0.652637	-0.740636	22216.71194
-226.632021	-395.888052	-0.819986	-485.339324	-1.4156	-0.740636	22226.63045
-201.454251	-434.799151	23.594821	-504.413392	0.873288	-0.740636	22223.5786
-165.595002	-461.502847	78.528139	-467.791181	-0.652637	-0.740636	22219.00082
-133.550568	-443.954704	60.217033	-518.146721	0.110326	0.022327	22206.79342
-93.876505	-477.525065	118.965164	-513.568945	-2.178563	0.022327	22202.97861
-48.861704	-500.413947	154.824412	-483.050436	0.873288	0.785289	22196.11194
-36.6543	-515.673201	223.491059	-458.635628	-1.4156	-1.503599	22185.43046
14.464203	-509.5695	235.698462	-454.820814	-0.652637	0.022327	22210.60823
61.767893	-525.591717	297.498444	-443.376373	0.110326	0.022327	22207.55638
85.419738	-497.362096	305.128071	-461.687479	1.636251	0.022327	22213.66009
125.0938	-495.073208	324.20214	-443.376373	0.110326	0.022327	22201.45268
139.590092	-508.043574	339.461395	-443.376373	-2.941525	0.022327	22193.82305
179.264155	-501.939872	336.409544	-415.146752	-0.652637	0.022327	22196.87491
210.545627	-476.762102	400.498413	-380.813429	1.636251	0.022327	22198.40083
248.693764	-438.613965	424.150258	-367.0801	1.636251	0.022327	22220.52675
279.212273	-418.776934	438.64655	-335.798627	2.399214	0.785289	22235.786
303.627081	-411.147306	454.668768	-313.672708	1.636251	0.785289	22220.52675
339.486329	-403.517679	448.565066	-278.576422	0.873288	0.022327	22202.21564
351.693733	-363.843617	453.142842	-270.946795	1.636251	0.022327	22213.66009
366.952988	-335.613996	443.224327	-212.198664	0.110326	-0.740636	22211.3712
393.656684	-318.065853	497.394681	-197.702372	0.110326	0.022327	22209.84527
403.575199	-288.310306	488.239128	-159.554235	-1.4156	0.022327	22222.81564
416.545566	-248.636244	490.528016	-129.035726	-0.652637	0.022327	22232.73415
431.804821	-212.776995	479.083575	-109.961657	-0.652637	-1.503599	22215.94897
440.960373	-169.288119	460.77247	-51.213526	0.873288	0.022327	22222.81564
445.53815	-144.873311	469.16506	-39.769085	-2.941525	-1.503599	22207.55638
442.486299	-113.591839	429.490997	19.742008	-1.4156	0.785289	22199.16379
441.723336	-78.495553	468.402097	61.704959	-0.652637	0.022327	22203.74157
457.745554	-30.428901	406.602115	115.11235	-1.4156	0.022327	22218.23786
437.14556	1.615534	422.624333	127.319754	1.636251	0.022327	22218.23786
422.649268	32.897006	411.179892	160.890114	-0.652637	-0.740636	22177.03787
415.01964	76.385882	379.89842	204.37899	0.110326	-0.740636	22227.39341
410.441864	106.141429	348.616947	200.564177	0.110326	0.022327	22225.10453
416.545566	146.578454	302.07622	202.853065	0.110326	-0.740636	22218.23786
398.23446	167.178448	268.50586	246.341941	-0.652637	-2.266562	22225.10453
372.293727	216.008063	269.268823	282.20119	2.399214	-0.740636	22253.33415
357.034472	227.452504	241.802164	335.608581	0.873288	-0.740636	22236.54897
348.641882	267.126567	209.757729	353.156724	1.636251	0.022327	22243.41563
331.093739	312.904331	176.950332	363.07524	0.873288	-0.740636	22238.83786
313.545596	302.985815	144.142934	416.482631	1.636251	0.785289	22226.63045
309.730783	338.082101	103.705909	404.275227	0.110326	-0.740636	22225.86749
276.923385	370.126536	53.350368	413.43078	0.873288	-1.503599	22231.20823
250.219689	379.282089	36.565188	461.497433	0.873288	-0.740636	22217.4749
213.597478	404.459859	8.335567	469.890023	1.636251	0.022327	22227.39341
192.234521	409.800598	-56.516266	481.334464	-2.178563	-1.503599	22228.91934
141.116018	434.215406	-94.664403	462.260395	-2.178563	-0.740636	22190.7712
124.330838	441.845033	-130.523651	466.838172	0.873288	0.785289	22206.03046
102.204918	447.948735	-128.234763	475.993725	-2.178563	-0.740636	22193.82305
55.664191	452.526512	-163.331049	463.786321	-1.4156	0.022327	22196.11194
41.930862	459.393176	-202.242149	497.356681	-1.4156	-0.740636	22212.13416
29.723458	464.733915	-186.219931	488.201129	0.110326	0.785289	22224.34156
0.730874	452.526512	-222.842143	481.334464	2.399214	1.548252	22186.95639
-17.580232	452.526512	-229.708807	483.623352	0.110326	0.022327	22164.06751
-42.758002	459.393176	-279.301385	472.941874	1.636251	1.548252	106.05182
-79.380213	428.874667	-272.43472	453.867805	-0.652637	-0.740636	15.259255
-82.432064	433.452443	-331.945814	435.5567	0.873288	-0.740636	10.681478
-135.076493	422.008002	-363.990249	416.482631	2.399214	0.022327	11.444441
-148.04686	416.667263	-350.25692	424.112259	1.636251	0.785289	9.155553
-190.772773	415.9043	-351.019882	405.03819	-0.652637	-1.503599	119.022187
-212.898692	402.170971	-386.116168	378.334494	-0.652637	-0.740636	22112.18604
-242.654239	373.94135	-417.39764	336.371544	0.873288	0.022327	22191.53417
-266.306084	365.54876	-415.108752	312.719699	-0.652637	-0.740636	22174.74899
-281.565338	348.000617	-416.634678	273.808599	1.636251	1.548252	22210.60823
-312.846811	321.296921	-441.049485	250.156755	-0.652637	-0.740636	22198.40083
-319.713475	280.859896	-447.153187	211.245655	0.873288	-0.740636	22215.94897
-331.157916	270.178418	-429.605044	187.59381	0.873288	0.022327	22228.91934
-379.224569	231.267318	-428.842082	141.816046	-0.652637	0.022327	22202.97861
-393.720861	224.400653	-460.886516	94.512356	-1.4156	-0.740636	22199.16379
-411.269004	177.859926	-485.301324	76.201251	-2.178563	-2.266562	22207.55638
-436.446774	131.319199	-457.071703	61.704959	0.110326	0.785289	22217.4749
-412.031966	109.19328	-451.730964	19.742008	0.110326	0.785289	22216.71194
-460.098619	69.519218	-460.886516	-9.250576	0.110326	0.785289	22228.91934
-470.017134	56.548851	-379.249504	-58.843154	-0.652637	-1.503599	22228.15638
-473.831948	32.897006	-377.723578	-97.754253	-0.652637	-0.740636	22216.71194
-441.787513	-3.725205	-348.730994	-111.487583	-1.4156	-1.503599	22221.28971
-457.046768	-5.25113	-347.205069	-174.81349	1.636251	0.022327	22227.39341
-481.461576	-53.317783	-327.368038	-219.065329	0.873288	0.022327	22238.07489
-450.943066	-84.599255	-348.730994	-265.606056	0.873288	0.022327	22246.46748
-450.943066	-115.117765	-313.634708	-257.976428	1.636251	-0.740636	22245.70452
-436.446774	-144.110349	-267.856944	-279.339385	0.110326	0.785289	22228.91934
-430.343072	-192.939964	-235.812509	-288.494938	0.110326	-0.740636	22235.02304
-428.817147	-216.591809	-267.093981	-352.583808	-0.652637	0.022327	22207.55638
-389.143084	-256.265871	-190.797708	-382.339354	-0.652637	-0.740636	22212.89712
-357.861612	-269.236237	-154.175496	-374.709727	0.873288	0.022327	22226.63045
-347.943097	-294.414008	-132.81254	-417.43564	1.636251	0.785289	22234.26008
-323.528289	-319.591778	-128.234763	-434.22082	-0.652637	0.785289	22215.18601
-290.720891	-362.317691	-80.931073	-460.924516	-2.178563	0.022327	22200.68972
-258.676456	-370.710281	-86.271813	-520.43561	-1.4156	0.022327	22215.18601
-239.602388	-404.280642	-24.471831	-484.576361	-0.652637	0.785289	22199.92676
-202.217214	-417.251008	13.676306	-503.650429	0.110326	0.022327	22207.55638
-183.906108	-431.7473	52.587405	-509.754131	-0.652637	0.022327	22219.76379
-122.106126	-450.821369	91.498505	-505.939318	0.873288	0.785289	22212.13416
-107.609834	-479.05099	115.913313	-528.065237	-0.652637	0.022327	22206.03046
-58.780219	-487.44358	154.824412	-491.443026	-0.652637	0.022327	22228.15638
-24.446896	-493.547282	214.335506	-476.946734	-0.652637	-0.740636	22220.52675
0.730874	-495.83617	250.957717	-477.709696	-1.4156	-0.740636	22180.85269
61.767893	-495.83617	283.765115	-460.161553	3.162177	0.022327	22237.31193
92.286403	-490.495431	280.713264	-499.072653	5.451065	0.785289	22226.63045
119.753061	-485.154692	287.579928	-472.368957	0.873288	-0.740636	22220.52675
145.693794	-483.628766	339.461395	-420.487491	0.873288	0.022327	22227.39341
177.738229	-476.762102	371.505829	-396.835646	3.925139	0.785289	22224.34156
198.338223	-457.688033	392.868786	-382.339354	0.110326	0.022327	22208.31935
238.012285	-450.821369	414.231743	-373.946764	-2.178563	-2.266562	22196.87491
259.375242	-440.13989	439.409513	-371.657876	0.110326	0.022327	22066.40828
286.841901	-412.673232	457.720619	-322.065298	-0.652637	-0.740636	22199.92676
316.597447	-399.702865	441.698401	-314.435671	0.873288	0.022327	22187.71935
344.064106	-384.443611	454.668768	-271.709757	-0.652637	0.022327	22207.55638
369.241876	-359.26584	443.224327	-264.08013	-1.4156	-1.503599	22180.85269
385.264094	-311.199188	471.453948	-209.146813	-3.704488	-0.740636	22203.74157
408.915938	-283.732529	460.009507	-180.917192	-1.4156	0.785289	22213.66009
405.864087	-241.769579	503.498383	-118.354247	-2.178563	-1.503599	22202.21564
420.360379	-230.325138	495.868756	-90.124626	1.636251	0.022327	22225.10453
460.797405	-200.569591	486.713203	-95.465365	-2.178563	0.785289	22231.97119
444.775187	-146.399237	476.794687	-19.932054	0.110326	-0.740636	22214.42305
460.797405	-113.591839	440.172476	-10.013539	0.873288	-0.740636	22225.10453
456.982591	-76.206665	457.720619	52.549406	2.399214	0.785289	22234.26008
451.641852	-44.16223	422.624333	76.201251	1.636251	-0.740636	22222.05268
471.478883	-19.747422	440.172476	102.904946	1.636251	-0.740636	22247.99341
437.908522	34.422932	365.402128	162.41604	2.399214	-0.740636	22239.60082
436.382597	78.674771	344.039171	134.186419	2.399214	0.022327	22228.91934
417.308529	100.80069	389.816935	218.11232	1.636251	0.785289	22235.786
387.552982	136.659939	330.305842	235.660463	0.873288	-0.740636	22238.07489
364.6641	165.652523	315.046587	247.104904	-2.941525	-2.266562	22210.60823
380.686317	174.045113	270.794748	302.801183	-1.4156	-1.503599	22222.05268
365.427062	230.504355	254.009568	308.904885	-0.652637	0.022327	22232.73415
345.590031	251.867312	222.728096	346.290059	0.873288	0.022327	22223.5786
343.301143	266.363604	199.076251	372.230793	-0.652637	0.022327	22222.05268
311.256708	307.563592	149.483673	381.386345	-1.4156	0.022327	22209.84527
279.212273	327.400623	58.691107	342.475246	-2.178563	-2.266562	22203.74157
256.323391	356.393207	41.905927	336.371544	-1.4156	0.022327	22203.74157
254.797466	381.570977	57.165182	447.001141	1.636251	0.785289	22222.05268
232.671546	403.696897	15.202231	459.208545	-0.652637	-1.503599	22215.18601
205.96785	431.163555	-47.360713	468.364097	-0.652637	-0.740636	22220.52675
186.893782	446.42281	-93.90144	465.312246	-0.652637	-0.740636	22207.55638
143.404906	450.237623	-119.07921	475.993725	0.110326	0.022327	22227.39341
120.516024	466.259841	-125.182912	464.549284	0.110326	0.022327	22215.18601
66.34567	462.445027	-183.931043	467.601135	0.110326	-0.740636	22188.48232
62.530856	482.282058	-170.197714	475.230762	3.925139	0.785289	22242.65267
25.908644	462.445027	-188.508819	506.512234	1.636251	-0.740636	22237.31193
-4.609865	474.652431	-230.47177	460.73447	3.925139	0.785289	22217.4749
-16.817269	452.526512	-231.997695	488.201129	1.636251	0.022327	22215.94897
-40.469114	454.052437	-248.782876	485.91224	-0.652637	-0.740636	450.910978
-51.150592	429.63763	-296.086565	463.786321	-1.4156	0.022327	16.022217
-85.483915	438.03022	-351.019882	441.660402	-1.4156	0.022327	12.970367
-119.054276	415.141338	-322.790261	436.319662	-0.652637	-0.740636	10.681478
-152.624636	422.008002	-361.701361	418.008557	-0.652637	0.022327	11.444441
-162.543152	396.830232	-346.442106	405.801153	-0.652637	0.022327	9.155553
-205.269065	399.882083	-370.093951	379.86042	-2.178563	-2.266562	21935.17869
-239.602388	375.467275	-373.908764	353.919687	-1.4156	-0.740636	22169.40825
-256.387568	376.230238	-459.360591	282.20119	-2.178563	-0.740636	22181.61565
-278.513488	348.763579	-481.48651	221.927133	-2.941525	0.022327	22173.22306
-298.350519	328.163586	-450.968001	224.978984	0.110326	0.022327	22196.11194
-322.002364	308.326554	-427.316156	238.712314	0.110326	-0.740636	22227.39341
-326.58014	261.022865	-425.027268	218.11232	-2.178563	-1.503599	22210.60823
-355.572724	244.237685	-435.708746	147.156785	0.873288	0.022327	22222.05268
-394.483824	206.089548	-448.679113	119.690127	-2.178563	-1.503599	22228.15638
-412.031966	185.489554	-469.279107	70.860511	0.110326	-0.740636	22213.66009
-432.63196	162.600672	-421.212454	60.179033	0.110326	-0.740636	22222.05268
-426.528258	142.000678	-405.190237	2.193865	3.162177	0.022327	22254.86007
-433.394923	109.956243	-434.182821	25.082747	3.925139	1.548252	22238.83786
-455.520842	99.274765	-425.027268	-65.709818	1.636251	-0.740636	22237.31193
-467.728246	54.259963	-365.516174	-69.524632	0.873288	0.022327	22241.88971
-457.046768	22.978491	-361.701361	-108.435732	-1.4156	-1.503599	22225.10453
-454.75788	-15.932609	-394.508758	-141.243129	1.636251	0.785289	22215.94897
-453.231954	-45.688156	-341.101367	-195.413484	0.110326	0.022327	22227.39341
-466.965284	-71.628889	-303.716193	-223.643105	-2.178563	-0.740636	22223.5786
-452.468992	-121.221466	-319.73841	-238.90236	0.873288	-1.503599	22219.00082
-450.943066	-142.584423	-292.271752	-259.502354	-0.652637	-1.503599	22228.91934
-436.446774	-179.206634	-254.886578	-304.517155	-2.941525	-0.740636	22205.2675
-417.372706	-200.569591	-225.893994	-336.56159	-0.652637	-0.740636	22192.29713
-385.328271	-231.088101	-202.242149	-355.635659	-2.178563	0.022327	22210.60823
-362.439389	-271.525126	-219.027329	-390.731944	-2.178563	-1.503599	22217.4749
-353.283836	-291.362157	-155.701422	-412.094901	0.110326	0.022327	22208.31935
-325.054214	-320.354741	-136.627353	-422.776379	0.110326	0.022327	22229.6823
-279.27645	-331.799182	-64.908856	-444.139336	0.110326	0.022327	22231.20823
-264.780158	-371.473244	-51.175527	-460.161553	0.873288	0.785289	22219.76379
-252.572754	-398.939903	-29.049607	-470.843032	0.110326	0.022327	22227.39341
-214.424618	-403.517679	15.202231	-499.072653	0.110326	0.022327	22193.06009
-166.357965	-431.7473	66.320735	-520.43561	2.399214	-0.740636	22229.6823
-133.550568	-454.636182	71.661474	-492.968951	2.399214	-0.740636	22247.23045
-119.817238	-470.6584	69.372586	-559.346709	0.873288	0.022327	22211.3712
-77.091325	-486.680617	117.439238	-528.065237	1.636251	0.785289	22210.60823
-33.602449	-497.362096	180.002183	-493.731914	0.873288	-1.503599	22229.6823
12.175315	-493.547282	256.298456	-444.139336	1.636251	1.548252	22231.20823
36.590123	-507.280611	260.11327	-457.109703	-1.4156	-0.740636	22196.87491
83.13085	-500.413947	287.579928	-457.872665	-0.652637	-0.740636	22215.94897
98.390105	-500.413947	315.80955	-450.243038	-0.652637	-0.740636	22222.81564
148.745645	-491.258394	315.80955	-439.56156	-0.652637	-0.740636	22186.95639
163.241937	-495.83617	366.928053	-419.724528	0.873288	0.785289	22206.03046
187.656745	-472.947288	373.794718	-386.917131	-2.178563	-0.740636	22194.58602
209.782664	-448.532481	379.135457	-428.117119	0.110326	-0.740636	22177.80084
255.560428	-434.036189	385.239159	-412.094901	-1.4156	-0.740636	22061.8305
279.212273	-437.851002	395.920637	-352.583808	0.110326	0.785289	22206.79342
299.049304	-406.56953	437.120625	-315.198633	-0.652637	0.785289	22201.45268
331.856702	-382.917685	469.16506	-271.709757	0.873288	0.785289	22194.58602
362.375211	-346.295474	479.083575	-221.354217	0.873288	0.022327	22214.42305
386.790019	-316.539927	477.55765	-200.754223	0.873288	0.785289	22222.05268
396.708535	-289.073269	495.868756	-171.761639	0.110326	-0.740636	22220.52675
419.597417	-268.473275	491.290979	-133.613502	3.162177	0.785289	22230.44527
433.330746	-228.03625	492.053942	-109.961657	1.636251	0.022327	22249.51933
432.567783	-183.784411	505.024308	-88.598701	3.162177	0.785289	22241.12674
455.456665	-165.473305	441.698401	-45.872787	2.399214	0.785289	22248.75637
453.167777	-131.902945	439.409513	-22.983905	0.110326	-2.266562	22238.83786
456.219628	-83.07333	463.824321	43.393853	0.873288	0.022327	22224.34156
451.641852	-53.317783	452.37988	86.882729	2.399214	1.548252	22228.15638
438.671485	-22.036311	441.698401	125.030866	0.873288	0.022327	22231.20823
431.041858	21.452565	416.520631	144.867897	0.110326	-0.740636	22212.13416
431.804821	39.000708	403.550264	173.097518	-1.4156	-0.740636	22227.39341
411.967789	72.571069	370.742867	211.245655	0.110326	-0.740636	22229.6823
394.419646	109.956243	351.668798	227.267872	0.110326	0.785289	22196.11194
387.552982	147.341417	306.653997	238.712314	-1.4156	0.022327	22212.89712
370.004839	177.096964	244.091052	251.68268	-1.4156	-0.740636	22216.71194
338.723367	188.541405	241.039201	275.334525	0.110326	-0.740636	22205.2675
358.560398	241.948796	253.246605	337.134507	-1.4156	-0.740636	22214.42305
324.990037	275.519157	202.891065	366.890053	0.873288	0.785289	22235.02304
313.545596	292.304337	163.979965	375.282643	-0.652637	0.022327	22216.71194
299.812267	335.03025	107.520723	389.778935	-0.652637	0.022327	22217.4749
276.923385	348.000617	70.135548	401.986339	-2.178563	-0.740636	22225.10453
252.508577	375.467275	61.742958	424.875221	0.110326	0.022327	22212.13416
229.619695	399.11912	-0.057023	472.941874	1.636251	0.022327	22246.46748
206.730813	414.378375	-53.464415	465.312246	0.873288	0.022327	22248.75637
169.345639	428.111704	-89.323664	447.764103	4.688102	0.785289	22193.82305
133.48639	455.578363	-125.182912	456.156694	0.873288	-0.740636	22219.00082
120.516024	451.763549	-201.479186	427.927072	1.636251	0.785289	22239.60082
89.997514	459.393176	-132.81254	478.282613	-1.4156	-3.029524	22208.31935
56.427154	451.000586	-165.619937	483.623352	0.873288	0.022327	22203.74157
38.879011	461.682065	-191.56067	508.801122	-0.652637	-1.503599	22227.39341
22.093831	462.445027	-211.397702	492.015942	-0.652637	0.022327	22216.71194
-21.395045	447.948735	-282.353236	482.097427	0.110326	-0.740636	22194.58602
-31.313561	446.42281	-241.916211	476.756687	-1.4156	0.022327	5709.25016
-75.5654	443.370959	-294.56064	464.549284	-3.704488	-0.740636	18.311106
-96.928356	425.059853	-361.701361	440.897439	-1.4156	0.022327	12.970367
-120.580201	423.533928	-345.679143	417.245594	-1.4156	-0.740636	9.918516
-138.891307	426.585779	-340.338404	401.986339	-1.4156	0.022327	11.444441
-171.698704	418.193189	-386.116168	376.808569	0.110326	-1.503599	9.155553
-189.246847	403.696897	-376.960615	376.808569	1.636251	-0.740636	21459.8529
-225.869059	389.963567	-397.560609	365.364128	0.110326	0.022327	22189.24528
-245.70609	367.837648	-405.190237	318.060438	0.110326	-0.740636	22192.29713
-260.202382	368.600611	-450.968001	265.416009	-1.4156	-0.740636	22186.95639
-289.957929	338.082101	-414.34579	255.497494	1.636251	0.022327	22196.87491
-310.557922	318.24507	-415.871715	262.364158	0.110326	-1.503599	22235.786
-334.97273	279.33397	-438.760597	205.141953	3.925139	0.022327	22246.46748
-338.024581	259.496939	-440.286523	145.63086	0.873288	0.785289	22126.68233
-377.698643	219.059914	-429.605044	118.927164	1.636251	0.022327	22227.39341
-403.639376	208.378436	-469.279107	96.038282	1.636251	0.022327	22231.20823
-414.320855	164.126597	-450.968001	53.312368	-0.652637	0.022327	22228.15638
-424.23937	132.845125	-392.21987	34.2383	-0.652637	-0.740636	22213.66009
-429.580109	100.80069	-412.056901	2.193865	-2.178563	0.022327	22224.34156
-447.891215	55.022926	-428.842082	-33.665384	0.873288	0.022327	22232.73415
-488.32824	52.734038	-412.819864	-56.554266	-1.4156	0.022327	22215.94897
-478.409725	6.193311	-386.116168	-104.620918	-3.704488	-1.503599	22201.45268
-470.017134	-12.880758	-379.249504	-136.665353	-1.4156	0.022327	22209.84527
-473.831948	-37.295565	-373.145802	-206.857925	-2.178563	-0.740636	22194.58602
-464.676395	-88.414069	-383.82728	-245.006062	-0.652637	-0.740636	22210.60823
-467.728246	-114.354802	-325.842112	-270.946795	0.873288	-0.740636	22222.81564
-470.017134	-143.347386	-301.427304	-288.494938	0.873288	0.785289	22216.71194
-427.291221	-170.051082	-275.486571	-303.754192	0.110326	0.785289	22225.10453
-415.083817	-198.280703	-237.338435	-313.672708	-1.4156	0.022327	22228.91934
-396.772712	-221.169585	-188.508819	-357.161584	1.636251	0.022327	22215.18601
-371.594941	-251.688094	-150.360683	-371.657876	-0.652637	1.548252	22221.28971
-334.97273	-265.421424	-154.175496	-393.020833	0.110326	-2.266562	22252.57118
-335.735693	-307.384374	-106.871807	-398.361572	1.636251	0.022327	22235.786
-285.380152	-342.48066	-87.797738	-440.324522	1.636251	-0.740636	22236.54897
-286.906078	-353.162138	-45.071825	-460.924516	0.110326	-1.503599	22238.83786
-240.365351	-381.39176	-45.071825	-486.102287	0.110326	-1.503599	22223.5786
-201.454251	-421.065822	-23.708868	-539.509678	0.110326	-0.740636	22209.08231
-187.720922	-432.510263	25.120747	-508.228206	-0.652637	0.022327	22206.79342
-139.654269	-446.243592	80.817027	-479.235622	1.636251	-0.740636	22220.52675
-109.13576	-466.843586	126.594791	-477.709696	-0.652637	0.022327	22219.76379
-90.824654	-472.184325	156.350338	-479.998585	-0.652637	0.022327	22201.45268
-54.202443	-500.413947	176.950332	-484.576361	-2.941525	-1.503599	22206.03046
-5.372828	-505.754686	236.461425	-470.080069	-0.652637	0.022327	22196.11194
27.43457	-512.62135	270.794748	-450.243038	-2.178563	-1.503599	22165.59343
53.375303	-501.939872	285.29104	-467.791181	0.110326	1.548252	22191.53417
83.13085	-490.495431	297.498444	-476.946734	-1.4156	0.022327	22190.00824
140.353055	-489.732468	290.631779	-458.635628	-1.4156	-1.503599	22209.08231
160.190086	-496.599133	368.453979	-425.065268	0.873288	-0.740636	22209.84527
195.286372	-475.999139	391.342861	-386.917131	-1.4156	0.785289	22207.55638
215.123403	-452.347294	402.024339	-383.102317	0.110326	-0.740636	22212.89712
253.27154	-440.902853	409.653966	-345.717143	0.873288	0.022327	22171.69713
276.923385	-418.776934	417.283594	-338.087516	0.110326	-0.740636	22187.71935
311.256708	-398.17694	442.461364	-307.569006	3.925139	0.022327	22226.63045
336.434478	-366.895468	431.779886	-303.754192	0.110326	-1.503599	22222.81564
353.219659	-334.08807	466.876172	-235.087546	-1.4156	-0.740636	22200.68972
380.686317	-331.036219	482.135426	-189.309782	1.636251	0.785289	22237.31193
386.790019	-308.147337	489.002091	-196.176446	1.636251	0.022327	22238.07489
402.812237	-275.339939	479.083575	-150.398682	0.873288	0.022327	22214.42305
428.75297	-228.799212	492.053942	-117.591285	0.873288	0.785289	22224.34156
443.249262	-193.702926	487.476165	-90.887589	-0.652637	-1.503599	22231.20823
447.064075	-186.073299	499.683569	-39.006123	-2.178563	-0.740636	22214.42305
444.012224	-131.902945	442.461364	-9.250576	-0.652637	-1.503599	22224.34156
439.434448	-93.754808	432.542848	5.245716	-3.704488	-0.740636	22207.55638
437.14556	-62.473336	437.120625	75.438288	-3.704488	-0.740636	22197.63787
450.878889	-28.140013	401.261376	91.460505	-0.652637	0.785289	22204.50453
435.619634	16.111826	400.498413	117.401238	-2.178563	-0.740636	22208.31935
444.775187	64.178479	390.579898	184.541959	-2.178563	-0.740636	22209.08231
411.204827	51.971075	334.120655	144.104934	0.873288	0.785289	22220.52675
406.62705	106.904392	333.357693	136.475307	0.873288	0.022327	22231.97119
392.130758	138.185864	309.705848	256.260456	2.399214	0.022327	22228.91934
374.582615	178.622889	308.179922	278.386376	0.873288	0.785289	22222.81564
370.767802	207.615473	279.950301	294.408593	-0.652637	-0.740636	22228.15638
370.767802	233.556206	212.80958	337.134507	0.873288	-0.740636	22250.2823
342.53818	254.919163	195.261437	361.549314	1.636251	0.022327	22235.786
333.382627	301.45989	139.565157	368.415979	0.873288	0.785289	22245.70452
311.256708	312.904331	133.461456	373.756718	0.110326	0.022327	22239.60082
283.79005	357.919132	70.135548	408.090041	2.399214	0.785289	22229.6823
257.849317	375.467275	60.217033	437.082625	0.110326	-0.740636	22229.6823
243.353025	402.170971	22.831859	452.34188	-0.652637	-1.503599	22227.39341
208.256739	407.51171	-14.553315	443.186327	-1.4156	0.022327	22206.03046
180.027117	425.822816	-42.782937	469.890023	-0.652637	-0.740636	22228.15638
148.745645	445.659847	-87.034775	467.601135	-0.652637	0.022327	22206.79342
119.753061	451.000586	-127.4718	479.808538	-2.178563	-1.503599	22193.82305
104.493806	456.341325	-129.760689	470.652986	-2.178563	0.022327	22201.45268
72.449371	460.156139	-151.886608	464.549284	-2.178563	0.022327	22185.43046
48.034564	462.445027	-173.249565	483.623352	-0.652637	0.022327	22193.82305
12.175315	458.630214	-201.479186	475.230762	-1.4156	-0.740636	22213.66009
-1.558014	451.763549	-236.575472	481.334464	-1.4156	0.785289	22206.03046
-40.469114	462.445027	-289.219901	473.704837	2.399214	0.022327	22185.43046
-75.5654	428.874667	-326.605075	440.897439	0.110326	0.785289	25.940733
-84.720952	434.215406	-291.508789	470.652986	0.873288	0.785289	11.444441
-116.002425	434.978369	-339.575441	452.34188	0.873288	0.022327	12.970367
-122.869089	415.9043	-346.442106	433.267811	5.451065	2.311215	9.155553
-161.017226	428.874667	-344.153218	419.534482	1.636251	0.785289	11.444441
-172.461667	402.170971	-364.753212	408.090041	3.925139	0.022327	17824.33546
-209.083878	408.274673	-374.671727	372.230793	-1.4156	-2.266562	22162.54158
-255.624605	376.230238	-412.056901	325.690066	1.636251	0.022327	22204.50453
-254.09868	351.052468	-400.61246	261.601196	2.399214	1.548252	22187.71935
-302.928295	350.289505	-458.597628	247.104904	2.399214	1.548252	22194.58602
-307.506072	309.85248	-432.656895	253.208606	0.873288	0.785289	22227.39341
-332.683842	290.015449	-428.079119	228.030835	0.110326	0.022327	22215.18601
-352.520873	255.682126	-432.656895	159.364189	1.636251	0.785289	22169.40825
-363.202351	245.000647	-442.575411	123.50494	0.110326	0.022327	22228.91934
-387.617159	182.437703	-480.723548	102.904946	-2.178563	0.022327	22198.40083
-405.928265	178.622889	-470.805032	66.282735	-2.941525	-0.740636	22199.16379
-433.394923	135.134013	-436.471709	12.112381	-1.4156	0.785289	22212.13416
-428.054184	93.171063	-434.182821	0.66794	0.110326	-0.740636	22213.66009
-449.417141	86.304398	-419.686529	-45.872787	-2.178563	-1.503599	22208.31935
-467.728246	67.993292	-410.530976	-113.013508	0.873288	0.785289	22229.6823
-478.409725	-1.436317	-376.960615	-174.81349	-0.652637	0.022327	22225.86749
-477.646762	-5.25113	-365.516174	-135.90239	-0.652637	0.022327	22216.71194
-465.439358	-33.480752	-352.545808	-155.739421	-1.4156	-0.740636	22227.39341
-441.787513	-63.999261	-344.91618	-200.754223	1.636251	0.022327	22230.44527
-445.602327	-96.806659	-305.242118	-223.643105	1.636251	-0.740636	22240.36378
-455.520842	-118.932578	-283.879162	-258.739391	3.162177	0.022327	22244.94156
-430.343072	-161.658492	-254.886578	-293.835677	1.636251	0.022327	22247.23045
-412.794929	-184.547374	-260.227317	-300.702341	3.162177	0.785289	22222.05268
-390.66901	-218.880697	-228.182882	-341.139367	0.873288	0.022327	22235.786
-382.27642	-263.132536	-196.138447	-351.820845	0.873288	0.785289	22233.49712
-346.417171	-276.865865	-186.219931	-413.620827	-1.4156	-0.740636	22213.66009
-353.283836	-300.51771	-112.212546	-443.376373	0.110326	-1.503599	22224.34156
-301.40237	-324.169554	-90.849589	-419.724528	0.110326	-0.740636	22234.26008
-278.513488	-360.028803	-66.434781	-456.34674	1.636251	0.785289	22213.66009
-260.202382	-380.628797	-48.123676	-471.605995	-2.178563	-0.740636	22204.50453
-244.180164	-405.806567	-22.945905	-463.213404	-2.178563	0.785289	22209.08231
-187.720922	-435.562114	16.728157	-521.961535	0.110326	0.785289	22167.88232
-160.254263	-446.243592	57.928145	-531.880051	-1.4156	-0.740636	22201.45268
-131.261679	-454.636182	93.024431	-492.968951	2.399214	0.022327	22221.28971
-87.772803	-466.080624	131.93553	-503.650429	0.873288	0.022327	22210.60823
-55.728368	-488.206543	179.23922	-477.709696	-2.178563	-1.503599	22192.29713
-9.187641	-508.043574	199.076251	-475.420808	0.110326	-0.740636	22227.39341
10.64939	-495.073208	231.883649	-502.887467	-1.4156	0.022327	22191.53417
52.61234	-514.910239	292.920668	-449.480075	0.110326	0.022327	22205.2675
93.812328	-492.021357	308.942885	-453.294889	1.636251	0.022327	22224.34156
127.382689	-498.125058	318.098438	-432.694895	0.873288	-0.740636	22228.15638
148.745645	-488.969506	367.691016	-408.280087	0.873288	-0.740636	22221.28971
182.316006	-486.680617	363.113239	-399.124535	3.162177	1.548252	22223.5786
225.041919	-457.688033	407.365078	-388.443056	0.873288	0.785289	22214.42305
247.930801	-437.851002	431.016923	-355.635659	-1.4156	-0.740636	22193.06009
281.501161	-435.562114	404.313227	-367.0801	-0.652637	0.022327	22183.90454
292.18264	-398.17694	437.120625	-322.828261	-1.4156	-1.503599	22209.08231
323.464112	-385.969536	407.365078	-323.591224	0.873288	0.022327	22208.31935
348.641882	-378.339909	451.616917	-243.480136	-0.652637	0.022327	22207.55638
376.108541	-338.665846	471.453948	-194.650521	-1.4156	-0.740636	22229.6823
405.864087	-315.776964	513.416899	-180.154229	-1.4156	-0.740636	22196.87491
400.523348	-311.199188	472.979873	-144.29498	-2.178563	0.022327	22209.08231
401.286311	-235.665877	457.720619	-109.961657	-1.4156	0.022327	22212.13416
428.75297	-216.591809	487.476165	-111.487583	-1.4156	0.785289	22206.03046
447.064075	-164.710342	467.639134	-61.895005	0.873288	0.022327	22221.28971
460.034442	-126.562206	441.698401	-39.006123	2.399214	0.022327	22236.54897
439.434448	-105.962212	452.37988	19.742008	-0.652637	-0.740636	22215.94897
444.775187	-62.473336	441.698401	26.608673	0.110326	0.022327	22226.63045
448.590001	-30.428901	407.365078	94.512356	0.110326	0.022327	22220.52675
431.041858	-4.488168	433.305811	150.971599	0.110326	0.022327	22208.31935
427.227044	34.422932	418.046556	193.697512	0.873288	0.022327	22247.99341
420.360379	72.571069	353.957687	189.882698	0.110326	-1.503599	22248.75637
409.678901	114.534019	344.802134	221.164171	1.636251	-0.740636	22224.34156
405.864087	150.393268	336.409544	247.104904	0.873288	-1.503599	22235.02304
384.501131	167.941411	319.624363	273.045637	-1.4156	0.022327	22240.36378
373.05669	194.645107	273.846599	279.149339	0.110326	0.022327	22212.89712
360.849286	227.452504	226.542909	327.215991	3.162177	0.785289	22224.34156
337.197441	269.415455	204.41699	362.312277	0.873288	-0.740636	22232.73415
331.093739	277.808045	174.661443	374.519681	-1.4156	-2.266562	22215.18601
309.730783	319.770995	113.624424	392.067824	0.873288	0.022327	22224.34156
287.604863	332.741362	91.498505	391.304861	0.110326	0.022327	22214.42305
261.66413	356.393207	80.817027	424.112259	-3.704488	-0.740636	22197.63787
236.48636	383.859865	12.913343	438.608551	0.873288	-0.740636	22206.03046
213.597478	400.645046	-4.6348	437.082625	-1.4156	-0.740636	22205.2675
169.345639	431.926518	-26.760719	469.890023	-0.652637	0.785289	22211.3712
147.982682	439.556145	-96.190328	443.186327	-0.652637	0.022327	22216.71194
125.856763	436.504294	-132.81254	418.008557	2.399214	0.022327	22204.50453
102.967881	447.948735	-168.671788	443.94929	1.636251	0.022327	22224.34156
65.582707	467.022804	-177.827341	475.230762	-0.652637	0.022327	22218.23786
37.353086	454.052437	-214.449552	455.393731	0.110326	-0.740636	22197.63787
29.723458	472.363543	-213.68659	472.941874	0.110326	-1.503599	22224.34156
2.2568	451.000586	-216.738441	502.697421	2.399214	0.785289	22220.52675
-29.024673	470.074655	-236.575472	498.119644	4.688102	1.548252	7620.471816
-49.624666	450.237623	-289.982863	459.971507	1.636251	0.785289	63.325907
-70.22466	446.42281	-295.323603	443.186327	1.636251	0.022327	14.496292
-94.639468	434.978369	-315.160634	468.364097	-2.178563	-0.740636	11.444441
-137.365381	425.059853	-365.516174	414.193743	-0.652637	0.022327	9.918516
-164.069077	400.645046	-345.679143	408.090041	-1.4156	-0.740636	9.918516
-200.691288	404.459859	-388.405056	395.119675	1.636251	0.785289	3637.043367
-218.239431	386.148754	-367.805063	366.890053	0.873288	0.022327	22125.15641
-237.3135	382.33394	-390.693945	346.290059	0.110326	-0.740636	22180.85269
-276.987562	364.785797	-410.530976	281.438227	-2.941525	-1.503599	22180.85269
-294.535705	327.400623	-425.790231	244.816015	-1.4156	0.022327	22197.63787
-291.483854	332.741362	-470.042069	252.445643	-1.4156	0.785289	22193.06009
-322.002364	286.200635	-425.790231	228.793798	-2.178563	-0.740636	22211.3712
-360.1505	261.022865	-435.708746	190.645661	-1.4156	-1.503599	22196.11194
-371.594941	227.452504	-415.871715	131.89753	-1.4156	-2.266562	22212.13416
-380.750494	212.956212	-471.567995	94.512356	0.110326	0.022327	22223.5786
-391.431973	180.911777	-457.834666	55.601257	1.636251	0.785289	22228.15638
-436.446774	154.208082	-424.264305	28.134598	-0.652637	0.022327	22211.3712
-432.63196	125.97846	-416.634678	7.534604	2.399214	0.785289	22222.81564
-450.180103	101.563653	-417.39764	2.956828	0.110326	-2.266562	22252.57118
-441.787513	64.941441	-378.486541	-44.346862	0.873288	-0.740636	22235.786
-475.357874	44.341447	-362.464323	-101.569067	0.873288	0.022327	22235.786
-473.068985	6.956273	-380.775429	-127.5098	0.873288	0.022327	22241.12674
-457.809731	-8.302981	-404.427274	-170.998676	0.110326	0.785289	22225.10453
-447.891215	-59.421485	-358.64951	-208.38385	-1.4156	0.785289	22216.71194
-461.624544	-99.095547	-309.056932	-219.065329	0.110326	0.022327	22228.91934
-445.602327	-126.562206	-296.849528	-248.057913	2.399214	0.785289	22225.10453
-428.817147	-154.028864	-274.723609	-296.887528	0.110326	0.022327	22222.81564
-415.84678	-211.251069	-238.86436	-333.509739	0.110326	0.022327	22226.63045
-406.691227	-219.64366	-226.656956	-339.613441	-2.178563	-1.503599	22201.45268
-371.594941	-247.873281	-210.634739	-354.109733	0.110326	0.785289	22200.68972
-353.283836	-273.814014	-177.827341	-419.724528	0.110326	1.548252	22214.42305
-343.36532	-313.488076	-115.264397	-413.620827	-1.4156	-0.740636	22216.71194
-331.920879	-334.851033	-125.182912	-418.961566	0.110326	0.022327	22210.60823
-296.06163	-351.636213	-80.168111	-457.872665	-0.652637	0.022327	22228.91934
-285.380152	-381.39176	-63.382931	-465.502293	0.110326	-0.740636	22202.97861
-241.128313	-399.702865	-8.449613	-476.183771	0.110326	0.022327	22211.3712
-204.506102	-418.013971	-6.160725	-541.798566	0.110326	0.022327	22225.10453
-156.43945	-440.902853	-10.738502	-573.843001	1.636251	-0.740636	22195.34898
-117.52835	-443.191741	107.520723	-474.657845	1.636251	-1.503599	22220.52675
-89.298729	-459.213959	118.965164	-486.865249	0.873288	-1.503599	22247.23045
-45.809853	-490.495431	167.031816	-509.754131	1.636251	0.022327	22235.786
-15.291343	-491.258394	176.950332	-475.420808	0.873288	0.022327	22204.50453
18.279017	-504.991723	265.454009	-471.605995	1.636251	0.785289	22219.76379
44.21975	-505.754686	266.216972	-456.34674	-2.941525	-1.503599	22217.4749
80.078999	-485.154692	303.602146	-473.13192	-1.4156	-0.740636	22186.95639
99.153067	-499.650984	313.520661	-450.243038	-2.178563	-0.740636	22211.3712
150.271571	-498.125058	352.431761	-420.487491	-0.652637	-1.503599	22221.28971
167.819714	-504.991723	373.794718	-448.717112	1.636251	-0.740636	22186.19343
219.70118	-463.028773	395.157674	-393.783795	0.110326	0.022327	22214.42305
232.671546	-449.295443	422.624333	-385.391205	-0.652637	0.785289	22198.40083
245.641913	-434.036189	431.016923	-362.502323	-0.652637	1.548252	22177.80084
275.397459	-424.117673	424.150258	-327.406037	-2.941525	0.022327	22171.69713
302.101155	-393.599164	435.594699	-318.250484	-1.4156	0.785289	22201.45268
328.041888	-366.132505	460.77247	-249.583838	-0.652637	0.022327	22206.03046
361.612249	-341.717697	474.505799	-216.013478	-0.652637	-0.740636	22223.5786
383.738168	-314.251039	487.476165	-192.361633	0.873288	0.785289	22234.26008
411.204827	-296.702896	489.765054	-148.872757	0.873288	-0.740636	22216.71194
414.256678	-244.058467	486.713203	-155.739421	0.110326	-0.740636	22220.52675
432.567783	-228.03625	467.639134	-147.346831	-0.652637	-0.740636	22228.91934
447.064075	-176.154784	489.002091	-71.050558	2.399214	0.022327	22241.88971
455.456665	-147.1622	469.928023	-15.354278	1.636251	-0.740636	22239.60082
447.827038	-107.488137	456.194693	8.297567	-0.652637	-0.740636	22241.88971
454.693703	-79.258516	463.824321	47.208667	1.636251	-0.740636	22231.97119
448.590001	-40.347416	424.913221	91.460505	0.110326	0.022327	22048.86013
447.827038	2.378497	453.142842	133.423456	0.873288	-0.740636	22228.15638
438.671485	14.585901	409.653966	174.623444	1.636251	0.785289	22223.5786
432.567783	52.734038	390.579898	179.20122	1.636251	0.785289	22221.28971
425.701119	82.489584	360.824351	192.934549	0.110326	0.022327	22229.6823
390.604833	119.874758	354.720649	229.556761	-0.652637	-0.740636	22228.15638
376.871503	165.652523	324.20214	260.838233	-1.4156	0.022327	22198.40083
372.293727	190.830293	285.29104	292.882668	-2.178563	-0.740636	22208.31935
341.012255	217.533989	265.454009	327.215991	-2.941525	-0.740636	22213.66009
338.723367	235.082132	193.735512	342.475246	-2.178563	0.022327	22207.55638
325.753	291.541374	167.031816	368.415979	0.110326	-0.740636	22218.23786
323.464112	302.985815	132.698493	364.601165	-1.4156	-0.740636	22232.73415
302.101155	343.42284	102.942946	393.593749	0.110326	0.022327	22219.00082
271.582646	364.022834	66.320735	416.482631	0.110326	-0.740636	22228.15638
244.115987	373.178387	65.557772	424.875221	0.110326	-0.740636	22232.73415
209.782664	385.385791	-21.41998	447.764103	-1.4156	0.022327	22184.6675
195.286372	407.51171	-94.664403	457.682619	0.110326	-0.740636	22230.44527
170.871565	438.793182	-90.086626	453.104843	0.873288	-0.740636	22251.80822
152.560459	449.474661	-128.997726	470.652986	2.399214	0.022327	22220.52675
121.278987	453.289474	-120.605136	482.860389	0.873288	-0.740636	22219.00082
98.390105	439.556145	-141.968092	487.438166	1.636251	-1.503599	22239.60082
58.716042	449.474661	-177.827341	482.097427	0.110326	-0.740636	22212.13416
44.982713	460.919102	-196.90141	469.890023	-0.652637	-0.740636	22038.94162
11.412352	462.445027	-220.553254	487.438166	-1.4156	-0.740636	22215.94897
-13.002455	447.185773	-226.656956	495.067793	-0.652637	0.785289	22200.68972
-46.572816	446.42281	-297.612491	461.497433	1.636251	0.785289	2539.902951
-61.83207	447.948735	-295.323603	458.445582	-1.4156	-0.740636	18.311106
-112.950574	416.667263	-344.153218	430.978923	-1.4156	-0.740636	11.444441
-119.817238	422.770965	-334.234702	441.660402	-3.704488	-1.503599	12.970367
-161.780189	400.645046	-374.671727	421.060408	-0.652637	0.022327	9.918516
-170.935742	415.141338	-347.968031	388.25301	-0.652637	0.022327	10.681478
-206.79499	400.645046	-381.538392	378.334494	0.110326	-1.503599	22016.05274
[truncated: 28,725 more rows]
