# Supplementary material for: Dynamic analysis of slant cracked rotor system considering nonlinear oil film force
Source: PLoS One. 2024 Jan 25;19(1):e0294293. doi: 10.1371/journal.pone.0294293 (PMC10810477; doi:10.1371/journal.pone.0294293)
Supplement: S1 File — These data were measured by two eddy current sensors, model WT0150. (ZIP) [file pone.0294293.s001.zip › 2021.3.18 Test data for plain bearings/2021.3.18 (P=0.2Mpa, Z=8.1g Non-monitoring disk clockwise162°+4.0g)/500.csv]

1024	30720	7	0	3
8	8	8	8	10	10	1
3	3	3	3	1	1	4
2	1	4	3	0	0	0
0	0	0	0	0.000069	0	20761.17383
387.754005	-305.865552	452.005799	-177.055587	-0.982715	-1.147072	22196.11194
396.146595	-290.606297	475.657644	-159.507444	1.306173	-0.38411	22235.786
408.353999	-276.110005	462.687277	-122.885233	3.595061	0.378853	22244.94156
408.353999	-253.984086	453.531724	-139.670413	2.832098	0.378853	22245.70452
403.01326	-224.991502	472.605793	-117.544494	1.306173	-1.147072	22232.73415
415.220664	-216.598912	442.850246	-93.129686	1.306173	0.378853	22231.20823
435.820658	-183.791514	467.265054	-65.663027	0.54321	0.378853	22232.73415
448.791024	-149.458191	452.768762	-50.403773	-0.982715	1.141816	22224.34156
444.213248	-136.487824	438.27247	-16.07045	-0.982715	0.378853	22219.76379
435.057695	-109.021166	411.568774	5.292507	-0.219753	-0.38411	22229.6823
440.398434	-99.10265	411.568774	-12.255636	-0.219753	0.378853	22020.63051
437.346583	-57.902662	417.672476	54.885085	-0.982715	1.141816	22217.4749
435.057695	-38.828594	397.835445	91.507296	-2.508641	-0.38411	22206.03046
420.561403	-12.124898	381.813227	106.003588	-2.508641	-1.147072	22208.31935
403.01326	-15.176749	329.168798	83.877669	-0.219753	0.378853	22192.29713
412.168813	14.578798	329.931761	114.396179	-0.982715	-0.38411	22214.42305
414.457701	53.489897	332.983612	144.151725	-0.219753	1.904778	22230.44527
398.435484	76.378779	361.213233	198.32208	-0.219753	0.378853	22217.4749
388.516968	110.712103	334.509537	224.262813	0.54321	-1.147072	22227.39341
386.22808	132.075059	312.383618	232.655403	-0.219753	-0.38411	22234.26008
368.679937	146.571351	272.709556	260.122061	2.069136	0.378853	22216.71194
372.494751	173.275047	273.472518	250.203546	-2.508641	-0.38411	22219.76379
370.205862	202.267631	241.428083	278.433167	0.54321	-1.147072	22254.09711
354.183645	222.867625	211.672537	294.455384	1.306173	0.378853	22231.97119
324.428098	232.78614	192.598468	297.507235	1.306173	0.378853	22240.36378
315.272545	251.860209	183.442915	334.129447	2.832098	0.378853	22244.17859
314.509583	269.408352	131.561449	313.529453	0.54321	0.378853	22222.81564
315.272545	299.926861	117.065157	353.203515	-0.982715	-0.38411	22221.28971
297.724402	322.815743	97.228126	382.196099	-2.508641	-1.147072	22228.91934
288.568849	342.652775	91.887387	389.062764	-0.982715	0.378853	22217.4749
271.783669	368.593508	71.287393	387.536838	0.54321	-0.38411	22219.76379
245.079973	372.408321	41.531846	404.322019	-0.219753	-0.38411	22194.58602
216.087389	380.037949	10.250374	401.270168	-4.797529	-1.147072	22192.29713
216.850352	398.349054	-10.34962	419.581273	-2.508641	-0.38411	22199.16379
184.042955	386.141651	-59.942198	377.618323	-0.219753	0.378853	22173.98602
162.679998	412.845346	-88.171819	392.114615	-2.508641	-1.147072	22203.74157
161.154072	444.889781	-120.216254	318.870192	0.54321	0.378853	22209.08231
135.213339	440.312005	-159.127353	404.322019	-0.219753	0.378853	22220.52675
121.48001	441.074968	-119.453291	461.544224	-0.219753	-0.38411	22207.55638
98.591128	450.230521	-130.897732	449.33682	-0.982715	0.378853	22218.23786
65.020768	438.786079	-153.786614	439.418304	-1.745678	-0.38411	22225.86749
72.650395	454.808297	-164.468093	477.566441	-3.271603	-1.910035	22170.93417
37.554109	452.519409	-182.016236	460.781261	1.306173	0.378853	22215.18601
37.554109	463.200887	-195.749565	457.72941	-0.219753	-0.38411	22235.786
4.746711	458.623111	-229.319925	461.544224	1.306173	-0.38411	22207.55638
-28.060686	452.519409	-238.475478	426.447938	2.069136	-0.38411	22205.2675
-18.142171	449.467558	-247.631031	423.396087	2.069136	0.378853	22219.00082
-44.082904	434.208303	-264.416211	424.922012	-1.745678	-0.38411	28.992584
-76.890301	439.549042	-272.045838	450.862745	-1.745678	-1.147072	13.733329
-88.334743	428.104601	-290.356944	431.025714	-2.508641	-1.147072	10.681478
-102.068072	420.474974	-321.638416	440.181267	-0.982715	-1.147072	9.155553
-114.275476	417.423123	-326.979156	386.010913	-0.219753	-0.38411	9.918516
-124.193991	405.978682	-340.712485	402.03313	-0.982715	0.378853	9.155553
-161.579165	392.245353	-339.949522	371.514621	-0.982715	1.141816	10.681478
-179.127308	391.48239	-362.838404	365.410919	-4.034566	-1.910035	8.39259
-198.964339	382.326837	-404.801355	321.922043	-2.508641	-1.147072	22029.78607
-229.482849	385.378688	-378.097659	287.58872	-2.508641	-1.147072	22179.32676
-236.349513	348.756477	-463.549485	246.388732	2.832098	-0.38411	22191.53417
-249.31988	354.097216	-414.71987	267.751689	1.306173	0.378853	22219.00082
-263.816172	348.756477	-380.386547	286.825757	-0.219753	-0.38411	22228.91934
-287.468017	336.549073	-391.068025	260.885024	-0.982715	-0.38411	22214.42305
-319.512452	313.660191	-404.038392	247.914657	0.54321	0.378853	22219.76379
-317.986526	286.956495	-412.430982	226.551701	0.54321	0.378853	22228.15638
-313.40875	278.563905	-414.71987	220.447999	1.306173	-0.38411	22240.36378
-337.823558	265.593538	-413.193945	184.58875	2.069136	-0.38411	22239.60082
-356.897626	233.549103	-406.32728	157.122092	3.595061	1.141816	22250.2823
-351.556887	221.341699	-410.905057	80.062855	1.306173	-1.147072	22235.786
-385.89021	207.60837	-397.93469	105.240626	-0.219753	-1.147072	22223.5786
-383.601322	173.275047	-487.964293	3.766582	-0.982715	0.378853	22225.86749
-399.623539	149.623202	-412.430982	62.514712	-0.219753	-1.147072	22225.86749
-410.305018	142.756538	-401.749504	40.388793	-0.982715	-1.147072	22216.71194
-425.564272	103.845438	-379.623584	23.603613	-0.219753	-0.38411	22228.15638
-434.719825	92.400997	-411.668019	-21.411189	0.54321	0.378853	22220.52675
-439.297602	58.067674	-397.93469	-48.114884	-2.508641	-0.38411	22193.82305
-456.082782	65.697301	-351.393963	-51.166735	-2.508641	-0.38411	22202.97861
-469.053148	22.971388	-336.134708	-103.048202	-0.982715	-0.38411	22204.50453
-466.76426	16.867686	-371.993957	-116.018568	-1.745678	-1.147072	22202.21564
-464.475372	17.630649	-365.127292	-148.825966	-0.982715	-1.147072	22215.94897
-451.505005	-22.806376	-387.253212	-183.922252	0.54321	0.378853	22232.73415
-435.482788	-41.880445	-333.082857	-212.151873	-0.219753	-0.38411	22215.18601
-446.164266	-60.19155	-288.831019	-170.951885	-1.745678	-0.38411	22221.28971
-426.327235	-98.339687	-294.934721	-193.840767	-2.508641	-1.147072	22229.6823
-415.645757	-130.384122	-251.445845	-194.60373	-2.508641	-1.147072	22175.51195
-416.408719	-138.776712	-237.712515	-228.937053	1.306173	0.378853	22247.23045
-411.06798	-162.428557	-249.156956	-267.08519	1.306173	-0.38411	22254.09711
-395.808726	-176.924849	-224.742149	-287.685184	1.306173	0.378853	22231.97119
-383.601322	-202.865582	-214.823633	-299.892588	1.306173	0.378853	22235.786
-376.734657	-212.021135	-170.571794	-337.277762	-0.982715	-1.147072	22241.12674
-363.001328	-234.910017	-172.860683	-333.462948	-3.271603	-1.147072	22213.66009
-359.186514	-260.85075	-175.912534	-381.5296	-1.745678	-0.38411	22220.52675
-346.97911	-280.687781	-124.79403	-360.166644	-0.982715	-1.147072	22228.15638
-327.142079	-295.947036	-88.934782	-380.766638	0.54321	1.141816	22222.81564
-300.438383	-318.072956	-95.038483	-420.4407	-0.219753	-1.147072	22069.46013
-285.179129	-327.991471	-69.09775	-404.418483	-4.034566	-1.147072	22209.84527
-275.260613	-348.591465	-56.127384	-427.307365	-2.508641	0.378853	22199.16379
-247.793955	-376.058124	-27.1348	-447.907359	-0.982715	-0.38411	22196.11194
-238.638402	-389.791453	-5.008881	-458.588837	-0.982715	0.378853	22193.82305
-208.882855	-421.835888	-16.453322	-493.685123	-1.745678	-1.147072	22211.3712
-195.912488	-401.998857	8.724449	-501.31475	-0.219753	0.378853	22215.18601
-182.179159	-419.547	49.924437	-489.107346	-1.745678	-0.38411	22190.00824
-145.556948	-430.991441	98.754052	-477.662905	-3.271603	-1.910035	22222.81564
-111.986587	-443.961807	113.250344	-436.462918	-0.219753	0.378853	22217.4749
-88.334743	-447.013658	149.109592	-472.322166	-1.745678	0.378853	22215.94897
-63.919935	-475.243279	148.34663	-473.848092	0.54321	-0.38411	22215.94897
-38.742165	-484.398832	195.650319	-434.936992	1.306173	-1.147072	22215.94897
-16.616245	-473.717354	223.116978	-428.83329	2.069136	0.378853	22220.52675
20.005966	-490.502534	244.479934	-425.018476	2.069136	0.378853	22217.4749
48.235587	-482.109944	249.820674	-437.988843	0.54321	-0.38411	22202.97861
61.968917	-476.769205	248.294748	-425.781439	-0.219753	-0.38411	22204.50453
81.042985	-502.709938	239.902158	-465.455502	1.306173	0.378853	22202.21564
103.931867	-487.450683	310.857693	-426.544402	-0.219753	-1.147072	22199.92676
129.109637	-482.109944	331.457686	-406.707371	3.595061	1.141816	22217.4749
145.131855	-490.502534	347.479904	-392.974042	-0.219753	0.378853	22222.05268
171.835551	-469.90254	358.924345	-388.396265	-0.982715	-0.38411	22198.40083
204.642948	-482.109944	362.739159	-359.403681	-4.034566	-1.147072	22171.69713
200.828135	-450.828472	374.946562	-383.818489	-0.982715	-0.38411	22186.19343
233.635532	-437.095143	396.309519	-361.692569	-2.508641	-1.147072	22159.48973
240.502197	-428.702552	400.887295	-363.218495	-2.508641	-1.147072	22186.19343
265.679967	-438.621068	384.865078	-332.699985	-1.745678	-1.147072	22199.92676
287.042924	-418.021074	411.568774	-328.885172	-0.219753	-0.38411	22222.05268
301.539216	-366.902571	381.813227	-319.729619	3.595061	1.904778	22224.34156
328.242912	-363.85072	415.383587	-253.351861	-0.219753	1.141816	22232.73415
348.079943	-348.591465	441.324321	-192.314842	-0.982715	0.378853	22224.34156
366.391049	-321.887769	443.613209	-170.188922	-0.982715	-1.147072	22196.87491
383.176229	-292.132222	436.746544	-167.137071	-0.982715	-1.147072	22248.75637
390.042893	-302.050738	455.05765	-180.107438	1.306173	-0.38411	22251.80822
397.672521	-276.872968	463.45024	-164.08522	0.54321	-1.147072	22233.49712
411.40585	-243.302607	475.657644	-129.751897	0.54321	-1.147072	22238.83786
420.561403	-230.332241	468.790979	-127.463009	1.306173	-1.147072	22240.36378
425.139179	-195.998918	450.479873	-97.707462	2.069136	1.141816	22223.5786
428.953993	-176.161886	442.087283	-75.581543	2.069136	1.141816	22228.15638
442.687322	-157.087818	422.250252	-35.144518	-0.982715	-1.147072	22230.44527
443.450285	-127.332271	434.457656	-6.914897	-0.982715	-0.38411	22219.00082
448.791024	-102.917464	437.509507	11.396209	2.069136	0.378853	22051.91199
434.294732	-82.31747	424.53914	34.285091	-1.745678	-1.147072	22226.63045
437.346583	-53.324886	399.36137	89.218408	-2.508641	-1.147072	22196.87491
420.561403	-38.065631	360.45027	102.188775	-0.982715	-0.38411	22207.55638
432.005844	-18.991563	376.472488	96.848036	-1.745678	-1.147072	22213.66009
422.850291	10.001021	372.657674	141.099874	-1.745678	0.378853	22201.45268
409.116962	35.941754	316.198432	140.336912	-0.982715	-0.38411	22222.81564
421.324366	74.089891	340.613239	158.648017	-0.219753	-1.910035	22233.49712
393.857707	94.689885	313.146581	152.544315	-0.219753	-0.38411	22214.42305
383.176229	113.000991	303.228065	195.270229	-0.982715	-0.38411	22224.34156
371.731788	137.415798	293.30955	225.025775	-0.219753	-0.38411	22232.73415
376.309564	159.541718	274.998444	257.833173	0.54321	-0.38411	22211.3712
353.420682	201.504668	256.687338	284.536869	1.306173	-0.38411	22244.94156
359.524384	208.371333	242.191046	283.773906	2.832098	-0.38411	22253.33415
345.791055	215.237998	213.198462	320.396117	2.069136	-0.38411	22235.786
345.791055	244.993544	194.124394	323.447968	0.54321	-1.147072	22231.20823
316.035508	267.882426	153.687369	320.396117	-0.982715	-1.910035	22235.786
301.539216	280.08983	133.087375	303.610937	-0.982715	-0.38411	22221.28971
305.35403	296.87501	99.517014	366.936844	2.069136	1.141816	22222.81564
300.013291	325.104632	94.176275	372.277584	1.306173	1.141816	22231.97119
273.309595	335.78611	66.709617	396.692391	-1.745678	0.378853	22222.05268
265.679967	359.437955	49.924437	386.010913	0.54321	1.141816	22193.06009
254.235526	380.037949	14.065188	390.588689	-1.745678	-0.38411	22202.21564
208.457762	366.304619	10.250374	416.529422	-0.219753	0.378853	22205.2675
199.302209	396.060166	-39.342204	426.447938	-3.271603	-1.910035	22175.51195
184.805917	396.060166	-77.490341	415.003497	-0.219753	0.378853	22209.08231
158.865184	417.423123	-90.460707	407.373869	-1.745678	-1.147072	22217.4749
150.472594	432.682378	-118.690328	431.788677	-0.219753	-0.38411	22190.7712
136.739265	446.415707	-127.082918	433.314603	-0.982715	-1.147072	22200.68972
113.850383	444.889781	-121.742179	423.396087	0.54321	0.378853	22230.44527
88.672612	444.889781	-159.127353	426.447938	1.306173	0.378853	22215.18601
55.102252	457.097185	-147.682912	444.759044	1.306173	0.378853	22188.48232
56.628177	448.704595	-156.838465	461.544224	2.832098	0.378853	22238.07489
39.080035	463.200887	-192.697714	477.566441	1.306173	-0.38411	22228.15638
17.717078	450.993483	-205.66808	419.581273	2.069136	1.141816	22219.76379
-2.882916	457.097185	-227.794	454.677559	0.54321	-1.147072	22220.52675
-18.142171	447.17867	-257.549546	447.047932	-0.219753	-0.38411	22202.21564
-31.8755	430.393489	-254.497696	442.470155	-0.982715	-1.147072	22212.13416
-52.475494	433.44534	-295.697683	415.003497	-0.982715	-0.38411	25.17777
-91.386593	431.156452	-294.934721	455.440522	-0.982715	-0.38411	12.970367
-94.438444	427.341638	-307.142124	427.973863	0.54321	0.378853	12.207404
-102.068072	417.423123	-323.927305	422.633124	3.595061	1.904778	9.155553
-120.379177	415.897197	-320.875454	401.270168	-1.745678	-0.38411	11.444441
-147.845836	394.534241	-341.475448	379.907211	-4.034566	-1.147072	9.155553
-159.290277	386.904613	-343.764336	355.492403	-0.219753	0.378853	11.444441
-180.653234	377.749061	-352.919889	350.151664	-1.745678	-1.147072	8294.930876
-209.645818	380.037949	-359.786553	340.233149	-2.508641	-0.38411	22122.10456
-221.853221	377.749061	-408.616168	298.270198	-0.982715	-0.38411	22199.92676
-234.060625	357.149067	-387.253212	316.581304	-0.219753	-0.38411	22209.84527
-256.949507	352.57129	-394.882839	279.19613	-0.219753	-0.38411	22219.76379
-280.601352	343.415737	-394.119876	256.307248	0.54321	-0.38411	22227.39341
-293.571719	323.578706	-439.897641	237.996142	0.54321	-1.147072	22188.48232
-294.334682	311.371302	-422.349498	241.047993	-0.219753	-1.147072	22228.91934
-326.379116	296.87501	-400.223578	239.522067	2.069136	-0.38411	22250.2823
-308.830974	296.112048	-408.616168	189.929489	2.832098	1.141816	22243.41563
-324.853191	244.230582	-392.593951	136.522098	0.54321	-0.38411	22235.02304
-353.845775	241.941693	-409.379131	139.573949	0.54321	-1.147072	22238.83786
-370.630955	215.237998	-432.268013	106.766551	2.069136	0.378853	22231.20823
-392.756875	185.482451	-414.71987	70.14434	0.54321	-1.147072	22214.42305
-393.519837	162.593569	-417.771721	70.14434	-2.508641	-1.910035	22224.34156
-420.986496	151.91209	-404.801355	21.314725	1.306173	0.378853	22231.97119
-417.934645	119.104693	-400.986541	-3.863046	0.54321	1.141816	22219.76379
-430.905011	113.763954	-389.5421	20.551762	1.306173	0.378853	22222.05268
-449.97908	74.089891	-394.882839	-1.574158	-1.745678	-1.147072	22206.79342
-447.690192	74.852854	-368.179143	-46.588959	-0.982715	-1.147072	22194.58602
-448.453154	38.230643	-333.84582	-74.81858	-3.271603	-1.147072	22202.97861
-465.238335	27.549164	-343.764336	-96.9445	-1.745678	-1.147072	22219.00082
-453.793894	18.393611	-336.134708	-116.018568	-3.271603	-1.910035	22204.50453
-455.319819	0.082506	-362.075441	-124.411158	-1.745678	-1.147072	22225.10453
-457.608707	-40.354519	-329.268044	-159.507444	-0.219753	-0.38411	22231.20823
-453.030931	-61.717476	-291.88287	-174.003736	-0.219753	-0.38411	22215.94897
-457.608707	-76.976731	-323.927305	-198.418544	-0.219753	-0.38411	22225.86749
-462.949446	-85.369321	-286.54213	-206.048171	2.069136	-0.38411	22206.79342
-442.349452	-109.021166	-249.156956	-228.937053	2.832098	0.378853	22238.07489
-438.534639	-128.095234	-241.527329	-257.929637	0.54321	-0.38411	22247.23045
-427.090198	-171.58411	-243.053254	-257.929637	2.069136	-1.147072	22245.70452
-403.438353	-197.524843	-228.556962	-302.944439	0.54321	-1.147072	22224.34156
-382.838359	-209.732247	-211.771782	-327.359246	2.069136	-0.38411	22233.49712
-372.919843	-233.384092	-178.964385	-318.966656	-1.745678	0.378853	22233.49712
-365.290216	-247.880384	-181.253273	-364.74442	0.54321	0.378853	22215.18601
-351.556887	-254.747048	-142.342173	-350.248128	-0.219753	-1.147072	22222.05268
-350.793924	-279.924819	-111.823664	-347.95924	0.54321	-0.38411	22230.44527
-316.460601	-299.76185	-143.868099	-431.885141	-0.982715	-0.38411	22097.68975
-302.727272	-324.176657	-72.912564	-407.470334	-2.508641	-1.147072	22207.55638
-277.549501	-354.695167	-45.445906	-415.862924	-1.745678	-1.147072	22206.79342
-257.71247	-368.428496	-56.127384	-437.988843	-1.745678	-0.38411	22200.68972
-236.349513	-377.584049	-21.031098	-438.751806	0.54321	1.141816	22193.06009
-218.038408	-381.398863	-9.586657	-448.670321	-2.508641	0.378853	22211.3712
-208.882855	-402.761819	12.539262	-471.559203	-1.745678	-1.910035	22225.10453
-175.312495	-415.732186	33.139256	-468.507352	1.306173	1.141816	22184.6675
-150.897687	-426.413664	72.050356	-474.611054	-0.982715	-1.910035	22221.28971
-125.719917	-423.361813	90.361462	-470.033278	1.306173	-0.38411	22229.6823
-118.090289	-463.035876	97.991089	-518.862893	-0.982715	-1.147072	22061.06754
-86.045854	-462.272913	143.00589	-478.425868	0.54321	0.378853	22215.18601
-59.342159	-459.984025	174.287363	-441.803657	4.358024	0.378853	22233.49712
-38.742165	-491.265497	200.228096	-465.455502	0.54321	-1.147072	22213.66009
-8.223655	-497.369199	234.561419	-427.307365	-0.219753	-2.672998	22212.89712
19.243003	-506.524752	247.531785	-434.936992	2.832098	0.378853	22225.86749
46.709662	-493.554385	269.657705	-408.996259	-1.745678	-1.147072	22192.29713
76.465209	-500.42105	285.679922	-449.433284	-0.982715	-1.147072	22193.82305
97.065203	-476.006242	290.257699	-422.729588	-3.271603	-1.910035	22210.60823
99.354091	-481.346981	301.70214	-424.255514	1.306173	0.378853	22201.45268
143.605929	-478.29513	309.331767	-404.418483	1.306173	-0.38411	22201.45268
160.39111	-474.480317	320.776208	-386.107377	-0.219753	-0.38411	22217.4749
173.361476	-480.584019	352.05768	-383.055526	-1.745678	1.141816	22172.4601
203.879986	-449.302546	365.028047	-363.218495	-0.219753	-1.147072	22187.71935
202.35406	-453.880323	372.657674	-357.114793	-0.219753	-1.147072	22173.22306
230.583681	-429.465515	393.257668	-332.699985	-1.745678	-1.147072	22183.14158
253.472564	-438.621068	410.042848	-357.114793	-0.219753	-1.147072	22196.87491
271.020707	-414.969223	407.75396	-322.018507	-2.508641	-1.147072	22229.6823
288.568849	-391.317378	424.53914	-307.522215	0.54321	-0.38411	22219.76379
319.850322	-376.821086	440.561358	-267.848153	-0.982715	-0.38411	22222.81564
319.850322	-373.769235	427.590991	-234.277792	0.54321	-0.38411	22234.26008
361.813272	-337.909987	479.472457	-193.840767	1.306173	-0.38411	22203.74157
377.072527	-315.784067	464.976165	-188.500028	3.595061	0.378853	22244.94156
381.650303	-310.443328	462.687277	-176.292624	1.306173	-1.147072	22253.33415
373.257713	-279.924819	457.346538	-171.714848	-0.219753	-1.147072	22238.07489
405.302148	-278.398893	481.761346	-130.51486	-0.219753	-1.147072	22230.44527
410.642887	-257.798899	458.872463	-112.203754	4.358024	0.378853	22241.12674
421.324366	-218.8878	463.45024	-93.892649	-0.219753	-0.38411	22225.86749
424.376217	-195.235955	465.739128	-109.914866	-0.219753	-0.38411	22217.4749
431.242881	-173.110036	454.294687	-38.959332	0.54321	-0.38411	22228.91934
449.553987	-139.539675	437.509507	-3.100083	-0.982715	-0.38411	22229.6823
438.872509	-130.384122	398.598407	-62.611176	-0.219753	-0.38411	22093.11197
442.687322	-101.391538	401.650258	9.107321	-2.508641	-1.147072	22215.18601
429.716956	-69.347103	416.909513	33.522128	-1.745678	0.378853	22210.60823
435.820658	-59.428588	397.072482	76.248042	-0.219753	0.378853	22197.63787
416.746589	-22.043414	361.976196	91.507296	-2.508641	-1.147072	22208.31935
438.872509	-10.598973	385.628041	111.344328	-0.219753	-0.38411	22219.76379
424.376217	26.023239	374.946562	122.788769	-0.982715	-1.147072	22214.42305
407.591036	53.489897	342.902127	166.277645	-1.745678	-1.147072	22225.10453
403.776223	72.563966	350.531755	189.929489	-0.219753	-0.38411	22234.26008
401.487335	103.082475	348.242867	215.870223	1.306173	1.141816	22217.4749
407.591036	122.156544	290.257699	183.062825	-0.219753	-0.38411	22070.98605
376.309564	160.30468	315.435469	230.366515	-0.219753	-1.147072	22229.6823
383.176229	175.563935	282.628071	250.966508	2.069136	-0.38411	22237.31193
357.235496	176.326898	252.109562	277.670204	2.069136	-0.38411	22241.88971
366.391049	212.186147	253.635487	268.514651	0.54321	-0.38411	22248.75637
345.791055	212.186147	188.020692	304.3739	0.54321	-0.38411	22228.91934
341.213278	258.726874	184.205878	332.603521	-1.745678	-1.147072	22225.10453
321.376247	281.615756	180.391065	329.55167	-0.982715	0.378853	22228.91934
309.168843	296.87501	141.479965	362.359068	-0.219753	-0.38411	22218.23786
290.094775	309.845377	99.517014	365.410919	-0.982715	-1.147072	22220.52675
277.887371	341.126849	57.554064	344.047962	0.54321	0.378853	22224.34156
277.124408	330.445371	14.828151	366.173882	-0.219753	-1.910035	22198.40083
247.368862	357.149067	30.087405	388.299801	-4.034566	-1.910035	22192.29713
243.554048	376.986098	22.457778	417.292385	-2.508641	-1.147072	22209.08231
219.13924	390.719427	1.857784	416.529422	-1.745678	-1.910035	22193.06009
183.279992	394.534241	-54.601458	441.707193	-0.219753	-1.147072	22202.21564
189.383694	420.474974	-79.779229	443.233118	-1.745678	-0.38411	22219.76379
160.39111	415.897197	-88.934782	420.344236	-1.745678	-0.38411	22204.50453
134.450377	443.363856	-124.031068	438.655342	1.306173	-0.38411	22197.63787
126.820749	432.682378	-131.660695	448.573857	2.832098	1.141816	22226.63045
118.428159	443.363856	-127.845881	427.973863	1.306173	-0.38411	22226.63045
87.90965	451.756446	-155.31254	443.996081	-0.219753	-0.38411	22190.7712
75.702246	463.200887	-155.31254	463.070149	1.306173	0.378853	22227.39341
50.524476	453.282371	-166.756981	451.625708	1.306173	-1.147072	22243.41563
49.761513	447.941632	-188.8829	463.070149	2.069136	0.378853	22210.60823
17.717078	451.756446	-198.801416	460.781261	-0.219753	0.378853	22222.05268
-0.594028	433.44534	-227.031037	459.255336	-0.219753	-1.147072	22227.39341
-18.905133	437.260154	-240.764366	460.781261	-0.982715	-1.147072	22202.21564
-40.26809	434.971266	-265.942137	437.892379	1.306173	-0.38411	682.088687
-57.816233	430.393489	-288.831019	434.077565	-0.219753	0.378853	17.548143
-88.334743	431.156452	-310.956938	429.499789	-0.219753	-0.38411	12.207404
-128.008805	425.815713	-320.112491	420.344236	-0.982715	-0.38411	12.207404
-122.668066	416.66016	-332.319895	358.544254	-2.508641	-1.147072	9.918516
-140.216209	409.030533	-349.105075	390.588689	-0.219753	1.141816	9.918516
-156.238426	395.297203	-355.97174	395.929428	-2.508641	0.378853	9.155553
-169.208793	390.719427	-349.105075	362.359068	-1.745678	-1.147072	8.39259
-183.705085	388.430539	-354.445814	372.277584	-1.745678	-1.147072	19488.35719
-205.068041	382.326837	-378.860622	323.447968	-0.982715	1.141816	22180.08972
-212.697669	372.408321	-375.045808	324.973894	1.306173	0.378853	22220.52675
-240.92729	359.437955	-374.282845	312.76649	-0.982715	-1.147072	22209.08231
-261.527284	357.149067	-377.334696	289.877608	-0.219753	-0.38411	22219.00082
-282.89024	322.052781	-429.216162	247.914657	-0.219753	0.378853	22086.24531
-296.62357	306.030563	-406.32728	257.07021	2.069136	1.141816	22220.52675
-313.40875	303.741675	-410.142094	235.707254	2.832098	-0.38411	22241.12674
-311.119862	302.21575	-401.749504	223.49985	-0.219753	-1.147072	22244.94156
-328.668005	269.408352	-404.801355	192.218378	1.306173	-0.38411	22238.83786
-343.927259	261.778724	-413.956908	160.173943	4.358024	1.141816	22235.786
-356.897626	230.497252	-410.905057	122.788769	1.306173	-1.147072	22232.73415
-379.023545	206.845407	-432.268013	79.299893	-0.982715	0.378853	22222.81564
-390.467986	183.956525	-430.742088	85.403595	-1.745678	-1.910035	22215.18601
-401.149465	162.593569	-413.193945	79.299893	0.54321	-0.38411	22229.6823
-423.275384	143.5195	-429.979125	35.048054	-0.219753	-1.147072	22226.63045
-425.564272	110.712103	-382.675435	-5.388971	1.306173	0.378853	21751.30467
-427.85316	104.608401	-412.430982	-29.040816	-1.745678	-1.147072	22196.11194
-437.008713	70.275078	-417.008758	-53.455624	0.54321	0.378853	22206.79342
-454.556856	71.03804	-365.890255	-33.618592	-0.982715	0.378853	22193.82305
-448.453154	43.571382	-339.949522	-64.900065	0.54321	-0.38411	22212.89712
-469.816111	34.415829	-320.875454	-83.21117	-0.219753	-0.38411	22224.34156
-461.423521	-4.495271	-343.764336	-115.255605	0.54321	0.378853	22215.94897
-443.875378	-6.021196	-362.838404	-128.988935	0.54321	0.378853	22226.63045
-446.927229	-31.198966	-311.719901	-159.507444	2.069136	-0.38411	22235.02304
-440.060564	-53.324886	-298.749534	-185.448177	1.306173	0.378853	22218.23786
-434.719825	-88.421172	-290.356944	-196.892618	-0.219753	-1.147072	22208.31935
-454.556856	-102.154501	-292.645832	-234.277792	3.595061	1.141816	22256.386
-440.060564	-116.650793	-269.75695	-234.277792	3.595061	1.141816	22237.31193
-440.060564	-138.776712	-234.660664	-235.803718	2.069136	-0.38411	22240.36378
-410.305018	-170.821147	-204.905118	-271.662966	2.069136	-0.38411	22241.12674
-397.334651	-174.635961	-213.297708	-299.892588	-0.219753	-1.147072	22224.34156
-385.89021	-215.072986	-190.408826	-305.99629	-0.219753	-1.147072	22223.5786
-360.71244	-245.591496	-185.831049	-341.855538	-2.508641	-1.147072	22227.39341
-355.3717	-263.139638	-159.127353	-346.433315	1.306173	-0.38411	22216.71194
-340.875408	-264.665564	-150.734763	-339.56665	0.54321	0.378853	22222.81564
-319.512452	-284.502595	-139.290322	-360.166644	-0.982715	1.141816	22113.71197
-317.223564	-314.258142	-140.816248	-422.729588	-0.982715	1.141816	22199.92676
-284.416166	-343.250726	-59.179235	-395.26293	-1.745678	-1.147072	22196.87491
-279.83839	-341.7248	-86.645893	-466.218464	-0.982715	0.378853	22195.34898
-257.71247	-369.191459	-34.001465	-420.4407	-1.745678	-1.910035	22200.68972
-243.216178	-368.428496	-5.771843	-444.092545	-2.508641	-1.147072	22204.50453
-211.934706	-391.317378	-9.586657	-453.248098	-1.745678	-1.147072	22224.34156
-192.860637	-393.606266	7.198523	-467.74439	2.832098	0.378853	22198.40083
-166.919904	-421.835888	64.420729	-465.455502	0.54321	0.378853	22216.71194
-139.453246	-427.176627	98.754052	-467.74439	0.54321	0.378853	22228.15638
-119.616215	-452.354397	92.65035	-477.662905	-1.745678	-1.147072	21971.03794
-97.490295	-447.776621	126.22071	-456.299949	2.069136	0.378853	22199.92676
-74.601413	-442.435882	130.035524	-463.929576	2.069136	-0.38411	22227.39341
-44.845867	-468.376615	165.894773	-475.374017	1.306173	-1.147072	22225.10453
-28.823649	-482.872907	208.620686	-446.381433	-0.982715	-2.672998	22206.79342
-2.882916	-498.132161	244.479934	-425.018476	-0.219753	-0.38411	22224.34156
19.243003	-498.132161	246.768823	-411.285147	0.54321	-0.38411	22216.71194
48.235587	-508.81364	273.472518	-418.914775	-0.219753	-0.38411	22186.95639
79.51706	-477.532168	307.805842	-413.574035	-0.219753	1.141816	22209.08231
98.591128	-482.109944	301.70214	-434.174029	0.54321	-1.147072	22217.4749
106.220755	-479.821056	313.909543	-423.492551	-1.745678	-0.38411	22191.53417
140.554079	-478.29513	342.902127	-399.840706	0.54321	0.378853	22196.11194
168.020737	-493.554385	347.479904	-425.018476	-0.982715	-0.38411	22190.00824
180.228141	-469.90254	316.198432	-426.544402	-2.508641	-1.147072	22172.4601
213.035539	-460.746987	307.805842	-419.677737	-0.982715	-1.147072	22184.6675
225.242942	-445.487733	377.998413	-365.507383	-0.219753	-0.38411	22205.2675
235.161458	-430.228478	403.176184	-333.462948	-0.219753	0.378853	22195.34898
271.783669	-425.650701	423.013215	-325.833321	2.069136	0.378853	22226.63045
283.22811	-391.317378	426.828029	-318.966656	2.069136	1.141816	22232.73415
297.724402	-398.184043	432.168768	-304.470364	-0.219753	-0.38411	22218.23786
318.324396	-376.058124	449.716911	-264.796302	0.54321	0.378853	22223.5786
345.791055	-349.354428	461.924314	-243.433345	0.54321	-0.38411	22222.05268
372.494751	-343.250726	470.316905	-195.366693	2.069136	-1.147072	22243.41563
382.413266	-305.102589	492.442824	-174.003736	2.069136	-0.38411	22243.41563
383.176229	-313.495179	460.398389	-151.877817	1.306173	-0.38411	22244.94156
399.198446	-273.821117	456.583575	-147.30004	0.54321	-1.147072	22235.786
404.539185	-254.747048	473.368755	-135.855599	-1.745678	-1.910035	22228.91934
399.198446	-246.354458	442.850246	-117.544494	-0.982715	-0.38411	22229.6823
415.220664	-203.628545	461.924314	-112.966717	-0.982715	-0.38411	22224.34156
432.768807	-205.15447	461.161352	-92.366723	-1.745678	-1.147072	22218.23786
439.635471	-160.139669	455.05765	-61.848214	-0.219753	0.378853	22228.91934
445.739173	-144.117452	440.561358	-16.833412	-0.219753	-0.38411	22129.73418
432.005844	-128.095234	410.805811	-3.863046	-1.745678	-0.38411	22202.97861
419.79844	-93.761911	402.413221	25.129538	-1.745678	-0.38411	22206.79342
412.168813	-73.161917	358.924345	-38.196369	-0.982715	-1.147072	22211.3712
435.820658	-48.747109	350.531755	19.788799	-0.982715	0.378853	22204.50453
415.983627	-22.043414	384.102115	122.788769	-0.219753	0.378853	22215.94897
428.19103	3.134357	377.235451	127.366545	-0.219753	-0.38411	22231.97119
422.087328	40.519531	367.316935	143.388763	0.54321	0.378853	22217.4749
403.776223	48.912121	341.376202	157.885055	-1.745678	0.378853	22216.71194
408.353999	78.667668	326.87991	181.536899	-2.508641	-0.38411	22225.86749
396.146595	102.319512	307.805842	212.818372	1.306173	0.378853	22034.36384
403.01326	147.334314	319.250283	250.966508	2.069136	-0.38411	22240.36378
393.094744	164.882457	304.753991	257.833173	0.54321	-1.910035	22253.33415
377.83549	160.30468	262.79104	269.277614	0.54321	-0.38411	22231.20823
359.524384	194.638004	221.591052	270.80354	0.54321	-1.910035	22239.60082
352.657719	209.897258	218.539201	313.529453	1.306173	-1.147072	22244.17859
337.398465	227.445401	207.09476	309.714639	-0.219753	-0.38411	22217.4749
327.479949	264.067613	146.820704	325.736857	-0.982715	-0.38411	22221.28971
309.931806	272.460203	160.554033	324.973894	-0.982715	-1.147072	22231.20823
316.035508	296.112048	121.642934	350.151664	-1.745678	-0.38411	22215.94897
300.776253	312.897228	92.65035	350.914627	0.54321	1.904778	22215.18601
283.22811	345.704626	78.917021	388.299801	-0.219753	0.378853	22208.31935
271.020707	353.334253	49.924437	367.699807	-0.219753	-0.38411	22195.34898
241.26516	347.993514	24.746666	386.773876	-2.508641	-0.38411	22198.40083
206.931837	366.304619	-44.682943	393.64054	-0.982715	-0.38411	22194.58602
217.613315	385.378688	-24.845912	389.825727	-0.982715	-1.910035	22205.2675
180.228141	409.793495	-31.712576	418.818311	1.306173	0.378853	22213.66009
184.042955	417.423123	-71.386639	446.284969	1.306173	-0.38411	22220.52675
164.205923	425.815713	-97.327372	450.099783	-0.982715	-0.38411	22214.42305
126.057787	450.230521	-135.475509	447.047932	-0.219753	-0.38411	22217.4749
123.005936	447.941632	-149.208838	452.388671	-0.219753	-1.147072	22225.10453
102.405942	438.786079	-130.897732	465.359037	-1.745678	-1.147072	22208.31935
75.702246	455.57126	-149.971801	447.047932	2.069136	-0.38411	22212.13416
71.124469	463.96385	-176.675496	434.077565	1.306173	-0.38411	22230.44527
25.346705	455.57126	-181.253273	466.884963	2.069136	-1.147072	22222.81564
18.480041	448.704595	-211.00882	415.76646	0.54321	-0.38411	22209.08231
8.561525	445.652744	-215.586596	453.914596	-0.219753	-0.38411	22225.10453
-7.460692	441.074968	-232.371776	469.936814	-0.982715	-0.38411	22222.05268
-19.668096	437.260154	-251.445845	445.522006	-0.982715	-0.38411	22188.48232
-41.031053	438.023117	-287.305093	447.810895	-0.982715	-1.910035	73.244423
-65.44586	421.237937	-282.727317	432.55164	-1.745678	-0.38411	12.970367
-84.519929	425.05275	-298.749534	412.714609	-0.982715	-0.38411	12.970367
-111.223625	418.949048	-314.008789	427.210901	-1.745678	-0.38411	9.918516
-130.297693	403.689794	-335.371746	411.188683	-2.508641	-1.147072	9.918516
-118.090289	393.008315	-336.897671	382.196099	-2.508641	-0.38411	8.39259
-164.631016	382.326837	-397.93469	321.922043	-2.508641	-1.147072	10.681478
-169.208793	404.452756	-385.727286	359.307217	-1.745678	-1.147072	8.39259
-192.860637	392.245353	-355.97174	353.203515	-0.219753	-1.147072	21369.8233
-205.068041	383.852762	-353.682851	359.307217	-0.219753	-1.147072	22201.45268
-229.482849	370.119433	-375.045808	336.418335	0.54321	-0.38411	22223.5786
-243.979141	360.200918	-397.93469	293.692422	0.54321	0.378853	22210.60823
-275.260613	344.941663	-403.275429	265.4628	-1.745678	-1.147072	22077.08976
-277.549501	333.497222	-394.882839	260.885024	0.54321	-0.38411	22231.20823
-297.386532	319.763893	-402.512466	250.966508	2.069136	0.378853	22234.26008
-298.912458	299.926861	-411.668019	244.862807	2.069136	-0.38411	22239.60082
-321.80134	272.460203	-436.84579	214.344297	1.306173	0.378853	22246.46748
-334.771707	274.749091	-427.690237	130.418396	-0.982715	-1.147072	22224.34156
-349.267999	239.652805	-402.512466	155.596166	-0.982715	-1.147072	22222.81564
-365.290216	219.052811	-432.268013	114.396179	-0.982715	-1.147072	22227.39341
-378.260583	209.134296	-418.534684	77.773967	0.54321	1.141816	22215.94897
-382.075396	179.378749	-422.349498	74.722116	-2.508641	-0.38411	22219.00082
-410.305018	166.408382	-416.245796	48.781383	-0.219753	-0.38411	22228.91934
-410.305018	145.045426	-378.860622	29.707315	-0.219753	0.378853	22219.00082
-414.882794	111.475065	-408.616168	3.766582	-0.982715	-0.38411	22200.68972
-444.638341	101.55655	-410.142094	-16.07045	-0.219753	-0.38411	22208.31935
-426.327235	67.223227	-420.060609	-17.596375	-0.982715	-0.38411	22199.16379
-456.845744	61.119525	-391.830988	-91.60376	-0.982715	-0.38411	22206.03046
-458.37167	48.912121	-375.808771	-71.766729	1.306173	1.141816	22223.5786
-453.793894	25.260276	-343.001373	-100.759313	2.832098	1.141816	22232.73415
-466.001297	6.94917	-322.401379	-93.129686	-1.745678	-1.147072	22219.00082
-449.216117	-28.147116	-333.082857	-136.618562	-0.219753	0.378853	22230.44527
-453.793894	-38.065631	-317.06064	-160.270407	1.306173	1.141816	22231.20823
-450.742043	-70.873029	-291.119907	-180.870401	-0.982715	-1.147072	22206.03046
-429.379086	-73.161917	-292.645832	-195.366693	1.306173	-0.38411	22249.51933
-432.430937	-104.443389	-279.675466	-211.38891	2.069136	-0.38411	22252.57118
-437.008713	-133.435973	-248.393994	-245.722233	2.069136	-0.38411	22231.97119
-433.1939	-150.984116	-233.897702	-305.99629	1.306173	0.378853	22237.31193
-416.408719	-170.821147	-254.497696	-315.151842	0.54321	-0.38411	22241.88971
-396.571688	-201.339657	-226.268074	-295.314811	-0.219753	0.378853	22215.18601
-397.334651	-218.8878	-201.090304	-315.914805	-0.219753	-0.38411	22223.5786
-372.919843	-239.487794	-155.31254	-333.462948	0.54321	0.378853	22231.97119
-377.49762	-244.828533	-163.70513	-360.929607	-1.745678	-0.38411	22214.42305
-364.527253	-268.480378	-128.608844	-344.144426	0.54321	0.378853	22139.6527
-341.638371	-295.947036	-108.00885	-386.107377	-0.982715	1.141816	22209.08231
-324.090228	-308.15444	-99.61626	-387.633302	-1.745678	-0.38411	22189.24528
-308.830974	-329.517397	-69.09775	-424.255514	-1.745678	-0.38411	22166.3564
-273.734688	-345.539614	-79.779229	-462.403651	-0.982715	-1.147072	22205.2675
-269.156911	-376.821086	-62.994049	-499.025862	-2.508641	-0.38411	22199.16379
-240.92729	-373.006273	-24.845912	-499.025862	-0.219753	-1.910035	22217.4749
-218.801371	-390.554416	28.56148	-451.722172	-0.982715	-1.147072	22209.08231
-184.468047	-416.495149	36.95407	-460.877725	1.306173	0.378853	22214.42305
-173.023606	-414.969223	62.894803	-464.692539	-1.745678	-1.147072	22220.52675
-127.245842	-422.598851	67.472579	-463.166613	-0.219753	-1.147072	22005.37126
-106.645848	-437.095143	125.457747	-436.462918	0.54321	-0.38411	22204.50453
-86.808817	-449.302546	123.168859	-475.374017	-0.219753	-0.38411	22222.81564
-68.497711	-472.191428	141.479965	-455.536986	2.832098	1.141816	22217.4749
-44.082904	-492.791422	186.494766	-475.374017	0.54321	-0.38411	22209.84527
-7.460692	-481.346981	191.835506	-458.588837	0.54321	-0.38411	22209.84527
3.983749	-492.791422	228.457717	-456.299949	-0.982715	-1.147072	22214.42305
29.924482	-499.658087	255.161413	-415.099961	0.54321	0.378853	22207.55638
49.761513	-479.058093	270.420667	-419.677737	-0.219753	-0.38411	22207.55638
75.702246	-483.635869	283.391034	-426.544402	1.306173	1.904778	22219.00082
96.30224	-480.584019	304.753991	-431.122178	-0.219753	-0.38411	22199.16379
125.294824	-465.324764	311.620655	-424.255514	-0.219753	-0.38411	22187.71935
132.161488	-495.843273	337.561388	-415.099961	-4.797529	-2.672998	22184.6675
162.679998	-474.480317	349.005829	-400.603669	-0.982715	0.378853	22187.71935
180.228141	-466.850689	336.798426	-417.388849	-1.745678	-0.38411	22143.46751
198.539247	-468.376615	384.102115	-393.737004	-0.982715	-0.38411	22190.7712
219.902203	-454.643285	341.376202	-399.840706	-1.745678	-1.910035	22208.31935
248.131824	-432.517366	372.657674	-348.722203	0.54321	-0.38411	22218.23786
276.361446	-401.235894	414.620625	-320.492582	1.306173	1.141816	22228.15638
274.83552	-411.154409	437.509507	-302.181476	-1.745678	-1.147072	22232.73415
310.694769	-379.872937	423.013215	-268.611115	0.54321	-0.38411	22217.4749
315.272545	-369.954422	426.828029	-256.403712	0.54321	0.378853	22220.52675
348.079943	-353.932204	452.768762	-200.707432	1.306173	0.378853	22256.386
365.628086	-324.176657	457.346538	-188.500028	2.069136	-0.38411	22237.31193
389.279931	-323.413695	474.894681	-188.500028	2.069136	-0.38411	22242.65267
393.094744	-276.872968	483.287271	-166.374109	3.595061	0.378853	22243.41563
395.383633	-281.450744	487.102085	-139.670413	-0.219753	-0.38411	22223.5786
403.776223	-260.087788	455.05765	-164.08522	0.54321	-0.38411	22222.81564
412.168813	-231.095204	454.294687	-113.72968	-0.219753	-0.38411	22229.6823
419.79844	-216.598912	452.768762	-96.9445	2.069136	0.378853	22215.94897
412.931776	-182.265588	444.376171	-70.240804	-0.219753	-1.147072	22222.05268
439.635471	-157.850781	445.902097	-54.218586	-1.745678	-1.910035	22161.01566
435.820658	-132.67301	432.168768	-38.196369	-1.745678	0.378853	22201.45268
444.213248	-108.258203	428.353954	-3.863046	-0.219753	0.378853	22200.68972
439.635471	-86.895246	416.909513	32.759166	-2.508641	-1.147072	22205.2675
436.58362	-65.53229	390.96878	22.84065	-0.982715	-0.38411	22206.79342
419.79844	-44.169333	351.294718	70.14434	-0.982715	-0.38411	22209.08231
429.716956	-1.44342	342.139165	41.914719	-0.219753	-1.910035	22229.6823
428.19103	20.6825	395.546556	125.077657	-0.219753	-0.38411	22224.34156
420.561403	37.46768	369.605823	162.462831	-0.982715	-1.147072	22220.52675
411.40585	64.171376	365.79101	183.062825	-0.219753	-0.38411	22230.44527
401.487335	80.956556	292.546587	172.381347	1.306173	-0.38411	22064.88235
383.939192	122.156544	308.568804	234.944291	1.306173	-0.38411	22225.10453
382.413266	138.941724	308.568804	234.944291	1.306173	-0.38411	22252.57118
380.124378	158.015792	298.650289	247.151695	2.069136	-0.38411	22245.70452
365.628086	182.4306	271.946593	251.729471	1.306173	-1.147072	22231.97119
339.687353	214.475035	227.694754	275.381316	1.306173	-1.147072	22240.36378
335.109576	222.104662	199.465133	296.744273	0.54321	-1.147072	22234.26008
332.820688	232.023178	187.257729	310.477602	-0.982715	-0.38411	22215.94897
328.242912	252.623172	175.813288	347.862776	0.54321	-0.38411	22228.15638
316.035508	277.800942	149.872555	343.285	-0.982715	-0.38411	22230.44527
303.828104	299.926861	107.146642	359.307217	2.069136	1.141816	22198.40083
304.591067	310.60834	81.968871	357.018329	-0.982715	-0.38411	22212.89712
290.094775	342.652775	62.894803	384.484987	-1.745678	0.378853	22206.79342
261.865154	358.674992	50.687399	385.24795	-1.745678	-0.38411	22193.06009
261.865154	372.408321	10.250374	381.433136	-1.745678	-1.910035	22164.83047
219.902203	394.534241	-11.875545	391.351652	-0.219753	-0.38411	22213.66009
212.272576	380.037949	-57.653309	371.514621	-0.982715	-1.147072	22207.55638
196.250358	411.319421	-53.838496	415.76646	-0.982715	-1.147072	22195.34898
161.154072	418.949048	-103.431074	422.633124	-0.219753	-0.38411	22220.52675
156.576296	441.074968	-94.275521	439.418304	-0.219753	0.378853	22212.89712
123.005936	446.415707	-132.423658	457.72941	-0.219753	-0.38411	22221.28971
116.139271	431.919415	-121.742179	452.388671	-0.219753	0.378853	22219.76379
105.457793	446.415707	-124.031068	456.203485	2.832098	0.378853	22210.60823
70.361507	457.860148	-165.994018	454.677559	1.306173	-0.38411	22226.63045
67.309656	463.200887	-165.231055	450.862745	2.069136	-0.38411	22220.52675
32.21337	455.57126	-171.334757	453.914596	0.54321	0.378853	22202.21564
8.561525	437.260154	-209.482894	449.33682	0.54321	-0.38411	22209.84527
4.746711	434.971266	-256.023621	426.447938	0.54321	-0.38411	22209.08231
-21.194022	443.363856	-234.660664	452.388671	1.306173	-0.38411	22199.92676
-29.586612	437.260154	-239.238441	456.203485	-0.219753	-0.38411	18671.98706
-40.26809	428.867564	-268.993988	439.418304	-1.745678	-0.38411	32.044435
-79.17919	422.763862	-304.090273	443.996081	-0.219753	-0.38411	12.970367
-106.645848	420.474974	-316.297677	444.759044	-1.745678	-1.147072	12.970367
-112.74955	418.949048	-359.786553	395.166466	-0.982715	0.378853	9.918516
-117.327327	404.452756	-327.742118	405.847944	-1.745678	0.378853	11.444441
-152.423612	395.297203	-355.97174	376.85536	-1.745678	-1.147072	9.155553
-172.260644	416.66016	-371.230994	337.181298	0.54321	1.141816	10.681478
-179.890271	398.349054	-387.253212	313.529453	-0.982715	-1.147072	1152.073733
-198.201377	380.037949	-391.068025	354.729441	-0.982715	-0.38411	22119.81567
-218.038408	376.223135	-373.519882	320.396117	-0.219753	-1.147072	22214.42305
-232.5347	367.067582	-375.808771	318.870192	-0.219753	-0.38411	22218.23786
-249.31988	358.674992	-374.282845	267.751689	0.54321	0.378853	22111.42308
-280.601352	338.074998	-401.749504	283.010943	0.54321	0.378853	22232.73415
-276.023576	339.600924	-406.32728	257.833173	0.54321	-1.910035	22244.94156
-298.912458	310.60834	-423.11246	226.551701	0.54321	0.378853	22232.73415
-305.01616	287.719458	-408.616168	199.085042	-0.219753	-1.147072	22238.07489
-327.905042	280.08983	-421.586535	202.136893	-0.982715	-1.147072	22236.54897
-351.556887	253.386134	-410.905057	167.80357	-0.982715	-0.38411	22218.23786
-347.742073	228.208364	-449.053193	114.396179	-0.982715	-1.147072	22222.05268
-369.10503	222.104662	-435.319864	73.196191	1.306173	1.141816	22230.44527
-385.127247	199.978743	-417.771721	94.559147	0.54321	1.141816	22216.71194
-388.942061	172.512084	-438.371715	63.277675	0.54321	0.378853	22225.86749
-414.119831	156.489867	-410.905057	31.996203	0.54321	0.378853	22228.15638
-428.616123	131.312096	-393.356914	24.366576	-2.508641	-1.910035	22192.29713
-430.142049	113.000991	-406.32728	10.633246	-1.745678	-1.147072	22202.97861
-449.97908	80.193593	-414.71987	-35.144518	-0.982715	-0.38411	22204.50453
-437.771676	53.489897	-395.645802	-58.796363	-0.219753	0.378853	22202.21564
-456.845744	46.623233	-387.253212	-73.292655	1.306173	0.378853	22222.05268
-444.638341	47.386195	-347.579149	-88.55191	0.54321	-0.38411	22232.73415
-442.349452	5.423245	-333.84582	-119.833382	1.306173	-1.147072	22215.94897
-458.37167	3.134357	-357.497665	-140.433376	0.54321	0.378853	22225.86749
-455.319819	-32.724892	-316.297677	-133.566711	0.54321	1.141816	22236.54897
-457.608707	-38.065631	-294.934721	-178.581512	0.54321	-0.38411	22208.31935
-451.505005	-81.554507	-268.231025	-178.581512	2.832098	1.141816	22247.23045
-447.690192	-92.235985	-252.97177	-221.307426	1.306173	-1.147072	22252.57118
-437.771676	-120.465607	-275.097689	-225.885202	0.54321	-1.910035	22230.44527
-424.80131	-144.880414	-251.445845	-254.877786	1.306173	0.378853	22233.49712
-424.038347	-160.902632	-237.712515	-271.662966	0.54321	-0.38411	22239.60082
-409.542055	-176.924849	-243.053254	-316.677768	-1.745678	-1.910035	22215.18601
-395.045763	-195.998918	-226.268074	-308.285178	-0.219753	-0.38411	22219.00082
-383.601322	-218.8878	-191.934751	-325.833321	-0.219753	0.378853	22232.73415
-375.971694	-244.06557	-157.601428	-328.122209	-0.982715	-1.147072	22222.81564
-366.053179	-260.85075	-162.179204	-354.062942	-0.219753	0.378853	22157.96381
-352.31985	-282.97667	-117.164403	-365.507383	-2.508641	-1.147072	22202.97861
-326.379116	-303.576664	-75.201452	-412.04811	-2.508641	-0.38411	22200.68972
-298.912458	-316.54703	-90.460707	-425.781439	-3.271603	-1.910035	22171.69713
-290.519868	-332.569248	-60.70516	-441.040694	-0.982715	-1.147072	22196.11194
-279.83839	-367.665533	-66.808862	-471.559203	-0.982715	-1.147072	22209.08231
-259.238396	-381.398863	-56.890347	-443.329582	-0.219753	-0.38411	22207.55638
-240.92729	-382.161825	-23.319986	-474.611054	1.306173	0.378853	22193.06009
-219.564333	-415.732186	16.354076	-479.951794	-0.219753	-0.38411	22218.23786
-182.942122	-414.20626	37.717033	-492.159197	1.306173	1.141816	22215.94897
-147.082873	-411.154409	56.791101	-491.396235	1.306173	0.378853	22045.80828
-133.349544	-436.33218	93.413313	-450.196247	4.358024	0.378853	22239.60082
-110.460662	-442.435882	136.139226	-437.22588	2.832098	0.378853	22225.10453
-91.386593	-468.376615	152.924406	-485.292533	0.54321	-1.147072	22218.23786
-56.290308	-470.665503	149.872555	-484.52957	1.306173	-1.910035	22208.31935
-24.245873	-476.769205	201.754021	-463.166613	0.54321	0.378853	22204.50453
-15.853283	-482.109944	231.509568	-452.485135	0.54321	-1.147072	22211.3712
9.324488	-492.02846	218.539201	-443.329582	-0.219753	-0.38411	22199.16379
36.791146	-485.924758	261.265115	-450.95921	-0.219753	-0.38411	22201.45268
63.494842	-489.739571	279.57622	-455.536986	-0.219753	-0.38411	22216.71194
79.51706	-478.29513	295.598438	-418.914775	1.306173	0.378853	22214.42305
94.776314	-473.717354	300.939177	-435.699955	0.54321	-0.38411	22198.40083
129.109637	-485.161795	311.620655	-395.26293	-0.982715	0.378853	22189.24528
151.99852	-492.02846	343.66509	-434.174029	-0.982715	-0.38411	22191.53417
177.17629	-468.376615	353.583606	-394.499967	-1.745678	0.378853	22144.23048
193.96147	-470.665503	352.820643	-386.87034	-3.271603	-1.147072	22185.43046
215.324427	-456.932174	348.242867	-392.974042	-0.219753	-0.38411	22206.03046
242.028123	-450.828472	399.36137	-390.685153	-0.982715	-0.38411	22215.18601
237.450346	-416.495149	375.709525	-362.455532	0.54321	0.378853	22224.34156
279.413297	-419.547	381.813227	-331.17406	0.54321	0.378853	22232.73415
286.279961	-398.947006	426.065066	-309.811103	0.54321	0.378853	22216.71194
316.035508	-377.584049	427.590991	-257.166674	1.306173	1.141816	22219.76379
329.005875	-378.347012	453.531724	-241.90742	3.595061	1.141816	22257.14896
355.70957	-332.569248	450.479873	-216.729649	1.306173	0.378853	22240.36378
371.731788	-318.072956	450.479873	-181.633363	2.832098	0.378853	22236.54897
383.176229	-299.76185	466.502091	-161.03337	1.306173	0.378853	22243.41563
399.961409	-290.606297	477.183569	-151.877817	0.54321	-0.38411	22231.20823
396.146595	-270.006303	470.316905	-160.270407	-0.982715	0.378853	22219.00082
416.746589	-262.376676	473.368755	-138.90745	2.069136	-0.38411	22228.91934
420.561403	-219.650762	468.028016	-125.174121	-1.745678	-0.38411	22224.34156
420.561403	-197.524843	446.66506	-89.314872	0.54321	-0.38411	22220.52675
435.057695	-183.028551	447.428022	-49.64081	1.306173	1.141816	22190.7712
435.820658	-156.324855	441.324321	-24.46304	-2.508641	-0.38411	22207.55638
425.139179	-130.384122	443.613209	-7.677859	-2.508641	-0.38411	22196.87491
462.524354	-96.813762	424.53914	9.107321	-2.508641	-1.910035	22203.74157
434.294732	-88.421172	395.546556	39.62583	-0.982715	-0.38411	22220.52675
434.294732	-64.006364	410.805811	66.329526	-0.982715	0.378853	22209.84527
425.139179	-18.2286	341.376202	79.299893	-0.982715	-0.38411	22227.39341
433.53177	11.526947	410.042848	115.922104	0.54321	-0.38411	22231.97119
423.613254	6.186208	388.679892	123.551731	-0.982715	-1.147072	22215.94897
417.509552	48.912121	371.131749	165.514682	-0.219753	-0.38411	22227.39341
403.776223	58.830636	349.768792	188.403564	1.306173	0.378853	22110.66012
416.746589	96.978773	355.109531	198.32208	1.306173	-1.147072	22226.63045
390.805856	122.156544	323.065096	217.396148	1.306173	-0.38411	22248.75637
380.887341	144.282463	288.731773	222.736887	2.069136	-0.38411	22249.51933
357.998459	173.275047	309.331767	249.440583	0.54321	-0.38411	22228.15638
367.916974	196.163929	262.028077	279.959092	1.306173	0.378853	22238.07489
361.813272	206.845407	240.665121	294.455384	-0.219753	0.378853	22235.02304
345.028092	219.052811	190.30958	310.477602	-1.745678	-0.38411	22212.13416
338.161427	251.860209	200.991058	329.55167	2.069136	-0.38411	22225.10453
332.057725	263.30465	152.924406	336.418335	-1.745678	-1.147072	22229.6823
304.591067	296.87501	91.124424	289.877608	-0.219753	-0.38411	22171.69713
293.146626	307.556489	123.931822	363.884993	0.54321	0.378853	22213.66009
271.020707	315.949079	88.072573	388.299801	-2.508641	-0.38411	22209.08231
271.783669	344.1787	59.842952	400.507205	-0.219753	0.378853	22196.11194
264.154042	361.726843	57.554064	385.24795	-0.219753	0.378853	22166.3564
248.131824	364.015731	4.146672	380.670174	-2.508641	-1.147072	22213.66009
224.47998	393.771278	8.724449	399.744242	-1.745678	-1.147072	22212.13416
206.931837	390.719427	-35.52739	426.447938	-1.745678	-0.38411	22184.6675
185.56888	423.526825	-48.497757	424.15905	0.54321	-0.38411	22220.52675
167.257774	411.319421	-87.408856	410.42572	-0.219753	-0.38411	22223.5786
156.576296	437.260154	-148.445875	405.847944	-0.982715	-0.38411	22202.97861
129.8726	445.652744	-111.060701	445.522006	-0.219753	-0.38411	22219.76379
115.376308	443.363856	-118.690328	463.833112	0.54321	-0.38411	22228.91934
98.591128	465.489775	-119.453291	453.914596	2.832098	0.378853	22225.10453
60.442991	443.363856	-214.823633	454.677559	1.306173	-0.38411	22212.13416
49.761513	456.334222	-169.045869	463.833112	2.069136	-0.38411	22219.00082
24.583743	450.993483	-184.305124	464.596075	-1.745678	-0.38411	22205.2675
16.191152	443.363856	-202.616229	449.33682	-1.745678	0.378853	22200.68972
-3.645879	442.600893	-235.423627	466.122	-0.982715	0.378853	22206.79342
-25.771798	441.83793	-243.053254	444.759044	-0.982715	-0.38411	22204.50453
-32.638463	425.815713	-259.838435	401.270168	-0.219753	-0.38411	4921.872616
-64.682898	427.341638	-304.853236	429.499789	0.54321	0.378853	19.837031
-82.231041	425.05275	-293.408795	451.625708	-0.982715	0.378853	12.970367
-89.097705	425.05275	-311.719901	424.15905	1.306173	1.141816	10.681478
-102.068072	419.712011	-333.84582	419.581273	-2.508641	-1.910035	10.681478
-121.905103	409.793495	-355.208777	413.477571	-0.982715	-0.38411	8.39259
-147.845836	410.556458	-352.156926	370.751658	0.54321	0.378853	9.918516
-166.919904	404.452756	-360.549516	358.544254	-0.982715	-1.910035	9.155553
-183.705085	389.956464	-385.727286	360.833143	1.306173	0.378853	12717.0629
-198.201377	379.274986	-389.5421	347.862776	-1.745678	0.378853	22174.74899
-215.74952	378.512023	-358.260628	314.292416	-1.745678	-1.147072	22217.4749
-239.401364	364.015731	-389.5421	296.744273	-0.219753	0.378853	22130.49715
-247.793955	354.097216	-377.334696	291.403533	0.54321	-1.147072	22234.26008
-268.393948	349.519439	-381.14951	278.433167	2.069136	-0.38411	22250.2823
-274.49765	317.475004	-404.801355	261.647987	-0.982715	-1.147072	22227.39341
-291.282831	301.452787	-387.253212	219.685036	0.54321	-1.147072	22231.97119
-316.460601	277.037979	-416.245796	229.603552	-0.982715	-1.147072	22240.36378
-335.534669	272.460203	-433.793939	192.98134	-0.982715	-1.147072	22215.18601
-338.58652	250.334283	-426.927274	121.262843	-0.219753	0.378853	22221.28971
-356.134663	234.312066	-406.32728	120.49988	0.54321	-0.38411	22229.6823
-370.630955	210.660221	-452.105044	89.218408	-0.982715	-0.38411	22215.18601
-401.912427	188.534302	-562.734641	-31.329704	-1.745678	-0.38411	22106.08234
-398.860576	163.356531	-443.712454	22.077687	0.54321	-0.38411	22229.6823
-413.356868	144.282463	-402.512466	46.492495	-2.508641	-1.147072	22191.53417
-420.223533	125.971357	-409.379131	14.44806	-2.508641	-0.38411	22201.45268
-430.142049	92.400997	-415.482833	-12.255636	-0.982715	1.141816	22206.03046
-433.1939	101.55655	-394.119876	-40.485257	-2.508641	-0.38411	22202.97861
-449.97908	69.512115	-375.808771	-45.825996	-0.982715	0.378853	22215.94897
-459.134633	39.756568	-354.445814	-80.159319	-1.745678	-1.147072	22229.6823
-464.475372	38.993605	-351.393963	-101.522276	0.54321	-1.147072	22221.28971
-451.505005	8.475096	-329.268044	-114.492643	1.306173	-0.38411	22222.81564
-433.956862	-22.043414	-375.808771	-128.225972	-0.219753	-0.38411	22229.6823
-457.608707	-35.01378	-310.193975	-137.381525	-0.219753	-1.147072	22222.81564
-435.482788	-38.828594	-311.719901	-174.003736	1.306173	-1.147072	22241.88971
-435.482788	-68.584141	-265.942137	-198.418544	2.069136	-1.147072	22250.2823
-435.482788	-100.628576	-247.631031	-232.751867	4.358024	1.141816	22247.23045
-440.060564	-102.917464	-259.075472	-223.596314	0.54321	0.378853	22230.44527
-434.719825	-158.613744	-238.475478	-244.196308	-0.219753	-1.910035	22235.786
-416.408719	-165.480408	-236.18659	-268.611115	0.54321	0.378853	22226.63045
-408.779092	-192.184104	-233.897702	-293.025923	-0.982715	-0.38411	22215.94897
-396.571688	-211.258172	-207.956969	-312.862954	-0.982715	0.378853	22227.39341
-366.053179	-228.043353	-224.742149	-332.699985	-0.219753	-0.38411	22228.15638
-361.475402	-255.510011	-187.356975	-366.270346	-2.508641	-1.910035	22165.59343
-359.949477	-271.532229	-150.734763	-360.929607	-2.508641	0.378853	22200.68972
-345.453185	-289.843334	-116.40144	-369.322197	-3.271603	0.378853	22208.31935
-330.19393	-305.865552	-91.22367	-405.944408	-2.508641	-1.147072	22190.00824
-320.275415	-312.732216	-90.460707	-405.944408	-1.745678	-1.147072	22203.74157
-293.571719	-324.176657	-40.105166	-421.966626	-1.745678	-1.147072	22219.00082
-258.475433	-356.984055	-50.023682	-449.433284	0.54321	-0.38411	22207.55638
-236.349513	-382.161825	-21.794061	-421.203663	1.306173	-1.147072	22189.24528
-213.460631	-397.42108	-25.608874	-457.062911	-1.745678	-1.147072	22227.39341
-187.519898	-403.524782	3.38371	-486.055495	1.306173	1.141816	22215.18601
-167.682867	-406.576633	49.161474	-473.848092	-2.508641	-1.147072	22093.87494
-137.92732	-426.413664	90.361462	-458.588837	-0.219753	-1.910035	22228.91934
-113.512513	-430.991441	114.776269	-451.722172	1.306173	-0.38411	22224.34156
-88.334743	-448.539584	103.331828	-443.329582	1.306173	-0.38411	22219.00082
-79.942152	-446.250695	140.717002	-480.714756	-0.219753	-0.38411	22223.5786
-50.186606	-456.932174	155.213294	-470.033278	-0.219753	0.378853	22207.55638
-23.48291	-483.635869	213.961425	-441.803657	0.54321	-0.38411	22212.13416
4.746711	-488.213646	224.642903	-436.462918	-0.219753	-0.38411	22198.40083
16.191152	-492.02846	242.191046	-421.203663	-1.745678	-1.147072	22198.40083
32.21337	-500.42105	284.153997	-423.492551	-0.219753	-0.38411	22205.2675
70.361507	-514.917342	206.331798	-563.114732	-0.219753	-0.38411	22035.88977
93.250389	-478.29513	305.516953	-472.322166	1.306173	-0.38411	22199.16379
103.168904	-482.109944	297.887326	-428.83329	-2.508641	-1.910035	22188.48232
129.8726	-485.924758	320.013245	-389.922191	-0.219753	1.904778	22199.16379
163.442961	-479.058093	358.924345	-391.448116	-2.508641	-1.147072	22173.22306
176.413327	-460.746987	368.079898	-383.055526	-1.745678	-0.38411	22188.48232
193.96147	-454.643285	361.976196	-376.188861	-0.219753	0.378853	22210.60823
219.902203	-448.539584	373.420637	-345.670352	-0.219753	0.378853	22228.15638
246.605899	-424.124776	393.257668	-346.433315	2.069136	0.378853	22221.28971
261.865154	-421.072925	424.53914	-331.937023	-0.982715	-0.38411	22228.91934
269.494781	-396.658117	419.198401	-322.018507	0.54321	-0.38411	22228.91934
282.465148	-395.132192	419.961364	-299.129625	0.54321	-1.147072	22215.94897
313.74662	-379.109974	429.879879	-244.959271	2.069136	1.141816	22251.04526
341.213278	-340.961838	444.376171	-242.670382	3.595061	1.141816	22251.80822
356.472533	-339.435912	431.405805	-197.655581	0.54321	-1.147072	22231.97119
380.124378	-318.835918	471.84283	-183.922252	1.306173	0.378853	22238.83786
370.968825	-276.872968	457.346538	-172.477811	0.54321	-0.38411	22240.36378
387.754005	-279.161856	461.161352	-161.03337	-0.219753	-0.38411	22214.42305
399.961409	-266.191489	467.265054	-140.433376	0.54321	0.378853	22226.63045
414.457701	-232.621129	453.531724	-112.203754	-0.219753	0.378853	22233.49712
416.746589	-216.598912	472.605793	-120.596344	2.069136	1.141816	22219.76379
418.272515	-200.576694	417.672476	-138.144487	-0.982715	-1.910035	22196.87491
429.716956	-167.006334	413.857662	-80.159319	-3.271603	-0.38411	22209.08231
436.58362	-144.117452	416.909513	-65.663027	-0.982715	0.378853	22194.58602
420.561403	-120.465607	432.168768	-4.626008	-0.982715	0.378853	22202.97861
445.739173	-99.10265	433.694693	9.870284	-3.271603	-1.147072	22219.76379
424.376217	-86.132284	429.879879	22.84065	-0.982715	-1.147072	22202.97861
433.53177	-39.591557	402.413221	65.566563	1.306173	-0.38411	22224.34156
432.768807	-12.124898	374.946562	110.581365	0.54321	-0.38411	22232.73415
433.53177	-2.969345	394.783594	125.84062	1.306173	0.378853	22219.00082
412.931776	29.838052	375.709525	151.781353	0.54321	0.378853	22225.10453
412.931776	38.230643	381.813227	145.677651	0.54321	-0.38411	22159.48973
414.457701	66.460264	327.642873	202.136893	5.883949	1.141816	22238.83786
415.983627	108.423214	340.613239	220.447999	1.306173	-1.147072	22244.94156
386.22808	133.600985	324.591022	240.28503	1.306173	-0.38411	22244.94156
364.865123	156.489867	294.072512	256.307248	-0.219753	-0.38411	22229.6823
363.339198	178.615786	264.316966	250.203546	-1.745678	-1.147072	22229.6823
355.70957	210.660221	281.865109	273.855391	0.54321	1.141816	22233.49712
369.4429	219.052811	197.176245	289.114645	-1.745678	-0.38411	22223.5786
344.265129	230.497252	208.620686	311.240565	-0.219753	0.378853	22219.76379
337.398465	247.282432	201.754021	309.714639	-0.982715	0.378853	22229.6823
314.509583	267.119464	50.687399	272.329465	1.306173	-0.38411	21998.50459
303.828104	293.060197	97.991089	368.46277	0.54321	0.378853	22208.31935
280.939222	311.371302	80.442946	350.151664	-4.034566	-0.38411	22202.97861
280.176259	332.734259	33.139256	349.388701	-0.219753	1.141816	22209.84527
267.205893	341.126849	57.554064	384.484987	-1.745678	-1.147072	22189.24528
264.917005	365.541657	54.502213	407.373869	-0.982715	-1.147072	22214.42305
239.739234	378.512023	18.642964	411.951646	-0.219753	-0.38411	22228.91934
211.509613	383.0898	0.331859	406.610907	-0.219753	-0.38411	22188.48232
196.250358	405.215719	-45.445906	433.314603	1.306173	0.378853	22219.76379
179.465178	418.186086	-56.127384	433.314603	-0.219753	1.141816	22231.97119
140.554079	436.497191	-88.934782	442.470155	0.54321	0.378853	22191.53417
126.820749	444.889781	-128.608844	473.751628	-0.982715	-1.147072	22211.3712
136.739265	437.260154	-117.927366	465.359037	3.595061	-0.38411	22222.81564
101.642979	457.860148	-143.868099	414.240534	-0.219753	-1.910035	22213.66009
90.198538	450.230521	-129.371807	447.810895	2.069136	-0.38411	22225.10453
59.680028	456.334222	-158.364391	448.573857	2.069136	0.378853	22229.6823
53.576327	463.200887	-156.075502	447.047932	-0.982715	-1.147072	22202.97861
26.109668	454.808297	-197.27549	448.573857	0.54321	1.141816	22202.21564
13.902264	454.045334	-213.297708	460.781261	-0.982715	0.378853	22212.89712
-8.223655	448.704595	-220.927335	452.388671	-0.219753	-0.38411	22200.68972
-19.668096	436.497191	-242.290292	463.833112	1.306173	-0.38411	22209.08231
-33.401425	434.208303	-249.156956	433.314603	0.54321	-0.38411	352.488784
-66.208823	415.897197	-298.749534	424.15905	-0.982715	0.378853	14.496292
-88.334743	423.526825	-350.631	408.136832	-1.745678	0.378853	12.970367
-103.593997	418.949048	-374.282845	378.381285	-3.271603	-0.38411	9.918516
-118.090289	408.26757	-336.134708	399.744242	-0.982715	-0.38411	12.207404
-130.297693	402.926831	-352.156926	392.877577	-0.219753	-0.38411	9.155553
-149.371761	396.823129	-343.764336	378.381285	-0.219753	-0.38411	11.444441
-170.734718	402.163868	-365.890255	369.988695	1.306173	0.378853	9.155553
-187.519898	397.586092	-362.075441	357.018329	-0.219753	0.378853	20538.95688
-208.882855	383.0898	-352.919889	355.492403	-0.219753	0.378853	22200.68972
-225.668035	374.69721	-378.097659	337.181298	0.54321	0.378853	22180.85269
-227.956923	364.015731	-384.201361	313.529453	2.832098	0.378853	22237.31193
-268.393948	361.726843	-431.50505	269.277614	1.306173	0.378853	22247.99341
-279.075427	335.023147	-437.608752	241.810956	1.306173	0.378853	22238.83786
-283.653203	325.104632	-392.593951	259.359099	2.069136	-0.38411	22228.15638
-303.490234	299.163899	-411.668019	225.788738	0.54321	-1.147072	22236.54897
-319.512452	272.460203	-423.11246	216.633185	-0.982715	-0.38411	22229.6823
-340.875408	256.437985	-422.349498	163.988756	-0.982715	-0.38411	22213.66009
-349.267999	241.178731	-422.349498	160.936905	0.54321	0.378853	22226.63045
-356.897626	225.919476	-433.030976	121.262843	-0.219753	-0.38411	22231.20823
-370.630955	211.423184	-468.890225	49.544346	-0.982715	-1.147072	22004.6083
-377.49762	177.089861	-470.41615	65.566563	-0.219753	0.378853	22223.5786
-414.119831	152.675053	-428.4532	73.196191	-2.508641	-1.147072	22208.31935
-416.408719	148.860239	-416.245796	3.766582	-2.508641	0.378853	22195.34898
-414.882794	116.052842	-468.127262	-11.492673	-2.508641	-0.38411	22203.74157
-442.349452	102.319512	-387.253212	-9.203785	-0.982715	-1.147072	22220.52675
-440.060564	91.638034	-383.438398	-25.226002	2.069136	1.141816	22213.66009
-444.638341	53.489897	-333.84582	-38.959332	0.54321	0.378853	22225.10453
-459.134633	54.25286	-336.134708	-65.663027	0.54321	0.378853	22233.49712
-455.319819	23.734351	-337.660634	-87.025984	-0.219753	-0.38411	22215.94897
-463.712409	12.28991	-341.475448	-118.307456	0.54321	-0.38411	22222.05268
-446.927229	-23.569339	-330.793969	-112.966717	0.54321	0.378853	22228.91934
-454.556856	-25.095265	-297.986572	-153.403742	1.306173	-0.38411	22238.83786
-459.134633	-77.739693	-284.253242	-155.69263	1.306173	-0.38411	22240.36378
-433.956862	-77.739693	-285.779168	-209.862985	2.832098	0.378853	22249.51933
-442.349452	-112.835979	-264.416211	-210.625947	2.069136	0.378853	22231.97119
-439.297602	-115.124868	-270.519913	-247.248159	0.54321	-1.147072	22226.63045
-428.616123	-156.324855	-265.179174	-261.744451	1.306173	0.378853	22228.91934
-412.593906	-169.295222	-263.653248	-277.003706	0.54321	-0.38411	22220.52675
-400.386502	-196.76188	-211.00882	-289.211109	-0.219753	-0.38411	22219.00082
-386.653173	-218.8878	-198.801416	-315.914805	1.306173	0.378853	22229.6823
-363.764291	-234.910017	-196.512528	-340.329613	1.306173	-0.38411	22186.19343
-363.764291	-244.828533	-172.860683	-360.166644	-1.745678	-0.38411	22187.71935
-353.845775	-257.035937	-182.779198	-397.551818	-4.034566	-1.147072	22202.97861
-340.112446	-292.895185	-117.164403	-450.196247	-1.745678	-0.38411	22193.82305
-313.40875	-322.650732	-117.164403	-434.174029	-3.271603	-1.910035	22198.40083
-295.860607	-334.858136	-71.386639	-405.944408	1.306173	0.378853	22219.76379
-265.342097	-347.06554	-46.208868	-425.781439	2.069136	-0.38411	22223.5786
-247.030992	-355.45813	-44.682943	-420.4407	-2.508641	-1.147072	22186.19343
-235.586551	-367.665533	4.909635	-437.988843	2.069136	0.378853	22225.86749
-220.327296	-392.080341	4.909635	-445.61847	0.54321	0.378853	22231.20823
-190.571749	-405.81367	33.139256	-473.848092	-0.982715	0.378853	22113.71197
-150.134724	-404.287745	48.398511	-466.981427	4.358024	1.141816	22223.5786
-130.297693	-423.361813	90.361462	-458.588837	2.069136	-1.147072	22238.83786
-108.934736	-437.095143	126.22071	-479.188831	2.069136	-0.38411	22202.21564
-84.519929	-458.458099	128.509598	-479.188831	2.069136	0.378853	22217.4749
-65.44586	-461.50995	144.531816	-468.507352	0.54321	-1.147072	22230.44527
-57.05327	-466.850689	170.472549	-455.536986	-1.745678	-1.147072	22202.21564
-28.060686	-476.769205	218.539201	-454.01106	-0.982715	-0.38411	22193.82305
7.798562	-499.658087	241.428083	-429.596253	-0.982715	-0.38411	22215.94897
27.635593	-487.450683	250.583636	-437.988843	-0.982715	-1.147072	22199.92676
44.420774	-472.954391	240.665121	-442.566619	-0.219753	-0.38411	21966.46016
66.546693	-480.584019	287.205848	-423.492551	-0.982715	-0.38411	22206.79342
80.280022	-498.895124	309.331767	-426.544402	-3.271603	-1.147072	22178.5638
93.250389	-469.139577	295.598438	-415.862924	1.306173	0.378853	22184.6675
142.080004	-495.843273	264.316966	-459.3518	-3.271603	-1.910035	22175.51195
161.917035	-491.265497	325.353985	-415.099961	-0.219753	-0.38411	22196.87491
193.198507	-466.850689	371.894711	-360.929607	-0.219753	0.378853	22205.2675
200.065172	-446.250695	388.679892	-353.299979	2.832098	-0.38411	22232.73415
226.768868	-442.435882	383.339153	-359.403681	0.54321	-0.38411	22225.10453
251.946638	-431.754403	400.887295	-337.277762	-0.219753	-0.38411	22222.05268
277.124408	-416.495149	406.228035	-331.17406	0.54321	1.141816	22229.6823
278.650334	-409.628484	416.14655	-300.65555	0.54321	-0.38411	22225.86749
296.198477	-390.554416	431.405805	-276.240743	1.306173	-0.38411	22240.36378
326.716986	-357.747018	440.561358	-269.374078	2.069136	0.378853	22247.23045
354.183645	-356.984055	455.820613	-235.803718	1.306173	0.378853	22247.99341
360.287347	-330.280359	456.583575	-210.625947	2.069136	-1.147072	22231.97119
370.205862	-305.865552	467.265054	-174.003736	1.306173	0.378853	22235.786
386.991043	-298.235924	455.05765	-176.292624	1.306173	0.378853	22230.44527
390.805856	-279.924819	480.23542	-142.722264	-0.219753	-0.38411	22216.71194
390.042893	-262.376676	469.553942	-152.640779	-1.745678	-1.147072	22225.10453
413.694738	-228.043353	474.131718	-123.648195	-1.745678	-1.147072	22231.97119
412.931776	-211.258172	455.820613	-107.625978	-0.219753	0.378853	15003.66222
424.376217	-190.658178	452.768762	-96.181537	-1.745678	0.378853	22174.74899
434.294732	-149.458191	439.798395	-59.559326	-2.508641	-1.910035	22203.74157
439.635471	-149.458191	403.176184	-48.114884	-0.982715	-0.38411	22188.48232
428.953993	-137.250787	395.546556	-45.825996	-0.982715	-0.38411	22210.60823
438.109546	-95.287836	419.961364	19.788799	0.54321	-1.147072	22222.81564
436.58362	-62.480439	419.961364	59.462861	-0.982715	-1.147072	22212.13416
435.057695	-35.01378	392.494705	99.136924	1.306173	-0.38411	22224.34156
422.850291	-1.44342	381.050264	115.922104	0.54321	0.378853	22233.49712
445.739173	16.104723	368.842861	119.736918	-0.219753	-0.38411	22217.4749
419.035478	35.178792	377.235451	160.936905	0.54321	-1.147072	22172.4601
403.776223	58.830636	365.79101	190.692452	1.306173	-0.38411	22251.04526
398.435484	97.741736	330.694724	206.71467	1.306173	-1.147072	22238.07489
406.828074	108.423214	307.805842	210.529483	-0.982715	-1.910035	22233.49712
409.116962	128.260246	312.383618	221.973924	1.306173	-1.147072	22241.88971
380.124378	151.91209	273.472518	237.996142	3.595061	1.904778	22236.54897
367.154011	173.275047	263.554003	272.329465	-0.982715	0.378853	22223.5786
357.235496	194.638004	255.924375	276.144279	2.069136	-0.38411	22228.91934
349.605868	215.237998	217.776239	308.188714	-0.219753	0.378853	22225.86749
348.842906	234.312066	191.072543	327.262782	0.54321	0.378853	22221.28971
327.479949	258.726874	107.909605	292.166496	-0.219753	-1.147072	22039.70458
323.665135	270.934277	165.13181	335.655372	-2.508641	-1.910035	22209.84527
306.116992	293.060197	107.909605	334.892409	-3.271603	-1.910035	22193.82305
276.361446	301.452787	80.442946	350.151664	-3.271603	-0.38411	22197.63787
271.783669	312.897228	19.405927	363.884993	-1.745678	-1.147072	22193.06009
258.05034	352.57129	4.146672	305.136863	-1.745678	-0.38411	22199.92676
260.339228	372.408321	30.850368	382.196099	2.832098	1.141816	22226.63045
242.028123	389.956464	20.16889	424.15905	-0.982715	-1.147072	22210.60823
209.983688	396.823129	-5.008881	427.973863	-1.745678	-1.147072	22207.55638
187.857768	407.504607	-37.816278	427.210901	-0.219753	-0.38411	22226.63045
161.154072	424.289787	-95.038483	423.396087	0.54321	1.141816	22213.66009
169.546663	439.549042	-93.512558	443.996081	1.306173	0.378853	22212.89712
139.791116	445.652744	-114.112552	451.625708	0.54321	-0.38411	22212.13416
121.48001	432.682378	-141.57921	457.72941	2.069136	-0.38411	22222.05268
94.013352	457.097185	-120.979217	438.655342	1.306173	-0.38411	22195.34898
87.90965	449.467558	-178.964385	424.15905	2.069136	0.378853	22215.18601
45.183736	457.860148	-182.016236	453.151634	1.306173	-0.38411	22222.81564
36.028184	455.57126	-182.016236	467.647926	-0.219753	-0.38411	22193.82305
10.087451	454.808297	-203.379192	468.410888	-1.745678	-1.147072	22207.55638
-0.594028	438.786079	-207.956969	453.914596	-0.219753	-1.147072	22218.23786
-18.142171	444.126819	-223.979186	455.440522	-1.745678	-1.147072	22201.45268
-21.194022	444.126819	-241.527329	437.892379	2.069136	0.378853	22202.97861
-45.608829	428.104601	-261.36436	431.788677	-2.508641	-0.38411	34.333323
-65.44586	436.497191	-288.831019	423.396087	-1.745678	-0.38411	12.970367
-85.282892	423.526825	-327.742118	406.610907	-0.982715	0.378853	12.207404
-120.379177	392.245353	-317.06064	389.062764	-1.745678	-0.38411	10.681478
-116.564364	405.215719	-385.727286	382.196099	-0.982715	-0.38411	10.681478
-136.401395	407.504607	-365.890255	353.966478	0.54321	-0.38411	9.155553
-153.949538	405.215719	-347.579149	390.588689	0.54321	-0.38411	9.155553
-169.208793	401.400905	-367.416181	379.907211	1.306173	0.378853	9.155553
-185.23101	398.349054	-375.808771	353.966478	0.54321	0.378853	22055.7268
-226.430998	380.037949	-365.890255	343.285	-0.219753	-1.147072	22186.19343
-219.564333	381.563874	-368.942106	328.025745	3.595061	-0.38411	22238.07489
-247.793955	368.593508	-374.282845	317.344267	2.069136	0.378853	22238.83786
-268.393948	349.519439	-391.830988	291.403533	-0.219753	-0.38411	22237.31193
-279.83839	345.704626	-390.305063	246.388732	0.54321	-0.38411	22229.6823
-278.312464	328.919445	-433.030976	234.944291	0.54321	-1.147072	22225.10453
-302.727272	296.87501	-393.356914	222.736887	1.306173	0.378853	22229.6823
-334.771707	276.275016	-403.275429	215.870223	-0.982715	-0.38411	22225.10453
-336.297632	256.437985	-395.645802	175.433197	-0.219753	0.378853	22215.94897
-370.630955	241.178731	-391.830988	131.944321	0.54321	0.378853	22228.15638
-377.49762	202.267631	-447.527268	69.381377	-0.982715	0.378853	22064.11939
-385.89021	190.82319	-455.156895	73.196191	-2.508641	-1.147072	22210.60823
-398.097614	174.03801	-452.105044	64.040638	-3.271603	-1.147072	22204.50453
-399.623539	164.882457	-429.216162	49.544346	-0.219753	-1.147072	22212.13416
-417.171682	116.052842	-442.186529	-2.33712	-0.982715	0.378853	22198.40083
-430.142049	89.349146	-429.979125	-20.648226	-0.219753	-1.910035	22213.66009
-424.038347	81.719519	-466.601336	-77.107468	-1.745678	-1.147072	22228.15638
-446.164266	76.378779	-389.5421	-36.670443	-0.982715	-0.38411	22215.18601
-443.875378	63.408413	-351.393963	-50.403773	-0.219753	-0.38411	22225.10453
-462.949446	47.386195	-351.393963	-82.448208	-0.982715	-0.38411	22232.73415
-429.379086	10.001021	-343.764336	-74.055618	-0.982715	-0.38411	22212.89712
-453.793894	-14.413786	-334.608783	-107.625978	-0.219753	0.378853	22222.05268
-446.164266	-19.754525	-330.793969	-125.937084	2.832098	-0.38411	22254.86007
-437.771676	-29.673041	-301.038422	-169.42596	1.306173	0.378853	22231.97119
-448.453154	-65.53229	-283.49028	-200.707432	1.306173	-0.38411	22239.60082
-459.134633	-98.339687	-278.912503	-208.337059	0.54321	1.141816	22244.17859
-437.008713	-109.021166	-278.912503	-220.544463	1.306173	-0.38411	22223.5786
-431.667974	-127.332271	-265.942137	-255.640749	-0.219753	1.141816	22222.05268
-424.80131	-163.954483	-233.897702	-254.877786	-0.219753	-1.147072	22229.6823
-406.490204	-182.265588	-234.660664	-278.529631	-0.219753	-0.38411	22216.71194
-391.230949	-205.15447	-203.379192	-295.314811	-0.982715	-1.147072	22220.52675
-379.023545	-233.384092	-193.460677	-315.151842	1.306173	1.141816	22209.08231
-375.971694	-256.272974	-182.779198	-364.74442	-3.271603	-1.910035	22193.06009
-356.897626	-267.717415	-143.105136	-357.877756	-2.508641	-0.38411	22196.11194
-356.897626	-290.606297	-184.305124	-405.944408	-1.745678	-0.38411	22187.71935
-336.297632	-277.63593	-120.216254	-419.677737	-2.508641	-1.147072	22200.68972
-313.40875	-349.354428	-116.40144	-444.855508	-0.219753	-0.38411	22208.31935
-292.808756	-321.887769	-62.231086	-459.3518	2.832098	1.141816	22213.66009
-271.445799	-347.828502	-53.838496	-426.544402	-0.219753	-0.38411	22206.03046
-244.742104	-371.480347	-27.897763	-426.544402	-0.219753	-1.147072	22217.4749
-223.379147	-383.687751	14.065188	-435.699955	-0.219753	-0.38411	22228.15638
-192.860637	-401.235894	38.479995	-480.714756	-0.219753	-0.38411	22163.30454
-173.786569	-408.865521	47.635548	-460.114762	2.069136	-0.38411	22221.28971
-156.238426	-429.465515	65.946654	-470.796241	0.54321	-0.38411	22236.54897
-136.401395	-435.569217	91.887387	-461.640688	4.358024	1.141816	22222.81564
-115.801401	-457.695136	129.272561	-457.062911	1.306173	-0.38411	22205.2675
-79.942152	-459.221062	114.776269	-474.611054	0.54321	-0.38411	22213.66009
-60.868084	-467.613652	152.161443	-476.899943	0.54321	-0.38411	22221.28971
-31.8755	-485.924758	162.079959	-456.299949	1.306173	1.141816	22194.58602
-12.038469	-487.450683	218.539201	-422.729588	-0.219753	1.141816	22216.71194
17.717078	-482.109944	249.820674	-423.492551	-0.982715	0.378853	22222.81564
27.635593	-502.709938	251.346599	-448.670321	-0.219753	0.378853	22041.23051
64.257805	-485.161795	265.842891	-447.144396	-0.982715	0.378853	22195.34898
79.51706	-490.502534	288.731773	-425.018476	-0.219753	1.141816	22199.16379
103.931867	-476.006242	298.650289	-435.699955	0.54321	0.378853	22167.11936
115.376308	-500.42105	306.279916	-430.359216	-0.982715	-0.38411	22174.74899
149.709631	-506.524752	311.620655	-415.099961	-3.271603	-1.910035	22193.82305
172.598513	-508.050677	239.139195	-467.74439	-0.219753	-0.38411	22202.97861
192.435545	-463.035876	351.294718	-405.181445	-0.219753	-0.38411	22221.28971
217.613315	-448.539584	383.339153	-370.848122	0.54321	0.378853	22234.26008
230.583681	-438.621068	405.465072	-338.040724	0.54321	0.378853	22220.52675
238.213309	-414.20626	403.176184	-351.011091	-0.219753	-0.38411	22220.52675
265.679967	-390.554416	415.383587	-325.070358	0.54321	-0.38411	22229.6823
293.909589	-408.865521	438.27247	-292.26296	1.306173	-0.38411	22245.70452
309.168843	-366.139608	432.168768	-275.47778	-0.219753	-0.38411	22238.07489
336.635502	-370.717384	445.902097	-234.277792	1.306173	0.378853	22247.23045
357.235496	-347.828502	458.109501	-215.203724	1.306173	-0.38411	22238.83786
357.998459	-340.961838	463.45024	-204.522246	-0.219753	-1.147072	22224.34156
358.761421	-314.258142	424.53914	-223.596314	-0.982715	-0.38411	22225.86749
383.176229	-292.895185	464.976165	-176.292624	-0.982715	-0.38411	22225.86749
394.62067	-273.058154	465.739128	-128.988935	-0.982715	-0.38411	22219.00082
409.116962	-243.302607	464.976165	-112.966717	-0.982715	-0.38411	22228.15638
417.509552	-224.228539	442.087283	-115.255605	-0.982715	-1.910035	22219.76379
411.40585	-202.865582	439.798395	-115.255605	-0.982715	1.141816	22194.58602
428.19103	-183.028551	448.953948	-85.500059	-2.508641	-0.38411	22203.74157
424.376217	-166.243371	444.376171	-48.877847	-1.745678	-1.147072	22206.79342
438.872509	-149.458191	417.672476	-16.07045	-0.982715	0.378853	22202.21564
435.820658	-119.702644	397.835445	-47.351922	-0.982715	-1.147072	22218.23786
451.079912	-82.31747	379.524339	6.818433	1.306173	-0.38411	22233.49712
441.92436	-54.087849	423.013215	-5.388971	0.54321	-0.38411	22215.94897
440.398434	-25.858227	374.946562	88.455445	1.306173	-0.38411	22228.15638
413.694738	-2.969345	407.75396	125.077657	-0.219753	0.378853	22231.20823
433.53177	23.734351	375.709525	129.655433	1.306173	0.378853	22186.19343
418.272515	42.045456	383.339153	161.699868	3.595061	-0.38411	22250.2823
427.428068	73.326928	326.116947	166.277645	2.069136	-0.38411	22255.62304
398.435484	96.978773	341.376202	199.085042	3.595061	0.378853	22230.44527
389.279931	115.289879	326.87991	212.818372	1.306173	-1.147072	22231.97119
393.094744	148.860239	291.783624	221.210962	1.306173	0.378853	22242.65267
376.309564	150.386165	284.153997	234.944291	-0.982715	-0.38411	22218.23786
356.472533	165.64542	267.368817	248.67762	-0.219753	-0.38411	22222.05268
354.946608	203.030594	234.561419	275.381316	0.54321	-0.38411	22231.20823
348.842906	227.445401	221.591052	307.425751	0.54321	0.378853	22217.4749
316.035508	237.363917	203.279947	320.396117	-0.219753	0.378853	22061.8305
316.035508	248.045395	162.079959	332.603521	-1.745678	-1.147072	22212.13416
300.776253	283.141681	143.768853	357.781292	-2.508641	-0.38411	22196.87491
303.065141	306.793526	99.517014	356.255366	-2.508641	-0.38411	22190.00824
294.672551	330.445371	81.968871	360.07018	-0.219753	-0.38411	22195.34898
282.465148	337.312035	60.605915	369.225733	-0.982715	-1.147072	22207.55638
252.709601	359.437955	20.16889	347.099813	-0.982715	-0.38411	22215.18601
255.761452	377.749061	42.294809	400.507205	1.306173	-0.38411	22192.29713
241.26516	386.141651	-22.557023	393.64054	-0.219753	-0.38411	22219.76379
216.087389	395.297203	-17.216284	417.292385	0.54321	-0.38411	22221.28971
190.146656	405.978682	-43.157017	438.655342	-0.982715	0.378853	22209.84527
172.598513	429.630527	-84.357005	434.077565	1.306173	0.378853	22223.5786
154.287408	438.786079	-97.327372	446.284969	0.54321	-0.38411	22209.08231
120.717047	426.578676	-125.556993	447.810895	-0.982715	-1.910035	22221.28971
108.509644	450.993483	-143.868099	437.129416	1.306173	0.378853	22208.31935
99.354091	454.045334	-146.156987	450.099783	2.069136	0.378853	22206.03046
60.442991	444.126819	-172.09772	450.099783	-0.219753	-0.38411	22212.13416
45.183736	453.282371	-168.282906	411.951646	3.595061	0.378853	22200.68972
42.131885	457.097185	-218.638447	466.122	-0.982715	0.378853	22200.68972
16.191152	449.467558	-219.40141	453.914596	-1.745678	-0.38411	22213.66009
-4.408841	452.519409	-218.638447	463.833112	-0.219753	0.378853	22222.81564
-22.719947	450.993483	-232.371776	461.544224	0.54321	1.141816	22207.55638
-34.164388	445.652744	-249.919919	447.810895	-3.271603	-1.147072	12038.78903
-49.423643	447.941632	-275.860652	434.840528	-1.745678	-0.38411	20.599994
-70.7866	429.630527	-297.986572	408.899795	-1.745678	-0.38411	12.970367
-95.96437	415.897197	-306.379162	423.396087	-0.982715	0.378853	9.918516
-105.882885	409.793495	-343.001373	379.907211	-1.745678	-1.910035	11.444441
-125.719917	430.393489	-362.075441	379.144248	-0.982715	-0.38411	9.155553
-160.816203	418.186086	-351.393963	377.618323	0.54321	-0.38411	10.681478
-166.156942	402.163868	-369.705069	350.914627	-0.982715	-1.147072	8.39259
-174.549532	397.586092	-352.156926	369.988695	-0.219753	0.378853	12525.55925
-213.460631	382.326837	-359.786553	347.099813	-0.982715	-1.147072	22151.8601
-216.512482	388.430539	-350.631	345.573888	2.832098	0.378853	22240.36378
-210.40878	373.934247	-375.808771	331.840559	0.54321	-0.38411	22231.20823
-256.186545	360.200918	-379.623584	301.322049	2.832098	1.141816	22233.49712
-273.734688	354.860178	-385.727286	279.19613	2.069136	-0.38411	22237.31193
-279.83839	344.1787	-399.460616	250.203546	1.306173	-0.38411	22230.44527
-289.756905	311.371302	-397.171727	236.470216	-0.219753	0.378853	22220.52675
-322.564303	297.637973	-442.949492	205.188744	-0.219753	-0.38411	22225.10453
-335.534669	267.119464	-434.556901	203.662819	-0.982715	-1.147072	22219.00082
-339.349483	256.437985	-404.038392	163.225794	-0.219753	-0.38411	22219.00082
-355.3717	227.445401	-429.979125	112.870253	0.54321	-0.38411	22093.87494
-379.786508	198.452817	-433.793939	77.011004	-1.745678	-1.147072	22215.94897
-399.623539	181.667637	-455.156895	98.373961	-2.508641	-1.147072	22196.87491
-394.2828	190.82319	-453.63097	73.959153	-1.745678	0.378853	22212.13416
-414.882794	145.045426	-430.742088	38.099905	-0.982715	-1.147072	22212.13416
-418.697608	120.630618	-409.379131	22.84065	-2.508641	0.378853	22205.2675
-429.379086	91.638034	-409.379131	-27.514891	-1.745678	-1.147072	22225.10453
-442.349452	90.112109	-404.801355	-24.46304	0.54321	-0.38411	22231.97119
-449.216117	81.719519	-411.668019	-32.85563	-0.219753	-0.38411	22218.23786
-453.793894	51.201009	-377.334696	-60.322288	-0.982715	-1.147072	22226.63045
-473.630925	38.993605	-353.682851	-80.159319	-0.219753	-1.147072	22222.05268
-458.37167	15.34176	-320.112491	-83.974133	-0.219753	-0.38411	22212.13416
-460.660558	16.104723	-328.505081	-95.418574	1.306173	1.141816	22246.46748
-450.742043	-39.591557	-341.475448	-145.011152	1.306173	0.378853	22246.46748
-420.986496	-52.561923	-319.349528	-180.107438	1.306173	-0.38411	22228.91934
-437.771676	-65.53229	-285.779168	-180.107438	1.306173	0.378853	22236.54897
-447.690192	-96.050799	-265.179174	-219.018538	-0.219753	-1.147072	22236.54897
-457.608707	-131.910048	-303.327311	-261.744451	-0.982715	-0.38411	22211.3712
-429.379086	-141.065601	-253.734733	-247.248159	-0.219753	-0.38411	22223.5786
-415.645757	-156.324855	-257.549546	-299.892588	-1.745678	0.378853	22230.44527
-399.623539	-185.317439	-241.527329	-304.470364	-0.219753	0.378853	22207.55638
-390.467986	-205.15447	-206.431043	-308.285178	-0.219753	-0.38411	22196.87491
-369.10503	-217.361874	-204.142155	-334.988874	-0.982715	-1.147072	22203.74157
-363.001328	-241.013719	-163.70513	-337.277762	-4.797529	-1.147072	22192.29713
-343.927259	-278.398893	-144.631061	-405.944408	-0.982715	-0.38411	22170.17121
-337.823558	-289.843334	-123.268105	-374.662936	-1.745678	0.378853	22211.3712
-321.038377	-289.080372	-101.142185	-412.04811	-1.745678	-1.147072	22209.84527
-308.830974	-327.228508	-66.045899	-420.4407	0.54321	-1.147072	22192.29713
-288.993942	-350.880353	-78.253303	-457.062911	-0.219753	-0.38411	22208.31935
-260.764321	-356.221092	-46.208868	-427.307365	0.54321	0.378853	22222.05268
-229.482849	-363.85072	-38.579241	-463.929576	2.069136	0.378853	22218.23786
-233.297663	-379.872937	-8.823694	-441.040694	-2.508641	-0.38411	22172.4601
-205.068041	-397.42108	40.005921	-442.566619	1.306173	-0.38411	22235.02304
-192.860637	-414.20626	49.924437	-452.485135	2.069136	0.378853	22231.20823
-166.156942	-436.33218	40.768884	-490.633272	1.306173	-0.38411	22212.13416
-130.297693	-432.517366	111.724418	-459.3518	1.306173	-1.147072	22217.4749
-111.986587	-446.250695	116.302195	-450.196247	0.54321	-0.38411	22205.2675
-86.808817	-462.272913	139.191077	-445.61847	-0.982715	-0.38411	22215.94897
-62.394009	-485.924758	116.302195	-497.499936	1.306173	-0.38411	22191.53417
-38.742165	-499.658087	174.287363	-444.855508	-0.982715	-0.38411	22201.45268
-3.645879	-481.346981	226.168829	-437.22588	-0.219753	-0.38411	22215.94897
10.850413	-492.02846	236.087344	-447.907359	2.069136	1.141816	22111.42308
30.687444	-490.502534	262.79104	-425.781439	-1.745678	1.141816	22191.53417
68.835581	-484.398832	281.102146	-422.729588	-1.745678	0.378853	22193.06009
89.435575	-485.924758	297.124363	-430.359216	-0.982715	-1.147072	22191.53417
110.798532	-503.472901	303.991028	-427.307365	-3.271603	-1.910035	22170.17121
121.48001	-497.369199	307.805842	-424.255514	-1.745678	0.378853	22190.00824
150.472594	-498.132161	323.828059	-414.336998	-0.982715	1.141816	22217.4749
180.228141	-469.139577	338.324351	-380.003675	1.306173	0.378853	22215.94897
194.724433	-454.643285	374.946562	-386.87034	0.54321	0.378853	22217.4749
205.405911	-455.406248	384.102115	-363.981458	-0.219753	-0.38411	22227.39341
221.428129	-440.909956	366.553972	-403.65552	-1.745678	-1.147072	22181.61565
262.628116	-404.287745	408.516923	-323.544432	2.069136	0.378853	22239.60082
290.094775	-411.154409	422.250252	-308.285178	2.069136	0.378853	22254.09711
283.991073	-375.295161	418.435438	-297.603699	1.306173	-0.38411	22232.73415
274.072557	-386.739602	447.428022	-231.225941	2.069136	0.378853	22239.60082
345.028092	-360.035906	424.53914	-237.329643	1.306173	0.378853	22244.17859
351.131794	-349.354428	440.561358	-204.522246	2.069136	1.141816	22224.34156
355.70957	-320.361844	417.672476	-204.522246	-0.219753	-0.38411	22218.23786
372.494751	-306.628514	441.324321	-175.529662	0.54321	-1.147072	22229.6823
383.176229	-277.63593	456.583575	-180.870401	-1.745678	0.378853	22222.81564
399.961409	-273.821117	395.546556	-210.625947	-1.745678	-1.147072	22217.4749
414.457701	-248.643346	461.924314	-129.751897	-0.982715	-1.910035	22224.34156
416.746589	-219.650762	450.479873	-122.12227	-2.508641	-1.147072	22202.97861
417.509552	-208.206321	449.716911	-99.233388	-1.745678	0.378853	22199.16379
424.376217	-170.058185	442.087283	-70.240804	-0.219753	0.378853	22200.68972
442.687322	-165.480408	436.746544	-33.618592	-0.219753	-1.147072	22215.94897
440.398434	-133.435973	427.590991	-34.381555	0.54321	-0.38411	22210.60823
438.872509	-99.865613	419.198401	14.44806	2.832098	-0.38411	22229.6823
441.161397	-70.873029	400.887295	37.336942	-0.982715	-0.38411	22229.6823
443.450285	-41.117482	409.279886	78.53693	0.54321	0.378853	22219.76379
428.953993	-23.569339	386.391003	97.610998	1.306173	1.141816	22229.6823
426.665105	16.867686	377.235451	147.966539	0.54321	-1.147072	22213.66009
433.53177	32.126941	387.916929	169.329496	2.069136	-0.38411	22241.12674
402.250297	58.067674	363.502121	191.455415	2.069136	-0.38411	22247.99341
429.716956	65.697301	345.191016	190.692452	0.54321	-0.38411	22247.23045
399.198446	89.349146	346.716941	218.922073	0.54321	-1.147072	22225.86749
378.598452	108.423214	295.598438	221.210962	2.069136	0.378853	22237.31193
380.124378	137.415798	301.70214	244.862807	-0.982715	1.141816	22231.20823
378.598452	158.015792	267.368817	250.966508	-0.982715	-1.147072	22212.13416
370.205862	191.586153	260.502152	285.299832	1.306173	-0.38411	22225.86749
357.235496	211.423184	236.850307	284.536869	0.54321	-1.147072	22231.97119
339.687353	236.600954	164.368847	226.551701	-0.982715	-1.910035	22106.08234
321.376247	240.415768	194.887357	286.825757	-1.745678	0.378853	22198.40083
314.509583	255.675023	161.316996	324.210931	-3.271603	-1.147072	22208.31935
304.591067	273.223166	136.139226	337.181298	-1.745678	0.378853	22190.7712
289.331812	306.030563	108.672567	357.781292	-0.219753	0.378853	22190.7712
296.198477	329.682408	83.494797	371.514621	0.54321	-0.38411	22217.4749
280.176259	347.993514	68.235542	358.544254	1.306173	-0.38411	22211.3712
255.761452	361.726843	45.34666	395.929428	-1.745678	-0.38411	22184.6675
238.976272	375.460172	36.191107	407.373869	-0.982715	-0.38411	22222.81564
233.635532	396.823129	-29.423688	417.292385	1.306173	-0.38411	22220.52675
213.798501	397.586092	-101.142185	401.270168	-0.219753	-0.38411	22072.51198
190.909619	420.474974	-53.838496	452.388671	1.306173	1.141816	22223.5786
165.731849	425.05275	-73.675527	450.862745	0.54321	-0.38411	22223.5786
155.050371	448.704595	-121.742179	459.255336	1.306173	0.378853	22218.23786
151.235557	436.497191	-101.905148	465.359037	2.069136	0.378853	22215.18601
100.117053	428.867564	-112.586626	449.33682	2.069136	-0.38411	22216.71194
89.435575	441.83793	-156.075502	450.099783	0.54321	-0.38411	22206.03046
59.680028	448.704595	-167.519944	433.314603	-0.982715	0.378853	22197.63787
40.60596	453.282371	-170.571794	454.677559	0.54321	-0.38411	22212.89712
29.924482	455.57126	-191.171788	456.203485	-1.745678	-1.147072	22199.92676
16.954115	453.282371	-202.616229	410.42572	-1.745678	-1.147072	22196.87491
-11.275506	431.919415	-262.890286	439.418304	-0.982715	-1.147072	22214.42305
-34.927351	444.126819	-234.660664	440.94423	-0.219753	-0.38411	22177.03787
-35.690314	441.074968	-241.527329	437.129416	-2.508641	0.378853	888.088626
-55.527345	433.44534	-275.860652	435.603491	-0.982715	0.378853	15.259255
-80.705115	431.156452	-304.853236	436.366453	-1.745678	0.378853	13.733329
-99.016221	431.156452	-326.216193	414.240534	-0.219753	-0.38411	10.681478
-115.038438	427.341638	-331.556932	408.136832	0.54321	0.378853	11.444441
-134.875469	411.319421	-331.556932	411.951646	0.54321	-0.38411	9.155553
-143.26806	402.926831	-353.682851	376.85536	-0.219753	-1.147072	10.681478
-157.764352	399.87498	-362.838404	395.166466	0.54321	-0.38411	9.155553
-187.519898	376.223135	-378.860622	347.862776	-1.745678	-0.38411	18981.74993
-205.068041	393.008315	-375.045808	379.907211	3.595061	1.904778	22215.18601
-206.593967	380.800911	-374.282845	331.077596	3.595061	-0.38411	22244.17859
-235.586551	365.541657	-375.808771	331.077596	2.832098	0.378853	22220.52675
-246.268029	354.860178	-401.749504	311.240565	1.306173	0.378853	22228.91934
-276.023576	335.78611	-378.097659	261.647987	0.54321	-0.38411	22238.83786
-279.83839	326.630557	-409.379131	260.885024	0.54321	-0.38411	22213.66009
-296.62357	310.60834	-417.008758	225.025775	-0.219753	-0.38411	22219.00082
-329.430967	284.667607	-423.11246	222.736887	-1.745678	-0.38411	22228.91934
-334.008744	266.356501	-434.556901	187.640601	-1.745678	-0.38411	22213.66009
-363.764291	235.837991	-449.816156	112.10729	0.54321	1.141816	22125.91937
-359.949477	209.134296	-412.430982	111.344328	-3.271603	-1.147072	22212.89712
-387.416135	196.163929	-448.290231	77.011004	-0.982715	-0.38411	22194.58602
-388.942061	189.297264	-452.105044	61.75175	1.306173	-0.38411	22204.50453
-397.334651	182.4306	-437.608752	61.75175	-1.745678	-1.147072	22215.94897
-402.67539	138.941724	-423.11246	50.307309	-0.982715	-0.38411	22210.60823
-429.379086	130.549134	-396.408765	19.025836	1.306173	-0.38411	22218.23786
-421.749459	105.371363	-393.356914	3.766582	-2.508641	-1.147072	22228.91934
-438.534639	90.875071	-399.460616	-13.781561	0.54321	-0.38411	22228.15638
-449.97908	56.541748	-391.830988	-35.907481	-1.745678	-0.38411	22219.76379
-470.579074	37.46768	-357.497665	-59.559326	-1.745678	-1.147072	22141.17863
-446.927229	36.704717	-348.342112	-95.418574	2.832098	-0.38411	22232.73415
-459.897595	17.630649	-334.608783	-110.677829	1.306173	-1.147072	22240.36378
-449.216117	-8.310084	-343.001373	-115.255605	0.54321	-0.38411	22244.17859
-471.342036	-33.487855	-301.038422	-135.092636	-0.219753	-1.910035	22241.12674
-446.927229	-47.221184	-281.201391	-193.840767	0.54321	-1.147072	22228.91934
-450.742043	-96.050799	-293.408795	-202.233357	-0.982715	-0.38411	22231.20823
-433.956862	-85.369321	-310.956938	-206.811134	-1.745678	-1.147072	22228.91934
-437.008713	-122.754495	-262.127323	-231.988904	-0.219753	-0.38411	22216.71194
-432.430937	-147.932265	-248.393994	-262.507414	-0.219753	-1.910035	22224.34156
-407.253167	-162.428557	-277.386578	-304.470364	0.54321	0.378853	22211.3712
-411.830943	-194.472992	-238.475478	-290.737035	-0.219753	0.378853	22196.87491
-413.356868	-213.547061	-198.038453	-349.485166	-1.745678	0.378853	22199.92676
-376.734657	-228.043353	-204.905118	-344.144426	-1.745678	-1.147072	22212.89712
-363.001328	-246.354458	-153.023652	-347.95924	-3.271603	-1.147072	22167.88232
-348.505036	-267.717415	-153.023652	-365.507383	-1.745678	-1.147072	22206.03046
-330.19393	-276.872968	-110.297738	-403.65552	-0.219753	0.378853	22225.86749
-311.882824	-293.658148	-84.357005	-383.818489	0.54321	0.378853	22191.53417
-292.045793	-316.54703	-56.890347	-408.996259	-0.219753	-0.38411	22206.79342
-273.734688	-337.909987	-45.445906	-422.729588	-0.982715	-1.147072	22228.91934
-264.579135	-353.169241	-28.660725	-447.144396	2.069136	1.904778	22211.3712
-256.186545	-389.791453	3.38371	-457.825874	1.306173	-0.38411	22187.71935
-228.719886	-390.554416	-4.245918	-437.22588	2.069136	0.378853	22225.10453
-189.808787	-395.132192	43.057772	-495.974011	2.832098	-0.38411	22227.39341
-152.423612	-412.680335	78.154058	-465.455502	3.595061	-1.147072	22213.66009
-143.26806	-412.680335	87.309611	-470.796241	0.54321	0.378853	22227.39341
-112.74955	-456.932174	99.517014	-439.514768	-0.982715	-1.147072	22214.42305
-86.808817	-477.532168	123.931822	-459.3518	-0.219753	-0.38411	22208.31935
-73.075488	-485.924758	143.768853	-462.403651	0.54321	0.378853	22197.63787
-46.371792	-486.68772	166.657735	-468.507352	0.54321	-0.38411	22208.31935
-31.8755	-481.346981	201.754021	-435.699955	-0.219753	-0.38411	22205.2675
8.561525	-478.29513	167.420698	-501.31475	-0.219753	-0.38411	22099.21567
13.139301	-497.369199	227.694754	-444.855508	-1.745678	-1.147072	22195.34898
34.502258	-487.450683	239.902158	-410.522184	-1.745678	-0.38411	22183.14158
61.205954	-482.872907	256.687338	-460.114762	-0.219753	0.378853	22195.34898
92.487426	-499.658087	313.146581	-414.336998	-0.982715	-1.147072	22199.16379
115.376308	-489.739571	317.724357	-422.729588	0.54321	0.378853	22190.00824
145.131855	-493.554385	299.413251	-411.285147	-0.982715	-0.38411	22215.18601
164.968886	-475.243279	341.376202	-373.13701	0.54321	-0.38411	22231.20823
184.042955	-459.984025	351.294718	-376.951824	1.306173	-0.38411	22219.00082
206.931837	-459.984025	367.316935	-346.433315	-0.219753	-0.38411	22228.15638
229.820719	-448.539584	355.109531	-374.662936	0.54321	-0.38411	22180.08972
242.791085	-419.547	408.516923	-312.099991	2.832098	-0.38411	22224.34156
284.754036	-405.050708	397.835445	-354.825905	3.595061	1.141816	22250.2823
274.072557	-403.524782	403.176184	-315.914805	-0.982715	-1.910035	22247.99341
282.465148	-395.132192	415.383587	-316.677768	-0.982715	-1.147072	22225.10453
325.191061	-387.502565	466.502091	-260.981488	1.306173	0.378853	22239.60082
331.294763	-369.954422	443.613209	-235.040755	1.306173	-1.147072	22234.26008
358.761421	-313.495179	465.739128	-201.470395	-0.982715	-1.147072	22212.89712
361.813272	-332.569248	457.346538	-185.448177	0.54321	0.378853	22225.10453
383.176229	-296.709999	464.976165	-181.633363	0.54321	0.378853	22233.49712
378.598452	-276.110005	451.242836	-162.559295	-1.745678	0.378853	22211.3712
411.40585	-265.428527	442.087283	-158.744481	-1.745678	-1.147072	22219.00082
422.087328	-230.332241	459.635426	-122.12227	-0.219753	0.378853	22212.13416
415.220664	-236.435943	417.672476	-131.277823	-0.982715	-0.38411	22196.11194
421.324366	-183.791514	419.961364	-105.33709	-0.219753	-1.147072	22197.63787
424.376217	-173.872998	435.983581	-54.981549	-0.982715	-0.38411	22218.23786
441.92436	-137.250787	436.746544	-29.803779	2.069136	1.141816	22215.94897
444.976211	-131.910048	427.590991	-20.648226	-0.982715	-0.38411	22222.05268
425.139179	-76.976731	423.013215	2.240656	0.54321	-0.38411	22235.02304
436.58362	-65.53229	416.909513	46.492495	-1.745678	-1.147072	22223.5786
440.398434	-38.065631	403.176184	77.011004	1.306173	1.141816	22223.5786
434.294732	-9.83601	374.1836	109.055439	0.54321	-0.38411	22216.71194
438.109546	13.052872	388.679892	127.366545	2.069136	-0.38411	22249.51933
421.324366	26.023239	407.75396	135.759135	2.832098	0.378853	22242.65267
399.961409	61.882487	343.66509	131.944321	0.54321	-0.38411	22244.17859
403.776223	68.749152	337.561388	189.166527	-0.219753	-0.38411	22238.83786
395.383633	84.008407	344.428053	212.055409	0.54321	0.378853	22229.6823
374.020676	113.000991	316.198432	234.181328	-1.745678	-1.910035	22224.34156
374.020676	138.178761	287.205848	237.996142	0.54321	1.141816	22230.44527
362.576235	187.771339	262.028077	246.388732	-0.982715	-0.38411	22219.00082
366.391049	190.060227	235.324382	264.699838	2.832098	1.141816	22229.6823
341.213278	215.237998	184.205878	292.166496	-0.982715	0.378853	22143.46751
324.428098	230.497252	192.598468	317.344267	-0.219753	-0.38411	22193.06009
348.079943	245.756507	157.502182	334.892409	-2.508641	-1.147072	22202.97861
322.13921	267.882426	96.465163	295.218347	0.54321	-0.38411	22192.29713
304.591067	280.08983	122.405897	337.94426	-1.745678	-0.38411	22190.00824
290.857738	311.371302	107.146642	355.492403	-0.982715	-1.147072	22212.13416
285.516999	327.39352	84.25776	370.751658	1.306173	1.141816	22231.20823
285.516999	357.912029	57.554064	408.136832	-1.745678	-0.38411	22186.95639
261.102191	371.645359	49.161474	404.322019	1.306173	0.378853	22223.5786
241.26516	379.274986	32.376294	414.240534	0.54321	1.141816	22233.49712
208.457762	390.719427	-21.794061	431.025714	0.54321	-0.38411	22071.74902
195.487396	409.793495	-42.394055	434.840528	1.306173	-0.38411	22216.71194
200.828135	415.897197	-48.497757	421.107199	1.306173	-1.147072	22228.15638
148.946669	434.971266	-107.245887	420.344236	0.54321	0.378853	22201.45268
126.820749	435.734229	-134.712546	426.447938	-0.219753	-1.147072	22211.3712
126.820749	444.889781	-129.371807	454.677559	1.306173	0.378853	22229.6823
97.065203	448.704595	-119.453291	443.996081	-0.219753	-0.38411	22206.03046
86.383724	442.600893	-165.231055	458.492373	-0.219753	-0.38411	22195.34898
42.894848	442.600893	-150.734763	441.707193	-0.982715	-1.147072	22216.71194
45.946699	450.993483	-181.253273	447.810895	-0.982715	-0.38411	22201.45268
12.376339	447.17867	-219.40141	422.633124	-0.982715	-0.38411	22188.48232
13.902264	438.023117	-210.245857	447.047932	1.306173	0.378853	22210.60823
-8.986618	436.497191	-244.57918	462.307187	-0.219753	0.378853	22178.5638
-38.742165	430.393489	-274.334727	434.840528	-2.508641	-1.147072	22175.51195
-30.349575	431.919415	-319.349528	389.825727	-2.508641	-0.38411	89.26664
-61.631047	429.630527	-302.564348	400.507205	-1.745678	0.378853	13.733329
-75.364376	432.682378	-288.068056	447.810895	-0.219753	-0.38411	13.733329
-105.119923	425.815713	-304.090273	434.840528	0.54321	-0.38411	9.918516
-119.616215	425.815713	-333.082857	401.270168	-0.982715	-1.147072	11.444441
-140.216209	413.608309	-334.608783	410.42572	2.069136	1.141816	9.918516
-145.556948	405.978682	-336.897671	386.010913	0.54321	-0.38411	8.39259
-171.497681	393.008315	-359.786553	393.64054	0.54321	1.141816	9.155553
-187.519898	396.060166	-346.053224	362.359068	1.306173	-0.38411	21710.10468
-195.912488	393.008315	-371.230994	334.129447	1.306173	-0.38411	22227.39341
-234.823588	383.852762	-401.749504	305.136863	1.306173	-1.147072	22235.786
-239.401364	363.252769	-384.201361	292.929459	1.306173	-0.38411	22222.81564
-264.579135	354.097216	-365.127292	291.403533	-0.982715	0.378853	22231.97119
-270.682837	346.467588	-393.356914	262.410949	-0.982715	-0.38411	22223.5786
-290.519868	331.208334	-398.697653	228.840589	-1.745678	-1.910035	22209.84527
-301.964309	315.186116	-418.534684	227.314664	-0.982715	-1.147072	22223.5786
-323.327266	275.512054	-423.875423	208.240595	1.306173	1.141816	22231.20823
-343.927259	259.489836	-432.268013	155.596166	-0.982715	-1.147072	22170.17121
-369.10503	236.600954	-412.430982	131.181359	2.832098	0.378853	22208.31935
-368.342067	220.578737	-431.50505	116.685067	0.54321	1.141816	22212.13416
-371.393918	183.956525	-429.216162	39.62583	-3.271603	-1.147072	22193.06009
-395.808726	180.904674	-506.275399	37.336942	0.54321	0.378853	22215.18601
-411.830943	163.356531	-449.053193	44.966569	-0.982715	-1.147072	22220.52675
-407.253167	135.12691	-410.905057	31.23324	-1.745678	0.378853	22213.66009
-423.275384	125.208395	-407.090243	-1.574158	-0.219753	1.141816	22224.34156
-420.986496	104.608401	-406.32728	-4.626008	-0.219753	-0.38411	22228.15638
-446.927229	81.719519	-408.616168	-19.1223	-0.219753	0.378853	22210.60823
-448.453154	67.986189	-368.942106	-42.011183	-0.219753	-0.38411	22125.15641
-454.556856	46.623233	-349.105075	-69.477841	0.54321	-0.38411	22251.04526
-439.297602	23.734351	-345.290261	-68.714878	-0.982715	-1.147072	22235.02304
-459.134633	8.475096	-359.786553	-102.285239	-1.745678	-1.910035	22235.02304
-455.319819	-21.280451	-327.742118	-158.744481	0.54321	-0.38411	22243.41563
-442.349452	-50.273035	-327.742118	-177.055587	0.54321	-0.38411	22228.15638
-442.349452	-56.376737	-296.460646	-175.529662	1.306173	0.378853	22225.86749
-443.112415	-94.524874	-276.623615	-193.840767	-0.982715	-0.38411	22228.91934
-430.142049	-99.865613	-271.282876	-212.151873	2.069136	1.141816	22219.76379
-430.905011	-128.858197	-250.682882	-246.485196	0.54321	0.378853	22222.81564
-426.327235	-141.828563	-250.682882	-289.974072	-0.982715	-0.38411	22211.3712
-407.253167	-183.791514	-224.742149	-270.900004	-0.219753	1.141816	22202.97861
-395.045763	-210.49521	-228.556962	-298.366662	-1.745678	-0.38411	22197.63787
-388.179098	-234.147054	-213.297708	-315.914805	-0.982715	-1.147072	22205.2675
-396.571688	-247.880384	-191.171788	-385.344414	2.069136	0.378853	22166.3564
-356.897626	-239.487794	-188.119937	-402.892557	-1.745678	-0.38411	22199.92676
-357.660589	-272.295191	-142.342173	-388.396265	-0.219753	-1.147072	22222.05268
-332.482818	-278.398893	-99.61626	-373.13701	-0.219753	-0.38411	22208.31935
-323.327266	-298.998887	-85.882931	-401.366632	-0.219753	0.378853	22207.55638
-301.201346	-318.835918	-77.490341	-399.077743	-0.982715	0.378853	22228.15638
-293.571719	-346.302577	-62.994049	-435.699955	1.306173	-0.38411	22221.28971
-247.030992	-369.954422	-21.031098	-429.596253	1.306173	0.378853	22196.87491
-231.008774	-377.584049	6.435561	-417.388849	1.306173	-0.38411	22228.15638
-219.564333	-389.791453	14.828151	-460.877725	2.832098	1.904778	22235.786
-202.779153	-424.124776	33.902219	-467.74439	2.832098	0.378853	22200.68972
-168.44583	-430.228478	52.976287	-493.685123	0.54321	-1.147072	22215.18601
-134.112507	-433.280329	73.576281	-470.033278	1.306173	-0.38411	22225.86749
-115.038438	-450.828472	110.198493	-434.936992	-0.219753	0.378853	22205.2675
-86.045854	-464.561801	122.405897	-455.536986	2.832098	1.141816	22212.13416
-52.475494	-469.139577	141.479965	-450.196247	-0.219753	-0.38411	22221.28971
-41.031053	-483.635869	174.287363	-445.61847	2.069136	0.378853	22204.50453
-13.564394	-479.821056	176.576251	-457.062911	-0.982715	-0.38411	22135.83789
6.272637	-497.369199	229.22068	-454.01106	-2.508641	-1.147072	22194.58602
30.687444	-479.821056	251.346599	-428.83329	-4.034566	-1.910035	22161.77862
54.339289	-491.265497	230.746605	-443.329582	0.54321	0.378853	22161.01566
60.442991	-514.154379	283.391034	-435.699955	-0.219753	1.141816	22198.40083
94.013352	-503.472901	303.991028	-457.825874	-1.745678	-1.147072	22189.24528
113.850383	-489.739571	315.435469	-421.203663	1.306173	-0.38411	22215.18601
142.080004	-482.109944	332.220649	-377.714787	2.069136	1.141816	22234.26008
174.887402	-473.717354	360.45027	-375.425899	-0.219753	-0.38411	22215.18601
185.56888	-470.665503	387.916929	-360.166644	-0.982715	0.378853	22222.05268
203.879986	-469.139577	344.428053	-394.499967	-1.745678	-1.147072	22177.03787
233.635532	-439.384031	392.494705	-341.855538	2.832098	0.378853	22231.97119
255.761452	-411.154409	424.53914	-329.648134	2.832098	-0.38411	22243.41563
271.020707	-414.969223	421.487289	-328.885172	2.832098	-1.147072	22244.94156
277.124408	-392.080341	429.116917	-301.418513	1.306173	-0.38411	22238.07489
314.509583	-395.132192	425.302103	-288.448147	1.306173	0.378853	22233.49712
317.561433	-379.109974	448.190985	-273.188892	3.595061	1.141816	22235.786
345.028092	-347.06554	455.05765	-216.729649	1.306173	0.378853	22222.81564
350.368831	-340.198875	464.976165	-198.418544	-0.219753	-0.38411	22221.28971
369.4429	-311.206291	465.739128	-182.396326	1.306173	1.141816	22231.97119
382.413266	-293.658148	468.790979	-194.60373	1.306173	0.378853	22227.39341
389.279931	-260.85075	455.820613	-135.855599	-0.219753	-0.38411	22217.4749
397.672521	-259.324825	447.428022	-141.959301	-1.745678	0.378853	22207.55638
409.879925	-237.961868	440.561358	-133.566711	-0.982715	-1.147072	22211.3712
441.161397	-203.628545	405.465072	-131.277823	-0.982715	-0.38411	22191.53417
432.768807	-179.213737	439.035432	-112.203754	-1.745678	-1.147072	22214.42305
422.087328	-157.087818	399.36137	-78.633394	0.54321	-0.38411	22225.10453
438.872509	-139.539675	420.724327	-26.751928	-0.982715	-0.38411	22218.23786
449.553987	-99.10265	425.302103	14.44806	2.832098	0.378853	22231.20823
430.479919	-92.235985	424.53914	35.048054	2.832098	0.378853	22235.02304
432.005844	-59.428588	415.383587	62.514712	-0.219753	-0.38411	22216.71194
429.716956	-36.539706	378.761376	74.722116	-0.219753	-0.38411	22219.00082
437.346583	-2.206382	393.257668	131.944321	1.306173	0.378853	22254.09711
441.161397	11.526947	392.494705	144.914688	0.54321	-0.38411	22235.02304
408.353999	51.963972	374.946562	163.225794	2.832098	1.904778	22245.70452
405.302148	62.64545	375.709525	193.744303	0.54321	-1.147072	22242.65267
407.591036	69.512115	326.87991	176.959123	1.306173	-1.147072	22222.81564
395.383633	103.845438	313.146581	212.818372	0.54321	-0.38411	22222.81564
387.754005	130.549134	330.694724	242.573918	-0.982715	0.378853	22229.6823
367.916974	168.697271	297.124363	249.440583	0.54321	0.378853	22215.94897
375.546601	173.275047	268.131779	264.699838	0.54321	0.378853	22225.86749
353.420682	189.297264	217.776239	257.833173	-0.219753	0.378853	22166.3564
336.635502	208.371333	219.302164	276.907241	-3.271603	-1.147072	22190.00824
330.5318	245.756507	205.568835	314.292416	-1.745678	0.378853	22201.45268
334.346614	263.30465	154.450331	317.344267	-2.508641	-0.38411	22199.16379
317.561433	288.48242	102.568865	319.633155	-0.982715	-0.38411	22199.16379
300.776253	273.223166	76.628132	295.98131	-2.508641	-1.147072	22206.79342
280.176259	325.867594	39.242958	299.796124	-0.982715	0.378853	22222.05268
290.094775	336.549073	77.391095	376.092397	2.832098	1.904778	22205.2675
274.072557	357.912029	64.420729	392.114615	1.306173	1.141816	22220.52675
254.998489	376.223135	36.95407	395.166466	1.306173	-0.38411	22229.6823
238.213309	402.163868	23.220741	390.588689	-0.982715	-1.147072	22096.92679
213.798501	399.112017	-1.194067	420.344236	0.54321	-0.38411	22219.00082
190.909619	415.897197	-41.631092	434.840528	3.595061	0.378853	22232.73415
185.56888	421.237937	-65.282937	447.810895	0.54321	-0.38411	22209.84527
153.524445	437.260154	-108.771813	430.262752	-0.219753	-1.147072	22200.68972
138.26519	441.83793	-119.453291	440.94423	2.832098	1.141816	22218.23786
107.746681	450.230521	-114.112552	454.677559	2.832098	0.378853	22223.5786
90.198538	451.756446	-133.18662	441.707193	-0.219753	-1.147072	22196.11194
72.650395	447.941632	-156.838465	458.492373	-0.982715	-0.38411	22216.71194
46.709662	447.17867	-181.253273	461.544224	-0.219753	-1.910035	22218.23786
27.635593	448.704595	-182.779198	461.544224	-0.219753	-0.38411	22192.29713
20.768929	457.097185	-192.697714	456.203485	0.54321	-0.38411	22208.31935
-2.119953	446.415707	-232.371776	462.307187	-0.982715	1.904778	22191.53417
-18.905133	441.074968	-238.475478	436.366453	0.54321	0.378853	22174.74899
-67.734749	432.682378	-300.27546	427.210901	-2.508641	-1.147072	22151.09714
-50.949568	416.66016	-273.571764	416.529422	0.54321	0.378853	34.333323
-66.208823	449.467558	-314.008789	354.729441	-0.219753	0.378853	14.496292
-76.127339	439.549042	-336.134708	400.507205	0.54321	-0.38411	11.444441
-96.727333	428.867564	-317.06064	435.603491	0.54321	0.378853	10.681478
-121.14214	416.66016	-326.216193	418.818311	0.54321	-0.38411	8.39259
-137.164358	403.689794	-324.690267	410.42572	-0.982715	-1.910035	10.681478
-169.208793	400.637943	-323.927305	377.618323	0.54321	-1.147072	9.155553
-178.364345	391.48239	-326.979156	373.803509	2.069136	-0.38411	10.681478
-193.6236	396.823129	-357.497665	367.699807	2.069136	0.378853	22064.11939
-223.379147	385.378688	-360.549516	353.203515	-0.219753	-1.147072	22229.6823
-238.638402	380.037949	-373.519882	308.188714	2.832098	0.378853	22217.4749
-242.453215	355.623141	-384.201361	315.055378	2.069136	1.904778	22226.63045
-254.660619	344.941663	-399.460616	235.707254	-0.219753	0.378853	22225.10453
-279.075427	339.600924	-383.438398	253.255397	2.069136	-1.147072	22210.60823
-288.993942	324.341669	-395.645802	256.307248	-0.982715	-1.147072	22219.76379
-317.223564	291.534271	-411.668019	228.077626	-0.219753	-0.38411	22229.6823
-333.245781	271.69724	-421.586535	186.877639	-1.745678	-0.38411	22186.19343
-341.638371	241.178731	-425.401349	163.225794	-1.745678	0.378853	22199.16379
-352.31985	227.445401	-427.690237	122.788769	-0.982715	-0.38411	22206.79342
-379.786508	208.371333	-429.216162	86.166557	-1.745678	-1.910035	22197.63787
-386.653173	186.245414	-444.475417	65.566563	1.306173	0.378853	22209.84527
-402.67539	149.623202	-479.571703	22.077687	-2.508641	-1.147072	22218.23786
-398.860576	140.467649	-462.02356	-39.722294	0.54321	0.378853	22224.34156
-414.882794	127.497283	-420.060609	8.344358	-0.219753	0.378853	22220.52675
-422.512421	119.104693	-398.697653	15.211023	-0.982715	-0.38411	22228.91934
-427.090198	97.741736	-413.956908	-4.626008	0.54321	0.378853	22225.10453
-459.134633	51.963972	-387.253212	-35.907481	-0.982715	-0.38411	22157.20084
-457.608707	74.852854	-356.734702	-36.670443	2.069136	-0.38411	22243.41563
-458.37167	34.415829	-343.001373	-84.737096	2.069136	0.378853	22248.75637
-456.082782	26.786202	-353.682851	-101.522276	2.832098	-0.38411	22231.97119
-447.690192	-11.361935	-343.764336	-112.203754	-0.219753	-0.38411	22238.83786
-447.690192	-14.413786	-330.793969	-135.855599	1.306173	-0.38411	22239.60082
-461.423521	-50.273035	-294.934721	-167.900034	2.069136	1.141816	22222.81564
-449.97908	-62.480439	-291.119907	-238.855569	1.306173	0.378853	22226.63045
-446.927229	-89.947097	-275.097689	-208.337059	1.306173	0.378853	22231.97119
-440.823527	-112.073017	-264.416211	-223.596314	1.306173	1.904778	22219.00082
-441.58649	-143.354489	-252.97177	-248.774084	-1.745678	-0.38411	22214.42305
-411.06798	-150.221153	-264.416211	-290.737035	0.54321	1.141816	22219.00082
-416.408719	-189.895216	-248.393994	-282.344445	-0.982715	1.141816	22193.06009
-401.912427	-205.15447	-218.638447	-320.492582	-2.508641	-0.38411	22202.97861
-376.734657	-233.384092	-214.823633	-354.062942	0.54321	-1.147072	22193.82305
-380.549471	-260.85075	-209.482894	-375.425899	-1.745678	-1.147072	22197.63787
-356.897626	-260.087788	-155.31254	-380.766638	-0.219753	-1.147072	22219.00082
-331.719856	-295.947036	-136.238471	-383.818489	-0.982715	-1.147072	22197.63787
-319.512452	-299.76185	-102.668111	-414.336998	-0.219753	-1.147072	22205.2675
-301.201346	-317.309993	-78.253303	-392.211079	0.54321	-0.38411	22225.10453
-281.364315	-322.650732	-50.023682	-415.099961	-0.982715	-1.910035	22224.34156
-276.023576	-346.302577	-48.497757	-443.329582	2.832098	-1.147072	22196.11194
-253.134694	-345.539614	-6.534806	-406.707371	-0.982715	-1.147072	22225.10453
-224.14211	-395.895155	-11.112582	-437.988843	2.832098	1.141816	22235.786
-195.149526	-387.502565	10.250374	-463.166613	1.306173	1.141816	22207.55638
-173.023606	-408.102558	48.398511	-465.455502	0.54321	-0.38411	22209.84527
-158.527314	-412.680335	34.665182	-471.559203	-0.982715	-0.38411	22212.89712
-119.616215	-417.258111	70.52443	-479.188831	-0.982715	-1.147072	22193.06009
-103.593997	-453.11736	103.331828	-438.751806	-0.982715	-1.147072	22205.2675
-93.675482	-453.11736	130.035524	-464.692539	-0.219753	-0.38411	22222.05268
-63.156972	-474.480317	155.213294	-474.611054	-0.219753	0.378853	22213.66009
-36.453276	-485.924758	170.472549	-471.559203	-1.745678	-0.38411	22148.04529
-11.275506	-510.339565	197.939207	-437.22588	-3.271603	-0.38411	22193.82305
13.902264	-497.369199	267.368817	-427.307365	-0.982715	0.378853	22179.32676
23.057817	-495.843273	258.976226	-463.166613	-3.271603	-1.147072	22170.17121
66.546693	-504.235863	283.391034	-438.751806	-0.219753	0.378853	22195.34898
83.331873	-507.287714	260.502152	-445.61847	-2.508641	-1.147072	22196.11194
103.931867	-504.235863	252.872525	-502.840676	-0.219753	-1.147072	22210.60823
115.376308	-482.109944	317.724357	-458.588837	-0.219753	-0.38411	22229.6823
142.080004	-476.769205	327.642873	-447.144396	-0.219753	-0.38411	22231.20823
180.228141	-469.139577	360.45027	-374.662936	-0.982715	-0.38411	22217.4749
186.331843	-476.006242	366.553972	-347.196277	-0.219753	0.378853	22212.13416
212.272576	-437.095143	396.309519	-344.144426	1.306173	-0.38411	22248.75637
248.894787	-421.072925	402.413221	-332.699985	2.832098	0.378853	22240.36378
254.235526	-431.754403	390.205817	-335.751836	2.832098	0.378853	22241.88971
273.309595	-407.339596	431.405805	-317.440731	1.306173	0.378853	22242.65267
295.435514	-398.184043	430.642842	-309.04814	2.069136	-0.38411	22228.15638
310.694769	-381.398863	433.694693	-273.951855	-0.219753	-0.38411	22228.91934
320.613284	-362.324794	428.353954	-270.137041	-2.508641	-2.672998	22225.86749
336.635502	-360.798869	456.583575	-217.492612	-0.219753	-0.38411	22215.94897
357.998459	-331.043322	452.005799	-202.99632	-2.508641	-1.910035	22222.81564
378.598452	-318.835918	451.242836	-180.107438	-2.508641	-1.147072	22229.6823
377.072527	-283.739632	467.265054	-184.685214	-0.219753	-0.38411	22213.66009
383.939192	-269.24334	445.902097	-137.381525	-1.745678	-1.147072	22202.97861
404.539185	-255.510011	430.642842	-133.566711	-0.219753	0.378853	22215.18601
425.902142	-229.569278	436.746544	-142.722264	-0.982715	-1.147072	22190.7712
424.376217	-194.472992	434.457656	-114.492643	0.54321	-0.38411	22210.60823
426.665105	-167.006334	442.850246	-91.60376	-0.982715	-0.38411	22227.39341
422.087328	-161.665594	416.14655	-37.433406	-0.219753	-0.38411	22215.18601
443.450285	-119.702644	413.094699	-32.85563	1.306173	-0.38411	22225.10453
446.502136	-107.49524	400.124333	-9.203785	0.54321	-0.38411	22234.26008
446.502136	-80.028582	438.27247	34.285091	1.306173	0.378853	22217.4749
429.716956	-57.1397	419.961364	86.166557	1.306173	1.141816	22215.18601
434.294732	-30.436004	372.657674	105.240626	0.54321	-0.38411	22252.57118
436.58362	18.393611	371.131749	115.922104	1.306173	-0.38411	22241.88971
426.665105	31.363978	369.605823	134.23321	1.306173	0.378853	22238.83786
421.324366	49.675084	372.657674	160.173943	-0.219753	0.378853	22241.88971
403.776223	61.119525	353.583606	176.19616	-2.508641	-2.672998	22230.44527
399.961409	102.319512	326.87991	189.166527	-0.219753	-0.38411	22218.23786
395.383633	109.94914	315.435469	180.010974	-0.219753	-0.38411	22228.91934
380.124378	138.941724	307.042879	227.314664	-0.982715	-0.38411	22228.15638
365.628086	166.408382	284.916959	232.655403	2.069136	1.141816	22221.28971
358.761421	183.193563	252.872525	264.699838	2.069136	1.141816	22192.29713
341.213278	190.82319	223.879941	298.270198	-0.219753	0.378853	22205.2675
320.613284	216.00096	219.302164	308.951676	-0.982715	0.378853	22195.34898
326.716986	233.549103	188.783655	314.292416	-0.982715	-1.147072	22191.53417
319.087359	264.830575	153.687369	328.788708	0.54321	-1.147072	22211.3712
313.74662	287.719458	141.479965	319.633155	0.54321	-0.38411	22207.55638
299.250328	300.689824	77.391095	315.818341	-0.219753	-0.38411	22214.42305
296.198477	340.363886	68.998505	353.966478	-0.982715	-1.147072	22203.74157
263.391079	354.097216	34.665182	363.122031	-0.219753	-0.38411	22213.66009
264.154042	360.200918	33.139256	364.647956	0.54321	0.378853	22224.34156
244.317011	380.800911	19.405927	399.744242	-0.219753	-0.38411	22166.3564
237.450346	389.193502	11.7763	420.344236	1.306173	-0.38411	22225.86749
206.931837	409.030533	-27.1348	435.603491	2.832098	-0.38411	22228.91934
198.539247	406.741645	-61.468123	448.573857	0.54321	-0.38411	22219.76379
171.072588	422.000899	-66.045899	430.262752	-0.982715	-0.38411	22202.97861
149.709631	429.630527	-112.586626	433.314603	-0.982715	-1.147072	22210.60823
126.820749	443.363856	-124.79403	450.862745	0.54321	0.378853	22219.76379
116.902234	457.860148	-137.001434	440.181267	-0.219753	-0.38411	22177.80084
72.650395	431.156452	-121.742179	427.973863	0.54321	-0.38411	22208.31935
75.702246	450.230521	-194.986602	418.055348	-2.508641	-0.38411	22218.23786
50.524476	454.045334	-184.305124	450.862745	0.54321	0.378853	22193.82305
38.317072	455.57126	-185.831049	474.51459	-0.982715	-0.38411	22209.84527
-0.594028	447.17867	-211.771782	458.492373	-3.271603	0.378853	22191.53417
2.457823	450.993483	-225.505112	447.810895	-0.982715	0.378853	22182.37861
-11.275506	444.889781	-227.794	447.810895	-0.982715	-1.147072	22161.01566
-33.401425	431.919415	-243.053254	431.788677	-2.508641	-0.38411	6203.650014
-50.949568	441.83793	-295.697683	399.744242	-0.982715	0.378853	18.311106
-56.290308	438.786079	-300.27546	423.396087	0.54321	0.378853	13.733329
-88.334743	433.44534	-288.831019	425.684975	0.54321	0.378853	10.681478
-104.35696	431.919415	-362.075441	405.847944	0.54321	-0.38411	10.681478
-121.14214	412.082384	-316.297677	386.773876	-1.745678	-0.38411	9.918516
-155.475463	405.978682	-326.979156	402.796093	-0.982715	-0.38411	11.444441
-166.156942	402.163868	-320.112491	382.196099	-0.219753	-0.38411	9.155553
-180.653234	397.586092	-334.608783	374.566472	1.306173	-0.38411	11420.02625
-188.282861	386.141651	-354.445814	366.936844	2.069136	0.378853	22191.53417
-230.245812	365.541657	-384.201361	338.707223	-0.219753	-1.910035	22222.05268
-235.586551	363.252769	-370.468032	324.210931	1.306173	-1.147072	22215.94897
-247.793955	351.808327	-391.830988	272.329465	-1.745678	-1.910035	22219.76379
-266.10506	335.78611	-378.097659	261.647987	0.54321	0.378853	22226.63045
-285.179129	331.208334	-388.016174	236.470216	-0.982715	-0.38411	22214.42305
-301.964309	306.030563	-404.038392	243.336881	0.54321	0.378853	22225.86749
-320.275415	291.534271	-415.482833	199.848005	-0.982715	-1.147072	22215.94897
-334.008744	264.830575	-404.801355	205.188744	-2.508641	-0.38411	22192.29713
-337.060595	246.51947	-412.430982	146.440613	-3.271603	-0.38411	22202.97861
-379.786508	213.712072	-394.119876	109.818402	-3.271603	-1.147072	22208.31935
-374.445769	204.556519	-435.319864	95.32211	-2.508641	-1.147072	22200.68972
-382.838359	190.060227	-442.186529	67.855452	-0.982715	-0.38411	22217.4749
-395.808726	173.275047	-458.208746	55.648048	0.54321	-0.38411	22231.97119
-404.964278	135.889873	-410.905057	31.23324	-0.219753	-0.38411	22215.94897
-429.379086	135.889873	-393.356914	36.573979	0.54321	0.378853	22225.86749
-436.245751	107.660252	-389.5421	3.766582	-0.219753	0.378853	22234.26008
-440.060564	80.193593	-420.823572	-73.292655	1.306173	-0.38411	22154.91195
-434.719825	80.956556	-370.468032	-21.411189	2.832098	1.141816	22245.70452
-444.638341	61.119525	-349.868038	-45.063034	2.069136	-1.147072	22254.09711
-468.290186	37.46768	-340.712485	-77.870431	2.069136	0.378853	22229.6823
-450.742043	6.94917	-357.497665	-113.72968	1.306173	-0.38411	22232.73415
-452.267968	-12.124898	-345.290261	-113.72968	2.069136	-0.38411	22242.65267
-442.349452	-33.487855	-304.853236	-150.351891	-1.745678	-0.38411	22216.71194
-446.927229	-57.1397	-314.771752	-189.262991	1.306173	-0.38411	22219.76379
-452.267968	-86.895246	-268.993988	-202.233357	-0.219753	-1.147072	22229.6823
-432.430937	-91.473023	-259.838435	-256.403712	1.306173	1.141816	22223.5786
-449.216117	-112.835979	-354.445814	-330.411097	0.54321	-0.38411	22171.69713
-437.771676	-145.643377	-262.890286	-257.929637	-3.271603	-1.910035	22211.3712
-419.46057	-167.006334	-237.712515	-272.425929	-1.745678	-0.38411	22200.68972
-394.2828	-196.76188	-243.053254	-297.603699	-0.219753	-0.38411	22198.40083
-391.993912	-214.310023	-188.8829	-303.707401	-0.982715	1.141816	22195.34898
-380.549471	-240.250756	-211.771782	-349.485166	-0.982715	0.378853	22212.89712
-360.71244	-243.302607	-161.416242	-355.588867	-0.982715	-0.38411	22215.18601
-347.742073	-254.747048	-135.475509	-344.144426	-0.982715	1.141816	22193.82305
-329.430967	-285.265558	-142.342173	-380.766638	-0.982715	-1.147072	22217.4749
-308.068011	-304.339626	-85.119968	-392.211079	0.54321	0.378853	22218.23786
-321.80134	-304.339626	-97.327372	-411.285147	-2.508641	-1.147072	22202.97861
-285.179129	-341.7248	-63.757011	-412.811073	1.306173	0.378853	22216.71194
-254.660619	-354.695167	-28.660725	-416.625886	0.54321	-0.38411	22224.34156
-235.586551	-384.450714	-33.238502	-433.411067	1.306173	0.378853	22234.26008
-200.490265	-382.161825	37.717033	-456.299949	2.069136	0.378853	22221.28971
-198.964339	-408.102558	30.087405	-469.270315	-0.219753	-0.38411	22207.55638
-173.786569	-411.917372	51.450362	-474.611054	0.54321	-1.147072	22207.55638
-156.238426	-432.517366	88.835536	-466.218464	-0.219753	-0.38411	22202.97861
-136.401395	-441.672919	110.961455	-444.092545	-1.745678	-1.147072	22198.40083
-94.438444	-451.591435	109.43553	-454.774023	-0.219753	-0.38411	22209.84527
-72.312525	-475.243279	125.457747	-491.396235	-0.982715	-1.147072	22218.23786
-37.216239	-485.161795	101.04294	-495.974011	1.306173	1.141816	22167.88232
-35.690314	-495.843273	209.383649	-441.040694	-2.508641	-1.147072	22190.7712
-9.749581	-491.265497	218.539201	-441.040694	-3.271603	-0.38411	22192.29713
24.583743	-493.554385	246.00586	-419.677737	-2.508641	0.378853	22171.69713
42.894848	-498.895124	253.635487	-438.751806	-0.982715	0.378853	22194.58602
67.309656	-504.998826	265.079928	-436.462918	-0.219753	0.378853	22201.45268
90.198538	-491.265497	277.287332	-448.670321	1.306173	1.141816	22210.60823
116.902234	-485.161795	301.70214	-427.307365	-0.219753	-1.910035	22221.28971
143.605929	-478.29513	327.642873	-425.781439	-0.219753	0.378853	22233.49712
161.154072	-479.821056	343.66509	-387.633302	1.306173	0.378853	22217.4749
174.887402	-474.480317	350.531755	-408.996259	-1.745678	-1.147072	22182.37861
219.13924	-442.435882	369.605823	-341.855538	-0.219753	-1.147072	22253.33415
224.47998	-433.280329	403.176184	-346.433315	2.069136	-0.38411	22244.94156
232.109607	-440.146993	396.309519	-353.299979	-0.982715	-1.147072	22234.26008
256.524415	-418.784037	414.620625	-322.78147	0.54321	-0.38411	22237.31193
274.83552	-410.391447	410.042848	-314.38888	-0.982715	-0.38411	22233.49712
289.331812	-407.339596	443.613209	-282.344445	-0.219753	1.141816	22220.52675
313.74662	-378.347012	436.746544	-271.662966	-1.745678	-1.147072	22225.86749
325.954024	-373.769235	435.220619	-228.937053	1.306173	0.378853	22228.91934
346.554017	-337.909987	427.590991	-206.811134	-1.745678	-1.147072	22218.23786
361.813272	-353.169241	420.724327	-212.151873	1.306173	0.378853	22196.87491
381.650303	-304.339626	447.428022	-183.159289	-1.745678	-0.38411	22225.10453
386.22808	-282.97667	471.079867	-154.166705	-1.745678	-1.147072	22196.87491
389.279931	-272.295191	466.502091	-132.803748	-1.745678	-0.38411	22210.60823
393.857707	-242.539645	455.820613	-127.463009	-2.508641	-1.147072	22210.60823
400.724372	-214.310023	436.746544	-116.781531	-1.745678	-0.38411	22203.74157
435.820658	-181.502626	440.561358	-106.100052	-0.982715	-0.38411	22224.34156
438.872509	-175.398924	451.242836	-66.42599	-0.219753	0.378853	22232.73415
436.58362	-144.117452	445.139134	-22.174151	-0.219753	0.378853	22215.94897
441.161397	-128.858197	429.116917	-25.226002	-0.982715	1.141816	22224.34156
436.58362	-97.576725	391.731743	6.818433	-0.982715	1.141816	22231.97119
431.242881	-71.635992	425.302103	35.811017	2.832098	0.378853	22222.81564
445.739173	-50.273035	420.724327	89.218408	0.54321	-0.38411	22247.23045
433.53177	-2.206382	403.939146	122.025806	-0.219753	-0.38411	22251.04526
440.398434	10.001021	424.53914	145.677651	-0.219753	-0.38411	22230.44527
431.242881	7.712133	373.420637	147.203576	-0.219753	-1.147072	22235.02304
418.272515	34.415829	371.131749	165.514682	0.54321	-0.38411	22238.07489
399.961409	73.326928	364.265084	181.536899	-3.271603	-1.147072	22212.89712
400.724372	96.978773	341.376202	215.870223	-2.508641	-1.147072	22220.52675
396.146595	121.393581	314.672506	225.025775	-1.745678	-0.38411	22230.44527
388.516968	145.808388	289.494736	221.973924	0.54321	-0.38411	22215.18601
393.094744	167.934308	268.131779	223.49985	0.54321	-0.38411	22181.61565
356.472533	173.275047	233.798456	254.781322	-3.271603	-1.147072	22201.45268
338.92439	207.60837	200.991058	275.381316	-4.797529	-0.38411	22195.34898
325.954024	229.73429	210.909574	302.847975	-0.219753	0.378853	22193.06009
323.665135	248.045395	198.70217	309.714639	-2.508641	-0.38411	22210.60823
318.324396	284.667607	149.872555	320.396117	-0.982715	-0.38411	22213.66009
319.087359	294.586122	116.302195	328.025745	2.069136	0.378853	22209.84527
306.116992	299.926861	115.539232	370.751658	0.54321	-1.147072	22207.55638
287.805887	327.39352	94.939238	379.144248	-1.745678	0.378853	22223.5786
272.546632	354.860178	56.028138	373.803509	0.54321	-0.38411	22215.18601
241.26516	350.282402	33.902219	355.492403	-0.982715	-1.147072	22053.43791
254.235526	380.800911	20.931853	436.366453	2.069136	-0.38411	22236.54897
228.294793	396.823129	12.539262	431.025714	1.306173	-0.38411	22222.81564
206.168874	396.060166	-20.268135	425.684975	2.832098	1.141816	22222.81564
180.228141	425.05275	-75.201452	436.366453	0.54321	-0.38411	22224.34156
164.968886	425.815713	-85.119968	436.366453	-0.982715	-1.910035	22209.08231
133.687414	415.134235	-91.22367	438.655342	-0.982715	-1.147072	22218.23786
129.109637	441.83793	-123.268105	448.573857	0.54321	1.141816	22199.16379
107.746681	444.889781	-127.082918	450.862745	2.832098	1.904778	22203.74157
72.650395	444.126819	-143.868099	441.707193	-0.982715	-0.38411	22210.60823
64.257805	460.911999	-196.512528	382.196099	-0.219753	-0.38411	22145.7564
39.080035	459.386073	-201.090304	457.72941	-0.982715	-0.38411	22191.53417
13.902264	451.756446	-208.719931	427.973863	-1.745678	0.378853	22188.48232
2.457823	450.230521	-233.897702	454.677559	-0.982715	0.378853	22200.68972
-8.986618	450.230521	-225.505112	463.833112	-2.508641	-1.147072	22164.83047
-18.905133	439.549042	-234.660664	424.15905	-1.745678	-0.38411	22195.34898
-41.031053	436.497191	-268.993988	427.973863	-0.982715	-0.38411	1094.088565
-71.549562	431.919415	-288.831019	430.262752	2.069136	1.141816	16.78518
-76.890301	431.919415	-284.253242	438.655342	-0.982715	-1.147072	13.733329
-84.519929	430.393489	-306.379162	437.129416	0.54321	1.141816	10.681478
-124.956954	401.400905	-336.134708	409.662758	-0.982715	0.378853	11.444441
-126.482879	416.66016	-350.631	423.396087	1.306173	1.141816	9.155553
-156.238426	409.030533	-346.816187	398.218317	-0.219753	-1.910035	9.918516
-166.156942	405.978682	-320.112491	389.825727	0.54321	0.378853	9.918516
-173.786569	396.060166	-330.031006	353.966478	0.54321	-1.147072	20281.07547
-202.01619	369.35647	-354.445814	355.492403	2.832098	0.378853	22214.42305
-232.5347	375.460172	-373.519882	325.736857	-0.219753	0.378853	22211.3712
-237.875439	370.119433	-341.475448	283.010943	-2.508641	-1.147072	22212.13416
-266.868023	354.860178	-365.890255	307.425751	-0.982715	-0.38411	22224.34156
-272.208762	340.363886	-381.14951	265.4628	-0.219753	0.378853	22217.4749
-288.993942	326.630557	-392.593951	243.336881	-0.219753	-1.147072	22219.76379
-324.853191	307.556489	-419.297647	221.973924	-0.982715	0.378853	22210.60823
-321.80134	276.275016	-407.090243	214.344297	-2.508641	-0.38411	22200.68972
-340.112446	270.934277	-441.423566	133.470247	-2.508641	-1.147072	22195.34898
-355.3717	234.312066	-431.50505	137.285061	-4.034566	-1.147072	22204.50453
-365.290216	225.919476	-407.090243	130.418396	-4.034566	-1.147072	22213.66009
-366.053179	216.763923	-436.84579	76.248042	-0.219753	0.378853	22209.08231
-395.808726	189.297264	-456.682821	48.01842	0.54321	-0.38411	22231.20823
-392.756875	158.778755	-442.949492	76.248042	1.306173	0.378853	22231.20823
-414.882794	148.097277	-397.93469	40.388793	-0.219753	0.378853	22218.23786
-420.986496	123.682469	-400.223578	22.077687	-0.982715	-0.38411	22226.63045
-427.85316	104.608401	-418.534684	-35.907481	-1.745678	-1.147072	22186.19343
-421.749459	88.586183	-410.142094	11.396209	2.069136	0.378853	22239.60082
-456.082782	82.482481	-397.171727	-28.277853	0.54321	-0.38411	22248.75637
-449.97908	38.993605	-358.260628	-61.085251	1.306173	-1.147072	22247.99341
-456.845744	36.704717	-330.793969	-91.60376	-0.219753	0.378853	22225.10453
-444.638341	2.371394	-320.112491	-98.470425	-0.982715	-0.38411	22234.26008
-462.949446	-26.62119	-346.053224	-111.440792	0.54321	-0.38411	22233.49712
-436.245751	-37.302668	-335.371746	-154.166705	-0.982715	-0.38411	22211.3712
-447.690192	-54.087849	-314.771752	-174.003736	-2.508641	-1.910035	22224.34156
-446.164266	-83.080433	-285.016205	-186.21114	0.54321	-0.38411	22234.26008
-447.690192	-111.310054	-312.482864	-284.633333	-1.745678	-1.147072	22104.55641
-443.875378	-119.702644	-288.831019	-224.359277	-1.745678	-1.147072	22206.79342
-443.875378	-167.769296	-268.993988	-279.292594	-2.508641	-1.910035	22207.55638
-437.008713	-184.554477	-275.097689	-293.788886	-1.745678	-0.38411	22187.71935
-401.149465	-192.947067	-230.845851	-292.26296	-0.982715	0.378853	22198.40083
-388.942061	-205.917433	-198.801416	-316.677768	-0.219753	-1.147072	22215.94897
-372.156881	-241.013719	-182.779198	-325.070358	-0.219753	-0.38411	22212.13416
-348.505036	-258.561862	-150.734763	-363.981458	-0.219753	0.378853	22194.58602
-347.742073	-268.480378	-131.660695	-363.218495	0.54321	-1.147072	22226.63045
-339.349483	-281.450744	-95.801446	-373.899973	-0.219753	-0.38411	22221.28971
-306.542085	-314.258142	-101.142185	-399.840706	-0.219753	-0.38411	22191.53417
-294.334682	-318.072956	-62.231086	-392.211079	-0.982715	0.378853	22213.66009
-263.053209	-347.06554	-59.179235	-410.522184	0.54321	0.378853	22207.55638
-251.608768	-350.11739	9.487411	-421.966626	1.306173	-1.147072	22215.18601
-240.92729	-369.191459	-23.319986	-445.61847	2.069136	0.378853	22228.91934
-217.275445	-395.132192	10.250374	-442.566619	-0.219753	-1.147072	22223.5786
-193.6236	-417.258111	34.665182	-475.374017	1.306173	-0.38411	22206.79342
-170.734718	-424.887739	55.265176	-460.877725	-0.982715	-0.38411	22201.45268
-144.793985	-440.146993	100.279977	-468.507352	-0.219753	-0.38411	22212.89712
-129.53473	-450.065509	90.361462	-454.01106	-0.982715	-0.38411	22204.50453
-104.35696	-453.11736	134.6133	-463.929576	-0.982715	-0.38411	22213.66009
-81.468078	-472.954391	127.746636	-458.588837	0.54321	-0.38411	22181.61565
-62.394009	-486.68772	110.198493	-491.396235	-2.508641	-0.38411	22170.17121
-35.690314	-495.080311	198.70217	-475.374017	-0.982715	0.378853	22186.19343
-19.668096	-492.791422	203.279947	-490.633272	-2.508641	-0.38411	22180.08972
17.717078	-494.317348	255.924375	-441.803657	-0.219753	-0.38411	22191.53417
37.554109	-497.369199	270.420667	-414.336998	-0.219753	-0.38411	22204.50453
65.78373	-484.398832	283.391034	-452.485135	-0.982715	-0.38411	22228.15638
102.405942	-477.532168	319.250283	-420.4407	-1.745678	-0.38411	22217.4749
116.139271	-495.843273	325.353985	-431.885141	-0.982715	0.378853	22226.63045
142.842967	-483.635869	345.953978	-390.685153	-0.982715	-0.38411	22232.73415
174.124439	-480.584019	348.242867	-396.788855	1.306173	0.378853	22189.24528
184.805917	-446.250695	379.524339	-345.670352	1.306173	-1.910035	22247.99341
218.376278	-453.11736	347.479904	-375.425899	1.306173	-0.38411	22256.386
235.161458	-437.858105	397.072482	-370.085159	-0.219753	-0.38411	22229.6823
243.554048	-422.598851	387.916929	-333.462948	0.54321	-1.147072	22233.49712
258.813303	-413.443298	424.53914	-320.492582	-0.219753	-0.38411	22240.36378
280.939222	-424.887739	415.383587	-306.759252	-0.219753	-0.38411	22215.18601
297.724402	-389.02849	434.457656	-298.366662	0.54321	-0.38411	22222.05268
319.087359	-373.006273	418.435438	-248.011122	-0.219753	-0.38411	22231.20823
322.13921	-346.302577	435.983581	-221.307426	0.54321	0.378853	22217.4749
345.028092	-351.643316	436.746544	-251.062972	-2.508641	-1.147072	22176.27491
366.391049	-318.072956	455.820613	-182.396326	-0.982715	-0.38411	22219.00082
377.83549	-312.732216	452.005799	-197.655581	-2.508641	-0.38411	22198.40083
364.865123	-271.532229	426.828029	-213.677798	-0.982715	-1.147072	22202.21564
394.62067	-252.45816	428.353954	-166.374109	-1.745678	-0.38411	22213.66009
401.487335	-242.539645	459.635426	-125.937084	-1.745678	0.378853	22211.3712
421.324366	-202.865582	453.531724	-113.72968	-0.982715	1.141816	22219.00082
427.428068	-184.554477	444.376171	-103.048202	1.306173	0.378853	22231.97119
443.450285	-161.665594	447.428022	-57.270437	-1.745678	-0.38411	22225.10453
436.58362	-153.273004	446.66506	-33.618592	-0.219753	0.378853	22221.28971
434.294732	-112.835979	424.53914	-13.018599	-0.982715	-0.38411	22226.63045
445.739173	-87.658209	442.087283	25.892501	1.306173	1.141816	22224.34156
437.346583	-73.92488	411.568774	75.485079	1.306173	-1.147072	22239.60082
446.502136	-21.280451	384.102115	90.744334	1.306173	-0.38411	22244.94156
433.53177	-14.413786	389.442854	97.610998	0.54321	0.378853	22247.23045
429.716956	8.475096	377.235451	132.707284	1.306173	-0.38411	22228.91934
415.983627	26.786202	386.391003	167.80357	-0.219753	-1.147072	22231.97119
409.879925	54.25286	336.035463	166.277645	-0.219753	0.378853	22229.6823
402.250297	85.534332	347.479904	194.507266	1.306173	1.141816	22218.23786
391.568819	100.030624	326.116947	199.848005	0.54321	-0.38411	22228.15638
374.783639	136.652836	301.70214	232.655403	1.306173	1.141816	22231.97119
386.991043	162.593569	290.257699	231.89244	0.54321	-0.38411	22193.82305
361.050309	160.30468	274.998444	238.759105	-1.745678	1.141816	22198.40083
350.368831	200.741706	233.798456	237.996142	0.54321	0.378853	22213.66009
338.92439	208.371333	204.805872	245.625769	-2.508641	-1.147072	22173.22306
329.005875	232.023178	204.042909	286.825757	0.54321	-0.38411	22209.84527
321.376247	245.756507	183.442915	334.129447	-0.982715	-1.147072	22222.81564
325.191061	273.986128	148.34663	337.181298	-0.982715	-0.38411	22204.50453
310.694769	301.452787	118.591083	350.151664	-0.219753	-0.38411	22211.3712
314.509583	331.208334	107.146642	367.699807	0.54321	-1.147072	22230.44527
291.6207	335.78611	85.783685	374.566472	-0.982715	-0.38411	22209.08231
277.124408	363.252769	62.13184	376.092397	-0.982715	-0.38411	22060.30458
247.368862	379.274986	46.109623	409.662758	1.306173	-1.147072	22235.786
236.687383	386.141651	27.035554	415.76646	1.306173	-0.38411	22219.76379
217.613315	414.371272	-24.845912	418.055348	-0.219753	-1.147072	22200.68972
197.013321	399.112017	-51.549607	415.003497	2.832098	1.141816	22225.10453
172.598513	426.578676	-79.016266	437.129416	0.54321	-0.38411	22215.18601
155.050371	438.786079	-103.431074	447.047932	-0.982715	0.378853	22213.66009
138.26519	435.734229	-133.949583	450.862745	1.306173	0.378853	22205.2675
123.005936	439.549042	-108.771813	458.492373	-0.982715	-1.147072	22209.08231
102.405942	445.652744	-152.260689	441.707193	-3.271603	-0.38411	22206.03046
68.835581	447.17867	-189.645863	424.15905	-0.982715	-1.147072	22138.88974
52.050401	450.230521	-175.149571	445.522006	-1.745678	-0.38411	22200.68972
41.368923	451.756446	-207.956969	447.810895	-3.271603	-1.910035	22178.5638
7.0356	421.237937	-246.868068	429.499789	-1.745678	-0.38411	22167.88232
10.087451	439.549042	-245.342143	440.181267	-1.745678	-0.38411	22180.85269
-11.275506	430.393489	-240.001404	423.396087	-0.982715	0.378853	22193.06009
-28.060686	438.786079	-258.312509	447.810895	-0.982715	-1.147072	22212.89712
-42.556978	431.919415	-249.156956	440.94423	-0.219753	-1.147072	54.170354
-66.971786	436.497191	-270.519913	444.759044	0.54321	-0.38411	13.733329
-76.890301	436.497191	-284.253242	439.418304	0.54321	-0.38411	11.444441
-105.119923	428.867564	-333.84582	432.55164	-0.219753	0.378853	11.444441
-111.223625	422.000899	-325.45323	418.818311	1.306173	1.141816	9.155553
-134.112507	416.66016	-313.245826	418.818311	2.069136	0.378853	10.681478
-157.764352	405.215719	-318.586565	369.988695	1.306173	-0.38411	9.155553
-178.364345	390.719427	-339.186559	392.114615	-0.219753	-0.38411	10.681478
-185.23101	381.563874	-333.84582	369.988695	2.832098	0.378853	21912.2898
-213.460631	380.037949	-359.02359	357.018329	-0.982715	-1.147072	22213.66009
-228.719886	378.512023	-361.312479	333.366484	-0.219753	-1.147072	22203.74157
-256.186545	367.830545	-376.571733	309.714639	-2.508641	-0.38411	22217.4749
-263.053209	349.519439	-388.016174	286.825757	-0.219753	0.378853	22227.39341
-255.423582	340.363886	-392.593951	257.833173	-0.982715	0.378853	22213.66009
-313.40875	313.660191	-427.690237	237.233179	-0.219753	0.378853	22210.60823
-312.645787	293.823159	-418.534684	207.477632	-2.508641	-0.38411	22207.55638
-334.008744	288.48242	-426.927274	194.507266	-0.219753	0.378853	22192.29713
-350.030961	248.808358	-432.268013	145.677651	-0.219753	0.378853	22199.16379
-361.475402	253.386134	-440.660603	101.425812	-0.219753	-0.38411	22218.23786
-372.156881	224.39355	-419.297647	87.692483	-0.982715	-0.38411	22205.2675
-380.549471	207.60837	-422.349498	93.033222	-0.982715	-1.147072	22222.81564
-394.2828	183.193563	-442.186529	73.959153	-1.745678	-1.147072	22230.44527
-391.230949	157.25283	-418.534684	62.514712	-0.219753	0.378853	22217.4749
-408.016129	147.334314	-384.201361	30.470277	-0.219753	-1.147072	22222.05268
-414.119831	113.763954	-400.986541	14.44806	1.306173	0.378853	22143.46751
-430.905011	98.504699	-392.593951	22.077687	1.306173	-1.147072	22241.88971
-433.1939	84.77137	-383.438398	-14.544524	4.358024	0.378853	22247.23045
-453.793894	74.089891	-355.97174	-47.351922	0.54321	-1.910035	22244.94156
-453.030931	45.86027	-344.527298	-83.974133	1.306173	0.378853	22230.44527
-449.216117	26.786202	-359.02359	-99.233388	2.069136	1.141816	22231.97119
-455.319819	1.608431	-345.290261	-89.314872	-1.745678	-0.38411	22228.91934
-459.897595	-18.991563	-326.979156	-140.433376	2.832098	0.378853	22222.05268
-446.164266	-41.880445	-308.66805	-154.166705	-0.982715	-0.38411	22219.76379
-432.430937	-54.850811	-317.06064	-173.240773	-0.219753	0.378853	22230.44527
-441.58649	-73.161917	-291.119907	-227.411128	-0.219753	0.378853	22183.14158
-449.97908	-121.991532	-265.179174	-232.751867	-2.508641	-0.38411	22196.87491
-446.164266	-141.828563	-252.97177	-246.485196	-0.982715	-0.38411	22206.79342
-429.379086	-144.880414	-243.053254	-261.744451	-1.745678	-0.38411	22180.85269
-409.542055	-167.769296	-283.49028	-332.699985	-1.745678	0.378853	22187.71935
-403.438353	-225.754464	-249.156956	-352.537016	-0.219753	0.378853	22212.13416
-377.49762	-203.628545	-213.297708	-357.877756	-0.982715	-0.38411	22223.5786
-372.919843	-230.332241	-172.860683	-328.885172	2.069136	0.378853	22197.63787
-360.71244	-257.035937	-149.971801	-342.618501	0.54321	0.378853	22214.42305
-336.297632	-286.791483	-124.79403	-367.033308	-2.508641	-1.910035	22224.34156
-295.860607	-298.998887	-118.690328	-415.862924	-2.508641	-1.147072	22183.90454
-303.490234	-295.184073	-62.994049	-381.5296	-0.219753	0.378853	22232.73415
-295.860607	-311.206291	-40.105166	-392.974042	2.069136	-0.38411	22219.76379
-272.208762	-331.043322	-49.260719	-420.4407	0.54321	-1.147072	22206.03046
-257.71247	-352.406279	-17.216284	-421.966626	2.832098	0.378853	22215.94897
-251.608768	-362.324794	-27.897763	-454.774023	-0.219753	-1.147072	22219.76379
-217.275445	-392.080341	6.435561	-480.714756	-0.982715	-0.38411	22200.68972
-186.756936	-421.072925	33.139256	-460.114762	1.306173	0.378853	22206.79342
-169.208793	-434.043292	69.761468	-466.218464	-0.982715	-1.147072	22220.52675
-140.216209	-437.095143	100.279977	-450.196247	0.54321	0.378853	22206.03046
-124.193991	-440.909956	104.094791	-452.485135	-0.982715	1.141816	22212.89712
-89.860668	-465.324764	111.724418	-466.218464	1.306173	0.378853	22193.06009
-70.023637	-481.346981	149.109592	-480.714756	-1.745678	-0.38411	22169.40825
-46.371792	-485.924758	154.450331	-460.877725	-2.508641	-0.38411	22180.08972
-32.638463	-499.658087	215.48735	-466.218464	-0.982715	-0.38411	22164.83047
6.272637	-482.872907	194.124394	-454.01106	-0.982715	-1.147072	22183.14158
37.554109	-504.998826	223.116978	-486.055495	-0.219753	-0.38411	22197.63787
63.494842	-486.68772	243.716972	-486.055495	-0.219753	0.378853	22228.15638
84.094836	-482.109944	292.546587	-427.307365	-0.219753	0.378853	22222.05268
110.798532	-487.450683	313.146581	-425.018476	-0.982715	-1.147072	22221.28971
137.502228	-488.976609	326.116947	-399.840706	0.54321	0.378853	22231.20823
138.26519	-485.161795	314.672506	-408.996259	0.54321	0.378853	22139.6527
190.909619	-469.139577	367.316935	-365.507383	3.595061	1.904778	22246.46748
193.198507	-454.643285	367.316935	-354.825905	1.306173	-1.147072	22252.57118
216.850352	-453.880323	368.842861	-347.95924	-0.219753	-1.147072	22238.07489
233.635532	-429.465515	411.568774	-344.907389	-0.982715	-0.38411	22229.6823
238.976272	-437.095143	407.75396	-359.403681	2.069136	0.378853	22239.60082
269.494781	-412.680335	388.679892	-337.277762	0.54321	0.378853	22229.6823
281.702185	-401.998857	435.220619	-289.211109	2.832098	1.141816	22220.52675
301.539216	-382.161825	448.953948	-283.87037	-0.219753	-0.38411	22228.91934
319.087359	-367.665533	464.976165	-250.30001	-0.219753	-0.38411	22228.91934
340.450316	-366.902571	450.479873	-221.307426	-0.219753	-0.38411	22209.08231
356.472533	-331.806285	454.294687	-247.248159	-1.745678	0.378853	22210.60823
377.072527	-331.806285	439.798395	-181.633363	-1.745678	-0.38411	22208.31935
370.205862	-282.97667	439.035432	-168.662997	-1.745678	0.378853	22195.34898
399.961409	-288.317409	461.161352	-174.003736	-0.219753	1.141816	22214.42305
409.116962	-271.532229	425.302103	-197.655581	-0.219753	-1.147072	22218.23786
418.272515	-212.784098	378.761376	-212.151873	-0.219753	-0.38411	22215.94897
419.035478	-209.732247	441.324321	-116.018568	-0.219753	-0.38411	22227.39341
434.294732	-177.687812	462.687277	-61.085251	-0.982715	0.378853	22231.97119
441.92436	-160.902632	445.139134	-37.433406	1.306173	0.378853	22217.4749
413.694738	-140.302638	440.561358	-28.277853	0.54321	0.378853	22225.10453
441.161397	-96.050799	404.702109	3.766582	0.54321	-1.147072	22233.49712
440.398434	-82.31747	417.672476	43.440644	0.54321	-0.38411	22233.49712
445.739173	-51.035998	422.250252	83.877669	3.595061	0.378853	22242.65267
433.53177	-25.095265	373.420637	106.003588	2.069136	0.378853	22249.51933
444.976211	-9.073047	398.598407	122.025806	1.306173	-0.38411	22225.10453
413.694738	13.815835	373.420637	154.833204	-0.219753	-0.38411	22225.86749
422.087328	26.786202	313.909543	144.914688	-0.219753	-1.147072	22230.44527
405.302148	63.408413	360.45027	190.692452	-0.982715	0.378853	22214.42305
403.01326	81.719519	345.953978	201.373931	-0.219753	-1.147072	22222.81564
403.776223	118.34173	343.66509	221.210962	-0.982715	1.141816	22230.44527
351.131794	124.445432	309.331767	229.603552	-0.219753	0.378853	22177.80084
360.287347	133.600985	262.79104	249.440583	-4.034566	-2.672998	22195.34898
362.576235	183.193563	249.057711	261.647987	-0.982715	-0.38411	22210.60823
338.161427	194.638004	240.665121	270.040577	-1.745678	0.378853	22175.51195
345.028092	232.78614	165.894773	276.907241	0.54321	1.141816	22206.03046
340.450316	223.630588	183.442915	276.907241	-0.982715	-0.38411	22224.34156
312.983657	254.91206	150.635518	308.188714	-1.745678	-0.38411	22201.45268
323.665135	278.563905	104.094791	310.477602	-0.982715	-0.38411	22206.79342
303.065141	298.400936	116.302195	362.359068	-0.982715	-0.38411	22228.91934
294.672551	321.289818	93.413313	386.773876	-0.219753	-0.38411	22223.5786
264.154042	343.415737	57.554064	363.884993	1.306173	0.378853	22103.79345
261.865154	362.489806	71.287393	405.084981	2.832098	0.378853	22239.60082
263.391079	383.0898	7.961486	415.003497	2.832098	1.141816	22235.786
237.450346	377.749061	12.539262	429.499789	1.306173	-0.38411	22209.08231
209.983688	403.689794	-29.423688	419.581273	2.069136	0.378853	22220.52675
210.74665	408.26757	-59.942198	421.870161	0.54321	0.378853	22215.94897
161.917035	426.578676	-69.860713	389.825727	-0.219753	0.378853	22194.58602
146.65778	434.208303	-93.512558	440.94423	-0.219753	-1.147072	22206.03046
132.161488	433.44534	-120.979217	450.862745	2.832098	0.378853	22224.34156
118.428159	450.993483	-124.031068	463.833112	-0.982715	-1.147072	22206.79342
100.117053	440.312005	-139.290322	434.840528	-1.745678	-0.38411	22190.7712
61.968917	441.83793	-164.468093	423.396087	-3.271603	-1.147072	22206.79342
53.576327	461.674962	-193.460677	445.522006	-3.271603	-0.38411	22178.5638
43.657811	438.786079	-206.431043	447.810895	-0.982715	1.141816	22167.11936
16.191152	441.83793	-233.897702	450.862745	2.832098	0.378853	22195.34898
0.931898	438.786079	-238.475478	440.94423	-1.745678	-1.147072	22178.5638
-8.986618	454.808297	-277.386578	400.507205	0.54321	0.378853	22206.03046
-38.742165	446.415707	-268.993988	404.322019	-0.219753	-1.147072	22230.44527
-47.897717	444.889781	-275.097689	405.084981	2.832098	-0.38411	27.466659
-70.7866	435.734229	-286.54213	455.440522	-0.219753	-0.38411	14.496292
-89.860668	444.889781	-300.27546	431.788677	-0.982715	0.378853	10.681478
-106.645848	421.237937	-328.505081	448.573857	2.069136	0.378853	12.207404
-109.697699	417.423123	-318.586565	426.447938	5.120987	0.378853	9.155553
-150.897687	405.978682	-348.342112	398.981279	-1.745678	-1.910035	10.681478
-160.05324	399.112017	-320.112491	389.825727	2.069136	-0.38411	8.39259
-171.497681	397.586092	-346.816187	347.862776	2.069136	1.904778	11212.50038
-204.305079	378.512023	-353.682851	361.596105	2.832098	0.378853	19975.89038
-205.068041	384.615725	-372.75692	320.396117	-0.982715	-1.147072	22187.71935
-232.5347	367.830545	-378.860622	322.685006	0.54321	-0.38411	22211.3712
-248.556917	359.437955	-378.097659	305.899825	-0.219753	-0.38411	22225.10453
-255.423582	350.282402	-380.386547	288.351683	2.069136	0.378853	22218.23786
-292.045793	316.712042	-378.860622	255.544285	-0.219753	-1.147072	22197.63787
-317.223564	297.637973	-391.830988	234.944291	-1.745678	-1.910035	22204.50453
-317.986526	286.956495	-398.697653	228.077626	-1.745678	-1.147072	22196.87491
-349.267999	267.882426	-429.216162	173.144309	-4.034566	-1.147072	22190.7712
-340.875408	260.252799	-448.290231	147.203576	-2.508641	-1.147072	22213.66009
-358.423551	229.73429	-420.060609	130.418396	-0.982715	0.378853	22215.18601
-375.971694	198.452817	-421.586535	80.825818	1.306173	0.378853	22219.76379
-371.393918	208.371333	-460.497634	41.914719	1.306173	-0.38411	22231.20823
-394.2828	175.563935	-426.164311	41.914719	-0.982715	-0.38411	22227.39341
-413.356868	154.963941	-406.32728	71.670265	0.54321	-0.38411	22220.52675
-418.697608	129.786171	-400.986541	30.470277	-0.982715	-1.147072	22160.25269
-405.727241	116.052842	-397.171727	1.477693	2.832098	0.378853	22254.09711
-454.556856	77.904705	-374.282845	-23.700077	1.306173	-0.38411	22238.83786
-445.401303	75.615817	-373.519882	-20.648226	-0.219753	-0.38411	22242.65267
-453.030931	53.489897	-350.631	-52.692661	2.832098	-0.38411	22241.12674
-459.897595	45.86027	-353.682851	-96.181537	-0.219753	-1.147072	22225.86749
-455.319819	10.763984	-370.468032	-126.700046	-0.219753	-0.38411	22225.10453
-457.608707	5.423245	-343.764336	-100.759313	0.54321	-0.38411	22230.44527
-453.030931	-31.198966	-316.297677	-163.322258	-1.745678	-1.147072	22214.42305
-455.319819	-54.850811	-320.112491	-163.322258	-0.219753	-1.147072	22225.86749
-449.216117	-81.554507	-298.749534	-180.870401	-0.219753	-2.672998	22194.58602
-443.875378	-90.71006	-278.14954	-218.255575	-2.508641	-0.38411	22190.7712
-438.534639	-121.991532	-243.053254	-207.574096	-2.508641	-0.38411	22202.97861
-437.008713	-157.850781	-259.075472	-273.951855	-0.219753	-0.38411	22199.16379
-430.905011	-170.058185	-247.631031	-273.188892	-1.745678	-1.147072	22191.53417
-411.830943	-183.791514	-233.134739	-305.233327	-3.271603	-1.910035	22206.79342
-402.67539	-215.072986	-198.801416	-361.692569	-0.219753	-0.38411	22225.86749
-375.208732	-214.310023	-191.171788	-340.329613	-0.219753	-0.38411	22173.98602
-358.423551	-237.961868	-178.964385	-360.166644	1.306173	0.378853	22221.28971
-365.290216	-253.984086	-169.808832	-370.085159	0.54321	-0.38411	22231.97119
-350.793924	-278.398893	-109.534775	-386.107377	0.54321	-0.38411	22195.34898
-314.171713	-295.947036	-79.779229	-378.47775	0.54321	0.378853	22222.05268
-294.334682	-318.835918	-83.594042	-397.551818	2.832098	0.378853	22225.86749
-285.179129	-335.621098	-80.542191	-420.4407	0.54321	-1.147072	22211.3712
-257.71247	-349.354428	-53.075533	-419.677737	0.54321	-1.147072	22212.13416
-232.5347	-369.954422	-16.453322	-431.885141	0.54321	-1.147072	22218.23786
-221.853221	-385.976639	10.250374	-425.018476	-0.219753	-0.38411	22201.45268
-195.149526	-406.576633	14.828151	-487.581421	0.54321	0.378853	22184.6675
-180.653234	-419.547	71.287393	-441.803657	0.54321	0.378853	22215.18601
-155.475463	-436.33218	62.13184	-482.240682	-0.219753	-0.38411	22212.13416
-119.616215	-430.991441	100.279977	-463.929576	0.54321	0.378853	22202.21564
-105.119923	-461.50995	132.324412	-450.196247	0.54321	0.378853	22207.55638
-77.653264	-475.243279	113.250344	-470.796241	-1.745678	-0.38411	22190.00824
-49.423643	-482.872907	157.502182	-458.588837	-1.745678	-0.38411	22183.14158
-28.060686	-476.769205	190.30958	-475.374017	-0.219753	1.141816	22161.01566
-13.564394	-478.29513	222.354015	-431.885141	1.306173	0.378853	22196.11194
4.746711	-482.109944	220.065127	-449.433284	-0.219753	0.378853	22188.48232
45.183736	-470.665503	224.642903	-431.122178	-0.219753	0.378853	22225.10453
55.865215	-482.872907	285.679922	-464.692539	-0.219753	0.378853	22230.44527
80.280022	-484.398832	274.235481	-416.625886	-0.219753	0.378853	22217.4749
96.30224	-471.428466	274.998444	-408.233296	2.069136	-0.38411	22228.15638
130.635563	-488.213646	329.931761	-396.025892	-0.219753	-0.38411	22168.64528
146.65778	-472.954391	355.872494	-406.707371	2.069136	-0.38411	22240.36378
158.865184	-480.584019	385.628041	-378.47775	1.306173	1.141816	22247.99341
203.117023	-455.406248	369.605823	-353.299979	1.306173	-0.38411	22248.75637
208.457762	-440.146993	394.020631	-364.74442	2.069136	1.141816	22227.39341
245.079973	-430.991441	399.36137	-331.17406	-0.982715	-1.910035	22232.73415
258.813303	-419.547	413.094699	-344.907389	-0.982715	0.378853	22228.91934
281.702185	-421.835888	429.879879	-331.17406	-0.219753	-0.38411	22214.42305
284.754036	-380.6359	441.324321	-298.366662	-2.508641	-1.910035	22222.05268
317.561433	-378.347012	391.731743	-278.529631	-0.982715	0.378853	22232.73415
332.057725	-369.954422	431.405805	-262.507414	1.306173	0.378853	22208.31935
346.554017	-351.643316	448.190985	-215.966687	-1.745678	0.378853	22202.97861
367.916974	-341.7248	465.739128	-189.262991	-2.508641	0.378853	22210.60823
383.939192	-295.947036	435.220619	-202.99632	-2.508641	-1.147072	22192.29713
396.909558	-302.050738	439.035432	-182.396326	-1.745678	-1.147072	22210.60823
396.909558	-276.872968	461.924314	-149.588928	1.306173	0.378853	22222.05268
404.539185	-238.724831	424.53914	-175.529662	-2.508641	-0.38411	22218.23786
417.509552	-217.361874	458.872463	-125.937084	0.54321	0.378853	22223.5786
435.057695	-191.421141	463.45024	-96.9445	-0.982715	-0.38411	22231.97119
441.92436	-185.317439	425.302103	-58.0334	0.54321	0.378853	22222.05268
451.842875	-154.79893	441.324321	-52.692661	-0.219753	0.378853	22219.76379
448.028062	-110.547091	453.531724	1.477693	3.595061	0.378853	22240.36378
446.502136	-105.969315	429.116917	21.314725	2.069136	0.378853	22247.23045
434.294732	-61.717476	422.250252	50.307309	1.306173	-0.38411	22236.54897
451.079912	-46.458221	390.96878	86.166557	-0.219753	0.378853	22241.88971
439.635471	-27.384153	393.257668	80.825818	0.54321	-1.147072	22238.83786
437.346583	3.897319	390.205817	132.707284	-0.982715	0.378853	22221.28971
415.220664	14.578798	365.028047	112.870253	-0.219753	-0.38411	22227.39341
[truncated: 28,725 more rows]
