# Supplementary material for: Dynamic analysis of slant cracked rotor system considering nonlinear oil film force
Source: PLoS One. 2024 Jan 25;19(1):e0294293. doi: 10.1371/journal.pone.0294293 (PMC10810477; doi:10.1371/journal.pone.0294293)
Supplement: S1 File — These data were measured by two eddy current sensors, model WT0150. (ZIP) [file pone.0294293.s001.zip › 2021.3.18 Test data for plain bearings/2021.3.18 (P=0.2Mpa, Z=8.1g Non-monitoring disk clockwise162°+4.0g)/1800.csv]

1024	30720	7	0	3
8	8	8	8	10	10	1
3	3	3	3	1	1	4
2	1	4	3	0	0	0
0	0	0	0	-0.000056	0.000019	20700.70508
163.784753	761.158151	20.701524	1111.343692	-1.556934	-1.052857	22215.18601
64.599598	731.402604	-107.476216	1140.336276	0.731954	0.473069	22219.76379
-97.148503	684.098914	-291.350236	1113.63258	-0.793971	-1.052857	25.940733
-172.681814	676.469287	-469.883516	991.558542	3.020842	1.236031	13.733329
-303.148442	624.587821	-625.527915	867.195616	2.25788	1.998994	21955.77868
-412.252113	546.002659	-774.305648	704.684553	3.020842	1.998994	22182.37861
-506.859492	425.454547	-864.335251	493.343875	0.731954	0.473069	22196.11194
-609.096499	317.876801	-975.727811	298.788377	1.494917	-1.052857	22234.26008
-683.103885	188.936098	-997.85373	130.936575	1.494917	0.473069	22222.81564
-757.874233	59.232433	-1023.031501	-104.81891	-1.556934	-1.81582	22215.18601
-741.852015	-52.92309	-1009.298171	-278.774414	-0.793971	0.473069	22228.91934
-722.014984	-191.019345	-908.58709	-504.611385	-0.031009	0.473069	22224.34156
-712.859431	-303.93783	-875.01673	-672.463187	-0.031009	-0.289894	22217.4749
-622.829828	-423.72298	-742.261213	-815.137219	-1.556934	-0.289894	22221.28971
-532.037263	-524.434061	-588.14274	-941.02607	-0.793971	0.473069	22206.79342
-421.407666	-619.04144	-414.187236	-1068.440847	-0.793971	1.236031	22202.21564
-293.229926	-709.071043	-231.07618	-1123.374164	-0.793971	1.998994	22212.13416
-154.370708	-759.426584	-47.20216	-1134.818605	-0.793971	1.998994	22207.55638
-13.985564	-780.789541	187.790363	-1118.033425	-0.793971	0.473069	22210.60823
112.66625	-780.026578	380.819935	-1075.307512	2.25788	1.236031	22222.81564
253.814356	-732.722888	505.945824	-1022.663083	-0.031009	0.473069	22206.79342
360.629139	-647.271062	688.293918	-888.381641	-0.793971	-0.289894	22189.24528
472.784662	-580.893303	814.18277	-715.1891	-0.031009	-0.289894	22052.67495
571.969818	-461.871116	894.293857	-567.174329	1.494917	1.236031	22227.39341
636.058687	-328.352638	920.997553	-339.811433	2.25788	0.473069	22241.88971
665.814234	-201.700823	1011.790119	-114.737426	3.020842	-0.289894	22244.17859
678.784601	-57.500866	995.767901	95.077327	3.020842	0.473069	22249.51933
686.414228	88.98798	973.641982	298.025415	1.494917	-1.052857	22227.39341
630.717948	221.743496	930.153106	489.529062	1.494917	1.236031	22231.97119
609.354992	353.736049	801.975366	674.929007	1.494917	1.236031	22227.39341
570.443892	475.810087	717.286502	859.565989	-0.793971	0.473069	22214.42305
508.64391	584.150796	576.138396	976.299288	-0.031009	-0.289894	22225.86749
388.858761	658.921144	383.108824	1054.88445	-0.031009	-1.052857	22232.73415
301.118046	713.854461	250.353307	1146.439978	-1.556934	-1.81582	22212.89712
169.125492	747.424822	93.945946	1152.54368	-2.319897	-0.289894	22194.58602
63.836635	732.165567	-110.528067	1093.795549	-2.319897	-0.289894	22206.79342
-57.47444	692.491504	-254.728024	1097.610363	-1.556934	-0.289894	44.251839
-163.526261	645.950777	-479.039069	1018.262238	-1.556934	-0.289894	12.207404
-273.392895	610.854492	-633.157542	890.084498	-0.793971	-0.289894	19594.40901
-403.859523	561.261914	-757.520468	720.706771	-0.793971	-1.81582	22173.98602
-496.178014	437.66195	-890.275984	495.632763	0.731954	-1.052857	22188.48232
-584.681692	328.558279	-970.387072	338.46244	0.731954	0.473069	22226.63045
-673.185369	224.032384	-999.379656	157.640271	-0.793971	2.761957	22215.18601
-725.066835	82.121315	-1042.868532	-40.730041	1.494917	2.761957	22219.76379
-741.089053	-21.641617	-1007.772246	-222.315172	2.25788	1.236031	22252.57118
-738.037202	-148.293432	-974.201885	-448.915105	1.494917	1.236031	22244.17859
-669.370555	-284.100799	-876.542655	-641.944677	2.25788	1.236031	22228.15638
-623.592791	-381.760029	-725.476033	-786.144635	-0.793971	-1.81582	22237.31193
-546.533555	-504.59703	-604.164958	-936.448294	-0.793971	1.236031	22226.63045
-460.318765	-612.174776	-443.17982	-1034.107524	0.731954	1.998994	22219.76379
-351.215094	-693.048826	-280.668758	-1128.714903	1.494917	0.473069	22228.15638
-176.496627	-750.271031	-64.750303	-1148.551935	-1.556934	-1.052857	22221.28971
-60.526291	-760.189547	153.45704	-1101.248245	-0.793971	-1.052857	22211.3712
65.36256	-783.841391	320.545879	-1111.929723	2.25788	0.473069	22200.68972
203.458816	-738.063627	486.108793	-1005.11494	-0.031009	-1.052857	22212.13416
325.532854	-687.708087	649.382819	-894.485343	-1.556934	0.473069	22190.00824
436.16245	-597.678484	794.345739	-753.337237	-0.793971	1.236031	22200.68972
551.369824	-493.915551	858.434609	-595.40395	-0.793971	0.473069	22180.85269
594.8587	-387.863731	957.619764	-398.559564	-1.556934	-0.289894	22198.40083
666.577197	-236.797109	1004.160491	-171.959631	1.494917	2.761957	22225.86749
690.992005	-82.678636	1000.345678	34.80327	1.494917	2.761957	22235.02304
666.577197	49.313917	963.723466	214.099514	0.731954	1.998994	22217.4749
645.977203	177.491657	895.819783	458.247589	1.494917	2.761957	22225.86749
645.21424	321.691614	840.886466	634.491982	-0.793971	0.473069	22228.91934
575.784631	436.898988	747.042049	809.210448	0.731954	-1.81582	22215.94897
527.717979	566.602653	592.160614	913.736343	1.494917	0.473069	22247.23045
439.214301	645.187815	434.227327	1069.380742	-2.319897	-1.052857	22248.75637
333.925444	718.432238	269.427376	1131.943686	0.731954	-0.289894	22226.63045
224.05881	733.691492	117.597791	1133.469612	4.546768	0.473069	22232.73415
100.458846	749.71371	-35.757719	1143.388127	3.020842	0.473069	22230.44527
-11.696676	723.010014	-220.394701	1121.262208	0.731954	-0.289894	220.496231
-134.533677	680.284101	-429.446491	1029.706679	0.731954	0.473069	15.259255
-255.081789	628.402635	-578.987188	912.210418	-0.031009	0.473069	15743.73608
-358.081759	557.4471	-767.438984	718.417883	0.731954	-0.289894	21987.82312
-480.918759	480.387864	-881.120431	593.291994	1.494917	0.473069	22190.00824
-577.815027	359.839751	-939.868562	368.980949	-1.556934	1.236031	22201.45268
-674.711295	230.136086	-969.624109	204.180998	-2.319897	0.473069	22193.06009
-729.644612	130.187967	-1034.475942	23.358829	-0.793971	1.236031	22202.21564
-762.452009	-6.382363	-1005.483358	-191.0337	-0.793971	1.236031	22220.52675
-739.563127	-144.478618	-915.453755	-388.641049	-3.082859	0.473069	22206.79342
-728.118686	-262.737842	-914.690792	-626.685422	1.494917	1.998994	22220.52675
-645.718711	-380.234104	-788.038978	-745.707609	0.731954	1.236031	22231.20823
-566.370586	-488.574812	-630.105691	-898.300157	-1.556934	0.473069	22221.28971
-470.237281	-589.285894	-521.764982	-989.855685	-0.031009	0.473069	22219.00082
-371.815088	-679.315496	-289.82431	-1117.270462	1.494917	-0.289894	22229.6823
-206.252174	-729.671037	-123.498434	-1147.788972	1.494917	1.236031	22240.36378
-74.259621	-780.026578	75.634841	-1106.588984	2.25788	-0.289894	22232.73415
47.051455	-760.952509	213.731096	-1122.611201	-0.793971	-1.81582	22215.18601
197.355114	-765.530286	469.323613	-1041.737151	2.25788	1.236031	22223.5786
323.243965	-686.945124	629.545788	-930.344592	2.25788	-1.052857	22215.18601
424.718009	-625.145142	741.70131	-808.270554	-0.793971	-1.052857	22217.4749
494.147618	-525.197024	851.567944	-638.892826	-0.793971	-1.052857	22192.29713
613.169805	-405.411874	943.123472	-445.863254	0.731954	2.761957	22212.89712
667.34016	-264.263768	1004.923454	-220.789246	0.731954	1.236031	22228.91934
686.414228	-129.219363	1011.027156	-14.026345	-0.031009	1.236031	22229.6823
684.888303	5.062079	995.767901	226.306917	-2.319897	-1.052857	22209.08231
667.34016	156.1287	957.619764	423.151303	-3.082859	0.473069	22203.74157
636.058687	299.565695	863.012385	571.929037	-0.031009	1.236031	22213.66009
600.962402	432.321211	728.730943	766.484535	-1.556934	-0.289894	22200.68972
554.421675	523.87674	635.64949	957.988182	-1.556934	0.473069	22187.71935
450.658742	617.721156	497.553234	1049.54371	-0.793971	-0.289894	22231.20823
358.340251	707.750759	303.760699	1126.602947	1.494917	-1.052857	22216.71194
229.399549	745.898896	153.45704	1090.743698	2.25788	-0.289894	22227.39341
128.688467	745.135933	-47.20216	1118.97332	0.731954	-1.052857	22226.63045
8.140355	723.010014	-195.216931	1122.02517	-0.031009	-0.289894	2050.080874
-113.933683	706.987796	-405.031684	1022.840015	0.731954	0.473069	18.311106
-241.34846	662.735958	-572.883486	909.158567	2.25788	0.473069	1230.658895
-347.40028	594.832274	-678.935306	806.92156	2.25788	-0.289894	22132.02307
-445.822473	510.14341	-838.394518	584.899404	0.731954	-1.052857	22198.40083
-541.955778	391.884186	-914.690792	420.862415	1.494917	0.473069	22217.4749
-628.93353	272.861999	-978.779662	246.906911	0.731954	-0.289894	22216.71194
-700.652028	131.713893	-1009.298171	35.566233	-0.031009	0.473069	22216.71194
-744.140904	36.343551	-980.305587	-186.455923	0.731954	0.473069	22228.15638
-741.089053	-107.856407	-954.364854	-363.463278	-1.556934	-0.289894	22217.4749
-712.096469	-232.219333	-915.453755	-579.381733	-1.556934	1.236031	22218.23786
-679.289071	-352.767445	-794.905642	-729.685392	1.494917	1.236031	22232.73415
-580.103915	-463.397042	-654.520499	-870.070536	-1.556934	-0.289894	22199.16379
-488.548387	-574.789602	-549.994604	-1028.003822	-1.556934	-0.289894	22199.92676
-382.496566	-661.004391	-335.602075	-1091.329729	-0.031009	1.236031	22211.3712
-247.452162	-715.937708	-173.091012	-1140.922307	-1.556934	1.236031	22212.89712
-129.9559	-787.656205	48.168182	-1140.159344	-3.082859	-0.289894	22202.21564
44.762566	-784.604354	254.168121	-1096.670468	-1.556934	-1.052857	22214.42305
163.021791	-764.00436	406.760668	-1044.02604	-0.031009	1.236031	22215.18601
284.332866	-699.91549	574.612471	-975.359393	0.731954	0.473069	22206.79342
381.992096	-641.16736	714.997614	-831.922399	0.731954	0.473069	22212.13416
497.199469	-535.115539	792.056851	-622.870609	-1.556934	-0.289894	22188.48232
574.258706	-449.663713	904.212373	-514.5299	1.494917	-0.289894	22228.15638
665.814234	-302.411904	992.71605	-266.567011	-0.031009	-0.289894	22251.04526
684.12534	-142.18973	929.390143	-151.359637	2.25788	0.473069	22244.17859
686.414228	-12.486064	1015.604932	178.240265	0.731954	-1.052857	22227.39341
672.680899	125.610191	976.693833	388.81798	-0.031009	-1.052857	22236.54897
658.184607	268.284223	904.975336	558.958671	-0.031009	1.236031	22233.49712
606.303141	380.439745	812.656844	772.588237	-1.556934	0.473069	22213.66009
549.080935	518.536	683.716142	905.343753	-0.031009	-0.289894	22226.63045
472.021699	627.639672	528.834706	1017.499276	-1.556934	-0.289894	22231.97119
369.784692	669.602622	342.671799	1084.639996	0.731954	1.236031	22215.94897
266.784723	722.247051	184.738512	1150.254792	-0.793971	1.236031	22219.76379
130.214393	745.135933	7.731157	1154.069605	-0.793971	1.236031	22202.97861
21.110722	729.876679	-124.261396	1119.736282	-1.556934	1.236031	12469.86297
-90.281838	700.884095	-382.142802	1046.49186	0.731954	1.236031	20.599994
-203.200323	656.632256	-475.224255	977.06225	-1.556934	-1.052857	13.733329
-335.192877	598.647088	-660.6242	844.306734	0.731954	1.236031	21861.93426
-437.429883	517.010075	-816.268599	652.040125	-0.793971	-0.289894	22180.85269
-538.903927	420.113807	-910.875978	482.662397	-0.793971	-0.289894	22205.2675
-615.200201	301.854583	-990.987066	271.321719	0.731954	-1.052857	22213.66009
-672.422406	175.202769	-1014.63891	92.025476	-0.793971	-1.052857	22219.00082
-726.592761	46.262066	-990.224103	-113.974463	0.731954	0.473069	22231.20823
-722.014984	-62.078642	-984.120401	-312.344775	0.731954	-0.289894	22234.26008
-738.800164	-201.700823	-915.453755	-536.65582	0.731954	0.473069	22237.31193
-689.970549	-348.189669	-851.364885	-694.589106	0.731954	-1.052857	22244.17859
-606.807611	-419.908166	-704.876039	-827.344622	1.494917	0.473069	22152.62307
-523.644673	-559.530347	-560.676082	-995.196424	0.731954	1.236031	22227.39341
-415.303964	-633.537732	-418.765013	-1078.359363	-0.031009	1.998994	22228.91934
-261.948454	-693.048826	-170.802123	-1090.566767	1.494917	2.761957	22222.05268
-140.637379	-754.848807	5.442269	-1129.477866	0.731954	2.761957	22215.18601
-10.933713	-770.871025	197.708879	-1091.329729	0.731954	1.998994	22215.94897
122.584766	-779.263615	391.501414	-1053.181592	-0.031009	0.473069	22207.55638
258.392133	-729.671037	541.805073	-987.566797	-1.556934	1.998994	22188.48232
372.07358	-657.189577	653.197632	-889.144604	-0.793971	1.236031	22193.82305
457.525407	-561.819235	782.901298	-702.981696	-0.031009	1.236031	22186.19343
568.917967	-489.337775	865.301273	-567.174329	-0.793971	0.473069	22190.7712
638.347576	-345.90078	980.508647	-350.492912	-1.556934	-1.052857	22218.23786
684.888303	-169.656388	991.953088	-102.530022	-0.031009	-0.289894	22232.73415
705.488297	-61.31568	992.71605	96.603252	0.731954	-1.81582	22219.76379
682.599414	91.276868	978.219758	322.440222	-0.031009	-1.052857	22228.15638
643.688315	246.158303	912.604963	486.477211	2.25788	1.998994	22234.26008
624.614246	377.387894	822.57536	733.677137	-0.031009	1.236031	22216.71194
571.206855	507.091559	698.212434	905.343753	2.25788	-1.052857	22250.2823
510.169836	600.173013	546.382849	979.351139	2.25788	0.473069	22254.09711
414.799494	681.810026	354.879202	1046.49186	1.494917	0.473069	22231.20823
293.488419	731.402604	239.671829	1169.32886	1.494917	2.761957	22237.31193
189.725486	742.847045	54.271884	1144.15109	1.494917	3.52492	22233.49712
68.414411	724.535939	-94.50585	1157.884419	1.494917	1.236031	22210.60823
-70.444807	700.121132	-292.876161	1099.136288	-0.793971	0.473069	35.096286
-179.548478	679.521138	-451.572411	1003.002984	2.25788	-0.289894	13.733329
-308.489181	615.432268	-616.372362	878.640057	1.494917	0.473069	21355.32701
-413.778039	555.158212	-807.876009	671.114193	-1.556934	-1.052857	22162.54158
-523.644673	423.928621	-893.327835	526.151273	-1.556934	-0.289894	22201.45268
-605.281685	321.691614	-966.572258	309.469856	-1.556934	-0.289894	22186.95639
-681.577959	196.565725	-1042.868532	98.89214	-3.082859	0.473069	22201.45268
-720.489059	63.047247	-1008.535209	-119.315202	1.494917	0.473069	22216.71194
-751.007568	-46.056425	-994.801879	-257.411458	0.731954	-0.289894	22203.74157
-737.274239	-166.604537	-978.779662	-496.981757	0.731954	0.473069	22219.76379
-693.0224	-311.567457	-884.935245	-664.070597	-0.793971	0.473069	22231.97119
-619.777977	-407.700762	-727.764921	-780.803895	-0.793971	0.473069	22219.76379
-538.903927	-512.98962	-611.031623	-928.055704	-0.031009	1.998994	22222.81564
-423.696554	-629.722919	-429.446491	-1076.070475	0.731954	1.998994	22231.20823
-313.066957	-699.91549	-242.520621	-1121.848239	-0.031009	0.473069	22214.42305
-149.029969	-768.582137	-70.091042	-1156.181562	2.25788	1.236031	22238.07489
-23.90408	-784.604354	141.249636	-1117.270462	2.25788	1.236031	22233.49712
114.192175	-768.582137	348.7755	-1077.5964	2.25788	1.236031	22198.40083
220.243996	-736.537702	477.716203	-1032.581599	2.25788	0.473069	22222.05268
352.236549	-677.789571	675.323552	-886.855716	2.25788	0.473069	22222.05268
454.473556	-590.048856	790.530925	-731.211317	-2.319897	-1.052857	22198.40083
541.451308	-485.522961	882.849416	-582.433584	-0.793971	0.473069	22205.2675
618.510544	-364.211886	979.745684	-379.485496	0.731954	-0.289894	22228.91934
660.473495	-211.619339	991.953088	-158.226302	-1.556934	0.473069	22225.86749
676.495713	-60.552717	1002.634566	59.218078	0.731954	1.236031	22220.52675
671.154973	66.86206	992.71605	275.899495	-1.556934	-0.289894	22208.31935
643.688315	192.750912	909.553112	433.069819	-1.556934	1.236031	22206.79342
623.851284	341.528645	798.160552	619.99569	-0.793971	-0.289894	22195.34898
549.843898	460.550832	666.167999	777.928976	-0.793971	0.473069	22141.94159
497.199469	580.335982	599.027278	951.88448	-1.556934	1.236031	22222.05268
424.718009	668.83966	438.042141	1083.877034	0.731954	0.473069	22221.28971
320.192114	712.328536	251.879233	1142.625164	1.494917	-0.289894	22230.44527
188.199561	745.135933	71.057064	1142.625164	-0.793971	-0.289894	22225.10453
90.540331	739.032231	-61.698452	1167.039972	0.731954	-1.052857	22211.3712
-16.274453	728.350753	-244.046546	1115.921469	2.25788	0.473069	124.362926
-130.718863	696.306318	-446.231671	1022.077052	1.494917	-0.289894	16.022217
-263.474379	652.054479	-629.342728	903.054865	3.020842	0.473069	18058.56502
-378.681753	593.306349	-775.831574	685.610485	2.25788	0.473069	22184.6675
-483.97061	477.336013	-844.49822	559.721633	0.731954	-0.289894	22215.18601
-561.029847	365.18049	-937.579674	313.284669	2.25788	0.473069	22220.52675
-657.926114	227.084235	-992.512991	192.736557	-0.793971	0.473069	22222.81564
-739.563127	116.454638	-1007.009283	-35.389301	-0.031009	-0.289894	22227.39341
-760.163121	-17.063841	-1006.24632	-197.137402	-0.031009	1.236031	22212.89712
-717.437208	-139.900842	-955.89078	-394.74475	-0.793971	1.998994	22221.28971
-696.074251	-265.789693	-864.335251	-622.870609	1.494917	1.998994	22231.20823
-641.140934	-387.863731	-767.438984	-772.411305	-0.793971	-0.289894	22209.08231
-571.711325	-508.411843	-612.557548	-930.344592	-1.556934	1.236031	22202.97861
-467.948393	-593.100707	-495.824249	-1056.996406	-0.793971	0.473069	22213.66009
-353.503982	-689.996975	-279.905795	-1095.144543	-0.793971	-0.289894	22202.21564
-226.089205	-760.189547	-121.209545	-1174.492668	-0.793971	0.473069	22204.50453
-61.289254	-778.500652	73.345952	-1125.663052	-3.082859	-1.81582	22220.52675
73.75515	-776.974727	296.131072	-1102.77417	1.494917	-0.289894	22215.94897
184.384747	-741.115478	474.664352	-1005.877903	0.731954	-0.289894	22209.08231
309.510636	-682.367347	615.812458	-925.003853	1.494917	-0.289894	22215.18601
443.029115	-632.011807	789.005	-789.959448	0.731954	0.473069	22190.7712
543.740196	-510.700732	865.301273	-610.663205	0.731954	-0.289894	22204.50453
612.406843	-388.626694	954.567914	-435.944738	1.494917	2.761957	22254.09711
660.473495	-247.478587	992.71605	-213.922582	2.25788	1.998994	22245.70452
691.754967	-119.300848	989.664199	-10.974494	-0.031009	1.236031	22235.02304
683.362377	24.89911	1001.871603	235.46247	2.25788	1.998994	22242.65267
671.917936	166.810179	925.57533	425.440192	1.494917	2.761957	22235.02304
618.510544	321.691614	834.019801	583.373478	-0.793971	-0.289894	22213.66009
594.8587	446.817503	789.767962	803.106746	-0.031009	-0.289894	22228.15638
544.503159	558.973025	624.968011	929.758561	-0.031009	0.473069	22228.91934
442.266152	636.032262	459.405097	1054.88445	-0.031009	-1.052857	22222.81564
345.369885	709.276685	298.41996	1122.02517	-0.793971	-1.052857	22229.6823
224.05881	739.032231	135.908897	1150.254792	-2.319897	-1.052857	22199.92676
118.769952	751.239635	-31.942905	1138.810351	-0.793971	0.473069	22193.82305
18.058871	730.639641	-231.839142	1117.447394	-2.319897	-1.052857	1023.895993
-130.718863	673.417436	-430.972417	1041.914083	-0.031009	1.998994	15.259255
-247.452162	650.528554	-568.305709	932.810412	-1.556934	-1.052857	6037.324137
-364.948423	581.861908	-693.431598	795.477119	-0.031009	-1.052857	22150.33418
-476.340983	490.306379	-840.683406	600.921621	0.731954	-0.289894	22205.2675
-549.585406	385.017521	-908.58709	438.410558	-1.556934	-1.81582	22210.60823
-640.377971	259.891633	-983.357438	229.358768	0.731954	1.998994	22223.5786
-677.000183	138.580557	-1049.735196	18.01809	1.494917	3.52492	22230.44527
-761.689047	24.89911	-993.275954	-162.804078	4.546768	1.998994	22235.02304
-729.644612	-128.4564	-997.090767	-381.011421	0.731954	1.998994	22245.70452
-746.429792	-261.211917	-897.905612	-628.211348	2.25788	1.236031	22239.60082
-658.689077	-382.522992	-806.350083	-751.048349	-0.031009	-0.289894	22221.28971
-581.629841	-480.945185	-661.387163	-908.218672	-0.031009	-0.289894	22233.49712
-470.237281	-585.47108	-497.350175	-990.618648	3.783805	0.473069	22235.786
-366.474349	-656.426614	-302.031714	-1097.433431	-3.082859	-1.81582	22211.3712
-242.111423	-730.434	-148.676204	-1144.737121	0.731954	1.998994	22221.28971
-93.333689	-783.078429	65.716325	-1119.559351	0.731954	0.473069	22229.6823
31.029237	-776.211764	276.29404	-1096.670468	-2.319897	-0.289894	22194.58602
163.021791	-767.056211	439.568066	-1026.477897	0.731954	1.998994	22212.13416
295.014344	-702.967341	603.605055	-941.789033	-0.793971	0.473069	22198.40083
400.303202	-645.745136	742.464273	-812.085368	-1.556934	0.473069	22173.22306
502.540208	-549.611831	752.382788	-700.692808	-1.556934	-0.289894	22177.03787
597.147588	-418.38224	873.693863	-516.818788	-0.031009	1.236031	22215.94897
661.236458	-306.989681	981.271609	-287.167005	-0.031009	1.236031	22219.00082
684.12534	-133.034177	1005.686417	-55.226333	0.731954	0.473069	22220.52675
693.280893	-3.330512	996.530864	191.210631	0.731954	1.236031	22231.97119
670.392011	143.921297	975.167907	392.632794	1.494917	0.473069	22223.5786
632.243874	265.232372	882.086454	555.143857	0.731954	0.473069	22218.23786
597.147588	408.669366	792.056851	777.928976	-0.793971	-1.052857	22228.91934
562.051302	539.135994	676.849477	928.995598	0.731954	0.473069	22250.2823
455.999482	630.691523	525.019893	1014.447425	0.731954	0.473069	22238.83786
356.051363	691.728542	290.02737	1080.825183	2.25788	-0.289894	22243.41563
258.392133	730.639641	165.664444	1118.210357	3.783805	0.473069	22231.97119
146.999573	745.898896	21.464486	1151.017754	1.494917	-0.289894	22214.42305
21.873684	717.669275	-185.298415	1109.054804	0.731954	-1.052857	4055.909909
-83.415173	694.780393	-366.883547	1083.114071	0.731954	1.236031	19.074068
-212.355876	652.054479	-502.690914	956.462257	1.494917	-0.289894	10.681478
-346.637318	600.935976	-672.068642	822.180815	1.494917	0.473069	22093.11197
-432.852107	506.328597	-836.10563	646.699385	-0.793971	0.473069	22199.16379
-545.770592	397.224925	-902.483388	460.536478	-3.845822	-1.81582	22185.43046
-623.592791	285.832366	-988.698177	256.825427	-3.845822	-1.81582	22201.45268
-702.940916	161.46944	-1053.55001	41.669935	0.731954	0.473069	22211.3712
-736.511276	21.084296	-1077.964818	-162.041116	-2.319897	0.473069	22203.74157
-757.11127	-84.204562	-990.987066	-377.95957	-1.556934	-0.289894	22212.89712
-707.518692	-199.411935	-921.557457	-551.915074	1.494917	0.473069	22232.73415
-664.029816	-363.448923	-813.979711	-711.374286	3.783805	0.473069	22219.00082
-606.807611	-455.767415	-669.016791	-835.737212	-0.793971	-0.289894	22225.10453
-526.696524	-548.848868	-559.150156	-986.803834	-1.556934	-0.289894	22229.6823
-392.415082	-635.82662	-362.30577	-1084.463065	-0.793971	0.473069	22213.66009
-257.370677	-712.885857	-166.224347	-1106.588984	1.494917	1.998994	22238.07489
-122.326273	-767.056211	35.197816	-1128.714903	2.25788	1.236031	22247.99341
0.510728	-768.582137	232.805164	-1114.981574	0.731954	0.473069	22197.63787
160.732902	-753.322882	383.871786	-1076.070475	0.731954	1.236031	22209.08231
279.755089	-723.567335	529.597669	-961.626064	-0.793971	-1.052857	22223.5786
385.043947	-651.848838	718.812428	-851.75943	3.020842	-0.289894	22209.08231
502.540208	-553.426645	813.419807	-695.352069	-0.793971	0.473069	22198.40083
571.206855	-460.345191	905.738298	-538.944708	-0.793971	-1.052857	22227.39341
652.080905	-339.797079	973.641982	-316.159589	-1.556934	-1.81582	22215.18601
666.577197	-209.330451	989.664199	-96.42632	1.494917	-0.289894	22224.34156
670.392011	-27.745319	1031.62715	153.062495	0.731954	-0.289894	22228.91934
676.495713	98.143532	956.093839	364.403173	-0.793971	-0.289894	22200.68972
631.480911	254.550893	870.642012	500.21054	-2.319897	0.473069	22195.34898
616.984619	395.699	801.212403	726.04751	-0.793971	0.473069	22213.66009
555.184637	503.276746	639.464303	853.462287	-1.556934	-0.289894	22209.84527
479.651326	595.595237	512.812489	988.506692	-0.793971	-0.289894	22218.23786
378.940245	672.654473	381.582898	1112.106655	0.731954	1.998994	22235.02304
275.177313	742.847045	197.708879	1140.336276	-0.031009	1.998994	22222.81564
166.836604	750.476672	32.145965	1153.306643	-0.793971	-0.289894	22215.18601
71.466262	743.610008	-170.802123	1157.884419	-0.031009	0.473069	22212.13416
-52.896664	719.958163	-308.898379	1096.8474	1.494917	0.473069	25.940733
-178.022553	675.706324	-475.224255	993.847431	0.731954	-0.289894	13.733329
-317.644734	615.432268	-652.23161	861.854877	1.494917	-0.289894	21697.13431
-402.333597	524.639702	-820.083412	625.336429	1.494917	0.473069	22181.61565
-516.015045	434.610099	-925.37227	504.788316	1.494917	-0.289894	22209.84527
-595.36317	315.587912	-980.305587	305.655042	1.494917	-0.289894	22229.6823
-659.45204	188.173135	-1104.668513	87.447699	0.731954	0.473069	22226.63045
-732.696463	78.306501	-1000.905581	-74.300401	0.731954	0.473069	22215.18601
-741.852015	-61.31568	-965.809295	-285.641079	-0.031009	1.236031	22225.10453
-746.429792	-187.204531	-939.105599	-504.611385	0.731954	1.236031	22229.6823
-672.422406	-312.33042	-839.920444	-663.307634	1.494917	0.473069	22219.00082
-638.852046	-430.589644	-699.5353	-804.45574	-2.319897	-0.289894	22205.2675
-535.852076	-527.485912	-572.883486	-991.381611	-3.082859	0.473069	22209.84527
-438.955809	-620.567366	-430.972417	-1077.5964	-3.082859	0.473069	22192.29713
-293.992889	-693.048826	-264.64654	-1204.248214	-2.319897	0.473069	22209.08231
-155.896633	-755.61177	-83.824371	-1227.900059	-0.793971	2.761957	22214.42305
-23.141117	-767.056211	176.345922	-1136.344531	-0.793971	0.473069	22192.29713
107.325511	-776.211764	319.782916	-1156.181562	-0.031009	0.473069	22204.50453
246.184729	-739.589553	517.390265	-998.248275	1.494917	1.236031	22226.63045
356.814326	-660.241428	688.293918	-881.514977	0.731954	-1.052857	22199.92676
475.836513	-596.915521	804.264254	-715.952063	-0.793971	-1.81582	22191.53417
575.021668	-471.789632	912.604963	-542.759521	2.25788	0.473069	22249.51933
642.925352	-342.84893	983.560498	-349.729949	2.25788	0.473069	22239.60082
655.895719	-208.567488	997.293827	-158.226302	0.731954	-0.289894	22236.54897
693.280893	-55.97494	997.293827	108.810656	-0.031009	-1.81582	22238.07489
701.673483	68.387986	1001.10864	307.180967	2.25788	0.473069	22226.63045
658.184607	212.587943	912.604963	477.321658	1.494917	1.236031	22225.86749
613.932768	368.232341	780.61241	655.091975	0.731954	-0.289894	22229.6823
574.258706	469.706385	730.256869	851.173399	-0.793971	0.473069	22217.4749
513.221687	584.913759	597.501353	966.380772	-0.031009	1.998994	22222.81564
415.562456	650.528554	430.412513	1106.002953	-1.556934	0.473069	22230.44527
300.355083	705.461871	246.538494	1160.93627	-1.556934	0.473069	22216.71194
192.777337	734.454455	119.123717	1180.010338	-3.082859	0.473069	22193.06009
77.569964	732.92853	-80.77252	1159.410345	-0.031009	1.236031	22199.16379
-51.370739	719.958163	-289.82431	1095.321475	-0.031009	0.473069	44.251839
-178.785516	688.676691	-479.039069	1000.714095	-0.793971	0.473069	12.207404
-288.65215	620.010044	-639.261244	870.247467	-0.031009	-0.289894	20845.6679
-396.229896	576.521168	-772.01676	697.817889	1.494917	1.236031	22183.90454
-507.622455	455.210093	-922.320419	555.90682	-0.793971	-1.052857	22199.92676
-586.97058	345.343459	-961.994482	338.46244	-0.031009	-1.052857	22225.10453
-648.007599	236.239788	-995.564842	168.321749	-0.031009	-0.289894	22223.5786
-718.963133	95.091681	-1025.320389	-31.574488	1.494917	1.236031	22219.00082
-744.903866	-14.01199	-1024.557426	-229.181837	3.020842	1.236031	22174.74899
-728.118686	-158.211947	-936.053749	-483.248428	0.731954	0.473069	22241.12674
-693.0224	-290.204501	-878.068581	-622.107646	1.494917	-0.289894	22231.20823
-623.592791	-413.041501	-755.23158	-774.700193	3.020842	1.236031	22240.36378
-556.45207	-509.937769	-617.135324	-922.714964	-1.556934	0.473069	22235.786
-456.503952	-596.152558	-504.979802	-1082.174176	-0.793971	0.473069	22215.18601
-323.748436	-684.656236	-257.779875	-1114.981574	-0.031009	1.236031	22226.63045
-194.04477	-744.930292	-93.742887	-1131.766754	-0.793971	1.236031	22223.5786
-61.289254	-776.974727	105.390387	-1114.218611	1.494917	0.473069	22205.2675
63.073672	-775.448801	327.412544	-1070.729735	-0.793971	-0.289894	22206.03046
204.221778	-742.641404	491.449532	-1008.929754	-1.556934	-0.289894	22201.45268
321.71804	-695.337714	650.908744	-885.32979	-1.556934	-0.289894	22181.61565
455.999482	-593.100707	751.619826	-785.381672	-3.082859	-1.052857	22166.3564
555.9476	-516.041471	843.938317	-618.292832	-2.319897	0.473069	22196.11194
623.851284	-377.182253	953.804951	-406.952154	-0.793971	0.473069	22205.2675
668.103122	-246.715625	956.856802	-208.581843	-0.031009	0.473069	22224.34156
689.466079	-103.27863	966.012355	14.966239	0.731954	1.236031	22235.02304
687.177191	47.787992	1003.397529	273.610607	0.731954	1.236031	22215.18601
665.051271	190.462024	945.412361	442.988335	0.731954	1.236031	22224.34156
646.740166	324.743465	836.308689	645.17346	1.494917	0.473069	22231.97119
584.177221	445.291578	747.805012	827.521554	3.783805	-0.289894	22237.31193
518.562426	579.573019	647.093931	948.069666	1.494917	-0.289894	22245.70452
421.666158	622.298933	428.886588	1034.284456	1.494917	0.473069	22245.70452
328.584704	702.41002	248.064419	1138.810351	-0.793971	-1.052857	22222.05268
215.666219	743.610008	82.501505	1116.684431	1.494917	0.473069	22222.05268
101.221809	735.217418	-54.068825	1163.225158	-0.031009	-0.289894	22216.71194
-6.355937	704.698908	-266.172466	1078.536294	-0.031009	-0.289894	527.207251
-133.007751	677.23225	-413.424274	1024.36594	-1.556934	-0.289894	16.022217
-258.896603	641.373001	-553.046455	915.262269	1.494917	0.473069	15743.73608
-384.022492	576.521168	-742.261213	743.595653	-0.793971	-1.052857	22152.62307
-487.022461	465.891572	-823.898226	597.86977	-1.556934	-0.289894	22192.29713
-567.896511	375.861969	-915.453755	388.81798	-0.793971	0.473069	22202.97861
-664.792779	237.765713	-998.616693	187.395818	-2.319897	1.998994	22199.92676
-722.014984	113.402787	-1047.446308	-54.46337	-1.556934	1.236031	22202.21564
-721.252022	-23.167543	-1032.187053	-190.270737	-1.556934	-0.289894	22217.4749
-741.852015	-125.40455	-1035.238904	-464.937322	-0.031009	0.473069	22219.76379
-689.207587	-250.530438	-921.557457	-578.61877	3.020842	1.236031	22222.81564
-630.459456	-398.545209	-763.62417	-752.574274	0.731954	1.236031	22230.44527
-569.422437	-480.182222	-654.520499	-943.314958	2.25788	1.236031	22227.39341
-477.866908	-588.522931	-465.30574	-993.670499	-0.793971	-1.052857	22218.23786
-345.874355	-674.73772	-279.905795	-1086.751953	-0.031009	-1.052857	22225.86749
-213.881801	-725.856223	-84.587334	-1127.951941	3.783805	0.473069	22245.70452
-80.363323	-770.108062	88.605207	-1114.218611	0.731954	0.473069	22229.6823
66.125523	-775.448801	299.182923	-1085.226027	2.25788	-1.81582	22217.4749
185.14771	-779.263615	445.671768	-1040.211226	-0.031009	-0.289894	22222.81564
314.851375	-716.700671	617.338384	-935.685331	-1.556934	-0.289894	22201.45268
416.325419	-634.300695	705.079099	-846.418691	-0.793971	0.473069	22195.34898
523.140202	-508.411843	849.279056	-646.522454	-0.793971	-1.052857	22215.18601
585.703147	-426.774831	914.130888	-467.22621	2.25788	0.473069	22218.23786
661.99942	-282.574873	995.767901	-258.174421	0.731954	3.52492	22229.6823
695.569781	-143.715655	1008.738268	1.23291	-0.031009	1.998994	22233.49712
669.629048	-1.041623	1018.656783	215.625439	-0.793971	2.761957	22196.87491
684.12534	143.158334	940.071622	422.388341	-0.793971	1.236031	22203.74157
646.740166	272.861999	863.012385	579.558665	-0.031009	1.236031	22213.66009
596.384625	418.587882	772.982782	776.403051	-0.031009	1.236031	22204.50453
538.399457	543.713771	634.886527	900.765977	-2.319897	-0.289894	22214.42305
453.710593	628.402635	457.879172	1031.995568	1.494917	-1.052857	22237.31193
344.606922	699.358169	317.494028	1112.869618	2.25788	1.236031	22219.00082
240.84399	742.847045	139.723711	1099.899251	0.731954	-1.052857	22217.4749
135.555132	738.269269	-38.046607	1130.417761	-0.031009	-2.578782	22222.81564
25.688498	729.113716	-201.320633	1110.580729	0.731954	-0.289894	2043.977172
-97.911465	708.513722	-353.150218	1077.010369	4.546768	2.761957	18.311106
-244.400311	667.313734	-515.66128	952.647443	2.25788	0.473069	1259.651479
-361.896572	570.417467	-676.646418	812.262299	1.494917	0.473069	22110.66012
-450.40025	522.350814	-839.920444	614.65495	0.731954	1.236031	22189.24528
-550.348368	396.461963	-909.350053	447.566111	3.020842	1.236031	22236.54897
-629.696493	275.150887	-977.253736	251.484688	-0.793971	0.473069	22212.89712
-712.859431	140.106483	-1046.683345	4.284761	-1.556934	-0.289894	22217.4749
-742.614978	31.765774	-1006.24632	-121.604091	-1.556934	1.236031	22228.91934
-725.066835	-110.908258	-992.512991	-343.626247	0.731954	0.473069	22213.66009
-744.903866	-238.323035	-957.416705	-612.952093	-1.556934	-1.052857	22219.76379
-670.896481	-348.952631	-816.268599	-707.559473	-2.319897	0.473069	22223.5786
-594.600207	-470.263707	-645.364946	-872.359424	-4.608785	-1.81582	22190.7712
-504.570604	-579.367378	-527.868684	-1000.537164	-1.556934	-1.052857	22203.74157
-383.259529	-666.34513	-349.335404	-1093.618617	-3.082859	-2.578782	22215.18601
-261.185491	-716.700671	-206.661372	-1161.522301	-3.082859	-0.289894	22200.68972
-115.459608	-772.39695	45.116331	-1131.766754	-0.793971	-1.052857	22210.60823
10.429243	-785.367317	248.827382	-1128.714903	1.494917	1.236031	22138.12677
140.895871	-740.352515	417.442147	-1078.359363	1.494917	1.998994	22208.31935
277.466201	-704.493267	547.908775	-982.989021	-1.556934	-1.81582	22202.21564
401.829127	-652.611801	745.516124	-844.129803	2.25788	-0.289894	22211.3712
513.98465	-550.374794	851.567944	-657.966895	2.25788	0.473069	22217.4749
590.280923	-426.774831	933.96792	-462.648434	2.25788	1.236031	22243.41563
640.636464	-309.278569	989.664199	-288.69293	3.020842	1.236031	22247.99341
673.443862	-142.18973	993.479013	-68.196699	1.494917	1.236031	22243.41563
670.392011	-21.641617	1011.790119	185.869892	-0.031009	-1.052857	22228.91934
668.866085	102.721309	953.041988	362.877247	-0.031009	0.473069	22233.49712
635.295725	269.047185	877.508677	544.462379	-1.556934	-0.289894	22225.10453
607.829066	391.884186	830.204987	749.699355	-0.793971	-0.289894	22216.71194
551.369824	491.832305	678.375403	876.351169	-0.793971	-1.052857	22228.15638
466.68096	607.039678	550.960626	986.217803	1.494917	0.473069	22232.73415
375.888394	684.861877	364.034755	1106.765916	-1.556934	-1.052857	22216.71194
246.947692	719.958163	168.716295	1141.099239	-0.793971	-1.052857	22199.16379
136.318095	743.610008	17.649673	1166.277009	-0.031009	0.473069	22209.84527
43.999604	732.165567	-140.283614	1128.128872	-0.031009	0.473069	22102.26753
-87.229987	695.543355	-324.157634	1056.410375	0.731954	1.236031	22.888882
-208.541062	671.891511	-521.764982	948.069666	-0.031009	1.236031	14.496292
-347.40028	600.173013	-656.046424	803.869709	2.25788	1.998994	22002.31941
-418.355815	513.195261	-857.468587	641.358646	1.494917	0.473069	22185.43046
-540.429853	423.165658	-916.97968	475.795732	2.25788	-1.052857	22228.15638
-635.037232	307.958285	-1014.63891	263.692091	-0.793971	0.473069	22210.60823
-691.496475	169.099067	-1022.268538	79.055109	-0.031009	-1.052857	22220.52675
-731.170537	69.150948	-989.46114	-89.559656	-0.031009	-1.81582	22249.51933
-722.014984	-62.841605	-987.172252	-288.69293	2.25788	1.998994	22228.15638
-707.518692	-178.811941	-942.920413	-538.181745	2.25788	1.998994	22235.02304
-672.422406	-319.197085	-826.187114	-684.670591	0.731954	-1.052857	22238.83786
-615.963164	-448.90075	-714.031592	-835.737212	0.731954	-0.289894	22222.81564
-510.674306	-547.322943	-524.053871	-956.285325	-0.031009	-0.289894	22224.34156
-423.696554	-648.034024	-416.476125	-1091.329729	-0.793971	1.236031	22229.6823
-288.65215	-713.64882	-232.602105	-1100.485282	-0.793971	1.236031	22202.21564
-143.68923	-753.322882	-2.187359	-1154.655636	-1.556934	1.236031	22215.18601
-29.244819	-796.811758	218.308872	-1109.640835	-1.556934	-0.289894	22195.34898
138.606983	-759.426584	372.427345	-1076.070475	-3.082859	-0.289894	22199.92676
251.525468	-727.382149	547.908775	-962.389027	-1.556934	-0.289894	22192.29713
378.940245	-653.374763	701.264285	-859.389057	-1.556934	-0.289894	22208.31935
460.577258	-556.478496	796.634627	-688.485404	-0.793971	0.473069	22167.88232
578.073519	-471.789632	913.367926	-530.552118	-1.556934	-0.289894	22208.31935
642.162389	-332.167451	978.982721	-339.811433	-0.031009	-0.289894	22227.39341
663.525346	-204.752674	1008.738268	-109.396687	-0.793971	-2.578782	22222.81564
690.229042	-65.130493	955.330876	105.758805	-0.031009	-1.81582	22220.52675
677.258675	76.017613	880.560528	217.151365	-0.031009	-0.289894	22230.44527
656.658681	230.136086	931.679031	493.343875	-0.031009	-0.289894	22223.5786
621.562395	363.654565	840.886466	703.158628	0.731954	0.473069	22221.28971
572.73278	487.254528	705.842061	880.928946	-0.793971	-0.289894	22251.04526
521.614277	591.780423	572.323582	982.40299	1.494917	0.473069	22244.94156
388.095798	667.313734	397.605116	1109.817767	-0.031009	1.236031	22235.02304
291.962493	728.350753	237.382941	1161.699233	-0.793971	1.236031	22229.6823
179.044008	744.372971	74.871878	1163.988121	-0.793971	1.998994	22227.39341
73.75515	743.610008	-125.787322	1131.943686	-0.793971	1.236031	21922.97128
-57.47444	713.091498	-300.505789	1108.291841	-0.031009	1.236031	51.881466
-178.022553	672.654473	-478.276106	1009.869648	0.731954	0.473069	13.733329
-307.726218	616.958193	-624.001989	894.662275	-0.793971	-1.81582	21356.85293
-417.592852	553.632286	-807.113046	681.795671	-0.031009	-0.289894	22185.43046
-503.807641	455.210093	-878.068581	516.99572	-1.556934	-1.052857	22199.92676
-631.222419	344.580496	-966.572258	298.025415	-1.556934	-1.052857	22193.06009
-686.918698	195.0398	-1019.216687	124.069911	0.731954	1.236031	22204.50453
-741.852015	78.306501	-1026.083351	-75.826326	-1.556934	-0.289894	22217.4749
-744.903866	-49.871239	-1007.772246	-282.589228	0.731954	1.236031	22205.2675
-730.407574	-168.893426	-964.28337	-483.248428	1.494917	0.473069	22223.5786
-692.259437	-309.278569	-881.883394	-639.655789	-0.031009	0.473069	22231.97119
-633.511307	-413.804464	-770.490835	-808.270554	1.494917	1.236031	22218.23786
-549.585406	-513.752583	-627.05384	-979.174207	-1.556934	0.473069	22224.34156
-439.718772	-619.804403	-427.157603	-1036.396412	-0.031009	1.236031	22230.44527
-297.807703	-677.789571	-235.653956	-1122.611201	4.546768	0.473069	22225.10453
-190.229957	-761.715472	-45.676235	-1197.38155	3.020842	1.998994	22242.65267
-21.615192	-770.871025	168.716295	-1092.092692	0.731954	0.473069	22228.91934
82.14774	-782.315466	354.11624	-1089.803804	3.020842	1.998994	22212.89712
229.399549	-728.145112	505.182861	-999.011238	0.731954	-0.289894	22217.4749
341.555071	-687.708087	650.908744	-902.877933	0.731954	0.473069	22219.76379
470.495774	-587.759968	760.775378	-764.018715	-0.031009	-0.289894	22175.51195
552.895749	-502.308142	908.790149	-564.885441	-1.556934	-1.81582	22219.76379
620.799433	-377.945215	978.219758	-381.774384	-0.793971	-1.81582	22231.20823
681.836452	-239.085997	988.901237	-162.804078	1.494917	0.473069	22216.71194
686.414228	-91.071226	1001.871603	79.055109	-2.319897	-1.81582	22217.4749
674.969787	57.706507	985.849386	291.921713	-2.319897	0.473069	22190.00824
643.688315	210.299055	906.501261	455.958701	-0.031009	1.236031	22199.16379
629.192023	327.795316	847.75313	698.580851	-2.319897	-1.052857	22206.03046
571.969818	457.498981	742.464273	842.780809	-1.556934	-1.052857	22219.00082
513.221687	580.335982	569.271731	976.299288	-0.031009	1.998994	22223.5786
420.903196	655.10633	441.856954	1077.010369	-0.031009	1.998994	22222.81564
330.873593	735.98038	234.33109	1094.558512	-1.556934	0.473069	22222.81564
200.406965	740.558157	79.449654	1099.899251	-0.031009	-0.289894	22222.05268
101.221809	743.610008	-75.431781	1160.173307	0.731954	0.473069	22190.7712
-32.29667	727.58779	-269.224316	1102.188139	-0.031009	-1.81582	124.362926
-132.244789	692.491504	-435.550193	1048.017785	1.494917	-1.052857	16.022217
-257.370677	635.269299	-578.224225	911.447455	0.731954	-1.052857	18068.48354
-368.000274	579.573019	-713.268629	758.854908	0.731954	1.236031	22177.80084
-471.763207	471.995273	-836.10563	565.825335	-0.031009	-0.289894	22224.34156
-586.97058	352.973087	-956.653742	365.166135	-0.031009	0.473069	22217.4749
-652.585375	223.269421	-987.172252	162.98101	2.25788	1.236031	22224.34156
-731.9335	101.195383	-1003.194469	-14.789308	0.731954	-0.289894	22228.15638
-750.244606	-10.960139	-1012.350022	-199.42629	-0.793971	1.236031	22215.94897
-751.770531	-151.345283	-981.831513	-458.83362	-0.031009	1.236031	22225.10453
-710.570543	-277.997097	-913.164866	-622.870609	0.731954	1.236031	22231.97119
-660.977965	-394.730396	-783.461201	-782.329821	-1.556934	1.236031	22193.06009
-580.866878	-501.545179	-642.313095	-943.314958	-3.082859	-0.289894	22204.50453
-458.79284	-599.204409	-481.327957	-1015.796418	-3.082859	-1.81582	22210.60823
-353.503982	-679.315496	-293.639124	-1150.07786	-1.556934	1.236031	22199.92676
-200.911435	-740.352515	-137.231763	-1134.055643	-2.319897	-0.289894	22208.31935
-68.918881	-776.974727	132.857046	-1114.981574	-0.793971	0.473069	22214.42305
56.207007	-762.478435	327.412544	-1106.588984	-0.031009	-0.289894	22196.11194
197.355114	-776.211764	442.619917	-1046.314928	-3.845822	-0.289894	22201.45268
322.481003	-683.893273	634.123564	-961.626064	-2.319897	-1.052857	22205.2675
423.192084	-606.834036	734.071683	-787.67056	-0.031009	-0.289894	22182.37861
528.480942	-504.59703	875.982752	-612.952093	2.25788	1.236031	22242.65267
607.829066	-400.834098	956.856802	-438.233626	-0.031009	0.473069	22253.33415
656.658681	-245.952662	1012.553082	-194.085551	0.731954	1.998994	22228.91934
684.12534	-112.434183	1018.656783	23.358829	0.731954	0.473069	22233.49712
681.836452	27.187998	985.086423	259.114315	0.731954	-0.289894	22241.88971
669.629048	173.676843	970.590131	445.277223	-0.793971	0.473069	22215.94897
630.717948	308.721248	871.404975	613.891988	-0.031009	-0.289894	22220.52675
597.147588	436.898988	758.48649	801.580821	0.731954	0.473069	22231.20823
538.399457	548.291547	638.70134	932.047449	-0.031009	0.473069	22218.23786
446.080966	629.92856	476.190277	1074.721481	-0.031009	-1.052857	22222.81564
336.977295	697.832244	266.375525	1127.36591	-1.556934	-1.052857	22214.42305
211.088443	738.269269	100.812611	1142.625164	-4.608785	-1.81582	22189.24528
131.740318	717.669275	-53.305862	1112.869618	-3.082859	-1.052857	22182.37861
-22.378155	727.58779	-189.113229	1094.558512	-0.793971	-0.289894	1027.710807
-133.007751	678.758175	-411.898348	1042.677046	-1.556934	-0.289894	15.259255
-248.978087	647.476703	-564.490896	945.017816	-0.031009	-0.289894	12395.09262
-374.103976	588.728572	-692.668635	771.825274	0.731954	0.473069	22153.38603
-464.896542	499.461932	-824.661189	609.314211	-0.031009	0.473069	22209.84527
-568.659474	375.099006	-926.898196	408.655011	-1.556934	0.473069	22214.42305
-632.748344	275.150887	-1019.97965	217.151365	-0.031009	1.236031	22224.34156
-686.155736	140.869446	-997.090767	14.966239	0.731954	1.236031	22222.05268
-732.696463	34.054663	-1000.905581	-159.752228	4.546768	2.761957	22238.07489
-763.977935	-97.937891	-989.46114	-403.137341	-0.031009	1.236031	22242.65267
-684.62981	-243.663774	-892.564873	-569.463217	0.731954	0.473069	22243.41563
-637.32612	-355.819296	-822.372301	-696.877994	-0.031009	-0.289894	22228.15638
-580.103915	-482.47111	-676.646418	-910.507561	1.494917	1.236031	22233.49712
-480.155797	-584.708117	-539.313125	-1008.929754	-0.793971	-0.289894	22225.86749
-373.341013	-654.900689	-305.083565	-1114.218611	-0.793971	-0.289894	22215.94897
-236.770684	-727.382149	-115.105844	-1121.848239	0.731954	0.473069	22222.81564
-101.726279	-769.345099	81.738543	-1100.485282	-0.031009	-0.289894	22215.94897
20.347759	-778.500652	261.797748	-1091.329729	-0.793971	-0.289894	22199.92676
172.177343	-751.796957	396.842153	-1073.018624	-1.556934	-0.289894	22193.82305
293.488419	-696.100677	601.316166	-940.263107	-0.793971	-1.052857	22197.63787
403.355053	-650.322912	669.21985	-855.574244	-0.031009	1.998994	22167.88232
516.273538	-528.248875	827.916099	-669.411336	-0.031009	1.236031	22198.40083
594.095737	-419.908166	910.316075	-465.700285	-1.556934	0.473069	22220.52675
647.503128	-283.337836	974.404945	-246.72998	-0.793971	1.236031	22216.71194
685.651265	-158.97491	1001.871603	-49.885593	-0.031009	1.236031	22226.63045
685.651265	-0.278661	1020.945672	196.551371	-0.793971	1.236031	22232.73415
643.688315	156.1287	940.834584	382.714278	1.494917	3.52492	22216.71194
630.717948	278.202738	866.827199	584.136441	0.731954	-0.289894	22224.34156
617.747582	398.750851	817.234621	757.328982	1.494917	-1.052857	22254.09711
574.258706	520.824889	637.938378	872.536356	1.494917	-0.289894	22238.07489
478.125401	625.350784	536.464334	1049.54371	1.494917	1.236031	22238.83786
366.732841	683.335952	314.442177	1099.136288	0.731954	-0.289894	22238.83786
274.41435	726.061865	197.708879	1149.491829	1.494917	-1.052857	22219.00082
159.96994	742.847045	0.864492	1160.93627	-1.556934	-0.289894	22215.18601
20.347759	727.58779	-168.513235	1142.625164	-0.031009	0.473069	4100.161748
-93.333689	707.750759	-366.883547	1057.936301	-0.793971	-0.289894	19.074068
-216.933652	651.291517	-524.053871	951.121517	-1.556934	-1.052857	10.681478
-336.718802	616.958193	-735.394549	802.343784	-0.793971	-0.289894	22067.17124
-448.874324	532.26933	-799.483419	649.751236	-2.319897	0.473069	22190.00824
-545.770592	401.039739	-897.905612	468.929068	-3.082859	1.236031	22191.53417
-624.355754	282.780515	-1068.809265	243.85506	-1.556934	1.998994	22210.60823
-697.600177	156.891663	-1029.898165	89.736587	-1.556934	1.236031	22205.2675
-738.800164	40.921327	-998.616693	-119.315202	-2.319897	-0.289894	22208.31935
-722.014984	-84.204562	-979.542625	-356.596614	0.731954	1.236031	22223.5786
-713.622394	-202.463786	-901.720425	-561.070627	0.731954	0.473069	22222.05268
-666.318704	-335.982265	-813.216748	-675.515038	3.783805	2.761957	22224.34156
-615.963164	-454.241489	-694.957524	-850.996467	0.731954	0.473069	22230.44527
-489.311349	-550.374794	-527.868684	-1004.351977	-0.031009	-0.289894	22225.10453
-425.985442	-657.189577	-360.016882	-1079.885288	0.731954	1.236031	22217.4749
-240.585497	-706.019192	-197.505819	-1127.188978	-0.031009	0.473069	22240.36378
-152.844783	-749.508068	29.094114	-1128.714903	2.25788	-0.289894	22229.6823
32.555163	-796.811758	193.894065	-1150.07786	1.494917	1.236031	22208.31935
131.740318	-770.871025	386.923637	-1070.729735	2.25788	1.998994	22230.44527
275.177313	-712.122894	557.82729	-952.470511	-0.031009	1.236031	22219.76379
386.569872	-650.322912	679.138366	-848.707579	2.25788	0.473069	22187.71935
491.85873	-553.426645	843.938317	-673.989112	-0.031009	-0.289894	22210.60823
575.784631	-449.663713	926.338292	-496.981757	-1.556934	-0.289894	22229.6823
632.243874	-313.856346	985.849386	-313.8707	-0.793971	-0.289894	22218.23786
683.362377	-182.626755	967.53828	-84.218917	-1.556934	-1.052857	22227.39341
679.547563	-41.478648	972.879019	81.343997	-0.031009	-0.289894	22210.60823
667.34016	102.721309	899.634596	261.403203	-2.319897	-0.289894	22192.29713
639.110538	251.499043	834.782764	483.42536	-2.319897	-1.052857	22203.74157
607.066103	378.150857	805.027217	705.447516	-0.031009	0.473069	22223.5786
537.636494	476.57305	690.582807	864.143765	-3.082859	-1.052857	22205.2675
488.043916	607.802641	554.012477	997.662244	0.731954	-0.289894	22225.86749
375.888394	676.469287	369.375494	1105.23999	-0.031009	1.236031	22231.97119
265.258797	730.639641	200.760729	1120.499245	-0.031009	1.236031	22208.31935
174.466232	737.506306	53.508921	1173.143674	-0.031009	1.998994	22218.23786
53.918119	735.98038	-135.705837	1139.573313	1.494917	-0.289894	22209.84527
-63.578142	716.906312	-331.024298	1054.121487	2.25788	0.473069	35.859249
-190.229957	665.024846	-508.794616	973.247437	1.494917	-0.289894	13.733329
-293.229926	610.091529	-676.646418	807.684523	2.25788	1.998994	21695.60839
-428.274331	552.869324	-800.246381	651.277162	1.494917	0.473069	22185.43046
-520.592822	416.298994	-895.616723	510.892018	3.020842	0.473069	22228.15638
-602.992797	304.906434	-1000.905581	282.003197	-0.031009	-0.289894	22228.15638
-683.866847	190.462024	-988.698177	114.914358	-0.031009	-0.289894	22211.3712
-740.32609	67.625023	-1000.905581	-78.115215	-1.556934	-1.052857	22218.23786
-740.32609	-58.263829	-979.542625	-271.90775	-0.031009	1.236031	22230.44527
-725.066835	-175.76009	-933.76486	-484.011391	0.731954	0.473069	22219.76379
-696.074251	-318.434122	-848.313034	-656.440969	-0.793971	1.998994	22215.94897
-619.015015	-423.72298	-709.453816	-796.06315	-3.845822	-0.289894	22206.03046
-526.696524	-547.322943	-592.720517	-1012.744567	-0.031009	1.236031	22205.2675
-416.829889	-619.804403	-411.898348	-1065.388996	-0.793971	1.998994	22206.03046
-292.466963	-698.389565	-252.439136	-1154.655636	-0.793971	0.473069	22210.60823
-153.607745	-754.085845	-13.6318	-1146.263046	2.25788	1.998994	22219.00082
-14.748527	-792.233982	213.731096	-1092.855655	-0.793971	2.761957	22199.16379
122.584766	-765.530286	345.723649	-1102.77417	1.494917	1.998994	22219.00082
241.606952	-753.322882	509.760638	-1010.455679	2.25788	1.236031	22213.66009
360.629139	-683.893273	658.538372	-896.774231	-0.031009	1.236031	22189.24528
480.414289	-574.026639	807.316105	-716.715025	-0.031009	-1.052857	22211.3712
568.917967	-456.530377	904.212373	-532.841006	3.020842	-1.81582	22253.33415
627.666097	-342.085967	976.693833	-387.878086	2.25788	-0.289894	22237.31193
667.34016	-199.411935	944.649398	-165.092967	0.731954	-0.289894	22244.17859
694.806818	-69.70827	1002.634566	111.862507	-0.031009	-1.052857	22242.65267
681.073489	76.017613	974.404945	299.55134	0.731954	0.473069	22222.05268
672.680899	240.054601	926.338292	530.729049	-0.793971	-0.289894	22223.5786
610.117954	340.765683	854.619795	716.891957	-2.319897	-1.81582	22230.44527
562.814265	481.150826	698.212434	862.61784	-0.031009	0.473069	22216.71194
507.117985	574.23228	605.893943	1004.528909	0.731954	1.236031	22228.15638
399.540239	658.158181	393.027339	1099.899251	-0.793971	-0.289894	22227.39341
307.221748	717.669275	228.227388	1148.728866	-0.031009	1.236031	22185.43046
169.125492	742.084082	68.768176	1147.965904	-0.031009	1.236031	22199.92676
82.14774	734.454455	-119.68362	1137.284425	-2.319897	-0.289894	22183.14158
-37.637409	715.380387	-286.009497	1060.988152	-3.845822	-0.289894	77.059236
-173.444776	673.417436	-460.727963	1019.788164	-1.556934	-0.289894	12.970367
-282.548448	623.824858	-594.246442	887.032648	-0.031009	0.473069	20845.6679
-408.437299	555.158212	-749.890841	727.573436	1.494917	-0.289894	22170.93417
-492.3632	453.684168	-862.046363	564.29941	-1.556934	-0.289894	22216.71194
-574.763176	345.343459	-965.046333	343.040216	-0.031009	-0.289894	22227.39341
-680.052034	204.958316	-1000.905581	145.432867	0.731954	-0.289894	22212.89712
-722.014984	97.38057	-1010.061134	-18.604121	3.020842	-0.289894	22244.17859
-746.429792	-31.560133	-1000.142618	-278.774414	-0.793971	0.473069	22249.51933
-765.50386	-146.767506	-1010.061134	-479.433614	0.731954	0.473069	22224.34156
-684.62981	-308.515606	-846.024146	-667.122448	0.731954	-0.289894	22229.6823
-639.615009	-406.174837	-745.313064	-789.196485	-0.031009	0.473069	22241.12674
-553.400219	-523.671098	-586.616815	-918.900151	-0.031009	1.236031	22220.52675
-436.666921	-599.967372	-448.52056	-1027.240859	-0.031009	1.236031	22219.00082
-339.00769	-693.048826	-260.068764	-1108.877872	0.731954	1.236031	22222.81564
-193.281808	-738.063627	-64.750303	-1150.840823	-0.031009	1.998994	22219.00082
-67.392956	-782.315466	122.93853	-1108.114909	-0.793971	1.236031	22193.82305
70.703299	-762.478435	306.049587	-1090.566767	0.731954	2.761957	22219.00082
224.05881	-746.456217	484.582868	-992.144573	-0.793971	1.236031	22192.29713
327.058779	-682.367347	634.123564	-936.448294	-2.319897	-0.289894	22180.85269
443.792078	-619.04144	750.856863	-811.322405	-1.556934	-1.052857	22183.90454
538.399457	-511.463694	844.701279	-603.79654	-1.556934	-1.052857	22207.55638
616.984619	-378.708178	952.279025	-432.129925	0.731954	-0.289894	22218.23786
661.99942	-239.84896	1024.760485	-173.485557	1.494917	0.473069	22231.20823
688.703116	-101.752705	1020.945672	53.877339	0.731954	-1.052857	22228.15638
690.992005	45.499104	978.982721	255.299501	-0.031009	-1.052857	22217.4749
683.362377	176.728694	954.567914	457.484627	-0.031009	0.473069	22226.63045
639.873501	327.032353	874.456826	659.669752	-0.031009	-0.289894	22229.6823
605.540178	467.417497	757.723527	815.31415	0.731954	-0.289894	22240.36378
546.792047	571.180429	605.13098	937.388188	2.25788	0.473069	22246.46748
433.110599	650.528554	444.145843	1042.677046	3.783805	0.473069	22240.36378
336.214332	708.513722	238.908866	1128.128872	0.731954	1.236031	22217.4749
223.295847	734.454455	116.834828	1160.173307	-1.556934	-0.289894	22222.81564
108.088474	740.558157	-36.520682	1165.514046	-1.556934	0.473069	22214.42305
2.799616	723.772977	-239.46877	1129.654798	-0.793971	-0.289894	531.785028
-126.904049	696.306318	-395.113168	1055.647412	-0.031009	-1.81582	16.022217
-257.370677	636.795225	-554.57238	934.336337	-0.031009	-0.289894	10773.03385
-373.341013	581.098945	-732.342698	761.143796	1.494917	-0.289894	22144.23048
-474.052095	478.861938	-853.653773	576.506814	-2.319897	-0.289894	22192.29713
-570.948362	359.076788	-952.838929	345.329104	-2.319897	0.473069	22206.03046
-677.763145	252.262005	-1058.890749	156.877308	-0.031009	1.998994	22190.7712
-716.674245	111.876862	-1072.624078	-8.685606	-3.845822	-0.289894	22209.08231
-759.400158	3.536153	-1011.587059	-214.685545	-2.319897	0.473069	22218.23786
-720.489059	-120.826773	-997.090767	-413.818819	2.25788	0.473069	22215.18601
-694.548326	-261.974879	-875.779692	-593.878025	-0.031009	1.236031	22223.5786
-660.977965	-372.604476	-788.80194	-754.863162	1.494917	3.52492	22233.49712
-573.237251	-486.285924	-648.416797	-925.766815	-0.031009	1.236031	22215.18601
-457.266915	-565.634049	-460.727963	-1008.166791	2.25788	1.236031	22222.81564
-351.978057	-671.685869	-306.609491	-1092.855655	0.731954	-0.289894	22238.83786
-231.429944	-726.619186	-137.231763	-1131.003792	2.25788	0.473069	22232.73415
-90.281838	-766.293249	111.494089	-1109.640835	1.494917	-1.052857	22214.42305
63.836635	-793.759907	280.871817	-1147.788972	-0.031009	-0.289894	22216.71194
192.014375	-756.374733	431.938439	-1030.29271	1.494917	-0.289894	22218.23786
306.458785	-689.234012	623.442086	-923.477927	-0.793971	0.473069	22218.23786
417.088382	-616.752552	724.91613	-821.24092	-1.556934	0.473069	22201.45268
510.932799	-539.693316	888.953118	-593.878025	-0.793971	-0.289894	22219.76379
595.621662	-398.545209	959.908653	-448.915105	0.731954	0.473069	22222.81564
652.080905	-280.285985	984.32346	-231.470725	-0.793971	0.473069	22230.44527
667.34016	-152.108245	1006.44938	-16.315233	-1.556934	1.236031	22218.23786
669.629048	3.536153	988.138274	201.129147	-2.319897	1.236031	22198.40083
660.473495	159.943514	902.686447	356.010583	-0.031009	0.473069	22206.03046
645.21424	305.669397	860.723497	563.536447	-0.031009	0.473069	22212.13416
587.992035	412.48418	747.042049	761.143796	-1.556934	-1.052857	22208.31935
536.873532	526.928591	622.679123	901.52894	-0.793971	-1.052857	22225.86749
466.68096	623.061895	503.656936	1060.225189	3.020842	0.473069	22233.49712
361.392102	698.595206	293.842183	1099.899251	0.731954	-0.289894	22214.42305
240.081027	740.558157	162.612593	1138.047388	0.731954	1.236031	22225.10453
133.266244	730.639641	5.442269	1161.699233	-0.793971	-2.578782	22209.84527
41.710715	720.721126	-174.616937	1133.469612	-0.793971	-1.052857	2070.680868
-93.333689	696.306318	-363.068733	1040.388158	1.494917	-1.052857	18.311106
-240.585497	659.684107	-536.261274	961.802996	2.25788	-0.289894	13718.83297
-343.585467	597.884125	-762.098244	717.65492	3.020842	-0.289894	22145.7564
-454.978026	510.906373	-843.735257	602.447547	-0.793971	1.998994	22223.5786
-541.955778	411.721217	-920.031531	432.306856	-0.793971	1.236031	22230.44527
-638.089083	289.647179	-1000.905581	260.640241	1.494917	1.236031	22212.13416
-710.570543	150.024999	-1031.424091	63.032892	0.731954	0.473069	22222.05268
-754.059419	35.580588	-997.090767	-133.811494	-0.031009	0.473069	22228.91934
-731.170537	-88.019375	-981.06855	-342.863284	-0.031009	0.473069	22214.42305
-720.489059	-227.641556	-910.113015	-534.366931	-0.793971	0.473069	22224.34156
-656.400189	-357.345222	-802.53527	-712.900212	-2.319897	1.236031	22209.84527
-598.415021	-462.634079	-665.201977	-899.06312	-2.319897	0.473069	22193.82305
-483.97061	-544.271092	-595.009405	-1040.211226	-3.082859	-1.81582	22202.21564
-366.474349	-640.404397	-469.120554	-1111.929723	-1.556934	0.473069	22215.18601
-263.474379	-734.248814	-220.394701	-1164.574152	-1.556934	-0.289894	22195.34898
-134.533677	-759.426584	13.071896	-1153.129711	-0.031009	-0.289894	22202.97861
21.873684	-769.345099	242.72368	-1095.144543	-0.793971	-0.289894	22217.4749
158.444014	-763.241398	434.99029	-1033.344561	0.731954	1.236031	22196.11194
281.281015	-705.25623	579.190247	-977.648281	-0.031009	1.998994	22201.45268
401.829127	-664.819204	705.842061	-846.418691	-1.556934	-0.289894	22190.7712
511.695761	-541.982204	847.75313	-641.944677	2.25788	1.236031	22240.36378
587.229072	-441.271123	946.175323	-479.433614	2.25788	1.998994	22247.23045
652.080905	-296.308203	962.197541	-329.892918	0.731954	1.998994	22246.46748
665.051271	-162.789724	982.034572	-79.64114	3.783805	0.473069	22227.39341
691.754967	-32.323096	995.767901	139.329165	-0.031009	0.473069	22232.73415
678.784601	100.432421	953.804951	343.803179	-0.031009	-0.289894	22231.97119
642.925352	243.106452	888.953118	552.854969	0.731954	0.473069	22219.76379
586.46611	399.513813	815.708695	747.410467	-1.556934	-1.052857	22219.00082
571.206855	519.298963	655.486521	896.951163	-0.031009	-0.289894	22231.97119
467.443923	608.565603	535.701371	1020.551126	-1.556934	-1.052857	22223.5786
359.866177	675.706324	340.38291	1102.951102	-2.319897	-1.052857	22207.55638
274.41435	716.143349	195.41999	1149.491829	-2.319897	-0.289894	22201.45268
149.288461	745.135933	15.360784	1154.832568	-0.793971	-1.81582	22192.29713
26.451461	728.350753	-186.824341	1112.106655	-1.556934	-0.289894	22158.72677
-76.548509	696.306318	-335.602075	1011.395574	-0.031009	1.236031	22.888882
-200.148472	668.83966	-499.639063	969.432623	-2.319897	-1.052857	14.496292
-340.533616	619.247082	-682.75012	800.817858	-0.793971	0.473069	22005.37126
-425.22248	539.898957	-791.853791	651.277162	0.731954	1.998994	22214.42305
-515.252083	410.195292	-904.772276	475.795732	-0.031009	-0.289894	22154.14899
-622.829828	306.43236	-1003.957432	295.736526	-1.556934	-0.289894	22212.13416
-677.000183	188.936098	-1007.009283	104.995842	-0.031009	0.473069	22224.34156
-693.785363	74.491688	-973.438923	-105.581873	1.494917	-0.289894	22249.51933
-734.985351	-66.656419	-996.327805	-332.181806	0.731954	-1.052857	22232.73415
-725.066835	-197.123047	-936.816711	-526.737304	2.25788	0.473069	22241.88971
-683.103885	-342.84893	-841.446369	-674.752075	3.020842	0.473069	22242.65267
-596.126133	-446.611862	-715.557518	-841.077952	1.494917	-0.289894	22221.28971
-516.778008	-541.982204	-549.994604	-953.996437	-0.031009	0.473069	22224.34156
-416.066927	-634.300695	-400.453907	-1092.855655	0.731954	1.998994	22225.86749
-288.65215	-694.574751	-200.55767	-1128.714903	1.494917	1.998994	22212.89712
-128.429975	-769.345099	-1.424396	-1134.818605	-1.556934	-0.289894	22215.18601
-23.90408	-797.574721	177.108885	-1109.640835	-2.319897	1.236031	22210.60823
102.747734	-770.871025	366.323643	-1063.863071	-0.031009	0.473069	22183.14158
249.23658	-732.722888	529.597669	-979.174207	-4.608785	-1.81582	22186.95639
350.710624	-668.634018	672.271701	-921.952002	-0.031009	1.236031	22174.74899
491.85873	-565.634049	814.18277	-696.877994	-1.556934	-0.289894	22190.00824
562.814265	-477.130371	914.893851	-510.715086	-1.556934	-1.81582	22209.84527
626.140172	-337.50819	945.412361	-388.641049	-0.793971	-0.289894	22233.49712
671.154973	-199.411935	1005.686417	-120.078165	-0.793971	-1.052857	22215.18601
681.836452	-44.530499	994.241976	111.862507	-1.556934	-0.289894	22222.05268
677.258675	83.64724	973.641982	322.440222	-0.031009	1.236031	22231.20823
643.688315	249.210154	920.23459	541.410528	-0.793971	-1.052857	22215.94897
626.903135	366.706416	840.886466	724.521585	1.494917	-1.052857	22243.41563
573.495743	476.57305	714.234651	887.79561	0.731954	0.473069	22254.09711
492.621693	588.728572	562.405067	964.091884	1.494917	1.236031	22233.49712
388.858761	677.23225	379.29401	1051.069636	2.25788	0.473069	22195.34898
305.695822	724.535939	196.182953	1086.165922	1.494917	1.998994	22228.91934
159.96994	751.239635	80.212617	1162.462196	2.25788	0.473069	22202.97861
60.021821	742.084082	-125.024359	1124.314059	0.731954	1.236031	22194.58602
-41.452223	717.669275	-293.639124	1105.23999	-0.793971	-0.289894	51.881466
-174.207739	674.943362	-447.757597	1012.921499	-1.556934	-0.289894	12.207404
-305.43733	624.587821	-621.713101	891.610424	-0.031009	1.236031	21331.67516
-404.622486	559.735988	-792.616754	730.625286	-0.031009	0.473069	22202.97861
-509.148381	443.765652	-875.779692	540.647565	-2.319897	0.473069	22196.11194
-577.815027	336.950869	-971.912997	294.973564	-2.319897	-0.289894	22197.63787
-685.392773	201.906465	-1021.505575	117.966209	-0.793971	-1.052857	22207.55638
-724.303872	88.225017	-995.564842	-76.589289	-1.556934	-1.81582	22212.89712
-735.748314	-55.97494	-1064.994451	-338.285508	-0.031009	1.998994	22212.89712
-722.777947	-168.130463	-961.994482	-496.218794	1.494917	-0.289894	22228.91934
-689.970549	-311.567457	-849.075997	-656.440969	-0.031009	-1.052857	22229.6823
-634.274269	-417.619278	-718.609368	-793.774262	0.731954	1.236031	22219.00082
-542.718741	-521.38221	-563.727933	-915.085337	-2.319897	1.236031	22225.10453
-436.666921	-621.330328	-440.12797	-1052.41863	-0.031009	1.998994	22228.91934
-307.726218	-701.441416	-236.416919	-1124.90009	3.020842	4.287882	22231.97119
-171.918851	-749.508068	-54.068825	-1134.818605	1.494917	1.236031	22237.31193
-46.029999	-762.478435	145.06445	-1116.5075	2.25788	1.998994	22216.71194
89.014405	-764.00436	294.605146	-1107.351947	0.731954	1.236031	22210.60823
246.947692	-744.167329	480.005091	-1008.166791	-0.031009	0.473069	22215.94897
355.2884	-677.789571	589.108763	-924.24089	-0.793971	-0.289894	22207.55638
427.76986	-600.730335	762.301304	-762.49279	-0.793971	-0.289894	22203.74157
546.792047	-480.945185	853.856832	-567.937292	-0.793971	-1.052857	22197.63787
612.406843	-363.448923	969.827168	-373.381794	-1.556934	-1.81582	22231.97119
671.154973	-231.45637	993.479013	-168.90778	-0.031009	-1.81582	22215.94897
676.495713	-97.937891	977.456796	72.188445	-2.319897	-2.578782	22202.97861
682.599414	35.580588	972.116056	251.484688	-2.319897	0.473069	22209.84527
646.740166	198.091651	938.545696	474.269807	-3.082859	0.473069	22193.06009
611.64388	342.291608	837.834615	659.669752	-2.319897	-0.289894	22210.60823
587.229072	468.18046	689.056881	771.825274	-2.319897	-1.052857	22222.81564
510.932799	567.365616	510.523601	869.484505	3.020842	0.473069	22219.76379
421.666158	639.084113	425.071774	1049.54371	0.731954	1.236031	22224.34156
318.666189	694.780393	240.434792	1122.788133	0.731954	1.998994	22227.39341
194.303263	735.217418	111.494089	1132.706649	-0.793971	0.473069	22208.31935
92.066256	726.824828	-65.513266	1163.988121	-0.793971	-0.289894	22204.50453
-39.926297	721.484088	-244.046546	1122.02517	6.072693	1.236031	126.651814
-137.585528	682.572989	-425.631678	1012.158536	1.494917	-1.052857	16.022217
-279.496597	629.92856	-569.068672	877.877095	2.25788	-1.052857	17989.13541
-387.074343	581.861908	-764.387133	716.128994	-0.031009	-1.052857	22173.98602
-483.207648	472.758236	-837.631555	595.580882	1.494917	0.473069	22219.76379
-575.526139	352.210124	-960.468556	351.432806	-0.793971	0.473069	22218.23786
-641.903897	239.291639	-1014.63891	115.677321	0.731954	1.236031	22225.86749
-721.252022	120.269452	-987.172252	11.914388	0.731954	0.473069	22221.28971
-728.118686	-7.908288	-1003.957432	-191.796662	1.494917	0.473069	22220.52675
-725.829798	-130.745289	-965.046333	-439.759552	-3.082859	-0.289894	22228.15638
-689.207587	-266.552656	-878.831543	-594.640988	-0.793971	0.473069	22219.00082
-641.903897	-410.752613	-748.364915	-738.077982	-1.556934	2.761957	22198.40083
-545.770592	-505.359992	-616.372362	-925.003853	3.020842	2.761957	22215.18601
-456.503952	-606.071074	-468.357591	-1059.285294	2.25788	1.998994	22095.40086
-333.666951	-683.13031	-303.55764	-1137.107493	-0.031009	1.236031	22199.16379
-194.04477	-742.641404	-90.691036	-1137.107493	-2.319897	-1.052857	22219.76379
-73.496658	-791.471019	103.864462	-1111.16676	-1.556934	1.236031	22199.16379
48.57738	-777.73769	277.057003	-1101.248245	-1.556934	-1.052857	22203.74157
195.829188	-757.900658	483.056942	-1006.640865	-0.031009	1.236031	22221.28971
313.32545	-694.574751	624.968011	-927.292741	0.731954	1.236031	22208.31935
443.792078	-599.967372	772.982782	-774.700193	3.783805	-0.289894	22206.03046
556.710563	-506.122955	883.612379	-578.61877	3.020842	-0.289894	22252.57118
598.673513	-377.182253	936.256808	-426.026223	0.731954	-0.289894	22248.75637
654.369793	-268.841544	967.53828	-205.529992	1.494917	0.473069	22232.73415
690.992005	-104.804556	1006.44938	14.966239	0.731954	0.473069	22238.07489
688.703116	43.210215	964.486429	198.840259	0.731954	1.998994	22236.54897
665.051271	155.365738	946.938286	404.077235	-0.031009	-1.052857	22212.89712
637.584613	300.328658	863.012385	621.521615	-0.793971	-0.289894	22225.86749
596.384625	430.795286	756.960565	793.951194	-0.031009	-0.289894	22233.49712
533.058718	550.580435	633.360601	957.225219	-2.319897	-0.289894	22214.42305
443.792078	632.980411	480.768054	1064.802965	0.731954	-1.052857	22225.86749
348.421736	682.572989	281.63478	1106.002953	-3.845822	-0.289894	22200.68972
221.769921	738.269269	144.301487	1158.647382	-0.793971	-0.289894	22192.29713
98.169958	744.372971	-31.179943	1170.854786	-2.319897	-0.289894	22178.5638
18.058871	721.484088	-214.290999	1096.084437	-1.556934	-0.289894	1043.733024
-113.933683	685.62484	-431.735379	1037.336307	-0.793971	-1.052857	16.022217
-216.17069	648.239666	-604.164958	884.743759	-0.031009	-0.289894	5903.042695
-343.585467	558.210063	-707.164927	731.388249	0.731954	0.473069	22141.17863
-460.318765	492.595267	-826.950077	635.254944	0.731954	0.473069	22204.50453
-568.659474	384.254559	-930.713009	411.706862	-0.031009	0.473069	22218.23786
-655.637226	256.076819	-970.387072	229.358768	0.731954	0.473069	22227.39341
-714.385357	146.973148	-1007.772246	60.744003	2.25788	1.236031	22233.49712
-733.459425	30.239849	-1004.720395	-169.670743	1.494917	1.236031	22242.65267
-726.592761	-108.619369	-985.646326	-379.485496	-0.031009	0.473069	22244.17859
-715.14832	-238.323035	-880.357469	-542.759521	0.731954	1.236031	22222.81564
-636.563158	-364.211886	-784.224164	-720.529839	-0.793971	1.236031	22231.97119
-589.259468	-485.522961	-641.550132	-862.440908	-0.793971	-0.289894	22231.97119
-480.918759	-585.47108	-469.883516	-986.803834	0.731954	0.473069	22212.89712
-379.444715	-661.004391	-340.179851	-1093.618617	-0.793971	0.473069	22209.84527
-242.111423	-737.300664	-121.209545	-1138.633419	0.731954	1.236031	22223.5786
-105.541093	-783.078429	43.590406	-1125.663052	-2.319897	-1.052857	22203.74157
24.162572	-786.13028	270.190339	-1073.781586	-2.319897	0.473069	22209.84527
168.36253	-768.582137	431.175476	-1034.107524	-0.793971	1.236031	22200.68972
304.169897	-715.937708	602.842092	-962.389027	-3.082859	-1.052857	22188.48232
383.518022	-660.241428	724.153167	-841.077952	-0.793971	-0.289894	22160.25269
504.066134	-545.797018	843.938317	-634.31505	-0.793971	1.236031	22217.4749
595.621662	-431.352607	938.545696	-481.722502	0.731954	2.761957	22226.63045
647.503128	-299.360054	937.782733	-303.952185	-0.793971	1.236031	22219.76379
687.177191	-134.560102	973.641982	-78.878177	1.494917	1.998994	22231.20823
673.443862	-4.093474	979.745684	153.825457	2.25788	1.998994	22231.20823
678.021638	132.476856	910.316075	334.647626	0.731954	0.473069	22217.4749
645.977203	269.810148	879.797565	589.47718	2.25788	1.998994	22228.91934
619.273507	410.195292	805.027217	757.328982	0.731954	-1.052857	22252.57118
552.132786	519.298963	673.034664	900.765977	3.020842	-1.81582	22238.07489
464.392072	632.980411	521.968042	1009.106685	0.731954	-1.81582	22152.62307
334.688406	688.676691	296.131072	1107.528878	-0.793971	-1.052857	22228.15638
247.710654	734.454455	193.894065	1147.965904	0.731954	-0.289894	22219.00082
134.792169	739.032231	0.10153	1161.699233	-1.556934	-1.81582	22195.34898
31.029237	741.32112	-189.876192	1131.943686	-2.319897	0.473069	11163.67077
-100.963316	702.41002	-374.513174	1073.958518	-0.031009	-1.052857	21.362957
-221.511429	663.49892	-509.557579	973.247437	-2.319897	-1.81582	12.207404
-345.874355	604.75079	-685.039008	813.788225	-0.793971	-0.289894	22072.51198
-438.955809	512.432299	-822.372301	644.410497	-2.319897	1.236031	22180.08972
-545.770592	379.676782	-945.972264	463.588329	-1.556934	1.236031	22199.92676
-626.644642	298.039769	-1040.579643	246.906911	-2.319897	1.998994	22209.08231
-686.918698	164.521291	-990.224103	82.869923	-0.031009	1.236031	22202.21564
-756.348307	45.499104	-1052.024085	-158.989265	-1.556934	0.473069	22211.3712
-744.903866	-87.256413	-954.364854	-365.752166	-0.031009	0.473069	22231.97119
-724.303872	-199.411935	-915.453755	-516.818788	2.25788	0.473069	22216.71194
-667.84463	-343.611892	-826.950077	-715.1891	-1.556934	-0.289894	22221.28971
-587.733543	-441.271123	-694.957524	-832.685361	-0.031009	-0.289894	22230.44527
-506.859492	-558.767384	-516.424243	-963.151989	-0.793971	-1.052857	22213.66009
-391.652119	-638.878471	-386.720578	-1064.626033	2.25788	1.998994	22233.49712
-249.74105	-715.174745	-172.328049	-1081.411214	0.731954	-1.052857	22248.75637
-126.141087	-776.974727	49.694108	-1131.003792	1.494917	0.473069	22214.42305
24.162572	-776.211764	242.72368	-1093.618617	-0.031009	0.473069	22213.66009
149.288461	-770.871025	384.634749	-1083.700102	-0.031009	-0.289894	22225.10453
272.125462	-724.330298	554.775439	-947.892735	0.731954	1.236031	22209.84527
371.310618	-626.671068	666.930962	-852.522393	-1.556934	1.236031	22180.85269
495.673544	-561.056272	821.812397	-657.966895	-0.031009	2.761957	22230.44527
583.414259	-431.352607	911.842	-506.900273	-0.793971	0.473069	22219.00082
643.688315	-335.219302	962.960504	-353.544763	3.020842	1.998994	22223.5786
672.680899	-184.915643	1002.634566	-93.374469	-0.793971	0.473069	22225.10453
687.940154	-33.086058	991.190125	135.514352	-3.082859	-0.289894	22200.68972
670.392011	96.617607	968.301243	330.06985	-1.556934	-0.289894	22199.16379
648.266091	256.839782	923.286441	536.069789	-2.319897	-1.052857	22211.3712
620.03647	352.973087	801.975366	709.26233	-1.556934	0.473069	22215.18601
554.421675	487.254528	640.227266	854.988213	-1.556934	-0.289894	22216.71194
486.517991	607.039678	542.568036	978.588176	0.731954	-0.289894	22231.20823
378.177282	684.861877	349.538463	1014.447425	0.731954	1.236031	22220.52675
287.384717	707.750759	204.575543	1131.180723	-0.793971	-1.052857	22212.13416
138.606983	747.424822	90.894095	1171.617748	1.494917	1.236031	22206.03046
50.103306	739.795194	-126.550285	1134.995537	1.494917	1.998994	22215.18601
-55.185552	717.669275	-298.2169	1098.373326	-0.031009	-1.052857	25.940733
-165.815149	671.891511	-474.461293	1004.528909	1.494917	-1.052857	13.733329
-311.541032	610.854492	-652.23161	837.44007	0.731954	-0.289894	21669.66765
-398.518784	546.002659	-759.046394	689.425299	2.25788	-0.289894	22209.84527
-507.622455	426.980472	-894.853761	505.551279	-0.793971	1.236031	22225.86749
-609.859462	325.506428	-1004.720395	304.129117	0.731954	1.236031	22224.34156
-673.185369	190.462024	-1002.431507	111.862507	-1.556934	-1.052857	22212.13416
-730.407574	70.676874	-984.883364	-92.611507	0.731954	-0.289894	22223.5786
-735.748314	-59.026791	-979.542625	-281.826265	-0.031009	-0.289894	22231.20823
-731.9335	-182.626755	-901.720425	-475.618801	-1.556934	-1.81582	22214.42305
-672.422406	-303.174867	-833.053779	-646.522454	-2.319897	-0.289894	22202.21564
-611.385387	-408.463725	-710.979741	-812.84833	-3.082859	0.473069	22210.60823
-534.326151	-539.693316	-556.861268	-966.20384	-0.031009	1.998994	22195.34898
-422.933591	-638.115509	-427.157603	-1060.048257	-1.556934	1.998994	22205.2675
-290.941038	-706.782155	-247.86136	-1112.692686	-0.031009	1.236031	22219.00082
-160.47441	-757.900658	-24.313278	-1138.633419	1.494917	1.236031	22190.7712
-22.378155	-780.026578	158.034816	-1115.744537	-0.031009	0.473069	22206.03046
105.036623	-789.182131	327.412544	-1100.485282	-0.031009	1.998994	22212.13416
237.792139	-738.063627	530.360632	-963.914952	0.731954	1.236031	22199.16379
352.999512	-652.611801	680.664291	-886.855716	-0.793971	-0.289894	22198.40083
478.125401	-588.522931	776.034633	-715.1891	3.783805	-0.289894	22254.86007
559.762414	-471.789632	914.130888	-526.737304	4.546768	-0.289894	22244.17859
636.058687	-324.537824	960.671615	-351.255874	2.25788	-1.052857	22237.31193
667.34016	-210.093413	1005.686417	-162.041116	1.494917	-1.052857	22238.83786
684.888303	-68.182344	988.901237	116.440283	1.494917	-0.289894	22232.73415
682.599414	76.017613	982.797535	278.951346	1.494917	0.473069	22222.05268
647.503128	215.639794	928.62718	486.477211	-0.793971	1.236031	22229.6823
621.562395	355.261975	830.96795	686.373448	3.020842	1.236031	22225.86749
560.525376	466.654534	717.286502	829.04748	2.25788	-0.289894	22222.81564
502.540208	577.284131	586.819874	952.647443	-1.556934	0.473069	22230.44527
395.725425	653.580405	396.07919	1067.854816	-1.556934	1.998994	22212.89712
302.643971	716.906312	229.753313	1099.899251	-3.082859	-0.289894	22188.48232
182.858822	723.772977	92.420021	1140.336276	-2.319897	-0.289894	22202.97861
69.177374	718.432238	-105.950291	1138.810351	-0.793971	-0.289894	22191.53417
-48.318888	706.987796	-285.246534	1072.432593	0.731954	-1.052857	77.059236
-136.059602	672.654473	-476.750181	1012.921499	-0.793971	-1.81582	12.970367
-284.837336	627.639672	-611.031623	850.410436	-0.031009	-0.289894	19557.7868
-393.178045	561.261914	-739.209362	719.180845	2.25788	0.473069	22191.53417
-495.415051	455.210093	-857.468587	543.699416	2.25788	-1.052857	22219.76379
-576.289101	333.136055	-968.098183	301.840228	0.731954	0.473069	22227.39341
-668.607593	221.743496	-988.698177	165.269898	-1.556934	-1.052857	22211.3712
-718.200171	96.617607	-1004.720395	-16.315233	3.020842	0.473069	22247.99341
-744.903866	-26.219394	-1057.364824	-273.433675	1.494917	0.473069	22246.46748
-726.592761	-147.530469	-933.76486	-412.292893	-0.031009	0.473069	22228.91934
-686.918698	-287.15265	-881.120431	-634.31505	2.25788	-0.289894	22235.786
-631.985381	-409.226688	-760.572319	-769.359454	-0.793971	0.473069	22236.54897
-562.555772	-493.152589	-603.401995	-940.263107	-0.793971	1.236031	22211.3712
-455.740989	-614.463664	-442.416858	-1020.374195	1.494917	1.998994	22216.71194
-338.244728	-690.759938	-253.965062	-1111.16676	-0.031009	1.236031	22222.81564
-206.252174	-751.033994	-67.802154	-1164.574152	-0.793971	1.998994	22196.11194
-59.763329	-766.293249	151.931114	-1124.90009	-0.031009	1.236031	22204.50453
77.569964	-772.39695	328.175507	-1102.77417	-1.556934	0.473069	22202.97861
221.769921	-758.663621	481.531017	-995.196424	-0.793971	0.473069	22179.32676
328.584704	-684.656236	637.938378	-927.292741	-3.082859	-1.81582	22168.64528
436.16245	-603.019223	781.375372	-752.574274	-0.031009	-1.052857	22214.42305
535.347606	-512.226657	876.745714	-584.722472	-0.793971	-0.289894	22214.42305
602.488327	-399.308172	940.834584	-416.87067	-0.031009	0.473069	22221.28971
679.547563	-242.900811	985.849386	-207.81888	-0.793971	-1.81582	22231.20823
687.940154	-99.463816	1037.730852	21.069941	-2.319897	-2.578782	22220.52675
660.473495	26.425035	958.382727	245.380986	1.494917	0.473069	22221.28971
665.814234	180.543508	941.597547	461.29944	-3.082859	-1.81582	22225.86749
645.977203	339.239757	834.782764	614.65495	3.783805	0.473069	22248.75637
603.25129	434.610099	764.590192	831.336368	0.731954	0.473069	22241.12674
526.955016	563.550802	611.997645	962.565958	0.731954	1.236031	22243.41563
439.214301	649.765591	467.797687	1050.306673	-0.031009	-0.289894	22233.49712
342.318034	716.143349	269.427376	1141.099239	-0.031009	0.473069	22219.76379
219.481033	735.217418	127.516307	1151.017754	-2.319897	0.473069	22214.42305
103.510697	745.898896	-63.98734	1157.884419	-1.556934	-1.81582	22199.16379
-11.696676	720.721126	-221.157664	1126.602947	1.494917	0.473069	533.310953
-134.533677	700.121132	-427.157603	1024.36594	1.494917	1.236031	16.022217
-281.022522	628.402635	-553.046455	880.165983	-0.793971	-1.81582	15675.06943
-380.970641	574.995243	-719.372331	771.062312	-0.031009	-0.289894	22171.69713
-473.289132	489.543416	-846.024146	602.447547	-1.556934	-0.289894	22195.34898
-581.629841	362.891602	-947.49819	371.269837	0.731954	0.473069	22209.84527
-643.429822	245.395341	-1004.720395	195.025445	-1.556934	0.473069	22195.34898
-718.963133	127.899079	-993.275954	41.669935	0.731954	0.473069	22212.13416
-737.274239	-4.093474	-985.646326	-208.581843	-1.556934	0.473069	22224.34156
-745.666829	-124.641587	-961.231519	-384.063272	-0.031009	-0.289894	22215.94897
-715.14832	-249.767476	-865.098214	-587.774323	2.25788	0.473069	22227.39341
-652.585375	-368.789663	-793.379717	-744.181684	-0.031009	0.473069	22230.44527
-568.659474	-480.945185	-614.846436	-927.292741	2.25788	1.998994	22214.42305
-467.18543	-608.359962	-478.276106	-1014.270493	-0.031009	1.236031	22207.55638
-348.926206	-665.582167	-296.690975	-1101.248245	0.731954	1.998994	22248.75637
-221.511429	-714.411782	-160.883608	-1150.840823	0.731954	-1.052857	22219.76379
-66.629993	-782.315466	91.657058	-1092.092692	-0.793971	-0.289894	22222.05268
44.762566	-758.663621	281.63478	-1087.514916	2.25788	0.473069	22231.20823
188.199561	-754.848807	465.508799	-1022.663083	-3.082859	-1.052857	22200.68972
307.984711	-700.678453	612.760607	-943.314958	-0.031009	0.473069	22188.48232
420.140233	-625.908105	750.0939	-816.663144	-0.031009	1.236031	22224.34156
524.666128	-525.959986	857.671646	-619.055795	1.494917	0.473069	22216.71194
593.332774	-409.226688	953.804951	-448.152142	-0.031009	-0.289894	22222.81564
671.917936	-273.41932	986.612348	-267.329973	0.731954	-0.289894	22232.73415
678.021638	-136.086028	1013.316044	-7.922643	-1.556934	1.236031	22200.68972
684.888303	-1.804586	995.767901	162.98101	-0.793971	1.998994	22199.92676
657.421644	123.321303	888.953118	364.403173	-1.556934	-0.289894	22208.31935
649.792017	276.676813	878.27164	593.291994	-2.319897	0.473069	22212.89712
614.695731	419.350845	766.87908	781.74379	-0.793971	-1.052857	22211.3712
546.029084	523.87674	636.412452	930.521524	0.731954	0.473069	22232.73415
446.843929	629.165597	493.73842	1015.97335	-0.793971	0.473069	22225.86749
341.555071	696.306318	260.271823	1068.617779	-0.793971	-1.052857	22212.13416
236.266213	729.113716	176.345922	1155.595531	0.731954	-0.289894	22219.76379
118.769952	741.32112	-3.713284	1141.099239	2.25788	1.236031	22200.68972
10.429243	738.269269	-244.046546	1062.514077	1.494917	0.473069	5444.502091
-95.622577	712.328536	-360.779845	1073.958518	1.494917	-1.81582	19.837031
-232.95587	650.528554	-552.283492	879.40302	1.494917	-1.052857	1189.458907
-356.555833	591.780423	-693.431598	789.373417	2.25788	1.236031	22115.23789
-441.244697	513.958224	-804.824158	650.514199	1.494917	1.236031	22226.63045
-542.718741	375.099006	-920.031531	449.092037	-0.793971	1.998994	22226.63045
-631.985381	283.543477	-1006.24632	246.906911	0.731954	1.236031	22211.3712
-708.281655	161.46944	-1010.824097	58.455115	-0.031009	1.236031	22225.10453
-737.274239	40.921327	-991.750028	-141.441122	-1.556934	-1.052857	22226.63045
-729.644612	-84.967524	-958.942631	-352.7818	-2.319897	-1.81582	22213.66009
-731.170537	-229.167482	-894.090798	-554.966925	-2.319897	-0.289894	22217.4749
-668.607593	-368.0267	-855.942661	-712.900212	-0.793971	1.236031	22210.60823
-590.785393	-467.974818	-683.513083	-857.863132	-1.556934	-0.289894	22197.63787
-487.022461	-564.108123	-530.157572	-1004.351977	-1.556934	-2.578782	22202.97861
-380.207678	-653.374763	-347.046516	-1082.937139	-0.031009	-0.289894	22214.42305
-257.370677	-729.671037	-153.25398	-1125.663052	-0.793971	-1.052857	22208.31935
-115.459608	-757.900658	34.434853	-1131.003792	-1.556934	-1.052857	22201.45268
15.00702	-781.552503	238.145904	-1116.5075	-0.031009	-0.289894	22220.52675
146.999573	-762.478435	403.708817	-1066.914922	-0.031009	-0.289894	22199.16379
256.103244	-699.91549	592.160614	-994.433462	-0.031009	1.236031	22191.53417
392.673574	-640.404397	697.449471	-863.203871	0.731954	1.236031	22223.5786
498.725395	-548.085906	846.990168	-620.581721	3.783805	2.761957	22239.60082
599.436476	-444.322974	898.108671	-499.270645	2.25788	2.761957	22241.88971
664.288309	-291.730426	998.819752	-285.641079	1.494917	1.998994	22248.75637
676.495713	-165.078612	1014.079007	-67.433736	1.494917	0.473069	22225.86749
698.621632	-24.693468	1010.264193	176.714339	-0.031009	1.236031	22226.63045
663.525346	122.55834	986.612348	349.143918	1.494917	-0.289894	22230.44527
647.503128	269.047185	912.604963	572.692	1.494917	0.473069	22220.52675
595.621662	373.57308	814.945733	762.669721	-0.031009	0.473069	22222.05268
545.266122	500.224895	661.590223	896.951163	0.731954	-0.289894	22232.73415
481.177252	605.513752	513.575452	1006.817797	0.731954	-1.052857	22225.86749
360.629139	663.49892	345.723649	1085.402959	-3.845822	-1.81582	22186.19343
256.103244	713.091498	160.323704	1115.921469	-0.031009	-1.81582	22202.21564
156.918089	726.824828	-25.076241	1086.928885	-2.319897	-0.289894	22180.85269
43.236641	725.298902	-162.409533	1122.02517	0.731954	1.236031	22170.93417
-81.889248	688.676691	-331.024298	1073.195555	-0.031009	0.473069	23.651845
-207.7781	655.869293	-509.557579	951.121517	0.731954	0.473069	14.496292
-322.22251	597.884125	-680.461232	819.891927	-0.031009	-0.289894	21852.01575
-421.407666	529.980441	-772.779723	684.847522	-0.031009	1.236031	22212.89712
-516.778008	420.113807	-912.401904	488.003136	-0.793971	0.473069	22222.05268
-619.015015	292.69903	-986.409289	250.721725	-1.556934	-1.052857	22212.13416
-665.555742	201.906465	-988.698177	125.595836	3.783805	0.473069	22245.70452
-745.666829	82.121315	-1037.527793	-157.463339	1.494917	1.236031	22251.80822
-760.163121	-84.967524	-994.038917	-359.648465	-0.031009	-0.289894	22226.63045
-725.066835	-178.811941	-923.846345	-474.855838	1.494917	-0.289894	22235.02304
-672.422406	-319.197085	-836.868593	-672.463187	0.731954	-0.289894	22241.88971
-616.726127	-429.826682	-692.668635	-821.24092	0.731954	0.473069	22218.23786
-515.252083	-526.722949	-555.335343	-967.729766	-1.556934	-0.289894	22222.81564
-417.592852	-622.856254	-405.794646	-1044.02604	-0.793971	0.473069	22223.5786
-292.466963	-699.91549	-170.802123	-1093.618617	-2.319897	-1.052857	22206.03046
-146.741081	-772.39695	7.731157	-1132.529717	-3.082859	-0.289894	22196.11194
-19.326304	-761.715472	218.308872	-1102.011208	-0.793971	1.236031	22218.23786
124.873654	-779.263615	373.953271	-1056.233443	-0.793971	-0.289894	22182.37861
253.814356	-735.774739	466.271762	-1038.6853	-2.319897	-1.052857	22192.29713
354.525438	-667.108093	627.256899	-918.900151	-0.031009	0.473069	22186.95639
480.414289	-589.285894	785.190186	-733.500206	-0.793971	-1.052857	22203.74157
565.103153	-474.07852	911.842	-527.500267	0.731954	1.236031	22222.81564
639.110538	-328.352638	971.353094	-349.729949	0.731954	0.473069	22233.49712
665.814234	-198.648972	1001.10864	-134.574457	-1.556934	-1.81582	22212.89712
690.229042	-49.108276	954.567914	84.395848	-1.556934	-0.289894	22222.81564
684.12534	88.98798	960.671615	315.573558	-0.793971	0.473069	22230.44527
659.710532	224.795347	897.345708	495.632763	-1.556934	-1.052857	22038.94162
641.399427	362.891602	812.656844	671.877156	0.731954	-1.81582	22242.65267
582.651296	491.832305	686.00503	801.580821	0.731954	0.473069	22250.2823
511.695761	605.513752	578.427284	997.662244	4.546768	0.473069	22236.54897
384.280984	668.076697	392.264376	1067.091853	-1.556934	1.236031	22218.23786
298.066195	712.328536	241.960717	1146.439978	-0.793971	-0.289894	22228.91934
186.673635	743.610008	93.182984	1149.491829	-0.031009	0.473069	22196.87491
69.177374	726.824828	-71.616968	1135.7585	-0.031009	-0.289894	22208.31935
-56.711478	710.039647	-264.64654	1109.054804	2.25788	1.236031	51.118503
-155.896633	682.572989	-466.068703	1001.477058	0.731954	0.473069	13.733329
-306.200293	626.876709	-647.653834	869.484505	-0.793971	-0.289894	21347.69738
-409.200262	545.239696	-748.364915	706.973442	-2.319897	-1.81582	22183.90454
-516.015045	446.817503	-891.038947	533.7809	-0.793971	0.473069	22200.68972
-624.355754	320.928652	-1004.720395	246.906911	-1.556934	1.998994	22195.34898
-673.948332	203.43239	-996.327805	150.773606	0.731954	0.473069	22215.18601
-732.696463	95.091681	-1058.890749	-77.352252	-1.556934	-0.289894	22214.42305
-741.852015	-43.767537	-993.275954	-281.063303	0.731954	0.473069	22217.4749
-734.985351	-173.471202	-940.631525	-453.492881	2.25788	0.473069	22228.91934
-700.652028	-286.389687	-870.438953	-628.974311	-0.031009	0.473069	22229.6823
-612.911313	-419.145203	-748.364915	-846.418691	0.731954	0.473069	22216.71194
-541.192816	-516.041471	-588.905703	-953.996437	-0.793971	0.473069	22224.34156
-444.296548	-589.285894	-443.17982	-1042.500114	1.494917	1.998994	22234.26008
-302.385479	-686.182161	-228.024329	-1094.38158	2.25788	1.998994	22235.786
-158.948484	-757.137696	-60.172527	-1164.574152	2.25788	1.236031	22221.28971
-45.267037	-789.945093	109.205201	-1160.759338	3.020842	3.52492	22228.15638
102.747734	-776.211764	330.464395	-1072.255661	-0.031009	-1.81582	22212.89712
230.162511	-741.115478	515.101377	-995.196424	-0.031009	1.236031	22180.85269
345.369885	-670.922906	637.938378	-908.218672	-2.319897	-1.052857	22196.87491
450.658742	-600.730335	805.79018	-745.707609	-0.793971	-1.052857	22213.66009
547.55501	-480.945185	897.345708	-580.144696	0.731954	0.473069	22225.10453
623.088321	-387.100768	933.204957	-419.159558	-1.556934	-0.289894	22232.73415
668.866085	-243.663774	982.797535	-201.715178	-1.556934	-2.578782	22211.3712
674.969787	-84.967524	995.004939	49.299562	-0.793971	-0.289894	22202.97861
652.843868	24.89911	925.57533	220.966178	-1.556934	-1.052857	22209.08231
647.503128	204.195353	905.738298	442.988335	-1.556934	-1.81582	22197.63787
604.014252	329.321242	794.345739	603.210509	-0.031009	1.236031	22212.13416
568.155004	455.210093	729.493906	816.077113	2.25788	2.761957	22231.20823
515.510575	560.498951	610.471719	972.484474	1.494917	3.52492	22219.76379
410.221717	644.424852	428.886588	1063.27704	-0.031009	1.236031	22213.66009
309.510636	714.617424	248.827382	1131.943686	0.731954	1.998994	22228.15638
202.695853	738.269269	109.968164	1166.277009	0.731954	0.473069	22185.43046
101.984772	748.187784	-73.142893	1154.832568	0.731954	1.236031	22202.21564
-8.644825	733.691492	-253.202099	1114.395543	3.020842	1.998994	123.599963
-143.68923	674.943362	-451.572411	1002.240021	3.783805	0.473069	16.022217
-250.504013	636.032262	-640.787169	861.854877	2.25788	-0.289894	18060.85391
-381.733604	573.469317	-768.201946	768.773423	2.25788	-1.052857	22209.08231
-471.000244	465.891572	-839.157481	571.166074	0.731954	-1.81582	22222.81564
-551.111331	369.758267	-933.76486	361.351322	-0.031009	-1.81582	22211.3712
-655.637226	224.795347	-987.172252	202.655073	-1.556934	-0.289894	22223.5786
-718.963133	113.402787	-998.616693	-10.211531	-0.793971	1.236031	22226.63045
-752.533494	-10.960139	-1019.97965	-204.004066	0.731954	1.236031	22219.76379
-722.014984	-128.4564	-933.76486	-411.529931	0.731954	-0.289894	22228.91934
-710.570543	-279.523022	-866.624139	-600.744689	-1.556934	0.473069	22206.03046
-644.955748	-381.760029	-823.135263	-789.196485	-1.556934	-0.289894	22197.63787
-561.029847	-512.98962	-665.96494	-929.581629	-0.031009	2.761957	22207.55638
-455.740989	-610.64885	-491.246473	-1056.996406	-2.319897	1.236031	22205.2675
-352.74102	-682.367347	-329.498373	-1152.366748	-3.082859	1.236031	22199.92676
-207.7781	-755.61177	-102.89844	-1140.159344	-1.556934	0.473069	22211.3712
-75.022583	-769.345099	136.67186	-1105.826021	-2.319897	-1.052857	22213.66009
67.651448	-774.685839	302.234773	-1104.300096	-0.793971	-1.052857	22202.97861
188.962524	-727.382149	470.086576	-1021.137157	0.731954	-0.289894	22197.63787
314.851375	-699.152528	633.360601	-935.685331	1.494917	-1.052857	22193.06009
430.058748	-610.64885	778.323521	-756.389088	3.020842	-0.289894	22239.60082
546.029084	-494.678514	859.197571	-599.218764	2.25788	-1.81582	22247.99341
630.717948	-390.915582	939.308659	-506.900273	0.731954	-1.052857	22244.94156
676.495713	-258.160066	988.901237	-220.026284	-0.031009	-0.289894	22225.86749
694.043855	-129.219363	1007.975305	-7.15968	-0.031009	0.473069	22235.02304
700.147557	15.743557	956.856802	204.180998	-1.556934	1.236031	22233.49712
657.421644	153.076849	937.019771	432.306856	1.494917	1.236031	22213.66009
617.747582	287.358291	889.716081	632.966056	-0.793971	-1.052857	22222.81564
591.043886	417.061956	785.190186	776.403051	1.494917	1.236031	22235.02304
526.955016	562.024876	607.419868	929.758561	-0.031009	0.473069	22218.23786
440.740227	629.165597	476.190277	1048.780748	-0.031009	1.236031	22207.55638
341.555071	696.306318	279.345891	1119.736282	-0.031009	1.998994	22203.74157
233.214362	717.669275	127.516307	1138.810351	-0.031009	0.473069	22197.63787
122.584766	724.535939	-57.120676	1122.02517	-2.319897	-0.289894	22173.98602
0.510728	718.432238	-237.942844	1078.536294	-0.793971	-1.052857	1019.318216
-123.089236	687.150765	-408.846497	1045.728897	-1.556934	-1.052857	15.259255
-235.244758	658.921144	-564.490896	903.817828	1.494917	-0.289894	6084.627827
-349.689169	580.335982	-702.587151	798.52897	0.731954	0.473069	22164.06751
-464.133579	499.461932	-801.009344	633.729019	-1.556934	-0.289894	22207.55638
-545.770592	376.624931	-942.15745	414.758713	1.494917	0.473069	22215.18601
-680.052034	256.839782	-979.542625	233.936545	2.25788	-0.289894	22226.63045
-711.333506	150.024999	-1011.587059	33.277345	3.020842	0.473069	22245.70452
-740.32609	19.558371	-1008.535209	-188.744812	0.731954	0.473069	22235.786
-722.777947	-103.27863	-974.964848	-348.204024	0.731954	1.236031	22242.65267
-693.0224	-244.426736	-913.164866	-590.063211	-0.793971	1.236031	22236.54897
-667.84463	-368.789663	-788.80194	-741.892796	-1.556934	-0.289894	22223.5786
-579.340952	-473.315558	-646.127908	-856.337206	-0.793971	0.473069	22223.5786
-482.444685	-576.315527	-489.720547	-1006.640865	-0.793971	-0.289894	22217.4749
-385.548417	-664.819204	-321.868745	-1088.277878	-2.319897	-0.289894	22211.3712
-233.718833	-723.567335	-122.735471	-1112.692686	0.731954	1.236031	22219.76379
-110.118869	-792.996944	96.234835	-1108.114909	-0.031009	-0.289894	22204.50453
23.39961	-782.315466	254.931084	-1099.722319	0.731954	1.236031	22186.19343
168.36253	-773.922876	415.153259	-1042.500114	-1.556934	0.473069	22187.71935
268.310648	-684.656236	524.25693	-1013.50753	-1.556934	-1.052857	22171.69713
396.488388	-629.722919	708.13095	-817.426107	-3.082859	-1.052857	22197.63787
497.962432	-538.16739	825.627211	-643.470603	-0.031009	0.473069	22218.23786
585.703147	-416.856315	915.656814	-500.033608	1.494917	1.236031	22235.786
651.317942	-294.019314	991.190125	-259.700346	-1.556934	1.236031	22215.94897
692.51793	-140.663804	1013.316044	-48.359668	-1.556934	-0.289894	22222.81564
678.021638	-9.434213	983.560498	175.951377	-0.793971	-0.289894	22231.20823
645.977203	141.632408	972.116056	378.899465	-0.031009	-0.289894	22215.18601
646.740166	274.387925	906.501261	571.929037	1.494917	-0.289894	22240.36378
618.510544	397.987888	782.138335	756.56602	3.020842	-0.289894	22254.86007
552.895749	526.165628	655.486521	892.373387	2.25788	0.473069	22230.44527
472.021699	624.587821	457.116209	981.640027	0.731954	-0.289894	22214.42305
362.918028	671.891511	312.916252	1072.432593	1.494917	-1.052857	22227.39341
259.918058	739.795194	191.605177	1142.625164	2.25788	-0.289894	22202.97861
132.503281	735.98038	-18.972539	1145.677015	0.731954	1.236031	22206.79342
39.421827	719.958163	-153.25398	1124.314059	-0.793971	1.236031	10953.09305
-94.096652	701.647057	-362.30577	1088.45481	-1.556934	-0.289894	20.599994
-230.666982	661.972995	-528.631647	943.49189	-1.556934	-0.289894	11.444441
-339.770653	596.3582	-672.068642	829.04748	-0.793971	0.473069	22005.37126
-444.296548	517.773038	-810.92786	663.484566	-0.793971	1.236031	22182.37861
-538.140965	411.721217	-932.238935	449.854999	-4.608785	-1.81582	22195.34898
-632.748344	294.224956	-1028.37224	230.121731	-0.793971	0.473069	22208.31935
-700.652028	159.943514	-1070.33519	43.958823	-1.556934	0.473069	22203.74157
-742.614978	50.839843	-1032.950016	-178.063333	-0.031009	2.761957	22215.94897
-738.800164	-100.989742	-978.779662	-358.885502	0.731954	0.473069	22228.91934
-725.829798	-207.041562	-897.142649	-546.574335	1.494917	0.473069	22226.63045
-666.318704	-335.982265	-817.031562	-681.61874	-0.793971	-1.052857	22219.00082
-607.570574	-438.982234	-672.068642	-853.285355	-1.556934	-1.81582	22227.39341
-503.807641	-557.241459	-537.7872	-963.151989	1.494917	-0.289894	22213.66009
-376.392864	-628.196993	-385.194652	-1082.174176	-0.793971	-1.052857	22231.20823
-254.318827	-700.678453	-169.276198	-1092.092692	3.020842	0.473069	22237.31193
-144.452192	-762.478435	3.153381	-1159.233413	-0.793971	-0.289894	22212.13416
-4.830012	-746.456217	222.886649	-1109.640835	-0.031009	0.473069	22207.55638
134.029207	-770.108062	357.168091	-1140.922307	0.731954	-1.81582	22192.29713
273.651387	-725.856223	531.886557	-995.959387	-0.031009	1.236031	22209.08231
374.362469	-650.322912	693.634658	-851.75943	0.731954	1.236031	22213.66009
473.547624	-564.871086	825.627211	-680.092814	-0.031009	1.236031	22227.39341
571.969818	-438.219272	915.656814	-500.796571	-2.319897	1.236031	22230.44527
631.480911	-338.271153	969.064206	-310.055887	0.731954	-0.289894	22218.23786
664.288309	-190.256382	996.530864	-110.15965	-0.793971	0.473069	22204.50453
700.147557	-22.40458	955.330876	124.069911	-0.031009	1.236031	22209.84527
665.051271	104.247234	964.486429	339.225402	-1.556934	-0.289894	22196.11194
645.977203	252.262005	885.901267	523.099422	0.731954	0.473069	22216.71194
610.117954	359.076788	773.745745	691.714187	-0.793971	-0.289894	22224.34156
563.577227	505.565634	661.590223	869.484505	0.731954	0.473069	22216.71194
498.725395	603.987827	534.175445	983.928915	-0.793971	-0.289894	22215.18601
379.703208	687.150765	344.197724	1076.247406	0.731954	-1.052857	22225.10453
282.80694	733.691492	235.094053	1148.728866	-1.556934	-1.81582	22209.08231
172.177343	739.795194	45.879294	1167.039972	1.494917	0.473069	22202.21564
47.051455	748.187784	-118.157695	1128.891835	3.020842	0.473069	22235.786
-39.163335	695.543355	-296.690975	1108.291841	2.25788	1.236031	35.859249
-197.096621	659.684107	-525.579796	959.514108	1.494917	1.236031	13.733329
-313.82992	625.350784	-642.313095	819.891927	-0.793971	-0.289894	21935.17869
-427.511368	539.135994	-762.861207	680.269746	-0.031009	0.473069	22209.84527
-501.518753	438.424913	-893.327835	500.21054	-1.556934	0.473069	22217.4749
-602.229835	320.928652	-975.727811	309.469856	2.25788	1.998994	22227.39341
-670.133518	193.513875	-1014.63891	142.381016	-2.319897	0.473069	22215.18601
-740.32609	72.202799	-995.564842	-75.826326	0.731954	0.473069	22220.52675
-734.222388	-55.211978	-954.364854	-249.018868	-1.556934	-0.289894	22229.6823
-741.852015	-203.989711	-925.37227	-454.255844	-3.082859	-1.81582	22188.48232
-691.496475	-326.826712	-830.764891	-635.078013	-1.556934	1.236031	22199.92676
-621.303903	-413.041501	-736.920474	-818.189069	-0.031009	0.473069	22212.89712
-537.378002	-519.856284	-600.350144	-987.566797	-1.556934	-0.289894	22197.63787
-435.903958	-607.596999	-494.298324	-1134.818605	-2.319897	-0.289894	22195.34898
-303.911404	-709.834006	-248.624323	-1105.826021	-0.793971	-0.289894	22216.71194
-157.422559	-783.078429	-68.565117	-1154.655636	1.494917	1.236031	22200.68972
-20.089266	-781.552503	187.790363	-1116.5075	1.494917	0.473069	22204.50453
105.036623	-773.922876	360.982904	-1077.5964	-0.793971	-0.289894	22212.13416
244.658803	-741.115478	519.679153	-973.833468	-0.031009	1.236031	22194.58602
356.814326	-651.848838	666.167999	-871.596461	3.783805	0.473069	22206.03046
477.362438	-578.604415	823.338323	-693.826143	1.494917	-0.289894	22251.04526
567.392041	-470.263707	889.716081	-547.337298	2.25788	-0.289894	22251.80822
627.666097	-378.708178	949.227174	-418.396595	2.25788	-0.289894	22231.97119
667.34016	-221.537854	1011.790119	-162.041116	1.494917	0.473069	22238.07489
665.051271	-100.226779	983.560498	56.92919	-0.793971	-1.052857	22235.02304
668.103122	67.625023	937.019771	307.94393	-0.793971	-1.052857	22214.42305
671.154973	204.958316	949.227174	525.38831	-0.793971	-0.289894	22225.10453
616.984619	347.632347	837.071652	693.240112	-1.556934	-0.289894	22231.20823
575.021668	472.758236	725.679092	857.277101	-0.793971	0.473069	22215.94897
524.666128	586.439684	582.242098	980.114101	-0.031009	1.236031	22228.15638
419.37727	655.10633	401.419929	1077.773332	-2.319897	-0.289894	22201.45268
294.251381	706.224834	245.012568	1136.521462	-3.082859	-0.289894	22191.53417
179.806971	735.98038	103.864462	1140.336276	-0.793971	0.473069	22180.08972
76.807001	726.824828	-107.476216	1140.336276	-0.031009	1.236031	22207.55638
-33.822596	717.669275	-291.350236	1066.328891	-3.082859	-1.052857	76.296274
-169.629963	667.313734	-492.772398	963.328921	1.494917	-0.289894	13.733329
-280.25956	613.906343	-666.727902	880.928946	-0.031009	-0.289894	19586.01642
-396.992858	552.869324	-772.779723	735.203063	-0.793971	-0.289894	22189.24528
-493.889126	456.736019	-891.80191	574.980888	-0.793971	-0.289894	22214.42305
-581.629841	341.528645	-939.105599	346.85503	-0.793971	-1.052857	22225.86749
-654.874263	223.269421	-981.06855	172.899526	2.25788	-0.289894	22232.73415
-699.889065	115.691675	-996.327805	-26.996711	3.783805	1.998994	22243.41563
-728.881649	-14.01199	-990.224103	-229.181837	0.731954	-0.289894	22243.41563
-739.563127	-149.819357	-928.424121	-422.974372	0.731954	0.473069	22225.10453
-681.577959	-287.915612	-895.616723	-612.18913	1.494917	1.998994	22231.97119
-642.66686	-398.545209	-751.416766	-793.011299	1.494917	1.236031	22233.49712
-553.400219	-499.256291	-605.690883	-918.900151	-0.031009	2.761957	22218.23786
-451.926175	-603.782186	-432.498342	-1016.559381	0.731954	1.236031	22208.31935
-337.481765	-704.493267	-253.202099	-1104.300096	-0.793971	1.236031	22222.81564
-204.726249	-760.952509	-80.009558	-1131.766754	-0.031009	0.473069	22204.50453
-71.970732	-767.056211	159.560742	-1112.692686	-0.031009	0.473069	22210.60823
79.09589	-783.841391	303.760699	-1075.307512	-2.319897	-0.289894	22198.40083
191.251412	-748.745106	470.849538	-1068.440847	-0.031009	-1.052857	22192.29713
319.429152	-673.974757	605.893943	-959.337176	-0.793971	-1.81582	22155.67492
444.55504	-618.278478	776.797596	-786.144635	-0.793971	-1.81582	22216.71194
549.843898	-498.493328	858.434609	-614.478019	-0.031009	-0.289894	22225.86749
620.03647	-376.41929	853.856832	-429.078074	2.25788	-0.289894	22219.76379
661.236458	-239.085997	1004.160491	-184.167035	-0.793971	-1.052857	22228.91934
677.258675	-97.937891	975.167907	30.988457	0.731954	1.236031	22228.91934
677.258675	33.2917	956.856802	255.299501	0.731954	0.473069	22218.23786
655.895719	185.121284	952.279025	469.69203	-0.031009	-0.289894	22225.86749
635.295725	326.269391	837.071652	646.699385	3.783805	0.473069	22255.62304
590.280923	439.187876	775.27167	805.395635	-0.031009	-0.289894	22234.26008
540.688345	567.365616	595.975427	946.543741	0.731954	1.998994	22239.60082
417.851345	657.395219	447.960656	1038.862232	0.731954	1.236031	22229.6823
327.821742	692.491504	254.168121	1120.499245	-0.793971	-0.289894	22214.42305
206.510667	747.424822	109.205201	1141.099239	-0.031009	1.236031	22196.11194
108.851436	749.71371	-32.705868	1134.995537	-0.793971	-1.052857	22218.23786
-11.696676	716.906312	-208.187298	1115.921469	-0.031009	-1.052857	527.970214
-143.68923	674.943362	-427.920566	1017.499276	-0.031009	0.473069	16.022217
-268.052156	639.847076	-573.646448	915.262269	3.020842	1.236031	10798.97458
-368.000274	562.787839	-697.246412	767.247498	-1.556934	-0.289894	22141.94159
-485.496536	484.96564	-850.601922	574.980888	-3.845822	-1.052857	22192.29713
-574.000213	353.736049	-952.838929	368.217986	-3.082859	-1.052857	22206.03046
-638.852046	240.817564	-1029.898165	201.89211	0.731954	-1.052857	22199.92676
-702.177953	132.476856	-1060.416675	-23.94486	-0.793971	-0.289894	22206.79342
-754.822382	5.825041	-979.542625	-204.767029	-0.793971	0.473069	22230.44527
-751.007568	-144.478618	-953.601891	-399.322527	-0.031009	0.473069	22215.18601
-730.407574	-247.478587	-941.394488	-583.959509	-1.556934	-0.289894	22223.5786
-649.533524	-379.471141	-787.276015	-744.181684	-0.031009	0.473069	22231.20823
-561.792809	-490.100738	-618.66125	-873.122387	1.494917	1.236031	22214.42305
-458.029877	-580.893303	-455.387224	-992.907536	3.020842	2.761957	22232.73415
-359.607684	-651.848838	-302.794677	-1089.803804	2.25788	1.998994	22249.51933
-221.511429	-725.093261	-106.713253	-1118.796388	3.020842	1.998994	22213.66009
-104.015167	-781.552503	84.027431	-1118.033425	-0.031009	1.236031	22211.3712
37.895902	-771.633988	229.753313	-1114.981574	0.731954	0.473069	22221.28971
177.518083	-774.685839	410.575482	-1029.529748	-1.556934	-1.052857	22206.79342
304.93286	-709.834006	586.819874	-997.485313	-3.082859	-3.341745	22186.95639
411.747643	-607.596999	748.567975	-825.055734	-0.793971	-1.052857	22228.91934
526.192053	-525.959986	830.96795	-583.196546	0.731954	0.473069	22225.10453
579.599445	-405.411874	957.619764	-458.070658	-2.319897	-1.052857	22219.00082
659.710532	-291.730426	1005.686417	-238.337389	-0.793971	-1.052857	22225.86749
698.621632	-148.293432	1014.079007	-12.500419	-0.031009	0.473069	22207.55638
684.12534	-10.197176	1007.212342	198.077296	-0.031009	0.473069	22200.68972
668.866085	158.417589	944.649398	418.573527	-0.031009	-1.052857	22211.3712
620.03647	281.254589	879.034603	590.240143	-2.319897	1.236031	22218.23786
607.829066	416.298994	763.827229	751.22528	-0.793971	1.998994	22217.4749
552.895749	529.980441	666.167999	918.31412	0.731954	0.473069	22229.6823
449.132817	612.380417	402.182892	999.951133	-0.793971	0.473069	22221.28971
336.214332	695.543355	317.494028	1111.343692	-0.793971	0.473069	22211.3712
269.836574	720.721126	159.560742	1154.069605	-0.031009	-1.052857	22198.40083
148.525499	748.187784	5.442269	1161.699233	-1.556934	-1.052857	22216.71194
16.532945	727.58779	-179.194714	1140.336276	-0.793971	-1.81582	2052.369762
-104.015167	711.565573	-365.357621	1068.617779	1.494917	0.473069	17.548143
-231.429944	658.158181	-553.809417	923.654859	2.25788	0.473069	1245.155187
-327.563249	601.698939	-677.409381	824.469703	2.25788	-1.052857	22137.36381
-448.874324	523.87674	-850.601922	642.121609	0.731954	0.473069	22219.00082
-556.45207	405.617515	-945.209301	422.388341	-0.031009	1.236031	22224.34156
-631.222419	287.358291	-972.67596	251.484688	0.731954	1.998994	22210.60823
-676.23722	166.047216	-1034.475942	56.92919	1.494917	2.761957	22224.34156
-722.777947	36.343551	-984.883364	-123.130016	-0.031009	0.473069	22230.44527
-744.903866	-86.49345	-956.653742	-355.070688	-1.556934	-0.289894	22212.89712
-741.852015	-217.723041	-887.224133	-505.374347	-2.319897	-1.052857	22202.21564
-661.740928	-343.611892	-784.224164	-703.744659	-2.319897	0.473069	22209.84527
-597.652058	-458.056303	-667.490865	-869.307573	-0.793971	1.236031	22194.58602
-494.652089	-575.552564	-588.905703	-1021.137157	-2.319897	-0.289894	22200.68972
-384.022492	-655.663652	-361.542808	-1090.566767	-0.031009	0.473069	22215.18601
-245.926236	-708.30808	-158.59472	-1107.351947	-0.031009	-0.289894	22186.19343
-108.592944	-775.448801	51.220033	-1130.240829	-0.031009	-0.289894	22202.97861
11.192206	-789.182131	209.916282	-1175.25563	1.494917	-0.289894	22219.76379
158.444014	-757.137696	403.708817	-1025.714934	-0.031009	-0.289894	22203.74157
260.681021	-695.337714	554.012477	-980.700132	1.494917	-0.289894	22193.06009
400.303202	-628.196993	718.049465	-847.181653	-0.031009	-1.052857	22253.33415
502.540208	-549.611831	841.649428	-651.10023	-0.031009	-0.289894	22242.65267
592.569811	-441.271123	885.138304	-520.633602	0.731954	1.236031	22235.02304
663.525346	-306.989681	975.167907	-308.529961	-0.031009	-1.052857	22238.83786
665.051271	-183.389718	993.479013	-117.026314	-0.031009	1.236031	22234.26008
688.703116	-16.300878	997.293827	150.773606	-0.031009	0.473069	22219.76379
675.73275	111.113899	959.14569	359.062434	1.494917	0.473069	22228.91934
629.192023	242.34349	900.397559	552.854969	-0.793971	-0.289894	22225.10453
604.014252	378.150857	810.367956	726.810473	2.25788	-0.289894	22224.34156
554.421675	503.276746	667.693924	893.136349	-0.031009	-0.289894	22229.6823
472.784662	609.328566	541.04211	1022.077052	-0.031009	0.473069	22214.42305
374.362469	661.972995	356.405128	1091.506661	-0.031009	-1.81582	22191.53417
269.073611	733.691492	199.997767	1155.595531	-3.082859	-1.052857	22208.31935
147.762536	726.061865	26.805225	1138.810351	-0.031009	-1.052857	22190.00824
37.895902	709.276685	-154.016943	1103.714065	-0.031009	-0.289894	22154.91195
-84.941099	704.698908	-337.128	1073.958518	0.731954	-0.289894	22.888882
-182.600329	665.024846	-499.639063	954.173368	2.25788	1.236031	14.496292
-324.511398	593.306349	-659.861238	825.232666	0.731954	1.236031	21879.48241
-435.903958	522.350814	-836.868593	642.121609	-0.793971	1.998994	22210.60823
-535.089114	414.773068	-903.246351	494.106838	-0.793971	2.761957	22224.34156
-617.489089	298.039769	-984.883364	285.055048	0.731954	1.998994	22212.89712
-667.84463	187.410173	-995.564842	101.181029	-0.031009	-0.289894	22244.17859
-736.511276	59.232433	-1000.905581	-107.870761	2.25788	0.473069	22250.2823
-743.377941	-50.634201	-972.67596	-279.537377	0.731954	1.236031	22227.39341
-720.489059	-188.730457	-914.690792	-493.166944	1.494917	1.998994	22238.07489
-680.814996	-346.663743	-855.179698	-691.537255	1.494917	0.473069	22238.83786
-602.229835	-443.560011	-747.601952	-847.181653	-0.031009	-1.81582	22211.3712
-532.800225	-541.219241	-557.624231	-954.759399	-0.031009	-1.052857	22208.31935
-409.963225	-629.722919	-403.505758	-1056.233443	-0.031009	-0.289894	22224.34156
-270.341044	-697.626602	-197.505819	-1118.033425	-0.031009	-0.289894	22183.90454
-145.978118	-752.559919	16.123747	-1140.922307	-1.556934	0.473069	22205.2675
-13.222602	-784.604354	201.523692	-1098.959357	0.731954	1.998994	22203.74157
121.05884	-780.026578	391.501414	-1080.648251	-2.319897	1.236031	22182.37861
261.443984	-729.671037	514.338414	-1003.589015	-0.031009	0.473069	22167.11936
381.229133	-661.004391	684.479105	-870.070536	-0.031009	-0.289894	22217.4749
466.68096	-586.234043	804.264254	-686.959479	-0.793971	1.998994	22209.84527
551.369824	-459.582228	908.027187	-540.470633	0.731954	1.236031	22224.34156
638.347576	-355.056333	931.679031	-366.515129	1.494917	-0.289894	22231.97119
681.073489	-209.330451	959.908653	-213.922582	-0.793971	0.473069	22207.55638
667.34016	-64.367531	948.464212	49.299562	-0.031009	1.236031	22221.28971
690.229042	90.513905	1013.316044	333.121701	-0.793971	-1.81582	22227.39341
659.710532	227.847198	888.190155	481.136471	3.020842	0.473069	22244.94156
635.295725	371.284192	815.708695	702.395665	3.783805	-0.289894	22243.41563
551.369824	478.861938	701.264285	867.195616	3.020842	-0.289894	22246.46748
494.147618	592.543386	571.56062	988.506692	0.731954	-0.289894	22221.28971
385.043947	665.787809	380.056973	1074.721481	1.494917	0.473069	22223.5786
295.777307	716.143349	245.012568	1151.780717	0.731954	-0.289894	22218.23786
175.229194	734.454455	57.323735	1144.914053	-0.793971	-0.289894	22199.16379
66.125523	732.92853	-98.320663	1144.15109	0.731954	1.236031	22209.08231
-54.422589	706.987796	-279.142832	1095.321475	-0.031009	-0.289894	52.644429
-174.970702	683.335952	-483.616846	972.484474	-0.793971	1.236031	12.970367
-309.252144	611.617454	-609.505697	854.988213	-2.319897	-1.052857	20559.55687
-421.407666	538.373032	-743.787139	700.86974	-3.082859	-1.052857	22181.61565
-498.466902	439.950839	-882.646357	531.492012	-1.556934	-1.052857	22205.2675
-614.437238	336.187906	-958.942631	330.06985	-0.031009	0.473069	22194.58602
-661.740928	198.854614	-1015.401873	129.41065	-0.031009	0.473069	22212.13416
-740.32609	98.906495	-1033.712979	-68.959662	-0.031009	1.236031	22225.86749
-741.852015	-42.241611	-1015.401873	-245.967017	-0.031009	0.473069	22216.71194
-732.696463	-169.656388	-973.438923	-492.403981	-0.793971	-0.289894	22225.10453
-703.703879	-290.967463	-865.861177	-665.596522	0.731954	0.473069	22231.20823
-615.200201	-415.33039	-722.424182	-818.189069	-0.793971	0.473069	22213.66009
-524.407635	-537.404427	-598.061256	-939.500145	-0.793971	0.473069	22202.21564
-417.592852	-599.204409	-428.683528	-1028.003822	1.494917	0.473069	22244.17859
-316.118808	-672.448832	-238.705807	-1115.744537	-0.031009	-1.052857	22211.3712
-154.370708	-738.82659	-60.935489	-1127.951941	3.783805	3.52492	22220.52675
-28.481856	-767.819174	159.560742	-1099.722319	1.494917	-0.289894	22225.86749
94.355144	-769.345099	315.20514	-1110.403798	0.731954	0.473069	22198.40083
222.532884	-731.959925	470.849538	-989.092723	-0.031009	-0.289894	22184.6675
341.555071	-684.656236	655.486521	-890.670529	0.731954	0.473069	22228.15638
443.792078	-592.337744	800.449441	-726.633541	-1.556934	-0.289894	22214.42305
552.895749	-500.019253	880.560528	-548.863223	-0.793971	-1.052857	22224.34156
613.169805	-366.500774	947.701249	-427.552148	1.494917	-0.289894	22231.97119
654.369793	-229.167482	1006.44938	-164.330004	-2.319897	-0.289894	22193.06009
678.784601	-84.204562	947.701249	27.936606	-1.556934	-1.81582	22199.92676
670.392011	43.973178	946.175323	246.143949	-1.556934	-0.289894	22210.60823
649.029054	212.587943	918.708665	452.90685	-3.082859	-1.81582	22212.13416
624.614246	313.299024	850.042019	657.380864	-1.556934	-0.289894	22211.3712
565.103153	457.498981	747.042049	816.840076	-0.031009	0.473069	22231.97119
511.695761	551.343398	564.693955	938.151151	-0.031009	0.473069	22204.50453
437.688376	649.765591	400.656967	1005.291872	0.731954	1.236031	22215.94897
310.273599	718.432238	251.11627	1119.736282	-0.031009	0.473069	22222.05268
178.281045	743.610008	79.449654	1120.499245	-0.031009	-0.289894	22194.58602
97.406995	742.847045	-93.742887	1135.7585	3.020842	0.473069	22225.86749
-10.170751	726.824828	-235.653956	1118.210357	3.020842	0.473069	125.125889
-157.422559	684.861877	-479.802032	994.610393	0.731954	0.473069	16.78518
-268.052156	638.32115	-595.009405	899.240051	-0.031009	-1.052857	18032.62429
-382.496566	571.943392	-717.846406	768.010461	2.25788	0.473069	22209.84527
-496.178014	481.913789	-836.868593	603.210509	-1.556934	1.236031	22220.52675
-600.703909	363.654565	-974.201885	339.988365	-1.556934	-2.578782	22209.08231
-645.718711	232.424974	-991.750028	190.447669	-0.031009	-1.052857	22202.97861
-715.14832	125.610191	-974.964848	13.440314	-0.793971	1.236031	22229.6823
-757.11127	-8.671251	-994.801879	-229.181837	0.731954	-1.052857	22216.71194
-729.644612	-120.06381	-933.76486	-422.211409	-0.031009	-1.052857	22224.34156
-697.600177	-271.130432	-895.616723	-588.537286	-2.319897	-0.289894	22206.03046
-649.533524	-388.626694	-772.01676	-760.966864	-3.845822	-0.289894	22197.63787
-577.815027	-496.967402	-626.290877	-904.403859	-0.031009	4.287882	22207.55638
-472.526169	-613.700701	-467.594628	-1017.322344	-2.319897	1.236031	22208.31935
-339.770653	-676.263646	-293.639124	-1110.403798	2.25788	2.761957	22209.84527
-213.118839	-723.567335	-111.29103	-1138.633419	0.731954	0.473069	22202.21564
-78.074434	-795.285833	92.420021	-1118.796388	-0.031009	1.236031	22215.18601
53.918119	-771.633988	297.656997	-1124.137127	-0.031009	1.236031	22196.11194
175.992157	-754.085845	414.390296	-1066.151959	0.731954	0.473069	22195.34898
308.747673	-677.789571	614.286533	-922.714964	2.25788	0.473069	22233.49712
429.295786	-610.64885	755.434639	-764.018715	3.783805	-0.289894	22238.83786
509.406873	-524.434061	891.242006	-618.292832	1.494917	-0.289894	22243.41563
623.088321	-392.441507	935.493845	-436.707701	0.731954	-2.578782	22245.70452
656.658681	-254.345252	986.612348	-223.841097	0.731954	-0.289894	22227.39341
675.73275	-111.67122	1020.945672	-20.893009	1.494917	1.236031	22228.91934
677.258675	20.321333	1007.212342	227.832843	-0.793971	-1.052857	22228.91934
671.154973	161.46944	950.7531	445.277223	-0.793971	-0.289894	22215.94897
626.140172	306.43236	876.745714	621.521615	-0.793971	0.473069	22222.05268
593.332774	419.350845	778.323521	809.973411	0.731954	0.473069	22231.97119
529.243904	543.713771	563.16803	890.847461	-0.031009	0.473069	22205.2675
437.688376	620.010044	489.160644	1038.099269	-1.556934	1.236031	22186.19343
339.266183	703.172983	262.560711	1083.877034	-2.319897	1.236031	22202.21564
211.851406	732.92853	128.279269	1122.02517	-1.556934	1.236031	22185.43046
128.688467	751.239635	-33.468831	1145.677015	-0.031009	0.473069	22201.45268
-4.067049	710.80261	-211.239148	1102.188139	-2.319897	-1.81582	1037.629322
-130.718863	686.387803	-386.720578	1040.388158	-1.556934	-1.052857	16.78518
-237.533646	650.528554	-549.231641	913.736343	-2.319897	-1.81582	5938.901944
-354.266945	582.62487	-689.616784	797.003045	-0.793971	-1.052857	22163.30454
-455.740989	489.543416	-818.557487	626.099391	0.731954	0.473069	22215.18601
-535.852076	377.387894	-934.527823	415.521676	-0.031009	-1.052857	22212.13416
-623.592791	269.047185	-981.06855	232.410619	3.020842	0.473069	22245.70452
-693.785363	150.787961	-1019.216687	30.988457	-0.031009	-1.052857	22247.99341
-766.266823	26.425035	-1056.601861	-245.967017	1.494917	-1.052857	22228.91934
-745.666829	-91.071226	-942.920413	-356.596614	0.731954	0.473069	22237.31193
-709.80758	-229.930444	-858.231549	-547.337298	1.494917	1.998994	22240.36378
-667.84463	-363.448923	-776.594536	-693.063181	1.494917	2.761957	22219.76379
-586.97058	-489.337775	-656.809387	-873.122387	-2.319897	0.473069	22222.05268
-487.022461	-558.767384	-495.061287	-983.751983	-0.031009	0.473069	22223.5786
-366.474349	-662.530316	-326.446522	-1089.803804	-0.793971	1.236031	22207.55638
-242.111423	-718.226596	-166.98731	-1153.129711	-0.031009	1.236031	22200.68972
-105.541093	-768.582137	80.212617	-1127.951941	-1.556934	0.473069	22216.71194
25.688498	-772.39695	257.982935	-1101.248245	-1.556934	0.473069	22186.19343
151.57735	-779.263615	360.219941	-1073.781586	-1.556934	-0.289894	22196.11194
270.599536	-726.619186	557.064328	-1015.796418	-1.556934	-0.289894	22183.14158
404.118015	-645.745136	720.338353	-821.24092	-0.793971	-0.289894	22202.97861
518.562426	-530.537763	830.204987	-645.759491	1.494917	0.473069	22222.81564
581.12537	-452.715564	919.471628	-485.537316	-1.556934	-1.052857	22234.26008
664.288309	-298.597091	955.330876	-344.38921	-1.556934	-1.052857	21957.30461
669.629048	-155.923059	959.908653	-113.974463	-0.031009	1.236031	22220.52675
678.784601	-9.434213	1020.182709	173.662489	-1.556934	-1.81582	22228.91934
652.843868	141.632408	985.849386	376.610577	-0.031009	-0.289894	22214.42305
639.110538	291.173105	863.012385	544.462379	3.020842	0.473069	22248.75637
607.829066	398.750851	801.975366	761.143796	0.731954	-0.289894	22251.80822
561.288339	504.802671	650.908744	928.232635	3.020842	0.473069	22228.91934
469.732811	624.587821	528.834706	1011.395574	-0.793971	-1.052857	22221.28971
364.443953	685.62484	344.197724	1101.425177	0.731954	-0.289894	22234.26008
260.681021	738.269269	181.686661	1126.602947	-0.031009	-0.289894	22201.45268
124.873654	736.743343	6.968194	1176.958488	0.731954	0.473069	22208.31935
35.607014	725.298902	-184.535453	1140.336276	-0.793971	-1.052857	11123.9967
-87.229987	692.491504	-350.861329	1067.854816	-0.031009	-0.289894	21.362957
-209.304025	649.002628	-496.587212	941.965965	-0.793971	-1.052857	11.444441
-341.296579	600.935976	-661.387163	825.232666	-1.556934	1.236031	21986.29719
-446.585436	533.795255	-814.742673	638.306795	-1.556934	-0.289894	22186.95639
-550.348368	414.010105	-901.720425	472.743881	-2.319897	-0.289894	22192.29713
-624.355754	290.410142	-983.357438	277.425421	-0.031009	0.473069	22215.18601
-670.133518	164.521291	-1028.37224	71.425482	-0.793971	1.236031	22211.3712
-737.274239	72.965762	-997.85373	-123.892979	0.731954	0.473069	22220.52675
-734.985351	-86.49345	-981.06855	-322.26329	2.25788	1.236031	22229.6823
-735.748314	-213.145264	-911.638941	-493.166944	-0.031009	0.473069	22228.15638
-676.23722	-351.24152	-839.157481	-705.270584	-0.793971	-1.052857	22215.94897
-622.829828	-443.560011	-691.14271	-833.448324	-3.082859	-2.578782	22225.10453
-480.918759	-567.159974	-585.09089	-985.277909	1.494917	-0.289894	22234.26008
-380.207678	-638.878471	-389.772429	-1098.196394	5.309731	1.236031	22237.31193
-296.281777	-738.82659	-197.505819	-1159.996376	1.494917	1.236031	22194.58602
-143.68923	-760.952509	13.071896	-1128.714903	1.494917	1.236031	22228.91934
-0.252235	-774.685839	218.308872	-1098.959357	-0.031009	0.473069	22213.66009
139.369946	-771.633988	381.582898	-1076.070475	-0.031009	1.998994	22214.42305
267.547686	-715.937708	525.019893	-974.596431	-0.031009	-0.289894	22196.11194
380.466171	-652.611801	698.975397	-844.892765	-0.031009	1.998994	22215.94897
474.310587	-570.974788	798.923515	-678.566889	-0.793971	2.761957	22226.63045
564.34019	-458.819266	890.479044	-541.233596	-0.031009	1.236031	22234.26008
639.873501	-329.878563	988.138274	-329.129955	-0.793971	-0.289894	22212.89712
663.525346	-186.441568	964.486429	-146.781861	-1.556934	1.236031	22201.45268
694.806818	-32.323096	966.012355	87.447699	-0.031009	-0.289894	22210.60823
663.525346	90.513905	953.804951	315.573558	-2.319897	-0.289894	22196.87491
659.710532	242.34349	908.027187	533.7809	-0.793971	-1.052857	22213.66009
624.614246	373.57308	815.708695	731.388249	-0.793971	-1.81582	22231.20823
571.206855	504.802671	693.634658	893.136349	0.731954	-0.289894	22213.66009
497.199469	594.069311	541.04211	976.299288	1.494917	0.473069	22215.18601
385.80691	679.521138	381.582898	1094.558512	0.731954	-0.289894	22228.91934
281.281015	718.432238	228.227388	1156.358494	2.25788	1.998994	22195.34898
185.910673	727.58779	63.427437	1158.647382	-0.031009	0.473069	22200.68972
50.866268	722.247051	-150.965092	1099.136288	0.731954	-1.052857	22235.02304
-39.926297	718.432238	-321.868745	1058.699263	1.494917	-1.052857	36.622211
-178.022553	699.358169	-504.216839	920.603008	2.25788	0.473069	13.733329
-297.04474	617.721156	-670.542716	858.803026	-0.793971	-0.289894	21703.23801
-398.518784	558.210063	-772.01676	713.840106	2.25788	1.236031	22210.60823
-528.985412	438.424913	-882.646357	513.943869	-0.793971	-1.052857	22210.60823
-630.459456	314.82495	-980.305587	307.94393	-0.793971	1.236031	22225.86749
-680.814996	181.306471	-1000.905581	139.329165	-1.556934	0.473069	22216.71194
-730.407574	72.202799	-1000.142618	-78.115215	-0.031009	0.473069	22218.23786
-738.800164	-55.211978	-987.172252	-279.537377	-2.319897	-1.052857	22226.63045
-746.429792	-184.915643	-938.342637	-485.537316	-3.082859	0.473069	22200.68972
-705.992767	-321.485973	-872.727841	-721.292802	-2.319897	-0.289894	22198.40083
-622.066866	-430.589644	-715.557518	-815.137219	-0.793971	1.236031	22210.60823
-551.111331	-537.404427	-604.164958	-1031.055673	-0.793971	-0.289894	22200.68972
-438.955809	-627.43403	-449.283522	-1051.655667	-0.793971	-1.052857	22202.97861
-304.674367	-699.152528	-208.95026	-1113.455649	-0.793971	-0.289894	22220.52675
-167.341075	-761.715472	-39.572533	-1153.892674	-1.556934	0.473069	22209.08231
-28.481856	-779.263615	181.686661	-1150.840823	-0.031009	-1.052857	22203.74157
109.614399	-777.73769	334.279208	-1104.300096	-1.556934	-0.289894	22204.50453
250.762505	-764.00436	489.160644	-972.307542	-0.793971	-0.289894	22190.7712
368.258767	-678.552534	676.086515	-883.040902	-0.031009	0.473069	22238.07489
483.46614	-574.026639	777.560559	-731.97428	0.731954	1.236031	22249.51933
548.317973	-506.122955	883.612379	-618.292832	3.020842	1.236031	22246.46748
627.666097	-357.345222	976.693833	-367.278092	0.731954	1.998994	22225.86749
683.362377	-210.093413	956.093839	-216.21147	-0.793971	1.236031	22235.02304
682.599414	-73.523083	1001.10864	64.558817	-0.793971	-0.289894	22234.26008
690.992005	62.284284	996.530864	307.180967	-2.319897	-1.81582	22211.3712
643.688315	205.721278	939.308659	493.343875	-2.319897	-0.289894	22223.5786
615.458694	327.795316	843.938317	658.143826	-0.031009	-0.289894	22233.49712
594.095737	462.839721	731.019832	868.721542	-0.031009	0.473069	22218.23786
501.777246	571.180429	570.797657	942.728927	-1.556934	-1.052857	22206.79342
397.251351	649.765591	417.442147	1089.980736	-2.319897	-1.052857	22202.21564
287.384717	726.061865	261.797748	1141.862202	-1.556934	-1.052857	22100.7416
156.918089	748.187784	60.375586	1080.825183	-2.319897	-0.289894	22182.37861
72.992188	730.639641	-86.876222	1163.225158	-1.556934	-1.052857	22212.13416
-30.007782	717.669275	-301.268751	1082.351108	-0.031009	-0.289894	77.059236
-142.163304	672.654473	-469.883516	997.662244	-0.793971	-0.289894	12.970367
-265.763268	636.032262	-599.587182	916.788194	-0.031009	-0.289894	20861.69012
-383.259529	567.365616	-740.735288	724.521585	-1.556934	1.236031	22194.58602
-507.622455	469.706385	-878.831543	560.484596	-2.319897	-0.289894	22210.60823
-603.75576	332.373093	-961.231519	336.936514	0.731954	-1.81582	22224.34156
-636.563158	234.713862	-983.357438	165.269898	2.25788	0.473069	22238.07489
-728.118686	108.825011	-985.646326	-59.804109	2.25788	0.473069	22238.07489
-729.644612	-24.693468	-978.779662	-255.885532	3.783805	0.473069	22245.70452
-733.459425	-140.663804	-917.742643	-439.759552	0.731954	0.473069	22233.49712
-709.80758	-285.626724	-849.075997	-593.115062	-1.556934	-0.289894	22225.10453
-644.955748	-390.915582	-750.653803	-771.648343	0.731954	1.236031	22227.39341
-571.711325	-502.308142	-582.802001	-912.796449	-0.793971	1.236031	22211.3712
-438.192846	-599.967372	-421.816864	-1026.477897	-0.031009	0.473069	22212.89712
-327.563249	-683.893273	-253.965062	-1096.670468	0.731954	1.236031	22219.00082
-193.281808	-735.011776	-70.854005	-1140.922307	-2.319897	-0.289894	22210.60823
-59.763329	-777.73769	120.649642	-1116.5075	-1.556934	1.236031	22182.37861
80.621815	-799.100646	321.308842	-1088.277878	-2.319897	1.236031	22193.82305
199.644002	-736.537702	400.656967	-1061.574183	-1.556934	0.473069	22175.51195
342.318034	-693.048826	619.627272	-953.996437	-0.031009	0.473069	22204.50453
443.029115	-625.145142	681.427254	-784.618709	0.731954	-0.289894	22219.00082
539.925383	-497.730365	859.960534	-612.18913	0.731954	-0.289894	22233.49712
613.169805	-393.20447	943.123472	-430.603999	2.25788	0.473069	22220.52675
668.866085	-252.056364	981.271609	-218.500358	-0.793971	-0.289894	22223.5786
692.51793	-105.567518	1007.975305	20.306978	-0.031009	-1.052857	22229.6823
679.547563	34.817625	1010.264193	263.692091	0.731954	-0.289894	22214.42305
678.784601	176.728694	948.464212	439.173521	3.783805	1.998994	22247.23045
641.399427	311.010136	853.856832	625.336429	0.731954	-0.289894	22254.09711
584.177221	444.528615	732.545757	758.091945	-0.031009	-0.289894	22225.86749
533.058718	555.921175	599.027278	898.477089	-0.031009	0.473069	22206.03046
453.710593	653.580405	487.634719	1035.047418	0.731954	0.473069	22231.20823
333.162481	708.513722	286.212556	1138.047388	-0.031009	1.998994	22208.31935
239.318064	724.535939	103.864462	1160.173307	-1.556934	1.236031	22205.2675
124.110691	745.898896	-22.787352	1171.617748	-2.319897	-1.81582	22221.28971
6.61443	728.350753	-237.179882	1101.425177	-1.556934	-1.052857	528.733177
-154.370708	686.387803	-420.290938	1030.469642	-1.556934	-1.81582	16.022217
-251.266976	642.898927	-558.387194	925.943747	-0.793971	-1.81582	10796.68569
-365.711386	569.654504	-715.557518	764.95861	-1.556934	-1.052857	22143.46751
-477.866908	489.543416	-884.935245	568.877186	-0.793971	0.473069	22194.58602
-556.45207	367.469379	-942.15745	383.477241	-0.793971	-0.289894	22210.60823
-664.792779	255.313856	-1028.37224	170.610638	-0.793971	-0.289894	22203.74157
-694.548326	140.106483	-1071.861116	1.23291	1.494917	1.236031	22214.42305
-723.54091	25.662072	-992.512991	-216.21147	-0.031009	-1.052857	22228.91934
-728.118686	-117.774922	-954.364854	-422.974372	-0.793971	-0.289894	22222.81564
-712.096469	-239.84896	-874.253767	-570.989143	0.731954	1.236031	22221.28971
-637.32612	-368.789663	-768.201946	-725.107616	-0.031009	1.236031	22228.91934
-577.052064	-483.234073	-658.335312	-936.448294	3.020842	4.287882	22206.03046
-467.18543	-561.819235	-473.69833	-988.32976	3.020842	1.236031	22234.26008
-355.029908	-654.900689	-313.476155	-1092.092692	-0.031009	0.473069	22227.39341
-235.244758	-734.248814	-143.335465	-1174.492668	2.25788	1.998994	22210.60823
-79.60036	-787.656205	48.168182	-1133.29268	1.494917	0.473069	22213.66009
40.18479	-770.871025	285.449593	-1093.618617	-0.031009	0.473069	22223.5786
191.251412	-759.426584	400.656967	-1089.803804	-1.556934	-0.289894	22204.50453
311.036562	-693.048826	589.108763	-926.529778	-2.319897	-2.578782	22212.89712
418.614307	-634.300695	748.567975	-805.218703	-0.031009	-1.052857	22227.39341
496.436507	-535.115539	869.116087	-625.92246	-0.031009	-1.052857	22230.44527
594.095737	-409.226688	952.279025	-461.885471	1.494917	-0.289894	22220.52675
644.451278	-287.915612	976.693833	-245.204054	-0.031009	0.473069	22205.2675
663.525346	-151.345283	950.7531	-52.174482	-2.319897	1.236031	22209.84527
671.917936	14.217631	995.004939	191.210631	-2.319897	-1.052857	22196.11194
665.051271	145.447222	921.760516	344.566142	1.494917	0.473069	22217.4749
644.451278	294.224956	874.456826	552.854969	-0.031009	0.473069	22225.10453
600.199439	418.587882	795.871664	770.299349	0.731954	3.52492	22216.71194
546.029084	529.980441	611.997645	874.825244	0.731954	1.236031	22209.84527
459.814295	620.773007	520.442116	1012.158536	-0.031009	1.236031	22227.39341
345.369885	688.676691	315.20514	1108.291841	1.494917	0.473069	22211.3712
223.295847	737.506306	152.694077	1143.388127	2.25788	1.236031	22200.68972
125.636616	730.639641	-22.787352	1156.358494	0.731954	-1.81582	22231.20823
47.814417	734.454455	-163.172496	1119.736282	2.25788	-1.052857	2057.710501
-77.311472	686.387803	-446.231671	1013.684462	2.25788	0.473069	18.311106
-227.615131	658.158181	-546.17979	943.49189	-0.793971	-1.052857	1232.18482
-324.511398	578.810057	-704.113076	797.003045	1.494917	-0.289894	22133.549
-436.666921	502.513783	-809.401934	622.284578	-1.556934	-1.81582	22211.3712
-550.348368	394.936037	-904.009314	452.143887	-0.793971	0.473069	22222.05268
-625.118717	280.491627	-981.06855	259.114315	-0.793971	-0.289894	22212.89712
-711.333506	153.076849	-1037.527793	49.299562	0.731954	1.236031	22220.52675
-754.822382	30.239849	-1001.668544	-149.070749	-0.031009	0.473069	22229.6823
-747.955717	-108.619369	-965.046333	-332.181806	-3.082859	-2.578782	22214.42305
-727.355723	-237.560072	-899.431537	-534.366931	-1.556934	0.473069	22198.40083
-662.503891	-336.745228	-817.031562	-712.137249	-3.082859	-1.052857	22209.84527
-605.281685	-467.211856	-761.335282	-929.581629	-1.556934	0.473069	22180.08972
-503.807641	-558.004421	-571.35756	-1047.077891	-0.031009	2.761957	22196.87491
-396.992858	-633.537732	-386.720578	-1105.063059	-0.793971	0.473069	22217.4749
-260.422528	-701.441416	-169.276198	-1132.529717	-0.031009	0.473069	22210.60823
-113.17072	-760.189547	33.67189	-1125.663052	-0.793971	-0.289894	22207.55638
21.873684	-783.078429	241.197755	-1103.537133	-0.793971	-1.81582	22214.42305
146.999573	-759.426584	389.975488	-1036.396412	-0.793971	-0.289894	22197.63787
284.332866	-711.359931	588.3458	-935.685331	3.783805	1.236031	22217.4749
397.251351	-633.537732	732.545757	-819.714995	0.731954	1.236031	22249.51933
512.458724	-537.404427	832.493876	-652.626156	3.020842	1.998994	22250.2823
568.917967	-434.404458	859.960534	-532.078043	3.020842	0.473069	22231.20823
671.154973	-305.463755	973.641982	-325.315141	0.731954	0.473069	22238.07489
660.473495	-188.730457	970.590131	-120.078165	0.731954	0.473069	22238.07489
690.229042	-42.241611	972.116056	106.521768	-2.319897	-1.052857	22212.89712
668.866085	120.269452	942.36051	348.380955	0.731954	1.998994	22225.10453
626.903135	242.34349	910.316075	564.29941	-1.556934	-0.289894	22231.20823
601.725364	388.069372	796.634627	740.543802	-2.319897	-1.052857	22215.18601
565.866116	510.14341	663.879111	879.40302	-1.556934	-1.052857	22205.2675
465.917997	596.3582	525.782855	991.558542	-1.556934	-0.289894	22200.68972
372.07358	677.995212	345.723649	1098.373326	-0.793971	0.473069	22190.7712
244.658803	718.432238	176.345922	1126.602947	-2.319897	-0.289894	22173.22306
143.947722	737.506306	11.545971	1133.469612	-2.319897	-0.289894	22204.50453
56.207007	733.691492	-178.431751	1108.291841	-0.031009	-1.052857	22154.91195
-68.918881	697.069281	-362.30577	1069.380742	-0.031009	-0.289894	22.888882
-208.541062	661.972995	-514.898318	938.151151	1.494917	-0.289894	13.733329
-320.696585	612.380417	-654.520499	845.83266	-0.793971	0.473069	21874.90463
-429.800256	540.66192	-813.216748	696.291963	0.731954	2.761957	22206.79342
-533.563188	436.898988	-895.616723	496.395726	-0.031009	0.473069	22221.28971
-612.911313	313.299024	-999.379656	288.869862	1.494917	1.236031	22234.26008
-657.163152	179.780545	-1002.431507	105.758805	1.494917	0.473069	22240.36378
-741.852015	66.099097	-1000.905581	-97.189283	1.494917	-0.289894	22242.65267
-725.829798	-74.286046	-963.520407	-295.559595	0.731954	-0.289894	22229.6823
-733.459425	-182.626755	-913.927829	-494.692869	2.25788	1.236031	22229.6823
-673.185369	-318.434122	-846.787108	-659.49282	2.25788	1.236031	22232.73415
-604.518723	-455.004452	-714.031592	-855.574244	-0.031009	-0.289894	22206.03046
-525.170598	-545.034055	-532.446461	-955.522362	-0.793971	-2.578782	22207.55638
-435.140995	-629.722919	-401.979833	-1051.655667	-0.031009	-0.289894	22225.10453
-274.155858	-687.708087	-199.794707	-1103.537133	-1.556934	-0.289894	22208.31935
-162.763298	-775.448801	-10.579949	-1126.426015	-0.793971	-1.052857	22204.50453
-11.696676	-787.656205	203.81258	-1092.092692	-2.319897	-1.81582	22193.82305
107.325511	-793.759907	344.960687	-1102.011208	-0.031009	1.236031	22192.29713
262.206946	-732.722888	505.945824	-990.618648	-0.031009	1.998994	22181.61565
359.866177	-670.159944	664.642074	-886.855716	-0.793971	1.236031	22208.31935
461.340221	-583.182192	764.590192	-761.729827	-0.031009	1.236031	22228.15638
572.73278	-471.026669	884.375342	-539.70767	-1.556934	-0.289894	22215.18601
629.954986	-342.84893	973.641982	-380.248458	2.25788	3.52492	22229.6823
671.154973	-196.360084	989.664199	-129.233718	-0.031009	1.236031	22231.97119
677.258675	-42.241611	991.953088	119.492134	-1.556934	0.473069	22214.42305
678.021638	83.64724	991.190125	315.573558	-0.031009	0.473069	22224.34156
680.310526	246.158303	925.57533	522.336459	3.020842	-0.289894	22258.67489
604.014252	371.284192	818.760546	690.188261	2.25788	-1.052857	22234.26008
552.132786	481.913789	689.056881	838.203032	1.494917	-0.289894	22235.786
503.303171	581.098945	560.116179	970.958549	0.731954	-1.81582	22227.39341
383.518022	668.076697	413.627333	1073.958518	1.494917	-0.289894	22212.13416
302.643971	720.721126	200.760729	1130.417761	-1.556934	-0.289894	22194.58602
175.992157	741.32112	102.338536	1152.54368	-0.031009	-0.289894	22224.34156
65.36256	743.610008	-87.639185	1154.069605	-0.031009	0.473069	22206.03046
-59.763329	713.091498	-283.720608	1104.477028	0.731954	0.473069	52.644429
-168.104037	676.469287	-465.30574	989.269654	0.731954	0.473069	12.970367
-306.200293	620.773007	-607.216809	890.847461	-1.556934	1.236031	21339.30479
-403.09656	558.210063	-763.62417	695.529001	-1.556934	1.998994	22182.37861
-503.044679	455.210093	-929.950047	507.077205	-2.319897	0.473069	22201.45268
-599.940946	327.032353	-981.831513	327.017999	1.494917	1.236031	22204.50453
-696.837214	215.639794	-1131.372209	98.89214	-1.556934	-0.289894	22203.74157
-736.511276	110.350936	-1036.76483	-75.826326	3.020842	0.473069	22231.20823
-734.222388	-46.056425	-1005.483358	-259.700346	0.731954	0.473069	22223.5786
-734.985351	-162.026761	-942.920413	-474.092875	-0.031009	1.236031	22219.76379
-687.681661	-294.782277	-848.313034	-625.92246	0.731954	0.473069	22230.44527
-630.459456	-415.33039	-763.62417	-781.566858	-0.793971	-1.052857	22220.52675
-524.407635	-506.885918	-614.083474	-931.107555	1.494917	0.473069	22228.15638
-435.140995	-599.967372	-424.868715	-1028.003822	0.731954	-0.289894	22245.70452
-317.644734	-678.552534	-271.513205	-1122.611201	2.25788	1.998994	22213.66009
-160.47441	-767.056211	-72.37993	-1176.781556	3.020842	0.473069	22203.74157
-30.007782	-757.137696	146.590375	-1122.611201	2.25788	2.761957	22222.05268
100.458846	-770.871025	316.731065	-1102.011208	1.494917	1.236031	22219.00082
231.688437	-749.508068	453.301395	-1038.6853	0.731954	0.473069	22196.11194
324.006928	-664.819204	610.471719	-927.292741	0.731954	1.236031	22228.15638
437.688376	-599.204409	805.027217	-757.915013	1.494917	0.473069	22230.44527
559.762414	-482.47111	881.323491	-553.441	-1.556934	-0.289894	22216.71194
600.199439	-361.160035	966.012355	-402.374378	-0.793971	0.473069	22225.10453
639.873501	-242.137848	971.353094	-166.618892	-0.793971	1.236031	22210.60823
677.258675	-97.937891	987.375311	43.958823	-2.319897	0.473069	22195.34898
676.495713	36.343551	984.32346	275.899495	-0.031009	0.473069	22206.03046
652.843868	191.224986	925.57533	440.699446	-3.082859	-0.289894	22219.76379
619.273507	334.661981	763.064267	587.951255	0.731954	-0.289894	22213.66009
571.969818	455.973056	724.91613	790.13638	0.731954	-0.289894	22225.10453
519.325389	559.735988	551.723588	935.862263	-0.793971	0.473069	22221.28971
434.636525	634.506336	389.212525	1054.121487	-0.793971	1.236031	22209.84527
311.036562	725.298902	275.531078	1147.202941	0.731954	1.236031	22215.18601
208.036592	735.217418	86.316319	1169.32886	-1.556934	0.473069	22215.18601
100.458846	754.291486	-71.616968	1151.017754	3.020842	-0.289894	22222.81564
-12.459639	713.091498	-250.913211	1101.425177	1.494917	0.473069	281.53325
-145.215155	681.047063	-467.594628	1006.817797	1.494917	0.473069	16.78518
-257.370677	643.661889	-581.276076	910.684492	-1.556934	-1.052857	18034.91318
-393.178045	570.417467	-729.290847	766.484535	0.731954	1.236031	22197.63787
-495.415051	475.047124	-856.705624	545.988304	1.494917	1.998994	22221.28971
-574.000213	365.943453	-930.713009	368.980949	-0.031009	-0.289894	22212.13416
-660.977965	243.106452	-1014.63891	180.529153	-0.793971	-0.289894	22216.71194
-717.437208	112.639824	-989.46114	-1.818941	-0.793971	-1.052857	22228.91934
-736.511276	-3.330512	-1000.905581	-194.085551	-2.319897	-1.052857	22212.89712
-751.770531	-146.767506	-946.735227	-369.56698	-2.319897	-0.289894	22197.63787
-715.14832	-280.285985	-871.201916	-592.352099	-4.608785	-1.052857	22206.03046
-654.111301	-386.337806	-804.061195	-720.529839	-1.556934	1.236031	22199.92676
-574.000213	-495.441477	-671.305679	-957.81125	-0.031009	1.998994	22197.63787
-470.237281	-593.100707	-491.246473	-1024.951971	0.731954	2.761957	22214.42305
-332.903988	-675.500683	-305.846528	-1124.137127	-0.793971	1.236031	22205.2675
-232.192907	-729.671037	-113.579918	-1170.677854	1.494917	1.998994	22200.68972
-78.074434	-773.159913	106.15335	-1106.588984	-0.793971	0.473069	22220.52675
53.918119	-778.500652	254.931084	-1103.537133	-3.845822	-1.052857	22205.2675
204.984741	-738.82659	463.219911	-1024.951971	-1.556934	-0.289894	22190.00824
314.851375	-684.656236	631.834676	-910.507561	1.494917	-0.289894	22251.04526
433.873562	-593.100707	735.597608	-783.092784	2.25788	-0.289894	22252.57118
510.169836	-539.693316	852.330907	-608.374317	0.731954	0.473069	22229.6823
614.695731	-406.174837	939.308659	-432.129925	-0.793971	-1.81582	22236.54897
648.266091	-282.574873	959.908653	-235.285538	0.731954	0.473069	22239.60082
676.495713	-112.434183	993.479013	6.573649	0.731954	0.473069	22219.76379
678.021638	29.476886	978.219758	224.780992	-1.556934	-1.052857	22225.86749
653.60683	154.602775	937.019771	408.655011	-0.793971	0.473069	22231.20823
630.717948	302.617546	896.582746	613.129025	-0.031009	1.236031	22215.94897
591.806849	420.87677	776.034633	788.610454	-0.031009	1.998994	22049.6231
533.821681	538.373032	623.442086	921.365971	-3.082859	-0.289894	22215.94897
432.347637	610.854492	490.686569	1037.336307	-3.082859	-1.052857	22184.6675
323.243965	688.676691	297.656997	1110.580729	-2.319897	0.473069	22195.34898
217.955108	723.010014	138.197785	1112.106655	-3.082859	-0.289894	22183.14158
114.192175	735.98038	-55.59475	1122.02517	-0.793971	-1.052857	22187.71935
-8.644825	714.617424	-241.757658	1069.380742	-0.793971	-0.289894	1044.495987
-119.274422	684.098914	-418.765013	982.40299	-0.031009	-0.289894	15.259255
-236.007721	647.476703	-537.024237	922.891896	0.731954	0.473069	5906.857509
-356.555833	602.461901	-714.031592	754.277131	0.731954	-0.289894	22157.96381
-457.266915	488.780454	-833.816742	625.336429	1.494917	-1.81582	22220.52675
-546.533555	384.254559	-901.720425	441.462409	0.731954	-0.289894	22208.31935
-633.511307	280.491627	-1000.905581	250.721725	1.494917	0.473069	22241.12674
-717.437208	154.602775	-1029.898165	46.247711	-0.031009	0.473069	22246.46748
-729.644612	33.2917	-985.646326	-149.833712	1.494917	0.473069	22228.91934
-718.963133	-91.834189	-975.727811	-345.152173	1.494917	1.236031	22235.02304
-721.252022	-236.797109	-910.113015	-558.781739	-0.793971	0.473069	22235.786
-669.370555	-362.685961	-788.80194	-708.322435	-1.556934	0.473069	22215.18601
-578.57799	-458.056303	-646.890871	-897.537194	0.731954	2.761957	22200.68972
-491.600238	-568.6859	-503.453877	-998.248275	0.731954	1.236031	22222.81564
-377.91879	-654.900689	-350.098367	-1110.403798	-0.031009	1.236031	22213.66009
-232.192907	-743.404366	-146.387316	-1116.5075	0.731954	1.998994	22206.79342
-114.696646	-778.500652	62.664474	-1100.485282	-3.082859	-0.289894	22198.40083
27.214423	-776.211764	249.590345	-1148.551935	-3.082859	0.473069	22189.24528
146.999573	-771.633988	402.182892	-1071.492698	-2.319897	-0.289894	22160.25269
295.014344	-714.411782	595.212464	-944.840884	-1.556934	-0.289894	22216.71194
394.1995	-638.115509	703.553173	-831.159436	-0.031009	-1.81582	22206.79342
506.355022	-545.034055	825.627211	-645.759491	-0.793971	-1.052857	22219.76379
582.651296	-451.952601	904.212373	-510.715086	-0.031009	-0.289894	22229.6823
651.317942	-292.493389	962.197541	-361.17439	-0.031009	-0.289894	22228.91934
685.651265	-168.130463	943.123472	-86.507805	-1.556934	-1.052857	22215.18601
695.569781	-4.093474	1001.871603	165.269898	1.494917	1.236031	22229.6823
686.414228	153.839812	982.034572	383.477241	1.494917	0.473069	22251.04526
642.162389	281.254589	888.190155	566.588298	1.494917	1.236031	22240.36378
617.747582	418.587882	795.871664	739.017877	1.494917	-0.289894	22241.12674
551.369824	520.061926	630.30875	896.951163	0.731954	0.473069	22216.71194
472.021699	615.432268	537.990259	1039.625195	2.25788	0.473069	22218.23786
372.836543	687.150765	352.590314	1122.02517	-0.793971	0.473069	22219.76379
271.362499	745.135933	164.901481	1131.943686	-0.031009	0.473069	22202.97861
140.132908	735.98038	33.67189	1176.195525	0.731954	-1.052857	22206.79342
34.081088	730.639641	-147.150279	1134.995537	-0.793971	-2.578782	11130.86337
-98.674428	703.172983	-343.231702	1052.595561	-1.556934	-0.289894	22.125919
-207.7781	660.44707	-491.246473	958.751145	-0.793971	-1.81582	11.444441
-349.689169	583.387833	-642.313095	835.914144	-3.082859	-0.289894	21980.19349
-435.903958	520.061926	-805.58712	639.832721	1.494917	1.998994	22199.92676
-536.615039	386.543447	-865.861177	462.062403	-0.793971	1.236031	22190.00824
-616.726127	287.358291	-1050.498159	211.810625	-0.031009	-0.289894	22206.79342
-683.103885	172.913881	-1074.912967	35.566233	-0.793971	1.236031	22222.05268
-736.511276	50.07688	-988.698177	-118.55224	-0.031009	0.473069	22213.66009
-734.222388	-90.308264	-982.594475	-331.418843	-0.031009	1.236031	22222.05268
-721.252022	-205.515637	-955.127817	-549.626186	-0.793971	0.473069	22231.20823
-664.792779	-337.50819	-807.113046	-665.596522	-0.793971	1.236031	22214.42305
-596.889095	-456.530377	-706.401965	-857.863132	-0.031009	0.473069	22199.92676
-500.755791	-546.55998	-511.846467	-971.54458	3.020842	-0.289894	22246.46748
-402.333597	-622.093291	-403.505758	-1056.233443	3.020842	1.998994	22232.73415
-274.155858	-691.5229	-184.535453	-1133.29268	2.25788	1.236031	22215.94897
-142.163304	-766.293249	10.020045	-1139.396382	1.494917	0.473069	22224.34156
8.140355	-769.345099	197.708879	-1098.196394	2.25788	1.236031	22196.11194
123.347728	-773.159913	352.590314	-1100.485282	1.494917	0.473069	22182.37861
277.466201	-724.330298	560.879141	-968.492729	1.494917	0.473069	22228.91934
382.755059	-639.641434	695.923546	-845.655728	-0.793971	0.473069	22220.52675
475.836513	-567.159974	818.760546	-713.663175	-1.556934	1.236031	22222.05268
581.888333	-464.160005	940.071622	-518.344714	-0.031009	1.998994	22231.20823
636.058687	-356.582259	979.745684	-363.463278	-1.556934	2.761957	22206.03046
682.599414	-192.54527	988.901237	-113.211501	-2.319897	0.473069	22196.87491
687.177191	-42.241611	1017.893821	119.492134	-0.793971	-1.052857	22211.3712
684.888303	85.173166	965.249392	317.099483	-0.031009	-0.289894	22218.23786
649.029054	248.447192	891.242006	509.366093	-2.319897	-1.052857	22209.08231
597.147588	373.57308	828.679062	700.106777	-0.031009	-1.052857	22228.15638
563.577227	485.728603	669.982813	816.077113	-0.031009	0.473069	22214.42305
491.095767	600.173013	531.123595	977.06225	-1.556934	-1.052857	22208.31935
375.888394	673.417436	379.29401	1101.425177	-0.793971	-0.289894	22216.71194
300.355083	719.958163	185.501475	1134.232574	0.731954	0.473069	22206.79342
184.384747	748.950747	71.820027	1166.277009	0.731954	1.236031	22224.34156
77.569964	744.372971	-112.053993	1159.410345	1.494917	1.236031	22246.46748
-59.763329	713.091498	-359.253919	1102.188139	1.494917	-0.289894	35.096286
-180.311441	679.521138	-485.142771	1001.477058	0.731954	0.473069	13.733329
-299.333628	630.691523	-609.505697	877.877095	-1.556934	0.473069	21169.1641
-416.066927	535.321181	-746.076027	716.891957	0.731954	1.236031	22213.66009
-524.407635	437.66195	-909.350053	525.38831	1.494917	2.761957	22207.55638
-598.415021	339.239757	-984.883364	307.180967	-0.031009	1.236031	22221.28971
-672.422406	193.513875	-1049.735196	150.010644	-3.082859	-0.289894	22227.39341
-746.429792	76.780576	-1002.431507	-84.981879	0.731954	1.236031	22213.66009
-735.748314	-55.97494	-990.224103	-250.544793	-0.793971	0.473069	22222.05268
-728.881649	-174.997127	-928.424121	-474.855838	-2.319897	-0.289894	22209.84527
-677.763145	-316.145234	-853.653773	-629.737273	-2.319897	-1.81582	22197.63787
-614.437238	-406.174837	-770.490835	-821.24092	-3.082859	-1.052857	22182.37861
-528.985412	-524.434061	-595.772368	-947.892735	-0.031009	1.236031	22212.13416
-432.852107	-616.752552	-424.868715	-1037.159375	-0.793971	0.473069	22206.03046
-300.096591	-686.945124	-251.676174	-1106.588984	-1.556934	-1.052857	22196.11194
-160.47441	-745.693255	-65.513266	-1159.996376	-0.793971	-0.289894	22213.66009
-30.770745	-787.656205	181.686661	-1106.588984	1.494917	0.473069	22192.29713
87.48848	-783.841391	324.360693	-1102.77417	-1.556934	-1.052857	22205.2675
233.214362	-737.300664	532.64952	-989.092723	3.020842	1.236031	22235.786
362.918028	-672.448832	671.508738	-883.803865	2.25788	1.236031	22244.94156
460.577258	-583.945154	814.18277	-734.263168	0.731954	1.236031	22238.83786
570.443892	-493.915551	895.05682	-580.907658	0.731954	0.473069	22244.94156
640.636464	-339.797079	978.982721	-381.774384	-0.793971	-0.289894	22233.49712
657.421644	-213.145264	976.693833	-165.855929	-0.031009	0.473069	22225.10453
684.888303	-74.286046	975.167907	63.032892	-0.793971	-1.81582	22226.63045
679.547563	70.676874	978.982721	292.684675	-1.556934	0.473069	22225.86749
655.132756	212.587943	937.019771	508.60313	0.731954	-0.289894	22219.76379
618.510544	346.106422	828.679062	658.143826	-0.031009	-0.289894	22229.6823
574.258706	446.817503	715.760577	819.128964	-0.793971	-0.289894	22205.2675
504.829097	568.128578	565.456918	937.388188	-0.793971	-1.81582	22186.19343
398.014314	652.817442	399.131041	1060.225189	-2.319897	-0.289894	22201.45268
324.769891	736.743343	261.797748	1122.788133	-2.319897	-0.289894	22190.00824
185.14771	755.054449	109.205201	1173.906637	-0.793971	-1.052857	22194.58602
94.355144	734.454455	-95.268812	1151.017754	-2.319897	-1.052857	22202.21564
-34.585558	713.091498	-280.668758	1112.869618	0.731954	0.473069	155.644398
-150.555894	679.521138	-436.313156	1027.417791	-0.793971	-0.289894	14.496292
-280.25956	636.795225	-588.905703	914.499306	1.494917	0.473069	19578.38679
-406.148411	576.521168	-768.201946	690.951224	-1.556934	1.236031	22204.50453
-503.807641	474.284162	-880.357469	541.410528	-0.031009	1.236031	22206.03046
-569.422437	344.580496	-936.816711	337.699477	0.731954	0.473069	22241.12674
-660.215003	239.291639	-1022.268538	162.218047	3.020842	-0.289894	22252.57118
-727.355723	129.425005	-1023.794463	-32.33745	1.494917	0.473069	22227.39341
-736.511276	-20.115692	-997.090767	-244.441091	2.25788	0.473069	22234.26008
-750.244606	-146.004543	-917.742643	-435.944738	-0.031009	-0.289894	22243.41563
-725.066835	-261.974879	-845.261183	-611.426168	-0.031009	0.473069	22215.94897
-617.489089	-397.782247	-794.142679	-791.485374	1.494917	1.236031	22202.97861
-569.422437	-496.967402	-604.164958	-920.426076	-0.793971	0.473069	22220.52675
-457.266915	-593.86367	-449.283522	-1015.796418	-1.556934	0.473069	22204.50453
-325.274361	-695.337714	-288.298385	-1138.633419	1.494917	1.236031	22197.63787
-207.015137	-744.930292	-87.639185	-1135.581568	-0.031009	0.473069	22223.5786
-72.733695	-776.211764	133.620009	-1120.322313	-1.556934	-1.052857	22186.95639
71.466262	-791.471019	300.708848	-1166.86304	-5.371748	-0.289894	22186.95639
196.592151	-746.456217	482.293979	-995.959387	-1.556934	1.236031	22205.2675
315.614338	-692.285863	620.390235	-921.952002	0.731954	0.473069	22181.61565
454.473556	-609.122925	737.886496	-789.196485	-3.082859	-0.289894	22217.4749
539.925383	-506.122955	844.701279	-588.537286	3.020842	-0.289894	22232.73415
622.325358	-373.367439	957.619764	-426.789185	0.731954	0.473069	22221.28971
657.421644	-259.685991	924.812367	-232.99665	-0.031009	-0.289894	22219.00082
672.680899	-123.115661	987.375311	-1.818941	0.731954	-1.052857	22231.20823
681.073489	14.217631	972.116056	232.410619	1.494917	-0.289894	22222.05268
672.680899	191.224986	949.227174	442.988335	2.25788	0.473069	22245.70452
639.873501	331.61013	872.930901	642.121609	1.494917	1.998994	22249.51933
600.962402	441.476764	750.0939	803.869709	1.494917	0.473069	22237.31193
544.503159	546.002659	599.027278	943.49189	3.020842	1.236031	22221.28971
441.50319	631.454485	457.116209	1064.802965	1.494917	1.236031	22231.20823
346.132847	706.224834	284.686631	1132.706649	-0.793971	1.998994	22206.79342
215.666219	725.298902	122.175568	1131.180723	-1.556934	1.236031	22206.79342
118.769952	733.691492	-56.357713	1180.010338	0.731954	1.236031	22219.00082
-1.015198	729.876679	-233.365068	1096.084437	-2.319897	-1.81582	533.310953
-139.111453	705.461871	-429.446491	1028.180754	-0.031009	-0.289894	16.022217
-268.052156	650.528554	-559.150156	955.699294	-1.556934	-1.052857	10714.28571
-361.896572	584.150796	-716.32048	758.091945	-3.082859	-1.052857	22155.67492
-471.763207	478.098975	-836.868593	620.758652	-2.319897	-1.81582	22186.19343
-551.874294	385.017521	-921.557457	410.9439	-2.319897	-1.052857	22206.03046
-653.348338	236.239788	-1018.453724	197.314333	0.731954	1.236031	22217.4749
-711.333506	133.239818	-1007.772246	37.855121	-0.793971	0.473069	22216.71194
-724.303872	5.062079	-994.801879	-167.381855	-0.793971	-0.289894	22225.86749
-732.696463	-107.856407	-972.67596	-416.87067	-0.031009	0.473069	22231.97119
-723.54091	-265.02673	-908.58709	-590.826174	0.731954	1.236031	22214.42305
-664.029816	-391.678545	-833.053779	-770.88538	-0.031009	2.761957	22203.74157
-567.133549	-483.997036	-630.105691	-882.277939	2.25788	1.236031	22235.02304
-470.237281	-566.397011	-463.779814	-1000.537164	1.494917	1.236031	22231.97119
-338.244728	-670.159944	-342.468739	-1114.981574	-0.031009	0.473069	22222.81564
-219.222541	-743.404366	-131.891024	-1124.137127	-1.556934	-1.052857	22225.10453
-93.333689	-768.582137	76.397803	-1111.16676	1.494917	0.473069	22209.08231
42.473678	-766.293249	261.034786	-1105.063059	-0.793971	1.236031	22212.13416
184.384747	-758.663621	447.197693	-1023.426046	-1.556934	-1.052857	22214.42305
301.118046	-696.100677	603.605055	-928.818666	-1.556934	-1.052857	22214.42305
410.221717	-644.982173	753.908714	-790.722411	1.494917	-0.289894	22224.34156
517.0365	-539.693316	827.153136	-641.944677	-0.793971	-1.81582	22232.73415
584.177221	-421.434091	952.279025	-458.83362	-4.608785	-3.341745	22212.89712
641.399427	-274.182283	973.641982	-275.722564	-1.556934	0.473069	22201.45268
689.466079	-153.634171	935.493845	-87.270768	-3.082859	-1.81582	22212.13416
662.762383	7.350967	989.664199	200.366184	-0.031009	0.473069	22196.11194
676.495713	148.499073	952.279025	377.373539	-2.319897	0.473069	22209.08231
645.977203	283.543477	869.116087	575.743851	-0.793971	0.473069	22229.6823
623.851284	401.039739	807.316105	776.403051	-2.319897	1.236031	22221.28971
523.140202	541.424883	632.597639	877.877095	-2.319897	0.473069	22208.31935
471.258736	621.53597	521.205079	1041.914083	0.731954	2.761957	22226.63045
360.629139	710.039647	315.968103	1110.580729	-0.031009	1.236031	22196.87491
240.84399	735.217418	150.405189	1125.077021	-0.031009	-0.289894	22201.45268
147.762536	755.817412	3.916343	1142.625164	2.25788	-1.81582	22241.12674
39.421827	741.32112	-196.742856	1102.951102	-0.031009	-0.289894	5439.161351
-107.829981	710.80261	-371.461323	1042.677046	2.25788	0.473069	18.311106
-229.141056	661.210032	-509.557579	957.225219	-0.031009	-1.81582	1201.666311
-351.978057	587.965609	-682.75012	822.180815	2.25788	1.236031	22146.51936
-451.926175	523.87674	-826.950077	634.491982	-2.319897	-0.289894	22202.21564
-544.244667	391.121223	-897.905612	475.795732	0.731954	-0.289894	22223.5786
-625.118717	280.491627	-994.038917	264.455054	-0.031009	1.236031	22225.10453
-690.733512	171.387955	-1023.031501	79.818072	-0.793971	0.473069	22215.18601
-744.903866	42.447253	-999.379656	-128.470755	-0.031009	0.473069	22225.86749
-746.429792	-97.174928	-953.601891	-357.359576	-0.793971	0.473069	22208.31935
-724.303872	-218.486003	-923.083382	-579.381733	-0.793971	1.236031	22196.87491
-669.370555	-350.478557	-818.557487	-699.166883	-2.319897	0.473069	22204.50453
-591.548356	-452.715564	-743.024176	-902.114971	-0.031009	1.998994	22205.2675
-510.674306	-553.426645	-511.083504	-980.700132	-1.556934	1.236031	22202.21564
-390.126194	-648.034024	-373.750211	-1095.144543	2.25788	2.761957	22220.52675
-268.052156	-702.204379	-181.483602	-1118.033425	-0.031009	-0.289894	22207.55638
-139.111453	-791.471019	29.094114	-1155.418599	0.731954	-0.289894	22190.7712
1.27369	-774.685839	194.657028	-1157.707487	0.731954	0.473069	22197.63787
121.05884	-774.685839	361.745867	-1060.81122	0.731954	0.473069	22196.11194
265.258797	-705.25623	563.930992	-973.833468	0.731954	-1.052857	22236.54897
388.858761	-642.693285	724.153167	-865.492759	3.783805	0.473069	22249.51933
499.488358	-554.95257	835.545727	-660.255783	2.25788	0.473069	22247.99341
580.362408	-432.878532	935.493845	-485.537316	-0.031009	-1.052857	22222.81564
652.843868	-313.093383	992.71605	-323.026253	1.494917	-0.289894	22235.02304
682.599414	-171.182314	1002.634566	-76.589289	0.731954	-1.052857	22233.49712
684.888303	-23.167543	1014.84197	162.218047	-0.031009	-0.289894	22214.42305
677.258675	121.032415	972.879019	365.166135	-0.793971	0.473069	22223.5786
642.162389	267.52126	909.553112	565.062373	-2.319897	0.473069	22231.20823
606.303141	379.676782	836.308689	737.491951	-1.556934	0.473069	22219.00082
563.577227	495.647118	662.353185	875.588206	0.731954	1.236031	22205.2675
482.703177	608.565603	544.856924	997.662244	-1.556934	-1.052857	22200.68972
372.836543	695.543355	345.723649	1079.299257	-0.793971	-0.289894	22186.95639
282.80694	706.224834	184.738512	1154.069605	-0.031009	-0.289894	22186.95639
163.021791	751.239635	31.383002	1163.225158	-3.845822	-1.81582	22207.55638
55.444045	732.165567	-134.179912	1138.810351	-2.319897	-0.289894	22205.2675
-87.229987	715.380387	-326.446522	1073.195555	0.731954	-1.052857	28.229621
-203.200323	668.076697	-485.905734	979.351139	-1.556934	0.473069	14.496292
-322.22251	605.513752	-662.150126	853.462287	-0.793971	-0.289894	21879.48241
-426.748405	546.765622	-771.253797	674.166044	0.731954	0.473069	22206.03046
-506.09653	431.558248	-902.483388	476.558695	0.731954	0.473069	22222.05268
-609.859462	320.165689	-1000.905581	290.395787	4.546768	1.998994	22244.17859
-681.577959	174.439806	-1039.053718	85.158811	1.494917	-0.289894	22235.02304
-743.377941	91.276868	-1048.209271	-90.322618	-0.031009	-1.052857	22237.31193
[truncated: 28,725 more rows]
