# Supplementary material for: Dynamic analysis of slant cracked rotor system considering nonlinear oil film force
Source: PLoS One. 2024 Jan 25;19(1):e0294293. doi: 10.1371/journal.pone.0294293 (PMC10810477; doi:10.1371/journal.pone.0294293)
Supplement: S1 File — These data were measured by two eddy current sensors, model WT0150. (ZIP) [file pone.0294293.s001.zip › 2021.3.18 Test data for plain bearings/2021.3.18 (P=0.2Mpa, Z=8.1g Non-monitoring disk clockwise162°+4.0g)/300.csv]

1024	30720	7	0	3
8	8	8	8	10	10	1
3	3	3	3	1	1	4
2	1	4	3	0	0	0
0	0	0	0	-0.000066	-0.000046	20762.01172
136.911229	-471.772992	327.596778	-410.96213	0.724851	0.663207	22216.71194
140.726043	-469.484104	318.441225	-378.917695	-0.038112	0.663207	22207.55638
134.622341	-467.195216	348.196772	-388.836211	-1.564037	-0.099756	22195.34898
170.48159	-474.061881	320.730113	-376.628807	-3.089963	-0.862718	22195.34898
175.822329	-462.61744	345.907884	-381.969546	-1.564037	-0.099756	22183.14158
184.977882	-445.832259	350.48566	-366.710291	-0.801075	0.663207	22170.93417
188.792696	-438.202632	388.633797	-355.26585	1.487814	1.42617	22191.53417
213.207503	-435.150781	383.293058	-365.184366	0.724851	0.663207	22196.11194
229.992683	-433.624856	382.530095	-349.925111	-2.327	-0.862718	22191.53417
249.066752	-415.31375	356.589362	-346.87326	0.724851	0.663207	22202.21564
255.933416	-406.92116	398.552312	-322.458453	-0.801075	-0.099756	22210.60823
265.088969	-409.210048	412.285642	-307.962161	-0.038112	-0.099756	22198.40083
289.503777	-389.373017	420.678232	-317.880676	-3.089963	-0.862718	21954.25275
303.237106	-375.639687	416.100455	-300.332533	3.776702	0.663207	22251.04526
301.711181	-368.773023	422.204157	-275.154763	3.013739	1.42617	22223.5786
314.681547	-375.639687	432.885636	-275.917726	1.487814	0.663207	22222.81564
317.733398	-353.513768	413.811567	-253.028843	-0.038112	0.663207	22212.13416
327.651914	-351.987843	445.093039	-230.902924	1.487814	-0.099756	22177.80084
350.540796	-352.750805	435.937487	-221.747371	1.487814	0.663207	22211.3712
339.859318	-346.647103	422.96712	-243.110328	-1.564037	-0.862718	22201.45268
365.037088	-329.861923	448.14489	-187.414048	-0.801075	-0.862718	22202.97861
368.088939	-322.995259	442.041188	-177.495533	-0.801075	-0.099756	22219.76379
369.614864	-303.158227	452.722667	-188.939974	-1.564037	-0.099756	22228.91934
400.133374	-308.498967	460.352294	-179.784421	-2.327	0.663207	22203.74157
378.007454	-297.054526	455.774518	-159.184427	-0.801075	-0.099756	22206.03046
401.659299	-265.010091	433.648598	-156.132576	-1.564037	0.663207	22219.00082
402.422262	-250.513799	451.196741	-161.473315	-0.801075	-0.099756	22201.45268
407.763001	-243.647134	435.937487	-134.006657	-1.564037	0.663207	22214.42305
426.83707	-223.810103	429.070822	-124.851104	-0.801075	0.663207	22231.20823
442.859287	-210.839736	382.530095	-160.710352	-0.038112	-0.099756	22077.85272
430.651883	-187.187891	451.959704	-91.280743	-0.801075	-0.862718	22220.52675
426.074107	-187.950854	458.063406	-92.043706	-1.564037	-0.862718	22231.20823
426.83707	-158.195307	461.115257	-69.917787	0.724851	0.663207	22215.18601
429.125958	-155.143457	424.493046	-44.740016	0.724851	-0.099756	22238.83786
445.911138	-146.750866	459.589331	-24.140022	1.487814	-0.099756	22254.09711
440.570399	-137.595314	437.463412	-21.851134	-0.801075	-0.099756	22235.02304
432.940771	-109.365692	417.626381	-5.065954	0.724851	0.663207	22236.54897
436.755585	-86.47681	432.885636	4.852562	-1.564037	-0.862718	22240.36378
436.755585	-71.980518	408.470828	38.422922	-1.564037	-0.099756	22225.86749
447.437063	-50.617562	388.633797	5.615524	-0.801075	-0.862718	22215.94897
441.333362	-44.51386	399.315275	76.571059	-1.564037	0.663207	22227.39341
432.177809	-39.936083	409.996754	90.304388	-0.801075	-0.099756	22225.86749
432.177809	-24.676829	365.744915	94.119202	-0.038112	0.663207	22222.05268
429.125958	-0.262021	393.974536	117.008084	-0.801075	-0.099756	22226.63045
423.785219	3.552793	371.848617	132.267339	-3.852926	-0.862718	22204.50453
427.600032	12.708346	375.66343	146.763631	-2.327	-0.099756	22196.11194
420.733368	24.152787	358.87825	119.296972	-1.564037	1.42617	21945.86016
406.237076	50.856482	326.833815	149.815482	-3.089963	-1.625681	22215.18601
392.503746	70.693514	345.907884	141.422891	-0.801075	0.663207	22207.55638
401.659299	66.8787	297.841231	169.652513	-0.801075	-0.099756	22226.63045
390.977821	66.8787	261.21902	107.089568	-0.038112	-0.862718	22230.44527
390.214858	101.974986	317.678262	191.778432	-1.564037	-0.862718	22215.18601
388.688933	111.130539	304.707896	210.852501	-0.038112	-0.099756	22226.63045
367.325976	124.100905	296.315306	231.452494	-0.801075	-0.862718	22228.91934
393.266709	159.197191	284.870865	230.689532	1.487814	-0.099756	22238.83786
368.088939	165.300893	260.456057	251.289526	-0.038112	-0.099756	22246.46748
368.851902	182.086073	273.426424	242.133973	2.250776	1.42617	22251.04526
362.7482	198.871253	230.70051	249.000637	-0.801075	-0.862718	22225.10453
357.40746	203.44903	250.537541	249.000637	0.724851	-0.099756	22235.02304
352.829684	214.893471	227.648659	272.652482	-1.564037	-0.862718	22230.44527
342.911168	211.84162	169.663491	270.363594	-0.801075	-0.099756	22210.60823
333.755616	229.389763	200.944964	284.859886	1.487814	1.42617	22225.86749
328.414876	238.545316	187.211634	325.296911	-0.801075	0.663207	22231.97119
346.725982	232.441614	184.159783	290.963588	-0.038112	-0.099756	22111.42308
314.681547	247.700869	127.700541	295.541364	-2.327	-0.099756	22202.21564
323.074137	275.167527	145.248684	319.956172	-1.564037	0.663207	22212.89712
292.555628	278.982341	106.337584	330.63765	-2.327	-0.099756	22200.68972
300.948218	306.448999	102.522771	340.556166	-0.801075	-0.862718	22209.84527
294.844516	313.315664	73.530187	358.867272	-0.038112	-0.099756	22219.00082
279.585261	318.656403	48.352416	353.526532	-1.564037	-0.862718	22221.28971
269.666746	330.863807	30.804273	342.845054	0.724851	-0.099756	22222.81564
265.088969	348.41195	4.86354	351.237644	-0.038112	0.663207	22231.97119
265.088969	362.145279	29.278348	369.54875	-0.801075	0.663207	22225.10453
255.933416	372.063795	47.589453	394.72652	-0.038112	-0.099756	22219.00082
242.96305	376.641571	20.885758	395.489483	0.724851	-0.862718	22230.44527
226.17787	391.137863	5.626503	401.593185	2.250776	-0.099756	22248.75637
215.496391	378.930459	-11.92164	411.5117	-0.801075	-0.862718	22231.97119
193.370472	396.478602	-15.736454	416.089477	2.250776	0.663207	22219.76379
197.948248	396.478602	-54.647553	417.615402	2.250776	1.42617	22238.07489
172.770478	407.160081	-76.773473	410.748738	-0.038112	-0.099756	22219.00082
162.089	404.10823	-143.914193	394.72652	2.250776	1.42617	21971.03794
155.222335	417.841559	-109.58087	424.482067	-0.038112	-0.099756	22215.18601
143.014931	427.760074	-124.077162	426.770955	-0.801075	-0.099756	22216.71194
132.333453	439.204516	-124.840125	425.24503	1.487814	0.663207	22224.34156
127.755677	436.152665	-137.047529	429.059843	-0.801075	0.663207	22204.50453
99.526055	417.078596	-162.225299	435.926508	-2.327	0.663207	22189.24528
88.081614	421.656373	-146.203082	419.141328	-2.327	-0.862718	22203.74157
88.844577	435.389702	-165.27715	406.933924	-2.327	1.42617	22193.06009
72.059397	441.493404	-159.936411	400.067259	-1.564037	-0.099756	22194.58602
61.377919	445.308217	-181.299368	402.356148	-0.038112	-0.099756	22218.23786
61.377919	459.041547	-182.06233	418.378365	0.724851	-0.099756	22215.94897
30.096446	460.567472	-185.877144	434.400582	0.724851	0.663207	22192.29713
12.548303	446.07118	-195.79566	421.430216	-1.564037	-2.388644	22222.05268
19.414968	452.174882	-236.232685	436.689471	-0.801075	0.663207	22228.91934
-3.473914	435.389702	-194.269734	435.163545	-1.564037	-0.099756	22189.24528
6.444601	457.515621	-230.891945	436.689471	0.724851	-1.625681	22241.12674
-1.185026	432.337851	-217.158616	450.4228	2.250776	-0.862718	22254.09711
4.155713	433.863776	-243.862312	426.007992	-0.038112	-0.862718	22080.14161
-20.259094	439.967478	-231.654908	422.956141	-0.038112	-0.099756	6492.049928
-29.414647	430.048963	-245.388237	430.585769	2.250776	0.663207	10112.30812
-39.333163	433.863776	-275.906747	417.615402	-0.038112	-0.099756	21.362957
-52.303529	409.448969	-260.647492	423.719104	2.250776	1.42617	11.444441
-64.510933	428.523037	-290.403039	413.800589	0.724851	-0.862718	12.207404
-90.451666	427.760074	-290.403039	419.90429	-0.801075	-0.099756	9.918516
-90.451666	414.789708	-292.691927	420.667253	1.487814	0.663207	12.207404
-121.733138	403.345267	-309.477107	428.296881	-2.327	-0.099756	9.918516
-116.392399	398.004528	-353.728946	407.696887	-3.089963	-1.625681	9.918516
-122.496101	414.789708	-365.173387	395.489483	-0.801075	-0.099756	9.918516
-149.199797	402.582304	-341.521542	377.94134	-1.564037	-0.862718	7.629627
-149.199797	392.663789	-352.965983	368.785787	-0.801075	-0.099756	9.918516
-146.910909	405.634155	-338.469691	358.867272	-0.038112	-0.099756	8.39259
-188.110896	374.352683	-350.677095	372.600601	-0.801075	0.663207	9.918516
-187.347934	395.71564	-410.188189	332.163576	-0.038112	-0.099756	8.39259
-188.873859	385.797124	-356.017834	316.904321	-0.038112	-0.099756	21933.65276
-211.762741	378.167497	-357.54376	342.082091	-0.801075	-0.862718	22139.6527
-209.473853	380.456385	-345.336356	345.896905	1.487814	-0.099756	22184.6675
-214.051629	370.537869	-369.751164	333.689501	1.487814	-0.099756	22232.73415
-235.414586	365.19713	-369.751164	311.563582	2.250776	-0.099756	22220.52675
-236.940512	359.093428	-368.988201	285.622849	2.250776	0.663207	22204.50453
-254.488655	338.493434	-377.380791	256.630265	0.724851	0.663207	22186.19343
-278.140499	340.01936	-381.958567	264.259892	0.724851	-0.099756	22201.45268
-288.821978	338.493434	-385.010418	235.267308	-0.038112	-0.099756	22202.21564
-275.851611	329.337881	-395.691897	242.133973	1.487814	2.189132	22192.29713
-285.007164	316.367515	-395.691897	258.919153	-1.564037	-0.862718	22215.18601
-298.740493	309.50085	-443.758549	224.58583	0.724851	0.663207	22225.86749
-297.977531	298.056409	-397.980785	223.059904	-0.801075	-0.099756	22213.66009
-326.207152	275.167527	-406.373375	203.985836	-3.852926	-2.388644	22201.45268
-319.340487	268.300862	-415.528928	196.356209	-0.801075	-0.862718	22212.89712
-350.621959	249.989757	-413.24004	158.971034	-3.852926	-0.862718	22190.7712
-345.28122	240.071241	-416.291891	142.948817	-1.564037	-0.099756	22212.89712
-346.807146	231.678651	-397.217822	140.659929	-0.038112	-0.099756	22228.15638
-365.118251	231.678651	-429.262257	98.696978	1.487814	-0.099756	22186.95639
-358.251587	200.397179	-420.869667	87.252537	-0.038112	0.663207	22192.29713
-384.955283	201.160142	-415.528928	101.748829	-1.564037	-0.862718	22229.6823
-400.214537	198.871253	-423.158555	97.171053	-2.327	-0.099756	22212.89712
-391.821947	172.93052	-417.817816	65.126618	-0.038112	-0.862718	22221.28971
-391.821947	156.908303	-419.343742	65.126618	1.487814	-0.862718	22254.09711
-388.770096	143.174974	-378.906716	37.659959	0.724851	-0.099756	22236.54897
-388.770096	142.412011	-397.217822	33.845146	2.250776	1.42617	22241.12674
-407.844165	124.100905	-361.358574	29.267369	0.724851	-0.099756	22243.41563
-418.525643	99.686098	-394.928934	23.92663	2.250776	1.42617	22225.86749
-426.918233	98.923135	-375.854866	8.667375	-0.038112	-0.099756	22222.81564
-424.629345	95.108321	-390.351158	2.563673	-0.801075	-0.099756	22227.39341
-433.784898	85.189806	-375.091903	-5.065954	-3.089963	-0.862718	22216.71194
-435.310823	75.27129	-346.099319	-25.665948	-0.801075	-0.099756	22222.81564
-441.414525	53.908333	-357.54376	-45.502979	-0.038112	-0.099756	22228.91934
-462.014519	49.330557	-349.914132	-59.236308	-2.327	-0.099756	22204.50453
-455.147854	29.493526	-333.128952	-66.102973	-2.327	-0.862718	22198.40083
-477.273774	14.997234	-323.210437	-83.651116	-0.801075	-0.862718	22206.03046
-463.540444	-8.654611	-360.595611	-98.910371	-1.564037	-0.862718	22157.96381
-458.199705	-14.758313	-307.951182	-102.725184	-1.564037	-0.862718	22209.08231
-459.725631	-17.047201	-334.654878	-127.902955	-0.801075	-0.099756	22226.63045
-440.651562	-17.810164	-305.662294	-136.295545	0.724851	-0.099756	22228.15638
-458.962668	-61.29904	-320.158586	-162.999241	0.724851	0.663207	22216.71194
-414.710829	-47.565711	-316.343772	-191.991825	-0.038112	0.663207	22227.39341
-454.384892	-64.350891	-300.321555	-176.73257	-1.564037	-1.625681	22226.63045
-441.414525	-73.506444	-281.247486	-187.414048	2.250776	-0.099756	22225.10453
-439.8886	-82.661997	-257.595641	-196.569601	0.724851	-0.862718	22247.99341
-432.258972	-87.239773	-257.595641	-213.354781	1.487814	-0.862718	22245.70452
-429.207121	-116.99532	-244.625275	-224.799222	-0.801075	-0.099756	22225.86749
-423.866382	-118.521245	-239.284536	-237.769589	1.487814	0.663207	22240.36378
-423.103419	-152.091606	-234.706759	-243.110328	-0.038112	-0.862718	22234.26008
-411.658978	-153.617531	-219.447504	-262.947359	2.250776	1.42617	22214.42305
-400.9775	-168.876786	-218.684542	-253.028843	-0.038112	-0.099756	22225.86749
-410.896016	-184.899003	-203.425287	-283.547353	-0.801075	-0.862718	22231.97119
-383.429357	-203.210109	-222.499355	-297.280682	1.487814	1.42617	22209.08231
-368.933065	-214.65455	-219.447504	-343.058446	-2.327	-1.625681	22133.549
-375.036767	-229.150842	-166.803076	-304.91031	-1.564037	0.663207	22212.13416
-388.770096	-241.358246	-161.462336	-344.584372	1.487814	1.42617	22197.63787
-358.251587	-258.143426	-176.721591	-330.08808	-3.089963	-0.099756	22202.21564
-349.096034	-234.491581	-188.166032	-361.369552	-2.327	0.663207	22219.76379
-344.518257	-277.980457	-130.180864	-343.058446	-0.038112	0.663207	22211.3712
-334.599742	-268.061942	-108.817908	-353.739925	-0.038112	-0.099756	22225.86749
-336.88863	-288.661935	-100.425317	-372.813993	-0.801075	-0.099756	22233.49712
-304.081232	-284.847122	-111.869759	-402.56954	1.487814	1.42617	22221.28971
-317.051599	-317.654519	-97.373467	-375.102881	-1.564037	-0.862718	22221.28971
-299.503456	-316.128594	-73.721622	-418.591757	-0.038112	-0.862718	22227.39341
-282.718276	-320.70637	-52.358665	-394.17695	3.013739	0.663207	22241.12674
-260.592356	-327.573035	-47.780889	-406.384354	3.013739	-0.862718	22241.12674
-250.673841	-329.098961	-47.017926	-421.643608	1.487814	0.663207	22241.12674
-264.40717	-349.698954	-19.551267	-401.806577	-0.801075	-0.099756	22223.5786
-243.044213	-368.773023	1.048727	-413.251018	1.487814	1.42617	22226.63045
-218.629406	-378.691538	-4.292013	-421.643608	0.724851	0.663207	22221.28971
-220.918294	-383.269315	-9.632752	-442.243602	-2.327	-0.862718	22124.39345
-208.71089	-386.321166	10.967242	-447.584341	-0.038112	-0.862718	22216.71194
-175.14053	-403.869309	24.700571	-450.636192	-0.801075	-0.862718	22222.81564
-168.273865	-406.158197	-2.003124	-462.843596	-0.038112	-0.099756	22189.24528
-164.459052	-413.024862	25.463534	-466.65841	-4.615888	-2.388644	22188.48232
-156.829424	-441.254483	78.870926	-456.739894	-4.615888	-0.862718	22206.03046
-134.703505	-432.861893	84.974628	-456.739894	-3.852926	-2.388644	22203.74157
-104.947958	-449.647073	100.233882	-451.399155	-1.564037	-0.862718	22190.7712
-98.844256	-448.121148	96.419069	-456.739894	-1.564037	-0.099756	22212.89712
-88.162778	-450.410036	118.544988	-465.132484	2.250776	0.663207	22228.15638
-77.4813	-459.565589	144.485721	-450.636192	-0.038112	-0.099756	22181.61565
-48.488716	-472.535955	127.700541	-472.762112	-0.038112	-0.099756	22222.05268
-31.703535	-475.587806	182.633858	-465.132484	-0.038112	-0.099756	22229.6823
-37.044275	-486.269284	164.322752	-449.87323	-0.038112	-0.099756	22181.61565
0.3409	-471.01003	180.34497	-481.154702	-0.038112	-0.099756	22224.34156
0.3409	-476.350769	239.0931	-423.169534	1.487814	-0.099756	22254.09711
18.652005	-469.484104	254.352355	-423.932497	-0.801075	-0.862718	22222.81564
37.726074	-484.743359	240.619026	-443.006565	-0.801075	-0.862718	21991.63793
52.985328	-498.476688	274.952349	-424.695459	1.487814	-0.862718	22238.83786
30.859409	-493.135949	279.530125	-419.35472	-0.801075	0.663207	22207.55638
62.903844	-486.269284	290.211604	-425.458422	-0.038112	-0.099756	22193.06009
82.740875	-480.928545	299.367157	-415.539906	-0.038112	0.663207	22211.3712
97.237167	-471.772992	306.233821	-407.910279	-0.801075	-0.862718	22191.53417
104.866795	-478.639657	316.152337	-408.673242	2.250776	0.663207	22195.34898
146.066782	-487.032247	326.070852	-423.932497	-0.801075	-0.099756	22202.97861
129.281602	-482.454471	315.389374	-404.858428	-0.801075	0.663207	22185.43046
149.881596	-480.928545	348.196772	-385.78436	-1.564037	-0.099756	22195.34898
159.037149	-471.772992	316.9153	-377.39177	-2.327	0.663207	22182.37861
191.844547	-450.410036	358.115287	-372.05103	-2.327	-0.862718	22186.19343
187.26677	-455.750775	347.433809	-348.399186	-2.327	-0.862718	22194.58602
201.763062	-452.698924	346.670846	-360.606589	-0.801075	-0.099756	22199.16379
220.837131	-441.254483	364.981952	-354.502887	1.487814	1.42617	22194.58602
225.414907	-435.913744	374.900468	-349.925111	0.724851	-0.099756	22194.58602
235.333423	-420.654489	354.300474	-361.369552	-0.038112	0.663207	22199.92676
242.96305	-413.024862	368.033803	-376.628807	-0.038112	-0.862718	21964.93423
268.903783	-425.995228	377.189356	-328.562154	0.724851	0.663207	22241.12674
273.481559	-403.106346	398.552312	-301.858459	3.776702	0.663207	22243.41563
277.296373	-390.898942	406.944903	-285.836241	1.487814	-0.099756	22230.44527
304.763032	-383.269315	398.552312	-284.310316	-0.801075	-1.625681	22209.08231
312.392659	-377.165613	416.100455	-274.3918	0.724851	0.663207	22196.11194
304.763032	-361.906358	433.648598	-252.265881	-0.038112	-0.099756	22206.03046
317.733398	-353.513768	435.174524	-256.080694	-1.564037	-0.862718	22186.19343
335.281541	-352.750805	440.515263	-220.221446	-0.038112	0.663207	22212.89712
348.251908	-335.965625	434.411561	-208.014042	-2.327	-0.099756	22221.28971
349.777833	-330.624886	398.552312	-227.851073	-0.038112	0.663207	22215.18601
364.274125	-331.387849	459.589331	-194.280713	-3.852926	-0.862718	22203.74157
368.851902	-307.736004	402.367126	-205.725154	-3.852926	-0.862718	22209.08231
387.163007	-302.395265	447.381928	-191.228862	-1.564037	0.663207	22199.16379
400.133374	-296.291563	435.174524	-151.554799	-0.038112	0.663207	22216.71194
389.451895	-288.661935	439.7523	-150.791837	-0.801075	-0.099756	22223.5786
408.525964	-268.061942	466.455996	-143.925172	3.013739	1.42617	22218.23786
410.051889	-242.884171	435.937487	-140.873321	2.250776	1.42617	22084.71938
412.340778	-227.624917	436.700449	-117.221476	1.487814	-0.862718	22233.49712
420.733368	-210.839736	462.641182	-92.806669	-0.038112	0.663207	22216.71194
432.940771	-187.950854	475.611549	-105.777035	1.487814	0.663207	22225.10453
450.488914	-173.454562	442.041188	-84.414079	3.013739	-0.099756	22254.86007
442.096324	-158.95827	442.041188	-60.762234	2.250776	-0.099756	22238.07489
445.911138	-145.224941	447.381928	-41.688165	3.776702	1.42617	22240.36378
443.62225	-136.832351	443.567114	-37.110389	1.487814	-0.099756	22245.70452
431.414846	-126.150873	440.515263	-21.851134	-0.801075	-0.099756	22228.15638
436.755585	-104.787916	416.863418	-5.828917	-0.801075	0.663207	22225.86749
439.807436	-120.810133	426.781934	15.53404	-1.564037	-0.099756	22227.39341
444.385212	-86.47681	415.337493	23.163667	-0.038112	-0.099756	22215.18601
444.385212	-67.402742	420.678232	33.082183	-0.801075	-0.099756	22223.5786
455.066691	-46.039785	412.285642	65.126618	-0.038112	0.663207	22231.97119
445.148175	-28.491642	418.389344	68.941431	-0.801075	-0.862718	22218.23786
412.340778	-24.676829	381.00417	86.489574	-2.327	-0.099756	22199.16379
420.733368	-7.891648	341.330107	94.119202	-0.038112	-0.099756	22215.18601
441.333362	-1.787946	394.737499	117.008084	-2.327	-0.099756	21978.66756
423.785219	2.78983	374.137505	117.008084	0.724851	0.663207	22207.55638
421.49633	28.730563	371.085654	139.134003	0.724851	0.663207	22226.63045
428.362995	60.774998	345.907884	168.88955	-0.801075	-0.862718	22223.5786
403.185225	63.063886	320.730113	162.022885	-0.801075	0.663207	22216.71194
405.474113	74.508327	338.278256	181.096954	0.724851	0.663207	22226.63045
412.340778	79.086104	326.833815	155.156221	-0.038112	-0.862718	22226.63045
403.185225	91.293507	300.130119	164.311774	1.487814	-0.099756	22215.94897
395.555597	112.656464	305.470859	191.778432	0.724851	-0.099756	22249.51933
378.770417	136.308309	290.211604	213.904351	1.487814	0.663207	22251.04526
390.977821	143.937936	291.737529	239.082122	0.724851	-0.099756	22235.02304
362.7482	169.115707	285.633827	225.348793	-0.038112	-0.099756	22238.83786
384.874119	171.404595	265.033833	256.630265	0.724851	-0.099756	22239.60082
340.62228	163.774967	234.515324	248.237675	-0.801075	-0.862718	22215.18601
370.377827	211.078657	224.596808	255.867302	-0.801075	-0.099756	22224.34156
348.251908	207.263843	213.91533	273.415445	-0.038112	-0.099756	22234.26008
348.251908	220.997173	203.996815	281.808035	-0.801075	1.42617	22217.4749
346.725982	220.23421	182.633858	293.252476	-0.801075	-0.862718	22048.09717
323.074137	233.967539	189.500523	302.408029	-3.852926	-0.862718	22205.2675
324.600063	256.856421	164.322752	323.770986	-2.327	-0.862718	22193.82305
319.259324	252.278645	168.900529	329.874688	-2.327	-1.625681	22202.97861
316.970435	275.93049	145.248684	325.296911	-3.089963	-0.862718	22219.76379
292.555628	276.693453	115.493137	343.608017	-2.327	-0.099756	22202.97861
295.607479	304.160111	112.441286	361.919122	3.013739	-0.862718	22226.63045
316.207473	301.10826	81.922777	371.074675	-2.327	-0.099756	22235.02304
291.029702	327.811956	86.500553	355.815421	-0.038112	-0.099756	22216.71194
279.585261	326.28603	72.767224	364.970973	-0.038112	0.663207	22222.81564
276.53341	330.100844	59.796857	368.022824	-0.038112	-0.099756	22229.6823
255.933416	356.041577	54.456118	347.42283	2.250776	0.663207	22234.26008
265.851932	372.063795	17.833907	374.889489	1.487814	0.663207	22243.41563
232.281572	391.137863	1.811689	410.748738	0.724851	-0.099756	22244.94156
230.755646	381.219348	1.048727	405.407998	1.487814	-0.099756	22223.5786
217.022317	400.293416	-5.054975	422.956141	-0.038112	-0.099756	22227.39341
197.185286	385.034161	-19.551267	406.933924	-0.038112	0.663207	22231.20823
171.244553	404.871192	-71.432733	402.356148	-1.564037	-0.099756	22009.18607
178.87418	413.263782	-85.929025	410.748738	-1.564037	-0.099756	22210.60823
167.429739	415.552671	-78.299398	421.430216	0.724851	0.663207	22231.97119
145.30382	426.234149	-104.240131	403.11911	-0.038112	0.663207	22192.29713
141.489006	432.337851	-109.58087	409.985775	1.487814	0.663207	22194.58602
141.489006	429.286	-131.70679	416.85244	-2.327	0.663207	22201.45268
133.859379	426.234149	-204.951212	362.682085	-0.038112	0.663207	22207.55638
104.103832	433.100814	-157.647523	391.674669	-1.564037	0.663207	22177.80084
98.763093	442.256366	-157.647523	431.348732	-0.801075	0.663207	22212.13416
96.474204	444.545255	-153.832709	433.63762	0.724851	-0.099756	22227.39341
76.637173	428.523037	-146.966044	435.926508	-3.852926	-1.625681	22189.24528
58.326068	443.019329	-169.091964	422.193179	0.724851	1.42617	22219.00082
50.69644	445.308217	-177.484554	428.296881	-0.038112	0.663207	22229.6823
48.407552	440.730441	-181.299368	428.296881	-0.038112	0.663207	22202.21564
31.622372	436.152665	-184.351219	426.770955	-0.038112	-0.099756	22186.95639
16.363117	437.67859	-191.980846	441.267247	0.724851	-0.099756	22251.80822
25.51867	433.100814	-208.766026	430.585769	1.487814	-0.862718	22232.73415
9.496452	435.389702	-297.269704	361.15616	1.487814	0.663207	22039.70458
-9.577616	446.834143	-233.180834	440.504284	0.724851	-0.862718	22199.16379
-7.288728	428.523037	-236.232685	435.163545	-0.801075	-0.862718	22216.71194
-21.78502	436.152665	-266.751194	437.452433	-0.801075	-0.099756	22211.3712
-36.281312	416.315633	-247.677126	429.059843	1.487814	1.42617	22204.50453
-44.673902	442.256366	-258.358604	437.452433	1.487814	-0.099756	98.422193
-55.35538	427.760074	-269.040082	422.956141	-1.564037	-0.862718	15.259255
-64.510933	423.945261	-268.27712	416.85244	0.724851	0.663207	9.918516
-79.007225	424.708224	-308.714145	417.615402	-3.089963	-0.099756	11.444441
-88.162778	393.426751	-285.0623	395.489483	-1.564037	-0.099756	9.918516
-123.259064	417.841559	-352.203021	396.252446	-2.327	0.663207	10.681478
-116.392399	412.50082	-342.284505	402.356148	-0.801075	-0.862718	8.39259
-127.83684	412.50082	-331.603027	398.541334	-0.801075	0.663207	11.444441
-129.362766	399.530453	-339.232654	393.963557	-1.564037	0.663207	9.918516
-153.777573	401.056379	-323.210437	383.282079	-0.801075	-0.862718	11.444441
-166.74794	410.211932	-349.914132	373.363564	-0.801075	-0.099756	9.918516
-160.644238	391.900826	-342.284505	352.76357	-0.038112	0.663207	8.39259
-177.429418	385.797124	-364.410424	343.608017	2.250776	0.663207	10.681478
-185.059045	380.456385	-360.595611	347.42283	3.013739	1.42617	21163.0604
-188.873859	395.71564	-363.647462	358.867272	2.250776	0.663207	22220.52675
-226.259033	372.063795	-411.714114	329.111725	4.539665	1.42617	22194.58602
-220.155331	366.723056	-370.514126	284.859886	1.487814	-0.099756	22207.55638
-227.784959	356.041577	-371.277089	316.904321	2.250776	-0.099756	22214.42305
-252.962729	362.908242	-388.825232	310.037656	-0.038112	0.663207	22199.92676
-242.281251	342.308248	-372.040052	290.200625	-0.038112	0.663207	22199.16379
-270.510872	351.463801	-389.588195	275.704333	-0.038112	-0.099756	22209.84527
-264.40717	322.471217	-378.143754	258.15619	-1.564037	0.663207	22205.2675
-285.770127	326.28603	-394.165971	250.526563	0.724851	0.663207	22209.08231
-292.636791	315.604552	-390.351158	237.556196	-0.038112	0.663207	22224.34156
-300.266419	303.397148	-410.188189	220.771016	-0.801075	-0.862718	22202.21564
-302.555307	288.137894	-450.625214	198.645097	-1.564037	-0.862718	22205.2675
-302.555307	285.086043	-426.210406	169.652513	-3.089963	-0.099756	22209.84527
-332.310854	269.063825	-428.499294	168.88955	0.724851	-0.099756	22219.00082
-326.207152	263.723086	-408.662263	179.571028	-0.038112	-0.099756	22217.4749
-340.703444	229.389763	-414.003002	172.704364	-0.801075	0.663207	22224.34156
-349.096034	238.545316	-405.610412	150.578444	-0.801075	-0.099756	22191.53417
-343.755295	215.656434	-398.743748	135.31919	-0.801075	-0.099756	22212.13416
-362.829363	214.130508	-417.054853	108.615494	0.724851	1.42617	22222.05268
-360.540475	217.945322	-418.580779	94.119202	1.487814	-0.099756	22236.54897
-366.644177	195.05644	-412.477077	84.200686	0.724851	-0.862718	22239.60082
-381.140469	185.137924	-414.003002	81.148835	2.250776	0.663207	22244.94156
-407.844165	185.137924	-424.684481	52.156251	4.539665	1.42617	22251.04526
-392.58491	163.012005	-407.136338	50.630326	3.013739	1.42617	22231.20823
-395.636761	143.174974	-396.454859	48.341438	-0.038112	-0.862718	22229.6823
-399.451575	124.100905	-365.173387	28.504406	0.724851	2.189132	22229.6823
-413.184904	114.945352	-384.247456	23.163667	-2.327	-0.099756	22210.60823
-421.577494	106.552762	-396.454859	18.585891	-0.801075	-0.862718	22224.34156
-438.362674	105.789799	-383.484493	19.348854	0.724851	0.663207	22234.26008
-431.496009	78.323141	-391.877083	-4.302991	0.724851	1.42617	22214.42305
-436.836749	65.352774	-378.143754	-21.088171	-2.327	-0.862718	22201.45268
-433.784898	60.774998	-390.351158	-39.399277	-0.038112	-0.099756	22210.60823
-427.681196	60.012035	-356.780797	-41.688165	-2.327	-0.099756	22141.17863
-447.518227	29.493526	-325.499325	-96.621482	-0.801075	-0.862718	22164.06751
-449.807115	29.493526	-362.121536	-88.991855	-1.564037	-0.099756	22224.34156
-450.570078	19.57501	-320.921548	-92.043706	3.776702	1.42617	22217.4749
-459.725631	11.18242	-321.684511	-94.332594	-0.801075	-0.099756	22222.05268
-454.384892	3.552793	-332.365989	-107.302961	-0.801075	0.663207	22231.20823
-462.777482	-26.202754	-312.528958	-123.325178	-1.564037	-0.099756	22215.94897
-456.67378	-34.595344	-317.869697	-156.895539	-0.801075	-0.862718	22219.00082
-427.681196	-41.462009	-273.617859	-151.554799	0.724851	-0.862718	22252.57118
-447.518227	-57.484226	-279.721561	-187.414048	3.776702	-0.099756	22243.41563
-437.599711	-77.321257	-295.743778	-181.310346	-0.038112	-0.099756	22237.31193
-435.310823	-81.899034	-296.506741	-202.673303	-2.327	-0.862718	22239.60082
-431.496009	-104.787916	-245.388237	-240.82144	1.487814	0.663207	22238.07489
-424.629345	-113.943469	-248.440088	-228.614036	0.724851	-0.099756	22220.52675
-416.236755	-123.099022	-253.017865	-236.243663	-1.564037	0.663207	22226.63045
-418.525643	-126.913835	-235.469722	-221.747371	-0.801075	-0.099756	22228.91934
-435.310823	-162.010121	-243.099349	-238.532551	0.724851	-0.099756	22220.52675
-419.288606	-194.054556	-212.58084	-293.465869	2.250776	0.663207	22226.63045
-396.399724	-186.424929	-220.210467	-291.939943	-0.801075	0.663207	22164.06751
-399.451575	-191.765668	-222.499355	-285.073278	-0.801075	-0.099756	22198.40083
-397.162686	-203.973072	-181.299368	-302.621421	-1.564037	1.42617	22215.18601
-391.058984	-229.150842	-210.291952	-314.065862	-1.564037	-0.862718	22213.66009
-381.903432	-232.965656	-207.240101	-323.984378	-0.038112	-0.099756	22205.2675
-350.621959	-244.410097	-165.27715	-336.954745	-0.801075	-0.862718	22224.34156
-365.881214	-245.173059	-147.729007	-324.747341	-0.038112	-0.099756	22235.02304
-336.125667	-270.35083	-134.758641	-354.502887	-0.801075	0.663207	22217.4749
-362.0664	-269.587867	-133.232715	-350.688074	1.487814	1.42617	22227.39341
-313.236785	-286.373047	-89.743839	-352.213999	-2.327	-1.625681	22230.44527
-320.10345	-293.239712	-82.114212	-375.102881	-1.564037	-1.625681	22210.60823
-305.607158	-287.898973	-80.588286	-377.39177	2.250776	0.663207	22247.99341
-310.184934	-313.839706	-78.299398	-381.969546	2.250776	-0.099756	22249.51933
-287.296052	-313.076743	-77.536435	-410.199167	1.487814	-0.099756	22223.5786
-259.829394	-338.254513	-50.83274	-400.280652	1.487814	1.42617	22229.6823
-263.644207	-348.935992	-29.469783	-417.828795	-0.801075	0.663207	22234.26008
-265.170133	-357.328582	-24.892007	-410.96213	-1.564037	0.663207	22202.97861
-246.859027	-377.165613	-14.973491	-417.065832	1.487814	1.42617	22162.54158
-217.866443	-363.432284	2.574652	-424.695459	-0.801075	-0.862718	22230.44527
-221.681257	-397.002644	-14.210528	-425.458422	-0.038112	0.663207	22212.13416
-218.629406	-385.558203	6.389466	-450.636192	-1.564037	-0.099756	22182.37861
-192.688673	-419.891526	38.433901	-452.925081	-2.327	0.663207	22203.74157
-172.088679	-413.787824	30.041311	-494.888031	-2.327	-0.862718	22193.82305
-182.007195	-427.521154	23.174646	-500.22877	-1.564037	0.663207	22181.61565
-147.673871	-426.758191	33.093161	-500.22877	-2.327	-0.862718	22203.74157
-137.755356	-444.306334	49.115379	-506.332472	-0.038112	-0.099756	22218.23786
-118.681287	-436.676706	72.767224	-448.347304	-0.038112	-0.862718	22214.42305
-105.710921	-436.676706	110.152398	-436.902863	-1.564037	-0.099756	22207.55638
-86.636852	-454.224849	118.544988	-444.53249	-1.564037	-0.099756	22223.5786
-79.770188	-451.172998	123.885727	-455.976932	0.724851	2.189132	22217.4749
-58.407231	-450.410036	116.2561	-456.739894	1.487814	0.663207	22194.58602
-33.992424	-464.143365	163.559789	-462.843596	0.724851	-0.099756	22241.12674
-30.940573	-470.247067	194.078299	-439.954714	3.776702	0.663207	22242.65267
-11.103541	-493.135949	185.685709	-452.925081	2.250776	0.663207	22223.5786
2.629788	-461.854477	172.715342	-442.243602	2.250776	-0.099756	22003.08237
0.3409	-492.372986	234.515324	-419.35472	-0.038112	-0.099756	19730.21638
4.918676	-483.980396	239.0931	-433.851012	-0.038112	-0.099756	22206.03046
40.777925	-476.350769	270.374573	-414.776944	0.724851	1.42617	22209.08231
49.170515	-472.535955	278.0042	-417.065832	-1.564037	-1.625681	22200.68972
70.533471	-477.876694	265.796796	-423.932497	0.724851	1.42617	22212.89712
46.118664	-470.247067	283.344939	-454.451006	-2.327	-0.862718	22195.34898
101.814944	-477.876694	280.293088	-415.539906	2.250776	0.663207	22190.00824
102.577906	-485.506322	301.656045	-418.591757	-3.089963	-0.099756	22191.53417
114.022347	-480.928545	313.100486	-423.932497	-2.327	-0.862718	22199.92676
126.229751	-464.906328	304.707896	-420.880646	-1.564037	-1.625681	22166.3564
130.807528	-461.091514	313.100486	-401.806577	-0.801075	-0.099756	22186.95639
152.933447	-469.484104	317.678262	-390.362136	-0.801075	-0.099756	22207.55638
178.111217	-467.195216	329.122703	-376.628807	-1.564037	-0.099756	22190.00824
185.740845	-455.750775	359.641213	-362.132515	1.487814	1.42617	22206.03046
199.474174	-444.306334	359.641213	-355.26585	-0.801075	0.663207	22209.84527
204.05195	-442.017446	360.404176	-352.976962	0.724851	0.663207	22182.37861
224.651944	-425.995228	368.033803	-354.502887	-0.801075	-1.625681	21949.67498
246.777864	-435.913744	384.818983	-327.799192	0.724851	-0.099756	22249.51933
246.014901	-426.758191	396.263424	-330.851043	2.250776	-0.099756	22217.4749
254.407491	-403.106346	409.996754	-334.665856	2.250776	-0.099756	22206.03046
268.14082	-418.365601	415.337493	-317.117713	1.487814	-0.862718	22214.42305
275.007485	-419.128564	382.530095	-288.888092	0.724851	1.42617	22187.71935
281.111187	-397.765607	383.293058	-323.984378	-0.038112	0.663207	22199.16379
304.763032	-375.639687	429.070822	-290.414018	-0.038112	-0.099756	22212.13416
316.207473	-368.01006	431.35971	-261.421434	-0.038112	0.663207	22210.60823
315.44451	-364.195246	439.7523	-251.502918	-0.801075	-0.099756	22213.66009
339.096355	-358.854507	426.781934	-245.399216	1.487814	0.663207	22228.15638
326.888951	-361.906358	431.35971	-237.006626	0.724851	0.663207	22206.79342
353.592647	-337.491551	429.833785	-208.014042	-2.327	-0.099756	22199.16379
360.459311	-323.758221	426.781934	-233.191812	-1.564037	-0.099756	22204.50453
368.088939	-320.70637	433.648598	-202.673303	-0.801075	-0.099756	22219.00082
378.007454	-291.713786	423.730083	-188.177011	-0.801075	-0.862718	22212.13416
395.555597	-293.239712	431.35971	-210.30293	2.250776	0.663207	22230.44527
390.214858	-274.928606	432.885636	-201.147377	0.724851	0.663207	22138.88974
402.422262	-262.721202	477.137474	-140.110358	-0.038112	0.663207	22215.18601
418.444479	-255.091575	446.618965	-116.458514	-0.801075	-0.099756	22227.39341
402.422262	-237.543432	404.656014	-109.591849	0.724851	0.663207	22232.73415
417.681517	-225.336028	479.426363	-101.962222	0.724851	-0.862718	22239.60082
420.733368	-204.736034	454.248592	-106.539998	0.724851	-0.862718	22245.70452
421.49633	-187.187891	439.7523	-89.754818	2.250776	0.663207	22248.75637
442.859287	-168.113823	443.567114	-82.12519	0.724851	0.663207	22226.63045
447.437063	-161.247158	444.330077	-43.977054	-0.038112	-0.099756	22235.02304
437.518548	-152.854568	447.381928	-36.347426	0.724851	0.663207	22232.73415
439.044473	-145.224941	417.626381	-58.473346	0.724851	-0.099756	22212.89712
445.911138	-120.810133	434.411561	-8.117805	1.487814	1.42617	22225.86749
439.044473	-96.395326	421.441195	-3.540029	-1.564037	-0.862718	22231.20823
439.044473	-88.765698	413.048604	6.378487	-0.801075	-0.099756	22213.66009
446.674101	-82.661997	399.315275	17.822928	-1.564037	0.663207	22209.84527
436.755585	-57.484226	390.922685	36.134034	-1.564037	-0.099756	22211.3712
435.992622	-46.039785	408.470828	67.415506	-1.564037	-0.862718	22199.16379
434.466697	-19.336089	363.456027	65.126618	-3.089963	-0.099756	21915.34166
431.414846	-40.699046	332.937517	104.037717	-1.564037	-0.862718	22217.4749
426.83707	-6.365723	392.448611	71.23032	-0.801075	-0.862718	22211.3712
415.392628	11.18242	328.359741	94.882165	-1.564037	-0.099756	22218.23786
429.125958	29.493526	361.930101	129.215488	-0.038112	0.663207	22231.20823
417.681517	39.412041	354.300474	152.867333	1.487814	0.663207	22221.28971
413.866703	40.175004	335.989368	165.074736	3.013739	1.42617	22220.52675
421.49633	53.145371	331.411592	186.437693	-0.801075	-0.099756	22227.39341
396.31856	93.582396	332.174554	203.222873	1.487814	-0.099756	22244.94156
395.555597	101.212023	306.233821	184.911767	1.487814	0.663207	22236.54897
398.607448	100.44906	327.596778	198.645097	-0.801075	0.663207	22240.36378
385.637082	112.656464	296.315306	207.80065	1.487814	0.663207	22241.12674
387.163007	128.678682	312.337523	237.556196	-0.038112	-0.862718	22222.81564
363.511162	147.75275	235.278287	179.571028	-0.801075	-0.099756	22225.86749
371.903752	154.619415	270.374573	242.896935	-0.801075	-0.099756	22229.6823
367.325976	182.086073	247.485691	258.919153	-0.801075	-0.099756	22217.4749
345.963019	187.426812	227.648659	251.289526	-1.564037	-0.099756	22228.15638
364.274125	218.708285	242.144951	285.622849	-0.801075	-0.099756	22085.48235
338.333392	219.471247	212.389405	285.622849	-0.801075	-0.862718	22193.06009
332.22969	228.6268	213.91533	293.252476	1.487814	-0.099756	22208.31935
331.466727	224.049024	191.789411	289.437662	-3.089963	-0.862718	22208.31935
323.8371	253.80457	187.211634	310.800619	-2.327	-0.862718	22203.74157
326.888951	242.360129	166.61164	308.511731	-2.327	-0.099756	22218.23786
299.422292	278.219378	143.722758	307.748768	3.013739	0.663207	22235.02304
321.548212	287.374931	132.278317	308.511731	-0.801075	0.663207	22216.71194
309.340808	289.663819	110.915361	338.267278	-0.038112	-0.099756	22227.39341
295.607479	305.686037	102.522771	349.711719	0.724851	-0.099756	22230.44527
284.926	331.62677	70.478336	359.630234	-0.038112	0.663207	22213.66009
290.26674	328.574919	91.078329	374.126526	-0.801075	-0.099756	22246.46748
284.926	344.597136	58.270932	366.496899	3.776702	0.663207	22253.33415
265.088969	350.700838	59.033895	376.415414	0.724851	-0.862718	22228.91934
263.563044	356.041577	52.16723	390.148744	0.724851	-0.099756	22223.5786
246.014901	375.878608	55.219081	380.230228	1.487814	0.663207	22239.60082
229.229721	373.58972	10.967242	395.489483	-0.038112	-0.862718	22206.03046
228.466758	374.352683	-76.773473	324.533948	-0.801075	-0.099756	22006.13422
211.681578	396.478602	-27.180895	409.222812	-1.564037	-0.099756	22224.34156
187.26677	403.345267	-33.284597	419.90429	-0.801075	-0.099756	22215.94897
194.133435	408.686006	-69.143845	426.007992	-0.801075	-0.862718	22193.06009
164.377888	412.50082	-97.373467	420.667253	-2.327	-0.862718	22201.45268
146.066782	413.263782	-111.869759	409.222812	-0.801075	0.663207	22199.92676
139.96308	410.974894	-140.862343	393.963557	-3.852926	-0.862718	22192.29713
123.940863	423.945261	-146.203082	387.096893	0.724851	-0.099756	22192.29713
114.78531	425.471186	-172.143815	387.859856	-0.801075	-0.862718	22212.89712
115.548273	423.182298	-153.069746	393.963557	-2.327	-2.388644	22209.08231
111.733459	436.152665	-108.817908	426.770955	-0.038112	-0.099756	22191.53417
87.318652	449.123031	-140.862343	377.94134	0.724851	0.663207	22222.05268
80.451987	442.256366	-159.173448	416.089477	-0.038112	0.663207	22220.52675
58.326068	443.782292	-153.069746	416.089477	-1.564037	-0.862718	22205.2675
52.222366	459.041547	-186.640107	437.452433	1.487814	0.663207	22215.94897
54.511254	436.152665	-162.225299	443.556135	3.013739	0.663207	22242.65267
30.859409	443.782292	-198.847511	430.585769	-0.038112	0.663207	22235.02304
17.889043	446.07118	-227.077132	416.089477	-2.327	-0.099756	21983.24534
15.600154	452.174882	-194.269734	421.430216	0.724851	-0.862718	22177.03787
10.259415	436.915627	-228.603057	437.452433	-0.038112	-0.099756	22227.39341
5.681639	448.360068	-227.077132	449.659837	-0.801075	-0.099756	22200.68972
-7.288728	431.574888	-229.36602	425.24503	-2.327	-0.862718	22193.06009
-18.733169	435.389702	-250.728977	429.059843	-0.038112	-0.099756	22212.89712
-25.599833	442.256366	-240.047498	439.741322	0.724851	1.42617	22221.28971
-67.562784	433.863776	-253.017865	433.63762	-1.564037	-1.625681	1675.46617
-48.488716	422.419335	-255.306753	411.5117	-0.801075	-0.099756	19.837031
-78.244262	420.130447	-323.210437	416.85244	-0.801075	1.42617	12.207404
-94.26648	400.293416	-307.951182	406.933924	-0.801075	1.42617	11.444441
-85.110927	412.50082	-295.743778	424.482067	-3.089963	-1.625681	10.681478
-88.162778	423.945261	-323.973399	432.874657	-0.038112	-0.862718	9.155553
-108.762772	396.478602	-313.291921	389.385781	1.487814	-0.099756	10.681478
-136.992393	420.130447	-377.380791	362.682085	0.724851	-0.099756	8.39259
-145.384983	403.345267	-345.336356	402.356148	-0.038112	0.663207	10.681478
-140.044244	400.293416	-343.810431	390.911706	2.250776	1.42617	9.155553
-142.333132	398.004528	-352.965983	365.733936	-0.801075	-0.862718	9.918516
-161.407201	398.004528	-338.469691	372.600601	2.250776	-0.099756	9.155553
-181.244232	397.241565	-323.973399	371.837638	1.487814	-0.862718	10.681478
-172.851642	399.530453	-372.040052	372.600601	0.724851	0.663207	1203.955199
-195.740524	387.323049	-358.306723	354.289495	-1.564037	-0.862718	22117.52678
-196.503487	376.641571	-363.647462	340.556166	-0.801075	-1.625681	22157.20084
-226.259033	352.989726	-359.832648	335.978389	1.487814	0.663207	22185.43046
-252.199766	372.826757	-377.380791	341.319129	-0.038112	-0.862718	22202.97861
-234.651623	359.093428	-381.195605	314.615433	-1.564037	-0.862718	22190.00824
-252.962729	349.174913	-378.906716	287.148774	-0.801075	-0.099756	22212.13416
-249.147915	349.174913	-369.751164	276.467296	-0.801075	0.663207	22214.42305
-270.510872	330.863807	-390.351158	267.311743	-3.089963	-0.862718	22195.34898
-280.429388	323.23418	-400.269673	249.7636	-0.801075	-0.099756	22201.45268
-294.162717	314.078627	-395.691897	229.926569	-1.564037	-0.862718	22212.89712
-291.110866	298.056409	-417.817816	213.141389	-2.327	-0.099756	22202.97861
-301.792344	294.241595	-403.321524	230.689532	-1.564037	0.663207	22211.3712
-322.392338	287.374931	-418.580779	201.696948	-0.801075	-0.862718	22228.15638
-325.444189	264.486049	-449.099288	158.971034	-0.801075	-0.099756	22183.14158
-323.155301	272.878639	-435.365959	150.578444	0.724851	-0.099756	22185.43046
-329.259003	234.730502	-416.291891	160.49696	-1.564037	-0.862718	22227.39341
-339.177518	243.123092	-403.321524	148.289556	0.724851	-0.099756	22224.34156
-344.518257	230.915688	-390.351158	139.134003	1.487814	-0.099756	22237.31193
-359.777512	207.263843	-414.003002	129.97845	1.487814	-0.862718	22248.75637
-395.636761	188.952738	-393.403008	87.252537	-0.038112	0.663207	22241.88971
-397.925649	185.900887	-429.262257	68.178469	2.250776	1.42617	22231.97119
-378.851581	185.137924	-417.817816	72.756245	-0.801075	-0.862718	22238.07489
-385.718245	180.560148	-425.447443	65.889581	-0.801075	-0.862718	22229.6823
-399.451575	171.404595	-405.610412	65.126618	-1.564037	-0.862718	22214.42305
-410.896016	143.937936	-405.610412	61.311804	0.724851	-0.099756	22228.15638
-413.947867	128.678682	-379.669679	31.556257	0.724851	1.42617	22232.73415
-413.947867	117.997203	-370.514126	30.793295	-0.801075	0.663207	22218.23786
-428.444159	112.656464	-385.773381	11.719226	-0.038112	-0.099756	22225.86749
-428.444159	97.397209	-376.617828	-8.117805	-2.327	-0.862718	22209.84527
-433.784898	82.900917	-400.269673	-14.221507	-0.801075	-0.099756	22198.40083
-471.170072	60.774998	-413.24004	-31.006687	-1.564037	0.663207	22169.40825
-449.044152	57.723147	-360.595611	-37.110389	-1.564037	-0.099756	22176.27491
-443.703413	56.960184	-352.203021	-40.16224	-0.038112	-0.862718	22210.60823
-458.962668	51.619445	-339.995617	-80.599265	-1.564037	-2.388644	22219.76379
-448.28119	29.493526	-336.943766	-81.362228	-1.564037	-2.388644	22230.44527
-447.518227	43.989818	-346.862281	-98.147408	-0.038112	0.663207	22214.42305
-471.170072	14.997234	-334.654878	-96.621482	0.724851	0.663207	22224.34156
-442.177488	3.552793	-308.714145	-107.302961	-0.801075	-0.099756	22228.91934
-436.073786	-2.550909	-329.314139	-108.065923	0.724851	-0.862718	22236.54897
-432.258972	-13.232387	-288.114151	-137.058507	-0.801075	-0.862718	22243.41563
-420.051568	-34.595344	-300.321555	-146.977023	1.487814	-0.099756	22248.75637
-438.362674	-59.010152	-276.66971	-171.391831	-0.801075	-1.625681	22225.86749
-439.8886	-57.484226	-288.114151	-171.391831	-0.801075	-0.099756	22231.20823
-436.073786	-92.580512	-287.351188	-192.754787	-0.801075	-0.099756	22230.44527
-442.940451	-91.817549	-269.803045	-204.199228	1.487814	0.663207	22216.71194
-429.970084	-115.469394	-265.225269	-214.880707	-1.564037	-0.099756	22223.5786
-454.384892	-113.943469	-254.54379	-236.243663	-0.801075	-0.099756	22231.20823
-430.733047	-123.861984	-257.595641	-264.473285	-0.801075	-0.099756	22211.3712
-412.421941	-152.091606	-236.232685	-248.451067	-0.801075	0.663207	22159.48973
-419.288606	-161.247158	-211.054914	-256.080694	-0.038112	0.663207	22212.89712
-410.896016	-189.47678	-207.240101	-304.147347	-0.038112	0.663207	22207.55638
-407.844165	-201.684183	-219.447504	-286.599204	-0.801075	1.42617	22208.31935
-396.399724	-198.632333	-201.136399	-307.962161	-0.801075	0.663207	22219.76379
-369.696028	-210.076774	-178.247517	-305.673272	-0.801075	-0.099756	22225.10453
-375.036767	-229.913805	-182.06233	-314.828825	0.724851	-0.862718	22219.76379
-365.118251	-244.410097	-198.847511	-336.191782	-0.038112	-0.099756	22230.44527
-381.140469	-239.069358	-165.27715	-352.213999	1.487814	0.663207	22229.6823
-335.362705	-261.95824	-145.440119	-340.769558	-1.564037	-0.099756	22219.76379
-336.125667	-259.669351	-113.395684	-340.006595	1.487814	-0.099756	22240.36378
-324.681226	-266.536016	-104.240131	-356.028813	-0.038112	-0.862718	22247.99341
-330.021965	-280.269345	-79.062361	-358.317701	-0.038112	-0.862718	22229.6823
-317.051599	-310.787855	-72.195696	-382.732509	0.724851	0.663207	22225.10453
-283.481239	-312.31378	-71.432733	-385.78436	1.487814	0.663207	22236.54897
-285.007164	-322.232296	-62.277181	-404.858428	0.724851	-0.099756	22215.94897
-294.162717	-332.913774	-50.83274	-417.828795	-0.038112	-0.099756	22190.00824
-271.273835	-344.358215	-60.751255	-404.095465	-2.327	-0.862718	22187.71935
-247.62199	-365.721172	-30.995708	-412.488056	1.487814	1.42617	22217.4749
-265.933096	-358.854507	-5.054975	-397.991764	-0.801075	0.663207	22201.45268
-239.2294	-373.350799	-11.92164	-432.325087	3.013739	2.189132	22206.79342
-233.125698	-383.269315	6.389466	-436.902863	-1.564037	-0.099756	22192.29713
-208.71089	-388.610054	6.389466	-449.87323	-2.327	0.663207	22202.97861
-188.873859	-396.239681	2.574652	-472.762112	-1.564037	-0.099756	22195.34898
-207.947928	-409.210048	30.041311	-483.44359	-1.564037	-0.099756	22196.11194
-177.429418	-415.31375	50.641304	-469.710261	-1.564037	-0.862718	22216.71194
-150.725722	-425.232265	75.056112	-468.947298	-0.801075	-0.099756	22200.68972
-132.414617	-436.676706	59.033895	-468.184335	-2.327	-0.099756	22195.34898
-120.970176	-451.935961	98.707957	-433.851012	-0.801075	-0.862718	22222.81564
-136.992393	-464.143365	112.441286	-479.628776	3.013739	1.42617	22219.00082
-85.110927	-462.61744	107.86351	-482.680627	1.487814	1.42617	22183.90454
-67.562784	-451.935961	139.144982	-446.058416	2.250776	-0.099756	22244.94156
-65.273896	-451.935961	151.352386	-458.26582	2.250776	0.663207	22252.57118
-57.644268	-474.824843	134.567205	-454.451006	2.250776	-0.862718	22219.00082
-17.207243	-471.772992	161.270901	-440.717677	1.487814	0.663207	22042.75643
-17.970206	-469.484104	194.078299	-436.1399	0.724851	0.663207	22235.786
-20.259094	-477.876694	214.678293	-423.169534	-3.089963	-0.862718	22205.2675
1.866825	-477.876694	221.544957	-420.117683	-0.038112	-0.099756	22189.24528
27.044595	-494.661874	242.144951	-439.191751	0.724851	0.663207	22212.89712
36.200148	-486.269284	265.796796	-408.673242	-0.801075	-0.099756	22200.68972
56.037179	-472.535955	278.0042	-408.673242	0.724851	0.663207	22189.24528
62.903844	-485.506322	263.507908	-432.325087	-1.564037	-0.099756	22198.40083
63.666807	-486.269284	289.448641	-417.828795	-3.089963	-0.862718	22193.82305
83.503838	-482.454471	297.078268	-432.325087	-2.327	-0.099756	22189.24528
100.289018	-466.432253	274.952349	-420.117683	-3.089963	-0.862718	22196.11194
95.711242	-463.380402	318.441225	-409.436205	-1.564037	-0.099756	22193.82305
133.859379	-478.639657	308.522709	-422.406571	-0.038112	0.663207	22197.63787
139.96308	-479.40262	315.389374	-389.599173	-2.327	-0.862718	22187.71935
149.118633	-474.061881	339.804182	-383.495471	-0.038112	-0.099756	22198.40083
160.563074	-474.824843	320.730113	-406.384354	-1.564037	-0.099756	22185.43046
184.214919	-478.639657	305.470859	-384.258434	0.724851	-0.099756	22190.7712
213.207503	-461.854477	318.441225	-378.917695	2.250776	0.663207	22051.91199
207.103801	-440.49152	367.27084	-347.636223	2.250776	-0.099756	22236.54897
229.992683	-429.047079	375.66343	-349.162148	1.487814	1.42617	22233.49712
241.437124	-413.024862	386.344909	-337.717707	-0.038112	-0.099756	22220.52675
258.985267	-407.684122	388.633797	-322.458453	0.724851	-0.099756	22206.03046
262.800081	-408.447085	370.322691	-323.984378	1.487814	-0.099756	22200.68972
258.222305	-410.735973	398.552312	-340.769558	-0.038112	-0.099756	22202.21564
271.192671	-406.158197	402.367126	-294.228831	3.013739	1.42617	22198.40083
285.688963	-390.898942	422.204157	-298.043645	-0.038112	-0.099756	22207.55638
297.133404	-385.558203	407.707865	-298.043645	-0.801075	0.663207	22211.3712
302.474143	-374.113762	451.959704	-282.78439	-2.327	-0.862718	22210.60823
319.259324	-358.854507	425.256008	-270.576986	-0.038112	-0.099756	22204.50453
310.866734	-349.698954	426.781934	-230.139961	1.487814	0.663207	22219.76379
349.01487	-333.676737	416.100455	-253.028843	-1.564037	-0.099756	22192.29713
330.703765	-319.943408	442.041188	-202.673303	-3.089963	-0.862718	22211.3712
373.429678	-311.550818	464.930071	-186.651085	-2.327	-0.099756	22229.6823
374.955603	-305.447116	432.885636	-215.643669	0.724851	0.663207	22216.71194
378.770417	-306.973041	422.96712	-190.465899	-0.038112	-0.099756	22094.6379
385.637082	-295.5286	455.011555	-161.473315	-0.038112	-0.099756	22232.73415
397.844486	-283.321196	481.715251	-149.265911	0.724851	-0.099756	22218.23786
410.051889	-277.217494	457.300443	-156.895539	1.487814	0.663207	22223.5786
400.896336	-253.56565	443.567114	-117.984439	2.250776	1.42617	22257.14896
422.259293	-229.150842	468.744884	-126.377029	1.487814	-0.099756	22238.07489
407.000038	-223.810103	452.722667	-114.932588	3.013739	0.663207	22239.60082
441.333362	-216.180475	456.53748	-81.362228	-0.038112	-0.862718	22242.65267
411.577815	-190.239742	457.300443	-82.888153	1.487814	-0.099756	22228.91934
429.88892	-188.713817	432.122673	-80.599265	-1.564037	-0.862718	22219.00082
429.88892	-157.432345	455.011555	-64.577047	-0.038112	-0.099756	22225.86749
433.703734	-145.224941	453.48563	-40.925203	1.487814	0.663207	22222.81564
435.992622	-133.017537	442.041188	-17.273358	-0.801075	-0.099756	22219.00082
419.207442	-123.099022	436.700449	-21.088171	0.724851	0.663207	22228.91934
428.362995	-120.810133	412.285642	-28.717799	-0.801075	0.663207	22204.50453
434.466697	-109.365692	409.996754	-8.117805	-0.801075	-0.099756	22200.68972
435.22966	-77.321257	418.389344	30.030332	-3.089963	-0.862718	22209.84527
443.62225	-88.765698	392.448611	30.030332	-2.327	-0.099756	21997.74163
435.992622	-59.773114	412.285642	64.363655	-0.801075	-0.099756	22207.55638
434.466697	-33.832381	395.500462	70.467357	-0.801075	-0.862718	22225.10453
429.88892	-7.128686	362.693064	87.252537	-0.801075	-0.099756	22227.39341
429.125958	-1.024984	387.107871	104.037717	-0.038112	-0.099756	22216.71194
429.88892	5.078718	377.952319	133.030301	-0.038112	0.663207	22224.34156
441.333362	8.130569	358.87825	107.852531	-0.801075	-0.099756	22228.91934
442.859287	25.678712	346.670846	123.874749	2.250776	-0.099756	22235.02304
429.125958	57.723147	348.959735	172.704364	3.013739	-0.099756	22248.75637
412.340778	69.930551	331.411592	173.467326	2.250776	2.189132	22248.75637
398.607448	71.456476	345.144921	183.385842	2.250776	0.663207	22228.15638
414.629666	73.745365	325.30789	181.859917	1.487814	0.663207	22237.31193
368.851902	94.345358	333.70048	220.771016	-1.564037	0.663207	22232.73415
399.370411	131.730533	308.522709	191.015469	-0.801075	0.663207	22214.42305
380.296343	131.730533	305.470859	220.771016	-2.327	-0.862718	22223.5786
379.53338	152.330526	289.448641	231.452494	0.724851	0.663207	22233.49712
358.170423	167.589781	261.21902	217.719165	-0.801075	-0.862718	22215.94897
362.7482	158.434228	245.959765	229.163606	0.724851	-0.099756	22109.89715
362.7482	175.982371	238.330138	247.474712	-1.564037	0.663207	22209.84527
357.40746	181.32311	238.330138	255.867302	-2.327	-0.862718	22199.92676
336.807467	205.737918	228.411622	259.682116	-0.801075	-0.099756	22202.97861
343.674131	201.160142	216.967181	290.963588	-3.089963	-0.099756	22219.76379
333.755616	238.545316	181.870895	291.726551	0.724851	1.42617	22213.66009
346.725982	253.80457	162.796827	284.859886	-0.801075	-0.099756	22222.81564
332.22969	256.856421	175.767193	316.904321	-1.564037	-0.862718	22232.73415
319.259324	262.960123	157.456088	298.593215	-0.801075	-0.099756	22222.05268
319.259324	286.611968	141.43387	308.511731	-2.327	-0.099756	22219.76379
292.555628	292.71567	123.885727	323.770986	-2.327	-0.862718	22226.63045
320.022286	288.137894	93.367218	323.770986	2.250776	-0.099756	22240.36378
290.26674	321.708254	68.95241	355.052458	3.013739	0.663207	22241.88971
291.792665	336.204546	89.552404	365.733936	1.487814	-0.099756	22247.99341
278.822299	342.308248	68.95241	368.785787	-0.038112	-0.099756	22231.97119
268.903783	338.493434	49.878342	371.837638	-0.038112	-0.099756	22224.34156
253.644528	362.908242	52.930193	391.674669	-0.801075	0.663207	22219.76379
253.644528	373.58972	4.86354	368.785787	0.724851	-0.099756	22062.59346
242.96305	380.456385	28.515385	400.067259	-1.564037	-0.862718	22215.94897
233.044534	385.797124	-1.240162	413.800589	0.724851	0.663207	22224.34156
208.629727	392.663789	-9.632752	403.11911	1.487814	0.663207	22183.14158
199.474174	398.004528	-21.077193	409.985775	-3.089963	-0.862718	22188.48232
182.688994	392.663789	-64.566069	373.363564	-1.564037	-0.862718	22205.2675
164.377888	401.819341	-85.166063	385.570967	-2.327	-0.862718	22200.68972
163.614925	411.737857	-76.773473	416.089477	-0.801075	-0.099756	22196.87491
156.748261	407.923043	-117.210498	417.615402	-3.089963	-0.862718	22214.42305
129.281602	422.419335	-154.595672	409.222812	-0.038112	-0.099756	22222.81564
137.674192	436.915627	-156.121597	409.985775	0.724851	0.663207	22186.95639
125.466788	437.67859	-130.943827	431.348732	-0.038112	1.42617	22223.5786
117.074198	434.626739	-130.180864	441.267247	-0.038112	-0.099756	22230.44527
108.681608	432.337851	-124.077162	429.059843	-0.038112	0.663207	22177.03787
88.081614	439.204516	-144.677156	423.719104	3.013739	0.663207	22230.44527
64.429769	454.46377	-172.906777	407.696887	1.487814	-0.862718	22251.80822
66.718658	458.278584	-188.928995	402.356148	2.250776	1.42617	22222.81564
40.777925	448.360068	-175.195666	437.452433	-0.038112	0.663207	22145.7564
41.540887	436.915627	-192.743809	430.585769	1.487814	-0.099756	22202.21564
18.652005	430.811925	-193.506771	425.24503	0.724851	0.663207	22215.94897
12.548303	439.204516	-212.58084	434.400582	-2.327	-0.099756	22199.92676
4.155713	427.760074	-211.054914	418.378365	0.724851	-0.099756	22218.23786
1.103862	442.256366	-219.447504	436.689471	-1.564037	-0.099756	22197.63787
2.629788	434.626739	-240.047498	442.03021	-0.801075	1.42617	22178.5638
-14.155392	442.256366	-225.551206	431.348732	-0.801075	0.663207	22198.40083
-30.17761	421.656373	-275.143784	413.800589	-3.852926	-3.151607	22181.61565
-29.414647	436.152665	-246.914163	378.704303	-3.089963	-0.862718	15940.58046
-50.014641	428.523037	-278.195635	420.667253	-1.564037	-0.099756	21.362957
-69.088709	420.130447	-267.514157	419.141328	-0.038112	-0.099756	14.496292
-72.903523	418.604522	-285.0623	420.667253	-0.038112	0.663207	9.918516
-91.214629	432.337851	-305.662294	416.089477	1.487814	1.42617	12.207404
-83.585001	422.419335	-287.351188	429.822806	-0.801075	-0.099756	9.918516
-101.133144	402.582304	-327.02525	419.90429	-0.801075	0.663207	12.207404
-107.999809	410.974894	-320.158586	397.778371	-0.038112	0.663207	9.155553
-114.103511	423.182298	-339.232654	342.082091	2.250776	1.42617	9.155553
-132.414617	417.841559	-305.662294	383.282079	2.250776	-0.099756	10.681478
-162.933126	388.086012	-346.099319	383.282079	1.487814	-0.099756	8.39259
-146.147946	400.293416	-349.15117	353.526532	2.250776	-0.099756	9.155553
-165.222014	395.71564	-349.914132	369.54875	1.487814	-0.099756	7.629627
-183.53312	391.137863	-345.336356	353.526532	-0.038112	-0.862718	10.681478
-187.347934	375.878608	-333.128952	337.504315	-2.327	-0.099756	22003.08237
-220.918294	380.456385	-368.225238	343.608017	-0.801075	2.189132	22178.5638
-213.288667	370.537869	-376.617828	347.42283	-0.038112	0.663207	22195.34898
-232.362735	367.486018	-368.988201	331.400613	0.724851	0.663207	22206.79342
-248.384953	358.330465	-394.165971	317.667284	-0.801075	-0.862718	22193.82305
-249.910878	349.174913	-391.877083	293.252476	-2.327	-0.862718	22202.21564
-256.777543	340.01936	-372.040052	256.630265	-1.564037	0.663207	22202.21564
-269.747909	320.945291	-448.336326	217.719165	-3.089963	-0.099756	22196.11194
-285.770127	332.389732	-405.610412	218.482128	-2.327	-0.862718	22213.66009
-270.510872	317.130478	-392.640046	239.082122	-1.564037	-0.862718	22216.71194
-293.399754	319.419366	-397.217822	249.7636	-1.564037	-1.625681	22218.23786
-285.007164	302.634186	-420.869667	233.741383	-0.801075	-0.862718	22210.60823
-307.896046	290.426782	-422.395592	203.985836	-2.327	-0.099756	22201.45268
-312.473823	278.982341	-392.640046	209.326575	-0.038112	1.42617	22217.4749
-333.073816	274.404564	-414.003002	197.882134	-1.564037	-0.862718	22224.34156
-331.547891	253.80457	-394.165971	181.096954	4.539665	1.42617	22254.86007
-326.970115	256.856421	-392.640046	176.519177	0.724851	-0.862718	22235.786
-361.303438	230.915688	-400.269673	146.763631	1.487814	-0.099756	22241.12674
-363.592326	227.863837	-389.588195	120.059935	2.250776	1.42617	22243.41563
-369.696028	217.182359	-414.765965	96.40809	2.250776	1.42617	22228.15638
-380.377506	198.108291	-420.106704	74.282171	-0.801075	0.663207	22225.86749
-390.296022	174.456446	-408.662263	71.993282	-0.801075	-0.862718	22229.6823
-389.533059	171.404595	-409.425226	68.941431	-1.564037	-0.862718	22213.66009
-396.399724	160.723117	-424.684481	71.993282	-0.801075	-0.099756	22225.10453
-396.399724	149.278675	-390.351158	55.208102	-1.564037	-1.625681	22231.20823
-416.236755	132.493495	-390.351158	43.763661	-0.801075	-0.099756	22209.84527
-426.15527	124.863868	-391.11412	19.348854	-0.038112	-0.099756	22204.50453
-414.710829	101.974986	-393.403008	20.874779	-0.801075	-0.099756	22217.4749
-408.607127	85.189806	-429.262257	-10.406693	-2.327	-1.625681	22138.88974
-423.103419	83.66388	-392.640046	-15.747432	-1.564037	-2.388644	22180.85269
-433.021935	77.560178	-371.277089	1.037748	-0.801075	-0.862718	22230.44527
-442.940451	75.27129	-352.965983	-31.76965	-1.564037	-0.099756	22210.60823
-459.725631	63.826849	-352.965983	-41.688165	-0.801075	-1.625681	22220.52675
-449.044152	63.826849	-349.15117	-43.977054	-3.852926	-2.388644	22227.39341
-445.992301	37.886116	-322.447474	-65.34001	-0.801075	0.663207	22219.76379
-457.436743	19.57501	-322.447474	-102.725184	2.250776	0.663207	22222.05268
-458.199705	22.626861	-323.973399	-88.991855	-0.801075	-1.625681	22253.33415
-436.073786	2.026867	-358.306723	-124.088141	-0.038112	-0.099756	22236.54897
-440.651562	-8.654611	-356.780797	-139.347396	2.250776	1.42617	22235.786
-450.570078	-16.284238	-341.521542	-147.739986	-1.564037	-0.099756	22241.88971
-442.177488	-34.595344	-284.299337	-145.451098	0.724851	-0.862718	22228.91934
-446.755264	-45.276822	-300.321555	-175.206644	-0.038112	-0.862718	22219.00082
-462.014519	-57.484226	-285.0623	-159.184427	0.724851	1.42617	22229.6823
-465.829333	-69.69163	-280.484523	-166.051091	-1.564037	-0.862718	22225.86749
-457.436743	-85.713847	-277.432672	-208.777005	-0.038112	-0.099756	22220.52675
-439.8886	-110.891618	-271.328971	-217.932558	-1.564037	-0.099756	22225.10453
-437.599711	-124.624947	-256.069716	-233.191812	-2.327	-0.862718	22157.96381
-445.229339	-151.328643	-261.410455	-256.843657	-0.801075	0.663207	22199.16379
-442.177488	-155.143457	-225.551206	-259.132545	-0.038112	0.663207	22203.74157
-425.392308	-152.091606	-268.27712	-284.310316	-0.801075	-0.862718	22216.71194
-421.577494	-181.08419	-223.262318	-264.473285	0.724851	0.663207	22211.3712
-381.140469	-170.402711	-205.714175	-282.021427	-1.564037	-0.099756	22227.39341
-400.214537	-203.210109	-208.003063	-277.443651	-0.038112	-0.099756	22231.97119
-381.903432	-200.921221	-207.240101	-313.3029	-1.564037	0.663207	22217.4749
-384.19232	-223.810103	-195.032697	-323.221415	-0.038112	-0.099756	22228.15638
-368.933065	-235.254544	-179.010479	-317.880676	-0.038112	-1.625681	22231.20823
-352.147885	-236.017507	-169.854927	-328.562154	0.724851	-0.862718	22237.31193
-346.044183	-236.017507	-134.758641	-340.006595	4.539665	0.663207	22246.46748
-337.651593	-270.35083	-107.291982	-352.976962	2.250776	1.42617	22249.51933
-341.466407	-267.298979	-134.758641	-378.917695	-0.801075	-0.862718	22217.4749
-330.784928	-289.424898	-108.054945	-378.154732	0.724851	0.663207	22233.49712
-323.155301	-288.661935	-92.032727	-361.369552	-2.327	-0.862718	22228.15638
-298.740493	-300.106377	-88.217914	-391.888062	-0.801075	-0.099756	22185.43046
-296.451605	-319.180445	-56.173479	-398.754726	-0.801075	-0.099756	22193.82305
-311.71086	-335.965625	-30.995708	-416.302869	-2.327	-0.862718	22230.44527
-268.984947	-329.098961	-55.410516	-416.302869	-0.801075	-0.099756	22180.08972
-265.170133	-354.276731	-50.069777	-411.725093	-1.564037	-0.099756	22199.16379
-260.592356	-346.647103	-24.129044	-405.621391	-1.564037	-0.099756	22208.31935
-245.333102	-374.876725	-39.388299	-459.028782	-2.327	-0.099756	22186.95639
-222.44422	-380.217464	-44.729038	-487.258404	-1.564037	-0.862718	22179.32676
-213.288667	-394.713756	-19.551267	-478.865814	-3.089963	-0.862718	22215.18601
-202.607188	-390.13598	6.389466	-455.213969	1.487814	-0.862718	22212.89712
-190.399785	-406.92116	42.248714	-459.028782	0.724851	-0.862718	22200.68972
-169.036828	-406.92116	59.796857	-450.636192	-0.801075	-0.099756	22223.5786
-159.118312	-421.417452	72.004261	-455.213969	-0.801075	-0.099756	22219.00082
-159.118312	-413.787824	95.656106	-455.213969	-0.801075	-0.862718	22199.92676
-124.784989	-427.521154	109.389435	-442.243602	0.724851	-0.099756	22192.29713
-112.577585	-428.284116	124.64869	-437.665826	-0.038112	-0.099756	22244.94156
-94.26648	-440.49152	104.811659	-453.688043	1.487814	1.42617	22231.20823
-68.325747	-437.439669	113.204249	-483.44359	1.487814	0.663207	22208.31935
-46.96279	-461.091514	131.515355	-478.102851	-0.038112	-0.099756	22034.36384
-56.118343	-477.113732	153.641274	-497.176919	0.724851	-0.862718	22218.23786
-49.251678	-480.928545	175.004231	-443.769528	-0.801075	-0.862718	22222.81564
-24.836871	-484.743359	170.426454	-447.584341	-2.327	-0.862718	22206.03046
-21.78502	-496.1878	200.182001	-414.013981	-0.801075	-0.099756	22203.74157
6.444601	-507.632241	219.256069	-432.325087	-0.038112	-0.099756	22212.13416
10.259415	-496.1878	223.833846	-437.665826	-0.801075	-0.099756	22192.29713
26.281633	-482.454471	240.619026	-430.799161	-2.327	-0.099756	22183.90454
32.385335	-486.269284	255.115318	-427.74731	-0.801075	0.663207	22188.48232
41.540887	-495.424837	237.567175	-443.769528	-1.564037	-0.099756	22183.14158
64.429769	-484.743359	245.196802	-436.902863	-1.564037	-0.099756	22186.19343
78.163099	-474.061881	246.722728	-430.799161	-0.038112	0.663207	22197.63787
101.814944	-480.928545	287.159753	-434.613975	2.250776	-0.099756	22221.28971
109.444571	-483.217433	306.233821	-414.013981	0.724851	1.42617	22193.82305
129.281602	-474.824843	317.678262	-406.384354	-0.038112	-0.099756	22206.79342
136.911229	-469.484104	310.048635	-392.651024	0.724851	0.663207	22206.03046
165.140851	-467.958179	332.937517	-408.673242	-1.564037	-0.099756	22178.5638
161.326037	-460.328551	340.567144	-399.517689	1.487814	-0.099756	20592.36427
194.896397	-458.802626	327.596778	-359.843627	2.250776	0.663207	22239.60082
174.296404	-467.958179	350.48566	-356.791776	2.250776	-0.099756	22205.2675
192.607509	-437.439669	318.441225	-375.865844	-0.038112	-0.862718	22206.79342
219.311205	-415.31375	399.315275	-378.917695	-0.038112	0.663207	22215.94897
217.78528	-429.047079	369.559728	-376.628807	-0.038112	-0.099756	22193.82305
233.807497	-431.335967	381.00417	-329.325117	-1.564037	-0.862718	22199.16379
252.881566	-432.09893	383.293058	-320.169564	-0.038112	-0.099756	22215.18601
268.14082	-418.365601	400.841201	-331.614005	-0.038112	0.663207	22199.92676
265.851932	-400.817458	400.841201	-312.539937	-1.564037	-0.099756	22192.29713
273.481559	-400.817458	406.944903	-304.91031	-3.089963	-0.862718	22215.94897
288.740814	-392.424868	421.441195	-286.599204	-3.852926	-1.625681	22196.11194
301.711181	-377.165613	410.759716	-311.776974	-1.564037	-0.862718	22206.03046
302.474143	-382.506352	403.130089	-286.599204	-3.089963	-0.862718	22215.18601
321.548212	-361.143395	384.818983	-267.525135	-0.038112	0.663207	22210.60823
320.022286	-351.22488	390.159722	-278.969577	-0.038112	0.663207	22221.28971
345.200057	-345.121178	429.070822	-204.199228	0.724851	1.42617	22232.73415
357.40746	-329.098961	432.122673	-213.354781	-1.564037	0.663207	22142.70455
363.511162	-334.4397	458.063406	-182.073309	-3.089963	-1.625681	22210.60823
344.437094	-305.447116	436.700449	-184.362197	-0.801075	-0.099756	22223.5786
394.029672	-287.13601	428.307859	-173.680719	3.013739	-0.099756	22241.12674
389.451895	-271.876755	474.848586	-156.895539	3.013739	-0.099756	22243.41563
398.607448	-258.906389	464.930071	-143.162209	0.724851	-0.099756	22244.17859
408.525964	-237.543432	435.937487	-154.60665	3.013739	1.42617	22241.88971
414.629666	-225.336028	464.167108	-128.665917	0.724851	-0.099756	22231.20823
406.237076	-224.573066	446.618965	-121.799253	0.724851	-0.862718	22232.73415
416.918554	-216.943438	440.515263	-118.747402	-0.038112	-0.099756	22227.39341
421.49633	-212.365662	457.300443	-95.095557	-2.327	-1.625681	22215.94897
432.177809	-178.795301	432.885636	-79.836302	0.724851	-0.099756	22228.15638
424.548181	-189.47678	464.930071	-74.495563	-0.038112	0.663207	22232.73415
445.148175	-162.773084	440.515263	-37.110389	-0.801075	-0.099756	22215.94897
429.88892	-149.039755	446.618965	-41.688165	-3.089963	-0.099756	22204.50453
436.755585	-138.358276	427.544896	-27.191873	-0.801075	0.663207	22213.66009
435.992622	-123.099022	377.189356	-38.636314	-0.801075	-0.099756	22193.06009
416.918554	-117.758282	389.39676	-50.843718	-2.327	-0.099756	21955.01572
449.725952	-77.321257	445.093039	11.719226	-0.801075	-0.862718	22222.81564
435.22966	-72.743481	408.470828	5.615524	-1.564037	-0.862718	22212.13416
435.992622	-46.802748	392.448611	49.1044	-0.038112	-0.862718	22225.10453
430.651883	-34.595344	409.996754	85.726612	-2.327	-0.862718	22230.44527
430.651883	-26.202754	390.922685	94.882165	-0.801075	-0.099756	22212.13416
429.125958	-26.965717	373.374542	92.593276	-0.801075	-0.862718	22222.81564
416.918554	-3.313872	393.211573	117.771047	1.487814	-0.862718	22255.62304
422.259293	28.730563	391.685648	131.504376	0.724851	-0.862718	22235.786
419.970405	34.834265	363.456027	148.289556	2.250776	0.663207	22241.12674
422.259293	32.545377	345.907884	152.867333	0.724851	0.663207	22243.41563
414.629666	52.382408	342.09307	156.682146	0.724851	0.663207	22225.10453
410.051889	68.404625	332.937517	168.126587	-0.801075	-0.099756	22222.81564
402.422262	94.345358	298.604194	136.082152	1.487814	0.663207	22230.44527
390.214858	108.078688	333.70048	200.933985	-1.564037	0.663207	22219.76379
384.874119	113.419427	323.781964	207.80065	-3.852926	-0.862718	22220.52675
393.266709	118.760166	294.78938	206.274724	-0.038112	0.663207	22231.20823
365.037088	126.389793	294.026417	199.408059	-3.852926	-0.862718	22144.99344
371.14079	152.330526	240.619026	238.319159	-3.089963	-0.099756	22196.87491
362.7482	173.693483	264.270871	237.556196	-1.564037	1.42617	22216.71194
358.933386	177.508297	248.248653	270.363594	-1.564037	-0.862718	22205.2675
353.592647	183.611999	236.804212	244.422861	-0.801075	-0.099756	22209.08231
344.437094	217.945322	217.730144	278.756184	0.724851	0.663207	22230.44527
361.985237	205.737918	173.478305	262.733967	-0.038112	1.42617	22228.91934
344.437094	224.049024	204.759777	300.882104	-0.038112	-0.099756	22221.28971
324.600063	235.493465	179.582007	303.933954	-0.038112	0.663207	22231.97119
326.125988	249.226794	194.841262	305.45988	0.724851	-0.099756	22226.63045
332.992653	257.619384	151.352386	305.45988	-0.038112	0.663207	22222.05268
318.496361	287.374931	163.559789	333.689501	-0.038112	-1.625681	22248.75637
309.340808	298.056409	123.885727	339.793203	0.724851	-0.099756	22242.65267
299.422292	293.478633	115.493137	336.741352	-0.801075	-1.625681	22224.34156
305.525994	298.819372	91.078329	353.526532	2.250776	-0.099756	22233.49712
275.007485	323.23418	80.396851	374.889489	-0.801075	-0.099756	22232.73415
265.851932	337.730472	36.145012	361.919122	-1.564037	-0.099756	22191.53417
267.377858	334.678621	31.567236	354.289495	-1.564037	-0.862718	22158.72677
264.326007	349.174913	36.907975	379.467265	-0.801075	-0.099756	22228.91934
236.859348	355.278614	24.700571	396.252446	-1.564037	-0.099756	22209.84527
245.251938	363.671205	4.100577	378.704303	-1.564037	-0.862718	22193.82305
210.155652	370.537869	-12.684603	366.496899	-3.089963	-0.862718	22206.03046
210.918615	375.115646	-13.447565	392.437632	-2.327	-0.862718	22187.71935
205.577876	375.878608	-51.595702	396.252446	-2.327	-0.862718	22176.27491
197.948248	401.819341	-64.566069	398.541334	-0.801075	-0.862718	22209.84527
183.451956	390.3749	-91.269765	375.652452	2.250776	1.42617	22207.55638
169.718627	417.078596	-146.203082	390.148744	-1.564037	-0.862718	22198.40083
143.777894	422.419335	-152.306784	368.785787	1.487814	-0.099756	22209.84527
151.407521	421.656373	-114.921609	426.770955	1.487814	0.663207	22215.94897
143.014931	433.863776	-134.758641	432.874657	-1.564037	-0.099756	22218.23786
115.548273	449.123031	-141.625305	447.370949	-1.564037	-0.862718	22202.97861
112.496422	449.123031	-116.447535	438.215396	3.013739	-0.099756	22231.97119
110.970496	433.100814	-120.262349	428.296881	2.250776	-0.099756	22243.41563
99.526055	439.204516	-140.862343	431.348732	1.487814	0.663207	22231.20823
75.874211	457.515621	-188.928995	413.800589	1.487814	0.663207	22019.10459
75.111248	436.915627	-168.329001	416.85244	2.250776	1.42617	22179.32676
52.222366	446.07118	-176.721591	434.400582	-0.801075	0.663207	22226.63045
27.044595	452.937845	-174.432703	416.85244	-0.801075	-0.099756	22191.53417
28.570521	437.67859	-203.425287	429.059843	0.724851	0.663207	22210.60823
26.281633	439.967478	-188.166032	435.163545	1.487814	0.663207	22220.52675
3.392751	455.989696	-209.528989	417.615402	-0.801075	0.663207	22191.53417
-33.229461	449.885994	-225.551206	420.667253	-1.564037	0.663207	22185.43046
-0.422063	441.493404	-257.595641	451.948725	-3.089963	-0.862718	22195.34898
-24.073908	436.915627	-265.225269	421.430216	-2.327	-0.099756	22191.53417
-36.281312	434.626739	-258.358604	426.770955	-1.564037	-0.099756	22181.61565
-54.592417	431.574888	-261.410455	405.407998	-1.564037	-0.862718	22188.48232
-62.222045	417.841559	-287.351188	410.748738	-1.564037	-1.625681	40.437025
-86.636852	443.019329	-272.854896	420.667253	1.487814	-0.099756	14.496292
-67.562784	418.604522	-291.928964	438.215396	3.013739	-0.099756	11.444441
-79.770188	428.523037	-282.773412	433.63762	-1.564037	-0.099756	9.155553
-95.029443	423.182298	-288.877113	418.378365	-0.038112	-0.099756	10.681478
-87.399815	419.367484	-315.580809	422.193179	-0.038112	-0.862718	8.39259
-109.525735	418.604522	-335.41784	406.933924	1.487814	-0.099756	9.918516
-133.940542	403.345267	-329.314139	392.437632	0.724851	-0.099756	9.155553
-121.733138	405.634155	-344.573393	389.385781	-1.564037	-0.862718	10.681478
-150.725722	399.530453	-321.684511	381.756154	-0.801075	-0.862718	9.155553
-161.407201	392.663789	-357.54376	363.445048	-1.564037	-0.862718	10.681478
-145.384983	416.315633	-352.203021	358.104309	-0.038112	-0.099756	9.155553
-189.636822	375.878608	-347.625244	361.15616	0.724851	-0.099756	7.629627
-189.636822	385.034161	-350.677095	353.526532	-0.038112	-0.862718	19563.12754
-206.422002	385.034161	-355.254872	358.104309	-1.564037	-0.862718	22183.14158
-198.792375	363.671205	-348.388207	342.845054	-0.801075	-0.099756	22198.40083
-238.466437	372.063795	-381.195605	326.059874	-1.564037	0.663207	22186.95639
-239.992363	354.515652	-377.380791	306.985805	1.487814	1.42617	22202.97861
-247.62199	357.567503	-391.877083	293.252476	-2.327	-0.099756	22207.55638
-247.62199	343.834173	-381.958567	271.889519	-1.564037	-0.099756	22201.45268
-257.540505	336.204546	-382.72153	268.074706	-0.801075	-0.099756	22219.00082
-259.066431	333.915658	-428.499294	236.030271	-0.038112	-0.099756	22231.20823
-268.984947	312.552701	-456.728916	221.533979	-0.038112	0.663207	22191.53417
-289.58494	323.23418	-402.558561	210.089538	1.487814	0.663207	22200.68972
-297.977531	305.686037	-389.588195	230.689532	-1.564037	-1.625681	22231.20823
-300.266419	304.160111	-391.11412	210.089538	-0.038112	-0.099756	22212.89712
-304.081232	288.137894	-410.951151	214.667314	1.487814	-0.099756	22246.46748
-330.784928	298.056409	-396.454859	217.719165	-0.038112	-0.099756	22251.04526
-349.858997	275.167527	-392.640046	195.593246	-2.327	-0.862718	22229.6823
-339.177518	259.14531	-413.24004	158.971034	0.724851	0.663207	22235.02304
-343.755295	237.782353	-385.773381	133.030301	-1.564037	-0.862718	22237.31193
-369.696028	220.997173	-397.980785	123.874749	-0.801075	1.42617	22214.42305
-375.036767	225.574949	-414.003002	117.008084	-1.564037	0.663207	22218.23786
-362.829363	199.634216	-407.136338	98.696978	-0.038112	-0.862718	22229.6823
-379.614543	191.241626	-407.8993	85.726612	-0.801075	-0.862718	22219.00082
-396.399724	178.271259	-420.869667	75.045133	-2.327	-0.862718	22218.23786
-398.688612	157.671266	-422.395592	68.178469	-1.564037	0.663207	22210.60823
-391.821947	148.515713	-410.188189	61.311804	-3.852926	-0.862718	22202.97861
-404.029351	146.226825	-409.425226	31.556257	-3.089963	-0.099756	22199.92676
-431.496009	130.204607	-412.477077	26.978481	-3.089963	-0.099756	22178.5638
-417.76268	117.997203	-404.84745	30.793295	-2.327	-0.099756	22177.80084
-411.658978	105.789799	-381.195605	4.089599	-1.564037	-0.099756	22218.23786
-416.236755	85.952768	-400.269673	-5.065954	0.724851	-0.099756	22224.34156
-435.310823	85.189806	-369.751164	-53.132606	-0.038112	-0.099756	22228.91934
-436.073786	88.241657	-385.010418	-15.747432	-1.564037	0.663207	22215.94897
-451.333041	66.8787	-348.388207	-35.584463	-0.038112	-0.862718	22226.63045
-455.147854	61.537961	-320.921548	-34.058538	2.250776	0.663207	22239.60082
-455.147854	54.671296	-347.625244	-53.132606	1.487814	0.663207	22241.12674
-457.436743	37.123153	-318.63266	-83.651116	0.724851	1.42617	22240.36378
-474.221923	24.152787	-329.314139	-95.85852	-0.038112	-0.099756	22241.88971
-445.992301	14.234271	-318.63266	-93.569631	3.013739	0.663207	22230.44527
-453.621929	-14.758313	-310.24007	-105.014073	-0.801075	0.663207	22228.91934
-440.651562	-24.676829	-326.262288	-119.510365	-0.801075	0.663207	22228.91934
-463.540444	-32.306456	-295.743778	-140.110358	-1.564037	-1.625681	22214.42305
-441.414525	-52.143487	-313.291921	-178.258495	-0.801075	0.663207	22228.15638
-462.777482	-54.432375	-286.588225	-178.258495	-0.038112	0.663207	22233.49712
-446.755264	-62.062003	-282.773412	-181.310346	-0.801075	0.663207	22215.94897
-435.310823	-88.002736	-278.195635	-224.799222	-3.852926	-0.862718	7943.968017
-448.28119	-85.713847	-251.491939	-214.117744	-3.089963	-0.099756	22165.59343
-412.421941	-118.521245	-261.410455	-199.621452	-1.564037	-0.099756	22188.48232
-438.362674	-129.965686	-256.832679	-233.191812	-3.852926	-0.862718	22207.55638
-433.021935	-137.595314	-233.943796	-233.954775	-0.038112	-0.862718	22226.63045
-425.392308	-158.195307	-227.840095	-276.680688	2.250776	0.663207	22215.18601
-404.792314	-165.061972	-226.314169	-269.051061	-0.801075	-0.862718	22223.5786
-404.792314	-162.010121	-244.625275	-295.754757	-0.801075	-0.862718	22230.44527
-378.851581	-197.106407	-204.18825	-305.673272	-0.801075	0.663207	22215.18601
-394.873798	-207.787885	-188.928995	-283.547353	1.487814	-0.099756	22222.05268
-369.696028	-210.839736	-172.143815	-304.147347	0.724851	-0.862718	22253.33415
-370.458991	-212.365662	-166.040113	-309.488086	3.013739	1.42617	22239.60082
-352.147885	-228.387879	-174.432703	-323.221415	1.487814	-0.099756	22239.60082
-367.40714	-254.328612	-175.958628	-346.110297	2.250776	0.663207	22238.07489
-340.703444	-256.617501	-134.758641	-336.191782	-0.038112	-0.862718	22226.63045
-342.229369	-268.061942	-125.603088	-355.26585	-1.564037	-0.099756	22209.08231
-346.044183	-290.950824	-121.788274	-384.258434	0.724851	1.42617	22193.06009
-315.525673	-292.476749	-122.551237	-382.732509	-1.564037	-0.099756	22199.16379
-295.688642	-303.158227	-101.18828	-379.680658	-2.327	-0.862718	22215.94897
-300.266419	-310.024892	-72.958659	-394.939913	-0.801075	0.663207	22199.92676
-304.081232	-338.254513	-49.306814	-404.095465	-1.564037	0.663207	22199.92676
-288.059015	-343.595253	-56.173479	-422.406571	-2.327	-0.862718	22191.53417
-265.170133	-351.987843	-60.751255	-423.932497	-0.801075	0.663207	22199.92676
-252.962729	-366.484135	-20.31423	-436.902863	-0.801075	-0.862718	22199.16379
-246.859027	-364.958209	-17.262379	-432.325087	-1.564037	-0.862718	22204.50453
-235.414586	-374.876725	-22.603118	-446.821379	-0.038112	1.42617	22219.00082
-214.051629	-373.350799	-12.684603	-450.636192	1.487814	0.663207	22193.06009
-203.370151	-386.321166	-0.477199	-454.451006	1.487814	-0.099756	22212.13416
-180.481269	-408.447085	54.456118	-471.236186	0.724851	-0.099756	22224.34156
-189.636822	-427.521154	39.196863	-500.991733	-0.038112	-0.099756	22204.50453
-155.303499	-412.261899	78.870926	-451.399155	0.724851	-0.862718	22212.89712
-140.807207	-419.891526	93.367218	-462.843596	0.724851	-0.099756	22246.46748
-143.096095	-424.469303	97.182031	-456.739894	2.250776	0.663207	22241.12674
-120.207213	-461.854477	72.767224	-439.954714	-0.801075	-0.099756	22191.53417
-114.103511	-429.810042	109.389435	-436.902863	2.250776	0.663207	22052.67495
-95.792405	-459.565589	132.278317	-446.058416	-0.038112	0.663207	22229.6823
-66.799821	-451.935961	136.093131	-444.53249	-1.564037	-0.862718	22195.34898
-57.644268	-473.298918	141.43387	-447.584341	-0.038112	-0.099756	22208.31935
-49.251678	-465.66929	167.374603	-449.87323	-0.038112	-0.099756	22215.18601
-47.725753	-471.01003	184.922746	-459.791745	-1.564037	-0.862718	22181.61565
-21.78502	-486.269284	200.182001	-452.162118	0.724851	-0.099756	22198.40083
-11.103541	-488.558173	219.256069	-424.695459	-3.089963	-0.862718	22201.45268
7.207564	-488.558173	230.70051	-412.488056	-4.615888	-1.625681	22188.48232
13.311266	-480.928545	210.863479	-441.48064	-3.852926	-1.625681	22174.74899
33.91126	-468.721141	236.041249	-434.613975	-2.327	-0.099756	22198.40083
42.30385	-478.639657	266.559759	-427.74731	0.724851	0.663207	22193.06009
63.666807	-482.454471	256.641243	-426.984348	-1.564037	-0.099756	22186.95639
77.400136	-490.084098	267.322722	-426.221385	-0.038112	0.663207	22203.74157
87.318652	-477.113732	291.737529	-413.251018	-0.801075	-0.099756	22199.16379
111.733459	-495.424837	289.448641	-429.273236	-0.038112	-0.862718	22190.00824
131.57049	-485.506322	300.893082	-446.058416	-0.038112	-0.099756	22201.45268
136.911229	-480.165582	326.833815	-397.228801	3.013739	0.663207	22060.30458
161.326037	-463.380402	336.752331	-375.865844	1.487814	0.663207	22238.83786
156.748261	-455.750775	354.300474	-377.39177	2.250776	0.663207	22225.10453
181.926031	-468.721141	345.144921	-370.525105	1.487814	-0.099756	22219.76379
181.926031	-474.061881	359.641213	-368.999179	1.487814	0.663207	22199.92676
191.081584	-451.935961	358.115287	-357.554738	1.487814	0.663207	22181.61565
209.392689	-447.358185	361.930101	-363.65844	-1.564037	-1.625681	22206.79342
230.755646	-431.335967	374.900468	-336.954745	1.487814	1.42617	22196.11194
249.829715	-422.943377	380.241207	-349.162148	-0.038112	0.663207	22210.60823
248.303789	-432.09893	403.893052	-352.213999	0.724851	0.663207	22202.21564
261.274156	-419.128564	380.241207	-321.69549	-1.564037	-1.625681	22193.06009
264.326007	-416.076713	410.759716	-323.221415	-0.801075	-0.099756	22207.55638
249.066752	-419.891526	400.841201	-293.465869	-3.852926	-0.862718	22212.89712
285.688963	-395.476719	424.493046	-314.065862	-0.801075	-0.099756	22204.50453
314.681547	-370.298948	426.018971	-304.91031	-3.089963	-0.099756	22214.42305
304.000069	-380.217464	436.700449	-262.184396	-1.564037	-0.862718	22232.73415
326.125988	-356.565619	424.493046	-266.762173	0.724851	0.663207	22216.71194
343.674131	-358.854507	389.39676	-294.228831	-3.089963	-1.625681	22094.6379
337.570429	-345.884141	448.907853	-220.984409	-0.801075	-0.099756	22227.39341
375.718566	-342.069327	470.27081	-196.569601	0.724851	0.663207	22212.13416
362.7482	-320.70637	453.48563	-188.177011	1.487814	-0.862718	22247.23045
384.111156	-292.476749	441.278226	-172.917756	2.250776	0.663207	22254.09711
378.007454	-286.373047	467.218959	-166.051091	1.487814	0.663207	22231.20823
402.422262	-289.424898	451.959704	-171.391831	0.724851	-0.099756	22233.49712
393.266709	-285.610085	454.248592	-160.710352	0.724851	1.42617	22243.41563
397.844486	-258.906389	469.507847	-134.006657	-0.801075	-0.862718	22215.94897
401.659299	-247.461948	445.856002	-135.532582	-0.801075	-0.862718	22219.00082
403.948187	-227.624917	449.670816	-127.139992	0.724851	-0.862718	22231.97119
424.548181	-217.706401	467.981922	-103.488147	-0.801075	-0.099756	22222.81564
437.518548	-200.158258	426.018971	-147.739986	-0.801075	-0.099756	22221.28971
428.362995	-185.661966	442.041188	-101.962222	0.724851	0.663207	22230.44527
428.362995	-184.136041	434.411561	-80.599265	-1.564037	-0.099756	22207.55638
439.044473	-165.824935	444.330077	-63.814085	-0.801075	-0.099756	22203.74157
428.362995	-150.56568	444.330077	-56.184457	-1.564037	-0.099756	22206.03046
421.49633	-120.810133	447.381928	-29.480762	-1.564037	-0.099756	21979.43053
431.414846	-128.439761	414.57453	-24.140022	-0.038112	-0.099756	22215.94897
451.251877	-110.128655	407.707865	-9.64373	1.487814	0.663207	22227.39341
438.281511	-91.817549	428.307859	-2.014103	-0.801075	-0.862718	22225.86749
443.62225	-94.106438	403.893052	13.245152	2.250776	-0.099756	22219.00082
446.674101	-62.824965	408.470828	39.948847	-0.038112	-0.099756	22225.10453
460.40743	-42.224971	395.500462	61.311804	0.724851	0.663207	22227.39341
445.911138	-18.573127	408.470828	78.096984	3.776702	-0.099756	22242.65267
430.651883	-14.758313	379.478244	105.563643	0.724851	-0.099756	22247.23045
435.22966	-10.180537	402.367126	120.059935	2.250776	-0.099756	22252.57118
438.281511	7.367606	372.611579	139.134003	0.724851	0.663207	22228.91934
409.288927	21.863898	356.589362	127.689562	-2.327	-0.862718	22231.20823
406.237076	40.937967	342.09307	163.548811	-0.801075	-0.099756	22231.20823
409.288927	47.041669	351.248623	165.074736	0.724851	-0.099756	22214.42305
406.237076	64.589812	345.144921	174.230289	1.487814	-0.099756	22226.63045
395.555597	84.426843	332.174554	180.333991	-0.038112	-0.099756	22235.02304
375.718566	92.819433	306.996784	191.015469	0.724851	1.42617	22215.18601
396.31856	91.293507	272.663461	160.49696	-1.564037	-0.099756	22142.70455
384.874119	121.049054	296.315306	213.904351	-1.564037	1.42617	22209.84527
395.555597	146.226825	289.448641	213.904351	-3.089963	-0.099756	22198.40083
372.666715	147.75275	258.167169	226.874718	-3.089963	0.663207	22209.84527
375.718566	163.774967	281.819014	242.896935	1.487814	0.663207	22225.10453
355.118572	192.767551	261.21902	242.896935	-0.038112	0.663207	22216.71194
363.511162	187.426812	230.70051	259.682116	0.724851	1.42617	22223.5786
348.251908	202.686067	213.91533	251.289526	-0.038112	-0.099756	22233.49712
348.251908	214.893471	201.707926	268.074706	-0.801075	-0.862718	22219.76379
345.963019	221.760135	210.100516	292.489513	-2.327	-1.625681	22219.76379
342.148206	246.937906	192.552373	275.704333	1.487814	0.663207	22251.04526
336.807467	250.752719	198.656075	319.956172	3.013739	1.42617	22246.46748
329.177839	256.856421	181.870895	330.63765	-0.038112	-0.099756	22234.26008
316.207473	275.93049	153.641274	327.585799	1.487814	0.663207	22239.60082
323.8371	285.849005	146.011647	335.978389	0.724851	-0.099756	22231.20823
304.763032	285.849005	115.493137	350.474681	0.724851	0.663207	22219.76379
294.081553	301.871223	107.86351	355.052458	-0.801075	-0.862718	22194.58602
289.503777	311.026776	75.056112	346.659868	1.487814	0.663207	22122.86752
286.451926	313.315664	75.819075	374.126526	-0.038112	0.663207	22219.76379
277.296373	351.463801	34.619087	383.282079	0.724851	0.663207	22195.34898
261.274156	357.567503	29.278348	364.208011	-0.038112	0.663207	22205.2675
255.170454	360.619354	-3.52905	355.052458	-2.327	0.663207	22194.58602
245.251938	369.774906	2.574652	377.94134	-0.801075	0.663207	22209.08231
237.622311	385.797124	-5.817938	399.304297	-2.327	-0.099756	22182.37861
229.229721	381.219348	-5.817938	403.882073	-1.564037	-0.099756	22200.68972
201.763062	394.189714	-22.603118	396.252446	-0.801075	-0.099756	22220.52675
205.577876	398.76749	-26.417932	411.5117	-0.801075	-0.099756	22205.2675
188.792696	410.211932	-55.410516	414.563551	-0.038112	-0.099756	22202.21564
174.296404	413.263782	-82.114212	421.430216	-1.564037	-0.862718	22223.5786
164.377888	409.448969	-91.269765	409.222812	-0.801075	0.663207	22215.94897
155.985298	432.337851	-114.158647	420.667253	0.724851	1.42617	22177.03787
143.014931	446.07118	-147.729007	406.170961	1.487814	0.663207	22244.17859
133.096416	433.863776	-157.647523	391.674669	0.724851	-0.099756	22249.51933
120.126049	436.915627	-132.469752	446.607986	2.250776	2.189132	22216.71194
100.289018	452.937845	-154.595672	423.719104	-0.038112	-0.099756	22132.78604
87.318652	431.574888	-114.921609	435.926508	-0.038112	-0.099756	22192.29713
88.844577	421.656373	-149.254933	432.111694	-0.801075	-0.099756	22211.3712
64.429769	446.834143	-162.225299	413.800589	-0.038112	-0.099756	22194.58602
52.985328	449.123031	-179.010479	431.348732	-1.564037	0.663207	22215.94897
54.511254	443.019329	-182.825293	438.215396	0.724851	-0.099756	22195.34898
47.644589	448.360068	-175.195666	422.193179	-0.801075	-0.099756	22176.27491
20.177931	442.256366	-211.817877	420.667253	-2.327	-0.099756	22193.06009
7.207564	432.337851	-217.921579	384.808005	-3.852926	-1.625681	22180.08972
4.918676	443.782292	-217.158616	436.689471	-2.327	-0.862718	22192.29713
-1.185026	438.441553	-227.840095	436.689471	-2.327	-0.099756	22205.2675
-6.525765	433.100814	-260.647492	435.163545	-1.564037	-0.099756	22196.87491
-23.310945	424.708224	-233.180834	439.741322	-1.564037	-0.099756	22197.63787
-26.362796	446.07118	-245.388237	442.03021	-0.038112	0.663207	22199.16379
-34.755386	422.419335	-261.410455	429.822806	-0.801075	1.42617	2094.332713
-47.725753	438.441553	-273.617859	419.141328	-0.801075	0.663207	16.022217
-59.933157	425.471186	-304.136368	412.274663	-0.038112	0.663207	13.733329
-41.622051	432.337851	-333.891915	391.674669	0.724851	0.663207	10.681478
-90.451666	421.656373	-327.02525	418.378365	1.487814	0.663207	12.207404
-98.844256	423.182298	-298.795629	394.72652	3.013739	1.42617	9.155553
-104.947958	423.182298	-317.869697	422.956141	2.250776	1.42617	10.681478
-114.103511	411.737857	-317.869697	411.5117	3.013739	1.42617	9.918516
-126.310915	395.71564	-334.654878	400.067259	-2.327	-0.862718	8.39259
-133.177579	412.50082	-333.891915	370.311713	1.487814	1.42617	10.681478
-165.222014	394.952677	-348.388207	378.704303	-0.038112	-0.099756	8.39259
-156.829424	394.189714	-347.625244	371.837638	2.250776	0.663207	9.918516
-184.296083	384.271198	-343.047468	351.237644	-0.801075	-0.099756	8.39259
-196.503487	381.98231	-363.647462	325.296911	-1.564037	-0.099756	16355.63219
-194.977561	378.930459	-349.914132	345.133942	-1.564037	0.663207	22163.30454
-217.866443	366.723056	-378.143754	313.85247	-0.801075	-0.099756	22201.45268
-224.733108	367.486018	-375.091903	327.585799	-3.089963	-0.099756	22190.7712
-230.83681	366.723056	-367.462275	325.296911	0.724851	1.42617	22211.3712
-250.673841	355.278614	-392.640046	294.015439	-0.801075	0.663207	22225.86749
-226.259033	355.278614	-393.403008	252.052488	-0.801075	-0.099756	22212.89712
-274.325686	355.278614	-402.558561	267.311743	-0.801075	-0.099756	22204.50453
-265.170133	336.967509	-395.691897	265.022855	-0.038112	0.663207	22208.31935
-271.273835	333.915658	-378.906716	250.526563	-0.038112	0.663207	22214.42305
-278.903462	323.23418	-372.803015	242.896935	3.013739	0.663207	22231.97119
-295.688642	327.811956	-408.662263	252.052488	1.487814	-0.099756	22256.386
-288.059015	298.819372	-394.165971	237.556196	-0.801075	-0.099756	22229.6823
-331.547891	295.004558	-448.336326	213.141389	3.013739	1.42617	22238.83786
-326.207152	276.693453	-397.217822	216.19324	-0.038112	-0.099756	22243.41563
-330.784928	261.434198	-408.662263	194.06732	-2.327	-0.099756	22217.4749
-337.651593	253.80457	-393.403008	181.859917	0.724851	-0.099756	22222.05268
-339.940481	233.204577	-414.765965	146.763631	-3.089963	-0.862718	22228.91934
-350.621959	227.100875	-408.662263	136.845115	1.487814	1.42617	22219.00082
-362.829363	218.708285	-396.454859	116.245121	-0.038112	-0.099756	22224.34156
-371.984916	198.871253	-424.684481	98.696978	0.724851	-0.099756	22230.44527
-381.140469	199.634216	-410.951151	75.808096	-0.801075	0.663207	22201.45268
-395.636761	175.982371	-403.321524	40.71181	-2.327	0.663207	22200.68972
-401.740463	172.167558	-455.20299	-6.591879	-3.089963	-0.862718	22206.79342
-396.399724	156.14534	-408.662263	64.363655	-0.801075	-0.099756	22202.97861
-403.266388	154.619415	-378.906716	49.1044	0.724851	1.42617	22184.6675
-419.288606	130.96757	-394.165971	47.578475	-1.564037	-0.862718	22228.91934
-428.444159	103.500911	-385.010418	3.326636	-0.038112	0.663207	22225.10453
-413.947867	114.18239	-385.010418	5.615524	-0.801075	-0.099756	22216.71194
-433.021935	114.18239	-363.647462	-2.777066	0.724851	-0.099756	22227.39341
-431.496009	100.44906	-372.040052	-27.954836	-0.801075	-0.099756	22224.34156
-410.896016	74.508327	-362.884499	1.800711	3.776702	0.663207	22241.12674
-424.629345	67.641663	-361.358574	-31.76965	3.013739	1.42617	22251.04526
-446.755264	56.960184	-365.173387	-59.236308	2.250776	1.42617	22245.70452
-449.044152	38.649079	-330.077101	-78.310377	2.250776	0.663207	22229.6823
-453.621929	27.204638	-308.714145	-72.206675	0.724851	0.663207	22238.07489
-454.384892	15.760197	-337.706729	-90.517781	-1.564037	-0.099756	22229.6823
-465.829333	5.078718	-325.499325	-110.354812	-0.801075	-0.099756	22213.66009
-468.118221	-11.706462	-320.921548	-87.46593	0.724851	0.663207	22228.15638
-453.621929	-19.336089	-315.580809	-106.539998	-0.038112	-0.099756	22233.49712
-459.725631	-29.254605	-310.24007	-150.028874	0.724851	0.663207	22215.18601
-445.229339	-52.90645	-293.45489	-157.658501	-1.564037	-0.099756	22215.18601
-434.54786	-59.773114	-322.447474	-180.547383	-3.852926	-0.099756	22168.64528
-439.125637	-86.47681	-292.691927	-192.754787	-1.564037	0.663207	22200.68972
-426.15527	-91.817549	-267.514157	-191.228862	-1.564037	-0.099756	22204.50453
-445.992301	-103.26199	-274.380821	-198.858489	-1.564037	-0.862718	22221.28971
-430.733047	-96.395326	-240.810461	-214.880707	-2.327	-2.388644	22212.89712
-457.436743	-145.224941	-220.210467	-221.747371	-2.327	-0.099756	22221.28971
-410.896016	-123.099022	-244.625275	-236.243663	-0.801075	-0.099756	22231.97119
-423.866382	-147.513829	-222.499355	-239.295514	-0.801075	0.663207	22216.71194
-405.555276	-165.824935	-228.603057	-271.339949	-0.801075	-0.099756	22222.05268
-398.688612	-172.691599	-227.077132	-275.917726	-0.038112	-0.099756	22229.6823
-388.007133	-178.795301	-198.084548	-286.599204	2.250776	-0.099756	22241.12674
-392.58491	-190.239742	-222.499355	-288.888092	3.013739	1.42617	22239.60082
-390.296022	-214.65455	-227.077132	-342.295484	2.250776	-0.099756	22245.70452
-376.562692	-223.810103	-169.091964	-332.376968	0.724851	-0.862718	22231.97119
-357.488624	-235.254544	-162.225299	-322.458453	-1.564037	-0.099756	22223.5786
-361.303438	-236.017507	-158.410485	-333.902894	-3.089963	-0.862718	22212.89712
-349.858997	-251.276761	-139.336417	-347.636223	-1.564037	-0.862718	22211.3712
-350.621959	-252.802687	-138.573454	-365.184366	-0.801075	-0.862718	22190.7712
-345.28122	-286.373047	-101.18828	-359.080664	-1.564037	-0.099756	22222.05268
-313.236785	-294.765637	-102.714206	-378.154732	0.724851	1.42617	22192.29713
-316.288636	-303.158227	-97.373467	-375.865844	-2.327	-0.099756	22191.53417
-329.259003	-344.358215	-96.610504	-404.858428	-0.801075	0.663207	22202.97861
-299.503456	-313.839706	-95.847541	-446.821379	-3.089963	0.663207	22185.43046
-284.244201	-337.491551	-68.380883	-464.369522	-1.564037	0.663207	22193.06009
-263.644207	-345.121178	-55.410516	-422.406571	-0.801075	-0.099756	22221.28971
-259.829394	-351.22488	-48.543851	-432.325087	-0.038112	-0.099756	22225.86749
-247.62199	-369.535986	-13.447565	-411.725093	-0.801075	-0.099756	22188.48232
-230.073847	-372.587837	10.204279	-423.932497	-1.564037	0.663207	22225.86749
-227.021996	-382.506352	8.678354	-421.643608	-0.038112	-0.099756	22226.63045
-205.659039	-380.217464	-6.580901	-431.562124	-0.038112	-0.099756	22177.80084
-185.059045	-386.321166	32.330199	-452.162118	1.487814	0.663207	22237.31193
-182.007195	-397.002644	34.619087	-471.999149	-0.038112	-0.099756	22251.80822
-167.510903	-400.817458	18.596869	-463.606559	2.250776	0.663207	22214.42305
-147.673871	-403.106346	49.878342	-527.695429	1.487814	-0.099756	22206.79342
-131.651654	-431.335967	70.478336	-501.754696	2.250776	1.42617	20329.14213
-122.496101	-422.943377	107.100547	-447.584341	-0.801075	-0.099756	22066.40828
-136.22943	-432.861893	126.937578	-433.088049	-0.801075	-0.099756	22205.2675
-94.26648	-442.017446	109.389435	-440.717677	0.724851	0.663207	22222.81564
-61.459082	-449.647073	162.796827	-448.347304	-2.327	-0.862718	22199.16379
-80.533151	-451.172998	147.537572	-462.843596	-0.801075	-0.099756	22175.51195
-65.273896	-470.247067	166.61164	-464.369522	-2.327	-0.862718	22183.90454
-47.725753	-483.980396	179.582007	-452.925081	-2.327	-0.862718	22182.37861
-14.155392	-480.928545	167.374603	-446.821379	-2.327	-0.099756	22186.95639
-9.577616	-478.639657	182.633858	-466.65841	-0.801075	-0.099756	22191.53417
2.629788	-503.054465	206.285703	-445.295453	-1.564037	-0.099756	22197.63787
14.837192	-487.032247	242.144951	-429.273236	1.487814	1.42617	22203.74157
36.963111	-491.610024	240.619026	-407.147316	1.487814	-0.099756	22203.74157
42.30385	-486.269284	266.559759	-423.169534	-0.038112	-1.625681	22210.60823
62.140881	-485.506322	269.61161	-414.776944	-0.038112	-0.099756	22196.87491
69.770509	-476.350769	269.61161	-448.347304	-0.038112	-0.862718	22184.6675
91.896428	-488.558173	289.448641	-430.036198	-0.801075	0.663207	22189.24528
91.896428	-483.980396	290.974567	-424.695459	1.487814	-0.099756	22022.15644
123.1779	-458.802626	305.470859	-408.673242	-3.089963	-0.862718	22238.83786
89.60754	-454.987812	265.796796	-457.502857	1.487814	-0.099756	22205.2675
151.407521	-490.084098	332.937517	-385.78436	1.487814	0.663207	22212.89712
159.800112	-479.40262	335.226405	-399.517689	-0.038112	0.663207	22214.42305
174.296404	-469.484104	349.722697	-366.710291	0.724851	0.663207	22197.63787
189.555658	-453.461887	356.589362	-352.976962	0.724851	-0.099756	22195.34898
203.288988	-439.728557	373.374542	-371.288068	-2.327	-0.862718	22207.55638
225.414907	-438.965595	368.033803	-358.317701	0.724851	-0.099756	22215.94897
229.992683	-448.88411	377.952319	-353.739925	-1.564037	-0.099756	22177.80084
229.229721	-430.573005	390.922685	-346.110297	-3.852926	-0.862718	22199.92676
238.385274	-420.654489	366.507878	-347.636223	-3.089963	-0.862718	22211.3712
238.385274	-429.810042	363.456027	-344.584372	-1.564037	0.663207	22190.00824
247.540826	-406.92116	355.826399	-338.48067	-0.801075	-0.099756	22213.66009
278.822299	-395.476719	381.00417	-316.354751	-0.038112	1.42617	22228.91934
291.029702	-390.13598	409.233791	-296.517719	-0.801075	0.663207	22215.94897
302.474143	-384.032278	431.35971	-286.599204	-1.564037	-0.099756	22224.34156
306.288957	-372.587837	408.470828	-259.895508	0.724851	-0.099756	22159.48973
318.496361	-378.691538	448.907853	-253.028843	1.487814	0.663207	22215.94897
304.000069	-350.461917	418.389344	-252.265881	-0.038112	0.663207	22223.5786
352.829684	-339.017476	446.618965	-207.251079	0.724851	-0.862718	22255.62304
342.148206	-321.469333	455.774518	-192.754787	1.487814	-0.099756	22243.41563
369.614864	-309.261929	458.826369	-208.777005	2.250776	-0.099756	22237.31193
370.377827	-294.002675	436.700449	-179.021458	1.487814	-0.862718	22241.88971
387.163007	-283.321196	437.463412	-178.258495	-0.038112	-0.099756	22232.73415
381.059305	-290.950824	447.381928	-162.999241	1.487814	2.189132	22224.34156
397.844486	-282.558234	471.796735	-158.421464	-0.038112	-0.099756	22227.39341
400.133374	-276.454532	442.804151	-140.110358	-0.801075	-0.099756	22226.63045
416.155591	-245.173059	463.404145	-129.42888	-0.801075	-0.099756	22220.52675
389.451895	-265.010091	455.774518	-123.325178	1.487814	-0.099756	22228.91934
407.763001	-236.017507	436.700449	-122.562215	-0.801075	0.663207	22216.71194
415.392628	-216.180475	455.774518	-105.014073	-1.564037	0.663207	22198.40083
429.125958	-215.417513	442.804151	-111.117774	-0.038112	1.42617	22215.94897
429.88892	-199.395295	402.367126	-90.517781	-1.564037	0.663207	22215.18601
412.340778	-175.74345	380.241207	-132.480731	-2.327	-0.862718	21960.35646
433.703734	-178.795301	394.737499	-95.095557	3.013739	1.42617	22227.39341
452.01484	-140.647165	433.648598	-24.902985	0.724851	-0.099756	22231.20823
448.200026	-121.573096	434.411561	-2.777066	1.487814	-0.099756	22216.71194
451.251877	-105.550879	438.989338	-4.302991	-0.801075	0.663207	22225.10453
455.066691	-90.291624	417.626381	9.430338	0.724851	0.663207	22228.15638
446.674101	-68.928667	402.367126	34.608108	2.250776	1.42617	22217.4749
433.703734	-55.195338	413.811567	46.052549	0.724851	-0.862718	22248.75637
427.600032	-52.143487	415.337493	45.289587	0.724851	0.663207	22245.70452
438.281511	-39.173121	343.618995	68.941431	2.250776	0.663207	22224.34156
428.362995	-3.313872	397.026387	86.489574	2.250776	0.663207	22238.07489
427.600032	-4.839797	351.248623	78.096984	-0.038112	-0.099756	22235.786
435.22966	8.893532	379.478244	108.615494	0.724851	-0.862718	22212.13416
418.444479	25.678712	369.559728	129.215488	-0.038112	-0.099756	22222.81564
417.681517	34.834265	350.48566	155.156221	-0.038112	-0.099756	22231.20823
416.918554	31.782414	320.730113	157.445109	-1.564037	0.663207	22217.4749
415.392628	47.041669	333.70048	165.837699	-0.038112	-0.099756	22224.34156
385.637082	66.115737	332.937517	164.311774	-2.327	-0.862718	22154.14899
394.792635	86.715731	332.174554	195.593246	-2.327	1.42617	22194.58602
381.059305	92.05647	319.967151	202.45991	-3.089963	-0.099756	22200.68972
390.977821	121.049054	306.233821	208.563612	-1.564037	0.663207	22219.00082
368.088939	135.545346	295.552343	221.533979	-0.038112	0.663207	22216.71194
378.007454	134.782383	286.39679	243.659898	-0.801075	-0.099756	22222.81564
361.222274	151.567564	266.559759	231.452494	0.724851	0.663207	22231.20823
372.666715	168.352744	252.063467	234.504345	1.487814	-0.099756	22228.15638
373.429678	179.034222	242.144951	239.082122	1.487814	1.42617	22222.05268
355.118572	188.952738	229.937548	253.578414	-2.327	-0.862718	22227.39341
352.829684	208.026806	210.863479	287.148774	0.724851	-0.099756	22252.57118
347.488945	228.6268	213.152367	281.045072	3.776702	1.42617	22241.88971
345.963019	236.256427	207.048665	306.222843	1.487814	-0.099756	22244.94156
341.385243	256.856421	182.633858	304.696917	-0.801075	-0.862718	22238.83786
315.44451	239.308278	202.470889	316.141358	-0.038112	0.663207	22224.34156
330.703765	282.034192	170.426454	323.770986	-2.327	-1.625681	22219.76379
314.681547	272.115676	132.278317	304.696917	0.724851	0.663207	22204.50453
316.207473	292.71567	121.596839	335.215427	1.487814	-0.099756	22157.96381
293.318591	310.263813	91.841292	342.845054	0.724851	-0.099756	22226.63045
290.26674	310.263813	75.819075	357.341346	0.724851	-0.099756	22202.21564
269.666746	304.160111	60.55982	348.185793	-1.564037	0.663207	22188.48232
274.244522	333.152695	41.485752	360.393197	-3.089963	0.663207	22203.74157
252.881566	334.678621	21.64872	352.000607	-0.038112	1.42617	22204.50453
257.459342	362.908242	7.915391	345.896905	-1.564037	-0.099756	22177.03787
261.274156	362.145279	-22.603118	357.341346	-1.564037	-0.862718	22209.08231
246.014901	383.508236	-21.077193	349.711719	-0.801075	-0.862718	22224.34156
216.259354	369.774906	1.811689	382.519116	-0.801075	-0.099756	22181.61565
216.259354	391.900826	-5.054975	418.378365	-0.801075	-0.099756	22217.4749
204.814913	393.426751	-22.603118	421.430216	-0.038112	1.42617	22232.73415
168.192702	396.478602	-56.936441	422.956141	-0.801075	-0.099756	22189.24528
190.318621	412.50082	-69.906808	405.407998	1.487814	-0.099756	22196.87491
167.429739	421.656373	-90.506802	420.667253	3.013739	0.663207	22251.04526
158.274186	425.471186	-121.025311	425.24503	1.487814	-0.099756	22223.5786
153.69641	436.152665	-131.70679	407.696887	-0.038112	0.663207	22196.11194
117.837161	430.048963	-174.432703	401.593185	-0.038112	-0.862718	22058.01569
132.333453	430.811925	-144.677156	396.252446	-0.038112	0.663207	22180.08972
103.340869	446.834143	-137.810492	420.667253	-0.801075	-0.099756	22212.89712
101.814944	441.493404	-137.810492	432.111694	1.487814	1.42617	22221.28971
86.555689	435.389702	-140.862343	432.874657	3.013739	2.189132	22217.4749
67.48162	425.471186	-153.069746	440.504284	-3.089963	-0.862718	22203.74157
69.770509	426.997112	-181.299368	456.526502	-0.038112	-0.099756	22193.82305
61.377919	430.048963	-180.536405	435.926508	-3.089963	-0.099756	22196.11194
33.148297	437.67859	-178.247517	419.141328	-2.327	-0.099756	22180.85269
14.837192	449.123031	-204.951212	430.585769	-1.564037	-0.099756	22172.4601
5.681639	440.730441	-197.321585	433.63762	-3.089963	-0.862718	22195.34898
-9.577616	437.67859	-225.551206	445.082061	-0.038112	0.663207	22187.71935
-17.970206	443.782292	-232.417871	453.474651	-1.564037	-0.862718	22194.58602
-27.125759	442.256366	-256.832679	432.874657	2.250776	0.663207	22210.60823
-17.970206	437.67859	-225.551206	438.215396	-2.327	-0.862718	22200.68972
-33.229461	428.523037	-246.1512	434.400582	-2.327	-1.625681	22203.74157
-37.044275	434.626739	-243.099349	442.793173	-0.801075	-0.099756	22199.16379
-63.74797	433.863776	-271.328971	420.667253	0.724851	-0.099756	56.459243
-59.170194	430.811925	-251.491939	418.378365	1.487814	0.663207	13.733329
-72.903523	419.367484	-295.743778	420.667253	-0.038112	-0.099756	11.444441
-67.562784	425.471186	-306.425256	414.563551	2.250776	-0.099756	9.918516
-98.081293	420.89341	-309.477107	418.378365	-0.038112	0.663207	10.681478
-101.896107	425.471186	-305.662294	406.933924	-0.038112	0.663207	9.155553
-126.310915	383.508236	-363.647462	342.845054	-3.089963	-1.625681	10.681478
-127.073877	409.448969	-340.75858	387.096893	-0.801075	-0.099756	8.39259
-132.414617	399.530453	-321.684511	393.963557	-0.038112	-0.099756	11.444441
-141.570169	401.056379	-364.410424	382.519116	-0.801075	-0.099756	9.155553
-189.636822	392.663789	-327.788213	364.208011	-2.327	0.663207	9.155553
-159.881275	374.352683	-353.728946	368.785787	-2.327	-0.099756	9.155553
-190.399785	381.219348	-363.647462	339.03024	-3.852926	-0.862718	8.39259
-197.266449	385.034161	-355.254872	345.896905	-0.801075	-0.099756	21983.24534
-200.3183	383.508236	-366.699313	339.793203	-3.852926	-0.862718	22201.45268
-215.577555	371.300832	-375.091903	301.645066	-0.801075	-0.862718	22204.50453
-244.570139	353.752689	-417.817816	304.696917	-0.038112	0.663207	22218.23786
-234.651623	356.80454	-436.891884	261.971004	1.487814	-0.099756	22215.18601
-246.096064	356.80454	-364.410424	298.593215	-0.801075	-0.099756	22177.03787
-245.333102	335.441583	-385.010418	300.882104	-0.801075	-0.099756	22220.52675
-265.170133	350.700838	-378.143754	296.304327	-0.038112	0.663207	22248.75637
-267.459021	337.730472	-359.832648	281.808035	-0.801075	-0.862718	22237.31193
-272.036797	340.782322	-394.165971	250.526563	1.487814	-0.099756	22231.97119
-277.377537	315.604552	-402.558561	230.689532	1.487814	-0.862718	22234.26008
-305.607158	314.078627	-384.247456	215.430277	-0.038112	-0.099756	22227.39341
-307.896046	291.952707	-410.188189	224.58583	-0.038112	2.189132	22224.34156
-336.88863	297.293446	-437.654847	194.06732	-0.801075	0.663207	22227.39341
-325.444189	259.14531	-406.373375	199.408059	-0.801075	-0.862718	22222.05268
-334.599742	258.382347	-408.662263	180.333991	2.250776	-0.099756	22221.28971
-338.414556	244.649018	-414.765965	162.785848	-1.564037	-0.099756	22229.6823
-342.992332	222.523098	-406.373375	138.371041	-1.564037	-0.862718	22225.86749
-365.118251	214.130508	-383.484493	133.793264	-2.327	-0.099756	22196.87491
-396.399724	210.315694	-423.158555	110.904382	-0.801075	0.663207	22210.60823
-377.325655	204.211993	-435.365959	49.867363	-3.089963	-0.862718	22201.45268
-375.036767	183.611999	-414.765965	80.385873	1.487814	0.663207	22125.15641
-386.481208	183.611999	-417.817816	52.919214	-0.801075	-0.099756	22202.97861
-410.896016	179.797185	-433.840034	46.815512	-2.327	-0.862718	22229.6823
-408.607127	156.14534	-404.84745	1.800711	-0.801075	-0.099756	22215.94897
-403.266388	134.782383	-401.795599	38.422922	0.724851	0.663207	22228.15638
-411.658978	121.812017	-380.432642	44.526624	2.250776	2.189132	22233.49712
-433.021935	101.212023	-372.040052	30.030332	1.487814	0.663207	22215.18601
-423.866382	114.945352	-377.380791	19.348854	0.724851	-0.099756	22250.2823
-429.970084	111.893501	-352.965983	4.089599	0.724851	0.663207	22253.33415
-424.629345	95.871284	-410.188189	-16.510395	2.250776	-0.099756	22231.20823
-429.970084	72.219439	-371.277089	-22.614097	-1.564037	-0.862718	22233.49712
-439.8886	66.115737	-338.469691	-29.480762	-0.038112	-0.862718	22241.12674
-450.570078	51.619445	-337.706729	-43.214091	-0.038112	-0.862718	22212.89712
-463.540444	22.626861	-349.15117	-67.628898	-0.038112	-0.099756	22223.5786
-443.703413	24.915749	-328.551176	-92.043706	-0.801075	-0.099756	22232.73415
-451.333041	6.604644	-324.736362	-95.095557	1.487814	0.663207	22215.18601
-455.910817	-5.60276	-309.477107	-83.651116	-1.564037	-0.862718	22223.5786
-452.858966	-33.069419	-349.914132	-113.406663	-3.089963	-0.099756	22211.3712
-440.651562	-30.78053	-330.840064	-141.636284	-0.801075	0.663207	22156.43788
-451.333041	-49.854599	-305.662294	-147.739986	-2.327	0.663207	22208.31935
-439.8886	-59.773114	-301.084517	-166.814054	-0.801075	1.42617	22215.94897
-445.229339	-75.032369	-286.588225	-178.258495	-0.038112	0.663207	22207.55638
-446.755264	-88.002736	-269.040082	-195.043675	-0.801075	-0.099756	22220.52675
-459.725631	-102.499028	-280.484523	-195.806638	-0.801075	-0.862718	22230.44527
-436.073786	-109.365692	-261.410455	-229.376999	-0.801075	-0.099756	22222.05268
-433.784898	-107.076804	-264.462306	-233.191812	-0.801075	-0.099756	22221.28971
-423.103419	-128.439761	-239.284536	-224.036259	-3.089963	-1.625681	22228.15638
-410.896016	-132.254574	-232.417871	-239.295514	1.487814	0.663207	22232.73415
-416.236755	-152.854568	-233.943796	-256.080694	1.487814	0.663207	22241.88971
-397.162686	-172.691599	-240.047498	-269.051061	-0.038112	-0.099756	22242.65267
-409.37009	-181.847152	-232.417871	-293.465869	-0.801075	-0.099756	22236.54897
-399.451575	-188.713817	-215.632691	-285.836241	-0.038112	-1.625681	22226.63045
-392.58491	-205.498997	-191.217883	-307.199198	-1.564037	-0.099756	22228.15638
-386.481208	-230.676767	-185.114181	-324.747341	-1.564037	-0.862718	22188.48232
-352.147885	-227.624917	-182.825293	-332.376968	1.487814	0.663207	22202.97861
-352.147885	-248.22491	-191.217883	-340.769558	-0.038112	0.663207	22207.55638
-355.199736	-257.380463	-162.225299	-346.110297	-0.801075	-0.862718	22219.00082
-348.333071	-252.802687	-123.3142	-346.110297	-0.038112	0.663207	22191.53417
-346.807146	-289.424898	-105.766057	-356.028813	-0.801075	0.663207	22202.97861
-325.444189	-291.713786	-113.395684	-384.258434	-2.327	-0.099756	22209.84527
-306.370121	-293.239712	-118.736423	-388.073248	-1.564037	-0.099756	22154.91195
-318.577524	-307.736004	-89.743839	-407.147316	-2.327	-0.099756	22205.2675
-294.92568	-318.417482	-64.566069	-407.147316	0.724851	-0.099756	22228.15638
-288.059015	-321.469333	-74.484584	-421.643608	-1.564037	-0.862718	22194.58602
-271.273835	-350.461917	-41.677187	-436.1399	0.724851	0.663207	22206.03046
-264.40717	-356.565619	-46.254963	-422.406571	0.724851	0.663207	22232.73415
-244.570139	-360.380433	-37.09941	-431.562124	-0.038112	-0.099756	22205.2675
-236.940512	-358.854507	-5.817938	-414.776944	-0.801075	0.663207	22202.21564
-222.44422	-373.350799	5.626503	-423.932497	2.250776	-0.099756	22248.75637
-216.340518	-368.773023	15.545019	-429.273236	0.724851	0.663207	22233.49712
-207.947928	-397.002644	9.441317	-452.162118	3.776702	1.42617	22228.91934
-178.955344	-390.13598	7.152428	-461.317671	2.250776	0.663207	22225.86749
-179.718306	-409.973011	25.463534	-467.421373	-0.038112	-0.099756	22032.07495
-158.35535	-417.602638	55.219081	-459.791745	-0.801075	0.663207	22218.23786
-133.177579	-424.469303	59.796857	-442.243602	-0.801075	-0.862718	22215.94897
-140.044244	-434.387818	86.500553	-442.243602	-2.327	-1.625681	22210.60823
-128.599803	-432.861893	103.285733	-428.510273	1.487814	0.663207	22209.08231
-93.503517	-456.513738	132.278317	-446.058416	-0.038112	0.663207	22202.97861
-95.029443	-464.906328	124.64869	-474.288037	-3.089963	-0.862718	22183.14158
-71.377598	-464.143365	142.959796	-439.191751	-5.378851	-0.099756	22188.48232
-76.718337	-472.535955	142.196833	-478.102851	-2.327	0.663207	22199.16379
-46.199827	-467.958179	141.43387	-463.606559	-3.089963	-0.862718	22191.53417
-31.703535	-473.298918	181.870895	-448.347304	-3.089963	-1.625681	22184.6675
-11.103541	-488.558173	185.685709	-436.902863	-0.038112	1.42617	22201.45268
-8.814653	-481.691508	200.944964	-420.117683	-0.038112	0.663207	22190.7712
7.970527	-467.195216	220.019032	-423.932497	1.487814	0.663207	22198.40083
22.466819	-487.032247	213.152367	-445.295453	-0.801075	-0.099756	22196.87491
31.622372	-468.721141	212.389405	-442.243602	-1.564037	-0.862718	22197.63787
66.718658	-472.535955	278.0042	-409.436205	1.487814	-0.099756	22206.03046
72.059397	-475.587806	261.21902	-420.117683	1.487814	-0.099756	22061.06754
98.00013	-482.454471	284.107902	-401.806577	3.013739	1.42617	22244.17859
88.844577	-473.298918	278.0042	-408.673242	-0.801075	-0.862718	22193.82305
118.600124	-468.721141	304.707896	-416.302869	1.487814	1.42617	22221.28971
119.363087	-479.40262	308.522709	-410.96213	-0.038112	-0.099756	22215.94897
151.407521	-475.587806	297.078268	-404.858428	-2.327	-0.862718	22163.30454
150.644559	-471.772992	334.463443	-390.362136	-1.564037	-0.099756	22213.66009
150.644559	-463.380402	334.463443	-395.702875	0.724851	0.663207	22211.3712
191.844547	-462.61744	344.381958	-378.917695	-0.801075	-0.099756	22190.00824
190.318621	-464.143365	343.618995	-363.65844	0.724851	1.42617	22201.45268
204.814913	-457.2767	360.404176	-360.606589	-2.327	-0.099756	22208.31935
226.17787	-442.017446	377.952319	-361.369552	-2.327	0.663207	22198.40083
247.540826	-425.995228	372.611579	-339.243633	-0.038112	0.663207	22203.74157
253.644528	-415.31375	385.581946	-359.843627	-0.801075	-0.099756	22220.52675
244.488975	-419.891526	390.922685	-330.08808	-0.038112	1.42617	22212.89712
256.696379	-406.92116	400.078238	-338.48067	2.250776	0.663207	22225.86749
278.822299	-413.024862	384.05602	-340.769558	-2.327	-0.862718	22230.44527
266.614895	-399.291532	346.670846	-367.473254	0.724851	-0.862718	22138.88974
303.237106	-385.558203	400.078238	-273.628837	-0.801075	0.663207	22222.05268
296.370442	-383.269315	439.7523	-260.658471	-0.801075	-0.862718	22230.44527
314.681547	-358.854507	442.804151	-252.265881	2.250776	-0.862718	22242.65267
336.044504	-366.484135	451.196741	-246.925142	3.013739	-0.099756	22243.41563
326.888951	-361.143395	430.596747	-227.08811	1.487814	-0.099756	22251.04526
346.725982	-346.647103	444.330077	-199.621452	2.250776	0.663207	22231.20823
360.459311	-324.521184	436.700449	-211.828856	0.724851	0.663207	22226.63045
372.666715	-316.128594	448.14489	-191.228862	-0.801075	-0.099756	22230.44527
376.481529	-306.210078	455.774518	-172.917756	-0.038112	0.663207	22219.00082
380.296343	-297.054526	451.959704	-166.051091	-0.801075	0.663207	22220.52675
397.081523	-289.424898	448.14489	-169.865905	-0.038112	0.663207	22231.20823
404.71115	-269.587867	448.14489	-170.628868	-0.801075	-0.099756	22225.86749
397.081523	-268.061942	446.618965	-141.636284	-1.564037	-0.099756	22198.40083
409.288927	-243.647134	463.404145	-136.295545	-0.801075	0.663207	22212.89712
400.133374	-227.624917	440.515263	-130.191843	-0.801075	-0.099756	22207.55638
419.970405	-226.098991	421.441195	-129.42888	-2.327	-0.862718	22204.50453
432.177809	-223.810103	400.841201	-123.325178	-1.564037	-0.862718	21968.74905
420.733368	-181.08419	439.7523	-93.569631	-2.327	-0.099756	22229.6823
441.333362	-181.847152	438.989338	-67.628898	-2.327	-0.099756	22213.66009
428.362995	-148.276792	416.100455	-48.55483	-3.852926	-1.625681	22222.81564
445.148175	-150.56568	460.352294	-27.954836	-0.038112	-0.099756	22230.44527
417.681517	-145.987904	400.841201	-39.399277	2.250776	1.42617	22212.89712
437.518548	-113.180506	430.596747	-15.747432	3.776702	0.663207	22244.94156
440.570399	-95.632363	429.070822	16.297003	3.013739	1.42617	22255.62304
429.125958	-88.765698	419.915269	11.719226	3.013739	0.663207	22232.73415
443.62225	-79.610146	414.57453	20.111816	1.487814	-0.099756	22229.6823
452.01484	-61.29904	405.418977	37.659959	0.724851	-0.862718	22241.88971
442.096324	-39.173121	407.707865	84.200686	-0.801075	-0.862718	22216.71194
439.807436	-30.78053	362.693064	76.571059	-3.089963	-0.862718	22220.52675
435.22966	-11.706462	372.611579	103.274755	-0.038112	-0.099756	22232.73415
426.074107	1.263905	391.685648	123.111786	-0.038112	0.663207	22215.18601
427.600032	14.997234	374.900468	104.80068	-0.038112	0.663207	22225.10453
410.051889	22.626861	368.796766	140.659929	-1.564037	-0.862718	22234.26008
423.785219	40.937967	342.09307	129.215488	-3.852926	-0.862718	22157.20084
409.288927	53.145371	326.070852	154.393258	-1.564037	-0.862718	22201.45268
413.10374	48.567594	329.122703	152.867333	-1.564037	-0.099756	22213.66009
404.71115	83.66388	288.685678	181.859917	-0.038112	0.663207	22206.03046
394.029672	109.604613	326.833815	195.593246	1.487814	1.42617	22223.5786
388.688933	114.945352	317.678262	207.037687	-1.564037	-0.099756	22228.91934
386.400044	122.57498	311.57456	218.482128	-0.038112	-0.099756	22221.28971
389.451895	138.597197	298.604194	207.80065	-0.038112	0.663207	22222.05268
368.088939	161.486079	279.530125	239.845085	0.724851	-0.099756	22231.20823
360.459311	157.671266	245.196802	220.008053	2.250776	0.663207	22222.81564
368.851902	188.952738	252.82643	260.445078	2.250776	0.663207	22245.70452
365.037088	198.108291	242.907914	265.785818	2.250776	-0.099756	22248.75637
360.459311	209.552732	210.100516	272.652482	-1.564037	-0.862718	22239.60082
350.540796	230.152726	209.337554	277.230259	0.724851	-0.862718	22229.6823
332.22969	226.337912	184.922746	285.622849	-3.852926	-0.099756	22230.44527
338.333392	253.041608	179.582007	280.28211	0.724851	-0.099756	22214.42305
329.177839	249.226794	167.374603	319.956172	-0.038112	-0.099756	22199.16379
329.177839	266.011974	145.248684	314.615433	0.724851	1.42617	22138.12677
314.681547	271.352713	152.115348	323.008023	-2.327	-0.862718	22222.81564
326.888951	291.189745	112.441286	281.045072	0.724851	1.42617	22181.61565
299.422292	298.056409	110.915361	323.008023	-2.327	-0.862718	22198.40083
284.163038	304.923074	75.056112	340.556166	-3.852926	-1.625681	22207.55638
284.926	316.367515	64.374634	350.474681	-3.089963	0.663207	22179.32676
271.955634	315.604552	55.219081	372.600601	-1.564037	-2.388644	22199.92676
286.451926	343.834173	38.433901	355.815421	-0.038112	0.663207	22220.52675
250.592677	358.330465	35.38205	355.052458	0.724851	-0.099756	22206.03046
255.170454	360.619354	44.537603	368.022824	-0.038112	-0.862718	22182.37861
246.777864	375.115646	10.967242	387.096893	-1.564037	-0.099756	22225.86749
230.755646	379.693422	-7.343864	413.800589	0.724851	0.663207	22212.89712
230.755646	378.167497	-4.292013	404.645036	-0.038112	0.663207	22186.19343
213.970466	404.871192	-29.469783	391.674669	2.250776	1.42617	22237.31193
203.288988	403.345267	-65.329032	397.778371	2.250776	1.42617	22237.31193
182.688994	412.50082	-85.166063	426.770955	3.013739	-0.099756	22235.02304
172.007515	414.789708	-96.610504	422.193179	1.487814	-0.099756	22228.15638
134.622341	414.789708	-92.032727	405.407998	-0.038112	0.663207	22125.91937
143.014931	425.471186	-171.380852	424.482067	-1.564037	-0.862718	22189.24528
145.30382	420.130447	-140.862343	411.5117	-0.801075	-0.099756	22224.34156
117.837161	430.048963	-129.417901	431.348732	-1.564037	-1.625681	22205.2675
112.496422	436.915627	-141.625305	426.007992	0.724851	1.42617	22206.79342
114.78531	445.308217	-149.254933	435.163545	-0.801075	-0.099756	22183.90454
98.763093	435.389702	-167.566038	419.141328	-0.801075	0.663207	22176.27491
70.533471	430.048963	-170.617889	422.193179	-3.089963	-0.099756	22187.71935
66.718658	435.389702	-169.091964	416.089477	-2.327	0.663207	22206.79342
47.644589	437.67859	-194.269734	423.719104	-0.038112	-0.099756	22182.37861
43.066813	440.730441	-195.79566	432.874657	-1.564037	-0.862718	22195.34898
27.807558	440.730441	-217.921579	433.63762	0.724851	0.663207	22206.79342
12.548303	441.493404	-202.662324	435.926508	-2.327	-0.099756	22190.7712
22.466819	439.204516	-234.706759	435.163545	-0.801075	0.663207	22200.68972
11.022378	451.411919	-210.291952	430.585769	-1.564037	-0.099756	22200.68972
11.785341	419.367484	-280.484523	419.141328	-0.801075	0.663207	22192.29713
-24.073908	445.308217	-227.077132	439.741322	-0.801075	-0.862718	22177.03787
-43.147976	453.700808	-314.054884	328.348762	2.250776	0.663207	22051.91199
-29.414647	440.730441	-255.306753	423.719104	1.487814	0.663207	22229.6823
-33.229461	433.863776	-249.203051	436.689471	2.250776	0.663207	84.688864
-46.199827	428.523037	-257.595641	419.141328	-0.801075	-0.099756	13.733329
-56.118343	431.574888	-304.899331	416.85244	2.250776	0.663207	12.970367
-77.4813	410.974894	-278.958598	407.696887	0.724851	0.663207	10.681478
-84.347964	429.286	-286.588225	417.615402	0.724851	-0.099756	10.681478
-104.947958	411.737857	-296.506741	413.037626	-0.038112	-0.099756	9.155553
-107.236846	410.974894	-317.869697	408.459849	-0.038112	0.663207	9.155553
-132.414617	404.871192	-361.358574	380.993191	-0.038112	-0.099756	10.681478
-138.518319	394.952677	-334.654878	385.570967	-1.564037	0.663207	9.155553
-156.066461	402.582304	-346.099319	355.815421	-3.089963	-0.862718	10.681478
-156.829424	388.848975	-346.099319	367.259862	-1.564037	-0.099756	8.39259
-167.510903	391.137863	-360.595611	358.867272	-1.564037	-0.099756	10.681478
-194.214598	387.323049	-350.677095	364.208011	-1.564037	-1.625681	9.155553
-205.659039	379.693422	-344.573393	346.659868	-0.801075	-0.099756	21749.01578
-183.53312	382.745273	-347.625244	356.578383	-0.038112	-0.862718	22211.3712
-214.051629	372.826757	-362.884499	323.770986	-1.564037	0.663207	22173.98602
-230.83681	362.145279	-364.410424	326.059874	0.724851	0.663207	22185.43046
-221.681257	362.908242	-381.195605	321.482097	-2.327	-0.862718	22222.81564
-249.147915	366.723056	-368.225238	303.933954	2.250776	-0.099756	22237.31193
-243.044213	340.782322	-375.854866	290.963588	1.487814	0.663207	22242.65267
-249.910878	355.278614	-388.062269	276.467296	3.776702	0.663207	22245.70452
-252.199766	347.648987	-373.565977	273.415445	1.487814	1.42617	22222.05268
-281.19235	333.915658	-390.351158	257.393227	0.724851	0.663207	22231.20823
-298.740493	314.078627	-414.003002	242.133973	0.724851	-0.099756	22231.20823
-304.844195	315.604552	-400.269673	236.793234	-0.038112	-0.099756	22212.89712
-301.029381	292.71567	-404.084487	231.452494	-0.038112	0.663207	22222.05268
-307.133083	291.189745	-387.299307	214.667314	0.724851	0.663207	22231.20823
-327.733077	268.300862	-417.817816	188.726581	-0.038112	0.663207	22215.18601
-326.207152	262.197161	-430.788183	181.859917	-2.327	-0.099756	22214.42305
-346.807146	240.071241	-421.63263	169.652513	-3.089963	-1.625681	22206.03046
-358.251587	225.574949	-439.180773	110.904382	-1.564037	0.663207	22206.03046
-367.40714	220.23421	-391.11412	120.822898	-2.327	-0.862718	22200.68972
-362.829363	213.367545	-394.928934	107.852531	-0.801075	1.42617	18225.65386
-373.510841	200.397179	-420.106704	72.756245	-0.801075	-0.862718	22179.32676
-357.488624	204.211993	-432.314108	88.778463	-0.038112	-0.099756	22215.94897
-379.614543	173.693483	-415.528928	83.437723	-2.327	-1.625681	22222.81564
-395.636761	172.167558	-423.158555	70.467357	-1.564037	-0.862718	22222.05268
-409.37009	175.982371	-428.499294	48.341438	1.487814	-0.099756	22215.94897
-404.792314	164.53793	-398.743748	39.185885	1.487814	-0.099756	22224.34156
-390.296022	140.886085	-373.565977	58.259953	4.539665	0.663207	22254.09711
-404.029351	105.789799	-363.647462	26.978481	3.013739	1.42617	22238.07489
-421.577494	114.18239	-410.951151	-40.16224	2.250776	0.663207	22241.88971
-436.836749	103.500911	-375.091903	1.037748	0.724851	-0.099756	22243.41563
-436.836749	91.293507	-387.299307	1.037748	-0.038112	-0.099756	22222.05268
-436.073786	71.456476	-365.93635	-21.851134	0.724851	0.663207	22225.86749
-433.021935	59.249073	-366.699313	-34.821501	-0.038112	-0.862718	22228.91934
-444.466376	56.197222	-336.943766	-50.080755	0.724851	-0.099756	22217.4749
-451.333041	36.36019	-334.654878	-55.421495	-0.038112	1.42617	22227.39341
-444.466376	31.019451	-336.180803	-94.332594	-1.564037	0.663207	22232.73415
-464.303407	10.419457	-326.262288	-117.221476	-2.327	-0.099756	22192.29713
-465.06637	8.893532	-378.143754	-124.851104	-1.564037	-0.099756	22151.8601
-462.014519	-3.313872	-333.891915	-93.569631	-2.327	-0.862718	22214.42305
-439.8886	-31.543493	-325.499325	-140.873321	-0.801075	0.663207	22202.21564
-455.147854	-31.543493	-325.499325	-127.139992	1.487814	-0.099756	22218.23786
-435.310823	-62.062003	-282.773412	-145.451098	-0.038112	0.663207	22234.26008
-474.984886	-39.936083	-275.906747	-184.362197	0.724851	1.42617	22214.42305
-437.599711	-70.454593	-275.143784	-170.628868	-0.038112	-0.099756	22225.10453
-445.229339	-92.580512	-266.751194	-193.51775	0.724851	-0.862718	22234.26008
-442.177488	-100.973102	-275.906747	-193.51775	0.724851	-0.099756	22215.94897
-413.184904	-97.158289	-234.706759	-224.799222	2.250776	0.663207	22247.23045
-426.918233	-112.417543	-268.27712	-232.42885	1.487814	-0.099756	22251.80822
-420.814531	-137.595314	-221.736393	-247.688104	2.250776	1.42617	22234.26008
-413.184904	-148.276792	-243.099349	-264.473285	2.250776	0.663207	22234.26008
-403.266388	-168.876786	-230.891945	-256.080694	3.013739	1.42617	22238.83786
-410.133053	-171.928637	-221.736393	-262.184396	-3.089963	-0.862718	22214.42305
-388.770096	-200.158258	-223.262318	-285.073278	-1.564037	-0.862718	22186.95639
-394.110835	-210.076774	-206.477138	-286.599204	1.487814	0.663207	22224.34156
-378.851581	-223.04714	-200.373436	-311.776974	-0.801075	-0.099756	22202.21564
-362.0664	-241.358246	-159.173448	-322.458453	1.487814	1.42617	22191.53417
-380.377506	-235.254544	-161.462336	-311.776974	-0.038112	-0.099756	22196.11194
-360.540475	-244.410097	-179.010479	-349.925111	-1.564037	-0.099756	22199.92676
-357.488624	-282.558234	-207.240101	-373.576956	-1.564037	-0.862718	22193.06009
-356.725661	-273.402681	-171.380852	-431.562124	-1.564037	-0.099756	22179.32676
-324.681226	-287.898973	-111.869759	-365.947329	-0.801075	-0.099756	22213.66009
-318.577524	-287.13601	-94.321616	-376.628807	2.250776	0.663207	22218.23786
-322.392338	-295.5286	-82.114212	-385.021397	-0.038112	1.42617	22202.97861
-304.844195	-316.891557	-56.936441	-392.651024	2.250776	-0.099756	22219.00082
-286.533089	-317.654519	-66.854957	-387.310285	0.724851	0.663207	22217.4749
-284.244201	-327.573035	-59.22533	-394.17695	-0.038112	0.663207	22196.11194
-259.829394	-331.387849	-40.151261	-417.065832	-0.801075	-0.099756	22187.71935
-238.466437	-349.698954	-19.551267	-408.673242	1.487814	0.663207	22237.31193
-244.570139	-362.669321	-14.210528	-422.406571	2.250776	1.42617	22239.60082
-223.970145	-386.321166	-36.336448	-469.710261	-0.038112	-0.099756	22222.05268
-221.681257	-390.13598	-7.343864	-443.006565	0.724851	-0.862718	22214.42305
-198.029412	-390.13598	15.545019	-446.821379	0.724851	0.663207	22106.08234
-188.110896	-419.128564	20.122795	-452.162118	-2.327	-1.625681	22228.15638
-207.184965	-414.550787	42.248714	-430.799161	-1.564037	-0.099756	22204.50453
-164.459052	-426.758191	46.063528	-452.925081	-1.564037	-0.099756	22217.4749
-155.303499	-428.284116	59.033895	-475.051	-0.038112	1.42617	22215.94897
-137.755356	-435.913744	72.767224	-443.769528	-0.801075	-0.099756	22164.83047
-132.414617	-439.728557	88.789441	-457.502857	-1.564037	1.42617	22183.90454
-92.740554	-461.854477	88.789441	-445.295453	-1.564037	0.663207	22190.7712
-118.681287	-454.987812	106.337584	-454.451006	-3.852926	-1.625681	22166.3564
-82.822039	-454.987812	82.685739	-488.021366	-1.564037	0.663207	22196.87491
-59.933157	-464.143365	146.774609	-459.791745	0.724851	0.663207	22213.66009
-49.251678	-467.958179	166.61164	-448.347304	-0.801075	-0.862718	22197.63787
-34.755386	-480.165582	163.559789	-453.688043	0.724851	0.663207	22196.87491
-13.39243	-483.217433	200.182001	-433.088049	-0.038112	0.663207	22210.60823
-17.970206	-485.506322	213.91533	-423.932497	0.724851	-0.862718	22186.95639
-7.288728	-493.135949	240.619026	-430.799161	0.724851	-0.099756	22180.08972
33.148297	-478.639657	250.537541	-433.088049	-0.038112	0.663207	22219.00082
45.355701	-474.824843	216.204218	-428.510273	3.013739	1.42617	22044.28236
74.348285	-506.869278	275.715312	-437.665826	0.724851	-0.099756	22232.73415
30.096446	-493.898912	261.981983	-458.26582	2.250776	-0.099756	22219.00082
82.740875	-472.535955	282.581976	-448.347304	0.724851	0.663207	22222.81564
96.474204	-468.721141	296.315306	-417.065832	-0.801075	-0.862718	22209.84527
106.39272	-479.40262	290.211604	-418.591757	-0.038112	0.663207	22195.34898
109.444571	-482.454471	297.078268	-400.280652	0.724851	-0.099756	22215.18601
114.78531	-480.928545	299.367157	-381.206583	1.487814	0.663207	22200.68972
140.726043	-475.587806	317.678262	-394.17695	-0.801075	0.663207	22178.5638
149.118633	-477.876694	343.618995	-372.813993	-2.327	-0.862718	22198.40083
167.429739	-468.721141	326.070852	-376.628807	-3.089963	-0.862718	22196.87491
184.214919	-460.328551	337.515293	-376.628807	-0.801075	0.663207	22212.89712
183.451956	-465.66929	321.493076	-423.932497	-1.564037	-0.099756	22211.3712
196.422323	-448.88411	345.144921	-368.236217	0.724851	1.42617	22208.31935
228.466758	-435.150781	381.767132	-344.584372	-0.038112	-0.099756	22226.63045
241.437124	-432.861893	400.841201	-327.036229	0.724851	0.663207	22234.26008
247.540826	-424.469303	408.470828	-338.48067	-0.038112	-0.099756	22217.4749
269.666746	-416.076713	377.189356	-336.191782	-0.801075	-0.862718	22138.88974
265.851932	-414.550787	422.96712	-304.91031	-1.564037	0.663207	22231.97119
281.87415	-392.424868	409.996754	-289.651055	-0.038112	-0.862718	22228.91934
291.792665	-377.165613	407.707865	-294.991794	1.487814	-0.099756	22250.2823
320.785249	-378.691538	423.730083	-263.710322	-0.801075	-0.099756	22247.23045
312.392659	-382.506352	413.048604	-300.332533	0.724851	-0.862718	22222.81564
336.044504	-377.928576	422.204157	-253.791806	-1.564037	-0.862718	22232.73415
327.651914	-350.461917	439.7523	-246.925142	2.250776	0.663207	22235.786
332.22969	-348.173029	458.063406	-212.591818	-1.564037	-0.862718	22209.08231
349.777833	-330.624886	423.730083	-195.806638	0.724851	0.663207	22224.34156
361.985237	-308.498967	464.167108	-196.569601	-0.801075	-0.099756	22231.20823
359.696349	-332.150811	443.567114	-198.095526	-0.801075	-0.099756	22218.23786
394.029672	-287.898973	456.53748	-175.206644	-1.564037	-0.862718	22219.76379
378.007454	-287.13601	445.856002	-168.33998	-1.564037	-0.099756	22210.60823
385.637082	-274.165643	442.804151	-179.021458	-0.801075	-0.099756	22200.68972
409.288927	-249.750836	448.907853	-127.139992	-3.852926	-0.862718	22194.58602
397.844486	-246.698985	473.322661	-139.347396	-3.089963	-1.625681	22213.66009
408.525964	-229.913805	420.678232	-208.014042	0.724851	0.663207	22034.36384
413.866703	-216.180475	460.352294	-121.03629	-0.801075	1.42617	22221.28971
408.525964	-197.106407	446.618965	-107.302961	-0.801075	-0.099756	22228.91934
427.600032	-186.424929	444.330077	-92.806669	-0.801075	-1.625681	22225.10453
437.518548	-168.113823	442.041188	-90.517781	-0.038112	-0.862718	22219.00082
451.251877	-161.247158	459.589331	-63.051122	0.724851	-0.099756	22222.81564
439.044473	-153.617531	454.248592	-40.925203	0.724851	-0.099756	22251.04526
440.570399	-127.676798	442.041188	-17.273358	1.487814	-0.862718	22239.60082
463.459281	-121.573096	445.093039	-0.488178	-0.038112	-0.099756	22242.65267
442.096324	-120.047171	396.263424	-19.562246	3.013739	0.663207	22237.31193
452.777803	-72.743481	448.14489	18.585891	0.724851	-0.099756	22229.6823
445.911138	-74.269406	419.915269	20.111816	0.724851	-0.099756	22229.6823
449.725952	-52.90645	405.418977	32.31922	-0.801075	-0.099756	22226.63045
442.096324	-32.306456	396.263424	82.674761	-1.564037	-1.625681	22215.94897
421.49633	-18.573127	370.322691	81.911798	-0.038112	-0.862718	22228.15638
419.970405	-13.99535	341.330107	95.645127	-0.801075	-0.862718	22229.6823
426.83707	-9.417574	379.478244	102.511792	-4.615888	-1.625681	22201.45268
413.866703	10.419457	358.87825	101.748829	-2.327	-0.862718	22142.70455
426.074107	23.389824	372.611579	145.237705	-3.089963	-0.099756	22216.71194
413.866703	26.441675	358.115287	145.237705	-0.038112	-0.099756	22202.97861
412.340778	41.70093	326.833815	152.867333	-1.564037	-0.862718	22216.71194
409.288927	65.352774	326.833815	164.311774	2.250776	-0.099756	22233.49712
403.948187	92.819433	340.567144	192.541395	0.724851	0.663207	22215.18601
390.977821	100.44906	315.389374	181.859917	0.724851	1.42617	22226.63045
373.429678	107.315725	323.019001	182.622879	0.724851	-0.099756	22233.49712
383.348194	105.789799	298.604194	207.80065	-0.038112	1.42617	22212.89712
384.874119	139.36016	315.389374	235.267308	-0.038112	0.663207	22224.34156
385.637082	162.249042	287.922716	232.215457	1.487814	-0.099756	22254.86007
371.14079	155.382377	258.930132	228.400643	1.487814	-0.099756	22228.15638
371.14079	184.374961	244.43384	270.363594	0.724851	0.663207	22231.20823
353.592647	195.05644	236.804212	236.030271	-0.801075	-1.625681	22239.60082
354.35561	197.345328	232.226436	269.600631	-1.564037	0.663207	22215.18601
342.911168	219.471247	210.863479	272.652482	-0.801075	-0.862718	22210.60823
339.859318	224.811986	194.078299	303.170992	1.487814	0.663207	22220.52675
324.600063	244.649018	198.656075	294.015439	-3.089963	0.663207	22143.46751
341.385243	231.678651	197.893113	323.008023	-0.801075	-0.862718	22214.42305
332.22969	267.5379	164.322752	303.933954	-0.801075	0.663207	22196.87491
313.918584	261.434198	154.404237	311.563582	-2.327	-1.625681	22196.11194
310.103771	280.508266	123.885727	323.008023	-0.038112	1.42617	22198.40083
302.474143	275.167527	75.819075	303.933954	-2.327	-0.862718	22154.91195
268.14082	317.89344	59.796857	319.193209	-3.089963	-1.625681	22197.63787
291.029702	304.923074	13.25613	308.511731	0.724851	-0.099756	22214.42305
285.688963	322.471217	38.433901	280.28211	0.724851	0.663207	22217.4749
274.244522	339.256397	48.352416	379.467265	-0.038112	0.663207	22206.79342
268.14082	353.752689	39.959826	384.045042	-0.038112	0.663207	22217.4749
264.326007	369.774906	30.041311	375.652452	-0.038112	-0.862718	22225.10453
224.651944	372.826757	23.937609	362.682085	-0.801075	-0.099756	22198.40083
241.437124	388.086012	12.493168	393.200595	1.487814	0.663207	22225.86749
226.17787	382.745273	3.337615	410.748738	0.724851	0.663207	22249.51933
205.577876	402.582304	5.626503	420.667253	1.487814	-0.862718	22226.63045
192.607509	385.034161	-37.09941	417.615402	0.724851	0.663207	22212.13416
202.526025	412.50082	-73.721622	373.363564	0.724851	0.663207	22103.03049
159.800112	408.686006	-70.669771	398.541334	-0.801075	-0.099756	22212.89712
147.592708	420.89341	-82.114212	432.874657	0.724851	1.42617	22213.66009
146.829745	418.604522	-117.210498	431.348732	-0.801075	-0.099756	22219.76379
143.777894	409.448969	-107.291982	427.533918	-0.038112	0.663207	22222.81564
125.466788	414.789708	-127.129013	417.615402	-0.038112	-0.099756	22176.27491
118.600124	420.130447	-129.417901	411.5117	-3.852926	-1.625681	22161.01566
102.577906	434.626739	-137.810492	424.482067	-2.327	-0.099756	22196.11194
84.266801	444.545255	-159.936411	419.90429	-0.801075	-0.099756	22183.90454
70.533471	432.337851	-163.751225	422.956141	-1.564037	0.663207	22185.43046
69.770509	422.419335	-175.195666	401.593185	-0.801075	0.663207	22201.45268
64.429769	448.360068	-195.79566	404.645036	-2.327	-1.625681	22186.19343
47.644589	443.782292	-183.588256	418.378365	1.487814	0.663207	22199.92676
39.251999	442.256366	-185.877144	438.215396	0.724851	-0.099756	22220.52675
34.674223	448.360068	-206.477138	451.185763	-1.564037	-0.862718	22193.06009
2.629788	439.967478	-209.528989	439.741322	-0.801075	-0.099756	22186.19343
13.311266	446.07118	-216.395653	438.978359	3.013739	0.663207	22201.45268
-10.340579	444.545255	-250.728977	424.482067	2.250776	-0.099756	22052.67495
-6.525765	436.152665	-246.914163	445.845024	2.250776	0.663207	22216.71194
-30.940573	439.204516	-250.728977	449.659837	1.487814	1.42617	22225.10453
-47.725753	434.626739	-266.751194	435.926508	1.487814	0.663207	22205.2675
-46.199827	436.152665	-246.914163	424.482067	0.724851	-0.099756	207.525864
-69.088709	420.89341	-308.714145	399.304297	-0.801075	-0.099756	3353.984191
-66.036859	420.130447	-275.143784	434.400582	-0.038112	-0.862718	12.207404
-66.036859	426.997112	-282.010449	429.059843	-2.327	-0.862718	12.207404
-76.718337	421.656373	-298.032666	425.24503	-0.801075	-0.099756	9.155553
-89.688703	410.974894	-282.010449	402.356148	-2.327	-1.625681	10.681478
-120.970176	417.841559	-345.336356	397.015408	-2.327	-0.099756	9.918516
-120.970176	401.819341	-337.706729	402.356148	-3.089963	-1.625681	10.681478
-134.703505	401.056379	-358.306723	377.178377	-3.089963	0.663207	9.155553
-140.807207	406.397118	-335.41784	381.756154	-1.564037	-0.099756	9.918516
-158.35535	401.056379	-343.047468	364.970973	-0.038112	-0.099756	9.155553
-152.251648	388.848975	-372.803015	327.585799	-0.801075	-0.862718	8.39259
-161.407201	387.323049	-394.165971	302.408029	0.724851	0.663207	9.155553
-182.007195	377.404534	-343.810431	350.474681	-1.564037	-0.099756	3108.31019
-198.792375	378.930459	-327.788213	335.215427	-1.564037	-0.099756	22113.71197
-191.92571	386.560087	-368.225238	345.133942	2.250776	0.663207	22204.50453
-224.733108	372.063795	-368.225238	334.452464	-0.038112	-0.099756	22241.88971
-227.021996	378.930459	-356.780797	318.430246	1.487814	0.663207	22244.94156
-228.547921	353.752689	-359.832648	315.378396	0.724851	0.663207	22229.6823
-262.118282	362.145279	-395.691897	299.356178	-0.038112	-0.862718	22232.73415
-247.62199	343.834173	-378.143754	281.808035	0.724851	0.663207	22235.02304
-268.221984	338.493434	-382.72153	267.311743	-0.038112	0.663207	22215.18601
-267.459021	327.811956	-439.943735	250.526563	-0.801075	-0.862718	22222.05268
-285.770127	328.574919	-395.691897	245.948786	-0.038112	-0.099756	22229.6823
-294.162717	315.604552	-395.691897	234.504345	-0.801075	-0.099756	22214.42305
-296.451605	298.056409	-382.72153	223.822867	-0.038112	-0.099756	22224.34156
-312.473823	273.641602	-396.454859	210.089538	-0.038112	1.42617	22215.18601
-317.051599	271.352713	-432.314108	199.408059	-0.801075	-0.099756	22195.34898
-340.703444	253.80457	-416.291891	177.28214	-1.564037	1.42617	22206.79342
-326.207152	256.093459	-428.499294	153.630295	-1.564037	-0.099756	22216.71194
-362.829363	235.493465	-438.41781	134.556227	-0.801075	0.663207	22097.68975
-346.807146	217.182359	-406.373375	168.126587	1.487814	-0.099756	22206.79342
-340.703444	207.263843	-440.706698	96.40809	-0.038112	-0.862718	22231.20823
-362.829363	208.026806	-416.291891	65.889581	1.487814	-0.099756	22213.66009
-375.79973	202.686067	-404.84745	89.541425	1.487814	-0.099756	22222.05268
-373.510841	195.05644	-424.684481	59.785879	-1.564037	-1.625681	22225.86749
-375.036767	166.826818	-407.8993	62.83773	0.724851	-0.099756	22219.76379
-396.399724	175.982371	-399.50671	81.911798	2.250776	0.663207	22247.99341
-414.710829	160.723117	-399.50671	43.763661	0.724851	-0.862718	22244.94156
-406.318239	134.019421	-403.321524	20.874779	0.724851	0.663207	22215.94897
-402.503425	121.049054	-359.069685	23.92663	0.724851	-0.862718	22234.26008
-425.392308	100.44906	-398.743748	22.400705	-0.801075	0.663207	22234.26008
-420.814531	98.923135	-430.02522	-12.695581	2.250776	0.663207	22214.42305
-439.125637	100.44906	-378.143754	-5.065954	-0.801075	-0.099756	22220.52675
-443.703413	82.900917	-390.351158	1.037748	2.250776	1.42617	22232.73415
-458.199705	70.693514	-349.914132	-27.954836	-2.327	-0.862718	22220.52675
-462.014519	45.515743	-327.02525	-31.006687	-3.089963	-0.862718	22219.76379
-462.777482	9.656495	-359.069685	-53.895569	-3.852926	-0.862718	22205.2675
-471.933035	27.204638	-346.862281	-90.517781	-2.327	0.663207	22138.12677
-460.488594	10.419457	-339.232654	-83.651116	-3.089963	0.663207	22202.21564
-464.303407	11.18242	-320.158586	-95.85852	-1.564037	-0.862718	22216.71194
-458.199705	-7.891648	-308.714145	-117.221476	2.250776	0.663207	22228.15638
-467.355258	-12.469425	-339.995617	-109.591849	-0.801075	-0.862718	22216.71194
-468.881184	-23.913866	-310.24007	-121.799253	-1.564037	-2.388644	22227.39341
-436.836749	-42.224971	-339.232654	-178.258495	2.250776	0.663207	22230.44527
-445.229339	-59.010152	-291.166002	-154.60665	-0.038112	0.663207	22218.23786
-452.096003	-65.113854	-276.66971	-198.095526	-0.801075	-0.862718	22225.86749
-413.947867	-71.980518	-270.566008	-172.154793	0.724851	-0.862718	22254.86007
-439.8886	-90.291624	-269.040082	-207.251079	5.302627	0.663207	22238.07489
-430.733047	-97.158289	-276.66971	-213.354781	2.250776	0.663207	22241.12674
-423.103419	-115.469394	-236.232685	-217.932558	2.250776	-0.099756	22243.41563
-414.710829	-130.728649	-258.358604	-245.399216	-0.038112	0.663207	22221.28971
-422.340457	-152.854568	-228.603057	-255.317732	-1.564037	-1.625681	22214.42305
-418.525643	-168.876786	-245.388237	-292.702906	-0.038112	-0.862718	22204.50453
-426.15527	-183.373078	-258.358604	-277.443651	-0.801075	-0.099756	22206.03046
-405.555276	-180.321227	-204.18825	-285.836241	-0.038112	0.663207	22206.79342
-392.58491	-202.447146	-195.032697	-291.939943	0.724851	0.663207	22209.08231
-378.851581	-223.810103	-211.817877	-313.3029	-3.852926	-1.625681	22185.43046
-369.696028	-219.995289	-178.247517	-305.673272	-2.327	0.663207	22204.50453
-364.355289	-229.150842	-179.010479	-345.347335	-2.327	-0.862718	22199.16379
-362.0664	-251.276761	-182.06233	-343.058446	-1.564037	-0.099756	22174.74899
-365.118251	-262.721202	-151.543821	-363.65844	-0.801075	1.42617	22211.3712
-334.599742	-266.536016	-147.729007	-387.310285	-0.038112	0.663207	22224.34156
-340.703444	-271.876755	-92.79569	-369.762142	-0.801075	-0.099756	22173.22306
-320.10345	-279.506383	-101.951243	-397.228801	-0.038112	-0.099756	22217.4749
-322.392338	-301.632302	-84.4031	-376.628807	-0.038112	-0.099756	22231.20823
-302.555307	-312.31378	-63.040143	-378.917695	-0.038112	-0.099756	22197.63787
-283.481239	-306.210078	-44.729038	-392.651024	3.013739	2.189132	22212.13416
-281.19235	-332.913774	-56.173479	-397.228801	-0.038112	-0.862718	22250.2823
-272.036797	-327.573035	-60.751255	-409.436205	0.724851	-0.099756	22230.44527
-260.592356	-345.884141	-38.625336	-426.221385	0.724851	-0.099756	22199.16379
-247.62199	-365.721172	-20.31423	-420.117683	0.724851	-0.099756	22234.26008
-236.940512	-359.61747	2.574652	-424.695459	0.724851	0.663207	22061.06754
-216.340518	-390.898942	0.285764	-415.539906	0.724851	-0.099756	22217.4749
-202.607188	-386.321166	6.389466	-420.117683	0.724851	-0.099756	22223.5786
-202.607188	-398.52857	-1.240162	-458.26582	-0.038112	-0.099756	22217.4749
-185.822008	-409.973011	36.145012	-442.243602	-2.327	-0.862718	22200.68972
-173.614604	-403.869309	65.900559	-459.791745	-1.564037	-1.625681	22198.40083
-148.436834	-416.839675	57.507969	-467.421373	-0.801075	0.663207	22190.7712
-166.74794	-446.595222	96.419069	-450.636192	-3.089963	-0.099756	22185.43046
-114.103511	-438.202632	84.974628	-457.502857	-2.327	-0.099756	22173.98602
-114.103511	-448.88411	98.707957	-446.058416	-0.801075	0.663207	22201.45268
-98.081293	-443.543371	117.782025	-441.48064	0.724851	-0.099756	22193.06009
-91.214629	-439.728557	110.915361	-459.028782	-0.801075	-0.099756	22190.7712
-59.170194	-471.772992	99.47092	-455.976932	1.487814	0.663207	22206.79342
-50.777604	-458.039663	120.833876	-469.710261	1.487814	-0.099756	22199.16379
-34.755386	-469.484104	171.95238	-460.554708	1.487814	1.42617	22207.55638
-18.733169	-471.01003	201.707926	-435.376938	1.487814	-0.099756	22206.03046
-11.103541	-474.061881	220.781995	-419.35472	1.487814	-0.862718	22215.94897
4.918676	-480.165582	234.515324	-416.302869	2.250776	0.663207	22050.38606
30.859409	-484.743359	255.115318	-398.754726	1.487814	1.42617	22250.2823
30.859409	-471.01003	241.381989	-411.725093	0.724851	-0.099756	22204.50453
52.222366	-489.321135	269.61161	-420.117683	3.776702	0.663207	22214.42305
45.355701	-504.58039	285.633827	-430.036198	0.724851	-0.099756	22195.34898
84.266801	-493.135949	258.930132	-441.48064	-1.564037	-0.099756	22174.74899
80.451987	-488.558173	284.107902	-408.673242	1.487814	0.663207	22212.89712
85.792726	-492.372986	295.552343	-423.169534	0.724851	2.189132	22219.00082
102.577906	-476.350769	289.448641	-413.251018	-0.801075	-0.099756	22180.85269
114.022347	-480.165582	301.656045	-394.939913	-3.089963	-1.625681	22186.95639
126.992714	-477.113732	304.707896	-386.547322	-0.801075	-0.862718	22211.3712
133.096416	-483.217433	308.522709	-392.651024	-0.801075	0.663207	22199.92676
139.96308	-485.506322	326.070852	-398.754726	-1.564037	-0.862718	22208.31935
179.637143	-462.61744	338.278256	-371.288068	-2.327	-2.388644	22221.28971
192.607509	-451.172998	342.09307	-367.473254	-0.038112	0.663207	22218.23786
194.896397	-447.358185	319.967151	-359.843627	-1.564037	-0.862718	22221.28971
229.229721	-443.543371	383.293058	-355.26585	2.250776	0.663207	22232.73415
218.548242	-450.410036	351.248623	-434.613975	1.487814	0.663207	22137.36381
241.437124	-432.09893	416.100455	-328.562154	0.724851	-0.862718	22222.05268
259.74823	-414.550787	400.078238	-314.828825	3.013739	0.663207	22253.33415
269.666746	-397.002644	420.678232	-317.880676	1.487814	-0.099756	22245.70452
281.111187	-407.684122	381.00417	-304.91031	4.539665	1.42617	22235.786
279.585261	-419.891526	412.285642	-290.414018	-0.038112	-0.099756	22238.07489
291.792665	-395.476719	426.018971	-301.095496	-0.801075	-0.099756	22238.83786
310.103771	-380.980427	432.122673	-265.99921	0.724851	-0.862718	22220.52675
309.340808	-375.639687	429.833785	-285.836241	2.250776	0.663207	22227.39341
329.177839	-359.61747	442.804151	-245.399216	0.724851	-0.099756	22229.6823
336.807467	-339.017476	438.989338	-215.643669	1.487814	-0.099756	22219.00082
353.592647	-346.647103	438.989338	-202.673303	-0.038112	-0.099756	22229.6823
359.696349	-321.469333	450.433779	-189.702936	0.724851	-0.099756	22230.44527
364.274125	-315.365631	442.041188	-196.569601	-2.327	-0.099756	22196.11194
368.088939	-308.498967	457.300443	-173.680719	-0.801075	0.663207	22211.3712
390.977821	-284.084159	423.730083	-180.547383	-2.327	-0.862718	22204.50453
401.659299	-281.032308	442.041188	-169.865905	-2.327	-0.862718	22202.97861
388.688933	-263.484165	437.463412	-162.999241	-0.801075	-1.625681	21962.64534
393.266709	-252.802687	465.693033	-137.82147	-0.038112	-0.862718	22233.49712
422.259293	-231.43973	438.226375	-149.265911	1.487814	-0.099756	22210.60823
413.866703	-233.728618	427.544896	-130.191843	-3.089963	-0.862718	22222.81564
407.763001	-191.765668	443.567114	-91.280743	-0.038112	-0.099756	22231.20823
432.940771	-195.580482	413.811567	-112.6437	-0.038112	-0.099756	22212.13416
437.518548	-185.661966	450.433779	-69.917787	3.013739	-0.099756	22247.99341
433.703734	-172.691599	468.744884	-52.369644	3.776702	0.663207	22257.91192
423.785219	-158.95827	442.804151	-40.925203	0.724851	-1.625681	22230.44527
439.807436	-152.091606	441.278226	-22.614097	1.487814	-0.862718	22235.02304
433.703734	-120.810133	412.285642	-14.221507	1.487814	0.663207	22241.88971
443.62225	-112.417543	428.307859	-6.591879	-0.801075	1.42617	22215.94897
434.466697	-105.550879	413.811567	6.378487	0.724851	-0.099756	22221.28971
435.22966	-75.795332	426.018971	17.059965	1.487814	0.663207	22234.26008
439.807436	-61.29904	393.211573	17.059965	-0.038112	-0.099756	22221.28971
438.281511	-58.247189	387.870834	51.393289	0.724851	-0.099756	22222.05268
432.177809	-42.987934	385.581946	84.200686	-1.564037	-0.862718	22209.84527
420.733368	-16.284238	382.530095	107.089568	-1.564037	-0.099756	22159.48973
416.155591	-34.595344	388.633797	110.141419	-0.038112	-0.099756	22202.21564
419.207442	-5.60276	381.767132	120.059935	-0.801075	0.663207	22219.76379
414.629666	12.708346	388.633797	129.97845	1.487814	0.663207	22216.71194
423.022256	25.678712	368.033803	147.526593	-2.327	-0.862718	22220.52675
413.866703	40.937967	352.774548	158.971034	1.487814	0.663207	22228.91934
406.237076	57.723147	325.30789	166.600662	1.487814	1.42617	22230.44527
421.49633	78.323141	315.389374	158.971034	-0.801075	-0.862718	22219.00082
394.792635	92.05647	284.107902	194.06732	0.724851	0.663207	22229.6823
403.185225	105.789799	330.648629	210.089538	3.013739	-0.099756	22247.23045
391.740784	122.57498	317.678262	213.141389	2.250776	-0.099756	22240.36378
384.111156	130.204607	319.967151	227.637681	3.013739	0.663207	22243.41563
390.214858	140.886085	283.344939	217.719165	0.724851	-0.099756	22242.65267
371.14079	151.567564	274.952349	244.422861	2.250776	0.663207	22226.63045
368.088939	174.456446	270.374573	248.237675	-0.038112	0.663207	22228.15638
358.170423	166.826818	252.063467	248.237675	-1.564037	-0.862718	22195.34898
355.118572	195.819402	216.967181	253.578414	-0.038112	-0.862718	22207.55638
332.992653	214.893471	204.759777	261.208041	-1.564037	-2.388644	22135.83789
332.22969	188.952738	151.352386	266.54878	1.487814	1.42617	22206.79342
332.22969	237.782353	202.470889	306.985805	-0.038112	0.663207	22191.53417
321.548212	231.678651	193.315336	300.882104	-3.089963	-0.862718	22199.92676
334.518578	256.856421	184.159783	319.193209	-0.801075	0.663207	22213.66009
315.44451	268.300862	149.82646	306.222843	-1.564037	0.663207	22157.20084
309.340808	256.856421	112.441286	307.748768	-0.801075	-0.099756	22206.03046
316.970435	289.663819	112.441286	326.822837	-0.801075	-0.099756	22228.15638
303.237106	310.263813	100.233882	333.689501	-0.038112	-0.099756	22177.80084
294.081553	307.211962	87.263516	333.689501	-0.801075	-0.862718	22209.84527
290.26674	320.945291	56.745006	360.393197	0.724851	-0.099756	22229.6823
285.688963	356.041577	71.241298	365.733936	-0.801075	-0.099756	22200.68972
275.770448	339.256397	28.515385	354.289495	-0.038112	-0.099756	22185.43046
262.037118	370.537869	38.433901	345.133942	2.250776	-0.099756	22251.80822
264.326007	374.352683	38.433901	400.830222	1.487814	0.663207	22238.83786
234.57046	370.537869	39.196863	402.356148	1.487814	0.663207	22228.91934
235.333423	370.537869	17.833907	393.200595	-0.801075	-0.099756	22231.97119
230.755646	400.293416	-28.70682	411.5117	1.487814	0.663207	22115.23789
196.422323	394.952677	-23.366081	403.882073	-1.564037	-0.099756	22197.63787
190.318621	403.345267	-55.410516	423.719104	-0.801075	-0.099756	22224.34156
178.87418	411.737857	-77.536435	426.007992	-0.038112	0.663207	22215.18601
157.511223	421.656373	-86.691988	421.430216	0.724851	1.42617	22206.03046
163.614925	433.100814	-108.817908	409.222812	0.724851	1.42617	22185.43046
142.251969	419.367484	-122.551237	425.24503	-4.615888	-0.862718	22184.6675
143.777894	421.656373	-129.417901	437.452433	-3.089963	-1.625681	22185.43046
125.466788	427.760074	-128.654939	435.926508	-3.089963	-0.862718	22189.24528
111.733459	434.626739	-132.469752	431.348732	0.724851	1.42617	22202.97861
97.237167	426.997112	-154.595672	433.63762	-1.564037	-0.099756	22193.06009
94.185316	433.863776	-161.462336	445.082061	1.487814	0.663207	22205.2675
70.533471	438.441553	-146.203082	416.85244	-0.038112	-0.099756	22192.29713
49.933477	439.204516	-197.321585	432.111694	2.250776	0.663207	22195.34898
45.355701	460.567472	-188.928995	435.163545	-0.038112	-0.099756	22188.48232
45.355701	437.67859	-161.462336	445.845024	-0.038112	-0.862718	22187.71935
34.674223	445.308217	-234.706759	420.667253	-0.038112	-0.099756	22211.3712
31.622372	450.648957	-207.240101	442.03021	2.250776	-0.099756	22148.80825
20.940893	446.834143	-204.951212	445.082061	0.724851	-0.099756	22230.44527
2.629788	451.411919	-234.706759	435.163545	0.724851	-0.099756	22218.23786
-7.288728	433.100814	-227.077132	427.533918	1.487814	0.663207	22215.94897
-27.125759	446.07118	-249.203051	430.585769	-0.801075	0.663207	22222.05268
-26.362796	429.286	-246.914163	422.956141	-0.038112	-0.862718	6674.398022
-33.992424	440.730441	-242.336387	442.03021	1.487814	0.663207	18647.57225
-60.696119	425.471186	-272.091933	442.03021	-0.801075	-0.099756	23.651845
-43.147976	424.708224	-301.084517	416.089477	0.724851	0.663207	11.444441
-79.770188	417.841559	-308.714145	417.615402	-2.327	-0.099756	12.970367
-95.029443	416.315633	-285.825263	417.615402	-3.089963	-0.099756	10.681478
-104.947958	417.841559	-302.610443	414.563551	-0.801075	1.42617	10.681478
-104.184995	410.974894	-308.714145	410.748738	-1.564037	-0.099756	10.681478
-123.259064	413.263782	-332.365989	399.304297	-0.801075	0.663207	8.39259
-125.547952	404.871192	-349.15117	389.385781	-0.038112	0.663207	10.681478
-127.073877	399.530453	-323.973399	380.993191	1.487814	-0.099756	8.39259
-153.014611	400.293416	-342.284505	384.045042	1.487814	-0.099756	9.918516
-162.933126	394.189714	-359.832648	342.845054	1.487814	1.42617	7.629627
-172.851642	381.98231	-362.884499	340.556166	-0.801075	-0.862718	11.444441
-168.273865	407.160081	-347.625244	369.54875	1.487814	-0.099756	8.39259
-192.688673	387.323049	-333.891915	358.867272	2.250776	-0.099756	21753.59355
-201.844226	375.115646	-350.677095	347.42283	2.250776	-0.862718	22219.00082
-214.051629	389.611938	-361.358574	353.526532	3.776702	0.663207	22239.60082
-245.333102	370.537869	-355.254872	335.978389	-0.038112	-0.862718	22218.23786
-226.259033	352.989726	-368.988201	311.563582	1.487814	0.663207	22222.05268
-243.807176	352.226764	-413.24004	284.096923	-0.801075	-0.099756	22224.34156
-256.01458	345.360099	-401.795599	274.178408	1.487814	1.42617	22219.76379
-272.036797	341.545285	-379.669679	274.178408	-3.089963	-1.625681	22215.94897
-268.984947	330.863807	-372.803015	255.104339	-0.038112	-0.099756	22229.6823
-279.666425	333.152695	-388.825232	239.845085	-1.564037	0.663207	22223.5786
-288.821978	311.026776	-417.817816	242.133973	-1.564037	-0.099756	22196.11194
-295.688642	307.211962	-452.914102	223.059904	-3.089963	0.663207	22205.2675
-307.896046	296.530484	-398.743748	223.059904	-3.852926	-0.862718	22204.50453
-314.762711	283.560117	-399.50671	197.882134	-3.089963	-0.862718	22203.74157
-350.621959	273.641602	-414.765965	186.437693	-0.038112	-0.099756	17474.89853
-325.444189	248.463831	-385.773381	178.045103	0.724851	-0.099756	22191.53417
[truncated: 28,725 more rows]
