# Supplementary material for: Dynamic analysis of slant cracked rotor system considering nonlinear oil film force
Source: PLoS One. 2024 Jan 25;19(1):e0294293. doi: 10.1371/journal.pone.0294293 (PMC10810477; doi:10.1371/journal.pone.0294293)
Supplement: S1 File — These data were measured by two eddy current sensors, model WT0150. (ZIP) [file pone.0294293.s001.zip › 2021.3.18 Test data for plain bearings/2021.3.18 (P=0.2Mpa, Z=8.1g Clockwise126°+4.0g)/600.csv]

1024	30720	7	0	3
8	8	8	8	10	10	1
3	3	3	3	1	1	4
2	1	4	3	0	0	0
0	0	0	0	-0.000039	-0.000018	20750.27734
-292.545942	319.85206	-377.235997	178.864692	1.543571	-0.658182	22219.76379
-316.960749	299.252066	-394.78414	178.864692	0.780608	-0.658182	22226.63045
-331.457041	271.785407	-375.710072	155.97581	3.069496	-0.658182	22240.36378
-377.997768	234.400233	-392.495252	55.264729	0.017645	0.867744	22115.23789
-380.286657	203.118761	-409.280432	44.583251	-0.745317	0.104781	22238.83786
-384.864433	204.644686	-474.132265	12.538816	3.069496	0.867744	22230.44527
-406.22739	184.044693	-397.835991	46.109176	3.069496	0.867744	22229.6823
-425.301458	155.052109	-364.265631	33.13881	-1.50828	-0.658182	22226.63045
-446.664415	103.933605	-356.636003	-27.898209	0.780608	1.630706	22225.86749
-447.427377	92.489164	-355.110078	-8.824141	0.017645	0.867744	22217.4749
-452.005154	76.466947	-339.08786	-26.372284	-0.745317	-0.658182	22226.63045
-467.264409	57.392878	-314.673053	-56.127831	-0.745317	0.104781	22229.6823
-464.212558	31.452145	-298.650835	-74.438936	-0.745317	0.104781	22215.94897
-468.790334	-9.747843	-294.073059	-118.690775	-0.745317	0.104781	22206.03046
-476.419961	-26.533023	-323.828606	-150.73521	-2.271243	-0.658182	22217.4749
-485.575514	-48.658942	-303.228612	-185.068533	-0.745317	0.104781	22196.87491
-454.294042	-70.784862	-271.94714	-178.964831	-2.271243	-1.421144	22212.89712
-438.271825	-97.488557	-245.243444	-211.772229	-0.745317	0.867744	22228.15638
-429.879235	-122.666328	-246.769369	-231.60926	0.780608	0.104781	22215.94897
-438.271825	-136.399657	-195.650866	-238.475925	1.543571	0.867744	22225.10453
-407.753315	-188.281123	-186.495313	-275.861099	0.017645	0.104781	22231.20823
-390.968135	-195.91075	-203.280493	-257.549993	0.017645	0.867744	22204.50453
-376.471843	-224.903334	-161.317543	-275.861099	1.543571	0.867744	22177.80084
-365.790365	-238.636664	-171.236058	-327.742565	3.069496	0.104781	22244.94156
-323.827414	-266.103322	-108.673114	-347.579596	2.306534	0.867744	22238.07489
-305.516308	-285.177391	-180.391611	-399.461062	1.543571	-0.658182	22200.68972
-293.308905	-300.436645	-56.791648	-363.601814	0.780608	1.630706	22225.86749
-284.153352	-332.48108	-10.250921	-358.261074	0.780608	-0.658182	22230.44527
-279.575575	-369.866254	-8.724995	-349.868484	-0.745317	-0.658182	22209.08231
-224.642258	-391.229211	30.186104	-375.809217	-0.745317	-0.658182	22183.90454
-220.064482	-389.703286	29.423141	-388.779584	0.017645	1.630706	22215.94897
-167.420053	-408.014391	58.415725	-426.927721	-0.745317	0.104781	22202.97861
-169.708941	-434.718087	85.882384	-405.564764	-0.745317	0.104781	22193.82305
-133.849693	-442.347714	124.030521	-377.335143	-2.271243	-1.421144	22193.06009
-114.775624	-483.547702	114.874968	-424.638832	-2.271243	0.867744	22167.88232
-66.708972	-458.369932	115.637931	-429.216609	-2.271243	0.104781	22187.71935
-34.664537	-486.599553	150.734217	-466.601783	-1.50828	-0.658182	22193.82305
-6.434916	-488.888441	200.326795	-361.312925	1.543571	0.104781	22192.29713
27.898408	-480.495851	247.630484	-359.024037	-1.50828	-1.421144	22215.18601
46.209513	-501.858808	248.393447	-352.920335	-0.745317	0.104781	22197.63787
75.202097	-469.814373	252.971223	-362.838851	-1.50828	-0.658182	22187.71935
114.113197	-480.495851	301.800839	-386.490696	1.543571	0.867744	22196.11194
120.216899	-469.05141	313.24528	-363.601814	0.017645	0.104781	22186.19343
159.890961	-472.866224	356.734156	-307.142571	3.069496	0.104781	22235.02304
194.224284	-459.132895	353.682305	-288.068503	3.069496	0.104781	22241.88971
241.527974	-431.666236	342.237864	-290.357391	1.543571	0.867744	22246.46748
246.10575	-421.747721	389.541553	-280.438875	1.543571	0.104781	22145.7564
274.335372	-406.488466	394.882292	-257.549993	0.017645	0.104781	22228.91934
284.253887	-402.673652	390.304516	-258.312956	-0.745317	0.104781	22228.91934
294.172403	-388.17736	367.415634	-248.39444	0.017645	0.867744	22222.81564
320.876099	-388.17736	433.793392	-204.905564	1.543571	0.867744	22221.28971
371.994602	-353.081074	426.926727	-156.838912	-0.745317	0.104781	22228.91934
359.787198	-332.48108	410.141547	-130.898179	-0.745317	0.104781	22228.91934
394.120521	-309.592198	411.667473	-131.661142	-0.745317	-0.658182	22219.00082
403.276074	-273.73295	421.585988	-121.742626	-1.50828	0.104781	22206.79342
384.202006	-266.103322	358.260081	-114.112999	-1.50828	0.104781	22214.42305
420.824217	-243.21444	340.711938	-125.55744	-1.50828	-1.421144	22190.00824
434.557546	-208.881117	349.867491	-156.075949	2.306534	1.630706	22215.94897
448.290876	-160.051502	410.90451	-55.364868	-0.745317	0.104781	22228.91934
443.713099	-142.503359	415.482286	14.827704	-0.745317	0.867744	22215.18601
449.053838	-108.932998	381.148963	24.74622	1.543571	0.867744	22228.91934
448.290876	-74.599675	373.519336	45.346213	-0.745317	0.867744	22234.26008
442.187174	-31.873762	386.489702	97.22768	0.780608	-0.658182	22214.42305
446.76495	-6.695992	337.660087	126.220264	-0.745317	-0.658182	22220.52675
449.053838	18.481779	374.282299	160.553587	3.069496	1.630706	22254.09711
437.609397	55.10399	326.978609	165.894326	1.543571	-0.658182	22231.97119
420.061254	70.363245	286.541584	170.472102	0.780608	-0.658182	22236.54897
397.935335	96.303978	291.11936	175.812841	0.780608	0.104781	22243.41563
391.831633	123.007674	281.200845	225.405419	1.543571	0.104781	22225.10453
388.016819	166.49655	261.363813	242.953562	0.017645	0.104781	22219.00082
372.757565	176.415065	224.741602	261.264668	1.543571	0.867744	22227.39341
354.446459	193.963208	220.163826	262.027631	2.306534	0.867744	22222.81564
366.653863	237.452084	196.511981	269.657258	-0.745317	0.104781	22215.18601
342.239055	252.711339	169.808285	286.442438	0.017645	0.104781	22190.7712
322.402024	279.415035	140.815701	295.597991	-3.034206	-0.658182	22197.63787
307.142769	302.303917	72.912017	309.33132	0.017645	0.867744	22199.16379
275.098334	318.326134	34.000918	262.027631	-3.034206	-0.658182	22192.29713
288.831664	341.977979	5.008334	305.516507	0.017645	0.104781	22194.58602
265.942782	368.681675	7.297222	323.06465	-0.745317	0.104781	22206.03046
240.765011	388.518706	1.956483	348.24242	0.780608	0.867744	22223.5786
207.957614	390.044631	-40.76943	362.738712	0.017645	0.867744	22088.5342
186.594657	406.066849	-80.443493	394.020184	-2.271243	-1.421144	22195.34898
175.150216	428.192768	-75.865716	398.597961	0.780608	0.104781	22201.45268
149.972446	454.896464	-126.98422	384.101669	3.069496	0.867744	22204.50453
130.898377	449.555725	-128.510145	390.205371	3.832459	0.867744	22208.31935
114.87616	446.503874	-142.243474	370.368339	1.543571	1.630706	22219.76379
86.646538	442.68906	-146.058288	364.264637	2.306534	0.867744	22222.81564
65.283582	461.000166	-220.828636	340.612793	1.543571	-1.421144	22180.08972
24.846557	443.452023	-232.273077	326.879463	0.017645	-1.421144	22210.60823
-1.857139	441.926098	-239.139742	381.81278	0.017645	0.104781	22223.5786
-25.508984	444.214986	-216.25086	380.286855	-3.034206	-1.421144	22193.06009
-35.4275	441.926098	-265.843438	379.523892	2.306534	-0.658182	2675.710318
-47.634903	427.429806	-262.791587	377.997967	2.306534	0.867744	18.311106
-97.990444	432.007582	-326.117494	348.24242	-0.745317	0.867744	12.970367
-124.69414	410.644625	-300.939724	354.346122	-1.50828	-0.658182	11.444441
-136.138581	406.066849	-323.065643	349.768345	-2.271243	0.104781	9.155553
-178.101531	390.807594	-361.21378	307.042432	-2.271243	-0.658182	11.444441
-215.486705	381.652041	-368.843407	242.1906	-0.745317	0.867744	9.918516
-206.331153	373.259451	-378.761923	265.079482	0.017645	0.867744	21311.07517
-218.538556	371.733526	-363.502668	259.738743	-0.745317	0.104781	22196.11194
-249.057066	358.000197	-358.161929	261.264668	-1.50828	-0.658182	22208.31935
-281.864464	345.02983	-377.235997	223.116531	0.017645	0.104781	22214.42305
-301.701495	325.192799	-377.235997	203.2795	-0.745317	-0.658182	22216.71194
-298.649644	314.511321	-390.206364	179.627655	0.017645	-0.658182	22208.31935
-302.464457	287.044662	-382.576736	172.760991	1.543571	1.630706	22228.15638
-339.086669	277.126146	-394.78414	116.301748	3.069496	1.630706	22251.04526
-365.790365	255.76319	-394.021178	132.323965	2.306534	0.104781	22225.86749
-395.545911	209.985426	-393.258215	40.768437	4.595422	1.630706	22237.31193
-400.886651	200.829873	-400.887842	68.998058	0.780608	-0.658182	22241.12674
-394.782949	168.022475	-447.428569	-15.690806	2.306534	0.867744	22220.52675
-416.908868	158.866922	-362.739705	34.664735	0.780608	0.867744	22222.81564
-433.694048	131.400264	-354.347115	11.01289	0.017645	0.867744	22229.6823
-448.19034	102.40768	-352.82119	7.961039	-0.745317	0.104781	22214.42305
-457.345893	67.311394	-361.21378	-30.187098	1.543571	0.867744	22223.5786
-489.390328	57.392878	-329.932308	-46.972278	-0.745317	-0.658182	22228.91934
-468.027371	29.92622	-321.539717	-87.409303	-1.50828	0.104781	22194.58602
-463.449595	-0.59229	-317.724904	-95.801893	-2.271243	-0.658182	22201.45268
-469.553297	-31.873762	-323.065643	-127.846328	-2.271243	-1.421144	22212.89712
-468.790334	-57.051532	-270.421214	-175.150018	-2.271243	-0.658182	22204.50453
-460.397744	-64.68116	-320.013792	-248.39444	-1.50828	1.630706	22211.3712
-450.479228	-94.436706	-272.710102	-251.446291	1.543571	1.630706	22231.97119
-447.427377	-128.007067	-234.561965	-211.009266	1.543571	-0.658182	22225.86749
-431.40516	-143.266322	-209.384195	-243.053701	-0.745317	0.104781	22219.76379
-419.960719	-173.021868	-176.576797	-254.498142	-0.745317	0.104781	22183.14158
-388.679247	-217.273707	-172.761984	-266.705546	1.543571	1.630706	22196.87491
-382.575545	-221.851484	-170.473096	-303.327757	0.780608	0.104781	22218.23786
-371.894067	-247.792217	-131.561996	-323.164788	1.543571	0.104781	22244.17859
-362.738514	-267.629248	-117.065704	-343.764782	3.069496	0.104781	22228.15638
-343.664445	-305.777385	-95.702747	-318.587012	0.017645	-0.658182	22189.24528
-304.753346	-318.747751	-46.873132	-353.683298	1.543571	0.867744	22229.6823
-291.782979	-337.058857	-13.302772	-358.261074	0.017645	0.104781	22225.10453
-273.471873	-362.236627	-98.754598	-468.127708	-0.745317	-0.658182	22160.25269
-237.612625	-382.073658	-1.858331	-368.17959	0.017645	0.104781	22216.71194
-220.827445	-388.940323	34.000918	-393.35736	2.306534	0.104781	22222.05268
-175.04968	-423.273646	58.415725	-409.379578	-0.745317	0.867744	22185.43046
-123.931177	-433.192162	87.408309	-389.542547	0.017645	0.867744	22202.97861
-120.116363	-437.006975	117.163856	-399.461062	-1.50828	-0.658182	22196.11194
-102.56822	-443.110677	136.237925	-393.35736	0.780608	0.104781	22181.61565
-50.686754	-490.414367	153.023105	-393.35736	-2.271243	0.104781	22161.77862
-26.271947	-492.703255	125.556446	-444.475864	-0.745317	0.867744	22196.11194
9.587302	-496.518069	181.252726	-439.898087	0.017645	0.867744	22183.14158
37.816923	-483.547702	208.719385	-404.038839	-0.745317	-0.658182	22186.19343
52.313215	-488.888441	263.652702	-384.96477	0.780608	0.867744	22212.13416
78.253948	-482.021777	285.778621	-357.498112	0.780608	0.104781	22205.2675
119.453936	-479.732889	300.274913	-343.764782	2.306534	1.630706	22198.40083
124.794675	-464.473634	295.697137	-341.475894	0.017645	0.104781	22216.71194
169.809477	-473.629187	339.186013	-307.142571	1.543571	-0.658182	22249.51933
192.698359	-459.132895	353.682305	-293.409242	0.780608	0.867744	22237.31193
234.661309	-433.192162	353.682305	-293.409242	2.306534	0.104781	22242.65267
231.609458	-434.718087	375.808224	-285.779614	0.780608	0.867744	22239.60082
261.365005	-404.96254	374.282299	-303.327757	0.780608	0.104781	22221.28971
288.068701	-392.755137	377.33415	-275.861099	-0.745317	0.867744	22225.86749
314.772397	-389.703286	381.148963	-217.112968	-3.034206	-0.658182	22228.91934
322.402024	-360.710702	421.585988	-203.379639	0.017645	0.104781	22215.94897
346.816832	-350.792186	410.90451	-161.416688	1.543571	0.867744	22228.15638
368.179788	-335.532931	406.326734	-135.475955	-2.271243	0.104781	22230.44527
394.883484	-308.829236	436.845243	-143.868545	0.017645	-0.658182	22195.34898
392.594596	-292.807018	416.245249	-154.550024	-0.745317	0.104781	22188.48232
395.646447	-271.444061	395.645255	-101.142632	-3.034206	-0.658182	22210.60823
431.505695	-238.636664	388.778591	-123.268551	-0.745317	0.104781	22199.92676
448.290876	-192.095937	396.408218	-106.483371	-0.745317	-0.658182	22215.18601
445.239025	-145.55521	346.81564	-116.401887	0.780608	-0.658182	22229.6823
442.187174	-135.636694	388.015628	19.40548	0.780608	0.104781	22215.94897
450.579764	-100.540408	401.748957	9.486965	-1.50828	0.104781	22221.28971
454.394578	-80.703377	397.171181	61.368431	0.017645	0.104781	22231.20823
433.031621	-47.133017	396.408218	101.042493	-1.50828	-0.658182	22220.52675
458.209391	-3.644141	359.023044	129.272115	0.780608	0.104781	22242.65267
440.661248	9.326226	365.889708	160.553587	2.306534	0.104781	22251.80822
439.898286	42.133623	337.660087	171.998028	3.069496	0.867744	22243.41563
418.535329	72.652133	302.563801	163.605438	2.306534	0.867744	22228.91934
408.616813	111.563233	298.748988	168.183214	3.832459	0.867744	22240.36378
393.357559	128.348413	284.252696	197.175798	3.069496	0.104781	22230.44527
394.883484	149.711369	245.341596	168.946177	0.017645	0.104781	22218.23786
375.809416	180.992842	233.897155	239.901711	-0.745317	0.104781	22228.91934
375.046453	217.615053	214.823087	274.235035	-0.745317	0.104781	22174.74899
349.868683	242.029861	196.511981	296.360954	0.017645	-0.658182	22192.29713
343.764981	238.215047	175.911987	297.123917	-1.50828	0.104781	22200.68972
322.402024	283.992811	132.423111	276.523923	-2.271243	-0.658182	22208.31935
315.535359	295.437252	59.178688	294.072066	-1.50828	0.867744	22194.58602
292.646477	310.696507	60.704614	296.360954	0.780608	0.867744	22170.93417
281.202036	341.977979	25.608328	338.323904	0.017645	0.867744	22215.18601
262.127968	368.681675	15.689812	332.220203	0.780608	0.104781	22210.60823
233.898347	391.570557	-18.643511	329.931314	0.017645	0.104781	22199.16379
208.720576	383.177967	-29.324989	374.183153	-0.745317	-0.658182	22219.00082
200.327986	408.355737	-49.924983	374.946116	0.017645	0.867744	22203.74157
161.416887	409.1187	-95.702747	386.390557	-1.50828	-0.658182	22205.2675
105.720607	436.585358	-138.428661	397.834998	1.543571	0.104781	22203.74157
139.290967	441.926098	-117.065704	406.227588	3.069496	0.867744	22220.52675
87.409501	457.948315	-126.98422	381.81278	1.543571	0.867744	22210.60823
63.757656	462.526091	-180.391611	372.657228	-0.745317	0.104781	22205.2675
46.972476	444.214986	-172.761984	365.0276	1.543571	1.630706	22206.79342
14.165078	464.81498	-243.717518	351.294271	0.017645	0.867744	22133.549
8.061376	461.763129	-242.954556	384.101669	3.069496	1.630706	22196.87491
-26.271947	444.214986	-250.584183	398.597961	-0.745317	0.867744	22200.68972
-36.190462	438.874247	-270.421214	351.294271	-1.50828	0.104781	11236.91519
-65.946009	435.059433	-276.524916	365.0276	0.780608	0.104781	23.651845
-107.90896	422.089066	-291.784171	377.235004	0.780608	0.104781	12.970367
-102.56822	419.037215	-303.991575	336.797979	-3.034206	-0.658182	9.918516
-136.138581	397.674259	-335.273047	330.694277	0.017645	0.104781	11.444441
-171.997829	392.33352	-384.865625	313.146134	-3.034206	0.104781	9.155553
-184.968196	390.807594	-339.850823	316.197985	-0.745317	0.104781	11.444441
-191.834861	386.229818	-352.058227	310.094283	0.780608	1.630706	17777.03177
-239.901513	380.126116	-372.658221	265.079482	1.543571	0.104781	22196.11194
-228.457072	361.052047	-419.198948	233.035047	0.780608	0.104781	22203.74157
-257.449656	346.555755	-394.78414	174.286916	-0.745317	-1.421144	22216.71194
-281.101501	334.348352	-375.710072	219.301717	0.780608	0.104781	22226.63045
-294.83483	320.615022	-371.132295	192.598022	2.306534	0.867744	22212.13416
-304.753346	298.489103	-391.732289	188.020245	1.543571	0.867744	22243.41563
-317.723712	271.022445	-397.073028	140.716556	2.306534	0.867744	22236.54897
-373.419992	265.681705	-420.724873	82.731388	3.069496	0.104781	22227.39341
-383.338508	213.800239	-374.947109	94.175829	0.780608	0.104781	22226.63045
-394.019986	215.326165	-442.850793	36.190661	0.017645	0.867744	22239.60082
-395.545911	167.259512	-427.591538	21.694369	-0.745317	-0.658182	22215.18601
-403.175539	160.392848	-447.428569	-63.757458	-1.50828	0.104781	22216.71194
-424.538495	99.355829	-371.895258	-7.298215	-1.50828	-0.658182	22228.91934
-429.879235	103.933605	-342.902674	-8.061178	-1.50828	-0.658182	22217.4749
-457.345893	91.726201	-345.191562	-24.083396	-0.745317	0.867744	22219.76379
-480.997738	46.7114	-330.69527	-41.631539	-2.271243	-0.658182	22209.08231
-452.768117	18.481779	-297.12491	-101.905595	0.780608	0.867744	22207.55638
-471.842185	-8.221917	-301.702686	-114.875961	-2.271243	0.867744	22202.21564
-458.871819	-16.614507	-325.354531	-135.475955	0.017645	0.867744	22214.42305
-470.31626	-41.792278	-279.576767	-156.075949	0.017645	0.104781	22220.52675
-444.375527	-71.547824	-294.836022	-208.720378	2.306534	-0.658182	22219.00082
-452.768117	-105.118185	-276.524916	-192.69816	0.780608	-0.658182	22227.39341
-447.427377	-127.244104	-232.273077	-257.549993	0.780608	0.104781	22230.44527
-430.642197	-144.029284	-272.710102	-268.231471	0.017645	0.104781	22181.61565
-415.382943	-173.784831	-190.310127	-258.312956	-0.745317	-1.421144	22212.13416
-394.782949	-208.118154	-178.102723	-263.653695	0.780608	0.104781	22200.68972
-388.679247	-221.088521	-142.243474	-287.30554	1.543571	0.104781	22233.49712
-363.501476	-259.99962	-127.747182	-313.246273	1.543571	0.867744	22232.73415
-359.686663	-282.888502	-114.776816	-352.920335	2.306534	0.867744	22209.84527
-327.642228	-292.044055	-87.310157	-326.216639	0.017645	0.104781	22214.42305
-316.960749	-318.747751	-40.76943	-346.816633	0.017645	0.104781	22224.34156
-294.071867	-336.295894	-37.717579	-370.468478	0.780608	0.867744	22219.76379
-267.368172	-358.421813	-15.59166	-368.17959	0.017645	0.867744	22203.74157
-244.479289	-387.414397	8.060185	-382.675882	-2.271243	-0.658182	22207.55638
-217.775594	-394.281062	20.267589	-375.809217	-1.50828	0.104781	22220.52675
-202.516339	-417.169944	53.074986	-404.038839	-0.745317	0.104781	22204.50453
-173.523755	-441.584752	122.504595	-401.74995	-1.50828	-0.658182	22187.71935
-148.345985	-449.214379	104.19349	-389.542547	-2.271243	-0.658182	22191.53417
-111.723773	-442.347714	134.711999	-410.905503	-2.271243	-0.658182	22187.71935
-63.657121	-477.444	140.815701	-433.794385	-1.50828	0.104781	22185.43046
-44.583052	-478.206963	179.726801	-394.883286	0.780608	0.867744	22197.63787
-2.620102	-488.888441	164.467546	-378.098106	0.780608	0.104781	22198.40083
28.66137	-490.414367	191.934204	-385.727733	-2.271243	-0.658182	22170.17121
40.868774	-495.755106	224.741602	-410.905503	0.017645	0.104781	22203.74157
90.461352	-473.629187	262.889739	-359.024037	1.543571	0.867744	22212.89712
108.009495	-484.310665	285.778621	-353.683298	0.780608	0.104781	22185.43046
138.528004	-475.918075	332.319348	-337.66108	2.306534	1.630706	22247.99341
178.202067	-456.844006	360.548969	-304.853683	2.306534	0.104781	22252.57118
204.905763	-459.895857	360.548969	-290.357391	3.069496	1.630706	22235.786
228.557607	-430.140311	358.260081	-298.749981	0.017645	0.104781	22169.40825
236.187235	-433.192162	385.72674	-273.572211	0.780608	0.104781	22241.12674
253.735378	-420.221795	372.756373	-262.890732	-0.745317	0.104781	22213.66009
273.572409	-411.066242	398.697106	-249.920366	1.543571	-0.658182	22222.81564
290.357589	-385.125509	406.326734	-227.031484	0.017645	0.104781	22231.97119
334.609428	-368.340329	397.934143	-208.720378	0.780608	-0.658182	22215.18601
346.053869	-349.266261	427.68969	-166.757427	0.017645	0.867744	22224.34156
359.787198	-338.584782	424.637839	-147.683359	0.017645	1.630706	22221.28971
384.202006	-309.592198	429.978578	-130.135216	-0.745317	0.867744	22196.87491
408.616813	-278.310726	402.51192	-113.350036	-1.50828	0.104781	22204.50453
414.720515	-292.807018	391.067479	-119.453738	0.017645	0.867744	22211.3712
422.350143	-237.873701	413.956361	-114.112999	-1.50828	0.867744	22211.3712
447.527913	-185.229272	385.72674	-84.357452	1.543571	1.630706	22219.00082
432.268658	-190.570011	347.578603	-40.868576	0.780608	0.867744	22228.15638
435.320509	-141.740396	434.556355	27.79807	1.543571	0.867744	22227.39341
439.898286	-88.333005	366.652671	14.064741	0.017645	0.104781	22221.28971
462.787168	-54.762644	354.445267	40.768437	0.780608	-0.658182	22227.39341
455.920503	-44.081166	379.623038	90.361015	0.017645	0.867744	22177.80084
452.105689	-11.273768	361.311932	137.664705	2.306534	1.630706	22238.07489
448.290876	17.718816	342.237864	141.479518	0.017645	0.104781	22240.36378
410.905702	43.659549	286.541584	142.242481	-0.745317	-2.184107	22243.41563
421.58718	54.341027	340.711938	166.657289	1.543571	0.104781	22228.15638
412.431627	94.01509	311.719354	200.227649	-1.50828	-0.658182	22228.15638
409.379776	129.111375	307.90454	223.879494	0.017645	0.104781	22229.6823
383.439043	157.340997	277.386031	234.560972	-0.745317	0.104781	22215.18601
377.335341	196.252096	259.837888	249.820227	0.017645	1.630706	22225.10453
361.313124	213.800239	198.037906	262.027631	-0.745317	0.104781	22221.28971
343.764981	232.874308	175.911987	263.553556	-1.50828	0.104781	22183.90454
339.950167	248.896525	165.230509	282.627625	0.780608	0.867744	22200.68972
324.690912	259.578003	139.289776	315.435022	-0.745317	0.104781	22212.13416
309.431658	287.044662	112.58608	296.360954	0.780608	0.104781	22186.19343
291.120552	329.007613	90.46016	318.486873	0.780608	0.104781	22201.45268
286.542775	342.740942	53.837949	342.138718	1.543571	0.104781	22224.34156
268.994632	373.259451	30.949067	340.612793	1.543571	1.630706	22209.08231
244.579825	391.570557	-4.147219	367.316488	0.780608	0.867744	22205.2675
233.898347	396.911296	-13.302772	391.731296	0.017645	0.104781	22200.68972
183.542806	406.829812	-52.213871	383.338706	1.543571	0.867744	22203.74157
162.179849	415.985365	-118.591629	380.286855	1.543571	0.867744	22193.82305
161.416887	451.844613	-110.962002	402.412774	2.306534	0.104781	22235.786
118.690973	437.348321	-137.665698	400.886849	1.543571	0.104781	22229.6823
114.87616	460.237203	-112.487928	394.783147	0.780608	-0.658182	22213.66009
75.96506	462.526091	-170.473096	372.657228	1.543571	0.867744	22212.89712
36.290998	446.503874	-185.73235	367.316488	1.543571	0.104781	22214.42305
26.372482	448.029799	-195.650866	391.731296	2.306534	1.630706	22196.11194
8.061376	446.503874	-236.087891	346.716495	-1.50828	-0.658182	22179.32676
-12.538617	435.059433	-226.169375	378.760929	0.017645	0.104781	22212.89712
-27.797872	446.503874	-236.087891	359.686861	-1.50828	-1.421144	18272.95755
-54.501568	436.585358	-313.147127	328.405389	-0.745317	0.104781	22.125919
-85.020077	422.852029	-298.650835	332.983165	-2.271243	0.104781	14.496292
-115.538587	407.592774	-307.043425	379.523892	-0.745317	-0.658182	11.444441
-149.108947	415.222402	-356.636003	344.427606	-0.745317	0.104781	9.918516
-152.160798	388.518706	-367.317482	329.931314	-1.50828	0.104781	10.681478
-168.183016	384.703892	-330.69527	295.597991	0.780608	0.867744	9.918516
-194.123749	388.518706	-349.769339	291.020215	0.780608	0.867744	20574.81613
-232.271886	376.311302	-368.843407	287.205401	0.017645	0.104781	22202.97861
-262.790395	364.866861	-370.369333	226.168382	-0.745317	0.104781	22196.87491
-260.501507	333.585389	-418.435985	235.323935	1.543571	0.104781	22210.60823
-292.545942	343.503905	-387.154513	203.2795	0.780608	-0.658182	22220.52675
-291.782979	333.585389	-374.947109	179.627655	1.543571	0.104781	22232.73415
-312.382973	306.881693	-395.547103	196.412835	3.832459	0.867744	22241.12674
-325.35334	278.652072	-394.021178	174.286916	0.780608	0.104781	22239.60082
-379.523694	255.76319	-387.917476	127.746189	1.543571	0.104781	22231.20823
-371.131104	222.192829	-387.917476	87.309164	0.780608	-0.658182	22226.63045
-377.234806	194.726171	-416.147097	44.583251	0.780608	0.867744	22230.44527
-400.886651	164.970624	-419.961911	28.561033	0.017645	0.104781	22221.28971
-413.094054	151.237295	-379.524886	41.5314	0.017645	0.104781	22217.4749
-437.508862	124.533599	-360.450817	22.457331	-0.745317	-0.658182	22225.86749
-448.19034	90.963239	-331.458233	-23.320433	-0.745317	0.104781	22231.20823
-467.264409	97.829903	-432.169314	-104.194483	0.017645	-0.658182	22138.12677
-472.605148	55.10399	-352.82119	-53.838942	-2.271243	0.867744	22203.74157
-471.079222	23.059555	-291.784171	-79.016713	0.017645	0.867744	22213.66009
-462.686632	-17.37747	-325.354531	-114.875961	-0.745317	0.104781	22198.40083
-492.442179	-27.295986	-350.532302	-108.772259	-1.50828	-1.421144	22213.66009
-429.879235	-41.029315	-301.702686	-161.416688	-0.745317	0.867744	22225.86749
-445.138489	-69.258936	-259.739736	-172.098167	0.017645	0.104781	22215.18601
-457.345893	-92.147818	-262.791587	-220.927782	1.543571	0.104781	22225.86749
-458.871819	-134.110769	-248.295295	-237.712962	1.543571	0.104781	22231.97119
-423.01257	-125.718179	-215.487897	-248.39444	0.780608	0.867744	22186.19343
-429.116272	-179.888533	-202.517531	-292.646279	1.543571	0.104781	22179.32676
-405.464427	-199.725564	-204.043456	-314.772198	1.543571	-0.658182	22244.17859
-383.338508	-231.007036	-153.687915	-281.201838	1.543571	-0.658182	22238.83786
-351.294073	-250.844068	-139.191623	-310.194422	-1.50828	-0.658182	22221.28971
-356.634812	-263.814434	-88.07312	-317.824049	2.306534	0.867744	22222.81564
-336.034818	-298.147757	-75.865716	-326.979602	1.543571	0.104781	22228.91934
-305.516308	-307.30331	-58.317573	-338.424043	0.017645	0.104781	22209.84527
-285.679277	-335.532931	-48.399058	-380.386994	0.017645	0.867744	22191.53417
-261.26447	-355.369962	3.482408	-365.127739	-2.271243	-1.421144	22209.84527
-252.108917	-366.051441	27.897216	-369.705515	0.017645	0.104781	22200.68972
-198.701525	-401.147727	29.423141	-424.638832	-1.50828	-0.658182	22192.29713
-200.227451	-415.644019	54.600912	-394.120323	-0.745317	-0.658182	22200.68972
-160.553388	-442.347714	89.697198	-394.883286	-0.745317	0.104781	22186.19343
-120.116363	-445.399565	118.689782	-397.172174	-1.50828	0.104781	22194.58602
-116.30155	-446.925491	134.711999	-396.409211	-2.271243	-1.421144	22186.95639
-56.027493	-456.844006	110.297192	-391.831435	0.017645	0.867744	22186.19343
-42.294164	-479.732889	169.808285	-400.986988	0.780608	0.867744	22176.27491
-1.857139	-482.021777	201.089757	-388.016621	-1.50828	-1.421144	22196.87491
10.350265	-475.155112	227.793453	-372.757366	1.543571	0.867744	22193.06009
39.342849	-491.940292	233.897155	-359.787	-0.745317	-0.658182	22190.00824
46.972476	-494.992143	265.94159	-361.312925	0.780608	-0.658182	22192.29713
88.172464	-485.83659	282.72677	-387.253658	0.017645	-0.658182	22209.08231
139.290967	-472.103261	323.163795	-330.794416	3.832459	1.630706	22245.70452
172.861328	-478.206963	352.156379	-294.935167	1.543571	-0.658182	22244.17859
196.513172	-437.006975	362.837858	-323.927751	0.017645	0.104781	22230.44527
225.505756	-452.26623	391.830442	-285.016652	0.017645	-0.658182	22228.91934
237.71316	-440.058826	368.178597	-270.52036	0.017645	0.104781	22232.73415
249.920564	-408.014391	368.941559	-296.461093	-0.745317	-0.658182	22223.5786
277.387223	-404.96254	400.223032	-275.098136	-0.745317	-0.658182	22218.23786
306.379807	-395.806988	384.963777	-217.112968	-1.50828	-0.658182	22227.39341
326.216838	-388.940323	417.008212	-222.453707	1.543571	1.630706	22231.97119
355.209422	-362.99959	436.08228	-184.30557	0.780608	0.104781	22219.00082
368.179788	-328.666267	427.68969	-157.601875	-3.034206	-1.421144	22205.2675
384.202006	-311.881086	404.800808	-186.594459	-3.034206	-0.658182	22212.89712
406.327925	-282.12554	434.556355	-117.927812	-3.034206	-0.658182	22190.7712
407.853851	-252.369993	423.111914	-100.379669	1.543571	0.867744	22213.66009
400.987186	-218.799633	397.171181	-98.090781	0.780608	-0.658182	22227.39341
438.37236	-176.836682	408.615622	-67.572272	0.017645	0.104781	22217.4749
449.053838	-172.258906	420.823026	-19.505619	0.780608	-0.658182	22226.63045
455.15754	-133.347806	426.163765	-1.957476	0.780608	0.867744	22233.49712
432.268658	-111.984849	397.934143	17.116592	-1.50828	0.104781	22213.66009
472.705683	-82.229303	369.704522	48.398064	0.780608	0.104781	22221.28971
440.661248	-47.895979	369.704522	107.909158	2.306534	0.104781	22251.04526
441.424211	-21.955246	364.363783	119.353599	2.306534	0.104781	22235.786
444.476062	23.822518	366.652671	149.872108	2.306534	0.867744	22241.12674
439.898286	45.948437	340.711938	173.523953	0.017645	0.104781	22239.60082
392.594596	70.363245	328.504534	203.2795	3.069496	1.630706	22229.6823
417.772366	100.118791	308.667503	207.094314	-0.745317	0.104781	22219.00082
378.098304	113.089158	275.097143	220.06468	0.017645	-1.421144	22226.63045
385.727931	159.629885	259.074925	243.716525	-2.271243	-0.658182	22225.86749
376.572378	171.837289	245.341596	257.449854	-1.50828	0.104781	22186.95639
347.579794	184.807655	201.089757	231.509121	0.780608	0.104781	22185.43046
365.8909	225.24468	167.519397	246.768376	-0.745317	-0.658182	22199.16379
320.876099	251.948376	143.867552	267.36837	-2.271243	-0.658182	22194.58602
325.453875	269.496519	102.667564	252.872078	-1.50828	0.104781	22202.21564
314.772397	298.489103	102.667564	310.094283	0.017645	0.867744	22191.53417
296.461291	308.407619	59.178688	342.138718	-1.50828	-0.658182	22202.21564
291.120552	341.977979	53.074986	353.583159	0.017645	-0.658182	22222.81564
262.127968	358.763159	31.71203	350.531308	1.543571	-0.658182	22204.50453
245.342788	380.889079	28.660179	374.183153	0.017645	0.867744	22206.03046
228.557607	397.674259	-16.354623	372.657228	0.780608	1.630706	22195.34898
189.646508	412.933514	-88.836083	360.449824	-0.745317	-0.658182	22194.58602
167.520588	441.163135	-139.191623	381.81278	1.543571	-0.658182	22193.06009
134.713191	451.844613	-139.191623	352.057234	-0.745317	-0.658182	22219.00082
134.713191	444.214986	-140.717549	384.101669	1.543571	-0.658182	22228.91934
114.87616	450.318688	-116.302741	401.649812	3.069496	1.630706	22202.21564
75.96506	459.474241	-150.636064	377.997967	1.543571	0.867744	22212.89712
62.231731	433.533507	-161.317543	368.079451	0.017645	-0.658182	22054.96384
16.453967	444.214986	-197.939754	386.390557	-3.034206	-2.184107	22175.51195
8.824339	451.08165	-214.724934	383.338706	0.780608	0.104781	22201.45268
-14.827506	439.637209	-217.776785	389.442408	-1.50828	0.104781	22209.08231
-52.975643	439.637209	-250.584183	384.101669	0.780608	0.104781	22193.06009
-75.101562	422.089066	-303.228612	339.84983	2.306534	0.104781	26.703696
-90.360817	420.563141	-303.228612	363.501675	0.017645	1.630706	12.970367
-117.827475	415.985365	-328.406382	294.072066	-3.034206	0.104781	12.207404
-146.057096	412.933514	-350.532302	305.516507	-0.745317	0.867744	10.681478
-146.820059	409.1187	-365.028594	312.383171	-1.50828	0.104781	8.39259
-154.449687	386.229818	-325.354531	340.612793	-1.50828	-0.658182	11.444441
-207.094115	394.622408	-352.058227	292.54614	0.780608	1.630706	19988.86074
-216.249668	370.2076	-372.658221	262.027631	0.780608	0.104781	22198.40083
-249.820029	362.577973	-374.947109	251.346152	-0.745317	-0.658182	22218.23786
-263.553358	355.711308	-352.058227	229.983196	0.780608	0.104781	22210.60823
-282.627426	319.089097	-385.628587	201.753575	0.780608	-0.658182	22219.00082
-291.020016	336.63724	-398.598954	168.946177	3.069496	0.867744	22251.04526
-315.434824	290.096513	-400.124879	153.686922	1.543571	0.104781	22230.44527
-326.116302	276.363184	-454.295234	75.10176	2.306534	0.104781	22234.26008
-353.582961	251.948376	-385.628587	123.168413	2.306534	0.104781	22239.60082
-371.894067	221.429867	-378.761923	87.309164	0.780608	0.867744	22219.76379
-392.49406	214.563202	-422.250799	47.635102	-2.271243	-0.658182	22219.00082
-400.886651	175.652102	-409.280432	9.486965	0.017645	0.104781	22226.63045
-420.723682	155.815071	-386.39155	40.005474	-2.271243	-1.421144	22216.71194
-436.745899	121.481748	-365.791556	11.01289	0.017645	0.104781	22219.76379
-439.79775	91.726201	-373.421184	-27.898209	-0.745317	-0.658182	22226.63045
-458.108856	70.363245	-358.161929	-34.764874	-0.745317	0.104781	22190.00824
-481.760701	57.392878	-332.984159	-44.68339	-1.50828	0.104781	22196.87491
-486.338477	36.029922	-339.850823	-111.82411	-1.50828	0.104781	22212.13416
-471.842185	11.615114	-309.332314	-108.009297	0.780608	0.867744	22216.71194
-435.982936	-12.036731	-307.806388	-96.564856	-0.745317	-0.658182	22207.55638
-463.449595	-34.925613	-264.317512	-153.024098	0.780608	0.867744	22228.91934
-451.242191	-74.599675	-271.184177	-167.52039	0.780608	0.867744	22231.97119
-447.427377	-92.147818	-264.317512	-205.668527	0.017645	0.104781	22217.4749
-441.323676	-123.42929	-255.924922	-275.861099	0.017645	0.104781	22093.87494
-432.168123	-139.451508	-230.747152	-260.601844	0.017645	-0.658182	22189.24528
-416.145905	-173.021868	-200.991605	-299.512944	2.306534	0.104781	22198.40083
-422.249607	-208.118154	-207.095307	-285.016652	2.306534	0.104781	22244.17859
-403.938501	-235.584813	-200.991605	-356.735149	1.543571	-0.658182	22231.97119
-373.419992	-243.977403	-168.184207	-329.26849	3.832459	-0.658182	22188.48232
-350.53111	-271.444061	-97.228673	-315.535161	5.358384	1.630706	22231.20823
-340.612594	-296.621832	-79.68053	-338.424043	2.306534	0.104781	22231.97119
-329.931116	-304.251459	-66.710163	-336.898118	-0.745317	0.867744	22202.21564
-283.390389	-317.984788	-70.524977	-393.35736	0.780608	0.104781	22213.66009
-265.842246	-347.740335	-24.747213	-375.809217	1.543571	0.867744	22219.00082
-246.768178	-385.125509	-1.858331	-393.35736	0.780608	0.104781	22196.11194
-220.064482	-381.310696	3.482408	-412.431429	0.780608	0.104781	22186.19343
-204.805227	-428.614385	65.28239	-402.512913	-0.745317	1.630706	22196.87491
-175.812643	-427.08846	46.971284	-427.690683	-0.745317	0.867744	22186.95639
-128.508953	-451.503267	85.119421	-428.453646	0.017645	0.104781	22173.98602
-103.331183	-455.318081	145.393477	-394.120323	1.543571	0.867744	22204.50453
-65.183046	-457.606969	140.052738	-417.009205	0.017645	0.867744	22211.3712
-30.08676	-477.444	178.200875	-386.490696	2.306534	1.630706	22193.06009
-1.094176	-488.125479	227.793453	-375.809217	1.543571	0.104781	22200.68972
19.505817	-483.547702	239.237894	-381.149956	0.017645	0.104781	22203.74157
50.78729	-485.83659	266.704553	-366.653664	1.543571	0.104781	22190.7712
84.35765	-491.940292	260.600851	-368.17959	0.780608	0.867744	22176.27491
111.061346	-467.525485	329.267497	-343.764782	-0.745317	-0.658182	22251.80822
138.528004	-479.732889	321.63787	-339.949969	3.832459	0.867744	22236.54897
177.439104	-469.05141	294.171211	-353.683298	0.017645	0.104781	22240.36378
191.172433	-474.392149	346.81564	-301.038869	3.069496	0.867744	22235.02304
215.587241	-461.421783	365.126746	-288.831465	-0.745317	-0.658182	22219.00082
246.10575	-437.006975	401.748957	-293.409242	0.780608	0.104781	22222.05268
252.972415	-424.036609	392.593404	-292.646279	0.780608	0.104781	22229.6823
278.150185	-422.510683	359.786007	-246.868515	-1.50828	0.104781	22213.66009
289.594626	-372.918105	419.2971	-243.816664	0.017645	-0.658182	22222.81564
309.431658	-364.525515	416.245249	-220.164819	0.780608	0.104781	22231.20823
346.053869	-359.947739	417.008212	-177.438906	-3.034206	-0.658182	22198.40083
358.261273	-328.666267	411.667473	-178.201868	-2.271243	-0.658182	22199.16379
374.28349	-292.044055	397.171181	-178.964831	0.017645	0.867744	22202.97861
394.120521	-302.725534	353.682305	-172.861129	-0.745317	-0.658182	22205.2675
404.802	-267.629248	412.430435	-120.979663	0.780608	0.867744	22210.60823
429.97977	-227.955185	420.823026	-64.520421	1.543571	0.867744	22228.15638
436.846435	-211.170005	399.460069	-48.498203	0.017645	0.867744	22228.15638
442.950136	-170.73298	412.430435	-22.55747	1.543571	0.104781	22220.52675
456.683466	-134.873731	421.585988	9.486965	3.069496	0.867744	22231.20823
436.846435	-105.118185	386.489702	36.953623	0.780608	1.630706	22228.15638
466.601981	-82.992265	394.882292	51.449915	3.832459	0.867744	22173.22306
451.342727	-38.740427	397.171181	106.383232	0.780608	0.104781	22247.99341
435.320509	-8.98488	365.126746	141.479518	3.069496	0.867744	22247.23045
423.876068	13.904002	323.163795	117.064711	1.543571	0.867744	22225.10453
434.557546	36.792884	332.319348	158.264699	1.543571	0.104781	22235.786
423.876068	59.681766	311.719354	194.123947	0.780608	0.867744	22233.49712
410.142739	90.963239	320.874907	203.2795	1.543571	0.867744	22213.66009
397.172372	118.429897	297.223062	229.983196	-2.271243	-0.658182	22223.5786
385.727931	139.029891	292.645286	210.909127	0.017645	0.104781	22231.97119
355.972384	180.229879	251.445298	251.346152	-0.745317	-0.658182	22201.45268
371.231639	184.807655	204.904571	243.716525	-0.745317	0.104781	22179.32676
350.631645	232.111345	180.489763	249.057264	-1.50828	0.867744	22207.55638
346.816832	249.659488	121.741633	252.872078	0.017645	0.104781	22196.87491
324.690912	264.15578	72.149055	239.901711	0.780608	0.104781	22158.72677
299.513142	284.755774	65.28239	292.54614	-0.745317	0.104781	22212.89712
306.379807	331.296501	56.8898	320.775761	0.017645	-0.658182	22220.52675
290.357589	351.133532	62.230539	347.479457	0.780608	0.104781	22210.60823
270.520558	365.629824	19.504626	320.012799	1.543571	0.867744	22189.24528
243.816862	379.363153	17.215738	366.553526	0.780608	0.104781	22202.21564
214.824278	399.963147	-6.436107	369.605377	1.543571	1.630706	22197.63787
194.224284	403.014998	-50.687946	371.131302	-0.745317	0.867744	22193.82305
191.172433	427.429806	-80.443493	376.472041	3.069496	0.104781	22225.86749
167.520588	444.214986	-115.539779	391.731296	1.543571	0.104781	22209.84527
147.683557	433.533507	-170.473096	379.523892	3.069496	-0.658182	22206.79342
114.113197	448.792762	-149.110139	363.501675	3.832459	0.104781	22220.52675
80.542836	447.266837	-158.265692	383.338706	-0.745317	0.104781	22206.03046
55.365066	453.370539	-177.33976	394.783147	0.780608	0.867744	22204.50453
24.846557	451.08165	-191.073089	382.575743	0.780608	0.867744	22199.16379
19.505817	452.607576	-225.406413	365.0276	-0.745317	0.104781	22199.16379
-21.69417	431.244619	-214.724934	388.679445	0.780608	0.104781	22211.3712
-56.027493	432.007582	-265.080475	372.657228	-1.50828	-0.658182	22187.71935
-62.131195	425.140917	-276.524916	353.583159	-0.745317	0.104781	26.703696
-94.938593	424.377955	-298.650835	365.0276	-0.745317	0.104781	16.022217
-109.434885	406.066849	-337.561935	324.590575	-1.50828	0.104781	10.681478
-150.634873	399.963147	-351.295264	314.67206	-0.745317	0.104781	11.444441
-165.131165	398.437222	-336.798972	310.857246	-1.50828	0.104781	11.444441
-165.894128	397.674259	-333.747121	311.620209	-0.745317	-0.658182	8.39259
-210.145966	374.022414	-351.295264	294.072066	1.543571	1.630706	6284.524064
-233.797811	380.889079	-364.265631	279.575774	-0.745317	-0.658182	22144.23048
-246.005215	363.340936	-352.058227	244.479488	0.017645	0.104781	22213.66009
-275.760762	372.496489	-363.502668	233.035047	0.780608	0.104781	22208.31935
-264.316321	351.133532	-363.502668	220.827643	1.543571	-0.658182	22236.54897
-300.938532	328.24465	-368.080444	188.783208	3.069496	0.104781	22247.99341
-316.197787	309.933544	-389.443401	145.294332	3.832459	0.867744	22236.54897
-327.642228	264.918743	-445.902644	91.123978	2.306534	0.104781	22219.00082
-358.9237	264.15578	-394.78414	104.094344	0.017645	-0.658182	22236.54897
-368.842216	222.955792	-394.78414	66.70917	0.017645	0.104781	22225.86749
-392.49406	195.489134	-406.228581	64.420282	0.017645	-0.658182	22214.42305
-419.197756	177.178028	-426.065612	47.635102	0.780608	1.630706	22226.63045
-435.982936	169.548401	-369.60637	14.064741	0.017645	0.104781	22230.44527
-426.064421	108.511382	-371.895258	-23.320433	1.543571	0.867744	22216.71194
-433.694048	115.378046	-367.317482	-23.320433	0.780608	0.867744	22041.23051
-452.768117	71.126207	-346.717488	-8.061178	-1.50828	0.867744	22209.84527
-468.790334	51.289176	-334.510084	-55.364868	-1.50828	-0.658182	22201.45268
-474.894036	30.689182	-320.776755	-114.112999	0.780608	0.104781	22206.79342
-447.427377	3.985487	-329.932308	-182.779645	0.017645	0.104781	22220.52675
-467.264409	-16.614507	-356.636003	-178.964831	0.017645	0.104781	22212.13416
-458.108856	-41.792278	-269.658251	-148.446322	0.780608	0.867744	22225.10453
-458.108856	-67.733011	-264.317512	-163.705576	2.306534	0.867744	22231.97119
-443.612564	-86.807079	-262.791587	-201.090751	1.543571	0.867744	22215.94897
-432.168123	-124.192253	-237.613816	-198.0389	-0.745317	0.104781	22210.60823
-425.301458	-165.392241	-213.199009	-239.238887	-1.50828	-0.658182	22190.7712
-398.597762	-176.073719	-209.384195	-285.779614	2.306534	0.104781	22232.73415
-391.731098	-205.066303	-209.384195	-297.224055	2.306534	0.104781	22235.786
-374.182955	-222.614446	-194.12494	-369.705515	0.780608	-0.658182	22199.16379
-358.9237	-254.658881	-117.828667	-303.327757	2.306534	0.867744	22216.71194
-340.612594	-276.021838	-107.147188	-301.038869	-0.745317	-0.658182	22222.05268
-337.560743	-284.414428	-98.754598	-333.083304	0.017645	-1.421144	22217.4749
-313.145936	-314.932937	-63.658312	-337.66108	-0.745317	-0.658182	22202.21564
-284.153352	-327.903304	-41.532393	-354.446261	0.017645	-0.658182	22209.84527
-245.242252	-372.155143	-16.354623	-358.261074	2.306534	0.104781	22219.00082
-258.975581	-370.629217	-23.98425	-378.098106	0.017645	0.104781	22198.40083
-223.879296	-402.673652	8.823148	-400.224025	-3.034206	-0.658182	22181.61565
-181.916345	-410.30328	56.126837	-411.668466	-1.50828	-0.658182	22180.85269
-170.471904	-437.006975	84.356459	-429.979572	0.017645	0.104781	22191.53417
-119.353401	-433.192162	101.904601	-402.512913	-0.745317	0.104781	22173.22306
-92.649705	-457.606969	98.852751	-468.127708	0.780608	0.104781	22196.87491
-77.39045	-454.555118	96.563862	-443.712901	1.543571	0.867744	22189.24528
-33.138611	-485.83659	170.571248	-391.831435	1.543571	0.867744	22193.82305
-13.30158	-479.732889	223.215677	-375.046255	0.780608	-0.658182	22211.3712
23.320631	-490.414367	228.556416	-368.942553	1.543571	0.867744	22209.08231
57.653954	-481.258814	235.42308	-347.579596	0.780608	0.104781	22175.51195
80.542836	-469.814373	288.830472	-349.105522	2.306534	0.104781	22240.36378
107.246532	-472.866224	316.297131	-341.475894	3.069496	1.630706	22254.09711
137.002079	-475.918075	333.082311	-323.164788	3.832459	1.630706	22231.20823
169.046514	-465.999559	310.956391	-323.927751	0.780608	0.104781	22206.79342
199.565023	-485.83659	341.474901	-310.194422	-0.745317	-0.658182	22239.60082
215.587241	-456.844006	357.497118	-291.120354	-0.745317	-0.658182	22215.18601
235.424272	-432.429199	355.20823	-307.905534	-0.745317	0.867744	22219.76379
246.868713	-417.169944	390.304516	-272.809248	-0.745317	-0.658182	22228.91934
283.490924	-420.221795	386.489702	-252.209254	2.306534	0.104781	22225.10453
314.772397	-383.599584	427.68969	-228.557409	0.780608	-0.658182	22218.23786
342.239055	-369.103292	412.430435	-228.557409	0.780608	0.104781	22231.20823
349.868683	-343.925521	401.748957	-182.016682	-1.50828	-0.658182	22206.03046
359.787198	-330.955155	398.697106	-165.994465	-1.50828	0.867744	22203.74157
388.779782	-298.91072	381.911926	-166.757427	0.780608	0.867744	22204.50453
397.172372	-261.525546	382.674889	-156.838912	-0.745317	0.104781	22213.66009
410.142739	-261.525546	357.497118	-162.179651	2.306534	0.867744	22216.71194
414.720515	-217.273707	381.911926	-155.312986	0.780608	0.104781	22226.63045
436.083472	-198.962601	419.2971	-64.520421	0.017645	0.104781	22231.97119
452.868652	-170.73298	431.504504	-15.690806	-0.745317	0.867744	22218.23786
448.290876	-156.236688	417.008212	36.953623	-0.745317	-1.421144	22225.10453
452.105689	-88.333005	382.674889	41.5314	0.780608	-0.658182	22228.15638
468.89087	-79.177452	414.719324	59.842505	3.069496	0.867744	22237.31193
453.631615	-53.999681	405.563771	105.62027	2.306534	0.867744	22239.60082
451.342727	-10.510805	342.237864	107.909158	2.306534	0.867744	22245.70452
458.209391	7.037338	355.20823	124.694338	0.780608	0.104781	22225.86749
428.453844	49.763251	320.111944	147.58322	0.017645	0.104781	22228.91934
420.824217	62.733617	342.237864	177.338767	0.780608	0.867744	22230.44527
412.431627	92.489164	321.63787	198.701724	0.780608	0.867744	22213.66009
403.276074	126.059525	294.934174	213.198016	-0.745317	0.104781	22222.81564
374.28349	155.815071	281.963807	224.642457	0.780608	0.867744	22230.44527
381.913118	168.022475	225.504565	232.272084	0.017645	0.867744	22187.71935
347.579794	196.252096	193.46013	236.086898	-2.271243	0.104781	22195.34898
355.209422	226.007643	161.415695	275.76096	-4.560131	-1.421144	22209.84527
341.476092	254.237264	150.734217	252.872078	-3.797168	-0.658182	22186.19343
341.476092	277.889109	133.949036	288.731327	2.306534	0.104781	22190.00824
307.142769	287.807625	93.512011	300.93873	1.543571	0.104781	22220.52675
292.646477	316.037246	39.341657	310.094283	-0.745317	-1.421144	22215.18601
265.942782	351.133532	41.630545	316.197985	-0.745317	-0.658182	22191.53417
276.62426	366.392787	48.49721	356.63501	1.543571	0.867744	22222.81564
254.49834	396.911296	34.763881	377.235004	0.780608	1.630706	22212.89712
215.587241	417.51129	-2.621293	372.657228	-0.745317	-0.658182	22186.95639
208.720576	419.037215	-75.865716	381.81278	3.832459	0.104781	22230.44527
172.861328	419.800178	-83.495344	377.235004	0.780608	-1.421144	22223.5786
146.157632	441.926098	-121.64348	383.338706	3.069496	0.104781	22209.84527
125.557638	451.844613	-136.139772	392.494259	-0.745317	-1.421144	22196.87491
129.372452	444.214986	-126.221257	375.709079	1.543571	-0.658182	22215.18601
83.594687	460.237203	-196.413829	342.138718	-0.745317	0.104781	22124.39345
42.3947	465.577942	-228.458264	370.368339	0.780608	-0.658182	22186.19343
30.187296	448.792762	-178.102723	378.760929	0.017645	0.104781	22221.28971
-2.620102	446.503874	-219.302711	397.834998	0.780608	0.867744	22201.45268
-27.797872	443.452023	-236.087891	378.760929	0.017645	0.104781	22195.34898
-29.323798	423.614992	-255.924922	380.286855	-1.50828	-0.658182	22214.42305
-60.60527	431.244619	-275.761953	371.131302	-1.50828	0.867744	25.940733
-88.834891	422.852029	-285.680469	350.531308	-0.745317	0.104781	12.207404
-103.331183	424.377955	-331.458233	345.190569	-1.50828	-0.658182	12.970367
-137.664506	409.1187	-350.532302	345.190569	0.017645	0.867744	10.681478
-154.449687	406.829812	-344.4286	351.294271	0.017645	0.867744	9.918516
-170.471904	403.014998	-349.006376	278.049848	-0.745317	0.104781	10.681478
-192.597823	386.229818	-400.124879	242.953562	1.543571	0.867744	14948.7289
-220.827445	379.363153	-339.08786	283.390587	0.780608	0.104781	22174.74899
-236.086699	374.022414	-344.4286	265.842444	-1.50828	0.867744	22215.18601
-261.26447	354.948346	-364.265631	243.716525	1.543571	0.104781	22223.5786
-278.812613	338.926128	-381.050811	208.620239	0.780608	0.104781	22235.786
-275.760762	332.059463	-420.724873	159.027661	3.069496	0.867744	22173.22306
-307.042234	312.222432	-403.939693	154.449885	2.306534	0.104781	22224.34156
-332.220004	283.229848	-410.806358	136.138779	2.306534	0.867744	22226.63045
-336.034818	245.081711	-435.984128	89.598052	2.306534	0.867744	22229.6823
-351.294073	208.4595	-429.880426	59.842505	0.017645	1.630706	22227.39341
-384.864433	206.170612	-426.065612	20.931406	0.017645	-0.658182	22212.89712
-394.019986	183.28173	-410.806358	25.509182	3.832459	1.630706	22228.91934
-406.990352	144.37063	-375.710072	46.872139	-0.745317	0.104781	22231.20823
-459.634781	143.607667	-368.080444	32.375847	0.017645	0.104781	22215.94897
-468.027371	114.615083	-360.450817	-12.638955	-0.745317	1.630706	22199.92676
-430.642197	81.044723	-346.717488	-35.527837	-1.50828	0.104781	22211.3712
-452.768117	61.970655	-332.984159	-59.179682	-2.271243	-0.658182	22195.34898
-452.005154	33.741033	-304.754537	-91.987079	2.306534	0.104781	22214.42305
-471.842185	9.326226	-330.69527	-134.712992	-0.745317	-1.421144	22223.5786
-450.479228	-12.036731	-338.324898	-118.690775	0.780608	0.867744	22215.94897
-468.027371	-51.710793	-334.510084	-172.098167	0.017645	0.104781	22222.81564
-453.531079	-66.207085	-295.598984	-185.831496	0.017645	-0.658182	22229.6823
-447.427377	-86.044116	-252.110108	-205.668527	-0.745317	-0.658182	22207.55638
-432.168123	-110.458924	-213.199009	-237.712962	0.780608	-0.658182	22190.00824
-426.827384	-137.16262	-215.487897	-221.690744	2.306534	0.104781	22237.31193
-415.382943	-176.073719	-187.258276	-250.683328	1.543571	0.104781	22238.07489
-394.782949	-207.355192	-208.621232	-281.964801	0.780608	0.104781	22219.76379
-403.175539	-218.03667	-184.969388	-320.8759	0.780608	-0.658182	22209.84527
-384.864433	-250.081105	-111.724965	-286.542577	1.543571	-0.658182	22228.15638
-341.375557	-286.703316	-108.673114	-314.009236	0.780608	0.104781	22212.13416
-354.345924	-292.044055	-111.724965	-377.335143	0.780608	0.867744	22193.06009
-303.990383	-313.407012	-62.132387	-344.527745	0.017645	-0.658182	22211.3712
-284.153352	-340.87367	-19.406474	-359.787	-0.745317	-1.421144	22207.55638
-281.864464	-354.607	-23.98425	-356.735149	1.543571	1.630706	22211.3712
-239.901513	-372.918105	5.008334	-377.335143	-1.50828	0.867744	22199.16379
-239.13855	-379.021807	28.660179	-369.705515	-4.560131	-0.658182	22182.37861
-197.1756	-410.30328	58.415725	-418.535131	0.780608	0.867744	22192.29713
-153.686724	-428.614385	87.408309	-438.372162	-0.745317	0.867744	22177.03787
-128.508953	-444.636603	83.593496	-409.379578	-2.271243	0.104781	22180.08972
-99.516369	-466.762522	73.67498	-460.498081	-0.745317	0.104781	21976.37867
-84.257115	-457.606969	110.297192	-416.246242	-1.50828	0.104781	22179.32676
-35.4275	-489.651404	134.711999	-436.083274	0.780608	0.104781	22188.48232
-17.116394	-478.969926	157.600881	-422.349944	1.543571	0.104781	22206.79342
22.557668	-490.414367	261.363813	-368.17959	0.780608	1.630706	22215.94897
43.157662	-485.83659	273.571217	-349.868484	1.543571	0.104781	22181.61565
81.305799	-485.83659	319.348981	-350.631447	3.832459	0.867744	22246.46748
104.194681	-466.762522	321.63787	-359.787	2.306534	0.867744	22244.17859
130.898377	-475.155112	302.563801	-343.00182	0.780608	0.104781	22232.73415
168.283551	-469.814373	349.867491	-315.535161	1.543571	-0.658182	22233.49712
194.224284	-469.05141	358.260081	-293.409242	3.069496	0.867744	22235.786
208.720576	-461.421783	362.837858	-294.172204	0.017645	0.104781	22221.28971
229.32057	-432.429199	388.778591	-284.253689	0.780608	-0.658182	22219.76379
267.468707	-418.69587	377.33415	-259.075919	-0.745317	-0.658182	22227.39341
271.283521	-405.725503	416.245249	-262.890732	2.306534	0.867744	22228.15638
315.535359	-379.021807	429.978578	-241.527776	3.069496	0.867744	22220.52675
331.557577	-372.155143	409.378584	-205.668527	-1.50828	-0.658182	22207.55638
344.527943	-341.636633	404.800808	-187.357421	0.017645	0.867744	22212.89712
362.076086	-351.555149	379.623038	-198.801862	-3.034206	-1.421144	22190.00824
388.016819	-309.592198	402.51192	-164.468539	-1.50828	0.104781	22212.89712
397.935335	-288.229242	406.326734	-149.209284	1.543571	0.104781	22222.05268
413.957552	-269.918136	401.748957	-133.95003	2.306534	1.630706	22216.71194
433.031621	-229.481111	381.148963	-111.061148	0.780608	0.104781	22224.34156
437.609397	-201.25149	405.563771	-88.935228	0.017645	-0.658182	22232.73415
434.557546	-173.021868	402.51192	-20.268582	0.780608	0.867744	22215.18601
432.268658	-127.244104	400.223032	9.486965	1.543571	1.630706	22224.34156
449.816801	-119.614477	401.748957	34.664735	3.069496	-0.658182	22231.97119
459.735317	-85.281154	389.541553	62.131394	0.780608	0.867744	22235.786
462.024205	-42.55524	415.482286	79.679537	0.017645	-0.658182	22240.36378
445.239025	-6.695992	326.215646	101.042493	2.306534	-0.658182	22241.12674
442.950136	1.696598	368.941559	125.457301	1.543571	0.104781	22225.10453
430.742733	29.163257	353.682305	163.605438	0.780608	0.867744	22222.05268
424.639031	65.022506	318.586019	151.398034	0.780608	0.104781	22228.15638
411.668664	93.252127	310.956391	181.916543	0.017645	0.104781	22222.05268
403.276074	126.822487	283.489733	168.946177	0.017645	0.104781	22220.52675
392.594596	142.844705	262.126776	226.931345	-0.745317	0.104781	22205.2675
373.520527	183.28173	250.682335	250.58319	-1.50828	0.104781	22200.68972
364.364975	182.518767	238.474931	262.790593	-1.50828	0.104781	22197.63787
336.898316	231.348382	194.223093	273.472072	-2.271243	-1.421144	22206.03046
343.002018	251.948376	174.386061	246.768376	0.017645	0.104781	22173.98602
338.424242	274.074295	141.578664	294.072066	-1.50828	-0.658182	22202.21564
315.535359	290.859476	95.037937	300.93873	0.780608	1.630706	22222.05268
293.40944	325.955762	69.860167	327.642426	1.543571	1.630706	22201.45268
282.727962	340.452054	79.015719	320.775761	3.069496	1.630706	22150.33418
286.542775	363.340936	59.178688	351.294271	0.780608	0.104781	22196.87491
254.49834	386.229818	21.030551	325.353538	1.543571	0.867744	22212.89712
217.113166	397.674259	8.823148	380.286855	1.543571	1.630706	22194.58602
203.379837	411.407588	-57.554611	371.131302	2.306534	1.630706	22230.44527
194.987247	427.429806	-83.495344	363.501675	1.543571	0.867744	22224.34156
165.2317	445.740911	-117.828667	379.523892	2.306534	0.104781	22195.34898
137.002079	443.452023	-133.087921	381.049818	2.306534	0.867744	22212.89712
103.431719	456.42239	-136.139772	355.109085	1.543571	1.630706	22209.84527
92.75024	440.400172	-151.399027	358.923898	3.069496	2.393669	22181.61565
48.498401	454.133501	-168.184207	399.360923	-1.50828	0.104781	22191.53417
27.898408	444.977949	-205.569381	368.842414	-1.50828	-0.658182	22212.13416
14.165078	450.318688	-231.510115	367.316488	0.017645	-0.658182	22205.2675
-6.434916	435.822396	-233.03604	369.605377	1.543571	0.104781	22194.58602
-41.531201	438.874247	-250.584183	382.575743	-0.745317	0.867744	22211.3712
-61.368233	428.192768	-271.184177	368.079451	-1.50828	-0.658182	35.096286
-88.834891	408.355737	-297.12491	349.005383	0.780608	0.867744	14.496292
-122.405252	425.140917	-323.828606	358.923898	-2.271243	-0.658182	10.681478
-120.116363	415.222402	-325.354531	348.24242	0.780608	2.393669	12.207404
-155.212649	400.72611	-307.043425	327.642426	-0.745317	0.104781	9.918516
-175.04968	394.622408	-378.761923	319.249836	-1.50828	-0.658182	8.39259
-191.834861	396.911296	-367.317482	272.709109	0.780608	0.867744	12936.0332
-222.35337	372.496489	-387.917476	236.84986	0.017645	0.104781	22164.06751
-236.086699	375.548339	-369.60637	258.212817	-0.745317	0.867744	22212.13416
-247.53114	354.948346	-366.554519	255.923929	2.306534	0.867744	22244.94156
-279.575575	354.948346	-356.636003	221.590606	3.832459	1.630706	22233.49712
-289.494091	311.45947	-380.287848	193.360984	1.543571	0.867744	22230.44527
-307.805197	304.592805	-414.621171	161.316549	0.780608	0.104781	22235.786
-337.560743	286.281699	-407.754507	152.160997	0.017645	-0.658182	22221.28971
-356.634812	248.896525	-406.991544	121.642487	0.017645	-0.658182	22222.05268
-353.582961	227.533569	-406.991544	24.74622	-0.745317	0.104781	22224.34156
-395.545911	203.881724	-394.78414	59.079543	2.306534	0.867744	22214.42305
-403.175539	182.518767	-410.043395	45.346213	2.306534	1.630706	22224.34156
-414.61998	161.15581	-422.250799	-12.638955	0.017645	0.104781	22229.6823
-452.005154	125.296562	-364.265631	-12.638955	0.017645	0.104781	22168.64528
-444.375527	102.40768	-389.443401	-3.483402	-2.271243	0.867744	22201.45268
-441.323676	90.963239	-371.895258	-21.031545	-1.50828	0.104781	22214.42305
-445.138489	43.659549	-347.480451	-35.527837	-1.50828	0.104781	22202.97861
-495.49403	29.163257	-330.69527	-117.927812	0.017645	0.104781	22212.13416
-466.501446	14.666965	-329.169345	-109.535222	3.069496	0.867744	22231.97119
-468.027371	-15.851545	-306.280463	-129.372253	-1.50828	-2.184107	22222.81564
-464.212558	-34.16265	-289.495283	-182.016682	0.017645	-1.421144	22220.52675
-464.97552	-67.733011	-313.91009	-214.82408	1.543571	0.104781	22227.39341
-438.271825	-83.755228	-278.050841	-236.187036	0.780608	0.867744	22196.87491
-441.323676	-132.584843	-261.265661	-220.164819	3.069496	0.104781	22195.34898
-430.642197	-145.55521	-207.095307	-222.453707	2.306534	0.104781	22247.23045
-413.094054	-168.444092	-194.887903	-258.312956	2.306534	0.867744	22234.26008
-394.019986	-176.073719	-208.621232	-287.30554	3.832459	-0.658182	22198.40083
-407.753315	-227.955185	-153.687915	-277.387024	3.832459	0.104781	22229.6823
-373.419992	-253.132956	-125.458294	-296.461093	0.780608	0.867744	22231.20823
-346.716296	-263.051471	-90.362008	-293.409242	0.780608	0.104781	22200.68972
-337.560743	-292.807018	-92.650896	-346.053671	0.017645	0.104781	22072.51198
-320.0126	-312.644049	-46.110169	-342.238857	0.780608	0.867744	22202.21564
-311.62001	-328.666267	-49.924983	-356.735149	0.017645	0.867744	22190.7712
-267.368172	-365.288478	-54.50276	-401.74995	1.543571	-0.658182	22198.40083
-264.316321	-367.577366	18.741663	-375.046255	-2.271243	-0.658182	22201.45268
-242.953364	-395.806988	18.741663	-376.57218	-0.745317	0.867744	22182.37861
-200.227451	-410.30328	77.489794	-422.349944	0.017645	0.104781	22192.29713
-167.420053	-436.244013	79.778682	-415.48328	-1.50828	-0.658182	22199.16379
-128.508953	-444.636603	91.223123	-422.349944	-0.745317	-0.658182	22187.71935
-90.360817	-463.710671	127.845335	-420.824019	0.780608	0.867744	22190.7712
-72.812674	-468.288448	109.534229	-438.372162	1.543571	0.867744	22194.58602
-24.746021	-465.999559	160.652732	-404.038839	-0.745317	-0.658182	22195.34898
-44.583052	-489.651404	197.274944	-376.57218	-2.271243	-1.421144	22190.00824
12.639153	-516.3551	187.356428	-397.172174	-0.745317	0.104781	22193.06009
60.705805	-472.103261	272.045292	-345.290708	2.306534	0.867744	22242.65267
84.35765	-469.814373	289.593435	-349.868484	3.069496	0.867744	22241.12674
101.905793	-486.599553	305.615652	-343.00182	2.306534	1.630706	22248.75637
115.639122	-473.629187	295.697137	-338.424043	-0.745317	-0.658182	22236.54897
175.150216	-491.17733	335.371199	-308.668496	1.543571	-1.421144	22225.86749
175.150216	-462.184746	346.052677	-301.038869	0.780608	0.104781	22227.39341
201.090949	-451.503267	344.526752	-298.749981	0.780608	0.104781	22227.39341
230.083533	-438.532901	361.311932	-281.201838	2.306534	0.867744	22219.00082
253.735378	-430.903273	393.356367	-286.542577	-1.50828	-0.658182	22226.63045
281.964999	-417.932907	423.874876	-260.601844	0.017645	0.104781	22232.73415
293.40944	-391.992174	381.148963	-259.075919	-2.271243	-0.658182	22199.16379
315.535359	-377.495882	407.089696	-205.668527	-0.745317	0.867744	22206.79342
339.187204	-356.895888	420.060063	-196.512974	-3.034206	-0.658182	22186.19343
369.705714	-324.851453	422.348951	-150.73521	-1.50828	0.867744	22196.11194
381.150155	-295.095906	418.534137	-127.083365	-0.745317	-0.658182	22213.66009
413.19459	-283.651465	411.667473	-124.031514	-0.745317	-0.658182	22229.6823
424.639031	-251.60703	416.245249	-124.031514	-0.745317	0.104781	22211.3712
426.927919	-236.347776	405.563771	-75.201899	-1.50828	-0.658182	22223.5786
434.557546	-203.540378	420.823026	-49.261166	1.543571	0.867744	22232.73415
455.15754	-175.310757	411.667473	-41.631539	-0.745317	0.104781	22215.18601
440.661248	-126.481141	365.126746	-108.009297	2.306534	-0.658182	22177.80084
458.972354	-104.355222	391.067479	28.561033	0.017645	0.104781	22251.04526
462.024205	-73.07375	389.541553	49.161027	3.069496	0.104781	22233.49712
456.683466	-62.392271	385.72674	83.49435	0.017645	0.104781	22231.20823
471.94272	-16.614507	345.289715	88.072127	0.780608	0.104781	22241.12674
430.742733	-1.355253	350.630454	131.561003	1.543571	0.867744	22228.91934
433.794584	39.081773	352.156379	166.657289	1.543571	1.630706	22220.52675
414.720515	58.155841	333.082311	177.338767	-1.50828	0.867744	22227.39341
416.246441	89.437313	297.986025	210.146165	0.017645	-0.658182	22228.15638
390.305708	127.58545	272.045292	216.249867	0.017645	-0.658182	22210.60823
381.150155	146.659518	261.363813	191.072096	-0.745317	-0.658182	22186.95639
380.387192	161.918773	207.193459	219.301717	-3.034206	-0.658182	22203.74157
354.446459	197.015059	208.719385	217.012829	-0.745317	-0.658182	22199.92676
355.209422	214.563202	179.726801	279.575774	-2.271243	-0.658182	22199.16379
342.239055	249.659488	182.015689	306.279469	0.017645	0.867744	22212.89712
319.350173	262.629854	163.704583	294.835028	-0.745317	-0.658182	22209.08231
330.794614	294.674289	109.534229	323.06465	0.017645	-0.658182	22209.08231
314.009434	329.770575	84.356459	322.301687	-0.745317	0.104781	22210.60823
297.987216	342.740942	58.415725	355.872047	0.017645	0.867744	22193.06009
259.076117	367.155749	37.815732	358.923898	0.780608	1.630706	22196.87491
247.631676	390.807594	11.112036	357.397973	0.780608	0.104781	22193.82305
233.135384	416.748327	-24.747213	363.501675	1.543571	0.104781	22215.18601
188.883545	410.644625	-65.184238	361.975749	0.780608	0.104781	22227.39341
179.727992	431.244619	-86.547195	396.309072	0.780608	-0.658182	22230.44527
162.942812	444.977949	-116.302741	401.649812	0.017645	-0.658182	22203.74157
145.394669	451.08165	-164.369394	380.286855	2.306534	0.867744	22207.55638
119.453936	448.792762	-140.717549	397.072035	0.780608	0.104781	22212.89712
68.335433	435.822396	-169.710133	375.709079	-0.745317	0.867744	22177.03787
46.972476	445.740911	-178.865686	387.916482	0.780608	0.104781	22198.40083
24.846557	450.318688	-197.939754	376.472041	-0.745317	0.104781	22209.84527
18.742855	464.81498	-211.673083	346.716495	0.017645	-0.658182	22180.85269
-41.531201	435.059433	-258.21381	369.605377	-3.034206	-0.658182	22191.53417
-50.686754	415.985365	-217.776785	343.664644	-2.271243	-0.658182	22209.08231
-55.264531	431.244619	-282.628618	358.923898	-1.50828	0.104781	29.755547
-77.39045	419.800178	-308.569351	361.212787	-1.50828	0.867744	12.970367
-115.538587	401.489073	-293.310096	363.501675	0.017645	0.867744	12.207404
-126.983028	427.429806	-326.117494	334.509091	0.780608	1.630706	9.918516
-159.790426	399.200184	-352.82119	314.67206	0.780608	0.104781	10.681478
-177.338569	390.044631	-340.613786	291.783177	-2.271243	0.104781	9.155553
-207.094115	397.674259	-342.902674	298.649842	1.543571	0.104781	15495.01022
-222.35337	373.259451	-334.510084	264.316519	0.017645	-0.658182	22166.3564
-233.034848	363.340936	-387.154513	288.731327	3.832459	0.104781	21736.80837
-229.982997	365.629824	-406.228581	236.84986	3.832459	0.867744	22239.60082
-274.997799	343.503905	-401.650805	178.864692	1.543571	0.867744	22080.90457
-302.464457	335.874277	-393.258215	194.88691	1.543571	0.104781	22219.76379
-315.434824	306.11873	-366.554519	191.072096	2.306534	0.104781	22238.83786
-326.879265	279.415035	-429.880426	172.760991	-0.745317	-0.658182	22212.89712
-352.819998	243.555786	-383.339699	106.383232	0.780608	0.867744	22220.52675
-360.449625	233.63727	-393.258215	83.49435	0.017645	0.104781	22230.44527
-380.286657	202.355798	-390.206364	59.842505	-1.50828	0.104781	22215.18601
-394.782949	177.940991	-400.124879	38.479549	0.017645	0.104781	22222.05268
-424.538495	143.607667	-395.547103	31.612884	-1.50828	-0.658182	22227.39341
-440.560713	110.037307	-344.4286	26.272145	-3.034206	-1.421144	22196.87491
-437.508862	106.985456	-384.865625	4.146226	0.017645	0.104781	22205.2675
-445.138489	87.148425	-357.398966	-17.216731	-2.271243	0.104781	22212.89712
-455.819968	58.155841	-336.036009	-24.846358	-1.50828	-0.658182	22209.84527
-476.419961	36.792884	-302.465649	-88.172266	0.017645	0.104781	22215.94897
-457.345893	29.92622	-287.206394	-98.090781	0.780608	0.867744	22231.97119
-447.427377	-2.881178	-332.221196	-129.372253	2.306534	1.630706	22228.91934
-452.768117	-43.318203	-289.495283	-156.838912	0.017645	0.104781	22219.76379
-450.479228	-52.473756	-293.310096	-179.727794	3.069496	1.630706	22216.71194
-452.768117	-88.333005	-268.895289	-200.327788	-0.745317	-0.658182	22182.37861
-466.501446	-116.562626	-207.85827	-248.39444	3.832459	-0.658182	22229.6823
-442.086638	-137.925582	-258.21381	-314.772198	1.543571	0.104781	22243.41563
-413.857017	-176.073719	-243.717518	-275.861099	2.306534	0.104781	22231.20823
-403.938501	-199.725564	-184.969388	-253.735179	0.017645	-0.658182	22210.60823
-367.31629	-214.221856	-160.55458	-280.438875	0.780608	0.867744	22229.6823
-377.234806	-234.82185	-150.636064	-305.616646	-1.50828	-1.421144	22220.52675
-361.975551	-263.051471	-75.865716	-340.712931	0.017645	0.104781	22182.37861
-350.53111	-285.940353	-87.310157	-323.927751	-1.50828	-0.658182	22206.03046
-323.064451	-304.251459	-48.399058	-341.475894	0.780608	0.104781	22219.00082
-284.916315	-341.636633	-34.665728	-361.312925	-0.745317	-0.658182	22173.22306
-287.968165	-350.029223	-17.117585	-384.201807	-1.50828	-0.658182	22189.24528
-247.53114	-376.732919	-4.147219	-372.757366	-2.271243	-0.658182	22190.00824
-233.034848	-398.858838	-20.169436	-422.349944	-1.50828	-0.658182	22181.61565
-191.071898	-406.488466	69.860167	-397.172174	-2.271243	-2.184107	22181.61565
-172.760792	-426.325497	87.408309	-408.616615	-0.745317	-1.421144	22202.97861
-132.323767	-438.532901	98.089788	-401.74995	0.017645	0.104781	22125.15641
-105.620071	-441.584752	110.297192	-378.098106	0.017645	0.867744	22175.51195
-78.916376	-465.236597	136.237925	-399.461062	0.017645	0.104781	22204.50453
-40.005276	-471.340298	160.652732	-402.512913	2.306534	0.867744	22189.24528
-19.405282	-474.392149	218.6379	-378.861068	-0.745317	-0.658182	22176.27491
48.498401	-485.073628	204.141608	-376.57218	1.543571	-0.658182	22206.79342
62.994693	-462.184746	276.623068	-347.579596	3.832459	0.867744	22251.04526
53.076178	-498.043994	268.230478	-390.305509	0.780608	-0.658182	22232.73415
103.431719	-479.732889	256.023074	-392.594398	2.306534	0.867744	22240.36378
124.031712	-475.918075	314.008242	-325.453677	0.017645	-0.658182	22239.60082
160.653924	-482.78474	355.971193	-331.557379	1.543571	0.867744	22223.5786
170.572439	-475.155112	359.023044	-297.224055	0.017645	0.867744	22224.34156
198.039098	-446.162528	355.20823	-292.646279	2.306534	0.867744	22231.97119
240.002048	-443.87364	365.126746	-275.861099	-0.745317	0.867744	22216.71194
251.44649	-430.140311	398.697106	-277.387024	2.306534	0.104781	22227.39341
279.676111	-407.251429	380.386	-249.157403	3.069496	0.867744	22234.26008
300.276105	-386.651435	390.304516	-239.238887	-3.797168	-1.421144	22192.29713
335.372391	-379.78477	256.023074	-296.461093	-1.50828	-0.658182	22069.46013
345.290906	-372.918105	345.289715	-265.17962	0.017645	0.104781	22208.31935
366.653863	-336.295894	412.430435	-152.261135	0.017645	1.630706	22203.74157
389.542745	-305.014422	413.193398	-127.083365	-0.745317	1.630706	22219.76379
402.513111	-288.229242	413.193398	-120.979663	2.306534	0.104781	22231.97119
426.927919	-248.555179	409.378584	-98.853744	2.306534	-0.658182	22219.00082
422.350143	-231.007036	423.874876	-73.675974	-0.745317	-0.658182	22221.28971
433.794584	-202.014452	415.482286	-57.653756	-1.50828	-0.658182	22228.15638
446.001987	-167.681129	430.741541	-20.268582	0.017645	0.104781	22221.28971
462.787168	-135.636694	431.504504	40.768437	0.780608	0.867744	22241.88971
467.364944	-95.962632	423.874876	26.272145	3.069496	-0.658182	22247.23045
458.972354	-60.866346	441.423019	52.212878	-0.745317	-1.421144	22241.12674
447.527913	-52.473756	383.437851	91.88694	1.543571	0.104781	22231.20823
454.394578	-18.140433	330.793423	117.064711	2.306534	0.867744	22235.02304
436.846435	-2.881178	398.697106	152.160997	1.543571	0.104781	22227.39341
439.135323	14.666965	369.704522	174.286916	-1.50828	-1.421144	22214.42305
429.216807	65.022506	346.052677	181.916543	-0.745317	-1.421144	22226.63045
410.142739	84.096574	287.304547	196.412835	-0.745317	0.104781	22227.39341
405.564962	118.429897	278.911956	183.442469	-1.50828	-1.421144	22175.51195
388.016819	141.318779	280.437882	225.405419	0.017645	0.867744	22196.11194
368.942751	162.681736	233.897155	198.701724	0.017645	0.104781	22210.60823
354.446459	200.829873	172.860136	171.235065	-3.034206	-1.421144	22181.61565
349.10572	217.615053	133.186074	239.138749	-0.745317	0.104781	22181.61565
336.135353	253.474302	177.437912	300.175768	-0.745317	0.104781	22219.76379
342.239055	269.496519	149.208291	318.486873	0.780608	-0.658182	22210.60823
310.957583	277.126146	132.423111	329.168352	0.780608	0.867744	22199.16379
322.402024	319.089097	101.141639	339.086867	0.780608	0.867744	22191.53417
290.357589	338.163165	63.756465	363.501675	0.780608	0.104781	22189.24528
280.439074	359.526122	35.526843	346.716495	-0.745317	-1.421144	22186.95639
266.705744	382.415004	21.030551	358.160936	3.069496	0.867744	22219.76379
237.71316	388.518706	-30.850915	364.264637	3.069496	0.867744	22217.4749
187.35762	403.014998	-94.939785	373.42019	6.121347	0.867744	22215.18601
177.439104	422.089066	-117.065704	317.723911	2.306534	-0.658182	22206.03046
160.653924	438.874247	-111.724965	389.442408	3.069496	0.104781	22220.52675
127.846526	435.822396	-124.695331	400.123886	0.017645	0.867744	22207.55638
95.039128	436.585358	-146.058288	380.286855	0.017645	0.104781	22206.79342
72.150246	464.052017	-134.613847	370.368339	0.780608	0.104781	22209.84527
50.024327	433.533507	-162.843468	387.916482	1.543571	0.104781	22202.97861
31.713221	457.948315	-207.85827	383.338706	1.543571	0.867744	22197.63787
4.246563	452.607576	-229.984189	357.397973	0.017645	0.104781	20431.37913
-21.69417	431.244619	-225.406413	380.286855	-0.745317	-0.658182	22183.14158
-31.612686	451.08165	-274.236028	358.160936	0.780608	-0.658182	22211.3712
-49.160829	399.200184	-315.436016	291.783177	-0.745317	0.104781	94.607379
-87.308966	427.429806	-297.12491	364.264637	-1.50828	0.867744	15.259255
-104.857109	431.244619	-298.650835	377.235004	1.543571	1.630706	9.918516
-112.486736	405.303886	-345.191562	357.397973	2.306534	0.104781	12.207404
-150.634873	397.674259	-323.065643	328.405389	1.543571	0.867744	10.681478
-170.471904	396.148333	-355.873041	310.094283	2.306534	1.630706	10.681478
-183.442271	383.177967	-361.976743	307.805395	0.780608	0.867744	7521.28666
-226.931147	385.466855	-362.739705	293.309103	0.017645	-0.658182	22144.23048
-225.405221	364.103898	-364.265631	252.109115	0.780608	0.104781	22230.44527
-267.368172	341.215016	-373.421184	210.909127	0.780608	-0.658182	22242.65267
-284.153352	322.140948	-374.947109	160.553587	4.595422	0.867744	22217.4749
-291.020016	338.163165	-391.732289	170.472102	0.780608	0.104781	22227.39341
-316.960749	304.592805	-387.154513	149.872108	0.780608	-0.658182	22235.02304
-333.74593	274.837258	-377.235997	168.183214	-0.745317	0.104781	22217.4749
-348.242222	258.052078	-401.650805	102.568419	-0.745317	0.104781	22214.42305
-361.212588	227.533569	-357.398966	93.412866	0.780608	1.630706	22229.6823
-380.286657	197.015059	-400.887842	68.235096	0.017645	0.867744	22224.34156
-396.308874	184.044693	-393.258215	27.79807	-1.50828	0.104781	22218.23786
-427.590346	149.711369	-383.339699	37.716586	-3.034206	-0.658182	22206.03046
-419.197756	136.741003	-362.739705	17.116592	0.017645	-0.658182	22206.03046
-435.219974	89.437313	-353.584152	2.6203	-0.745317	0.104781	22199.92676
-435.219974	72.652133	-406.228581	-51.550054	-1.50828	-0.658182	22214.42305
-470.31626	62.733617	-375.710072	-93.513005	-2.271243	-0.658182	22219.00082
-454.294042	36.792884	-303.228612	-83.594489	-0.745317	0.867744	22218.23786
-473.368111	23.822518	-300.939724	-95.801893	1.543571	0.867744	22226.63045
-459.634781	-5.170066	-319.250829	-104.957446	1.543571	0.867744	22233.49712
-457.345893	-35.688576	-273.473065	-149.209284	0.017645	0.867744	22214.42305
-456.58293	-73.07375	-270.421214	-177.438906	-2.271243	-1.421144	22189.24528
-439.79775	-86.044116	-245.243444	-199.564825	2.306534	0.867744	22223.5786
-433.694048	-115.0367	-253.636034	-255.261105	1.543571	-0.658182	22230.44527
-419.960719	-147.081135	-245.243444	-250.683328	3.069496	0.867744	22222.81564
-390.968135	-165.392241	-300.939724	-349.868484	3.069496	0.867744	22196.11194
-377.997768	-192.8589	-198.702717	-258.312956	3.069496	0.867744	22217.4749
-386.390359	-224.140372	-155.213841	-307.905534	1.543571	0.104781	22224.34156
-387.153321	-263.814434	-128.510145	-281.964801	0.017645	0.104781	22209.84527
-349.005184	-268.39221	-110.199039	-299.512944	-2.271243	0.104781	22104.55641
-329.168153	-283.651465	-59.843499	-303.327757	-0.745317	0.104781	22199.92676
-326.879265	-307.30331	-62.89535	-336.898118	-0.745317	0.867744	22200.68972
-297.123718	-321.036639	-33.902766	-368.17959	0.780608	1.630706	22189.24528
-268.894097	-356.895888	-28.562027	-364.364776	-1.50828	0.867744	22185.43046
-244.479289	-366.814404	-37.717579	-397.172174	0.017645	0.104781	22195.34898
-231.508923	-410.30328	-7.962033	-396.409211	-1.50828	-1.421144	22165.59343
-189.545972	-406.488466	34.000918	-465.075858	0.017645	0.104781	22188.48232
-158.2645	-417.932907	62.993502	-468.890671	2.306534	-0.658182	22212.89712
-134.612655	-432.429199	132.423111	-407.09069	-0.745317	0.104781	22220.52675
-108.671922	-446.162528	130.134223	-388.016621	0.017645	0.104781	22200.68972
-69.760823	-474.392149	165.230509	-410.14254	-0.745317	0.104781	22208.31935
-29.323798	-472.103261	185.06754	-391.831435	-0.745317	-1.421144	22204.50453
-18.642319	-463.710671	223.215677	-364.364776	1.543571	0.867744	22173.22306
16.453967	-481.258814	234.660118	-353.683298	0.780608	0.104781	22245.70452
58.416917	-477.444	262.126776	-339.949969	3.832459	1.630706	22252.57118
62.994693	-469.05141	273.571217	-381.912919	0.017645	-0.658182	22228.15638
80.542836	-482.78474	253.734186	-408.616615	1.543571	0.104781	22187.71935
110.298383	-477.444	327.741572	-334.60923	0.017645	0.867744	22236.54897
159.890961	-483.547702	339.948975	-329.26849	-0.745317	-0.658182	22212.13416
175.913179	-465.999559	365.126746	-298.749981	-0.745317	0.104781	22219.76379
217.113166	-447.688454	346.052677	-284.253689	2.306534	0.104781	22232.73415
200.327986	-430.140311	381.148963	-294.935167	0.780608	0.104781	22217.4749
254.49834	-432.429199	388.778591	-254.498142	-0.745317	-1.421144	22220.52675
266.705744	-423.273646	398.697106	-252.209254	-0.745317	0.867744	22211.3712
302.564993	-391.992174	385.72674	-278.91295	-1.50828	0.104781	22200.68972
324.690912	-397.332913	365.126746	-226.268521	0.017645	0.104781	22173.22306
356.735347	-363.762553	337.660087	-211.009266	-0.745317	0.104781	22212.13416
353.683496	-337.82182	320.111944	-193.461123	0.780608	0.104781	22212.89712
387.253857	-308.829236	368.178597	-175.91298	-0.745317	0.104781	22219.00082
397.935335	-285.177391	426.163765	-125.55744	-2.271243	-0.658182	22226.63045
411.668664	-258.473695	420.823026	-104.194483	0.017645	0.104781	22226.63045
420.824217	-240.162589	449.81561	-74.438936	2.306534	-0.658182	22219.00082
445.239025	-211.170005	433.030429	-76.727824	0.017645	0.104781	22228.15638
456.683466	-166.155204	413.956361	-31.713023	3.069496	0.104781	22249.51933
458.209391	-134.110769	418.534137	23.983257	1.543571	0.867744	22238.83786
465.076056	-108.932998	396.408218	25.509182	2.306534	0.104781	22244.17859
447.527913	-83.755228	358.260081	24.74622	0.780608	0.104781	22238.07489
444.476062	-55.525607	368.178597	72.049909	2.306534	0.104781	22227.39341
435.320509	-17.37747	359.786007	113.249897	-0.745317	0.104781	22225.10453
449.053838	2.459561	365.126746	139.19063	-1.50828	0.104781	22228.15638
437.609397	27.637331	353.682305	162.079512	-0.745317	-1.421144	22213.66009
430.742733	52.052139	329.267497	164.3684	1.543571	0.867744	22225.86749
419.298292	80.28176	313.24528	188.783208	0.017645	0.104781	22207.55638
406.327925	121.481748	317.060093	207.094314	-0.745317	0.867744	22177.80084
384.202006	148.185444	285.778621	217.012829	0.017645	0.104781	22199.16379
377.335341	163.444699	212.534198	217.775792	-1.50828	0.867744	22214.42305
334.609428	179.466916	179.726801	215.486904	-2.271243	-0.658182	22152.62307
355.209422	218.378016	169.045322	247.531339	-2.271243	-0.658182	22200.68972
339.950167	249.659488	165.230509	230.746159	0.017645	-0.658182	22225.10453
338.424242	265.681705	129.37126	276.523923	0.017645	-0.658182	22200.68972
322.402024	291.622438	120.215707	321.538724	0.017645	0.867744	22210.60823
318.58721	319.089097	89.697198	314.67206	0.780608	0.104781	22215.94897
294.172403	353.42242	63.756465	331.45724	1.543571	0.867744	22205.2675
270.520558	381.652041	15.689812	352.820196	-1.50828	-0.658182	22183.14158
259.83908	382.415004	20.267589	374.183153	2.306534	-0.658182	22227.39341
235.424272	402.252035	-17.880548	359.686861	0.780608	1.630706	22219.76379
212.53539	411.407588	-84.258306	362.738712	0.780608	0.104781	22193.06009
165.994663	432.007582	-86.547195	380.286855	2.306534	-0.658182	22210.60823
151.498371	441.163135	-155.976804	336.797979	1.543571	0.104781	22205.2675
129.372452	432.007582	-131.561996	374.946116	0.017645	0.104781	22204.50453
101.14283	441.163135	-134.613847	390.205371	0.780608	0.104781	22199.16379
64.520619	445.740911	-157.502729	384.101669	2.306534	0.867744	22219.76379
34.002109	449.555725	-167.421245	371.131302	1.543571	0.867744	22200.68972
22.557668	456.42239	-178.865686	391.731296	-0.745317	-1.421144	22187.71935
-4.90899	431.244619	-233.799003	377.997967	-2.271243	0.104781	22203.74157
-20.931208	435.059433	-248.295295	393.257221	0.017645	1.630706	22195.34898
-40.768239	441.163135	-269.658251	345.190569	0.017645	0.867744	22206.03046
-68.99786	432.770545	-281.865655	352.820196	-2.271243	-0.658182	39.674062
-75.864525	417.51129	-284.917506	381.049818	0.780608	0.104781	14.496292
-102.56822	428.955731	-304.754537	371.131302	-0.745317	-0.658182	12.207404
-123.168214	401.489073	-351.295264	326.879463	1.543571	0.104781	10.681478
-145.294134	404.540923	-328.406382	310.857246	-2.271243	-0.658182	10.681478
-162.842277	392.33352	-338.324898	325.353538	-1.50828	-0.658182	9.918516
-181.916345	391.570557	-353.584152	294.072066	-1.50828	0.867744	16063.41746
-213.96078	388.518706	-358.161929	295.597991	2.306534	1.630706	22201.45268
-239.901513	367.155749	-361.21378	279.575774	1.543571	0.867744	22228.15638
-238.375588	368.681675	-399.361917	229.983196	3.069496	0.104781	22178.5638
-268.131134	329.770575	-381.813774	199.464686	-0.745317	0.104781	22219.00082
-321.538526	327.481687	-414.621171	154.449885	-0.745317	-0.658182	22224.34156
-294.071867	298.489103	-416.147097	156.738773	-0.745317	0.104781	22224.34156
-337.560743	275.600221	-482.524855	81.968425	0.017645	0.104781	22221.28971
-350.53111	258.052078	-368.080444	133.086928	-0.745317	0.104781	22216.71194
-368.079253	222.192829	-394.78414	106.383232	0.017645	0.104781	22225.10453
-376.471843	209.985426	-394.78414	43.820288	0.780608	-0.658182	22230.44527
-398.597762	176.415065	-461.161898	11.775853	-1.50828	-0.658182	22213.66009
-410.805166	169.548401	-376.473035	24.74622	-3.034206	-0.658182	22202.97861
-429.879235	126.059525	-358.924892	12.538816	0.017645	0.867744	22219.00082
-431.40516	99.355829	-371.132295	-13.401917	0.780608	0.867744	22197.63787
-448.19034	89.437313	-349.769339	-62.994495	-0.745317	-0.658182	22214.42305
-445.901452	80.28176	-368.080444	-79.016713	0.017645	-0.658182	22228.91934
-475.656999	45.185474	-352.058227	-161.416688	0.017645	1.630706	22215.18601
-472.605148	19.244741	-308.569351	-119.453738	0.780608	0.104781	22224.34156
-457.345893	-5.170066	-302.465649	-108.772259	0.780608	0.104781	22231.20823
-457.345893	-33.399687	-282.628618	-137.001881	-0.745317	-0.658182	22127.4453
-452.768117	-60.103383	-275.761953	-163.705576	0.780608	-0.658182	22186.19343
-434.457011	-81.46634	-228.458264	-186.594459	2.306534	0.867744	22247.23045
-442.086638	-106.64411	-227.695301	-230.083335	0.780608	0.104781	22225.86749
-429.879235	-147.844098	-232.273077	-243.053701	1.543571	0.104781	22202.97861
-426.827384	-158.525576	-198.702717	-258.312956	0.017645	-1.421144	22216.71194
-405.464427	-191.332974	-195.650866	-256.78703	0.780608	0.867744	22224.34156
-388.679247	-222.614446	-150.636064	-263.653695	3.832459	2.393669	22202.21564
-392.49406	-231.769999	-167.421245	-301.801832	0.017645	0.867744	22204.50453
-356.634812	-276.021838	-113.25089	-333.846267	0.017645	-0.658182	22216.71194
-340.612594	-275.258875	-82.732381	-349.105522	1.543571	0.867744	22212.13416
-311.62001	-322.562565	-74.339791	-328.505528	-1.50828	-0.658182	22197.63787
-342.901483	-334.007006	-31.613877	-371.994404	-2.271243	-0.658182	22199.92676
-301.701495	-362.99959	-7.19907	-368.17959	0.017645	0.867744	22177.03787
-266.605209	-390.466248	12.637961	-385.727733	-3.034206	-0.658182	22187.71935
-217.775594	-379.021807	35.526843	-389.542547	-0.745317	0.104781	22190.00824
-189.545972	-395.806988	39.341657	-449.816603	0.017645	0.104781	22183.90454
-162.079314	-416.406981	22.556477	-467.364746	0.780608	0.104781	22204.50453
-129.271916	-452.26623	37.052769	-432.26846	-0.745317	0.867744	22190.7712
-103.331183	-443.87364	111.060154	-430.742534	1.543571	0.104781	22197.63787
-72.812674	-462.947708	141.578664	-382.675882	0.017645	0.867744	22199.92676
-48.397866	-461.421783	169.808285	-386.490696	1.543571	0.867744	22199.92676
-13.30158	-482.021777	213.297161	-358.261074	3.069496	0.104781	22209.08231
24.846557	-482.021777	240.000857	-344.527745	2.306534	0.867744	22244.94156
47.735439	-475.918075	262.126776	-352.920335	-0.745317	-0.658182	22247.23045
66.809507	-473.629187	265.178627	-358.261074	1.543571	0.104781	22223.5786
91.987277	-488.125479	303.326764	-346.053671	0.780608	0.104781	22224.34156
116.402085	-476.681038	320.874907	-339.187006	0.017645	0.867744	22231.20823
158.365036	-473.629187	332.319348	-323.164788	-2.271243	-1.421144	22219.76379
191.172433	-476.681038	327.741572	-308.668496	0.780608	-0.658182	22221.28971
200.327986	-459.895857	354.445267	-271.283322	0.017645	0.867744	22230.44527
246.10575	-433.192162	395.645255	-297.987018	0.780608	0.104781	22225.10453
262.127968	-420.221795	389.541553	-284.253689	-2.271243	0.104781	22210.60823
264.416856	-407.251429	393.356367	-291.120354	-3.797168	-0.658182	22206.03046
288.068701	-391.229211	375.808224	-291.120354	-0.745317	1.630706	22045.04532
323.164987	-398.095876	365.126746	-265.942583	0.017645	0.867744	22184.6675
350.631645	-366.051441	396.408218	-216.350005	-2.271243	-0.658182	22212.13416
363.602012	-324.08849	427.68969	-220.164819	-0.745317	0.867744	22228.15638
401.750149	-288.229242	350.630454	-141.579657	0.780608	0.104781	22214.42305
400.224223	-302.725534	370.467485	-193.461123	-0.745317	-1.421144	22225.10453
410.905702	-255.421844	429.978578	-105.720408	0.780608	-0.658182	22232.73415
416.246441	-221.088521	429.978578	-70.624123	0.780608	1.630706	22215.18601
430.742733	-187.51816	419.2971	-45.446352	0.780608	0.104781	22223.5786
463.55013	-173.021868	411.667473	1.857337	2.306534	-0.658182	22252.57118
418.535329	-142.503359	406.326734	-8.061178	0.780608	0.104781	22229.6823
442.950136	-104.355222	406.326734	17.879555	1.543571	-0.658182	22238.07489
448.290876	-71.547824	397.171181	28.561033	0.017645	0.104781	22241.12674
440.661248	-42.55524	378.097112	68.998058	0.780608	0.104781	22219.00082
444.476062	-13.562656	347.578603	110.198046	-0.745317	-0.658182	22219.00082
436.083472	7.037338	368.178597	114.775823	0.017645	0.104781	22229.6823
434.557546	22.296592	352.919342	157.501736	-0.745317	0.104781	22219.00082
428.453844	58.155841	323.926758	172.760991	0.017645	0.104781	22220.52675
418.535329	94.01509	310.956391	188.783208	1.543571	0.104781	22204.50453
404.039037	110.037307	298.748988	200.227649	-0.745317	0.104781	22197.63787
375.809416	139.029891	261.363813	218.538755	-0.745317	0.104781	22199.16379
375.809416	177.178028	223.978639	234.560972	-1.50828	0.867744	22196.87491
368.942751	191.67432	204.904571	211.67209	-1.50828	0.104781	22195.34898
352.920534	214.563202	185.830503	269.657258	0.780608	0.104781	22210.60823
352.157571	250.422451	146.15644	279.575774	0.780608	0.867744	22212.13416
345.290906	271.785407	158.363844	287.968364	-0.745317	-0.658182	22190.7712
317.824248	301.540954	123.267558	317.723911	2.306534	0.867744	22204.50453
317.824248	325.955762	73.67498	328.405389	1.543571	1.630706	22208.31935
300.276105	338.163165	63.756465	353.583159	0.780608	0.867744	22208.31935
268.23167	374.022414	50.023135	351.294271	0.017645	-0.658182	22219.00082
252.209452	395.385371	-9.487958	342.138718	1.543571	0.104781	22228.15638
238.476123	391.570557	1.19352	374.946116	0.780608	-1.421144	22230.44527
209.483539	406.066849	-75.102753	365.790563	1.543571	0.867744	22194.58602
183.542806	415.985365	-95.702747	365.790563	0.780608	0.867744	22206.79342
143.105781	437.348321	-123.932369	357.397973	1.543571	0.867744	22213.66009
133.187265	441.163135	-161.317543	332.983165	-0.745317	-0.658182	22169.40825
109.53542	431.244619	-140.717549	355.109085	1.543571	-0.658182	22204.50453
82.831725	451.844613	-192.599015	339.086867	0.017645	0.104781	22218.23786
59.17988	448.029799	-171.236058	389.442408	-3.797168	-2.184107	22194.58602
24.846557	432.007582	-215.487897	377.235004	-1.50828	0.104781	22193.82305
27.135445	445.740911	-200.228642	403.9387	-0.745317	1.630706	22211.3712
-7.197878	425.140917	-250.584183	393.257221	-0.745317	0.867744	22211.3712
-20.168245	438.111284	-271.184177	361.975749	-1.50828	0.104781	22202.97861
-49.923792	436.585358	-258.21381	361.212787	-0.745317	0.104781	86.214789
-73.575636	432.770545	-274.998991	358.160936	0.017645	0.104781	15.259255
-114.775624	413.696476	-339.08786	352.820196	0.780608	1.630706	11.444441
-130.797842	425.140917	-354.347115	339.84983	-0.745317	-0.658182	10.681478
-154.449687	393.859445	-394.021178	307.042432	0.017645	0.104781	9.155553
-175.812643	392.33352	-330.69527	304.753544	-0.745317	-0.658182	11.444441
-184.205233	394.622408	-334.510084	295.597991	2.306534	-0.658182	8600.878933
-212.434855	383.94093	-339.08786	300.93873	-0.745317	-0.658182	22186.19343
-244.479289	383.177967	-402.413768	263.553556	3.832459	2.393669	22217.4749
-232.271886	345.02983	-379.524886	229.220233	0.780608	0.104781	22227.39341
-285.679277	360.289085	-378.761923	214.723941	2.306534	0.104781	22235.02304
-291.020016	319.85206	-384.865625	175.812841	3.069496	0.867744	22216.71194
-319.249638	294.674289	-380.287848	153.686922	-0.745317	-0.658182	22219.76379
-323.827414	267.970594	-387.154513	136.138779	2.306534	2.393669	22230.44527
-339.086669	259.578003	-419.961911	136.138779	0.780608	0.867744	22214.42305
-361.975551	225.24468	-399.361917	64.420282	0.017645	0.104781	22222.81564
-376.471843	200.829873	-394.78414	48.398064	0.017645	-0.658182	22230.44527
-402.412576	172.600251	-395.547103	25.509182	-3.797168	0.104781	22191.53417
-426.827384	139.029891	-379.524886	32.375847	-1.50828	0.867744	22202.21564
-454.294042	135.215077	-387.154513	-13.401917	-0.745317	-0.658182	22212.89712
-458.108856	98.592866	-374.947109	-14.927843	-0.745317	0.104781	22206.79342
-447.427377	75.703984	-400.887842	-21.031545	0.017645	0.867744	22215.18601
-468.790334	61.970655	-354.347115	-58.416719	1.543571	0.867744	22232.73415
-476.419961	28.400294	-328.406382	-76.727824	-0.745317	-0.658182	22219.76379
-492.442179	2.459561	-310.858239	-124.031514	1.543571	0.104781	22220.52675
-483.286626	7.037338	-332.984159	-163.705576	0.017645	0.867744	22225.86749
-458.108856	-35.688576	-303.228612	-156.075949	0.017645	0.867744	22191.53417
-445.138489	-54.762644	-260.502699	-162.942614	1.543571	0.104781	22228.91934
-435.219974	-83.755228	-238.376779	-170.572241	2.306534	0.867744	22247.23045
-445.901452	-121.903365	-236.850854	-207.957415	2.306534	0.867744	22233.49712
-455.057005	-140.977433	-236.850854	-242.290738	0.017645	1.630706	22205.2675
-413.094054	-160.051502	-178.865686	-250.683328	0.017645	0.104781	22227.39341
-406.990352	-194.384825	-178.102723	-261.364807	-3.034206	-2.184107	22219.00082
-386.390359	-227.955185	-168.94717	-299.512944	0.780608	0.104781	22178.5638
-384.10147	-237.873701	-129.273108	-297.987018	0.017645	0.104781	22198.40083
-365.790365	-254.658881	-109.436077	-321.638863	0.780608	0.104781	22215.94897
-330.694079	-280.599614	-100.280524	-326.979602	0.017645	0.104781	22183.90454
-320.775563	-306.540347	-60.606461	-348.342559	-1.50828	-0.658182	22191.53417
-301.701495	-338.584782	-57.554611	-368.942553	-0.745317	0.867744	22202.97861
-269.65706	-373.681068	-44.584244	-352.920335	-1.50828	0.104781	22180.08972
-241.427439	-388.17736	4.245371	-381.149956	-1.50828	-0.658182	22171.69713
-217.012631	-377.495882	20.267589	-380.386994	-0.745317	-0.658182	22199.92676
-198.701525	-413.35513	60.704614	-448.290677	-1.50828	-0.658182	22190.00824
-162.079314	-413.35513	62.230539	-424.638832	1.543571	0.867744	22193.82305
-140.716357	-423.273646	75.963868	-429.979572	1.543571	0.104781	22206.03046
-113.249699	-462.947708	73.67498	-422.349944	-2.271243	-0.658182	22182.37861
-68.234897	-464.473634	114.874968	-433.794385	-0.745317	-0.658182	22193.82305
-39.242313	-478.969926	173.623099	-446.764752	-1.50828	-0.658182	22201.45268
-1.857139	-477.444	230.845304	-343.764782	2.306534	1.630706	22245.70452
3.4836	-482.021777	260.600851	-347.579596	2.306534	0.104781	22233.49712
46.209513	-491.940292	292.645286	-365.890702	0.780608	-0.658182	22244.17859
69.861358	-491.940292	272.808255	-381.912919	2.306534	0.867744	22154.14899
102.668756	-478.969926	300.274913	-356.735149	0.017645	0.104781	22219.00082
133.950228	-488.888441	322.400832	-346.816633	0.017645	0.104781	22226.63045
156.83911	-484.310665	334.608236	-333.083304	-1.50828	-0.658182	22228.91934
170.572439	-465.999559	341.474901	-329.26849	1.543571	1.630706	22219.00082
209.483539	-446.162528	343.000826	-272.809248	2.306534	0.867744	22228.91934
239.239086	-433.192162	353.682305	-326.979602	-0.745317	0.867744	22230.44527
248.394639	-425.562534	385.72674	-278.149987	-1.50828	0.867744	22195.34898
270.520558	-405.725503	395.645255	-259.838881	-0.745317	1.630706	22207.55638
308.668695	-414.118093	417.771175	-259.075919	-1.50828	0.104781	22208.31935
301.80203	-366.814404	408.615622	-239.238887	0.017645	0.867744	22200.68972
346.816832	-357.658851	404.037845	-172.861129	-0.745317	0.104781	22215.94897
354.446459	-337.058857	368.178597	-191.172235	0.780608	-0.658182	22231.97119
379.624229	-305.777385	393.356367	-144.631508	0.780608	0.104781	22215.18601
391.831633	-289.755167	432.267467	-129.372253	-0.745317	0.104781	22223.5786
423.876068	-254.658881	451.341535	-95.801893	-1.50828	-1.421144	22229.6823
420.061254	-234.82185	381.911926	-137.001881	0.780608	0.104781	22215.94897
439.898286	-189.044086	405.563771	-126.320402	2.306534	-0.658182	22244.17859
451.342727	-166.918166	412.430435	-24.846358	2.306534	0.867744	22251.80822
461.261242	-153.184837	423.874876	27.79807	3.069496	0.867744	22241.12674
470.416795	-127.244104	400.985994	33.901772	0.780608	-0.658182	22229.6823
449.053838	-80.703377	352.919342	62.131394	0.017645	-0.658182	22239.60082
453.631615	-67.733011	385.72674	90.361015	0.017645	0.104781	22225.86749
442.187174	-25.007097	335.371199	105.62027	1.543571	-0.658182	22216.71194
445.239025	7.8003	388.015628	142.242481	0.780608	-1.421144	22228.15638
442.950136	22.296592	360.548969	183.442469	0.780608	0.104781	22229.6823
423.113105	49.000288	275.860105	149.109146	-2.271243	-2.184107	22164.83047
407.853851	81.807686	296.460099	176.575804	-2.271243	0.104781	22200.68972
394.883484	116.141009	298.748988	205.568388	-0.745317	-0.658182	22210.60823
384.964968	151.237295	277.386031	196.412835	0.017645	0.104781	22196.87491
397.172372	171.837289	246.867521	217.012829	-1.50828	0.104781	22174.74899
374.28349	206.170612	227.793453	265.842444	0.017645	0.104781	22215.94897
355.209422	216.85209	188.882353	275.76096	-1.50828	-1.421144	22206.79342
347.579794	245.081711	172.860136	286.442438	0.017645	0.867744	22194.58602
333.846465	271.785407	136.237925	276.523923	1.543571	2.393669	22216.71194
317.061285	293.148364	143.104589	318.486873	0.017645	0.867744	22170.17121
291.120552	313.748358	101.141639	334.509091	0.780608	0.104781	22186.19343
308.668695	348.081681	47.734247	320.012799	1.543571	0.867744	22206.03046
272.809446	370.970563	34.000918	323.06465	1.543571	0.867744	22223.5786
259.83908	390.807594	32.474992	361.975749	0.017645	0.104781	22216.71194
249.157601	385.466855	-9.487958	385.627594	1.543571	0.104781	22219.76379
211.009464	398.437222	-60.606461	377.997967	-1.50828	-0.658182	22203.74157
188.883545	425.90388	-92.650896	377.997967	0.017645	0.104781	22199.92676
162.179849	435.059433	-110.199039	381.049818	0.780608	0.867744	22211.3712
133.950228	443.452023	-118.591629	395.54611	2.306534	1.630706	22201.45268
111.824309	440.400172	-160.55458	380.286855	-0.745317	-1.421144	22201.45268
89.698389	439.637209	-157.502729	361.975749	0.780608	0.104781	22212.13416
7.298414	431.244619	-174.287909	329.168352	0.780608	0.867744	22190.7712
23.320631	450.318688	-171.236058	351.294271	-2.271243	0.104781	22194.58602
9.587302	442.68906	-220.065673	374.946116	-1.50828	0.104781	22212.13416
-21.69417	452.607576	-216.25086	384.864631	-1.50828	0.104781	22212.89712
-44.583052	439.637209	-249.82122	357.397973	-0.745317	0.104781	22206.03046
-79.679338	432.007582	-263.554549	387.15352	0.780608	1.630706	36.622211
-81.968227	430.481657	-292.547133	385.627594	1.543571	0.867744	15.259255
-97.990444	425.140917	-323.828606	361.212787	0.017645	0.104781	12.207404
-134.612655	411.407588	-343.665637	331.45724	-0.745317	-0.658182	10.681478
-142.242283	410.644625	-362.739705	332.220203	1.543571	0.104781	11.444441
-175.04968	381.652041	-328.406382	321.538724	4.595422	2.393669	9.155553
-182.679308	401.489073	-336.036009	289.494289	2.306534	0.104781	5698.568682
-217.012631	384.703892	-347.480451	281.101699	1.543571	0.867744	22177.80084
-234.560774	380.126116	-361.976743	270.420221	3.832459	1.630706	22213.66009
-262.790395	362.577973	-376.473035	249.057264	3.069496	0.867744	22225.10453
-254.397805	338.926128	-370.369333	232.272084	-0.745317	-0.658182	22233.49712
-307.805197	328.24465	-366.554519	148.346183	-1.50828	-1.421144	22207.55638
-316.197787	289.33355	-404.702656	159.790624	-0.745317	0.104781	22215.18601
-333.74593	271.785407	-379.524886	168.183214	1.543571	0.104781	22230.44527
-354.345924	268.733556	-385.628587	136.138779	2.306534	-0.658182	22215.18601
-360.449625	222.955792	-395.547103	107.146195	1.543571	0.867744	22221.28971
-397.8348	192.437283	-405.465619	27.035108	-1.50828	-0.658182	22213.66009
-394.782949	183.28173	-425.30265	41.5314	-2.271243	-0.658182	22196.11194
-416.145905	147.422481	-361.21378	23.983257	-0.745317	-0.658182	22203.74157
-414.61998	135.215077	-367.317482	13.301778	-0.745317	0.104781	22216.71194
-457.345893	110.80027	-406.991544	-19.505619	-2.271243	-0.658182	22212.89712
-426.064421	90.200276	-402.413768	7.198077	-0.745317	-1.421144	22217.4749
-474.894036	66.548431	-355.110078	-58.416719	-0.745317	0.867744	22229.6823
-459.634781	41.370661	-313.91009	-82.831526	0.017645	0.104781	22228.91934
-455.057005	20.007704	-332.221196	-163.705576	0.780608	-0.658182	22215.94897
-442.086638	-18.140433	-327.643419	-121.742626	1.543571	0.104781	22115.23789
-469.553297	-53.236719	-329.169345	-148.446322	3.069496	0.867744	22198.40083
-469.553297	-53.999681	-270.421214	-272.809248	3.069496	0.867744	22235.786
-446.664415	-83.755228	-267.369363	-215.587043	2.306534	0.867744	22232.73415
-442.849601	-102.829297	-246.006407	-222.453707	3.832459	0.104781	22222.05268
-435.982936	-128.007067	-208.621232	-236.949999	2.306534	0.104781	22221.28971
-425.301458	-165.392241	-215.487897	-245.342589	-0.745317	-0.658182	22224.34156
-400.123688	-207.355192	-207.095307	-259.838881	0.017645	0.104781	22213.66009
-384.10147	-219.562595	-172.761984	-274.335173	0.017645	0.104781	22205.2675
-371.894067	-243.977403	-136.139772	-302.564795	-0.745317	0.104781	22216.71194
-352.057035	-263.814434	-101.806449	-306.379608	0.780608	0.104781	22199.16379
-337.560743	-279.836652	-93.413859	-347.579596	0.017645	0.104781	22172.4601
-319.249638	-301.962571	-60.606461	-346.816633	-3.034206	-1.421144	22187.71935
-297.886681	-335.532931	-81.969418	-372.757366	0.780608	0.104781	22202.21564
-258.975581	-351.555149	-29.324989	-361.312925	-1.50828	-0.658182	22187.71935
-256.686693	-379.78477	23.31944	-378.098106	-2.271243	-0.658182	22192.29713
-228.457072	-373.681068	17.9787	-381.149956	0.017645	0.104781	22208.31935
-193.360786	-411.829205	39.341657	-439.898087	-1.50828	-1.421144	22141.17863
-166.65709	-420.984758	85.119421	-421.586982	1.543571	0.104781	22170.93417
-130.034879	-430.903273	109.534229	-397.172174	-0.745317	-0.658182	22202.97861
-101.805258	-456.081044	92.749049	-423.87587	-0.745317	0.867744	22193.82305
-48.397866	-488.125479	153.023105	-435.320311	1.543571	0.104781	22172.4601
-11.775655	-462.947708	152.260142	-382.675882	4.595422	0.867744	22238.07489
-12.538617	-480.495851	212.534198	-363.601814	0.017645	-0.658182	22249.51933
21.794706	-476.681038	237.711969	-385.727733	1.543571	-0.658182	22234.26008
50.78729	-494.992143	266.704553	-346.816633	0.780608	0.104781	22238.83786
68.335433	-494.992143	275.097143	-345.290708	1.543571	0.867744	22236.54897
94.276166	-492.703255	304.089727	-324.690714	-0.745317	-0.658182	22215.94897
120.216899	-463.710671	310.193429	-373.520329	0.017645	0.867744	22224.34156
153.787259	-472.103261	322.400832	-334.60923	0.780608	0.104781	22231.20823
182.01688	-469.814373	343.000826	-307.905534	0.780608	0.104781	22217.4749
207.194651	-467.525485	338.42305	-275.861099	-1.50828	-0.658182	22223.5786
226.268719	-437.006975	346.052677	-292.646279	0.017645	0.867744	22215.18601
245.342788	-425.562534	372.756373	-297.224055	0.017645	0.104781	22193.82305
268.994632	-412.592168	304.852689	-331.557379	-2.271243	0.104781	22200.68972
293.40944	-392.755137	399.460069	-241.527776	-1.50828	0.104781	22210.60823
324.690912	-386.651435	408.615622	-220.164819	-1.50828	-0.658182	22200.68972
335.372391	-365.288478	404.800808	-182.779645	1.543571	0.867744	22222.05268
352.920534	-323.325528	406.326734	-166.757427	0.780608	0.104781	22229.6823
381.913118	-313.407012	420.060063	-154.550024	1.543571	0.104781	22219.76379
407.853851	-291.281093	436.08228	-114.112999	-1.50828	-0.658182	22222.05268
399.46126	-264.577397	451.341535	-95.03893	-0.745317	0.104781	22228.91934
430.742733	-236.347776	421.585988	-89.698191	1.543571	0.104781	22227.39341
427.690882	-212.695931	447.526721	-56.127831	0.780608	-1.421144	22227.39341
433.794584	-171.495943	407.852659	-34.764874	1.543571	0.867744	22244.17859
457.446428	-128.007067	398.697106	8.724002	0.780608	0.104781	22237.31193
461.261242	-116.562626	371.99341	43.057325	0.780608	0.867744	22230.44527
436.083472	-72.310787	394.882292	32.375847	1.543571	-0.658182	22230.44527
468.127907	-53.999681	384.963777	59.842505	0.017645	0.867744	22227.39341
452.105689	-29.584874	349.867491	105.62027	0.017645	-0.658182	22216.71194
439.135323	-1.355253	377.33415	150.635071	0.017645	0.867744	22226.63045
442.950136	36.792884	335.371199	131.561003	-0.745317	0.867744	22159.48973
440.661248	70.363245	314.771205	132.323965	0.017645	0.867744	22166.3564
412.431627	78.755835	288.067509	189.546171	-1.50828	0.104781	22201.45268
407.853851	108.511382	213.297161	132.323965	-0.745317	0.104781	22213.66009
400.224223	143.607667	207.193459	170.472102	-4.560131	-1.421144	22172.4601
381.913118	175.652102	246.104559	223.116531	-1.50828	-0.658182	22204.50453
371.231639	199.303947	207.193459	246.768376	0.780608	-0.658182	22225.86749
357.49831	226.007643	177.437912	285.679476	0.017645	-0.658182	22201.45268
334.609428	246.607637	179.726801	291.020215	1.543571	0.104781	22209.84527
342.239055	267.207631	160.652732	312.383171	0.017645	0.867744	22220.52675
319.350173	303.066879	108.008303	319.249836	-2.271243	-0.658182	22188.48232
304.090918	323.666873	80.541645	324.590575	0.780608	1.630706	22181.61565
300.276105	345.792793	50.786098	328.405389	2.306534	0.104781	22228.91934
253.735378	358.763159	6.534259	328.405389	1.543571	-1.421144	22214.42305
255.261303	390.807594	7.297222	372.657228	0.780608	-1.421144	22212.89712
233.135384	405.303886	-3.384256	373.42019	0.780608	0.104781	22224.34156
203.379837	420.563141	-62.89535	380.286855	1.543571	0.867744	22215.18601
167.520588	416.748327	-64.421275	384.864631	-0.745317	0.104781	22203.74157
156.83911	434.29647	-130.036071	366.553526	-0.745317	-0.658182	22191.53417
124.031712	437.348321	-124.695331	386.390557	0.780608	0.104781	22209.84527
103.431719	450.318688	-140.717549	396.309072	-1.50828	0.104781	22196.87491
85.883576	435.822396	-158.265692	362.738712	-1.50828	0.104781	22180.85269
41.631737	439.637209	-185.73235	368.079451	-0.745317	0.104781	22192.29713
32.476184	444.977949	-205.569381	391.731296	-1.50828	0.104781	22196.87491
0.431749	438.111284	-248.295295	329.168352	0.017645	0.867744	22206.79342
-0.331214	432.770545	-287.206394	300.175768	0.780608	0.867744	22220.52675
-35.4275	444.977949	-242.954556	392.494259	0.017645	-0.658182	22198.40083
-51.449717	429.718694	-267.369363	372.657228	2.306534	0.104781	76.296274
-64.420084	414.459439	-286.443432	350.531308	-0.745317	0.104781	13.733329
-100.279332	428.192768	-309.332314	361.975749	-1.50828	0.104781	12.970367
-116.30155	403.014998	-332.984159	323.06465	-0.745317	0.104781	9.918516
-143.768208	412.933514	-316.198978	321.538724	3.069496	0.867744	10.681478
-162.079314	409.1187	-312.384165	317.723911	3.832459	0.867744	9.918516
-178.864494	386.992781	-345.954525	294.072066	3.069496	0.867744	9714.041566
-229.982997	384.703892	-387.917476	246.768376	3.832459	0.867744	22180.08972
-245.242252	354.185383	-445.902644	202.516537	1.543571	1.630706	22205.2675
-249.820029	367.155749	-353.584152	214.723941	1.543571	0.104781	22224.34156
-275.760762	340.452054	-371.895258	226.931345	-0.745317	-0.658182	22228.15638
-292.545942	319.85206	-391.732289	190.309133	-0.745317	-0.658182	22209.84527
-310.857048	299.252066	-385.628587	174.286916	0.017645	0.104781	22219.00082
-342.901483	296.200215	-395.547103	173.523953	0.017645	0.104781	22228.91934
-354.345924	253.474302	-386.39155	136.138779	1.543571	0.867744	22224.34156
-379.523694	224.481718	-374.947109	83.49435	0.017645	0.104781	22217.4749
-389.442209	203.881724	-400.124879	63.657319	-2.271243	-0.658182	22180.85269
-399.360725	184.807655	-415.384134	51.449915	-0.745317	-0.658182	22212.89712
-401.649613	148.185444	-400.124879	4.146226	0.017645	-0.658182	22197.63787
-423.775533	129.111375	-409.280432	-11.113029	-3.034206	0.104781	22214.42305
-426.827384	115.378046	-366.554519	-23.320433	0.780608	1.630706	22228.15638
-459.634781	90.963239	-362.739705	-14.927843	0.017645	0.867744	22219.00082
-466.501446	65.785468	-347.480451	-37.816725	0.017645	1.630706	22228.15638
-469.553297	50.526214	-315.436016	-82.831526	-0.745317	0.104781	22231.97119
-453.531079	4.748449	-328.406382	-90.461154	1.543571	0.867744	22213.66009
-447.427377	3.222524	-304.754537	-120.979663	0.780608	0.104781	22181.61565
-461.923669	-26.533023	-291.021208	-143.105583	3.832459	1.630706	22247.23045
-464.212558	-45.607091	-298.650835	-219.401856	0.780608	0.104781	22228.15638
-497.019955	-69.258936	-282.628618	-220.927782	2.306534	0.104781	22214.42305
-443.612564	-115.799663	-262.028624	-244.579627	1.543571	0.867744	22225.10453
-435.219974	-136.399657	-220.828636	-223.21667	1.543571	0.104781	22216.71194
-424.538495	-163.103353	-200.991605	-241.527776	0.017645	-0.658182	22212.89712
-397.071837	-199.725564	-197.176791	-281.201838	-1.50828	-0.658182	22202.97861
-402.412576	-238.636664	-171.999021	-291.120354	0.017645	0.867744	22203.74157
-383.338508	-225.666297	-133.087921	-301.801832	0.780608	0.867744	22206.03046
-371.894067	-263.051471	-129.273108	-326.979602	1.543571	0.867744	22192.29713
-342.13852	-300.436645	-84.258306	-345.290708	-3.034206	-0.658182	22186.19343
-313.145936	-301.199608	-98.754598	-344.527745	-3.034206	-0.658182	22170.93417
-320.0126	-345.451447	-59.843499	-378.861068	-1.50828	0.104781	22191.53417
-264.316321	-354.607	-35.428691	-395.646248	-1.50828	0.867744	22184.6675
-258.212619	-362.236627	9.58611	-368.942553	0.017645	0.104781	22196.87491
-215.486705	-389.703286	35.526843	-385.727733	0.780608	0.104781	22216.71194
-197.938563	-394.281062	49.260173	-406.327727	1.543571	0.867744	22203.74157
-162.842277	-420.984758	67.571278	-413.957354	0.017645	-0.658182	22199.92676
-131.560804	-427.08846	110.297192	-400.224025	-0.745317	0.867744	22195.34898
-118.590438	-457.606969	130.897185	-408.616615	-0.745317	-0.658182	22189.24528
-79.679338	-460.65882	140.052738	-388.016621	2.306534	-0.658182	22192.29713
-46.108978	-468.288448	194.986055	-400.986988	0.780608	-1.421144	22245.70452
-2.620102	-490.414367	219.400863	-378.098106	3.069496	0.867744	22247.99341
3.4836	-478.969926	220.926788	-363.601814	1.543571	-0.658182	22224.34156
62.994693	-465.999559	243.052708	-362.838851	-0.745317	0.104781	22224.34156
63.757656	-472.103261	272.045292	-372.757366	0.780608	0.867744	22235.02304
98.853942	-485.83659	312.482317	-365.127739	0.780608	1.630706	22212.13416
112.587271	-475.155112	316.297131	-340.712931	0.017645	0.867744	22223.5786
140.816893	-479.732889	343.763789	-338.424043	0.017645	0.104781	22231.20823
191.172433	-453.029193	334.608236	-291.120354	0.780608	0.867744	22215.94897
204.905763	-451.503267	350.630454	-278.149987	-0.745317	-1.421144	22222.81564
227.031682	-441.584752	378.097112	-294.935167	-2.271243	-0.658182	22208.31935
253.735378	-437.769938	324.689721	-359.787	-2.271243	0.104781	22205.2675
259.076117	-422.510683	344.526752	-296.461093	0.780608	0.867744	22196.87491
284.253887	-421.747721	343.763789	-339.949969	-3.034206	-1.421144	22215.94897
317.061285	-370.629217	343.000826	-289.594428	-0.745317	-0.658182	22219.00082
351.394608	-347.740335	420.060063	-191.172235	0.780608	0.104781	22220.52675
368.179788	-324.08849	421.585988	-150.73521	1.543571	0.104781	22228.91934
375.046453	-298.91072	412.430435	-138.527806	-0.745317	-0.658182	22228.15638
414.720515	-274.495912	452.104498	-116.401887	1.543571	0.867744	22219.76379
406.327925	-253.132956	433.030429	-82.068564	-0.745317	0.104781	22225.86749
417.009403	-234.058887	411.667473	-73.675974	2.306534	0.867744	22135.83789
438.37236	-192.8589	434.556355	-51.550054	3.832459	2.393669	22236.54897
452.868652	-163.866316	412.430435	-10.350066	2.306534	0.104781	22241.12674
455.920503	-134.873731	378.097112	7.961039	1.543571	-0.658182	22242.65267
443.713099	-112.747812	355.20823	-5.009327	0.017645	-1.421144	22221.28971
455.15754	-86.807079	391.830442	59.842505	0.780608	0.867744	22225.10453
455.920503	-55.525607	371.230448	69.761021	3.069496	0.867744	22231.97119
447.527913	-30.347837	359.786007	133.849891	2.306534	1.630706	22219.00082
442.950136	5.511412	377.33415	140.716556	0.017645	0.104781	22225.10453
449.053838	25.348443	356.734156	146.820257	-0.745317	0.104781	22192.29713
414.720515	50.526214	317.823056	179.627655	-1.50828	0.867744	22183.90454
420.824217	87.911388	283.489733	196.412835	-1.50828	0.104781	22201.45268
387.253857	103.933605	264.415664	155.97581	-2.271243	0.104781	22197.63787
396.40941	158.103959	226.267528	165.894326	0.017645	-1.421144	22176.27491
384.964968	178.703953	248.393447	217.775792	-1.50828	0.104781	22209.08231
368.179788	192.437283	207.193459	230.746159	0.017645	0.104781	22222.81564
363.602012	223.718755	207.956422	284.916513	3.069496	0.867744	22204.50453
343.002018	239.740972	183.541614	310.857246	0.017645	0.104781	22215.18601
334.609428	286.281699	167.519397	298.649842	-0.745317	0.867744	22209.08231
307.142769	285.518737	95.037937	323.827612	-0.745317	-0.658182	22188.48232
303.327956	321.377985	87.408309	328.405389	2.306534	0.104781	22210.60823
308.668695	354.948346	75.200906	327.642426	2.306534	0.867744	22226.63045
296.461291	361.052047	44.682396	332.220203	2.306534	1.630706	22218.23786
245.342788	373.259451	16.452775	336.035016	1.543571	1.630706	22183.90454
213.298353	380.126116	-19.406474	343.664644	2.306534	0.104781	22213.66009
211.772427	399.963147	-61.369424	342.138718	-0.745317	0.104781	22218.23786
182.01688	413.696476	-84.258306	376.472041	2.306534	1.630706	22191.53417
156.83911	429.718694	-107.910151	397.834998	-0.745317	0.867744	22214.42305
133.950228	445.740911	-134.613847	381.049818	0.017645	-0.658182	22220.52675
114.87616	460.237203	-167.421245	363.501675	2.306534	0.867744	22183.14158
75.202097	451.08165	-165.132356	358.923898	-1.50828	-1.421144	22183.14158
50.78729	442.68906	-171.999021	382.575743	-1.50828	-0.658182	22208.31935
30.950259	448.029799	-205.569381	370.368339	-0.745317	0.867744	22202.21564
1.957675	451.844613	-240.665667	348.24242	0.780608	1.630706	22206.03046
-2.620102	441.163135	-286.443432	345.190569	2.306534	0.867744	22194.58602
-31.612686	438.111284	-264.317512	394.783147	0.017645	1.630706	22211.3712
-49.160829	436.585358	-279.576767	372.657228	0.017645	0.867744	99.185156
-75.864525	427.429806	-284.154543	364.264637	-0.745317	0.104781	14.496292
-80.442301	422.089066	-313.147127	384.101669	0.780608	0.867744	10.681478
-117.064512	400.72611	-334.510084	351.294271	-0.745317	-0.658182	11.444441
-137.664506	399.963147	-350.532302	347.479457	1.543571	0.104781	9.918516
-153.686724	417.51129	-339.850823	322.301687	1.543571	0.867744	8.39259
-186.494121	399.963147	-371.895258	291.783177	0.017645	-0.658182	540.94058
-223.116333	383.177967	-394.78414	278.049848	1.543571	0.867744	22135.07492
-253.634842	383.94093	-419.198948	242.953562	2.306534	0.867744	22220.52675
-251.345954	345.792793	-424.539687	229.983196	2.306534	0.867744	22216.71194
-275.760762	336.63724	-374.184146	181.153581	-0.745317	-0.658182	22220.52675
-294.071867	313.748358	-376.473035	170.472102	1.543571	0.104781	22221.28971
-312.382973	316.037246	-384.102662	189.546171	-1.50828	0.104781	22213.66009
-325.35334	267.207631	-377.235997	149.109146	2.306534	0.104781	22225.86749
-368.079253	282.466886	-429.880426	113.249897	-1.50828	0.867744	22228.91934
-383.338508	226.770606	-380.287848	83.49435	-3.797168	-2.184107	22193.82305
-378.760731	204.644686	-384.865625	59.842505	-0.745317	-0.658182	22203.74157
-400.123688	180.992842	-403.939693	41.5314	-0.745317	-0.658182	22212.13416
-420.723682	167.259512	-403.939693	28.561033	-0.745317	-0.658182	22202.97861
-447.427377	139.792854	-378.761923	3.383263	0.780608	0.104781	22215.18601
-446.664415	104.696568	-386.39155	-23.320433	0.017645	0.104781	22231.97119
-448.953303	89.437313	-373.421184	-24.083396	0.017645	0.104781	22215.18601
-461.923669	65.022506	-329.169345	-37.053762	0.017645	0.104781	22224.34156
-464.97552	39.081773	-299.413798	-71.387085	0.017645	0.104781	22230.44527
-461.160707	20.770667	-325.354531	-121.742626	-0.745317	0.104781	22161.77862
-461.923669	0.170673	-310.095276	-97.327818	3.069496	0.867744	22219.76379
-453.531079	-24.244135	-286.443432	-135.475955	0.780608	0.867744	22247.99341
-469.553297	-50.184868	-274.998991	-186.594459	0.017645	-1.421144	22216.71194
-448.19034	-72.310787	-291.784171	-236.187036	0.780608	-0.658182	22180.85269
-435.982936	-124.192253	-251.347146	-234.661111	1.543571	-0.658182	22231.20823
-427.590346	-153.184837	-204.806419	-206.43149	-1.50828	-1.421144	22215.18601
-415.382943	-166.918166	-256.687885	-306.379608	-0.745317	0.104781	22186.95639
-404.701464	-196.673713	-183.443462	-253.735179	1.543571	0.104781	22224.34156
-400.886651	-215.747782	-168.184207	-262.12777	-0.745317	0.104781	22221.28971
-377.234806	-256.184807	-149.873102	-301.038869	-1.50828	0.104781	22193.06009
-375.70888	-294.332944	-114.013853	-325.453677	-1.50828	0.104781	22193.82305
-353.582961	-287.466279	-81.206455	-326.216639	-1.50828	0.104781	22196.11194
-340.612594	-324.08849	-62.132387	-345.290708	0.017645	0.104781	22185.43046
-291.782979	-326.377378	-51.450909	-358.261074	-1.50828	0.867744	22167.88232
-288.731128	-346.977372	-56.028685	-404.038839	0.780608	0.867744	22199.92676
-269.65706	-385.125509	-28.562027	-421.586982	0.780608	0.867744	22192.29713
-215.486705	-388.940323	-1.858331	-431.505497	0.780608	0.104781	22085.48235
-198.701525	-401.147727	17.9787	-452.868454	0.017645	0.104781	22206.79342
-162.842277	-414.118093	79.778682	-406.327727	0.017645	0.104781	22196.11194
-146.057096	-432.429199	108.771266	-406.327727	0.780608	-1.421144	22202.97861
-103.331183	-434.718087	143.867552	-394.120323	-0.745317	-1.421144	22191.53417
-85.020077	-461.421783	146.15644	-393.35736	5.358384	1.630706	22226.63045
-44.583052	-464.473634	182.015689	-386.490696	0.780608	1.630706	22241.12674
-9.486767	-483.547702	227.793453	-378.861068	0.017645	-1.421144	22243.41563
14.165078	-489.651404	237.711969	-364.364776	3.832459	0.867744	22231.20823
36.290998	-501.095845	255.260112	-342.238857	1.543571	0.867744	22228.91934
56.128029	-474.392149	242.289745	-394.883286	1.543571	0.867744	22228.91934
98.853942	-489.651404	292.645286	-380.386994	0.780608	0.104781	22222.05268
122.505787	-484.310665	304.089727	-347.579596	2.306534	0.867744	22222.05268
154.550222	-488.125479	355.971193	-330.794416	1.543571	1.630706	22231.97119
180.490955	-449.214379	304.852689	-285.779614	1.543571	0.104781	22226.63045
204.905763	-455.318081	336.897124	-304.09072	-1.50828	0.867744	22199.92676
230.846496	-450.740305	350.630454	-289.594428	-0.745317	0.104781	22208.31935
246.868713	-433.192162	360.548969	-307.142571	-0.745317	-0.658182	22209.08231
272.809446	-424.799572	368.941559	-281.201838	-1.50828	0.104781	22197.63787
285.779813	-412.592168	384.200814	-243.816664	0.017645	0.867744	22216.71194
304.090918	-383.599584	332.319348	-277.387024	-0.745317	-1.421144	22229.6823
318.58721	-357.658851	371.230448	-237.712962	3.069496	0.867744	22217.4749
367.416826	-337.82182	414.719324	-162.179651	0.780608	-0.658182	22226.63045
390.305708	-318.747751	442.185982	-123.268551	0.780608	0.104781	22230.44527
382.67608	-303.488496	440.660057	-93.513005	1.543571	1.630706	22215.94897
404.802	-241.688515	446.000796	-119.453738	1.543571	0.104781	22244.17859
442.187174	-229.481111	412.430435	-88.172266	3.832459	0.867744	22247.99341
446.001987	-207.355192	432.267467	-65.283383	2.306534	0.867744	22232.73415
433.031621	-179.12557	414.719324	-39.34265	-0.745317	-1.421144	22228.91934
447.527913	-157.762614	410.141547	1.857337	0.780608	-0.658182	22241.88971
456.683466	-118.851514	397.934143	46.872139	0.780608	-1.421144	22214.42305
458.972354	-81.46634	347.578603	31.612884	-1.50828	-0.658182	22218.23786
448.290876	-57.814495	370.467485	61.368431	0.017645	0.867744	22231.20823
440.661248	-27.295986	363.60082	108.672121	-1.50828	-0.658182	22219.00082
431.505695	4.748449	357.497118	123.931375	-0.745317	-0.658182	22176.27491
425.401994	3.985487	349.104528	138.427667	-1.50828	0.104781	22193.06009
422.350143	55.10399	318.586019	168.946177	-2.271243	-0.658182	22201.45268
410.905702	94.778052	262.889739	138.427667	-0.745317	0.867744	22200.68972
393.357559	92.489164	300.274913	188.783208	-2.271243	-1.421144	22170.93417
386.490894	132.926189	231.608267	188.783208	-2.271243	0.104781	22209.84527
388.779782	174.88914	245.341596	221.590606	1.543571	0.867744	22215.94897
378.098304	197.015059	200.326795	250.58319	-2.271243	-1.421144	22193.06009
361.313124	206.170612	158.363844	235.323935	-0.745317	-1.421144	22216.71194
351.394608	242.792823	198.037906	290.257252	-0.745317	1.630706	22202.21564
352.157571	273.311333	163.704583	320.775761	0.780608	0.867744	22212.89712
320.113136	271.022445	127.082372	323.827612	0.780608	0.867744	22202.97861
326.9798	317.563171	95.037937	326.116501	0.017645	-1.421144	22217.4749
297.987216	322.140948	40.867583	357.397973	0.780608	0.104781	22220.52675
259.076117	368.681675	52.312024	336.035016	0.780608	0.104781	22212.13416
259.076117	386.229818	23.31944	352.820196	0.780608	0.104781	22196.87491
230.846496	404.540923	3.482408	353.583159	1.543571	0.867744	22193.82305
214.824278	389.281669	-97.991636	303.990581	-0.745317	-1.421144	21995.45274
189.646508	402.252035	-87.310157	365.0276	0.017645	-0.658182	22181.61565
149.209483	432.770545	-104.8583	375.709079	0.017645	-0.658182	22209.84527
125.557638	438.111284	-107.910151	403.175737	1.543571	0.867744	22220.52675
111.061346	435.059433	-128.510145	380.286855	-0.745317	-0.658182	22186.95639
56.128029	435.822396	-145.295325	378.760929	0.017645	0.867744	22186.95639
46.209513	450.318688	-179.628648	375.709079	-1.50828	-0.658182	22211.3712
27.135445	443.452023	-192.599015	379.523892	0.017645	0.104781	22204.50453
11.87619	446.503874	-214.724934	369.605377	-3.034206	0.104781	22206.79342
-13.30158	446.503874	-229.984189	384.864631	1.543571	0.867744	22223.5786
-35.4275	426.666843	-228.458264	369.605377	-1.50828	-0.658182	22228.91934
-61.368233	444.977949	-293.310096	345.953532	0.017645	-0.658182	68.666646
-81.968227	420.563141	-311.621202	345.190569	2.306534	0.867744	12.970367
-98.753407	415.222402	-318.487867	372.657228	1.543571	0.867744	12.207404
-129.271916	405.303886	-333.747121	353.583159	1.543571	0.867744	9.918516
-131.560804	418.274253	-331.458233	342.901681	2.306534	0.104781	11.444441
-165.131165	403.777961	-320.013792	317.723911	2.306534	0.867744	9.918516
-180.39042	401.489073	-339.08786	291.020215	3.069496	0.867744	3939.939573
-214.723743	381.652041	-360.450817	262.790593	1.543571	0.867744	22148.80825
-235.323737	377.074265	-389.443401	252.872078	3.069496	2.393669	22226.63045
-260.501507	362.577973	-383.339699	231.509121	0.780608	1.630706	22208.31935
-273.471873	314.511321	-396.310066	200.990612	-0.745317	-0.658182	22214.42305
-302.464457	326.718724	-416.147097	212.435053	2.306534	1.630706	22229.6823
-294.83483	307.644656	-393.258215	157.501736	0.017645	0.104781	22212.89712
-340.612594	292.385401	-396.310066	187.257283	0.780608	0.104781	22222.05268
-337.560743	243.555786	-370.369333	153.686922	-2.271243	0.104781	22225.10453
-377.234806	222.192829	-391.732289	94.938791	-1.50828	-0.658182	22173.98602
-377.997768	197.015059	-397.073028	75.864723	-1.50828	0.867744	22206.03046
-397.071837	183.28173	-428.354501	18.642518	-0.745317	0.867744	22212.89712
-407.753315	155.052109	-406.228581	27.035108	-1.50828	-0.658182	22205.2675
-410.042203	139.029891	-364.265631	14.827704	0.017645	0.104781	22217.4749
-437.508862	116.141009	-399.361917	-5.77229	-2.271243	-1.421144	22228.15638
-442.086638	89.437313	-371.132295	-50.787091	0.017645	0.104781	22225.86749
-450.479228	63.49658	-355.873041	-90.461154	0.017645	0.104781	22219.00082
-465.738483	44.422512	-333.747121	-78.25375	0.780608	-0.658182	22223.5786
-458.108856	20.770667	-286.443432	-80.542638	-0.745317	0.104781	22198.40083
-443.612564	-13.562656	-284.917506	-116.401887	2.306534	0.104781	22236.54897
-456.58293	-44.844129	-294.073059	-140.816694	3.069496	1.630706	22237.31193
-462.686632	-66.207085	-294.073059	-159.890763	1.543571	0.867744	22210.60823
-445.901452	-77.651526	-266.6064	-194.987049	0.780608	-0.658182	22215.18601
-457.345893	-108.932998	-222.354562	-205.668527	2.306534	1.630706	22228.91934
-426.827384	-136.399657	-218.539748	-242.290738	0.017645	-0.658182	22211.3712
-439.034787	-153.9478	-196.413829	-259.075919	1.543571	0.104781	22191.53417
-400.886651	-203.540378	-186.495313	-257.549993	-0.745317	-0.658182	22204.50453
-385.627396	-205.829266	-152.16199	-268.231471	3.069496	0.104781	22216.71194
-365.027402	-247.029254	-112.487928	-272.046285	-0.745317	-1.421144	22188.48232
-384.864433	-279.836652	-151.399027	-320.112938	-2.271243	-2.184107	22191.53417
-365.027402	-305.014422	-79.68053	-330.794416	-0.745317	0.104781	22197.63787
-323.827414	-325.614416	-60.606461	-320.8759	-1.50828	-0.658182	22180.85269
-328.405191	-340.87367	-41.532393	-368.17959	0.017645	-0.658182	22189.24528
-272.708911	-347.740335	-25.510176	-361.312925	-0.745317	0.104781	22201.45268
-237.612625	-357.658851	-34.665728	-404.801801	1.543571	0.104781	22196.87491
-207.857078	-382.073658	-8.724995	-394.120323	0.780608	0.104781	22177.03787
-208.620041	-424.036609	21.793514	-464.312895	0.017645	0.104781	22205.2675
-170.471904	-415.644019	82.06757	-423.87587	0.780608	0.867744	22201.45268
-133.08673	-425.562534	83.593496	-418.535131	0.780608	0.104781	22194.58602
-110.197848	-437.769938	141.578664	-368.942553	2.306534	0.867744	22225.86749
-68.99786	-446.925491	133.186074	-375.046255	1.543571	0.104781	22248.75637
-48.397866	-469.814373	173.623099	-414.720317	0.780608	-0.658182	22235.02304
-25.508984	-474.392149	213.297161	-381.149956	1.543571	0.867744	22239.60082
11.87619	-494.229181	241.526782	-366.653664	3.069496	1.630706	22242.65267
34.002109	-485.83659	266.704553	-346.816633	1.543571	0.104781	22219.00082
82.831725	-484.310665	278.911956	-388.016621	1.543571	0.104781	22223.5786
92.75024	-488.888441	289.593435	-330.794416	0.780608	-0.658182	22231.20823
120.979861	-475.155112	294.171211	-352.920335	2.306534	0.867744	22219.00082
157.602073	-491.940292	317.060093	-322.401826	-0.745317	0.104781	22224.34156
177.439104	-470.577336	347.578603	-310.957385	-1.50828	-0.658182	22222.81564
212.53539	-448.451416	346.052677	-283.490726	-1.50828	0.104781	22193.82305
223.216868	-433.955124	356.734156	-314.772198	0.017645	0.867744	22209.08231
244.579825	-429.377348	375.808224	-295.69813	-1.50828	0.104781	22212.89712
273.572409	-423.273646	389.541553	-282.727763	-2.271243	-0.658182	22202.97861
297.224254	-405.725503	388.015628	-260.601844	-1.50828	-0.658182	22219.00082
325.453875	-379.021807	397.171181	-230.083335	0.017645	0.104781	22228.15638
333.083502	-369.103292	421.585988	-243.053701	1.543571	0.867744	22221.28971
360.550161	-334.007006	401.748957	-175.91298	2.306534	0.104781	22222.81564
377.335341	-314.932937	393.356367	-139.290769	0.017645	-0.658182	22228.91934
402.513111	-277.547763	424.637839	-153.787061	1.543571	-0.658182	22223.5786
407.853851	-270.681099	437.608206	-80.542638	3.069496	0.104781	22193.82305
406.327925	-239.399626	424.637839	-77.490787	0.017645	0.104781	22239.60082
441.424211	-199.725564	401.748957	-34.001911	3.069496	0.104781	22241.88971
442.950136	-161.577427	394.11933	-35.527837	1.543571	0.104781	22228.91934
443.713099	-145.55521	400.985994	-26.372284	1.543571	0.104781	22229.6823
447.527913	-112.747812	397.934143	38.479549	-0.745317	0.104781	22227.39341
442.950136	-90.621893	392.593404	40.768437	0.780608	0.104781	22215.94897
439.898286	-73.07375	397.171181	81.968425	-0.745317	-0.658182	22225.86749
445.239025	-37.977464	346.052677	101.805456	-0.745317	0.104781	22229.6823
429.97977	-7.458954	329.267497	96.464717	0.017645	-0.658182	22182.37861
431.505695	22.296592	356.734156	162.842475	-0.745317	0.104781	22201.45268
405.564962	49.000288	330.03046	158.264699	-0.745317	0.867744	22210.60823
404.039037	80.28176	315.534168	184.205432	-0.745317	0.867744	22188.48232
403.276074	77.992872	290.356397	177.338767	-1.50828	-0.658182	22199.16379
385.727931	139.792854	271.282329	211.67209	0.017645	0.867744	22224.34156
389.542745	164.970624	238.474931	239.901711	0.780608	0.867744	22203.74157
374.28349	200.829873	215.586049	255.923929	3.832459	1.630706	22184.6675
345.290906	206.933575	178.200875	251.346152	3.069496	0.867744	22110.66012
357.49831	242.792823	191.934204	312.383171	0.780608	0.867744	22185.43046
326.9798	268.733556	175.149024	294.835028	0.780608	0.104781	22181.61565
336.898316	291.622438	109.534229	316.960948	3.069496	0.104781	22237.31193
320.113136	313.748358	114.112005	336.035016	2.306534	1.630706	22232.73415
303.327956	334.348352	57.652763	372.657228	1.543571	0.867744	22218.23786
277.387223	354.948346	57.652763	349.768345	0.017645	-0.658182	22213.66009
244.579825	360.289085	34.000918	341.375755	0.017645	0.104781	22214.42305
229.32057	386.992781	-10.250921	362.738712	-0.745317	0.104781	22199.16379
200.327986	395.385371	-85.021269	368.079451	0.780608	1.630706	22173.98602
178.96503	414.459439	-85.784232	364.264637	2.306534	-0.658182	22211.3712
171.335402	424.377955	-149.873102	372.657228	1.543571	0.104781	22197.63787
156.83911	431.244619	-167.421245	375.709079	0.017645	0.104781	22192.29713
108.009495	441.926098	-154.450878	375.709079	-1.50828	0.104781	22204.50453
79.016911	445.740911	-140.717549	367.316488	-1.50828	-0.658182	22192.29713
59.942843	440.400172	-166.658282	363.501675	-0.745317	0.104781	22209.08231
44.683588	444.214986	-193.361978	394.783147	-2.271243	-1.421144	22215.18601
6.535451	444.214986	-231.510115	390.968333	0.017645	1.630706	22202.21564
-1.857139	439.637209	-229.984189	391.731296	-1.50828	0.104781	22220.52675
-28.560835	444.977949	-254.398997	369.605377	2.306534	0.867744	22231.97119
-41.531201	429.718694	-275.761953	336.035016	1.543571	0.867744	186.925871
-68.99786	436.585358	-313.91009	358.923898	-1.50828	-1.421144	15.259255
-121.642289	406.829812	-297.12491	365.790563	1.543571	0.104781	10.681478
-111.723773	427.429806	-364.265631	347.479457	1.543571	-1.421144	11.444441
-130.797842	416.748327	-327.643419	336.035016	1.543571	0.104781	9.155553
-172.760792	393.096482	-339.08786	329.931314	1.543571	0.867744	11.444441
-187.257084	396.911296	-346.717488	299.412805	1.543571	0.867744	1357.310709
-213.197817	379.363153	-351.295264	287.968364	2.306534	0.104781	22133.549
-227.694109	375.548339	-377.99896	256.686892	0.780608	0.867744	22215.94897
-255.160768	350.370569	-378.761923	246.005413	-1.50828	-0.658182	22213.66009
-268.894097	340.452054	-386.39155	235.323935	0.780608	0.867744	22212.13416
-294.83483	327.481687	-368.843407	211.67209	0.017645	-0.658182	22224.34156
-300.938532	308.407619	-381.050811	155.97581	-1.50828	-1.421144	22222.81564
-316.197787	263.392817	-419.961911	165.131363	0.780608	0.104781	22214.42305
-343.664445	250.422451	-445.902644	59.842505	-3.034206	-0.658182	22190.00824
-355.871849	233.63727	-390.206364	93.412866	0.017645	0.104781	22211.3712
-387.916284	208.4595	-381.050811	79.679537	0.017645	0.104781	22199.16379
-406.22739	169.548401	-406.228581	30.849921	-3.797168	-1.421144	22212.89712
-426.064421	161.15581	-411.56932	9.486965	-1.50828	-1.421144	22225.86749
-418.434793	139.792854	-374.947109	5.672151	2.306534	0.867744	22218.23786
-426.827384	103.933605	-361.21378	-20.268582	0.017645	-0.658182	22224.34156
-433.694048	85.622499	-401.650805	-36.290799	0.780608	0.104781	22230.44527
-465.738483	71.88917	-344.4286	-49.261166	-0.745317	0.104781	22213.66009
-488.627365	30.689182	-315.436016	-69.86116	0.780608	0.867744	22183.14158
-445.138489	29.92622	-342.902674	-161.416688	1.543571	0.867744	22241.12674
-461.923669	2.459561	-316.198978	-101.905595	3.069496	1.630706	22240.36378
-460.397744	-22.718209	-286.443432	-130.135216	-0.745317	-0.658182	22224.34156
-446.664415	-46.370054	-282.628618	-148.446322	-1.50828	-1.421144	22218.23786
-445.901452	-64.68116	-289.495283	-192.69816	0.017645	0.104781	22225.86749
-458.871819	-109.695961	-223.880487	-206.43149	1.543571	0.867744	22212.89712
-438.271825	-140.214471	-226.932338	-233.135186	-2.271243	-0.658182	22190.7712
-433.694048	-163.103353	-194.12494	-245.342589	-1.50828	-0.658182	22219.76379
-406.22739	-190.570011	-183.443462	-249.920366	1.543571	0.104781	22202.97861
-400.886651	-204.303341	-152.16199	-281.201838	1.543571	0.867744	22188.48232
-380.286657	-250.081105	-142.243474	-304.09072	-1.50828	0.867744	22190.7712
-363.501476	-282.12554	-147.584213	-355.209223	-3.034206	-0.658182	22185.43046
-333.74593	-287.466279	-101.806449	-332.320341	-2.271243	-0.658182	22196.87491
-306.279271	-312.644049	-60.606461	-329.26849	0.017645	0.104781	22190.00824
-311.62001	-329.429229	-48.399058	-338.424043	-1.50828	0.867744	22188.48232
-255.160768	-338.584782	-49.16202	-390.305509	-1.50828	0.104781	22205.2675
-274.234836	-382.836621	-15.59166	-401.74995	0.780608	0.104781	22169.40825
-217.775594	-372.155143	0.430557	-394.883286	-0.745317	-0.658182	22190.7712
-220.064482	-407.251429	34.763881	-407.09069	-2.271243	-0.658182	22185.43046
-143.005245	-425.562534	43.919433	-463.549932	-1.50828	-0.658182	22193.06009
-114.775624	-420.984758	79.015719	-442.949938	0.017645	0.104781	22180.85269
-99.516369	-429.377348	106.482378	-422.349944	2.306534	0.104781	22234.26008
-72.049711	-463.710671	156.837919	-410.905503	-0.745317	-0.658182	22242.65267
-53.738605	-466.762522	194.223093	-378.861068	0.780608	0.104781	22228.91934
-21.69417	-487.362516	217.111975	-375.046255	2.306534	0.867744	22236.54897
23.320631	-483.547702	248.393447	-368.17959	-1.50828	0.104781	22232.73415
34.002109	-500.332882	230.845304	-364.364776	0.017645	0.867744	22220.52675
66.046544	-481.258814	275.860105	-371.994404	-0.745317	-0.658182	22219.76379
91.987277	-487.362516	291.882323	-347.579596	0.017645	0.867744	22231.20823
120.979861	-480.495851	334.608236	-343.764782	2.306534	0.867744	22231.97119
146.157632	-470.577336	339.948975	-362.838851	1.543571	0.867744	22219.76379
167.520588	-469.05141	343.763789	-319.349975	-3.797168	0.104781	22205.2675
208.720576	-459.132895	346.052677	-333.846267	2.306534	1.630706	22215.94897
227.031682	-456.844006	342.237864	-291.120354	-1.50828	0.104781	22074.80087
237.71316	-420.984758	375.808224	-289.594428	0.017645	0.867744	22210.60823
265.942782	-414.118093	362.837858	-275.098136	-0.745317	0.867744	22225.10453
288.831664	-413.35513	375.808224	-291.120354	-1.50828	-0.658182	22215.18601
311.720546	-378.258845	417.008212	-238.475925	0.017645	-0.658182	22224.34156
346.816832	-355.369962	389.541553	-218.638894	2.306534	0.867744	22235.786
359.024235	-334.769969	431.504504	-153.024098	0.780608	0.867744	22214.42305
382.67608	-314.932937	403.274883	-156.075949	0.017645	0.104781	22221.28971
403.276074	-290.51813	413.956361	-126.320402	2.306534	0.104781	22254.86007
421.58718	-275.258875	445.237833	-89.698191	3.069496	0.867744	22235.786
412.431627	-239.399626	448.289684	-83.594489	1.543571	0.867744	22241.12674
444.476062	-214.984819	441.423019	-59.942644	2.306534	0.104781	22242.65267
455.920503	-178.362608	430.741541	-13.401917	0.017645	0.104781	22225.86749
465.076056	-166.918166	430.741541	-3.483402	2.306534	0.104781	22222.05268
441.424211	-108.932998	384.200814	14.064741	1.543571	-0.658182	22228.15638
452.868652	-78.414489	391.067479	46.109176	-0.745317	-0.658182	22223.5786
446.001987	-67.733011	389.541553	79.679537	0.017645	0.867744	22222.05268
438.37236	-28.821911	320.874907	89.598052	-0.745317	-0.658182	22196.11194
429.216807	-6.695992	343.000826	120.116562	-2.271243	-0.658182	22196.87491
412.431627	19.244741	330.793423	136.901742	-1.50828	-0.658182	22194.58602
420.061254	58.155841	260.600851	125.457301	0.780608	0.867744	22205.2675
413.957552	87.911388	297.223062	190.309133	-0.745317	-0.658182	22190.7712
394.120521	116.903972	308.667503	199.464686	-0.745317	0.104781	22202.21564
398.698298	131.400264	297.223062	232.272084	0.780608	0.104781	22223.5786
386.490894	175.652102	269.756404	258.212817	-0.745317	0.104781	22201.45268
375.809416	195.489134	209.482347	253.635041	0.017645	0.104781	22212.89712
370.468676	215.326165	207.956422	275.76096	0.780608	0.867744	22185.43046
343.002018	251.948376	168.28236	298.649842	-0.745317	0.104781	22199.92676
351.394608	263.392817	133.949036	294.072066	0.780608	-0.658182	22186.19343
314.009434	306.11873	91.986086	317.723911	0.780608	0.104781	22222.05268
304.853881	320.615022	44.682396	304.753544	-0.745317	-1.421144	22222.81564
309.431658	344.266867	87.408309	355.872047	0.780608	-0.658182	22202.21564
278.913148	363.340936	55.363875	346.716495	2.306534	1.630706	22217.4749
252.209452	368.681675	31.71203	352.820196	0.017645	0.867744	22215.18601
226.268719	394.622408	-43.821281	329.168352	-0.745317	-0.658182	22036.65273
198.039098	406.066849	-30.087952	374.946116	-0.745317	-0.658182	22187.71935
175.150216	410.644625	-68.999052	384.864631	0.780608	0.867744	22212.89712
157.602073	427.429806	-108.673114	386.390557	0.780608	0.867744	22198.40083
130.135414	449.555725	-115.539779	365.0276	1.543571	0.867744	22175.51195
111.824309	429.718694	-151.399027	350.531308	0.780608	0.104781	22191.53417
85.120613	453.370539	-202.517531	353.583159	-2.271243	0.104781	22212.13416
65.283582	453.370539	-264.317512	339.086867	-3.797168	-0.658182	22200.68972
35.528035	440.400172	-191.836052	399.360923	2.306534	0.867744	22219.00082
17.216929	452.607576	-191.836052	376.472041	-1.50828	-1.421144	22224.34156
-3.383065	437.348321	-251.347146	409.279439	-0.745317	-0.658182	22218.23786
-28.560835	448.792762	-220.828636	367.316488	-0.745317	0.867744	22226.63045
-59.842307	433.533507	-274.236028	352.057234	-0.745317	0.867744	26.703696
-77.39045	422.089066	-280.33973	350.531308	0.017645	-0.658182	15.259255
-85.020077	431.244619	-319.250829	377.235004	0.017645	0.104781	10.681478
-123.168214	407.592774	-324.591568	334.509091	1.543571	-0.658182	9.918516
-158.2645	404.540923	-374.184146	252.872078	4.595422	2.393669	11.444441
-149.87191	392.33352	-416.147097	229.220233	2.306534	2.393669	9.155553
-188.020047	396.148333	-345.191562	309.33132	1.543571	1.630706	32.044435
-207.094115	384.703892	-353.584152	280.338736	-0.745317	0.104781	18127.99463
-246.005215	370.970563	-361.21378	287.205401	-0.745317	0.867744	22189.24528
-255.923731	351.896495	-396.310066	249.820227	-2.271243	-0.658182	22213.66009
-262.027432	350.370569	-363.502668	214.723941	0.017645	-1.421144	22209.08231
-284.916315	328.24465	-361.21378	204.805425	-1.50828	0.104781	22216.71194
-305.516308	306.11873	-396.310066	174.286916	0.780608	0.867744	22226.63045
-322.301489	281.703923	-399.361917	155.97581	-1.50828	0.104781	22199.16379
-352.057035	250.422451	-403.939693	139.953593	-3.797168	-1.421144	22192.29713
-352.057035	235.926159	-400.887842	91.123978	-1.50828	0.104781	22210.60823
-370.368141	209.985426	-394.78414	4.146226	0.017645	1.630706	22213.66009
-408.516278	187.859506	-410.806358	30.849921	0.780608	0.867744	22209.84527
-394.782949	158.866922	-390.206364	31.612884	-0.745317	0.104781	22228.91934
-441.323676	147.422481	-357.398966	34.664735	-0.745317	-0.658182	22229.6823
-430.642197	119.19286	-390.969327	5.672151	1.543571	1.630706	22217.4749
-453.531079	90.200276	-357.398966	-19.505619	3.832459	1.630706	22226.63045
-462.686632	71.126207	-354.347115	-46.209315	0.017645	-0.658182	22219.00082
-449.716266	55.10399	-301.702686	-93.513005	0.780608	-0.658182	22193.82305
-454.294042	13.141039	-321.539717	-122.505589	3.832459	0.104781	22243.41563
-471.079222	-21.955246	-340.613786	-166.757427	0.017645	0.867744	22229.6823
-453.531079	-38.740427	-333.747121	-201.853713	0.780608	0.104781	22185.43046
-448.953303	-61.629309	-292.547133	-173.624092	0.017645	0.104781	22228.15638
-467.264409	-89.095967	-231.510115	-196.512974	-1.50828	-0.658182	22230.44527
-469.553297	-125.718179	-252.873071	-179.727794	0.017645	0.867744	22193.06009
-450.479228	-160.814465	-210.910121	-242.290738	-1.50828	-0.658182	22212.13416
-435.219974	-157.762614	-206.332344	-240.00185	0.017645	0.867744	22197.63787
-413.094054	-192.095937	-195.650866	-260.601844	1.543571	0.867744	22191.53417
-382.575545	-225.666297	-180.391611	-285.016652	0.017645	-0.658182	22180.85269
-377.997768	-249.318142	-165.895319	-320.8759	-3.034206	-0.658182	22194.58602
-358.160737	-261.525546	-121.64348	-336.898118	-0.745317	0.867744	22190.00824
-347.479259	-298.147757	-92.650896	-326.216639	-0.745317	0.867744	22177.03787
-328.405191	-299.673683	-67.473126	-346.816633	0.017645	-0.658182	22204.50453
-307.805197	-319.510714	-40.76943	-353.683298	-1.50828	0.104781	22206.79342
-274.234836	-348.503298	-23.98425	-368.17959	0.017645	0.104781	22203.74157
-255.160768	-362.236627	-0.332405	-371.994404	0.017645	0.104781	22199.16379
-213.197817	-367.577366	-7.962033	-385.727733	-1.50828	0.104781	22204.50453
-214.723743	-414.881056	46.208322	-407.853652	-0.745317	-0.658182	22183.90454
-181.916345	-422.510683	101.904601	-437.609199	-0.745317	0.104781	22177.80084
-153.686724	-433.955124	75.200906	-426.164758	1.543571	-0.658182	22221.28971
-120.116363	-434.718087	131.660148	-375.046255	0.780608	0.104781	22235.02304
-62.894158	-473.629187	113.349043	-410.905503	3.069496	0.104781	22242.65267
-56.790456	-471.340298	147.682366	-410.14254	1.543571	0.867744	22243.41563
-24.746021	-478.206963	220.926788	-371.231441	0.017645	-0.658182	22219.00082
16.453967	-476.681038	260.600851	-369.705515	0.017645	0.867744	22222.81564
13.402116	-486.599553	279.674919	-362.075888	0.017645	0.104781	22230.44527
52.313215	-473.629187	257.549	-340.712931	0.780608	0.104781	22214.42305
82.068762	-488.888441	308.667503	-342.238857	-0.745317	0.104781	22223.5786
121.742824	-476.681038	313.24528	-359.024037	0.017645	0.104781	22231.97119
132.424303	-490.414367	322.400832	-326.216639	-3.034206	-1.421144	22197.63787
152.261334	-452.26623	321.63787	-324.690714	-2.271243	0.104781	22200.68972
183.542806	-487.362516	279.674919	-378.861068	-1.50828	0.104781	22211.3712
236.187235	-453.792156	326.215646	-328.505528	-2.271243	-0.658182	22196.87491
246.868713	-430.140311	327.741572	-320.8759	-0.745317	0.104781	22209.84527
273.572409	-410.30328	388.778591	-264.416658	-2.271243	-0.658182	22225.86749
292.646477	-382.836621	405.563771	-243.053701	-1.50828	-0.658182	22224.34156
301.039067	-378.258845	402.51192	-220.927782	-1.50828	-0.658182	22216.71194
333.846465	-350.792186	407.089696	-201.853713	-0.745317	-0.658182	22228.91934
363.602012	-333.244043	426.163765	-165.231502	-1.50828	-0.658182	22227.39341
385.727931	-305.777385	438.371168	-121.742626	0.780608	0.104781	22228.15638
412.431627	-285.940353	439.897094	-103.43152	1.543571	0.104781	22248.75637
418.535329	-253.895918	441.423019	-94.275967	1.543571	0.104781	22243.41563
394.883484	-249.318142	410.90451	-131.661142	1.543571	0.104781	22224.34156
434.557546	-200.488527	400.985994	-79.016713	0.780608	0.867744	22236.54897
449.053838	-177.599645	432.267467	-14.16488	0.017645	-0.658182	22234.26008
436.846435	-155.473725	381.911926	-1.957476	3.069496	0.104781	22215.18601
446.001987	-116.562626	385.72674	29.323996	-0.745317	0.104781	22224.34156
445.239025	-85.281154	374.282299	53.738804	-0.745317	0.104781	22231.20823
456.683466	-56.28857	378.860075	71.286947	-3.034206	-1.421144	22211.3712
436.846435	-28.058948	346.81564	106.383232	-1.50828	0.104781	22183.90454
433.794584	7.037338	365.889708	124.694338	-3.797168	-0.658182	22204.50453
426.164956	12.378077	317.823056	116.301748	0.017645	0.867744	22196.87491
425.401994	20.007704	284.252696	98.753605	-1.50828	-0.658182	22160.25269
427.690882	54.341027	269.756404	118.590636	0.780608	0.104781	22212.13416
406.327925	113.852121	317.060093	166.657289	0.780608	0.104781	22215.94897
379.624229	152.000258	277.386031	219.301717	0.017645	0.867744	22206.79342
388.016819	161.918773	265.178627	233.035047	1.543571	0.867744	22215.94897
382.67608	181.755804	207.956422	242.1906	0.780608	-0.658182	22091.58605
368.942751	222.192829	207.956422	274.997997	-1.50828	-1.421144	22183.90454
349.868683	233.63727	186.593465	310.094283	1.543571	0.104781	22183.90454
343.002018	277.889109	165.993471	298.649842	1.543571	0.104781	22227.39341
335.372391	288.570587	118.689782	301.701693	-0.745317	-0.658182	22209.84527
317.824248	304.592805	56.8898	332.983165	1.543571	0.867744	22218.23786
293.40944	351.896495	47.734247	325.353538	2.306534	0.104781	22215.94897
283.490924	365.629824	17.215738	337.560942	-1.50828	0.104781	22203.74157
252.209452	377.837228	35.526843	370.368339	1.543571	1.630706	22215.18601
239.239086	388.518706	-15.59166	386.390557	0.017645	1.630706	22212.13416
195.75021	410.644625	-46.110169	381.049818	0.017645	0.104781	22203.74157
157.602073	428.955731	-91.887934	377.235004	-0.745317	-0.658182	22209.08231
163.705775	432.770545	-128.510145	378.760929	0.017645	0.867744	22192.29713
120.216899	440.400172	-124.695331	393.257221	-3.797168	-0.658182	22173.98602
116.402085	439.637209	-131.561996	394.020184	-0.745317	0.104781	22202.97861
84.35765	450.318688	-185.73235	358.923898	-1.50828	0.867744	22212.13416
67.57247	457.948315	-218.539748	349.768345	-2.271243	-1.421144	22202.21564
36.290998	436.585358	-246.769369	345.953532	0.017645	0.104781	22204.50453
16.453967	461.000166	-194.12494	400.886849	-1.50828	0.104781	22229.6823
-12.538617	431.244619	-228.458264	380.286855	0.780608	0.867744	22223.5786
-41.531201	438.111284	-228.458264	374.183153	0.780608	-0.658182	22221.28971
-45.346015	443.452023	-241.42863	361.212787	2.306534	0.104781	363.933226
-56.790456	445.740911	-279.576767	355.109085	0.780608	0.104781	14.496292
-88.834891	425.90388	-275.761953	368.842414	2.306534	0.104781	13.733329
-118.590438	431.244619	-317.724904	353.583159	2.306534	0.867744	11.444441
-128.508953	419.037215	-337.561935	339.086867	2.306534	0.104781	9.918516
-178.864494	375.548339	-376.473035	217.012829	1.543571	0.104781	9.918516
-175.04968	390.807594	-361.976743	284.15355	1.543571	1.630706	9.155553
-213.96078	372.496489	-371.132295	279.575774	3.069496	0.104781	22089.29716
-232.271886	364.866861	-370.369333	274.235035	0.780608	0.867744	22197.63787
-264.316321	358.763159	-352.058227	266.605407	2.306534	0.867744	22218.23786
-283.390389	338.926128	-397.835991	218.538755	-3.034206	-1.421144	22224.34156
-282.627426	333.585389	-365.028594	186.49432	-2.271243	0.104781	22212.13416
-320.0126	312.222432	-398.598954	175.812841	2.306534	0.867744	22222.05268
-331.457041	280.177997	-390.969327	162.079512	-3.034206	0.867744	22205.2675
-347.479259	255.76319	-378.761923	138.427667	-0.745317	0.104781	22199.92676
-361.212588	222.192829	-381.050811	121.642487	-3.034206	-0.658182	22199.92676
-374.182955	198.540985	-409.280432	32.375847	0.017645	0.867744	22220.52675
-396.308874	197.015059	-458.110047	-17.216731	0.017645	-0.658182	22209.84527
-406.22739	161.918773	-377.99896	19.40548	0.017645	0.104781	22224.34156
-419.197756	142.844705	-357.398966	24.74622	-0.745317	-0.658182	22231.97119
-419.960719	110.80027	-369.60637	-5.77229	1.543571	0.104781	22217.4749
-445.138489	92.489164	-358.924892	-30.95006	-1.50828	-0.658182	22218.23786
-452.768117	73.415096	-342.902674	-32.475986	-1.50828	-0.658182	22195.34898
-447.427377	55.866953	-323.828606	-69.098197	1.543571	0.104781	22236.54897
-455.819968	31.452145	-320.776755	-115.638924	0.017645	-0.658182	22232.73415
-452.005154	-10.510805	-288.73232	-130.135216	2.306534	-0.658182	22219.00082
-485.575514	-5.933029	-274.998991	-181.253719	0.780608	0.104781	22219.00082
-464.97552	-53.236719	-287.969357	-182.016682	-0.745317	0.104781	22221.28971
-448.19034	-80.703377	-268.132326	-166.757427	-0.745317	-0.658182	22214.42305
-440.560713	-94.436706	-226.932338	-204.142602	0.780608	0.104781	22205.2675
-426.064421	-140.214471	-223.117524	-223.979633	-0.745317	-0.658182	22212.13416
-419.960719	-158.525576	-217.013823	-233.135186	-0.745317	1.630706	22215.18601
-410.042203	-189.044086	-202.517531	-259.838881	1.543571	1.630706	22199.16379
-390.205172	-211.932968	-192.599015	-272.046285	-3.034206	-1.421144	22178.5638
-392.49406	-244.740366	-147.584213	-307.142571	-0.745317	0.104781	22181.61565
-367.31629	-267.629248	-137.665698	-338.424043	-1.50828	-0.658182	22193.06009
-353.582961	-276.021838	-130.036071	-328.505528	0.780608	0.104781	22172.4601
-326.879265	-292.044055	-103.332375	-368.17959	0.017645	0.104781	22193.06009
-296.360756	-317.984788	-96.46571	-438.372162	0.017645	0.867744	22215.94897
-273.471873	-337.058857	-46.873132	-382.675882	1.543571	0.867744	22195.34898
-249.057066	-367.577366	4.245371	-359.024037	0.780608	0.104781	22206.03046
-226.931147	-381.310696	27.134253	-397.935137	0.017645	-0.658182	22206.79342
-193.360786	-392.755137	32.474992	-393.35736	-1.50828	0.104781	22177.80084
-180.39042	-430.903273	91.223123	-404.038839	0.780608	-0.658182	22205.2675
-138.427469	-428.614385	110.297192	-400.224025	3.069496	0.104781	22248.75637
-116.30155	-427.08846	142.341627	-394.883286	1.543571	0.867744	22237.31193
-66.708972	-461.421783	108.771266	-398.698099	2.306534	1.630706	22230.44527
-40.768239	-482.021777	162.178658	-403.275876	2.306534	2.393669	22244.17859
-28.560835	-480.495851	227.03049	-376.57218	2.306534	2.393669	22226.63045
10.350265	-479.732889	247.630484	-368.17959	0.017645	0.104781	22215.94897
29.424333	-491.17733	256.786037	-344.527745	0.780608	-0.658182	22229.6823
46.972476	-482.021777	241.526782	-339.949969	-0.745317	0.867744	22228.91934
94.276166	-506.436584	297.986025	-339.187006	0.780608	0.104781	22219.00082
124.794675	-469.05141	298.748988	-339.949969	1.543571	0.867744	22228.15638
130.135414	-488.125479	297.223062	-337.66108	-1.50828	0.104781	22209.84527
184.305769	-482.78474	305.615652	-343.00182	-0.745317	-0.658182	22202.97861
217.876129	-457.606969	290.356397	-311.720347	-3.034206	-0.658182	22074.0379
215.587241	-429.377348	367.415634	-345.290708	0.017645	0.104781	22216.71194
240.765011	-424.799572	313.24528	-318.587012	0.017645	0.104781	22211.3712
274.335372	-403.436615	314.008242	-342.238857	0.017645	-0.658182	22223.5786
292.646477	-397.332913	369.704522	-265.17962	1.543571	-0.658182	22233.49712
318.58721	-384.362546	415.482286	-217.112968	0.780608	0.867744	22215.18601
334.609428	-357.658851	448.289684	-175.91298	-0.745317	0.104781	22224.34156
346.816832	-338.584782	423.874876	-143.868545	-1.50828	-0.658182	22227.39341
381.913118	-296.621832	427.68969	-142.34262	2.306534	0.104781	22238.83786
389.542745	-296.621832	432.267467	-109.535222	0.017645	0.104781	22240.36378
412.431627	-271.444061	424.637839	-66.046346	1.543571	-0.658182	22244.94156
424.639031	-243.21444	431.504504	-73.675974	1.543571	-0.658182	22230.44527
424.639031	-204.303341	407.089696	-79.016713	1.543571	0.104781	22228.15638
438.37236	-179.888533	383.437851	-15.690806	0.780608	0.867744	22229.6823
433.031621	-155.473725	407.852659	-11.113029	-0.745317	-0.658182	22221.28971
444.476062	-118.851514	395.645255	27.79807	0.017645	0.867744	22219.76379
454.394578	-86.044116	388.778591	43.057325	0.780608	0.867744	22230.44527
451.342727	-50.184868	370.467485	67.472133	0.780608	0.104781	6842.249825
432.268658	-41.029315	345.289715	112.486934	-0.745317	-1.421144	22131.26011
423.876068	-12.799694	336.897124	129.272115	0.017645	0.104781	22197.63787
421.58718	23.822518	333.845273	127.746189	-3.034206	0.104781	22191.53417
419.298292	42.896586	314.771205	143.768407	-0.745317	0.104781	22175.51195
425.401994	72.652133	278.148994	162.842475	0.780608	-0.658182	22215.94897
396.40941	105.459531	291.882323	190.309133	1.543571	0.867744	22220.52675
384.202006	141.318779	267.467515	216.249867	-0.745317	-2.184107	22175.51195
368.179788	174.88914	244.578633	215.486904	-0.745317	-0.658182	22219.76379
375.809416	190.911357	227.793453	262.027631	0.017645	0.104781	22219.76379
357.49831	210.748388	204.141608	281.101699	0.017645	0.104781	22193.06009
355.209422	262.629854	190.408279	310.094283	1.543571	0.867744	22215.94897
334.609428	253.474302	175.911987	308.568358	1.543571	-0.658182	22233.49712
325.453875	300.777991	108.008303	310.857246	1.543571	-0.658182	22207.55638
314.772397	325.192799	99.615713	321.538724	2.306534	1.630706	22190.00824
304.090918	329.007613	68.334241	311.620209	-1.50828	-0.658182	22211.3712
271.283521	360.289085	34.000918	348.24242	2.306534	0.867744	22203.74157
244.579825	371.733526	-20.932399	271.183184	0.780608	0.104781	22192.29713
228.557607	398.437222	-8.724995	361.212787	1.543571	0.867744	22213.66009
212.53539	409.881663	-26.273138	380.286855	0.017645	1.630706	22209.84527
182.779843	425.90388	-86.547195	399.360923	-0.745317	-0.658182	22192.29713
169.809477	419.800178	-91.124971	373.42019	0.780608	0.104781	22193.82305
131.66134	427.429806	-110.962002	400.886849	-3.034206	-0.658182	22193.82305
111.824309	439.637209	-128.510145	390.205371	-1.50828	0.104781	22205.2675
96.565054	430.481657	-141.480512	371.131302	0.017645	0.104781	22211.3712
59.942843	438.111284	-176.576797	374.946116	-1.50828	0.104781	22217.4749
37.05396	454.896464	-195.650866	371.894265	1.543571	1.630706	22212.13416
26.372482	438.111284	-200.228642	384.864631	0.780608	1.630706	22228.91934
-13.30158	451.08165	-264.317512	345.953532	2.306534	0.104781	22232.73415
-24.746021	439.637209	-218.539748	368.079451	0.780608	0.867744	22215.94897
-42.294164	438.874247	-247.532332	358.923898	-3.034206	-1.421144	99.948119
-70.523785	432.770545	-285.680469	356.63501	-0.745317	-2.94707	15.259255
-74.338599	422.089066	-297.887873	375.709079	3.069496	1.630706	10.681478
-130.034879	428.192768	-329.932308	336.797979	1.543571	0.104781	12.207404
-151.397836	404.540923	-416.91006	294.835028	2.306534	0.104781	9.918516
-176.575606	413.696476	-357.398966	311.620209	0.780608	0.104781	8.39259
-186.494121	390.044631	-358.161929	268.131333	2.306534	1.630706	10.681478
-228.457072	383.177967	-367.317482	270.420221	1.543571	0.104781	22055.7268
-242.953364	370.2076	-371.895258	270.420221	0.017645	-0.658182	22193.06009
-251.345954	361.81501	-383.339699	242.1906	2.306534	0.104781	22213.66009
-274.234836	340.452054	-357.398966	246.005413	-1.50828	-1.421144	22223.5786
-280.338538	325.955762	-368.080444	207.094314	0.780608	1.630706	22216.71194
-305.516308	303.066879	-377.99896	173.523953	-1.50828	0.104781	22198.40083
-307.042234	272.54837	-435.221165	185.731357	-2.271243	0.104781	22207.55638
-329.168153	255.76319	-375.710072	121.642487	-1.50828	0.867744	22208.31935
-362.738514	227.533569	-406.228581	79.679537	0.780608	0.104781	22206.79342
-385.627396	217.615053	-404.702656	29.323996	-1.50828	-0.658182	22217.4749
-396.308874	189.385432	-419.198948	25.509182	0.780608	0.867744	22229.6823
-411.568129	152.000258	-385.628587	19.40548	0.780608	0.867744	22217.4749
-414.61998	141.318779	-382.576736	-21.031545	0.780608	0.104781	22225.86749
-425.301458	119.955823	-366.554519	9.486965	2.306534	0.867744	22230.44527
-452.005154	90.200276	-361.21378	-11.113029	-2.271243	-2.184107	22204.50453
-458.871819	81.807686	-346.717488	-22.55747	2.306534	0.867744	22228.91934
-445.901452	47.474363	-316.961941	-75.964862	0.780608	-0.658182	22247.23045
-458.108856	24.585481	-316.961941	-110.298185	1.543571	0.867744	22219.00082
-477.182924	-9.747843	-313.91009	-107.246334	1.543571	0.104781	22187.71935
-466.501446	-21.192284	-296.361947	-150.73521	0.017645	-1.421144	22233.49712
-450.479228	-56.28857	-274.236028	-159.1278	-1.50828	-0.658182	22207.55638
-453.531079	-76.125601	-262.791587	-194.987049	0.780608	-0.658182	22182.37861
-445.138489	-111.984849	-220.065673	-194.224086	-1.50828	0.104781	22221.28971
-438.271825	-137.16262	-216.25086	-204.142602	-1.50828	-1.421144	22192.29713
-417.671831	-168.444092	-191.073089	-236.187036	0.017645	-0.658182	22202.21564
-398.597762	-205.066303	-203.280493	-275.098136	0.017645	0.867744	22202.21564
-420.723682	-223.377409	-157.502729	-298.749981	0.780608	0.867744	22191.53417
-394.019986	-238.636664	-156.739766	-326.216639	-0.745317	0.867744	22190.7712
-376.471843	-253.895918	-133.087921	-317.061087	-1.50828	-0.658182	22176.27491
-345.953333	-291.281093	-99.517561	-327.742565	-1.50828	-0.658182	22190.00824
-316.960749	-301.199608	-69.762014	-327.742565	0.780608	0.867744	22196.11194
-297.123718	-309.592198	-120.117555	-419.298093	0.017645	0.104781	22175.51195
-265.842246	-360.710702	-110.962002	-397.172174	3.069496	0.867744	22200.68972
-246.005215	-346.977372	-52.213871	-381.149956	3.069496	1.630706	22196.11194
-228.457072	-382.836621	2.719446	-404.801801	-3.034206	-0.658182	22203.74157
-207.857078	-404.199578	48.49721	-419.298093	1.543571	0.867744	22201.45268
-164.368202	-415.644019	83.593496	-402.512913	2.306534	-0.658182	22215.18601
-141.47932	-414.118093	137.000887	-372.757366	2.306534	0.867744	22242.65267
-117.827475	-452.26623	160.652732	-393.35736	0.780608	-0.658182	22244.17859
-81.968227	-445.399565	143.104589	-398.698099	0.780608	0.104781	22225.10453
-43.057127	-462.947708	177.437912	-399.461062	1.543571	0.104781	22215.18601
-22.457133	-483.547702	209.482347	-375.046255	2.306534	2.393669	22232.73415
[truncated: 28,725 more rows]
