# Supplementary material for: Dynamic analysis of slant cracked rotor system considering nonlinear oil film force
Source: PLoS One. 2024 Jan 25;19(1):e0294293. doi: 10.1371/journal.pone.0294293 (PMC10810477; doi:10.1371/journal.pone.0294293)
Supplement: S1 File — These data were measured by two eddy current sensors, model WT0150. (ZIP) [file pone.0294293.s001.zip › 2021.3.18 Test data for plain bearings/2021.3.18 (P=0.2Mpa, Z=8.1g Non-monitoring disk clockwise162°+4.0g)/800.csv]

1024	30720	7	0	3
8	8	8	8	10	10	1
3	3	3	3	1	1	4
2	1	4	3	0	0	0
0	0	0	0	-0.000022	0.000032	20758.41016
453.077672	-143.494019	496.30274	-26.076934	0.594701	-0.746402	22229.6823
461.470262	-111.449584	471.887932	2.91565	-0.168262	0.779523	22228.91934
453.077672	-71.775522	445.947199	28.856383	-0.168262	0.01656	22122.86752
453.077672	-33.627385	423.82128	118.885986	2.120626	0.779523	22230.44527
448.499896	15.965193	408.562025	154.745235	0.594701	-0.746402	22229.6823
440.870268	57.165181	368.125	174.582266	1.357663	-0.746402	22241.12674
423.322125	94.550355	407.799062	218.834105	3.646552	0.01656	22251.04526
411.114722	140.328119	365.073149	248.589652	1.357663	-0.746402	22244.17859
388.988802	179.239219	349.050932	288.263714	2.883589	0.01656	22226.63045
380.596212	213.572542	291.065764	266.900757	-0.931225	-0.746402	22224.34156
355.418442	241.802163	230.791708	328.700739	0.594701	0.01656	22235.02304
345.499926	270.794747	186.539869	368.374801	-0.931225	0.01656	22214.42305
336.344373	305.12807	163.650987	396.604422	0.594701	-0.746402	22225.86749
307.351789	344.03917	128.554701	411.100714	-0.168262	-0.746402	22231.20823
288.277721	361.587313	86.59175	419.493305	-0.168262	-0.746402	22214.42305
248.603659	393.631748	13.347328	437.041448	-1.694188	-0.746402	22161.01566
211.218485	398.972487	20.976955	444.671075	-1.694188	-0.746402	22211.3712
165.44072	423.387295	-38.534139	488.159951	-0.931225	0.01656	22199.16379
166.203683	456.194692	-107.200785	476.71551	-0.931225	0.779523	22212.89712
121.951844	467.639133	-98.808195	507.234019	-0.931225	0.779523	22221.28971
83.803707	471.453947	-152.978549	496.552541	-0.168262	0.779523	22215.18601
41.077794	467.639133	-193.415574	490.448839	0.594701	0.01656	22224.34156
19.714838	472.979872	-205.622978	491.974765	1.357663	-0.746402	22223.5786
10.559285	458.48358	-253.68963	485.871063	-0.168262	-1.509365	22212.89712
-10.803672	455.431729	-304.045171	464.508106	1.357663	-0.746402	22186.19343
-46.662921	445.513214	-300.99332	448.485889	2.120626	0.01656	26.703696
-81.759206	447.039139	-321.593314	508.759945	1.357663	-0.746402	13.733329
-122.959194	434.068773	-369.659966	460.693292	3.646552	0.01656	13.733329
-155.766592	443.224326	-364.319227	429.41182	1.357663	-0.746402	9.155553
-191.625841	427.202108	-374.237743	411.100714	1.357663	-0.746402	4590.746788
-234.351754	373.794717	-413.911805	383.634056	-0.931225	-0.746402	22123.63048
-258.003599	382.950269	-433.748836	335.567404	-0.168262	-0.746402	22189.24528
-270.211002	366.928052	-425.356246	317.256298	-0.168262	0.01656	22196.87491
-296.914698	336.409543	-429.934023	289.026677	-0.931225	-1.509365	22201.45268
-320.566543	325.728064	-474.185861	217.308179	0.594701	-0.746402	22054.96384
-351.848015	284.528076	-478.000675	196.708185	-0.931225	-1.509365	22196.11194
-357.951717	241.802163	-470.371048	109.730433	-0.931225	0.01656	22183.90454
-393.810966	203.654026	-505.467334	60.900818	-0.931225	0.779523	22191.53417
-409.833183	170.083666	-464.267346	90.656365	-2.45715	-0.746402	22183.90454
-441.114656	131.935529	-437.56365	54.034154	-3.220113	-2.272328	22204.50453
-445.692432	102.942945	-437.56365	4.441576	-0.168262	0.01656	22221.28971
-460.188724	43.431852	-414.674768	-40.573226	1.357663	0.779523	22225.86749
-486.129457	52.587404	-375.763668	-99.321356	1.357663	0.01656	22219.76379
-483.077606	2.994827	-389.496998	-141.284307	-0.931225	-0.746402	22228.15638
-474.685016	-39.731087	-381.86737	-177.143556	2.120626	0.779523	22231.20823
-454.085022	-65.67182	-329.985904	-210.713916	2.120626	0.779523	22216.71194
-451.796134	-105.345882	-318.541463	-261.069457	2.883589	0.01656	22252.57118
-445.692432	-130.523652	-307.859985	-280.143525	4.409514	0.779523	22121.34159
-432.722065	-174.775491	-329.985904	-319.817587	0.594701	-0.746402	22223.5786
-422.80355	-203.005112	-228.51186	-339.654619	1.357663	-0.746402	22235.786
-408.307258	-240.390287	-236.90445	-373.987942	2.120626	0.01656	22241.12674
-367.10727	-280.064349	-181.971133	-396.876824	-0.168262	-0.746402	22215.94897
-344.218388	-315.923598	-129.326704	-415.950892	-1.694188	-0.746402	22223.5786
-309.885065	-337.286554	-101.860046	-448.75829	-0.931225	-0.746402	22230.44527
-274.025816	-369.330989	-62.948946	-445.706439	0.594701	-0.746402	22213.66009
-244.270269	-389.930983	-36.24525	-493.010129	-0.931225	0.01656	22225.10453
-225.959164	-427.316157	-7.252666	-528.106415	-0.168262	0.01656	22222.81564
-184.759176	-459.360592	34.710284	-544.891595	-0.931225	0.01656	22194.58602
-126.011045	-471.567996	111.769521	-507.506421	-0.931225	0.01656	22208.31935
-89.388834	-484.538362	123.976924	-509.795309	-0.931225	-1.509365	22218.23786
-61.159213	-497.508729	180.436167	-499.113831	-0.168262	-0.746402	22161.01566
-0.885156	-508.190207	232.317633	-486.143464	0.594701	0.01656	22218.23786
42.60372	-517.34576	246.050962	-480.039762	-0.168262	-0.746402	22201.45268
70.070378	-509.716133	312.42872	-528.106415	0.594701	0.01656	22206.79342
110.507403	-500.56058	329.976863	-463.254582	2.120626	0.01656	22222.81564
148.65554	-494.456878	359.73241	-427.395333	-1.694188	-0.746402	22193.06009
175.359236	-474.619847	325.399087	-424.343482	-0.168262	-0.746402	22029.0231
225.714777	-450.968002	433.739796	-382.380532	0.594701	-1.509365	22217.4749
252.418472	-456.308741	408.562025	-413.662004	2.883589	0.01656	22233.49712
288.277721	-429.605045	460.443491	-333.550917	0.594701	-0.746402	22215.94897
318.033268	-395.271722	460.443491	-298.454631	1.357663	-0.746402	22218.23786
336.344373	-388.405058	503.169405	-255.728718	0.594701	-0.746402	22209.84527
366.09992	-347.20507	483.332373	-238.180575	-0.931225	-1.509365	22195.34898
404.248057	-313.634709	492.487926	-209.187991	0.594701	-0.746402	22189.24528
423.322125	-276.249535	512.324957	-151.965785	0.594701	0.01656	22209.84527
428.662865	-246.493988	485.621262	-118.395425	1.357663	0.779523	22209.84527
443.922119	-197.664373	487.147187	-113.054686	-1.694188	-1.509365	22197.63787
449.262858	-167.145864	504.69533	-30.65471	-1.694188	-1.509365	22206.03046
451.551747	-139.679205	471.887932	-36.758412	-1.694188	0.01656	22210.60823
456.892486	-83.982925	458.917566	43.352675	-0.168262	0.01656	22055.7268
440.107306	-26.76072	417.717578	103.626732	-1.694188	-1.509365	22215.94897
420.270274	15.965193	456.628678	157.797086	-0.931225	0.01656	22225.86749
459.181374	35.039261	413.139802	181.448931	-0.931225	-0.746402	22218.23786
415.692498	86.157765	366.599075	223.411881	-0.168262	-2.272328	22227.39341
405.01102	117.439237	367.362037	229.515583	-2.45715	-0.746402	22220.52675
405.773982	163.979964	338.369453	276.05631	-2.45715	-1.509365	22207.55638
372.966585	190.68366	305.562056	291.315565	0.594701	1.542486	22220.52675
369.914734	233.409573	254.443552	345.485919	2.120626	0.01656	22257.91192
363.811032	266.216971	229.265782	324.885925	3.646552	0.779523	22238.83786
321.085119	305.891033	120.162111	340.14518	2.883589	0.01656	22238.83786
323.374007	347.091021	111.006558	404.997013	2.883589	0.779523	22246.46748
287.514758	368.453977	104.139893	437.80441	-0.168262	-0.746402	22223.5786
272.255503	402.787301	75.147309	422.545156	-0.931225	-1.509365	22202.97861
220.374037	386.765083	11.821402	453.826628	0.594701	0.01656	22230.44527
190.618491	418.809518	-39.297101	479.767361	0.594701	-0.746402	22214.42305
156.285167	446.276177	-91.178567	484.345137	-0.931225	-0.746402	22222.81564
133.396285	447.039139	-103.385971	486.634025	-0.168262	0.01656	22231.20823
82.277782	456.957655	-137.719294	494.263653	-2.45715	-0.746402	22203.74157
25.818539	447.802102	-283.445177	433.226634	-0.168262	0.01656	22086.24531
24.292614	451.616916	-223.171121	472.900696	-1.694188	-1.509365	22195.34898
9.796322	466.876171	-268.948885	453.826628	-1.694188	0.01656	22192.29713
-35.21848	463.82432	-256.741481	488.922914	-1.694188	-0.746402	22206.79342
-52.766622	453.142841	-294.126655	473.663659	-1.694188	-1.509365	40.437025
-97.018461	443.987288	-312.437761	480.530324	-0.931225	0.01656	15.259255
-125.248082	435.594698	-364.319227	455.352553	-0.168262	-1.509365	12.207404
-151.951778	421.098406	-367.371078	433.226634	2.120626	-0.746402	11.444441
-173.314735	418.046555	-365.08219	403.471087	-1.694188	-0.746402	9.918516
-212.988797	391.34286	-412.38588	388.211832	2.120626	0.779523	22042.75643
-252.66286	392.105822	-449.771054	349.300733	2.120626	0.01656	22214.42305
-258.766561	388.291009	-419.252544	290.552602	1.357663	0.01656	22213.66009
-285.470257	352.43176	-454.34883	279.871124	4.409514	0.779523	22205.2675
-312.936916	315.809549	-458.926607	240.960024	1.357663	-1.509365	22054.20087
-335.062835	279.9503	-456.637718	215.019291	2.120626	0.01656	22199.16379
-371.685046	232.64661	-461.978458	143.300794	-0.168262	-0.746402	22188.48232
-377.788748	216.624393	-465.793271	93.708216	0.594701	0.779523	22209.84527
-420.514662	176.187368	-454.34883	92.945253	-0.931225	0.01656	22224.34156
-432.722065	145.668858	-420.77847	44.878601	-0.931225	0.779523	22218.23786
-443.403544	113.624423	-422.304395	7.493427	-0.168262	0.01656	22226.63045
-462.477612	72.424436	-405.519215	-19.210269	-0.168262	0.779523	22208.31935
-481.551681	32.750373	-403.230327	-103.899133	-4.746039	-2.272328	22193.06009
-480.025755	8.335566	-459.689569	-226.736134	-1.694188	0.01656	22203.74157
-470.870202	-29.812571	-394.074774	-153.491711	-0.168262	1.542486	22219.76379
-471.633165	-68.723671	-342.956271	-196.217624	-0.931225	0.01656	22208.31935
-463.240575	-97.716255	-342.193308	-226.736134	-0.931225	-1.509365	22225.86749
-459.425761	-135.101429	-316.252575	-268.699084	0.594701	0.779523	22166.3564
-431.19614	-182.405119	-297.941469	-325.158327	1.357663	1.542486	22215.18601
-409.833183	-201.479187	-254.452593	-354.913873	0.594701	0.01656	22226.63045
-393.048003	-244.2051	-281.156289	-374.750905	1.357663	0.01656	22230.44527
-373.973935	-258.701392	-169.000767	-386.195346	2.883589	0.01656	22240.36378
-350.32209	-297.612492	-127.800779	-430.447184	1.357663	0.01656	22246.46748
-333.53691	-323.553225	-178.919282	-508.269383	2.120626	0.01656	22007.66015
-285.470257	-367.805064	-56.082282	-447.232365	2.120626	0.779523	22223.5786
-242.744344	-391.456908	-33.956362	-467.069396	0.594701	-1.509365	22231.97119
-227.485089	-419.68653	-11.06748	-523.528638	-0.168262	0.01656	22232.73415
-169.499921	-430.368008	40.051023	-541.839744	-1.694188	0.01656	22214.42305
-117.618455	-476.908735	110.243595	-494.536054	2.120626	0.01656	22224.34156
-91.677722	-481.486511	115.584334	-522.765675	-0.168262	-0.746402	22232.73415
-43.61107	-495.219841	163.650987	-508.269383	-1.694188	-0.746402	22184.6675
-3.937007	-512.767984	226.213931	-475.461986	-2.45715	-0.746402	22200.68972
33.448167	-502.849468	253.68059	-489.195315	-0.931225	-0.746402	22207.55638
60.914825	-508.190207	182.725055	-573.884179	1.357663	0.779523	22185.43046
74.648155	-506.664282	295.64354	-493.773091	-0.168262	-0.746402	22193.06009
145.603689	-502.849468	343.710193	-467.069396	-0.168262	0.779523	22216.71194
191.381453	-483.7754	368.125	-423.58052	-0.931225	-0.746402	22133.549
221.899963	-480.723549	427.636094	-377.039793	-1.694188	0.01656	22193.06009
229.52959	-452.493927	419.243504	-355.676836	-0.168262	0.779523	22218.23786
287.514758	-431.893934	435.265721	-364.832389	0.594701	0.779523	22213.66009
305.825864	-421.975418	492.487926	-312.950923	0.594701	-1.509365	22183.90454
352.366591	-382.301356	477.991634	-264.121308	-0.168262	-0.746402	22201.45268
388.225839	-331.182852	481.806448	-221.395394	1.357663	-0.746402	22224.34156
398.907318	-304.479156	509.273106	-191.639848	1.357663	-0.746402	22212.89712
423.322125	-266.33102	491.724964	-213.765767	1.357663	0.01656	22217.4749
442.396194	-251.071765	451.287938	-175.61763	0.594701	-0.746402	22225.86749
450.788784	-213.686591	503.169405	-115.343574	-1.694188	-0.746402	22193.82305
472.914703	-167.145864	519.954585	-26.839896	0.594701	-0.746402	22224.34156
455.36656	-128.234764	479.51756	-1.662126	-0.168262	0.01656	22231.20823
439.344343	-96.190329	490.199038	58.61193	0.594701	-1.509365	22206.03046
464.522113	-49.649602	438.317572	112.782284	-0.931225	0.779523	22225.10453
448.499896	-0.057024	460.443491	147.115608	-0.168262	-0.746402	22234.26008
429.425827	28.172597	417.717578	170.00449	-3.220113	-0.746402	22193.06009
428.662865	77.002212	364.310186	185.263744	-0.931225	-0.746402	22205.2675
400.433243	111.335535	328.450938	187.552633	-1.694188	-1.509365	22211.3712
407.299908	158.639225	252.154664	188.315595	1.357663	0.01656	22129.73418
381.359175	199.07625	296.406503	264.611869	2.120626	-0.746402	22215.18601
363.048069	237.987349	265.125031	334.804441	-0.168262	-0.746402	22231.97119
350.077703	256.298455	220.873192	351.589621	0.594701	0.01656	22218.23786
334.818448	291.394741	180.436167	386.685907	2.120626	0.01656	22223.5786
302.774013	330.305841	130.080626	423.308118	-0.168262	0.779523	22230.44527
291.329572	367.691015	91.932489	416.441454	-0.931225	-0.746402	22216.71194
277.596243	386.765083	87.354713	440.856261	2.120626	0.01656	22239.60082
239.448106	410.416928	13.347328	449.248851	-0.168262	-0.746402	22252.57118
179.937012	410.416928	-91.94153	451.53774	3.646552	0.01656	22235.786
182.988863	434.068773	-101.097083	453.063665	2.120626	-0.746402	22231.97119
131.87036	464.587282	-146.874847	480.530324	-0.168262	0.01656	22240.36378
96.011111	466.113208	-127.800779	501.89328	-0.931225	0.01656	22224.34156
52.522235	470.690984	-167.474841	486.634025	-0.168262	-0.746402	22144.23048
28.107428	471.453947	-199.519276	515.626609	-0.168262	-0.746402	22225.86749
-1.648119	478.320612	-226.985935	495.789578	0.594701	-1.509365	22226.63045
-29.114778	453.142841	-275.81555	482.819212	-0.168262	0.779523	22183.90454
-58.107362	440.172475	-296.415544	475.952547	-2.45715	0.01656	92.318491
-93.203648	440.172475	-313.200724	482.056249	-0.931225	0.01656	14.496292
-140.507337	440.935437	-362.793302	446.959963	-2.45715	-0.746402	13.733329
-148.136965	423.387295	-375.763668	442.382187	-1.694188	0.01656	9.918516
-187.811027	418.809518	-388.734035	350.063696	-0.931225	-0.746402	12.207404
-212.225834	411.179891	-388.734035	372.952578	0.594701	-0.746402	21848.20093
-251.136934	393.631748	-407.045141	359.982211	2.883589	0.779523	22190.00824
-258.766561	369.21694	-411.622917	328.700739	-0.931225	-1.509365	22209.84527
-286.23322	356.246574	-445.193277	289.789639	1.357663	0.01656	22190.00824
-307.596177	328.779915	-445.193277	237.908173	-0.931225	-0.746402	22132.78604
-327.433208	293.683629	-438.326613	211.96744	1.357663	0.01656	22215.94897
-355.662829	247.905865	-442.141426	154.745235	1.357663	0.01656	22209.08231
-384.655413	224.25402	-513.859924	82.263775	2.120626	0.01656	22212.13416
-395.336891	170.846629	-455.111793	87.604514	2.120626	0.01656	22243.41563
-423.566513	150.246635	-445.193277	54.034154	0.594701	0.01656	22225.86749
-456.37391	117.439237	-465.030309	-45.151002	-0.931225	-0.746402	22192.29713
-445.692432	87.68369	-413.911805	-10.054716	-0.168262	-0.746402	22228.91934
-476.973904	56.402218	-382.630333	-60.410257	-0.168262	0.01656	22213.66009
-490.707233	17.491119	-383.393296	-113.054686	-2.45715	-1.509365	22219.76379
-464.7665	-22.945907	-372.711817	-145.099121	-1.694188	0.01656	22231.20823
-497.573898	-70.249596	-360.504414	-184.773183	-0.168262	-0.746402	22216.71194
-468.581314	-90.086627	-345.245159	-225.973171	-3.220113	-2.272328	22198.40083
-453.322059	-123.656988	-311.674798	-268.699084	-2.45715	-0.746402	22196.11194
-445.692432	-179.353268	-333.037755	-354.150911	-2.45715	0.01656	22193.06009
-433.485028	-211.397703	-350.585898	-422.054594	-1.694188	0.779523	22206.03046
-386.181338	-242.679175	-333.800718	-446.469402	-2.45715	-1.509365	22221.28971
-370.922084	-278.538423	-201.045202	-407.558302	-0.168262	-0.746402	22225.86749
-346.507276	-296.849529	-136.193369	-422.054594	-0.931225	-0.746402	22220.52675
-312.173953	-336.523591	-94.230418	-432.736073	2.120626	0.779523	22184.6675
-299.966549	-359.412474	-56.082282	-462.491619	-0.931225	-0.746402	22224.34156
-255.71471	-389.930983	-19.46007	-477.750874	-0.931225	-0.746402	22219.00082
-220.618425	-408.242089	-18.697107	-514.373085	1.357663	0.779523	22253.33415
-183.23325	-434.182822	65.991756	-510.558272	0.594701	0.01656	22250.2823
-139.744374	-460.123555	53.784353	-510.558272	2.120626	0.01656	22234.26008
-79.470318	-487.590213	112.532483	-496.824942	1.357663	-0.746402	22238.83786
-62.685138	-484.538362	130.843589	-512.084197	1.357663	0.01656	22231.97119
-25.299964	-512.767984	207.902825	-494.536054	0.594701	0.779523	22209.84527
15.137061	-511.242058	257.495403	-498.350868	-0.168262	-0.746402	22215.94897
60.914825	-492.930952	305.562056	-472.410135	-0.931225	0.779523	22227.39341
79.988894	-519.634648	342.94723	-479.276799	-0.931225	0.01656	22215.94897
144.840726	-505.901319	341.421304	-449.521253	-0.168262	-0.746402	22195.34898
179.17405	-492.930952	374.228702	-415.950892	-1.694188	-1.509365	22172.4601
216.559224	-474.619847	390.25092	-383.906457	-1.694188	-0.746402	22177.03787
227.240702	-457.071704	401.695361	-400.691638	-1.694188	-0.746402	22176.27491
273.018466	-431.130971	411.613876	-400.691638	-2.45715	-0.746402	22199.92676
315.744379	-405.9532	432.976833	-354.913873	-0.168262	-1.509365	22186.19343
334.055485	-396.034685	439.843497	-297.691668	0.594701	-1.509365	22209.84527
375.255473	-347.20507	498.591628	-235.891686	1.357663	-0.746402	22212.89712
395.092504	-324.316188	512.324957	-194.691699	0.594701	0.779523	22202.21564
417.218423	-294.560641	513.08792	-155.780599	2.120626	1.542486	22205.2675
437.055455	-269.382871	498.591628	-154.254674	-0.931225	-1.509365	22196.87491
447.736933	-210.63474	508.510144	-113.054686	2.120626	0.779523	22201.45268
465.285076	-164.094013	514.613846	-36.758412	2.883589	1.542486	22248.75637
472.151741	-132.049578	484.858299	-14.632493	-1.694188	-1.509365	22249.51933
459.944337	-87.034776	478.754597	40.300824	2.883589	0.779523	22219.00082
453.840635	-39.731087	450.524976	114.30821	2.120626	0.779523	22236.54897
443.922119	-17.605167	451.287938	119.648949	-1.694188	-0.746402	22235.02304
444.685082	38.091112	411.613876	160.848937	0.594701	0.779523	22215.94897
428.662865	67.083696	401.695361	219.597068	-0.931225	-0.746402	22219.00082
418.744349	109.046647	391.013882	240.197061	-0.168262	-0.746402	22229.6823
392.040653	138.039231	309.376869	284.4489	-0.168262	0.01656	22121.34159
379.070287	180.765144	320.82131	289.026677	-0.168262	0.01656	22222.81564
379.833249	218.150318	259.784292	325.648888	-1.694188	0.779523	22208.31935
345.499926	246.37994	196.458384	305.048894	-1.694188	0.779523	22202.21564
335.581411	289.868816	177.384316	359.219248	-2.45715	0.01656	22199.16379
315.744379	322.676213	132.369514	397.367385	-0.931225	-1.509365	22217.4749
301.248087	360.061387	58.362129	385.159981	2.120626	1.542486	22224.34156
263.099951	380.661381	56.836204	449.248851	-0.168262	-0.746402	22218.23786
234.870329	405.839152	18.688067	456.878479	1.357663	0.01656	22231.97119
195.95923	423.387295	-26.326735	488.159951	-2.45715	-3.035291	22228.91934
174.596273	444.750251	-91.94153	479.004398	1.357663	0.01656	22219.00082
148.65554	455.431729	-103.385971	488.922914	-2.45715	-2.272328	22225.10453
103.640739	464.587282	-125.511891	498.078467	1.357663	-0.746402	22255.62304
67.018527	470.690984	-145.348922	474.426622	2.883589	0.779523	22183.14158
38.025943	470.690984	-195.704462	484.345137	2.883589	0.01656	22197.63787
23.529651	476.794686	-243.008152	463.745143	-0.931225	-2.272328	22228.15638
-4.69997	453.905804	-291.837767	446.197	2.120626	1.542486	22222.81564
-45.136995	437.120624	-255.215556	453.826628	-0.931225	0.01656	66.377758
-90.151797	451.616916	-321.593314	485.871063	-3.220113	-1.509365	15.259255
-116.855492	434.068773	-315.489612	467.559957	-0.931225	0.01656	11.444441
-124.48512	447.802102	-374.237743	459.93033	-1.694188	-0.746402	11.444441
-164.922145	406.602114	-379.578482	414.915528	-0.931225	-0.746402	9.918516
-209.936946	388.291009	-419.252544	384.397019	-2.45715	0.01656	21260.71963
-250.373971	382.187307	-409.334029	353.115546	-2.45715	-0.746402	22164.83047
-259.529524	367.691015	-428.408097	324.885925	-2.45715	-1.509365	22167.88232
-278.603593	337.935468	-463.504383	260.034093	-0.931225	0.01656	22172.4601
-314.462841	336.409543	-452.059942	235.619285	-1.694188	-0.746402	22160.25269
-307.596177	304.365108	-503.941408	167.715601	-1.694188	-1.509365	22206.03046
-377.025786	245.616977	-552.008061	124.989688	-0.168262	-0.746402	22186.19343
-384.655413	228.068834	-474.948824	105.152657	-0.168262	0.01656	22206.03046
-406.781332	196.787362	-459.689569	95.234141	-0.168262	-1.509365	22229.6823
-431.959103	151.77256	-422.304395	57.848967	0.594701	-0.746402	22212.89712
-431.19614	127.357753	-456.637718	21.989719	-1.694188	-0.746402	22186.19343
-462.477612	86.920728	-414.674768	18.174905	3.646552	-0.746402	22254.86007
-480.025755	60.217032	-394.837737	-60.410257	0.594701	-0.746402	22233.49712
-472.396128	19.017044	-397.889588	-121.447276	1.357663	-0.746402	22236.54897
-465.529463	-18.36813	-397.889588	-154.254674	0.594701	-0.746402	22241.12674
-473.922053	-48.123677	-358.215525	-186.299108	-0.931225	-1.509365	22221.28971
-460.951687	-95.427367	-378.052557	-254.965755	-2.45715	-1.509365	22215.18601
-460.951687	-131.286615	-315.489612	-256.49168	-0.931225	-1.509365	22224.34156
-440.351693	-156.464386	-278.867401	-295.40278	-0.931225	0.01656	22224.34156
-416.699848	-190.034746	-278.867401	-325.158327	2.883589	-0.746402	22222.05268
-396.099854	-219.790293	-245.29704	-369.410165	0.594701	0.01656	22229.6823
-375.49986	-258.701392	-182.734096	-365.595352	-1.694188	-1.509365	22206.79342
-360.240605	-304.479156	-158.319288	-415.18793	-0.931225	-0.746402	22199.92676
-331.248021	-327.368039	-123.223002	-439.602737	-3.983076	-1.509365	22114.47493
-297.677661	-360.175436	-85.837828	-464.780507	-0.931225	-0.746402	22217.4749
-258.766561	-389.930983	-70.578574	-525.054564	1.357663	0.779523	22213.66009
-235.877679	-397.56061	-88.889679	-533.447154	1.357663	0.01656	22230.44527
-190.862878	-437.234673	-12.593406	-568.54344	-0.168262	0.01656	22231.20823
-140.507337	-453.25689	90.406564	-514.373085	0.594701	0.779523	22210.60823
-95.492536	-483.012437	120.925073	-509.032346	-0.168262	-0.746402	22220.52675
-58.870324	-501.323543	139.999142	-518.187899	-0.168262	-0.746402	22210.60823
-17.670337	-515.056872	211.717639	-490.721241	2.120626	0.779523	22237.31193
26.581502	-486.827251	256.732441	-489.195315	2.883589	0.779523	22245.70452
59.3889	-499.797617	280.384285	-492.247166	1.357663	0.01656	22212.13416
83.803707	-502.849468	321.584273	-461.728657	0.594701	0.779523	22215.94897
136.448136	-515.819835	340.658342	-457.913843	2.120626	0.01656	22229.6823
166.966646	-495.982803	361.258336	-409.84719	-0.168262	-0.746402	22198.40083
205.114783	-481.486511	394.065733	-406.795339	0.594701	0.01656	22199.16379
238.685143	-452.493927	386.436106	-402.217563	-2.45715	-1.509365	22212.89712
280.648094	-427.316157	442.132386	-369.410165	0.594701	0.779523	22225.86749
301.248087	-420.449492	487.147187	-339.654619	-2.45715	-0.746402	22188.48232
335.581411	-399.086536	480.280522	-278.6176	-1.694188	-0.746402	22193.82305
358.470293	-381.538393	452.050901	-258.780569	-2.45715	-0.746402	22017.57866
379.070287	-342.627293	500.117554	-215.291692	-1.694188	-1.509365	22148.80825
399.670281	-290.745827	474.939783	-189.350959	-1.694188	0.01656	22188.48232
415.692498	-269.382871	426.110168	-197.74355	-1.694188	-0.746402	22196.11194
439.344343	-219.02733	463.495342	-155.780599	2.120626	0.779523	22212.89712
444.685082	-175.538454	487.147187	-68.802847	2.883589	0.779523	22225.10453
468.336927	-133.575503	470.362007	-65.750996	-0.931225	-0.746402	22231.97119
461.470262	-98.479218	481.806448	23.515644	-0.931225	-0.746402	22220.52675
460.707299	-42.782938	471.12497	124.989688	-0.168262	1.542486	22222.81564
445.448045	-16.079242	432.976833	161.6119	2.120626	0.779523	22239.60082
440.107306	24.357783	450.524976	173.056341	2.120626	0.779523	22246.46748
447.736933	76.239249	422.295354	192.893372	-0.168262	-0.746402	22236.54897
421.7962	112.098498	374.228702	231.804471	0.594701	-1.509365	22243.41563
413.40361	138.039231	349.813894	271.478534	1.357663	-0.746402	22181.61565
393.566579	178.476256	303.273168	305.048894	-1.694188	0.01656	22220.52675
372.203622	196.024399	235.369484	256.982242	-0.168262	-0.746402	22224.34156
359.233255	249.431791	204.850974	329.463702	-0.931225	-0.746402	22227.39341
340.159187	294.446592	166.702838	396.604422	-0.931225	-1.509365	22216.71194
311.166603	320.387325	150.68062	417.204416	-1.694188	0.01656	22228.91934
300.485125	339.461393	127.028775	414.152565	-2.45715	-0.746402	22228.15638
287.514758	364.639164	111.006558	437.041448	-2.45715	-1.509365	22195.34898
249.366621	405.076189	30.89547	461.456255	-0.931225	0.779523	22208.31935
213.507373	408.891003	-55.319319	459.93033	-1.694188	-0.746402	22210.60823
174.596273	443.987288	-75.15635	474.426622	-2.45715	0.01656	22203.74157
131.87036	447.039139	-123.985965	482.056249	-0.931225	0.01656	22221.28971
98.299999	460.009506	-119.408189	462.982181	-0.168262	0.01656	22233.49712
61.677788	453.905804	-179.682245	437.041448	1.357663	-1.509365	22193.06009
53.285198	464.587282	-225.460009	466.034032	0.594701	0.01656	22223.5786
18.188912	472.21691	-223.171121	484.345137	-0.931225	-0.746402	22224.34156
-10.040709	470.690984	-246.060003	501.130317	2.120626	1.542486	22192.29713
-45.899958	462.298394	-249.874817	499.604392	2.883589	0.01656	459.303568
-71.077728	447.802102	-294.126655	492.737727	1.357663	0.01656	16.022217
-92.440685	466.876171	-357.452563	454.58959	2.883589	0.779523	12.970367
-135.166598	424.91322	-351.348861	453.063665	2.120626	0.01656	10.681478
-160.344368	417.283593	-361.267376	406.522938	0.594701	0.01656	11.444441
-203.833244	405.076189	-403.99329	369.900727	-0.931225	-1.509365	20913.57158
-235.114717	398.209524	-415.437731	371.426652	-0.168262	0.779523	22183.14158
-266.396189	382.187307	-429.934023	342.434068	-0.168262	-0.746402	22207.55638
-286.996183	353.194723	-416.200693	294.367416	0.594701	0.01656	22200.68972
-308.359139	323.439176	-436.800687	265.374832	-0.931225	-1.509365	22188.48232
-334.299872	286.816965	-440.615501	218.071142	-2.45715	-0.746402	22196.87491
-357.188754	255.535492	-458.926607	166.189676	-1.694188	0.779523	22173.22306
-389.233189	215.86143	-487.919191	115.834135	-2.45715	0.779523	22179.32676
-408.307258	196.787362	-479.526601	85.315626	-0.168262	0.779523	22220.52675
-425.855401	157.876262	-429.934023	68.530446	-1.694188	0.01656	22206.79342
-429.670214	125.831827	-445.193277	18.937868	1.357663	0.01656	22203.74157
-451.033171	99.128131	-437.56365	16.64898	-0.931225	-0.746402	22231.20823
-473.922053	48.009628	-442.904389	-110.002835	1.357663	0.779523	22224.34156
-481.551681	29.698522	-426.119209	-156.543562	-0.931225	-0.746402	22219.00082
-479.262792	-13.790354	-364.319227	-121.447276	-0.931225	0.779523	22228.15638
-467.818351	-36.679236	-346.771084	-180.195407	1.357663	-0.746402	22228.91934
-474.685016	-90.84959	-310.911836	-199.269475	2.120626	0.01656	22241.88971
-454.085022	-109.160696	-329.985904	-255.728718	0.594701	-0.746402	22244.94156
-441.877618	-167.908827	-298.704432	-293.113892	0.594701	0.01656	22240.36378
-421.277624	-197.664373	-285.734065	-349.573134	1.357663	0.01656	22231.20823
-401.440593	-228.182883	-246.822966	-367.88424	1.357663	0.779523	22233.49712
-393.810966	-257.175467	-200.282239	-380.854606	-0.931225	-0.746402	22226.63045
-367.870233	-289.982864	-150.689661	-397.639787	1.357663	0.01656	22219.76379
-338.877649	-318.975448	-108.72671	-443.417551	2.883589	0.779523	22224.34156
-296.914698	-342.627293	-98.808195	-468.595321	1.357663	0.779523	22232.73415
-255.71471	-395.271722	-28.615623	-461.728657	-0.168262	0.01656	22219.00082
-226.722126	-412.819865	-31.667474	-496.06198	-3.220113	-0.746402	22203.74157
-213.75176	-424.264306	3.428812	-507.506421	-3.983076	0.01656	22213.66009
-158.818443	-465.464294	70.569533	-518.950862	-0.168262	0.01656	22200.68972
-109.988828	-470.04207	77.436197	-522.002713	-0.931225	0.01656	22043.5194
-73.366616	-492.930952	131.606552	-520.476787	-0.168262	-1.509365	22222.81564
-14.618486	-491.405027	168.991726	-518.950862	-0.168262	-2.272328	22182.37861
5.218546	-505.138356	156.021359	-557.861961	-0.931225	-0.746402	22213.66009
49.470384	-521.923536	271.228733	-486.143464	-1.694188	-0.746402	22227.39341
80.751856	-496.745766	322.347236	-459.439768	1.357663	-1.509365	22204.50453
125.003695	-511.242058	332.265752	-456.387917	2.120626	0.01656	22201.45268
162.388869	-489.116139	384.91018	-405.269414	2.883589	0.01656	22238.07489
202.825894	-480.723549	383.384255	-406.795339	2.883589	1.542486	22220.52675
235.633292	-441.049486	438.317572	-402.217563	-0.168262	-0.746402	22211.3712
290.566609	-433.419859	422.295354	-370.173128	-0.168262	-0.746402	22222.05268
289.040684	-420.449492	441.369423	-333.550917	0.594701	-0.746402	22199.16379
328.714746	-406.716163	487.147187	-291.587966	-1.694188	-0.746402	22192.29713
341.685113	-373.145803	472.650895	-251.150941	0.594701	-0.746402	22157.96381
370.677697	-342.627293	503.932367	-189.350959	0.594701	0.01656	22198.40083
406.536945	-293.797678	502.406442	-223.684283	2.883589	2.305449	22214.42305
436.292492	-267.856945	500.117554	-187.825034	-0.168262	0.779523	22204.50453
433.240641	-230.471771	524.532361	-126.025052	-3.220113	0.01656	22197.63787
456.892486	-185.45697	500.117554	-79.484325	-1.694188	-1.509365	22200.68972
431.714715	-130.523652	494.013852	-17.684344	-0.931225	-0.746402	22214.42305
447.736933	-91.612553	498.591628	12.834166	-0.931225	0.01656	22210.60823
444.685082	-67.960708	483.332373	69.293408	0.594701	1.542486	22211.3712
458.418411	-14.553316	430.687945	115.834135	0.594701	0.779523	22229.6823
452.314709	18.254081	416.191653	171.530415	0.594701	0.01656	22226.63045
416.455461	60.979995	374.991665	191.367446	-0.168262	-1.509365	22219.76379
397.381392	112.861461	350.576857	202.811887	-0.168262	0.779523	22231.97119
409.588796	151.009597	320.058348	282.922975	0.594701	0.01656	22203.74157
384.411026	176.187368	325.399087	300.471118	1.357663	-0.746402	22236.54897
378.307324	221.202169	287.25095	327.174813	1.357663	0.779523	22251.04526
365.336957	244.091051	220.873192	354.641472	1.357663	-1.509365	22243.41563
331.003634	267.742896	165.176912	383.634056	1.357663	0.01656	22235.02304
327.951783	308.179921	139.999142	408.811826	2.120626	-0.746402	22241.12674
305.825864	347.091021	109.480632	426.359969	-0.931225	-1.509365	22194.58602
271.492541	379.135456	78.19916	441.619224	-0.931225	-0.746402	22215.18601
240.974031	405.076189	66.754719	473.663659	-0.931225	-0.746402	22227.39341
210.455522	407.365077	-4.200815	494.263653	-1.694188	-1.509365	22228.91934
161.625907	433.30581	-48.452654	479.767361	-0.168262	0.01656	22217.4749
147.892577	456.194692	-106.437822	491.211802	0.594701	-0.746402	22228.15638
112.796291	461.535431	-118.645226	498.078467	-1.694188	-0.746402	22212.89712
70.833341	468.402096	-150.689661	480.530324	-0.931225	0.779523	22191.53417
41.077794	472.21691	-172.052618	474.426622	-2.45715	0.01656	22190.7712
-6.225896	465.350245	-255.978519	482.819212	-0.931225	-0.746402	22214.42305
-16.907374	464.587282	-250.637779	484.345137	-0.168262	-0.746402	22207.55638
-42.085144	463.061357	-254.452593	495.026616	0.594701	-0.746402	4954.680013
-58.870324	450.853953	-306.334059	475.189584	1.357663	0.779523	19.837031
-106.936977	438.646549	-318.541463	470.611808	-0.168262	-0.746402	12.207404
-129.825859	443.987288	-388.734035	449.248851	1.357663	-0.746402	12.207404
-175.603623	427.202108	-407.808103	409.574789	1.357663	0.779523	10.681478
-194.677692	425.676183	-383.393296	419.493305	0.594701	-0.746402	11047.70043
-218.329536	397.446561	-398.65255	388.211832	1.357663	0.779523	22172.4601
-259.529524	386.00212	-403.99329	360.745174	2.120626	0.01656	22205.2675
-270.211002	366.928052	-418.489582	297.419267	2.120626	0.01656	22198.40083
-300.729512	343.276207	-442.141426	263.848906	-0.168262	-0.746402	22209.84527
-335.062835	292.157704	-461.978458	218.834105	-0.931225	-0.746402	22190.7712
-350.32209	265.454008	-439.089575	171.530415	0.594701	0.779523	22191.53417
-373.210972	231.120685	-450.534017	101.337843	-0.168262	-0.746402	22202.21564
-412.122072	206.705877	-461.978458	99.811918	1.357663	0.779523	22231.97119
-402.966519	160.16515	-468.082159	86.078589	-0.168262	0.01656	22215.18601
-444.166506	126.59479	-433.748836	11.30824	-3.220113	-0.746402	22198.40083
-443.403544	91.498504	-426.119209	-16.921381	-1.694188	-0.746402	22208.31935
-487.655382	38.091112	-398.65255	-32.943598	-0.931225	-0.746402	22206.03046
-483.840569	28.172597	-362.030339	-129.839866	0.594701	0.01656	22210.60823
-469.344277	2.231864	-363.556265	-135.180605	-0.168262	-0.746402	22218.23786
-472.396128	-38.968124	-359.741451	-176.380593	-0.168262	0.01656	22224.34156
-474.685016	-76.353298	-383.393296	-261.832419	-0.931225	-0.746402	22070.98605
-469.344277	-110.686621	-323.119239	-250.387978	-0.931225	-0.746402	22226.63045
-439.58873	-143.494019	-274.289624	-318.291662	-0.931225	-0.746402	22224.34156
-430.433177	-183.168081	-373.47478	-400.691638	-0.168262	-0.746402	22215.94897
-406.01837	-209.108814	-267.42296	-360.254613	2.120626	0.01656	22238.83786
-388.470227	-252.59769	-203.33409	-388.484234	0.594701	-0.746402	22252.57118
-354.899866	-271.671759	-171.289655	-407.558302	2.120626	-0.746402	22237.31193
-348.033202	-334.234703	-145.348922	-444.180514	4.409514	0.779523	22234.26008
-330.485059	-346.442107	-84.311903	-457.15088	0.594701	-0.746402	22238.83786
-280.892481	-382.301356	-49.97858	-479.276799	-0.168262	0.01656	22219.00082
-222.907313	-397.56061	-44.637841	-492.247166	-1.694188	-1.509365	22224.34156
-190.862878	-421.975418	26.317694	-505.217533	0.594701	0.01656	22231.20823
-159.581406	-457.071704	72.858421	-514.373085	0.594701	-0.746402	22218.23786
-149.66289	-483.7754	88.880638	-541.076781	-0.931225	0.01656	22189.24528
-66.499952	-486.827251	136.184328	-558.624924	1.357663	0.01656	22219.76379
-35.21848	-503.612431	192.643571	-502.928644	-1.694188	0.01656	22192.29713
3.69262	-515.819835	229.265782	-499.113831	-2.45715	-0.746402	22203.74157
41.077794	-515.819835	255.206515	-469.358284	-3.220113	0.01656	22198.40083
73.122229	-512.767984	294.880577	-482.32865	-1.694188	0.01656	22199.16379
104.403701	-506.664282	344.473155	-478.513837	-0.168262	0.01656	22219.76379
157.04813	-499.797617	359.73241	-415.950892	2.120626	0.779523	22212.89712
195.95923	-474.619847	387.962031	-413.662004	0.594701	0.01656	22197.63787
218.085149	-468.516145	412.376839	-404.506451	-0.168262	0.01656	22206.03046
263.862913	-426.553194	433.739796	-390.010159	-0.931225	-0.746402	22207.55638
302.01105	-436.47171	458.917566	-376.27683	0.594701	-0.746402	22182.37861
329.477709	-395.271722	471.887932	-303.032407	2.120626	-0.746402	22231.20823
361.522144	-363.99025	487.91015	-253.439829	2.120626	0.01656	22222.05268
395.855467	-341.864331	510.799032	-199.269475	2.120626	0.01656	22194.58602
412.640647	-309.819896	509.273106	-201.558363	2.120626	0.01656	22211.3712
419.507312	-255.649541	487.147187	-189.350959	0.594701	-0.746402	22213.66009
439.344343	-224.368069	509.273106	-128.31394	-2.45715	-0.746402	22215.94897
447.736933	-190.034746	513.08792	-68.039884	4.409514	0.01656	22224.34156
461.470262	-145.782907	474.176821	-34.469524	-0.168262	-0.746402	22219.76379
462.233225	-106.108845	483.332373	30.382309	-0.168262	0.01656	22222.81564
466.048039	-66.434783	471.887932	72.345259	-1.694188	-0.746402	22220.52675
439.344343	-32.101459	400.169435	132.619316	-0.931225	-0.746402	22210.60823
446.211007	7.572603	457.39164	149.404496	-0.168262	0.01656	22202.97861
427.136939	52.587404	406.273137	187.552633	-4.746039	-0.746402	22200.68972
427.899902	103.705908	404.747212	215.019291	-1.694188	0.01656	22219.00082
403.485094	143.37997	364.310186	256.219279	-1.694188	-0.746402	22205.2675
400.433243	187.631809	323.873161	280.634086	-0.168262	0.01656	22216.71194
379.070287	203.654026	265.125031	292.078528	1.357663	0.779523	22228.91934
355.418442	240.276238	234.606521	311.152596	-1.694188	0.779523	22230.44527
346.262889	275.372524	218.584304	392.789609	1.357663	0.779523	22219.76379
320.322156	305.891033	137.710254	401.182199	3.646552	0.779523	22229.6823
296.670311	342.513244	120.162111	429.41182	2.120626	0.779523	22221.28971
287.514758	367.691015	117.873222	452.300702	5.93544	0.779523	22244.94156
252.418472	407.365077	40.051023	466.796994	1.357663	1.542486	22244.94156
218.085149	420.335444	-16.408219	473.663659	0.594701	0.779523	22244.17859
188.329602	440.935437	-55.319319	486.634025	0.594701	-0.746402	22227.39341
153.233317	453.142841	-86.600791	507.996982	1.357663	-1.509365	22231.20823
102.114813	448.565065	-148.400773	479.004398	-0.931225	-0.746402	22228.91934
85.329633	463.061357	-133.141518	492.737727	-1.694188	-0.746402	22209.08231
49.470384	476.794686	-179.682245	495.026616	-0.168262	-1.509365	22222.05268
7.507434	463.82432	-257.504444	479.767361	-0.931225	-0.746402	22199.92676
-20.722188	471.453947	-249.111854	501.89328	-0.168262	-0.746402	22199.92676
-58.870324	447.039139	-248.348891	482.056249	-3.220113	-1.509365	21980.19349
-74.129579	449.328028	-317.7785	430.937746	-3.983076	-1.509365	23.651845
-119.907343	434.068773	-333.037755	450.774777	-0.931225	0.779523	14.496292
-140.507337	418.046555	-351.348861	449.248851	-0.931225	-1.509365	10.681478
-164.922145	405.839152	-399.415513	419.493305	-0.931225	-0.746402	11.444441
-197.729542	393.631748	-376.526631	398.130348	1.357663	0.01656	9.918516
-224.433238	400.498412	-389.496998	376.004429	0.594701	-0.746402	22047.33421
-245.033232	388.291009	-407.808103	330.226664	1.357663	0.01656	22192.29713
-269.44804	350.905835	-428.408097	240.960024	1.357663	0.779523	22064.11939
-289.285071	322.676213	-438.326613	262.322981	-0.168262	0.01656	22185.43046
-322.092469	307.416959	-437.56365	218.071142	3.646552	1.542486	22229.6823
-348.033202	275.372524	-484.104377	198.234111	0.594701	-0.746402	22212.13416
-367.870233	248.668828	-462.74142	147.87857	5.172477	0.779523	22211.3712
-399.151705	210.520691	-468.845122	102.100806	0.594701	-0.746402	22241.12674
-402.203556	159.402188	-457.400681	105.152657	0.594701	0.01656	22223.5786
-418.988736	112.098498	-424.593283	15.123054	-0.931225	-2.272328	22215.94897
-471.633165	99.128131	-429.17106	-6.239903	-1.694188	-0.746402	22227.39341
-464.7665	77.765175	-407.808103	-23.025083	-1.694188	-0.746402	22215.94897
-462.477612	43.431852	-400.178476	-74.143586	-0.931225	-0.746402	22222.05268
-472.396128	2.994827	-377.289594	-106.950984	1.357663	0.01656	22231.20823
-471.633165	-28.286646	-368.897004	-155.017636	-0.931225	-0.746402	22202.21564
-475.447979	-80.931075	-339.90442	-253.439829	-0.931225	0.01656	22144.23048
-457.136873	-112.97551	-355.926637	-301.506482	-0.168262	-0.746402	22209.08231
-444.929469	-135.864392	-297.178506	-272.513898	-0.931225	0.779523	22213.66009
-415.936885	-171.72364	-307.859985	-328.97314	-1.694188	0.01656	22206.03046
-409.833183	-207.582889	-225.460009	-346.521283	0.594701	0.01656	22228.91934
-383.129488	-250.308802	-210.200754	-383.906457	2.883589	0.01656	22229.6823
-367.870233	-280.064349	-183.497059	-405.269414	-0.168262	0.01656	22222.05268
-335.062835	-312.108784	-128.563742	-425.106445	1.357663	0.01656	22228.91934
-307.596177	-336.523591	-79.734126	-437.313849	2.120626	0.01656	22230.44527
-261.818412	-360.938399	-66.000797	-495.299017	0.594701	-2.272328	22227.39341
-240.455456	-388.405058	-43.111915	-487.66939	2.120626	-1.509365	22249.51933
-198.492505	-415.108753	15.636216	-518.950862	2.120626	0.01656	22246.46748
-162.633257	-440.286524	81.251011	-522.002713	-0.931225	-2.272328	22227.39341
-120.670306	-475.38281	107.191744	-499.113831	0.594701	-0.746402	22224.34156
-80.996244	-486.827251	138.473216	-518.950862	-0.931225	0.779523	22228.91934
-43.61107	-505.138356	166.702838	-517.424936	-0.168262	-0.746402	22184.6675
-6.988858	-504.375394	223.16208	-482.32865	-0.168262	-0.746402	22219.76379
40.314831	-517.34576	279.621323	-451.810141	-0.168262	-0.746402	22228.15638
72.359266	-515.056872	298.695391	-481.565688	-0.168262	0.01656	22184.6675
115.848142	-505.138356	293.354652	-467.069396	-0.168262	-0.746402	22143.46751
151.707391	-504.375394	354.391671	-426.632371	-0.931225	0.01656	22198.40083
193.670342	-512.767984	355.154634	-445.706439	-1.694188	0.01656	22179.32676
220.374037	-463.175406	389.487957	-399.928675	-1.694188	0.01656	22195.34898
256.996249	-450.205039	419.243504	-373.224979	-0.931225	0.01656	22207.55638
294.381423	-426.553194	450.524976	-349.573134	-1.694188	-0.746402	22193.82305
331.003634	-399.086536	450.524976	-305.321295	-1.694188	-1.509365	22197.63787
348.551777	-367.805064	467.310156	-264.121308	-0.931225	-2.272328	22202.97861
394.329541	-335.760629	481.806448	-222.92132	0.594701	0.779523	22191.53417
392.040653	-318.975448	487.91015	-213.765767	-0.931225	0.01656	22192.29713
425.611014	-270.908796	495.539777	-219.869469	0.594701	-0.746402	22198.40083
443.922119	-241.916212	517.665697	-130.602829	2.883589	-0.746402	22240.36378
456.129523	-203.005112	504.69533	-79.484325	1.357663	0.01656	22242.65267
466.811001	-152.649572	504.69533	-27.602859	2.883589	0.779523	22203.74157
462.233225	-112.97551	476.465709	-2.425089	1.357663	0.01656	22229.6823
454.603598	-61.857006	485.621262	70.819334	1.357663	0.01656	22231.20823
459.944337	-40.494049	439.080535	115.834135	-0.931225	-0.746402	22228.15638
448.499896	22.831858	417.717578	164.66375	0.594701	-0.746402	22220.52675
436.292492	57.165181	426.873131	186.78967	-2.45715	0.01656	22219.76379
427.899902	85.394802	402.458323	218.071142	0.594701	-0.746402	22231.97119
405.773982	126.59479	384.91018	250.87854	-2.45715	-1.509365	22221.28971
388.988802	174.661442	326.925012	268.426683	-3.220113	-2.272328	22197.63787
359.233255	199.07625	243.762074	262.322981	-2.45715	-0.746402	22207.55638
373.729547	228.831797	194.169496	237.908173	-1.694188	-1.509365	22211.3712
329.477709	278.424375	175.85839	332.515553	0.594701	0.01656	22209.84527
317.270305	304.365108	189.59172	399.656273	-1.694188	-1.509365	22218.23786
304.299938	337.935468	136.184328	422.545156	0.594701	-0.746402	22224.34156
263.099951	378.372493	90.406564	438.567373	-0.931225	-1.509365	22218.23786
256.233286	395.157673	46.154725	440.093298	-0.168262	-0.746402	22229.6823
219.611075	408.891003	-6.489704	455.352553	0.594701	0.779523	22230.44527
202.062932	440.172475	-54.556356	469.848845	0.594701	-0.746402	22215.94897
153.233317	444.750251	-94.230418	486.634025	4.409514	0.01656	22240.36378
115.08518	448.565065	-184.260021	422.545156	2.120626	-0.746402	22198.40083
101.35185	479.846537	-149.926698	479.004398	0.594701	-1.509365	22215.18601
56.337049	464.587282	-202.571127	462.219218	2.883589	0.01656	22221.28971
37.26298	474.505798	-198.756313	498.841429	-0.168262	-0.746402	22238.83786
1.403732	458.48358	-250.637779	507.996982	0.594701	0.01656	22215.94897
-15.381448	462.298394	-255.978519	488.922914	-0.931225	0.01656	22199.92676
-74.129579	429.490996	-285.734065	480.530324	-0.168262	-1.509365	27.466659
-98.544387	455.431729	-308.622947	487.396988	-0.168262	-1.509365	12.970367
-130.588822	442.461363	-362.793302	454.58959	-0.168262	0.01656	12.970367
-158.05548	427.965071	-373.47478	421.01923	-0.168262	-0.746402	10.681478
-181.707325	413.468779	-376.526631	392.026646	-1.694188	-0.746402	10.681478
-231.299903	396.683599	-432.985874	371.426652	-0.931225	0.01656	22063.35643
-251.136934	376.846568	-426.119209	346.248882	-0.168262	-1.509365	22181.61565
-270.973965	370.742866	-436.800687	273.767422	-2.45715	-1.509365	22090.82308
-293.099885	340.224356	-429.17106	285.974826	1.357663	-0.746402	22195.34898
-326.670245	315.046586	-447.482166	244.011875	-0.931225	-0.746402	22200.68972
-333.53691	282.239188	-461.215495	188.315595	-0.931225	-1.509365	22187.71935
-374.736897	225.779946	-457.400681	144.063757	-0.931225	0.01656	22216.71194
-389.233189	213.572542	-453.585867	105.152657	-0.168262	-0.746402	22229.6823
-414.41096	183.054032	-452.059942	85.315626	-0.168262	-1.509365	22212.89712
-421.277624	144.905896	-419.252544	34.960085	1.357663	0.01656	22245.70452
-442.640581	110.572572	-429.934023	-3.188052	1.357663	-0.746402	22251.04526
-479.262792	73.950361	-429.17106	-68.039884	2.120626	0.779523	22231.20823
-459.425761	42.668889	-383.393296	-84.825064	1.357663	0.01656	22233.49712
-464.003538	21.305932	-368.134041	-105.425058	-0.168262	-0.746402	22238.07489
-482.314643	-26.76072	-348.29701	-136.706531	-2.45715	-1.509365	22213.66009
-467.818351	-74.06441	-355.926637	-203.847251	-0.931225	0.01656	22215.18601
-473.15909	-97.716255	-335.326643	-235.891686	0.594701	0.01656	22230.44527
-456.37391	-145.782907	-319.304426	-258.780569	0.594701	0.01656	22225.10453
-441.877618	-177.064379	-301.756283	-314.476848	-0.168262	0.01656	22219.76379
-422.80355	-206.056963	-244.534078	-350.336097	-2.45715	-0.746402	22208.31935
-398.388742	-266.33102	-218.593345	-370.173128	-2.45715	-1.509365	22200.68972
-377.025786	-280.827312	-258.267407	-419.765706	-1.694188	0.01656	22080.14161
-341.166537	-295.323604	-120.934114	-444.180514	-2.45715	-1.509365	22217.4749
-322.092469	-350.256921	-114.06745	-442.654588	1.357663	0.01656	22219.76379
-283.181369	-369.330989	-75.919313	-478.513837	-0.931225	-0.746402	22218.23786
-243.507307	-386.879132	-7.252666	-492.247166	2.120626	0.01656	22231.20823
-205.35917	-425.027269	19.451029	-506.743458	-0.168262	0.01656	22229.6823
-158.05548	-428.07912	49.206576	-524.291601	-0.168262	0.01656	22218.23786
-129.062896	-462.412443	92.695452	-499.113831	-0.168262	0.779523	22203.74157
-77.18143	-479.197623	135.421365	-515.899011	2.120626	0.779523	22239.60082
-62.685138	-499.797617	146.102844	-547.943446	0.594701	-1.509365	22235.786
-14.618486	-498.271692	222.399117	-546.41752	0.594701	-0.746402	22225.10453
50.99631	-502.849468	268.939844	-435.787923	3.646552	0.779523	22225.86749
60.914825	-508.190207	288.013913	-493.010129	1.357663	0.01656	22221.28971
86.855558	-498.271692	347.525006	-481.565688	-1.694188	-1.509365	22213.66009
146.366652	-496.745766	376.51759	-432.736073	-0.931225	-1.509365	22205.2675
193.670342	-495.219841	356.680559	-422.054594	-0.931225	-0.746402	22206.79342
224.188851	-469.279108	379.569441	-407.558302	1.357663	0.01656	22212.89712
237.159218	-468.516145	446.710162	-363.306463	1.357663	-0.746402	22203.74157
287.514758	-431.893934	445.947199	-341.943507	-0.931225	-0.746402	22199.92676
313.455491	-408.242089	468.073119	-316.002774	-0.931225	0.01656	22187.71935
338.633262	-377.723579	459.680529	-283.958339	-1.694188	-1.509365	22191.53417
368.388808	-335.760629	422.295354	-266.410196	-1.694188	-0.746402	22168.64528
387.462877	-326.605076	462.73238	-286.247227	-0.168262	-0.746402	22196.87491
411.877684	-285.405088	485.621262	-205.373177	2.120626	-0.746402	22215.94897
442.396194	-240.390287	512.324957	-144.336158	0.594701	0.01656	22214.42305
443.159157	-202.24215	506.984218	-90.165804	0.594701	-2.272328	22224.34156
470.625815	-169.434752	516.139771	-26.076934	-0.168262	-0.746402	22228.91934
451.551747	-126.708839	471.12497	-9.291754	-1.694188	0.779523	22215.18601
456.892486	-70.249596	459.680529	29.619346	0.594701	0.01656	22222.05268
469.862852	-35.15331	434.502758	97.52303	2.120626	0.779523	22255.62304
465.285076	9.861491	461.969417	141.774868	-0.168262	-0.746402	22239.60082
443.159157	31.224448	424.584243	197.471148	0.594701	-0.746402	22238.07489
409.588796	75.476287	356.680559	163.900788	2.120626	0.01656	22228.15638
419.507312	124.305902	373.465739	244.774838	0.594701	-0.746402	22228.91934
394.329541	156.350337	354.391671	281.397049	-0.931225	0.01656	22216.71194
392.040653	202.128101	304.03613	309.62667	0.594701	0.01656	22229.6823
357.70733	243.328089	292.591689	346.248882	-0.168262	-2.272328	22223.5786
367.625846	260.113269	234.606521	363.797025	1.357663	0.779523	22224.34156
337.870299	305.12807	184.250981	401.182199	-0.931225	-0.746402	22228.91934
301.248087	326.491027	134.658403	411.100714	-2.45715	-1.509365	22204.50453
298.196237	368.453977	95.747303	419.493305	-1.694188	-0.746402	22198.40083
256.233286	394.394711	9.532514	400.419236	-0.168262	0.779523	22213.66009
235.633292	406.602114	-41.58599	440.093298	0.594701	0.01656	22222.05268
188.329602	431.779885	-63.711909	437.041448	-0.931225	0.01656	22206.79342
157.811093	450.09099	-85.074866	495.026616	0.594701	0.01656	22228.91934
134.159248	462.298394	-126.274853	486.634025	-1.694188	-1.509365	22176.27491
98.299999	472.979872	-146.874847	505.708094	-0.168262	-1.509365	22214.42305
63.203714	462.298394	-177.393357	497.315504	0.594701	0.01656	22224.34156
18.188912	467.639133	-214.778531	483.582175	2.120626	0.779523	22201.45268
6.744471	477.557649	-230.800748	510.28587	1.357663	0.01656	22222.05268
-18.433299	460.009506	-248.348891	501.89328	2.120626	0.01656	22248.75637
-57.344399	462.298394	-290.311842	476.71551	1.357663	0.01656	40.437025
-72.603654	436.357661	-309.38591	485.1081	0.594701	-0.746402	15.259255
-103.885126	427.965071	-376.526631	412.62664	0.594701	-1.509365	10.681478
-141.2703	423.387295	-410.096991	418.730342	0.594701	-0.746402	11.444441
-174.077698	412.705816	-380.341445	415.678491	-0.931225	-0.746402	10.681478
-213.75176	409.653965	-385.682184	384.397019	-0.168262	-0.746402	21942.80831
-248.848046	382.950269	-391.022923	359.219248	-1.694188	-1.509365	22201.45268
-274.025816	365.402127	-417.726619	311.152596	0.594701	0.779523	22177.03787
-303.781363	356.246574	-442.141426	270.715571	-0.168262	-0.746402	22197.63787
-315.988767	320.387325	-444.430315	241.722987	-4.746039	-2.272328	22183.90454
-352.610978	282.239188	-489.445116	178.39708	-1.694188	-1.509365	22165.59343
-380.077637	244.091051	-483.341414	141.774868	-1.694188	0.01656	22197.63787
-399.914668	199.839213	-465.030309	79.211924	0.594701	0.779523	22220.52675
-409.833183	184.579958	-536.748806	64.715632	-0.168262	-1.509365	22201.45268
-418.225773	157.876262	-442.141426	37.248973	-1.694188	-0.746402	22221.28971
-440.351693	115.913312	-429.17106	21.226756	1.357663	0.779523	22235.02304
-459.425761	78.528137	-430.696985	-43.625077	-0.168262	0.01656	22214.42305
-476.210941	44.957777	-432.222911	-96.269506	-1.694188	-0.746402	22221.28971
-469.344277	19.780007	-382.630333	-118.395425	-0.168262	-1.509365	22229.6823
-471.633165	-29.049608	-364.319227	-164.173189	2.120626	-0.746402	22241.88971
-467.818351	-54.227379	-330.748867	-213.002804	-0.168262	-0.746402	22238.07489
-481.551681	-87.797739	-337.615531	-243.521314	1.357663	-0.746402	22242.65267
-465.529463	-116.02736	-326.934053	-285.484264	-0.931225	-2.272328	22228.91934
-458.662798	-170.960678	-341.430345	-364.069426	2.120626	0.779523	22228.15638
-420.514662	-212.160665	-274.289624	-393.824973	2.120626	0.01656	22228.15638
-396.099854	-248.019914	-201.808164	-352.624985	-0.168262	-0.746402	22221.28971
-383.89245	-270.145833	-166.711878	-392.299047	-0.168262	-0.746402	8474.990081
-356.425792	-305.242119	-127.037816	-419.002743	1.357663	0.01656	22183.14158
-344.981351	-342.627293	-85.837828	-431.97311	-1.694188	0.01656	22222.81564
-282.418406	-363.227287	-85.074866	-479.276799	-0.168262	0.779523	22196.87491
-251.136934	-405.190238	-43.111915	-472.410135	-0.931225	-1.509365	22204.50453
-225.196201	-429.605045	4.191775	-518.187899	-2.45715	0.01656	22209.08231
-166.44807	-451.730965	-7.252666	-538.02493	-0.931225	-0.746402	22206.79342
-145.848076	-464.701331	58.362129	-533.447154	-1.694188	0.01656	22213.66009
-103.885126	-486.827251	78.19916	-589.906396	-0.931225	-0.746402	22219.00082
-54.292548	-495.219841	161.362098	-539.550856	-0.168262	-0.746402	22193.06009
-26.062927	-510.479095	214.76949	-486.143464	0.594701	0.779523	22223.5786
17.425949	-506.664282	275.043546	-465.54347	-0.168262	-0.746402	22229.6823
49.470384	-506.664282	281.910211	-508.269383	2.120626	-0.746402	22188.48232
99.062962	-506.664282	329.976863	-481.565688	2.120626	-0.746402	22226.63045
146.366652	-499.034654	355.917596	-435.787923	3.646552	0.01656	22234.26008
187.56664	-493.693915	362.021298	-406.032377	2.120626	0.01656	22209.08231
231.818478	-479.197623	368.887963	-413.662004	-0.168262	0.01656	22215.18601
260.811062	-444.8643	407.0361	-436.550886	-0.931225	-1.509365	22219.76379
282.936982	-431.130971	448.99905	-341.943507	-0.168262	-0.746402	22202.97861
299.722162	-407.479126	450.524976	-336.602768	-0.931225	-1.509365	22201.45268
338.633262	-381.538393	488.673113	-265.647233	-0.931225	-1.509365	22218.23786
362.285106	-363.227287	494.013852	-222.158357	1.357663	0.779523	22202.21564
404.248057	-330.41989	495.539777	-203.084289	-0.168262	0.01656	22193.06009
422.559163	-286.931014	522.243473	-168.750966	-2.45715	-1.509365	22219.76379
425.611014	-252.59769	513.08792	-135.180605	-1.694188	0.779523	22194.58602
441.633231	-217.501404	491.724964	-115.343574	-3.220113	-2.272328	22202.21564
442.396194	-175.538454	490.199038	-33.706561	-1.694188	-0.746402	22206.79342
454.603598	-123.656988	458.154603	-22.26212	0.594701	0.01656	22207.55638
459.944337	-98.479218	399.406472	-58.884331	-1.694188	-0.746402	22216.71194
463.75915	-45.071826	429.162019	72.345259	2.120626	0.779523	22233.49712
458.418411	5.283715	452.813864	139.48598	-3.220113	-1.509365	22216.71194
443.922119	41.142963	430.687945	184.500782	0.594701	0.01656	22221.28971
434.766566	77.002212	379.569441	187.552633	-0.168262	-1.509365	22190.7712
423.322125	112.098498	378.043516	242.48595	1.357663	0.01656	22222.05268
412.640647	170.083666	350.576857	284.4489	1.357663	-0.746402	22244.17859
387.462877	196.787362	280.384285	278.345198	0.594701	-0.746402	22248.75637
382.122138	238.750312	252.917627	337.093329	1.357663	0.01656	22245.70452
357.70733	270.794747	223.925043	352.352584	2.883589	0.779523	22231.20823
332.52956	285.291039	178.147279	397.367385	1.357663	-0.746402	22238.83786
334.055485	311.994735	141.525067	408.048864	-1.694188	-0.746402	22227.39341
299.722162	362.350276	115.584334	437.80441	2.120626	0.01656	22218.23786
262.336988	393.631748	62.939905	452.300702	-0.168262	1.542486	22228.91934
229.52959	403.550263	30.132508	475.952547	-1.694188	-0.746402	22230.44527
199.774043	419.572481	-43.874878	475.189584	-0.168262	-1.509365	22217.4749
150.181466	426.439145	-78.208201	470.611808	-0.931225	-0.746402	22206.79342
122.714807	445.513214	-118.645226	476.71551	-3.220113	-0.746402	22200.68972
67.78149	443.987288	-140.771145	489.685876	-2.45715	-0.746402	22158.72677
59.3889	453.905804	-207.911866	425.597006	-0.168262	0.01656	22209.84527
13.611136	469.928021	-278.104438	456.878479	-2.45715	-1.509365	22215.94897
-19.196262	467.639133	-272.763699	472.900696	0.594701	0.01656	22206.03046
-15.381448	475.268761	-281.156289	455.352553	-2.45715	-0.746402	22204.50453
-48.188846	458.48358	-317.015538	459.93033	0.594701	-0.746402	96.133305
-76.418467	445.513214	-299.467395	495.026616	-0.168262	-0.746402	13.733329
-105.411051	428.728034	-321.593314	446.197	-0.931225	-1.509365	12.970367
-140.507337	420.335444	-368.134041	444.671075	0.594701	0.779523	10.681478
-185.522139	427.965071	-359.741451	413.389603	0.594701	0.01656	10.681478
-206.885095	414.231742	-372.711817	384.397019	1.357663	-0.746402	22011.47496
-245.796195	404.313226	-403.99329	347.774807	2.883589	-0.746402	22202.21564
-258.766561	370.742866	-433.748836	326.411851	0.594701	0.01656	22193.06009
-309.885065	338.698431	-427.645134	274.530385	-0.931225	-2.272328	22196.11194
-306.070251	328.779915	-458.163644	222.648918	-0.168262	0.01656	22201.45268
-338.114686	292.157704	-439.089575	213.493366	-0.168262	-1.509365	22198.40083
-366.344307	246.37994	-440.615501	184.500782	-2.45715	-2.272328	22216.71194
-378.551711	212.046616	-471.13401	112.782284	0.594701	-0.746402	22230.44527
-401.440593	176.187368	-478.000675	97.52303	-0.168262	-0.746402	22211.3712
-447.218357	147.194784	-446.719203	61.663781	-3.220113	-0.746402	22196.11194
-451.796134	102.942945	-429.17106	-1.662126	-2.45715	-1.509365	22211.3712
-458.662798	78.528137	-460.452532	-40.573226	-2.45715	-0.746402	22200.68972
-488.418345	62.50592	-396.363662	-87.113953	2.883589	0.01656	22212.13416
-470.10724	9.098528	-406.282178	-116.106537	2.120626	0.01656	22228.15638
-476.210941	-7.686652	-408.571066	-190.113922	-0.168262	0.01656	22224.34156
-461.714649	-48.88664	-364.319227	-218.343543	2.120626	0.01656	22218.23786
-470.870202	-86.271814	-339.90442	-224.447245	-0.931225	-1.509365	22228.15638
-464.7665	-118.316249	-309.38591	-274.802786	-1.694188	-0.746402	22224.34156
-451.796134	-158.753274	-288.022954	-301.506482	-0.168262	0.01656	22217.4749
-426.618364	-195.375485	-251.400742	-322.869438	2.883589	0.01656	22251.80822
-387.707264	-230.471771	-221.645195	-345.758321	1.357663	0.779523	22249.51933
-375.49986	-264.042131	-172.81558	-386.195346	1.357663	-1.509365	22209.08231
-352.610978	-301.427306	-127.800779	-398.402749	0.594701	-0.746402	22238.83786
-327.433208	-339.575442	-117.119301	-460.965694	-0.168262	-0.746402	22237.31193
-308.359139	-352.545809	-85.837828	-480.039762	1.357663	0.01656	22215.94897
-264.107301	-386.879132	-31.667474	-473.173098	2.120626	0.779523	22229.6823
-220.618425	-413.582828	-0.386002	-495.299017	-0.168262	0.779523	22229.6823
-190.099915	-450.968002	46.917688	-501.402719	1.357663	-0.746402	22216.71194
-137.455486	-460.123555	98.799154	-516.661974	1.357663	1.542486	22206.79342
-104.648089	-488.353176	104.139893	-505.217533	-1.694188	0.01656	22206.03046
-62.685138	-515.819835	132.369514	-556.336036	-2.45715	0.01656	22191.53417
-23.011076	-510.479095	215.532453	-510.558272	-3.220113	-1.509365	22173.98602
15.900024	-518.871686	247.576888	-482.32865	0.594701	0.779523	22214.42305
53.285198	-498.271692	268.176882	-503.691607	-1.694188	-1.509365	22201.45268
102.114813	-518.871686	307.087981	-453.336066	1.357663	0.01656	22211.3712
133.396285	-502.086505	309.376869	-448.75829	0.594701	0.01656	22206.79342
170.018497	-491.405027	345.236118	-449.521253	-0.931225	-1.509365	22199.92676
217.322186	-470.805033	381.858329	-385.432383	-0.931225	-0.746402	22204.50453
240.974031	-454.782816	438.317572	-365.595352	0.594701	-0.746402	22206.79342
285.988833	-428.07912	461.206454	-350.336097	2.120626	0.779523	22210.60823
311.166603	-415.871716	447.473125	-346.521283	1.357663	-2.272328	22193.06009
343.974001	-400.612461	479.51756	-309.899072	1.357663	0.01656	22217.4749
371.440659	-360.175436	463.495342	-251.150941	-1.694188	-1.509365	22196.11194
390.514728	-324.316188	452.050901	-253.439829	2.120626	0.779523	22202.97861
408.825833	-296.086566	497.065703	-169.513928	-0.168262	-1.509365	22225.86749
422.559163	-254.886579	513.08792	-152.728748	-0.168262	-1.509365	22219.00082
435.529529	-210.63474	510.799032	-138.232456	-0.168262	-1.509365	22221.28971
444.685082	-170.197715	504.69533	-39.0473	-0.931225	0.01656	22228.91934
443.159157	-122.894025	513.08792	4.441576	0.594701	0.01656	22221.28971
449.262858	-101.531068	457.39164	46.404526	1.357663	0.779523	22222.05268
450.788784	-49.649602	471.12497	67.767483	-2.45715	-0.746402	22206.79342
450.788784	-11.501465	440.60646	111.256359	-0.931225	-0.746402	22207.55638
433.240641	34.276299	423.058317	174.582266	-0.168262	0.01656	22203.74157
426.373976	69.372585	404.747212	205.863738	-1.694188	-1.509365	22205.2675
401.196206	120.491088	358.206485	216.545217	-0.168262	0.779523	22223.5786
405.773982	167.794778	288.776876	254.693353	-0.931225	-0.746402	22217.4749
390.514728	190.68366	201.036161	189.841521	0.594701	0.01656	22228.91934
375.255473	228.068834	268.939844	328.700739	-2.45715	-2.272328	22230.44527
358.470293	256.298455	250.628739	344.722956	0.594701	0.779523	22219.00082
329.477709	276.135486	190.354682	404.23405	-0.931225	-0.746402	22226.63045
321.085119	324.965101	114.821372	424.834044	0.594701	-1.509365	22253.33415
300.485125	346.328058	119.399148	409.574789	0.594701	-1.509365	22237.31193
263.862913	391.34286	73.621384	433.989597	2.883589	0.01656	22241.88971
237.159218	395.157673	1.902886	466.796994	2.120626	0.779523	22245.70452
203.588857	431.779885	-21.748958	480.530324	0.594701	0.779523	22222.81564
146.366652	431.779885	-85.837828	475.952547	0.594701	0.779523	22224.34156
131.107397	463.061357	-116.356338	497.315504	-0.931225	-1.509365	22225.86749
121.188882	468.402096	-106.437822	507.996982	2.120626	0.01656	22214.42305
57.862974	469.928021	-164.42299	491.211802	-0.931225	0.01656	22220.52675
44.892608	461.535431	-198.756313	520.204386	-0.168262	1.542486	22211.3712
17.425949	475.268761	-217.830382	497.315504	-2.45715	-1.509365	22188.48232
-25.299964	465.350245	-249.111854	503.419206	-0.931225	0.01656	22202.21564
-35.981442	451.616916	-351.348861	445.434038	-2.45715	-0.746402	304.422132
-89.388834	442.461363	-293.363693	484.345137	-0.931225	-0.746402	16.022217
-115.329567	436.357661	-337.615531	456.878479	-1.694188	-0.746402	11.444441
-142.796225	416.52063	-394.074774	416.441454	-1.694188	-0.746402	11.444441
-162.633257	413.468779	-371.948855	411.100714	2.120626	0.01656	10.681478
-207.648058	395.920636	-379.578482	390.500721	-0.168262	-1.509365	21253.09
-232.825828	382.187307	-431.459948	355.404435	-0.931225	-0.746402	22180.08972
-259.529524	376.846568	-424.593283	333.278515	-0.168262	0.01656	22183.14158
-272.499891	364.639164	-428.408097	292.84149	1.357663	-0.746402	22218.23786
-309.122102	343.276207	-435.274762	263.848906	0.594701	-1.509365	22225.10453
-328.959133	289.105853	-467.319197	244.011875	1.357663	0.779523	22203.74157
-365.581345	261.639194	-452.059942	177.634117	0.594701	0.01656	22228.91934
-374.736897	228.068834	-461.215495	118.123024	1.357663	-0.746402	22238.83786
-408.307258	195.261436	-461.215495	96.760067	0.594701	-0.746402	22223.5786
-412.885034	170.846629	-442.904389	57.086005	-3.983076	-2.272328	22211.3712
-456.37391	123.542939	-447.482166	21.989719	-0.168262	-1.509365	22228.91934
-446.455395	99.891094	-437.56365	-19.210269	-0.931225	0.779523	22228.15638
-470.870202	50.298516	-384.156258	-51.254704	0.594701	0.01656	22219.00082
-470.10724	16.728156	-391.785886	-93.217655	-0.168262	-0.746402	22228.15638
-467.818351	-17.605167	-373.47478	-167.22504	-2.45715	-1.509365	22206.79342
-474.685016	-63.382932	-371.185892	-207.662065	0.594701	0.779523	22199.16379
-459.425761	-80.931075	-358.215525	-248.09909	-3.220113	-0.746402	22206.79342
-469.344277	-131.286615	-351.348861	-296.928705	-0.931225	0.779523	22217.4749
-438.825767	-156.464386	-311.674798	-318.291662	0.594701	-0.746402	22214.42305
-429.670214	-193.086597	-275.81555	-314.476848	2.120626	0.01656	22228.91934
-412.885034	-228.945846	-255.215556	-343.469432	3.646552	0.01656	22233.49712
-381.603562	-275.486572	-202.571127	-372.462016	-0.931225	0.01656	22214.42305
-372.448009	-285.405088	-179.682245	-412.136079	-1.694188	-0.746402	22223.5786
-318.277655	-325.07915	-114.830412	-436.550886	0.594701	-0.746402	22231.20823
-286.23322	-342.627293	-92.704493	-458.676806	2.883589	0.779523	22238.07489
-283.181369	-361.701362	-43.874878	-461.728657	2.120626	0.01656	22244.17859
-225.959164	-410.530977	-12.593406	-505.980495	-0.168262	0.01656	22246.46748
-195.440654	-419.68653	6.480663	-516.661974	1.357663	0.01656	22208.31935
-151.951778	-454.782816	86.59175	-514.373085	0.594701	0.01656	22227.39341
-99.307349	-462.412443	93.458415	-525.054564	0.594701	0.01656	22201.45268
-69.551803	-495.219841	146.865806	-531.158266	-1.694188	0.01656	22202.21564
-17.670337	-512.767984	195.695422	-486.143464	0.594701	0.01656	22222.81564
13.611136	-499.797617	219.347266	-509.795309	1.357663	0.779523	22225.86749
47.944459	-500.56058	286.487987	-491.484203	-0.931225	-0.746402	22196.87491
86.855558	-500.56058	307.087981	-477.750874	-0.931225	0.01656	22191.53417
127.292583	-501.323543	355.917596	-443.417551	-2.45715	0.01656	22193.06009
170.781459	-516.582797	340.658342	-432.736073	-0.931225	-0.746402	22175.51195
206.640708	-486.064288	399.406472	-415.950892	-1.694188	0.01656	22194.58602
235.633292	-452.493927	432.976833	-389.247197	-0.931225	-1.509365	22202.97861
265.388839	-447.916151	439.843497	-360.254613	-1.694188	-0.746402	22203.74157
293.61846	-413.582828	433.739796	-364.069426	0.594701	-0.746402	22195.34898
348.551777	-367.042101	460.443491	-280.143525	1.357663	0.779523	22209.84527
385.936951	-354.834697	443.658311	-328.97314	1.357663	-0.746402	22202.21564
367.625846	-324.316188	460.443491	-242.758351	1.357663	0.779523	22193.06009
417.218423	-289.219902	523.769398	-163.410226	2.883589	0.779523	22246.46748
428.662865	-254.886579	519.954585	-136.706531	1.357663	-0.746402	22250.2823
423.322125	-199.953262	516.902734	-109.239872	0.594701	-1.509365	22234.26008
461.470262	-180.879193	514.613846	-57.358406	2.120626	0.01656	22240.36378
463.75915	-129.76069	489.436075	-7.765828	-0.168262	-0.746402	22240.36378
452.314709	-98.479218	474.939783	21.989719	2.120626	0.779523	22220.52675
451.551747	-69.486633	457.39164	75.39711	-0.168262	0.01656	22224.34156
449.262858	-10.738503	451.287938	127.278576	-0.168262	-0.746402	22230.44527
437.055455	13.676305	420.769429	183.737819	-0.931225	-2.272328	22215.94897
424.848051	51.824442	409.324988	146.352645	-0.168262	-1.509365	22225.86749
407.299908	111.335535	392.539808	241.722987	-0.931225	0.779523	22232.73415
401.959169	134.224417	345.236118	275.293347	-2.45715	-0.746402	22193.82305
391.27769	189.157734	305.562056	277.582236	-1.694188	0.01656	22207.55638
359.996218	202.128101	289.539838	299.708155	-2.45715	-1.509365	22215.18601
360.759181	234.172536	246.813925	334.041478	-0.931225	-1.509365	22204.50453
349.31474	279.9503	201.799124	381.345168	-2.45715	-0.746402	22218.23786
318.033268	321.150288	133.89544	400.419236	2.120626	0.01656	22233.49712
298.959199	350.905835	103.37693	409.574789	-0.931225	-0.746402	22216.71194
267.677727	389.053971	46.917688	382.871093	-0.168262	0.779523	22225.10453
259.285137	412.705816	25.554731	456.115516	-0.168262	0.01656	22230.44527
202.825894	421.098406	-32.430437	479.004398	-0.931225	-0.746402	22215.94897
177.648124	451.616916	-68.289685	491.974765	1.357663	0.01656	22244.94156
146.366652	459.246543	-111.015599	510.28587	2.120626	0.01656	22251.80822
119.662956	471.453947	-108.72671	495.789578	2.120626	0.779523	22214.42305
83.803707	462.298394	-157.556326	481.293286	2.883589	0.01656	22225.10453
34.21113	483.661351	-202.571127	486.634025	1.357663	0.779523	22235.02304
15.900024	465.350245	-213.252605	490.448839	1.357663	0.01656	22186.95639
-16.144411	461.535431	-237.667413	500.367355	-0.931225	-0.746402	22206.03046
-49.714772	460.772469	-284.20814	480.530324	-0.168262	-0.746402	1188.695944
-75.655505	450.853953	-308.622947	502.656243	-1.694188	0.01656	16.022217
-99.307349	441.6984	-347.534047	470.611808	0.594701	0.01656	12.970367
-135.166598	423.387295	-375.763668	446.197	-0.931225	0.779523	10.681478
-167.973996	411.179891	-368.134041	427.122932	-0.931225	0.01656	11.444441
-196.96658	410.416928	-357.452563	400.419236	-0.931225	0.01656	19673.75713
-236.640642	405.076189	-397.889588	347.774807	-1.694188	-1.509365	22171.69713
-252.66286	369.979903	-441.378464	337.093329	-0.168262	0.01656	22190.00824
-279.366555	360.82435	-445.193277	268.426683	-0.931225	-0.746402	22189.24528
-309.122102	323.439176	-480.289563	219.597068	2.883589	0.779523	22196.87491
-329.722096	310.468809	-461.978458	197.471148	-0.168262	0.01656	22201.45268
-358.71468	264.691045	-460.452532	173.056341	0.594701	-0.746402	22215.94897
-374.736897	218.913281	-486.393265	108.204508	0.594701	0.01656	22224.34156
-396.099854	206.705877	-452.822905	97.52303	2.120626	0.01656	22247.99341
-397.62578	160.16515	-425.356246	85.315626	4.409514	0.01656	22239.60082
-420.514662	116.676274	-426.119209	41.063787	0.594701	0.01656	22241.88971
-433.485028	93.787392	-446.719203	-5.47694	0.594701	0.01656	22240.36378
-466.292426	67.846659	-400.178476	-38.284338	2.883589	0.779523	22228.15638
-470.10724	24.357783	-381.104407	-94.74358	0.594701	-0.746402	22226.63045
-471.633165	-9.212577	-401.704401	-135.943568	-0.168262	0.01656	22221.28971
-473.15909	-42.019975	-341.430345	-176.380593	0.594701	0.01656	22214.42305
-467.055389	-79.405149	-350.585898	-203.847251	-0.931225	0.01656	22225.10453
-464.7665	-122.894025	-352.111823	-351.09906	-0.168262	0.779523	22231.20823
-444.166506	-170.960678	-288.022954	-295.40278	0.594701	0.779523	22214.42305
-438.062805	-203.768075	-298.704432	-314.476848	-1.694188	-0.746402	22202.21564
-403.729481	-244.2051	-230.800748	-343.469432	-0.168262	1.542486	22217.4749
-397.62578	-257.175467	-201.808164	-378.565718	-0.931225	0.01656	22198.40083
-385.418376	-302.953231	-140.771145	-432.736073	-2.45715	-0.746402	22210.60823
-335.062835	-328.893964	-121.697077	-441.128663	-0.168262	-0.746402	22228.15638
-290.810996	-344.916182	-88.126717	-481.565688	-0.931225	-1.509365	22213.66009
-263.344338	-377.723579	-50.741542	-480.802725	0.594701	-0.746402	22225.86749
-242.744344	-420.449492	-46.926729	-483.091613	1.357663	0.01656	22234.26008
-205.35917	-433.419859	43.865837	-508.269383	-0.168262	0.01656	22209.84527
-153.477704	-431.893934	58.362129	-538.787893	2.120626	0.01656	22213.66009
-103.885126	-466.990219	106.428781	-518.187899	0.594701	-0.746402	22248.75637
-58.870324	-483.7754	152.206546	-529.63234	0.594701	-0.746402	22236.54897
-23.011076	-503.612431	223.925043	-487.66939	0.594701	-0.746402	22222.81564
12.848173	-515.056872	248.33985	-467.832358	-0.168262	0.01656	22234.26008
57.862974	-513.530946	252.917627	-478.513837	-0.168262	0.01656	22228.91934
98.299999	-510.479095	315.480571	-480.802725	-0.931225	-0.746402	22191.53417
121.951844	-502.849468	344.473155	-447.232365	0.594701	0.779523	22215.94897
160.862944	-505.138356	381.095367	-421.291631	0.594701	-0.746402	22212.13416
189.855528	-476.145772	378.806478	-396.876824	-1.694188	-0.746402	22207.55638
229.52959	-463.175406	430.687945	-374.750905	0.594701	-0.746402	22216.71194
259.285137	-444.8643	437.554609	-359.49165	-1.694188	0.01656	22196.11194
297.433274	-418.923567	439.843497	-366.358314	-2.45715	-0.746402	22190.00824
334.055485	-392.982834	485.621262	-299.980556	-2.45715	-0.746402	22175.51195
349.31474	-363.99025	488.673113	-270.987972	-1.694188	0.01656	22200.68972
375.255473	-324.316188	477.228672	-209.187991	-0.931225	-0.746402	22186.19343
424.085088	-294.560641	513.08792	-177.143556	-0.168262	-0.746402	22227.39341
420.270274	-269.382871	511.561995	-135.180605	2.120626	0.779523	22231.97119
438.58138	-225.893995	506.221256	-119.92135	0.594701	0.779523	22216.71194
450.788784	-177.064379	516.902734	-67.276922	-0.168262	-0.746402	22227.39341
461.470262	-138.916243	476.465709	-45.913965	1.357663	-0.746402	22232.73415
470.625815	-113.738472	445.947199	-16.921381	2.120626	-0.746402	22238.07489
462.996188	-55.753304	473.413858	76.160073	2.883589	1.542486	22250.2823
452.314709	-9.97554	432.976833	134.908204	0.594701	-1.509365	22247.99341
454.603598	10.624454	428.399056	167.715601	0.594701	-0.746402	22225.10453
422.559163	66.320734	404.747212	195.18226	0.594701	0.01656	22235.02304
434.766566	80.054063	365.073149	227.989658	-1.694188	-0.746402	22231.20823
402.722131	156.350337	326.925012	246.300763	-1.694188	0.01656	22209.84527
393.566579	184.579958	316.243534	288.263714	-0.168262	0.01656	22222.05268
378.307324	211.283654	293.354652	315.730372	1.357663	0.779523	22232.73415
344.736963	245.616977	262.07318	324.885925	-0.931225	-0.746402	22215.94897
347.788814	282.239188	212.480602	381.345168	-0.931225	-0.746402	22218.23786
301.248087	320.387325	159.07321	382.10813	-2.45715	-0.746402	22208.31935
299.722162	347.091021	88.117676	424.834044	-3.220113	-0.746402	22199.16379
280.648094	373.031754	84.302862	431.700708	-1.694188	-0.746402	22206.79342
240.211069	384.476195	37.762135	463.745143	-0.168262	-0.746402	22220.52675
208.929596	411.942853	-27.85266	466.796994	2.120626	0.779523	22221.28971
186.803677	433.30581	-91.178567	460.693292	0.594701	0.01656	22223.5786
147.892577	452.379879	-112.541524	495.026616	-0.931225	-1.509365	22225.10453
115.848142	462.298394	-139.24522	486.634025	0.594701	-0.746402	22223.5786
79.225931	477.557649	-182.734096	446.959963	1.357663	0.779523	22188.48232
50.233347	455.431729	-187.311872	490.448839	2.883589	0.779523	22211.3712
22.003726	485.187276	-236.90445	495.789578	3.646552	1.542486	22249.51933
-8.514784	474.505798	-275.81555	483.582175	1.357663	0.01656	22235.02304
-48.188846	448.565065	-265.134071	490.448839	2.883589	0.779523	4977.568896
-84.048095	434.831736	-295.652581	501.130317	1.357663	0.01656	21.362957
-87.862908	448.565065	-342.956271	462.219218	-0.168262	0.01656	13.733329
-110.75179	417.283593	-381.86737	458.404404	-0.931225	-0.746402	12.207404
-170.262884	411.942853	-365.845153	423.308118	-0.931225	0.01656	9.918516
-197.729542	407.365077	-381.86737	403.471087	-0.168262	0.01656	15857.41752
-228.248052	398.972487	-400.941439	377.530354	0.594701	0.779523	22170.93417
-270.973965	369.979903	-415.437731	359.982211	0.594701	0.01656	22179.32676
-283.944332	360.82435	-454.34883	298.182229	-2.45715	-0.746402	22171.69713
-319.80358	340.224356	-505.467334	188.315595	-1.694188	0.01656	22183.14158
-332.773947	295.209555	-485.630302	208.152626	-1.694188	0.01656	22182.37861
-362.529494	261.639194	-444.430315	186.78967	-0.168262	0.01656	22203.74157
-377.788748	242.565126	-461.978458	119.648949	-0.931225	0.01656	22213.66009
-402.966519	207.46884	-448.245128	88.367477	1.357663	0.01656	22232.73415
-410.596146	170.846629	-458.926607	63.952669	0.594701	0.01656	22215.94897
-436.536879	134.224417	-449.771054	28.093421	-0.931225	-1.509365	22223.5786
-461.714649	98.365169	-442.904389	0.626762	0.594701	0.01656	22231.97119
-465.529463	76.239249	-412.38588	-40.573226	1.357663	0.779523	22214.42305
-481.551681	47.246665	-383.393296	-109.239872	2.883589	0.779523	22247.23045
-460.188724	1.468901	-412.38588	-107.713947	2.120626	0.01656	22252.57118
-481.551681	-38.205161	-365.845153	-234.365761	-1.694188	-2.272328	22222.81564
-458.662798	-77.879224	-340.667382	-199.269475	1.357663	0.01656	22231.97119
-456.37391	-117.553286	-313.963687	-243.521314	-0.168262	0.01656	22242.65267
-440.351693	-157.990311	-291.837767	-298.454631	-0.931225	0.01656	22215.94897
-435.773916	-183.168081	-307.097022	-313.713886	-0.931225	-0.746402	22219.76379
-405.255407	-228.182883	-241.482227	-354.150911	0.594701	0.779523	22230.44527
-389.996152	-252.59769	-207.911866	-367.121277	-0.931225	0.01656	22219.00082
-377.788748	-286.931014	-154.504475	-406.795339	2.120626	0.01656	22223.5786
-345.744313	-318.212486	-143.822996	-437.313849	-0.168262	0.01656	22228.15638
-315.988767	-353.308772	-142.297071	-483.854576	-2.45715	0.779523	22203.74157
-273.262853	-375.434691	-72.104499	-466.306433	-2.45715	-1.509365	22202.21564
-238.166568	-399.086536	-25.563772	-479.276799	-0.931225	0.01656	22215.94897
-203.833244	-430.368008	11.821402	-511.321234	-0.168262	0.01656	22212.89712
-151.188816	-436.47171	71.332496	-506.743458	2.120626	-0.746402	22215.94897
-109.988828	-467.753182	120.162111	-518.187899	-1.694188	-0.746402	22199.92676
-73.366616	-492.16799	123.976924	-539.550856	0.594701	-0.746402	22222.05268
-31.403666	-499.797617	197.98431	-484.617539	-0.931225	0.01656	22216.71194
-4.69997	-502.849468	258.258366	-470.121247	-0.168262	0.01656	22196.11194
43.366682	-514.293909	262.836142	-486.143464	1.357663	0.779523	22212.13416
79.988894	-514.293909	293.354652	-476.224949	1.357663	0.01656	22215.18601
133.396285	-498.271692	327.687975	-462.491619	2.120626	0.01656	22225.86749
161.625907	-502.086505	345.236118	-458.676806	0.594701	-2.272328	22225.10453
198.248118	-476.145772	404.747212	-400.691638	2.883589	1.542486	22216.71194
226.477739	-473.093921	429.924982	-380.091644	2.883589	0.779523	22214.42305
272.255503	-426.553194	433.739796	-364.832389	-0.168262	-1.509365	22205.2675
295.144386	-418.923567	454.339789	-338.128693	-0.931225	-1.509365	22198.40083
324.13697	-398.323573	483.332373	-294.639817	-1.694188	-1.509365	22203.74157
354.655479	-372.38284	494.013852	-274.039823	1.357663	1.542486	22215.94897
376.781398	-332.708778	490.962001	-250.387978	-0.931225	-0.746402	22187.71935
405.773982	-317.449523	509.273106	-196.980587	-1.694188	-0.746402	22204.50453
404.248057	-281.590274	476.465709	-145.862083	0.594701	0.779523	22213.66009
435.529529	-235.81251	490.199038	-139.758382	-0.931225	-0.746402	22191.53417
448.499896	-195.375485	488.673113	-84.825064	-1.694188	-0.746402	22212.13416
447.736933	-153.412535	506.221256	-31.417673	-0.168262	0.779523	22223.5786
453.077672	-101.531068	483.332373	-29.891747	-0.168262	0.779523	22216.71194
464.522113	-71.775522	468.073119	61.663781	0.594701	0.01656	22223.5786
451.551747	-18.36813	442.132386	118.885986	-1.694188	-1.509365	22225.86749
456.892486	6.80964	452.050901	151.693384	-0.931225	-0.746402	22209.08231
426.373976	63.268883	416.191653	176.108192	-1.694188	0.01656	22215.94897
417.218423	83.868877	406.273137	215.019291	2.883589	0.779523	22255.62304
414.929535	151.77256	362.021298	231.804471	-0.168262	-1.509365	22239.60082
399.670281	164.742927	275.806509	204.337813	2.120626	-0.746402	22235.02304
368.388808	214.335505	284.962062	291.315565	0.594701	-0.746402	22240.36378
356.944367	241.802163	254.443552	334.041478	2.120626	0.01656	22235.02304
337.107336	266.979933	217.821341	385.159981	0.594701	0.01656	22221.28971
306.588827	302.839182	154.495434	401.182199	2.120626	0.779523	22230.44527
289.040684	338.698431	126.265813	442.382187	0.594701	0.01656	22224.34156
289.803646	381.424344	78.19916	424.071081	-0.168262	-0.746402	22220.52675
249.366621	392.105822	57.599166	456.878479	-1.694188	-0.746402	22228.91934
223.425888	414.231742	-10.304517	457.641441	-1.694188	-1.509365	22222.81564
170.018497	425.676183	-59.134133	445.434038	-2.45715	0.01656	22196.11194
135.685174	460.772469	-110.252636	469.085883	-3.983076	-1.509365	22199.16379
114.322217	458.48358	-148.400773	427.122932	0.594701	0.779523	22202.21564
76.937043	465.350245	-190.363723	454.58959	-0.168262	0.01656	22202.97861
49.470384	472.21691	-187.311872	501.130317	0.594701	0.01656	22225.10453
29.633353	479.083574	-214.015568	504.182168	-0.931225	-2.272328	22205.2675
-10.803672	463.82432	-268.948885	471.374771	0.594701	0.01656	22212.13416
-42.085144	463.061357	-249.111854	498.841429	-0.931225	-0.746402	21939.75646
-76.418467	451.616916	-298.704432	489.685876	0.594701	0.779523	23.651845
-87.862908	447.039139	-329.985904	462.982181	-1.694188	-1.509365	13.733329
-124.48512	449.328028	-362.030339	445.434038	2.120626	-0.746402	10.681478
-164.922145	443.987288	-367.371078	414.915528	2.120626	-0.746402	11.444441
-194.677692	419.572481	-424.593283	388.211832	-0.168262	-1.509365	1178.014466
-225.196201	405.839152	-404.756252	376.767391	2.883589	-0.746402	22124.39345
-245.033232	387.528046	-400.178476	356.167397	2.120626	0.01656	22196.87491
-274.025816	365.402127	-429.934023	310.389633	-0.168262	0.01656	22181.61565
-292.336922	328.779915	-449.008091	282.160012	-1.694188	-0.746402	22200.68972
-322.092469	315.046586	-452.822905	253.930391	-0.931225	-0.746402	22223.5786
-345.744313	276.135486	-432.985874	195.18226	2.120626	0.779523	22213.66009
-373.973935	242.565126	-441.378464	136.434129	-1.694188	-1.509365	22221.28971
-397.62578	208.231803	-463.504383	105.152657	-0.931225	-1.509365	22209.84527
-406.781332	176.187368	-471.13401	67.00452	-0.931225	0.01656	22195.34898
-419.751699	116.676274	-470.371048	-2.425089	-2.45715	0.01656	22202.21564
-460.951687	105.231833	-466.556234	-21.499157	-3.220113	-1.509365	22219.00082
-470.870202	73.950361	-400.178476	-16.921381	-0.931225	0.01656	22205.2675
-473.922053	47.246665	-392.548849	-90.928766	-0.168262	-0.746402	22222.81564
-468.581314	7.572603	-369.659966	-132.128754	1.357663	0.779523	22231.97119
-481.551681	-41.257012	-348.29701	-168.750966	1.357663	0.779523	22222.05268
-454.847985	-65.67182	-349.822935	-220.632432	-0.931225	0.01656	22220.52675
-464.7665	-110.686621	-326.934053	-272.513898	1.357663	0.01656	22227.39341
-434.247991	-141.205131	-291.074805	-278.6176	3.646552	0.779523	22244.94156
-435.010954	-161.805125	-253.68963	-313.713886	1.357663	-0.746402	22243.41563
-412.122072	-219.790293	-275.81555	-373.987942	1.357663	0.01656	22239.60082
-377.025786	-255.649541	-232.326674	-380.091644	2.120626	0.01656	22235.02304
-368.633196	-285.405088	-186.54891	-416.713855	-1.694188	-1.509365	22228.15638
-354.899866	-312.108784	-124.748928	-418.239781	-0.168262	0.01656	22230.44527
-309.122102	-338.049517	-76.682275	-461.728657	-0.168262	0.01656	22225.10453
-278.603593	-359.412474	-62.185983	-458.676806	0.594701	0.01656	22219.76379
-232.825828	-385.353207	-41.58599	-474.699023	0.594701	-1.509365	22228.91934
-201.544356	-428.842083	7.243626	-511.321234	1.357663	0.01656	22215.18601
-161.870294	-444.8643	62.176943	-515.899011	-2.45715	-2.272328	22204.50453
-135.166598	-478.43466	96.510266	-518.187899	-0.931225	0.01656	22204.50453
-99.307349	-491.405027	29.369545	-590.669359	-0.931225	0.01656	22201.45268
-41.322181	-497.508729	195.695422	-512.84716	-0.168262	-0.746402	22187.71935
-21.48515	-515.819835	226.213931	-517.424936	-3.220113	-1.509365	22211.3712
27.344465	-504.375394	252.154664	-472.410135	0.594701	0.779523	22229.6823
73.122229	-497.508729	290.302801	-469.358284	0.594701	1.542486	22193.06009
106.69259	-502.086505	349.813894	-449.521253	1.357663	0.779523	22216.71194
148.65554	-498.271692	360.495373	-451.047178	-0.931225	-1.509365	22217.4749
209.692559	-473.856884	366.599075	-411.373116	0.594701	-0.746402	22184.6675
218.848112	-451.730965	394.065733	-396.113861	1.357663	0.01656	22199.16379
264.625876	-436.47171	432.976833	-374.750905	0.594701	0.01656	22228.15638
288.277721	-431.893934	443.658311	-363.306463	2.120626	-1.509365	22211.3712
334.818448	-378.486542	431.450907	-319.054625	2.120626	0.01656	22204.50453
356.944367	-379.249505	393.30277	-361.780538	-0.168262	-1.509365	22222.05268
387.462877	-341.864331	487.91015	-219.106506	1.357663	0.779523	22199.92676
393.566579	-310.582858	513.850883	-203.847251	-1.694188	-0.746402	22219.00082
417.981386	-280.827312	520.717548	-139.758382	-2.45715	-1.509365	22229.6823
437.818417	-239.627324	525.295324	-125.26209	-0.931225	-1.509365	22215.94897
455.36656	-177.064379	496.30274	-113.817648	0.594701	0.779523	22223.5786
445.448045	-151.886609	494.776814	-8.528791	-2.45715	-0.746402	22231.20823
448.499896	-122.131062	466.547193	5.967501	-3.220113	-1.509365	22195.34898
453.077672	-80.931075	459.680529	56.323042	-3.220113	-0.746402	22199.92676
446.97397	-31.338497	425.347205	100.574881	-0.931225	-0.746402	22211.3712
441.633231	-4.634801	390.25092	60.900818	-1.694188	0.779523	22208.31935
444.685082	46.483703	420.769429	170.00449	-0.931225	0.01656	22213.66009
423.322125	87.68369	374.228702	208.152626	-1.694188	0.01656	22228.15638
417.218423	133.461455	358.969447	240.197061	-0.168262	0.01656	22222.81564
405.01102	163.979964	323.873161	269.189645	-0.931225	0.01656	22220.52675
377.544361	210.520691	295.64354	306.57482	-2.45715	-1.509365	22229.6823
369.151771	244.091051	265.125031	330.226664	-0.931225	-0.746402	22225.86749
351.603628	272.320673	227.739857	378.293317	2.120626	0.01656	22241.12674
340.92215	309.705847	178.147279	394.315534	2.120626	0.01656	22251.80822
321.848081	343.276207	91.932489	385.922944	0.594701	0.01656	22244.94156
282.936982	382.187307	66.754719	388.974795	1.357663	0.01656	22228.15638
261.574025	400.498412	33.947321	437.80441	0.594701	0.01656	22239.60082
225.714777	413.468779	20.976955	479.767361	-0.168262	-0.746402	22231.97119
185.277751	431.779885	-42.348952	489.685876	-0.168262	0.01656	22215.18601
141.788875	454.668767	-83.54894	504.182168	0.594701	0.01656	22224.34156
128.055546	460.772469	-108.72671	501.89328	-0.168262	0.779523	22229.6823
90.670372	473.742835	-184.260021	471.374771	-0.931225	0.01656	22186.95639
50.233347	463.061357	-170.526692	511.048833	-0.931225	0.779523	22214.42305
25.818539	463.061357	-189.600761	511.048833	0.594701	1.542486	22207.55638
-8.514784	453.905804	-262.845183	479.767361	-2.45715	-0.746402	22185.43046
-29.114778	471.453947	-248.348891	498.841429	-1.694188	-2.272328	22185.43046
-97.018461	460.772469	-307.097022	457.641441	-0.168262	-1.509365	35.859249
-93.203648	447.039139	-371.185892	437.041448	-1.694188	-1.509365	12.970367
-120.670306	436.357661	-353.637749	463.745143	1.357663	-0.746402	12.970367
-153.477704	427.202108	-363.556265	437.041448	2.120626	1.542486	9.918516
-179.418437	405.839152	-377.289594	399.656273	0.594701	-0.746402	10.681478
-213.75176	406.602114	-407.045141	389.737758	-0.168262	0.01656	22010.712
-257.240636	401.261375	-417.726619	374.478503	-0.931225	-1.509365	22196.11194
-274.788779	365.402127	-419.252544	321.071112	1.357663	0.01656	22199.16379
-288.522108	342.513244	-440.615501	245.537801	1.357663	-1.509365	22203.74157
-326.670245	320.387325	-427.645134	268.426683	2.120626	0.779523	22240.36378
-354.136904	290.631778	-439.089575	212.730403	1.357663	0.01656	22228.91934
-369.396158	242.565126	-447.482166	146.352645	-0.931225	0.01656	22225.10453
-396.862817	212.046616	-486.393265	107.441545	0.594701	0.779523	22226.63045
-412.885034	189.920697	-468.845122	87.604514	0.594701	0.01656	22215.18601
-428.907252	139.565156	-461.978458	53.271191	1.357663	0.01656	22221.28971
-440.351693	109.046647	-469.608085	20.463793	0.594701	0.01656	22231.20823
-470.10724	87.68369	-407.045141	-17.684344	0.594701	0.01656	22222.81564
-479.262792	36.565187	-387.208109	-85.588027	-2.45715	-1.509365	22197.63787
-485.366494	16.728156	-370.422929	-140.521344	-1.694188	-1.509365	22209.08231
-499.099824	-19.894056	-370.422929	-193.928736	-0.168262	0.01656	22198.40083
-471.633165	-64.908857	-401.704401	-296.928705	-3.220113	-0.746402	22206.03046
-482.314643	-114.501435	-456.637718	-351.09906	-0.168262	0.01656	22220.52675
-460.188724	-150.360684	-342.193308	-281.669451	-0.168262	0.01656	22228.91934
-438.825767	-177.064379	-288.785916	-318.291662	0.594701	-0.746402	22221.28971
-410.596146	-206.056963	-268.185922	-333.550917	0.594701	0.01656	22228.91934
-393.810966	-231.234734	-210.963717	-354.913873	-0.168262	0.01656	22228.91934
-375.49986	-270.908796	-155.267437	-379.328681	0.594701	0.779523	22219.00082
-352.610978	-295.323604	-160.608177	-440.3657	5.172477	1.542486	22254.09711
-313.699878	-334.997666	-97.282269	-454.861992	2.120626	0.779523	22253.33415
-282.418406	-374.671728	-75.15635	-464.780507	2.120626	0.779523	22231.20823
-254.188785	-387.642095	-17.171182	-508.269383	-0.168262	-0.746402	22236.54897
-194.677692	-431.893934	27.84362	-514.373085	2.120626	-0.746402	22239.60082
-180.1814	-446.390226	43.102874	-524.291601	-0.168262	0.779523	22207.55638
-135.929561	-470.04207	68.280645	-493.010129	-0.168262	0.01656	22211.3712
-85.57402	-483.012437	117.11026	-517.424936	0.594701	-0.746402	22229.6823
-62.685138	-492.930952	172.80654	-491.484203	2.883589	1.542486	22216.71194
4.455583	-518.108723	234.606521	-454.099029	0.594701	0.01656	22196.11194
17.425949	-523.449462	252.917627	-467.069396	-0.168262	-1.509365	22222.05268
57.862974	-508.190207	300.984279	-477.750874	-1.694188	-0.746402	22178.5638
113.559254	-499.034654	306.325018	-477.750874	-0.931225	0.779523	22192.29713
157.04813	-513.530946	312.42872	-446.469402	0.594701	0.01656	22200.68972
192.907379	-485.301325	367.362037	-431.210147	-0.931225	0.01656	22180.85269
210.455522	-482.249474	366.599075	-429.684222	-0.168262	-1.509365	22204.50453
256.233286	-443.338375	429.924982	-368.647203	0.594701	-0.746402	22210.60823
284.462907	-426.553194	439.843497	-363.306463	1.357663	0.01656	22203.74157
312.692529	-408.242089	461.206454	-297.691668	1.357663	0.779523	22209.08231
355.418442	-374.671728	487.147187	-262.595382	-0.168262	0.01656	22199.16379
372.966585	-357.886548	484.858299	-238.180575	1.357663	-0.746402	22190.00824
398.144355	-309.819896	512.324957	-194.691699	1.357663	-0.746402	22245.70452
424.085088	-283.1162	510.036069	-155.780599	0.594701	-1.509365	22249.51933
445.448045	-253.360653	500.117554	-129.076903	0.594701	-0.746402	22234.26008
457.655449	-194.612522	507.747181	-99.321356	1.357663	0.01656	22235.02304
437.818417	-164.094013	491.724964	-45.151002	-0.168262	0.01656	22235.786
449.262858	-112.97551	445.947199	-61.936182	-0.168262	0.01656	22218.23786
459.181374	-81.694037	472.650895	43.352675	2.120626	1.542486	22221.28971
450.025821	-35.15331	442.132386	112.782284	-0.931225	0.01656	22230.44527
446.97397	-0.057024	442.895348	146.352645	2.120626	1.542486	22227.39341
424.085088	53.350367	419.243504	175.345229	-1.694188	-2.272328	22218.23786
417.981386	84.631839	411.613876	200.522999	0.594701	0.01656	22208.31935
407.299908	116.676274	329.976863	221.885956	-3.220113	-1.509365	22201.45268
401.196206	142.617007	325.399087	250.87854	-1.694188	0.779523	22200.68972
381.359175	208.994765	294.117615	301.997043	-1.694188	-1.509365	22217.4749
369.151771	229.594759	241.473186	314.204447	0.594701	-1.509365	22219.76379
352.366591	255.535492	250.628739	367.611838	-0.931225	-0.746402	22221.28971
344.736963	292.157704	168.228763	365.32295	0.594701	0.779523	22228.91934
311.929566	326.491027	134.658403	419.493305	-3.220113	-1.509365	22226.63045
299.722162	363.113238	81.251011	441.619224	-0.168262	-0.746402	22219.00082
267.677727	392.868785	50.732502	462.219218	0.594701	0.01656	22225.10453
239.448106	410.416928	17.162141	472.900696	2.120626	0.01656	22254.09711
192.907379	443.224326	-53.030431	486.634025	2.883589	1.542486	22238.83786
179.17405	439.409512	-88.126717	489.685876	0.594701	0.01656	22197.63787
151.707391	449.328028	-125.511891	507.996982	0.594701	0.01656	22228.91934
106.69259	480.6095	-178.919282	444.671075	-0.168262	-0.746402	22219.00082
46.418533	454.668767	-152.215586	509.522908	-1.694188	-0.746402	22213.66009
47.944459	456.194692	-173.578543	495.789578	-0.931225	-0.746402	22203.74157
3.69262	465.350245	-237.667413	505.708094	-1.694188	-2.272328	22208.31935
-16.907374	459.246543	-250.637779	506.471057	-0.168262	0.01656	22219.76379
-59.633287	454.668767	-281.156289	489.685876	-1.694188	0.01656	67.903684
-92.440685	426.439145	-303.282208	475.952547	-3.220113	-1.509365	16.022217
-127.536971	430.253959	-349.059973	469.085883	-3.220113	-0.746402	11.444441
-148.899927	431.016922	-349.059973	438.567373	-0.931225	-0.746402	12.207404
-180.1814	416.52063	-380.341445	398.893311	-1.694188	-1.509365	9.918516
-219.855462	406.602114	-417.726619	389.737758	-0.931225	-0.746402	21928.31202
-250.373971	380.661381	-438.326613	353.115546	-0.168262	-0.746402	22191.53417
-270.211002	353.957685	-484.86734	265.374832	-0.931225	-0.746402	22172.4601
-288.522108	357.009536	-492.496967	247.063726	-0.931225	-0.746402	22201.45268
-324.381357	320.387325	-436.800687	266.900757	0.594701	-0.746402	22227.39341
-341.166537	294.446592	-436.800687	206.626701	1.357663	0.01656	22211.3712
-361.766531	247.905865	-432.222911	166.952639	2.120626	0.779523	22222.81564
-385.418376	234.935499	-462.74142	102.100806	2.883589	0.01656	22252.57118
-398.388742	192.209585	-449.008091	95.997104	-0.168262	-0.746402	22234.26008
-418.225773	148.720709	-439.089575	41.82675	2.120626	0.01656	22238.07489
-448.744283	121.254051	-436.037725	1.389725	3.646552	0.01656	22244.17859
-456.37391	67.846659	-426.882172	-1.662126	-0.168262	0.01656	22222.05268
-472.396128	37.32815	-422.304395	-121.447276	-0.168262	0.01656	22218.23786
-468.581314	12.150379	-387.208109	-113.054686	-0.168262	0.01656	22228.91934
-472.396128	-13.027391	-365.08219	-137.469493	-1.694188	-1.509365	22219.00082
-471.633165	-58.042192	-351.348861	-188.587997	-0.931225	1.542486	22220.52675
-469.344277	-104.582919	-352.111823	-259.543531	-1.694188	-0.746402	22228.91934
-458.662798	-138.916243	-285.734065	-272.513898	-1.694188	0.01656	22204.50453
-439.58873	-166.382901	-281.156289	-321.343513	-0.168262	-1.509365	22199.16379
-421.277624	-202.24215	-256.741481	-337.36573	-2.45715	-1.509365	22210.60823
-391.522078	-231.234734	-227.748897	-368.647203	-1.694188	-0.746402	22217.4749
-370.159121	-277.012498	-219.356307	-414.424967	-0.168262	0.01656	22210.60823
-334.299872	-299.138417	-185.022984	-474.699023	-0.168262	0.01656	22229.6823
-313.699878	-336.523591	-107.963748	-450.284215	0.594701	0.779523	22232.73415
-296.151736	-365.516175	-75.919313	-461.728657	-0.168262	-0.746402	22215.94897
-251.899897	-389.930983	-31.667474	-480.802725	0.594701	-0.746402	22226.63045
-219.092499	-406.716163	1.902886	-515.136048	-0.931225	-0.746402	22206.03046
-175.603623	-430.368008	24.028806	-528.106415	2.883589	0.01656	22235.786
-132.114747	-454.782816	86.59175	-487.66939	2.883589	2.305449	22247.23045
-93.96661	-475.38281	93.458415	-554.047148	1.357663	0.01656	22215.18601
-53.529585	-503.612431	159.07321	-496.824942	-0.168262	-0.746402	22211.3712
-13.855523	-507.427244	233.843558	-493.773091	0.594701	0.01656	22231.20823
10.559285	-498.271692	280.384285	-479.276799	-0.168262	-0.746402	22222.81564
55.574086	-501.323543	294.880577	-473.173098	-3.220113	-2.272328	22189.24528
108.981478	-504.375394	291.828726	-479.276799	-2.45715	-0.746402	22210.60823
151.707391	-505.138356	365.073149	-448.75829	-0.931225	-0.746402	22223.5786
183.751826	-488.353176	376.51759	-420.528669	-2.45715	-0.746402	22186.95639
199.774043	-464.701331	409.324988	-404.506451	-0.931225	0.01656	22203.74157
241.736994	-450.968002	413.139802	-399.928675	-3.220113	-0.746402	22195.34898
270.729578	-450.205039	415.42869	-383.143495	-2.45715	-1.509365	22169.40825
305.825864	-415.871716	438.317572	-341.943507	-1.694188	-0.746402	22185.43046
328.714746	-392.219871	445.184237	-310.662035	0.594701	0.01656	22197.63787
372.203622	-368.568026	489.436075	-228.262059	-0.168262	-0.746402	22202.97861
373.729547	-324.316188	501.643479	-190.113922	2.120626	0.01656	22224.34156
410.351759	-286.931014	474.176821	-161.884301	0.594701	-1.509365	22233.49712
435.529529	-246.493988	500.117554	-138.995419	1.357663	0.779523	22216.71194
454.603598	-206.819926	511.561995	-98.558394	0.594701	-0.746402	22220.52675
458.418411	-164.856976	496.30274	-40.573226	0.594701	0.01656	22231.97119
464.522113	-116.02736	485.621262	-10.054716	1.357663	-0.746402	22243.41563
453.077672	-83.982925	450.524976	28.093421	2.120626	0.779523	22241.12674
459.181374	-45.834789	465.021268	100.574881	0.594701	-2.272328	22245.70452
452.314709	0.705938	458.154603	123.463763	0.594701	0.01656	22234.26008
446.97397	14.439268	426.110168	163.137825	0.594701	0.779523	22225.10453
440.107306	58.691106	389.487957	173.819303	-0.168262	0.01656	22226.63045
402.722131	107.520721	345.999081	229.515583	0.594701	0.779523	22222.81564
410.351759	157.113299	339.895379	269.189645	-0.168262	-0.746402	22219.00082
397.381392	180.765144	323.110199	288.263714	1.357663	0.779523	22231.20823
376.018436	225.016983	263.599105	328.700739	-0.168262	0.01656	22226.63045
349.31474	238.750312	251.391701	381.345168	-2.45715	-0.746402	22197.63787
337.107336	276.898449	172.043577	375.241466	-0.931225	-0.746402	22211.3712
323.374007	309.705847	97.273229	412.62664	-0.168262	1.542486	22210.60823
303.536976	360.061387	101.851005	409.574789	-1.694188	0.01656	22206.79342
260.811062	374.557679	46.917688	446.197	-0.168262	0.01656	22222.05268
233.344404	407.365077	12.584365	465.271069	-0.168262	0.01656	22231.20823
185.277751	440.935437	-77.445238	451.53774	-0.931225	-1.509365	22216.71194
165.44072	454.668767	-85.074866	443.908112	-0.168262	-1.509365	22223.5786
117.374068	451.616916	-142.297071	467.559957	-0.168262	0.779523	22224.34156
108.981478	464.587282	-136.193369	501.130317	1.357663	0.01656	22192.29713
76.937043	478.320612	-156.0304	501.89328	3.646552	0.01656	22245.70452
26.581502	475.268761	-169.000767	501.89328	2.883589	-0.746402	22252.57118
32.685204	467.639133	-197.230388	498.841429	1.357663	-0.746402	22198.40083
-24.537001	460.009506	-253.68963	509.522908	1.357663	0.779523	22219.00082
-38.27033	459.246543	-287.259991	469.848845	0.594701	-1.509365	199.896237
-72.603654	452.379879	-307.097022	469.085883	-0.168262	-1.509365	15.259255
-110.75179	438.646549	-368.134041	478.241435	-0.168262	0.01656	12.207404
-130.588822	424.150257	-334.563681	416.441454	-0.931225	-0.746402	9.918516
-179.418437	418.046555	-357.452563	391.263683	0.594701	0.01656	10.681478
-217.566574	398.209524	-410.096991	387.44887	-0.168262	0.01656	21523.17881
-241.218418	379.898419	-407.808103	358.456286	-0.931225	0.01656	22186.19343
-261.05545	366.165089	-438.326613	322.597037	-1.694188	0.01656	22168.64528
-301.492475	350.142872	-468.845122	257.745204	-0.168262	-0.746402	22178.5638
-310.648028	324.202139	-445.193277	238.671136	0.594701	0.779523	22215.94897
-341.166537	286.816965	-444.430315	215.782254	0.594701	-0.746402	22199.92676
-358.71468	252.483641	-449.008091	166.952639	-0.168262	0.779523	22219.76379
-381.603562	228.068834	-464.267346	123.463763	-0.168262	0.01656	22231.20823
-412.122072	201.365138	-500.889557	78.448961	1.357663	0.779523	22217.4749
-436.536879	156.350337	-483.341414	-28.365822	0.594701	0.01656	22221.28971
-434.247991	114.387386	-455.111793	2.91565	1.357663	0.01656	22230.44527
-451.796134	80.054063	-434.511799	-3.951014	2.120626	0.779523	22215.94897
-464.7665	64.031845	-391.022923	-52.78063	2.883589	0.01656	22243.41563
-460.951687	25.120746	-371.948855	-100.847282	-0.168262	0.01656	22247.99341
-480.788718	-6.160726	-386.445147	-155.780599	1.357663	0.779523	22235.02304
-474.685016	-44.308863	-345.245159	-212.239842	2.120626	0.779523	22234.26008
-452.559097	-89.323665	-337.615531	-237.417612	1.357663	0.01656	22234.26008
-457.136873	-135.864392	-295.652581	-268.699084	-0.931225	0.01656	22222.05268
-448.744283	-164.856976	-276.578513	-291.587966	0.594701	0.01656	22220.52675
-425.855401	-206.819926	-265.134071	-330.499066	0.594701	0.01656	22229.6823
-395.336891	-239.627324	-258.267407	-381.617569	-0.931225	0.779523	22225.86749
-386.944301	-270.145833	-181.971133	-397.639787	-0.931225	-0.746402	22219.00082
-357.951717	-313.634709	-156.0304	-416.713855	-2.45715	-2.272328	22206.79342
-311.41099	-330.41989	-110.252636	-449.521253	-1.694188	-0.746402	22207.55638
-305.307288	-378.486542	-77.445238	-455.624955	-1.694188	0.779523	22203.74157
-259.529524	-390.693946	-64.474872	-498.350868	-1.694188	0.01656	22215.18601
-225.959164	-421.212455	-31.667474	-512.84716	-0.931225	-0.746402	22219.00082
-193.914729	-438.760598	29.369545	-543.365669	-0.168262	1.542486	22190.7712
-135.166598	-459.360592	21.739918	-585.32862	-1.694188	0.01656	22211.3712
-100.070312	-470.04207	101.851005	-541.839744	-0.931225	0.779523	22228.91934
-64.211064	-505.138356	136.947291	-532.684191	-0.931225	0.01656	22207.55638
-23.011076	-520.397611	210.191714	-529.63234	0.594701	-0.746402	22202.21564
15.900024	-502.086505	265.125031	-468.595321	2.883589	0.779523	22246.46748
40.314831	-512.005021	275.043546	-462.491619	2.883589	0.01656	22222.05268
117.374068	-486.064288	329.976863	-457.913843	1.357663	0.01656	22217.4749
137.211099	-500.56058	334.55464	-460.202731	0.594701	-0.746402	22222.81564
178.411087	-486.064288	378.043516	-422.817557	-0.931225	-0.746402	22201.45268
215.033298	-477.671698	404.747212	-403.743489	0.594701	-0.746402	22210.60823
253.181435	-460.123555	437.554609	-382.380532	-1.694188	0.01656	22222.81564
274.544392	-418.160604	465.78423	-364.069426	-0.931225	-0.746402	22193.82305
305.062901	-409.768014	438.317572	-338.128693	-0.168262	-0.746402	22211.3712
319.559193	-399.849499	440.60646	-319.817587	-0.168262	0.01656	22203.74157
353.892516	-355.59766	491.724964	-233.602798	-0.931225	0.01656	22200.68972
392.040653	-340.338405	513.08792	-196.980587	-0.168262	0.01656	22202.21564
410.351759	-292.271753	518.428659	-175.61763	-0.931225	-0.746402	22214.42305
403.485094	-260.227318	525.295324	-171.802816	-0.931225	-0.746402	22202.21564
430.18879	-214.449554	514.613846	-95.506543	-0.168262	-0.746402	22212.13416
451.551747	-180.11623	493.250889	-60.410257	-0.168262	1.542486	22229.6823
466.048039	-137.390317	466.547193	-38.284338	0.594701	0.779523	22222.05268
468.336927	-77.116261	477.228672	21.989719	-0.931225	0.779523	22221.28971
445.448045	-54.227379	429.924982	60.137856	1.357663	-0.746402	22226.63045
429.425827	-26.76072	431.450907	108.967471	-0.931225	0.01656	22221.28971
447.736933	47.246665	438.317572	187.552633	2.120626	0.01656	22238.07489
432.477678	70.135547	411.613876	216.545217	2.883589	0.779523	22253.33415
426.373976	117.439237	381.095367	245.537801	2.883589	0.779523	22244.17859
398.144355	151.009597	371.176851	290.552602	2.883589	0.01656	22238.83786
370.677697	202.128101	323.873161	312.678521	0.594701	-2.272328	22240.36378
364.573995	225.779946	268.939844	334.041478	-0.931225	-0.746402	22231.97119
352.366591	260.113269	235.369484	376.767391	-0.168262	-0.746402	22214.42305
326.425858	290.631778	194.169496	388.974795	0.594701	0.01656	22228.15638
333.292522	321.913251	132.369514	395.078497	-0.931225	-1.509365	22228.15638
292.855497	357.009536	94.221378	420.256267	-0.168262	-0.746402	22217.4749
276.83328	387.528046	81.251011	437.041448	2.883589	0.01656	22228.15638
229.52959	397.446561	26.317694	478.241435	-2.45715	-1.509365	22209.08231
211.218485	413.468779	-28.615623	475.952547	-0.931225	0.779523	22198.40083
155.522205	450.09099	-68.289685	478.241435	-2.45715	-2.272328	22192.29713
138.737025	446.276177	-126.274853	479.767361	1.357663	0.779523	22215.18601
92.95926	475.268761	-154.504475	460.693292	0.594701	0.01656	22208.31935
65.492602	466.876171	-164.42299	489.685876	-0.931225	-1.509365	22199.16379
38.025943	474.505798	-199.519276	509.522908	0.594701	-0.746402	22222.81564
25.055577	469.928021	-208.674829	514.100684	-0.931225	-1.509365	22211.3712
-31.403666	467.639133	-243.771115	507.996982	-0.168262	-0.746402	22202.21564
-55.055511	452.379879	-316.252575	482.056249	1.357663	0.01656	725.577563
-76.418467	459.246543	-336.089606	489.685876	2.120626	-0.746402	17.548143
-109.988828	447.039139	-330.748867	475.952547	0.594701	-1.509365	12.207404
-129.062896	415.757667	-356.6896	466.034032	2.120626	0.779523	12.970367
-172.551772	419.572481	-371.948855	406.522938	-0.931225	-1.509365	10.681478
-196.96658	425.676183	-382.630333	397.367385	0.594701	0.779523	20432.14209
-239.692493	391.34286	-428.408097	359.219248	-0.168262	-0.746402	22187.71935
-260.292487	376.846568	-434.511799	327.174813	0.594701	0.779523	22186.19343
-279.366555	360.061387	-427.645134	256.219279	0.594701	-0.746402	22199.16379
-298.440624	315.809549	-423.067358	263.848906	1.357663	-0.746402	22229.6823
-338.877649	288.34289	-460.452532	219.597068	-0.168262	0.01656	22212.89712
-351.848015	258.587343	-449.771054	188.315595	-0.168262	0.779523	22207.55638
-386.944301	219.676244	-442.904389	129.567465	-0.931225	-0.746402	22207.55638
-420.514662	177.713293	-457.400681	68.530446	-1.694188	-0.746402	22199.16379
-437.299842	158.639225	-442.141426	54.797116	-0.931225	-0.746402	22207.55638
-429.670214	113.624423	-455.111793	32.671197	-2.45715	-0.746402	22216.71194
-449.507246	84.631839	-423.830321	-49.728779	-0.168262	0.01656	22221.28971
-470.870202	69.372585	-423.830321	-84.825064	-1.694188	-1.509365	22219.76379
-467.055389	33.513336	-398.65255	-87.876915	3.646552	0.779523	22229.6823
-479.262792	-12.264428	-410.096991	-172.565779	2.120626	0.01656	22224.34156
-464.003538	-34.390348	-420.015507	-268.699084	0.594701	-0.746402	22215.94897
-448.744283	-69.486633	-334.563681	-216.054655	-0.168262	-1.509365	22229.6823
-451.033171	-111.449584	-290.311842	-238.180575	2.120626	0.01656	22251.80822
-437.299842	-161.805125	-271.237773	-277.854637	1.357663	-0.746402	22235.02304
-428.144289	-190.797709	-261.319258	-310.662035	0.594701	0.779523	22245.70452
-409.070221	-232.760659	-245.29704	-368.647203	2.120626	0.01656	22241.88971
-371.685046	-267.093982	-200.282239	-399.928675	-0.931225	0.01656	22219.00082
-367.10727	-293.797678	-154.504475	-409.84719	2.120626	0.779523	22226.63045
-328.19617	-322.027299	-112.541524	-425.869408	0.594701	-1.509365	22231.20823
-295.388773	-352.545809	-81.260052	-447.995327	-0.168262	-0.746402	22216.71194
-273.262853	-378.486542	-63.711909	-463.254582	1.357663	0.01656	22229.6823
-235.877679	-392.219871	-35.482288	-541.839744	1.357663	0.01656	22215.18601
-199.255468	-444.101337	10.295477	-538.787893	-3.220113	-0.746402	22190.00824
-157.292517	-468.516145	33.947321	-543.365669	-1.694188	-0.746402	22202.21564
-135.166598	-472.330959	108.71767	-501.402719	-0.168262	-0.746402	22190.7712
-90.914759	-480.723549	133.132477	-538.787893	-2.45715	-0.746402	22197.63787
-37.507368	-507.427244	209.428751	-493.010129	-2.45715	-1.509365	22215.18601
-3.174045	-515.819835	244.525037	-489.958278	-0.168262	-0.746402	22205.2675
54.048161	-502.086505	277.332434	-493.010129	0.594701	-0.746402	22197.63787
89.907409	-507.427244	304.03613	-481.565688	-0.931225	-1.509365	22206.03046
113.559254	-505.901319	313.954646	-472.410135	2.883589	1.542486	22209.84527
167.729609	-508.190207	346.762044	-431.97311	2.120626	0.01656	22186.19343
212.74441	-466.227257	397.117584	-446.469402	2.883589	0.779523	22228.15638
247.840696	-451.730965	420.006466	-373.987942	0.594701	0.01656	22247.99341
264.625876	-439.523561	446.710162	-346.521283	0.594701	0.01656	22200.68972
311.166603	-398.323573	455.102752	-332.787954	2.120626	-1.509365	22212.89712
318.033268	-396.797648	452.813864	-320.58055	-0.168262	-0.746402	22216.71194
363.811032	-369.330989	468.836081	-250.387978	-0.931225	0.01656	22219.00082
384.411026	-333.47174	491.724964	-196.980587	-0.168262	0.01656	22219.00082
410.351759	-299.90138	510.036069	-166.462077	1.357663	-0.746402	22230.44527
413.40361	-262.516206	512.324957	-144.336158	0.594701	-0.746402	22223.5786
418.744349	-224.368069	506.984218	-119.158388	1.357663	-1.509365	22219.00082
440.107306	-183.168081	490.199038	-83.299139	-2.45715	-1.509365	22214.42305
459.181374	-145.019944	471.887932	-35.232487	-1.694188	0.01656	22205.2675
461.470262	-92.375516	465.021268	28.856383	-0.168262	0.01656	22203.74157
462.996188	-63.382932	469.599044	80.737849	-0.931225	-0.746402	22216.71194
461.470262	-13.027391	440.60646	122.7008	-2.45715	-1.509365	22218.23786
446.211007	13.676305	431.450907	166.189676	0.594701	1.542486	22217.4749
424.085088	71.661473	394.828696	173.819303	1.357663	0.01656	22227.39341
417.218423	95.313318	339.132416	202.811887	2.883589	2.305449	22234.26008
409.588796	154.061448	349.813894	273.004459	-0.931225	-0.746402	22219.00082
389.751765	183.054032	296.406503	281.397049	-0.168262	0.01656	22224.34156
385.936951	211.283654	282.673174	308.100745	0.594701	-0.746402	22234.26008
365.336957	249.431791	246.813925	359.982211	2.120626	0.779523	22240.36378
348.551777	289.868816	194.932459	370.663689	2.120626	0.01656	22244.94156
327.951783	324.202139	149.154695	397.367385	-0.168262	-0.746402	22247.23045
308.877715	362.350276	125.50285	426.359969	2.120626	0.01656	22227.39341
285.988833	395.920636	57.599166	459.167367	2.883589	0.779523	22232.73415
239.448106	395.157673	31.658433	467.559957	0.594701	0.01656	22231.20823
209.692559	418.046555	-8.015629	475.189584	-0.168262	-0.746402	22209.08231
170.781459	441.6984	-90.415605	485.1081	-1.694188	-0.746402	22222.05268
141.788875	461.535431	-162.897065	459.167367	0.594701	0.01656	22206.79342
100.588888	459.246543	-136.193369	486.634025	-0.168262	-1.509365	22202.97861
54.811123	474.505798	-159.845214	487.396988	-0.168262	-0.746402	22197.63787
46.418533	469.928021	-197.230388	488.159951	-0.931225	-0.746402	22208.31935
19.714838	469.165059	-213.252605	507.234019	-0.931225	0.01656	22193.82305
-19.196262	465.350245	-246.060003	503.419206	-1.694188	0.01656	22199.16379
-54.292548	452.379879	-260.556295	501.89328	-1.694188	-0.746402	1154.362621
-99.307349	461.535431	-322.356277	448.485889	-0.168262	1.542486	16.78518
-113.803641	449.328028	-346.771084	481.293286	0.594701	-0.746402	14.496292
-138.981412	431.016922	-358.978488	453.826628	1.357663	0.779523	10.681478
-167.211033	419.572481	-387.208109	421.782193	-0.931225	-0.746402	11.444441
-200.781393	425.676183	-345.245159	389.737758	1.357663	0.779523	17648.85403
-245.796195	396.683599	-404.756252	339.382217	2.120626	-0.746402	22192.29713
-235.114717	378.372493	-491.734004	269.952608	2.883589	0.01656	22213.66009
-286.996183	361.587313	-469.608085	257.745204	3.646552	0.01656	22201.45268
-294.62581	344.03917	-427.645134	274.530385	2.120626	-0.746402	22235.786
-331.248021	313.52066	-434.511799	244.774838	-0.168262	-1.509365	22231.97119
-343.455425	269.268822	-464.267346	176.108192	-0.931225	0.01656	22216.71194
-383.129488	241.0392	-503.941408	141.774868	-0.168262	0.01656	22224.34156
-398.388742	202.128101	-479.526601	105.152657	1.357663	0.779523	22228.91934
-418.225773	163.217001	-450.534017	67.767483	-0.931225	-0.746402	22219.00082
-436.536879	139.565156	-448.245128	32.671197	-0.168262	0.01656	22225.10453
-460.951687	89.972579	-441.378464	-13.106567	-3.983076	-1.509365	22213.66009
-464.7665	57.165181	-411.622917	-46.676928	-0.168262	-0.746402	22196.11194
-493.759084	31.987411	-422.304395	-134.417642	-0.168262	0.01656	22209.84527
-481.551681	-1.58295	-398.65255	-149.676897	-0.168262	0.779523	22219.00082
-479.262792	-45.071826	-371.948855	-196.217624	0.594701	1.542486	22204.50453
-479.262792	-79.405149	-331.51183	-219.106506	-0.931225	-0.746402	22224.34156
-464.7665	-114.501435	-294.126655	-266.410196	-0.168262	-0.746402	22231.97119
-446.455395	-155.701423	-295.652581	-303.032407	2.883589	1.542486	22219.00082
-427.381326	-192.323634	-269.711848	-309.136109	0.594701	0.779523	22225.86749
-394.573929	-232.760659	-223.171121	-336.602768	-0.168262	-0.746402	22230.44527
-380.840599	-266.33102	-229.274823	-402.217563	2.120626	0.779523	22219.00082
-348.796164	-283.1162	-161.371139	-394.587936	2.120626	0.779523	22247.23045
-337.351723	-310.582858	-111.778561	-426.632371	1.357663	-1.509365	22248.75637
-303.0184	-345.679144	-83.54894	-444.180514	0.594701	-0.746402	22228.91934
-278.603593	-386.879132	-43.874878	-468.595321	-0.168262	-1.509365	22233.49712
-234.351754	-405.190238	-21.748958	-484.617539	0.594701	0.01656	22232.73415
-216.040648	-444.8643	-11.830443	-521.23975	1.357663	0.779523	22188.48232
-183.23325	-452.493927	56.836204	-531.921228	-0.168262	0.779523	22215.94897
-119.907343	-472.330959	120.162111	-497.587905	-1.694188	-1.509365	22228.15638
-64.974026	-491.405027	141.525067	-514.373085	-1.694188	0.01656	22196.11194
-33.692554	-501.323543	188.065794	-505.980495	-0.931225	-0.746402	22203.74157
-5.462933	-523.449462	221.636155	-502.165682	-0.168262	1.542486	22199.16379
25.055577	-524.212425	255.969478	-503.691607	-0.931225	0.01656	22186.95639
70.833341	-505.138356	302.510205	-493.773091	-0.931225	0.01656	22180.85269
129.581472	-505.138356	336.843528	-450.284215	-0.168262	0.779523	22207.55638
160.862944	-500.56058	370.413888	-422.817557	-0.168262	0.01656	22205.2675
197.485155	-480.723549	393.30277	-396.876824	2.120626	0.01656	22192.29713
244.788845	-460.123555	402.458323	-388.484234	4.409514	1.542486	22216.71194
261.574025	-432.656896	448.236088	-374.750905	0.594701	0.779523	22208.31935
304.299938	-412.056902	430.687945	-352.624985	0.594701	0.01656	22189.24528
328.714746	-396.034685	456.628678	-322.869438	1.357663	0.779523	22190.00824
351.603628	-348.730995	496.30274	-240.469463	2.120626	0.01656	22253.33415
395.092504	-331.182852	502.406442	-208.425028	0.594701	0.01656	22238.07489
430.951753	-283.1162	531.399026	-180.195407	1.357663	-0.746402	22242.65267
415.692498	-268.619908	507.747181	-142.04727	2.120626	0.779523	22241.12674
441.633231	-224.368069	495.539777	-119.158388	0.594701	0.01656	22227.39341
446.97397	-181.642156	483.332373	-85.588027	-0.168262	1.542486	22226.63045
462.233225	-151.886609	495.539777	-39.810263	-1.694188	-1.509365	22228.15638
448.499896	-96.190329	463.495342	38.011936	-2.45715	-2.272328	22212.13416
457.655449	-71.775522	470.362007	91.419328	2.120626	0.779523	22228.91934
464.522113	-22.182944	415.42869	112.019322	0.594701	0.779523	22231.20823
442.396194	6.80964	418.480541	168.478564	-0.931225	0.01656	22199.16379
435.529529	57.928144	351.33982	146.352645	-1.694188	-0.746402	22202.97861
390.514728	86.920728	324.636124	128.041539	-3.220113	-1.509365	22213.66009
409.588796	130.409604	350.576857	251.641502	-0.168262	0.01656	22205.2675
391.27769	173.89848	317.006497	288.263714	0.594701	0.01656	22214.42305
383.648063	208.231803	295.64354	321.071112	-0.168262	0.779523	22232.73415
344.736963	248.668828	260.547254	379.05628	-0.931225	-1.509365	22215.18601
340.92215	270.794747	191.880608	353.115546	2.883589	-1.509365	22224.34156
340.159187	315.046586	156.021359	379.819242	-1.694188	0.01656	22230.44527
305.825864	341.750282	117.11026	429.41182	0.594701	-0.746402	22215.18601
266.151802	376.083605	74.384346	438.567373	0.594701	-2.272328	22227.39341
250.892547	405.076189	41.576949	444.671075	1.357663	0.01656	22254.86007
213.507373	432.542847	1.902886	441.619224	2.883589	0.01656	22225.10453
169.255534	436.357661	-85.837828	449.248851	3.646552	0.779523	22212.13416
136.448136	460.772469	-125.511891	470.611808	0.594701	0.01656	22235.02304
125.003695	469.165059	-130.089667	501.89328	2.883589	0.779523	22222.05268
76.937043	469.165059	-132.378555	488.922914	2.120626	0.01656	22197.63787
38.788906	452.379879	-167.474841	502.656243	-0.168262	0.01656	22224.34156
-5.462933	469.165059	-217.067419	501.130317	0.594701	0.01656	22219.76379
-10.040709	462.298394	-240.719264	504.945131	0.594701	-0.746402	22192.29713
-32.929591	463.82432	-257.504444	484.345137	-0.931225	0.01656	13118.3813
-76.418467	443.987288	-337.615531	459.93033	-3.220113	0.779523	22.888882
-100.070312	423.387295	-360.504414	465.271069	-0.931225	-1.509365	13.733329
-141.2703	424.150257	-375.763668	440.093298	-2.45715	0.01656	12.207404
-167.211033	425.676183	-405.519215	390.500721	-2.45715	-0.746402	10.681478
-186.285101	406.602114	-368.897004	395.078497	1.357663	0.01656	15949.73602
-219.855462	397.446561	-391.022923	370.663689	-0.168262	-1.509365	22162.54158
-250.373971	396.683599	-436.800687	327.937776	1.357663	-0.746402	22196.11194
-273.262853	365.402127	-440.615501	291.315565	1.357663	0.779523	22206.79342
-294.62581	336.409543	-421.541433	263.085944	-1.694188	0.01656	22222.81564
-325.14432	302.076219	-432.222911	254.693353	2.120626	1.542486	22227.39341
-354.136904	282.239188	-438.326613	204.337813	4.409514	0.779523	22240.36378
-379.314674	253.246604	-459.689569	153.219309	0.594701	-1.509365	22246.46748
-393.810966	192.972548	-494.022893	15.123054	1.357663	-0.746402	22245.70452
-411.359109	182.29107	-443.667352	64.715632	0.594701	0.01656	22225.10453
-426.618364	135.750343	-411.622917	44.878601	2.120626	-0.746402	22235.786
-444.166506	103.705908	-432.222911	9.019352	-0.168262	0.01656	22231.20823
-455.610948	62.50592	-402.467364	-37.521375	1.357663	0.779523	22215.18601
-483.840569	43.431852	-368.897004	-78.721363	-0.931225	0.01656	22222.81564
-462.477612	-16.079242	-370.422929	-113.054686	1.357663	0.01656	22232.73415
-469.344277	-25.234795	-381.104407	-196.217624	1.357663	1.542486	22212.89712
-470.870202	-80.931075	-339.90442	-211.476879	-1.694188	-0.746402	22206.03046
-463.240575	-124.419951	-311.674798	-243.521314	-0.931225	-0.746402	22209.84527
-447.98132	-140.442168	-302.519246	-307.610184	-0.931225	-0.746402	22196.11194
-440.351693	-189.271783	-298.704432	-319.817587	-0.168262	-0.746402	22212.89712
-412.885034	-212.923628	-279.630363	-412.136079	1.357663	0.779523	22223.5786
-390.759115	-254.886579	-225.460009	-379.328681	-0.168262	0.01656	22215.94897
-355.662829	-276.249535	-191.126686	-409.084228	1.357663	0.01656	22225.10453
-343.455425	-309.819896	-118.645226	-423.58052	0.594701	-1.509365	22222.81564
-318.277655	-350.256921	-96.519307	-457.15088	-0.168262	0.01656	22208.31935
-281.655444	-360.938399	-56.845244	-459.439768	0.594701	-0.746402	22202.97861
-235.877679	-391.456908	-28.615623	-479.276799	2.883589	0.779523	22239.60082
-196.96658	-437.997635	10.295477	-525.054564	5.172477	0.779523	22239.60082
-148.899927	-447.916151	23.265843	-531.921228	2.883589	0.779523	22221.28971
-133.640673	-447.916151	121.688036	-516.661974	-0.168262	0.779523	22217.4749
-87.862908	-480.723549	117.11026	-507.506421	0.594701	-0.746402	22225.86749
-36.744405	-499.797617	195.695422	-510.558272	0.594701	0.01656	22223.5786
-14.618486	-521.923536	224.688006	-483.091613	-0.168262	0.779523	22203.74157
49.470384	-508.95317	270.46577	-470.121247	-0.168262	0.779523	22219.00082
83.040745	-501.323543	284.199099	-473.173098	0.594701	0.779523	22209.08231
119.662956	-516.582797	355.917596	-431.97311	-0.168262	-0.746402	22201.45268
150.181466	-491.405027	362.021298	-430.447184	-0.168262	0.01656	22214.42305
182.225901	-484.538362	378.806478	-416.713855	-0.931225	-0.746402	22180.85269
229.52959	-455.545778	422.295354	-390.010159	-0.931225	-2.272328	22187.71935
227.240702	-434.182822	414.665727	-442.654588	-1.694188	-0.746402	22180.08972
288.277721	-447.153188	406.273137	-444.943476	-0.931225	-0.746402	22185.43046
329.477709	-396.034685	451.287938	-352.624985	-1.694188	0.01656	22206.79342
350.840665	-376.960616	497.828665	-253.439829	-0.931225	-0.746402	22234.26008
374.49251	-341.101368	489.436075	-207.662065	-0.931225	-1.509365	22216.71194
404.248057	-297.612492	519.191622	-187.825034	-1.694188	-1.509365	22227.39341
407.299908	-260.99028	502.406442	-167.988003	-0.168262	0.01656	22231.97119
449.262858	-237.338436	499.354591	-129.839866	-0.168262	-0.746402	22215.18601
465.285076	-186.982895	501.643479	-90.928766	5.93544	1.542486	22254.09711
460.707299	-145.782907	504.69533	-4.713977	3.646552	1.542486	22254.09711
470.625815	-107.63477	462.73238	-10.054716	4.409514	0.779523	22231.97119
462.996188	-89.323665	466.547193	58.61193	0.594701	-0.746402	22232.73415
450.788784	-41.257012	407.799062	87.604514	2.120626	-0.746402	22241.12674
443.922119	8.335566	410.087951	127.278576	0.594701	0.01656	22213.66009
429.425827	51.824442	425.347205	198.997074	2.120626	2.305449	22223.5786
421.7962	106.757759	375.754628	227.226695	1.357663	1.542486	22233.49712
413.40361	117.439237	371.176851	269.952608	-0.931225	-0.746402	22214.42305
382.8851	167.031815	300.221317	276.819273	0.594701	0.01656	22222.81564
369.914734	204.416989	293.354652	303.522969	-2.45715	-1.509365	22212.13416
359.233255	239.513275	246.813925	343.197031	-1.694188	0.779523	22196.11194
341.685113	272.320673	170.517651	316.493335	-0.168262	0.01656	22207.55638
333.292522	310.468809	137.710254	327.937776	-0.168262	0.01656	22222.81564
289.803646	338.698431	101.851005	414.152565	-1.694188	-0.746402	22204.50453
279.122168	367.691015	91.932489	440.856261	0.594701	-0.746402	22219.76379
256.233286	396.683599	47.680651	459.167367	0.594701	-0.746402	22230.44527
222.662926	417.283593	-5.726741	471.374771	-0.168262	0.01656	22215.94897
179.937012	445.513214	-67.526723	469.848845	1.357663	0.01656	22219.76379
142.551838	452.379879	-129.326704	475.189584	1.357663	1.542486	22200.68972
125.003695	468.402096	-124.748928	504.182168	2.120626	0.01656	22223.5786
99.825925	469.928021	-132.378555	503.419206	1.357663	0.01656	22240.36378
57.862974	478.320612	-152.215586	502.656243	1.357663	-0.746402	22232.73415
36.500018	463.061357	-204.860015	491.974765	3.646552	0.779523	22214.42305
-11.566635	450.09099	-262.082221	478.241435	4.409514	1.542486	22211.3712
-22.248113	464.587282	-238.430376	470.611808	1.357663	0.779523	22218.23786
-70.314765	453.142841	-293.363693	490.448839	0.594701	-0.746402	28.229621
-91.677722	442.461363	-307.097022	491.211802	-1.694188	-2.272328	14.496292
-133.640673	431.779885	-362.030339	469.085883	-0.168262	-0.746402	11.444441
-169.499921	409.653965	-384.156258	409.574789	-0.168262	-0.746402	12.970367
-198.492505	402.024338	-407.808103	396.604422	-0.931225	-0.746402	1351.96997
-234.351754	394.394711	-406.282178	378.293317	-2.45715	-0.746402	20549.63836
-254.188785	380.661381	-429.934023	337.093329	-1.694188	-1.509365	22159.48973
-277.84063	362.350276	-427.645134	279.871124	-0.931225	0.01656	22187.71935
-306.070251	331.831766	-469.608085	264.611869	-2.45715	-0.746402	22206.79342
-335.825798	308.179921	-455.111793	205.100776	0.594701	-0.746402	22224.34156
-354.136904	273.083635	-438.326613	202.048925	0.594701	0.779523	22214.42305
-373.210972	243.328089	-441.378464	146.352645	-0.168262	-0.746402	22225.10453
-387.707264	207.46884	-497.074743	95.234141	1.357663	0.01656	22231.97119
-422.80355	167.794778	-449.008091	76.160073	-0.168262	0.01656	22215.18601
-428.144289	147.194784	-432.985874	50.982303	0.594701	-1.509365	22222.05268
-448.744283	105.231833	-438.326613	21.989719	2.120626	-0.746402	22254.09711
-447.98132	90.735541	-397.126625	-19.210269	0.594701	0.01656	22235.02304
-469.344277	49.535553	-373.47478	-125.26209	1.357663	0.01656	22235.02304
-473.15909	-11.501465	-434.511799	-135.943568	1.357663	0.779523	22242.65267
-488.418345	-20.657018	-423.830321	-228.262059	0.594701	-0.746402	22222.81564
-483.840569	-51.938491	-414.674768	-245.047239	-0.931225	-1.509365	22222.05268
-468.581314	-101.531068	-313.963687	-225.973171	1.357663	0.01656	22230.44527
-453.322059	-134.338466	-303.282208	-261.069457	-0.931225	-1.509365	22212.89712
-435.773916	-202.24215	-288.785916	-294.639817	-0.168262	0.01656	22224.34156
-400.67763	-225.893995	-266.659997	-345.758321	-3.220113	-1.509365	22229.6823
-399.151705	-269.382871	-222.408158	-383.143495	-2.45715	0.01656	22194.58602
-371.685046	-280.064349	-163.660027	-402.217563	-3.220113	0.01656	22201.45268
-353.373941	-325.07915	-137.719294	-411.373116	0.594701	-0.746402	22215.18601
-309.885065	-338.81248	-132.378555	-476.987911	-0.168262	0.779523	22207.55638
-297.677661	-385.353207	-68.289685	-480.802725	-0.931225	0.01656	22206.79342
-254.951748	-386.879132	-98.045232	-552.521222	-0.931225	-1.509365	22219.00082
-210.699909	-418.160604	-40.823027	-557.098999	0.594701	0.01656	22193.82305
-170.262884	-447.153188	59.125092	-528.106415	-0.931225	-0.746402	22218.23786
-124.48512	-466.227257	112.532483	-497.587905	2.120626	0.01656	22228.91934
-84.811057	-472.330959	143.813956	-499.113831	-0.931225	-0.746402	22190.7712
-44.374032	-488.353176	191.117645	-491.484203	1.357663	0.779523	22226.63045
3.69262	-498.271692	230.028745	-479.276799	0.594701	-0.746402	22231.20823
39.551869	-505.901319	267.413919	-488.432352	3.646552	0.01656	22222.81564
83.803707	-509.716133	303.273168	-503.691607	0.594701	0.01656	22211.3712
114.322217	-497.508729	336.080565	-489.195315	1.357663	-0.746402	22214.42305
141.788875	-507.427244	374.228702	-460.202731	-0.931225	-1.509365	22207.55638
185.277751	-485.301325	359.73241	-466.306433	-1.694188	-0.746402	22193.06009
219.611075	-463.175406	391.776845	-399.928675	1.357663	0.779523	22223.5786
253.181435	-445.627263	432.976833	-376.27683	-0.168262	0.01656	22214.42305
276.070317	-415.108753	455.865715	-344.232395	1.357663	0.01656	22192.29713
328.714746	-411.29394	471.12497	-296.928705	-0.931225	-0.746402	22214.42305
328.714746	-381.538393	480.280522	-279.380562	-2.45715	-0.746402	22207.55638
371.440659	-354.071734	477.991634	-227.499096	-1.694188	0.01656	22199.16379
387.462877	-315.923598	484.858299	-196.980587	0.594701	0.01656	22212.89712
412.640647	-281.590274	486.384224	-159.595413	-2.45715	0.01656	22220.52675
427.899902	-237.338436	441.369423	-211.476879	-0.931225	-1.509365	22210.60823
446.211007	-192.323634	443.658311	-115.343574	-0.168262	0.01656	22226.63045
454.603598	-154.175497	505.458293	-33.706561	1.357663	0.01656	22233.49712
461.470262	-120.605137	478.754597	11.30824	-0.168262	0.01656	22215.94897
450.025821	-77.116261	458.154603	52.508228	0.594701	0.01656	22226.63045
453.840635	-31.338497	431.450907	108.967471	-0.931225	-1.509365	22229.6823
455.36656	4.520752	452.813864	136.434129	1.357663	-1.509365	22239.60082
435.529529	57.165181	403.984249	144.826719	2.883589	0.01656	22245.70452
443.159157	93.787392	390.25092	182.974856	2.883589	0.779523	22247.23045
408.825833	121.254051	395.591659	251.641502	3.646552	0.01656	22225.86749
411.114722	167.031815	332.265752	266.137794	-0.168262	-1.509365	22233.49712
361.522144	184.579958	283.436136	297.419267	-0.168262	-2.272328	22228.15638
363.811032	229.594759	231.55467	346.248882	1.357663	0.779523	22213.66009
350.077703	273.846598	223.925043	365.32295	-0.168262	-0.746402	22224.34156
328.714746	305.891033	168.991726	381.345168	0.594701	0.779523	22232.73415
301.248087	340.987319	149.917657	418.730342	-0.168262	-0.746402	22215.18601
292.092535	368.453977	83.539899	423.308118	-0.931225	0.01656	22202.97861
259.285137	373.031754	8.769551	449.248851	-0.168262	0.01656	22212.89712
207.403671	395.920636	-11.06748	442.382187	-3.220113	-1.509365	22159.48973
173.070348	414.994704	-74.393387	446.197	-0.931225	-0.746402	22202.21564
153.233317	456.194692	-140.771145	419.493305	-0.931225	-0.746402	22214.42305
125.766658	457.720618	-152.978549	464.508106	-0.168262	-0.746402	22206.79342
101.35185	481.372463	-159.845214	452.300702	0.594701	-1.509365	22193.82305
65.492602	472.979872	-156.0304	472.137733	-1.694188	-2.272328	22225.86749
37.26298	470.690984	-207.911866	500.367355	0.594701	0.01656	22202.21564
2.166695	474.505798	-227.748897	496.552541	1.357663	-0.746402	22197.63787
-12.329597	473.742835	-229.274823	503.419206	-0.168262	-0.746402	22221.28971
-52.766622	449.328028	-287.259991	491.211802	2.120626	1.542486	26.703696
-85.57402	450.09099	-297.178506	474.426622	2.120626	-0.746402	12.970367
-113.803641	443.224326	-369.659966	438.567373	2.120626	0.779523	12.970367
-151.188816	440.172475	-407.808103	434.752559	1.357663	-2.272328	9.918516
-184.759176	411.179891	-395.600699	392.789609	-0.168262	0.01656	1813.562426
-200.781393	383.713232	-420.77847	325.648888	2.120626	0.01656	22074.80087
-241.218418	385.239158	-426.882172	324.885925	2.120626	2.305449	22201.45268
-266.396189	373.794717	-416.963656	320.308149	-0.931225	0.01656	22210.60823
-305.307288	347.853984	-415.437731	298.945192	1.357663	-0.746402	22225.10453
-312.936916	324.202139	-445.193277	248.589652	-0.168262	-0.746402	22225.86749
-344.218388	247.905865	-449.771054	211.96744	-0.931225	0.01656	22196.11194
-377.788748	254.009567	-449.771054	149.404496	-1.694188	0.779523	22207.55638
-399.914668	205.942915	-497.074743	96.760067	-0.168262	0.01656	22212.89712
-409.833183	180.002181	-470.371048	78.448961	-0.931225	0.01656	22206.03046
-449.507246	139.565156	-461.978458	48.693414	1.357663	0.779523	22222.81564
-452.559097	100.654057	-445.95624	-22.26212	-0.168262	-0.746402	22228.91934
-468.581314	77.765175	-448.245128	-26.076934	0.594701	-0.746402	22216.71194
-472.396128	41.905926	-391.022923	-105.425058	-0.168262	-0.746402	22224.34156
-464.003538	12.150379	-383.393296	-112.291723	2.883589	0.01656	22232.73415
-467.055389	-25.234795	-382.630333	-151.202823	2.120626	1.542486	22215.94897
-462.477612	-64.145894	-355.163674	-191.639848	-0.168262	0.01656	22248.75637
-467.818351	-96.953292	-326.934053	-229.025022	2.883589	0.01656	22252.57118
-450.270208	-143.494019	-307.859985	-254.202792	1.357663	0.01656	22231.97119
-433.485028	-169.434752	-277.341475	-302.269445	2.883589	0.01656	22237.31193
-411.359109	-218.264367	-253.68963	-365.595352	2.120626	0.01656	22241.12674
-404.492444	-255.649541	-286.497028	-427.395333	-0.931225	-1.509365	22211.3712
-374.736897	-277.012498	-214.015568	-402.217563	2.120626	0.779523	22224.34156
-344.981351	-312.108784	-134.667443	-409.84719	-0.931225	-1.509365	22230.44527
-318.277655	-337.286554	-94.230418	-441.891625	1.357663	0.779523	22216.71194
-292.336922	-373.145803	-52.267468	-460.965694	0.594701	0.01656	22206.79342
-266.396189	-405.190238	-45.400803	-494.536054	-1.694188	0.01656	22206.03046
-225.959164	-428.842083	-1.148964	-521.23975	-1.694188	0.01656	22190.7712
-181.707325	-436.47171	18.688067	-575.410104	-2.45715	0.779523	22177.03787
-130.588822	-461.64948	98.799154	-492.247166	-1.694188	-0.746402	22212.89712
-100.833275	-481.486511	123.976924	-530.395303	-0.931225	-0.746402	22202.97861
-41.322181	-512.005021	183.488018	-500.639756	1.357663	-0.746402	22217.4749
-8.514784	-510.479095	226.976894	-462.491619	-0.168262	-1.509365	22202.21564
33.448167	-514.293909	202.562086	-519.713825	-0.168262	0.779523	22200.68972
62.440751	-508.95317	271.991695	-498.350868	-2.45715	-2.272328	22200.68972
108.218515	-499.034654	346.762044	-460.202731	1.357663	1.542486	22208.31935
141.788875	-505.901319	363.547224	-444.943476	2.883589	0.01656	22214.42305
179.17405	-477.671698	391.013882	-397.639787	0.594701	-1.509365	22219.76379
213.507373	-472.330959	406.273137	-395.350898	0.594701	-1.509365	22218.23786
247.840696	-438.760598	420.006466	-413.662004	4.409514	2.305449	22209.08231
284.462907	-431.130971	439.080535	-379.328681	0.594701	-0.746402	22199.92676
316.507342	-415.108753	446.710162	-326.684252	0.594701	-1.509365	22222.05268
333.292522	-382.301356	484.095336	-284.721302	1.357663	0.01656	22225.10453
374.49251	-347.20507	494.013852	-233.602798	-0.931225	-0.746402	22217.4749
388.225839	-325.07915	482.569411	-211.476879	-0.168262	-0.746402	22228.91934
406.536945	-291.50879	497.828665	-150.43986	2.120626	0.779523	22231.20823
429.425827	-229.708808	520.717548	-124.499127	-0.931225	-0.746402	22219.00082
436.292492	-210.63474	496.30274	-127.550978	-0.168262	-1.509365	22207.55638
451.551747	-182.405119	506.221256	-57.358406	-2.45715	-0.746402	22212.13416
464.522113	-132.049578	437.554609	-19.973232	-2.45715	-0.746402	22200.68972
446.211007	-74.06441	436.791646	11.30824	-1.694188	-0.746402	22217.4749
455.36656	-45.834789	435.265721	95.997104	-0.168262	0.01656	22224.34156
439.344343	-12.264428	412.376839	118.885986	1.357663	1.542486	22216.71194
435.529529	46.483703	368.125	58.61193	1.357663	-0.746402	22228.15638
423.322125	69.372585	383.384255	187.552633	1.357663	1.542486	22232.73415
403.485094	113.624423	362.021298	218.834105	2.120626	0.01656	22219.00082
396.61843	160.16515	336.080565	281.397049	0.594701	-0.746402	22225.86749
383.648063	192.972548	300.221317	301.23408	2.883589	0.01656	22255.62304
362.285106	221.202169	255.969478	323.36	1.357663	0.01656	22236.54897
364.573995	255.535492	215.532453	318.019261	1.357663	0.01656	22240.36378
332.52956	305.12807	183.488018	377.530354	1.357663	-0.746402	22242.65267
327.188821	337.172505	118.636185	420.256267	2.883589	0.779523	22228.15638
293.61846	361.587313	94.221378	421.782193	-0.168262	-0.746402	22222.05268
266.914764	384.476195	65.228794	432.463671	-0.168262	0.779523	22228.15638
224.951814	411.942853	27.080657	468.32292	1.357663	-0.746402	22213.66009
206.640708	421.098406	-31.667474	458.404404	2.120626	0.779523	22223.5786
156.285167	445.513214	-94.993381	489.685876	-0.168262	0.01656	22209.08231
134.922211	454.668767	-95.756344	487.396988	-3.220113	-1.509365	22187.71935
74.648155	450.09099	-135.430406	494.263653	-1.694188	-1.509365	22201.45268
62.440751	463.061357	-197.230388	466.034032	-1.694188	-0.746402	22189.24528
29.633353	478.320612	-221.645195	503.419206	-0.168262	0.01656	22188.48232
-6.225896	464.587282	-256.741481	482.819212	-0.931225	-0.746402	22197.63787
-36.744405	457.720618	-252.926668	473.663659	1.357663	0.779523	22209.84527
-67.262914	452.379879	-296.415544	469.085883	0.594701	0.01656	40.437025
-103.122163	453.905804	-317.015538	458.404404	2.120626	-0.746402	15.259255
-104.648089	437.883587	-381.86737	423.308118	1.357663	0.01656	11.444441
-142.796225	427.965071	-371.185892	417.204416	2.120626	0.01656	12.207404
-182.470288	427.965071	-374.237743	410.337752	0.594701	-0.746402	9.918516
-203.833244	411.942853	-390.25996	398.893311	2.120626	0.01656	21748.25282
-236.640642	384.476195	-436.800687	369.900727	0.594701	0.01656	22189.24528
-259.529524	363.113238	-415.437731	328.700739	3.646552	0.779523	22224.34156
-290.810996	353.957685	-429.934023	289.789639	0.594701	-0.746402	22235.02304
-322.855431	324.965101	-440.615501	263.085944	0.594701	0.01656	22220.52675
-350.32209	289.868816	-451.296979	223.411881	-1.694188	-1.509365	22213.66009
-363.292456	247.905865	-458.163644	153.219309	1.357663	0.01656	22227.39341
-387.707264	220.439207	-493.25993	93.708216	-0.168262	0.01656	22222.05268
-414.41096	189.920697	-475.711787	82.263775	1.357663	0.779523	22221.28971
-429.670214	141.091082	-434.511799	60.900818	-0.168262	0.01656	22228.91934
-447.218357	113.624423	-434.511799	-0.136201	-3.983076	-0.746402	22201.45268
-456.37391	71.661473	-406.282178	-10.054716	-1.694188	-0.746402	22199.16379
-491.470196	53.350367	-406.282178	-103.899133	-3.220113	-1.509365	22206.03046
-486.129457	3.757789	-388.734035	-133.65468	2.883589	1.542486	22220.52675
-461.714649	-18.36813	-402.467364	-184.773183	0.594701	0.01656	22213.66009
-465.529463	-57.27923	-357.452563	-213.002804	-0.168262	-0.746402	22228.15638
-460.951687	-90.84959	-345.245159	-255.728718	0.594701	0.01656	22234.26008
-451.796134	-128.234764	-350.585898	-273.276861	0.594701	0.01656	22218.23786
-447.98132	-164.094013	-307.097022	-315.239811	-1.694188	-1.509365	22223.5786
-426.618364	-198.427336	-289.548879	-359.49165	1.357663	0.779523	22235.02304
-387.707264	-245.731026	-212.489643	-376.27683	2.120626	-1.509365	22239.60082
-371.685046	-257.175467	-193.415574	-383.143495	3.646552	0.779523	22246.46748
-360.240605	-297.612492	-158.319288	-414.424967	2.120626	0.779523	22247.99341
-328.19617	-329.656927	-109.489673	-489.958278	0.594701	-0.746402	22225.86749
-284.707294	-357.886548	-75.15635	-454.861992	-0.168262	-1.509365	22228.91934
-246.559158	-388.405058	-60.660058	-512.84716	-0.168262	0.01656	22200.68972
-233.588791	-415.871716	-13.356368	-515.899011	0.594701	0.01656	22201.45268
-196.96658	-434.182822	29.369545	-529.63234	-0.168262	0.779523	22221.28971
-135.929561	-454.782816	107.954707	-534.973079	-2.45715	-1.509365	22223.5786
-97.018461	-492.930952	107.954707	-531.921228	-0.168262	0.779523	22190.00824
-54.292548	-509.716133	171.280614	-509.795309	-3.220113	-0.746402	22197.63787
-21.48515	-509.716133	201.036161	-482.32865	-1.694188	0.01656	22199.16379
11.322247	-539.471679	233.080596	-503.691607	-0.168262	0.01656	22172.4601
53.285198	-495.219841	309.376869	-506.743458	0.594701	0.779523	22198.40083
91.433335	-520.397611	340.658342	-473.93606	-1.694188	-0.746402	22202.21564
134.922211	-511.242058	331.502789	-452.573104	1.357663	0.779523	22197.63787
186.803677	-496.745766	389.487957	-417.476818	-1.694188	-1.509365	22209.08231
220.374037	-475.38281	395.591659	-395.350898	-0.168262	-1.509365	22206.79342
238.685143	-464.701331	383.384255	-454.099029	0.594701	-0.746402	22190.00824
269.966615	-433.419859	399.406472	-430.447184	0.594701	-0.746402	22191.53417
321.848081	-406.716163	462.73238	-326.684252	4.409514	0.779523	22241.12674
327.188821	-385.353207	491.724964	-246.573165	1.357663	0.01656	22244.94156
366.09992	-351.782846	479.51756	-219.869469	0.594701	-0.746402	22238.83786
378.307324	-329.656927	503.169405	-213.765767	0.594701	-1.509365	22241.88971
406.536945	-274.72361	494.776814	-150.43986	1.357663	-1.509365	22236.54897
427.899902	-268.619908	492.487926	-129.839866	0.594701	0.01656	22223.5786
443.922119	-216.738442	503.932367	-100.084319	2.120626	-0.746402	22228.15638
446.211007	-163.33105	495.539777	-32.943598	-0.931225	0.01656	22225.10453
464.522113	-121.3681	462.73238	-12.343604	-0.931225	-2.272328	22219.76379
466.048039	-85.508851	403.984249	31.908234	-0.931225	-1.509365	22228.15638
462.233225	-50.412565	455.865715	100.574881	0.594701	-1.509365	22228.91934
445.448045	-16.842205	453.576827	125.752651	-1.694188	-0.746402	22198.40083
436.292492	37.32815	423.058317	150.930421	-2.45715	-0.746402	22208.31935
434.766566	62.50592	398.64351	213.493366	-3.220113	-2.272328	22211.3712
424.848051	112.861461	385.673143	217.308179	-0.168262	-0.746402	22206.03046
395.855467	160.16515	351.33982	276.05631	-1.694188	-0.746402	22224.34156
388.225839	189.920697	318.532422	290.552602	-0.931225	0.01656	22227.39341
372.203622	228.068834	275.043546	314.96741	3.646552	0.779523	22219.76379
349.31474	259.350306	198.747273	316.493335	-0.931225	-1.509365	22227.39341
339.396224	282.239188	131.606552	373.71554	-0.168262	0.01656	22231.20823
311.166603	323.439176	129.317664	402.708124	-0.168262	-0.746402	22214.42305
300.485125	365.402127	105.665819	446.197	2.883589	0.01656	22250.2823
266.914764	398.209524	72.858421	460.693292	1.357663	0.01656	22250.2823
232.581441	405.076189	15.636216	467.559957	1.357663	0.01656	22199.16379
205.114783	423.387295	-51.504505	470.611808	-0.168262	-1.509365	22229.6823
169.255534	457.720618	-124.748928	488.159951	2.120626	0.01656	22240.36378
139.499987	463.061357	-117.882263	499.604392	-0.931225	0.779523	22184.6675
92.196298	463.82432	-127.037816	499.604392	-2.45715	-0.746402	22210.60823
72.359266	463.82432	-169.000767	501.89328	-0.931225	-0.746402	22229.6823
34.974092	460.009506	-180.445208	520.204386	1.357663	0.01656	22201.45268
2.166695	479.083574	-235.378525	479.767361	-0.931225	0.01656	22202.97861
-26.825889	455.431729	-248.348891	509.522908	-2.45715	-0.746402	22202.21564
-58.107362	453.142841	-259.03037	490.448839	-0.168262	0.779523	192.26661
-78.707356	431.779885	-297.941469	471.374771	-2.45715	-1.509365	14.496292
-106.174014	432.542847	-337.615531	466.034032	-2.45715	-0.746402	13.733329
-132.114747	424.150257	-369.659966	432.463671	1.357663	1.542486	10.681478
-169.499921	408.12804	-378.815519	409.574789	1.357663	0.779523	11.444441
-195.440654	398.209524	-410.859954	363.034062	1.357663	0.01656	21546.06769
-238.166568	378.372493	-442.141426	330.989627	-0.168262	-0.746402	22170.17121
-252.66286	369.979903	-414.674768	327.937776	0.594701	-0.746402	22213.66009
-293.099885	339.461393	-432.985874	289.789639	0.594701	-1.509365	22224.34156
-294.62581	340.224356	-443.667352	260.797055	3.646552	0.01656	22235.786
-325.14432	299.787331	-452.822905	232.567434	2.120626	-0.746402	22241.88971
-359.477643	266.216971	-436.037725	188.315595	-0.168262	-0.746402	22242.65267
-373.210972	239.513275	-478.763638	108.967471	2.120626	0.779523	22233.49712
-408.307258	186.105883	-490.208079	98.285992	0.594701	0.779523	22230.44527
-428.907252	156.350337	-436.800687	53.271191	-0.168262	-1.509365	22231.20823
-452.559097	127.357753	-455.874756	-13.106567	0.594701	0.01656	22220.52675
-454.085022	94.550355	-428.408097	1.389725	-0.168262	-1.509365	22218.23786
-484.603532	63.268883	-408.571066	-66.513959	-0.931225	0.01656	22226.63045
-498.336861	10.624454	-445.95624	-148.150972	0.594701	-1.509365	22224.34156
-470.10724	-28.286646	-397.889588	-155.780599	1.357663	0.779523	22220.52675
-471.633165	-64.145894	-356.6896	-201.558363	-2.45715	0.01656	22206.03046
-467.055389	-93.901441	-333.800718	-234.365761	-0.931225	0.01656	22210.60823
-454.085022	-111.449584	-322.356277	-274.802786	-0.168262	0.779523	22201.45268
-454.085022	-170.960678	-270.474811	-287.773153	0.594701	0.779523	22216.71194
-421.277624	-186.219932	-317.015538	-337.36573	-1.694188	1.542486	22226.63045
-409.833183	-223.605106	-253.68963	-393.824973	0.594701	0.779523	22219.00082
-389.996152	-262.516206	-181.20817	-383.906457	-2.45715	0.01656	22227.39341
-352.610978	-291.50879	-160.608177	-418.239781	0.594701	-1.509365	22233.49712
-317.514692	-325.07915	-123.985965	-478.513837	0.594701	-0.746402	22217.4749
-299.203586	-351.019883	-91.178567	-496.824942	1.357663	0.01656	22196.11194
-248.085083	-387.642095	-56.845244	-502.928644	4.409514	0.779523	22252.57118
-230.53694	-399.086536	-36.24525	-510.558272	2.120626	-0.746402	22234.26008
-183.23325	-436.47171	30.89547	-513.610123	1.357663	0.01656	22219.00082
-133.640673	-467.753182	94.98434	-478.513837	0.594701	-0.746402	22235.786
-108.462902	-473.856884	124.739887	-518.950862	-0.168262	-0.746402	22221.28971
-74.892542	-496.745766	112.532483	-522.002713	-1.694188	-1.509365	22190.7712
-12.329597	-504.375394	218.584304	-505.980495	-1.694188	-1.509365	22215.18601
22.003726	-508.190207	268.939844	-479.276799	-0.168262	-0.746402	22202.97861
67.78149	-514.293909	278.095397	-468.595321	-0.931225	-0.746402	22209.84527
101.35185	-498.271692	326.925012	-479.276799	1.357663	0.779523	22209.84527
117.374068	-516.582797	342.184267	-449.521253	-2.45715	-1.509365	22178.5638
170.018497	-497.508729	347.525006	-441.128663	-0.931225	-0.746402	22201.45268
203.588857	-476.145772	383.384255	-409.84719	-2.45715	0.01656	22185.43046
231.818478	-446.390226	404.747212	-386.958308	-0.931225	0.01656	22188.48232
284.462907	-455.545778	424.584243	-403.743489	-2.45715	-2.272328	22189.24528
302.01105	-410.530977	471.12497	-343.469432	-0.168262	-0.746402	22231.20823
336.344373	-398.323573	478.754597	-277.091674	-0.168262	0.01656	22216.71194
359.996218	-356.360623	487.147187	-239.7065	-0.168262	-0.746402	22224.34156
389.751765	-325.07915	513.850883	-218.343543	2.120626	0.01656	22232.73415
405.773982	-292.271753	518.428659	-167.988003	-0.931225	-1.509365	22218.23786
432.477678	-245.731026	490.199038	-168.750966	2.120626	0.01656	22238.07489
456.129523	-213.686591	478.754597	-106.188021	1.357663	-1.509365	22254.09711
453.840635	-175.538454	519.191622	-39.0473	0.594701	-0.746402	22235.786
463.75915	-140.442168	495.539777	-7.002865	1.357663	0.01656	22231.97119
474.440629	-90.086627	497.065703	28.093421	1.357663	0.01656	22241.88971
450.025821	-58.042192	465.78423	99.811918	0.594701	0.01656	22225.10453
459.181374	-13.027391	413.902764	88.367477	-0.168262	0.01656	22215.94897
444.685082	25.120746	437.554609	152.456347	-1.694188	-2.272328	22227.39341
437.055455	60.217032	413.902764	214.256328	1.357663	0.01656	22227.39341
415.692498	103.705908	361.258336	216.545217	-0.168262	-0.746402	22219.76379
405.01102	151.77256	357.443522	287.500751	-2.45715	-1.509365	22228.15638
378.307324	176.187368	308.613907	258.508167	1.357663	0.779523	22207.55638
376.018436	205.179952	247.576888	287.500751	-2.45715	0.01656	22199.92676
358.470293	237.987349	242.236149	327.174813	-1.694188	-1.509365	22212.13416
324.13697	283.765114	198.747273	391.263683	-1.694188	-1.509365	22218.23786
332.52956	308.179921	138.473216	401.945162	2.120626	1.542486	22215.18601
298.196237	353.194723	107.954707	432.463671	-2.45715	-1.509365	22227.39341
278.359205	384.476195	85.828788	433.989597	0.594701	-0.746402	22225.86749
249.366621	398.209524	28.606582	453.063665	-0.168262	-1.509365	22213.66009
203.588857	415.757667	-66.000797	434.752559	-0.168262	0.01656	22209.08231
160.099981	442.461363	-102.623009	470.611808	-0.168262	-0.746402	22214.42305
144.840726	445.513214	-113.304487	485.1081	2.883589	0.779523	22235.02304
105.929627	455.431729	-121.697077	503.419206	4.409514	-1.509365	22240.36378
63.203714	482.135425	-165.948916	501.89328	1.357663	-0.746402	22241.12674
47.944459	466.876171	-166.711878	519.441423	-0.168262	-0.746402	22210.60823
0.640769	460.772469	-234.615562	510.28587	-0.168262	-0.746402	22218.23786
-29.87774	450.853953	-271.237773	473.663659	-1.694188	-0.746402	22206.79342
-46.662921	456.957655	-266.659997	488.922914	0.594701	-0.746402	701.925718
-67.262914	445.513214	-323.882202	485.1081	-0.168262	-0.746402	17.548143
-110.75179	438.646549	-323.882202	462.219218	-0.931225	0.01656	11.444441
-129.825859	435.594698	-372.711817	446.959963	-0.931225	-0.746402	11.444441
-178.655474	402.024338	-410.096991	417.204416	-0.931225	-0.746402	9.155553
-214.514723	389.816934	-445.95624	324.122962	-2.45715	-0.746402	20458.08283
-252.66286	393.631748	-450.534017	319.545186	-3.220113	-0.746402	22135.83789
-258.766561	371.505828	-407.808103	324.885925	-0.931225	-2.272328	22204.50453
-286.23322	357.009536	-431.459948	289.026677	1.357663	0.01656	22215.94897
-301.492475	350.905835	-473.422899	263.085944	3.646552	0.779523	22212.89712
-328.959133	305.12807	-457.400681	221.122993	-0.168262	0.01656	22220.52675
-351.848015	268.505859	-458.926607	156.27116	-0.931225	-0.746402	22230.44527
-373.210972	222.728095	-455.874756	118.885986	2.120626	0.779523	22215.18601
-414.41096	211.283654	-478.000675	110.493396	2.120626	0.779523	22222.81564
-409.833183	182.29107	-432.985874	80.737849	2.883589	0.01656	22249.51933
-425.855401	108.283684	-420.015507	19.70083	2.883589	0.01656	22238.83786
-440.351693	93.024429	-447.482166	-27.602859	1.357663	-0.746402	22235.02304
-467.055389	63.268883	-400.178476	-69.56581	1.357663	0.01656	22241.88971
-484.603532	24.357783	-382.630333	-117.632462	1.357663	0.779523	22228.91934
-487.655382	-3.108875	-378.815519	-130.602829	0.594701	0.01656	22224.34156
-471.633165	-57.27923	-362.793302	-164.936152	-0.168262	-0.746402	22226.63045
-464.7665	-81.694037	-342.956271	-212.239842	-0.931225	-0.746402	22221.28971
-457.136873	-113.738472	-311.674798	-248.862053	0.594701	0.01656	22221.28971
-438.062805	-164.094013	-294.889618	-293.113892	-1.694188	-0.746402	22229.6823
-413.647997	-193.84956	-255.978519	-336.602768	0.594701	-0.746402	22227.39341
-403.729481	-244.2051	-244.534078	-373.224979	-1.694188	0.01656	22197.63787
-385.418376	-273.960647	-205.622978	-385.432383	-0.931225	0.01656	22212.13416
-363.292456	-292.271753	-151.452624	-402.980526	-1.694188	-1.509365	22210.60823
-329.722096	-322.790262	-139.24522	-447.995327	-0.931225	0.01656	22209.08231
-294.62581	-354.071734	-85.074866	-457.15088	2.883589	0.01656	22224.34156
-254.188785	-386.116169	-44.637841	-477.750874	-1.694188	-0.746402	22202.21564
-220.618425	-407.479126	-56.845244	-536.499005	-0.931225	0.01656	22212.13416
-190.862878	-435.708747	33.184359	-506.743458	0.594701	0.01656	22225.10453
-145.848076	-454.782816	78.962123	-499.876793	-0.931225	-0.746402	22209.84527
-111.514753	-468.516145	93.458415	-531.158266	1.357663	0.779523	22199.16379
-74.892542	-482.249474	129.317664	-516.661974	1.357663	0.779523	22228.91934
-21.48515	-498.271692	220.873192	-518.187899	4.409514	1.542486	22233.49712
16.662987	-515.819835	238.421335	-521.23975	0.594701	-0.746402	22205.2675
58.625937	-495.219841	294.117615	-464.017545	0.594701	0.01656	22225.86749
86.092596	-506.664282	317.006497	-452.573104	1.357663	0.01656	22223.5786
121.188882	-512.005021	328.450938	-445.706439	1.357663	0.779523	22193.06009
150.181466	-488.353176	384.91018	-413.662004	0.594701	1.542486	22215.94897
208.929596	-460.123555	363.547224	-403.743489	-0.931225	0.01656	22216.71194
240.974031	-448.679114	429.924982	-370.173128	-0.931225	0.01656	22199.92676
263.099951	-428.07912	446.710162	-392.299047	-1.694188	-0.746402	22199.92676
289.040684	-426.553194	447.473125	-330.499066	-0.931225	0.01656	22209.84527
324.899932	-402.90135	475.702746	-307.610184	-2.45715	-0.746402	22193.82305
344.736963	-368.568026	485.621262	-240.469463	-0.931225	0.01656	22206.03046
383.648063	-328.131001	488.673113	-222.158357	-0.931225	-0.746402	22223.5786
400.433243	-296.849529	508.510144	-168.750966	-1.694188	0.01656	22202.21564
436.292492	-263.279169	476.465709	-166.462077	-1.694188	0.01656	22222.81564
435.529529	-233.523622	516.902734	-131.365791	-0.168262	0.01656	22233.49712
434.766566	-183.931044	491.724964	-55.069518	-0.168262	-1.509365	22214.42305
451.551747	-135.864392	491.724964	-19.210269	-0.168262	0.01656	22222.81564
460.707299	-102.294031	483.332373	10.545278	1.357663	0.779523	22231.20823
456.129523	-63.382932	490.962001	79.211924	4.409514	0.779523	22243.41563
439.344343	-11.501465	453.576827	101.337843	2.883589	1.542486	22247.23045
433.240641	9.098528	333.791677	50.982303	1.357663	-0.746402	22244.17859
442.396194	75.476287	391.013882	218.071142	1.357663	0.779523	22231.20823
422.559163	107.520721	361.258336	207.389664	2.120626	0.01656	22233.49712
413.40361	126.59479	346.762044	256.982242	-0.168262	0.779523	22233.49712
382.122138	192.972548	305.562056	275.293347	-0.168262	-0.746402	22219.00082
367.625846	205.179952	274.280584	316.493335	-1.694188	-0.746402	22218.23786
367.625846	248.668828	230.791708	359.982211	-0.931225	0.01656	22231.20823
347.025852	283.002151	209.428751	356.93036	1.357663	1.542486	22226.63045
319.559193	311.231772	149.154695	404.997013	-0.931225	0.01656	22221.28971
305.825864	347.853984	120.925073	419.493305	-3.983076	-0.746402	22206.03046
270.729578	356.246574	51.495464	399.656273	-0.931225	-0.746402	22201.45268
229.52959	388.291009	-4.200815	398.893311	-1.694188	-1.509365	22190.00824
219.611075	415.757667	-63.711909	437.041448	-0.168262	1.542486	22214.42305
166.203683	436.357661	-72.867462	494.263653	-0.168262	0.01656	22225.86749
153.233317	462.298394	-94.230418	480.530324	0.594701	0.01656	22199.92676
112.796291	461.535431	-113.304487	503.419206	-0.931225	-1.509365	22222.81564
73.885192	469.165059	-169.000767	500.367355	-0.168262	-0.746402	22223.5786
42.60372	468.402096	-181.20817	510.28587	-0.168262	-0.746402	22190.00824
15.900024	467.639133	-224.697046	488.922914	0.594701	0.779523	22204.50453
-14.618486	479.083574	-257.504444	511.048833	1.357663	-0.746402	22231.97119
-48.951809	468.402096	-293.363693	487.396988	0.594701	0.01656	2913.754692
-57.344399	469.928021	-336.089606	467.559957	2.883589	-0.746402	40.437025
-106.174014	454.668767	-350.585898	462.982181	2.120626	0.01656	14.496292
-130.588822	427.965071	-358.215525	462.982181	0.594701	0.779523	11.444441
-173.314735	420.335444	-356.6896	417.204416	1.357663	0.01656	12.207404
-205.35917	405.076189	-384.156258	409.574789	-0.931225	-0.746402	13944.66994
-217.566574	397.446561	-413.911805	369.900727	-0.931225	-0.746402	22163.30454
-251.136934	386.00212	-412.38588	335.567404	-0.931225	-0.746402	22213.66009
-283.944332	366.165089	-408.571066	319.545186	0.594701	0.01656	22226.63045
-306.070251	324.202139	-442.904389	273.767422	-4.746039	-1.509365	22186.19343
-335.062835	295.972517	-468.845122	216.545217	-0.931225	0.01656	22202.21564
-355.662829	263.16512	-519.963626	145.589682	-1.694188	0.01656	22210.60823
-398.388742	237.987349	-468.845122	85.315626	0.594701	0.779523	22204.50453
-410.596146	207.46884	-477.237712	83.026738	-0.168262	0.779523	22212.13416
-419.751699	168.55774	-439.852538	76.160073	-0.931225	-0.746402	22230.44527
-441.114656	117.439237	-422.304395	18.937868	-0.168262	0.01656	22214.42305
-450.270208	94.550355	-442.141426	4.441576	0.594701	0.01656	22223.5786
-473.15909	70.135547	-387.971072	-52.78063	-1.694188	-0.746402	22229.6823
-473.15909	38.854075	-405.519215	-132.891717	-0.168262	0.01656	22212.89712
-464.7665	5.283715	-366.608115	-110.765798	2.120626	0.01656	22242.65267
-460.188724	-29.812571	-345.245159	-152.728748	0.594701	0.01656	22254.09711
-486.129457	-66.434783	-343.719233	-242.758351	2.883589	0.779523	22228.91934
-467.818351	-122.131062	-333.037755	-264.88427	0.594701	0.01656	22230.44527
-441.877618	-154.175497	-310.148873	-283.195376	1.357663	0.01656	22241.88971
-421.277624	-180.879193	-259.03037	-306.847221	2.120626	1.542486	22217.4749
-400.67763	-239.627324	-246.060003	-339.654619	-0.931225	0.01656	22219.00082
-399.914668	-265.568057	-209.437792	-386.195346	0.594701	0.779523	22231.97119
-364.818382	-274.72361	-166.711878	-408.321265	-0.168262	-1.509365	22222.05268
-357.951717	-318.975448	-158.319288	-442.654588	-3.220113	-1.509365	22210.60823
-303.0184	-346.442107	-108.72671	-445.706439	-2.45715	0.01656	22216.71194
-290.810996	-388.405058	-62.185983	-469.358284	-0.168262	-0.746402	22195.34898
-245.796195	-396.797648	-59.134133	-565.491589	-2.45715	-0.746402	22193.06009
-193.151766	-418.923567	13.347328	-548.706409	-0.168262	0.01656	22199.92676
-154.240666	-462.412443	65.991756	-551.758259	0.594701	-0.746402	22211.3712
-119.907343	-470.04207	111.769521	-525.817526	0.594701	-0.746402	22217.4749
-81.759206	-491.405027	158.310248	-518.187899	2.883589	1.542486	22210.60823
-23.774038	-496.745766	181.962092	-512.084197	-0.168262	-0.746402	22215.94897
11.322247	-510.479095	222.399117	-481.565688	2.120626	1.542486	22206.79342
43.366682	-505.138356	260.547254	-468.595321	-0.931225	-0.746402	22209.84527
83.803707	-505.138356	330.739826	-459.439768	-1.694188	-1.509365	22202.97861
126.529621	-500.56058	356.680559	-457.15088	2.120626	1.542486	22215.94897
167.729609	-493.693915	360.495373	-424.343482	1.357663	0.779523	22209.08231
[truncated: 28,725 more rows]
