# Supplementary material for: Dynamic analysis of slant cracked rotor system considering nonlinear oil film force
Source: PLoS One. 2024 Jan 25;19(1):e0294293. doi: 10.1371/journal.pone.0294293 (PMC10810477; doi:10.1371/journal.pone.0294293)
Supplement: S1 File — These data were measured by two eddy current sensors, model WT0150. (ZIP) [file pone.0294293.s001.zip › 2021.3.18 Test data for plain bearings/2021.3.18 (P=0.2Mpa, Z=8.1g Non-monitoring disk clockwise162°+4.0g)/2000.csv]

1024	30720	7	0	3
8	8	8	8	10	10	1
3	3	3	3	1	1	4
2	1	4	3	0	0	0
0	0	0	0	0.000032	0.000041	20691.41602
-705.768249	-546.838293	-934.132434	-1037.224992	-0.850612	-0.615276	22216.71194
-561.568291	-677.304921	-718.976942	-1200.499017	-0.850612	0.147687	22199.16379
-431.864626	-791.749332	-501.532562	-1361.484155	1.438276	0.147687	22208.31935
-266.301712	-855.838201	-230.68079	-1398.869329	0.675314	2.436575	22219.76379
-84.716581	-896.275226	34.830242	-1363.01008	-0.087649	2.436575	22230.44527
112.127805	-880.253009	314.074604	-1335.543422	-0.850612	0.91065	22217.4749
273.875906	-844.39376	572.718972	-1261.536036	-1.613575	-1.378238	22205.2675
437.149931	-768.097487	794.741128	-1124.202744	0.675314	0.91065	22217.4749
542.438789	-669.675294	960.304042	-946.432426	-1.613575	0.147687	22190.7712
670.616529	-521.660523	1098.400298	-722.121381	-0.850612	3.199538	22213.66009
742.335026	-378.986491	1147.992875	-449.743684	-0.850612	2.436575	22231.20823
769.801685	-174.512477	1177.748422	-168.973397	0.675314	0.91065	22217.4749
770.564647	-14.290303	1230.392851	173.596872	-0.850612	-2.904164	22225.10453
753.779467	218.413332	1122.815105	402.485693	0.675314	-2.904164	22226.63045
718.683181	373.294768	1102.215111	715.300415	-1.613575	-1.378238	22196.87491
683.586895	531.228054	962.59293	970.129969	-0.087649	1.673613	22202.21564
601.949883	689.161341	789.400389	1212.75212	1.438276	2.436575	22244.17859
477.586956	790.635385	562.800456	1360.003928	0.675314	1.673613	22222.05268
352.461068	855.487217	383.504213	1418.752059	0.675314	-2.904164	22202.97861
205.209259	879.902025	141.645025	1491.233519	0.675314	-1.378238	22240.36378
59.483377	872.272398	-110.89564	1462.240935	-0.087649	1.673613	180.822169
-112.183239	837.939075	-370.302971	1325.670605	-0.087649	3.962501	13.733329
-282.32393	759.353913	-594.614016	1202.833604	0.675314	3.199538	20685.44572
-434.153514	673.139123	-845.628756	996.833665	-1.613575	0.147687	22199.16379
-579.879397	535.805831	-1010.428707	786.25595	0.675314	0.91065	22212.89712
-725.60528	405.339203	-1173.702733	475.730116	0.675314	-1.378238	22225.86749
-813.345994	219.939258	-1240.080491	229.293152	-1.613575	0.147687	22202.21564
-881.249678	61.243008	-1275.93974	-50.714173	-2.376537	2.436575	22196.87491
-901.086709	-114.238421	-1295.013808	-355.899268	-1.613575	0.91065	22187.71935
-864.464498	-275.223559	-1201.169391	-627.514002	-1.613575	-0.615276	22196.11194
-791.220075	-437.734622	-1079.858316	-862.506525	-0.087649	-0.615276	22193.06009
-695.849733	-589.564206	-931.843545	-1095.973122	-0.087649	-0.615276	22219.00082
-550.12385	-704.008617	-717.451016	-1246.276781	1.438276	2.436575	22204.50453
-396.005377	-820.741916	-450.414058	-1394.291552	-0.087649	2.436575	22202.21564
-237.309128	-880.253009	-164.303032	-1388.187851	1.438276	0.147687	22208.31935
-26.731413	-872.623382	134.778361	-1346.987863	0.675314	0.91065	22231.97119
138.831501	-881.015972	410.970872	-1340.121198	2.964202	-0.615276	22239.60082
307.446266	-829.134506	660.459687	-1228.728639	0.675314	-1.378238	22247.99341
470.720292	-748.260455	816.104085	-1083.765719	-0.087649	0.147687	22248.75637
605.764696	-624.660492	981.666999	-957.113904	-0.087649	1.673613	22219.00082
690.45356	-498.008678	1128.918807	-686.262133	0.675314	0.91065	22237.31193
752.253542	-330.919838	1182.326199	-423.802951	0.675314	0.91065	22234.26008
790.401679	-141.70508	1199.874342	-95.728974	1.438276	0.147687	22215.94897
772.090573	32.250424	1194.533602	204.115381	-3.1395	-1.378238	22222.81564
759.120206	224.517034	1117.474366	474.20419	-0.850612	0.91065	22222.05268
711.053554	403.050314	1070.170676	786.25595	-1.613575	0.91065	22195.34898
662.223939	567.850266	867.985551	976.996634	-1.613575	1.673613	22206.79342
554.646193	689.161341	745.911513	1231.063225	-3.1395	0.91065	22202.21564
427.231416	804.368714	509.393065	1368.396518	-2.376537	-2.141201	22193.82305
276.164794	864.64277	308.733865	1434.011313	-0.850612	-1.378238	22167.11936
184.609265	877.613137	83.659857	1492.759444	-1.613575	0.91065	22217.4749
19.046352	849.383516	-151.332665	1426.381686	-1.613575	3.199538	49.592578
-136.598047	805.89464	-421.421474	1334.063195	-0.087649	2.436575	12.970367
-308.264663	765.457615	-605.295494	1175.366945	-0.087649	-0.615276	21819.97131
-444.834993	633.465061	-912.006514	933.507758	1.438276	0.91065	22210.60823
-576.827546	522.835464	-1037.895366	693.174496	-2.376537	-1.378238	22210.60823
-714.923801	338.198482	-1133.265708	436.056053	0.675314	1.673613	22224.34156
-799.612665	200.102226	-1215.665683	195.722791	0.675314	0.91065	22250.2823
-853.020057	43.694865	-1255.339746	-105.64749	0.675314	-0.615276	22234.26008
-876.671902	-139.416191	-1249.236044	-395.57333	2.201239	-2.141201	22221.28971
-822.501547	-296.586515	-1179.043472	-646.58807	1.438276	-0.615276	22225.10453
-755.360826	-459.860541	-1057.732397	-892.262072	2.201239	0.91065	22209.08231
-656.938633	-597.956796	-862.413936	-1109.706452	2.201239	1.673613	22203.74157
-538.679409	-716.216021	-657.939923	-1282.898993	-2.376537	-0.615276	22212.89712
-348.701688	-811.586363	-382.510375	-1363.01008	-2.376537	-1.378238	22202.97861
-187.71655	-877.964121	-109.369715	-1387.424888	-1.613575	-2.141201	22222.05268
21.33524	-887.882636	160.719094	-1401.92118	1.438276	-1.378238	22233.49712
163.246309	-885.593748	423.941238	-1311.128614	-0.850612	0.147687	22194.58602
339.490701	-814.638214	665.800426	-1232.543452	-1.613575	1.673613	22202.21564
476.061031	-723.845648	834.415191	-1079.950905	-1.613575	3.199538	22209.08231
595.083218	-619.319753	1031.259577	-851.062084	-0.850612	1.673613	22202.21564
695.794299	-472.830907	1138.837323	-627.514002	-1.613575	-2.141201	22213.66009
759.120206	-293.534664	1201.400267	-371.158522	0.675314	-0.615276	22234.26008
791.164641	-124.919899	1200.637304	-31.640104	-1.613575	0.147687	22216.71194
761.409095	80.317077	1166.303981	227.004263	-0.850612	3.199538	22215.94897
747.675765	266.479985	1138.07436	560.41898	-0.087649	3.199538	22223.5786
714.105405	445.013265	1028.970688	832.796677	0.675314	0.91065	22192.29713
644.675796	611.339142	877.904067	1044.137355	1.438276	-0.615276	22224.34156
545.49064	722.731701	697.081898	1286.759505	0.675314	0.147687	22240.36378
411.972161	827.257596	460.563449	1372.974294	0.675314	0.91065	22228.91934
291.424049	866.168696	261.430175	1446.218717	1.438276	3.199538	22193.82305
151.038905	886.005727	66.111715	1487.418705	3.727165	3.199538	22242.65267
0.735246	861.590919	-204.740057	1441.640941	0.675314	2.436575	25.17777
-182.375811	807.420565	-458.806648	1283.707654	0.675314	0.147687	12.207404
-341.07206	748.672434	-663.280662	1128.063256	0.675314	-1.378238	22100.7416
-493.664608	619.731732	-881.488005	906.041099	-0.087649	0.91065	22218.23786
-619.553459	469.428073	-1047.813881	644.344881	0.675314	1.673613	22215.18601
-759.17564	308.442935	-1206.510131	365.100519	0.675314	0.91065	22225.10453
-834.708951	157.376313	-1259.917522	106.456151	-0.850612	-1.378238	22206.79342
-879.723753	-8.949563	-1278.991591	-172.788211	-1.613575	-1.378238	22202.21564
-870.5682	-192.823583	-1266.021224	-498.573299	-0.087649	-2.904164	22183.14158
-808.005255	-367.54205	-1166.836068	-741.19545	-2.376537	-0.615276	22207.55638
-758.412677	-503.349417	-989.065751	-933.462059	-1.613575	0.91065	22201.45268
-628.709012	-615.504939	-838.762091	-1144.039775	-0.087649	0.147687	22201.45268
-484.509055	-741.393791	-590.036239	-1308.076763	2.201239	-0.615276	22219.00082
-320.472066	-840.578947	-371.065934	-1375.980447	-0.087649	-2.141201	22199.16379
-137.36101	-874.91227	-38.41418	-1368.350819	-0.087649	-0.615276	22222.81564
59.483377	-898.564115	245.407958	-1392.765627	-0.850612	0.91065	22231.97119
220.468514	-852.78635	472.770853	-1290.52862	2.964202	4.725464	22238.07489
371.535136	-786.408592	735.992998	-1163.876806	3.727165	2.436575	22240.36378
534.809162	-684.171586	877.904067	-1024.254625	2.201239	2.436575	22243.41563
646.201721	-584.223467	1059.489198	-798.417655	1.438276	0.147687	22228.91934
724.786883	-424.001292	1170.118795	-564.188095	1.438276	-1.378238	22228.15638
764.460945	-243.179124	1193.77064	-293.336323	-0.087649	0.147687	22229.6823
766.749834	-68.460657	1211.318783	56.863573	-0.850612	1.673613	22216.71194
775.142424	126.094841	1197.585453	333.056084	0.675314	2.436575	22214.42305
741.572063	307.679972	1126.629919	627.5597	-0.087649	0.147687	22219.76379
717.157256	472.479924	987.007738	890.018882	-1.613575	-2.141201	22193.82305
627.127653	622.783583	830.600377	1131.115107	-3.1395	-0.615276	22190.00824
517.261019	741.042807	643.674506	1302.01876	-2.376537	1.673613	22198.40083
382.979577	826.494633	426.993089	1387.470586	-0.850612	3.199538	22182.37861
234.201843	876.850174	237.015368	1432.485388	-0.087649	1.673613	22196.87491
102.20929	869.220547	6.600621	1453.848344	-0.850612	-0.615276	3960.539567
-48.857332	847.85759	-290.191884	1394.337251	-0.850612	0.147687	19.074068
-190.005438	785.294646	-522.132556	1282.944691	-0.087649	-0.615276	9991.760002
-373.879458	715.102074	-757.125079	1036.507727	-0.850612	0.91065	22173.98602
-520.368303	596.84285	-943.287986	849.581857	1.438276	1.673613	22221.28971
-634.812714	452.642892	-1108.8509	587.122675	0.675314	-0.615276	22211.3712
-744.679348	300.813308	-1179.806435	326.952382	2.964202	-0.615276	22246.46748
-834.708951	139.065208	-1269.073075	37.026542	1.438276	-1.378238	22252.57118
-885.827454	-14.290303	-1322.480467	-288.758547	3.727165	0.147687	22217.4749
-859.123759	-207.319875	-1239.317528	-561.136244	2.201239	2.436575	22206.79342
-804.190442	-378.986491	-1111.902751	-751.113965	2.201239	2.436575	22231.97119
-752.308975	-515.556821	-995.932415	-981.528712	0.675314	1.673613	22206.79342
-617.264571	-641.445672	-792.984327	-1186.002725	1.438276	-0.615276	22197.63787
-463.146098	-752.838232	-530.525146	-1301.973061	0.675314	-1.378238	22220.52675
-283.086892	-832.186357	-281.036331	-1369.113782	0.675314	0.147687	22202.21564
-103.790649	-874.91227	47.800609	-1351.565639	-2.376537	2.436575	22225.10453
66.350041	-886.356711	309.496828	-1364.536006	-0.850612	3.199538	22230.44527
243.357396	-847.445611	541.4375	-1268.402701	-3.1395	1.673613	22191.53417
408.157347	-778.778965	740.570774	-1181.424949	-1.613575	-0.615276	22207.55638
546.253603	-662.808629	884.770731	-1054.010172	0.675314	0.147687	22211.3712
627.127653	-555.230883	1073.222527	-779.343586	-2.376537	0.91065	22202.97861
726.312809	-395.008708	1167.066944	-499.336262	-0.087649	0.147687	22221.28971
763.697983	-202.742099	1218.185447	-191.862279	-0.087649	0.91065	22231.97119
785.823902	-31.075483	1216.659522	104.930226	-0.850612	1.673613	22214.42305
772.090573	161.191127	1141.889174	383.411625	0.675314	-1.378238	22210.60823
736.231324	337.435519	1083.141043	681.730055	0.675314	-2.141201	22204.50453
698.083187	504.524358	967.170707	939.61146	2.964202	0.147687	22206.79342
591.268404	654.065055	787.111501	1113.566964	2.201239	2.436575	22225.10453
486.742509	767.746503	610.867109	1333.300232	2.201239	2.436575	22236.54897
358.564769	842.516851	381.215325	1384.418735	0.675314	-0.615276	22217.4749
232.675918	863.879808	121.045032	1428.670574	1.438276	-2.141201	22228.91934
81.609296	853.961292	-70.458615	1450.796493	1.438276	0.147687	574.510941
-95.398059	829.546484	-350.46594	1350.085412	0.675314	0.91065	16.78518
-264.775787	783.76872	-557.228842	1238.692853	-0.087649	3.199538	20276.4977
-410.501669	692.213192	-802.902843	1034.218839	-0.087649	2.436575	22202.97861
-548.597925	564.798415	-990.591676	812.959645	-0.850612	-0.615276	22221.28971
-672.197888	409.154016	-1135.554596	527.611582	0.675314	-0.615276	22214.42305
-794.271926	248.168879	-1200.406429	262.100549	-1.613575	-1.378238	22203.74157
-854.545982	93.287443	-1291.198994	-30.877142	-0.850612	1.673613	22211.3712
-904.901523	-91.349539	-1291.198994	-329.195572	-0.087649	3.962501	22167.88232
-849.968206	-246.230975	-1293.487883	-658.032511	-1.613575	0.147687	22191.53417
-819.449696	-411.030926	-1076.806465	-809.099133	0.675314	-1.378238	22212.89712
-714.923801	-550.653107	-949.391688	-1018.913886	5.25309	0.91065	22209.08231
-563.094217	-680.356772	-731.184346	-1206.602719	-1.613575	-0.615276	22199.16379
-424.234999	-759.704897	-489.325158	-1321.04713	-0.850612	0.91065	22215.94897
-232.731352	-858.890052	-212.369684	-1387.424888	0.675314	2.436575	22202.97861
-73.27214	-891.69745	84.42282	-1374.454521	1.438276	1.673613	22222.81564
130.438911	-883.30486	331.622747	-1364.536006	0.675314	0.147687	22251.80822
302.105527	-835.238208	610.867109	-1321.04713	1.438276	-0.615276	22235.786
424.942528	-755.12712	767.27447	-1163.113843	2.201239	0.147687	22239.60082
575.246187	-653.653076	943.518862	-942.617612	1.438276	0.91065	22236.54897
679.772082	-538.445703	1107.55585	-707.625089	0.675314	1.673613	22228.15638
721.735032	-356.860571	1166.303981	-448.217759	-0.087649	0.147687	22222.05268
764.460945	-186.719881	1191.481751	-127.010446	-1.613575	-1.378238	22228.15638
759.883169	-4.371787	1209.792857	159.10058	0.675314	-3.667127	22223.5786
756.831318	199.339264	1162.489167	461.996786	-0.850612	-2.141201	22207.55638
734.705399	381.687358	1076.274378	734.374484	0.675314	3.199538	22209.84527
675.194305	519.783613	930.548495	983.863298	-0.087649	2.436575	22209.08231
592.031367	664.746533	771.852246	1211.226194	-0.850612	2.436575	22187.71935
455.461037	780.716869	523.126394	1337.878008	-3.902463	-1.378238	22198.40083
335.675887	837.176112	319.415343	1400.440953	-0.087649	0.147687	22189.24528
180.794452	880.664988	49.326534	1446.98168	0.675314	2.436575	22206.79342
54.142637	861.590919	-135.310448	1452.322419	-0.087649	3.199538	230.414747
-109.894351	831.07241	-359.621493	1370.685406	0.675314	3.962501	15.259255
-275.457265	770.798354	-606.821419	1206.648418	-1.613575	0.91065	21236.30482
-406.686856	673.902086	-837.236166	983.100336	0.675314	0.147687	22205.2675
-565.383105	538.857682	-993.643527	765.655956	0.675314	0.147687	22225.86749
-688.220106	395.420687	-1127.924969	487.174557	-0.087649	0.147687	22212.89712
-762.990454	239.013326	-1256.102709	204.115381	2.201239	1.673613	22246.46748
-863.701535	81.08004	-1262.969373	-72.077129	2.201239	2.436575	22246.46748
-888.879305	-106.608794	-1257.628634	-391.758516	1.438276	0.91065	22196.87491
-874.383013	-275.223559	-1224.821236	-646.58807	1.438276	-2.141201	22216.71194
-765.279342	-441.549435	-1047.813881	-865.558376	1.438276	-2.141201	22225.86749
-677.538627	-585.749393	-889.117632	-1057.824985	0.675314	1.673613	22196.87491
-563.094217	-700.956766	-704.48065	-1226.43975	-2.376537	0.147687	22208.31935
-383.797974	-803.193773	-441.258506	-1317.232316	-0.850612	0.91065	22219.76379
-206.790619	-878.727084	-130.732672	-1365.298968	-0.087649	-1.378238	22213.66009
-52.672146	-888.645599	139.356137	-1389.713776	-0.087649	-1.378238	22222.81564
151.038905	-883.30486	419.363462	-1356.906378	-0.850612	-1.378238	22211.3712
304.394415	-842.104872	599.422668	-1244.750856	-2.376537	-0.615276	22196.11194
454.698074	-737.578977	741.333737	-1148.617551	-1.613575	0.91065	22199.92676
612.631361	-610.927163	952.674415	-920.491693	-0.087649	2.436575	22215.94897
682.823933	-485.038311	1122.815105	-759.506555	-0.087649	0.147687	22215.94897
752.253542	-313.371695	1177.748422	-378.78815	0.675314	-2.141201	22223.5786
759.883169	-150.09767	1194.533602	-65.210465	0.675314	-2.141201	22231.20823
766.749834	58.95412	1178.511385	192.67094	0.675314	-0.615276	22222.05268
757.594281	237.487401	1150.281764	497.093072	-0.087649	3.199538	22212.89712
719.446144	405.339203	1075.511415	799.226316	0.675314	2.436575	22199.92676
672.142454	564.798415	865.696663	1031.929951	0.675314	1.673613	22231.97119
557.698044	714.339111	665.037463	1211.226194	3.727165	-0.615276	22224.34156
457.749925	815.050192	483.452332	1327.19653	2.201239	-2.141201	22227.39341
327.283297	876.087211	271.348691	1421.040947	1.438276	0.91065	22212.13416
186.135191	896.687205	95.104299	1510.307587	1.438276	3.962501	22228.91934
20.572277	863.879808	-155.910442	1466.818711	-0.850612	2.436575	33.57036
-132.02027	830.309447	-424.473325	1333.300232	1.438276	0.91065	13.733329
-324.28688	755.539099	-631.99919	1176.892871	-0.850612	0.147687	21946.62313
-469.2498	645.672465	-835.71024	962.500342	-1.613575	-0.615276	22209.84527
-595.138652	511.391023	-1008.902782	694.700421	-0.850612	0.91065	22223.5786
-711.87195	352.694774	-1160.732366	453.604196	-1.613575	0.91065	22202.21564
-824.790436	200.865189	-1233.976789	179.700574	-0.087649	1.673613	22201.45268
-875.145976	31.487462	-1359.865641	-167.447471	-0.087649	-1.378238	22214.42305
-889.642268	-139.416191	-1273.650851	-428.380728	-1.613575	-2.141201	22161.77862
-841.575616	-309.556882	-1198.880503	-732.039897	-0.087649	-1.378238	22198.40083
-762.227491	-474.356833	-1015.769446	-900.654662	1.438276	0.91065	22225.10453
-653.12382	-612.453088	-848.680607	-1095.21016	-2.376537	0.91065	22195.34898
-526.472005	-716.978983	-648.021407	-1268.402701	0.675314	0.147687	22200.68972
-376.931309	-813.875251	-379.458524	-1375.217484	4.490127	0.147687	22213.66009
-169.405445	-872.623382	-84.954907	-1356.906378	2.201239	-2.141201	22215.18601
-0.027717	-879.490046	196.578343	-1369.876745	1.438276	-0.615276	22220.52675
170.112973	-857.364127	442.252344	-1317.995279	4.490127	1.673613	22257.14896
359.327732	-803.193773	672.66709	-1180.661986	1.438276	1.673613	22231.97119
508.105466	-728.423424	769.563358	-1139.461998	0.675314	0.91065	22227.39341
615.683212	-589.564206	1014.474396	-894.55096	2.201239	0.91065	22241.88971
695.794299	-448.4161	1124.341031	-613.01771	-0.087649	-2.904164	22226.63045
757.594281	-298.875403	1177.748422	-323.09187	-0.087649	0.91065	22219.76379
774.379461	-101.268055	1232.681739	-5.699371	-0.850612	2.436575	22225.86749
762.172057	94.813369	1205.215081	306.352388	-0.850612	2.436575	22219.76379
746.14984	279.450351	1134.259546	585.59675	-0.087649	1.673613	22209.84527
702.660964	465.613259	1013.711434	875.52259	-0.850612	-0.615276	22206.79342
643.912833	601.420626	893.926284	1068.552162	-1.613575	-0.615276	22198.40083
532.520273	729.598366	668.089314	1253.952107	-0.850612	1.673613	22181.61565
408.92031	818.102043	443.015307	1338.640971	-2.376537	0.91065	22179.32676
284.557384	859.302031	251.51166	1424.092798	-0.850612	2.436575	22215.18601
138.831501	866.931659	36.356168	1440.877978	1.438276	1.673613	15101.32145
-26.731413	867.694621	-221.525237	1424.85576	0.675314	-0.615276	21.362957
-182.375811	818.102043	-443.547394	1319.566903	1.438276	-2.141201	1081.881161
-355.568352	735.702068	-684.643619	1133.403995	-0.087649	2.436575	22125.15641
-476.116465	627.361359	-895.221334	924.352205	0.675314	3.199538	22215.18601
-621.079385	474.005849	-1049.339807	654.263396	0.675314	3.199538	22227.39341
-727.894168	322.939227	-1172.176807	359.75978	2.201239	-1.378238	22236.54897
-846.916355	168.820754	-1288.147143	75.937642	1.438276	-1.378238	22244.17859
-867.516349	13.939319	-1304.932324	-228.48449	2.964202	-1.378238	22227.39341
-883.538566	-187.482844	-1256.865671	-532.14366	0.675314	-0.615276	22193.82305
-823.26451	-335.497615	-1118.006453	-716.780642	2.201239	0.147687	22211.3712
-750.78305	-491.904976	-1024.924999	-951.773165	0.675314	0.91065	22226.63045
-624.894198	-628.475306	-834.184315	-1159.299029	-0.850612	-1.378238	22192.29713
-499.005347	-744.445642	-588.510314	-1295.869359	-0.087649	-2.141201	22212.89712
-319.709104	-833.712282	-307.740027	-1361.484155	1.438276	0.147687	22221.28971
-133.546196	-877.964121	-30.02159	-1371.40267	-2.376537	-0.615276	22215.18601
49.564861	-892.460413	253.800548	-1378.269335	-2.376537	1.673613	22210.60823
221.99444	-847.445611	496.422698	-1314.180465	-2.376537	3.962501	22209.84527
370.00921	-804.719698	672.66709	-1248.56567	-3.1395	2.436575	22202.97861
524.127683	-708.586393	851.963334	-1094.447197	-1.613575	0.91065	22201.45268
640.098019	-597.193834	1035.07439	-812.150984	-0.850612	-2.141201	22215.94897
714.868368	-411.030926	1098.400298	-638.958443	-0.087649	0.147687	22222.81564
758.357244	-254.623565	1206.741006	-283.417807	-0.087649	2.436575	22223.5786
769.038722	-73.801396	1219.711373	48.470983	2.201239	3.962501	22231.97119
765.986871	123.04299	1182.326199	330.767196	-0.850612	-0.615276	22221.28971
747.675765	305.391084	1109.081776	616.115259	-0.850612	-2.141201	22202.21564
687.401709	474.005849	996.926254	908.329988	-0.850612	-0.615276	22204.50453
643.912833	637.279875	839.75593	1113.566964	1.438276	2.436575	22237.31193
511.157317	757.827987	668.089314	1314.226164	1.438276	3.199538	22208.31935
400.52772	826.494633	423.178275	1332.537269	0.675314	1.673613	22204.50453
253.275912	866.168696	218.704262	1458.426121	-0.087649	-0.615276	22242.65267
106.787066	875.324249	1.259882	1466.818711	0.675314	-0.615276	5351.420637
-63.353624	843.279814	-301.636325	1411.122431	-0.850612	-2.141201	19.837031
-214.420246	792.924273	-502.295524	1279.89284	1.438276	1.673613	13850.06256
-375.405383	713.576148	-726.606569	1092.204007	-0.087649	2.436575	22172.4601
-531.812745	595.316924	-927.265769	861.789261	0.675314	2.436575	22215.94897
-644.73123	445.776228	-1125.636081	587.885638	0.675314	0.147687	22228.91934
-776.723783	266.479985	-1225.584199	330.767196	-2.376537	-2.141201	22189.24528
-832.420063	136.776319	-1287.384181	23.293213	-1.613575	-0.615276	22203.74157
-878.197827	-61.593992	-1319.428616	-333.773348	0.675314	0.91065	22180.08972
-877.434864	-228.682832	-1237.791603	-532.906622	-2.376537	0.91065	22179.32676
-819.449696	-397.297597	-1136.317559	-822.832462	-0.087649	0.91065	22199.92676
-737.812683	-517.845709	-984.487974	-992.973153	-0.087649	-0.615276	22222.05268
-614.21272	-652.127151	-759.413967	-1147.091626	-0.087649	-0.615276	22199.16379
-469.2498	-770.386375	-527.473295	-1315.706391	-3.1395	-1.378238	22206.79342
-285.375781	-842.867835	-265.777076	-1385.136	0.675314	1.673613	22223.5786
-90.05732	-888.645599	40.933944	-1359.195267	-0.087649	0.91065	22217.4749
89.238923	-879.490046	309.496828	-1354.61749	2.201239	3.962501	22244.94156
227.335179	-825.319692	536.09676	-1301.973061	2.201239	1.673613	22251.04526
418.075863	-787.171555	686.40042	-1198.973092	1.438276	-0.615276	22232.73415
568.379522	-659.756778	922.918868	-977.713898	-0.087649	-1.378238	22226.63045
653.068386	-545.312367	1066.355863	-758.743593	2.201239	1.673613	22240.36378
753.016504	-379.749454	1153.333615	-518.41033	0.675314	2.436575	22225.10453
765.986871	-214.949502	1209.792857	-187.284503	1.438276	2.436575	22217.4749
773.616498	-28.023632	1215.896559	91.959859	-0.850612	-0.615276	22229.6823
762.172057	163.480015	1173.170646	397.144954	-1.613575	-3.667127	22223.5786
730.890585	349.642923	1096.874372	703.093011	0.675314	0.91065	22203.74157
682.06097	498.420657	970.98552	941.137385	-2.376537	2.436575	22203.74157
595.846181	651.013204	800.081867	1159.344728	-0.850612	2.436575	22199.16379
494.372137	776.139093	541.4375	1302.781723	-1.613575	0.147687	22182.37861
361.61662	844.042776	317.889418	1358.478002	-0.087649	-1.378238	22184.6675
225.809253	864.64277	169.111684	1476.737227	-2.376537	-2.141201	22219.76379
84.661147	869.983509	-75.036392	1425.618723	-1.613575	-0.615276	765.251625
-87.768432	835.650186	-298.584474	1380.603922	-0.850612	1.673613	17.548143
-260.19801	786.820571	-551.12514	1224.959523	-0.087649	2.436575	19856.10523
-411.264632	693.739117	-804.428768	1024.300324	-2.376537	1.673613	22186.19343
-559.279403	551.065085	-962.362055	828.2189	0.675314	0.147687	22216.71194
-672.960851	422.887346	-1148.524963	534.478246	0.675314	-2.141201	22227.39341
-790.457112	258.850357	-1217.191609	284.226469	2.201239	0.147687	22235.786
-849.205243	92.524481	-1248.473081	-5.699371	1.438276	2.436575	22234.26008
-851.494131	-80.668061	-1324.769355	-335.299274	2.201239	1.673613	22210.60823
-847.679318	-254.623565	-1225.584199	-594.706604	2.964202	1.673613	22208.31935
-808.768218	-411.030926	-1111.139789	-833.513941	2.201239	-1.378238	22212.13416
-721.790466	-552.179032	-913.53244	-1047.90647	-0.087649	-0.615276	22212.13416
-574.538658	-675.016033	-737.288047	-1200.499017	-0.087649	0.147687	22206.79342
-417.368334	-784.119704	-491.614046	-1351.565639	-3.902463	-0.615276	22208.31935
-254.094308	-866.51968	-214.658573	-1380.558223	0.675314	2.436575	22231.97119
-64.116587	-884.067823	68.400603	-1381.321186	-0.087649	-0.615276	22222.81564
124.335209	-872.623382	322.467194	-1343.936012	-1.613575	-0.615276	22199.16379
292.187011	-839.815984	598.659705	-1285.187881	-1.613575	-2.904164	22211.3712
427.231416	-758.941934	714.630041	-1188.291613	-0.087649	1.673613	22199.16379
566.853597	-672.727145	961.829968	-925.069469	-0.850612	1.673613	22205.2675
675.194305	-540.734591	1092.296596	-745.773226	-0.850612	0.91065	22222.81564
733.179473	-367.54205	1164.778056	-522.988107	-1.613575	-1.378238	22229.6823
772.090573	-176.801366	1189.192863	-146.847478	-0.087649	-1.378238	22221.28971
759.120206	-4.371787	1168.592869	140.789474	-2.376537	-2.141201	22223.5786
742.335026	190.183711	1160.963242	460.470861	-0.087649	0.147687	22225.86749
731.653548	390.079948	1041.941055	758.026328	-0.087649	0.91065	22195.34898
679.772082	540.383607	920.62998	991.492926	2.201239	2.436575	22238.83786
567.616559	696.790968	766.511507	1167.737318	0.675314	0.91065	22235.02304
452.409186	792.16131	484.215294	1340.166897	-0.087649	-1.378238	22199.16379
334.912925	837.939075	323.230157	1438.58909	1.438276	1.673613	22227.39341
207.498148	873.03536	155.378355	1482.077966	-0.087649	1.673613	22238.83786
43.461159	872.272398	-134.547485	1469.107599	-0.087649	3.962501	131.992553
-111.420276	831.835373	-362.673344	1365.344667	-1.613575	2.436575	16.78518
-288.427631	760.879838	-612.925121	1199.781753	-0.850612	0.91065	21031.83081
-434.916477	657.879869	-850.969495	996.070702	-0.850612	-0.615276	22194.58602
-561.568291	519.02065	-955.49539	770.996695	-2.376537	-2.141201	22215.18601
-704.242323	368.716991	-1166.836068	475.730116	-4.665426	0.147687	22210.60823
-810.294144	203.91704	-1231.687901	237.685742	-1.613575	3.199538	22192.29713
-872.094125	59.717083	-1280.517516	-101.069713	-0.850612	0.91065	22202.21564
-880.486715	-117.290272	-1273.650851	-391.758516	-2.376537	-2.141201	22182.37861
-835.471914	-282.090223	-1211.087907	-638.19548	-2.376537	-2.904164	22191.53417
-785.116373	-429.342031	-1091.302757	-891.499109	0.675314	-0.615276	22210.60823
-679.827515	-579.645691	-889.880595	-1126.491632	-0.087649	2.436575	22212.89712
-560.042366	-707.060468	-669.384364	-1262.298999	-0.850612	1.673613	22199.92676
-389.901675	-800.904884	-422.184437	-1338.595273	0.675314	0.91065	22200.68972
-219.760985	-864.993754	-116.999342	-1386.661925	-1.613575	-2.141201	22225.10453
-12.235121	-891.69745	143.170951	-1386.661925	5.25309	-1.378238	22244.17859
167.824085	-874.91227	388.844952	-1356.143416	2.964202	0.91065	22247.23045
313.549968	-821.504878	643.674506	-1230.254564	-0.850612	0.147687	22243.41563
473.772143	-733.001201	794.741128	-1114.284228	0.675314	3.962501	22230.44527
612.631361	-622.371604	1002.266993	-878.528742	0.675314	1.673613	22231.20823
694.268374	-472.830907	1118.237329	-677.869542	-0.850612	-2.141201	22231.97119
740.046138	-325.579099	1122.052142	-410.069622	-0.850612	-2.904164	22225.86749
781.246126	-133.31249	1218.185447	-65.973427	-0.850612	0.91065	22218.23786
764.460945	29.961536	1174.696571	203.352419	-1.613575	1.673613	22221.28971
749.201691	235.961475	1134.259546	509.300476	-0.087649	3.199538	22219.76379
727.838734	414.494756	1028.207726	777.100397	-0.087649	0.147687	22199.92676
643.912833	567.087303	913.763315	1023.537361	-2.376537	-0.615276	22196.11194
560.749895	695.265043	690.215233	1223.433598	-2.376537	-2.904164	22198.40083
428.757341	819.627969	479.637518	1320.329865	-0.850612	1.673613	22156.43788
292.187011	853.961292	318.65238	1442.403903	-1.613575	2.436575	22209.84527
154.090756	884.479801	63.059864	1461.477972	-0.850612	3.962501	22226.63045
19.046352	868.457584	-191.769691	1398.152065	1.438276	2.436575	38.9111
-142.701749	815.813155	-418.369623	1335.58912	0.675314	-0.615276	15.259255
-328.101694	747.146509	-656.413997	1145.611399	-0.850612	-0.615276	22052.67495
-466.197949	648.724316	-882.250967	956.39664	-1.613575	0.147687	22199.92676
-597.42754	493.84288	-996.695378	730.55967	-0.850612	2.436575	22215.18601
-722.553429	372.531805	-1164.54718	437.581979	-0.087649	1.673613	22249.51933
-792.746001	200.102226	-1243.132342	172.070946	0.675314	-0.615276	22235.02304
-868.279312	45.983754	-1326.29528	-158.291919	1.438276	-2.904164	22213.66009
-862.17561	-128.734713	-1221.769385	-404.728883	1.438276	-2.904164	22217.4749
-840.04969	-303.45318	-1163.021255	-648.113996	0.675314	-0.615276	22202.21564
-766.042305	-470.542019	-1024.162037	-928.12132	-2.376537	0.147687	22208.31935
-661.51641	-609.401237	-868.517638	-1144.802737	-2.376537	1.673613	22206.79342
-520.368303	-736.053052	-651.836221	-1284.424918	1.438276	-1.378238	22215.18601
-355.568352	-812.349325	-372.591859	-1372.928596	0.675314	0.147687	22212.13416
-155.672115	-890.934487	-86.480833	-1353.091565	-0.087649	-0.615276	22230.44527
-4.605493	-886.356711	161.482057	-1424.047099	-2.376537	0.147687	22206.79342
174.69075	-900.853003	442.252344	-1338.595273	-3.1395	1.673613	22197.63787
348.646254	-811.586363	623.837475	-1214.995309	-1.613575	1.673613	22207.55638
489.031397	-722.319722	847.385557	-1095.21016	-1.613575	0.91065	22211.3712
627.890616	-594.904945	1026.6818	-857.928748	-2.376537	-0.615276	22204.50453
713.342442	-440.786473	1076.274378	-664.136213	1.438276	-2.141201	22229.6823
750.727616	-285.142074	1130.444732	-387.943702	0.675314	0.91065	22233.49712
772.090573	-111.949533	1207.503969	-24.77344	0.675314	3.962501	22219.00082
763.697983	73.450412	1210.55582	275.070916	-0.087649	2.436575	22219.00082
752.253542	274.872575	1066.355863	540.581948	-0.087649	-0.615276	22209.84527
710.290591	455.694743	1022.866987	870.181851	1.438276	-0.615276	22206.79342
639.335057	607.524328	877.904067	1101.35956	1.438276	-1.378238	22235.02304
534.046199	725.020589	671.904128	1297.440983	0.675314	0.91065	22218.23786
408.92031	822.67982	481.926406	1382.129847	2.201239	2.436575	22186.19343
288.372198	870.746472	290.422759	1469.870562	0.675314	2.436575	22236.54897
118.99447	876.087211	45.511721	1504.203885	-0.087649	0.147687	20929.5938
-32.835115	853.961292	-262.725225	1367.633555	2.201239	-0.615276	22.125919
-180.086923	808.183528	-445.836282	1311.937275	-0.850612	-0.615276	79.348125
-347.175762	737.990956	-709.821389	1102.885485	0.675314	3.199538	22126.68233
-507.397937	613.62803	-963.88798	865.604074	0.675314	3.199538	22203.74157
-654.649745	480.872514	-1082.147205	621.455998	-0.850612	0.147687	22216.71194
-749.257125	299.287382	-1207.273093	343.737562	-2.376537	-2.141201	22206.03046
-814.108957	163.480015	-1285.858255	86.61912	-1.613575	-1.378238	22198.40083
-886.590417	-7.423638	-1327.058243	-233.82523	-1.613575	-1.378238	22172.4601
-882.775604	-176.801366	-1244.658267	-470.343678	-1.613575	-0.615276	22202.21564
-826.316361	-347.705019	-1173.702733	-745.010263	1.438276	2.436575	22202.97861
-743.916385	-489.616088	-1026.450925	-1002.891668	0.675314	0.91065	22199.16379
-613.449757	-625.423455	-830.369501	-1186.765688	-0.087649	-1.378238	22212.89712
-487.560906	-752.838232	-605.295494	-1280.610105	0.675314	-0.615276	22212.89712
-314.368365	-814.638214	-335.206685	-1371.40267	2.201239	0.147687	22215.18601
-144.227674	-877.201158	-24.680851	-1386.661925	-0.087649	1.673613	22228.91934
51.090786	-883.30486	234.726479	-1344.698975	2.964202	3.199538	22251.04526
231.912955	-846.682649	491.844922	-1292.817508	2.201239	2.436575	22240.36378
402.053645	-791.749332	724.548556	-1200.499017	1.438276	0.147687	22240.36378
528.70546	-702.482691	929.785533	-980.002786	0.675314	0.91065	22239.60082
637.046168	-567.438287	1083.904006	-784.684326	2.201239	0.91065	22224.34156
724.786883	-407.216112	1161.726205	-531.380697	-0.087649	0.91065	22226.63045
752.253542	-246.993937	1172.407683	-283.417807	-1.613575	0.147687	22227.39341
772.090573	-56.253253	1208.266932	78.989493	-0.850612	0.147687	22210.60823
762.93502	134.487431	1182.326199	355.182003	0.675314	0.147687	22219.76379
739.283175	322.939227	1096.874372	661.893024	-0.850612	-2.141201	22198.40083
682.823933	469.428073	991.585514	904.515174	-1.613575	1.673613	22188.48232
620.260988	641.094688	828.311489	1139.507697	-2.376537	1.673613	22196.11194
490.557323	750.961323	637.570804	1286.759505	-3.902463	0.147687	22196.11194
381.453652	843.279814	401.815319	1386.707624	-0.087649	0.147687	22179.32676
254.038874	866.931659	224.807964	1482.077966	-1.613575	0.147687	22212.13416
105.261141	863.116845	-50.621584	1449.270568	-0.850612	-0.615276	2775.658437
-59.53881	853.961292	-309.265952	1371.448369	0.675314	2.436575	16.78518
-220.523948	795.976124	-576.30291	1224.959523	0.675314	3.199538	16605.12101
-387.612787	703.657633	-760.17693	1022.011435	1.438276	3.962501	22197.63787
-532.575707	590.739148	-975.332421	823.641124	2.964202	1.673613	22205.2675
-654.649745	447.302153	-1107.324975	548.974538	2.201239	-2.904164	22228.91934
-747.731199	282.502202	-1202.695317	329.24127	2.964202	-0.615276	22253.33415
-843.864504	122.280027	-1227.873087	36.263579	2.201239	1.673613	22230.44527
-846.153392	-42.519924	-1297.302696	-287.995584	2.201239	3.962501	22206.79342
-862.938572	-214.949502	-1225.584199	-544.351064	-0.087649	0.91065	22225.10453
-824.027473	-386.616118	-1097.406459	-761.795444	-1.613575	-1.378238	22208.31935
-716.449727	-529.29015	-978.384272	-1015.862035	-0.850612	-0.615276	22190.7712
-605.82013	-653.653076	-740.339898	-1153.195328	-0.850612	-2.141201	22216.71194
-444.834993	-769.623412	-501.532562	-1306.550838	1.438276	2.436575	22222.05268
-266.301712	-848.208574	-258.147449	-1406.498956	-0.087649	3.199538	22218.23786
-96.161022	-887.119674	56.956162	-1369.876745	-1.613575	1.673613	22228.91934
80.08337	-883.30486	319.415343	-1347.750825	-3.1395	0.91065	22206.03046
273.875906	-839.815984	520.074543	-1278.321216	-0.850612	-0.615276	22204.50453
395.186981	-809.297474	738.281886	-1181.424949	-3.1395	-1.378238	22200.68972
554.646193	-679.593809	948.859601	-943.380575	-3.1395	0.91065	22216.71194
647.727647	-551.416069	1071.696602	-761.032481	-1.613575	3.199538	22212.89712
708.764666	-381.275379	1138.837323	-506.202927	-2.376537	0.147687	22226.63045
787.349828	-191.297658	1177.748422	-181.943763	0.675314	-2.141201	22233.49712
774.379461	-24.208818	1141.126211	-4.173446	2.201239	-2.141201	22211.3712
761.409095	168.820754	1155.622503	387.989401	0.675314	-0.615276	22212.89712
730.127622	336.672556	1057.963272	687.833757	0.675314	0.147687	22201.45268
694.268374	520.546576	961.067005	947.241087	-1.613575	1.673613	22228.15638
611.868398	662.457645	793.978166	1163.922504	2.201239	0.91065	22230.44527
472.246217	783.005757	569.667121	1323.381716	0.675314	-2.904164	22213.66009
363.905509	838.702037	396.47458	1416.46317	0.675314	-2.904164	22213.66009
223.520365	873.798323	173.68946	1493.522407	0.675314	0.147687	22231.20823
68.638929	856.25018	-47.569733	1463.76686	-0.850612	1.673613	1023.13303
-92.346208	826.494633	-320.710393	1355.426151	0.675314	2.436575	16.78518
-261.723936	784.531683	-566.384394	1231.063225	-0.850612	3.199538	19317.45354
-405.923893	680.768751	-804.428768	1017.433659	-0.850612	0.91065	22205.2675
-550.12385	551.828048	-1018.058335	796.937428	-1.613575	-2.141201	22203.74157
-690.508994	407.628091	-1171.413845	523.033805	-3.1395	-0.615276	22197.63787
-782.064522	240.539252	-1207.273093	275.070916	-1.613575	0.91065	22206.03046
-873.620051	78.028189	-1277.465665	-17.143812	-0.850612	3.962501	22196.87491
-894.983007	-76.853247	-1288.147143	-338.351125	-2.376537	0.91065	22191.53417
-849.968206	-252.334677	-1207.273093	-575.632536	0.675314	0.147687	22213.66009
-812.583032	-420.949441	-1127.162006	-869.373189	2.201239	-0.615276	22212.89712
-702.716398	-565.912361	-910.480589	-1039.51388	-0.087649	0.147687	22189.24528
-566.146068	-694.853064	-763.991743	-1274.506403	0.675314	1.673613	22209.84527
-409.738707	-796.327108	-493.902934	-1353.854527	-0.850612	0.91065	22207.55638
-235.783203	-882.541897	-187.191914	-1407.261919	-1.613575	1.673613	22219.00082
-56.486959	-884.830785	56.956162	-1411.076733	2.964202	0.147687	22241.12674
131.201874	-877.964121	352.985704	-1321.810092	1.438276	-4.430089	22251.04526
295.238862	-829.134506	613.155997	-1254.669372	1.438276	-0.615276	22232.73415
461.564739	-771.149338	813.052234	-1136.410147	1.438276	1.673613	22232.73415
582.875814	-652.890113	991.585514	-901.417624	0.675314	1.673613	22243.41563
681.298007	-513.267933	1101.452148	-731.276934	1.438276	1.673613	22219.76379
746.14984	-346.942056	1170.118795	-506.202927	-0.087649	-0.615276	22225.10453
778.194275	-170.697664	1208.266932	-118.617856	-0.850612	-2.904164	22231.97119
770.564647	7.835617	1180.03731	173.596872	-1.613575	-1.378238	22206.79342
757.594281	189.420748	1179.274348	456.656047	-0.087649	0.91065	22202.21564
730.127622	387.028097	1064.829937	726.744856	-2.376537	1.673613	22207.55638
672.142454	538.857682	929.785533	997.596628	-0.850612	3.199538	22186.19343
593.557292	674.665049	769.563358	1226.485449	0.675314	0.91065	22200.68972
469.194366	803.605751	542.200462	1346.270599	-2.376537	-2.904164	22176.27491
312.024042	854.724255	359.852368	1432.485388	-0.850612	0.91065	22201.45268
193.001856	883.716839	110.363553	1463.76686	-0.850612	4.725464	22220.52675
64.061153	863.879808	-118.525268	1442.403903	1.438276	3.962501	171.666616
-106.8425	821.153894	-397.006667	1323.381716	1.438276	2.436575	12.970367
-273.931339	754.013173	-667.858438	1121.959554	-0.850612	-0.615276	21452.22327
-430.338701	676.953937	-856.310234	985.389224	0.675314	0.91065	22213.66009
-587.509024	510.62806	-1018.821297	699.278198	-0.087649	-0.615276	22209.84527
-701.953435	383.976246	-1178.280509	490.226408	2.201239	2.436575	22240.36378
-788.931187	224.517034	-1233.213826	230.819077	0.675314	0.91065	22245.70452
-874.383013	63.531897	-1262.969373	-61.395651	0.675314	-0.615276	22218.23786
-855.308945	-98.216204	-1278.991591	-358.951118	2.201239	-1.378238	22214.42305
-846.916355	-286.668	-1175.991621	-619.121412	0.675314	-0.615276	22213.66009
-787.405261	-432.393882	-1066.124987	-871.662078	-0.087649	0.91065	22219.00082
-669.909	-580.408653	-866.22875	-1100.550899	1.438276	2.436575	22200.68972
-538.679409	-710.875281	-689.221395	-1270.691589	-0.850612	0.91065	22213.66009
-389.138713	-802.43081	-432.865915	-1359.958229	0.675314	-0.615276	22223.5786
-192.294327	-881.015972	-106.317864	-1365.298968	0.675314	-2.141201	22215.18601
-22.916599	-890.171525	152.326504	-1366.061931	-3.1395	-2.141201	22205.2675
153.327793	-888.645599	409.444946	-1326.387869	-1.613575	0.91065	22211.3712
308.972192	-806.245624	632.230065	-1240.17308	-2.376537	1.673613	22194.58602
465.379553	-745.971567	819.918899	-1083.765719	-1.613575	2.436575	22212.89712
602.712845	-617.793827	1018.28921	-868.610227	-3.1395	-1.378238	22219.76379
706.475777	-485.038311	1128.918807	-687.025095	-0.087649	-0.615276	22216.71194
765.223908	-303.45318	1174.696571	-383.365926	0.675314	0.147687	22227.39341
769.038722	-121.105086	1201.400267	-88.86231	-0.087649	1.673613	22233.49712
768.275759	42.16894	1141.889174	220.900562	0.675314	3.199538	22207.55638
768.275759	229.857773	1125.866956	539.818986	2.201239	2.436575	22198.40083
723.260958	445.013265	1033.548465	799.226316	2.201239	-0.615276	22226.63045
659.935051	589.213222	904.607762	1051.766982	3.727165	0.91065	22228.15638
561.512857	721.968739	726.837445	1253.189145	2.964202	0.91065	22215.94897
422.653639	814.28723	481.926406	1388.996512	-0.850612	2.436575	22206.79342
296.001825	877.613137	308.733865	1448.507605	1.438276	2.436575	22228.91934
167.061122	870.746472	101.208	1507.255736	-0.850612	2.436575	22222.81564
8.364873	852.435367	-178.036361	1408.07058	-0.850612	-0.615276	32.807398
-156.435078	818.865006	-409.977033	1321.855791	-0.087649	-0.615276	12.207404
-320.472066	739.516881	-653.362146	1150.952138	-0.087649	0.91065	22005.37126
-469.2498	641.857651	-896.747259	944.189236	0.675314	1.673613	22218.23786
-628.709012	502.23547	-1027.97685	669.522651	-2.376537	0.91065	22216.71194
-737.049721	346.591072	-1186.673099	416.981985	-2.376537	0.91065	22195.34898
-827.079324	180.265195	-1243.132342	152.996878	-1.613575	-1.378238	22212.89712
-873.620051	18.517095	-1311.798988	-191.099316	-1.613575	-2.904164	22186.95639
-881.249678	-148.571744	-1267.54715	-443.639982	-0.850612	-1.378238	22194.58602
-840.812653	-310.319845	-1188.199025	-698.469536	-0.850612	1.673613	22214.42305
-745.442311	-482.749423	-1027.213887	-925.069469	-1.613575	0.91065	22209.08231
-638.627528	-609.401237	-864.702825	-1105.128675	-0.087649	-1.378238	22202.97861
-494.42757	-742.156754	-626.658451	-1324.098981	0.675314	-2.141201	22209.84527
-346.412799	-819.978953	-360.384455	-1350.802676	-0.087649	-2.141201	22224.34156
-180.086923	-897.038189	-74.273429	-1369.876745	-0.087649	0.147687	22213.66009
27.438942	-875.675233	198.104268	-1376.743409	0.675314	2.436575	22247.23045
196.816669	-867.282642	464.378263	-1302.736024	2.964202	4.725464	22254.09711
367.720322	-796.327108	623.074512	-1217.284197	-0.087649	1.673613	22228.15638
509.631391	-725.371573	892.400359	-1035.699066	1.438276	0.147687	22235.786
622.549876	-600.245685	1059.489198	-817.491723	1.438276	-1.378238	22238.07489
711.053554	-432.393882	1164.015093	-592.417716	0.675314	0.91065	22214.42305
761.409095	-287.430962	1167.829907	-297.914099	-2.376537	1.673613	22221.28971
786.586865	-95.927315	1221.237298	7.270995	-0.850612	3.199538	22226.63045
756.068355	97.102257	1187.666938	321.611643	1.438276	0.91065	22205.2675
742.335026	286.317016	1121.28918	603.907856	-2.376537	-2.141201	22180.08972
714.868368	452.642892	1016.000322	857.974447	-1.613575	-1.378238	22199.92676
639.335057	622.02062	857.304073	1102.122523	-2.376537	1.673613	22187.71935
506.57954	723.494664	639.859693	1227.248412	-3.1395	3.199538	22177.03787
411.972161	824.205745	444.541232	1410.359468	-3.1395	0.91065	22196.87491
269.298129	857.013143	238.541293	1454.611307	-0.850612	0.147687	22215.18601
148.750017	883.716839	13.467286	1456.900195	1.438276	-0.615276	10387.73766
-30.546226	850.146478	-273.406703	1401.203916	-0.087649	-2.141201	21.362957
-192.294327	805.89464	-496.954785	1267.685437	-0.850612	-0.615276	3304.391614
-372.353533	737.990956	-703.717687	1083.048454	-0.087649	3.199538	22139.6527
-503.583123	610.576179	-904.376887	896.122584	-0.850612	1.673613	22217.4749
-642.442341	476.294737	-1088.250906	551.263427	1.438276	-0.615276	22244.17859
-743.153423	314.546637	-1216.428646	344.500525	3.727165	-1.378238	22240.36378
-833.183026	163.480015	-1246.184193	88.145045	1.438276	-1.378238	22244.17859
-851.494131	-12.001414	-1283.569367	-211.69931	0.675314	-0.615276	22212.13416
-864.464498	-188.245807	-1260.680485	-498.573299	0.675314	1.673613	22218.23786
-820.212659	-369.830938	-1130.213857	-740.432487	0.675314	3.199538	22218.23786
-750.78305	-527.764225	-975.332421	-982.291674	1.438276	0.91065	22206.03046
-626.420124	-645.260486	-808.243582	-1153.95829	0.675314	-1.378238	22196.11194
-487.560906	-745.208605	-567.91032	-1298.92121	-1.613575	-0.615276	22213.66009
-310.553551	-827.60858	-326.051132	-1380.558223	-1.613575	0.91065	22231.97119
-141.175823	-878.727084	-3.317895	-1382.084149	-1.613575	2.436575	22215.18601
61.009302	-893.223376	235.489442	-1377.506372	-3.902463	1.673613	22202.97861
228.098141	-861.941903	516.259729	-1287.476769	0.675314	0.91065	22217.4749
393.661055	-799.378959	678.00783	-1257.721223	-2.376537	-0.615276	22191.53417
525.653609	-713.16417	936.652197	-960.928718	-2.376537	-0.615276	22209.84527
643.14987	-552.179032	1086.955856	-812.913947	-2.376537	-0.615276	22228.15638
699.609113	-404.927224	1175.459534	-541.299213	0.675314	1.673613	22217.4749
786.586865	-223.342093	1203.689155	-234.588192	-0.087649	0.91065	22224.34156
786.586865	-53.201402	1170.118795	27.870989	0.675314	0.147687	22228.15638
775.142424	133.724468	1190.718789	379.596811	0.675314	-2.141201	22201.45268
741.572063	324.465153	1116.711403	645.107843	0.675314	-1.378238	22184.6675
696.557262	486.213253	987.770701	870.944813	2.964202	3.199538	22237.31193
631.705429	643.383577	847.385557	1147.900287	0.675314	1.673613	22226.63045
502.001764	755.539099	605.52637	1305.070611	-0.850612	-0.615276	22210.60823
379.164763	831.835373	405.630132	1394.337251	0.675314	-1.378238	22234.26008
260.905539	870.746472	241.593144	1480.55204	-0.850612	-2.904164	22229.6823
110.60188	877.613137	-21.629	1482.840928	0.675314	0.91065	1429.029206
-58.775848	845.568702	-312.317803	1383.655773	-0.850612	1.673613	17.548143
-222.812836	791.398348	-508.399226	1270.737288	-1.613575	1.673613	15466.01764
-389.138713	712.813186	-738.05101	1063.974386	1.438276	2.436575	22183.14158
-530.286819	584.635446	-944.050949	841.952229	0.675314	-1.378238	22217.4749
-672.197888	437.383638	-1152.339776	581.018973	-3.902463	-2.904164	22202.21564
-768.331193	284.79109	-1224.821236	289.567208	-2.376537	-0.615276	22193.06009
-869.042274	122.280027	-1266.784187	4.982107	0.675314	3.962501	22188.48232
-866.753386	-45.571775	-1322.480467	-332.247423	-2.376537	1.673613	22198.40083
-891.931156	-233.260608	-1204.984205	-552.743654	-1.613575	-2.141201	22201.45268
-811.057106	-375.171677	-1148.524963	-781.632475	-0.850612	-0.615276	22218.23786
-724.079354	-510.979044	-942.525024	-1002.128706	-0.850612	-1.378238	22204.50453
-607.346055	-675.016033	-761.702855	-1195.158278	-0.087649	-0.615276	22196.11194
-453.990545	-777.25304	-537.39181	-1311.891577	-1.613575	0.91065	22196.11194
-266.301712	-850.497462	-245.177082	-1379.032298	-0.087649	2.436575	22230.44527
-95.398059	-894.749301	35.593205	-1383.610074	2.964202	1.673613	22235.02304
83.898184	-887.882636	327.807933	-1343.173049	2.201239	1.673613	22248.75637
251.749986	-848.208574	554.407866	-1298.158248	2.201239	0.147687	22248.75637
415.786975	-785.64563	735.230035	-1172.269396	0.675314	0.147687	22216.71194
560.749895	-650.601225	943.518862	-945.669463	-0.087649	1.673613	22232.73415
646.201721	-552.179032	1119.763254	-761.795444	-1.613575	0.91065	22231.20823
727.075771	-368.305013	1164.015093	-475.684417	-0.087649	0.147687	22214.42305
774.379461	-214.18654	1222.763224	-161.34377	0.675314	-1.378238	22223.5786
769.801685	-13.52734	1205.978043	121.715406	-1.613575	-2.904164	22223.5786
749.201691	186.368897	1180.03731	421.559761	0.675314	0.147687	22197.63787
730.890585	347.354035	1070.933639	706.144862	-0.087649	1.673613	22195.34898
691.979485	523.598427	954.20034	946.478124	-1.613575	2.436575	22199.16379
601.949883	670.850235	812.289271	1188.337312	-2.376537	0.147687	22199.16379
482.164733	790.635385	543.726388	1279.129878	-0.087649	-1.378238	22178.5638
347.120328	844.042776	344.593113	1393.574288	-1.613575	-0.615276	22217.4749
205.972222	877.613137	161.482057	1483.603891	-0.850612	0.91065	22224.34156
76.268557	879.902025	-62.828988	1478.263152	0.675314	3.199538	225.83697
-99.212873	853.198329	-360.384455	1351.611338	-1.613575	0.91065	16.022217
-251.80542	785.294646	-622.080674	1217.329896	-1.613575	0.91065	20363.47545
-402.109079	690.687266	-787.643588	1035.744765	-0.087649	-0.615276	22194.58602
-556.990515	560.220638	-982.199086	799.226316	-1.613575	-0.615276	22215.94897
-677.538627	421.36142	-1146.236074	513.878253	3.727165	2.436575	22251.80822
-785.116373	246.642953	-1254.576783	243.026481	1.438276	3.199538	22232.73415
-855.308945	95.576332	-1289.673069	-81.232682	0.675314	1.673613	22206.03046
-861.412647	-77.61621	-1270.599001	-333.010385	0.675314	0.147687	22223.5786
-856.071908	-248.519863	-1210.324944	-582.4992	-0.850612	-3.667127	22202.97861
-790.457112	-424.764255	-1123.347192	-837.328754	-0.850612	0.147687	22206.79342
-711.108988	-561.334585	-919.636142	-1063.165725	-0.850612	0.91065	22218.23786
-592.849763	-681.119735	-731.184346	-1218.04716	0.675314	2.436575	22202.97861
-420.420185	-779.541928	-437.443692	-1334.017496	3.727165	0.91065	22221.28971
-252.568383	-874.149307	-195.584504	-1367.587857	-0.850612	0.147687	22230.44527
-55.723997	-905.430779	89.763559	-1384.373037	-2.376537	-2.141201	22191.53417
102.972253	-884.830785	269.822765	-1411.076733	-0.850612	0.147687	22204.50453
287.609235	-828.371543	549.067127	-1306.550838	-0.850612	-0.615276	22208.31935
447.068447	-758.178971	743.622625	-1185.239763	-2.376537	1.673613	22199.92676
583.638777	-668.149368	971.748483	-948.721314	-2.376537	0.147687	22211.3712
679.009119	-503.349417	1116.711403	-719.06953	-2.376537	-2.904164	22229.6823
751.490579	-367.54205	1181.563236	-440.588131	1.438276	-1.378238	22221.28971
771.32761	-181.379142	1199.111379	-129.299335	-0.087649	-2.141201	22221.28971
768.275759	15.465244	1181.563236	156.048729	0.675314	2.436575	22225.10453
762.93502	213.072593	1160.200279	455.130122	-1.613575	1.673613	22196.11194
733.179473	395.420687	1067.118825	751.159664	1.438276	3.199538	22225.86749
675.957268	562.509526	926.733682	986.915149	2.201239	0.147687	22235.786
569.905448	694.50208	713.867078	1203.596567	-0.087649	-0.615276	22221.28971
441.727708	799.790938	526.178245	1329.485418	-0.087649	0.147687	22200.68972
324.994409	867.694621	317.126455	1379.077996	0.675314	3.962501	22240.36378
205.972222	889.057578	108.074665	1504.966848	0.675314	3.962501	22228.91934
42.698196	876.850174	-158.19933	1456.900195	-1.613575	2.436575	100.711081
-129.731382	818.102043	-381.747412	1354.663189	-0.850612	-0.615276	13.733329
-296.057259	750.961323	-611.399196	1185.285461	-0.087649	-0.615276	21736.80837
-439.494253	672.376161	-827.31765	983.863298	-0.087649	0.91065	22202.21564
-580.64236	519.02065	-1003.562043	726.744856	-0.850612	1.673613	22216.71194
-717.21269	381.687358	-1156.917553	473.441228	-2.376537	2.436575	22206.03046
-798.849702	209.257779	-1235.502715	189.619089	-2.376537	0.91065	22198.40083
-862.17561	50.56153	-1320.191578	-119.380819	-0.850612	-1.378238	22169.40825
-875.145976	-129.497676	-1307.984175	-429.14369	-1.613575	-2.904164	22206.79342
-843.864504	-295.823553	-1188.199025	-635.143629	-0.087649	-1.378238	22206.03046
-760.701566	-428.579069	-1047.813881	-890.736146	-1.613575	0.147687	22208.31935
-676.012702	-608.638275	-864.702825	-1095.973122	-3.1395	0.91065	22215.94897
-535.627558	-721.55676	-666.332513	-1287.476769	-0.850612	-0.615276	22193.06009
-381.509085	-800.904884	-405.399257	-1319.521204	-3.1395	-2.141201	22215.94897
-183.901737	-881.015972	-110.132678	-1371.40267	0.675314	-1.378238	22238.07489
-8.420307	-874.149307	135.541324	-1390.476739	1.438276	0.147687	22240.36378
150.275942	-875.675233	404.104207	-1330.202683	2.201239	1.673613	22238.83786
326.520334	-808.534512	624.600438	-1314.943428	2.964202	3.199538	22242.65267
485.216584	-718.504909	836.704079	-1059.350911	2.201239	1.673613	22227.39341
604.238771	-625.423455	1016.000322	-874.713929	0.675314	0.147687	22226.63045
695.031336	-468.253131	1134.259546	-656.506586	-0.087649	-1.378238	22228.91934
759.120206	-314.897621	1189.192863	-360.477044	-0.087649	0.91065	22222.05268
781.246126	-135.601378	1244.12618	-30.877142	1.438276	2.436575	22216.71194
769.038722	55.139306	1200.637304	230.056114	-0.850612	1.673613	22222.05268
740.809101	244.354065	1154.096577	544.396762	-0.850612	-0.615276	22186.95639
717.920219	419.072532	1055.674384	818.300385	-3.1395	-0.615276	22186.95639
642.386908	561.746564	870.274439	1031.166988	-3.1395	0.147687	22191.53417
552.357305	708.998372	661.985612	1139.507697	0.675314	0.91065	22186.19343
431.046229	814.28723	456.748636	1358.478002	-0.087649	2.436575	22192.29713
298.290713	871.509435	313.311641	1440.877978	-2.376537	1.673613	22218.23786
160.194458	881.427951	85.948746	1477.500189	0.675314	1.673613	22232.73415
-3.079568	850.909441	-178.036361	1441.640941	0.675314	-0.615276	35.096286
-157.961003	805.89464	-435.917766	1315.752089	-0.087649	0.147687	12.970367
-321.997992	742.568732	-683.880656	1143.322511	-3.1395	2.436575	22082.43049
-465.434986	645.672465	-858.599123	950.292938	0.675314	3.199538	22203.74157
-600.479391	499.946582	-1045.524993	665.707837	2.201239	2.436575	22242.65267
-716.449727	358.035513	-1186.673099	426.137538	-0.087649	-2.141201	22247.99341
-816.397845	186.368897	-1313.324914	97.300598	1.438276	-2.904164	22228.15638
-869.042274	22.331909	-1341.554535	-183.469689	2.964202	-0.615276	22201.45268
-881.249678	-163.068036	-1241.606417	-453.558498	0.675314	-0.615276	22228.91934
-831.6571	-317.186509	-1126.399043	-715.254717	-0.850612	1.673613	22207.55638
-754.597864	-479.697572	-998.221303	-904.469475	0.675314	0.91065	22202.21564
-647.783081	-604.823461	-815.873209	-1121.150893	-0.850612	-2.141201	22211.3712
-517.316453	-745.208605	-641.917705	-1273.74344	-2.376537	-3.667127	22200.68972
-331.153545	-818.453027	-353.517791	-1337.83231	-2.376537	-2.141201	22222.81564
-172.457295	-865.756717	-77.32528	-1346.2249	-3.1395	0.91065	22224.34156
7.60191	-890.171525	210.311672	-1372.928596	0.675314	3.199538	22196.11194
196.816669	-876.438195	446.83012	-1311.128614	-1.613575	1.673613	22203.74157
338.727738	-816.164139	597.133779	-1311.128614	-0.087649	1.673613	22210.60823
497.423988	-695.616027	812.289271	-1058.587948	-0.850612	-0.615276	22206.79342
644.675796	-603.297535	951.911452	-854.876897	-0.850612	-0.615276	22219.76379
705.712815	-452.993876	1151.044726	-599.284381	1.438276	1.673613	22233.49712
749.201691	-277.512447	1202.16323	-314.69928	-0.087649	2.436575	22225.86749
765.986871	-98.979166	1190.718789	-20.195663	-0.087649	1.673613	22218.23786
765.223908	96.339294	1193.77064	312.45609	-0.087649	0.147687	22216.71194
735.468361	287.079978	1106.029925	593.98934	-0.850612	-0.615276	22196.87491
710.290591	451.116967	986.244775	839.663341	2.964202	0.147687	22228.15638
621.023951	625.835434	848.911483	1083.048454	0.675314	1.673613	22225.86749
521.075832	739.516881	604.763407	1221.907672	1.438276	2.436575	22212.89712
393.661055	815.050192	469.719002	1376.789108	0.675314	0.147687	22223.5786
269.298129	853.961292	219.467225	1452.322419	2.201239	-0.615276	22231.97119
130.438911	861.590919	24.148764	1469.870562	-0.087649	-2.904164	14054.53658
-34.36104	836.413149	-254.332635	1404.255767	-0.087649	-1.378238	22.125919
-183.138774	801.316863	-500.006636	1289.048393	0.675314	2.436575	8179.723502
-373.116495	733.41318	-686.932507	1111.278076	-1.613575	1.673613	22173.22306
-515.027564	612.102104	-902.087999	891.544807	-0.850612	-0.615276	22200.68972
-625.657161	451.116967	-1075.28054	612.300446	-2.376537	-2.141201	22199.16379
-752.308975	302.339233	-1217.191609	338.396823	-0.850612	-2.141201	22209.84527
-866.753386	127.620766	-1294.250845	36.263579	-2.376537	0.147687	22165.59343
-872.857088	-29.549557	-1294.250845	-271.973366	-0.850612	2.436575	22189.24528
-892.694119	-175.27544	-1240.080491	-461.951088	-0.850612	2.436575	22201.45268
-821.738585	-357.623534	-1181.33236	-746.536189	1.438276	0.91065	22206.79342
-740.101572	-510.979044	-975.332421	-968.558345	-0.850612	-1.378238	22205.2675
-618.790497	-640.68271	-785.3547	-1147.091626	1.438276	-1.378238	22219.76379
-458.568322	-774.201189	-577.065873	-1323.336018	-0.087649	0.147687	22193.82305
-299.10911	-837.527096	-294.76966	-1357.669341	-1.613575	1.673613	22222.05268
-131.257308	-876.438195	3.54877	-1363.773043	0.675314	1.673613	22252.57118
46.51301	-878.727084	246.933883	-1390.476739	2.964202	1.673613	22239.60082
221.99444	-859.653015	463.6153	-1299.684173	3.727165	0.147687	22238.07489
415.024012	-817.690065	676.481904	-1247.802707	-0.087649	0.147687	22236.54897
521.075832	-693.327138	914.526278	-989.158339	-0.850612	0.147687	22231.97119
641.623945	-570.490138	1025.155875	-781.632475	0.675314	0.91065	22221.28971
727.075771	-417.134628	1168.592869	-559.610318	-0.850612	1.673613	22228.15638
763.697983	-249.282826	1221.237298	-242.21782	-0.850612	0.147687	22224.34156
784.297977	-47.860663	1206.741006	77.463567	-0.850612	-3.667127	22214.42305
775.905387	146.694835	1196.822491	346.789413	-0.087649	-2.141201	22209.08231
739.283175	316.835525	1115.185478	667.996725	-3.1395	2.436575	22206.79342
692.742448	480.872514	970.222558	935.033683	-2.376537	3.199538	22185.43046
616.446175	656.353943	836.704079	1141.033622	-2.376537	1.673613	22186.95639
506.57954	763.931689	562.037494	1242.507666	-0.087649	-1.378238	22179.32676
379.164763	848.620553	442.252344	1408.833543	-3.1395	-3.667127	22202.97861
258.616651	878.3761	196.578343	1463.003897	0.675314	0.147687	22226.63045
100.683364	883.716839	-23.917888	1472.15945	-0.850612	1.673613	1896.725364
-55.723997	849.383516	-281.036331	1408.833543	-0.087649	3.199538	19.074068
-229.679501	796.739087	-530.525146	1273.789139	-0.850612	2.436575	17818.23176
-366.249831	721.968739	-742.628787	1060.159572	-1.613575	0.147687	22198.40083
-526.472005	575.479893	-928.028732	848.818894	0.675314	-2.141201	22204.50453
-663.042335	445.013265	-1132.502745	566.522681	1.438276	-0.615276	22244.17859
-739.338609	277.161463	-1224.058274	279.648692	2.201239	2.436575	22244.94156
-856.071908	122.280027	-1307.221212	-14.091961	1.438276	2.436575	22194.58602
-890.405231	-49.386588	-1260.680485	-281.128919	2.201239	2.436575	22212.89712
-849.205243	-222.57913	-1233.213826	-564.188095	0.675314	-0.615276	22215.94897
-804.190442	-401.11241	-1166.836068	-846.484307	1.438276	-0.615276	22199.92676
-728.657131	-540.734591	-948.628726	-1005.943519	-0.087649	0.91065	22212.13416
-607.346055	-668.912331	-758.651004	-1195.158278	1.438276	0.91065	22224.34156
-445.597955	-785.64563	-478.64368	-1325.624906	-0.087649	1.673613	22212.89712
-264.775787	-850.497462	-229.154865	-1382.084149	1.438276	1.673613	22220.52675
-104.553612	-890.171525	59.24505	-1372.928596	-2.376537	-0.615276	22207.55638
99.920402	-895.512264	291.185722	-1414.128584	-0.850612	0.91065	22205.2675
238.016657	-855.075239	521.600468	-1314.943428	-2.376537	0.147687	22196.11194
403.579571	-772.675263	755.830029	-1183.713837	-1.613575	0.147687	22212.89712
555.409156	-662.045666	967.93367	-931.936134	-2.376537	-1.378238	22215.94897
657.646162	-538.445703	1070.170676	-793.839878	-1.613575	0.147687	22222.05268
727.838734	-377.460565	1183.089161	-471.106641	-1.613575	-0.615276	22231.20823
763.697983	-208.082838	1193.77064	-188.810428	-0.087649	-2.141201	22227.39341
767.512796	-21.91993	1214.370634	117.900592	1.438276	-1.378238	22215.94897
763.697983	170.34668	1186.141012	439.107904	-0.850612	0.147687	22210.60823
741.572063	363.376252	1105.266962	704.618937	3.727165	3.199538	22244.94156
696.557262	532.75398	968.696632	960.211454	0.675314	2.436575	22220.52675
602.712845	667.035421	790.926315	1154.766952	2.201239	-1.378238	22210.60823
483.690658	796.739087	516.259729	1321.092828	2.964202	-0.615276	22220.52675
348.646254	842.516851	398.763468	1405.781692	-0.087649	0.91065	22224.34156
215.127775	876.850174	171.400572	1499.626109	-0.087649	1.673613	22225.86749
67.875967	865.405733	-87.243796	1461.477972	-0.850612	2.436575	291.451765
-98.44991	819.627969	-332.154834	1364.581704	1.438276	3.199538	17.548143
-260.19801	780.716869	-596.139941	1237.166927	0.675314	0.91065	19960.63112
-390.664638	673.902086	-788.406551	1038.796616	-1.613575	0.147687	22206.79342
-560.805329	551.828048	-1003.562043	794.64854	-1.613575	0.147687	22194.58602
-686.69418	403.050314	-1150.813851	525.322694	-1.613575	0.91065	22197.63787
-778.249709	257.324432	-1217.954572	223.18945	-0.850612	2.436575	22209.08231
-865.990423	91.761518	-1292.72492	-82.758608	-0.850612	-0.615276	22164.06751
-876.671902	-93.638427	-1247.710118	-326.906684	-0.087649	0.147687	22199.16379
-868.279312	-246.993937	-1206.510131	-592.417716	0.675314	-2.141201	22219.00082
-794.271926	-425.527218	-1114.191639	-854.113935	0.675314	0.91065	22202.21564
-690.508994	-559.808659	-902.087999	-1043.328693	-2.376537	0.147687	22210.60823
-578.353471	-681.119735	-718.976942	-1253.143446	-1.613575	0.147687	22215.94897
-391.427601	-784.119704	-435.154804	-1298.158248	-0.850612	0.91065	22222.05268
-238.835054	-868.045605	-160.488218	-1381.321186	1.438276	-0.615276	22220.52675
-56.486959	-882.541897	84.42282	-1420.232285	1.438276	-2.141201	22251.80822
117.468545	-877.201158	355.274592	-1344.698975	1.438276	-0.615276	22241.88971
296.764788	-814.638214	571.956009	-1283.661956	1.438276	1.673613	22225.86749
435.624006	-749.786381	791.689277	-1118.099042	1.438276	1.673613	22240.36378
573.720261	-634.579008	975.563297	-904.469475	2.201239	-0.615276	22232.73415
661.460976	-514.030895	1089.244745	-712.965828	-0.087649	-2.141201	22216.71194
747.675765	-331.682801	1180.800273	-413.884436	-1.613575	0.147687	22225.10453
775.142424	-155.438409	1209.792857	-120.143782	-0.087649	2.436575	22225.86749
772.090573	33.77635	1196.822491	176.648723	-3.1395	0.91065	22207.55638
749.201691	221.465183	1172.407683	475.730116	-0.850612	0.91065	22196.11194
734.705399	375.583656	1069.407714	764.892993	-3.902463	-1.378238	22198.40083
658.409125	547.250272	896.215172	987.678112	-0.850612	0.147687	22183.14158
553.120267	676.953937	686.40042	1170.789169	-2.376537	0.91065	22170.17121
458.512888	789.872422	504.815288	1313.463201	-2.376537	1.673613	22210.60823
317.364782	851.672404	327.807933	1456.137233	-0.087649	3.199538	22207.55638
183.846303	883.716839	57.719124	1453.085382	1.438276	3.199538	22226.63045
39.646345	862.353882	-127.680821	1448.507605	-0.087649	0.91065	64.08887
-121.338792	819.627969	-426.762214	1315.752089	-0.087649	-0.615276	16.022217
-297.583184	773.850205	-642.680668	1150.952138	0.675314	0.91065	21625.41582
-442.546104	654.828018	-801.376917	980.811448	-0.087649	1.673613	22213.66009
-573.012732	522.835464	-996.695378	715.300415	0.675314	0.91065	22231.20823
-706.531211	364.139215	-1179.806435	469.626414	2.201239	1.673613	22241.12674
-806.47933	241.302214	-1248.473081	178.937611	-0.087649	-1.378238	22241.88971
-856.83487	61.243008	-1295.013808	-129.299335	1.438276	-2.141201	22202.21564
-870.5682	-115.764347	-1246.947156	-394.810367	-0.087649	-2.141201	22215.18601
-849.205243	-290.482813	-1168.361994	-625.225114	-0.850612	0.91065	22219.00082
-763.753417	-446.127212	-1048.576844	-883.869481	0.675314	2.436575	22197.63787
-675.249739	-578.882728	-850.969495	-1075.373128	0.675314	0.91065	22207.55638
-524.183117	-714.690095	-654.125109	-1241.699005	-1.613575	-2.141201	22219.76379
-373.116495	-788.697481	-403.873331	-1317.995279	-0.850612	-2.141201	22225.86749
-190.768401	-889.408562	-105.554901	-1372.928596	-0.850612	-0.615276	22204.50453
-6.894382	-913.823369	164.533908	-1375.217484	-4.665426	-0.615276	22204.50453
144.935203	-861.941903	433.859754	-1269.928626	-2.376537	0.91065	22208.31935
327.283297	-807.008586	623.074512	-1238.647154	-1.613575	0.91065	22199.16379
482.164733	-729.186387	833.652228	-1067.743501	-0.850612	0.91065	22217.4749
603.475808	-614.741977	1014.474396	-870.136152	-1.613575	-2.141201	22230.44527
692.742448	-485.801274	1068.644751	-690.076946	-0.087649	-1.378238	22218.23786
759.883169	-297.349478	1199.874342	-347.506677	0.675314	2.436575	22228.15638
771.32761	-111.949533	1182.326199	-50.714173	-0.850612	3.962501	22225.86749
760.646132	76.502263	1164.778056	265.1524	-0.850612	1.673613	22198.40083
754.54243	265.717022	1162.489167	563.47083	-1.613575	-1.378238	22202.21564
720.972069	433.568824	1057.963272	830.507788	-0.087649	-1.378238	22241.12674
662.986901	586.924334	893.926284	1057.107721	-0.087649	0.147687	22212.89712
557.698044	722.731701	678.00783	1234.115076	2.964202	3.199538	22201.45268
424.179565	818.865006	488.793071	1376.026145	-0.850612	1.673613	22238.83786
292.949974	857.776106	315.600529	1458.426121	0.675314	0.91065	22219.00082
131.201874	875.324249	67.63764	1427.144649	-0.850612	0.147687	22221.28971
0.735246	857.013143	-189.480802	1436.300201	0.675314	-0.615276	26.703696
-164.827668	812.761304	-422.184437	1298.966909	-0.850612	1.673613	14.496292
-315.89429	734.176142	-677.776954	1111.278076	-2.376537	0.91065	22046.57124
-501.294235	656.353943	-894.458371	945.715162	-1.613575	2.436575	22215.94897
-605.057167	495.368806	-1056.206471	644.344881	-0.850612	-1.378238	22189.24528
-745.442311	318.361451	-1174.465696	404.011618	-1.613575	-0.615276	22200.68972
-840.812653	172.635568	-1285.095293	105.693188	-2.376537	-2.904164	22186.95639
-862.17561	16.99117	-1283.569367	-169.73636	-0.087649	-2.141201	22196.87491
-872.094125	-174.512477	-1246.947156	-433.721467	-0.087649	1.673613	22190.7712
-822.501547	-324.816137	-1181.33236	-716.017679	-0.087649	1.673613	22208.31935
-743.153423	-479.697572	-1095.117571	-964.743532	-0.850612	-2.141201	22209.08231
-640.916416	-614.741977	-846.391719	-1134.121259	-0.087649	-2.904164	22208.31935
-534.101633	-715.453058	-649.547333	-1301.210099	0.675314	-0.615276	22213.66009
-354.042427	-826.845617	-346.651126	-1377.506372	-0.850612	-0.615276	22228.91934
-138.886935	-872.623382	-56.725286	-1379.032298	-0.087649	1.673613	22238.83786
22.861165	-878.727084	224.807964	-1366.824894	0.675314	2.436575	22246.46748
208.26111	-848.971537	447.593083	-1315.706391	-0.087649	0.147687	22244.94156
345.594403	-781.830816	672.66709	-1224.150862	-0.087649	0.147687	22223.5786
508.105466	-719.267871	891.637396	-1023.491662	0.675314	0.91065	22235.02304
621.786914	-588.801243	1055.674384	-813.67691	-1.613575	0.147687	22229.6823
714.105405	-434.682771	1131.207695	-638.958443	-0.850612	0.91065	22211.3712
763.697983	-266.830969	1196.059528	-294.862249	-0.087649	1.673613	22224.34156
769.801685	-83.719912	1227.341	15.663585	-0.087649	1.673613	22223.5786
759.120206	95.576332	1161.726205	271.256102	-0.087649	-2.141201	22192.29713
730.890585	294.709606	1104.503999	590.937489	0.675314	0.147687	22201.45268
706.475777	467.139184	1018.28921	864.841112	-3.1395	0.91065	22202.21564
645.438759	610.576179	874.852216	1114.329927	-0.850612	1.673613	22179.32676
534.046199	736.465031	629.178214	1258.529884	-0.087649	1.673613	22184.6675
406.631422	825.731671	460.563449	1392.811325	-0.087649	-0.615276	22219.76379
252.512949	876.850174	243.119069	1463.003897	-2.376537	-2.904164	22219.00082
125.861135	866.168696	-36.888255	1417.989096	-0.850612	-2.141201	7036.04236
-29.783264	840.227963	-255.85856	1398.152065	-0.087649	0.147687	19.074068
-200.686917	808.946491	-481.695531	1257.003958	-1.613575	1.673613	6033.509323
-389.138713	715.865037	-744.154712	1066.263274	-0.850612	1.673613	22148.04529
-486.03498	610.576179	-899.036148	904.515174	2.201239	0.91065	22236.54897
-626.420124	454.931781	-1095.880534	597.041191	2.964202	-2.904164	22249.51933
-764.516379	316.072562	-1181.33236	330.767196	0.675314	-1.378238	22229.6823
-829.368212	124.568916	-1276.702702	55.337648	2.964202	1.673613	22209.84527
-859.123759	-19.631042	-1247.710118	-210.936347	0.675314	2.436575	22224.34156
-878.197827	-201.979136	-1243.132342	-487.891821	-0.087649	1.673613	22204.50453
-805.716367	-353.808721	-1174.465696	-740.432487	1.438276	0.147687	22201.45268
-733.234907	-512.50497	-959.310204	-974.662047	-0.087649	-1.378238	22218.23786
-614.21272	-631.527157	-792.221364	-1156.247179	2.201239	-0.615276	22209.84527
-486.797943	-752.838232	-565.621432	-1326.387869	1.438276	1.673613	22225.10453
-280.798004	-837.527096	-292.480772	-1371.40267	-2.376537	1.673613	22227.39341
-103.027686	-877.201158	9.652472	-1365.298968	-3.1395	1.673613	22192.29713
47.275973	-897.038189	248.459809	-1351.565639	-0.850612	0.91065	22209.08231
234.201843	-844.39376	504.052325	-1286.713807	-2.376537	-0.615276	22209.08231
392.898093	-786.408592	728.36337	-1170.743471	-0.850612	0.91065	22200.68972
529.468422	-681.882697	929.02257	-967.795382	-2.376537	1.673613	22217.4749
642.386908	-561.334585	1044.992906	-806.810245	-0.087649	3.199538	22235.02304
740.046138	-389.667969	1138.07436	-546.639952	-0.087649	-0.615276	22217.4749
770.564647	-229.445794	1150.281764	-244.506708	-0.087649	-1.378238	22219.76379
749.964653	-56.253253	1186.141012	75.937642	-0.087649	-2.141201	22219.00082
733.179473	161.191127	1207.503969	420.033836	0.675314	-1.378238	22185.43046
739.283175	329.805892	1090.007707	680.204129	2.201239	3.199538	22234.26008
694.268374	495.368806	969.459595	935.796646	-0.087649	0.91065	22238.83786
616.446175	641.094688	814.578159	1149.426212	1.438276	-0.615276	22211.3712
494.372137	744.857621	606.289332	1308.122462	2.201239	-1.378238	22209.08231
377.638838	848.620553	424.704201	1423.329835	-0.087649	-2.141201	22238.83786
231.912955	866.168696	222.519076	1482.077966	-0.087649	0.91065	22225.10453
80.846333	859.302031	-68.169727	1451.559456	1.438276	2.436575	987.273782
-76.323991	837.939075	-322.236319	1392.048363	-1.613575	2.436575	16.022217
-251.042457	795.976124	-541.969587	1255.478033	1.438276	0.91065	16901.91351
-395.242415	711.28726	-765.517669	1060.159572	0.675314	0.147687	22185.43046
-550.886813	579.294707	-955.49539	828.981863	-3.902463	-2.141201	22198.40083
-660.753447	427.465122	-1120.295341	534.478246	-2.376537	0.91065	22202.97861
-792.746001	251.22073	-1211.85087	304.0635	-2.376537	2.436575	22186.95639
-862.17561	81.843002	-1283.569367	-27.062328	-1.613575	1.673613	22190.7712
-877.434864	-53.201402	-1304.169361	-280.365957	-0.850612	-1.378238	22209.08231
-872.094125	-227.156906	-1221.769385	-555.032542	-0.087649	-1.378238	22203.74157
-792.746001	-392.71982	-1141.658298	-823.595425	0.675314	-0.615276	22199.16379
-701.953435	-552.179032	-968.465757	-986.869451	-0.850612	0.147687	22217.4749
-600.479391	-661.282703	-784.591737	-1234.069378	-0.087649	1.673613	22200.68972
-415.842409	-776.490077	-493.139972	-1343.936012	2.201239	2.436575	22225.10453
-250.279495	-857.364127	-256.621523	-1378.269335	3.727165	0.147687	22240.36378
-71.746214	-874.149307	80.608007	-1362.247117	2.201239	-2.141201	22236.54897
102.972253	-877.201158	336.200523	-1330.965645	2.201239	0.147687	22240.36378
269.298129	-837.527096	529.993059	-1298.158248	0.675314	0.147687	22238.83786
433.335118	-766.571561	791.689277	-1141.750887	2.201239	3.199538	22225.86749
567.616559	-658.993815	963.355893	-924.306506	1.438276	3.199538	22225.10453
662.223939	-528.527187	1100.689186	-762.558406	2.201239	0.147687	22231.20823
738.520212	-367.54205	1168.592869	-474.921454	1.438276	-2.141201	22219.76379
765.986871	-192.06062	1200.637304	-185.758577	-1.613575	-2.904164	22213.66009
749.201691	-9.712526	1190.718789	131.633921	0.675314	0.147687	22209.08231
775.142424	199.339264	1154.85954	394.856066	2.201239	1.673613	22190.00824
713.342442	361.087364	1103.741037	735.137446	-2.376537	0.91065	22191.53417
682.06097	512.916949	942.755899	967.841081	-0.087649	-0.615276	22201.45268
589.742479	676.190974	777.955948	1174.603983	-2.376537	-4.430089	22172.4601
464.61659	771.561316	568.904158	1338.640971	1.438276	0.147687	22200.68972
349.409217	842.516851	398.000505	1436.300201	-0.087649	3.962501	22223.5786
221.99444	866.168696	149.274653	1478.263152	-0.087649	3.199538	22230.44527
53.379675	881.427951	-115.473417	1443.166866	-1.613575	0.91065	383.007294
-106.8425	815.050192	-370.302971	1269.974325	0.675314	0.91065	13.733329
-282.32393	777.665018	-594.614016	1201.307679	-2.376537	-1.378238	20788.44569
-431.864626	702.131707	-780.776923	1027.352174	-0.087649	0.147687	22193.06009
-558.51644	550.302123	-1002.036117	787.781875	2.201239	0.91065	22243.41563
-678.30159	412.96883	-1138.606447	518.456029	2.201239	1.673613	22247.99341
-782.827485	227.568885	-1224.058274	249.130183	0.675314	0.91065	22226.63045
-869.042274	68.109673	-1294.250845	-41.55862	1.438276	0.147687	22220.52675
-875.145976	-90.586576	-1243.895305	-322.328907	2.201239	-1.378238	22228.91934
-856.071908	-259.964304	-1180.569398	-606.151045	-0.850612	-1.378238	22202.97861
-804.190442	-423.23833	-1069.939801	-838.091717	-0.087649	0.91065	22193.06009
-692.797882	-568.20125	-913.53244	-1063.165725	-1.613575	0.91065	22215.18601
-586.746062	-694.090101	-738.05101	-1274.506403	-3.1395	-2.141201	22202.97861
-412.790558	-781.830816	-465.673313	-1336.306384	-1.613575	-2.141201	22222.05268
-249.516532	-857.364127	-164.303032	-1389.713776	-2.376537	-2.904164	22212.13416
-50.383258	-901.615966	102.733926	-1377.506372	-2.376537	-2.904164	22193.82305
129.675948	-910.008556	365.193107	-1346.987863	-2.376537	0.147687	22199.92676
290.661086	-823.793766	604.763407	-1240.17308	-0.850612	0.91065	22215.94897
443.253633	-761.230822	820.681861	-1114.284228	-1.613575	0.147687	22207.55638
587.453591	-656.704927	977.089222	-905.995401	-0.850612	-1.378238	22221.28971
666.801715	-519.371634	1119.763254	-704.573238	0.675314	0.147687	22232.73415
759.883169	-345.41613	1166.303981	-420.7511	-0.087649	-0.615276	22221.28971
793.453529	-172.986552	1154.85954	-123.958595	2.964202	3.199538	22215.94897
789.638716	26.909685	1199.874342	176.648723	3.727165	3.962501	22205.2675
762.93502	212.30963	1147.229913	456.656047	0.675314	0.147687	22215.18601
732.416511	400.761426	1071.696602	778.626322	0.675314	0.91065	22231.20823
672.905417	564.035452	929.785533	1030.404025	1.438276	-1.378238	22230.44527
573.720261	707.472447	743.622625	1212.75212	2.201239	0.147687	22207.55638
445.542521	797.502049	528.467133	1363.055779	-0.850612	1.673613	22225.86749
314.312931	860.064994	349.933853	1459.952046	-0.087649	2.436575	22229.6823
189.950005	858.539068	51.615423	1470.633525	-0.850612	0.91065	22227.39341
31.253755	866.931659	-116.23638	1442.403903	1.438276	0.147687	44.251839
-132.783233	839.465	-418.369623	1319.566903	1.438276	0.147687	12.970367
-309.790588	754.013173	-618.26586	1169.263244	-1.613575	0.147687	21843.62316
-414.316483	675.428012	-830.369501	993.781814	-0.850612	1.673613	22199.16379
-612.686795	502.998433	-1042.473142	702.330049	-0.850612	1.673613	22196.11194
-694.323807	368.716991	-1156.15459	466.574563	-0.850612	-1.378238	22214.42305
-807.242293	200.102226	-1281.280479	181.989462	-3.1395	-2.141201	22173.98602
-864.464498	33.013387	-1285.095293	-107.173415	0.675314	-0.615276	22201.45268
-881.249678	-118.053235	-1243.895305	-372.684448	-0.087649	0.91065	22208.31935
-859.886721	-293.534664	-1177.517547	-654.98066	0.675314	0.91065	22196.11194
-778.249709	-429.342031	-1057.732397	-934.987985	-0.850612	0.91065	22206.79342
-677.538627	-578.119765	-905.13985	-1098.262011	-0.087649	-0.615276	22216.71194
-515.790527	-713.16417	-663.280662	-1308.076763	0.675314	-1.378238	22203.74157
-359.383166	-811.586363	-390.902965	-1344.698975	2.201239	0.91065	22223.5786
-186.190625	-859.653015	-145.228964	-1388.187851	1.438276	0.147687	22254.09711
-4.605493	-885.593748	194.289454	-1373.691559	1.438276	1.673613	22240.36378
169.350011	-870.334493	430.807903	-1349.276751	2.964202	2.436575	22235.02304
353.986993	-805.482661	665.800426	-1229.491601	2.201239	2.436575	22241.88971
479.112882	-738.34194	866.459626	-1048.669433	2.964202	0.147687	22231.97119
596.609143	-605.586424	1026.6818	-852.588009	-1.613575	-0.615276	22219.00082
696.557262	-467.490168	1159.437316	-648.113996	2.201239	1.673613	22229.6823
745.386877	-297.349478	1189.955826	-371.921485	-0.850612	2.436575	22226.63045
783.535014	-132.549527	1215.133596	-25.536402	-2.376537	1.673613	22207.55638
778.957237	68.109673	1224.289149	252.944997	-0.087649	-1.378238	22199.92676
754.54243	261.139245	1109.844739	512.352327	-0.087649	-2.141201	22198.40083
711.053554	425.939197	1039.652167	814.485571	-1.613575	-0.615276	22190.7712
634.75728	577.005818	835.941116	1044.137355	-3.1395	0.91065	22176.27491
552.357305	716.627999	702.422637	1254.71507	-2.376537	0.91065	22199.16379
415.786975	809.709453	490.318996	1389.759475	-2.376537	0.91065	22205.2675
292.949974	867.694621	287.370908	1448.507605	-0.087649	-1.378238	22228.15638
153.327793	869.220547	27.963578	1468.344636	-0.087649	-0.615276	22234.26008
-16.812897	844.805739	-221.525237	1448.507605	0.675314	-1.378238	29.755547
-180.849886	810.472416	-443.547394	1305.833573	2.201239	2.436575	12.207404
-321.235029	737.990956	-669.384364	1126.53733	1.438276	1.673613	22110.66012
-464.672024	634.990987	-857.073197	938.085534	1.438276	0.91065	22215.94897
-611.160869	494.605843	-1037.895366	648.922657	0.675314	-2.141201	22239.60082
-727.131205	348.87996	-1165.310143	414.693097	2.201239	-2.141201	22246.46748
-830.131175	177.213344	-1265.258261	117.900592	0.675314	-1.378238	22196.87491
-879.723753	16.228207	-1282.043442	-129.299335	1.438276	1.673613	22223.5786
-866.753386	-181.379142	-1272.124926	-451.26961	0.675314	2.436575	22222.05268
-820.975622	-328.63095	-1162.258292	-725.173232	-0.850612	0.91065	22191.53417
-758.412677	-478.934609	-1005.087968	-942.617612	-0.087649	-1.378238	22212.89712
-653.886782	-628.475306	-861.650974	-1139.461998	0.675314	-2.141201	22218.23786
-488.323869	-752.075269	-600.717718	-1295.869359	2.201239	0.147687	22214.42305
-359.383166	-830.660431	-364.199269	-1340.121198	-1.613575	0.91065	22219.00082
-170.168407	-881.778934	-46.043808	-1369.113782	-2.376537	1.673613	22207.55638
30.490793	-885.593748	217.178336	-1372.928596	-3.1395	0.91065	22204.50453
190.712967	-883.30486	425.467164	-1335.543422	1.438276	2.436575	22200.68972
354.749956	-789.460443	708.526339	-1202.024943	0.675314	0.91065	22215.94897
503.527689	-713.16417	900.792949	-1016.624998	1.438276	1.673613	22223.5786
605.764696	-584.98643	1050.333645	-786.973214	-0.087649	0.91065	22220.52675
693.505411	-430.104994	1130.444732	-601.573269	0.675314	2.436575	22230.44527
753.779467	-250.808751	1180.03731	-343.691864	2.201239	1.673613	22222.81564
775.142424	-82.956949	1202.926192	-1.121595	0.675314	-1.378238	22203.74157
778.194275	116.939288	1193.77064	318.559792	-0.850612	-2.904164	22182.37861
739.283175	298.52442	1116.711403	599.330079	4.490127	0.91065	22239.60082
711.816517	464.087333	1000.741067	882.389254	2.201239	1.673613	22226.63045
630.179504	609.050253	837.467042	1082.285492	3.727165	3.199538	22219.76379
529.468422	732.650217	635.281916	1276.078027	3.727165	0.91065	22223.5786
394.424018	825.731671	485.74122	1411.885394	-0.850612	-2.904164	22223.5786
263.95739	853.961292	231.674628	1482.077966	0.675314	-2.141201	22223.5786
109.075954	872.272398	49.326534	1472.15945	-1.613575	-0.615276	9448.530534
-34.36104	847.85759	-284.088182	1398.152065	0.675314	1.673613	19.837031
-204.50173	792.924273	-477.880717	1253.952107	1.438276	2.436575	10711.99683
-361.672054	717.390962	-726.606569	1083.811417	-0.087649	0.147687	22182.37861
-497.479421	609.050253	-945.576875	871.707776	-3.1395	-1.378238	22183.14158
-643.205304	457.983632	-1126.399043	572.626383	-0.850612	-1.378238	22199.16379
-738.575646	295.472569	-1193.539764	354.419041	-1.613575	0.147687	22203.74157
-828.605249	126.857804	-1275.176777	33.974691	-2.376537	1.673613	22183.90454
-885.064492	-13.52734	-1270.599001	-219.328938	1.438276	0.91065	22206.03046
-875.908939	-188.245807	-1233.976789	-503.914038	-2.376537	-0.615276	22219.00082
-831.6571	-364.490199	-1156.15459	-734.328785	1.438276	-0.615276	22194.58602
-736.286758	-533.104964	-996.695378	-986.106488	0.675314	-2.141201	22202.21564
-637.101602	-653.653076	-823.502837	-1173.032359	-0.087649	-0.615276	22204.50453
-479.168316	-754.364157	-550.362177	-1288.239732	1.438276	3.962501	22219.76379
-311.316514	-832.186357	-282.562256	-1365.298968	2.964202	3.199538	22237.31193
-115.998053	-881.015972	4.311733	-1392.002664	0.675314	0.91065	22252.57118
67.113004	-877.964121	287.370908	-1352.328602	0.675314	-0.615276	22241.88971
224.283328	-869.571531	501.763437	-1304.261949	-0.087649	-1.378238	22223.5786
386.031428	-781.830816	742.859662	-1161.587918	-0.087649	0.91065	22239.60082
527.942497	-680.356772	917.578129	-957.876867	0.675314	1.673613	22227.39341
638.572094	-542.260517	1061.015123	-770.950996	0.675314	0.91065	22217.4749
723.260958	-414.082777	1171.64472	-510.01774	-0.850612	-0.615276	22228.91934
761.409095	-239.36431	1204.452118	-212.462273	0.675314	-2.141201	22225.10453
776.668349	-38.70511	1211.318783	89.670971	-2.376537	-2.904164	22196.11194
744.623914	148.983723	1176.985459	376.54496	2.201239	0.91065	22199.92676
744.623914	317.598488	1077.800304	653.500433	-2.376537	2.436575	22201.45268
692.742448	487.739178	978.615148	921.300354	0.675314	3.199538	22196.11194
619.498025	667.035421	810.763346	1084.57438	-2.376537	-1.378238	22180.08972
492.083248	757.827987	549.067127	1253.952107	-1.613575	-1.378238	22209.84527
369.246248	839.465	443.778269	1436.300201	-0.087649	-0.615276	22212.89712
221.231477	862.353882	217.941299	1482.840928	-2.376537	0.147687	22225.86749
106.787066	875.324249	-52.910472	1459.189084	2.201239	1.673613	1307.718131
-69.457326	844.042776	-319.184468	1346.270599	0.675314	0.91065	16.78518
-238.835054	782.242795	-554.939953	1260.055809	2.201239	1.673613	15842.15827
-376.168346	711.28726	-746.4436	1064.737349	0.675314	-0.615276	22190.7712
-534.864595	591.50211	-986.0139	803.804093	2.201239	0.147687	22228.91934
-669.909	435.857712	-1150.813851	528.374545	0.675314	2.436575	22237.31193
-785.116373	261.902208	-1215.665683	290.330171	2.201239	3.962501	22224.34156
-865.227461	114.6504	-1314.850839	-1.121595	2.964202	3.199538	22207.55638
-875.145976	-49.386588	-1243.132342	-264.343739	1.438276	-1.378238	22221.28971
-875.908939	-233.260608	-1202.695317	-545.114026	-0.087649	-0.615276	22222.05268
-824.027473	-401.11241	-1082.910167	-809.099133	-0.087649	-0.615276	22205.2675
-709.583062	-547.601256	-940.999098	-999.076855	-0.087649	1.673613	22207.55638
-593.612726	-676.541958	-747.969526	-1186.002725	-0.087649	2.436575	22221.28971
-436.442402	-784.119704	-491.614046	-1319.521204	-1.613575	0.91065	22219.76379
-266.301712	-865.756717	-231.443753	-1370.639708	-0.087649	-2.141201	22199.16379
-82.427692	-907.719668	48.563572	-1407.261919	-0.850612	-1.378238	22209.84527
106.024104	-893.223376	336.963486	-1380.558223	-0.087649	1.673613	22208.31935
267.009241	-847.445611	518.548617	-1327.150832	-1.613575	0.91065	22200.68972
424.179565	-760.467859	742.859662	-1160.824955	-0.087649	3.199538	22219.00082
568.379522	-655.941964	967.170707	-931.173171	-0.087649	0.91065	22228.15638
675.194305	-524.712374	1080.089192	-732.80286	1.438276	-1.378238	22220.52675
731.653548	-352.282795	1205.978043	-449.743684	-2.376537	-2.904164	22221.28971
760.646132	-208.845801	1210.55582	-185.758577	-1.613575	-1.378238	22220.52675
769.038722	0.205989	1221.237298	130.107996	-0.850612	2.436575	22189.24528
754.54243	194.761487	1168.592869	455.130122	2.201239	0.91065	22228.91934
720.972069	359.561438	1055.674384	694.700421	2.964202	0.147687	22239.60082
691.979485	538.094719	964.118856	983.863298	2.201239	-2.141201	22224.34156
601.18692	676.953937	765.748544	1189.863237	0.675314	-2.141201	22209.84527
485.216584	781.479832	533.04491	1290.574319	1.438276	1.673613	22241.88971
347.883291	847.85759	369.770884	1435.537239	0.675314	4.725464	22217.4749
189.950005	871.509435	150.800578	1472.922413	2.201239	4.725464	22225.10453
64.824116	869.983509	-111.658603	1461.477972	-0.850612	0.91065	498.214667
-115.998053	837.939075	-380.221487	1366.870592	1.438276	0.91065	16.022217
-264.012824	763.168726	-584.6955	1211.989157	-0.087649	1.673613	21317.94183
-432.627589	675.428012	-799.850992	996.833665	-0.850612	1.673613	22211.3712
-562.331254	544.961384	-1040.184254	762.604105	-3.902463	0.91065	22182.37861
-698.901584	401.524389	-1193.539764	441.396793	-1.613575	1.673613	22204.50453
-798.08674	226.04296	-1304.932324	201.06353	-1.613575	0.147687	22176.27491
-878.197827	69.635598	-1332.398982	-50.714173	-2.376537	-2.904164	22186.95639
-882.775604	-93.638427	-1256.865671	-344.454826	1.438276	-2.141201	22209.84527
-831.6571	-270.645782	-1165.310143	-622.173263	1.438276	0.147687	22215.94897
-772.908969	-421.712404	-1092.828683	-833.513941	1.438276	0.91065	22206.03046
-686.69418	-577.356802	-911.243551	-1082.239793	0.675314	0.147687	22205.2675
-556.990515	-695.616027	-693.036209	-1230.254564	-0.850612	-2.141201	22209.08231
-399.820191	-794.801182	-425.999251	-1311.891577	-0.850612	-2.141201	22222.05268
-221.286911	-858.890052	-161.251181	-1394.291552	1.438276	-1.378238	22243.41563
-17.57586	-881.015972	95.867261	-1412.602658	1.438276	0.147687	22246.46748
126.624097	-879.490046	356.037555	-1373.691559	0.675314	1.673613	22235.786
279.979608	-825.319692	545.252313	-1293.580471	-0.087649	0.91065	22227.39341
444.779559	-749.786381	846.622594	-1099.024973	-0.087649	0.91065	22231.97119
580.586926	-631.527157	995.400328	-873.188003	-0.850612	-0.615276	22225.86749
694.268374	-501.060529	1106.029925	-693.89176	-0.087649	-1.378238	22217.4749
757.594281	-321.764286	1186.141012	-398.625181	-0.087649	0.91065	22229.6823
765.986871	-157.727297	1211.318783	-82.758608	-0.850612	1.673613	22221.28971
776.668349	42.16894	1208.266932	225.478338	-0.850612	2.436575	22193.06009
746.14984	228.331848	1179.274348	502.433812	-3.902463	-0.615276	22193.06009
733.942436	380.924395	1076.274378	800.752242	-1.613575	-0.615276	22195.34898
680.535044	565.561377	909.185539	993.781814	-2.376537	-1.378238	22170.17121
552.357305	687.635415	733.704109	1221.14471	-0.850612	0.91065	22196.11194
457.749925	808.183528	521.600468	1352.3743	-3.1395	1.673613	22220.52675
317.364782	848.620553	360.615331	1460.715009	1.438276	1.673613	22218.23786
179.268526	876.850174	100.445038	1491.996481	2.201239	-0.615276	22226.63045
32.779681	865.405733	-133.02156	1466.818711	-0.087649	-2.141201	52.644429
-113.709165	818.865006	-419.132586	1327.19653	1.438276	2.436575	12.970367
-297.583184	753.250211	-643.443631	1179.944722	0.675314	3.962501	21761.22318
-460.85721	654.828018	-831.132464	964.026267	2.201239	1.673613	22232.73415
-614.21272	525.124352	-1031.028701	695.463384	0.675314	0.147687	22231.20823
-731.708982	360.324401	-1190.487913	468.863451	2.201239	-1.378238	22232.73415
-805.716367	212.30963	-1269.836038	154.522803	1.438276	-2.141201	22205.2675
-865.990423	36.828201	-1295.013808	-132.351186	1.438276	-1.378238	22216.71194
-873.620051	-134.075452	-1275.93974	-394.047404	-1.613575	-0.615276	22214.42305
-852.257094	-308.793919	-1164.54718	-693.89176	0.675314	1.673613	22212.13416
-774.434895	-472.830907	-1050.865732	-890.736146	-0.850612	0.147687	22214.42305
-674.486776	-606.349386	-863.939862	-1110.469414	-0.850612	-2.141201	22208.31935
-526.472005	-719.267871	-653.362146	-1269.928626	-1.613575	-2.904164	22225.10453
-363.19798	-811.586363	-381.747412	-1339.358235	-0.850612	0.147687	22222.81564
-178.560997	-877.201158	-93.347497	-1382.084149	-2.376537	0.91065	22196.87491
-16.049934	-881.778934	125.622808	-1385.898962	-0.850612	1.673613	22213.66009
173.164824	-887.882636	344.593113	-1440.832279	-0.850612	0.91065	22204.50453
337.201813	-791.749332	658.170798	-1272.980477	1.438276	0.147687	22206.79342
494.372137	-748.260455	851.963334	-1088.343495	0.675314	0.147687	22226.63045
622.549876	-610.927163	1054.911422	-853.350972	-0.087649	0.147687	22231.97119
699.609113	-472.067945	1144.941024	-645.062145	0.675314	2.436575	22219.00082
763.697983	-296.586515	1194.533602	-362.002969	-0.087649	1.673613	22222.81564
778.957237	-110.423607	1242.600255	-21.721589	-0.087649	2.436575	22219.00082
775.142424	74.213375	1222.000261	274.307953	1.438276	0.147687	22190.7712
752.253542	268.00591	1115.94844	543.633799	2.964202	-1.378238	22234.26008
731.653548	442.724377	1045.755869	811.43372	1.438276	2.436575	22231.20823
660.698013	567.087303	825.259638	1013.618845	1.438276	2.436575	22202.97861
542.438789	737.990956	684.874494	1261.581735	0.675314	2.436575	22220.52675
433.335118	804.368714	506.341214	1413.411319	1.438276	0.147687	22235.02304
283.794421	872.272398	256.089436	1460.715009	1.438276	-1.378238	22214.42305
152.56483	872.272398	65.348752	1479.789077	-1.613575	-1.378238	22222.05268
-22.153636	837.939075	-222.2882	1427.144649	0.675314	1.673613	26.703696
-178.560997	811.998341	-426.762214	1304.307648	-0.087649	2.436575	12.207404
-338.020209	735.702068	-693.036209	1131.115107	0.675314	2.436575	21980.19349
-502.057198	634.228024	-909.717626	928.929981	-0.850612	0.91065	22196.87491
-627.946049	484.687327	-1084.436093	637.478216	-3.902463	-3.667127	22186.95639
-761.464528	325.228115	-1202.695317	336.870898	-3.1395	-2.904164	22189.24528
-850.731169	162.717052	-1281.280479	62.204312	-1.613575	0.91065	22192.29713
-865.227461	-15.816228	-1269.836038	-179.654875	0.675314	1.673613	22199.92676
-881.249678	-167.645813	-1245.42123	-468.05479	1.438276	1.673613	22214.42305
-813.345994	-323.290211	-1159.206441	-706.099164	-1.613575	-1.378238	22211.3712
-748.494162	-491.904976	-1006.613894	-934.225022	1.438276	-2.141201	22210.60823
-618.027534	-619.319753	-821.213948	-1133.358296	-0.087649	-1.378238	22196.11194
-488.323869	-734.527126	-587.747351	-1274.506403	0.675314	1.673613	22227.39341
-301.397998	-803.956735	-348.940014	-1347.750825	2.201239	2.436575	22245.70452
-150.331376	-869.571531	-44.517882	-1353.091565	1.438276	2.436575	22240.36378
35.068569	-877.964121	241.593144	-1377.506372	1.438276	0.147687	22243.41563
203.683334	-867.282642	438.43753	-1340.884161	1.438276	-0.615276	22235.786
355.512918	-787.934518	719.97078	-1195.158278	2.201239	0.91065	22230.44527
508.105466	-716.216021	900.029986	-1005.180557	0.675314	1.673613	22228.15638
640.860982	-572.016063	1071.696602	-819.780612	-0.087649	3.199538	22230.44527
717.157256	-433.156845	1163.25213	-563.425132	-1.613575	0.91065	22216.71194
753.779467	-260.727267	1215.896559	-266.632627	-2.376537	-2.141201	22221.28971
762.93502	-73.038433	1206.741006	33.974691	-0.850612	-2.141201	22217.4749
751.490579	122.280027	1185.37805	336.107935	-2.376537	-2.141201	22186.95639
731.653548	286.317016	1119.000291	616.878222	-3.902463	0.147687	22190.7712
696.557262	457.983632	983.955887	856.448521	-0.850612	3.199538	22202.21564
635.520243	642.620614	735.992998	1002.174404	-0.087649	1.673613	22163.30454
506.57954	721.968739	631.467103	1274.552101	-1.613575	-0.615276	22206.03046
392.898093	818.865006	425.467164	1395.863176	2.201239	-0.615276	22231.97119
279.979608	877.613137	225.570927	1482.840928	0.675314	-0.615276	22216.71194
108.312992	873.798323	-1.029006	1470.633525	0.675314	1.673613	4697.561571
-37.412891	850.146478	-259.673374	1388.996512	-0.087649	2.436575	21.362957
-206.790619	782.242795	-488.562195	1274.552101	0.675314	1.673613	8873.25663
-359.383166	723.494664	-715.162128	1099.070672	0.675314	-2.141201	22173.22306
-515.027564	597.605812	-953.969465	872.470739	2.201239	-1.378238	22244.17859
-633.286789	448.828079	-1154.628665	570.337495	2.201239	1.673613	22226.63045
-756.886752	281.739239	-1198.880503	261.337587	-0.087649	0.91065	22207.55638
-860.649684	130.672617	-1246.184193	8.033958	-0.087649	3.199538	22218.23786
-888.116343	-21.91993	-1230.924938	-226.195602	1.438276	1.673613	22198.40083
-878.197827	-198.164322	-1259.154559	-568.002908	-0.850612	-1.378238	22200.68972
-808.005255	-378.986491	-1113.428677	-744.247301	-0.087649	-1.378238	22218.23786
-735.523795	-513.267933	-960.836129	-997.550929	-0.087649	0.147687	22212.89712
-622.60531	-654.416039	-811.295433	-1151.669402	-0.850612	0.91065	22208.31935
-463.146098	-761.993785	-539.680699	-1298.92121	-0.087649	2.436575	22230.44527
-280.035041	-865.756717	-298.584474	-1385.136	-3.1395	-0.615276	22205.2675
-112.946202	-908.48263	15.756174	-1416.417472	-0.087649	0.91065	22199.16379
42.698196	-899.327077	237.015368	-1386.661925	-1.613575	0.147687	22204.50453
220.468514	-864.993754	468.95604	-1350.802676	-1.613575	0.91065	22214.42305
377.638838	-793.275257	735.230035	-1174.558284	-1.613575	2.436575	22207.55638
532.520273	-699.43084	895.45221	-1001.365743	-0.087649	0.147687	22228.15638
664.512827	-551.416069	1081.615117	-765.610257	-0.087649	0.147687	22231.20823
740.809101	-394.245746	1170.118795	-508.491815	-0.087649	-2.141201	22217.4749
782.009088	-226.393943	1202.926192	-213.225236	1.438276	-1.378238	22222.05268
762.93502	-41.756961	1214.370634	84.330232	0.675314	-0.615276	22209.84527
765.986871	158.139276	1194.533602	407.826432	1.438276	2.436575	22224.34156
766.749834	333.620705	1091.533633	671.048576	2.201239	3.962501	22231.20823
708.764666	506.813247	986.244775	940.374422	-0.087649	0.147687	22218.23786
608.053584	657.879869	795.504091	1120.433628	2.201239	-1.378238	22196.87491
497.423988	765.457615	587.978227	1305.833573	-0.087649	-0.615276	22233.49712
357.801807	854.724255	445.304195	1433.248351	-1.613575	0.147687	22229.6823
241.831471	876.087211	195.81538	1476.737227	-0.087649	0.91065	22211.3712
88.475961	865.405733	-49.858621	1473.685376	-0.850612	2.436575	675.984985
-84.716581	842.516851	-304.688176	1393.574288	-0.087649	0.91065	18.311106
-247.227644	780.716869	-536.628848	1268.448399	-0.850612	0.91065	18086.03168
-415.842409	695.265043	-760.17693	1054.05587	-3.1395	-1.378238	22184.6675
-553.175701	567.850266	-962.362055	793.885577	-3.1395	0.91065	22199.16379
-669.146037	432.042898	-1144.710149	510.826402	-0.850612	3.199538	22196.11194
-792.746001	287.079978	-1288.910106	261.337587	-1.613575	1.673613	22168.64528
-856.071908	88.709667	-1271.361963	-45.373434	-3.1395	-0.615276	22202.21564
-865.990423	-60.068067	-1292.72492	-327.669646	1.438276	-2.141201	22207.55638
-867.516349	-228.682832	-1208.799019	-587.83994	-0.850612	-1.378238	22202.21564
-811.057106	-404.927224	-1109.613863	-818.254686	-1.613575	0.147687	22219.00082
-706.531211	-536.156815	-938.71021	-1044.091656	0.675314	2.436575	22210.60823
-576.064583	-694.853064	-732.710271	-1182.187912	-0.850612	0.91065	22202.97861
-423.472036	-767.334524	-487.03627	-1327.150832	-0.850612	-0.615276	22225.86749
-241.886905	-858.890052	-195.584504	-1365.298968	3.727165	-1.378238	22253.33415
-64.116587	-893.986338	66.874677	-1377.506372	1.438276	-2.141201	22231.97119
89.238923	-891.69745	286.607945	-1412.602658	1.438276	0.147687	22237.31193
279.216645	-824.556729	562.037494	-1272.217515	2.201239	2.436575	22241.12674
421.890677	-768.097487	810.763346	-1131.832371	0.675314	0.147687	22222.05268
588.979516	-659.756778	955.726266	-963.217606	-2.376537	-2.141201	22223.5786
668.327641	-528.527187	1122.815105	-702.28435	-1.613575	-2.141201	22231.20823
742.335026	-346.942056	1160.963242	-432.195541	0.675314	0.91065	22214.42305
772.853536	-181.379142	1194.533602	-146.084515	0.675314	1.673613	22222.05268
774.379461	-4.371787	1232.681739	182.752425	-0.850612	1.673613	22216.71194
765.986871	206.205928	1189.192863	458.181973	-0.087649	2.436575	22186.19343
746.14984	364.902178	1077.037341	715.300415	-2.376537	-1.378238	22190.00824
653.068386	533.516942	934.363309	973.18182	-1.613575	-1.378238	22179.32676
582.875814	664.746533	732.178184	1151.715101	-1.613575	0.91065	22177.03787
453.935112	799.790938	549.83009	1340.166897	1.438276	4.725464	22218.23786
324.231446	863.116845	328.570896	1419.515021	1.438276	3.962501	22232.73415
212.075924	874.561286	126.385771	1478.263152	-0.850612	3.199538	22216.71194
41.935234	860.827957	-95.636386	1462.240935	-0.087649	0.91065	266.273995
-116.761016	830.309447	-369.540008	1361.529853	0.675314	0.91065	16.022217
-272.405414	768.509465	-577.828835	1200.544716	-0.087649	0.91065	21117.28263
-423.472036	683.820602	-812.821358	1000.648479	1.438276	1.673613	22222.81564
-548.597925	530.465092	-1021.110186	745.818925	4.490127	3.199538	22247.23045
-672.960851	384.739209	-1198.880503	507.774551	1.438276	0.91065	22222.81564
-801.138591	230.620736	-1289.673069	197.248717	1.438276	-2.141201	22199.92676
-853.020057	58.95412	-1295.013808	-63.684539	2.201239	-2.141201	22227.39341
-883.538566	-115.001384	-1268.310112	-387.943702	-1.613575	0.147687	22212.13416
-851.494131	-266.830969	-1190.487913	-664.136213	0.675314	1.673613	22197.63787
-788.931187	-435.445733	-1062.310173	-860.217637	-1.613575	0.91065	22222.81564
-685.168255	-557.519771	-892.932446	-1086.817569	-0.087649	0.147687	22217.4749
-560.805329	-714.690095	-679.302879	-1227.965676	0.675314	-2.141201	22219.00082
-408.975744	-801.667847	-464.91035	-1346.2249	-1.613575	-2.141201	22219.00082
-227.390613	-878.727084	-159.725256	-1378.269335	-2.376537	-0.615276	22208.31935
-52.672146	-913.823369	101.970963	-1383.610074	-2.376537	0.91065	22199.92676
157.142607	-868.808568	323.99312	-1412.602658	-0.850612	1.673613	22205.2675
314.312931	-833.712282	621.548587	-1220.336048	-1.613575	0.147687	22215.94897
471.483254	-746.73453	821.444824	-1121.150893	-0.850612	-1.378238	22215.94897
593.557292	-619.319753	1003.792918	-924.306506	0.675314	-2.904164	22228.15638
694.268374	-491.142013	1126.629919	-666.425101	0.675314	0.91065	22233.49712
743.860952	-353.045758	1175.459534	-434.484429	2.201239	4.725464	22211.3712
765.223908	-160.016185	1192.244714	-88.099347	0.675314	2.436575	22213.66009
766.749834	55.139306	1237.259516	203.352419	-2.376537	-1.378238	22207.55638
761.409095	227.568885	1121.28918	496.33011	2.964202	-0.615276	22225.10453
697.320225	404.57624	1043.46698	766.418918	1.438276	-2.904164	22219.76379
646.201721	580.820632	895.45221	1012.855882	2.201239	1.673613	22211.3712
579.823963	707.472447	719.207817	1210.463231	1.438276	3.962501	22214.42305
447.83141	801.316863	532.281947	1385.181698	-0.850612	0.91065	22227.39341
308.209229	866.931659	290.422759	1428.670574	2.201239	0.91065	22231.20823
170.112973	876.850174	95.867261	1488.94463	-0.850612	-0.615276	22215.18601
19.809314	870.746472	-164.303032	1453.848344	0.675314	0.147687	59.511093
-144.990637	827.257596	-419.132586	1306.596536	-0.087649	1.673613	16.022217
-295.294296	764.694652	-615.21401	1186.048424	1.438276	3.199538	21919.91943
-439.494253	653.302092	-862.413936	948.00405	-2.376537	0.147687	22184.6675
-582.168285	525.124352	-1012.717595	680.204129	-1.613575	0.147687	22206.03046
-699.664547	347.354035	-1203.45828	431.478277	-3.1395	-3.667127	22191.53417
-820.212659	203.91704	-1284.33233	142.3154	1.438276	-1.378238	22188.48232
-870.5682	44.457828	-1286.621218	-108.699341	-0.850612	0.147687	22213.66009
-862.17561	-118.816198	-1256.865671	-402.439994	0.675314	3.199538	22204.50453
-853.020057	-301.164292	-1195.06569	-690.076946	-0.087649	0.147687	22201.45268
-776.723783	-467.490168	-1047.050919	-880.81763	-0.850612	-2.141201	22217.4749
-662.279373	-600.245685	-855.547272	-1115.047191	-0.087649	-2.141201	22211.3712
-535.627558	-722.319722	-670.910289	-1273.74344	3.727165	0.91065	22220.52675
-358.620203	-817.690065	-380.984449	-1361.484155	1.438276	0.91065	22251.04526
-164.827668	-877.201158	-117.762305	-1379.032298	2.964202	2.436575	22252.57118
-20.627711	-872.623382	208.785746	-1369.876745	2.201239	2.436575	22230.44527
176.979638	-877.964121	408.681983	-1321.810092	2.964202	1.673613	22235.786
333.386999	-803.193773	641.385618	-1230.254564	-0.850612	0.91065	22240.36378
487.505472	-721.55676	867.985551	-1030.358327	-1.613575	0.147687	22215.18601
607.290622	-602.534573	991.585514	-893.787997	-0.850612	0.91065	22222.81564
701.898001	-458.334615	1148.755838	-622.936225	-0.850612	1.673613	22231.97119
746.912803	-308.793919	1177.748422	-368.869634	-0.087649	2.436575	22207.55638
760.646132	-134.075452	1218.185447	-62.158614	1.438276	0.91065	22206.03046
744.623914	70.398561	1212.081745	293.382022	-1.613575	-2.141201	22209.84527
733.942436	252.746655	1141.126211	546.68565	-3.1395	-1.378238	22183.14158
700.372076	440.435489	1004.555881	811.43372	-0.850612	1.673613	22193.82305
643.14987	605.998402	841.281855	1025.063286	-0.087649	3.199538	22174.74899
543.964714	714.339111	695.555972	1255.478033	-2.376537	0.147687	22202.21564
414.261049	814.28723	476.585667	1392.048363	-0.850612	-1.378238	22222.05268
273.875906	865.405733	292.711647	1442.403903	1.438276	-0.615276	22232.73415
153.327793	885.242764	24.911727	1441.640941	1.438276	0.147687	22221.28971
-9.18327	847.094627	-232.969678	1412.648357	-0.850612	1.673613	25.940733
-183.901737	809.709453	-452.702947	1302.781723	-0.087649	3.199538	383.770257
-343.360949	731.887254	-686.169544	1153.241026	0.675314	1.673613	22124.39345
-472.301651	626.598396	-877.673191	937.322572	3.727165	-0.615276	22232.73415
-626.420124	483.924365	-1085.962018	627.5597	-0.087649	-0.615276	22238.83786
-724.079354	348.87996	-1182.095323	381.885699	-0.087649	0.147687	22212.13416
-828.605249	163.480015	-1223.295311	102.641337	0.675314	0.91065	22215.94897
-860.649684	-1.319936	-1250.761969	-163.632658	0.675314	0.91065	22214.42305
-881.249678	-166.88285	-1230.161975	-468.817753	-0.087649	0.91065	22199.16379
-837.760802	-338.549466	-1139.36941	-737.380636	-1.613575	-1.378238	22203.74157
-746.205274	-474.356833	-1006.613894	-943.380575	0.675314	-2.141201	22220.52675
-614.975683	-627.712343	-829.606539	-1163.113843	-0.087649	0.147687	22219.00082
-486.797943	-759.704897	-609.110308	-1285.187881	-1.613575	0.91065	22215.94897
-357.857241	-823.793766	-326.051132	-1372.165633	-0.850612	3.199538	22205.2675
-132.783233	-871.860419	-34.599367	-1395.054515	-2.376537	0.147687	22212.89712
54.142637	-906.956705	223.282038	-1405.735993	-3.1395	-1.378238	22191.53417
202.920371	-862.704866	445.304195	-1311.128614	-1.613575	0.147687	22209.08231
370.00921	-798.615996	716.918929	-1198.210129	-0.850612	2.436575	22225.10453
513.446205	-713.927132	863.407775	-1029.595364	0.675314	3.199538	22218.23786
632.468392	-597.956796	1035.07439	-829.699127	2.201239	1.673613	22228.91934
711.816517	-422.475367	1165.541018	-578.684387	0.675314	-0.615276	22234.26008
763.697983	-266.068006	1166.303981	-304.780764	-0.087649	-0.615276	22204.50453
782.772051	-77.61621	1232.681739	10.322846	-0.850612	-2.141201	22199.92676
778.194275	131.43558	1185.37805	362.048668	0.675314	0.147687	22242.65267
742.335026	303.102196	1135.022509	634.426365	2.201239	0.147687	22222.81564
697.320225	480.109551	1024.392912	906.041099	-0.087649	-0.615276	22207.55638
625.601727	638.8058	827.548526	1093.729933	-0.850612	-1.378238	22212.89712
508.105466	741.042807	647.48932	1286.759505	-0.087649	-2.904164	22225.10453
387.557353	828.020559	453.696785	1405.018729	-1.613575	-1.378238	22222.05268
263.194427	868.457584	162.245019	1437.826127	0.675314	1.673613	22228.91934
114.416694	870.746472	11.178397	1467.581674	1.438276	3.962501	6351.664785
-59.53881	831.07241	-261.962262	1417.226133	-1.613575	3.199538	17.548143
-226.62765	783.76872	-492.377009	1247.848405	1.438276	1.673613	12974.18134
-396.76834	719.67985	-709.058426	1092.204007	-1.613575	-1.378238	22166.3564
-517.316453	590.739148	-934.895396	856.448521	-2.376537	0.147687	22188.48232
-652.360857	438.909563	-1114.954602	577.20416	-0.087649	2.436575	22206.03046
-766.042305	303.865159	-1249.236044	297.196835	-2.376537	1.673613	22183.14158
-843.864504	136.013357	-1262.20641	36.263579	-0.087649	1.673613	22196.87491
-875.145976	-31.838446	-1263.732336	-236.877081	1.438276	0.91065	22216.71194
-857.597833	-196.638397	-1238.554566	-535.195511	-0.850612	-2.141201	22200.68972
-808.005255	-396.534634	-1130.213857	-786.973214	0.675314	-0.615276	22204.50453
-746.968236	-525.475336	-989.065751	-963.217606	2.201239	1.673613	22219.76379
-621.079385	-663.571592	-796.799141	-1158.536067	1.438276	1.673613	22222.81564
-457.805359	-748.260455	-528.99922	-1311.891577	-1.613575	-0.615276	22216.71194
-281.560967	-836.00117	-263.488188	-1380.558223	2.964202	-0.615276	22248.75637
-111.420276	-884.830785	15.756174	-1351.565639	2.201239	-0.615276	22247.99341
89.238923	-861.941903	288.133871	-1359.195267	0.675314	0.91065	22225.10453
255.5648	-855.075239	534.570835	-1277.558254	2.201239	3.199538	22238.07489
398.238832	-774.964151	762.696693	-1142.513849	-0.850612	1.673613	22233.49712
534.046199	-681.119735	941.992936	-979.239824	-1.613575	0.91065	22212.89712
660.698013	-546.07533	1067.118825	-742.721375	-0.850612	-0.615276	22222.81564
720.209107	-403.401298	1186.903975	-505.439964	-0.087649	-2.141201	22228.91934
770.564647	-214.18654	1173.933608	-239.165969	-0.850612	-2.141201	22192.29713
778.194275	-34.127334	1233.444702	102.641337	-0.850612	-0.615276	22193.82305
741.572063	170.34668	1164.015093	378.070885	-1.613575	3.199538	22204.50453
726.312809	333.620705	1088.481782	695.463384	-0.087649	0.91065	22188.48232
694.268374	496.894731	941.992936	934.270721	-2.376537	-2.141201	22171.69713
616.446175	646.435428	788.637426	1109.75215	-0.087649	-2.141201	22197.63787
481.40177	773.850205	607.052295	1329.485418	-0.850612	-0.615276	22214.42305
371.535136	846.331665	394.185691	1424.85576	-0.850612	2.436575	22221.28971
217.416663	882.953876	162.245019	1469.107599	0.675314	1.673613	22231.97119
106.024104	867.694621	-97.925274	1406.544655	0.675314	2.436575	893.429365
-84.716581	841.753888	-330.628909	1350.848375	0.675314	0.91065	14.496292
-213.657283	803.605751	-531.288108	1229.5373	-0.850612	-1.378238	19574.57198
-384.560936	704.420596	-786.117663	1063.211423	2.964202	0.147687	22222.05268
-525.709043	573.953968	-966.176869	819.063347	2.201239	2.436575	22232.73415
-658.464559	427.465122	-1135.554596	552.026389	3.727165	3.962501	22239.60082
-771.383044	268.00591	-1249.236044	283.463506	0.675314	2.436575	22219.00082
-859.123759	103.968922	-1269.836038	-8.751222	2.201239	0.147687	22218.23786
-879.723753	-70.749545	-1269.836038	-295.625211	-0.087649	-2.904164	22215.94897
-875.908939	-238.601347	-1217.954572	-586.314014	-0.850612	0.91065	22196.87491
-798.08674	-406.453149	-1105.036087	-825.121351	-0.087649	0.91065	22206.79342
-717.975652	-555.230883	-937.947247	-1044.854619	-0.087649	0.91065	22218.23786
-577.590509	-689.512325	-771.621371	-1230.254564	0.675314	0.147687	22229.6823
-431.101663	-784.882667	-478.64368	-1357.669341	-1.613575	-2.904164	22197.63787
-255.620234	-865.756717	-237.547455	-1381.321186	-3.1395	-3.667127	22203.74157
-77.849916	-876.438195	82.133932	-1384.373037	-1.613575	-0.615276	22212.89712
99.157439	-887.119674	307.970902	-1398.869329	-1.613575	2.436575	22198.40083
285.320347	-855.075239	584.926376	-1254.669372	-2.376537	1.673613	22210.60823
444.779559	-761.993785	771.089283	-1102.076824	-0.850612	0.91065	22231.97119
573.720261	-661.282703	955.726266	-937.276873	1.438276	0.147687	22215.94897
659.935051	-541.497554	1064.829937	-738.143599	-2.376537	-2.141201	22212.89712
721.735032	-354.571683	1120.526217	-487.128858	-0.087649	0.91065	22218.23786
760.646132	-195.112471	1196.059528	-168.973397	0.675314	1.673613	22186.95639
756.831318	12.413393	1218.185447	122.478369	2.964202	2.436575	22219.76379
764.460945	201.628152	1196.822491	458.944936	2.201239	1.673613	22246.46748
743.097989	376.346619	1084.666968	735.137446	2.201239	0.147687	22220.52675
672.142454	556.405825	934.363309	997.596628	-0.087649	-2.904164	22201.45268
582.112851	681.531713	774.904097	1192.915088	-0.087649	0.91065	22231.97119
469.194366	788.346497	565.852307	1364.581704	-0.850612	3.962501	22225.10453
314.312931	862.353882	340.7783	1448.507605	-1.613575	3.199538	22219.76379
201.394446	870.746472	127.148733	1464.529823	1.438276	0.91065	22231.20823
57.957451	876.087211	-100.977125	1431.722425	-0.850612	-0.615276	151.066622
-116.761016	833.361298	-387.088151	1350.085412	0.675314	0.91065	12.970367
-274.694302	774.613167	-616.739935	1210.463231	-1.613575	0.147687	21528.51955
-445.597955	674.665049	-787.643588	1011.329957	-2.376537	1.673613	22187.71935
-581.405322	535.805831	-999.747229	757.263366	-0.850612	1.673613	22196.87491
-720.264541	375.583656	-1140.895335	487.93752	-3.1395	-0.615276	22201.45268
-804.190442	233.672587	-1279.754553	198.011679	-2.376537	-1.378238	22202.21564
-872.094125	66.583748	-1261.443448	-56.817875	0.675314	-0.615276	22209.84527
-883.538566	-98.216204	-1285.095293	-360.477044	-0.850612	0.147687	22207.55638
-841.575616	-256.14949	-1224.058274	-624.462151	-0.087649	0.147687	22210.60823
-761.464528	-417.89759	-1109.613863	-899.128736	-0.087649	0.147687	22197.63787
-692.797882	-586.512355	-901.325036	-1114.284228	0.675314	-0.615276	22206.03046
-533.33867	-706.297505	-693.799171	-1228.728639	0.675314	-1.378238	22230.44527
-412.027595	-774.201189	-456.51776	-1365.298968	2.964202	-0.615276	22238.83786
-200.686917	-869.571531	-127.680821	-1369.876745	1.438276	0.91065	22245.70452
-34.36104	-894.749301	135.541324	-1382.084149	1.438276	2.436575	22243.41563
153.327793	-884.830785	380.452362	-1340.121198	-0.850612	0.91065	22222.05268
319.65367	-820.741916	635.281916	-1254.669372	1.438276	0.147687	22234.26008
456.986962	-747.497493	855.778147	-1072.321277	-0.850612	-0.615276	22232.73415
577.535075	-622.371604	987.770701	-900.654662	0.675314	0.91065	22212.89712
691.979485	-488.090162	1137.311397	-680.158431	-1.613575	0.91065	22221.28971
738.520212	-314.134658	1170.881758	-400.151106	0.675314	3.962501	22222.81564
778.194275	-156.201372	1230.392851	-119.380819	-0.087649	1.673613	22192.29713
782.009088	47.509679	1207.503969	209.456121	-3.902463	-1.378238	22192.29713
763.697983	229.857773	1164.778056	513.11529	-0.850612	-0.615276	22203.74157
730.890585	420.598457	1090.007707	812.959645	-2.376537	0.147687	22190.00824
674.431343	585.398409	930.548495	1038.796616	-1.613575	3.199538	22189.24528
572.194336	696.790968	757.355954	1250.900256	-2.376537	0.91065	22217.4749
451.646223	811.235379	526.178245	1395.863176	-0.087649	0.91065	22227.39341
296.001825	866.168696	355.274592	1459.952046	-0.087649	-2.141201	22220.52675
161.720383	880.664988	89.763559	1479.026115	-0.087649	-2.141201	22230.44527
32.779681	861.590919	-203.214132	1404.255767	0.675314	0.91065	42.725913
-142.701749	818.102043	-412.265922	1323.381716	0.675314	3.199538	13.733329
-318.946141	754.013173	-648.78437	1147.137324	3.727165	3.962501	21877.95648
-450.938694	657.116906	-861.650974	940.374422	5.25309	-0.615276	22238.83786
-585.983099	511.391023	-1059.258322	701.567086	0.675314	-1.378238	22225.10453
-717.975652	350.405886	-1198.117541	425.374575	-0.087649	-2.141201	22215.18601
-820.212659	206.968891	-1246.184193	147.656139	1.438276	1.673613	22228.15638
-874.383013	26.909685	-1291.198994	-130.82526	0.675314	1.673613	22209.08231
-882.012641	-146.282856	-1262.20641	-423.039988	-0.850612	0.91065	22205.2675
-849.968206	-314.897621	-1194.302727	-708.388052	2.201239	-0.615276	22220.52675
-752.308975	-475.119796	-1043.236105	-909.810214	2.201239	-1.378238	22204.50453
-682.116404	-606.349386	-858.599123	-1141.750887	-0.087649	-2.141201	22211.3712
-521.894229	-708.586393	-635.814003	-1266.876775	1.438276	2.436575	22233.49712
-341.07206	-832.949319	-342.07335	-1356.906378	-1.613575	1.673613	22193.06009
-180.086923	-871.860419	-95.636386	-1360.721192	-0.850612	1.673613	22209.08231
-2.316605	-873.386344	151.563541	-1404.210068	-1.613575	0.91065	22209.84527
199.86852	-871.097456	462.852338	-1314.943428	-0.850612	0.91065	22199.16379
358.564769	-815.401176	710.052264	-1214.995309	-1.613575	-0.615276	22219.76379
498.18695	-718.504909	884.770731	-1041.039805	2.201239	1.673613	22235.786
637.046168	-585.749393	1026.6818	-829.699127	-0.087649	2.436575	22215.94897
727.838734	-453.756839	1137.311397	-632.854741	-0.087649	1.673613	22222.81564
748.438728	-298.112441	1152.570652	-382.602963	-0.087649	-0.615276	22219.00082
760.646132	-102.79398	1206.741006	-26.299365	-0.087649	-2.141201	22188.48232
752.253542	96.339294	1164.015093	274.307953	2.964202	-2.141201	22227.39341
753.016504	282.502202	1137.311397	589.411564	0.675314	0.91065	22240.36378
724.786883	448.828079	1022.104024	859.500372	-0.087649	3.199538	22215.18601
638.572094	622.783583	848.911483	1063.974386	1.438276	2.436575	22214.42305
549.305454	730.361329	668.852277	1285.23358	1.438276	0.147687	22239.60082
406.631422	821.153894	464.378263	1393.574288	1.438276	-0.615276	22225.86749
280.74257	866.931659	262.956101	1459.189084	-1.613575	0.147687	22215.94897
147.224091	877.613137	65.348752	1475.974264	2.201239	2.436575	22230.44527
-8.420307	856.25018	-236.784492	1403.492804	1.438276	3.199538	23.651845
-180.849886	801.316863	-457.280723	1296.678021	-0.087649	0.91065	13.733329
-350.227613	717.390962	-702.191762	1113.566964	-0.850612	0.147687	22096.16382
-499.76831	604.472477	-914.295402	905.278137	-0.850612	-2.141201	22197.63787
-621.079385	467.139184	-1056.206471	634.426365	-2.376537	-0.615276	22192.29713
-735.523795	315.3096	-1269.073075	317.033866	-0.087649	1.673613	22188.48232
-825.553398	161.95409	-1244.658267	116.374667	1.438276	3.962501	22214.42305
-855.308945	-10.475489	-1261.443448	-171.262285	0.675314	0.91065	22206.03046
-872.857088	-184.430993	-1253.81382	-459.6622	-1.613575	-2.141201	22200.68972
-845.390429	-345.41613	-1153.865702	-716.780642	1.438276	0.147687	22217.4749
-731.708982	-487.327199	-1036.36944	-999.076855	-0.087649	-0.615276	22192.29713
-622.60531	-619.319753	-807.480619	-1125.728669	2.964202	3.962501	22216.71194
-492.138682	-741.393791	-574.014022	-1305.024912	4.490127	5.488426	22247.23045
-319.709104	-827.60858	-298.584474	-1401.158217	0.675314	0.91065	22237.31193
-123.62768	-871.860419	-20.103075	-1369.113782	1.438276	-1.378238	22241.88971
32.779681	-913.060407	211.837597	-1410.31377	0.675314	0.147687	22236.54897
196.816669	-862.704866	494.896773	-1308.839726	-0.087649	2.436575	22226.63045
367.720322	-786.408592	744.385588	-1189.054576	-1.613575	1.673613	22223.5786
526.416572	-700.956766	899.267023	-994.499078	-2.376537	0.147687	22228.91934
626.36469	-573.541989	1064.829937	-821.306537	-0.087649	0.147687	22216.71194
734.705399	-422.475367	1164.778056	-561.136244	1.438276	-0.615276	22220.52675
766.749834	-246.993937	1217.422484	-268.921515	-0.850612	-2.141201	22211.3712
766.749834	-63.882881	1241.074329	67.545051	-1.613575	-2.141201	22186.19343
781.246126	136.776319	1225.815075	358.233854	-1.613575	0.91065	22190.00824
753.016504	299.287382	1120.526217	643.581918	-2.376537	0.91065	22206.79342
678.246156	477.820663	968.696632	857.974447	-1.613575	1.673613	22183.90454
624.838765	630.41321	834.415191	1076.944752	-3.1395	-2.904164	22190.7712
527.179534	728.07244	646.726357	1316.515052	-0.850612	-2.904164	22225.86749
378.401801	850.909441	465.904189	1416.46317	-0.850612	0.147687	22228.91934
253.275912	853.198329	203.445007	1473.685376	0.675314	2.436575	22220.52675
98.394476	883.716839	-26.969739	1433.248351	-1.613575	2.436575	3200.628681
-42.75363	836.413149	-287.902995	1377.552071	-0.087649	0.91065	18.311106
-224.338762	783.005757	-495.42886	1258.529884	2.201239	-0.615276	11336.86331
-368.538719	712.050223	-734.999159	1070.078088	2.201239	0.147687	22203.74157
-508.1609	593.790999	-956.258353	853.39667	2.201239	2.436575	22242.65267
-647.783081	464.850296	-1111.902751	569.574532	1.438276	2.436575	22228.91934
-765.279342	287.079978	-1243.132342	313.219053	-0.087649	1.673613	22215.18601
-857.597833	129.909655	-1260.680485	36.263579	-0.850612	-1.378238	22229.6823
-863.701535	-53.201402	-1287.384181	-242.21782	1.438276	-0.615276	22206.79342
-898.797821	-207.319875	-1243.895305	-540.53625	1.438276	-0.615276	22200.68972
-817.923771	-395.008708	-1108.8509	-761.032481	-0.850612	0.147687	22222.81564
-733.99787	-526.238299	-967.702794	-987.632414	0.675314	1.673613	22201.45268
-616.501608	-651.364188	-768.56952	-1175.321247	0.675314	0.91065	22224.34156
-474.590539	-778.016002	-530.525146	-1331.728608	-3.1395	0.147687	22211.3712
-287.664669	-861.941903	-318.421505	-1430.913764	-0.850612	-0.615276	22193.06009
-111.420276	-893.223376	40.933944	-1373.691559	-0.850612	0.147687	22203.74157
77.794482	-887.882636	261.430175	-1430.150801	-2.376537	0.147687	22213.66009
255.5648	-856.601164	516.259729	-1289.765657	-0.850612	2.436575	22204.50453
402.053645	-782.593779	762.696693	-1127.254595	-1.613575	0.91065	22222.81564
559.223969	-672.727145	958.015154	-974.662047	-0.087649	-2.141201	22235.02304
669.853566	-546.838293	1080.852155	-787.736177	2.201239	-1.378238	22222.81564
727.838734	-397.297597	1148.755838	-513.832554	0.675314	-2.141201	22216.71194
762.172057	-208.845801	1203.689155	-200.254869	1.438276	0.91065	22206.03046
788.875753	-12.764377	1205.978043	116.374667	0.675314	2.436575	22215.18601
752.253542	169.583717	1155.622503	401.72273	1.438276	2.436575	22226.63045
732.416511	351.931811	1096.874372	687.833757	0.675314	-2.141201	22238.07489
695.794299	506.813247	919.104054	905.278137	2.201239	-0.615276	22213.66009
627.127653	649.487279	789.400389	1129.589181	1.438276	1.673613	22220.52675
481.40177	770.035391	607.052295	1341.692822	-1.613575	0.91065	22228.91934
353.22403	832.598335	382.74125	1444.692792	-0.087649	3.199538	22225.86749
215.890738	882.190913	163.770945	1498.863146	-1.613575	0.91065	22217.4749
60.246339	849.383516	-60.5401	1481.315003	-0.850612	-0.615276	474.562822
-85.479543	837.176112	-322.999281	1378.315033	0.675314	0.91065	15.259255
-248.753569	783.005757	-557.228842	1249.374331	1.438276	2.436575	19000.824
-396.005377	675.428012	-802.902843	1041.085504	-2.376537	3.199538	22176.27491
-541.73126	563.272489	-986.776862	759.552254	-3.1395	0.91065	22208.31935
-698.901584	396.18365	-1130.213857	516.167141	-2.376537	0.91065	22172.4601
-782.064522	252.746655	-1243.132342	198.011679	-0.087649	-1.378238	22197.63787
-843.864504	94.813369	-1309.5101	-34.691955	-0.087649	-3.667127	22224.34156
-872.857088	-73.801396	-1285.095293	-326.143721	-0.087649	-0.615276	22201.45268
-873.620051	-264.54208	-1204.221242	-596.995492	-0.850612	0.147687	22207.55638
-800.375628	-417.134628	-1120.295341	-830.46209	0.675314	0.91065	22216.71194
-700.427509	-547.601256	-944.813912	-1048.669433	0.675314	-0.615276	22193.06009
-576.064583	-674.25307	-715.162128	-1180.661986	-0.850612	-2.141201	22221.28971
-414.316483	-762.756748	-505.347375	-1327.913794	3.727165	-1.378238	22257.91192
-247.227644	-869.571531	-244.414119	-1356.143416	2.201239	-0.615276	22235.786
-76.323991	-888.645599	69.926528	-1414.128584	3.727165	3.199538	22241.88971
97.631513	-884.830785	290.422759	-1375.217484	1.438276	2.436575	22241.12674
273.875906	-808.534512	543.726388	-1296.632322	3.727165	2.436575	22223.5786
446.305484	-744.445642	791.689277	-1092.158309	-2.376537	-1.378238	22219.00082
581.349889	-662.045666	982.429962	-905.232438	-0.850612	-1.378238	22231.20823
672.142454	-523.949411	1122.815105	-712.965828	0.675314	0.147687	22220.52675
753.779467	-352.282795	1189.192863	-445.165908	-0.087649	3.199538	22214.42305
772.853536	-163.068036	1196.059528	-126.247484	-1.613575	3.199538	22205.2675
775.905387	5.546729	1213.607671	194.959829	0.675314	0.91065	22194.58602
769.038722	184.080009	1135.785472	457.41901	-3.1395	-2.141201	22178.5638
734.705399	382.450321	1091.533633	764.892993	1.438276	-1.378238	22201.45268
681.298007	564.798415	884.770731	944.189236	-0.850612	0.147687	22199.16379
572.194336	679.242825	747.437439	1147.137324	-1.613575	3.199538	22204.50453
476.061031	791.398348	552.881941	1381.366884	1.438276	3.962501	22231.97119
344.83144	844.042776	365.193107	1453.848344	0.675314	2.436575	22231.20823
215.890738	883.716839	144.696876	1491.233519	1.438276	0.91065	22221.28971
67.113004	858.539068	-142.177113	1466.055748	-0.087649	0.147687	92.318491
-113.709165	834.124261	-368.777046	1363.055779	-0.850612	0.147687	14.496292
-266.301712	781.479832	-590.036239	1200.544716	1.438276	3.199538	21383.55663
-431.101663	677.7169	-848.680607	992.255889	2.201239	1.673613	22230.44527
-566.146068	524.36139	-1024.162037	722.16708	1.438276	-0.615276	22241.88971
-704.242323	396.946613	-1172.93977	452.841234	-0.850612	-1.378238	22190.7712
-823.26451	196.287413	-1262.969373	215.559822	2.964202	-1.378238	22224.34156
-868.279312	51.324493	-1272.887889	-91.914161	0.675314	-0.615276	22228.15638
-856.83487	-96.690278	-1269.836038	-373.44741	-0.850612	0.91065	22196.11194
-847.679318	-282.853186	-1212.613833	-629.039927	-0.850612	-0.615276	22212.13416
-800.375628	-427.816106	-1074.517577	-858.691711	-0.087649	-1.378238	22220.52675
-699.664547	-595.667908	-913.53244	-1093.684234	-0.850612	-2.904164	22186.19343
-557.753478	-706.297505	-671.673252	-1238.647154	-0.087649	-2.904164	22223.5786
-402.872042	-801.667847	-420.658512	-1321.810092	-0.850612	0.91065	22210.60823
-202.212842	-864.993754	-175.747473	-1441.595242	-1.613575	1.673613	22199.92676
-28.257338	-897.038189	58.482087	-1470.587826	-2.376537	3.199538	22199.16379
154.853719	-874.91227	322.467194	-1358.432304	1.438276	2.436575	22216.71194
308.972192	-830.660431	618.496736	-1235.595303	-0.850612	0.91065	22216.71194
463.853627	-751.312306	849.674445	-1068.506464	0.675314	0.147687	22223.5786
588.216553	-623.897529	1036.600316	-866.321338	3.727165	2.436575	22232.73415
691.979485	-496.482752	1127.392882	-670.239915	-0.850612	2.436575	22220.52675
766.749834	-314.897621	1212.081745	-399.388144	0.675314	3.962501	22209.08231
785.823902	-128.734713	1238.022478	-36.980843	-0.087649	0.91065	22205.2675
781.246126	44.457828	1212.081745	256.75981	3.727165	-0.615276	22231.97119
756.831318	240.539252	1130.444732	533.715284	2.964202	0.91065	22215.94897
739.283175	406.865128	1029.733651	751.159664	4.490127	0.91065	22222.81564
664.512827	588.45026	909.948502	1053.292908	-1.613575	0.91065	22224.34156
566.853597	700.605782	716.155966	1265.396548	0.675314	2.436575	22224.34156
444.016596	822.67982	513.970841	1406.544655	1.438276	-1.378238	22228.91934
295.238862	867.694621	344.593113	1456.900195	1.438276	-2.141201	22229.6823
157.90557	878.3761	79.845044	1491.996481	-0.087649	-0.615276	22217.4749
-6.894382	852.435367	-157.436367	1451.559456	-2.376537	0.91065	51.118503
-153.383227	821.153894	-416.843698	1314.989126	2.201239	3.962501	13.733329
-321.235029	743.331695	-657.17696	1144.085473	-0.850612	2.436575	21958.83053
-466.960912	642.620614	-903.613924	890.018882	-2.376537	-2.141201	22190.00824
-612.686795	493.079917	-1069.939801	645.107843	-2.376537	-1.378238	22203.74157
-741.627497	339.724407	-1211.087907	362.811631	-0.850612	0.147687	22178.5638
-820.975622	189.420748	-1272.124926	94.248747	-0.850612	1.673613	22205.2675
-868.279312	11.65043	-1326.29528	-183.469689	-0.087649	0.91065	22224.34156
-889.642268	-136.364341	-1272.887889	-433.721467	-1.613575	-0.615276	22196.11194
-833.945988	-320.23836	-1184.384211	-681.684356	2.964202	-2.141201	22207.55638
-766.042305	-491.142013	-1044.76203	-947.958351	-0.087649	-2.141201	22206.79342
-663.805298	-610.1642	-847.154682	-1110.469414	0.675314	0.147687	22206.03046
-504.346086	-713.927132	-606.821419	-1275.269365	4.490127	2.436575	22246.46748
-328.101694	-819.21599	-367.25112	-1368.350819	2.201239	3.199538	22254.86007
-162.53878	-884.067823	-58.251212	-1379.79526	2.964202	1.673613	22237.31193
3.024134	-861.178941	159.956131	-1411.076733	1.438276	0.91065	22228.91934
183.08334	-881.015972	418.600499	-1300.447136	-0.850612	-1.378238	22240.36378
358.564769	-790.986369	719.97078	-1198.973092	-0.087649	-0.615276	22219.00082
486.742509	-722.319722	902.318874	-995.262041	-0.850612	2.436575	22219.76379
633.994317	-593.37902	1073.98549	-820.543574	1.438276	2.436575	22231.97119
716.394293	-436.208696	1151.044726	-593.943641	0.675314	0.91065	22220.52675
743.097989	-269.882819	1200.637304	-307.832615	-0.087649	-1.378238	22206.79342
776.668349	-77.61621	1235.73359	11.848772	-0.087649	0.147687	22200.68972
761.409095	82.605965	1174.696571	322.374606	-0.087649	0.91065	22193.82305
734.705399	263.428134	1109.844739	562.707868	-1.613575	2.436575	22191.53417
688.164672	457.983632	920.62998	769.470769	-2.376537	1.673613	22180.08972
629.416541	602.183589	819.155936	1054.05587	-0.850612	0.91065	22203.74157
532.520273	735.702068	678.770792	1285.996542	-0.087649	-1.378238	22215.18601
416.549937	827.257596	451.407897	1417.226133	-0.087649	-2.141201	22229.6823
265.483316	874.561286	263.719063	1482.077966	0.675314	1.673613	22233.49712
140.357427	875.324249	30.252466	1474.448338	-0.850612	2.436575	22217.4749
-16.049934	864.64277	-252.80671	1426.381686	-2.376537	1.673613	25.940733
-181.612848	806.657602	-463.384425	1305.833573	1.438276	-1.378238	2342.295602
-331.916507	750.961323	-734.999159	1112.804001	1.438276	-1.378238	22157.96381
-473.064614	627.361359	-905.902812	910.618876	0.675314	0.147687	22231.20823
-646.257155	461.035482	-1112.665714	584.070824	1.438276	0.91065	22240.36378
-750.020087	319.887376	-1231.687901	330.767196	2.964202	3.199538	22204.50453
-854.545982	158.139276	-1246.947156	89.670971	1.438276	3.199538	22222.05268
-901.849672	6.309691	-1340.02861	-231.536341	0.675314	-0.615276	22220.52675
-871.331162	-191.297658	-1233.213826	-477.210343	-0.087649	-2.141201	22201.45268
-825.553398	-356.097609	-1150.050888	-731.276934	-0.850612	-0.615276	22213.66009
-753.834901	-507.927193	-992.117602	-973.899084	-0.087649	1.673613	22220.52675
-635.575677	-642.971598	-789.169514	-1137.17311	-0.850612	1.673613	22214.42305
-505.109049	-749.786381	-574.014022	-1298.158248	-1.613575	2.436575	22202.21564
-330.390582	-831.423394	-379.458524	-1395.054515	-1.613575	0.91065	22209.84527
-130.494345	-873.386344	-36.888255	-1374.454521	-0.850612	-0.615276	22197.63787
39.646345	-903.141891	191.237603	-1428.624876	-1.613575	0.91065	22204.50453
227.335179	-839.815984	467.430114	-1318.758241	-0.850612	1.673613	22221.28971
360.090695	-797.090071	632.230065	-1190.580502	1.438276	2.436575	22225.86749
534.046199	-702.482691	886.296657	-995.262041	0.675314	0.147687	22224.34156
645.438759	-578.882728	1066.355863	-800.706543	0.675314	0.147687	22231.20823
707.23874	-420.186479	1154.85954	-566.476983	1.438276	-1.378238	22219.76379
758.357244	-237.838385	1227.341	-252.136335	1.438276	-1.378238	22202.21564
794.979455	-63.119918	1228.103963	70.596902	2.201239	0.91065	22233.49712
762.172057	136.776319	1215.896559	376.54496	1.438276	1.673613	22234.26008
748.438728	319.124413	1093.822521	620.693036	2.201239	1.673613	22222.05268
688.927635	476.294737	923.681831	842.715192	3.727165	0.147687	22214.42305
641.623945	641.094688	826.785563	1112.041038	1.438276	-2.141201	22235.02304
501.238801	745.620583	629.178214	1320.329865	0.675314	0.147687	22221.28971
371.535136	835.650186	434.622716	1408.07058	-0.087649	2.436575	22226.63045
257.853688	870.746472	246.933883	1488.181668	-0.087649	3.962501	22231.97119
93.8167	870.746472	11.94136	1483.603891	0.675314	2.436575	4321.420942
-61.064736	856.25018	-283.325219	1407.307617	-1.613575	-0.615276	19.837031
-215.946171	786.820571	-492.377009	1288.285431	-0.087649	-1.378238	14846.4919
-373.116495	721.968739	-739.576936	1085.337342	-2.376537	0.147687	22154.91195
-528.760894	573.953968	-979.147235	844.241118	-1.613575	2.436575	22201.45268
-643.205304	444.250302	-1144.710149	515.404178	-2.376537	2.436575	22185.43046
-781.301559	266.479985	-1227.110125	256.75981	-1.613575	2.436575	22185.43046
-843.101541	114.6504	-1251.524932	30.159877	-0.850612	-2.141201	22213.66009
-883.538566	-46.334738	-1290.436032	-302.491876	-0.850612	-1.378238	22212.13416
-865.990423	-208.082838	-1213.376795	-533.669585	0.675314	0.147687	22205.2675
-808.005255	-382.038342	-1154.628665	-809.862096	-0.087649	2.436575	22210.60823
-739.338609	-545.312367	-966.939831	-1005.943519	-0.850612	0.91065	22212.89712
-598.953465	-666.623443	-758.651004	-1174.558284	-0.850612	0.147687	22214.42305
-459.331285	-762.756748	-536.628848	-1301.973061	2.201239	-2.141201	22245.70452
-267.827638	-825.319692	-293.243735	-1404.973031	-0.087649	-1.378238	22245.70452
-96.923984	-874.91227	-1.029006	-1401.158217	1.438276	0.147687	22234.26008
79.320408	-878.727084	264.482026	-1362.247117	1.438276	3.199538	22230.44527
247.935173	-854.312276	561.274531	-1294.343434	-0.087649	0.91065	22235.02304
418.075863	-797.090071	755.067066	-1169.217545	-0.850612	-0.615276	22222.81564
549.305454	-665.86048	966.407744	-940.328724	-0.850612	-1.378238	22218.23786
658.409125	-543.023479	1093.822521	-741.958412	-0.087649	-1.378238	22230.44527
738.520212	-391.956857	1181.563236	-478.736268	1.438276	0.147687	22225.10453
758.357244	-217.238391	1230.392851	-170.499322	-0.087649	0.91065	22204.50453
769.038722	-29.549557	1207.503969	121.715406	-1.613575	2.436575	22200.68972
734.705399	164.242978	1152.570652	371.967183	-1.613575	2.436575	22190.7712
720.209107	351.168848	1104.503999	716.063378	-0.850612	0.91065	22173.22306
698.083187	507.576209	889.348508	935.033683	-2.376537	-1.378238	22192.29713
599.660994	663.983571	795.504091	1167.737318	1.438276	1.673613	22222.05268
476.061031	776.139093	556.696754	1287.522468	1.438276	3.199538	22220.52675
361.61662	844.042776	405.630132	1409.596506	-0.850612	0.91065	22227.39341
228.098141	878.3761	175.215386	1486.655742	-0.850612	-0.615276	22231.97119
89.238923	869.983509	-62.828988	1443.929829	-0.087649	-1.378238	1580.095828
-83.953618	840.227963	-329.102983	1382.129847	-0.087649	0.91065	17.548143
-242.649867	794.450199	-560.280692	1240.981741	3.727165	1.673613	20200.96439
-412.027595	704.420596	-790.695439	1036.507727	2.964202	3.199538	22215.18601
-552.412738	568.613228	-986.776862	794.64854	2.201239	0.91065	22236.54897
-685.168255	422.887346	-1177.517547	515.404178	1.438276	0.147687	22209.84527
-792.746001	249.694804	-1233.213826	281.937581	1.438276	-0.615276	22209.84527
-866.753386	85.657816	-1259.154559	-27.062328	-0.850612	-0.615276	22214.42305
-885.827454	-69.22362	-1290.436032	-337.588162	-0.850612	-0.615276	22206.79342
-865.990423	-253.860602	-1201.932354	-565.71402	-0.087649	0.147687	22207.55638
-808.005255	-411.030926	-1115.717565	-828.936164	-0.087649	0.147687	22214.42305
-701.190472	-556.756809	-956.258353	-1035.699066	-0.087649	-1.378238	22210.60823
-577.590509	-674.25307	-724.317681	-1207.365682	-2.376537	-3.667127	22215.94897
-412.027595	-787.171555	-494.665897	-1338.595273	-2.376537	-1.378238	22198.40083
-254.094308	-896.275226	-240.599306	-1397.343403	0.675314	0.147687	22214.42305
-89.294357	-897.801152	50.85246	-1439.306354	-0.850612	1.673613	22200.68972
118.99447	-907.719668	309.496828	-1375.217484	1.438276	2.436575	22209.08231
285.320347	-829.897468	597.133779	-1231.017527	-0.850612	0.147687	22228.15638
444.016596	-764.282673	772.615209	-1131.069408	2.964202	-0.615276	22228.15638
581.349889	-657.46789	993.874403	-905.995401	-0.087649	0.147687	22221.28971
662.986901	-505.638305	1115.94844	-719.832493	0.675314	3.199538	22229.6823
730.890585	-344.653168	1179.274348	-455.847386	1.438276	2.436575	22216.71194
794.979455	-182.905067	1209.792857	-135.403037	1.438276	2.436575	22208.31935
782.772051	4.020803	1185.37805	180.463537	2.964202	1.673613	22239.60082
748.438728	193.998525	1180.800273	478.781967	2.201239	-0.615276	22231.20823
740.046138	386.265134	1067.881788	745.818925	-0.087649	-0.615276	22196.87491
683.586895	560.220638	906.896651	985.389224	1.438276	2.436575	22215.18601
577.535075	693.739117	758.88188	1228.774337	3.727165	5.488426	22238.83786
462.327702	808.946491	496.422698	1325.670605	2.964202	4.725464	22219.00082
325.757372	856.25018	362.904219	1463.003897	0.675314	0.147687	22225.86749
193.001856	880.664988	130.963547	1503.440922	-0.087649	-0.615276	22231.97119
48.038936	857.776106	-129.206746	1459.952046	1.438276	2.436575	57.985168
-117.523978	831.07241	-386.325188	1346.270599	0.675314	3.199538	15.259255
-299.10911	773.850205	-595.376978	1196.729902	-1.613575	2.436575	21668.14173
-456.279434	661.694682	-836.473203	996.070702	-1.613575	0.147687	22177.80084
-582.931248	528.176203	-992.117602	751.922626	-1.613575	-2.141201	22194.58602
-729.420093	369.479954	-1176.754584	447.500494	-0.087649	-2.141201	22197.63787
-812.583032	205.442966	-1278.991591	201.06353	-1.613575	-1.378238	22194.58602
-873.620051	68.109673	-1280.517516	-115.566005	-1.613575	0.91065	22207.55638
-889.642268	-103.556943	-1310.273063	-412.35851	-1.613575	0.147687	22210.60823
-846.153392	-288.956888	-1187.436062	-624.462151	-2.376537	-2.141201	22205.2675
-788.168224	-443.838323	-1111.902751	-879.291705	0.675314	-2.141201	22204.50453
-690.508994	-597.193834	-904.376887	-1079.950905	2.201239	-0.615276	22226.63045
-542.494223	-691.801213	-677.013991	-1252.380483	3.727165	0.147687	22245.70452
-380.746123	-799.378959	-435.154804	-1350.039714	1.438276	1.673613	22243.41563
-215.946171	-857.364127	-129.969709	-1365.298968	1.438276	2.436575	22246.46748
-24.442524	-884.067823	93.578373	-1434.728577	0.675314	0.91065	22228.91934
154.853719	-887.119674	410.970872	-1330.202683	1.438276	1.673613	22231.20823
309.735154	-826.082655	658.170798	-1228.728639	-0.850612	-0.615276	22229.6823
463.090664	-749.023418	832.889265	-1105.891638	-0.087649	-0.615276	22224.34156
604.238771	-621.608641	1022.866987	-864.795413	0.675314	2.436575	22219.76379
688.927635	-485.038311	1131.207695	-680.158431	-0.850612	3.962501	22221.28971
753.016504	-314.134658	1169.355832	-409.306659	-0.850612	1.673613	22210.60823
768.275759	-139.416191	1231.918777	-59.869726	-3.1395	-2.141201	22195.34898
777.431312	55.139306	1216.659522	201.826493	-0.087649	-1.378238	22200.68972
743.097989	213.072593	1131.970658	480.307892	-0.850612	-0.615276	22204.50453
699.609113	415.257718	1029.733651	758.789291	1.438276	3.962501	22166.3564
659.172088	560.983601	845.859632	1003.70033	-0.087649	1.673613	22198.40083
564.564708	710.524297	746.674476	1253.189145	-0.850612	-1.378238	22231.97119
448.594372	814.28723	508.630102	1344.744673	1.438276	-2.904164	22215.94897
300.579601	866.168696	269.822765	1416.46317	-0.850612	-2.904164	22225.10453
179.268526	865.405733	86.711708	1469.107599	1.438276	1.673613	22231.97119
22.861165	854.724255	-167.354883	1429.433537	-1.613575	2.436575	35.096286
-141.175823	805.89464	-407.688145	1324.144679	0.675314	2.436575	14.496292
-310.553551	757.065024	-664.043625	1181.470647	2.964202	1.673613	22097.68975
-460.85721	659.405794	-877.673191	957.159603	0.675314	-1.378238	22215.18601
-600.479391	510.62806	-1063.073136	677.915241	2.964202	-0.615276	22234.26008
-732.471944	362.613289	-1166.836068	400.959768	-0.087649	0.147687	22220.52675
-810.294144	197.050376	-1241.606417	164.441319	-0.850612	0.147687	22208.31935
-875.908939	34.539313	-1334.68787	-167.447471	-0.087649	0.91065	22200.68972
-869.042274	-148.571744	-1241.606417	-418.462212	-1.613575	-2.141201	22216.71194
-836.234877	-318.712435	-1174.465696	-680.921393	2.201239	-0.615276	22212.89712
-748.494162	-473.59387	-1022.636111	-960.928718	0.675314	-2.141201	22214.42305
-652.360857	-624.660492	-843.339868	-1143.276812	-0.087649	0.91065	22230.44527
-550.12385	-729.94935	-637.339929	-1297.395285	-0.850612	3.962501	22204.50453
-346.412799	-810.060437	-368.014083	-1394.291552	0.675314	3.962501	22200.68972
-158.723966	-892.460413	-70.458615	-1385.136	1.438276	1.673613	22208.31935
9.127836	-884.830785	185.896864	-1398.869329	-0.087649	0.147687	22211.3712
191.47593	-873.386344	440.726418	-1335.543422	-0.087649	1.673613	22212.13416
341.779589	-814.638214	680.296718	-1231.780489	0.675314	1.673613	22229.6823
504.290652	-736.053052	845.859632	-1054.010172	0.675314	1.673613	22231.20823
626.36469	-599.482722	1050.333645	-821.306537	0.675314	0.91065	22219.76379
703.423927	-436.971659	1141.126211	-609.202896	-0.087649	-1.378238	22218.23786
745.386877	-266.830969	1156.385466	-324.617795	-0.087649	-1.378238	22206.79342
788.11279	-91.349539	1244.889143	8.796921	0.675314	-2.141201	22226.63045
768.275759	91.761518	1185.37805	293.382022	4.490127	1.673613	22239.60082
751.490579	287.842941	1117.474366	600.856005	2.964202	2.436575	22225.86749
711.053554	451.116967	964.118856	837.374453	0.675314	0.147687	22199.16379
653.831349	618.968769	867.222588	1085.337342	-0.850612	-1.378238	22229.6823
528.70546	731.887254	655.88191	1287.522468	-1.613575	-2.141201	22231.97119
385.268465	831.07241	419.363462	1377.552071	-1.613575	-2.141201	22211.3712
272.34998	870.746472	272.111653	1469.107599	0.675314	1.673613	22225.10453
136.542613	874.561286	22.622839	1465.292785	-0.087649	3.199538	2304.910428
-3.079568	824.205745	-275.695592	1379.077996	-0.850612	0.91065	16.022217
-208.316544	805.131677	-471.777015	1286.759505	-0.850612	-1.378238	688.192389
-353.279464	714.339111	-705.243612	1102.122523	-3.902463	-2.141201	22112.949
-508.923862	591.50211	-909.717626	891.544807	-0.850612	1.673613	22184.6675
-630.234938	469.428073	-1103.510161	588.648601	-0.850612	2.436575	22180.08972
-746.205274	303.865159	-1211.087907	352.130152	-0.850612	1.673613	22205.2675
-835.471914	151.272611	-1229.399013	94.248747	-0.087649	0.147687	22207.55638
-886.590417	-24.208818	-1289.673069	-209.410422	1.438276	0.147687	22196.11194
-874.383013	-175.27544	-1295.013808	-559.610318	0.675314	-2.141201	22215.94897
-806.47933	-347.705019	-1167.599031	-777.054698	-0.850612	-0.615276	22211.3712
-745.442311	-501.823491	-1015.006484	-983.054637	1.438276	3.199538	22206.79342
-625.657161	-639.919747	-803.665806	-1189.054576	1.438276	1.673613	22228.91934
-476.879427	-736.053052	-538.917736	-1293.580471	0.675314	0.147687	22248.75637
-315.89429	-816.164139	-308.502989	-1383.610074	1.438276	-1.378238	22232.73415
-138.886935	-890.171525	-13.23641	-1365.298968	0.675314	-0.615276	22241.12674
50.327824	-877.964121	253.800548	-1359.958229	1.438276	1.673613	22237.31193
219.705551	-854.312276	498.711586	-1292.817508	-0.087649	3.199538	22221.28971
374.586987	-790.223406	721.496706	-1178.373098	-0.087649	2.436575	22225.86749
532.520273	-691.801213	905.370725	-970.847233	1.438276	0.91065	22228.91934
639.335057	-562.097548	1077.037341	-778.580624	-0.087649	-2.141201	22216.71194
712.579479	-402.638336	1152.570652	-551.980691	2.201239	-0.615276	22212.13416
767.512796	-243.942086	1232.681739	-256.714112	0.675314	0.147687	22212.13416
757.594281	-69.22362	1213.607671	85.093194	-2.376537	2.436575	22189.24528
758.357244	120.754102	1191.481751	368.915333	-2.376537	0.147687	22193.82305
738.520212	323.70219	1100.689186	633.663402	2.964202	0.147687	22188.48232
714.105405	483.924365	977.852185	904.515174	-0.850612	-2.904164	22180.08972
613.394324	638.042837	827.548526	1131.878069	-0.850612	-1.378238	22215.94897
509.631391	757.827987	600.948593	1294.389132	-0.087649	2.436575	22234.26008
380.690689	830.309447	389.607915	1357.71504	-0.087649	2.436575	22214.42305
232.675918	863.116845	186.659827	1463.003897	-0.850612	1.673613	22222.05268
100.683364	884.479801	-16.288261	1458.426121	1.438276	1.673613	2209.540086
-67.9314	857.776106	-267.303002	1356.189114	0.675314	0.91065	17.548143
-208.316544	807.420565	-506.110338	1253.189145	2.964202	0.91065	13435.7738
-377.694272	730.361329	-767.043594	1083.811417	2.964202	1.673613	22210.60823
-521.131266	593.028036	-950.154651	853.39667	2.201239	3.962501	22225.10453
-669.909	439.672526	-1111.902751	547.448613	2.201239	3.962501	22209.08231
-772.146007	279.450351	-1198.880503	319.322755	1.438276	0.147687	22228.91934
-859.123759	121.517065	-1242.369379	4.219144	-0.850612	-2.141201	22209.08231
-859.123759	-44.808812	-1320.191578	-290.284472	1.438276	0.147687	22193.06009
-880.486715	-226.393943	-1215.665683	-539.010324	-0.087649	0.147687	22221.28971
-801.901553	-391.193895	-1166.073106	-797.654692	-0.087649	3.199538	22214.42305
-708.820099	-530.816075	-980.673161	-1030.358327	-0.087649	-1.378238	22209.08231
-618.790497	-671.201219	-757.125079	-1173.795321	-0.850612	-1.378238	22218.23786
-452.46462	-768.097487	-505.347375	-1324.098981	-2.376537	-2.904164	22202.21564
-277.746153	-868.045605	-260.436337	-1420.232285	-2.376537	-0.615276	22199.92676
-123.62768	-884.067823	31.015429	-1402.684143	-0.850612	2.436575	22210.60823
67.875967	-884.830785	310.25979	-1356.906378	-0.850612	2.436575	22217.4749
255.5648	-842.867835	569.667121	-1266.876775	-0.087649	1.673613	22219.76379
416.549937	-784.882667	757.355954	-1144.039775	-0.850612	-1.378238	22228.91934
561.512857	-676.541958	913.763315	-951.773165	1.438276	-1.378238	22234.26008
640.098019	-533.104964	1048.044757	-763.321369	0.675314	-0.615276	22210.60823
730.127622	-384.32723	1177.748422	-513.832554	1.438276	1.673613	22202.21564
768.275759	-225.630981	1209.792857	-138.454887	-0.087649	1.673613	22207.55638
787.349828	-17.342154	1213.607671	130.107996	2.201239	2.436575	22230.44527
762.93502	175.687419	1184.615087	423.085687	-0.850612	-0.615276	22225.10453
750.727616	349.642923	1073.222527	696.226347	2.201239	-2.904164	22219.76379
686.638746	526.650278	943.518862	934.270721	0.675314	-2.141201	22202.97861
607.290622	676.190974	821.444824	1183.759536	-0.087649	2.436575	22228.91934
498.18695	783.005757	568.141195	1350.085412	3.727165	4.725464	22233.49712
347.883291	845.568702	406.393095	1446.218717	-0.850612	1.673613	22214.42305
217.416663	879.902025	154.615392	1486.655742	1.438276	0.147687	22225.10453
83.898184	870.746472	-92.584535	1454.611307	2.201239	-0.615276	205.236976
-119.049904	839.465	-332.154834	1369.922443	1.438276	1.673613	13.733329
-268.5906	784.531683	-563.332543	1243.270629	-2.376537	2.436575	19692.06824
-412.790558	679.242825	-791.458402	1038.033653	-0.087649	2.436575	22190.00824
-550.12385	556.405825	-966.176869	799.989279	-2.376537	0.147687	22186.19343
-666.857149	406.865128	-1150.050888	505.485662	-0.850612	-0.615276	22191.53417
-772.908969	241.302214	-1246.947156	266.678326	1.438276	0.91065	22218.23786
-867.516349	76.502263	-1257.628634	-21.721589	1.438276	-0.615276	22207.55638
-878.96079	-87.534725	-1311.798988	-320.040019	-0.850612	0.91065	22200.68972
-846.916355	-249.282826	-1211.087907	-592.417716	1.438276	1.673613	22214.42305
-805.716367	-436.971659	-1106.562012	-847.24727	2.201239	0.147687	22209.08231
-701.190472	-559.045697	-934.895396	-1042.565731	0.675314	-2.904164	22214.42305
-576.064583	-660.519741	-712.110277	-1221.861974	2.201239	-2.141201	22253.33415
-411.264632	-795.564145	-451.177021	-1314.943428	2.201239	0.147687	22251.04526
-236.546165	-860.415978	-209.317834	-1369.113782	2.201239	0.91065	22234.26008
-41.227705	-892.460413	105.022814	-1405.735993	0.675314	2.436575	22235.02304
128.150023	-877.964121	339.252374	-1347.750825	0.675314	0.147687	22239.60082
293.712937	-826.845617	619.259699	-1231.017527	-0.087649	-0.615276	22219.00082
460.038813	-768.097487	811.526308	-1119.624967	-0.087649	-0.615276	22225.10453
578.298038	-638.393821	998.452179	-895.313922	-1.613575	1.673613	22231.20823
671.379492	-512.50497	1079.326229	-725.936195	0.675314	3.199538	22212.13416
764.460945	-346.942056	1156.385466	-471.869604	0.675314	2.436575	22199.16379
739.283175	-176.801366	1203.689155	-143.795627	-3.902463	-1.378238	22200.68972
754.54243	15.465244	1226.578037	195.722791	-1.613575	0.91065	22188.48232
745.386877	197.050376	1148.755838	464.285675	-1.613575	0.147687	22196.11194
728.601697	380.161432	1061.778086	725.218931	-2.376537	0.147687	22186.19343
669.090603	550.302123	921.392943	971.655895	-0.850612	2.436575	22193.82305
578.298038	692.213192	774.904097	1213.515082	-0.850612	2.436575	22223.5786
472.246217	794.450199	511.681953	1316.515052	0.675314	0.91065	22235.02304
316.601819	864.64277	303.393126	1402.729841	-0.850612	-1.378238	22215.18601
206.735185	863.116845	97.393187	1422.566872	0.675314	0.147687	22220.52675
45.750047	865.405733	-134.547485	1446.98168	-2.376537	0.147687	70.955535
-120.575829	814.28723	-387.088151	1328.722456	0.675314	1.673613	15.259255
-286.138743	764.694652	-625.895488	1166.211393	2.964202	2.436575	21585.74175
-437.968328	678.479863	-820.450986	1000.648479	-0.850612	-1.378238	22225.86749
-579.116434	535.805831	-998.984266	745.055962	0.675314	-2.141201	22225.10453
-702.716398	393.131799	-1140.895335	478.781967	2.201239	0.91065	22216.71194
-803.427479	218.413332	-1226.347162	217.848711	-0.087649	1.673613	22222.81564
-863.701535	62.005971	-1269.836038	-84.284533	2.201239	1.673613	22200.68972
-866.753386	-111.949533	-1237.02864	-350.558528	2.201239	0.147687	22206.79342
-852.257094	-280.564298	-1190.487913	-631.328816	0.675314	-1.378238	22216.71194
-782.827485	-444.601286	-1067.650913	-862.506525	-0.087649	-2.904164	22206.03046
-688.983068	-590.327169	-894.458371	-1090.632383	1.438276	-0.615276	22219.00082
-548.597925	-714.690095	-699.902873	-1260.010111	-0.087649	1.673613	22208.31935
-381.509085	-804.719698	-418.369623	-1330.202683	-2.376537	1.673613	22210.60823
-201.449879	-894.749301	-139.125262	-1372.165633	0.675314	2.436575	22199.16379
-40.464742	-901.615966	121.045032	-1381.321186	-1.613575	-0.615276	22211.3712
157.90557	-891.69745	406.393095	-1333.254533	-0.850612	-0.615276	22224.34156
321.942558	-810.8234	661.222649	-1225.676788	-0.087649	-1.378238	22216.71194
461.564739	-728.423424	838.992967	-1093.684234	0.675314	2.436575	22229.6823
614.920249	-604.823461	1022.104024	-883.869481	-0.087649	2.436575	22232.73415
679.009119	-501.060529	1128.155844	-689.313984	0.675314	1.673613	22205.2675
753.779467	-314.134658	1173.933608	-400.914069	0.675314	0.147687	22193.06009
768.275759	-111.949533	1186.903975	-85.810459	3.727165	-1.378238	22238.07489
765.223908	52.850418	1211.318783	256.75981	0.675314	0.147687	22226.63045
759.883169	252.746655	1151.044726	540.581948	1.438276	0.91065	22222.05268
725.549846	427.465122	1060.252161	809.144832	1.438276	2.436575	22221.28971
641.623945	586.924334	859.592961	1067.026237	1.438276	0.91065	22225.10453
546.253603	702.89467	711.57819	1248.611368	-1.613575	-2.904164	22221.28971
417.3129	806.657602	502.5264	1366.870592	-0.087649	-3.667127	22228.91934
298.290713	863.879808	264.482026	1453.085382	0.675314	-1.378238	22219.76379
152.56483	876.087211	43.222832	1474.448338	-0.850612	3.199538	22222.05268
-15.286972	845.568702	-198.636355	1414.174282	1.438276	3.962501	28.992584
-165.590631	806.657602	-412.265922	1314.989126	-0.850612	1.673613	15.259255
-337.257247	732.650217	-688.458432	1132.641032	-0.850612	-2.141201	22008.42311
-474.590539	622.783583	-867.754675	941.900348	-0.087649	-1.378238	22198.40083
-609.634944	486.976216	-1076.043503	632.90044	-2.376537	1.673613	22186.19343
-718.738615	332.09478	-1157.680515	413.167171	-0.850612	0.91065	22199.16379
-814.108957	187.13186	-1242.369379	167.49317	-1.613575	0.147687	22221.28971
-855.308945	32.250424	-1285.858255	-119.380819	-0.087649	0.147687	22206.03046
-873.620051	-163.068036	-1266.021224	-439.825169	0.675314	-1.378238	22202.97861
-849.968206	-316.423546	-1207.273093	-700.758425	-1.613575	-2.141201	22197.63787
-754.597864	-484.275349	-1029.502776	-915.150954	-0.087649	0.147687	22207.55638
-641.679379	-587.275318	-862.413936	-1123.439781	1.438276	0.91065	22234.26008
-509.686825	-732.238238	-593.08809	-1311.128614	1.438276	2.436575	22250.2823
-341.835023	-813.875251	-348.940014	-1346.2249	1.438276	0.91065	22246.46748
-153.383227	-892.460413	-96.399348	-1420.232285	1.438276	-0.615276	22226.63045
19.809314	-896.275226	213.363523	-1368.350819	-0.087649	0.91065	22237.31193
199.105557	-873.386344	482.689369	-1295.106397	1.438276	3.199538	22236.54897
363.905509	-819.978953	664.2745	-1199.736055	-0.087649	1.673613	22213.66009
485.216584	-713.927132	868.748514	-1020.439811	-0.087649	2.436575	22225.86749
614.157286	-588.801243	1060.252161	-818.254686	-0.850612	0.147687	22230.44527
704.949852	-444.601286	1120.526217	-658.032511	1.438276	-0.615276	22197.63787
752.253542	-273.697633	1205.978043	-309.358541	-0.087649	-2.904164	22195.34898
771.32761	-97.453241	1220.474335	4.982107	2.201239	0.91065	22202.97861
759.883169	94.050406	1202.16323	302.537574	-0.087649	1.673613	22192.29713
742.335026	287.842941	1101.452148	593.226377	-2.376537	2.436575	22185.43046
685.875784	450.354004	974.800334	828.981863	-0.087649	-0.615276	22202.97861
618.735063	622.02062	843.570743	1098.307709	-0.850612	-2.904164	22213.66009
512.683242	726.546515	661.222649	1270.737288	-0.087649	-2.141201	22221.28971
408.92031	820.390932	451.407897	1373.737257	-1.613575	-0.615276	22231.97119
265.483316	846.331665	257.615361	1483.603891	0.675314	3.962501	22222.05268
130.438911	869.220547	25.674689	1454.611307	-0.850612	2.436575	8201.849422
-20.627711	847.85759	-251.280784	1394.337251	0.675314	0.147687	19.837031
-181.612848	811.235379	-477.880717	1287.522468	1.438276	-1.378238	4950.102237
-357.857241	732.650217	-734.236196	1079.996603	1.438276	-1.378238	22172.4601
-489.086831	615.153955	-901.325036	892.30777	4.490127	2.436575	22237.31193
-636.338639	470.953998	-1141.658298	603.907856	1.438276	2.436575	22214.42305
-729.420093	301.57627	-1212.613833	366.626444	-0.087649	0.91065	22216.71194
-835.471914	147.457798	-1285.858255	66.782089	2.201239	-0.615276	22222.05268
-875.908939	-12.764377	-1285.858255	-230.773379	-0.850612	-1.378238	22201.45268
-882.012641	-187.482844	-1223.295311	-504.677001	1.438276	-1.378238	22206.79342
-840.812653	-361.438348	-1139.36941	-742.721375	-0.087649	0.147687	22215.18601
-754.597864	-518.608672	-973.043533	-978.476861	-0.087649	2.436575	22227.39341
-628.709012	-651.364188	-798.325066	-1157.773104	-0.850612	1.673613	22200.68972
-502.057198	-750.549344	-554.939953	-1325.624906	-0.087649	-0.615276	22206.03046
-305.975774	-840.578947	-309.265952	-1378.269335	-2.376537	-2.141201	22211.3712
-125.153606	-893.223376	-20.866037	-1426.335987	1.438276	1.673613	22199.16379
39.646345	-892.460413	259.141287	-1382.847111	-0.087649	2.436575	22212.13416
245.646284	-855.838201	519.31158	-1250.091595	1.438276	3.199538	22235.02304
384.505502	-807.771549	729.126333	-1163.876806	-0.087649	0.147687	22217.4749
541.675826	-679.593809	915.289241	-1010.521296	2.201239	0.147687	22224.34156
635.520243	-560.571622	1073.222527	-819.780612	0.675314	-2.904164	22226.63045
730.127622	-420.949441	1167.066944	-543.588101	-0.850612	-1.378238	22192.29713
760.646132	-244.705049	1207.503969	-238.403006	2.201239	0.91065	22205.2675
762.172057	-37.942147	1207.503969	30.92284	3.727165	1.673613	22241.12674
768.275759	145.931872	1191.481751	368.15237	2.964202	0.91065	22220.52675
730.127622	333.620705	1064.829937	631.374514	1.438276	-1.378238	22214.42305
694.268374	485.45029	983.192924	884.678143	1.438276	-1.378238	22225.10453
611.105435	643.383577	843.570743	1148.66325	-0.850612	0.91065	22222.81564
487.505472	754.013173	615.444885	1321.855791	-0.087649	2.436575	22219.00082
368.483285	826.494633	447.593083	1417.226133	1.438276	3.962501	22231.20823
247.935173	863.116845	211.074635	1482.077966	1.438276	2.436575	22226.63045
97.631513	860.827957	-54.436398	1458.426121	0.675314	0.91065	2970.976897
-64.116587	838.702037	-284.851144	1402.729841	1.438276	0.91065	17.548143
-222.049873	793.687236	-525.184407	1266.159511	-1.613575	1.673613	16353.3433
-399.057228	711.28726	-796.799141	1025.826249	-0.850612	2.436575	22169.40825
-544.020148	573.191005	-945.576875	858.73741	-0.850612	3.199538	22200.68972
-645.494192	441.198451	-1168.361994	512.352327	-0.087649	0.91065	22197.63787
-755.360826	264.954059	-1231.687901	298.722761	0.675314	-1.378238	22206.03046
-864.464498	116.176325	-1246.947156	37.026542	0.675314	-1.378238	22212.13416
-866.753386	-45.571775	-1283.569367	-299.440025	-2.376537	-2.141201	22215.94897
-862.17561	-233.260608	-1237.02864	-510.01774	0.675314	-0.615276	22200.68972
-792.746001	-407.216112	-1132.502745	-818.254686	1.438276	1.673613	22204.50453
-724.842317	-524.712374	-942.525024	-985.343525	1.438276	-0.615276	22231.97119
-589.03495	-641.445672	-760.17693	-1168.454582	4.490127	-0.615276	22241.12674
-440.257216	-772.675263	-509.162189	-1333.254533	3.727165	-0.615276	22247.99341
-262.486898	-848.971537	-237.547455	-1369.113782	0.675314	0.91065	22251.04526
-78.612879	-905.430779	24.911727	-1411.839695	1.438276	3.199538	22225.10453
104.498178	-885.593748	267.533877	-1409.550807	-0.087649	1.673613	22231.97119
261.668502	-852.023388	575.00786	-1283.661956	0.675314	0.91065	22234.26008
433.335118	-794.03822	784.822613	-1143.276812	-0.850612	-1.378238	22212.89712
566.090634	-678.830846	954.20034	-934.987985	1.438276	-0.615276	22225.10453
646.964684	-534.630889	1090.77067	-755.691742	0.675314	0.147687	22225.10453
738.520212	-382.038342	1186.903975	-473.395529	-0.850612	2.436575	22198.40083
761.409095	-205.030987	1209.029894	-157.528956	-1.613575	2.436575	22189.24528
775.142424	-12.764377	1180.800273	127.819108	-2.376537	-1.378238	22193.82305
761.409095	181.028158	1142.652136	421.559761	-1.613575	-2.141201	22190.00824
708.001703	345.065146	1049.570682	700.04116	-1.613575	-2.141201	22193.82305
670.616529	523.598427	895.45221	917.48554	0.675314	3.199538	22209.84527
607.290622	679.242825	817.63001	1209.700269	0.675314	3.199538	22226.63045
474.535105	795.213161	573.481935	1350.848375	-0.087649	3.199538	22220.52675
345.594403	854.724255	376.637548	1427.907611	1.438276	-0.615276	22231.20823
214.364812	879.902025	174.452423	1482.840928	-0.087649	-1.378238	22225.86749
61.772265	874.561286	-86.480833	1470.633525	-0.087649	0.91065	440.992462
-93.109171	835.650186	-322.236319	1386.707624	-0.850612	3.199538	14.496292
-264.012824	779.953907	-570.962171	1218.855821	3.727165	2.436575	20652.63833
-432.627589	695.265043	-823.502837	972.418857	0.675314	0.91065	22211.3712
-566.90903	569.376191	-983.725011	751.922626	2.201239	0.91065	22206.79342
-669.909	416.020681	-1192.776801	497.093072	2.964202	-0.615276	22224.34156
-788.168224	241.302214	-1239.317528	256.75981	0.675314	-2.141201	22212.89712
-878.197827	78.791151	-1238.554566	-62.158614	2.201239	2.436575	22212.89712
-870.5682	-83.719912	-1248.473081	-328.432609	-0.850612	0.91065	22220.52675
-860.649684	-267.593931	-1231.687901	-601.573269	-0.087649	-0.615276	22204.50453
-800.375628	-425.527218	-1105.799049	-869.373189	-0.087649	-2.141201	22195.34898
-702.716398	-578.882728	-917.347253	-1050.958321	1.438276	-2.141201	22233.49712
-568.434956	-700.193803	-728.895457	-1215.758272	-1.613575	-0.615276	22192.29713
-429.575738	-805.482661	-516.028854	-1346.987863	-0.087649	2.436575	22211.3712
-232.731352	-877.964121	-237.547455	-1392.765627	-0.850612	2.436575	22212.89712
-70.983251	-884.830785	46.274683	-1408.024882	-0.087649	2.436575	22199.16379
147.987054	-904.667817	375.111623	-1321.810092	0.675314	0.91065	22220.52675
289.898123	-851.260425	586.452301	-1266.876775	1.438276	-1.378238	22234.26008
447.068447	-755.890083	809.23742	-1095.21016	2.201239	0.91065	22219.76379
582.875814	-636.867896	1007.607732	-896.076885	-0.850612	2.436575	22222.05268
679.009119	-514.793858	1118.237329	-696.943611	0.675314	3.199538	22221.28971
749.964653	-338.549466	1181.563236	-423.039988	-0.087649	0.91065	22196.87491
769.038722	-147.808782	1201.400267	-110.988229	1.438276	0.147687	22228.15638
767.512796	24.620797	1173.933608	172.833909	-0.087649	-1.378238	22231.97119
770.564647	215.361481	1154.85954	496.33011	0.675314	-0.615276	22219.00082
718.683181	390.079948	1028.207726	742.767074	-1.613575	0.147687	22215.18601
674.431343	558.694713	874.852216	960.211454	0.675314	3.199538	22235.02304
566.090634	685.346527	773.378172	1232.589151	1.438276	1.673613	22229.6823
429.520304	791.398348	545.252313	1375.263183	1.438276	-1.378238	22218.23786
321.179595	861.590919	377.400511	1459.952046	-2.376537	-2.141201	22227.39341
193.001856	895.924243	92.81541	1500.389071	-1.613575	0.91065	22229.6823
27.438942	861.590919	-136.836373	1463.76686	1.438276	3.962501	87.740715
-132.783233	821.153894	-401.584443	1335.58912	-0.850612	3.199538	14.496292
-304.449849	747.146509	-623.6066	1176.892871	-3.1395	-0.615276	21402.6307
-425.760924	668.561347	-874.62134	914.433689	-1.613575	-1.378238	22177.80084
[truncated: 28,725 more rows]
