# Supplementary material for: Dynamic analysis of slant cracked rotor system considering nonlinear oil film force
Source: PLoS One. 2024 Jan 25;19(1):e0294293. doi: 10.1371/journal.pone.0294293 (PMC10810477; doi:10.1371/journal.pone.0294293)
Supplement: S1 File — These data were measured by two eddy current sensors, model WT0150. (ZIP) [file pone.0294293.s001.zip › 2021.3.18 Test data for plain bearings/2021.3.18 (P=0.2Mpa, Z=8.1g Non-monitoring disk clockwise162°+4.0g)/1000.csv]

1024	30720	7	0	3
8	8	8	8	10	10	1
3	3	3	3	1	1	4
2	1	4	3	0	0	0
0	0	0	0	0.000023	-0.000004	20740.47656
-247.780146	417.353085	-507.787466	371.929433	-1.950047	0.673264	22152.62307
-296.609761	384.545687	-478.031919	377.270172	-1.187084	0.673264	22199.16379
-321.024568	360.13088	-480.320807	306.314637	-0.424122	-0.852661	22223.5786
-353.831966	323.508668	-503.972652	294.107233	-1.187084	-0.852661	22216.71194
-382.061587	276.967941	-571.113373	153.72209	0.338841	-0.089699	22220.52675
-401.898619	241.108693	-508.550428	146.092462	-1.187084	-1.615624	22228.15638
-434.706016	187.701301	-497.86895	116.336916	-1.950047	-0.852661	22219.76379
-427.839352	144.975388	-462.772664	65.981375	2.627729	-0.089699	22238.83786
-459.120824	95.38281	-455.905999	4.181393	2.627729	1.436227	22253.33415
-504.135625	74.019853	-453.617111	-58.381551	1.864767	-0.089699	22213.66009
-491.928222	17.560611	-416.9949	-137.729676	-1.950047	-1.615624	22199.16379
-473.617116	-36.609743	-394.86898	-178.166701	-0.424122	-1.615624	22229.6823
-488.876371	-78.572694	-358.246769	-230.81113	-0.424122	0.673264	22220.52675
-471.328228	-125.113421	-342.224552	-276.588894	-1.187084	0.673264	22184.6675
-455.30601	-191.491179	-340.698626	-357.462944	0.338841	-0.089699	22214.42305
-427.076389	-221.246726	-281.950495	-362.04072	0.338841	-0.852661	22219.00082
-409.528246	-277.705968	-230.069029	-413.922186	-0.424122	-0.089699	22198.40083
-379.772699	-303.646701	-174.372749	-439.099957	-2.71301	-1.615624	22209.84527
-336.283823	-370.787422	-136.224613	-493.270311	-3.475972	0.673264	22191.53417
-305.002351	-389.861491	-98.839439	-543.625852	-2.71301	-0.852661	22171.69713
-259.224587	-433.350367	-80.528333	-564.988808	-1.950047	-0.089699	22153.38603
-191.320903	-459.2911	-9.572798	-584.062877	-1.950047	-0.089699	22211.3712
-143.254251	-490.572572	82.745693	-571.855473	-1.950047	-0.089699	22212.89712
-81.454269	-514.224417	128.523457	-577.196212	2.627729	0.673264	22225.86749
-44.069095	-534.061448	155.227153	-592.455467	-2.71301	-0.852661	22222.05268
13.916073	-545.505889	217.790097	-571.855473	1.101804	0.673264	22211.3712
63.508651	-543.217001	317.738216	-539.048075	-3.475972	-1.615624	22215.18601
115.390117	-521.091081	365.041905	-513.107342	-0.424122	-1.615624	22235.786
172.612322	-509.64664	409.293744	-473.43328	1.864767	1.436227	22231.20823
226.782677	-500.491088	437.523366	-450.544398	0.338841	-1.615624	22245.70452
265.693776	-471.498504	449.730769	-445.203659	0.338841	-0.852661	22240.36378
310.708578	-453.187398	477.960391	-393.322193	0.338841	-0.089699	22225.10453
348.093752	-412.750373	534.419633	-322.366658	0.338841	1.436227	22234.26008
380.138187	-373.839273	525.26408	-283.455558	-1.187084	-0.089699	22229.6823
412.945584	-330.350397	560.360366	-227.759279	-1.187084	-3.14155	22212.89712
445.752982	-278.468931	570.278882	-167.485222	-1.950047	0.673264	22223.5786
472.456678	-238.031906	580.197397	-138.492638	0.338841	-0.852661	22231.20823
464.064088	-186.15044	557.308515	-53.803775	-0.424122	1.436227	22216.71194
473.982603	-134.268974	532.130745	-10.314899	-3.475972	-0.852661	22199.92676
461.7752	-82.387508	518.397416	82.003593	-1.187084	-0.089699	22207.55638
442.701131	-33.557893	471.093726	96.499885	-1.187084	-0.852661	22163.30454
463.301125	37.397642	449.730769	159.825792	-0.424122	0.673264	22199.92676
450.330759	82.412443	439.812254	231.544289	0.338841	0.673264	22219.00082
429.730765	132.005021	416.923372	273.507239	-0.424122	-0.089699	22201.45268
415.234473	186.938338	377.249309	320.047966	0.338841	-0.089699	22187.71935
396.923367	225.086475	270.434526	333.018333	1.101804	-0.089699	22213.66009
362.590044	272.390165	245.256756	382.610911	-0.424122	-2.378587	22199.92676
344.278938	321.21978	223.893799	427.625712	-1.187084	0.673264	22198.40083
323.678944	367.760507	172.012333	468.062737	1.864767	-0.852661	22228.15638
289.345621	409.723458	122.419755	500.870135	1.101804	-0.089699	22235.02304
235.175267	421.930861	60.619773	510.788651	1.101804	-0.852661	22203.74157
196.264167	450.923445	-36.276494	522.996054	2.627729	0.673264	22205.2675
166.50862	479.916029	-83.580184	555.803452	0.338841	0.673264	22240.36378
112.338266	484.493806	-97.313513	558.855303	-1.187084	-0.852661	22221.28971
63.508651	491.36047	-165.217197	555.040489	-1.187084	-0.089699	22225.86749
26.88644	486.782694	-211.757924	530.625682	0.338841	0.673264	22231.97119
-20.41725	494.412321	-243.802359	557.329378	-1.187084	-0.852661	22217.4749
-43.306132	480.678992	-297.972713	534.440495	-0.424122	-0.089699	463.118381
-99.002412	466.945663	-325.439371	532.151607	0.338841	-0.089699	16.022217
-144.017214	443.293818	-395.631943	509.262725	-2.71301	-0.089699	12.207404
-186.743127	438.716042	-390.291204	452.04052	-0.424122	2.199189	9.918516
-224.891264	445.582706	-450.56526	409.314607	-1.950047	-0.089699	20494.70504
-261.513475	412.012346	-459.720813	392.529426	-2.71301	-0.089699	22177.03787
-292.031984	386.834576	-444.461558	346.751662	1.101804	-0.089699	22215.18601
-324.076419	354.027178	-483.372658	308.603525	-1.950047	-1.615624	22222.81564
-347.728264	304.4346	-484.898583	227.729475	0.338841	-2.378587	22212.89712
-380.535662	266.286463	-491.765248	148.381351	0.338841	-0.852661	22223.5786
-403.424544	216.693885	-549.750416	82.766555	-1.187084	-0.852661	22229.6823
-433.943054	178.545748	-479.557844	93.448034	-0.424122	-0.089699	22212.89712
-453.017122	133.530947	-462.009701	43.855456	2.627729	-0.089699	22246.46748
-476.668967	99.960586	-438.357856	1.129542	0.338841	-0.089699	22246.46748
-489.639333	39.68653	-446.750447	-93.477837	0.338841	0.673264	22189.24528
-484.298594	-3.039383	-439.883782	-152.98893	1.101804	-0.852661	22222.81564
-485.82452	-52.631961	-388.002316	-181.218552	1.101804	0.673264	22234.26008
-488.113408	-99.172688	-353.668993	-254.462974	-1.187084	-0.852661	22179.32676
-473.617116	-147.23934	-327.72826	-283.455558	-2.71301	-1.615624	22195.34898
-453.017122	-189.202291	-305.60234	-337.625913	0.338841	2.199189	22215.18601
-424.024538	-237.268943	-275.846794	-405.529596	-1.950047	-0.852661	22201.45268
-393.506028	-282.283745	-225.491253	-432.996255	-1.950047	-0.089699	22196.11194
-365.276407	-325.772621	-163.691271	-455.122174	-1.187084	-0.089699	22198.40083
-319.498643	-364.68372	-127.06906	-503.188827	-1.950047	-0.089699	22175.51195
-295.083835	-425.720739	-105.706103	-532.944373	-1.950047	0.673264	22156.43788
-244.728295	-447.083696	-70.609817	-585.588802	-1.950047	-0.089699	22195.34898
-177.587574	-465.394802	20.945711	-564.988808	-2.71301	-0.089699	22214.42305
-127.994996	-498.202199	89.612357	-557.359181	-1.950047	-1.615624	22220.52675
-71.535754	-512.698491	150.649376	-558.122144	-0.424122	-0.852661	22230.44527
-24.232064	-521.091081	194.138252	-547.440665	-1.187084	-0.852661	22226.63045
38.330881	-546.268852	262.804899	-564.225846	0.338841	0.673264	22219.76379
88.686421	-529.483672	299.42711	-549.729554	1.101804	2.199189	22229.6823
144.382701	-519.565156	377.249309	-492.507348	1.864767	-0.852661	22247.99341
203.130832	-511.172566	425.315962	-461.225876	1.864767	-0.089699	22241.12674
238.227118	-491.335535	438.286328	-442.151808	0.338841	-0.089699	22237.31193
280.190068	-462.342951	475.671502	-436.048106	-1.187084	-1.615624	22234.26008
315.286354	-437.16518	510.767788	-355.937018	1.864767	1.436227	22229.6823
359.538193	-404.357783	545.864074	-310.159254	-1.950047	-2.378587	22228.15638
396.160404	-355.528167	544.338149	-247.59631	-2.71301	1.436227	22229.6823
420.575212	-315.854105	548.915925	-206.396322	0.338841	-0.089699	22216.71194
457.197423	-272.365229	567.989994	-165.959297	0.338841	-0.089699	22228.15638
478.56038	-212.854136	505.427049	-174.351887	-1.187084	-0.089699	22231.97119
467.115939	-167.076371	551.967776	-30.15193	0.338841	-0.089699	22216.71194
477.034454	-112.143054	514.582602	13.336946	-2.71301	-0.852661	22202.97861
467.878901	-63.313439	518.397416	80.477667	-1.950047	-0.089699	22209.08231
459.486311	9.168021	479.486316	139.988761	-1.950047	-0.852661	22157.96381
472.456678	29.005052	450.493732	192.633189	0.338841	0.673264	22210.60823
440.412243	100.723549	444.39003	246.803544	0.338841	-0.852661	22230.44527
426.678914	154.130941	413.871521	291.818345	1.864767	0.673264	22186.95639
391.582628	206.77537	358.175241	336.070184	0.338841	-0.089699	22207.55638
391.582628	241.108693	313.160439	358.196103	3.390692	1.436227	22213.66009
355.723379	290.701271	229.997501	378.033134	-1.187084	-0.852661	22183.90454
344.278938	335.716072	202.530843	429.914601	1.101804	-1.615624	22195.34898
315.286354	384.545687	161.330855	478.744216	1.101804	0.673264	22238.07489
280.190068	412.012346	104.871612	506.210874	0.338841	-0.852661	22214.42305
238.227118	444.819744	36.204966	525.284943	1.864767	-0.089699	22196.87491
177.953061	472.286402	-50.009823	535.203458	1.101804	-0.852661	22215.18601
140.567887	476.864178	-88.920923	551.225676	-1.187084	-0.852661	22222.81564
98.604937	490.597508	-121.728321	553.514564	-1.187084	-0.089699	22218.23786
61.982725	484.493806	-168.269048	559.618266	1.101804	-0.089699	22230.44527
10.101259	482.96788	-233.12088	555.803452	-0.424122	-0.089699	22225.10453
-37.20243	481.441955	-286.528272	555.803452	0.338841	0.673264	22224.34156
-68.483903	480.678992	-304.839378	549.69975	0.338841	0.673264	25.17777
-111.972779	457.027147	-341.461589	536.729384	-3.475972	-0.089699	13.733329
-153.172766	446.345669	-407.076384	498.581247	-5.001898	-1.615624	9.918516
-211.920897	420.404936	-441.409707	458.907185	0.338841	1.436227	10.681478
-238.624593	401.330868	-426.150453	416.181271	0.338841	-0.089699	21927.54906
-260.750512	397.516054	-462.772664	384.899799	1.101804	0.673264	22193.06009
-294.320873	376.153097	-468.876366	333.018333	0.338841	-0.852661	22223.5786
-326.365308	339.530886	-482.609695	301.736861	-0.424122	-0.089699	22222.81564
-364.513444	289.938308	-515.417093	195.68504	1.101804	-0.852661	22215.94897
-395.031954	267.049426	-494.054136	172.033195	0.338841	-0.852661	22225.86749
-420.209724	215.930922	-545.935602	110.996177	-1.187084	-0.852661	22225.86749
-436.994904	170.153158	-474.217105	77.425816	3.390692	-0.089699	22240.36378
-459.120824	126.664282	-483.372658	31.648052	1.864767	0.673264	22249.51933
-472.854153	77.834667	-430.728229	-25.574153	0.338841	-0.089699	22229.6823
-499.557849	34.345791	-402.498608	-117.892645	-0.424122	-0.852661	22202.97861
-477.43193	-13.720861	-397.920831	-139.255601	1.101804	1.436227	22233.49712
-487.350445	-67.891216	-363.587508	-204.107434	-1.187084	-0.089699	22228.15638
-485.82452	-112.906017	-342.987514	-249.885198	-1.950047	-0.089699	22189.24528
-464.461563	-158.683781	-313.231968	-319.314807	0.338841	-0.089699	22213.66009
-436.994904	-202.172657	-291.106048	-349.070354	-1.187084	-0.852661	22214.42305
-426.313426	-248.713384	-275.083831	-428.418478	-1.187084	0.673264	22174.74899
-380.535662	-290.676335	-210.231998	-455.885137	-0.424122	-0.089699	22210.60823
-358.409743	-341.794838	-162.165346	-494.033274	-1.950047	-0.089699	22205.2675
-314.157904	-379.942975	-108.757954	-520.73697	-2.71301	-2.378587	22177.03787
-278.298655	-413.513335	-72.135743	-525.314746	-2.71301	-0.089699	22161.77862
-228.706077	-434.113329	-46.19501	-585.588802	-2.71301	-0.852661	22214.42305
-169.194984	-485.231833	61.382736	-566.514734	0.338841	0.673264	22212.13416
-106.632039	-509.64664	108.686426	-569.566585	-1.187084	-0.852661	22224.34156
-50.172797	-513.461454	165.908631	-575.670287	0.338841	0.673264	22233.49712
-3.63207	-537.876262	244.493793	-558.885106	-0.424122	-0.852661	22213.66009
66.560502	-536.350336	278.064153	-565.751771	-0.424122	-0.852661	22222.05268
102.41975	-536.350336	300.953036	-549.729554	0.338841	-0.089699	22231.20823
169.560471	-521.854044	385.641899	-503.188827	2.627729	-0.852661	22240.36378
209.234534	-509.64664	415.397446	-510.818454	0.338841	-0.089699	22240.36378
245.093782	-489.809609	458.123359	-454.359212	1.101804	1.436227	22241.88971
293.923397	-446.320733	477.960391	-401.714783	0.338841	-0.089699	22233.49712
328.256721	-425.720739	542.812223	-366.618497	-1.950047	-1.615624	22225.10453
367.16782	-394.439267	527.552968	-325.418509	-1.187084	-1.615624	22228.15638
393.871516	-357.817056	551.204813	-246.070384	0.338841	1.436227	22221.28971
429.730765	-305.93559	563.412217	-204.870397	0.338841	1.436227	22221.28971
456.43446	-258.6319	559.597403	-157.566707	-1.187084	-1.615624	22230.44527
464.064088	-199.120806	526.027043	-117.892645	0.338841	0.673264	22227.39341
469.404827	-156.394893	511.530751	-62.196365	-2.71301	-0.089699	22196.87491
478.56038	-109.091203	518.397416	0.36658	-2.71301	0.673264	22206.79342
465.590013	-46.528259	478.723353	78.951742	-1.187084	-0.852661	22180.08972
467.878901	21.375425	473.382614	168.981345	-1.187084	-0.089699	22199.92676
451.093721	59.523561	432.182626	212.470221	-2.71301	-0.852661	22214.42305
433.545578	117.508729	439.049291	266.640575	-0.424122	-0.852661	22212.13416
433.545578	170.916121	387.930788	291.818345	-1.187084	-0.089699	22186.19343
403.027069	212.116109	315.449328	338.359072	0.338841	0.673264	22210.60823
364.878932	253.316097	300.190073	389.477575	0.338841	0.673264	22203.74157
354.960416	284.597569	246.019719	424.573861	0.338841	0.673264	22177.80084
329.019683	354.027178	146.834563	414.655346	2.627729	-0.852661	22224.34156
300.790062	392.938277	120.130867	477.21829	1.864767	-0.089699	22235.786
255.012298	414.301234	17.89386	482.559029	1.864767	-0.089699	22210.60823
228.308602	441.767893	-1.180208	532.151607	2.627729	0.673264	22208.31935
168.034546	460.078998	-79.76537	544.359011	-0.424122	-0.852661	22242.65267
123.019744	475.338253	-87.394997	556.566415	-1.187084	-0.852661	22217.4749
71.138278	484.493806	-164.454234	568.010856	1.101804	0.673264	22225.86749
32.990141	497.464172	-180.476451	565.721968	-0.424122	0.673264	22231.97119
1.708669	489.834545	-222.439402	551.225676	0.338841	0.673264	22217.4749
-36.439468	463.130849	-307.891228	510.788651	1.864767	0.673264	1036.103397
-86.795008	481.441955	-315.520856	535.966421	0.338841	-0.852661	16.022217
-120.365369	463.893812	-385.713428	494.766433	-2.71301	-0.089699	13.733329
-182.928313	445.582706	-471.165254	435.25534	-0.424122	0.673264	10.681478
-211.157934	434.901228	-433.78008	455.092371	-1.950047	-0.089699	5648.976104
-247.017183	415.064197	-465.824515	404.73683	-1.187084	-0.852661	22128.97122
-279.824581	399.041979	-474.980068	356.670178	-1.950047	-0.089699	22206.79342
-327.891233	379.204948	-474.980068	305.551674	-0.424122	-0.852661	22222.81564
-349.25419	335.716072	-491.002285	265.114649	1.101804	-0.089699	22212.89712
-361.461594	284.597569	-480.320807	201.788742	2.627729	0.673264	22222.05268
-402.661581	234.242028	-511.602279	128.544319	-0.424122	-0.852661	22229.6823
-447.676383	186.175376	-516.180056	106.4184	1.101804	0.673264	22215.18601
-440.809718	148.790202	-490.239323	88.870257	0.338841	-1.615624	22242.65267
-482.772669	104.538363	-502.446726	-20.233414	2.627729	-0.089699	22241.88971
-473.617116	58.760599	-476.505993	-88.137098	-0.424122	-1.615624	22199.92676
-498.794886	21.375425	-417.757863	-108.737092	-1.187084	-0.852661	22219.76379
-483.535631	-38.135669	-377.320838	-162.907446	-0.424122	-0.089699	22230.44527
-482.772669	-89.254172	-407.839347	-234.625943	-0.424122	-0.852661	22199.16379
-471.328228	-135.794899	-351.380104	-294.9	-1.187084	-0.852661	22202.21564
-450.728234	-173.943036	-320.861595	-319.314807	-0.424122	-0.852661	22214.42305
-423.261575	-225.061539	-282.713458	-355.937018	-0.424122	-0.852661	22209.08231
-413.34306	-283.80967	-238.461619	-417.737	-1.187084	-0.089699	22181.61565
-402.661581	-323.483733	-197.261632	-455.122174	-3.475972	-2.378587	22189.24528
-331.706047	-349.424466	-185.054228	-551.255479	-2.71301	0.673264	22186.95639
-308.054202	-396.728155	-153.772756	-552.018442	-2.71301	-1.615624	22165.59343
-255.409773	-432.587404	-66.032041	-558.122144	-1.950047	-0.089699	22197.63787
-201.239419	-465.394802	-4.995022	-560.411032	-1.950047	-0.852661	22220.52675
-136.387586	-469.972578	69.775326	-567.277697	-1.187084	-0.852661	22217.4749
-100.528338	-508.883678	121.656792	-564.988808	0.338841	0.673264	22228.15638
-34.150579	-525.668858	179.64196	-559.648069	-0.424122	-0.089699	22231.97119
24.597551	-538.639224	265.093787	-532.944373	0.338841	1.436227	22219.00082
65.034576	-541.691075	315.449328	-539.811038	1.864767	0.673264	22227.39341
146.671589	-502.017013	359.701166	-503.951789	3.390692	0.673264	22255.62304
171.086397	-526.431821	376.486347	-503.951789	-0.424122	-0.852661	22237.31193
225.256751	-489.809609	386.404862	-525.314746	0.338841	-0.852661	22237.31193
259.590074	-476.07628	434.471515	-433.759218	-0.424122	0.673264	22241.12674
309.945615	-435.639255	510.004826	-375.77405	0.338841	-0.089699	22226.63045
359.538193	-402.831857	539.760372	-315.499993	0.338841	-0.089699	22228.15638
380.138187	-377.654087	544.338149	-282.692596	1.101804	-0.089699	22231.20823
399.975218	-328.824472	558.071478	-230.048167	-2.71301	-0.852661	22214.42305
435.834467	-282.283745	567.989994	-188.085216	0.338841	0.673264	22226.63045
451.093721	-254.054123	530.604819	-151.463005	-1.187084	-1.615624	22230.44527
473.982603	-194.54303	558.834441	-64.485253	-2.71301	-0.852661	22213.66009
489.241858	-118.246756	521.449267	-16.418601	-2.71301	-1.615624	22202.21564
474.745566	-84.676396	443.627067	-59.144514	-1.187084	-0.852661	22201.45268
466.352976	-30.506042	452.78262	84.292481	-1.950047	-0.089699	22164.83047
470.930752	23.664313	468.804838	197.973929	-1.950047	-0.852661	22207.55638
452.619647	83.175406	443.627067	230.018363	-1.187084	-0.089699	22225.10453
440.412243	134.29391	426.078924	292.581308	-0.424122	-0.089699	22194.58602
386.241889	183.123525	368.093756	315.47019	-1.187084	-0.089699	22204.50453
395.397441	237.293879	322.315992	345.988699	-1.187084	0.673264	22209.84527
376.323373	263.234612	264.330824	388.714613	-0.424122	-0.852661	22180.08972
364.878932	318.167929	223.130836	403.973867	1.101804	2.199189	22193.82305
319.864131	379.204948	132.338271	456.618296	1.864767	-0.089699	22228.91934
308.419689	395.990128	104.108649	459.670147	1.101804	-0.852661	22219.00082
263.404888	444.819744	1.10868	461.196073	1.101804	-0.089699	22203.74157
191.686391	450.160483	-20.254277	519.944203	1.864767	-0.852661	22220.52675
163.456769	473.812328	-84.343147	552.751601	0.338841	-0.089699	22231.20823
110.812341	497.464172	-141.565352	513.077539	-0.424122	-0.852661	22215.94897
84.108645	489.071582	-159.876457	558.09234	-0.424122	-0.089699	22228.15638
32.227179	490.597508	-189.632004	575.640483	-1.950047	-0.089699	22226.63045
-5.920958	490.597508	-247.617172	556.566415	-1.187084	1.436227	22219.76379
-62.380201	488.30862	-281.950495	535.966421	1.101804	0.673264	493.636891
-93.661673	452.449371	-360.535657	549.69975	-3.475972	-0.852661	15.259255
-162.328319	465.419737	-443.698596	463.484961	-1.950047	-0.852661	12.970367
-186.743127	426.508638	-518.468944	374.218321	-1.187084	-0.089699	9.918516
-220.313487	432.61234	-442.17267	384.899799	-3.475972	-1.615624	20411.5421
-257.698661	419.641973	-453.617111	410.077569	0.338841	1.436227	22183.14158
-266.854214	372.338284	-440.646745	369.640544	0.338841	-0.852661	22219.76379
-337.046786	354.027178	-463.535627	294.870196	-0.424122	0.673264	22225.10453
-349.25419	310.538302	-516.943018	280.373904	1.101804	-0.089699	22216.71194
-377.483811	257.13091	-493.291174	181.951711	-0.424122	-0.089699	22224.34156
-402.661581	214.404997	-519.994869	112.522102	-1.187084	-2.378587	22226.63045
-412.580097	196.856854	-448.276372	107.944326	3.390692	-0.089699	22238.07489
-437.757867	140.397611	-474.217105	43.092493	3.390692	-0.089699	22245.70452
-477.43193	74.782816	-569.587447	-109.500054	0.338841	0.673264	22204.50453
-498.794886	59.523561	-442.17267	-98.818576	1.864767	0.673264	22202.97861
-497.268961	13.745797	-443.698596	-124.759309	1.101804	-0.089699	22228.91934
-483.535631	-53.394924	-402.498608	-170.537073	-1.187084	-1.615624	22226.63045
-488.876371	-99.172688	-389.528241	-255.9889	-0.424122	0.673264	22190.7712
-456.068973	-144.187489	-328.491222	-295.662962	-1.187084	-0.852661	22210.60823
-453.780085	-181.572663	-298.735676	-340.677764	-0.424122	-1.615624	22217.4749
-418.683799	-232.691167	-288.054197	-400.188857	1.101804	-0.089699	22175.51195
-387.402327	-278.468931	-227.780141	-426.892553	-0.424122	-0.089699	22202.97861
-366.03937	-312.039291	-152.24683	-476.485131	-3.475972	-0.852661	22193.82305
-316.446792	-371.550385	-153.009793	-576.433249	-3.475972	-1.615624	22170.17121
-283.639394	-387.572602	-154.535718	-566.514734	-3.475972	-0.852661	22171.69713
-231.757928	-437.928143	-70.609817	-585.588802	-1.187084	-1.615624	22215.18601
-192.083866	-469.209615	43.834593	-558.885106	1.101804	1.436227	22216.71194
-150.883878	-498.965162	80.456805	-557.359181	-0.424122	-1.615624	22222.81564
-87.557971	-508.883678	124.708643	-576.433249	-0.424122	0.673264	22234.26008
-5.920958	-520.328119	219.316023	-552.781405	-0.424122	-0.089699	22217.4749
29.175328	-541.691075	271.960452	-550.492516	-1.187084	-0.089699	22220.52675
74.190129	-525.668858	313.923402	-502.425864	0.338841	-0.089699	22230.44527
119.967893	-527.194783	374.960421	-507.00364	3.390692	2.199189	22244.94156
184.056763	-530.246634	368.093756	-510.055491	1.864767	-0.852661	22240.36378
206.182683	-489.046646	329.94562	-561.936957	1.864767	0.673264	22241.12674
271.797478	-475.313317	413.108558	-481.82587	0.338841	-2.378587	22234.26008
314.523391	-423.431851	508.4789	-392.55923	1.101804	0.673264	22226.63045
337.412273	-410.461485	516.87149	-339.151838	-0.424122	-0.089699	22226.63045
374.797448	-379.180012	548.915925	-270.485192	-1.950047	-0.089699	22224.34156
427.441876	-312.039291	557.308515	-230.048167	-1.187084	-1.615624	22218.23786
428.967802	-261.683751	580.96036	-154.514856	1.101804	1.436227	22231.97119
457.960386	-233.45413	559.597403	-111.02598	-1.187084	0.673264	22229.6823
456.43446	-171.654148	542.812223	-49.988961	-2.71301	-1.615624	22196.87491
493.056672	-123.587495	493.982608	-33.966743	-1.187084	-0.852661	22202.97861
471.693715	-53.394924	406.241893	14.099909	-1.950047	-0.852661	22158.72677
472.456678	-22.876414	452.78262	79.714704	-1.950047	0.673264	22196.11194
437.360392	51.893934	419.21226	185.003562	-1.187084	-0.852661	22213.66009
426.678914	101.486512	451.256695	254.433171	-0.424122	-0.089699	22220.52675
437.360392	143.449462	420.738185	299.447973	1.864767	1.436227	22190.00824
409.893733	207.538332	341.390061	299.447973	-2.71301	-1.615624	22210.60823
391.582628	251.790171	306.293775	349.803513	-0.424122	-0.089699	22208.31935
375.56041	267.049426	275.775265	364.299805	0.338841	0.673264	22177.03787
338.938199	341.819774	184.9827	444.410893	1.864767	-0.089699	22218.23786
312.997466	383.782725	136.153084	457.381259	-0.424122	-0.089699	22215.94897
286.29377	427.271601	42.308668	458.144222	4.153655	0.673264	22186.19343
206.182683	445.582706	-57.639451	448.988669	0.338841	0.673264	22207.55638
177.953061	458.553073	-63.743153	527.573831	0.338841	-0.089699	22243.41563
135.990111	484.493806	-91.209811	550.462713	0.338841	0.673264	22217.4749
113.864192	471.523439	-113.335731	579.455297	-1.187084	-0.852661	22222.81564
36.804955	477.627141	-191.15793	562.670117	0.338841	-0.089699	22233.49712
15.441998	493.649359	-230.069029	574.114558	-1.950047	-0.852661	22213.66009
-3.63207	507.382688	-281.187533	548.936787	-0.424122	-1.615624	22223.5786
-71.535754	470.760477	-316.283819	544.359011	-1.950047	-0.089699	57.222205
-117.313518	469.234551	-352.143067	532.91457	-0.424122	0.673264	15.259255
-155.461655	441.00493	-456.668962	423.810899	-2.71301	-0.852661	9.918516
-190.55794	456.264185	-510.076354	354.38129	-1.950047	-0.852661	10.681478
-249.306071	430.323452	-458.95785	393.292389	-1.187084	-1.615624	21900.84536
-257.698661	395.227166	-509.313391	366.588693	0.338841	1.436227	22206.03046
-309.580127	376.153097	-477.268956	324.625743	0.338841	-0.852661	22225.10453
-343.913451	333.427184	-485.661546	297.922047	-0.424122	-0.852661	22212.89712
-385.113438	291.464233	-516.943018	225.440587	-1.187084	-0.852661	22219.76379
-388.928252	249.501283	-508.550428	180.425786	1.864767	1.436227	22229.6823
-419.446762	229.664252	-513.128205	114.81099	-0.424122	-0.089699	22216.71194
-446.91342	169.390195	-445.987484	81.24063	0.338841	-1.615624	22242.65267
-453.017122	126.664282	-487.950434	-7.263048	2.627729	-0.852661	22240.36378
-509.476364	77.071704	-510.076354	-105.685241	3.390692	-0.089699	22182.37861
-488.876371	54.945785	-453.617111	-139.255601	1.864767	0.673264	22217.4749
-509.476364	-17.535675	-419.283788	-145.359303	0.338841	-0.089699	22229.6823
-493.454147	-64.839365	-392.580092	-211.737061	-0.424122	-0.852661	22203.74157
-467.513414	-98.409725	-352.90603	-274.300006	-1.187084	-0.852661	22204.50453
-462.172675	-162.498595	-347.565291	-306.344441	-1.950047	-0.852661	22215.94897
-449.965271	-201.409695	-338.409738	-377.299975	1.864767	-0.089699	22215.18601
-396.557879	-257.105974	-256.009762	-396.374044	0.338841	-0.089699	22180.85269
-382.061587	-305.93559	-212.520886	-437.574031	-1.950047	-1.615624	22186.19343
-363.750482	-341.794838	-208.706073	-500.136976	-1.950047	1.436227	22177.80084
-332.46901	-386.046677	-188.106079	-561.936957	-2.71301	-0.852661	22144.23048
-279.061618	-408.172596	-123.254246	-614.581386	-2.71301	0.673264	22190.7712
-207.343121	-461.579988	-19.491314	-611.529535	-0.424122	-0.089699	22220.52675
-179.113499	-473.787392	-2.706134	-594.744355	-0.424122	0.673264	22217.4749
-102.817226	-500.491088	92.664208	-562.69992	-0.424122	-1.615624	22226.63045
-53.224648	-520.328119	136.153084	-549.729554	0.338841	-0.089699	22234.26008
-0.580219	-521.091081	236.864166	-555.833256	-1.950047	-1.615624	22215.94897
33.753104	-545.505889	270.434526	-541.336964	-0.424122	-0.852661	22225.10453
93.264198	-519.565156	346.7308	-539.048075	1.101804	-0.089699	22254.86007
155.064179	-521.854044	391.745601	-499.374013	-0.424122	-1.615624	22235.02304
210.760459	-493.624423	326.893769	-477.248094	-0.424122	-1.615624	22230.44527
251.197484	-494.387386	391.745601	-536.759187	-1.187084	-0.852661	22239.60082
290.871547	-447.846659	458.886322	-442.151808	1.864767	-0.852661	22226.63045
329.019683	-424.957777	510.767788	-353.64813	-0.424122	-0.089699	22226.63045
371.745597	-404.357783	543.575186	-273.537043	0.338841	-0.089699	22230.44527
400.738181	-363.920758	532.893708	-232.337055	1.101804	-0.852661	22215.18601
436.597429	-308.987441	576.382584	-189.611142	-0.424122	-0.852661	22224.34156
435.834467	-270.076341	537.471484	-144.59634	0.338841	-0.089699	22231.97119
451.856684	-212.091173	572.56777	-101.107464	-2.71301	-0.852661	22209.84527
475.508529	-144.950452	547.39	-17.944526	-1.950047	-1.615624	22201.45268
478.56038	-102.224539	482.538167	-1.922309	-2.71301	-0.089699	22200.68972
467.878901	-29.743079	444.39003	59.877673	-4.238935	-0.852661	22161.77862
467.115939	6.11617	474.90854	130.070245	-2.71301	-1.615624	22204.50453
457.960386	67.916151	429.893738	190.344301	-0.424122	-0.089699	22222.81564
421.338175	101.486512	425.315962	252.907246	-1.950047	-2.378587	22196.87491
422.8641	159.47168	402.42708	300.210935	-0.424122	-0.852661	22208.31935
406.841883	215.930922	339.101172	360.484991	-0.424122	-0.089699	22216.71194
381.664112	269.338314	283.404893	354.38129	0.338841	-0.852661	22189.24528
341.227087	284.597569	234.575277	410.077569	-1.950047	0.673264	22190.7712
341.227087	344.108662	176.590109	460.43311	3.390692	1.436227	22244.17859
304.604876	395.227166	132.338271	456.618296	1.101804	1.436227	22215.94897
284.004882	407.434569	43.834593	469.588663	1.864767	-0.089699	22177.80084
213.049347	444.819744	-24.06909	482.559029	4.153655	1.436227	22228.91934
186.345652	466.1827	-50.009823	530.625682	-0.424122	-0.852661	22231.20823
138.278999	475.338253	-117.913507	560.381229	-2.71301	-0.852661	22215.94897
99.3679	478.390104	-131.646836	551.225676	-2.71301	-0.852661	22226.63045
47.486433	495.175284	-150.720905	559.618266	-1.950047	-0.852661	22226.63045
-2.869107	473.812328	-198.024594	576.403446	1.101804	0.673264	22221.28971
-16.602436	476.101216	-256.009762	555.040489	-1.950047	-0.089699	20887.63085
-68.483903	469.997514	-341.461589	517.655315	-2.71301	-0.852661	22.888882
-133.335735	453.212334	-375.794912	507.7368	-1.950047	1.436227	14.496292
-183.691276	453.212334	-444.461558	442.122004	-2.71301	-0.852661	10.681478
-208.106083	415.82716	-465.061552	394.818315	-1.187084	1.436227	5215.613269
-239.387556	401.330868	-465.824515	419.233122	-0.424122	-0.089699	22136.60085
-282.113469	399.041979	-471.165254	370.403507	-0.424122	-0.852661	22215.18601
-312.631978	362.419768	-504.735615	280.373904	1.864767	0.673264	22225.86749
-333.231972	334.190147	-502.446726	302.499823	-1.950047	-2.378587	22212.89712
-380.535662	276.967941	-477.268956	206.366519	1.101804	0.673264	22223.5786
-379.009736	244.160544	-498.631913	145.3295	0.338841	-1.615624	22228.91934
-433.943054	212.116109	-512.365242	107.944326	-1.187084	-0.852661	22234.26008
-444.624532	161.760568	-477.268956	51.485083	0.338841	-1.615624	22242.65267
-482.772669	116.745767	-478.031919	-25.574153	1.864767	0.673264	22201.45268
-499.557849	57.997636	-452.854148	-95.766725	0.338841	0.673264	22196.11194
-502.6097	24.427275	-440.646745	-102.63339	4.153655	0.673264	22228.15638
-491.165259	-34.320855	-394.106018	-154.514856	-1.950047	-0.089699	22215.18601
-494.21711	-78.572694	-375.031949	-215.551875	-1.187084	-0.852661	22179.32676
-473.617116	-128.165272	-348.328254	-268.959266	0.338841	-0.852661	22214.42305
-450.728234	-176.231924	-328.491222	-313.974068	-1.187084	0.673264	22219.76379
-438.52083	-234.217092	-283.476421	-400.188857	-0.424122	-0.089699	22183.90454
-414.106022	-268.550415	-240.750508	-420.788851	-2.71301	-0.089699	22195.34898
-383.587513	-321.957807	-167.506085	-448.25551	-3.475972	-1.615624	22193.82305
-350.780115	-351.713354	-144.617203	-487.929572	-3.475972	0.673264	22167.11936
-296.609761	-394.439267	-116.387581	-545.151777	-2.71301	-1.615624	22166.3564
-243.965332	-431.061478	-79.76537	-574.144361	-1.950047	-0.852661	22216.71194
-200.476456	-462.342951	-9.572798	-607.714722	1.864767	1.436227	22218.23786
-146.306102	-490.572572	64.434587	-550.492516	0.338841	-0.852661	22221.28971
-92.89871	-511.935529	107.923463	-605.425833	-0.424122	-0.852661	22232.73415
-51.698722	-519.565156	192.612327	-548.966591	-1.187084	-0.852661	22217.4749
20.019775	-518.802193	257.46416	-535.233262	-1.187084	-0.089699	22220.52675
58.930874	-530.246634	325.367843	-525.314746	-0.424122	0.673264	22230.44527
117.679005	-521.854044	363.51598	-519.211044	1.101804	-0.852661	22245.70452
165.745658	-517.276268	384.878937	-497.085125	0.338841	-0.089699	22238.83786
206.182683	-513.461454	374.960421	-502.425864	1.864767	-1.615624	22236.54897
261.878963	-489.046646	448.967807	-442.91477	0.338841	0.673264	22236.54897
296.975248	-453.187398	506.952975	-403.240708	0.338841	0.673264	22226.63045
346.567826	-421.142963	519.160378	-356.699981	-1.950047	-1.615624	22227.39341
377.086336	-388.335565	521.449267	-269.722229	-1.187084	-0.852661	22223.5786
406.07892	-333.402248	568.752956	-248.359273	-1.950047	-1.615624	22219.00082
432.782616	-295.254111	574.856658	-185.796328	-1.950047	0.673264	22228.91934
444.227057	-245.661533	541.286298	-129.337086	-2.71301	-0.852661	22225.86749
459.486311	-192.254142	554.256664	-63.72229	-2.71301	-0.852661	22196.11194
476.271492	-137.320825	522.212229	-25.574153	-4.238935	-1.615624	22204.50453
489.241858	-80.861582	458.886322	33.93694	-2.71301	-0.089699	22163.30454
468.641864	-13.720861	461.938173	83.529518	-1.187084	-0.089699	22196.87491
452.619647	21.375425	454.308546	167.455419	-0.424122	-0.089699	22212.13416
450.330759	86.99022	420.738185	222.388736	-0.424122	-0.852661	22203.74157
438.886317	135.819835	410.056707	265.877612	0.338841	-0.089699	22186.95639
421.338175	184.64945	358.175241	293.344271	-1.950047	-2.378587	22213.66009
391.582628	227.375363	334.523396	354.38129	-1.187084	1.436227	22214.42305
391.582628	272.390165	287.219706	388.714613	-1.187084	-2.378587	22180.85269
359.538193	317.404966	240.678979	436.781265	1.101804	1.436227	22225.10453
328.256721	370.812358	181.930849	466.536812	2.627729	0.673264	22214.42305
294.68636	391.412352	101.056799	474.929402	-1.187084	-0.852661	22179.32676
273.323404	425.745675	26.28645	516.12939	2.627729	-0.089699	22196.11194
210.760459	458.553073	-24.832053	532.151607	0.338841	-0.852661	22241.88971
152.775291	476.864178	-84.343147	544.359011	-0.424122	-0.852661	22216.71194
116.916042	492.123433	-88.920923	548.936787	-1.950047	-0.852661	22221.28971
62.745688	490.597508	-168.269048	546.647899	0.338841	0.673264	22231.97119
32.990141	491.36047	-201.076445	569.536781	-1.187084	-0.089699	22215.94897
-18.891325	489.834545	-244.565321	559.618266	-1.187084	-0.089699	22224.34156
-46.357983	477.627141	-308.654191	539.781235	-3.475972	-0.852661	517.288736
-100.528338	454.738259	-323.913446	532.91457	-1.950047	-1.615624	16.022217
-119.602406	459.316036	-452.854148	487.899769	-1.950047	-0.089699	11.444441
-188.269052	445.582706	-428.439341	416.944234	-1.187084	-0.089699	10.681478
-217.261636	429.560489	-431.491192	453.566445	0.338841	-0.852661	15635.39537
-255.409773	410.48642	-475.743031	396.34424	0.338841	0.673264	22181.61565
-296.609761	392.175315	-477.268956	374.218321	-1.187084	-0.852661	22219.00082
-309.580127	350.212364	-531.43931	287.240569	-0.424122	0.673264	22211.3712
-356.120854	322.745706	-490.239323	255.959097	-0.424122	-1.615624	22216.71194
-404.95047	279.25683	-485.661546	185.766525	-1.187084	-0.852661	22225.86749
-408.00232	233.479065	-519.994869	130.833208	3.390692	-0.852661	22228.15638
-424.024538	192.279078	-474.217105	104.892475	2.627729	1.436227	22243.41563
-464.461563	135.056872	-505.498577	40.040642	-1.187084	-0.852661	22239.60082
-470.565265	95.38281	-481.846732	-23.285265	-0.424122	-1.615624	22186.19343
-504.898588	45.027269	-439.120819	-72.877843	0.338841	-0.089699	22215.94897
-484.298594	15.271723	-412.417123	-115.603756	-1.187084	-0.852661	22226.63045
-472.09119	-52.631961	-385.713428	-182.744477	-1.950047	-0.852661	22205.2675
-482.772669	-98.409725	-391.054167	-248.359273	-0.424122	-0.089699	22200.68972
-488.876371	-147.23934	-340.698626	-293.374074	-0.424122	-1.615624	22216.71194
-454.543047	-198.357844	-294.920862	-323.892584	0.338841	-0.089699	22217.4749
-416.394911	-241.84672	-271.269017	-386.455528	-1.187084	-1.615624	22187.71935
-396.557879	-279.994857	-249.143098	-414.685149	-4.238935	-1.615624	22189.24528
-362.987519	-331.876323	-206.417184	-500.899938	-1.187084	0.673264	22183.14158
-330.943084	-373.07631	-162.928308	-538.285113	-3.475972	-0.089699	22144.23048
-278.298655	-399.780006	-119.439432	-545.151777	-1.950047	0.673264	22183.90454
-242.439407	-436.402218	-34.750569	-558.885106	-1.187084	-0.852661	22222.81564
-191.320903	-468.446653	4.160531	-574.144361	0.338841	0.673264	22218.23786
-131.80981	-490.572572	31.627189	-549.729554	-1.950047	-0.852661	22225.86749
-80.691306	-510.409603	73.59014	-626.78879	-1.187084	-0.089699	22230.44527
-19.654287	-523.37997	211.686395	-523.025858	-0.424122	-0.089699	22217.4749
29.93829	-534.061448	270.434526	-526.840672	-0.424122	-0.089699	22224.34156
83.345682	-529.483672	324.60488	-525.314746	1.864767	-0.089699	22254.86007
132.93826	-530.246634	364.278943	-508.529566	0.338841	-0.089699	22236.54897
178.716024	-513.461454	336.812284	-494.033274	-1.187084	-0.852661	22232.73415
226.019714	-494.387386	415.397446	-449.781435	0.338841	-0.089699	22238.83786
278.664143	-457.002212	465.752987	-407.818485	0.338841	-0.852661	22226.63045
306.130801	-437.16518	508.4789	-380.351826	-1.187084	0.673264	22226.63045
359.538193	-405.883708	535.945559	-339.151838	1.864767	-0.852661	22228.91934
403.790032	-373.07631	539.760372	-244.544459	0.338841	0.673264	22215.18601
419.812249	-328.061509	562.649254	-220.129651	-0.424122	-0.852661	22225.10453
447.278908	-279.994857	561.123329	-182.744477	-0.424122	1.436227	22232.73415
455.671498	-228.11339	554.256664	-119.41857	-1.187084	-0.852661	22207.55638
470.16779	-171.654148	548.915925	-40.833408	-2.71301	-0.852661	22202.21564
454.908535	-110.617129	490.930757	-11.077861	-2.71301	-0.852661	22203.74157
483.138156	-64.076402	513.819639	68.270263	-0.424122	-0.089699	22155.67492
463.301125	-7.617159	495.508534	137.699872	-1.187084	0.673264	22206.03046
457.197423	44.264307	449.730769	196.448003	-1.187084	0.673264	22225.10453
436.597429	96.145773	435.234477	246.040581	-1.187084	-0.852661	22167.88232
417.523361	155.656866	348.256725	262.062798	-1.187084	-0.852661	22202.97861
411.419659	180.834637	320.790067	303.262786	1.101804	-0.852661	22209.84527
395.397441	231.95314	323.078955	379.55906	-1.187084	-0.089699	22198.40083
376.323373	284.597569	284.167855	407.025718	1.101804	1.436227	22194.58602
349.619677	331.901258	216.264172	446.699781	0.338841	-0.089699	22245.70452
328.256721	380.730874	136.153084	474.166439	-0.424122	-0.089699	22212.89712
280.953031	416.590122	82.745693	479.507178	1.101804	-0.852661	22184.6675
232.123416	439.479004	14.079047	517.655315	1.101804	0.673264	22230.44527
203.893795	457.79011	-11.098724	550.462713	-0.424122	-0.852661	22231.20823
148.197515	472.286402	-70.609817	547.410862	0.338841	-0.089699	22219.76379
103.182713	486.019731	-126.306097	545.121974	-0.424122	-0.852661	22228.15638
66.560502	487.545657	-172.083861	532.91457	-0.424122	-0.852661	22226.63045
16.967924	485.256769	-206.417184	568.010856	1.864767	0.673264	22220.52675
-21.180213	494.412321	-235.409768	568.010856	0.338841	-0.089699	22229.6823
-66.957977	471.523439	-309.417154	537.492346	-2.71301	-0.852661	114.444411
-108.157965	470.760477	-349.854179	541.30716	-1.950047	-0.089699	16.022217
-139.439437	438.716042	-402.498608	481.796067	-1.950047	-0.089699	10.681478
-194.372754	433.375302	-443.698596	447.462743	0.338841	-0.089699	12.207404
-224.891264	429.560489	-449.039335	445.173855	-2.71301	-0.852661	21630.75655
-266.091251	409.723458	-467.35044	387.188687	0.338841	0.673264	22208.31935
-282.876432	378.441985	-488.713397	319.285004	-1.187084	-0.852661	22223.5786
-311.869016	328.849408	-527.624497	271.981314	-0.424122	0.673264	22212.89712
-371.380109	307.486451	-497.86895	191.107264	0.338841	-0.089699	22225.10453
-384.350476	258.656836	-497.105987	173.559121	0.338841	-0.089699	22227.39341
-410.291209	217.456848	-510.839316	120.151729	-0.424122	-0.852661	22236.54897
-449.965271	167.86427	-460.483776	82.003593	0.338841	-0.089699	22241.12674
-475.906004	106.064288	-501.683764	-10.314899	1.101804	-0.089699	22209.84527
-482.772669	90.805034	-477.268956	-27.863042	1.101804	0.673264	22201.45268
-490.402296	41.975418	-400.20972	-79.744508	2.627729	0.673264	22228.15638
-493.454147	-8.380122	-429.965266	-128.574123	1.101804	0.673264	22220.52675
-475.143041	-64.839365	-388.002316	-207.159285	-1.187084	-0.089699	22162.54158
-487.350445	-107.565278	-365.113434	-252.937049	1.101804	-0.852661	22207.55638
-459.883787	-166.313409	-334.594924	-318.551844	-1.187084	-0.852661	22218.23786
-444.624532	-209.039322	-313.99493	-348.307391	-0.424122	-0.089699	22190.00824
-419.446762	-247.950422	-272.794943	-387.218491	-1.950047	-0.852661	22206.03046
-395.031954	-299.068925	-198.787557	-428.418478	-3.475972	-1.615624	22186.19343
-342.387525	-321.194844	-159.876457	-481.062907	-1.950047	1.436227	22174.74899
-312.631978	-376.128161	-143.85424	-526.840672	0.338841	-0.089699	22157.20084
-276.009767	-404.357783	-87.394997	-548.966591	0.338841	0.673264	22219.76379
-221.07645	-445.55777	-33.224643	-580.248063	0.338841	-1.615624	22215.18601
-174.535723	-481.417019	56.80496	-546.677703	-1.187084	0.673264	22217.4749
-119.602406	-492.86146	82.745693	-575.670287	-0.424122	-0.852661	22231.20823
-66.195014	-533.298485	134.627159	-585.588802	-1.950047	-1.615624	22214.42305
5.523483	-531.77256	231.523427	-549.729554	-0.424122	0.673264	22221.28971
47.486433	-536.350336	305.530812	-522.262895	0.338841	0.673264	22231.20823
98.604937	-531.009597	339.864135	-513.870305	1.101804	-0.089699	22240.36378
149.72344	-520.328119	383.353011	-503.188827	1.864767	0.673264	22240.36378
212.286385	-523.37997	371.145607	-487.929572	1.101804	-0.852661	22239.60082
250.434521	-481.417019	446.678918	-458.174025	2.627729	2.199189	22235.786
286.29377	-453.187398	496.271496	-413.922186	-1.187084	-0.852661	22225.86749
332.834497	-432.587404	510.767788	-352.122205	0.338841	0.673264	22229.6823
364.878932	-393.676304	532.130745	-301.766664	-1.187084	-0.089699	22224.34156
399.212255	-351.713354	563.412217	-235.388906	-1.950047	-0.852661	22219.00082
421.338175	-319.668919	504.664086	-255.9889	-0.424122	0.673264	22229.6823
446.515945	-267.02449	561.886292	-149.93708	0.338841	-0.089699	22225.86749
464.827051	-212.854136	555.78259	-95.003762	-1.950047	1.436227	22197.63787
482.375193	-151.054154	533.65667	-34.729706	-1.187084	-0.089699	22206.03046
462.538162	-93.068986	509.241863	7.996207	-1.187084	0.673264	22174.74899
480.849268	-40.424557	477.197428	86.581369	-1.187084	-0.089699	22197.63787
470.930752	9.930983	490.930757	156.773941	-2.71301	-1.615624	22215.18601
450.330759	53.419859	448.204844	202.551705	0.338841	-0.089699	22203.74157
432.782616	110.642065	435.234477	240.699842	-2.71301	-0.089699	22182.37861
408.367808	160.997605	349.019688	256.722059	-0.424122	-0.089699	22198.40083
416.760398	205.249444	287.219706	286.477606	-1.950047	-1.615624	22202.21564
384.715963	253.316097	298.664147	361.247954	0.338841	-0.852661	22189.24528
367.16782	309.012376	256.701197	423.810899	2.627729	2.199189	22233.49712
334.360423	345.634588	195.664178	469.588663	1.101804	-1.615624	22220.52675
297.738211	389.886426	117.841979	485.61088	0.338841	-0.089699	22192.29713
274.849329	403.619756	54.516072	494.766433	0.338841	-2.378587	22199.92676
221.441937	437.953079	1.871643	532.151607	-1.950047	-0.852661	22241.12674
182.530838	466.1827	-50.772786	543.596048	0.338841	-0.089699	22215.94897
132.93826	485.256769	-82.817221	554.277527	-0.424122	-0.089699	22222.05268
87.923458	492.886396	-133.935724	529.099756	1.101804	0.673264	22233.49712
61.982725	483.730843	-151.483867	561.907154	1.101804	-0.852661	22217.4749
8.575334	498.990098	-264.402352	541.30716	0.338841	-0.089699	22224.34156
-30.335766	484.493806	-250.669023	562.670117	-2.71301	-0.089699	22225.10453
-88.320934	473.812328	-307.128266	543.596048	-3.475972	-0.852661	28.992584
-108.157965	450.160483	-380.372688	528.336794	0.338841	0.673264	15.259255
-157.750543	437.953079	-417.757863	465.773849	-3.475972	-1.615624	10.681478
-201.239419	424.21975	-410.891198	442.122004	-2.71301	-0.089699	14.496292
-237.86163	410.48642	-436.068968	418.470159	0.338841	-0.089699	22107.60826
-269.143102	386.071613	-462.772664	387.95165	-1.187084	-1.615624	22213.66009
-304.239388	371.575321	-494.054136	313.944265	-0.424122	-0.089699	22208.31935
-342.387525	315.879041	-517.705981	253.670208	1.101804	-0.089699	22220.52675
-389.691215	293.753122	-529.150422	210.944295	-0.424122	-0.852661	22225.86749
-395.794917	248.73832	-490.239323	150.670239	-1.950047	-0.852661	22209.08231
-417.157873	209.827221	-518.468944	98.788773	1.864767	1.436227	22244.94156
-438.52083	161.760568	-477.268956	48.433232	1.101804	-0.852661	22241.88971
-462.172675	96.145773	-479.557844	0.36658	1.101804	-0.089699	22199.16379
-493.454147	70.20504	-426.150453	-51.514886	0.338841	-0.089699	22222.05268
-488.113408	13.745797	-404.787496	-112.551905	1.864767	-0.089699	22233.49712
-499.557849	-19.824563	-397.920831	-146.885229	-1.187084	-0.089699	22209.08231
-488.876371	-70.180104	-361.29862	-211.737061	0.338841	0.673264	22205.2675
-478.957855	-130.45416	-331.543073	-281.16667	-0.424122	-0.089699	22213.66009
-458.357861	-186.913403	-376.557875	-339.151838	1.101804	0.673264	22197.63787
-433.180091	-213.617098	-291.869011	-372.722199	1.101804	-1.615624	22190.7712
-405.713432	-264.735602	-241.51347	-396.374044	-2.71301	0.673264	22195.34898
-384.350476	-314.32818	-185.054228	-461.225876	-0.424122	-0.089699	22180.85269
-333.994935	-335.691136	-180.476451	-512.34438	-2.71301	1.436227	22160.25269
-291.269022	-386.80964	-123.254246	-517.685119	0.338841	1.436227	22196.11194
-250.831997	-408.172596	-38.565382	-535.996224	-1.187084	-0.089699	22215.94897
-200.476456	-444.794808	-8.046873	-571.09251	-1.187084	-0.852661	22218.23786
-157.750543	-475.313317	56.041997	-559.648069	-0.424122	-1.615624	22227.39341
-101.2913	-493.624423	73.59014	-584.82584	-1.187084	-0.089699	22228.15638
-66.195014	-534.061448	171.24937	-569.566585	-0.424122	-0.089699	22217.4749
19.256812	-553.135516	225.419725	-552.781405	-0.424122	-0.852661	22225.86749
68.086427	-528.720709	318.501179	-532.944373	1.101804	-0.852661	22253.33415
121.493819	-517.276268	353.597464	-523.025858	1.101804	-0.089699	22238.83786
166.50862	-521.091081	376.486347	-493.270311	2.627729	1.436227	22235.02304
216.864161	-508.883678	410.81967	-473.43328	0.338841	0.673264	22238.83786
258.827112	-457.002212	432.945589	-443.677733	0.338841	-0.852661	22228.15638
294.68636	-446.320733	505.427049	-394.848118	-1.950047	-0.089699	22227.39341
334.360423	-416.565186	522.212229	-349.833317	-1.187084	-1.615624	22225.86749
378.612261	-386.046677	538.234447	-278.114819	-0.424122	1.436227	22216.71194
411.419659	-341.794838	562.649254	-229.285204	-0.424122	-0.852661	22225.86749
444.990019	-313.565217	517.634453	-178.929664	-1.187084	-0.852661	22229.6823
445.752982	-249.476347	519.923341	-135.440788	-4.238935	-2.378587	22203.74157
474.745566	-202.172657	549.678888	-98.818576	-3.475972	-0.089699	22201.45268
465.590013	-134.268974	534.419633	-27.863042	-1.950047	-0.852661	22205.2675
481.612231	-77.809731	508.4789	47.670269	-1.187084	-0.852661	22164.83047
466.352976	-29.743079	466.51595	117.862841	-2.71301	-0.852661	22207.55638
467.115939	30.530977	467.278912	178.89986	-1.187084	-0.852661	22225.10453
459.486311	82.412443	446.678918	232.307252	-0.424122	-0.089699	22171.69713
427.441876	132.767984	429.130775	265.877612	-0.424122	-0.089699	22199.92676
418.286324	167.86427	343.678949	289.529457	0.338841	-0.089699	22201.45268
387.767814	233.479065	292.560445	313.944265	1.101804	1.436227	22179.32676
378.612261	255.604985	284.167855	359.722029	-1.187084	-0.852661	22195.34898
355.723379	305.960525	239.916017	428.388675	4.153655	0.673264	22253.33415
335.886348	357.079029	178.116035	456.618296	1.101804	-0.852661	22216.71194
303.841913	406.671607	119.367904	491.714582	0.338841	-0.089699	22201.45268
263.404888	412.775309	59.856811	513.077539	-0.424122	-0.852661	22233.49712
216.101198	460.841961	10.264233	540.544197	-0.424122	-1.615624	22225.86749
169.560471	472.286402	-71.37278	558.855303	-0.424122	0.673264	22219.76379
126.834558	486.782694	-108.757954	556.566415	-1.187084	-0.852661	22228.91934
78.004943	492.123433	-142.328315	551.988638	1.864767	-0.089699	22225.86749
33.753104	491.36047	-202.602371	555.040489	-1.187084	-0.852661	22219.00082
-18.891325	479.153067	-248.380135	535.203458	0.338841	1.436227	22231.97119
-50.93576	481.441955	-292.631974	539.781235	-2.71301	-0.089699	1366.466262
-86.795008	463.130849	-362.061583	474.166439	-1.950047	-1.615624	17.548143
-134.098698	466.945663	-390.291204	506.210874	-1.950047	-0.852661	12.207404
-183.691276	450.160483	-409.365272	465.773849	-0.424122	-1.615624	11.444441
-207.343121	412.775309	-446.750447	431.440526	-2.71301	-0.852661	18557.54265
-252.357922	407.434569	-454.380074	413.892383	-0.424122	1.436227	22197.63787
-277.535692	384.545687	-442.935633	362.77388	-0.424122	-1.615624	22217.4749
-312.631978	365.471619	-497.105987	309.366488	-1.187084	-0.852661	22212.13416
-353.831966	317.404966	-519.994869	276.55909	-1.187084	-1.615624	22223.5786
-382.82455	256.367947	-491.765248	188.818376	-0.424122	-0.852661	22224.34156
-385.113438	253.316097	-506.26154	102.603586	1.101804	-0.852661	22238.07489
-427.839352	186.938338	-515.417093	74.373965	1.864767	-0.089699	22245.70452
-446.91342	132.767984	-485.661546	1.129542	2.627729	0.673264	22219.00082
-472.09119	90.805034	-464.29859	2.655468	1.864767	-0.089699	22206.03046
-482.009706	57.997636	-434.543043	-70.588955	2.627729	0.673264	22228.91934
-507.950439	19.849499	-429.965266	-98.818576	-1.187084	-0.089699	22222.81564
-489.639333	-32.031967	-407.076384	-188.085216	-1.187084	-0.852661	22170.93417
-482.009706	-92.306023	-370.454173	-241.492608	-0.424122	-0.852661	22207.55638
-489.639333	-139.609713	-335.357887	-279.640745	-1.187084	-1.615624	22215.94897
-458.357861	-196.831918	-315.520856	-342.203689	-1.187084	-0.089699	22169.40825
-436.994904	-238.031906	-287.291235	-377.299975	-0.424122	-0.852661	22199.16379
-408.00232	-291.439298	-244.565321	-426.12959	-1.950047	-0.089699	22193.82305
-366.03937	-317.380031	-227.017178	-497.848088	-0.424122	0.673264	22181.61565
-340.8616	-347.135577	-147.669054	-508.529566	-1.187084	-1.615624	22169.40825
-282.113469	-386.046677	-92.735737	-529.12956	-0.424122	-0.089699	22219.76379
-234.046816	-424.194814	-43.906121	-555.070293	-0.424122	-0.089699	22214.42305
-173.77276	-476.07628	27.049413	-558.885106	1.864767	0.673264	22222.81564
-140.2024	-487.520721	60.619773	-559.648069	2.627729	0.673264	22233.49712
-81.454269	-508.120715	107.923463	-585.588802	-0.424122	-0.089699	22216.71194
-41.780207	-550.083665	161.330855	-584.82584	-0.424122	-0.089699	22219.76379
33.753104	-540.928113	262.804899	-523.025858	4.916618	0.673264	22249.51933
87.923458	-537.113299	291.03452	-536.759187	2.627729	-0.089699	22243.41563
129.886409	-517.276268	367.330794	-531.418448	2.627729	-0.852661	22240.36378
177.190099	-518.03923	383.353011	-529.892522	-1.187084	-2.378587	22239.60082
226.019714	-508.120715	437.523366	-455.885137	-0.424122	0.673264	22235.02304
264.167851	-460.054062	477.960391	-432.996255	1.101804	-0.089699	22226.63045
309.182652	-440.217031	502.375198	-396.374044	-1.950047	-0.852661	22228.15638
346.567826	-416.565186	516.87149	-312.448142	0.338841	-1.615624	22224.34156
378.612261	-370.787422	548.152962	-266.670378	-0.424122	-0.089699	22220.52675
417.523361	-323.483733	535.945559	-234.625943	0.338841	-0.089699	22231.97119
434.308541	-286.098558	564.938143	-175.877813	0.338841	0.673264	22228.91934
448.804833	-233.45413	567.989994	-111.788943	-1.950047	0.673264	22198.40083
474.745566	-184.624514	513.056676	-109.500054	-2.71301	-0.852661	22205.2675
483.138156	-113.66898	484.827055	-34.729706	0.338841	0.673264	22169.40825
487.715933	-65.602327	528.315931	72.085077	-2.71301	-0.852661	22200.68972
463.301125	4.590244	495.508534	129.307282	1.864767	0.673264	22221.28971
438.123355	39.68653	497.034459	159.825792	0.338841	-0.089699	22206.79342
440.412243	92.330959	463.464099	238.410954	0.338841	-0.852661	22196.87491
431.25669	153.367978	390.982639	284.951681	0.338841	-0.089699	22207.55638
411.419659	183.123525	349.019688	313.944265	-4.238935	-2.378587	22202.97861
415.997435	235.767954	305.530812	367.351656	0.338841	-0.852661	22168.64528
373.271522	302.145712	255.175271	352.855364	1.864767	-0.852661	22220.52675
355.723379	338.00496	188.034551	416.944234	1.101804	-0.852661	22225.86749
324.441907	362.419768	129.28642	436.018302	1.101804	0.673264	22199.16379
294.68636	407.434569	98.76791	484.847918	1.864767	-0.852661	22210.60823
235.175267	425.745675	48.41237	535.966421	2.627729	0.673264	22244.17859
175.664173	450.923445	-23.306128	556.566415	-0.424122	-0.852661	22215.94897
166.50862	501.278986	-118.67647	561.144191	-1.950047	-0.852661	22220.52675
114.627154	490.597508	-121.728321	568.010856	0.338841	-0.089699	22232.73415
68.086427	492.123433	-142.328315	564.959005	-0.424122	2.199189	22216.71194
31.464216	496.70121	-234.646806	553.514564	-0.424122	-0.089699	22222.81564
-13.550586	483.730843	-259.824576	558.855303	0.338841	-0.089699	22225.86749
-52.461685	486.782694	-298.735676	539.018272	-2.71301	-0.852661	61.799982
-101.2913	451.686408	-434.543043	446.699781	1.101804	1.436227	14.496292
-145.543139	453.212334	-471.165254	459.670147	-1.187084	-0.852661	10.681478
-200.476456	452.449371	-409.365272	477.981253	-1.950047	-0.089699	12.970367
-236.335705	434.138265	-433.78008	429.914601	-1.187084	-1.615624	21624.65285
-290.506059	405.908644	-455.143037	381.084985	-0.424122	-0.089699	22210.60823
-293.55791	385.30865	-501.683764	349.04055	0.338841	-0.089699	22208.31935
-328.654196	346.39755	-497.105987	285.714643	-0.424122	0.673264	22216.71194
-354.594929	309.775339	-509.313391	242.225767	-0.424122	-1.615624	22225.10453
-382.061587	263.997575	-481.846732	152.959127	-1.187084	-0.089699	22215.18601
-418.683799	227.375363	-471.928217	104.129512	1.864767	-0.089699	22240.36378
-449.965271	183.123525	-483.372658	38.514717	0.338841	-0.852661	22231.97119
-472.854153	135.056872	-500.920801	-11.077861	3.390692	0.673264	22190.7712
-469.039339	95.38281	-453.617111	-20.996377	1.864767	-0.089699	22222.81564
-499.557849	31.29394	-417.757863	-97.292651	0.338841	-1.615624	22229.6823
-491.928222	-6.854197	-390.291204	-142.307452	-1.950047	-0.852661	22212.13416
-492.691184	-46.528259	-361.29862	-195.714844	-0.424122	-0.089699	22202.97861
-470.565265	-109.854166	-352.90603	-249.885198	-0.424122	-0.089699	22212.89712
-472.854153	-160.97267	-320.861595	-313.974068	-1.187084	-0.089699	22196.87491
-444.624532	-199.883769	-307.891228	-351.359242	-2.71301	-0.852661	22175.51195
-415.631948	-265.498565	-259.824576	-397.137006	-1.187084	1.436227	22197.63787
-395.794917	-288.387447	-280.42457	-497.085125	-2.71301	-0.852661	22180.08972
-375.957886	-318.142993	-235.409768	-510.055491	-3.475972	-0.852661	22164.06751
-327.12827	-376.891124	-168.269048	-539.811038	-0.424122	-1.615624	22198.40083
-283.639394	-407.409634	-75.187594	-520.73697	-1.187084	-0.089699	22222.81564
-211.920897	-441.742957	-17.202426	-538.285113	1.864767	-0.852661	22220.52675
-177.587574	-469.209615	58.330885	-574.144361	0.338841	-0.852661	22228.15638
-120.365369	-476.839243	94.953097	-613.818424	1.101804	-0.089699	22235.02304
-65.432052	-523.37997	133.101233	-565.751771	1.864767	-0.852661	22218.23786
-12.787623	-538.639224	230.760464	-530.655485	-1.187084	-1.615624	22222.05268
63.508651	-518.802193	290.271557	-545.91474	2.627729	-0.089699	22259.43785
99.3679	-531.009597	307.8197	-526.840672	0.338841	-0.852661	22235.02304
142.093813	-512.698491	265.85675	-622.211014	2.627729	0.673264	22231.97119
203.130832	-522.617007	378.775235	-507.00364	-0.424122	-0.852661	22238.83786
245.093782	-483.705907	440.575216	-436.811069	-1.187084	-0.852661	22223.5786
272.560441	-459.2911	497.797422	-393.322193	-0.424122	-0.852661	22224.34156
338.938199	-410.461485	520.686304	-371.959236	-1.187084	-0.089699	22228.91934
366.404857	-382.994826	505.427049	-294.9	-0.424122	0.673264	22212.89712
393.871516	-357.817056	526.790006	-260.566676	-0.424122	-0.852661	22223.5786
436.597429	-310.513366	565.701105	-192.662993	-1.950047	0.673264	22228.91934
438.123355	-269.313378	557.308515	-164.433372	0.338841	-0.852661	22206.03046
452.619647	-229.639316	550.441851	-125.522272	-1.950047	-0.089699	22201.45268
487.715933	-184.624514	471.093726	-133.914862	-1.950047	-1.615624	22179.32676
482.375193	-95.357874	509.241863	-9.551936	1.864767	0.673264	22171.69713
480.086305	-64.076402	463.464099	17.914723	-2.71301	-1.615624	22202.97861
469.404827	8.405058	500.849273	155.248015	-1.187084	-0.089699	22227.39341
429.730765	73.256891	467.278912	223.914662	-0.424122	-0.852661	22195.34898
437.360392	111.405027	423.790036	262.825761	-0.424122	-1.615624	22205.2675
429.730765	151.07909	391.745601	301.736861	-1.950047	-0.089699	22208.31935
393.108553	203.723519	358.175241	339.122035	-1.950047	-0.852661	22186.19343
375.56041	249.501283	297.901185	374.981283	-0.424122	-0.852661	22188.48232
369.456708	299.856824	267.382675	413.12942	-0.424122	-0.852661	22231.20823
329.019683	347.160513	108.686426	391.003501	1.864767	-1.615624	22215.94897
312.234503	372.338284	82.745693	367.351656	1.864767	0.673264	22195.34898
284.767845	415.82716	45.360519	486.373843	1.101804	-0.089699	22231.97119
233.649341	441.767893	16.367935	532.91457	0.338841	-0.089699	22235.786
182.530838	456.264185	-57.639451	554.277527	1.101804	0.673264	22215.18601
135.227148	486.782694	-53.061674	567.247893	-0.424122	-0.852661	22226.63045
97.079011	499.753061	-165.217197	543.596048	-1.950047	-1.615624	22228.91934
44.434582	495.175284	-201.839408	570.299744	-0.424122	-0.852661	22219.00082
0.182744	487.545657	-211.757924	550.462713	-1.187084	-0.852661	22227.39341
-32.624654	476.864178	-255.2468	556.566415	-4.238935	-0.089699	22207.55638
-79.928344	467.708626	-355.957881	474.166439	-1.950047	-0.852661	30.518509
-144.017214	428.797526	-523.809683	404.73683	-2.71301	-0.852661	15.259255
-160.039431	425.745675	-470.402291	451.277557	-2.71301	-1.615624	11.444441
-208.869046	437.190116	-439.883782	423.047936	-0.424122	-0.852661	12.207404
-229.46904	422.693824	-440.646745	454.329408	-0.424122	-0.089699	22108.37123
-274.483842	392.175315	-478.031919	380.322023	-0.424122	-0.089699	22219.76379
-309.580127	373.101246	-491.765248	323.86278	-0.424122	0.673264	22199.16379
-337.809749	323.508668	-508.550428	291.055382	-0.424122	0.673264	22215.18601
-347.728264	287.64942	-532.965236	228.492438	0.338841	0.673264	22223.5786
-392.743066	252.553134	-495.580062	157.536903	1.864767	-0.852661	22236.54897
-424.024538	222.034624	-519.994869	99.551735	4.153655	0.673264	22243.41563
-440.809718	167.101307	-544.409677	8.75917	1.101804	-0.089699	22193.82305
-461.409712	119.797618	-507.787466	-11.840824	1.101804	0.673264	22198.40083
-475.143041	67.916151	-462.772664	-47.700073	0.338841	-0.852661	22225.10453
-494.21711	23.664313	-418.520825	-98.818576	1.101804	-0.089699	22223.5786
-488.876371	-19.824563	-393.343055	-156.040781	0.338841	-0.089699	22186.95639
-469.802302	-57.209737	-400.20972	-210.974098	-1.187084	0.673264	22209.84527
-468.276377	-115.194905	-355.194918	-287.270372	-0.424122	-0.852661	22216.71194
-448.439346	-180.809701	-312.469005	-336.099987	-1.950047	-0.089699	22176.27491
-438.52083	-226.587465	-297.20975	-355.937018	-1.950047	-0.852661	22190.7712
-408.765283	-257.868937	-249.90606	-412.396261	-3.475972	0.673264	22187.71935
-413.34306	-292.20226	-241.51347	-490.21846	-1.187084	-0.089699	22157.96381
-343.913451	-334.928174	-198.787557	-526.077709	-0.424122	1.436227	22169.40825
-301.9505	-377.654087	-146.143128	-528.366597	-1.950047	-1.615624	22216.71194
-270.669028	-413.513335	-91.209811	-551.255479	0.338841	0.673264	22222.05268
-218.024599	-444.031845	6.449419	-553.544367	-1.187084	-1.615624	22220.52675
-153.935729	-473.024429	41.545705	-532.944373	0.338841	-0.089699	22231.20823
-111.209816	-493.624423	112.50124	-571.09251	1.864767	0.673264	22224.34156
-62.380201	-521.854044	167.434557	-583.299914	-0.424122	-0.089699	22218.23786
6.286446	-532.535522	232.286389	-552.781405	-1.950047	-0.852661	22227.39341
65.797539	-527.194783	294.086371	-545.151777	1.101804	-0.089699	22247.23045
128.360484	-525.668858	337.575247	-547.440665	1.101804	-1.615624	22235.786
151.249366	-489.809609	274.24934	-553.544367	-1.187084	-0.852661	22234.26008
201.604906	-504.305901	426.841887	-505.477715	3.390692	-0.089699	22243.41563
249.671559	-485.994796	461.938173	-423.077739	-1.187084	-0.852661	22221.28971
291.634509	-445.55777	493.219645	-398.662932	0.338841	0.673264	22222.81564
332.834497	-430.298516	492.456683	-357.462944	-1.950047	-1.615624	22227.39341
352.671528	-402.068894	513.056676	-273.537043	-0.424122	0.673264	22217.4749
400.738181	-368.498534	545.101111	-266.670378	-1.187084	-1.615624	22228.15638
435.834467	-293.728186	535.945559	-214.788912	-1.950047	1.436227	22231.20823
448.04187	-261.683751	555.019627	-150.700042	-5.001898	-0.852661	22192.29713
472.456678	-204.461546	541.286298	-98.055613	-1.187084	-0.852661	22202.97861
466.352976	-121.298607	457.360397	-98.818576	-1.187084	-0.852661	22154.14899
468.641864	-93.831949	471.093726	5.707319	-0.424122	-0.089699	22195.34898
461.7752	-38.898632	487.878906	83.529518	0.338841	-0.089699	22215.94897
460.249274	18.323574	464.227061	123.20358	0.338841	-0.089699	22202.97861
450.330759	69.442077	465.752987	217.81096	0.338841	-0.089699	22201.45268
441.938168	132.005021	423.027073	262.825761	0.338841	1.436227	22212.13416
417.523361	173.205009	383.353011	315.47019	1.864767	-0.089699	22213.66009
390.819665	218.219811	324.60488	352.855364	0.338841	0.673264	22177.03787
380.138187	274.679053	305.530812	381.084985	1.864767	-1.615624	22219.00082
339.701162	302.908674	238.390091	426.86275	1.101804	0.673264	22221.28971
329.019683	340.293849	130.049383	421.52201	2.627729	-0.852661	22173.98602
287.819696	383.019762	69.775326	436.018302	-0.424122	-1.615624	22200.68972
250.434521	412.775309	65.960513	514.603464	3.390692	0.673264	22243.41563
201.604906	447.871594	-37.80242	498.581247	1.101804	-0.089699	22219.76379
177.953061	467.708626	-62.98019	549.69975	0.338841	0.673264	22219.00082
132.175297	472.286402	-119.439432	563.433079	-1.187084	-1.615624	22231.20823
94.02716	486.019731	-109.520917	522.996054	-1.187084	-0.852661	22218.23786
58.930874	482.96788	-218.624588	564.959005	-1.950047	-1.615624	22219.00082
-14.313548	487.545657	-262.113464	568.773819	-1.187084	-0.852661	22219.76379
-46.357983	476.101216	-281.187533	542.070123	-1.187084	-0.852661	10160.37477
-118.07648	478.390104	-376.557875	480.270141	-0.424122	-0.852661	22.125919
-155.461655	457.79011	-458.194888	446.699781	1.101804	0.673264	12.207404
-175.298686	441.767893	-416.231937	467.299775	-0.424122	-0.852661	11.444441
-214.972748	437.190116	-442.17267	439.833116	-1.187084	-1.615624	9959.715567
-255.409773	411.249383	-436.068968	420.759048	1.101804	0.673264	22172.4601
-272.957916	395.990128	-467.35044	364.299805	0.338841	-1.615624	22214.42305
-309.580127	362.419768	-485.661546	323.099817	1.101804	0.673264	22215.18601
-344.676413	324.271631	-499.394875	252.907246	1.101804	-0.089699	22222.81564
-374.43196	279.25683	-486.424509	194.922078	0.338841	-0.089699	22222.81564
-391.980103	235.004991	-508.550428	133.885059	2.627729	-0.089699	22235.02304
-446.150457	185.412413	-496.343024	59.877673	1.864767	-0.852661	22228.91934
-466.750451	132.005021	-549.750416	21.729536	0.338841	-0.852661	22190.00824
-456.068973	91.567996	-491.765248	14.099909	0.338841	0.673264	22213.66009
-493.454147	38.160605	-399.446757	-62.196365	1.101804	-0.852661	22224.34156
-488.113408	17.560611	-436.831931	-122.470421	0.338841	-0.089699	22109.89715
-488.876371	-30.506042	-405.550459	-172.825962	-0.424122	-0.852661	22205.2675
-481.246743	-73.994918	-381.898614	-224.707428	-1.187084	0.673264	22213.66009
-461.409712	-149.528229	-348.328254	-311.68518	-1.950047	-2.378587	22217.4749
-455.30601	-176.994887	-320.861595	-326.181472	-0.424122	0.673264	22185.43046
-434.706016	-241.083757	-297.972713	-386.455528	-5.764861	-2.378587	22157.96381
-404.95047	-286.098558	-264.402352	-416.974037	-0.424122	0.673264	22187.71935
-385.876401	-345.609652	-236.935694	-489.455497	-0.424122	0.673264	22141.94159
-308.817165	-341.031875	-175.898675	-566.514734	0.338841	0.673264	22194.58602
-289.743096	-394.439267	-119.439432	-529.12956	0.338841	1.436227	22225.10453
-264.565326	-421.142963	-103.417215	-572.618436	1.864767	-0.089699	22191.53417
-201.239419	-463.105913	24.760525	-572.618436	-0.424122	-0.089699	22225.10453
-132.572772	-482.942945	79.693842	-561.173995	-1.187084	-0.852661	22231.20823
-84.50612	-511.935529	117.079016	-581.011026	-0.424122	0.673264	22214.42305
-44.832058	-534.824411	223.130836	-533.707336	-0.424122	-0.089699	22221.28971
28.412365	-530.246634	268.145638	-543.625852	2.627729	-0.089699	22254.86007
75.716055	-535.587373	304.004887	-535.996224	-0.424122	-2.378587	22231.20823
136.753074	-517.276268	299.42711	-555.070293	1.864767	-0.089699	22230.44527
182.530838	-501.25405	353.597464	-501.662901	-0.424122	-0.089699	22239.60082
232.123416	-501.25405	411.582632	-454.359212	-0.424122	-0.089699	22225.86749
256.538223	-475.313317	433.708552	-450.544398	0.338841	-0.852661	22222.81564
322.153019	-437.16518	503.901124	-368.907385	-1.187084	0.673264	22224.34156
359.538193	-403.59482	522.975192	-319.314807	0.338841	-0.852661	22216.71194
370.219671	-372.313348	519.923341	-232.337055	0.338841	-0.089699	22220.52675
425.915951	-315.854105	551.967776	-207.159285	-0.424122	-1.615624	22228.91934
430.493727	-285.335596	539.760372	-169.774111	-1.950047	-0.089699	22206.03046
457.197423	-231.165241	564.938143	-139.255601	-1.187084	-0.089699	22199.16379
486.95297	-189.965254	510.004826	-78.218582	-1.950047	-0.089699	22176.27491
481.612231	-119.009719	507.715937	-43.122296	-2.71301	-0.852661	22180.85269
481.612231	-79.335657	516.87149	54.536934	-1.187084	-0.852661	22202.21564
473.219641	-28.980116	469.5678	107.181363	1.101804	-1.615624	22221.28971
477.034454	35.871717	483.30113	182.714674	-1.187084	-0.852661	22183.14158
451.856684	93.093922	436.760403	207.892444	-1.950047	-0.852661	22205.2675
433.545578	146.501313	416.923372	300.973898	-1.187084	0.673264	22212.13416
419.812249	191.516115	363.51598	336.070184	-0.424122	-0.852661	22200.68972
399.212255	228.901289	307.8197	367.351656	1.864767	-2.378587	22206.79342
383.190038	281.545718	281.878967	396.34424	1.864767	-0.852661	22180.08972
356.486342	314.353116	188.797513	425.336824	1.101804	-0.089699	22217.4749
334.360423	388.360501	120.89383	390.240538	1.101804	1.436227	22173.22306
294.68636	405.908644	83.508656	494.00347	-0.424122	-2.378587	22229.6823
252.72341	418.87901	27.812376	518.418278	1.864767	-0.089699	22239.60082
201.604906	469.234551	-49.246861	541.30716	-1.950047	-2.378587	22129.73418
165.745658	473.812328	-78.239445	550.462713	0.338841	1.436227	22225.10453
102.41975	491.36047	-111.809805	552.751601	-0.424122	-0.089699	22232.73415
82.582719	501.278986	-153.772756	529.862719	0.338841	0.673264	22219.00082
18.493849	506.619725	-191.15793	560.381229	1.101804	-0.089699	22225.86749
-3.63207	492.123433	-246.854209	548.173825	-3.475972	-0.852661	22180.08972
-44.832058	476.101216	-326.202334	516.892353	-2.71301	-0.089699	277.718436
-95.187598	447.871594	-391.81713	506.973837	-2.71301	0.673264	16.78518
-163.091282	455.501222	-436.831931	460.43311	-0.424122	-1.615624	11.444441
-178.350537	452.449371	-421.572676	455.092371	0.338841	0.673264	12.207404
-208.869046	413.538271	-448.276372	391.003501	-1.187084	-1.615624	20928.06787
-272.194953	419.641973	-488.713397	375.744246	1.864767	0.673264	22210.60823
-289.743096	379.204948	-467.35044	360.484991	-0.424122	-0.852661	22202.97861
-319.498643	341.819774	-474.217105	303.262786	-1.950047	-0.852661	22215.94897
-355.357892	310.538302	-501.683764	251.38132	-1.187084	-0.852661	22226.63045
-379.009736	267.049426	-487.187472	183.477637	3.390692	-0.089699	22236.54897
-433.943054	213.642034	-510.839316	131.59617	1.101804	0.673264	22239.60082
-434.706016	180.834637	-495.580062	65.981375	-0.424122	-0.852661	22196.11194
-460.646749	112.930953	-502.446726	26.307313	0.338841	0.673264	22206.79342
-489.639333	79.360593	-436.831931	-9.551936	-0.424122	-0.089699	22221.28971
-488.876371	28.242089	-433.78008	-72.11488	2.627729	-0.089699	22216.71194
-507.187476	1.538393	-418.520825	-130.100048	1.101804	-0.089699	22189.24528
-475.906004	-59.498626	-378.846763	-195.714844	-0.424122	-0.852661	22209.84527
-472.854153	-101.461576	-344.51344	-233.862981	-0.424122	-0.852661	22219.76379
-468.276377	-147.23934	-356.720844	-287.270372	-2.71301	-2.378587	22192.29713
-457.594898	-211.32821	-312.469005	-333.048136	-3.475972	-1.615624	22189.24528
-417.920836	-244.135608	-270.506054	-407.055522	-4.238935	-0.852661	22182.37861
-411.817134	-311.276329	-270.506054	-463.514764	-1.950047	-1.615624	22165.59343
-370.617146	-341.031875	-204.891259	-498.61105	0.338841	0.673264	22165.59343
-326.365308	-380.705938	-114.098693	-511.581417	-3.475972	-2.378587	22215.94897
-270.669028	-392.150379	-70.609817	-530.655485	1.101804	0.673264	22228.91934
-224.128301	-428.009628	-21.780202	-554.30733	1.101804	-0.852661	22200.68972
-185.217201	-482.179982	-43.143159	-614.581386	-0.424122	0.673264	22228.91934
-122.654257	-489.046646	94.190134	-565.751771	0.338841	-0.089699	22231.97119
-67.72094	-518.03923	123.945681	-574.144361	2.627729	-0.089699	22215.94897
-17.365399	-540.16515	221.604911	-537.52215	-0.424122	-0.852661	22228.91934
42.908657	-538.639224	273.486377	-513.107342	1.864767	0.673264	22203.74157
101.656788	-540.928113	324.60488	-553.544367	1.101804	-0.089699	22233.49712
139.041962	-531.009597	303.241924	-534.470299	0.338841	-0.089699	22231.20823
195.501204	-504.305901	392.508564	-474.959205	-1.187084	-1.615624	22243.41563
246.619708	-486.757758	437.523366	-432.233292	1.864767	0.673264	22221.28971
280.190068	-453.950361	458.886322	-424.603665	2.627729	0.673264	22108.37123
332.071534	-431.061478	512.293714	-366.618497	0.338841	-0.089699	22231.20823
349.619677	-399.017043	521.449267	-302.529627	-1.950047	-0.089699	22215.18601
380.901149	-359.342981	549.678888	-240.729645	-0.424122	-0.089699	22225.86749
425.152988	-315.091142	557.308515	-217.840763	-0.424122	-0.852661	22233.49712
435.071504	-267.02449	545.101111	-167.485222	-3.475972	-1.615624	22141.17863
430.493727	-213.617098	540.523335	-137.729676	-1.950047	0.673264	22202.21564
465.590013	-178.520813	524.501118	-88.137098	-2.71301	-0.852661	22164.06751
487.715933	-114.431943	511.530751	0.36658	-1.187084	-0.089699	22196.11194
463.301125	-64.076402	503.138161	94.973959	-1.950047	-0.089699	22214.42305
440.412243	-19.061601	474.145577	142.277649	-1.187084	0.673264	21928.31202
428.967802	53.419859	395.560415	182.714674	1.101804	-0.089699	22196.11194
425.915951	103.012437	376.486347	233.833177	0.338841	-0.089699	22208.31935
422.8641	157.945754	403.953005	284.951681	1.101804	0.673264	22217.4749
406.07892	212.116109	355.886353	335.307221	-1.950047	-0.089699	22186.95639
398.449292	261.708687	312.397477	381.847948	1.101804	-1.615624	22226.63045
378.612261	299.856824	257.46416	403.210905	1.101804	-0.089699	22223.5786
346.567826	333.427184	189.560476	429.151638	1.101804	-1.615624	22183.90454
316.049317	395.227166	125.471606	449.751632	0.338841	1.436227	22196.11194
272.560441	422.693824	102.582724	511.551613	-0.424122	-1.615624	22238.83786
236.701192	429.560489	4.923494	518.418278	-0.424122	-0.089699	22226.63045
180.24195	466.945663	-36.276494	535.966421	1.101804	-0.089699	22215.18601
126.071595	483.730843	-92.735737	560.381229	-1.187084	-0.089699	22229.6823
90.975309	486.782694	-137.750538	550.462713	1.101804	-0.089699	22225.86749
52.827173	502.804912	-151.483867	568.773819	-0.424122	-0.089699	22218.23786
-5.157995	497.464172	-227.780141	581.744185	-3.475972	-0.852661	22215.18601
-21.180213	481.441955	-237.698657	553.514564	-1.950047	-0.089699	22199.16379
-93.661673	501.278986	-342.224552	524.52198	-1.950047	-0.852661	30.518509
-114.261667	465.419737	-368.165285	487.899769	-1.950047	-0.089699	13.733329
-159.276468	449.39752	-412.417123	490.188657	-1.950047	-1.615624	11.444441
-192.083866	447.871594	-424.624527	456.618296	-2.71301	-0.852661	10.681478
-255.409773	439.479004	-425.38749	460.43311	0.338841	-0.089699	21995.45274
-263.802363	399.041979	-481.846732	352.855364	0.338841	-0.089699	22212.89712
-296.609761	376.153097	-496.343024	304.788712	-3.475972	-1.615624	22206.03046
-333.231972	338.00496	-486.424509	301.736861	-1.950047	-2.378587	22219.00082
-359.172705	306.723488	-487.950434	250.618357	2.627729	0.673264	22231.97119
-394.268991	241.108693	-513.891167	162.11468	1.101804	-0.089699	22190.7712
-424.787501	214.404997	-510.839316	110.233214	1.101804	0.673264	22231.97119
-453.780085	158.708717	-504.735615	35.462866	2.627729	0.673264	22201.45268
-463.6986	109.116139	-490.239323	19.440648	1.101804	-0.852661	22215.18601
-491.928222	76.308742	-451.328223	-33.966743	0.338841	-0.852661	22220.52675
-497.268961	29.005052	-447.513409	-94.2408	1.101804	1.436227	22089.29716
-498.031923	-9.143085	-417.757863	-149.93708	0.338841	-0.089699	22196.87491
-491.928222	-70.180104	-398.683794	-220.129651	0.338841	-0.089699	22210.60823
-475.906004	-109.091203	-350.617142	-255.225937	-1.187084	-0.852661	22222.05268
-458.357861	-154.868968	-308.654191	-321.603695	-1.950047	-0.089699	22196.11194
-423.261575	-215.905987	-311.706042	-353.64813	-1.950047	-3.14155	22101.50456
-394.268991	-246.424496	-261.350501	-399.425894	-2.71301	0.673264	22187.71935
-381.298625	-292.965223	-206.417184	-431.470329	-2.71301	-1.615624	22143.46751
-356.883817	-350.187428	-173.609787	-494.033274	-1.950047	-0.089699	22186.95639
-311.106053	-376.891124	-104.180178	-516.159193	1.101804	0.673264	22225.10453
-261.513475	-429.535553	-124.017209	-562.69992	1.101804	-0.089699	21992.40089
-211.920897	-439.454069	-40.854271	-577.959175	-1.187084	-0.852661	22220.52675
-149.357953	-478.365168	20.182748	-585.588802	-0.424122	-1.615624	22225.10453
-108.157965	-498.965162	79.693842	-558.122144	-0.424122	-0.852661	22216.71194
-49.409834	-521.091081	191.849364	-548.203628	0.338841	0.673264	22219.76379
10.101259	-524.142932	249.834532	-539.048075	2.627729	-0.852661	22254.86007
41.382732	-536.350336	306.293775	-535.996224	1.101804	-0.089699	22241.12674
113.101229	-540.928113	268.145638	-545.151777	4.153655	-0.089699	22230.44527
151.249366	-531.009597	381.827086	-495.559199	-0.424122	-0.089699	22238.83786
201.604906	-498.202199	422.264111	-451.307361	1.864767	0.673264	22235.786
242.804894	-477.602205	453.545583	-443.677733	-0.424122	-0.089699	22218.23786
280.953031	-456.239249	502.375198	-397.899969	1.101804	-0.089699	22226.63045
332.834497	-431.061478	517.634453	-339.914801	-1.950047	-1.615624	22229.6823
364.115969	-383.757789	519.160378	-315.499993	0.338841	0.673264	22220.52675
405.315957	-344.846689	559.597403	-230.048167	-1.950047	-2.378587	22225.10453
419.049286	-314.32818	561.123329	-202.581508	-0.424122	0.673264	22214.42305
435.071504	-249.476347	542.04926	-158.32967	-1.950047	-0.852661	22194.58602
480.086305	-186.15044	482.538167	-127.81116	-1.950047	-0.852661	22193.82305
482.375193	-169.36526	526.027043	-57.618588	-1.187084	-0.852661	22197.63787
484.664082	-90.780098	522.975192	26.307313	-3.475972	-1.615624	22200.68972
473.982603	-35.846781	467.278912	111.759139	-0.424122	0.673264	22219.00082
473.982603	14.50876	475.671502	172.796158	2.627729	2.199189	22187.71935
452.619647	61.049487	407.767819	201.788742	-0.424122	-0.089699	22196.87491
445.752982	121.323543	386.404862	249.092432	0.338841	-0.089699	22201.45268
419.049286	173.205009	381.064123	296.396122	-1.187084	-1.615624	22206.79342
404.552994	224.323513	342.153023	340.64796	1.101804	-0.089699	22200.68972
383.953	276.204979	299.42711	403.973867	1.101804	-0.089699	22196.11194
357.249305	303.671637	234.575277	426.099787	1.864767	-0.089699	22222.81564
316.049317	341.819774	176.590109	452.04052	0.338841	-0.852661	22177.03787
309.182652	391.412352	139.967898	465.773849	1.101804	-0.852661	22229.6823
258.064149	419.641973	78.930879	506.210874	0.338841	-0.089699	22234.26008
213.81231	431.086414	-18.728351	529.099756	-0.424122	0.673264	22183.14158
179.478987	474.57529	-72.135743	542.070123	0.338841	-0.089699	22224.34156
123.782707	485.256769	-114.861656	529.099756	-0.424122	-0.089699	22231.20823
94.02716	489.834545	-146.143128	525.284943	0.338841	-0.089699	22215.94897
37.567918	499.753061	-181.239414	581.744185	-1.187084	-0.089699	22222.05268
0.945706	481.441955	-222.439402	552.751601	-1.187084	0.673264	22192.29713
-39.491319	487.545657	-294.157899	545.884937	-1.187084	0.673264	3999.450667
-86.795008	469.997514	-366.639359	531.388645	-0.424122	-0.852661	19.837031
-127.994996	471.523439	-371.217136	497.055321	-0.424122	-0.852661	11.444441
-162.328319	450.923445	-397.157869	482.559029	-1.950047	-0.852661	12.207404
-220.313487	437.190116	-448.276372	429.914601	0.338841	-0.852661	9475.23423
-241.676444	410.48642	-455.905999	419.233122	0.338841	-0.089699	22172.4601
-269.143102	383.019762	-491.002285	324.625743	-0.424122	-0.089699	22207.55638
-305.002351	367.760507	-530.676348	273.507239	-1.950047	-1.615624	22212.13416
-342.387525	333.427184	-492.528211	288.766494	-0.424122	-0.852661	22223.5786
-357.64678	286.123494	-481.846732	217.81096	1.101804	-0.089699	22243.41563
-381.298625	241.871655	-497.105987	152.959127	0.338841	-1.615624	22235.786
-412.580097	202.960556	-500.157838	110.233214	-0.424122	-0.852661	22202.97861
-456.068973	142.6865	-479.557844	45.381381	-0.424122	-1.615624	22215.94897
-467.513414	109.879102	-462.772664	16.388797	1.101804	-0.852661	22221.28971
-484.298594	64.864301	-426.150453	-49.225998	0.338841	-0.089699	22207.55638
-485.82452	13.745797	-412.417123	-123.233384	-0.424122	0.673264	22192.29713
-503.372663	-20.587526	-384.950465	-176.640775	0.338841	-0.089699	22201.45268
-496.505998	-86.965284	-378.0838	-243.781496	0.338841	0.673264	22214.42305
-482.772669	-135.031937	-330.780111	-278.877782	2.627729	-0.852661	22199.92676
-450.728234	-180.046738	-307.891228	-326.181472	-1.187084	-0.089699	22190.00824
-440.809718	-244.135608	-268.217166	-369.670348	-2.71301	-0.089699	22195.34898
-395.031954	-252.528198	-228.543104	-461.225876	-1.187084	-0.852661	22184.6675
-379.009736	-296.780037	-195.735706	-476.485131	-1.187084	1.436227	22173.22306
-327.891233	-355.528167	-149.194979	-492.507348	-1.187084	-0.852661	22213.66009
-292.031984	-392.913342	-92.735737	-511.581417	-0.424122	-0.089699	22230.44527
-257.698661	-428.77259	-48.483898	-535.996224	-2.71301	-0.852661	22209.84527
-192.846829	-445.55777	-27.883904	-577.196212	2.627729	-0.089699	22226.63045
-123.41722	-482.942945	55.279034	-568.803622	1.864767	0.673264	22231.20823
-86.795008	-518.802193	46.886444	-582.536951	0.338841	-0.852661	22211.3712
-23.469101	-521.091081	207.871582	-542.099926	2.627729	1.436227	22231.20823
23.834589	-518.802193	252.12342	-525.314746	1.864767	-0.089699	22244.17859
72.664204	-529.483672	300.953036	-532.944373	2.627729	0.673264	22232.73415
143.619738	-528.720709	339.864135	-516.922156	1.101804	-0.852661	22231.97119
174.138248	-514.98738	389.456713	-486.403646	0.338841	-0.852661	22244.17859
225.256751	-495.150348	438.286328	-446.729584	2.627729	0.673264	22219.00082
270.271553	-474.550354	468.804838	-414.685149	-1.187084	-0.852661	22212.89712
306.893764	-447.846659	500.08631	-371.196273	-1.187084	0.673264	22231.97119
354.197454	-410.461485	519.160378	-322.366658	-0.424122	-1.615624	22215.94897
398.449292	-377.654087	467.278912	-294.9	-1.187084	-0.852661	22224.34156
409.893733	-336.454099	553.493702	-217.840763	0.338841	-0.852661	22231.20823
433.545578	-291.439298	554.256664	-175.877813	-2.71301	-0.852661	22196.87491
453.382609	-231.165241	553.493702	-136.20375	-2.71301	-0.089699	22200.68972
464.827051	-192.254142	529.841857	-88.137098	-2.71301	-0.852661	22178.5638
479.323343	-137.320825	514.582602	-45.411185	-0.424122	-0.089699	22204.50453
467.878901	-74.75788	517.634453	72.085077	-3.475972	-2.378587	22209.08231
461.012237	-21.350489	492.456683	120.914692	-0.424122	-2.378587	22109.13419
463.301125	33.582828	455.071508	190.344301	0.338841	0.673264	22200.68972
429.730765	75.545779	427.60485	229.255401	0.338841	-0.089699	22198.40083
431.25669	146.501313	371.90857	230.781326	1.101804	1.436227	22205.2675
420.575212	184.64945	381.827086	284.951681	0.338841	-0.852661	22190.7712
408.367808	228.901289	336.049321	371.929433	4.153655	-0.089699	22229.6823
383.953	286.123494	306.293775	400.159054	1.864767	-0.089699	22228.91934
339.701162	313.590153	235.33824	449.751632	2.627729	0.673264	22209.08231
343.515975	359.367917	182.693811	465.010886	1.101804	-0.089699	22199.92676
285.530807	396.753091	130.812345	494.766433	1.864767	-0.852661	22239.60082
244.33082	427.271601	60.619773	523.759017	-0.424122	-0.089699	22228.15638
198.553055	454.738259	-17.965388	542.070123	-1.187084	-0.852661	22216.71194
148.960477	474.57529	-69.846855	544.359011	1.101804	0.673264	22229.6823
120.730856	489.834545	-120.965358	542.070123	1.864767	-0.089699	22233.49712
48.249396	486.782694	-168.269048	535.203458	-1.187084	-1.615624	22214.42305
15.441998	490.597508	-222.439402	568.773819	-1.950047	-0.852661	22210.60823
-9.735772	480.678992	-278.135682	564.196042	-1.950047	-0.089699	22212.89712
-60.091312	465.419737	-294.157899	547.410862	-1.187084	1.436227	293.740654
-84.50612	468.471588	-350.617142	532.91457	-1.187084	0.673264	17.548143
-123.41722	459.316036	-412.417123	488.662731	-1.950047	-3.14155	10.681478
-179.876462	441.00493	-400.972682	471.114588	-2.71301	0.673264	12.207404
-221.07645	419.641973	-414.706012	457.381259	1.101804	-0.852661	19870.60152
-263.0394	402.09383	-452.091186	386.425725	-1.187084	-0.852661	22204.50453
-270.669028	385.30865	-490.239323	333.018333	-0.424122	-1.615624	22205.2675
-321.787531	356.316066	-495.580062	277.322053	-0.424122	-0.852661	22216.71194
-337.809749	311.301265	-494.054136	254.433171	0.338841	-0.852661	22244.94156
-383.587513	278.493867	-478.794882	184.240599	1.101804	-0.852661	22231.97119
-404.95047	225.086475	-501.683764	127.018394	0.338841	-0.852661	22229.6823
-431.654165	197.619817	-500.920801	92.685071	-0.424122	-0.852661	22211.3712
-467.513414	119.034655	-499.394875	24.018425	1.101804	-0.852661	22215.18601
-466.750451	97.671698	-470.402291	-18.707489	0.338841	0.673264	22221.28971
-504.135625	32.819866	-436.068968	-70.588955	1.101804	-1.615624	22199.92676
-494.21711	6.11617	-426.913415	-110.263017	1.101804	-0.089699	22200.68972
-485.061557	-45.765296	-391.054167	-184.270403	1.101804	-0.089699	22206.79342
-490.402296	-97.646762	-365.113434	-287.270372	0.338841	0.673264	22201.45268
-472.854153	-148.765266	-322.38752	-295.662962	1.101804	-0.089699	22191.53417
-446.150457	-206.750434	-313.99493	-349.070354	-1.187084	-0.089699	22188.48232
-423.261575	-245.661533	-316.283819	-410.870336	-1.950047	-0.089699	22192.29713
-392.743066	-285.335596	-243.039396	-426.12959	-2.71301	-1.615624	22162.54158
-355.357892	-308.224478	-197.261632	-478.011056	-1.187084	0.673264	22187.71935
-313.394941	-363.157795	-118.67647	-521.499932	-0.424122	-0.852661	22223.5786
-281.350506	-396.728155	-85.869072	-514.633268	-1.950047	-1.615624	22215.18601
-234.046816	-428.009628	-46.19501	-567.277697	0.338841	-0.852661	22221.28971
-176.061648	-463.868876	32.390152	-579.4851	0.338841	-0.089699	22231.20823
-118.07648	-488.283684	77.404954	-583.299914	-0.424122	0.673264	22225.10453
-63.143163	-515.750342	132.338271	-591.692504	0.338841	-0.089699	22219.00082
-8.209846	-531.77256	194.901215	-555.833256	3.390692	-0.852661	22252.57118
32.227179	-531.009597	271.197489	-548.203628	2.627729	0.673264	22250.2823
98.604937	-540.16515	297.901185	-548.966591	1.864767	0.673264	22231.20823
146.671589	-518.802193	346.7308	-507.00364	1.864767	1.436227	22238.07489
203.130832	-518.802193	379.538197	-452.833286	-0.424122	-3.14155	22239.60082
232.123416	-485.994796	452.019658	-449.781435	-1.187084	-0.852661	22216.71194
268.745627	-466.920727	458.886322	-426.892553	0.338841	-0.089699	22228.15638
318.338205	-440.217031	503.138161	-362.803683	-1.187084	-0.852661	22231.20823
363.353007	-399.780006	535.182596	-310.159254	0.338841	-0.089699	22218.23786
401.501143	-367.735571	519.160378	-271.248155	-1.950047	-1.615624	22223.5786
410.656696	-327.298546	550.441851	-229.285204	-2.71301	0.673264	22215.18601
442.701131	-262.446714	534.419633	-164.433372	-2.71301	-0.852661	22193.82305
458.723349	-215.905987	521.449267	-161.381521	-0.424122	1.436227	22190.00824
467.878901	-172.417111	539.760372	-49.988961	0.338841	-0.852661	22205.2675
461.012237	-106.039353	522.975192	1.129542	-0.424122	-0.089699	22202.97861
483.901119	-52.631961	506.190012	102.603586	-1.187084	-0.089699	22220.52675
465.590013	-14.483824	501.612235	139.225798	0.338841	-0.852661	22216.71194
450.330759	50.368009	464.227061	208.655407	0.338841	-0.089699	22196.11194
440.412243	90.805034	407.004856	250.618357	1.101804	1.436227	22191.53417
411.419659	164.049456	367.330794	281.89983	1.101804	-0.089699	22190.00824
398.449292	206.77537	337.575247	304.788712	1.101804	-0.089699	22193.06009
399.212255	240.34573	317.738216	368.877582	1.864767	-1.615624	22231.20823
375.56041	299.093861	242.204905	384.136836	0.338841	0.673264	22230.44527
342.753013	334.190147	193.37529	444.410893	0.338841	-0.852661	22190.7712
315.286354	382.256799	153.701227	481.033104	0.338841	0.673264	22230.44527
287.819696	410.48642	94.953097	511.551613	1.101804	-0.852661	22235.786
234.412304	421.167899	4.923494	546.647899	-1.187084	-0.089699	22213.66009
188.63454	466.1827	-33.224643	545.884937	0.338841	-0.089699	22223.5786
148.197515	476.101216	-76.713519	558.09234	0.338841	-0.852661	22231.97119
97.079011	480.678992	-169.03201	522.996054	0.338841	-0.852661	22220.52675
61.219763	494.412321	-185.817191	558.09234	0.338841	-0.852661	22222.81564
10.101259	488.30862	-217.861625	558.09234	-3.475972	-2.378587	22207.55638
-24.995027	480.678992	-281.187533	519.944203	-2.71301	-0.089699	22202.21564
-61.617238	476.864178	-381.898614	507.7368	-2.71301	-0.852661	44.251839
-105.869077	454.738259	-349.091216	533.677533	-1.950047	-0.089699	11.444441
-151.646841	450.160483	-371.980098	490.951619	-1.187084	-1.615624	12.207404
-189.794978	443.293818	-398.683794	477.981253	-1.187084	-1.615624	9.155553
-233.283854	431.086414	-418.520825	431.440526	0.338841	-0.089699	21846.67501
-280.587543	409.723458	-460.483776	372.692395	-0.424122	-0.852661	22205.2675
-296.609761	377.679023	-465.824515	320.047966	0.338841	-0.089699	22210.60823
-327.12827	341.056811	-489.47636	312.418339	1.864767	-0.852661	22223.5786
-362.987519	303.671637	-496.343024	230.018363	2.627729	-0.852661	22245.70452
-382.061587	242.634618	-506.26154	152.959127	0.338841	-1.615624	22231.20823
-430.12824	209.827221	-534.491161	54.536934	1.101804	-0.852661	22203.74157
-436.231942	167.101307	-481.846732	69.033226	-0.424122	-0.852661	22226.63045
-465.224526	115.982804	-474.217105	20.203611	1.864767	-0.852661	22219.76379
-481.246743	74.019853	-428.439341	-22.522302	1.101804	1.436227	22213.66009
-487.350445	35.871717	-428.439341	-125.522272	-1.187084	-0.852661	22201.45268
-485.061557	-8.380122	-422.335639	-140.781527	-0.424122	-0.089699	22202.21564
-488.113408	-61.024551	-378.0838	-204.107434	-1.950047	-0.089699	22210.60823
-478.957855	-128.165272	-360.535657	-262.855565	-1.187084	-1.615624	22183.14158
-465.987488	-181.572663	-322.38752	-322.366658	-1.950047	-0.089699	22181.61565
-449.202308	-233.45413	-334.594924	-368.907385	-2.71301	-0.852661	22185.43046
-418.683799	-251.765235	-304.076415	-437.574031	-1.950047	-0.852661	22194.58602
-381.298625	-298.305962	-265.165315	-454.359212	-1.950047	-1.615624	22182.37861
-342.387525	-336.454099	-153.009793	-449.018472	-0.424122	-0.852661	22215.18601
-310.34309	-385.283714	-106.469066	-515.39623	0.338841	0.673264	22232.73415
-266.091251	-419.617037	-53.824637	-523.025858	-0.424122	-0.089699	22215.94897
-208.869046	-439.454069	-36.276494	-582.536951	-1.950047	-0.852661	22225.10453
-163.854245	-469.972578	65.19755	-585.588802	1.101804	0.673264	22232.73415
-106.632039	-490.572572	113.264202	-598.559169	-1.187084	-1.615624	22210.60823
-52.461685	-523.37997	161.330855	-592.455467	2.627729	-0.089699	22231.20823
-4.395033	-537.113299	228.471576	-553.544367	1.864767	-0.089699	22254.86007
44.434582	-531.009597	223.893799	-571.855473	0.338841	0.673264	22231.97119
104.708639	-534.824411	297.138222	-584.062877	1.864767	-0.089699	22232.73415
161.167881	-517.276268	376.486347	-507.766603	0.338841	-0.089699	22243.41563
206.945645	-499.728125	416.160409	-453.596249	-0.424122	-0.852661	22219.76379
256.538223	-466.920727	446.678918	-430.707367	-0.424122	-0.089699	22219.76379
266.456739	-453.950361	503.138161	-391.796267	-1.187084	-0.089699	22229.6823
333.59746	-420.38	510.004826	-364.329609	1.864767	0.673264	22219.76379
373.271522	-387.572602	535.945559	-309.396292	0.338841	1.436227	22222.05268
400.738181	-344.083726	563.412217	-238.440757	1.864767	-0.089699	22232.73415
424.390025	-306.698552	569.515919	-201.818546	-0.424122	0.673264	22200.68972
428.967802	-267.787453	465.752987	-226.233353	-1.187084	-0.089699	22196.87491
465.590013	-221.246726	516.108527	-125.522272	-1.187084	-0.089699	22173.98602
471.693715	-154.868968	499.323347	-106.448204	0.338841	1.436227	22209.08231
478.56038	-93.068986	509.241863	31.648052	-0.424122	-0.089699	22211.3712
467.878901	-28.217153	484.827055	111.759139	0.338841	-0.089699	22209.08231
471.693715	10.693946	462.701136	174.322084	0.338841	-1.615624	22210.60823
436.597429	57.234673	445.915956	204.07763	-0.424122	-1.615624	22199.16379
441.938168	108.353177	415.397446	251.38132	-1.950047	-0.852661	22202.21564
427.441876	180.834637	369.619682	304.025749	-1.187084	-0.852661	22185.43046
394.634479	209.827221	333.760433	320.810929	2.627729	1.436227	22216.71194
378.612261	271.627202	275.012303	377.270172	1.864767	-0.852661	22222.05268
383.190038	320.456817	159.041967	352.855364	1.864767	-0.089699	22210.60823
339.701162	335.716072	131.575308	439.070153	1.101804	0.673264	22207.55638
302.315988	385.30865	149.886414	477.981253	-1.187084	-1.615624	22234.26008
264.930813	415.82716	90.37532	520.707166	-1.187084	-0.089699	22229.6823
218.390087	434.138265	-2.706134	538.255309	-1.950047	-1.615624	22213.66009
164.982695	474.57529	-69.846855	531.388645	-1.950047	-0.089699	22225.86749
136.753074	467.708626	-92.735737	562.670117	0.338841	-0.089699	22231.97119
82.582719	490.597508	-121.728321	545.884937	-1.950047	-0.852661	22214.42305
37.567918	480.678992	-198.024594	565.721968	-1.187084	0.673264	22209.08231
1.708669	490.597508	-236.935694	532.151607	-1.187084	-0.852661	22211.3712
-54.750573	485.256769	-362.824546	413.12942	-1.950047	-0.089699	22194.58602
-66.957977	471.523439	-397.157869	459.670147	-1.950047	-0.089699	26.703696
-119.602406	466.1827	-423.861564	474.929402	-3.475972	-2.378587	12.207404
-155.461655	451.686408	-400.20972	490.951619	1.101804	-0.089699	12.207404
-205.817195	437.190116	-427.676378	466.536812	0.338841	-0.852661	9221.930601
-237.86163	408.960495	-472.69118	420.759048	0.338841	-0.089699	22172.4601
-288.980134	386.834576	-500.157838	381.847948	0.338841	-0.852661	22200.68972
-307.291239	373.864209	-491.002285	317.759078	1.101804	0.673264	22214.42305
-348.491227	325.797557	-501.683764	275.033165	0.338841	-0.852661	22233.49712
-385.876401	284.597569	-494.054136	213.233183	1.101804	-0.852661	22235.02304
-375.194923	241.871655	-524.572646	72.84804	0.338841	0.673264	22215.94897
-438.52083	204.486481	-537.543012	59.11471	-0.424122	-0.852661	22207.55638
-440.046755	149.553164	-519.231907	24.781387	0.338841	-1.615624	22217.4749
-471.328228	112.16799	-463.535627	2.655468	1.101804	-0.852661	22220.52675
-497.268961	74.782816	-420.046751	-49.988961	-0.424122	-0.852661	22209.84527
-476.668967	6.879133	-422.335639	-115.603756	-1.950047	-0.852661	22205.2675
-492.691184	-39.661594	-408.60231	-178.166701	-0.424122	-1.615624	22207.55638
-465.224526	-76.283806	-384.187502	-236.151869	1.101804	0.673264	22200.68972
-467.513414	-115.194905	-343.750477	-284.218521	-1.187084	-1.615624	22193.82305
-476.668967	-192.254142	-307.128266	-336.099987	-0.424122	0.673264	22186.95639
-456.068973	-230.402279	-335.357887	-414.685149	-1.950047	-0.089699	22184.6675
-389.691215	-270.076341	-330.017148	-443.677733	-1.950047	-0.089699	22158.72677
-366.03937	-308.224478	-238.461619	-524.551783	-3.475972	-0.089699	22190.7712
-333.231972	-352.476317	-127.06906	-510.055491	0.338841	-0.852661	22225.10453
-293.55791	-382.231863	-101.891289	-510.055491	1.101804	-0.089699	22229.6823
-270.669028	-417.328149	-56.876488	-527.603634	1.864767	-0.089699	22219.76379
-210.394972	-440.979994	0.345717	-589.403616	-1.187084	-0.089699	22228.15638
-165.38017	-478.365168	60.619773	-590.166579	-1.187084	-0.852661	22228.91934
-92.89871	-501.25405	106.397538	-583.299914	-0.424122	-1.615624	22215.18601
-44.069095	-521.854044	207.108619	-540.574001	1.101804	-0.089699	22253.33415
23.071626	-528.720709	223.130836	-584.062877	1.864767	0.673264	22250.2823
81.819757	-503.542938	214.738246	-662.648039	2.627729	-0.089699	22225.10453
101.656788	-514.98738	299.42711	-545.151777	0.338841	-0.089699	22236.54897
180.24195	-516.513305	385.641899	-513.107342	-1.950047	-0.852661	22239.60082
215.338236	-499.728125	450.493732	-444.440696	-2.71301	-0.089699	22213.66009
262.641925	-477.602205	471.856689	-435.285143	-1.187084	-1.615624	22222.81564
316.049317	-457.765174	459.649285	-416.211075	-1.187084	1.436227	22231.97119
351.908565	-406.646671	509.241863	-337.625913	-2.71301	-1.615624	22214.42305
368.693746	-364.68372	560.360366	-288.796298	-1.187084	-0.089699	22225.10453
417.523361	-341.031875	539.760372	-218.603726	-1.187084	-0.089699	22219.00082
428.967802	-299.068925	553.493702	-198.766695	-1.950047	-0.852661	22191.53417
461.012237	-247.187459	435.234477	-203.344471	-1.950047	-0.852661	22165.59343
459.486311	-184.624514	490.930757	-139.255601	-1.950047	-0.852661	22202.97861
482.375193	-157.157856	499.323347	-23.285265	-0.424122	0.673264	22201.45268
470.930752	-80.098619	518.397416	41.566567	-1.187084	-1.615624	22214.42305
472.456678	-22.876414	500.849273	139.225798	-2.71301	-2.378587	22209.84527
454.908535	33.582828	480.249279	172.796158	-1.187084	-0.852661	22202.97861
453.382609	69.442077	436.760403	231.544289	-1.187084	-0.852661	22192.29713
422.101137	152.605015	394.034489	256.722059	0.338841	0.673264	22191.53417
409.130771	193.805003	384.878937	319.285004	-1.187084	-0.089699	22190.7712
391.582628	245.686469	350.545613	380.322023	1.864767	-0.089699	22218.23786
392.345591	271.627202	270.434526	376.507209	0.338841	-0.852661	22217.4749
332.834497	339.530886	178.878998	356.670178	1.864767	-1.615624	22193.06009
337.412273	365.471619	163.619743	468.062737	0.338841	-0.089699	22229.6823
291.634509	403.619756	90.37532	466.536812	-2.71301	-2.378587	22233.49712
258.827112	432.61234	69.775326	522.996054	-0.424122	-0.089699	22219.76379
189.397503	455.501222	-10.335761	548.173825	-0.424122	-1.615624	22219.00082
146.671589	447.871594	-52.298712	566.48493	-2.71301	-1.615624	22227.39341
134.464185	479.153067	-146.906091	524.52198	-0.424122	-0.852661	22225.86749
77.24198	483.730843	-156.824607	558.09234	-0.424122	-0.852661	22222.05268
26.88644	478.390104	-216.3357	560.381229	-2.71301	-0.852661	22206.03046
9.338297	472.286402	-292.631974	514.603464	-1.187084	1.436227	22209.08231
-81.454269	453.212334	-425.38749	467.299775	-3.475972	-1.615624	756.096072
-101.2913	480.678992	-381.135651	492.477545	-0.424122	-0.852661	17.548143
-141.728325	451.686408	-377.320838	489.425694	-1.950047	-2.378587	11.444441
-169.194984	456.264185	-420.809714	479.507178	0.338841	1.436227	12.207404
-214.209785	428.034563	-417.757863	439.070153	-1.187084	-1.615624	19785.14969
-266.091251	399.041979	-446.750447	407.025718	-0.424122	0.673264	22201.45268
-312.631978	376.153097	-452.091186	374.981283	-1.187084	-1.615624	22205.2675
-325.602345	342.582737	-464.29859	312.418339	0.338841	0.673264	22221.28971
-330.943084	324.271631	-505.498577	278.847979	2.627729	-0.089699	22251.80822
-364.513444	270.101277	-483.372658	195.68504	1.864767	-0.852661	22228.91934
-414.106022	235.004991	-577.980037	79.714704	2.627729	-0.089699	22187.71935
-437.757867	186.175376	-503.209689	62.929524	-0.424122	0.673264	22224.34156
-436.994904	129.716133	-478.031919	53.773971	1.101804	-0.852661	22215.94897
-483.535631	69.442077	-465.824515	-43.122296	1.864767	-0.089699	22209.84527
-478.194892	51.893934	-408.60231	-83.559321	-1.187084	-0.852661	22207.55638
-479.720818	9.930983	-416.9949	-119.41857	-3.475972	-1.615624	22200.68972
-476.668967	-59.498626	-383.424539	-196.477806	0.338841	-0.852661	22212.89712
-485.061557	-116.720831	-378.0838	-235.388906	-0.424122	-0.089699	22193.82305
-487.350445	-144.950452	-356.720844	-278.114819	-4.238935	-0.852661	22173.98602
-442.335644	-196.068955	-296.446787	-362.803683	-1.950047	-0.852661	22175.51195
-420.209724	-230.402279	-345.276403	-420.788851	-1.950047	1.436227	22171.69713
-395.031954	-282.283745	-270.506054	-481.82587	0.338841	-0.089699	22175.51195
-376.720848	-310.513366	-168.269048	-489.455497	-1.187084	0.673264	22211.3712
-314.920867	-386.80964	-169.794973	-543.625852	1.101804	-0.089699	22231.97119
-280.587543	-395.965193	-66.032041	-513.870305	1.101804	-0.852661	22216.71194
-252.357922	-437.928143	-38.565382	-568.040659	-1.187084	-0.089699	22211.3712
-179.113499	-451.661472	20.945711	-555.070293	1.101804	-0.089699	22222.81564
-141.728325	-469.209615	99.530873	-578.722138	-1.950047	-0.852661	22215.18601
-74.587604	-506.594789	124.708643	-577.959175	2.627729	0.673264	22241.12674
-11.261697	-517.276268	216.264172	-523.788821	1.864767	-0.852661	22253.33415
49.012359	-536.350336	244.493793	-538.285113	1.101804	0.673264	22238.07489
82.582719	-514.98738	293.323408	-559.648069	2.627729	-0.089699	22230.44527
135.990111	-521.091081	329.94562	-531.418448	4.916618	1.436227	22244.17859
197.790093	-505.068864	417.686334	-458.936988	0.338841	-1.615624	22229.6823
229.834528	-493.624423	461.17521	-455.885137	-0.424122	-0.852661	22216.71194
267.982664	-466.157764	471.093726	-448.25551	-1.187084	-0.852661	22227.39341
298.501174	-457.765174	466.51595	-378.062938	0.338841	-0.089699	22229.6823
358.77523	-405.883708	516.87149	-343.729615	-1.950047	-0.089699	22217.4749
379.375224	-349.424466	555.019627	-255.9889	0.338841	0.673264	22230.44527
421.338175	-321.194844	548.915925	-216.314838	-2.71301	-0.089699	22207.55638
419.812249	-279.994857	519.160378	-202.581508	-3.475972	-1.615624	22191.53417
471.693715	-219.7208	541.286298	-190.374105	-1.950047	-0.089699	22157.96381
470.930752	-156.394893	535.182596	-80.50747	-2.71301	-0.852661	22210.60823
485.427044	-128.165272	520.686304	2.655468	-1.950047	-1.615624	22205.2675
492.293709	-93.068986	499.323347	94.210996	0.338841	-0.852661	22198.40083
483.138156	-8.380122	495.508534	140.751723	-0.424122	-0.089699	22215.94897
458.723349	51.893934	460.412248	188.818376	-0.424122	0.673264	22202.97861
455.671498	92.330959	464.227061	257.485022	0.338841	0.673264	22208.31935
441.175206	165.575382	422.264111	285.714643	-0.424122	-1.615624	22193.82305
408.367808	195.330929	362.753017	326.914631	1.864767	-0.089699	22214.42305
391.582628	247.212395	321.553029	369.640544	1.864767	-0.089699	22215.94897
383.190038	273.153128	237.627128	363.536842	1.101804	0.673264	22193.06009
355.723379	344.871625	159.041967	387.95165	-0.424122	-2.378587	22191.53417
319.101168	362.419768	137.67901	461.196073	1.864767	1.436227	22234.26008
274.086366	414.301234	97.241985	450.514594	-1.950047	-0.852661	22228.15638
246.619708	438.716042	45.360519	538.255309	-1.187084	-0.852661	22212.13416
187.108614	464.656775	-8.809836	537.492346	-1.187084	-0.089699	22224.34156
149.72344	463.893812	-71.37278	571.062707	0.338841	0.673264	22235.02304
92.501235	502.041949	-101.128327	561.907154	-1.950047	-0.089699	22212.89712
63.508651	480.678992	-143.091277	584.796036	-4.238935	-0.852661	22202.21564
9.338297	476.864178	-233.12088	543.596048	-1.187084	-0.089699	22211.3712
-25.757989	492.123433	-256.772725	510.025688	-1.187084	1.436227	22192.29713
-76.876493	464.656775	-350.617142	477.21829	0.338841	-0.089699	45.014801
-118.07648	450.160483	-352.143067	495.529396	-1.187084	-0.089699	12.207404
-160.802394	446.345669	-430.728229	469.588663	-1.950047	-0.852661	12.207404
-201.239419	418.116048	-410.891198	492.477545	0.338841	-0.089699	8.39259
-218.787562	426.508638	-457.431925	438.307191	-1.950047	-0.852661	21486.5566
-271.431991	395.227166	-444.461558	399.396091	1.101804	-0.089699	22199.92676
-311.869016	360.13088	-457.431925	333.781296	-0.424122	-0.852661	22209.84527
-337.809749	337.241998	-501.683764	292.581308	-0.424122	-1.615624	22231.20823
-354.594929	291.464233	-458.95785	238.410954	1.101804	0.673264	22241.88971
-383.587513	246.449432	-523.04672	155.248015	0.338841	-0.852661	22209.08231
-415.631948	226.612401	-521.520795	82.003593	0.338841	-0.089699	22209.84527
-427.076389	161.760568	-490.239323	65.218412	1.101804	0.673264	22225.86749
-441.572681	116.745767	-480.320807	26.307313	0.338841	-0.089699	22214.42305
-482.772669	80.123555	-437.594894	-14.129712	1.864767	-0.089699	22198.40083
-476.668967	51.130971	-425.38749	-104.159315	-0.424122	-0.852661	22216.71194
-499.557849	-19.061601	-411.654161	-129.337086	1.864767	0.673264	22209.84527
-476.668967	-70.943067	-398.683794	-210.211136	0.338841	0.673264	22203.74157
-469.039339	-120.535645	-355.957881	-250.648161	0.338841	0.673264	22213.66009
-477.43193	-170.891185	-344.51344	-294.137037	-2.71301	0.673264	22179.32676
-449.965271	-213.617098	-333.068999	-354.411093	-1.187084	-1.615624	22182.37861
-413.34306	-251.002273	-275.846794	-458.174025	-3.475972	-0.089699	22153.38603
-391.21714	-299.831888	-227.017178	-464.277727	-1.950047	-1.615624	22193.06009
-369.091221	-334.928174	-181.239414	-471.907354	-0.424122	0.673264	22219.76379
-291.269022	-357.817056	-130.883873	-496.322162	-1.187084	-1.615624	22231.20823
-276.009767	-429.535553	-104.180178	-552.781405	1.101804	-0.089699	22218.23786
-224.128301	-450.135547	-26.357979	-557.359181	0.338841	-0.852661	22224.34156
-161.565356	-469.972578	65.19755	-569.566585	-1.187084	0.673264	22230.44527
-105.869077	-480.654056	93.427171	-564.225846	-1.187084	-0.852661	22212.89712
-32.624654	-518.03923	172.012333	-568.803622	1.101804	-0.852661	22247.99341
-14.313548	-508.120715	250.597495	-545.151777	0.338841	-0.852661	22251.80822
38.330881	-543.979964	271.960452	-577.196212	1.101804	-0.089699	22221.28971
96.316049	-524.142932	293.323408	-546.677703	1.101804	-0.089699	22234.26008
159.641956	-519.565156	376.486347	-503.188827	2.627729	0.673264	22243.41563
198.553055	-500.491088	403.190042	-472.670317	-1.187084	-0.089699	22212.89712
245.856745	-502.017013	462.701136	-436.048106	-0.424122	-1.615624	22219.76379
289.345621	-453.187398	476.434465	-402.477745	-1.187084	-0.089699	22231.97119
328.256721	-429.535553	503.138161	-367.38146	-0.424122	-0.089699	22215.18601
351.145603	-389.098528	541.286298	-294.137037	-0.424122	0.673264	22222.05268
401.501143	-369.261497	551.967776	-230.048167	-1.950047	-0.852661	22212.13416
430.493727	-295.254111	580.96036	-181.218552	-3.475972	-0.852661	22196.11194
445.752982	-268.550415	512.293714	-192.662993	-1.187084	1.436227	22166.3564
472.456678	-206.750434	526.027043	-152.98893	-3.475972	-1.615624	22196.11194
465.590013	-149.528229	529.841857	-37.018594	0.338841	0.673264	22204.50453
490.004821	-80.861582	516.108527	-17.944526	0.338841	-0.852661	22205.2675
458.723349	-64.839365	523.738155	104.129512	1.101804	-0.852661	22190.00824
476.271492	3.064319	441.338179	155.248015	-0.424122	0.673264	22211.3712
457.960386	60.286524	454.308546	212.470221	0.338841	-0.089699	22200.68972
445.752982	112.930953	436.760403	265.114649	-1.187084	-0.089699	22199.92676
433.545578	174.730935	404.715968	320.810929	1.864767	-0.089699	22214.42305
397.68633	197.619817	361.990055	358.959066	2.627729	0.673264	22214.42305
384.715963	248.73832	280.353042	362.77388	0.338841	0.673264	22214.42305
365.641895	291.464233	242.967868	382.610911	0.338841	-0.089699	22198.40083
340.464124	341.819774	184.9827	446.699781	2.627729	-0.089699	22228.91934
323.678944	384.545687	146.0716	472.640514	-0.424122	-0.852661	22230.44527
252.72341	395.990128	94.953097	525.284943	-1.187084	-0.852661	22227.39341
216.864161	452.449371	7.212382	513.077539	-1.187084	-0.089699	22217.4749
184.056763	467.708626	-64.506115	557.329378	-1.187084	-0.089699	22225.86749
136.753074	479.153067	-86.632035	560.381229	-1.950047	0.673264	22231.97119
94.790123	495.938247	-139.276464	580.21826	-1.187084	0.673264	22219.00082
44.434582	486.019731	-169.03201	560.381229	-1.187084	1.436227	22206.79342
-5.920958	463.130849	-233.883843	522.233092	-1.950047	-0.852661	22209.84527
-28.80984	478.390104	-304.076415	519.944203	-1.950047	-0.089699	22187.71935
-78.402418	481.441955	-339.172701	516.12939	1.101804	0.673264	26.703696
-134.098698	460.078998	-344.51344	521.470129	-0.424122	-0.852661	12.207404
-147.832027	456.264185	-385.713428	478.744216	-0.424122	-0.089699	12.970367
-209.632009	428.797526	-445.224521	443.64793	0.338841	-0.852661	2082.888272
-243.965332	414.301234	-513.891167	399.396091	-0.424122	0.673264	22141.94159
-281.350506	395.227166	-471.928217	382.610911	0.338841	-0.852661	22201.45268
-323.313457	361.656805	-485.661546	319.285004	0.338841	0.673264	22215.94897
-318.73568	327.323482	-484.135621	289.529457	3.390692	0.673264	22254.09711
-349.25419	278.493867	-510.076354	207.892444	-0.424122	-0.089699	22225.86749
-398.083805	246.449432	-550.513379	107.944326	1.864767	0.673264	22192.29713
-430.12824	208.301295	-515.417093	87.344332	0.338841	-1.615624	22225.10453
-440.809718	157.182792	-478.031919	64.45545	1.864767	-0.089699	22216.71194
-472.09119	107.590214	-491.765248	9.522133	1.101804	1.436227	22192.29713
-487.350445	60.286524	-446.750447	-40.833408	-1.187084	-1.615624	22199.92676
-488.876371	25.953201	-436.068968	-112.551905	1.101804	0.673264	22202.97861
-488.876371	-35.083818	-410.891198	-152.98893	0.338841	0.673264	22213.66009
-496.505998	-75.520843	-363.587508	-213.262987	-1.187084	0.673264	22202.21564
-484.298594	-128.928235	-333.831962	-281.929633	-1.950047	-0.852661	22183.90454
-454.543047	-180.046738	-328.491222	-329.996285	-1.950047	-0.089699	22177.80084
-436.994904	-224.298577	-309.417154	-421.551814	-4.238935	-2.378587	22163.30454
-399.60973	-277.705968	-297.20975	-435.285143	0.338841	-0.852661	22184.6675
-373.668997	-308.987441	-196.498669	-439.86292	-1.950047	0.673264	22209.08231
-338.572711	-347.89854	-143.85424	-484.877721	1.101804	-0.089699	22229.6823
-293.55791	-364.68372	-69.083892	-500.136976	1.864767	0.673264	22226.63045
-270.669028	-429.535553	-84.343147	-570.329548	0.338841	-0.852661	22219.00082
-205.054232	-452.424435	-1.943171	-571.855473	-1.187084	-0.852661	22228.91934
-157.750543	-482.942945	75.879028	-549.729554	-0.424122	0.673264	22227.39341
-89.083896	-500.491088	113.264202	-553.544367	1.864767	0.673264	22228.15638
-35.676505	-531.009597	189.560476	-548.966591	1.864767	1.436227	22251.80822
1.708669	-524.905895	245.256756	-552.018442	1.101804	-1.615624	22243.41563
55.116061	-531.009597	254.412309	-584.062877	1.101804	0.673264	22223.5786
105.471601	-522.617007	336.049321	-524.551783	0.338841	-0.089699	22238.83786
171.84936	-527.194783	391.745601	-484.877721	0.338841	-1.615624	22233.49712
209.234534	-512.698491	426.841887	-460.462913	-1.950047	-0.852661	22212.89712
264.167851	-477.602205	475.671502	-423.077739	-0.424122	-1.615624	22225.10453
286.29377	-444.794808	474.90854	-384.929602	1.101804	0.673264	22231.97119
329.019683	-420.38	515.345565	-348.307391	-1.187084	-0.852661	22215.18601
373.271522	-384.520751	542.04926	-265.144453	0.338841	-0.089699	22227.39341
413.708547	-337.217062	556.545552	-239.966682	-3.475972	-2.378587	22208.31935
412.182622	-282.283745	535.945559	-219.366689	-2.71301	-0.852661	22193.82305
435.834467	-254.817086	526.790006	-165.196334	-4.238935	-0.852661	22160.25269
475.508529	-196.831918	548.152962	-87.374135	-1.187084	-0.089699	22212.89712
482.375193	-138.083787	537.471484	-17.181563	-1.187084	-0.852661	22208.31935
486.95297	-85.439359	518.397416	43.855456	-0.424122	1.436227	22208.31935
473.219641	-36.609743	489.404832	121.677655	1.101804	-0.089699	22212.89712
451.093721	35.871717	461.938173	143.040611	1.101804	-0.852661	22194.58602
448.04187	76.308742	441.338179	218.573922	-1.187084	-0.852661	22207.55638
420.575212	124.375394	429.893738	275.796128	0.338841	-0.089699	22203.74157
432.782616	185.412413	388.69375	321.573892	1.101804	-0.852661	22217.4749
404.552994	223.56055	321.553029	358.196103	1.101804	-0.089699	22216.71194
377.849299	267.812389	246.782681	352.092401	1.864767	-0.089699	22196.87491
351.908565	302.145712	211.686395	410.077569	-1.950047	-2.378587	22190.7712
323.678944	359.367917	173.538259	458.144222	-0.424122	0.673264	22231.97119
293.160435	389.886426	114.027165	481.796067	2.627729	0.673264	22229.6823
251.197484	421.167899	65.960513	516.12939	1.101804	-0.089699	22222.05268
208.471571	450.160483	-48.483898	516.892353	1.101804	0.673264	22222.05268
162.693807	466.945663	-90.446848	550.462713	-0.424122	-0.852661	22231.20823
105.471601	486.782694	-90.446848	563.433079	-1.187084	-0.852661	22221.28971
71.901241	482.96788	-145.380165	554.277527	-3.475972	-0.089699	22198.40083
20.019775	495.938247	-194.209781	565.721968	-1.950047	0.673264	22209.84527
-5.920958	494.412321	-263.63939	546.647899	-1.187084	0.673264	22199.92676
-57.039462	470.760477	-300.261601	502.396061	0.338841	-0.852661	2037.87347
-92.89871	467.708626	-320.098632	533.677533	-0.424122	-0.089699	18.311106
-128.757959	460.841961	-376.557875	510.025688	1.101804	-0.089699	12.207404
-175.298686	444.056781	-421.572676	481.033104	-0.424122	-0.089699	10.681478
-198.187568	436.427153	-455.905999	434.492377	-0.424122	-0.852661	17475.66149
-252.357922	413.538271	-469.639329	376.507209	-0.424122	-0.089699	22195.34898
-292.794947	388.360501	-487.950434	355.144252	-1.187084	-0.089699	22205.2675
-316.446792	361.656805	-474.217105	311.655376	2.627729	1.436227	22234.26008
-346.965302	314.353116	-489.47636	272.744277	1.864767	-0.089699	22247.99341
-388.165289	281.545718	-481.846732	190.344301	-1.187084	-0.852661	22215.18601
-399.60973	231.190177	-517.705981	101.840624	-1.187084	-0.852661	22198.40083
-429.365277	183.123525	-491.002285	94.973959	1.101804	-0.089699	22233.49712
-454.543047	132.005021	-462.009701	51.485083	-1.187084	-0.089699	22209.84527
-470.565265	89.279108	-459.720813	-11.840824	-0.424122	0.673264	22186.95639
-491.928222	52.656897	-440.646745	-85.085247	-0.424122	-0.852661	22215.18601
-476.668967	8.405058	-461.246739	-114.840794	-0.424122	-0.089699	22200.68972
-485.82452	-43.476408	-403.261571	-210.211136	-1.950047	-1.615624	22197.63787
-485.061557	-93.068986	-355.194918	-230.048167	-1.187084	-0.852661	22219.00082
-485.82452	-138.84675	-333.068999	-282.692596	-1.950047	-0.089699	22188.48232
-452.254159	-193.017105	-313.231968	-361.277758	-1.950047	-0.089699	22189.24528
-447.676383	-235.743018	-291.106048	-404.766634	0.338841	1.436227	22164.83047
-390.454178	-277.705968	-244.565321	-450.544398	-0.424122	-0.089699	22196.11194
-362.987519	-314.32818	-162.928308	-448.25551	-1.187084	-0.852661	22217.4749
-321.787531	-363.157795	-139.276464	-481.062907	-0.424122	-0.852661	22235.02304
-288.217171	-391.387416	-92.735737	-507.766603	-1.950047	-0.852661	22214.42305
-242.439407	-436.402218	-51.535749	-593.21843	-1.950047	-0.089699	22222.81564
-202.765344	-460.817025	-14.913537	-623.736939	1.101804	-0.089699	22231.97119
-137.150549	-490.572572	94.190134	-552.781405	-0.424122	0.673264	22217.4749
-77.639455	-511.172566	132.338271	-564.988808	0.338841	-0.089699	22244.94156
-18.891325	-519.565156	222.367874	-545.151777	0.338841	-0.852661	22250.2823
18.493849	-526.431821	229.997501	-553.544367	-0.424122	-0.089699	22225.86749
77.24198	-550.846628	313.160439	-531.418448	1.101804	-0.089699	22232.73415
129.123446	-522.617007	368.093756	-519.211044	0.338841	0.673264	22240.36378
184.056763	-518.802193	397.08634	-488.692535	-1.187084	-0.089699	22220.52675
229.071565	-493.624423	448.967807	-445.203659	-0.424122	0.673264	22219.76379
274.849329	-472.261466	452.019658	-404.003671	-0.424122	-1.615624	22229.6823
297.738211	-439.454069	502.375198	-374.248124	-0.424122	-0.852661	22223.5786
358.77523	-411.98741	524.501118	-336.099987	0.338841	0.673264	22220.52675
385.478926	-368.498534	548.152962	-254.462974	-1.950047	-1.615624	22210.60823
413.708547	-323.483733	573.330733	-210.974098	-1.950047	-0.852661	22206.03046
457.197423	-279.231894	564.938143	-209.448173	-1.950047	-0.852661	22170.17121
462.538162	-238.794869	546.627037	-139.255601	-1.187084	-0.089699	22200.68972
477.034454	-175.468962	548.915925	-52.277849	-1.187084	-0.852661	22215.18601
480.086305	-120.535645	535.182596	-7.263048	0.338841	-0.089699	22206.79342
475.508529	-65.602327	534.419633	85.818406	2.627729	0.673264	22186.19343
475.508529	-18.298638	476.434465	141.514686	-1.187084	-1.615624	22202.97861
464.064088	51.130971	447.441881	169.744307	1.101804	-0.089699	22185.43046
441.938168	83.175406	403.190042	228.492438	0.338841	-0.089699	22190.7712
433.545578	154.893903	423.027073	290.29242	0.338841	-1.615624	22231.97119
412.182622	202.960556	379.538197	333.018333	1.864767	0.673264	22206.03046
390.819665	236.530916	313.923402	365.062768	3.390692	0.673264	22221.28971
365.641895	286.123494	255.175271	375.744246	0.338841	-0.089699	22196.87491
358.77523	328.086445	208.634544	446.699781	1.101804	-0.852661	22225.86749
322.915981	375.390134	156.753078	474.929402	0.338841	0.673264	22228.91934
277.138217	403.619756	117.079016	500.107172	-1.950047	-0.852661	22226.63045
233.649341	433.375302	35.442003	522.233092	-1.187084	-0.089699	22214.42305
197.790093	454.738259	-33.987606	534.440495	-0.424122	-0.852661	22223.5786
141.33085	465.419737	-107.994991	535.966421	-1.950047	-1.615624	22230.44527
104.708639	485.256769	-107.232029	558.855303	-0.424122	-0.089699	22215.18601
61.982725	488.30862	-176.661638	558.09234	-2.71301	-0.089699	22200.68972
21.5457	491.36047	-219.387551	564.959005	-1.950047	-0.852661	22212.13416
-15.839474	505.0938	-301.787527	538.255309	-1.950047	0.673264	22191.53417
-83.743157	473.049365	-329.254185	532.91457	1.864767	0.673264	163.274026
-101.2913	476.101216	-362.824546	536.729384	-1.187084	0.673264	12.970367
-144.017214	460.841961	-382.661577	513.077539	0.338841	-0.852661	12.207404
-181.402388	442.530855	-423.098602	469.588663	-0.424122	-1.615624	9.918516
-235.572742	434.901228	-450.56526	413.12942	-1.187084	-0.089699	21459.8529
-259.98755	412.775309	-478.031919	343.699811	0.338841	-0.852661	22193.82305
-300.424575	384.545687	-462.772664	304.788712	0.338841	0.673264	22211.3712
-327.12827	347.923476	-485.661546	313.181302	1.101804	-0.089699	22251.04526
-362.224556	309.012376	-487.950434	252.144283	1.101804	-0.089699	22234.26008
-401.135656	261.708687	-516.943018	181.951711	1.101804	0.673264	22199.92676
-414.106022	199.145742	-524.572646	94.973959	3.390692	0.673264	22228.91934
-445.387495	165.575382	-468.876366	75.899891	-1.187084	-0.852661	22225.86749
-459.120824	119.034655	-477.268956	28.596201	-0.424122	-0.089699	22187.71935
-471.328228	82.412443	-450.56526	-24.811191	-0.424122	-1.615624	22202.97861
-501.083774	38.923567	-416.231937	-75.929694	-1.950047	-1.615624	22206.03046
-501.846737	-12.194936	-435.306006	-139.255601	-1.950047	-1.615624	22202.21564
-482.772669	-69.417141	-431.491192	-207.922248	1.864767	2.199189	22193.06009
-488.876371	-112.143054	-352.90603	-252.174086	-2.71301	-2.378587	22196.11194
-465.224526	-167.839334	-341.461589	-309.396292	-1.950047	-0.852661	22181.61565
-436.231942	-196.068955	-323.150483	-353.64813	-0.424122	-0.852661	22176.27491
-411.054171	-237.268943	-272.794943	-410.107373	-1.187084	-0.852661	22188.48232
-391.21714	-293.728186	-227.017178	-442.91477	0.338841	0.673264	22208.31935
-353.069003	-329.587434	-165.980159	-470.381429	0.338841	-0.089699	22227.39341
-309.580127	-374.602236	-113.335731	-492.507348	2.627729	-0.089699	22232.73415
-271.431991	-410.461485	-89.683886	-534.470299	1.101804	-0.089699	22217.4749
-226.417189	-430.298516	-37.80242	-555.833256	-0.424122	-0.089699	22225.10453
-176.061648	-467.68369	11.790158	-577.959175	3.390692	1.436227	22234.26008
-110.446853	-495.913311	102.582724	-559.648069	0.338841	-0.852661	22228.15638
-67.72094	-514.224417	130.049383	-562.69992	1.101804	-0.852661	22244.17859
-1.343182	-524.142932	232.286389	-532.944373	-0.424122	-0.852661	22246.46748
49.775322	-527.194783	255.938234	-558.885106	-0.424122	-0.089699	22218.23786
105.471601	-530.246634	332.997471	-531.418448	1.864767	-0.089699	22238.83786
140.567887	-532.535522	358.938204	-494.033274	-1.950047	-0.852661	22233.49712
188.63454	-517.276268	430.656701	-460.462913	0.338841	-0.089699	22211.3712
237.464155	-483.705907	449.730769	-440.625882	0.338841	-0.089699	22225.86749
277.138217	-453.187398	495.508534	-397.899969	-0.424122	-0.089699	22231.97119
321.390056	-441.742957	490.167794	-358.225907	0.338841	-0.852661	22215.18601
359.538193	-401.305932	529.841857	-307.870366	1.101804	-0.089699	22225.10453
395.397441	-354.002242	548.152962	-256.751863	-1.187084	-0.852661	22209.84527
430.493727	-307.461515	528.315931	-237.677794	-0.424122	0.673264	22195.34898
441.175206	-283.80967	552.730739	-165.959297	-2.71301	-0.852661	22170.17121
474.745566	-211.32821	551.204813	-95.003762	-1.950047	-0.852661	22213.66009
480.086305	-154.868968	532.893708	-33.203781	0.338841	-0.089699	22215.18601
490.004821	-108.328241	511.530751	24.781387	-0.424122	-0.089699	22212.13416
482.375193	-50.343073	500.08631	100.314698	0.338841	-0.089699	22213.66009
457.197423	9.930983	484.064092	156.010978	-2.71301	-1.615624	22200.68972
457.960386	54.945785	426.841887	162.877643	-0.424122	-1.615624	22186.19343
445.752982	93.093922	421.501148	217.81096	1.101804	-0.852661	22197.63787
428.204839	179.308711	400.138191	306.314637	1.864767	-0.852661	22236.54897
408.367808	214.404997	323.078955	313.944265	1.864767	-0.089699	22218.23786
402.264106	253.316097	287.982669	374.218321	-1.187084	-0.089699	22206.79342
373.271522	303.671637	246.782681	393.292389	-1.950047	-1.615624	22209.84527
337.412273	332.664221	216.264172	445.173855	-1.187084	-0.852661	22225.86749
314.523391	380.730874	141.493824	475.692365	-2.71301	-0.852661	22225.10453
280.190068	421.167899	79.693842	520.707166	-0.424122	-0.852661	22227.39341
215.338236	444.056781	9.50127	532.91457	-1.187084	-0.852661	22217.4749
188.63454	468.471588	-56.876488	526.047905	1.101804	-0.089699	22229.6823
144.382701	473.049365	-132.409799	539.781235	-2.71301	-0.852661	22228.91934
94.02716	492.123433	-149.957942	545.121974	-2.71301	-0.852661	22197.63787
22.308663	490.597508	-197.261632	520.707166	-2.71301	-0.852661	22205.2675
23.071626	482.204918	-266.691241	529.862719	-1.187084	0.673264	22209.84527
-31.098728	496.70121	-284.239384	539.018272	-1.187084	-0.089699	22205.2675
-80.691306	489.834545	-328.491222	549.69975	-1.950047	-0.852661	33.57036
-118.839443	460.078998	-379.609726	522.996054	1.101804	-0.852661	12.970367
-143.254251	460.078998	-401.735645	504.684949	-0.424122	-0.089699	12.207404
-189.032015	430.323452	-418.520825	461.959035	1.101804	-0.852661	14301.7365
-240.150518	424.21975	-445.224521	429.151638	-0.424122	-0.089699	21806.23798
-265.328289	408.960495	-454.380074	386.425725	0.338841	-0.852661	22196.87491
-307.291239	358.604954	-492.528211	308.603525	-1.950047	-1.615624	22226.63045
-350.780115	336.479035	-519.994869	294.107233	-0.424122	-1.615624	22244.17859
-386.639364	293.753122	-525.335608	206.366519	0.338841	-0.852661	22203.74157
-407.239358	246.449432	-517.705981	139.988761	1.101804	-0.852661	22205.2675
-424.787501	201.43463	-512.365242	101.840624	4.153655	1.436227	22235.786
-446.150457	140.397611	-470.402291	79.714704	-1.950047	-0.852661	22212.13416
-459.120824	103.012437	-497.86895	7.996207	-1.950047	-0.852661	22181.61565
-475.143041	72.493928	-434.543043	-55.3297	0.338841	0.673264	22216.71194
-488.113408	15.271723	-409.365272	-87.374135	0.338841	0.673264	22200.68972
-497.268961	-11.431973	-400.972682	-152.98893	-0.424122	-0.852661	22181.61565
-488.113408	-86.202321	-368.165285	-226.996316	0.338841	0.673264	22212.13416
-472.09119	-128.165272	-348.328254	-268.959266	-3.475972	-2.378587	22180.85269
-460.646749	-177.75785	-371.980098	-370.43331	-2.71301	-0.852661	22188.48232
-432.417128	-221.246726	-326.202334	-406.292559	-1.187084	1.436227	22174.74899
-398.083805	-263.972639	-239.987545	-386.455528	-1.950047	-1.615624	22204.50453
-399.60973	-294.491149	-219.387551	-426.12959	-1.187084	-0.089699	22213.66009
-356.120854	-337.980025	-164.454234	-500.899938	-1.187084	-0.852661	22231.97119
-289.743096	-376.128161	-107.994991	-520.73697	0.338841	-0.852661	22226.63045
-269.906065	-417.328149	-62.217227	-548.203628	-0.424122	-0.852661	22221.28971
-204.29127	-445.55777	-32.46168	-576.433249	0.338841	-0.089699	22231.20823
-158.513506	-466.157764	98.76791	-542.099926	1.101804	-0.089699	22228.91934
-75.350567	-495.913311	124.708643	-582.536951	1.101804	-0.852661	22243.41563
-50.172797	-520.328119	125.471606	-576.433249	1.864767	-0.089699	22249.51933
18.493849	-522.617007	165.908631	-580.248063	1.101804	-0.852661	22236.54897
66.560502	-523.37997	294.849334	-548.966591	2.627729	-0.089699	22228.15638
113.864192	-515.750342	318.501179	-529.12956	1.101804	0.673264	22237.31193
172.612322	-537.113299	404.715968	-480.299945	-1.950047	-3.14155	22227.39341
222.2049	-500.491088	415.397446	-459.699951	-1.187084	0.673264	22215.94897
255.012298	-487.520721	458.123359	-423.077739	-1.950047	-0.852661	22225.10453
288.582658	-455.476286	503.901124	-389.507379	1.101804	1.436227	22235.02304
325.20487	-437.928143	536.708521	-339.151838	-1.187084	-0.852661	22215.18601
380.901149	-399.017043	511.530751	-266.670378	-2.71301	-0.852661	22206.03046
399.975218	-353.239279	512.293714	-307.870366	-2.71301	-0.089699	22210.60823
441.938168	-292.965223	508.4789	-233.862981	0.338841	0.673264	22169.40825
453.382609	-253.291161	540.523335	-169.774111	0.338841	0.673264	22200.68972
472.456678	-191.491179	538.234447	-74.403769	-1.950047	-0.089699	22220.52675
477.797417	-141.135638	555.019627	-16.418601	1.864767	0.673264	22209.08231
473.982603	-86.202321	535.945559	53.011009	-0.424122	-0.852661	22186.95639
470.16779	-22.876414	471.856689	122.440618	-1.950047	-1.615624	22215.18601
466.352976	19.849499	491.69372	160.588754	0.338841	-0.089699	22190.00824
442.701131	64.864301	453.545583	204.07763	0.338841	-0.852661	22181.61565
419.049286	112.16799	451.256695	261.299836	3.390692	0.673264	22215.94897
409.130771	163.286494	392.508564	288.003531	2.627729	0.673264	22202.21564
387.767814	235.767954	231.523427	254.433171	-0.424122	-0.852661	22212.13416
375.56041	261.708687	255.938234	332.25537	1.864767	1.436227	22209.84527
361.064118	317.404966	247.545644	429.151638	0.338841	-2.378587	22225.86749
338.175236	337.241998	174.301221	453.566445	-0.424122	-0.089699	22224.34156
310.708578	412.775309	141.493824	494.766433	-0.424122	-0.089699	22225.10453
252.72341	421.167899	69.012364	504.684949	0.338841	-0.089699	22219.00082
206.182683	452.449371	-13.387612	537.492346	-1.950047	-0.852661	22220.52675
154.301217	482.96788	-95.787588	533.677533	0.338841	0.673264	22231.20823
114.627154	493.649359	-79.76537	551.225676	1.101804	-0.089699	22225.10453
85.63457	489.071582	-142.328315	539.018272	-1.950047	-0.852661	22197.63787
27.649402	489.071582	-246.854209	466.536812	-2.71301	-0.852661	22209.84527
-24.232064	469.997514	-305.60234	500.107172	-1.187084	0.673264	22200.68972
-53.224648	478.390104	-278.135682	516.12939	-1.187084	-0.852661	5560.472427
-69.246865	478.390104	-320.098632	530.625682	2.627729	2.199189	18.311106
-129.520922	461.604924	-344.51344	533.677533	-0.424122	-1.615624	12.970367
-176.061648	447.108632	-429.965266	474.166439	0.338841	1.436227	10.681478
-211.157934	437.953079	-424.624527	435.25534	0.338841	-0.852661	13428.14417
-244.728295	405.908644	-453.617111	405.499793	1.101804	-0.089699	22183.14158
-292.031984	381.493836	-469.639329	362.77388	-1.187084	-1.615624	22203.74157
-324.839382	378.441985	-484.135621	342.936849	1.101804	-0.852661	22245.70452
-340.098637	324.271631	-539.068938	256.722059	3.390692	1.436227	22239.60082
-366.03937	267.812389	-536.017087	156.010978	1.864767	0.673264	22182.37861
-401.135656	238.056842	-536.017087	94.973959	-0.424122	-0.852661	22219.76379
-423.261575	180.834637	-509.313391	93.448034	2.627729	-0.089699	22235.786
-444.624532	146.501313	-458.194888	45.381381	-1.187084	-0.089699	22193.06009
-494.980072	87.753183	-452.854148	-14.892675	-0.424122	-0.089699	22204.50453
-501.083774	64.864301	-445.224521	-74.403769	-1.187084	-0.089699	22216.71194
-503.372663	8.405058	-412.417123	-111.02598	-1.187084	-0.089699	22200.68972
-488.876371	-28.217153	-391.054167	-172.825962	0.338841	-0.089699	22183.90454
-493.454147	-81.624545	-358.246769	-218.603726	0.338841	0.673264	22195.34898
-482.772669	-144.187489	-352.143067	-329.996285	-1.950047	-0.089699	22162.54158
-465.224526	-185.387477	-444.461558	-427.655516	-1.950047	-1.615624	22167.11936
-411.817134	-237.268943	-315.520856	-427.655516	-0.424122	0.673264	22202.97861
-401.135656	-270.076341	-243.039396	-423.077739	-1.187084	-0.852661	22203.74157
-366.802333	-323.483733	-165.217197	-464.277727	-1.187084	-0.089699	22223.5786
-319.498643	-346.372615	-104.180178	-500.136976	-0.424122	-1.615624	22230.44527
-294.320873	-405.883708	-78.239445	-545.151777	-1.187084	-0.089699	22214.42305
-237.86163	-436.402218	-48.483898	-546.677703	1.101804	0.673264	22224.34156
-182.928313	-464.631839	-15.6765	-597.796206	-0.424122	-0.089699	22230.44527
-149.357953	-486.757758	72.064215	-544.388814	0.338841	-0.852661	22228.15638
-91.372785	-540.16515	133.864196	-607.714722	1.864767	0.673264	22243.41563
-32.624654	-504.305901	122.419755	-626.025827	-0.424122	-0.852661	22239.60082
18.493849	-531.009597	247.545644	-617.633237	1.101804	1.436227	22225.10453
84.871608	-530.246634	274.24934	-545.91474	1.101804	-0.089699	22233.49712
123.019744	-518.03923	368.856719	-494.796237	-0.424122	0.673264	22233.49712
178.716024	-514.98738	410.81967	-483.351796	0.338841	-0.089699	22217.4749
232.886379	-500.491088	425.315962	-477.248094	-0.424122	-0.089699	22219.00082
271.797478	-457.765174	483.30113	-434.52218	-0.424122	0.673264	22231.20823
312.234503	-457.765174	487.115943	-403.240708	0.338841	-0.852661	22222.05268
349.619677	-412.750373	525.26408	-321.603695	-0.424122	0.673264	22222.05268
369.456708	-366.972609	526.790006	-246.833347	-2.71301	-0.089699	22206.03046
409.893733	-325.009658	487.115943	-313.211105	-1.950047	0.673264	22198.40083
442.701131	-308.224478	503.901124	-252.174086	-0.424122	-0.089699	22151.8601
469.404827	-217.431912	513.819639	-194.188918	-1.950047	-0.089699	22210.60823
467.878901	-188.439328	558.834441	-44.648222	-1.950047	-0.089699	22222.81564
490.004821	-133.506011	540.523335	8.75917	1.864767	0.673264	22219.00082
476.271492	-72.468992	515.345565	85.818406	-0.424122	-0.089699	22212.89712
473.982603	-6.091234	476.434465	134.648021	0.338841	0.673264	22215.94897
460.249274	22.90135	439.812254	169.744307	0.338841	-0.089699	22196.11194
454.145572	90.042071	450.493732	223.151699	1.101804	1.436227	22196.87491
451.856684	127.427245	418.449297	280.373904	3.390692	-0.852661	22244.94156
407.604845	201.43463	321.553029	294.870196	2.627729	-0.089699	22209.84527
385.478926	230.427214	192.612327	296.396122	1.864767	-1.615624	22193.82305
377.849299	269.338314	220.841948	364.299805	1.864767	0.673264	22226.63045
346.567826	331.901258	203.293805	443.64793	0.338841	-0.089699	22224.34156
312.234503	370.049395	155.990116	489.425694	-0.424122	-0.089699	22224.34156
291.634509	408.197532	131.575308	488.662731	-1.187084	-0.089699	22229.6823
224.493788	447.108632	40.01978	513.840502	0.338841	-0.089699	22216.71194
183.293801	455.501222	-47.720935	564.959005	1.101804	0.673264	22228.15638
164.219732	478.390104	-74.424631	569.536781	-1.187084	-2.378587	22232.73415
110.812341	473.812328	-130.120911	548.936787	-1.187084	0.673264	22193.06009
66.560502	494.412321	-178.950526	547.410862	-2.71301	-0.089699	22199.92676
17.730887	483.730843	-307.128266	481.796067	-0.424122	-0.089699	22209.84527
-41.017244	481.441955	-357.483806	479.507178	-0.424122	0.673264	22204.50453
-46.357983	478.390104	-354.431955	513.840502	-1.187084	-0.852661	170.903653
-101.2913	462.367886	-346.039365	528.336794	0.338841	-0.852661	14.496292
-149.357953	450.160483	-397.920831	486.373843	-1.950047	-1.615624	13.733329
-175.298686	441.00493	-398.683794	452.04052	-0.424122	-0.852661	10.681478
-230.232003	434.901228	-432.254155	428.388675	0.338841	1.436227	21432.38624
-270.669028	421.167899	-467.35044	384.136836	-0.424122	-0.852661	22190.7712
-305.765314	389.123464	-461.246739	361.247954	1.101804	-0.089699	22232.73415
-333.231972	342.582737	-496.343024	299.447973	0.338841	-0.852661	22241.88971
-373.668997	331.138296	-532.202273	202.551705	-0.424122	-0.852661	22199.92676
-393.506028	254.079059	-523.04672	120.151729	1.864767	0.673264	22195.34898
-443.098606	212.116109	-526.098571	111.759139	1.101804	0.673264	22230.44527
-436.994904	177.782786	-466.587478	75.136928	-0.424122	-1.615624	22215.94897
-446.150457	135.819835	-455.905999	50.72212	-1.187084	-0.852661	22188.48232
-501.846737	77.834667	-475.743031	-19.470451	-1.187084	-0.852661	22215.18601
-514.817104	41.212456	-420.809714	-90.425986	0.338841	-0.089699	22210.60823
-479.720818	-26.691228	-417.757863	-128.574123	0.338841	-1.615624	22187.71935
-483.535631	-55.683812	-394.86898	-202.581508	-0.424122	0.673264	22207.55638
-482.772669	-109.854166	-352.90603	-247.59631	-2.71301	-0.852661	22187.71935
-477.43193	-157.157856	-342.987514	-349.833317	-1.187084	0.673264	22170.93417
-446.91342	-193.017105	-351.380104	-437.574031	-1.950047	-0.089699	22155.67492
-425.550463	-270.839304	-290.343086	-413.159224	-1.187084	-0.089699	22213.66009
-388.928252	-292.965223	-223.965327	-472.670317	-0.424122	-0.089699	22215.18601
-364.513444	-330.350397	-171.320899	-465.803653	0.338841	-1.615624	22229.6823
-325.602345	-372.313348	-124.017209	-512.34438	-1.187084	-0.852661	22230.44527
-257.698661	-399.780006	-84.343147	-529.892522	1.101804	-0.852661	22218.23786
-234.046816	-456.239249	-52.298712	-571.855473	0.338841	0.673264	22227.39341
-154.698692	-469.209615	24.760525	-590.929541	1.864767	-0.089699	22235.02304
-129.520922	-488.283684	78.930879	-539.811038	1.101804	-0.089699	22241.12674
-68.483903	-513.461454	149.123451	-584.82584	2.627729	-0.089699	22246.46748
-46.357983	-547.031814	143.782712	-649.677672	1.101804	-0.089699	22238.83786
35.27903	-549.320703	252.886383	-577.959175	1.101804	-0.089699	22227.39341
104.708639	-536.350336	313.160439	-539.811038	1.864767	-1.615624	22233.49712
123.782707	-534.824411	379.538197	-519.211044	-1.950047	-0.852661	22229.6823
184.056763	-507.357752	410.056707	-461.225876	-1.187084	0.673264	22213.66009
232.123416	-503.542938	458.886322	-468.855504	-0.424122	-1.615624	22224.34156
288.582658	-457.002212	469.5678	-434.52218	-0.424122	0.673264	22232.73415
338.175236	-450.135547	494.745571	-372.722199	-1.950047	-1.615624	22212.13416
351.145603	-401.305932	500.08631	-337.625913	-3.475972	0.673264	22199.92676
385.478926	-353.239279	512.293714	-271.248155	-3.475972	-1.615624	22205.2675
428.967802	-296.780037	507.715937	-284.218521	-0.424122	0.673264	22148.04529
454.908535	-267.787453	525.26408	-210.211136	1.101804	-0.089699	22198.40083
449.567796	-217.431912	537.471484	-139.255601	-1.187084	-1.615624	22215.94897
468.641864	-167.839334	541.286298	-62.196365	1.101804	0.673264	22200.68972
487.715933	-109.091203	537.471484	5.707319	-1.187084	0.673264	22191.53417
473.982603	-60.261588	476.434465	93.448034	-1.950047	-1.615624	22216.71194
462.538162	5.353207	485.590018	150.670239	-0.424122	-0.089699	22200.68972
428.967802	41.975418	470.330763	207.892444	-1.187084	-1.615624	22184.6675
449.567796	103.7754	438.286328	259.010947	3.390692	0.673264	22221.28971
437.360392	177.019823	417.686334	315.47019	1.864767	-0.852661	22215.94897
411.419659	196.093891	298.664147	268.929463	4.153655	2.199189	22186.19343
374.034485	261.708687	266.619712	332.25537	-0.424122	-0.852661	22196.11194
389.29374	309.775339	242.967868	403.973867	0.338841	-1.615624	22236.54897
354.197454	331.901258	175.064184	417.707197	3.390692	1.436227	22223.5786
305.367839	366.234582	127.760494	458.144222	-0.424122	-0.852661	22224.34156
273.323404	415.82716	73.59014	518.418278	-0.424122	-0.852661	22230.44527
214.575273	439.479004	37.730891	535.966421	-1.187084	-0.852661	22216.71194
152.775291	452.449371	-71.37278	529.862719	1.864767	0.673264	22229.6823
132.93826	473.049365	-83.580184	558.09234	-0.424122	-0.089699	22229.6823
93.264198	489.834545	-134.698687	557.329378	-2.71301	-0.852661	22194.58602
49.012359	492.886396	-226.254216	515.366427	-1.950047	-0.089699	22206.79342
11.627185	473.812328	-307.891228	496.292359	-2.71301	-0.852661	22201.45268
-34.913542	471.523439	-288.054197	533.677533	3.390692	0.673264	22205.2675
-66.195014	469.997514	-333.068999	510.788651	0.338841	0.673264	35.859249
-117.313518	457.79011	-387.239353	516.12939	0.338841	-1.615624	12.970367
-159.276468	457.79011	-384.187502	496.292359	-1.187084	0.673264	12.970367
-188.269052	444.056781	-399.446757	471.877551	0.338841	-1.615624	10.681478
-229.46904	402.856793	-432.254155	445.936818	-0.424122	-0.089699	21972.56386
-292.794947	404.382718	-461.246739	372.692395	0.338841	-0.089699	22196.87491
-312.631978	380.730874	-469.639329	332.25537	3.390692	-0.089699	22241.12674
-336.283823	345.634588	-478.794882	288.003531	1.101804	-0.852661	22241.88971
-355.357892	312.82719	-519.994869	166.692456	3.390692	0.673264	22174.74899
-391.21714	272.390165	-525.335608	126.255431	-0.424122	-0.852661	22215.94897
-432.417128	207.538332	-516.943018	91.922108	0.338841	-0.089699	22232.73415
-465.224526	157.182792	-494.817099	65.981375	-1.187084	-0.852661	22193.06009
-471.328228	114.456878	-494.817099	24.781387	-0.424122	-0.852661	22201.45268
-483.535631	80.123555	-438.357856	-33.966743	-0.424122	-0.852661	22221.28971
-494.980072	19.849499	-433.78008	-110.263017	0.338841	0.673264	22204.50453
-478.957855	-15.246787	-407.839347	-135.440788	-0.424122	-0.089699	22186.19343
-496.505998	-70.180104	-385.713428	-231.574092	-3.475972	-0.089699	22192.29713
-483.535631	-128.928235	-348.328254	-278.877782	-0.424122	0.673264	22160.25269
-453.780085	-179.283775	-359.009732	-354.411093	-0.424122	-0.089699	22148.80825
-441.572681	-221.246726	-368.165285	-417.737	-0.424122	0.673264	22189.24528
-401.135656	-263.209676	-268.217166	-423.840702	1.101804	0.673264	22213.66009
-369.091221	-292.965223	-212.520886	-464.277727	1.101804	0.673264	22219.76379
-350.017152	-340.268913	-190.394967	-510.055491	-0.424122	-1.615624	22228.91934
-296.609761	-372.313348	-111.809805	-497.848088	1.101804	-0.852661	22228.15638
-259.224587	-409.698522	-47.720935	-550.492516	-0.424122	-0.089699	22219.76379
-231.757928	-447.083696	-17.965388	-566.514734	0.338841	0.673264	22228.91934
-150.120915	-466.157764	64.434587	-561.936957	1.101804	-0.089699	22244.17859
-105.869077	-478.365168	94.953097	-552.781405	1.101804	-0.089699	22239.60082
-60.091312	-533.298485	142.256786	-573.381398	2.627729	1.436227	22237.31193
-10.498735	-530.246634	215.501209	-571.09251	0.338841	1.436227	22236.54897
42.908657	-526.431821	275.012303	-539.811038	-0.424122	-0.089699	22228.91934
107.76049	-527.194783	331.471545	-535.233262	-1.187084	0.673264	22228.91934
166.50862	-520.328119	390.982639	-506.240678	1.864767	-0.089699	22227.39341
208.471571	-504.305901	403.190042	-456.6481	1.101804	0.673264	22216.71194
253.486372	-485.231833	482.538167	-412.396261	1.864767	0.673264	22228.91934
305.367839	-457.002212	471.856689	-403.240708	-1.187084	-0.089699	22231.20823
344.278938	-432.587404	520.686304	-343.729615	0.338841	-0.089699	22217.4749
371.745597	-398.254081	539.760372	-286.507409	-2.71301	-0.852661	22203.74157
407.604845	-346.372615	526.790006	-278.114819	-1.187084	1.436227	22208.31935
428.967802	-290.676335	540.523335	-223.944465	-1.187084	-0.852661	22144.99344
456.43446	-249.476347	541.286298	-167.485222	-1.950047	-0.089699	22206.79342
463.301125	-205.987471	526.027043	-105.685241	1.101804	-0.089699	22226.63045
474.745566	-140.372676	545.864074	-22.522302	-1.950047	-1.615624	22186.95639
483.901119	-82.387508	491.69372	9.522133	1.101804	-0.089699	22212.13416
471.693715	-31.269004	483.30113	132.359133	-0.424122	-0.089699	22219.00082
464.064088	28.242089	474.145577	156.010978	-0.424122	0.673264	22196.11194
447.278908	65.627263	457.360397	232.307252	-0.424122	-0.852661	22191.53417
432.782616	121.323543	424.552999	252.144283	1.101804	-0.852661	22244.94156
419.812249	184.64945	362.753017	287.240569	3.390692	0.673264	22205.2675
418.286324	237.293879	312.397477	333.018333	1.864767	-0.089699	22182.37861
400.738181	270.101277	294.086371	349.04055	2.627729	1.436227	22228.15638
356.486342	303.671637	244.493793	429.151638	2.627729	-0.852661	22228.15638
323.678944	350.212364	157.516041	446.699781	-2.71301	-1.615624	22213.66009
303.07895	386.834576	136.153084	489.425694	1.101804	0.673264	22228.91934
253.486372	412.775309	83.508656	525.284943	-1.187084	-0.089699	22224.34156
213.81231	437.190116	-4.232059	535.966421	0.338841	0.673264	22222.05268
176.427136	473.049365	-59.928339	548.173825	0.338841	0.673264	22230.44527
119.967893	479.153067	-104.180178	542.070123	-3.475972	-1.615624	22201.45268
84.108645	476.101216	-134.698687	539.781235	-1.187084	-0.089699	22196.11194
42.908657	480.678992	-220.150514	508.499762	-0.424122	-0.089699	22204.50453
0.182744	486.782694	-262.876427	522.233092	-0.424122	1.436227	22217.4749
-36.439468	473.812328	-297.972713	529.862719	-0.424122	-0.852661	5892.361217
-89.083896	463.130849	-345.276403	513.077539	-1.187084	-0.089699	19.074068
-143.254251	479.153067	-335.357887	519.181241	0.338841	-1.615624	12.970367
-164.617207	439.479004	-465.824515	438.307191	-0.424122	-0.089699	9.155553
-200.476456	431.849377	-415.468974	474.929402	0.338841	-0.852661	13108.46278
-258.461624	412.012346	-436.831931	416.944234	-0.424122	-0.852661	22179.32676
-282.113469	393.70124	-461.246739	381.084985	1.864767	1.436227	22222.81564
-308.817165	381.493836	-477.268956	324.625743	1.864767	1.436227	22243.41563
-352.306041	312.064227	-525.335608	258.247985	-0.424122	-0.089699	22208.31935
-368.328258	277.730904	-492.528211	178.89986	0.338841	-1.615624	22194.58602
-413.34306	239.582767	-509.313391	156.010978	1.864767	-0.852661	22225.10453
-432.417128	193.04204	-503.209689	107.181363	-0.424122	-0.852661	22225.10453
-434.706016	138.871686	-471.928217	35.462866	1.101804	-0.089699	22172.4601
-472.854153	93.856885	-484.135621	-3.448234	-0.424122	-0.089699	22213.66009
-500.320812	58.760599	-424.624527	-46.174147	-0.424122	-0.089699	22222.81564
-499.557849	19.849499	-408.60231	-117.129682	-0.424122	-0.852661	22190.7712
-476.668967	-28.217153	-378.846763	-164.433372	1.101804	0.673264	22209.84527
-477.43193	-83.15047	-374.268987	-248.359273	-3.475972	-0.852661	22187.71935
-481.246743	-145.713415	-402.498608	-300.240739	-0.424122	0.673264	22172.4601
-460.646749	-205.987471	-329.254185	-332.285174	-2.71301	-1.615624	22144.99344
-424.787501	-237.268943	-304.839378	-388.744416	-2.71301	-0.089699	22212.89712
-395.031954	-272.365229	-239.987545	-418.499963	1.101804	-0.852661	22211.3712
-376.720848	-303.646701	-166.743122	-439.86292	-1.187084	0.673264	22220.52675
-320.261606	-357.054093	-131.646836	-543.625852	0.338841	-0.089699	22234.26008
-291.269022	-391.387416	-130.883873	-540.574001	0.338841	-0.089699	22218.23786
-261.513475	-415.039261	-55.350563	-551.255479	0.338841	-0.089699	22222.81564
-202.765344	-453.950361	7.975345	-557.359181	0.338841	-0.852661	22228.91934
-135.624623	-479.128131	84.271618	-544.388814	1.101804	-0.852661	22240.36378
-82.980195	-502.017013	146.0716	-590.166579	0.338841	0.673264	22238.83786
-23.469101	-511.172566	162.093817	-602.373982	3.390692	0.673264	22239.60082
14.679036	-536.350336	260.516011	-537.52215	1.864767	-0.089699	22232.73415
74.190129	-535.587373	320.027104	-529.892522	0.338841	-2.378587	22228.15638
123.019744	-527.957746	352.071539	-535.996224	-1.950047	-1.615624	22222.81564
181.004912	-514.98738	387.930788	-477.248094	-0.424122	-1.615624	22224.34156
233.649341	-500.491088	418.449297	-448.25551	-0.424122	0.673264	22220.52675
267.219702	-472.261466	482.538167	-406.292559	-1.187084	0.673264	22229.6823
316.049317	-446.320733	499.323347	-374.248124	-0.424122	-0.089699	22227.39341
341.227087	-420.38	529.841857	-331.522211	-3.475972	0.673264	22196.11194
363.353007	-369.261497	519.160378	-265.144453	-3.475972	-2.378587	22202.21564
407.604845	-342.557801	481.012242	-272.77408	-2.71301	-0.089699	22169.40825
435.834467	-286.098558	530.604819	-196.477806	-2.71301	-0.089699	22195.34898
454.145572	-234.217092	541.286298	-146.122266	-0.424122	0.673264	22214.42305
479.323343	-172.417111	533.65667	-69.063029	0.338841	-0.089699	22208.31935
486.190007	-119.772682	535.945559	-11.077861	0.338841	-0.852661	22189.24528
467.878901	-57.9727	443.627067	23.255462	-0.424122	-0.852661	22207.55638
475.508529	-13.720861	473.382614	139.225798	-0.424122	-0.089699	22212.89712
468.641864	27.479126	460.412248	187.29245	0.338841	-0.089699	22190.00824
454.145572	90.805034	441.338179	242.225767	2.627729	1.436227	22223.5786
430.493727	147.264276	419.975223	284.188718	2.627729	-1.615624	22231.97119
390.056702	199.145742	339.101172	275.033165	0.338841	0.673264	22185.43046
405.315957	240.34573	298.664147	349.04055	1.101804	-0.852661	22201.45268
373.271522	276.967941	262.804899	391.003501	1.101804	0.673264	22243.41563
354.197454	315.116078	226.94565	426.099787	1.864767	-0.852661	22218.23786
313.760429	361.656805	149.123451	485.61088	-0.424122	-0.089699	22219.00082
276.375255	399.041979	94.190134	494.766433	-1.187084	-1.615624	22230.44527
245.856745	421.167899	43.834593	518.418278	-1.187084	-1.615624	22213.66009
206.182683	450.923445	-33.987606	524.52198	-1.950047	-0.852661	22222.05268
160.404918	469.234551	-84.343147	554.277527	-1.187084	-0.089699	22231.97119
111.575303	472.286402	-136.987575	555.040489	-3.475972	-0.089699	22186.19343
63.508651	475.338253	-162.928308	521.470129	-1.187084	1.436227	22205.2675
17.730887	481.441955	-251.431986	536.729384	-1.950047	-2.378587	22204.50453
-14.313548	489.071582	-272.794943	549.69975	0.338841	-0.089699	22208.31935
-60.854275	472.286402	-283.476421	529.099756	-0.424122	-0.089699	414.288766
-97.476487	477.627141	-349.854179	539.781235	0.338841	-0.089699	15.259255
-147.069064	447.108632	-408.60231	499.34421	-1.187084	-0.089699	13.733329
-185.217201	438.716042	-463.535627	422.284973	-0.424122	-0.852661	9.918516
-211.157934	420.404936	-445.224521	462.721998	-1.950047	-0.852661	20643.48277
-263.0394	407.434569	-447.513409	418.470159	1.101804	-0.089699	22196.11194
-281.350506	390.649389	-458.95785	363.536842	3.390692	1.436227	22222.81564
-332.46901	347.923476	-499.394875	303.262786	2.627729	0.673264	22242.65267
-353.069003	307.486451	-529.150422	255.196134	1.864767	0.673264	22193.06009
-381.298625	270.101277	-494.817099	176.610972	1.864767	-0.089699	22216.71194
-403.424544	224.323513	-509.313391	125.492469	-0.424122	-0.852661	22229.6823
-427.076389	164.049456	-503.209689	72.84804	0.338841	-0.089699	22041.23051
-453.780085	126.664282	-467.35044	36.988791	-0.424122	-0.852661	22195.34898
-478.194892	96.908735	-473.454142	-12.603787	-1.187084	-0.852661	22213.66009
-493.454147	37.397642	-425.38749	-75.166731	0.338841	-0.089699	22217.4749
-490.402296	-9.143085	-421.572676	-124.759309	0.338841	0.673264	22193.82305
-483.535631	-55.683812	-391.054167	-198.003732	-1.950047	-0.089699	22193.06009
-494.21711	-117.483794	-356.720844	-254.462974	-2.71301	-1.615624	22173.98602
-481.246743	-154.106005	-346.039365	-355.937018	-2.71301	-0.089699	22152.62307
-452.254159	-207.513397	-343.750477	-353.64813	-4.238935	-1.615624	22184.6675
-424.024538	-252.528198	-279.661607	-391.033304	-0.424122	-0.089699	22222.05268
-395.794917	-283.046707	-238.461619	-434.52218	-0.424122	-0.089699	22215.94897
-368.328258	-317.380031	-187.343116	-485.640684	1.101804	-0.089699	22228.15638
-316.446792	-370.024459	-190.394967	-547.440665	-1.187084	-0.089699	22229.6823
-269.906065	-392.150379	-111.809805	-547.440665	0.338841	-0.089699	22215.94897
-232.520891	-438.691106	-10.335761	-553.544367	0.338841	0.673264	22225.10453
-173.009798	-451.661472	47.649407	-558.122144	3.390692	0.673264	22254.86007
-131.046847	-481.417019	93.427171	-563.462883	1.101804	-2.378587	22235.02304
-66.195014	-503.542938	122.419755	-580.248063	3.390692	2.199189	22236.54897
-21.180213	-518.03923	203.293805	-550.492516	1.864767	-0.089699	22241.12674
42.145694	-524.142932	280.353042	-541.336964	1.864767	-0.089699	22225.86749
81.056794	-533.298485	320.027104	-517.685119	0.338841	0.673264	22227.39341
129.123446	-521.091081	363.51598	-505.477715	-1.950047	-1.615624	22218.23786
197.790093	-504.305901	407.767819	-463.514764	-1.187084	-1.615624	22212.89712
236.701192	-489.809609	458.123359	-449.781435	-0.424122	-0.852661	22223.5786
277.138217	-463.868876	467.278912	-413.159224	-0.424122	0.673264	22233.49712
316.049317	-443.268882	522.212229	-362.803683	-0.424122	-0.852661	22215.18601
345.804864	-408.935559	524.501118	-304.055552	-2.71301	1.436227	22191.53417
393.108553	-361.631869	535.945559	-254.462974	-0.424122	-0.089699	22209.84527
413.708547	-315.091142	523.738155	-238.440757	-1.950047	-0.852661	22161.77862
441.938168	-273.891155	550.441851	-178.166701	-1.187084	0.673264	22205.2675
474.745566	-212.091173	555.78259	-111.788943	0.338841	-0.089699	22226.63045
471.693715	-167.076371	549.678888	-52.277849	0.338841	0.673264	22137.36381
480.086305	-100.698613	506.190012	8.75917	-1.950047	-0.089699	22197.63787
457.197423	-51.106035	477.197428	73.611002	-1.187084	-1.615624	22207.55638
479.323343	5.353207	487.878906	90.396183	0.338841	0.673264	22200.68972
456.43446	47.316158	461.17521	209.41837	-0.424122	-1.615624	22200.68972
445.752982	107.590214	440.575216	255.959097	2.627729	2.199189	22119.05271
441.175206	168.627233	400.901154	275.033165	4.916618	1.436227	22223.5786
410.656696	187.701301	316.975253	293.344271	1.101804	-0.852661	22188.48232
367.930783	247.975357	293.323408	365.062768	1.864767	0.673264	22228.15638
362.590044	296.804973	268.145638	410.840532	-1.187084	-0.852661	22237.31193
335.123385	321.21978	173.538259	432.966451	2.627729	2.962152	22054.96384
322.153019	373.101246	150.649376	462.721998	-0.424122	-0.089699	22226.63045
278.664143	401.330868	101.819761	511.551613	1.864767	0.673264	22231.97119
231.360453	425.745675	27.812376	516.12939	1.864767	1.436227	22220.52675
185.582689	452.449371	-33.224643	545.884937	0.338841	-0.852661	22227.39341
137.516036	475.338253	-85.869072	545.121974	-1.950047	0.673264	22209.08231
107.76049	487.545657	-114.861656	533.677533	-3.475972	-1.615624	22192.29713
27.649402	485.256769	-208.706073	533.677533	-2.71301	0.673264	22199.92676
7.049408	493.649359	-227.780141	539.018272	-2.71301	-0.852661	22219.00082
-18.891325	481.441955	-262.113464	546.647899	-0.424122	-0.852661	6418.805506
-73.061679	467.708626	-313.231968	535.203458	-1.187084	-0.089699	45.014801
-121.891294	460.841961	-355.957881	549.69975	-0.424122	-1.615624	13.733329
-137.150549	446.345669	-399.446757	484.084955	0.338841	1.436227	12.207404
-193.609791	437.953079	-429.965266	429.914601	0.338841	-1.615624	10.681478
-235.572742	418.87901	-458.194888	428.388675	-1.187084	-0.089699	21963.40831
-260.750512	408.197532	-436.068968	398.633128	1.864767	0.673264	22215.18601
-300.424575	377.679023	-453.617111	342.936849	3.390692	0.673264	22235.786
-346.965302	331.901258	-502.446726	294.107233	1.864767	-0.089699	22224.34156
-360.698631	284.597569	-500.157838	239.936879	1.864767	0.673264	22198.40083
-385.113438	263.997575	-512.365242	162.877643	0.338841	-0.852661	22222.81564
-411.054171	211.353146	-511.602279	111.759139	-0.424122	-0.852661	22222.05268
-447.676383	164.812419	-450.56526	83.529518	-0.424122	-0.852661	22161.77862
-459.883787	109.879102	-465.061552	33.93694	1.864767	1.436227	22207.55638
-488.113408	85.464294	-429.202304	-35.492669	-0.424122	-0.852661	22214.42305
-489.639333	19.086536	-480.320807	-115.603756	-1.950047	0.673264	22181.61565
-486.587482	-21.350489	-409.365272	-130.863011	2.627729	0.673264	22212.89712
-494.21711	-73.231955	-386.47639	-203.344471	-2.71301	-0.852661	22161.77862
-480.48378	-122.06157	-368.928247	-255.225937	-1.950047	-0.089699	22180.08972
-482.009706	-167.839334	-352.90603	-323.129621	-0.424122	0.673264	22158.72677
-448.439346	-213.617098	-323.913446	-366.618497	-1.187084	-0.089699	22215.18601
-409.528246	-263.972639	-255.2468	-412.396261	1.101804	-0.852661	22224.34156
-379.009736	-311.276329	-198.024594	-426.892553	0.338841	0.673264	22173.98602
-356.120854	-325.009658	-158.350532	-468.092541	-1.187084	-1.615624	22228.91934
-321.787531	-370.787422	-140.039426	-521.499932	0.338841	0.673264	22226.63045
-257.698661	-397.491118	-130.120911	-593.981392	1.101804	2.199189	22221.28971
-210.394972	-455.476286	-11.098724	-593.21843	1.864767	-0.089699	22230.44527
-162.328319	-467.68369	41.545705	-595.507318	1.864767	0.673264	22107.60826
-111.972779	-491.335535	108.686426	-579.4851	2.627729	-0.852661	22238.07489
-63.143163	-521.091081	143.019749	-578.722138	0.338841	-0.089699	22236.54897
-15.839474	-532.535522	227.708613	-522.262895	-0.424122	-0.089699	22241.12674
57.404949	-534.824411	294.849334	-530.655485	0.338841	-0.089699	22225.86749
97.079011	-541.691075	328.419694	-544.388814	-1.950047	-0.852661	21977.14164
152.012328	-531.77256	375.723384	-490.981423	0.338841	-0.089699	22230.44527
211.523422	-508.120715	425.315962	-458.936988	-2.71301	-0.852661	22214.42305
247.382671	-470.735541	458.886322	-428.418478	-0.424122	-0.852661	22227.39341
284.767845	-444.794808	471.093726	-396.374044	1.101804	-0.089699	22232.73415
331.308572	-425.720739	514.582602	-347.544428	-1.950047	-0.089699	22193.82305
367.930783	-400.542969	510.767788	-311.68518	-1.187084	-0.089699	22202.21564
409.130771	-350.950391	551.204813	-262.855565	-3.475972	-0.852661	22186.19343
417.523361	-318.142993	532.893708	-220.129651	-1.187084	-0.852661	22194.58602
435.071504	-260.157825	545.101111	-148.411154	-1.187084	-0.852661	22210.60823
472.456678	-213.617098	564.17518	-104.922278	-0.424122	-0.852661	22216.71194
488.478895	-142.661564	537.471484	-16.418601	-1.187084	-0.089699	22180.08972
461.012237	-85.439359	497.797422	5.707319	-1.187084	-0.089699	22204.50453
465.590013	-43.476408	438.286328	87.344332	1.101804	-0.852661	22204.50453
464.827051	20.612462	458.123359	153.72209	0.338841	-0.852661	22173.98602
453.382609	72.493928	438.286328	227.729475	4.916618	0.673264	22228.15638
429.730765	127.427245	432.945589	265.114649	3.390692	0.673264	22237.31193
406.841883	177.019823	397.08634	291.818345	1.101804	1.436227	22208.31935
400.738181	202.197593	335.286359	339.122035	-0.424122	-2.378587	22202.21564
385.478926	259.419798	266.619712	365.062768	0.338841	-0.089699	22242.65267
363.353007	298.330898	246.782681	436.018302	-0.424122	-1.615624	22218.23786
338.175236	361.656805	201.76788	469.588663	0.338841	-0.089699	22209.84527
299.264137	383.019762	133.864196	484.084955	-1.187084	-0.089699	22231.97119
266.456739	412.012346	96.479022	521.470129	1.101804	-0.089699	22219.76379
200.841944	428.797526	-50.009823	490.951619	-0.424122	-1.615624	22220.52675
166.50862	452.449371	-51.535749	533.677533	-0.424122	-0.089699	22231.20823
125.308633	484.493806	-104.180178	543.596048	-1.950047	0.673264	22186.95639
77.24198	498.990098	-159.113495	520.707166	-2.71301	0.673264	22201.45268
46.723471	495.175284	-182.76534	542.833086	-0.424122	0.673264	22208.31935
3.997557	479.153067	-260.587539	571.062707	-1.187084	-0.089699	22213.66009
-50.172797	469.234551	-275.846794	565.721968	-0.424122	-1.615624	16525.77288
-82.217232	458.553073	-314.757893	551.988638	-1.187084	0.673264	20.599994
-117.313518	454.738259	-388.002316	512.314576	-1.187084	-1.615624	12.970367
-153.172766	443.293818	-395.631943	458.144222	1.101804	-0.089699	10.681478
-202.002382	415.064197	-430.728229	423.047936	1.101804	0.673264	6763.664663
-237.86163	402.856793	-429.202304	426.86275	1.864767	0.673264	22169.40825
-276.77273	399.804942	-465.061552	384.136836	4.153655	0.673264	22105.31938
-299.661612	366.997544	-468.876366	321.573892	2.627729	-1.615624	22234.26008
-339.335674	325.797557	-491.002285	284.951681	1.864767	-0.852661	22210.60823
-383.587513	276.967941	-500.157838	226.966513	2.627729	0.673264	22217.4749
-401.135656	246.449432	-486.424509	159.062829	0.338841	-1.615624	22225.10453
-446.91342	189.227227	-502.446726	81.24063	-1.950047	-1.615624	21988.58608
-459.883787	144.975388	-480.320807	62.166561	-0.424122	-1.615624	22196.11194
-476.668967	105.301326	-468.876366	2.655468	1.101804	0.673264	22212.13416
-490.402296	70.20504	-426.150453	-59.144514	0.338841	-0.089699	22215.18601
-482.772669	5.353207	-400.20972	-127.048197	-1.187084	-0.852661	22185.43046
-498.031923	-32.79493	-450.56526	-214.788912	-2.71301	-0.089699	22153.38603
-478.957855	-90.017135	-371.217136	-253.700012	-1.950047	-1.615624	22190.00824
-488.113408	-138.84675	-353.668993	-298.714813	-2.71301	-0.852661	22161.01566
-466.750451	-184.624514	-326.202334	-324.655546	-1.187084	-1.615624	22191.53417
-424.024538	-235.743018	-262.113464	-372.722199	-1.187084	-0.089699	22222.05268
-409.528246	-275.41708	-227.780141	-411.633298	1.101804	-0.089699	22214.42305
-363.750482	-303.646701	-179.713489	-444.440696	0.338841	0.673264	22224.34156
-337.809749	-343.320764	-159.876457	-507.766603	0.338841	0.673264	22233.49712
-308.817165	-375.365199	-120.202395	-504.714752	0.338841	-0.852661	22213.66009
-269.906065	-412.750373	-72.135743	-522.262895	-1.187084	0.673264	22222.05268
[truncated: 28,725 more rows]
