# Supplementary material for: Dynamic analysis of slant cracked rotor system considering nonlinear oil film force
Source: PLoS One. 2024 Jan 25;19(1):e0294293. doi: 10.1371/journal.pone.0294293 (PMC10810477; doi:10.1371/journal.pone.0294293)
Supplement: S1 File — These data were measured by two eddy current sensors, model WT0150. (ZIP) [file pone.0294293.s001.zip › 2021.3.18 Test data for plain bearings/2021.3.18 (P=0.2Mpa, Z=8.1g Clockwise126°+4.0g)/300.csv]

1024	30720	7	0	3
8	8	8	8	10	10	1
3	3	3	3	1	1	4
2	1	4	3	0	0	0
0	0	0	0	0.000085	0.000021	20755.2168
-269.740409	-320.909627	10.065594	-326.504589	-0.110017	-0.617608	22231.20823
-233.118198	-356.005913	0.910042	-309.719409	2.941834	0.908318	22229.6823
-224.725608	-352.191099	22.272998	-328.793477	0.652946	0.908318	22222.81564
-222.436719	-359.820727	32.191514	-357.023098	-0.110017	0.145355	22204.50453
-227.777458	-378.894795	35.243365	-353.208285	0.652946	0.145355	22197.63787
-204.888576	-413.228118	77.206315	-369.993465	0.652946	1.67128	22186.19343
-191.91821	-401.783677	42.110029	-390.593459	-1.635942	-1.380571	22200.68972
-175.13303	-403.309603	84.835943	-355.497173	1.415909	0.908318	22218.23786
-151.481185	-410.93923	99.332235	-368.467539	-0.110017	0.145355	22186.95639
-158.347849	-422.383671	103.910011	-378.386055	-1.635942	0.145355	22163.30454
-138.510818	-420.857746	129.850744	-369.230502	-0.87298	0.908318	22177.03787
-120.962675	-423.909597	97.043346	-375.334204	-3.161868	-0.617608	22201.45268
-98.073793	-426.961447	126.03593	-371.51939	-1.635942	0.145355	22169.40825
-92.733054	-445.272553	137.480372	-353.971247	-0.87298	-0.617608	22199.92676
-61.451582	-457.479957	137.480372	-353.208285	0.652946	0.145355	22213.66009
-55.34788	-445.272553	164.184067	-377.623092	-0.87298	0.145355	22055.7268
-60.688619	-473.502174	184.784061	-375.334204	-1.635942	-0.617608	22193.82305
-25.592333	-476.554025	188.598875	-354.73421	-1.635942	0.145355	22210.60823
-21.77752	-479.605876	218.354422	-341.763843	0.652946	1.67128	22171.69713
20.948394	-465.872547	221.406273	-317.349036	2.941834	0.908318	22208.31935
30.866909	-460.531808	234.376639	-335.660142	2.178871	-0.617608	22207.55638
15.607655	-464.346622	230.561825	-344.052732	2.178871	0.145355	22209.08231
43.837276	-471.213286	175.628508	-373.045316	0.652946	-0.617608	22214.42305
67.489121	-465.109584	267.184037	-314.297185	1.415909	0.908318	22225.10453
62.148382	-470.450323	257.265521	-315.060148	-0.87298	-0.617608	22202.97861
89.61504	-479.605876	278.628478	-308.193483	-0.87298	0.145355	22217.4749
95.718742	-479.605876	277.102552	-325.741626	-2.398905	-0.617608	22228.15638
91.903928	-472.739212	285.495142	-317.349036	0.652946	0.908318	22228.15638
120.13355	-466.63551	303.806248	-315.82311	-0.87298	0.145355	22220.52675
140.733543	-484.946615	271.761813	-305.904595	0.652946	-0.617608	22228.91934
152.177984	-468.161435	323.643279	-312.771259	-0.87298	0.145355	22209.84527
155.229835	-483.42069	287.021068	-321.926812	-0.110017	0.908318	22202.97861
168.963165	-453.665143	166.472956	-367.704577	-1.635942	0.145355	22139.6527
199.481674	-448.324404	325.932168	-286.067564	-2.398905	-2.143533	22193.82305
196.429823	-446.035516	339.665497	-283.778675	2.178871	-0.617608	22213.66009
212.452041	-433.828112	345.006236	-266.230533	0.652946	-0.617608	22226.63045
239.155736	-413.991081	333.561795	-259.363868	-1.635942	-0.617608	22228.91934
246.022401	-419.33182	364.843267	-241.815725	-1.635942	-0.617608	22213.66009
242.97055	-407.887379	372.472894	-259.363868	0.652946	0.145355	22224.34156
261.281656	-398.731826	360.265491	-262.415719	0.652946	0.145355	22232.73415
284.933501	-391.102199	362.554379	-224.267582	1.415909	-0.617608	22236.54897
297.140904	-402.54664	393.835851	-238.000911	2.941834	0.908318	22244.94156
309.348308	-391.865162	365.60623	-218.16388	-1.635942	-1.380571	22240.36378
313.926085	-369.739242	399.17659	-205.956476	1.415909	0.145355	22225.86749
320.792749	-373.554056	390.021037	-198.326849	0.652946	1.67128	22228.91934
320.029787	-352.954062	400.702516	-176.20093	-0.110017	0.908318	22229.6823
320.029787	-362.872578	400.702516	-179.252781	0.652946	0.145355	22213.66009
358.177923	-325.487403	390.784	-178.489818	0.652946	0.908318	22222.81564
362.7557	-330.06518	402.991404	-138.815755	0.652946	-0.617608	22230.44527
355.889035	-318.620739	385.443261	-138.815755	0.652946	0.145355	22134.31196
384.118657	-304.124447	394.598814	-126.608352	-1.635942	-0.617608	22184.6675
389.459396	-293.442969	383.917336	-112.875022	-1.635942	0.145355	22208.31935
381.829768	-275.131863	351.109938	-163.993526	-3.161868	-1.380571	22204.50453
407.007539	-290.391118	347.295124	-165.519451	-0.87298	-1.380571	22197.63787
400.140874	-256.057794	398.413628	-105.245395	-0.87298	0.908318	22213.66009
414.637166	-239.272614	405.280292	-92.275029	-0.110017	0.145355	22227.39341
418.45198	-220.198546	401.465478	-84.645401	0.652946	0.908318	22216.71194
416.163091	-234.694838	411.383994	-87.697252	-0.87298	0.145355	22224.34156
439.814936	-201.88744	382.39141	-78.541699	0.652946	-0.617608	22228.91934
436.000123	-192.731887	393.835851	-54.889854	1.415909	0.908318	22216.71194
438.289011	-160.687452	404.517329	-33.526898	0.652946	0.145355	22225.86749
439.814936	-160.687452	397.650665	-11.400978	2.941834	0.145355	22254.86007
457.363079	-119.487465	402.991404	-32.000972	2.941834	1.67128	22229.6823
453.548266	-154.58375	343.48031	-49.549115	2.178871	0.908318	22236.54897
443.62975	-113.383763	392.309926	15.302717	2.178871	1.67128	22244.17859
442.103825	-104.991173	370.946969	39.717525	1.415909	0.908318	22219.00082
448.970489	-95.83562	361.028453	6.147165	-0.110017	0.145355	22221.28971
436.763085	-61.502297	364.843267	39.717525	1.415909	0.145355	22186.19343
448.970489	-63.791185	361.791416	57.265668	0.652946	0.145355	22216.71194
445.155675	-53.872669	351.872901	89.310103	1.415909	0.145355	22222.81564
441.340862	-34.798601	343.48031	105.33232	-0.110017	-0.617608	22229.6823
445.155675	-16.487495	324.406242	114.487873	-3.924831	-1.380571	22200.68972
432.185309	-14.198607	324.406242	99.228618	-0.110017	0.145355	22202.97861
429.133458	0.297685	307.621062	106.858246	-0.110017	0.908318	22215.18601
427.607533	17.082865	285.495142	92.361954	-1.635942	0.908318	22216.71194
418.45198	29.290269	316.776615	151.110085	0.652946	0.145355	22215.18601
423.029756	59.045816	316.776615	155.687861	-0.110017	0.145355	22230.44527
416.163091	70.490257	284.73218	169.42119	-0.110017	0.145355	22229.6823
395.563098	63.623592	298.465509	183.154519	1.415909	0.145355	22220.52675
408.533464	98.719878	280.917366	154.924898	-0.110017	-0.617608	22227.39341
408.533464	103.297655	293.887733	187.732296	-2.398905	-2.906496	22208.31935
399.377911	115.505058	257.265521	183.154519	-0.110017	-2.143533	22224.34156
387.170507	133.053201	237.42849	191.54711	2.178871	0.908318	22241.88971
389.459396	160.51986	222.932198	172.473041	2.178871	0.145355	22206.79342
384.881619	152.890233	241.243304	229.695246	0.652946	-0.617608	22154.91195
373.437178	172.727264	230.561825	211.384141	2.941834	0.145355	22226.63045
355.889035	184.934668	227.509974	224.354507	2.178871	1.67128	22228.15638
352.837184	195.616146	190.1248	238.850799	-0.87298	0.145355	22183.90454
362.7557	214.690214	183.258136	228.932284	-0.110017	-0.617608	22219.00082
360.466812	233.00132	154.265552	256.398942	-0.87298	-0.617608	22229.6823
340.62978	223.082804	151.213701	250.29524	-0.110017	0.145355	22176.27491
327.659414	234.527245	149.687775	260.213756	-1.635942	-0.617608	22190.00824
314.689047	234.527245	146.635924	251.058203	-1.635942	-0.617608	22207.55638
314.689047	249.023537	117.64334	242.665613	-2.398905	-1.380571	22190.7712
316.214973	281.067972	93.228533	244.191538	-0.87298	-0.617608	22177.80084
318.503861	296.327227	63.472986	254.873017	0.652946	0.145355	22216.71194
306.296457	310.823519	59.658172	287.680414	-0.110017	0.908318	22222.05268
288.748314	308.534631	45.16188	308.280408	-0.110017	0.908318	22201.45268
286.459426	334.475364	48.213731	293.021154	0.652946	0.145355	22223.5786
279.592762	330.66055	40.584104	299.887818	-0.87298	-0.617608	22225.86749
281.118687	337.527215	19.98411	296.835967	-2.398905	-1.380571	22189.24528
268.14832	355.075358	12.354483	299.124856	0.652946	-0.617608	22036.65273
267.385358	377.201277	1.673004	322.7767	0.652946	0.145355	22247.23045
256.703879	385.593867	-13.58625	328.11744	2.941834	1.67128	22219.00082
229.237221	374.149426	-23.504766	324.302626	1.415909	0.145355	22210.60823
213.977966	372.623501	-34.186244	332.695216	1.415909	-0.617608	22212.89712
205.585376	396.275346	-46.393648	328.880402	2.178871	0.145355	22197.63787
188.800196	394.74942	-105.141779	342.613732	-1.635942	-0.617608	22194.58602
180.407606	408.482749	-73.097344	341.087806	-0.87298	0.145355	22219.00082
163.622426	397.038308	-92.934375	334.221141	-1.635942	-0.617608	22206.79342
142.259469	422.216079	-130.319549	338.798918	0.652946	0.145355	22213.66009
141.496506	413.060526	-176.860276	341.850769	-0.87298	-0.617608	22182.37861
120.896512	420.690153	-145.578804	322.7767	-2.398905	0.145355	22161.01566
126.237251	429.845706	-162.363984	337.272992	-1.635942	-0.617608	22170.93417
120.13355	428.319781	-145.578804	346.428545	-0.110017	0.145355	22170.17121
106.40022	439.764222	-128.793624	315.910036	-1.635942	-1.380571	22180.85269
75.881711	432.897557	-131.845475	331.16929	0.652946	0.145355	22199.92676
70.540972	430.608669	-171.519537	323.539663	1.415909	0.908318	22216.71194
63.674307	430.608669	-174.571388	334.221141	-1.635942	-0.617608	22020.63051
43.837276	432.897557	-175.334351	346.428545	-0.110017	0.145355	22219.00082
38.496537	442.816073	-177.623239	340.324843	-0.110017	-0.617608	22211.3712
17.13358	455.786439	-208.141748	358.635949	-0.110017	-0.617608	22191.53417
7.215064	450.4457	-191.356568	350.243359	0.652946	0.908318	22210.60823
20.948394	434.423482	-215.008413	331.16929	0.652946	0.908318	22210.60823
-13.384929	426.793855	-215.008413	329.643365	2.178871	0.145355	22228.91934
-15.673818	420.690153	-233.319519	313.621148	1.415909	0.145355	22210.60823
-21.014557	410.008675	-260.786177	333.458179	2.178871	0.908318	22205.2675
-40.851588	413.823489	-258.497289	344.90262	0.652946	0.145355	22223.5786
-56.873805	425.26793	-262.312103	325.828551	-0.87298	0.145355	205.999939
-55.34788	416.112377	-259.260252	344.90262	-1.635942	-0.617608	16.022217
-74.421948	397.038308	-261.54914	330.406328	0.652946	0.145355	11.444441
-78.999725	410.008675	-308.85283	335.747067	-3.161868	-0.617608	10.681478
-98.836756	404.667936	-288.252836	325.828551	-3.161868	-0.617608	10.681478
-116.384899	398.564234	-304.275053	328.11744	-1.635942	0.908318	9.155553
-121.725638	392.460532	-327.926898	299.887818	-2.398905	-0.617608	8.39259
-117.910824	403.904973	-396.593544	244.191538	1.415909	0.908318	9.918516
-147.666371	381.016091	-336.319488	305.99152	-0.87298	0.908318	9.918516
-140.036744	391.697569	-343.186153	293.784116	-1.635942	-1.380571	7.629627
-164.451551	390.171644	-326.400973	303.702632	1.415909	0.145355	9.918516
-156.821924	388.645718	-327.163935	292.258191	-0.110017	0.145355	8.39259
-176.658955	384.830905	-342.42319	282.339675	-0.110017	0.145355	8.39259
-195.733024	373.386464	-355.393557	267.843383	-0.110017	0.145355	6414.227729
-211.755241	381.779054	-318.008382	256.398942	1.415909	0.145355	22162.54158
-217.09598	374.149426	-326.400973	278.524862	-0.110017	-0.617608	22222.05268
-221.673757	356.601283	-361.497258	257.924868	0.652946	0.145355	22225.86749
-228.540421	371.097575	-347.000966	228.932284	2.178871	0.908318	22212.13416
-252.192266	362.704985	-382.097252	248.769315	1.415909	-0.617608	22224.34156
-279.658925	331.423513	-347.000966	200.702662	-0.87298	-0.617608	22215.94897
-270.503372	342.867954	-378.282439	197.650811	-0.87298	-0.617608	22222.81564
-276.607074	336.001289	-362.260221	207.569327	-2.398905	-1.380571	22218.23786
-281.18485	328.371662	-382.860215	188.495259	-1.635942	-1.380571	22215.18601
-306.36262	322.26796	-395.067619	161.0286	2.941834	1.67128	22228.91934
-282.710776	294.801302	-387.437991	173.998967	-1.635942	-0.617608	21971.8009
-307.888546	272.675382	-366.837998	167.132302	-1.635942	-0.617608	22193.06009
-333.829279	283.356861	-363.786147	132.036016	-1.635942	0.908318	22204.50453
-323.910763	289.460562	-395.830582	132.798979	0.652946	0.145355	22200.68972
-330.777428	266.57168	-410.326874	77.865662	0.652946	0.908318	22196.11194
-345.27372	238.342059	-394.304656	59.554556	-0.87298	0.908318	22213.66009
-352.903347	229.949469	-458.393526	0.043463	0.652946	0.145355	22231.20823
-355.955198	230.712432	-377.519476	88.54714	-0.87298	0.908318	22214.42305
-368.162602	218.505028	-370.652811	77.865662	-0.87298	-0.617608	22223.5786
-360.532975	209.349475	-382.860215	53.450854	-1.635942	0.145355	22230.44527
-371.214453	184.934668	-419.482426	53.450854	1.415909	0.145355	22212.89712
-382.658894	184.171705	-385.149103	48.873078	2.941834	0.145355	22244.94156
-387.236671	177.30504	-393.541693	35.902711	2.941834	0.908318	22251.80822
-406.310739	162.808748	-356.156519	45.058264	0.652946	0.145355	22229.6823
-410.888515	139.156903	-343.949115	32.85086	1.415909	0.145355	22233.49712
-423.858882	126.9495	-328.689861	0.806425	0.652946	0.908318	22241.12674
-423.858882	111.690245	-334.0306	-15.215792	-0.110017	0.145355	22215.18601
-410.888515	113.979133	-389.72688	-24.371345	1.415909	0.145355	22108.37123
-423.095919	83.460624	-316.482457	-2.245426	0.652946	0.145355	22228.91934
-450.562578	88.801363	-334.793563	-22.082457	1.415909	0.908318	22220.52675
-429.199621	71.25322	-312.667643	-17.50468	0.652946	0.145355	22219.00082
-484.132938	75.830996	-311.141718	-19.030606	-4.687793	-0.617608	22208.31935
-457.429242	40.73471	-303.51209	-50.312078	-2.398905	0.145355	22205.2675
-462.007019	33.868046	-308.089867	-62.519482	-3.161868	-0.617608	22202.21564
-445.221839	27.001381	-280.623208	-70.912072	-0.87298	-0.617608	22219.00082
-452.851466	15.55694	-311.141718	-115.926873	-0.110017	0.145355	22217.4749
-474.214423	14.031014	-308.089867	-106.771321	1.415909	0.145355	22220.52675
-449.799615	-7.331942	-297.408389	-108.297246	-0.87298	0.145355	22227.39341
-445.221839	-11.146756	-282.912097	-98.37873	-0.110017	-1.380571	22230.44527
-455.903317	-36.324526	-263.075065	-104.482432	-2.398905	-0.617608	22212.13416
-448.273689	-27.931936	-239.42322	-138.052793	2.178871	2.434243	22219.00082
-441.407025	-52.346744	-236.37137	-133.475016	2.178871	0.908318	22228.15638
-433.014435	-69.894887	-221.875078	-125.845389	2.941834	0.145355	22235.786
-455.140354	-69.894887	-231.793593	-154.837973	2.178871	0.908318	22225.10453
-443.695913	-82.10229	-239.42322	-199.089812	0.652946	0.908318	21892.45277
-438.355174	-127.117092	-206.615823	-199.852774	2.178871	0.908318	22215.18601
-426.910733	-128.643017	-233.319519	-180.015743	-0.87298	-1.380571	22221.28971
-413.940366	-127.117092	-236.37137	-197.563886	0.652946	-0.617608	22214.42305
-425.384807	-148.480049	-207.378786	-219.689806	-0.110017	0.145355	22200.68972
-408.599627	-151.531899	-175.334351	-204.430551	2.941834	1.67128	22224.34156
-410.125553	-178.998558	-173.045462	-221.215731	2.941834	0.908318	22224.34156
-391.814447	-178.998558	-150.919543	-240.289799	-1.635942	0.145355	22180.08972
-403.258888	-202.650403	-157.786208	-246.393501	-2.398905	0.145355	22195.34898
-378.84408	-198.835589	-182.201015	-254.786091	0.652946	0.145355	22211.3712
-397.918149	-215.620769	-156.260282	-254.786091	-0.87298	0.908318	22171.69713
-375.792229	-233.931875	-142.526953	-284.541638	-0.87298	-0.617608	22193.06009
-368.162602	-241.561502	-115.823257	-273.86016	0.652946	1.67128	22225.10453
-345.27372	-259.872608	-118.875108	-309.719409	-0.87298	0.908318	22214.42305
-336.88113	-262.161496	-135.660288	-333.371253	-0.110017	0.145355	22206.03046
-328.48854	-266.739273	-68.519567	-282.25275	-1.635942	-1.380571	22226.63045
-326.962614	-298.783708	-59.364015	-286.830526	-0.87298	0.145355	22224.34156
-331.540391	-290.391118	-93.697338	-328.030514	-0.87298	-0.617608	22039.70458
-309.414471	-278.183714	-51.734387	-285.304601	2.178871	0.908318	22222.05268
-294.155217	-314.042962	-38.001058	-326.504589	2.178871	1.67128	22241.12674
-280.421887	-318.620739	-5.19366	-310.482371	2.178871	0.908318	22212.89712
-261.347819	-317.094813	-2.141809	-313.534222	0.652946	0.145355	22214.42305
-256.770042	-345.324435	14.643371	-312.771259	-1.635942	-0.617608	22201.45268
-256.00708	-353.717025	11.59152	-315.060148	-0.110017	0.145355	22191.53417
-227.014496	-350.665174	10.828557	-330.319402	-0.87298	-0.617608	22203.74157
-227.014496	-368.976279	42.872992	-350.156434	0.652946	0.908318	22228.15638
-216.333017	-383.472571	33.717439	-347.104583	-0.110017	1.67128	22207.55638
-212.518204	-397.968863	52.791508	-380.674943	-1.635942	-0.617608	22193.82305
-193.444135	-407.887379	58.132247	-379.149018	-2.398905	0.145355	22194.58602
-176.658955	-414.754044	75.68039	-373.808278	-2.398905	-1.380571	22161.01566
-148.429334	-426.961447	101.621123	-377.623092	-1.635942	0.145355	22180.08972
-140.036744	-419.33182	103.147048	-368.467539	-0.110017	1.67128	22190.00824
-130.881191	-429.250336	148.16185	-341.763843	-2.398905	-0.617608	22183.90454
-85.866389	-449.85033	154.265552	-373.045316	2.178871	1.67128	22197.63787
-74.421948	-440.694777	143.584073	-405.852713	0.652946	0.145355	21971.8009
-85.866389	-450.613292	93.991496	-373.045316	-0.110017	0.145355	22197.63787
-60.688619	-451.376255	148.924813	-355.497173	-0.87298	-0.617608	22207.55638
-60.688619	-460.531808	166.472956	-373.045316	1.415909	0.908318	22200.68972
-14.910855	-462.820696	191.650726	-354.73421	2.941834	1.67128	22214.42305
-27.881221	-467.398473	210.724794	-357.786061	0.652946	0.145355	22200.68972
-6.518265	-475.791063	229.0359	-337.94903	-0.87298	0.145355	22222.05268
1.874325	-465.109584	216.828496	-340.237918	-0.110017	-1.380571	22210.60823
18.659506	-452.902181	235.139602	-344.815694	2.178871	0.908318	22200.68972
35.444686	-478.079951	268.709962	-321.16385	-0.110017	-0.617608	22206.79342
67.489121	-497.916982	249.635894	-333.371253	2.178871	0.908318	22229.6823
71.303934	-469.687361	263.369223	-324.215701	-0.110017	-0.617608	22216.71194
71.303934	-474.265137	282.443292	-325.741626	1.415909	0.908318	22228.15638
98.00763	-480.368839	270.99885	-318.111999	1.415909	0.145355	22232.73415
81.22245	-497.154019	266.421074	-325.741626	-0.87298	-0.617608	22214.42305
133.866879	-508.59846	265.658111	-353.208285	-0.110017	0.908318	22206.03046
127.000214	-496.391057	295.413658	-331.082365	0.652946	0.145355	22218.23786
140.733543	-464.346622	279.391441	-323.452738	-1.635942	1.67128	22118.28974
156.755761	-462.820696	290.835882	-324.215701	0.652946	0.908318	22193.82305
165.148351	-456.716994	319.828466	-281.489787	0.652946	0.145355	22229.6823
183.459457	-447.561441	340.42846	-263.941644	1.415909	0.908318	22216.71194
199.481674	-435.354038	315.250689	-279.963862	2.178871	0.908318	22224.34156
219.318705	-430.013298	326.69513	-276.149048	-0.87298	-0.617608	22228.91934
215.503892	-426.961447	339.665497	-263.941644	0.652946	0.908318	22215.94897
233.814997	-425.435522	321.354391	-262.415719	-2.398905	-0.617608	22219.76379
246.022401	-420.857746	390.784	-251.734241	1.415909	0.145355	22253.33415
266.622395	-377.36887	350.346975	-258.600905	2.178871	0.145355	22238.83786
265.09647	-409.413305	372.472894	-228.845358	2.178871	0.908318	22236.54897
287.222389	-387.287385	370.946969	-239.526837	1.415909	0.908318	22239.60082
298.66683	-385.76146	375.524745	-241.815725	0.652946	0.908318	22231.20823
310.111271	-397.968863	365.60623	-221.215731	-0.110017	0.145355	22217.4749
326.896451	-386.524422	374.761783	-210.534253	-0.110017	0.145355	22223.5786
320.792749	-371.265168	386.969186	-202.904625	-0.110017	0.908318	22226.63045
336.814967	-347.613323	393.072888	-205.956476	-0.87298	-0.617608	22219.00082
341.392743	-342.272584	417.487696	-173.912041	0.652946	0.908318	22210.60823
352.074222	-328.539254	396.124739	-157.126861	0.652946	0.908318	22192.29713
346.733482	-318.620739	366.369193	-142.630569	-0.87298	0.908318	22198.40083
348.259408	-322.435553	383.154373	-130.423165	-2.398905	-0.617608	22199.92676
379.54088	-301.072596	406.043255	-144.919457	-1.635942	0.908318	22208.31935
393.274209	-298.783708	391.546963	-158.652787	-1.635942	0.908318	22196.11194
400.903837	-272.080012	369.421044	-120.50465	2.178871	0.908318	22226.63045
405.481613	-269.791124	368.658081	-142.630569	0.652946	0.145355	22228.91934
397.089023	-245.376316	354.924752	-184.59352	1.415909	0.145355	22213.66009
407.770501	-237.746689	390.021037	-131.186128	-2.398905	-2.143533	22222.05268
424.555682	-220.961509	395.361777	-77.778737	0.652946	0.908318	22231.20823
424.555682	-219.435583	417.487696	-71.675035	2.178871	1.67128	22225.10453
442.103825	-198.072626	384.680298	-64.80837	2.178871	0.145355	22246.46748
429.896421	-171.368931	383.917336	-42.682451	2.178871	0.145355	22244.94156
452.02234	-135.509682	408.332143	-46.497264	0.652946	0.908318	22222.81564
437.526048	-152.294862	409.095106	1.569388	1.415909	0.145355	22234.26008
443.62975	-138.561533	390.784	16.06568	-1.635942	-0.617608	22232.73415
444.392713	-115.672651	359.502528	5.384202	0.652946	0.908318	22212.89712
435.23716	-95.072657	382.39141	10.724941	-0.87298	-0.617608	22186.95639
436.763085	-82.10229	386.969186	29.036047	-0.87298	-0.617608	22229.6823
449.733452	-73.7097	369.421044	60.317519	-0.87298	0.145355	22222.81564
436.763085	-71.420812	381.628447	61.080482	2.941834	1.67128	22222.05268
448.207526	-57.687483	347.295124	70.236034	-1.635942	0.145355	22208.31935
414.637166	-32.509713	350.346975	57.265668	-0.87298	-0.617608	22212.89712
441.340862	-23.35416	325.169205	109.910097	-0.87298	0.145355	22202.97861
438.289011	-13.435644	322.880317	105.33232	-1.635942	0.145355	22216.71194
441.340862	0.297685	340.42846	112.961948	-1.635942	-0.617608	22225.86749
440.577899	20.134716	324.406242	106.858246	0.652946	0.908318	22221.28971
432.185309	29.290269	311.435876	122.880463	-1.635942	-0.617608	22225.86749
422.266793	26.238418	328.984018	164.080451	-0.110017	0.908318	22228.91934
423.029756	59.808779	325.169205	125.169351	-1.635942	-0.617608	22212.89712
418.45198	68.201369	296.176621	167.895265	-0.87298	-0.617608	22211.3712
410.822352	87.275437	292.361807	170.184153	-1.635942	-1.380571	22241.88971
403.192725	113.21617	277.102552	185.443408	2.178871	0.145355	22232.73415
400.903837	117.793947	287.021068	214.435992	-0.110017	0.145355	22219.00082
403.955688	132.290239	256.502558	180.865631	-0.110017	0.908318	22174.74899
392.511247	153.653195	251.924782	187.732296	-0.110017	0.145355	22215.94897
382.592731	149.838382	229.0359	206.806364	-2.398905	0.145355	22208.31935
354.36311	148.312456	232.850714	210.621178	0.652946	0.145355	22199.92676
352.074222	172.727264	200.043316	229.695246	-0.110017	0.145355	22207.55638
358.940886	184.171705	226.747012	234.273023	-0.87298	-0.617608	22217.4749
358.940886	204.008736	190.887763	230.458209	-0.87298	-0.617608	22202.21564
347.496445	218.505028	180.969248	226.643395	-1.635942	0.145355	22184.6675
331.474228	227.660581	171.813695	270.895234	0.652946	1.67128	22202.21564
325.370526	218.505028	150.450738	232.747097	-1.635942	-0.617608	22202.97861
338.340892	252.838351	128.324819	270.895234	-0.110017	0.145355	22185.43046
333.000153	267.334643	119.169266	254.110054	-1.635942	0.145355	22207.55638
316.977936	274.96427	126.798893	270.895234	-1.635942	0.145355	22219.00082
305.533495	297.09019	101.621123	282.339675	1.415909	0.908318	22193.06009
305.533495	296.327227	93.228533	258.68783	0.652946	0.908318	22212.89712
310.874234	319.979072	34.480402	276.235973	2.178871	0.145355	22227.39341
294.089054	332.186476	13.117445	257.924868	-0.87298	0.145355	22189.24528
292.563128	334.475364	52.028545	307.517446	0.652946	-0.617608	22050.38606
279.592762	353.549432	57.369284	327.354477	1.415909	0.908318	22247.99341
280.355724	366.519799	26.087812	305.228557	2.178871	-0.617608	22235.786
247.548327	343.630917	41.347067	338.035955	-0.87298	-1.380571	22202.21564
231.526109	368.808687	18.458185	306.754483	0.652946	-0.617608	22206.79342
232.289072	377.201277	7.776706	331.932253	-0.87298	0.145355	22203.74157
207.874264	385.593867	-5.19366	325.065589	0.652946	0.145355	22187.71935
198.718711	376.438314	-39.526983	328.880402	-0.110017	0.145355	22209.84527
188.800196	392.460532	-48.682536	344.139657	1.415909	0.908318	22216.71194
159.044649	400.853122	-74.623269	298.361893	-1.635942	-1.380571	22193.06009
168.200202	411.5346	-78.438083	344.90262	0.652946	0.145355	22200.68972
153.70391	406.956824	-112.771406	349.480396	-2.398905	0.145355	22198.40083
127.000214	412.297563	-112.771406	348.717433	-1.635942	0.145355	22171.69713
125.474289	416.112377	-157.786208	349.480396	-0.87298	-0.617608	22169.40825
117.844661	410.771638	-134.134363	351.769284	-0.87298	-0.617608	22194.58602
110.215034	427.556818	-134.897326	339.561881	-1.635942	0.145355	22193.82305
89.61504	426.030892	-146.341767	332.695216	0.652946	0.908318	22196.87491
82.748375	443.579035	-173.808425	288.443377	1.415909	0.145355	22041.23051
58.333568	444.341998	-159.312133	340.324843	-0.110017	0.145355	22221.28971
68.252083	433.66052	-205.089897	340.324843	-0.110017	0.145355	22190.7712
61.385419	445.867924	-198.223233	276.998936	2.178871	0.145355	22190.00824
49.178015	444.341998	-168.467686	355.584098	2.178871	0.145355	22224.34156
42.31135	441.290147	-200.512121	347.954471	1.415909	-1.380571	22205.2675
24.763207	433.66052	-178.386202	362.450763	2.941834	0.145355	22234.26008
0.3484	431.371632	-206.615823	347.191508	0.652946	0.145355	22221.28971
7.215064	439.001259	-236.37137	331.932253	-0.87298	1.67128	22195.34898
-20.251594	438.238296	-240.949146	345.665582	1.415909	0.908318	22215.18601
-21.014557	435.186445	-241.712109	349.480396	-0.110017	0.145355	22226.63045
-22.540482	432.134594	-234.845444	350.243359	-0.87298	-0.617608	22217.4749
-45.429364	426.793855	-229.504705	332.695216	0.652946	1.67128	22229.6823
-75.184911	430.608669	-285.200985	318.961887	-0.87298	-0.617608	32.807398
-73.658986	412.297563	-266.126916	327.354477	-1.635942	0.145355	12.970367
-74.421948	410.008675	-264.600991	332.695216	-3.924831	-2.143533	9.155553
-105.703421	388.645718	-310.378755	297.59893	-0.110017	1.67128	10.681478
-109.518234	408.482749	-298.934314	302.939669	-1.635942	-0.617608	10.681478
-134.696005	390.171644	-334.793563	322.7767	-2.398905	-1.380571	8.39259
-120.199713	406.956824	-324.875047	319.724849	-0.110017	0.145355	11.444441
-135.458967	393.223495	-326.400973	308.280408	2.178871	0.908318	9.155553
-141.562669	400.090159	-320.297271	285.391526	-0.110017	-0.617608	7.629627
-157.584887	374.912389	-320.297271	305.99152	-0.110017	0.145355	10.681478
-165.214514	382.542016	-356.156519	258.68783	-0.110017	0.145355	9.155553
-163.688589	394.74942	-340.897265	291.495228	3.704797	0.145355	6.866665
-186.577471	379.490165	-318.008382	290.732265	4.467759	1.67128	10.681478
-188.103396	367.282762	-337.845414	278.524862	2.178871	0.145355	17796.10584
-201.073763	351.260544	-366.075035	259.450793	1.415909	0.145355	7031.464583
-223.962645	348.971656	-327.926898	249.532278	1.415909	0.908318	22170.93417
-249.903378	352.78647	-347.763929	242.665613	2.178871	0.908318	22209.08231
-239.984862	347.44573	-373.704662	234.273023	1.415909	0.145355	22211.3712
-248.377452	333.712401	-358.445407	228.169321	-0.87298	0.145355	22224.34156
-259.821893	338.290178	-381.33429	212.147103	-0.87298	0.908318	22218.23786
-248.377452	317.690184	-369.889849	183.917482	0.652946	0.908318	22216.71194
-288.814477	330.66055	-384.386141	148.821196	0.652946	-0.617608	22022.9194
-295.681142	316.164258	-368.363923	166.369339	-1.635942	0.908318	22199.16379
-294.918179	298.616115	-360.734296	176.287855	0.652946	1.67128	22201.45268
-300.258918	294.038339	-356.919482	161.0286	-1.635942	0.908318	22199.92676
-317.807061	294.038339	-396.593544	157.976749	-0.110017	0.908318	22206.79342
-330.777428	268.097606	-367.60096	147.295271	2.178871	0.908318	22209.08231
-332.303353	265.808718	-414.141687	133.561942	-0.110017	0.145355	22227.39341
-338.407055	260.467978	-413.378725	112.198985	-0.110017	-0.617608	22226.63045
-354.429273	250.549463	-398.11947	78.628625	-0.110017	0.145355	22214.42305
-334.592242	252.075388	-359.20837	95.413805	2.178871	0.908318	22225.86749
-375.029267	226.897618	-350.052817	97.702693	1.415909	0.145355	22228.15638
-365.110751	210.112438	-364.549109	69.473072	0.652946	-0.617608	22238.83786
-373.503341	200.193922	-381.33429	62.606407	2.941834	1.67128	22244.94156
-386.473708	188.749481	-379.045401	53.450854	0.652946	0.145355	22246.46748
-387.999633	181.882817	-385.912066	42.769376	-0.110017	-0.617608	22225.10453
-410.888515	175.016152	-359.20837	46.58419	-0.87298	-1.380571	22229.6823
-415.466292	156.705046	-368.363923	30.561972	0.652946	0.145355	22228.91934
-412.414441	136.868015	-346.238004	11.487904	1.415909	-0.617608	22107.60826
-417.75518	118.556909	-337.845414	27.510121	-0.110017	0.145355	22220.52675
-419.281105	111.690245	-334.793563	0.043463	-0.110017	0.145355	22232.73415
-420.044068	87.275437	-332.504674	-3.008388	-1.635942	0.145355	22212.89712
-438.355174	71.25322	-355.393557	-5.297277	-0.87298	0.145355	22202.21564
-442.169988	79.64581	-331.741712	-25.89727	-0.110017	1.67128	22212.13416
-439.118137	65.149518	-308.85283	-26.660233	-1.635942	0.145355	22205.2675
-466.584795	64.386555	-303.51209	-41.156525	-1.635942	0.145355	22209.08231
-463.532944	39.208785	-342.42319	-76.252811	-0.110017	0.908318	22221.28971
-439.118137	37.682859	-305.038016	-65.571333	1.415909	0.145355	22224.34156
-453.614429	14.031014	-272.230618	-76.252811	1.415909	0.145355	22214.42305
-466.584795	7.927313	-292.830612	-95.326879	-0.87298	-0.617608	22223.5786
-454.377391	4.875462	-267.652842	-104.482432	-0.110017	-0.617608	22219.00082
-458.192205	-11.146756	-266.126916	-102.956507	0.652946	-0.617608	22198.40083
-420.044068	-12.672681	-291.304687	-101.430581	1.415909	0.145355	22220.52675
-443.695913	-34.035638	-246.289885	-107.534283	2.941834	0.908318	22249.51933
-444.458876	-38.613414	-239.42322	-131.949091	2.941834	-0.617608	22224.34156
-450.562578	-49.294893	-251.630624	-159.415749	-0.110017	-1.380571	21947.38609
-440.644062	-69.894887	-208.141748	-140.341681	2.178871	0.908318	22229.6823
-436.829248	-104.991173	-221.875078	-156.363898	0.652946	0.908318	22215.18601
-445.984801	-85.154141	-209.667674	-189.171296	-3.161868	-0.617608	22192.29713
-429.962584	-114.146725	-200.512121	-175.437967	0.652946	0.145355	22218.23786
-434.54036	-124.828204	-208.141748	-189.171296	1.415909	0.145355	22212.89712
-430.725547	-146.954123	-210.430636	-219.689806	-1.635942	-0.617608	22190.00824
-412.414441	-137.79857	-199.749158	-202.904625	-0.87298	0.145355	22201.45268
-418.518143	-182.813372	-186.015829	-241.815725	-3.161868	-0.617608	22187.71935
-394.866298	-182.050409	-181.438052	-249.445352	-1.635942	0.145355	22205.2675
-407.836664	-195.020775	-177.623239	-241.815725	-1.635942	-0.617608	22189.24528
-386.473708	-205.702254	-160.075096	-251.734241	-0.110017	2.434243	22196.11194
-378.84408	-212.568918	-158.54917	-250.208315	-1.635942	-0.617608	22220.52675
-365.873714	-226.302248	-139.475102	-269.282383	-0.87298	0.145355	22217.4749
-356.718161	-239.272614	-137.186214	-278.437936	-0.87298	-0.617608	22207.55638
-361.295937	-249.19113	-121.163996	-267.756458	-0.110017	0.145355	22219.76379
-354.429273	-274.3689	-91.40845	-306.667558	-0.110017	0.145355	22216.71194
-323.910763	-269.028161	-166.178798	-347.104583	-0.110017	0.145355	21959.59349
-342.984832	-264.450385	-108.956592	-311.245334	2.178871	0.145355	22218.23786
-308.651509	-283.524453	-56.312164	-313.534222	-0.110017	0.145355	22243.41563
-315.518173	-278.946677	-66.993642	-284.541638	2.941834	1.67128	22231.20823
-296.444105	-295.731857	-44.10476	-318.111999	1.415909	0.908318	22217.4749
-278.132999	-323.961478	-19.689952	-323.452738	0.652946	-0.617608	22212.89712
-261.347819	-327.013329	-44.10476	-315.82311	2.178871	1.67128	22195.34898
-270.503372	-334.642956	-21.97884	-326.504589	0.652946	0.908318	22189.24528
-246.851527	-351.428137	16.932259	-334.897179	-0.110017	0.145355	22215.18601
-234.644123	-355.24295	25.324849	-315.82311	1.415909	0.908318	22218.23786
-231.592272	-346.85036	45.924843	-352.445322	2.178871	0.145355	22178.5638
-210.992278	-384.235534	32.954477	-347.867545	-1.635942	-0.617608	22186.95639
-205.651539	-392.628124	16.169296	-406.615676	-0.87298	1.67128	22193.06009
-191.91821	-394.917013	49.739657	-378.386055	-3.161868	-0.617608	22179.32676
-185.814508	-399.494789	89.413719	-366.178651	-0.87298	0.145355	22192.29713
-156.058961	-423.146634	94.754458	-375.334204	-0.110017	0.145355	22205.2675
-153.00711	-425.435522	93.991496	-361.600875	-0.87298	0.145355	22197.63787
-125.540452	-410.176267	119.932229	-373.808278	-1.635942	-1.380571	21992.40089
-107.229346	-420.857746	146.635924	-357.023098	-0.110017	0.145355	22214.42305
-97.31083	-435.354038	145.872962	-358.549024	2.178871	1.67128	22203.74157
-73.658986	-459.768845	152.739626	-360.837912	-0.87298	-0.617608	22157.20084
-65.266396	-457.479957	130.613707	-385.252719	2.178871	0.145355	22213.66009
-72.896023	-458.24292	163.421105	-362.363837	2.178871	0.145355	22186.95639
-36.273812	-465.109584	146.635924	-353.971247	0.652946	-1.380571	22219.00082
-21.77752	-469.687361	189.361838	-360.837912	0.652946	-0.617608	22225.10453
-17.199743	-475.791063	209.198869	-341.763843	0.652946	0.145355	22216.71194
1.874325	-475.791063	242.769229	-344.052732	0.652946	0.145355	22204.50453
17.896543	-465.109584	242.769229	-356.260135	-0.110017	0.145355	22227.39341
32.392835	-468.161435	245.058117	-330.319402	1.415909	1.67128	22225.86749
34.681723	-472.739212	264.895149	-311.245334	-0.110017	0.908318	22221.28971
53.755791	-481.131802	279.391441	-331.845328	1.415909	0.908318	22228.15638
65.200232	-481.894765	258.028484	-327.267551	-0.87298	-1.380571	22225.86749
91.903928	-475.791063	278.628478	-343.289769	-3.161868	0.145355	22196.87491
98.770593	-493.339206	206.147018	-375.334204	-1.635942	0.145355	22212.89712
95.718742	-468.924398	283.206254	-324.978663	1.415909	0.908318	22185.43046
106.40022	-468.924398	293.12477	-315.82311	0.652946	0.908318	22182.37861
145.31132	-468.161435	303.043285	-304.378669	-0.87298	0.908318	22225.10453
156.755761	-475.791063	314.487726	-313.534222	-0.87298	0.908318	22232.73415
163.622426	-460.531808	322.880317	-293.697191	0.652946	-0.617608	22215.18601
175.066867	-457.479957	333.561795	-286.067564	-0.87298	-0.617608	22221.28971
201.770562	-448.324404	342.717348	-286.067564	2.941834	1.67128	22231.20823
214.740929	-436.117	341.954385	-263.178682	-0.87298	-0.617608	22214.42305
207.111302	-418.568857	316.776615	-286.067564	1.415909	0.908318	22248.75637
223.133519	-409.413305	359.502528	-305.141632	1.415909	-0.617608	22249.51933
236.103886	-413.991081	336.613646	-278.437936	2.178871	0.908318	22231.20823
263.570544	-417.042932	370.946969	-239.526837	1.415909	0.908318	22232.73415
263.570544	-402.54664	390.021037	-260.889793	0.652946	0.908318	22236.54897
274.252022	-389.576273	370.946969	-235.712023	0.652946	0.908318	22215.18601
299.429793	-393.391087	372.472894	-246.393501	-0.87298	0.908318	22215.18601
291.037203	-384.998497	380.102522	-243.34165	0.652946	0.908318	22231.20823
310.111271	-386.524422	383.154373	-212.823141	-0.87298	0.145355	22215.94897
304.770532	-375.842944	399.939553	-197.563886	0.652946	0.908318	22114.47493
323.8446	-356.768876	379.339559	-178.489818	-2.398905	-0.617608	22193.06009
321.555712	-359.057764	364.080304	-208.245365	-0.110017	-0.617608	22202.97861
351.311259	-344.561472	378.576596	-225.793507	-1.635942	0.145355	22192.29713
359.703849	-327.776292	400.702516	-160.941675	-1.635942	0.145355	22213.66009
360.466812	-306.413335	388.495112	-122.030575	-0.87298	-0.617608	22212.13416
378.014955	-298.020745	399.939553	-125.845389	0.652946	0.908318	22219.76379
396.32606	-290.391118	409.095106	-129.660203	-0.87298	-0.617608	22225.10453
381.829768	-294.968894	402.991404	-141.867606	-1.635942	-1.380571	22225.10453
390.222358	-267.502235	404.517329	-102.956507	-0.87298	0.145355	22215.94897
400.140874	-261.398534	394.598814	-105.245395	-1.635942	-0.617608	22222.81564
415.400129	-235.457801	411.383994	-77.778737	3.704797	-0.617608	22247.99341
426.84457	-227.06521	396.887702	-73.963923	2.941834	0.145355	22239.60082
435.23716	-203.413366	396.124739	-107.534283	1.415909	-0.617608	22241.88971
431.422346	-213.331881	396.124739	-86.171327	-0.110017	-1.380571	22237.31193
436.000123	-191.968925	386.969186	-52.600966	1.415909	0.908318	22225.86749
442.103825	-166.791154	412.90992	-31.23801	-2.398905	-0.617608	22225.10453
429.896421	-167.554117	391.546963	-43.445413	-3.161868	-0.617608	22225.10453
429.133458	-176.70967	361.028453	-1.482463	0.652946	-0.617608	22181.61565
446.681601	-137.035607	380.102522	13.776792	-0.87298	-0.617608	22223.5786
448.207526	-114.909688	368.658081	27.510121	-1.635942	0.145355	22228.15638
451.259377	-92.020806	371.709932	19.117531	0.652946	0.908318	22215.18601
435.23716	-90.494881	375.524745	35.139749	-2.398905	-1.380571	22201.45268
436.763085	-75.998589	374.761783	-14.452829	0.652946	1.67128	22217.4749
435.23716	-61.502297	327.458093	15.302717	-0.110017	0.145355	22202.21564
440.577899	-38.613414	376.287708	83.969364	-0.87298	-1.380571	22209.84527
434.474197	-27.168973	342.717348	91.598991	0.652946	0.908318	22229.6823
442.866787	-18.776383	332.798832	100.754544	-0.87298	0.145355	22220.52675
426.081607	7.16435	341.191422	118.302687	1.415909	0.908318	22218.23786
429.896421	3.349536	337.376609	138.139718	-1.635942	-0.617608	22224.34156
416.926054	13.268052	332.798832	125.169351	1.415909	0.908318	22224.34156
414.637166	19.371754	316.776615	148.058234	1.415909	1.67128	22190.7712
408.533464	37.682859	339.665497	173.998967	2.941834	0.908318	22243.41563
402.429762	55.993965	324.406242	124.406389	1.415909	0.908318	22241.12674
427.607533	86.512474	225.984049	104.569358	-0.110017	-0.617608	22143.46751
411.585315	97.193953	254.21367	154.161935	2.941834	1.67128	22192.29713
399.377911	114.742096	279.391441	187.732296	-0.110017	0.145355	22232.73415
382.592731	122.371723	287.021068	193.073035	2.941834	0.908318	22209.08231
381.829768	143.73468	270.99885	192.310072	0.652946	1.67128	22200.68972
387.170507	162.808748	267.184037	219.776731	0.652946	-0.617608	22225.10453
382.592731	165.097636	224.458124	207.569327	-0.87298	-0.617608	22209.84527
366.570514	166.623562	238.191453	202.228588	-1.635942	-0.617608	22180.08972
359.703849	182.645779	197.754428	211.384141	-2.398905	-0.617608	22197.63787
353.600147	208.586512	183.258136	194.598961	-0.87298	-0.617608	22190.7712
355.126072	219.267991	163.421105	182.391557	-3.161868	-0.617608	22188.48232
343.681631	221.556879	143.584073	224.354507	-1.635942	0.145355	22199.92676
342.155706	221.556879	178.680359	264.02857	-0.87298	0.145355	22202.97861
346.733482	255.890202	158.080365	265.554495	-0.110017	1.67128	22219.00082
336.814967	269.623531	132.902595	284.628564	-0.110017	-1.380571	22207.55638
315.45201	261.230941	115.354452	246.480427	1.415909	0.908318	22211.3712
318.503861	284.119823	113.828527	260.976719	-0.87298	0.145355	22220.52675
307.05942	298.616115	80.258166	265.554495	-1.635942	0.145355	22190.7712
307.822383	298.616115	54.317433	278.524862	0.652946	0.145355	22052.67495
317.740898	329.897588	63.472986	307.517446	2.941834	0.145355	22240.36378
300.955718	327.608699	68.050762	301.413744	2.941834	0.908318	22232.73415
262.807581	344.39388	39.821141	310.569297	2.178871	0.145355	22216.71194
264.333507	351.260544	50.50262	296.073005	2.178871	1.67128	22209.84527
263.570544	349.734619	19.221147	312.095222	-2.398905	-0.617608	22210.60823
251.36314	361.942022	23.035961	319.724849	-0.110017	0.145355	22200.68972
232.289072	387.882756	1.673004	312.095222	-0.110017	-0.617608	22206.79342
227.711295	358.127209	-47.919574	318.198924	1.415909	0.145355	22217.4749
220.081668	381.016091	-41.815872	328.880402	0.652946	0.908318	22202.97861
211.689078	390.171644	-59.364015	315.147073	1.415909	0.908318	22175.51195
200.244637	404.667936	-81.489934	349.480396	-3.924831	-0.617608	22186.95639
192.61501	406.193861	-115.823257	325.828551	-0.87298	1.67128	22192.29713
175.829829	383.304979	-105.904742	276.235973	1.415909	0.145355	22136.60085
160.570575	397.038308	-158.54917	306.754483	-1.635942	0.145355	22197.63787
143.022432	425.26793	-121.926959	340.324843	1.415909	0.908318	22219.00082
137.681692	419.164228	-144.815841	340.324843	-3.161868	-1.380571	22197.63787
110.977997	416.112377	-136.423251	347.191508	-0.87298	0.145355	22045.80828
109.452071	415.349414	-150.919543	327.354477	-0.87298	0.145355	22230.44527
85.037264	424.504967	-198.223233	337.272992	-0.87298	-0.617608	22184.6675
88.852077	422.979041	-162.363984	331.16929	2.178871	0.908318	22186.19343
67.489121	432.134594	-164.652872	323.539663	2.178871	0.908318	22215.18601
69.778009	441.290147	-160.838059	300.650781	1.415909	0.908318	22185.43046
39.259499	422.216079	-201.275084	304.465595	0.652946	0.145355	22215.18601
26.289133	416.87534	-200.512121	312.858185	0.652946	0.145355	22225.86749
30.866909	438.238296	-231.793593	341.087806	0.652946	0.145355	22200.68972
16.370617	435.186445	-206.615823	341.850769	-0.110017	-0.617608	22206.79342
-1.177526	421.453116	-208.141748	338.035955	-0.110017	0.145355	22228.15638
-18.725669	426.793855	-231.793593	347.954471	2.941834	0.908318	22221.28971
-11.859004	429.845706	-267.652842	336.51003	1.415909	0.908318	22222.05268
-30.17011	432.897557	-260.023214	334.984104	0.652946	0.908318	22228.91934
-46.192327	415.349414	-258.497289	330.406328	-1.635942	0.908318	22204.50453
-52.296029	419.164228	-269.94173	309.043371	-1.635942	-0.617608	2692.495499
-75.184911	407.719787	-289.015798	296.073005	-1.635942	0.145355	18.311106
-63.74047	422.979041	-366.075035	260.213756	-0.87298	0.145355	12.207404
-72.13306	403.14201	-282.912097	341.087806	0.652946	0.145355	12.970367
-95.021942	414.586451	-294.356538	340.324843	1.415909	-0.617608	10.681478
-90.444166	420.690153	-284.438022	322.7767	-0.110017	0.145355	7.629627
-131.644154	408.482749	-301.223202	328.11744	-0.87298	-0.617608	10.681478
-128.592303	400.090159	-315.719494	323.539663	0.652946	0.908318	9.155553
-141.562669	395.512383	-292.067649	308.280408	-0.110017	0.145355	7.629627
-143.088595	395.512383	-315.719494	308.280408	0.652946	-0.617608	9.918516
-159.110812	393.986457	-312.667643	299.124856	0.652946	0.908318	9.155553
-172.081179	385.593867	-354.630594	277.761899	-0.110017	0.145355	7.629627
-170.555253	409.245712	-326.400973	269.369309	2.941834	0.908318	9.918516
-214.807092	365.756836	-371.415774	270.132272	1.415909	-0.617608	13834.04035
-211.755241	369.57165	-318.771345	256.398942	0.652946	0.908318	22179.32676
-226.251533	362.704985	-354.630594	267.843383	0.652946	0.145355	22197.63787
-233.118198	355.075358	-353.867631	263.265607	-0.110017	0.145355	22217.4749
-249.140415	347.44573	-351.578743	260.213756	-0.110017	0.908318	22225.10453
-249.903378	334.475364	-386.675029	247.243389	0.652946	0.145355	22208.31935
-256.770042	343.630917	-379.808364	200.702662	-1.635942	0.145355	21742.14911
-281.18485	338.290178	-359.971333	210.621178	-0.87298	0.145355	22199.92676
-285.762626	327.608699	-401.171321	212.147103	-1.635942	-0.617608	22189.24528
-270.503372	333.712401	-430.926867	145.769345	1.415909	0.908318	22190.7712
-274.318185	323.030923	-416.430575	138.139718	0.652946	0.908318	22213.66009
-292.629291	297.853153	-427.875017	114.487873	1.415909	0.908318	22209.08231
-304.073732	291.749451	-389.72688	159.502675	2.178871	0.908318	22221.28971
-311.70336	287.934637	-360.734296	154.924898	-0.110017	-1.380571	22225.86749
-324.673726	274.201308	-377.519476	141.191569	0.652946	0.145355	22215.94897
-351.377422	259.705016	-367.60096	135.087867	-0.110017	0.908318	22218.23786
-365.873714	248.260575	-361.497258	109.910097	-0.87298	-0.617608	22227.39341
-339.932981	243.682798	-368.363923	104.569358	4.467759	0.908318	22244.94156
-367.399639	218.505028	-363.023184	86.258252	2.178871	0.908318	22238.83786
-375.792229	210.875401	-397.356507	70.998997	2.941834	0.145355	22235.02304
-368.162602	200.956885	-397.356507	43.532339	2.941834	0.908318	22239.60082
-387.999633	194.09022	-389.72688	38.954562	-0.110017	-0.617608	22224.34156
-392.57741	168.149487	-374.467625	26.747158	0.652946	0.908318	22226.63045
-390.288521	175.779115	-401.171321	39.717525	-0.87298	0.145355	22134.31196
-428.436658	136.868015	-395.067619	59.554556	0.652946	0.908318	22218.23786
-395.629261	152.12727	-379.045401	48.873078	-0.87298	-0.617608	22226.63045
-433.777397	107.875431	-370.652811	31.324935	-0.87298	0.145355	22230.44527
-418.518143	108.638394	-343.186153	-1.482463	-2.398905	-0.617608	22193.82305
-428.436658	110.164319	-355.393557	-2.245426	-2.398905	0.145355	22203.74157
-419.281105	101.771729	-348.526892	-29.712084	-0.87298	0.145355	22215.18601
-439.118137	86.512474	-371.415774	-47.260227	0.652946	0.908318	22203.74157
-443.695913	70.490257	-334.0306	-44.208376	-0.110017	0.908318	22219.00082
-461.244056	71.25322	-312.667643	-89.98614	2.178871	0.145355	22232.73415
-440.644062	50.653226	-285.963947	-38.104674	0.652946	-0.617608	22211.3712
-454.377391	47.601375	-294.356538	-44.208376	-0.110017	0.145355	22223.5786
-459.718131	32.34212	-293.593575	-69.386146	2.941834	1.67128	22233.49712
-441.407025	20.897679	-284.438022	-78.541699	1.415909	0.908318	22206.79342
-458.955168	14.031014	-283.675059	-83.882438	2.178871	0.145355	22217.4749
-449.036652	14.793977	-276.045432	-93.800954	0.652946	-0.617608	22245.70452
-426.910733	-28.694899	-285.200985	-70.149109	2.941834	0.908318	22214.42305
-449.036652	-35.561563	-271.467655	-157.889824	1.415909	0.145355	21910.76388
-452.851466	-12.672681	-250.867662	-175.437967	2.178871	0.145355	22229.6823
-449.799615	-53.872669	-247.815811	-155.600936	0.652946	0.908318	22218.23786
-452.851466	-75.235626	-269.178767	-174.675004	-0.87298	0.145355	22207.55638
-432.251472	-80.576365	-215.008413	-151.786122	-0.87298	-1.380571	22219.76379
-456.66628	-79.050439	-192.882494	-150.260197	0.652946	0.908318	22222.81564
-428.436658	-114.146725	-220.349152	-174.675004	-0.110017	-0.617608	22192.29713
-436.829248	-122.539315	-247.052848	-199.089812	-0.87298	-0.617608	22187.71935
-429.962584	-124.828204	-210.430636	-206.719439	-3.161868	-0.617608	22202.97861
-423.858882	-154.58375	-209.667674	-215.112029	-0.87298	0.908318	22195.34898
-444.458876	-169.843005	-201.275084	-241.815725	-1.635942	-0.617608	22167.88232
-414.703329	-179.761521	-200.512121	-235.712023	-2.398905	-0.617608	22208.31935
-394.866298	-182.813372	-198.223233	-268.519421	0.652946	0.908318	22212.89712
-387.999633	-193.49485	-207.378786	-296.749042	-0.110017	0.145355	22216.71194
-374.266304	-211.042993	-149.393618	-244.104613	2.178871	0.908318	22225.10453
-385.710745	-217.146695	-145.578804	-246.393501	-0.87298	0.145355	22215.18601
-352.140385	-248.428167	-173.808425	-281.489787	1.415909	1.67128	22219.00082
-342.984832	-235.457801	-121.163996	-289.119415	-1.635942	0.145355	22001.55644
-336.88113	-234.694838	-107.430667	-274.623123	2.178871	0.908318	22214.42305
-345.27372	-262.924459	-80.726971	-282.25275	-0.110017	0.145355	22231.97119
-330.014465	-258.346683	-68.519567	-289.882377	2.941834	-1.380571	22213.66009
-323.147801	-277.420751	-47.919574	-302.852744	-0.110017	-1.380571	22193.06009
-305.599658	-307.939261	-29.608468	-310.482371	-0.110017	0.145355	22189.24528
-314.75521	-291.15408	-48.682536	-317.349036	1.415909	1.67128	22200.68972
-294.155217	-320.146664	-27.31958	-323.452738	-1.635942	-1.380571	22193.06009
-288.051515	-333.879994	-37.238095	-323.452738	-1.635942	-1.380571	22212.89712
-288.051515	-349.902211	-13.58625	-346.34162	0.652946	0.145355	22222.05268
-279.658925	-357.531838	5.487818	-309.719409	-0.110017	0.145355	22185.43046
-263.636707	-365.161466	20.747073	-342.526806	-3.161868	-0.617608	22182.37861
-243.036713	-363.63554	4.724855	-344.052732	-3.161868	-0.617608	22183.90454
-230.066347	-383.472571	-7.482548	-344.052732	-2.398905	-0.617608	22176.27491
-207.177465	-389.576273	-2.904772	-353.971247	-0.110017	0.145355	22179.32676
-223.199682	-399.494789	31.428551	-336.423104	-0.87298	0.145355	22196.11194
-194.970061	-436.879963	-14.349213	-410.43049	-1.635942	-0.617608	22206.03046
-181.999694	-407.124416	-8.245511	-435.60826	-0.110017	0.908318	22055.7268
-151.481185	-406.361454	106.961862	-367.704577	-0.110017	-0.617608	22214.42305
-146.140446	-424.672559	119.932229	-352.445322	0.652946	0.145355	22222.81564
-111.807122	-434.591075	109.25075	-358.549024	-0.87298	-0.617608	22196.87491
-120.962675	-426.198485	111.539638	-345.578657	2.178871	0.908318	22233.49712
-88.155278	-430.776261	136.717409	-356.260135	2.941834	0.908318	22203.74157
-68.318246	-441.457739	139.76926	-350.919396	0.652946	0.145355	22202.97861
-53.058992	-449.85033	162.658142	-382.963831	2.178871	0.145355	22218.23786
-42.377513	-474.265137	142.058148	-367.704577	1.415909	0.908318	22212.13416
-19.488631	-480.368839	195.46554	-376.097167	1.415909	1.67128	22199.16379
-24.066408	-471.213286	187.835912	-363.889763	-0.87298	0.145355	22221.28971
-1.940488	-470.450323	221.406273	-350.919396	-1.635942	-1.380571	22230.44527
-0.414563	-472.739212	231.324788	-334.897179	-0.87298	0.145355	22217.4749
40.022462	-491.050317	238.954416	-342.526806	-0.87298	0.145355	22223.5786
0.3484	-511.650311	219.117384	-351.682359	-2.398905	0.145355	22227.39341
64.43727	-502.494758	232.850714	-345.578657	-3.161868	-0.617608	22193.82305
62.911344	-481.131802	240.480341	-338.711993	-2.398905	0.145355	22209.84527
76.644674	-471.213286	218.354422	-354.73421	-2.398905	-0.617608	22112.18604
85.800226	-478.842914	248.872931	-347.867545	-1.635942	-1.380571	22186.19343
101.059481	-480.368839	273.287739	-302.852744	0.652946	-0.617608	22222.05268
123.948363	-479.605876	297.702546	-311.245334	0.652946	0.145355	22231.20823
128.52614	-482.657727	280.917366	-317.349036	-0.87298	-0.617608	22216.71194
136.155767	-466.63551	311.435876	-315.060148	-0.110017	0.908318	22219.00082
166.674276	-464.346622	316.013652	-283.015713	-0.87298	-0.617608	22227.39341
171.252053	-462.057733	360.265491	-302.852744	-0.110017	-1.380571	22220.52675
188.800196	-433.828112	297.702546	-278.437936	2.178871	-0.617608	22242.65267
188.037233	-470.450323	338.902534	-280.726825	0.652946	0.145355	22244.17859
210.926115	-442.220702	328.221056	-289.882377	0.652946	0.145355	22236.54897
220.081668	-431.539224	347.295124	-278.437936	1.415909	-0.617608	22228.15638
230.763146	-427.72441	354.161789	-278.437936	-0.110017	0.145355	22228.91934
233.814997	-420.857746	365.60623	-270.808309	2.178871	-0.617608	22228.15638
261.281656	-410.93923	349.584012	-243.34165	-0.110017	-0.617608	22217.4749
268.14832	-413.228118	369.421044	-245.630539	1.415909	0.908318	22228.15638
283.407575	-392.628124	361.028453	-223.504619	-0.87298	-0.617608	22231.97119
282.644612	-380.420721	383.917336	-248.68239	-0.87298	0.908318	22180.08972
281.118687	-373.554056	370.184006	-244.867576	-3.161868	-1.380571	22193.82305
275.777948	-372.02813	340.42846	-210.534253	0.652946	0.908318	22213.66009
310.874234	-375.079981	373.235857	-225.793507	-3.161868	0.908318	22190.00824
320.792749	-351.428137	395.361777	-218.926843	-2.398905	0.145355	22202.97861
320.029787	-347.613323	390.021037	-184.59352	0.652946	0.145355	22214.42305
341.392743	-332.354068	350.346975	-225.793507	-0.110017	0.145355	22215.18601
363.518663	-349.139248	355.687714	-199.089812	1.415909	0.145355	22222.81564
366.570514	-300.309633	361.791416	-180.778706	-0.110017	-0.617608	22229.6823
382.592731	-300.309633	404.517329	-121.267613	-1.635942	-0.617608	22212.13416
398.614949	-280.472602	402.991404	-141.867606	-0.110017	-0.617608	22219.76379
393.274209	-274.3689	407.56918	-103.71947	4.467759	1.67128	22252.57118
413.874203	-269.791124	441.139541	-90.749103	-0.110017	-0.617608	22237.31193
413.111241	-260.635571	396.887702	-100.667619	2.941834	0.908318	22238.83786
415.400129	-224.776322	412.90992	-96.089842	2.178871	1.67128	22241.12674
420.740868	-224.013359	418.250659	-74.726886	0.652946	0.145355	22226.63045
423.029756	-206.465217	399.939553	-62.519482	-2.398905	0.145355	22220.52675
429.133458	-191.968925	371.709932	-88.460215	-0.87298	-0.617608	22221.28971
425.318644	-172.894856	395.361777	-78.541699	-0.87298	0.908318	21647.54173
432.948272	-162.213378	399.939553	-30.475047	-0.110017	0.145355	22211.3712
439.051974	-141.613384	402.991404	-9.11209	0.652946	0.908318	22225.10453
430.659383	-159.161527	378.576596	-3.771351	-0.87298	0.145355	22222.81564
458.126042	-121.01339	380.865485	29.799009	-2.398905	0.145355	22196.87491
413.111241	-117.961539	367.132155	15.302717	-3.924831	-2.143533	22209.08231
441.340862	-101.939322	370.184006	14.539755	-2.398905	0.145355	22212.89712
449.733452	-84.391179	350.346975	18.354568	-0.87298	1.67128	22209.08231
442.103825	-59.976371	364.080304	61.080482	-0.87298	0.145355	22225.10453
432.185309	-40.13934	346.532161	53.450854	1.415909	0.908318	22230.44527
429.133458	-29.457862	348.058087	54.97678	-0.110017	-0.617608	22216.71194
436.763085	-9.62083	306.858099	92.361954	1.415909	0.908318	22228.15638
442.866787	-4.280091	335.850683	123.643426	-0.110017	0.145355	22229.6823
436.763085	17.845828	320.591428	119.06565	2.941834	0.145355	22197.63787
434.474197	25.475456	359.502528	130.510091	1.415909	0.145355	22240.36378
435.23716	31.579157	337.376609	154.161935	-0.87298	-0.617608	22237.31193
417.689017	47.601375	298.465509	145.769345	4.467759	0.908318	22140.41566
407.770501	53.705077	285.495142	151.110085	-0.87298	0.145355	22179.32676
396.32606	74.305071	284.73218	173.236004	0.652946	0.145355	22233.49712
398.614949	78.882847	284.73218	163.317488	0.652946	0.908318	22196.11194
396.32606	94.142102	293.887733	186.969333	0.652946	0.908318	22197.63787
391.748284	120.845798	277.865515	173.236004	-0.110017	0.145355	22223.5786
398.614949	129.238388	277.865515	193.835998	1.415909	0.908318	22214.42305
388.696433	142.971717	257.265521	199.9397	-0.110017	0.145355	22190.7712
365.807551	150.601344	220.64331	215.198954	-0.110017	-0.617608	22196.87491
354.36311	159.756897	228.272937	171.710078	-2.398905	-0.617608	22201.45268
355.889035	168.91245	221.406273	212.910066	0.652946	0.908318	22191.53417
358.940886	191.038369	206.909981	226.643395	-1.635942	-0.617608	22201.45268
356.651998	197.142071	196.991465	224.354507	-0.87298	0.145355	22216.71194
349.785333	204.008736	151.213701	215.198954	1.415909	0.908318	22186.95639
333.763116	214.690214	160.369254	229.695246	-3.924831	-2.143533	22200.68972
339.103855	242.919836	149.687775	242.665613	-2.398905	-0.617608	22225.86749
340.62978	259.705016	135.191483	252.584129	-0.87298	-1.380571	22213.66009
338.340892	268.860569	150.450738	284.628564	0.652946	-0.617608	22200.68972
325.370526	273.438345	129.850744	273.184122	2.178871	0.145355	22082.43049
305.533495	296.327227	111.539638	312.095222	1.415909	0.145355	22235.786
304.007569	286.408712	80.258166	273.947085	1.415909	-0.617608	22235.02304
300.192755	314.638333	60.421135	309.043371	1.415909	0.145355	22224.34156
287.222389	323.793886	68.050762	291.495228	1.415909	0.145355	22201.45268
287.222389	334.475364	69.576688	313.621148	-0.110017	0.145355	22199.92676
287.985352	348.208693	15.406334	281.576713	2.178871	1.67128	22196.87491
276.540911	338.290178	31.428551	326.591514	0.652946	0.145355	22204.50453
249.837215	369.57165	36.76929	317.435961	-0.110017	0.145355	22212.89712
247.548327	370.334613	3.19893	318.961887	0.652946	0.908318	22214.42305
233.814997	367.282762	-9.771437	334.984104	-1.635942	0.145355	22178.5638
217.79278	382.542016	-38.764021	325.065589	-0.110017	1.67128	22187.71935
188.800196	374.912389	-40.289946	315.147073	0.652946	0.145355	22200.68972
188.800196	400.853122	-67.756605	325.065589	-1.635942	-1.380571	22152.62307
176.592792	387.882756	-90.645487	322.7767	-0.87298	0.908318	22191.53417
172.015016	409.245712	-112.771406	330.406328	-0.87298	-0.617608	22201.45268
162.859463	402.379048	-124.97881	311.332259	0.652946	0.145355	22183.90454
143.785394	406.956824	-147.867692	314.38411	-2.398905	-1.380571	22030.54903
146.074283	416.87534	-166.94176	305.228557	0.652946	0.908318	22221.28971
132.340953	418.401265	-172.2825	284.628564	-0.110017	0.145355	22210.60823
123.1854	439.001259	-136.423251	351.006322	2.178871	0.908318	22215.18601
117.844661	440.527184	-131.082512	352.532247	4.467759	1.67128	22235.786
80.459487	439.001259	-141.76399	337.272992	2.178871	0.908318	22217.4749
70.540972	448.156812	-177.623239	348.717433	-0.110017	-0.617608	22216.71194
63.674307	439.001259	-189.06768	321.250775	0.652946	0.145355	22220.52675
53.755791	430.608669	-188.304717	340.324843	-0.87298	-0.617608	22199.92676
38.496537	421.453116	-192.882494	343.376694	-0.110017	0.145355	22206.03046
42.31135	426.030892	-186.778792	337.272992	-0.110017	0.145355	22225.10453
-1.177526	434.423482	-209.667674	347.954471	2.178871	0.908318	22232.73415
7.978027	442.05311	-204.326935	338.798918	-0.87298	0.145355	22215.94897
3.400251	439.764222	-238.660258	335.747067	-0.87298	0.145355	22225.86749
-8.807153	425.26793	-250.104699	351.769284	-2.398905	-0.617608	22211.3712
-30.17011	423.742004	-237.897295	309.806334	-0.87298	0.908318	22197.63787
-43.140476	410.008675	-229.504705	330.406328	-1.635942	-0.617608	22207.55638
-46.95529	423.742004	-266.126916	315.910036	0.652946	1.67128	22077.08976
-59.162694	414.586451	-253.15655	334.221141	0.652946	0.908318	28.992584
-59.162694	413.060526	-279.097283	330.406328	-0.87298	-1.380571	12.207404
-82.814538	415.349414	-253.919512	334.221141	0.652946	0.145355	13.733329
-79.762688	400.853122	-306.563941	343.376694	-0.87298	-1.380571	10.681478
-101.125644	412.297563	-265.363954	328.11744	1.415909	0.145355	9.155553
-110.281197	401.616085	-290.541724	304.465595	0.652946	0.145355	11.444441
-111.807122	399.327197	-313.430606	315.147073	0.652946	-0.617608	9.918516
-127.066377	407.719787	-328.689861	309.806334	2.178871	1.67128	8.39259
-136.984893	409.245712	-330.978749	302.939669	3.704797	1.67128	10.681478
-136.22193	401.616085	-305.800979	304.465595	2.941834	0.145355	9.918516
-164.451551	401.616085	-349.289855	289.969303	-0.87298	0.145355	9.155553
-177.421918	378.727203	-318.771345	268.606346	-0.110017	0.908318	9.918516
-184.288582	381.016091	-372.941699	280.050787	1.415909	0.145355	9.918516
-207.177465	382.542016	-318.771345	280.81375	1.415909	0.145355	21933.65276
-213.281166	370.334613	-332.504674	251.821166	2.941834	0.908318	22208.31935
-241.510788	356.601283	-401.934283	244.954501	-0.87298	0.908318	22211.3712
-230.829309	342.104991	-376.756513	244.954501	-0.110017	0.145355	22037.41569
-255.244117	355.838321	-359.20837	234.273023	-3.161868	-0.617608	22201.45268
-247.61449	333.712401	-361.497258	228.169321	-1.635942	0.908318	22209.08231
-258.295968	321.504997	-370.652811	222.828582	-1.635942	0.145355	22192.29713
-288.814477	336.001289	-366.837998	189.258221	-0.110017	0.908318	22206.79342
-286.525589	323.793886	-394.304656	184.680445	-0.87298	0.145355	22221.28971
-289.57744	316.164258	-380.571327	136.613793	-0.110017	0.908318	22213.66009
-297.207068	306.245743	-378.282439	138.902681	-0.87298	0.145355	22220.52675
-296.444105	278.779084	-427.112054	142.717494	0.652946	0.908318	22228.15638
-328.48854	262.756867	-408.037985	152.63601	-0.110017	0.145355	22210.60823
-329.251503	274.96427	-395.067619	133.561942	2.178871	0.908318	22223.5786
-333.066316	278.016121	-372.941699	155.687861	2.178871	0.145355	22254.09711
-351.377422	261.230941	-366.837998	124.406389	0.652946	0.145355	22227.39341
-356.718161	247.497612	-375.99355	117.539724	2.178871	0.145355	22236.54897
-352.140385	230.712432	-358.445407	92.361954	1.415909	-0.617608	22242.65267
-362.821863	221.556879	-351.578743	85.495289	1.415909	0.908318	22219.00082
-370.45149	210.875401	-355.393557	77.102699	-2.398905	-0.617608	22219.00082
-387.236671	187.223556	-377.519476	19.117531	-0.87298	-0.617608	22136.60085
-396.392223	181.882817	-366.075035	52.687891	-0.110017	0.145355	22214.42305
-404.784813	160.51986	-392.015768	28.273084	-0.110017	-0.617608	22220.52675
-428.436658	166.623562	-382.097252	23.695307	-0.110017	0.908318	22228.91934
-407.073702	156.705046	-363.786147	32.85086	-1.635942	0.145355	22202.97861
-413.177404	132.290239	-352.341706	9.199015	-0.87298	0.145355	22200.68972
-431.488509	126.9495	-316.482457	31.324935	-1.635942	0.145355	22209.84527
-427.673696	104.82358	-332.504674	10.724941	-2.398905	-0.617608	22213.66009
-433.777397	81.934698	-365.312072	-10.638016	1.415909	0.908318	22212.89712
-423.858882	88.801363	-343.186153	-12.926904	0.652946	0.145355	22230.44527
-433.014435	71.25322	-341.660227	-11.400978	1.415909	0.145355	22229.6823
-446.747764	65.912481	-335.556525	-24.371345	2.178871	0.145355	22219.76379
-457.429242	63.623592	-334.0306	-47.260227	-0.110017	0.145355	22226.63045
-455.140354	49.890263	-292.830612	-44.971339	2.178871	1.67128	22222.05268
-452.851466	49.890263	-306.563941	-87.697252	3.704797	0.145355	22228.15638
-452.088503	38.445822	-268.415805	-54.889854	2.178871	0.145355	22245.70452
-452.851466	14.031014	-286.72691	-77.778737	2.178871	0.908318	22237.31193
-439.118137	-5.043054	-284.438022	-112.875022	2.178871	0.908318	22016.8157
-450.562578	-20.302309	-269.178767	-72.437997	-0.110017	0.908318	22226.63045
-460.481093	-30.220824	-282.912097	-125.845389	0.652946	-0.617608	22223.5786
-460.481093	-25.643048	-244.000997	-136.526867	1.415909	-0.617608	22182.37861
-432.251472	-51.583781	-238.660258	-139.578718	-1.635942	-1.380571	22207.55638
-458.955168	-69.131924	-230.267668	-135.000942	1.415909	0.908318	22230.44527
-431.488509	-69.894887	-219.586189	-176.963892	-1.635942	0.145355	22175.51195
-445.221839	-88.205992	-227.978779	-164.756489	-3.924831	-2.143533	22195.34898
-449.036652	-110.331912	-218.823227	-180.778706	-2.398905	-0.617608	22207.55638
-435.303323	-103.465247	-218.060264	-192.223147	-2.398905	0.145355	22195.34898
-451.32554	-128.643017	-173.808425	-207.482402	-0.87298	0.908318	22178.5638
-427.673696	-137.035607	-189.830643	-205.193514	1.415909	1.67128	22213.66009
-414.703329	-148.480049	-192.882494	-223.504619	1.415909	1.67128	22219.76379
-411.651478	-156.872639	-184.489903	-231.134247	-2.398905	-0.617608	22205.2675
-407.836664	-180.524483	-172.2825	-241.052762	-0.87298	-0.617608	22220.52675
-398.681112	-195.020775	-180.67509	-250.971278	2.178871	0.145355	22227.39341
-379.607043	-224.776322	-189.830643	-260.889793	1.415909	0.908318	22193.06009
-403.258888	-208.754105	-231.03063	-276.912011	0.652946	0.908318	21972.56386
-355.192236	-209.517067	-131.845475	-242.578688	2.178871	0.145355	22226.63045
-362.0589	-231.642987	-95.223263	-250.208315	1.415909	0.145355	22228.15638
-342.221869	-224.776322	-82.252897	-273.86016	-0.110017	-0.617608	22219.00082
-363.584826	-268.265198	-91.40845	-254.786091	2.178871	0.145355	22225.86749
-342.984832	-262.924459	-89.119561	-279.200899	-0.110017	0.145355	22190.00824
-320.09595	-274.3689	-72.334381	-311.245334	-3.161868	-0.617608	22172.4601
-320.09595	-287.339267	-63.178828	-295.986079	-0.110017	0.145355	22209.84527
-303.310769	-291.917043	-51.734387	-298.274967	-0.110017	1.67128	22200.68972
-289.57744	-320.146664	-34.949207	-330.319402	-0.110017	0.908318	22213.66009
-302.547807	-332.354068	-34.949207	-323.452738	-0.110017	-0.617608	22191.53417
-275.081148	-326.250366	-38.001058	-365.415688	-0.87298	0.908318	22174.74899
-267.451521	-340.746658	-4.430698	-333.371253	-2.398905	0.908318	22190.7712
-256.770042	-346.087397	3.19893	-336.423104	-2.398905	-0.617608	22203.74157
-252.192266	-357.531838	24.561886	-336.423104	-0.87298	-0.617608	22178.5638
-227.777458	-384.235534	39.058178	-323.452738	-0.110017	0.145355	22202.21564
-217.858943	-372.791093	42.110029	-342.526806	0.652946	-0.617608	22208.31935
-202.599688	-389.576273	42.872992	-363.1268	-2.398905	-2.143533	21873.3787
-172.081179	-394.15405	48.213731	-377.623092	-0.87298	-0.617608	22212.13416
-166.74044	-398.731826	62.710023	-357.786061	0.652946	-0.617608	22228.15638
-161.3997	-390.339236	55.080396	-395.934198	-0.87298	-0.617608	22173.22306
-121.725638	-406.361454	117.64334	-348.630508	-0.110017	-0.617608	22222.05268
-128.592303	-417.805895	139.76926	-366.178651	2.941834	0.908318	22230.44527
-104.940458	-424.672559	144.347036	-337.186067	-0.110017	0.145355	22228.15638
-110.281197	-433.065149	147.398887	-344.052732	2.941834	0.145355	22219.00082
-75.947874	-436.117	142.058148	-352.445322	1.415909	0.145355	22217.4749
-84.340464	-457.479957	122.98408	-350.156434	0.652946	0.908318	22209.84527
-60.688619	-449.087367	151.976664	-365.415688	-0.87298	-1.380571	22213.66009
-39.325662	-459.005882	172.576657	-366.178651	-2.398905	-0.617608	22226.63045
-19.488631	-465.109584	192.413689	-342.526806	-1.635942	0.145355	22228.91934
-5.755302	-487.235504	206.147018	-355.497173	-0.110017	0.145355	22215.94897
5.689139	-484.946615	225.984049	-357.786061	-3.161868	-0.617608	22213.66009
2.637288	-490.287355	229.0359	-333.371253	-2.398905	-0.617608	22211.3712
27.815058	-493.339206	251.924782	-330.319402	0.652946	0.908318	22202.21564
49.178015	-464.346622	256.502558	-342.526806	-0.87298	0.908318	22159.48973
51.466903	-504.783647	246.584043	-321.926812	-0.110017	0.908318	22205.2675
76.644674	-475.791063	294.650695	-346.34162	-0.87298	0.145355	22216.71194
87.326152	-494.102168	265.658111	-329.55644	-0.110017	-0.617608	22224.34156
95.718742	-478.842914	282.443292	-322.689775	2.178871	2.434243	22234.26008
106.40022	-477.316988	294.650695	-318.111999	-1.635942	-0.617608	22210.60823
130.052065	-473.502174	281.680329	-320.400887	-0.110017	-0.617608	22220.52675
127.000214	-478.079951	270.99885	-310.482371	-0.110017	-0.617608	22231.20823
160.570575	-470.450323	322.117354	-305.904595	-0.110017	0.145355	22238.83786
162.0965	-460.531808	316.776615	-298.274967	-0.110017	0.145355	22235.786
178.88168	-465.109584	320.591428	-269.282383	-0.87298	-0.617608	22241.88971
197.955749	-442.220702	342.717348	-286.830526	2.178871	0.908318	22228.15638
201.770562	-444.50959	332.035869	-268.519421	-0.110017	-0.617608	22222.81564
229.237221	-454.428106	344.243273	-292.934228	-0.110017	0.908318	22228.15638
210.163152	-423.146634	337.376609	-279.963862	-0.87298	0.145355	22219.00082
223.896482	-433.828112	354.924752	-266.230533	1.415909	0.908318	22219.00082
251.36314	-425.435522	361.791416	-264.704607	1.415909	0.145355	22230.44527
230.000184	-417.805895	352.635863	-273.86016	0.652946	0.908318	22070.98605
270.437209	-400.257752	336.613646	-227.319433	-1.635942	-0.617608	22185.43046
259.75573	-397.968863	335.08772	-238.763874	-1.635942	0.145355	22209.08231
282.644612	-391.102199	374.761783	-230.371284	-3.161868	-0.617608	22208.31935
288.748314	-375.842944	395.361777	-211.297215	-0.110017	0.908318	22203.74157
311.637196	-358.294801	394.598814	-206.719439	-0.110017	0.908318	22215.18601
330.711265	-356.005913	372.472894	-218.16388	1.415909	0.908318	22231.97119
344.444594	-339.220733	391.546963	-188.408333	-1.635942	-0.617608	22213.66009
343.681631	-353.717025	379.339559	-186.119445	-0.110017	-0.617608	22223.5786
361.229774	-314.042962	396.887702	-144.156495	0.652946	0.145355	22231.97119
378.014955	-333.117031	393.072888	-155.600936	2.178871	0.145355	22213.66009
394.037172	-288.865192	399.939553	-135.000942	2.178871	0.908318	22246.46748
400.903837	-287.339267	392.309926	-160.941675	2.941834	0.908318	22253.33415
394.800135	-264.450385	373.235857	-129.660203	1.415909	-0.617608	22230.44527
400.140874	-272.842975	404.517329	-95.326879	1.415909	0.145355	22232.73415
413.111241	-275.894826	442.665466	-106.008358	-0.110017	0.145355	22240.36378
406.244576	-251.480018	393.835851	-99.141693	-0.87298	0.145355	22214.42305
413.111241	-245.376316	384.680298	-95.326879	-0.110017	-0.617608	22194.58602
419.977905	-223.250397	403.754367	-79.304662	-0.110017	0.145355	22208.31935
428.370495	-208.754105	399.17659	-67.860221	0.652946	0.145355	22218.23786
426.84457	-193.49485	396.887702	-55.652817	0.652946	0.145355	22219.76379
435.23716	-171.368931	381.628447	-31.23801	-2.398905	-0.617608	22215.94897
411.585315	-164.502266	405.280292	-40.393562	-1.635942	0.908318	22202.97861
445.155675	-144.665235	391.546963	-31.23801	-1.635942	0.908318	22205.2675
443.62975	-141.613384	396.887702	2.332351	-3.161868	-0.617608	22215.94897
438.289011	-102.702284	373.99882	9.961978	-0.87298	0.908318	22218.23786
440.577899	-117.961539	381.628447	16.828643	-0.87298	0.145355	22219.76379
452.785303	-83.628216	360.265491	27.510121	1.415909	0.908318	22231.20823
439.814936	-78.287477	379.339559	42.006413	0.652946	0.145355	22231.97119
452.02234	-59.213408	350.346975	67.947146	2.178871	0.145355	22216.71194
461.940856	-34.798601	348.82105	77.102699	0.652946	0.145355	22223.5786
457.363079	-14.198607	351.872901	98.465656	0.652946	0.908318	22206.79342
429.896421	17.845828	342.717348	113.72491	2.941834	0.908318	22235.02304
424.555682	7.16435	369.421044	115.250836	1.415909	-0.617608	22228.15638
438.289011	14.793977	316.013652	116.013799	-0.110017	-0.617608	22209.08231
437.526048	31.579157	346.532161	147.295271	0.652946	0.145355	22185.43046
428.370495	42.260636	333.561795	136.613793	0.652946	0.145355	22228.15638
421.503831	59.808779	335.850683	154.161935	1.415909	0.908318	22222.05268
419.977905	69.727294	301.51736	162.554526	0.652946	0.908318	22194.58602
406.244576	84.986549	295.413658	165.606377	-0.110017	0.908318	22221.28971
401.666799	89.564325	278.628478	159.502675	-0.87298	0.145355	22222.05268
397.851986	115.505058	263.369223	170.184153	-0.87298	0.145355	22167.88232
387.93347	130.00135	263.369223	185.443408	-3.161868	0.145355	22190.7712
365.807551	118.556909	229.798863	143.480457	-0.87298	0.145355	22209.08231
363.518663	133.053201	209.961832	134.324904	-0.110017	0.908318	22179.32676
381.066806	146.786531	227.509974	206.043402	-0.87298	0.908318	22196.87491
378.014955	162.045785	200.043316	216.72488	0.652946	0.908318	22225.10453
362.7557	193.327258	202.332204	226.643395	-0.110017	0.145355	22216.71194
339.866818	216.21614	207.672943	215.198954	-0.110017	0.145355	22192.29713
347.496445	215.453177	180.969248	222.065619	-1.635942	-0.617608	22226.63045
355.126072	219.267991	164.184067	244.191538	-0.87298	-0.617608	22221.28971
349.785333	229.949469	163.421105	235.798948	-0.87298	0.145355	22173.22306
359.703849	242.156873	130.613707	251.058203	2.941834	0.908318	22082.43049
334.526079	273.438345	159.606291	264.02857	4.467759	1.67128	22247.99341
312.400159	252.838351	123.747042	285.391526	2.941834	0.908318	22220.52675
326.896451	276.490196	110.013713	278.524862	-0.87298	0.145355	22222.81564
319.266824	294.038339	103.147048	267.080421	-0.110017	0.145355	22217.4749
300.955718	303.193892	71.865576	283.865601	-0.110017	0.908318	22197.63787
292.563128	320.742035	81.021129	303.702632	1.415909	0.908318	22202.21564
297.903867	339.816103	64.998912	288.443377	-0.87298	-0.617608	22222.05268
278.829799	327.608699	44.398918	293.784116	-2.398905	-0.617608	22201.45268
262.044619	350.497581	45.16188	302.939669	0.652946	0.145355	22189.24528
258.229805	359.653134	29.902626	306.754483	-0.87298	0.145355	22191.53417
257.466842	343.630917	18.458185	307.517446	0.652946	0.908318	22170.17121
254.414991	372.623501	7.776706	299.124856	-0.87298	0.908318	22187.71935
223.896482	390.171644	-35.71217	308.280408	-0.87298	-0.617608	22187.71935
220.844631	375.675352	-30.371431	336.51003	-1.635942	-1.380571	22183.90454
209.40019	392.460532	-44.10476	327.354477	0.652946	0.908318	22206.79342
184.985382	394.74942	-69.28253	350.243359	1.415909	0.908318	22196.87491
175.829829	401.616085	-94.4603	328.880402	-3.161868	-1.380571	22068.69717
161.333537	426.793855	-93.697338	345.665582	-0.110017	0.908318	22219.00082
158.281686	412.297563	-126.504735	344.90262	2.941834	0.908318	22170.17121
130.052065	444.341998	-150.15658	341.850769	-0.110017	-0.617608	22183.90454
161.333537	408.482749	-131.845475	354.058173	2.941834	0.145355	22200.68972
105.637258	429.082743	-160.838059	360.161874	2.941834	0.908318	22212.13416
98.00763	412.297563	-195.934344	275.473011	2.178871	-0.617608	22217.4749
100.296518	432.897557	-125.741773	338.798918	1.415909	0.145355	22217.4749
89.61504	432.897557	-147.104729	334.984104	0.652946	0.145355	22210.60823
72.066897	429.082743	-173.808425	333.458179	-1.635942	-0.617608	22219.76379
67.489121	429.845706	-160.838059	338.035955	-1.635942	-1.380571	22215.94897
27.815058	436.712371	-163.126947	332.695216	-1.635942	1.67128	22228.15638
36.207648	441.290147	-191.356568	339.561881	-1.635942	0.145355	22230.44527
25.52617	433.66052	-199.749158	337.272992	-0.110017	0.145355	22217.4749
9.503953	426.030892	-207.378786	336.51003	-0.87298	-0.617608	22206.03046
11.029878	422.216079	-223.401003	315.147073	-2.398905	-1.380571	22213.66009
-17.962706	433.66052	-260.786177	287.680414	-0.110017	-0.617608	22196.87491
-8.807153	413.823489	-317.24542	271.658197	-0.87298	0.145355	22096.16382
-13.384929	413.823489	-228.741742	346.428545	-0.87298	0.145355	22227.39341
-45.429364	426.030892	-230.267668	331.932253	2.178871	0.145355	22218.23786
-54.584917	424.504967	-236.37137	344.139657	-0.87298	-0.617608	1929.532762
-56.110843	409.245712	-276.808395	336.51003	-0.110017	0.145355	17.548143
-66.029358	418.401265	-258.497289	325.065589	0.652946	0.145355	13.733329
-73.658986	409.245712	-284.438022	313.621148	-0.87298	-0.617608	10.681478
-98.836756	423.742004	-289.015798	331.16929	1.415909	-0.617608	9.918516
-91.970091	410.008675	-295.1195	338.798918	2.178871	-0.617608	11.444441
-130.118228	409.245712	-335.556525	327.354477	0.652946	-1.380571	9.155553
-114.858973	415.349414	-315.719494	315.910036	0.652946	-0.617608	8.39259
-136.22193	391.697569	-317.24542	305.99152	0.652946	0.145355	11.444441
-143.088595	383.304979	-315.719494	306.754483	1.415909	0.145355	8.39259
-156.058961	379.490165	-336.319488	287.680414	1.415909	0.145355	8.39259
-170.555253	376.438314	-340.897265	284.628564	-1.635942	-1.380571	9.918516
-176.658955	368.808687	-359.20837	277.761899	0.652946	0.145355	3198.339793
-192.681173	364.993873	-338.608376	269.369309	-0.110017	-1.380571	3252.510147
-217.858943	362.704985	-353.104668	242.665613	-1.635942	0.145355	21945.0972
-241.510788	345.919805	-350.052817	252.584129	-3.161868	-0.617608	22183.14158
-239.2219	355.075358	-393.541693	183.154519	-2.398905	-1.380571	22190.00824
-229.303384	330.66055	-392.778731	221.302656	-0.87298	0.145355	19546.34236
-243.036713	335.238327	-380.571327	195.361923	1.415909	1.67128	22185.43046
-247.61449	352.023507	-348.526892	212.910066	0.652946	0.145355	22218.23786
-264.39967	334.475364	-376.756513	222.828582	-0.87298	-0.617608	22221.28971
-284.999664	332.186476	-346.238004	192.310072	-0.87298	0.145355	22211.3712
-286.525589	332.949438	-360.734296	190.021184	-0.110017	0.145355	22223.5786
-284.999664	324.556848	-388.963917	170.184153	-1.635942	0.145355	22226.63045
-281.18485	318.453146	-375.99355	181.628594	2.178871	-0.617608	22217.4749
-304.836695	310.823519	-363.023184	171.710078	2.178871	0.145355	22249.51933
-330.777428	290.986488	-361.497258	151.873047	0.652946	-0.617608	22242.65267
-327.725577	276.490196	-420.245389	119.828612	1.415909	0.908318	22222.05268
-332.303353	255.890202	-388.963917	155.687861	1.415909	0.145355	22237.31193
-346.799645	252.838351	-357.682445	124.406389	-0.110017	-1.380571	22233.49712
-353.66631	248.260575	-383.623178	97.702693	-0.87298	0.145355	22213.66009
-371.214453	213.164289	-353.867631	80.15455	-0.87298	0.908318	22121.34159
-364.347788	207.82355	-372.178737	61.843444	2.178871	1.67128	22230.44527
-400.207037	202.48281	-349.289855	22.932345	-0.87298	0.908318	22214.42305
-391.814447	192.564295	-376.756513	58.028631	0.652946	0.145355	22220.52675
-401.732963	182.645779	-390.489842	30.561972	-2.398905	0.908318	22212.89712
-400.207037	171.201338	-372.941699	39.717525	0.652946	0.908318	22195.34898
-429.199621	162.808748	-390.489842	22.169382	-2.398905	0.145355	22202.97861
-428.436658	145.260605	-388.200954	12.250866	-2.398905	0.145355	22217.4749
-411.651478	139.919866	-360.734296	-21.319494	-1.635942	-0.617608	22212.13416
-421.569994	117.793947	-351.578743	7.67309	2.178871	0.908318	22223.5786
-416.992217	104.060617	-344.712078	-1.482463	0.652946	0.908318	22231.97119
-435.303323	110.164319	-335.556525	1.569388	1.415909	0.145355	22224.34156
-436.829248	83.460624	-343.186153	4.621239	-0.110017	0.908318	22219.00082
-429.962584	77.356922	-313.430606	-35.815786	0.652946	-0.617608	22218.23786
-437.592211	70.490257	-318.771345	-25.134308	1.415909	0.908318	22235.02304
-458.192205	69.727294	-298.934314	-41.919488	2.178871	-0.617608	22238.07489
-453.614429	55.993965	-315.719494	-72.437997	1.415909	-0.617608	22219.76379
-468.110721	43.023598	-356.919482	-99.141693	1.415909	-0.617608	22016.8157
-442.169988	-5.043054	-324.875047	-92.275029	0.652946	0.145355	22222.05268
-450.562578	1.060648	-279.860246	-86.934289	0.652946	0.908318	22219.76379
-445.984801	-0.465278	-264.600991	-96.852805	-0.87298	0.145355	22202.21564
-457.429242	-11.909719	-306.563941	-94.563917	0.652946	0.145355	22214.42305
-455.140354	-25.643048	-244.000997	-95.326879	-0.87298	-0.617608	22224.34156
-436.829248	-46.243042	-232.556556	-107.534283	2.178871	1.67128	22195.34898
-453.614429	-65.31711	-266.126916	-142.630569	-1.635942	0.908318	22181.61565
-440.644062	-57.687483	-248.578773	-159.415749	-0.110017	1.67128	22202.21564
-451.32554	-104.22821	-260.023214	-178.489818	-1.635942	-0.617608	22196.11194
-469.636646	-90.494881	-232.556556	-211.297215	-0.87298	-0.617608	22169.40825
-427.673696	-96.598582	-237.897295	-237.237949	-1.635942	-0.617608	22208.31935
-429.199621	-122.539315	-255.445438	-235.712023	-1.635942	0.145355	22228.91934
-429.962584	-127.880055	-195.171382	-191.460184	-0.87298	-0.617608	22198.40083
-429.962584	-137.035607	-190.593605	-205.193514	-0.110017	0.145355	22217.4749
-401.732963	-155.346713	-178.386202	-214.349066	0.652946	-0.617608	22231.20823
-420.807031	-136.272645	-189.830643	-210.534253	-1.635942	-0.617608	22189.24528
-401.732963	-172.131893	-196.697307	-238.763874	-0.87298	-0.617608	22006.89718
-389.525559	-188.917074	-183.726941	-247.919427	-0.110017	-0.617608	22229.6823
-374.266304	-195.783738	-128.793624	-225.793507	1.415909	0.908318	22225.10453
-394.866298	-217.909658	-114.297332	-238.763874	1.415909	0.145355	22201.45268
-348.325571	-211.042993	-119.638071	-237.237949	-0.110017	-0.617608	22217.4749
-361.295937	-249.954093	-121.163996	-277.674974	-1.635942	-0.617608	22199.92676
-350.614459	-249.19113	-92.171412	-289.119415	-0.110017	0.908318	22197.63787
-346.799645	-267.502235	-84.541785	-271.571272	-0.110017	0.145355	22215.94897
-329.251503	-285.050378	-91.40845	-295.223117	-0.87298	0.908318	22213.66009
-330.777428	-299.54667	-88.356599	-283.778675	-0.87298	-1.380571	22205.2675
-330.014465	-294.205931	-69.28253	-313.534222	-0.110017	-0.617608	22188.48232
-317.807061	-304.124447	-46.393648	-315.060148	-1.635942	0.908318	22188.48232
-297.97003	-318.620739	-39.526983	-332.608291	1.415909	0.908318	22168.64528
-283.473738	-319.383702	-18.92699	-329.55644	-2.398905	0.145355	22168.64528
-259.058931	-332.354068	-7.482548	-350.919396	-0.87298	1.67128	22190.00824
-282.710776	-341.509621	-10.534399	-339.474955	0.652946	1.67128	22192.29713
-247.61449	-342.272584	-33.423282	-390.593459	0.652946	-0.617608	22209.84527
-245.325601	-364.398503	20.747073	-337.94903	-0.110017	-0.617608	22124.39345
-220.910794	-371.265168	49.739657	-344.815694	1.415909	0.908318	22209.84527
-217.858943	-371.265168	40.584104	-341.763843	-0.110017	0.908318	22215.18601
-178.947843	-397.968863	66.524837	-357.023098	-3.161868	-2.143533	22173.98602
-191.155247	-389.576273	50.50262	-363.1268	2.941834	0.145355	22194.58602
-169.79229	-396.442938	84.07298	-357.023098	0.652946	-0.617608	22175.51195
-150.718222	-407.887379	85.598905	-380.674943	0.652946	0.145355	22218.23786
-133.933042	-415.517006	123.747042	-372.282353	-0.87298	-0.617608	22204.50453
-127.82934	-439.931814	59.658172	-389.830496	0.652946	-0.617608	22199.92676
-114.096011	-442.220702	148.924813	-337.94903	0.652946	0.145355	22214.42305
-88.155278	-437.642926	126.03593	-382.200869	-0.87298	-0.617608	22212.13416
-87.392315	-446.035516	152.739626	-356.260135	-0.110017	-0.617608	22221.28971
-50.007141	-462.057733	152.739626	-350.919396	-1.635942	-0.617608	22229.6823
-78.236762	-457.479957	129.087781	-342.526806	-2.398905	-1.380571	22219.76379
-24.82937	-457.479957	135.954446	-345.578657	-2.398905	-0.617608	22200.68972
-33.221961	-474.265137	191.650726	-347.867545	-0.87298	0.145355	22209.84527
-16.43678	-469.687361	203.095167	-360.837912	-0.87298	0.145355	22209.08231
7.215064	-483.42069	180.969248	-366.178651	-0.87298	-0.617608	22078.61568
28.578021	-465.872547	213.776645	-336.423104	-0.110017	0.908318	22208.31935
26.289133	-469.687361	213.013682	-312.771259	-1.635942	0.145355	22230.44527
60.622456	-469.687361	274.813664	-325.741626	0.652946	0.145355	22219.00082
63.674307	-470.450323	269.472925	-330.319402	-1.635942	-0.617608	22225.86749
72.066897	-468.924398	283.969217	-339.474955	-0.87298	-0.617608	22228.91934
104.111332	-476.554025	274.050701	-301.326818	-1.635942	-0.617608	22216.71194
109.452071	-462.057733	266.421074	-324.215701	0.652946	0.145355	22231.97119
130.052065	-459.005882	313.724764	-307.43052	0.652946	-1.380571	22254.09711
127.763177	-472.739212	296.176621	-323.452738	0.652946	0.145355	22228.91934
142.259469	-469.687361	299.991434	-302.089781	-0.110017	-1.380571	22231.97119
166.674276	-465.109584	319.065503	-301.326818	0.652946	0.145355	22241.88971
165.148351	-466.63551	318.30254	-309.719409	-0.87298	0.145355	22215.94897
163.622426	-462.057733	288.546993	-315.060148	0.652946	-0.617608	22219.00082
204.059451	-443.746628	331.272907	-283.015713	-0.87298	0.145355	22229.6823
211.689078	-451.376255	331.272907	-279.963862	-2.398905	0.145355	22213.66009
209.40019	-425.435522	348.058087	-262.415719	-0.110017	0.908318	22225.86749
235.340923	-438.405889	323.643279	-289.882377	0.652946	0.145355	22141.17863
241.444625	-429.250336	359.502528	-266.230533	-1.635942	-0.617608	22188.48232
243.733513	-420.094783	357.976602	-269.282383	-2.398905	-0.617608	22201.45268
252.889066	-399.494789	376.287708	-261.652756	1.415909	0.908318	22195.34898
257.466842	-411.702193	350.346975	-262.415719	-0.110017	0.145355	22202.97861
290.27424	-397.968863	338.139571	-248.68239	-1.635942	-0.617608	22206.03046
305.533495	-383.472571	309.90995	-306.667558	-0.87298	-0.617608	22227.39341
305.533495	-362.872578	332.798832	-238.763874	-0.87298	-0.617608	22219.00082
316.977936	-359.820727	405.280292	-188.408333	-0.87298	0.145355	22221.28971
328.422377	-355.24295	386.969186	-186.119445	-0.110017	0.145355	22228.15638
344.444594	-354.479987	397.650665	-143.393532	-0.87298	-1.380571	22225.10453
371.14829	-334.642956	412.146957	-144.919457	2.178871	0.908318	22243.41563
369.622364	-315.568888	405.280292	-142.630569	2.178871	0.145355	22248.75637
381.066806	-317.094813	398.413628	-119.741687	1.415909	0.145355	22245.70452
395.563098	-287.339267	417.487696	-132.712054	2.178871	0.908318	22228.91934
397.089023	-285.813341	415.96177	-120.50465	-1.635942	-0.617608	22235.02304
394.800135	-282.76149	393.835851	-116.689836	-2.398905	-0.617608	22229.6823
398.614949	-256.057794	357.976602	-110.586134	-0.87298	-0.617608	22199.92676
405.481613	-240.79854	412.146957	-86.934289	-0.110017	0.145355	22186.95639
419.977905	-244.613353	408.332143	-96.852805	-0.110017	0.908318	22231.97119
418.45198	-230.117061	398.413628	-66.334295	0.652946	0.145355	22214.42305
424.555682	-230.117061	399.17659	-89.98614	-2.398905	0.908318	22207.55638
433.711234	-191.205962	385.443261	-48.02319	-2.398905	0.908318	22210.60823
423.029756	-191.968925	404.517329	-74.726886	-0.87298	0.908318	22196.87491
442.103825	-166.028191	370.184006	-31.23801	-2.398905	-0.617608	22210.60823
426.081607	-153.820788	379.339559	-44.208376	-0.110017	0.145355	22221.28971
448.207526	-146.19116	396.124739	3.858276	-0.110017	0.145355	22214.42305
452.785303	-136.272645	389.258075	-11.400978	0.652946	0.145355	22222.05268
437.526048	-107.280061	357.21364	16.06568	-0.87298	0.145355	22231.20823
445.918638	-101.939322	382.39141	27.510121	-0.110017	0.145355	22219.76379
453.548266	-72.183775	367.895118	32.85086	-1.635942	0.145355	22217.4749
435.23716	-72.946738	384.680298	55.739742	2.178871	0.908318	22229.6823
455.837154	-31.74675	354.924752	69.473072	2.178871	-0.617608	22242.65267
439.051974	-34.035638	358.739565	112.961948	1.415909	0.908318	22221.28971
432.185309	-23.35416	327.458093	78.628625	0.652946	0.145355	22080.14161
429.133458	-21.065271	330.509944	98.465656	1.415909	0.145355	22201.45268
424.555682	0.297685	355.687714	117.539724	-1.635942	-1.380571	22215.94897
423.792719	1.060648	313.724764	102.280469	-1.635942	-0.617608	22196.11194
410.822352	24.712493	311.435876	118.302687	-1.635942	-2.143533	22208.31935
414.637166	51.416189	325.932168	151.873047	0.652946	0.145355	22215.18601
404.71865	63.623592	325.169205	163.317488	-1.635942	0.145355	22221.28971
403.192725	85.749512	316.013652	155.687861	-1.635942	-0.617608	22199.92676
386.407545	89.564325	271.761813	164.843414	-6.213719	-0.617608	22186.19343
391.748284	93.379139	246.584043	177.050818	-2.398905	-1.380571	22205.2675
388.696433	114.742096	264.132186	179.339706	0.652946	0.908318	22184.6675
387.93347	132.290239	254.976633	177.81378	1.415909	0.145355	22187.71935
394.037172	145.260605	265.658111	196.124886	-0.87298	0.145355	22221.28971
392.511247	140.682829	230.561825	194.598961	-0.87298	0.908318	22219.76379
363.518663	168.149487	195.46554	194.598961	2.178871	0.908318	22194.58602
362.7557	181.119854	176.391471	208.33229	1.415909	0.908318	22222.81564
361.992737	192.564295	204.621092	228.169321	-1.635942	-0.617608	22227.39341
366.570514	196.379109	203.85813	228.169321	-0.87298	-0.617608	22188.48232
342.918669	221.556879	178.680359	254.873017	0.652946	0.145355	22089.29716
346.733482	242.919836	181.73221	248.006352	0.652946	0.145355	22248.75637
349.022371	231.475394	171.813695	269.369309	-0.87298	-0.617608	22215.18601
326.133488	250.549463	177.154434	265.554495	2.178871	1.67128	22215.18601
323.8446	262.756867	159.606291	270.132272	-0.87298	-1.380571	22209.84527
322.318675	264.282792	147.398887	266.317458	-1.635942	0.145355	22191.53417
324.607563	294.038339	65.761874	238.087837	-0.87298	-1.380571	22181.61565
307.05942	283.356861	71.102613	280.81375	0.652946	0.145355	22217.4749
297.140904	313.87537	73.391502	309.806334	2.941834	0.145355	22215.94897
277.303873	324.556848	61.184098	297.59893	-0.110017	0.145355	22197.63787
271.963134	322.26796	42.110029	302.176706	-2.398905	0.145355	22192.29713
268.14832	333.712401	51.265582	286.154489	-0.87298	-0.617608	22189.24528
278.829799	356.601283	-15.112176	296.835967	-2.398905	-0.617608	22179.32676
265.09647	368.808687	10.828557	291.495228	0.652946	0.908318	22177.03787
258.229805	355.838321	-14.349213	295.310042	-1.635942	0.145355	22184.6675
239.155736	379.490165	-30.371431	328.11744	-0.87298	0.908318	22192.29713
204.822413	368.045724	-28.082542	334.221141	0.652946	0.145355	22200.68972
217.79278	372.623501	-68.519567	282.339675	-0.110017	-0.617608	22113.71197
201.0076	399.327197	-50.971424	335.747067	-0.87298	0.145355	22209.84527
193.377972	398.564234	-59.364015	341.087806	-0.87298	-0.617608	22187.71935
184.222419	397.038308	-89.882524	357.872986	-0.110017	0.145355	22218.23786
173.540941	422.979041	-99.80104	341.087806	1.415909	-0.617608	22197.63787
165.911314	419.164228	-115.823257	347.191508	1.415909	0.145355	22190.7712
143.785394	439.764222	-148.630655	332.695216	0.652946	0.145355	22210.60823
127.763177	423.742004	-145.578804	322.7767	0.652946	0.908318	22209.08231
117.081699	425.26793	-122.689922	338.798918	-0.87298	-0.617608	22199.16379
93.429854	451.971625	-172.2825	307.517446	-0.110017	0.145355	22212.13416
92.666891	435.949408	-148.630655	325.828551	1.415909	0.145355	22216.71194
66.726158	430.608669	-169.993611	333.458179	-0.87298	-0.617608	22221.28971
61.385419	443.579035	-164.652872	341.087806	-0.87298	-0.617608	22229.6823
58.333568	444.341998	-179.149164	344.90262	-0.87298	-0.617608	22223.5786
41.548388	432.897557	-209.667674	334.221141	-0.87298	0.908318	22199.92676
38.496537	432.134594	-207.378786	347.191508	-1.635942	-0.617608	22212.89712
4.926176	445.867924	-231.03063	332.695216	-0.87298	0.908318	22207.55638
13.318766	429.082743	-231.03063	317.435961	-3.161868	-0.617608	22088.5342
7.215064	427.556818	-221.875078	341.087806	-0.110017	0.145355	22225.10453
-17.962706	439.001259	-219.586189	338.798918	-0.110017	-0.617608	22229.6823
-33.221961	426.030892	-233.319519	341.087806	1.415909	0.908318	22219.00082
-17.199743	418.401265	-260.786177	328.880402	-0.110017	0.908318	22225.10453
-40.851588	423.742004	-237.897295	339.561881	0.652946	0.908318	3181.554613
-50.007141	410.008675	-276.045432	337.272992	-0.110017	0.145355	45.014801
-55.34788	416.87534	-263.838028	334.984104	1.415909	0.145355	15.259255
-69.844172	427.556818	-272.993581	324.302626	0.652946	0.145355	11.444441
-70.607135	430.608669	-253.919512	329.643365	-0.110017	0.145355	9.918516
-101.125644	407.719787	-310.378755	316.672998	-0.110017	0.145355	11.444441
-95.021942	416.112377	-293.593575	334.984104	-0.87298	-0.617608	9.155553
-140.799706	398.564234	-320.297271	325.065589	-0.110017	0.908318	8.39259
-117.910824	390.934606	-348.526892	273.947085	-0.87298	0.145355	10.681478
-151.481185	405.430898	-318.008382	311.332259	-1.635942	-0.617608	9.918516
-153.770073	392.460532	-352.341706	285.391526	-0.110017	0.908318	8.39259
-167.503402	395.512383	-329.452823	289.969303	1.415909	0.145355	10.681478
-198.021912	362.704985	-353.104668	271.658197	-1.635942	0.145355	9.155553
-202.599688	383.304979	-321.823196	289.969303	-0.87298	0.145355	6.866665
-201.073763	352.023507	-377.519476	255.63598	-2.398905	0.145355	20674.76425
-220.147831	364.993873	-366.075035	257.161905	-1.635942	-0.617608	22175.51195
-214.044129	363.467948	-360.734296	241.139688	-1.635942	-1.380571	22186.95639
-223.962645	354.312395	-364.549109	230.458209	0.652946	-0.617608	22206.79342
-252.955229	347.44573	-362.260221	228.169321	-0.110017	0.908318	22221.28971
-256.00708	345.919805	-366.075035	161.791563	-0.110017	-0.617608	22214.42305
-268.214484	344.39388	-366.075035	178.576743	1.415909	0.145355	22217.4749
-278.132999	343.630917	-394.304656	193.835998	1.415909	0.145355	22224.34156
-281.18485	339.05314	-361.497258	205.280439	2.941834	0.145355	22232.73415
-281.947813	317.690184	-370.652811	184.680445	0.652946	-0.617608	22239.60082
-284.236701	309.297594	-381.33429	184.680445	2.178871	0.145355	22241.88971
-296.444105	303.956854	-370.652811	160.265637	0.652946	-0.617608	22229.6823
-306.36262	287.171674	-398.11947	167.895265	2.178871	1.67128	22229.6823
-323.147801	275.727233	-371.415774	157.976749	-0.87298	0.145355	22229.6823
-332.303353	271.91242	-388.963917	152.63601	-0.87298	-1.380571	22227.39341
-332.303353	244.445761	-398.11947	112.198985	-0.110017	-0.617608	22080.90457
-361.295937	243.682798	-385.912066	116.776761	-0.87298	-0.617608	22224.34156
-362.0589	240.630947	-347.763929	119.06565	-0.110017	0.145355	22231.20823
-375.792229	201.719848	-374.467625	83.206401	-1.635942	-0.617608	22214.42305
-390.288521	187.986518	-391.252805	57.265668	-1.635942	0.908318	22205.2675
-368.162602	192.564295	-382.860215	51.924929	-2.398905	-1.380571	22215.18601
-379.607043	171.964301	-411.852799	64.132333	-0.87298	0.145355	22194.58602
-403.258888	158.993934	-414.141687	29.799009	-0.110017	-0.617608	22211.3712
-403.258888	158.230972	-401.171321	22.932345	0.652946	0.908318	22230.44527
-414.703329	153.653195	-369.889849	20.643457	0.652946	-1.380571	22215.18601
-415.466292	125.423574	-364.549109	3.858276	-0.87298	-2.143533	22222.05268
-416.229255	109.401357	-350.052817	2.332351	0.652946	0.145355	22230.44527
-410.125553	104.060617	-339.371339	4.621239	0.652946	0.145355	22213.66009
-436.066286	102.534692	-362.260221	2.332351	2.178871	0.908318	22214.42305
-415.466292	96.43099	-326.400973	0.806425	2.178871	0.908318	22245.70452
-433.014435	84.986549	-338.608376	-9.875053	-1.635942	-2.143533	22236.54897
-439.118137	63.623592	-333.267637	-23.608382	1.415909	0.908318	22225.10453
-425.384807	43.786561	-318.008382	-40.393562	1.415909	0.908318	21980.19349
-449.799615	49.890263	-327.163935	-77.015774	-0.110017	-0.617608	22222.81564
-464.295907	30.816195	-302.749128	-47.260227	-0.87298	0.908318	22206.79342
-452.851466	47.601375	-269.94173	-64.80837	2.941834	0.908318	22186.19343
-465.05887	12.505089	-280.623208	-108.297246	2.178871	0.908318	22222.05268
-442.169988	1.823611	-265.363954	-87.697252	-0.110017	-0.617608	22209.84527
-470.399609	-7.331942	-310.378755	-137.28983	1.415909	0.908318	22196.11194
-462.007019	-24.880085	-276.045432	-110.586134	-2.398905	-1.380571	22197.63787
-450.562578	-30.220824	-261.54914	-113.637985	-3.161868	0.145355	22193.06009
-444.458876	-57.687483	-248.578773	-132.712054	-1.635942	0.145355	22200.68972
-465.05887	-66.080073	-217.297301	-170.097228	-0.110017	-0.617608	22182.37861
-444.458876	-63.028222	-246.289885	-154.837973	-2.398905	0.145355	22202.21564
-433.777397	-81.339328	-223.401003	-185.356482	-1.635942	0.145355	22220.52675
-441.407025	-88.968955	-230.267668	-180.015743	-0.110017	-0.617608	22196.87491
-442.169988	-116.435614	-225.689891	-197.563886	1.415909	0.145355	22208.31935
-431.488509	-129.40598	-197.46027	-209.008327	-0.87298	-0.617608	22223.5786
-423.858882	-160.687452	-182.963978	-233.423135	0.652946	0.145355	22199.16379
-421.569994	-150.768937	-232.556556	-218.926843	0.652946	-0.617608	22042.75643
-413.940366	-168.31708	-193.645456	-194.512035	1.415909	0.145355	22218.23786
-409.36259	-178.235595	-150.919543	-227.319433	-0.110017	0.145355	22241.88971
-418.518143	-207.228179	-127.267698	-229.608321	2.941834	0.908318	22199.92676
-376.555192	-183.576334	-158.54917	-269.282383	1.415909	0.145355	22209.08231
-371.214453	-216.383732	-157.023245	-246.393501	0.652946	0.145355	22202.97861
-371.977416	-223.250397	-141.76399	-262.415719	-0.110017	0.145355	22183.90454
-361.295937	-236.220763	-108.19363	-251.734241	2.178871	0.908318	22196.87491
-367.399639	-238.509651	-96.749189	-259.363868	-0.110017	1.67128	22218.23786
-360.532975	-253.768906	-124.97881	-254.023129	0.652946	0.145355	22196.11194
-345.27372	-278.183714	-98.275114	-327.267551	1.415909	0.145355	22187.71935
-342.221869	-282.76149	-76.149195	-285.304601	-0.110017	0.145355	22198.40083
-326.962614	-285.813341	-47.919574	-295.986079	-2.398905	0.908318	22190.7712
-305.599658	-289.628155	-40.289946	-318.111999	-1.635942	-0.617608	22167.88232
-295.681142	-298.020745	-51.734387	-312.008297	0.652946	-0.617608	22199.92676
-282.710776	-306.413335	-24.267729	-338.711993	0.652946	0.908318	22200.68972
-259.058931	-311.754074	-45.630685	-362.363837	1.415909	-0.617608	22202.21564
-252.955229	-345.324435	-11.297362	-353.208285	-0.87298	0.908318	21929.07498
-260.584856	-361.346652	-30.371431	-318.111999	-0.87298	0.145355	22213.66009
-233.118198	-372.791093	4.724855	-361.600875	-0.87298	0.145355	22206.03046
-239.2219	-382.709609	-5.19366	-337.94903	0.652946	0.145355	22196.11194
-208.70339	-368.976279	32.954477	-338.711993	1.415909	0.145355	22237.31193
-188.103396	-381.183683	43.635955	-344.815694	2.178871	0.145355	22196.87491
-193.444135	-396.442938	63.472986	-375.334204	-0.110017	-1.380571	22210.60823
-164.451551	-393.391087	82.547054	-365.415688	2.178871	0.145355	22231.20823
-164.451551	-388.050348	82.547054	-382.963831	0.652946	0.145355	22195.34898
-143.088595	-405.598491	113.828527	-371.51939	0.652946	-0.617608	22205.2675
-124.014526	-413.991081	98.569272	-380.674943	-0.87298	-2.143533	22222.05268
-116.384899	-421.620708	133.665558	-343.289769	1.415909	0.145355	22214.42305
-103.414532	-432.302187	137.480372	-341.000881	-0.110017	-1.380571	22222.81564
-103.414532	-464.346622	120.695191	-377.623092	2.178871	0.908318	22233.49712
-80.52565	-473.502174	134.428521	-355.497173	-0.110017	0.908318	22199.92676
-70.607135	-470.450323	167.998881	-370.756427	-1.635942	-0.617608	22202.21564
-43.903439	-475.0281	178.680359	-379.91198	-0.110017	-0.617608	22213.66009
-16.43678	-471.976249	186.309987	-353.208285	-0.87298	0.145355	22168.64528
-0.414563	-474.265137	180.206285	-376.097167	-1.635942	-1.380571	22199.92676
-3.466414	-470.450323	236.665527	-320.400887	2.941834	2.434243	22234.26008
19.422468	-462.057733	243.532192	-322.689775	-0.110017	-0.617608	22229.6823
27.815058	-462.057733	248.872931	-324.978663	0.652946	0.908318	22217.4749
40.785425	-459.005882	251.924782	-334.897179	0.652946	-0.617608	22225.86749
62.148382	-468.161435	259.554409	-322.689775	0.652946	0.145355	22225.86749
73.592823	-457.479957	257.265521	-344.052732	0.652946	0.145355	22230.44527
94.955779	-455.954031	266.421074	-330.319402	1.415909	0.145355	22247.23045
95.718742	-485.709578	294.650695	-315.82311	-0.110017	0.145355	22244.17859
91.140966	-462.057733	287.021068	-299.800893	2.941834	0.145355	22224.34156
117.844661	-458.24292	283.206254	-321.926812	1.415909	0.908318	22235.786
137.681692	-464.346622	314.487726	-295.223117	0.652946	0.145355	22235.786
149.889096	-478.842914	312.961801	-312.771259	-0.87298	-0.617608	22210.60823
164.385388	-464.346622	331.272907	-299.800893	0.652946	1.67128	22225.10453
159.807612	-473.502174	327.458093	-289.882377	1.415909	1.67128	22233.49712
210.163152	-468.161435	284.73218	-292.171266	-1.635942	-0.617608	22212.89712
197.192786	-454.428106	254.976633	-330.319402	0.652946	-0.617608	22100.7416
206.348339	-446.035516	345.769199	-287.593489	-2.398905	0.145355	22206.03046
233.052035	-440.694777	357.21364	-275.386085	0.652946	1.67128	22204.50453
236.103886	-434.591075	355.687714	-267.756458	-2.398905	-0.617608	22193.06009
233.052035	-421.620708	331.272907	-260.126831	-2.398905	-0.617608	22215.18601
249.837215	-423.146634	351.109938	-275.386085	-0.110017	0.908318	22209.08231
264.333507	-402.54664	342.717348	-257.837942	-1.635942	-0.617608	22217.4749
280.355724	-401.783677	347.295124	-257.837942	-0.87298	0.145355	22229.6823
296.377942	-366.687391	385.443261	-257.837942	-0.87298	-0.617608	22221.28971
277.303873	-399.494789	361.028453	-251.734241	0.652946	0.145355	22215.94897
316.977936	-343.798509	393.072888	-212.823141	-0.87298	-0.617608	22223.5786
336.814967	-356.005913	387.732149	-223.504619	0.652946	0.145355	22249.51933
336.052004	-347.613323	414.435845	-185.356482	0.652946	0.908318	22238.07489
355.126072	-349.902211	399.17659	-157.889824	0.652946	-0.617608	22245.70452
378.014955	-334.642956	377.050671	-155.600936	1.415909	0.145355	22239.60082
366.570514	-304.88741	436.561764	-136.526867	0.652946	0.145355	22225.86749
371.911253	-296.494819	406.806218	-128.89724	-1.635942	0.145355	22222.81564
384.118657	-301.072596	393.835851	-141.867606	-1.635942	-0.617608	22176.27491
399.377911	-285.813341	399.939553	-129.660203	-0.110017	0.908318	22196.11194
395.563098	-265.97631	422.065472	-100.667619	-0.87298	0.145355	22225.86749
402.429762	-246.902242	423.591398	-92.275029	0.652946	0.908318	22229.6823
399.377911	-250.717055	390.784	-97.615768	-1.635942	-1.380571	22194.58602
410.822352	-246.902242	402.991404	-80.067625	-0.87298	-0.617608	22205.2675
429.133458	-218.67262	404.517329	-74.726886	0.652946	2.434243	22215.94897
426.84457	-201.124477	398.413628	-73.20096	-2.398905	0.145355	22202.21564
438.289011	-212.568918	410.621031	-67.860221	-2.398905	-0.617608	22214.42305
435.23716	-158.398564	373.235857	-44.971339	-1.635942	-1.380571	22230.44527
424.555682	-166.791154	406.806218	-38.104674	-0.110017	-1.380571	22213.66009
439.814936	-140.850421	372.472894	0.043463	1.415909	0.908318	22222.81564
437.526048	-140.850421	384.680298	-0.7195	2.178871	0.145355	22230.44527
468.044558	-143.902272	393.072888	13.776792	-1.635942	0.145355	22209.08231
455.837154	-112.6208	387.732149	-25.134308	6.756648	1.67128	22225.10453
433.711234	-80.576365	355.687714	32.087898	-0.110017	-0.617608	22247.99341
451.259377	-66.843036	355.687714	35.902711	2.941834	0.908318	22231.20823
446.681601	-55.398595	378.576596	48.873078	2.178871	-0.617608	22171.69713
443.62975	-36.324526	365.60623	61.080482	2.178871	0.145355	22198.40083
446.681601	-24.880085	339.665497	98.465656	2.178871	0.145355	22229.6823
449.733452	-8.094905	293.12477	112.198985	0.652946	0.145355	22189.24528
439.814936	-2.754166	341.191422	116.013799	3.704797	1.67128	22219.76379
423.792719	17.082865	348.058087	135.087867	0.652946	0.908318	22219.00082
436.763085	18.608791	331.272907	111.436022	0.652946	0.145355	22183.14158
414.637166	62.86063	334.324758	148.058234	-0.110017	-0.617608	22196.11194
416.163091	32.34212	297.702546	162.554526	-2.398905	-1.380571	22204.50453
415.400129	62.86063	230.561825	93.124917	-0.87298	0.908318	22196.87491
408.533464	81.171735	293.887733	165.606377	-0.110017	0.908318	22187.71935
408.533464	99.482841	294.650695	170.184153	0.652946	0.908318	22214.42305
400.140874	118.556909	295.413658	169.42119	-0.110017	-0.617608	22213.66009
382.592731	144.497642	238.191453	190.784147	0.652946	0.908318	22215.18601
373.437178	152.12727	238.191453	199.9397	2.178871	1.67128	22219.76379
386.407545	149.075419	249.635894	195.361923	0.652946	-0.617608	22212.89712
386.407545	163.571711	225.984049	183.917482	0.652946	-0.617608	22210.60823
368.859402	184.171705	211.487757	186.20637	-0.110017	-1.380571	22144.23048
384.118657	207.82355	193.939614	193.073035	1.415909	0.908318	22105.31938
367.333476	194.853183	221.406273	235.798948	2.178871	0.145355	22237.31193
358.177923	212.401326	194.702577	248.006352	3.704797	0.908318	22239.60082
355.889035	222.319842	199.280353	254.110054	2.941834	0.145355	22224.34156
342.155706	225.371693	162.658142	279.287824	1.415909	0.908318	22209.08231
326.133488	232.238357	165.709993	264.02857	-0.87298	-0.617608	22200.68972
330.711265	245.971686	122.98408	255.63598	-2.398905	-0.617608	22199.92676
329.948302	258.17909	135.191483	266.317458	-0.87298	-0.617608	22207.55638
315.45201	274.96427	122.98408	267.843383	-0.110017	0.145355	22212.89712
303.244606	290.986488	111.539638	277.761899	1.415909	0.908318	22190.7712
304.770532	290.986488	100.095197	261.739681	-0.87298	-0.617608	22167.11936
305.533495	309.297594	62.710023	300.650781	-1.635942	-1.380571	22177.80084
297.140904	318.453146	45.16188	273.947085	-0.110017	0.908318	22196.11194
280.355724	320.742035	27.613737	309.806334	-0.87298	0.908318	22175.51195
266.622395	345.919805	42.872992	307.517446	-2.398905	-0.617608	22200.68972
263.570544	358.890172	13.880408	315.910036	0.652946	0.145355	22211.3712
255.940917	354.312395	12.354483	323.539663	-0.110017	-0.617608	22177.80084
247.548327	371.860538	7.013744	313.621148	-0.110017	-0.617608	22062.59346
239.918699	390.171644	-0.615884	341.850769	1.415909	0.908318	22230.44527
215.503892	392.460532	-49.445499	329.643365	2.941834	0.908318	22177.03787
221.607594	364.230911	-20.452915	321.250775	2.941834	1.67128	22219.76379
213.977966	426.030892	-89.119561	360.924837	1.415909	0.145355	22219.00082
171.252053	407.719787	-95.986226	300.650781	0.652946	0.145355	22201.45268
162.859463	416.87534	-127.267698	334.221141	-0.87298	-0.617608	22210.60823
146.837245	416.112377	-124.215847	357.872986	2.941834	0.908318	22233.49712
133.866879	416.87534	-121.926959	337.272992	-0.87298	-1.380571	22194.58602
126.237251	407.719787	-159.312133	338.035955	0.652946	0.145355	22196.11194
112.503922	422.216079	-164.652872	347.954471	1.415909	0.145355	22232.73415
120.13355	426.030892	-148.630655	351.006322	-0.87298	-0.617608	22220.52675
88.089115	430.608669	-146.341767	332.695216	1.415909	0.908318	22222.05268
91.140966	442.816073	-163.88991	342.613732	-0.87298	-2.143533	22225.86749
61.385419	430.608669	-157.023245	327.354477	-1.635942	0.908318	22204.50453
63.674307	421.453116	-182.963978	313.621148	-0.110017	0.908318	22206.79342
32.392835	442.816073	-202.801009	264.791532	-0.110017	-0.617608	22207.55638
39.259499	433.66052	-208.141748	339.561881	-0.110017	0.145355	22118.28974
27.052096	435.186445	-197.46027	327.354477	-1.635942	0.145355	22213.66009
14.081729	432.897557	-216.534338	340.324843	-0.110017	0.145355	22230.44527
8.74099	420.690153	-237.134332	343.376694	-0.110017	0.908318	22230.44527
-4.992339	432.897557	-221.112115	340.324843	0.652946	0.145355	22214.42305
-7.281228	419.92719	-228.741742	351.006322	-0.110017	0.145355	22224.34156
-33.984923	430.608669	-247.815811	328.11744	-0.87298	0.145355	22226.63045
-29.407147	445.867924	-233.319519	350.243359	0.652946	0.145355	22238.07489
-31.696035	421.453116	-264.600991	309.806334	0.652946	0.145355	1361.888485
-69.844172	422.979041	-256.208401	286.154489	-0.110017	-1.380571	19.074068
-58.399731	420.690153	-276.045432	338.798918	-0.110017	-1.380571	12.207404
-72.13306	411.5346	-279.860246	343.376694	2.178871	0.908318	9.918516
-85.103427	398.564234	-284.438022	340.324843	-0.87298	0.145355	12.207404
-120.962675	397.038308	-285.963947	332.695216	1.415909	0.908318	9.155553
-119.43675	391.697569	-303.51209	330.406328	-0.110017	-0.617608	8.39259
-123.251564	397.801271	-324.112084	324.302626	2.941834	1.67128	11.444441
-155.295998	382.542016	-330.978749	299.887818	-0.87298	0.145355	9.155553
-154.533036	383.304979	-358.445407	277.761899	-0.110017	0.145355	8.39259
-194.207098	365.756836	-364.549109	295.310042	-2.398905	-1.380571	9.918516
-188.866359	380.253128	-409.563911	214.435992	-0.87298	-0.617608	9.155553
-196.495986	384.830905	-364.549109	229.695246	-1.635942	0.145355	8.39259
-182.762657	370.334613	-343.186153	272.42116	-0.87298	0.145355	105.288858
-207.177465	377.96424	-333.267637	262.502644	-1.635942	-0.617608	22090.82308
-220.910794	356.601283	-343.949115	244.954501	-0.87298	-0.617608	22201.45268
-222.436719	365.756836	-347.000966	243.428576	1.415909	1.67128	22220.52675
-237.695974	355.838321	-350.052817	241.90265	0.652946	0.145355	21935.94165
-236.933011	339.816103	-371.415774	214.435992	1.415909	0.145355	22205.2675
-238.458937	338.290178	-341.660227	231.984135	2.178871	0.145355	22239.60082
-261.347819	338.290178	-351.578743	219.776731	2.941834	1.67128	22244.17859
-289.57744	326.845737	-369.126886	211.384141	2.178871	0.145355	22233.49712
-294.155217	323.793886	-378.282439	148.058234	0.652946	0.908318	22233.49712
-284.236701	319.216109	-366.075035	176.287855	2.178871	1.67128	22238.83786
-294.155217	297.09019	-380.571327	177.050818	0.652946	0.145355	22218.23786
-299.495956	297.09019	-360.734296	154.924898	-0.87298	0.145355	22222.81564
-312.466322	274.201308	-412.615762	138.902681	0.652946	-0.617608	22115.23789
-330.777428	278.016121	-363.023184	138.139718	1.415909	0.908318	22216.71194
-333.829279	258.17909	-366.075035	145.769345	-0.87298	0.145355	22225.86749
-349.851496	250.549463	-374.467625	117.539724	-0.110017	-0.617608	22228.91934
-359.007049	226.897618	-375.230588	122.117501	-0.87298	0.908318	22193.82305
-365.110751	205.534661	-394.304656	89.310103	-1.635942	0.908318	22211.3712
-387.236671	192.564295	-376.756513	41.24345	-1.635942	0.908318	22212.13416
-391.051484	197.142071	-406.51206	38.954562	-0.87298	0.145355	22203.74157
-378.081118	189.512444	-364.549109	48.873078	0.652946	-1.380571	22222.05268
-398.681112	176.542077	-363.786147	45.058264	-0.110017	0.145355	22231.97119
-391.051484	184.171705	-374.467625	45.058264	-0.87298	0.145355	22214.42305
-409.36259	162.808748	-379.808364	45.058264	0.652946	0.908318	22222.05268
-409.36259	140.682829	-377.519476	37.428637	-0.110017	0.145355	22229.6823
-425.384807	132.290239	-369.889849	19.880494	-0.87298	0.145355	22202.97861
-425.384807	123.897649	-337.082451	13.776792	2.941834	0.908318	22235.02304
-431.488509	121.60876	-342.42319	-15.215792	2.941834	0.908318	22244.17859
-401.732963	129.238388	-335.556525	0.043463	-0.110017	-0.617608	22212.89712
-443.695913	91.853214	-352.341706	-59.467631	0.652946	-0.617608	22028.26014
-438.355174	83.460624	-341.660227	-3.771351	0.652946	0.908318	22231.20823
-440.644062	72.779145	-313.430606	-14.452829	0.652946	0.145355	22215.18601
-452.088503	50.653226	-316.482457	-48.02319	-1.635942	-0.617608	22189.24528
-444.458876	39.208785	-268.415805	-63.282445	0.652946	0.908318	22218.23786
-471.925534	17.082865	-304.275053	-76.252811	-0.110017	0.145355	22222.05268
-452.851466	23.186567	-263.075065	-72.437997	1.415909	0.908318	22180.08972
-455.903317	1.823611	-277.571357	-93.800954	-0.87298	1.67128	22194.58602
-466.584795	10.979164	-301.986165	-120.50465	-3.161868	-2.143533	22206.79342
-441.407025	-43.954154	-340.897265	-144.156495	-1.635942	-0.617608	22183.14158
-447.510727	-17.250458	-307.326904	-183.067594	-0.87298	0.908318	22186.95639
-446.747764	-46.243042	-270.704693	-146.445383	-0.87298	0.908318	22220.52675
-442.169988	-51.583781	-237.897295	-144.156495	2.178871	0.145355	22212.89712
-443.695913	-66.080073	-238.660258	-144.919457	1.415909	1.67128	22200.68972
-450.562578	-81.339328	-234.082481	-169.334265	-1.635942	0.145355	22228.15638
-426.910733	-90.494881	-234.845444	-165.519451	1.415909	0.145355	22214.42305
-442.169988	-97.361545	-223.401003	-178.489818	1.415909	0.908318	22194.58602
-431.488509	-111.094874	-233.319519	-214.349066	2.178871	0.145355	22000.03052
-433.777397	-133.220794	-205.089897	-198.326849	3.704797	0.145355	22216.71194
-403.258888	-125.591166	-198.986195	-218.16388	2.941834	0.908318	22232.73415
-431.488509	-153.057825	-183.726941	-228.082396	1.415909	0.145355	22211.3712
-394.103335	-170.605968	-195.934344	-247.919427	0.652946	-0.617608	22196.87491
-394.103335	-178.998558	-160.075096	-221.215731	0.652946	0.145355	22207.55638
-397.918149	-196.546701	-152.445468	-228.082396	-0.110017	0.145355	22205.2675
-384.947782	-205.702254	-147.867692	-255.549054	-0.87298	0.908318	22210.60823
-384.18482	-201.88744	-141.001027	-238.000911	-1.635942	-0.617608	22207.55638
-355.192236	-211.805956	-148.630655	-274.623123	-0.87298	0.145355	22195.34898
-362.821863	-233.168912	-124.97881	-267.756458	-0.87298	0.145355	22183.90454
-355.192236	-256.820757	-101.326965	-283.015713	-1.635942	-0.617608	22176.27491
-352.140385	-254.531869	-101.326965	-308.193483	1.415909	0.145355	22183.14158
-342.221869	-298.020745	-91.40845	-294.460154	0.652946	-0.617608	22164.83047
-344.510757	-281.998527	-92.171412	-333.371253	-2.398905	0.145355	22186.19343
-318.570024	-296.494819	-68.519567	-363.1268	-0.110017	0.145355	22207.55638
-311.70336	-294.205931	-43.341797	-302.852744	0.652946	-0.617608	22214.42305
-307.125583	-315.568888	-44.867723	-339.474955	2.178871	0.908318	21982.48238
-279.658925	-324.724441	-29.608468	-328.030514	2.178871	0.145355	22215.18601
-288.051515	-326.250366	-20.452915	-339.474955	0.652946	0.908318	22222.05268
-246.851527	-357.531838	9.302632	-344.815694	1.415909	0.908318	22185.43046
-252.955229	-352.191099	13.880408	-326.504589	0.652946	0.145355	22227.39341
-250.666341	-365.161466	28.3767	-337.186067	1.415909	0.145355	22212.89712
-225.48857	-366.687391	-3.667735	-374.571241	3.704797	0.908318	22198.40083
-207.940427	-361.346652	25.324849	-385.252719	0.652946	0.145355	22216.71194
-199.547837	-382.709609	29.139663	-376.860129	0.652946	1.67128	22215.94897
-193.444135	-399.494789	60.421135	-379.149018	-0.110017	0.145355	22195.34898
-159.873775	-406.361454	83.310017	-374.571241	0.652946	-0.617608	22221.28971
-153.770073	-403.309603	95.517421	-379.91198	-0.110017	-0.617608	22231.20823
-146.903408	-431.539224	128.324819	-386.015682	-0.110017	-0.617608	22215.18601
-111.807122	-435.354038	128.324819	-376.097167	0.652946	0.908318	22222.05268
-114.096011	-436.879963	137.480372	-344.815694	-1.635942	0.908318	22211.3712
-93.496017	-442.220702	141.295185	-365.415688	-0.87298	-0.617608	22199.16379
-75.184911	-442.983665	123.747042	-379.149018	-1.635942	-0.617608	22202.21564
-74.421948	-468.161435	82.547054	-414.245303	-0.87298	0.145355	22128.97122
-63.74047	-449.087367	123.747042	-402.800862	-0.87298	-1.380571	22204.50453
-33.984923	-461.294771	172.576657	-360.837912	1.415909	0.145355	22224.34156
-23.303445	-481.894765	209.961832	-344.052732	0.652946	-0.617608	22228.91934
-14.147892	-481.894765	213.013682	-326.504589	-0.87298	-0.617608	22224.34156
13.318766	-480.368839	248.872931	-318.111999	1.415909	0.908318	22218.23786
40.785425	-476.554025	222.169235	-350.919396	2.941834	0.908318	22226.63045
36.207648	-467.398473	256.502558	-324.978663	2.178871	0.908318	22250.2823
61.385419	-459.005882	275.576627	-305.141632	2.941834	0.908318	22241.12674
62.148382	-459.768845	275.576627	-340.237918	1.415909	0.145355	22244.17859
76.644674	-455.191069	279.391441	-338.711993	-0.87298	0.145355	22238.83786
92.666891	-468.161435	248.872931	-363.889763	2.941834	1.67128	22226.63045
101.059481	-473.502174	289.309956	-353.208285	0.652946	0.908318	22226.63045
110.977997	-472.739212	296.939584	-317.349036	-1.635942	-0.617608	22228.15638
120.13355	-465.109584	293.887733	-318.874961	-1.635942	-1.380571	22214.42305
137.681692	-478.842914	319.828466	-315.82311	0.652946	0.145355	22225.10453
173.540941	-455.954031	290.072919	-293.697191	0.652946	0.908318	22228.15638
194.140935	-475.791063	299.991434	-316.586073	0.652946	0.145355	22111.42308
185.748345	-458.24292	311.435876	-290.64534	-0.110017	-0.617608	22199.92676
184.222419	-451.376255	320.591428	-309.719409	-1.635942	-0.617608	22217.4749
197.192786	-436.879963	297.702546	-323.452738	-0.110017	0.908318	22191.53417
227.711295	-430.013298	316.013652	-299.03793	-1.635942	-0.617608	22199.92676
233.052035	-433.828112	327.458093	-315.060148	0.652946	0.145355	22223.5786
243.733513	-427.72441	348.82105	-278.437936	-0.110017	-0.617608	22222.05268
254.414991	-419.33182	367.895118	-252.497203	-0.110017	-0.617608	22221.28971
262.807581	-411.702193	357.976602	-266.230533	-0.87298	-1.380571	22221.28971
253.652028	-393.391087	368.658081	-248.68239	1.415909	0.908318	22225.86749
273.48906	-380.420721	386.969186	-235.712023	-0.87298	0.908318	22215.94897
301.718681	-372.791093	387.732149	-231.134247	0.652946	-0.617608	22251.04526
304.007569	-370.502205	398.413628	-221.978694	0.652946	-0.617608	22244.17859
326.133488	-346.087397	356.450677	-199.852774	1.415909	-0.617608	22225.10453
342.155706	-370.502205	396.887702	-164.756489	1.415909	0.908318	22240.36378
336.814967	-341.509621	419.013621	-193.749073	1.415909	0.908318	22236.54897
347.496445	-343.035546	397.650665	-149.497234	1.415909	0.908318	22216.71194
346.733482	-327.776292	402.228441	-163.993526	-0.110017	0.908318	22214.42305
377.251992	-314.042962	415.96177	-133.475016	1.415909	0.908318	22210.60823
393.274209	-305.650372	399.17659	-118.215762	-1.635942	0.145355	22216.71194
387.93347	-302.598521	370.946969	-123.556501	-1.635942	-1.380571	22223.5786
389.459396	-268.265198	423.591398	-113.637985	-2.398905	0.145355	22211.3712
397.089023	-267.502235	411.383994	-103.71947	-2.398905	0.145355	22193.06009
407.770501	-249.19113	404.517329	-96.852805	-2.398905	0.145355	22206.79342
401.666799	-247.665204	380.102522	-108.297246	0.652946	0.145355	22219.76379
429.133458	-236.220763	378.576596	-107.534283	-2.398905	-0.617608	22204.50453
413.111241	-217.909658	367.132155	-108.297246	-0.110017	0.145355	22224.34156
432.948272	-192.731887	399.939553	-73.20096	-0.87298	-0.617608	22231.97119
432.948272	-189.680036	393.072888	-41.919488	2.178871	0.145355	22216.71194
434.474197	-159.161527	409.858069	-18.267643	-1.635942	-1.380571	22219.76379
436.000123	-164.502266	394.598814	0.806425	0.652946	0.908318	22227.39341
470.333446	-124.828204	383.154373	5.384202	1.415909	0.908318	22224.34156
447.444564	-137.035607	386.206224	23.695307	3.704797	2.434243	22242.65267
449.733452	-109.568949	402.228441	32.087898	2.178871	0.145355	22234.26008
429.896421	-97.361545	367.132155	2.332351	-0.110017	0.145355	22069.46013
428.370495	-74.472663	348.82105	26.747158	2.178871	-0.617608	22199.16379
453.548266	-73.7097	338.902534	43.532339	-0.110017	0.145355	22224.34156
446.681601	-58.450446	335.850683	26.747158	-2.398905	-1.380571	22202.21564
439.814936	-37.087489	383.917336	90.073066	2.178871	1.67128	22212.89712
438.289011	-18.013421	340.42846	109.910097	-0.87298	0.908318	22225.86749
419.214942	-4.280091	316.776615	119.06565	-0.110017	-0.617608	22206.03046
424.555682	19.371754	329.746981	108.384171	-1.635942	0.145355	22177.03787
404.71865	7.927313	312.198838	122.117501	-1.635942	-0.617608	22200.68972
429.133458	27.764344	327.458093	121.354538	-1.635942	-0.617608	22208.31935
424.555682	50.653226	309.90995	121.354538	-0.87298	0.145355	22155.67492
410.05939	55.231002	271.761813	141.954532	-0.87298	0.908318	22203.74157
392.511247	65.912481	284.73218	142.717494	-0.110017	0.145355	22227.39341
397.851986	107.875431	267.184037	129.747128	0.652946	0.908318	22191.53417
394.800135	96.43099	273.287739	142.717494	-0.110017	-0.617608	22214.42305
394.800135	118.556909	295.413658	188.495259	0.652946	0.145355	22230.44527
396.32606	139.919866	277.102552	193.073035	-2.398905	-1.380571	22202.21564
384.118657	140.682829	249.635894	191.54711	1.415909	-0.617608	22185.43046
387.93347	149.838382	261.080335	179.339706	2.178871	0.908318	22100.7416
380.303843	170.438376	222.932198	221.302656	2.178871	0.145355	22228.15638
368.859402	191.038369	221.406273	225.11747	2.178871	0.908318	22212.13416
355.126072	205.534661	210.724794	238.087837	1.415909	-0.617608	22214.42305
348.259408	203.245773	215.302571	234.273023	-1.635942	-0.617608	22188.48232
349.022371	195.616146	176.391471	217.487843	0.652946	0.145355	22182.37861
350.548296	226.134655	201.569241	241.90265	-0.110017	-0.617608	22203.74157
348.259408	228.423544	151.213701	253.347091	-1.635942	-0.617608	22213.66009
336.814967	235.290208	164.184067	253.347091	0.652946	0.145355	22212.89712
323.081638	252.838351	131.37667	280.050787	-0.110017	-0.617608	22203.74157
297.903867	260.467978	103.910011	276.998936	0.652946	0.908318	22192.29713
309.348308	284.882786	123.747042	275.473011	-1.635942	-1.380571	22166.3564
316.977936	294.801302	87.124831	286.154489	-1.635942	0.145355	22183.14158
292.563128	307.008705	77.206315	286.154489	-0.110017	0.145355	22191.53417
275.777948	316.164258	70.339651	284.628564	-0.110017	-0.617608	22192.29713
274.252022	321.504997	23.035961	282.339675	-1.635942	-0.617608	22193.06009
291.037203	339.816103	26.850775	316.672998	1.415909	0.145355	22162.54158
270.437209	348.208693	15.406334	292.258191	1.415909	-0.617608	22118.28974
262.807581	366.519799	24.561886	304.465595	-0.110017	-0.617608	22222.81564
236.866848	362.704985	-7.482548	310.569297	-0.110017	0.908318	22199.92676
239.918699	376.438314	-2.141809	328.880402	0.652946	0.145355	22219.76379
249.074252	395.512383	-12.060325	320.487812	1.415909	0.145355	22215.94897
223.896482	398.564234	-44.867723	325.065589	0.652946	0.145355	22220.52675
200.244637	386.35683	-50.208462	329.643365	0.652946	-0.617608	22199.92676
190.326121	414.586451	-80.726971	325.828551	1.415909	0.908318	22205.2675
174.303904	396.275346	-100.564002	325.065589	-0.110017	0.145355	22203.74157
146.074283	429.082743	-144.815841	292.258191	1.415909	-1.380571	22205.2675
151.415022	418.401265	-138.712139	354.821135	-0.87298	0.908318	22222.05268
139.207618	416.87534	-147.104729	349.480396	-0.110017	1.67128	22231.97119
128.52614	416.112377	-159.312133	341.087806	-0.87298	-0.617608	22219.00082
109.452071	411.5346	-170.756574	352.532247	-1.635942	0.145355	22217.4749
92.666891	411.5346	-158.54917	336.51003	-2.398905	0.145355	22209.84527
77.407636	423.742004	-157.786208	339.561881	-1.635942	-0.617608	22211.3712
72.82986	439.001259	-174.571388	325.828551	-1.635942	0.145355	22202.97861
74.355785	432.897557	-208.904711	300.650781	1.415909	-1.380571	22096.16382
64.43727	426.030892	-150.919543	339.561881	-1.635942	-0.617608	22226.63045
46.126164	422.216079	-185.252866	348.717433	-0.110017	0.145355	22218.23786
16.370617	432.897557	-219.586189	346.428545	2.941834	0.145355	22229.6823
18.659506	439.001259	-186.015829	351.769284	2.941834	0.908318	22228.91934
11.029878	441.290147	-227.215817	353.29521	-0.110017	0.145355	22215.94897
0.3484	429.845706	-243.238034	344.139657	-1.635942	-1.380571	22222.81564
-5.755302	434.423482	-224.163966	347.191508	1.415909	-2.143533	22253.33415
-18.725669	433.66052	-216.534338	331.932253	2.178871	0.145355	22231.97119
-14.910855	435.186445	-244.000997	325.065589	-0.110017	0.145355	22239.60082
-46.192327	414.586451	-248.578773	314.38411	-0.110017	-0.617608	22241.12674
-46.192327	416.112377	-238.660258	334.984104	-0.110017	0.908318	80.111087
-62.977507	423.742004	-300.460239	302.939669	2.178871	0.145355	13.733329
-77.473799	397.038308	-281.386171	309.806334	-0.87298	0.145355	11.444441
-82.051576	413.823489	-278.33432	318.961887	-0.87298	0.145355	12.207404
-98.073793	403.904973	-285.200985	330.406328	-0.87298	0.145355	9.155553
-115.621936	400.853122	-291.304687	315.910036	0.652946	0.908318	9.155553
-107.229346	397.801271	-338.608376	320.487812	0.652946	1.67128	10.681478
-146.903408	369.57165	-301.223202	276.998936	-0.87298	-0.617608	9.155553
-143.851557	390.171644	-330.978749	289.20634	-0.110017	1.67128	7.629627
-153.770073	372.623501	-353.104668	279.287824	-2.398905	0.145355	10.681478
-172.844141	374.912389	-344.712078	257.924868	-1.635942	-0.617608	9.155553
-186.577471	374.149426	-378.282439	217.487843	-0.87298	-0.617608	7.629627
-185.051545	358.890172	-397.356507	216.72488	-1.635942	-1.380571	10.681478
-197.258949	367.282762	-372.178737	163.317488	-0.110017	0.908318	19971.3126
-212.518204	364.230911	-338.608376	253.347091	1.415909	0.908318	22197.63787
-211.755241	364.993873	-324.875047	264.02857	-0.87298	-0.617608	22202.97861
-217.09598	367.282762	-374.467625	242.665613	1.415909	-0.617608	22231.97119
-247.61449	344.39388	-346.238004	259.450793	1.415909	0.908318	22246.46748
-246.851527	348.971656	-380.571327	235.798948	2.178871	0.145355	22241.12674
-259.821893	343.630917	-398.11947	184.680445	-0.87298	-0.617608	22212.13416
-265.925595	337.527215	-356.156519	205.280439	2.941834	0.908318	22238.07489
-286.525589	332.949438	-363.023184	206.043402	-0.87298	0.908318	22225.10453
-288.814477	308.534631	-410.326874	142.717494	0.652946	0.145355	22215.18601
-312.466322	317.690184	-414.141687	141.954532	-0.87298	-0.617608	22122.86752
-291.103366	295.564264	-379.045401	171.710078	-0.87298	-0.617608	22225.86749
-316.281136	282.593898	-378.282439	178.576743	-0.110017	0.145355	22216.71194
-318.570024	272.675382	-385.149103	166.369339	-0.110017	-0.617608	22219.76379
-307.888546	265.045755	-371.415774	170.947116	-1.635942	0.908318	22210.60823
-334.592242	252.075388	-408.800948	130.510091	-1.635942	-0.617608	22198.40083
-358.244087	229.186506	-376.756513	94.650842	-1.635942	0.145355	22207.55638
-364.347788	222.319842	-376.756513	85.495289	-3.161868	-0.617608	22221.28971
-366.636677	221.556879	-367.60096	79.391587	-0.110017	0.145355	22213.66009
-386.473708	213.927252	-367.60096	56.502705	0.652946	0.908318	22225.10453
-384.947782	213.927252	-426.349091	16.06568	0.652946	0.908318	22231.20823
-401.732963	202.48281	-403.460209	30.561972	0.652946	0.145355	22213.66009
-391.814447	175.779115	-401.934283	42.769376	0.652946	0.145355	22222.05268
-395.629261	165.860599	-385.149103	37.428637	0.652946	0.145355	22222.05268
-406.310739	164.334674	-357.682445	47.347152	1.415909	0.145355	22232.73415
-408.599627	134.579127	-354.630594	47.347152	-0.110017	-0.617608	22231.97119
-430.725547	121.60876	-347.000966	24.45827	1.415909	0.908318	22212.89712
-420.044068	110.927282	-361.497258	-26.660233	-0.87298	0.145355	22022.15644
-416.229255	91.090251	-337.082451	-11.400978	0.652946	0.145355	22222.05268
-442.169988	84.986549	-318.008382	-9.11209	1.415909	0.145355	22215.18601
-433.777397	66.675443	-329.452823	-49.549115	-0.110017	0.145355	22190.00824
-462.769981	76.593959	-321.823196	0.043463	-0.110017	0.145355	22209.84527
-435.303323	61.334704	-313.430606	-27.423196	-0.110017	0.145355	22217.4749
-445.221839	54.46804	-286.72691	-49.549115	-0.110017	0.145355	22199.92676
-468.110721	39.971748	-283.675059	-60.230594	-0.87298	0.145355	22192.29713
-463.532944	33.105083	-287.489873	-63.282445	-2.398905	0.908318	22206.03046
-473.45146	-5.806017	-292.830612	-103.71947	-0.87298	-0.617608	22199.92676
-446.747764	4.875462	-295.882463	-94.563917	-0.87298	0.145355	22187.71935
-446.747764	-11.146756	-278.33432	-106.008358	-1.635942	0.908318	22215.94897
-455.903317	-13.435644	-284.438022	-113.637985	-1.635942	-1.380571	22221.28971
-439.881099	-32.509713	-259.260252	-125.845389	2.178871	0.908318	22190.00824
-447.510727	-44.717116	-250.867662	-156.363898	-0.87298	-0.617608	22221.28971
-462.007019	-47.006005	-256.971363	-180.778706	-0.110017	0.908318	22228.15638
-441.407025	-51.583781	-215.771376	-154.837973	-0.87298	-0.617608	22192.29713
-439.881099	-69.131924	-232.556556	-169.334265	1.415909	0.908318	22094.6379
-452.851466	-79.050439	-236.37137	-155.600936	0.652946	0.145355	22235.02304
-438.355174	-108.805986	-204.326935	-180.015743	1.415909	-0.617608	22225.10453
-446.747764	-146.954123	-197.46027	-207.482402	1.415909	0.145355	22212.13416
-420.044068	-124.065241	-203.563972	-207.482402	-0.87298	-0.617608	22219.00082
-419.281105	-148.480049	-181.438052	-206.719439	0.652946	0.145355	22195.34898
-426.910733	-159.92449	-184.489903	-230.371284	-1.635942	-0.617608	22184.6675
-399.444074	-181.287446	-171.519537	-230.371284	-0.110017	0.908318	22215.94897
-402.495925	-192.731887	-187.541754	-241.052762	-0.110017	-0.617608	22210.60823
-374.266304	-205.702254	-181.438052	-263.178682	-0.110017	0.145355	22194.58602
-365.110751	-207.228179	-152.445468	-231.134247	-2.398905	0.145355	22199.16379
-365.873714	-224.013359	-135.660288	-264.704607	-1.635942	0.145355	22192.29713
-372.740379	-242.324465	-123.452884	-256.312017	0.652946	1.67128	22182.37861
-369.688528	-262.924459	-106.667704	-265.46757	-2.398905	-0.617608	22170.17121
-349.088534	-265.97631	-120.401034	-274.623123	-0.110017	1.67128	22199.16379
-347.562608	-275.131863	-100.564002	-286.830526	-3.161868	-1.380571	22191.53417
-323.910763	-256.820757	-102.089928	-295.223117	1.415909	-0.617608	22186.19343
-333.829279	-305.650372	-60.126977	-357.023098	-2.398905	-1.380571	21947.38609
-352.140385	-324.724441	-80.726971	-328.793477	-0.87298	-0.617608	22206.79342
-310.940397	-310.991111	-25.030691	-356.260135	2.178871	0.145355	22215.18601
-274.318185	-312.517037	-38.764021	-344.052732	2.178871	0.145355	22218.23786
-278.132999	-320.909627	-12.060325	-329.55644	1.415909	0.908318	22219.76379
-246.851527	-343.035546	5.487818	-332.608291	1.415909	0.908318	22205.2675
-254.481154	-346.85036	17.695222	-322.689775	0.652946	0.145355	22225.10453
-239.2219	-349.139248	14.643371	-331.082365	0.652946	0.145355	22208.31935
-225.48857	-378.131832	24.561886	-344.052732	-0.87298	-0.617608	22186.95639
-207.940427	-385.76146	42.110029	-345.578657	-3.924831	-2.143533	22211.3712
-195.733024	-389.576273	29.902626	-363.1268	1.415909	0.145355	22212.13416
-188.103396	-399.494789	40.584104	-370.756427	1.415909	0.145355	22224.34156
-161.3997	-402.54664	62.710023	-392.119384	-1.635942	-0.617608	22230.44527
-169.79229	-402.54664	58.89521	-429.504558	-0.110017	0.145355	22217.4749
-140.799706	-417.042932	103.147048	-378.386055	-1.635942	-0.617608	22200.68972
-141.562669	-439.931814	148.924813	-367.704577	-1.635942	-0.617608	22212.13416
-127.82934	-455.191069	122.221117	-359.311986	-1.635942	0.145355	22206.79342
-127.82934	-441.457739	120.695191	-359.311986	-0.87298	0.145355	22154.91195
-111.807122	-442.983665	114.591489	-362.363837	-0.87298	-1.380571	22211.3712
-69.081209	-443.746628	142.058148	-347.867545	-0.87298	0.145355	22230.44527
-65.266396	-442.220702	149.687775	-360.074949	-0.87298	-0.617608	22217.4749
-35.510849	-459.005882	164.184067	-350.156434	-0.110017	-0.617608	22225.86749
-40.851588	-465.109584	193.176651	-343.289769	-0.110017	0.908318	22228.15638
-8.807153	-476.554025	176.391471	-357.786061	-0.110017	0.145355	22213.66009
7.215064	-474.265137	219.880347	-316.586073	2.178871	0.145355	22247.99341
22.474319	-471.213286	248.872931	-331.845328	1.415909	-0.617608	22251.80822
17.13358	-446.798479	265.658111	-315.060148	1.415909	0.145355	22231.20823
17.896543	-470.450323	233.613676	-337.94903	-0.87298	0.145355	22230.44527
60.622456	-475.791063	258.028484	-327.267551	0.652946	-0.617608	22238.83786
69.778009	-481.894765	279.391441	-325.741626	0.652946	0.145355	22215.18601
88.852077	-476.554025	255.739596	-338.711993	-0.110017	0.908318	22220.52675
84.274301	-470.450323	278.628478	-343.289769	-0.110017	0.145355	22231.97119
104.874295	-485.709578	285.495142	-337.186067	-0.110017	0.908318	22215.18601
110.215034	-478.079951	256.502558	-316.586073	-0.87298	-1.380571	22221.28971
129.289102	-479.605876	244.295155	-341.000881	-1.635942	-0.617608	22173.98602
133.866879	-480.368839	317.539577	-302.852744	-0.87298	0.908318	22190.7712
168.200202	-476.554025	323.643279	-316.586073	-3.161868	-0.617608	22204.50453
184.985382	-475.791063	328.221056	-302.852744	-0.87298	-0.617608	22207.55638
157.518724	-461.294771	302.280323	-292.934228	0.652946	0.908318	22206.79342
206.348339	-448.324404	316.013652	-278.437936	-0.87298	-0.617608	22210.60823
205.585376	-432.302187	322.880317	-302.852744	-0.110017	0.908318	22225.86749
230.763146	-430.013298	322.880317	-307.43052	-0.87298	-0.617608	22218.23786
248.311289	-439.931814	323.643279	-286.830526	-0.110017	0.145355	22218.23786
230.763146	-391.102199	379.339559	-298.274967	1.415909	1.67128	22227.39341
263.570544	-429.250336	309.90995	-289.882377	-0.110017	-1.380571	22223.5786
271.200171	-398.731826	376.287708	-231.134247	3.704797	0.145355	22241.88971
277.303873	-392.628124	367.895118	-228.845358	2.178871	0.908318	22241.12674
285.696463	-368.976279	394.598814	-261.652756	0.652946	0.908318	22241.88971
285.696463	-344.561472	398.413628	-225.793507	0.652946	0.145355	22229.6823
300.192755	-364.398503	387.732149	-198.326849	0.652946	0.145355	22231.20823
325.370526	-362.872578	394.598814	-191.460184	-1.635942	-1.380571	22228.15638
334.526079	-342.272584	384.680298	-167.045377	-0.110017	-0.617608	22199.16379
346.733482	-330.06518	408.332143	-165.519451	0.652946	0.145355	22208.31935
361.992737	-326.250366	405.280292	-142.630569	0.652946	0.908318	22234.26008
368.096439	-318.620739	390.021037	-136.526867	-0.110017	-0.617608	22213.66009
369.622364	-327.013329	397.650665	-141.867606	-2.398905	-0.617608	22203.74157
394.800135	-290.391118	402.991404	-109.060209	-2.398905	0.145355	22212.13416
405.481613	-298.783708	406.806218	-128.134277	-2.398905	-0.617608	22190.7712
406.244576	-270.554086	393.835851	-131.949091	0.652946	0.145355	22211.3712
406.244576	-268.265198	436.561764	-92.275029	1.415909	0.908318	22227.39341
410.822352	-240.79854	391.546963	-103.71947	-2.398905	-1.380571	22219.00082
407.770501	-240.035577	404.517329	-95.326879	0.652946	-1.380571	22219.76379
427.607533	-226.302248	382.39141	-75.489848	0.652946	0.145355	22231.20823
409.296427	-211.805956	411.383994	-71.675035	-2.398905	-0.617608	22222.81564
454.311228	-174.420782	393.072888	-38.867637	0.652946	-0.617608	22210.60823
423.792719	-159.161527	376.287708	-67.860221	2.941834	0.145355	22240.36378
443.62975	-155.346713	405.280292	-28.186159	0.652946	0.145355	22241.88971
441.340862	-143.902272	403.754367	4.621239	0.652946	0.908318	22224.34156
438.289011	-132.457831	385.443261	-2.245426	0.652946	0.145355	22196.87491
435.23716	-119.487465	389.258075	13.776792	-0.87298	-0.617608	22218.23786
449.733452	-112.6208	361.791416	-6.823202	-0.110017	0.145355	22212.13416
444.392713	-85.917104	370.184006	19.117531	0.652946	-0.617608	22178.5638
434.474197	-77.524514	363.317342	45.821227	-1.635942	-0.617608	22225.10453
447.444564	-69.894887	364.080304	67.184183	1.415909	1.67128	22214.42305
426.84457	-51.583781	370.946969	45.058264	-2.398905	-0.617608	22192.29713
432.948272	-29.457862	335.08772	96.176767	-0.110017	0.145355	22204.50453
439.051974	-13.435644	335.850683	108.384171	-1.635942	-0.617608	22193.06009
436.763085	-5.043054	325.932168	104.569358	-2.398905	-0.617608	22203.74157
431.422346	17.845828	321.354391	126.695277	-1.635942	-0.617608	22188.48232
425.318644	33.105083	324.406242	132.036016	-0.87298	0.908318	22197.63787
423.792719	43.023598	330.509944	139.665643	-0.87298	0.145355	22222.05268
423.029756	62.097667	308.384025	153.398973	-1.635942	-1.380571	22201.45268
416.163091	62.86063	299.228472	143.480457	-0.87298	0.145355	22205.2675
402.429762	79.64581	281.680329	161.0286	1.415909	0.908318	22221.28971
400.140874	94.142102	265.658111	158.739712	-0.110017	-0.617608	22214.42305
405.481613	101.008766	235.902565	148.821196	0.652946	-0.617608	22122.10456
402.429762	110.164319	224.458124	138.902681	2.178871	-0.617608	22109.89715
387.93347	131.527276	269.472925	207.569327	1.415909	0.145355	22241.88971
378.777917	152.890233	241.243304	211.384141	0.652946	-0.617608	22229.6823
386.407545	150.601344	254.976633	226.643395	2.178871	0.145355	22214.42305
382.592731	157.468009	227.509974	186.20637	-0.110017	-0.617608	22203.74157
365.807551	183.408742	214.539608	204.517476	-0.110017	-0.617608	22190.00824
368.096439	194.853183	187.835912	241.139688	-0.110017	0.145355	22195.34898
353.600147	205.534661	194.702577	244.191538	-0.110017	0.908318	22215.18601
342.155706	216.21614	175.628508	252.584129	0.652946	-0.617608	22214.42305
331.474228	239.867985	151.976664	231.221172	0.652946	-1.380571	22170.93417
342.155706	220.793916	174.865546	260.213756	-2.398905	-1.380571	22185.43046
333.763116	252.838351	145.109999	254.873017	-2.398905	-1.380571	22186.19343
333.763116	261.230941	148.924813	251.058203	-0.110017	0.145355	22183.14158
331.474228	268.860569	107.724825	271.658197	-0.110017	1.67128	22192.29713
310.874234	291.749451	101.621123	285.391526	-1.635942	-0.617608	22209.84527
304.770532	305.48278	67.2878	282.339675	-0.87298	-1.380571	22193.82305
306.296457	316.164258	60.421135	291.495228	-0.87298	0.145355	22190.00824
287.222389	329.134625	52.791508	280.050787	-0.110017	-0.617608	22131.26011
263.570544	321.504997	43.635955	301.413744	0.652946	0.145355	22215.18601
272.726097	340.579066	25.324849	289.969303	0.652946	-0.617608	22180.85269
263.570544	363.467948	-38.001058	310.569297	1.415909	-0.617608	22225.10453
249.837215	373.386464	18.458185	325.065589	-0.110017	-0.617608	22214.42305
253.652028	384.067942	13.880408	321.250775	2.941834	0.908318	22216.71194
236.103886	377.96424	-0.615884	344.139657	0.652946	-0.617608	22225.10453
219.318705	380.253128	-18.164027	322.013738	-0.110017	-0.617608	22211.3712
203.296488	391.697569	-41.052909	333.458179	-0.87298	-0.617608	22205.2675
185.748345	411.5346	-87.593636	328.11744	1.415909	0.908318	22206.79342
175.066867	394.74942	-76.149195	340.324843	1.415909	0.145355	22228.91934
168.963165	416.112377	-99.80104	353.29521	1.415909	0.145355	22220.52675
152.940947	404.667936	-124.215847	353.29521	2.178871	0.145355	22228.15638
131.577991	426.030892	-128.030661	328.880402	-0.87298	0.145355	22219.76379
130.052065	415.349414	-164.652872	348.717433	-1.635942	0.145355	22196.11194
110.215034	427.556818	-198.986195	294.547079	-1.635942	-0.617608	22212.89712
110.977997	413.823489	-128.793624	335.747067	-2.398905	0.145355	22215.94897
98.770593	422.216079	-173.808425	331.16929	-1.635942	-1.380571	22106.08234
91.903928	427.556818	-151.682506	328.880402	0.652946	0.145355	22225.10453
73.592823	438.238296	-145.578804	352.532247	0.652946	0.145355	22233.49712
55.281717	438.238296	-159.312133	325.828551	1.415909	0.908318	22217.4749
46.126164	439.764222	-176.097313	347.191508	-0.87298	0.908318	22221.28971
41.548388	443.579035	-200.512121	341.850769	1.415909	1.67128	22231.20823
33.155798	427.556818	-190.593605	344.139657	-0.87298	-0.617608	22212.13416
21.711356	419.92719	-206.615823	358.635949	0.652946	-1.380571	22242.65267
1.111363	430.608669	-212.719525	327.354477	1.415909	1.67128	22245.70452
1.874325	428.319781	-211.956562	344.139657	-0.110017	-0.617608	22230.44527
-20.251594	425.26793	-234.082481	350.243359	1.415909	-1.380571	22231.20823
-22.540482	416.112377	-248.578773	336.51003	-0.110017	-0.617608	22226.63045
-34.747886	410.771638	-268.415805	314.38411	0.652946	0.145355	22219.00082
-59.162694	416.112377	-265.363954	332.695216	0.652946	0.145355	6076.235237
-57.636768	414.586451	-263.838028	322.013738	0.652946	0.145355	20.599994
-66.792321	417.638302	-280.623208	330.406328	0.652946	0.908318	12.970367
-65.266396	402.379048	-293.593575	307.517446	0.652946	1.67128	12.207404
-97.31083	410.771638	-321.823196	304.465595	-1.635942	-0.617608	9.918516
-94.25898	397.038308	-313.430606	279.287824	-0.87298	0.145355	10.681478
-115.621936	393.223495	-369.126886	299.124856	-0.87298	0.145355	9.918516
-130.881191	401.616085	-307.326904	310.569297	-0.87298	0.145355	9.155553
-118.673787	389.408681	-332.504674	303.702632	-1.635942	-0.617608	9.918516
-157.584887	397.038308	-318.008382	283.865601	-0.110017	-0.617608	9.918516
-147.666371	395.512383	-350.81578	295.310042	2.178871	0.908318	9.155553
-168.266365	386.35683	-336.319488	261.739681	-0.110017	-0.617608	10.681478
-183.52562	384.830905	-321.060233	279.287824	-0.110017	-1.380571	9.155553
-204.888576	372.623501	-347.000966	259.450793	0.652946	0.908318	9.155553
-219.384868	366.519799	-353.867631	266.317458	0.652946	0.145355	21782.58614
-227.777458	364.993873	-359.971333	267.843383	2.941834	0.145355	22215.18601
-224.725608	355.075358	-353.104668	215.961917	0.652946	0.145355	22230.44527
-232.355235	363.467948	-353.104668	259.450793	1.415909	0.908318	22233.49712
-244.562639	347.44573	-356.919482	240.376725	2.178871	0.908318	22219.76379
-245.325601	347.44573	-360.734296	234.273023	0.652946	0.145355	22220.52675
-258.295968	358.890172	-382.860215	216.72488	-1.635942	0.145355	22225.10453
-262.110782	323.030923	-395.067619	186.20637	-0.110017	-0.617608	22121.34159
-284.999664	326.845737	-367.60096	190.021184	-0.87298	0.908318	22219.00082
-298.732993	310.823519	-372.178737	175.524892	-1.635942	-0.617608	22226.63045
-303.310769	300.905004	-377.519476	167.132302	-0.87298	-0.617608	22202.21564
-305.599658	304.719817	-371.415774	170.947116	-0.87298	-0.617608	22199.92676
-318.570024	281.830935	-404.986134	106.095283	-3.161868	-0.617608	22210.60823
-330.777428	264.282792	-395.830582	134.324904	-0.87298	-0.617608	22204.50453
-335.355204	257.416128	-378.282439	144.24342	-0.110017	-0.617608	22209.84527
-340.695944	249.7865	-364.549109	119.828612	-1.635942	-1.380571	22225.86749
-374.266304	220.030953	-379.808364	96.93973	-0.110017	0.145355	22223.5786
-353.66631	222.319842	-396.593544	86.258252	-0.87298	0.145355	22219.00082
-367.399639	218.505028	-376.756513	63.36937	-0.87298	-0.617608	22223.5786
-379.607043	206.297624	-394.304656	59.554556	1.415909	1.67128	22228.15638
-377.318155	192.564295	-392.778731	51.924929	2.941834	0.145355	22206.03046
-381.895931	185.69763	-372.941699	58.791593	2.178871	0.145355	22242.65267
-407.836664	188.749481	-399.645395	69.473072	1.415909	0.145355	22233.49712
-424.621845	172.727264	-418.719464	8.436053	2.178871	0.145355	22193.06009
-402.495925	159.756897	-356.919482	38.191599	1.415909	0.908318	22106.08234
-413.177404	142.208754	-327.926898	29.036047	-0.110017	0.145355	22231.20823
-413.177404	131.527276	-331.741712	18.354568	-0.87298	-1.380571	22201.45268
-430.725547	116.268021	-359.20837	-4.534314	-0.87298	-0.617608	22206.79342
-441.407025	105.586543	-331.741712	-6.823202	0.652946	0.908318	22223.5786
-439.881099	92.616176	-326.400973	-12.163941	0.652946	0.145355	22204.50453
-433.777397	69.727294	-319.534308	-28.949121	-0.87298	0.145355	22181.61565
-444.458876	68.201369	-318.771345	-26.660233	-1.635942	0.145355	22201.45268
-466.584795	48.364338	-374.467625	-83.882438	-2.398905	0.145355	22193.06009
-436.829248	27.001381	-348.526892	-119.741687	-1.635942	-0.617608	22175.51195
-467.347758	37.682859	-327.926898	-85.408364	2.178871	0.908318	22207.55638
-455.903317	26.238418	-279.860246	-78.541699	-0.110017	0.908318	22212.89712
-452.851466	11.742126	-278.33432	-87.697252	-0.87298	0.145355	22215.18601
-458.192205	-7.331942	-264.600991	-94.563917	2.178871	0.908318	22203.74157
-450.562578	-17.250458	-282.912097	-96.852805	-0.87298	0.145355	22219.76379
-458.955168	-26.406011	-262.312103	-116.689836	-1.635942	-1.380571	22211.3712
-455.140354	-36.324526	-244.000997	-135.763905	2.178871	0.908318	22196.87491
-454.377391	-48.53193	-298.934314	-168.571302	2.178871	0.145355	21999.26756
-431.488509	-56.92452	-240.949146	-155.600936	1.415909	0.908318	22220.52675
-430.725547	-68.368961	-240.186183	-183.830557	2.178871	0.908318	22237.31193
-451.32554	-98.124508	-241.712109	-171.623153	2.941834	1.67128	22217.4749
-425.384807	-100.413396	-209.667674	-170.86019	1.415909	0.145355	22212.89712
-436.829248	-114.146725	-197.46027	-176.963892	-0.87298	0.145355	22209.08231
-433.014435	-143.139309	-192.882494	-205.956476	0.652946	0.145355	22203.74157
-424.621845	-130.168943	-186.015829	-199.852774	-0.110017	0.145355	22205.2675
-413.940366	-149.243011	-170.756574	-231.897209	0.652946	1.67128	22212.13416
-405.547776	-166.791154	-163.88991	-229.608321	-0.87298	-0.617608	22196.87491
-400.207037	-195.020775	-183.726941	-233.423135	-0.110017	-0.617608	22176.27491
-397.155186	-190.442999	-185.252866	-237.237949	-1.635942	-1.380571	22180.85269
-394.103335	-219.435583	-152.445468	-256.312017	-1.635942	-0.617608	22180.08972
-371.977416	-217.146695	-159.312133	-254.786091	-3.161868	-0.617608	22167.11936
-365.873714	-236.220763	-171.519537	-277.674974	1.415909	0.145355	22200.68972
-357.481124	-246.139279	-112.008443	-259.363868	-0.110017	-0.617608	22219.76379
-344.510757	-256.820757	-124.97881	-281.489787	-0.87298	0.145355	22194.58602
-327.725577	-262.924459	-99.038077	-275.386085	1.415909	0.145355	21990.112
-338.407055	-272.842975	-86.830673	-286.830526	-0.110017	0.145355	22225.86749
-313.229285	-284.287416	-73.860307	-289.119415	-1.635942	-1.380571	22200.68972
-313.229285	-297.257782	-46.393648	-302.852744	-0.87298	-0.617608	22202.97861
-284.999664	-304.88741	-47.156611	-302.852744	2.178871	0.145355	22223.5786
-304.073732	-308.702223	-40.289946	-311.245334	2.178871	0.908318	22190.7712
-299.495956	-321.67259	-37.238095	-375.334204	2.178871	-0.617608	22196.11194
-277.370036	-339.220733	-53.260313	-390.593459	0.652946	0.145355	22231.20823
-255.244117	-346.85036	8.539669	-324.978663	-0.110017	-0.617608	22198.40083
-259.821893	-346.087397	24.561886	-321.926812	-0.87298	0.145355	22186.19343
-243.799676	-356.768876	9.302632	-318.111999	-0.110017	0.908318	22224.34156
-210.229316	-378.131832	30.665588	-331.082365	-1.635942	-0.617608	22230.44527
-228.540421	-375.079981	40.584104	-339.474955	1.415909	0.908318	22219.00082
-192.681173	-392.628124	38.295216	-353.208285	1.415909	-0.617608	22228.15638
-189.629322	-414.754044	52.028545	-393.64531	-0.87298	0.145355	22210.60823
-171.318216	-410.176267	55.080396	-373.045316	-0.87298	0.145355	22199.92676
-165.977477	-395.679975	68.050762	-419.586043	-1.635942	0.145355	22206.03046
-150.718222	-441.457739	10.065594	-464.600844	-0.87298	0.145355	22132.78604
-116.384899	-420.094783	131.37667	-373.045316	1.415909	0.908318	22200.68972
-104.940458	-430.013298	142.821111	-349.393471	-1.635942	-0.617608	22225.86749
-89.681203	-441.457739	154.265552	-341.000881	0.652946	0.145355	22231.97119
-71.370097	-441.457739	153.502589	-366.178651	1.415909	-0.617608	22215.18601
-79.762688	-448.324404	135.191483	-374.571241	-1.635942	0.145355	22221.28971
-63.74047	-452.139218	168.761844	-360.837912	0.652946	0.145355	22227.39341
-27.118259	-452.902181	172.576657	-344.815694	-0.87298	-2.143533	22234.26008
-35.510849	-461.294771	185.547024	-341.000881	2.178871	0.145355	22242.65267
4.163214	-471.976249	225.984049	-324.215701	2.941834	0.145355	22247.99341
-0.414563	-482.657727	224.458124	-332.608291	3.704797	1.67128	22234.26008
30.866909	-473.502174	239.717378	-318.111999	-0.110017	0.145355	22225.10453
33.155798	-472.739212	250.398857	-322.689775	-0.110017	-0.617608	22228.15638
40.022462	-464.346622	274.813664	-333.371253	-0.110017	0.908318	22223.5786
56.04468	-483.42069	245.82108	-321.16385	-0.110017	0.908318	22221.28971
72.066897	-462.057733	279.391441	-364.652726	-0.110017	0.145355	22230.44527
97.244667	-462.057733	261.080335	-317.349036	0.652946	0.908318	22225.10453
96.481705	-479.605876	271.761813	-348.630508	-1.635942	-0.617608	22120.57863
104.111332	-465.872547	283.969217	-327.267551	-0.110017	0.145355	22206.03046
131.577991	-477.316988	290.835882	-337.186067	-3.161868	-1.380571	22211.3712
155.229835	-457.479957	219.880347	-378.386055	-0.87298	0.145355	22189.24528
132.340953	-463.583659	282.443292	-357.786061	-2.398905	-0.617608	22212.13416
168.963165	-459.768845	290.835882	-321.16385	-0.87298	0.145355	22223.5786
183.459457	-459.005882	332.035869	-282.25275	2.941834	2.434243	22214.42305
188.800196	-454.428106	325.169205	-289.882377	0.652946	0.145355	22225.10453
195.66686	-459.005882	345.769199	-263.178682	-0.87298	0.145355	22229.6823
243.733513	-432.302187	304.569211	-270.045346	-0.87298	-0.617608	22213.66009
229.237221	-435.354038	354.161789	-284.541638	2.178871	0.908318	22223.5786
257.466842	-409.413305	371.709932	-253.260166	2.178871	-0.617608	22254.09711
245.259438	-404.835528	361.028453	-250.971278	2.178871	0.908318	22228.91934
260.518693	-417.042932	338.139571	-291.408303	0.652946	-0.617608	22226.63045
269.674246	-373.554056	335.08772	-251.734241	2.178871	0.145355	22241.88971
279.592762	-390.339236	362.554379	-232.660172	-0.110017	0.145355	22221.28971
290.27424	-380.420721	379.339559	-225.793507	-0.87298	0.145355	22218.23786
303.244606	-363.63554	375.524745	-216.637955	0.652946	0.145355	22214.42305
322.318675	-381.183683	391.546963	-210.534253	2.178871	1.67128	22202.21564
345.207557	-354.479987	393.072888	-183.830557	-0.110017	0.145355	22220.52675
337.57793	-331.591105	396.887702	-179.252781	-0.87298	-1.380571	22225.10453
344.444594	-333.117031	394.598814	-150.260197	0.652946	0.908318	22209.08231
365.807551	-327.776292	412.146957	-141.867606	-3.161868	-0.617608	22199.16379
361.992737	-318.620739	400.702516	-152.549085	-1.635942	-0.617608	22202.97861
376.489029	-314.805925	361.791416	-142.630569	-3.161868	-1.380571	22216.71194
400.140874	-292.680006	361.028453	-154.837973	-2.398905	-0.617608	22212.89712
400.140874	-271.317049	383.154373	-118.215762	-0.110017	0.908318	22230.44527
403.192725	-263.687422	425.117323	-96.089842	-1.635942	0.145355	22230.44527
415.400129	-249.19113	399.939553	-95.326879	-0.110017	0.145355	22216.71194
417.689017	-243.087428	419.776584	-86.934289	0.652946	0.145355	22225.10453
430.659383	-240.79854	402.228441	-73.963923	0.652946	0.145355	22225.86749
436.763085	-211.042993	379.339559	-80.830587	2.941834	0.908318	22225.86749
426.081607	-183.576334	423.591398	-40.393562	-0.110017	0.145355	22240.36378
440.577899	-166.028191	423.591398	-61.756519	-0.110017	-0.617608	22223.5786
451.259377	-163.739303	352.635863	-73.963923	-0.110017	-0.617608	22110.66012
458.126042	-166.791154	405.280292	-40.393562	-0.110017	0.145355	22209.08231
431.422346	-142.376347	380.102522	-6.060239	1.415909	0.145355	22223.5786
445.918638	-129.40598	380.102522	7.67309	-0.87298	-0.617608	22189.24528
447.444564	-118.724502	377.813634	36.665674	-1.635942	-0.617608	22215.94897
441.340862	-106.517098	380.865485	17.591606	-2.398905	-1.380571	22225.10453
428.370495	-85.917104	367.132155	29.036047	-0.110017	-1.380571	22182.37861
440.577899	-75.235626	343.48031	45.821227	-1.635942	-0.617608	22187.71935
442.866787	-50.820818	367.895118	53.450854	-1.635942	0.145355	22206.03046
426.84457	-64.554147	331.272907	67.184183	-1.635942	-0.617608	22194.58602
443.62975	-18.013421	325.169205	83.969364	-0.110017	0.145355	22178.5638
428.370495	-9.62083	301.51736	64.132333	-2.398905	-1.380571	22211.3712
423.792719	-7.331942	324.406242	90.073066	2.178871	0.908318	22225.86749
435.23716	33.105083	308.384025	123.643426	0.652946	0.145355	22198.40083
432.948272	36.156934	325.169205	133.561942	-0.87298	-2.143533	22220.52675
426.081607	43.786561	325.932168	142.717494	0.652946	0.145355	22230.44527
417.689017	41.497673	348.82105	146.532308	-0.110017	0.145355	22195.34898
405.481613	74.305071	299.991434	173.998967	2.178871	0.145355	22193.82305
410.822352	82.697661	280.917366	149.584159	0.652946	0.145355	22111.42308
396.32606	90.327288	295.413658	180.865631	0.652946	-0.617608	22225.10453
384.881619	102.534692	277.102552	199.176737	2.178871	0.908318	22206.03046
393.274209	107.112468	254.976633	197.650811	-0.110017	-0.617608	22225.86749
395.563098	141.445792	265.658111	181.628594	-0.87298	0.145355	22192.29713
379.54088	156.705046	234.376639	172.473041	-0.110017	0.145355	22189.24528
374.963104	158.230972	258.791447	219.776731	-1.635942	0.145355	22209.08231
375.726066	181.119854	209.961832	218.250805	0.652946	-0.617608	22205.2675
361.229774	208.586512	235.902565	252.584129	-0.87298	0.145355	22212.89712
340.62978	207.82355	194.702577	217.487843	0.652946	0.145355	22199.92676
338.340892	215.453177	155.791477	230.458209	-0.87298	0.145355	22179.32676
354.36311	234.527245	185.547024	257.161905	-2.398905	0.145355	22170.93417
355.889035	229.949469	155.791477	230.458209	-1.635942	-0.617608	22167.11936
323.081638	229.949469	162.658142	270.132272	-0.87298	-0.617608	22182.37861
304.770532	278.779084	167.998881	257.924868	-0.110017	0.145355	22194.58602
313.926085	273.438345	81.021129	197.650811	0.652946	0.145355	22212.13416
315.45201	284.119823	87.887794	276.235973	-0.87298	-0.617608	22193.06009
301.718681	290.223525	97.043346	283.102638	-0.87298	0.145355	22120.57863
294.089054	307.771668	70.339651	291.495228	-0.87298	0.908318	22219.76379
303.244606	309.297594	86.361868	293.021154	-1.635942	0.908318	22186.95639
298.66683	339.816103	64.998912	312.095222	2.178871	-0.617608	22219.00082
268.14832	334.475364	49.739657	290.732265	1.415909	0.145355	22207.55638
263.570544	351.260544	21.510036	289.969303	3.704797	0.908318	22211.3712
261.281656	376.438314	2.435967	296.073005	2.178871	0.145355	22209.84527
246.785364	359.653134	7.013744	285.391526	0.652946	0.908318	22214.42305
228.474258	372.623501	7.776706	317.435961	-0.87298	0.145355	22201.45268
221.607594	385.593867	-43.341797	299.887818	-1.635942	-0.617608	22195.34898
209.40019	390.934606	-21.97884	330.406328	-0.110017	-0.617608	22222.81564
195.66686	378.727203	-27.31958	331.16929	-3.161868	-1.380571	22228.91934
191.852047	390.934606	-53.260313	334.984104	0.652946	0.908318	22214.42305
167.437239	419.164228	-83.015859	345.665582	-0.110017	0.145355	22206.79342
154.466873	409.245712	-111.245481	334.221141	-1.635942	0.145355	22212.13416
151.415022	414.586451	-139.475102	321.250775	-3.161868	-0.617608	22199.16379
132.340953	420.690153	-122.689922	318.961887	0.652946	0.908318	22206.79342
111.740959	415.349414	-186.778792	309.043371	-0.110017	0.145355	22090.06012
103.348369	419.164228	-141.001027	339.561881	-1.635942	-1.380571	22216.71194
90.378003	418.401265	-157.023245	360.161874	-0.87298	-0.617608	22221.28971
87.326152	440.527184	-147.867692	352.532247	-0.110017	0.145355	22230.44527
85.800226	441.290147	-152.445468	343.376694	-0.110017	0.145355	22221.28971
62.911344	421.453116	-153.971394	343.376694	-0.87298	0.145355	22219.00082
65.200232	447.393849	-163.126947	345.665582	1.415909	-0.617608	22233.49712
42.31135	451.208663	-203.563972	348.717433	2.178871	0.145355	22250.2823
33.91876	439.001259	-201.275084	347.954471	-0.110017	0.145355	22231.20823
27.815058	444.341998	-192.882494	328.880402	2.178871	1.67128	22237.31193
17.13358	444.341998	-240.186183	354.058173	1.415909	0.145355	22235.786
9.503953	424.504967	-198.986195	352.532247	0.652946	0.145355	22219.00082
-33.984923	415.349414	-271.467655	301.413744	-1.635942	-0.617608	22220.52675
-11.859004	436.712371	-231.03063	338.798918	1.415909	0.908318	22231.20823
-27.881221	429.845706	-227.978779	347.954471	-0.87298	-0.617608	22217.4749
[truncated: 28,725 more rows]
