# Supplementary material for: Dynamic analysis of slant cracked rotor system considering nonlinear oil film force
Source: PLoS One. 2024 Jan 25;19(1):e0294293. doi: 10.1371/journal.pone.0294293 (PMC10810477; doi:10.1371/journal.pone.0294293)
Supplement: S1 File — These data were measured by two eddy current sensors, model WT0150. (ZIP) [file pone.0294293.s001.zip › 2021.3.18 Test data for plain bearings/2021.3.18 (P=0.2Mpa, Z=8.1g Non-monitoring disk clockwise162°+4.0g)/1600.csv]

1024	30720	7	0	3
8	8	8	8	10	10	1
3	3	3	3	1	1	4
2	1	4	3	0	0	0
0	0	0	0	0.000037	-0.000027	20714.15234
464.986101	-450.34864	745.298908	-430.536147	1.285933	2.476185	22215.94897
540.519411	-369.47459	763.610014	-322.958401	0.52297	0.950259	22225.10453
580.193474	-258.08203	813.202591	-219.195469	-0.239993	0.187296	22230.44527
594.689766	-149.741321	808.624815	-36.084412	-1.002956	-0.575666	22215.94897
606.134207	-49.793203	802.521113	138.634054	-0.239993	-1.338629	22222.81564
603.845319	51.680841	796.417411	258.419204	1.285933	1.713222	22231.97119
578.667548	156.206736	760.558163	393.463609	3.574821	2.476185	22238.83786
546.623113	269.125221	681.210038	508.670982	2.811858	-0.575666	22241.88971
483.297206	382.043706	521.750826	512.485796	0.52297	-1.338629	22201.45268
457.356473	438.502949	443.165664	709.330182	0.52297	-2.101592	22215.94897
410.052783	507.169595	360.765688	766.552387	-0.239993	-1.338629	22223.5786
324.600957	559.051061	206.647216	823.011629	-1.002956	0.187296	22215.18601
228.467652	615.510304	84.573178	877.944947	1.285933	0.187296	22206.03046
123.941757	628.48067	-13.849015	890.15235	-0.239993	0.950259	22212.13416
58.326962	613.984378	-145.078606	857.344953	-1.765918	-0.575666	22219.00082
-39.332269	612.458453	-295.382265	842.848661	-1.002956	0.950259	409.71099
-140.806313	581.939943	-410.589639	803.174598	-2.528881	1.713222	16.78518
-236.176655	553.710322	-518.930347	730.693138	-0.239993	1.713222	11.444441
-333.835885	496.488117	-604.382174	587.256144	-0.239993	0.187296	22066.40828
-384.954388	448.421464	-759.263609	477.38951	0.52297	0.950259	22195.34898
-464.302513	375.177042	-782.152491	370.574726	1.285933	1.713222	22216.71194
-524.576569	290.488178	-866.078392	201.196999	0.52297	-0.575666	22223.5786
-587.902476	195.117836	-825.641367	93.619253	-0.239993	-0.575666	22217.4749
-633.680241	103.562307	-809.61915	-13.958493	-1.002956	-0.575666	22225.86749
-630.62839	8.191965	-761.552498	-162.736227	2.811858	0.950259	22231.97119
-614.606172	-100.148743	-698.22659	-322.195439	0.52297	0.950259	22216.71194
-602.398768	-193.99316	-644.819199	-446.558365	2.048895	-1.338629	22249.51933
-550.517302	-300.044981	-585.308105	-585.417583	0.52297	-2.101592	22249.51933
-487.954358	-378.630142	-538.004416	-718.173099	0.52297	0.187296	22196.11194
-435.309929	-452.637528	-335.81929	-763.187901	-1.002956	1.713222	22215.18601
-379.613649	-525.881951	-269.441532	-859.321205	2.048895	0.950259	22224.34156
-252.198872	-596.837485	-116.086022	-898.995268	0.52297	-0.575666	22205.2675
-150.724828	-638.037473	11.328755	-889.839715	-1.002956	-1.338629	22201.45268
-56.880412	-666.267094	183.758333	-863.898982	0.52297	0.187296	22220.52675
60.61585	-667.79302	293.624968	-854.743429	-1.002956	0.950259	22201.45268
165.904708	-670.844871	446.980478	-804.387888	-1.765918	0.187296	22222.81564
258.986162	-618.200442	526.328602	-730.380503	-1.765918	0.950259	22222.05268
346.726876	-579.289342	611.780429	-615.936092	-2.528881	-0.575666	22193.06009
410.052783	-500.70418	646.113752	-562.528701	-1.765918	-2.101592	22204.50453
494.741647	-416.778279	757.506312	-402.306526	1.285933	-0.575666	22218.23786
523.734231	-342.007931	681.210038	-331.350991	-1.002956	0.187296	22201.45268
593.16384	-213.830191	775.054455	-165.025115	-1.765918	-1.338629	22220.52675
591.637915	-124.563551	779.632231	-13.19553	1.285933	0.950259	22232.73415
606.89717	-0.963588	788.787784	190.515521	1.285933	0.187296	22224.34156
578.667548	105.088233	772.002604	340.056217	0.52297	-0.575666	22221.28971
571.037921	210.37709	727.750765	452.974702	-0.239993	0.950259	22229.6823
506.949051	304.98447	620.173019	554.448746	2.048895	0.950259	22215.18601
492.452759	416.377029	523.276751	652.107976	3.574821	3.239147	22236.54897
434.467591	476.651086	410.358266	745.18943	2.048895	2.476185	22235.786
362.749094	534.636254	275.313862	815.382002	2.811858	0.187296	22206.79342
271.193565	585.754757	133.402793	852.004213	0.52297	-0.575666	22210.60823
177.349149	607.880676	-7.745313	860.396804	-0.239993	-2.101592	22215.18601
82.741769	620.851043	-91.671215	877.944947	-1.002956	-1.338629	22211.3712
1.867719	612.458453	-272.493383	854.293102	-0.239993	0.950259	22206.79342
-94.265586	603.3029	-339.634104	843.611623	-1.002956	-0.575666	27.466659
-166.747046	591.095496	-509.774794	762.737573	-1.002956	-1.338629	13.733329
-268.22109	533.873291	-577.678478	687.967225	-1.765918	-0.575666	20042.26814
-351.384028	487.332564	-670.759932	593.359846	-3.291844	-1.338629	22178.5638
-435.309929	416.377029	-785.967305	436.952485	0.52297	0.950259	22202.97861
-512.369165	317.191874	-859.974691	217.982179	-1.002956	0.187296	22184.6675
-556.621004	221.821532	-898.88579	130.241464	-1.765918	-1.338629	22206.03046
-616.89506	140.947481	-868.367281	11.219277	-1.002956	0.950259	22222.05268
-651.991346	46.340102	-837.848771	-156.632525	1.285933	0.950259	22216.71194
-642.072831	-43.689501	-762.31546	-221.484357	-0.239993	-0.575666	22223.5786
-621.472837	-138.29688	-684.493261	-369.499128	2.048895	1.713222	22233.49712
-577.220998	-241.29685	-613.537727	-509.884272	1.285933	0.187296	22213.66009
-537.546936	-316.830161	-534.189602	-616.699055	2.811858	0.950259	22200.68972
-479.561768	-413.726428	-409.826676	-693.758291	2.811858	0.950259	22247.99341
-394.109941	-508.333808	-298.434116	-796.758261	2.048895	0.187296	22217.4749
-311.709966	-566.318976	-167.204525	-873.817497	2.811858	0.187296	22204.50453
-217.102586	-607.518963	-58.863817	-915.017485	1.285933	1.713222	22219.00082
-130.124834	-673.896722	100.595395	-915.017485	1.285933	0.187296	22212.89712
-4.235983	-686.104125	214.276843	-902.047119	-0.239993	-0.575666	22211.3712
103.341763	-675.422647	297.439781	-859.321205	-1.002956	-1.338629	22205.2675
213.97136	-631.170808	488.180466	-744.876795	-0.239993	0.187296	22220.52675
304.000963	-589.970821	582.787845	-680.024962	1.285933	0.187296	22221.28971
410.052783	-539.61528	670.52856	-597.624987	-1.002956	1.713222	22228.91934
468.800914	-465.607894	755.217423	-449.610216	-2.528881	0.187296	22210.60823
519.156455	-385.496807	771.239641	-322.958401	0.52297	0.950259	22200.68972
572.563846	-271.815359	794.891486	-232.928798	-1.765918	0.950259	22207.55638
595.452729	-158.133911	811.676666	-57.447369	-0.239993	0.950259	22215.94897
614.526797	-60.474681	790.313709	107.352582	-1.002956	-0.575666	22207.55638
577.141623	67.703059	702.572995	240.108098	0.52297	0.950259	22228.15638
581.719399	165.362289	721.647063	369.811764	-1.002956	0.950259	22230.44527
545.097188	272.940035	673.580411	498.752466	-0.239993	-0.575666	22219.00082
513.052753	355.34001	567.52859	608.6191	-1.002956	-2.101592	22223.5786
445.149069	443.843688	488.943428	709.330182	1.285933	-1.338629	22214.42305
411.578709	525.480701	359.239763	792.49312	0.52297	-1.338629	22199.16379
326.126882	568.206614	215.802768	843.611623	1.285933	-0.575666	22233.49712
236.860242	620.851043	107.46206	880.233835	1.285933	0.187296	22230.44527
117.838055	615.510304	-39.789748	882.522723	3.574821	0.950259	22196.87491
49.934372	614.747341	-164.915637	838.270884	1.285933	0.187296	22212.89712
-33.991529	592.621422	-286.226712	787.152381	-2.528881	-2.101592	1052.125614
-150.724828	584.991794	-443.397036	806.226449	-1.002956	1.713222	16.022217
-230.835916	563.628838	-563.182186	737.559803	-1.002956	1.713222	12.970367
-314.761817	520.139962	-624.982168	634.559833	-1.002956	0.950259	21918.39351
-395.635867	457.577017	-708.908069	526.219125	0.52297	0.187296	22198.40083
-462.013625	398.828886	-785.204342	402.619161	-1.765918	-0.575666	22216.71194
-530.680271	297.354842	-817.248777	234.767359	-4.054807	-1.338629	22203.74157
-594.006178	189.014134	-805.041374	108.878508	-2.528881	0.187296	22190.7712
-625.287651	111.191935	-811.908038	-23.114046	-1.765918	0.187296	22198.40083
-651.228384	12.006779	-826.40433	-188.67696	-1.002956	0.950259	22219.00082
-639.783943	-96.33393	-766.893237	-364.921352	0.52297	0.950259	22207.55638
-639.02098	-171.104278	-650.922901	-469.447247	0.52297	-0.575666	22223.5786
-563.487669	-287.837577	-623.456242	-598.387949	1.285933	0.187296	22216.71194
-514.658054	-374.815329	-513.589608	-702.913844	1.285933	0.950259	22218.23786
-431.495115	-462.556043	-351.078545	-762.424938	-0.239993	0.187296	22214.42305
-375.798836	-515.200472	-262.574868	-818.121218	2.048895	0.950259	22209.84527
-254.48776	-584.630081	-119.137873	-898.232305	0.52297	-1.338629	22227.39341
-139.280387	-652.533765	5.988016	-903.573044	0.52297	0.187296	22222.05268
-50.013747	-689.918939	144.084271	-903.573044	2.811858	1.713222	22206.03046
43.83067	-656.348579	278.365713	-892.891566	-0.239993	0.950259	22206.03046
171.245447	-642.615249	414.17308	-808.202702	0.52297	1.713222	22228.91934
262.800975	-602.941187	516.410087	-747.165683	0.52297	-0.575666	22227.39341
352.830578	-554.111572	604.150802	-657.899043	-0.239993	-1.338629	22226.63045
424.549075	-494.600478	714.017436	-489.284278	-1.002956	-1.338629	22217.4749
497.030535	-412.963466	788.787784	-397.72875	1.285933	-0.575666	22228.91934
538.993486	-325.222751	795.654448	-270.313973	0.52297	1.713222	22226.63045
593.16384	-224.51167	822.358144	-128.402903	-2.528881	-0.575666	22200.68972
592.400878	-122.274663	810.913703	25.715569	-2.528881	-0.575666	22205.2675
587.060138	15.821593	790.313709	187.46367	-2.528881	-0.575666	22215.94897
584.008287	91.354904	755.980386	296.567341	-1.765918	-0.575666	22205.2675
572.563846	196.643761	702.572995	417.878416	-1.765918	-0.575666	22215.18601
535.178672	310.325209	550.74341	496.463578	1.285933	0.950259	22225.10453
497.030535	419.42888	498.098981	642.952424	0.52297	2.476185	22182.37861
422.260187	486.569601	406.543453	729.167213	-1.002956	0.187296	22219.00082
344.437988	549.895508	234.876837	777.233865	1.285933	0.187296	22219.76379
294.082447	605.591788	152.476861	846.663474	-0.239993	0.950259	22196.11194
188.030627	632.295484	55.580594	870.315319	2.048895	0.950259	22225.10453
104.867689	637.636223	-89.382326	887.100499	3.574821	1.713222	22239.60082
33.912154	626.954745	-239.685985	849.715325	2.811858	0.187296	22206.03046
-84.34707	608.643639	-342.685955	835.981996	3.574821	-0.575666	33.57036
-172.850748	584.228832	-456.367403	774.944977	0.52297	-0.575666	12.207404
-276.61368	541.502918	-556.315521	678.811672	-1.765918	-2.101592	19291.5128
-362.065506	501.065893	-713.485845	580.389479	-1.765918	0.950259	22191.53417
-433.784004	423.243694	-727.219174	475.100621	-1.765918	0.187296	22219.76379
-501.687687	335.502979	-792.83397	296.567341	-2.528881	-1.338629	22208.31935
-560.435818	245.473376	-898.88579	173.73034	0.52297	0.950259	22219.76379
-578.746924	170.703028	-805.804336	35.634085	0.52297	0.950259	22229.6823
-628.339501	32.606773	-798.174709	-111.617723	1.285933	1.713222	22199.92676
-649.702458	-40.63765	-764.604348	-255.817681	-1.765918	1.713222	22201.45268
-603.161731	-135.245029	-721.115472	-363.395426	-2.528881	0.950259	22209.08231
-594.769141	-239.007962	-690.596963	-543.454632	-0.239993	0.950259	22205.2675
-544.4136	-341.244968	-566.234037	-675.447186	-1.002956	-0.575666	22204.50453
-468.117327	-421.356056	-422.797042	-724.276801	-0.239993	-0.575666	22205.2675
-394.109941	-518.252323	-313.693371	-834.906398	-1.002956	-1.338629	22205.2675
-304.843301	-554.874535	-208.404513	-911.202672	-1.765918	-1.338629	22204.50453
-215.576661	-616.674516	-38.263823	-879.158237	0.52297	0.187296	22215.18601
-114.86558	-670.081908	89.913917	-908.913783	-1.002956	0.187296	22199.92676
11.023272	-663.978206	239.454613	-881.447125	2.811858	1.713222	22222.81564
94.18621	-653.296728	382.891608	-851.691578	3.574821	0.950259	22245.70452
213.97136	-631.933771	470.632323	-763.187901	0.52297	-1.338629	22244.94156
305.526888	-594.548597	572.869329	-674.684223	1.285933	0.950259	22228.15638
369.615758	-537.326392	631.61746	-593.810173	1.285933	1.713222	22236.54897
468.800914	-456.452342	728.513728	-441.980588	-1.002956	0.950259	22228.91934
522.971269	-379.393105	796.417411	-339.743582	0.52297	0.187296	22214.42305
572.563846	-275.630173	820.832219	-227.588059	-0.239993	-0.575666	22224.34156
604.608281	-160.4228	819.306293	-64.314034	-0.239993	-0.575666	22232.73415
608.423095	-73.445048	787.261858	89.041477	2.048895	1.713222	22218.23786
597.741617	57.784543	808.624815	274.441422	-1.765918	1.713222	22209.84527
579.430511	153.917848	743.01002	373.626577	-1.765918	0.187296	22212.13416
546.623113	247.762265	691.891516	509.433945	-1.765918	-1.338629	22196.11194
531.363859	356.102973	549.980447	603.278361	-1.002956	-0.575666	22191.53417
458.882399	434.688135	451.558254	688.730188	2.048895	-0.575666	22218.23786
393.267603	512.510334	366.106428	781.048679	0.52297	0.187296	22202.97861
316.97133	581.176981	193.676849	828.352369	0.52297	0.187296	22196.11194
237.623205	594.147347	76.180588	821.485704	0.52297	-0.575666	22215.18601
143.778788	626.954745	-18.426792	883.285686	-0.239993	-1.338629	22204.50453
39.252893	627.717708	-177.123041	887.100499	0.52297	-0.575666	22196.87491
-23.310051	620.851043	-289.278563	855.819027	2.048895	0.187296	1603.747673
-119.443356	604.065863	-406.774825	811.567188	1.285933	0.187296	18.311106
-243.043319	557.525136	-496.041465	724.589436	3.574821	1.713222	10.681478
-295.687748	525.480701	-633.374758	646.767237	2.811858	1.713222	22016.8157
-359.013655	476.651086	-691.359926	526.982088	2.048895	0.950259	22221.28971
-469.643252	388.910371	-760.789535	384.308056	-0.239993	0.187296	22217.4749
-513.895091	280.569662	-853.870989	179.07108	-1.002956	-0.575666	22219.00082
-596.295067	196.643761	-818.774703	103.537769	-1.002956	0.187296	22223.5786
-624.524688	117.295637	-814.196926	-13.19553	1.285933	0.187296	22220.52675
-651.228384	20.399369	-789.782119	-197.06955	2.048895	0.950259	22230.44527
-638.258017	-81.074675	-729.508063	-306.936184	-1.765918	-2.101592	22226.63045
-608.50247	-191.704272	-679.152522	-435.113924	-2.528881	-1.338629	22194.58602
-568.065445	-274.86721	-608.95995	-590.758322	-0.239993	0.950259	22205.2675
-530.680271	-370.237552	-523.508124	-683.839776	-3.291844	0.950259	22185.43046
-446.75437	-461.030118	-362.522986	-771.580491	-1.002956	0.187296	22197.63787
-381.139575	-533.511578	-284.700787	-860.084168	-0.239993	0.950259	22207.55638
-265.169239	-601.415262	-126.004538	-904.336007	0.52297	0.187296	22203.74157
-158.354456	-634.222659	-32.160121	-931.039703	-1.765918	-0.575666	22199.92676
-53.828561	-660.926355	105.936134	-899.75823	-0.239993	-1.338629	22211.3712
30.09734	-666.267094	274.550899	-860.084168	-0.239993	0.950259	22215.94897
148.356565	-660.163392	418.750856	-812.017516	-1.765918	0.950259	22214.42305
260.512087	-620.48933	548.454522	-716.647174	3.574821	0.950259	22250.2823
328.415771	-538.089354	630.091535	-659.424968	-1.002956	-0.575666	22251.80822
411.578709	-490.022702	689.602628	-538.876856	2.048895	-0.575666	22229.6823
504.660163	-406.859764	752.928535	-372.550979	0.52297	-2.101592	22236.54897
561.119405	-316.067198	798.706299	-290.151004	2.048895	-0.575666	22243.41563
594.689766	-216.882042	807.861852	-127.639941	0.52297	0.950259	22212.13416
606.134207	-99.385781	821.595182	38.685936	2.048895	0.187296	22222.05268
600.030505	-7.830252	778.106306	174.493303	-0.239993	-1.338629	22231.97119
582.482362	110.428972	777.343343	323.271037	-0.239993	-1.338629	22216.71194
561.882368	214.191904	723.172988	442.293224	0.52297	2.476185	22224.34156
521.445343	298.117805	637.721162	535.374678	-1.002956	0.950259	22206.03046
490.163871	372.125191	523.276751	653.633902	-1.765918	1.713222	22191.53417
414.63056	478.177011	416.461968	729.930176	-1.765918	0.187296	22180.85269
376.482423	542.265881	285.232377	812.330151	-0.239993	-1.338629	22205.2675
278.823193	595.673273	131.113905	832.167182	-1.765918	-2.101592	22193.82305
176.586186	616.273267	30.402823	851.241251	2.811858	0.950259	22205.2675
87.319546	629.243633	-112.271208	856.58199	0.52297	0.187296	22196.87491
8.734384	630.769559	-245.789687	830.641257	-0.239993	-0.575666	22201.45268
-88.924846	602.539937	-351.841508	835.219033	2.048895	-0.575666	26.703696
-159.117418	569.73254	-483.071099	782.574604	-0.239993	-0.575666	13.733329
-273.561829	550.658471	-549.448857	680.337598	2.048895	-1.338629	18350.77975
-350.621065	491.147378	-645.582162	591.070957	3.574821	0.187296	22212.13416
-433.784004	430.110359	-715.011771	485.019137	1.285933	1.713222	22237.31193
-494.05806	355.34001	-793.596932	270.626608	2.048895	1.713222	22228.91934
-549.75434	249.28819	-849.293212	187.46367	1.285933	0.950259	22227.39341
-598.583955	160.784513	-817.248777	63.863706	-1.002956	-0.575666	22228.91934
-649.702458	70.75491	-814.196926	-84.151065	1.285933	0.950259	22225.10453
-640.546905	-45.978389	-760.026572	-226.062134	-1.002956	0.187296	22215.94897
-626.813576	-134.482067	-676.100671	-367.973203	2.048895	2.476185	22228.15638
-594.006178	-232.141297	-644.056236	-500.728719	1.285933	2.476185	22209.08231
-538.309899	-334.378304	-546.397006	-635.010161	0.52297	-0.575666	22195.34898
-492.532134	-418.304205	-435.767409	-718.936062	-4.054807	-1.338629	22197.63787
-413.18401	-486.207888	-325.137812	-782.261969	-1.002956	-0.575666	22202.97861
-333.835885	-545.718982	-179.411929	-856.269354	-1.002956	0.187296	22169.40825
-205.658145	-622.778218	-64.204556	-935.617479	-1.765918	-0.575666	22196.87491
-107.998915	-658.637467	99.832432	-907.387858	-1.765918	0.187296	22212.13416
-11.102647	-667.030057	187.573147	-891.36564	0.52297	-0.575666	22180.85269
99.52695	-668.555982	356.187912	-850.165653	1.285933	-0.575666	22216.71194
198.712105	-654.822653	450.795291	-749.454571	2.811858	0.950259	22226.63045
300.949112	-597.600448	524.039714	-717.410136	-1.002956	0.187296	22206.03046
376.482423	-532.748615	641.535976	-603.728689	1.285933	2.476185	22222.81564
468.037951	-452.637528	752.928535	-431.29911	2.048895	1.713222	22256.386
522.208306	-361.081999	786.498896	-326.773215	1.285933	0.950259	22235.786
591.637915	-268.000546	784.97297	-208.513991	0.52297	0.187296	22237.31193
597.741617	-163.474651	823.88407	-42.951077	2.811858	-1.338629	22243.41563
617.578648	-45.215426	784.210007	134.819241	1.285933	0.950259	22228.15638
586.297176	47.866028	806.335927	259.94513	1.285933	2.476185	22220.52675
573.326809	154.680811	758.269274	391.937683	0.52297	0.950259	22230.44527
559.59348	259.969668	669.765597	509.433945	2.811858	0.187296	22219.00082
511.526827	339.317793	597.284137	610.145026	0.52297	-1.338629	22217.4749
443.623144	434.688135	446.217515	683.389449	-1.002956	-2.864555	22196.11194
394.030566	517.088111	349.321247	763.500536	-1.765918	-0.575666	22195.34898
322.312069	556.762173	228.773135	855.056064	-4.054807	-0.575666	22191.53417
237.623205	607.117714	92.965768	846.663474	-1.765918	0.187296	22187.71935
134.623235	620.08808	-21.478643	872.604207	-0.239993	-0.575666	22201.45268
53.749185	639.162149	-171.782302	850.478288	-0.239993	-0.575666	22186.95639
-36.280418	613.984378	-286.226712	832.930145	1.285933	0.950259	952.177496
-121.732244	587.280683	-412.878527	803.937561	1.285933	2.476185	15.259255
-235.413692	545.317732	-528.848863	713.907958	1.285933	1.713222	12.207404
-300.265525	518.614036	-665.419193	627.693169	-1.002956	1.713222	22064.11939
-394.109941	464.443682	-715.774733	510.95987	2.048895	1.713222	22216.71194
-451.332147	388.147408	-754.685833	367.522876	2.048895	0.187296	22219.76379
-516.946942	312.614097	-859.211728	223.322918	2.811858	1.713222	22248.75637
-574.169147	192.065985	-819.537666	141.685905	2.811858	1.713222	22247.23045
-619.946911	92.880829	-821.826554	32.582234	-0.239993	-0.575666	22225.10453
-650.465421	17.347518	-776.811752	-182.573258	2.048895	0.950259	22237.31193
-622.998762	-90.993191	-744.004355	-326.010252	1.285933	0.950259	22235.02304
-633.680241	-183.311682	-671.522895	-454.950955	0.52297	-2.101592	22212.13416
-581.798775	-287.837577	-618.115503	-569.395365	2.811858	-0.575666	22214.42305
-507.028426	-379.393105	-484.597024	-673.92126	2.811858	1.713222	22228.91934
-432.258078	-451.111602	-353.367433	-749.454571	1.285933	1.713222	22182.37861
-346.043289	-533.511578	-263.33783	-837.195286	1.285933	0.950259	22215.18601
-271.272941	-593.785634	-109.98232	-880.684162	0.52297	1.713222	22205.2675
-169.035934	-635.748585	8.276904	-897.469342	-1.002956	0.187296	22186.19343
-68.324853	-662.452281	143.321308	-877.632311	-0.239993	0.187296	22170.17121
47.645483	-654.822653	283.706452	-891.36564	-1.002956	1.713222	22198.40083
150.645453	-659.40043	408.832341	-821.173069	-0.239993	2.476185	22208.31935
258.986162	-619.726367	500.387869	-722.750875	0.52297	0.950259	22224.34156
332.993547	-567.844901	581.261919	-643.402751	-0.239993	0.187296	22232.73415
428.363889	-484.681963	727.750765	-532.773154	1.285933	-0.575666	22219.00082
483.297206	-431.274571	739.958169	-438.928737	2.048895	-0.575666	22223.5786
541.282374	-339.719043	757.506312	-297.780631	0.52297	-0.575666	22228.15638
593.16384	-190.941309	804.810001	-155.869562	2.048895	-0.575666	22242.65267
608.423095	-101.674669	819.306293	-4.039977	3.574821	1.713222	22243.41563
575.615697	14.295667	797.180374	200.434036	2.048895	-0.575666	22245.70452
592.400878	108.903046	777.343343	311.063633	2.048895	0.187296	22235.02304
580.193474	213.428941	723.935951	452.974702	1.285933	-0.575666	22229.6823
523.734231	289.725215	627.802646	555.211709	0.52297	1.713222	22209.08231
481.771281	391.962222	547.691559	665.078343	-0.239993	2.476185	22207.55638
442.097218	471.310347	440.876776	743.663505	0.52297	1.713222	22215.18601
357.408355	547.60662	297.439781	803.174598	-0.239993	0.187296	22219.00082
262.038012	584.228832	112.802799	839.79681	0.52297	0.187296	22198.40083
186.504702	615.510304	47.950966	869.552356	-1.002956	0.187296	22192.29713
83.504732	616.273267	-72.597146	874.130133	-3.291844	0.187296	22197.63787
-3.47302	620.08808	-269.441532	860.396804	-3.291844	0.950259	22179.32676
-79.769294	588.043645	-319.03411	839.79681	-1.765918	0.187296	30.518509
-153.013716	561.339949	-464.759993	769.604238	-2.528881	-2.101592	11.444441
-277.376642	537.688105	-596.752546	689.493151	2.048895	0.187296	17133.85418
-376.561798	498.014042	-658.552528	577.337628	-1.002956	-2.864555	22180.85269
-428.443264	407.221477	-767.656199	470.522845	0.52297	-0.575666	22216.71194
-487.191395	317.954836	-808.093224	267.574757	0.52297	0.187296	22224.34156
-550.517302	242.421525	-863.789504	172.967378	-0.239993	0.950259	22212.89712
-618.420986	152.391922	-782.152491	53.945191	2.811858	-0.575666	22235.02304
-623.761725	63.125282	-837.085808	-107.039947	3.574821	0.950259	22254.86007
-633.680241	-27.667283	-780.626566	-213.85473	0.52297	0.950259	22228.91934
-636.732092	-129.90429	-683.730298	-374.076905	-1.002956	-0.575666	22231.20823
-591.71729	-225.274632	-637.952534	-519.802787	0.52297	0.950259	22233.49712
-552.043228	-313.015347	-528.848863	-623.56572	2.048895	1.713222	22212.13416
-478.798805	-410.674577	-415.930378	-715.121248	2.048895	0.187296	22199.16379
-394.872904	-494.600478	-288.515601	-796.758261	0.52297	0.187296	22219.76379
-303.317376	-559.452311	-177.123041	-876.106386	-0.239993	0.187296	22202.97861
-229.30999	-615.911554	-32.160121	-878.395274	-1.002956	0.950259	22193.82305
-117.154468	-651.007839	68.55096	-904.336007	-1.002956	-0.575666	22206.79342
6.445496	-676.18561	211.224992	-870.765646	-2.528881	-0.575666	22183.90454
93.423248	-651.770802	316.51385	-900.521193	-0.239993	-1.338629	22202.21564
204.815807	-636.511547	482.076764	-744.113832	-2.528881	-2.101592	22212.13416
307.815777	-600.652299	561.424888	-691.469403	-1.765918	-0.575666	22206.03046
389.45279	-544.193056	660.610044	-611.358316	-0.239993	0.187296	22216.71194
483.297206	-483.156037	744.535945	-449.610216	0.52297	-0.575666	22228.91934
538.230523	-384.733844	760.558163	-347.373209	1.285933	1.713222	22219.76379
577.904586	-274.86721	805.572964	-203.936214	-1.002956	0.187296	22222.81564
603.082356	-158.896874	834.565548	-37.610338	0.52297	0.187296	22229.6823
599.267542	-59.711718	769.713715	79.122961	1.285933	0.187296	22225.10453
619.867536	66.177133	767.424827	250.026614	1.285933	1.713222	22243.41563
577.141623	167.651177	771.239641	393.463609	0.52297	-0.575666	22248.75637
567.223107	259.969668	615.595243	446.108037	0.52297	-0.575666	22222.05268
508.474977	364.495563	605.676727	601.752436	1.285933	-1.338629	22218.23786
468.037951	449.184427	451.558254	706.278331	2.048895	-1.338629	22232.73415
417.682411	497.25108	373.736055	780.285716	0.52297	0.950259	22212.13416
323.837994	558.288099	210.462029	854.293102	0.52297	0.187296	22202.21564
248.304683	597.199198	79.232439	861.159766	-1.002956	0.950259	22214.42305
151.408416	620.851043	-9.271239	871.078282	0.52297	-1.338629	22221.28971
52.22326	628.48067	-196.197109	871.078282	2.048895	-0.575666	22176.27491
-37.806343	608.643639	-296.145228	835.981996	-3.291844	0.187296	1441.23661
-153.013716	555.99921	-425.848893	816.907928	-0.239993	3.239147	16.78518
-226.258139	559.814024	-529.611826	687.204262	-1.002956	0.187296	11.444441
-317.050705	512.510334	-618.878466	641.426498	-1.765918	-0.575666	22003.08237
-404.028457	447.658502	-704.330292	520.115423	-3.291844	-1.338629	22204.50453
-469.643252	398.065924	-785.204342	390.411758	0.52297	0.950259	22206.79342
-542.124712	305.747433	-830.219144	246.2118	0.52297	0.187296	22222.81564
-577.220998	211.903016	-811.145075	133.293315	-0.239993	-1.338629	22230.44527
-635.206166	121.11045	-846.241361	-22.351083	0.52297	0.950259	22213.66009
-632.917278	13.532704	-778.337678	-156.632525	-0.239993	0.187296	22223.5786
-648.176533	-61.237644	-748.582131	-321.432476	5.100746	1.713222	22254.09711
-626.813576	-190.941309	-689.071038	-459.528731	1.285933	-0.575666	22235.786
-561.961743	-278.682024	-644.819199	-577.024993	1.285933	-1.338629	22211.3712
-506.265464	-348.111633	-530.374788	-680.024962	2.048895	0.187296	22218.23786
-426.917339	-467.896783	-355.656322	-741.061981	-0.239993	0.187296	22219.00082
-346.043289	-536.563429	-276.308197	-837.958249	-1.002956	1.713222	22213.66009
-265.169239	-610.570814	-148.130457	-865.424907	-0.239993	0.187296	22201.45268
-161.406306	-618.200442	47.188004	-921.88415	2.048895	0.187296	22209.84527
-49.250784	-663.215243	163.15834	-873.817497	-1.002956	0.187296	22209.08231
39.252893	-668.555982	299.728669	-853.980466	0.52297	0.950259	22219.00082
152.171378	-661.689318	428.669372	-810.49159	3.574821	2.476185	22221.28971
242.963944	-631.170808	502.676758	-733.432354	-1.002956	-0.575666	22199.16379
339.097249	-558.689348	517.17305	-715.121248	-1.002956	0.187296	22212.13416
420.734262	-493.837516	703.335957	-519.802787	-1.765918	-2.101592	22204.50453
486.349057	-423.644944	731.565579	-454.950955	-1.002956	-0.575666	22203.74157
542.8083	-329.037565	816.254442	-278.706563	-0.239993	-0.575666	22222.81564
584.77125	-201.622787	827.698883	-125.351052	1.285933	0.187296	22231.20823
607.660132	-99.385781	826.935921	29.530383	-0.239993	-1.338629	22220.52675
601.55643	2.088263	797.180374	167.626638	-1.002956	-0.575666	22228.91934
578.667548	89.066015	745.298908	324.034	-1.002956	-2.101592	22227.39341
560.356443	216.480792	733.091504	444.582112	0.52297	-0.575666	22216.71194
516.867567	314.140023	576.684143	517.826535	2.048895	-0.575666	22244.17859
507.712014	399.591849	530.143416	658.974641	3.574821	3.239147	22247.23045
448.20092	443.080725	392.810123	741.374617	-0.239993	0.187296	22206.03046
384.11205	544.554769	289.047191	807.752375	1.285933	0.187296	22226.63045
268.904677	590.332533	154.765749	851.241251	-1.002956	0.187296	22223.5786
178.875074	619.325117	31.165786	873.36717	-0.239993	-1.338629	22191.53417
109.445465	626.191782	-105.404544	873.36717	1.285933	0.187296	22208.31935
17.889937	626.191782	-220.611917	855.056064	0.52297	0.950259	22219.00082
-72.139666	597.962161	-332.004477	844.374586	-0.239993	-0.575666	34.333323
-184.295189	569.73254	-483.071099	773.419052	1.285933	0.187296	13.733329
-261.354425	538.451067	-563.945149	682.626486	-1.765918	-0.575666	10744.80422
-381.902537	479.702937	-667.708081	566.65615	-1.765918	0.187296	22141.17863
-414.709935	407.984439	-764.604348	449.159888	-1.002956	0.187296	22189.24528
-512.369165	333.214091	-823.352479	271.389571	-0.239993	-0.575666	22210.60823
-558.14693	264.547445	-858.448765	152.367384	-1.002956	0.950259	22198.40083
-621.472837	140.184519	-824.878405	50.89334	0.52297	-0.575666	22222.05268
-654.280235	57.784543	-776.811752	-55.158481	-0.239993	0.187296	22231.20823
-635.206166	-10.882103	-771.471013	-232.928798	-0.239993	1.713222	22216.71194
-661.146899	-113.882073	-691.359926	-360.343575	-0.239993	0.950259	22221.28971
-602.398768	-228.326483	-663.130304	-506.832421	0.52297	0.950259	22199.16379
-532.969159	-332.852378	-542.582192	-612.884241	1.285933	0.950259	22219.76379
-481.087693	-406.859764	-416.69334	-701.387919	3.574821	0.950259	22239.60082
-389.532165	-482.393075	-340.397067	-805.150851	2.048895	0.187296	22219.00082
-317.813668	-551.059721	-226.715619	-888.313789	2.048895	0.187296	22211.3712
-210.235922	-618.200442	-40.552711	-885.261938	2.048895	0.187296	22219.76379
-111.813729	-652.533765	73.891699	-906.624895	1.285933	0.950259	22217.4749
-14.917461	-664.741169	211.224992	-881.447125	0.52297	-0.575666	22191.53417
90.371397	-672.370796	331.010142	-831.091584	2.048895	0.187296	22220.52675
193.371366	-642.615249	468.343434	-758.610124	0.52297	0.187296	22229.6823
279.586155	-572.422678	560.661926	-675.447186	-0.239993	-0.575666	22229.6823
361.223168	-529.696764	669.002634	-586.943508	-1.002956	0.187296	22219.76379
450.489809	-469.422708	711.728547	-443.506514	-1.002956	0.950259	22207.55638
498.556461	-391.600509	707.150771	-414.51393	-1.002956	-0.575666	22209.08231
550.437927	-262.659806	781.158156	-277.9436	-1.765918	-0.575666	22196.11194
601.55643	-185.60057	813.202591	-58.210332	-2.528881	-0.575666	22214.42305
604.608281	-58.948756	796.417411	118.034061	-0.239993	1.713222	22229.6823
613.000871	42.525288	820.069256	269.863645	0.52297	0.950259	22219.76379
585.534213	158.495624	749.876684	382.019168	-0.239993	0.187296	22228.15638
549.674964	251.577078	665.18782	471.285808	-1.002956	-0.575666	22229.6823
516.104604	353.814085	587.365621	593.359846	1.285933	0.950259	22199.92676
458.882399	436.214061	482.839726	707.041293	1.285933	-0.575666	22196.11194
426.837964	523.191813	369.158279	774.944977	2.811858	0.187296	22240.36378
316.97133	582.702906	195.202775	819.959779	1.285933	0.187296	22212.89712
231.519503	603.3029	91.439842	816.144965	3.574821	0.950259	22218.23786
156.749155	616.273267	-45.130488	865.737543	1.285933	0.187296	22234.26008
80.452881	628.48067	-166.441563	861.159766	2.811858	0.187296	22206.03046
-37.806343	626.191782	-279.360048	852.004213	-0.239993	0.187296	2224.799341
-123.25817	589.569571	-431.189632	823.774592	-0.239993	0.950259	17.548143
-214.813698	548.369583	-553.26367	728.40425	-0.239993	0.950259	12.970367
-304.843301	504.117744	-604.382174	642.952424	0.52297	0.950259	22067.9342
-384.191426	469.021458	-664.65623	518.589497	-1.002956	0.187296	22215.18601
-471.169178	393.488147	-770.70805	413.30064	-1.765918	0.187296	22186.19343
-520.761756	288.19929	-821.063591	250.789577	-2.528881	0.187296	22197.63787
-581.798775	198.932649	-837.848771	91.330365	1.285933	0.950259	22210.60823
-622.2358	127.977115	-828.693218	-22.351083	-1.765918	0.187296	22210.60823
-655.043197	15.821593	-811.145075	-171.128817	-1.765918	-0.575666	22209.84527
-639.783943	-71.156159	-729.508063	-303.12137	2.811858	0.187296	22231.97119
-617.658023	-190.178346	-682.967336	-449.610216	-0.239993	-2.101592	22212.89712
-566.53952	-273.341285	-602.856248	-587.706471	-0.239993	-0.575666	22213.66009
-515.421016	-371.000515	-489.1748	-669.343484	-1.002956	0.187296	22225.10453
-449.043258	-448.822714	-366.3378	-747.928646	1.285933	0.950259	22205.2675
-354.435879	-518.252323	-256.471166	-832.61751	2.048895	0.950259	22215.18601
-254.48776	-580.815268	-145.841569	-903.573044	2.048895	-0.575666	22228.91934
-163.695195	-628.118957	6.750979	-925.698964	2.811858	0.187296	22224.34156
-71.376704	-661.689318	110.513911	-898.232305	1.285933	0.950259	22202.97861
61.378813	-662.452281	269.21016	-896.70638	2.048895	1.713222	22235.786
148.356565	-655.585616	413.410117	-794.469373	1.285933	1.713222	22231.97119
226.941727	-634.222659	499.624907	-711.306434	-0.239993	0.950259	22217.4749
332.993547	-570.133789	630.854497	-635.773123	0.52297	0.187296	22227.39341
414.63056	-507.570845	694.943367	-510.647235	-0.239993	-1.338629	22232.73415
473.378691	-425.170869	761.321125	-451.136141	-1.765918	-2.864555	22212.13416
549.674964	-325.985714	788.024821	-306.936184	1.285933	0.187296	22226.63045
590.874952	-229.852409	832.27666	-132.217717	-3.291844	-0.575666	22212.13416
615.28976	-117.696886	815.49148	7.404464	-2.528881	-1.338629	22198.40083
594.689766	-20.800619	747.587796	134.056278	-1.765918	-2.101592	22204.50453
593.16384	98.221568	778.106306	323.271037	0.52297	0.187296	22222.81564
564.934219	200.458575	701.810032	428.559894	0.52297	0.950259	22214.42305
535.178672	298.117805	606.43969	532.322827	-1.765918	0.187296	22203.74157
484.060169	398.828886	527.854528	653.633902	-1.765918	-0.575666	22217.4749
440.571293	476.651086	416.461968	746.715356	0.52297	-0.575666	22205.2675
368.852796	535.399216	306.595334	802.411636	1.285933	0.187296	22193.82305
281.112081	587.280683	154.002787	854.293102	2.048895	0.187296	22212.89712
205.57877	606.354751	66.262072	864.211617	2.048895	0.187296	22229.6823
111.734353	626.954745	-106.167507	842.848661	0.52297	0.187296	22215.94897
7.971421	599.488086	-254.182277	832.930145	0.52297	0.187296	9415.723136
-70.613741	594.147347	-361.760023	833.693108	3.574821	1.713222	34.333323
-187.34704	586.51772	-480.78221	774.182014	1.285933	-1.338629	12.970367
-275.087754	542.265881	-541.056267	699.411666	0.52297	-0.575666	17418.43928
-346.043289	492.673303	-643.293273	610.907989	0.52297	0.950259	22185.43046
-428.443264	427.058508	-725.693249	477.38951	0.52297	0.950259	22211.3712
-486.428432	346.94742	-779.863603	335.478441	2.048895	0.187296	22225.86749
-566.53952	255.391892	-837.848771	187.46367	-0.239993	-0.575666	22220.52675
-609.265433	148.577109	-811.145075	72.256296	-1.002956	-0.575666	22197.63787
-626.050613	58.547506	-815.722852	-99.410319	-0.239993	1.713222	22209.08231
-651.228384	-33.008023	-793.596932	-276.417674	-1.765918	0.187296	22206.03046
-632.917278	-126.852439	-684.493261	-364.158389	-1.002956	0.950259	22209.08231
-600.10988	-236.719073	-631.848832	-562.528701	-1.765918	0.950259	22215.94897
-539.072861	-341.244968	-571.574776	-650.269415	0.52297	0.950259	22210.60823
-484.902507	-409.148652	-428.137782	-704.43977	-0.239993	-2.101592	22202.97861
-416.235861	-490.022702	-323.611887	-795.232335	-1.002956	-0.575666	22217.4749
-334.598848	-555.637497	-224.426731	-889.839715	-1.002956	-1.338629	22211.3712
-217.865549	-613.622665	-82.515662	-894.417491	0.52297	-0.575666	22186.19343
-116.391505	-647.193026	65.499109	-931.802665	3.574821	0.950259	22222.81564
11.786235	-649.481914	196.7287	-863.898982	3.574821	0.187296	22228.91934
96.475099	-661.689318	340.928657	-865.424907	2.048895	-1.338629	22229.6823
188.030627	-653.296728	440.876776	-786.839745	0.52297	-0.575666	22235.02304
304.763926	-602.941187	550.74341	-728.854577	2.811858	0.950259	22244.94156
383.349088	-535.800466	649.928566	-600.676838	0.52297	1.713222	22219.00082
452.015734	-460.267155	730.039653	-468.684284	-1.765918	-1.338629	22221.28971
516.867567	-378.630142	798.706299	-342.795433	-1.002956	1.713222	22231.97119
558.830517	-282.496838	825.409995	-204.699177	-1.002956	-1.338629	22213.66009
595.452729	-168.81539	820.832219	-61.262183	-0.239993	-1.338629	22225.86749
614.526797	-78.785787	840.66925	121.085912	1.285933	1.713222	22232.73415
592.400878	42.525288	795.654448	259.94513	-1.765918	1.713222	22193.82305
570.274958	159.258587	741.484094	361.419174	-1.765918	0.950259	22209.08231
563.408294	233.265973	635.432274	423.219155	-0.239993	-0.575666	22173.98602
508.474977	341.606681	578.973031	580.389479	-1.002956	-2.101592	22191.53417
467.274989	436.214061	454.610105	670.419082	1.285933	-1.338629	22216.71194
412.341672	515.562185	345.506434	753.58202	0.52297	-0.575666	22214.42305
321.549106	559.051061	229.536098	820.722741	2.811858	1.713222	22207.55638
236.860242	600.251049	97.543544	866.500505	-1.002956	-0.575666	22211.3712
133.09731	630.769559	-26.056419	880.996797	2.048895	0.187296	22203.74157
56.038074	617.036229	-131.345277	884.811611	-0.239993	-1.338629	22189.24528
-27.124865	618.562155	-278.597085	862.685692	1.285933	0.187296	3457.747124
-112.576691	596.436235	-400.671123	824.537555	0.52297	0.950259	18.311106
-232.361841	563.628838	-531.900714	709.330182	0.52297	0.187296	12.207404
-300.265525	507.169595	-623.456242	622.35243	2.811858	1.713222	22032.83792
-385.717351	475.12516	-721.115472	537.663566	-0.239993	0.950259	22221.28971
-472.695103	377.46593	-801.22656	386.596944	-0.239993	-1.338629	22213.66009
-524.576569	314.140023	-837.848771	238.582173	-1.002956	-1.338629	22214.42305
-591.71729	207.32524	-832.508032	135.582204	2.048895	0.187296	22228.91934
-606.976545	100.510456	-809.61915	-6.328866	-1.765918	0.187296	22225.10453
-635.969129	40.2364	-784.44138	-182.573258	0.52297	0.950259	22216.71194
-631.391352	-94.808004	-757.737684	-299.306557	-2.528881	-0.575666	22206.03046
-620.709874	-197.807974	-686.019187	-471.736135	-1.765918	-0.575666	22205.2675
-588.665439	-274.104247	-663.893267	-603.728689	-1.765918	-0.575666	22162.54158
-532.969159	-349.637558	-504.434055	-685.365701	-1.002956	0.950259	22201.45268
-456.672886	-457.978267	-426.611856	-799.047149	-1.765918	0.950259	22203.74157
-384.191426	-531.22269	-270.204495	-848.639727	2.048895	0.187296	22205.2675
-266.695164	-591.496746	-135.923053	-876.106386	0.52297	0.187296	22208.31935
-165.22112	-631.170808	18.19542	-877.632311	-0.239993	-0.575666	22225.10453
-62.221151	-675.422647	170.025004	-874.58046	-0.239993	0.950259	22196.11194
59.852887	-675.422647	261.580533	-850.928615	-1.002956	1.713222	22224.34156
152.171378	-655.585616	410.358266	-789.891596	2.048895	1.713222	22252.57118
239.912093	-610.570814	519.461938	-718.173099	4.337784	0.950259	22240.36378
348.252802	-562.504162	562.187851	-699.099031	-0.239993	0.187296	22235.786
439.045367	-496.126404	721.647063	-506.069458	1.285933	-0.575666	22244.17859
464.223138	-422.119018	683.498926	-427.484296	2.048895	-1.338629	22225.10453
558.830517	-349.637558	800.995188	-266.499159	-1.765918	-2.101592	22224.34156
596.215691	-229.089446	810.913703	-163.499189	-0.239993	-0.575666	22228.91934
607.660132	-119.985775	820.069256	28.004458	-0.239993	0.187296	22214.42305
616.815685	10.480853	836.854436	168.389601	-0.239993	0.187296	22225.10453
595.452729	84.488239	762.084088	320.219186	-1.765918	-2.101592	22232.73415
556.541629	214.191904	704.09892	417.115453	-1.765918	0.187296	22207.55638
533.652747	301.169656	629.328572	563.604299	-1.765918	0.950259	22197.63787
485.586094	389.673334	530.906379	643.715386	-2.528881	1.713222	22200.68972
456.59351	480.465899	421.802707	742.900542	0.52297	1.713222	22173.22306
370.378721	533.110328	269.973123	769.604238	-1.002956	-0.575666	22195.34898
277.297267	594.91031	131.876867	777.996828	-0.239993	0.187296	22215.18601
193.371366	617.799192	27.350972	881.75976	-1.002956	-1.338629	22219.76379
111.734353	640.688074	-113.034171	867.263468	0.52297	1.713222	22207.55638
23.230676	623.902894	-203.826737	880.996797	0.52297	0.950259	22228.15638
-91.976697	592.621422	-350.315582	847.426437	1.285933	0.950259	54.170354
-165.984083	578.12513	-457.893328	779.522753	1.285933	0.187296	13.733329
-260.591462	533.873291	-548.685894	678.048709	1.285933	-0.575666	15855.8916
-328.495146	522.42885	-638.715497	601.752436	2.811858	0.950259	22207.55638
-403.265494	446.895539	-776.811752	411.774714	2.048895	0.187296	22215.18601
-474.221029	337.791868	-797.411746	338.530292	2.048895	1.713222	22235.786
-558.909892	278.280774	-843.18951	207.300701	-1.002956	-0.575666	22232.73415
-596.295067	155.443773	-827.930256	61.574818	1.285933	0.187296	22214.42305
-624.524688	72.280835	-820.300628	-77.2844	1.285933	1.713222	22226.63045
-640.546905	-11.645066	-776.04879	-206.988065	0.52297	0.950259	22231.20823
-624.524688	-135.245029	-699.752516	-344.321358	-0.239993	0.950259	22217.4749
-583.3247	-213.830191	-659.315491	-509.884272	1.285933	3.239147	22201.45268
-551.280265	-336.667192	-550.211819	-604.491651	-2.528881	1.713222	22200.68972
-491.769172	-405.333838	-431.189632	-692.995329	-1.765918	0.187296	22177.80084
-416.998823	-473.237522	-348.789657	-797.521224	-1.765918	-0.575666	22175.51195
-311.709966	-554.874535	-212.219327	-866.18787	0.52297	0.187296	22204.50453
-238.465543	-634.985622	-55.049003	-903.573044	-1.765918	0.187296	22198.40083
-112.576691	-666.267094	10.565792	-951.639697	-1.765918	-0.575666	22209.08231
-36.280418	-673.896722	221.90647	-895.943417	0.52297	-0.575666	22210.60823
86.556583	-668.555982	339.402732	-858.558243	0.52297	0.187296	22218.23786
194.897292	-649.481914	459.187882	-762.424938	0.52297	-1.338629	22224.34156
278.823193	-591.496746	550.74341	-681.550888	-1.002956	0.187296	22231.97119
365.037982	-515.963435	649.928566	-595.336098	1.285933	-0.575666	22236.54897
466.512026	-464.081969	733.091504	-446.558365	2.048895	0.950259	22245.70452
524.497194	-393.126434	730.802616	-364.158389	0.52297	1.713222	22241.12674
568.749033	-276.393136	800.995188	-231.402873	4.337784	3.239147	22226.63045
601.55643	-164.237613	829.987772	-76.521437	3.574821	0.187296	22235.02304
609.949021	-55.896905	794.128523	89.041477	-1.765918	-0.575666	22231.20823
590.111989	31.080847	773.528529	234.767359	1.285933	2.476185	22218.23786
570.274958	153.917848	771.239641	387.359907	0.52297	0.187296	22222.05268
532.126821	260.732631	671.291522	485.019137	-0.239993	0.950259	22231.20823
524.497194	333.214091	611.017466	585.730218	1.285933	0.187296	22202.21564
487.11202	408.747402	479.024913	701.700554	-1.002956	-2.101592	22206.79342
409.289821	514.799223	369.921241	770.367201	-1.765918	0.187296	22199.16379
317.734292	539.21403	183.758333	821.485704	-1.002956	0.187296	22194.58602
249.830609	592.621422	86.099103	854.293102	-1.002956	0.187296	22167.11936
124.70472	627.717708	-78.700848	823.774592	-1.765918	-0.575666	22195.34898
65.956589	606.354751	-220.611917	812.330151	0.52297	0.187296	22207.55638
-48.487821	628.48067	-266.389681	864.97458	1.285933	-0.575666	2059.99939
-124.021132	572.021428	-436.530372	803.937561	-0.239993	0.950259	17.548143
-210.235922	572.784391	-496.804428	750.530169	-0.239993	0.950259	12.207404
-307.895152	511.747372	-592.937733	647.5302	-1.765918	0.950259	21304.2085
-386.480314	472.073309	-692.122888	526.219125	-1.002956	-0.575666	22204.50453
-438.36178	391.962222	-780.626566	416.352491	4.337784	1.713222	22247.99341
-523.050644	304.221507	-821.063591	250.789577	0.52297	0.950259	22230.44527
-584.850625	223.347457	-801.22656	163.048862	-1.002956	-2.101592	22235.02304
-616.89506	108.903046	-837.085808	-21.58812	0.52297	0.950259	22241.12674
-643.598756	15.05863	-794.359895	-153.580674	-0.239993	0.950259	22222.81564
-641.309868	-58.948756	-710.433994	-310.750998	-1.002956	-0.575666	22223.5786
-614.606172	-165.000576	-650.159938	-429.773185	3.574821	0.950259	22219.00082
-563.487669	-280.970912	-616.589578	-549.558334	-1.765918	-1.338629	22210.60823
-510.080277	-381.681993	-504.434055	-671.632372	1.285933	-1.338629	22217.4749
-454.383997	-424.407907	-404.485937	-769.291602	1.285933	1.713222	22215.18601
-369.695134	-526.644913	-291.567452	-826.513808	-1.765918	0.950259	22182.37861
-291.872934	-600.652299	-128.293426	-918.832299	-1.765918	0.187296	22186.95639
-185.821114	-673.896722	12.091718	-916.543411	-0.239993	0.187296	22172.4601
-79.769294	-691.444865	108.987985	-916.543411	-1.002956	-0.575666	22173.22306
47.645483	-669.318945	266.921272	-874.58046	1.285933	1.713222	22217.4749
148.356565	-665.504131	390.521235	-814.306404	-0.239993	0.950259	22231.97119
249.830609	-619.726367	493.521205	-752.506422	1.285933	1.713222	22216.71194
331.467622	-573.18564	611.017466	-664.002745	-0.239993	-0.575666	22222.81564
416.919448	-505.281957	684.261889	-515.987974	2.048895	-1.338629	22232.73415
493.215722	-435.852348	790.313709	-406.884302	0.52297	0.187296	22215.94897
560.356443	-323.696825	815.49148	-279.469525	2.048895	0.187296	22244.94156
600.793468	-224.51167	836.854436	-123.062164	3.574821	-0.575666	22255.62304
625.208275	-102.437632	834.565548	-11.669605	4.337784	0.950259	22233.49712
615.28976	2.088263	829.224809	169.915527	3.574821	0.187296	22232.73415
600.030505	86.777127	784.97297	299.619192	-1.002956	-1.338629	22239.60082
580.956437	192.065985	686.550777	406.433975	0.52297	-0.575666	22212.13416
535.178672	305.747433	593.469323	501.041354	-2.528881	-0.575666	22186.95639
471.852765	388.147408	542.35082	629.982057	0.52297	0.950259	22220.52675
432.941666	470.547384	401.202714	730.693138	-1.002956	0.950259	22216.71194
351.304653	537.688105	312.699036	797.070896	-1.765918	0.187296	22200.68972
284.926895	587.280683	150.187973	860.396804	-3.291844	-0.575666	22212.89712
199.475068	607.117714	52.528743	869.552356	-1.002956	0.187296	22195.34898
70.534366	614.747341	-107.693432	849.715325	-0.239993	0.187296	22180.85269
31.623266	614.747341	-193.145259	862.685692	-1.002956	0.950259	22210.60823
-79.006331	606.354751	-320.560036	843.611623	1.285933	0.950259	41.199988
-163.695195	572.784391	-495.278502	758.92276	-1.002956	-1.338629	13.733329
-260.591462	556.762173	-576.915515	668.893157	2.048895	0.950259	13882.86996
-349.09514	498.777005	-695.937702	596.411697	1.285933	0.187296	22190.00824
-407.843271	442.317762	-780.626566	422.456193	1.285933	1.713222	22207.55638
-475.746954	344.658532	-820.300628	323.271037	-0.239993	0.187296	22219.00082
-560.435818	268.362258	-821.826554	219.508105	0.52297	-0.575666	22227.39341
-600.10988	159.258587	-828.693218	91.330365	2.811858	0.187296	22238.83786
-635.969129	89.066015	-785.204342	-58.973294	1.285933	2.476185	22244.94156
-621.472837	-14.696917	-779.863603	-223.773246	1.285933	1.713222	22244.94156
-622.998762	-100.911706	-710.433994	-374.076905	1.285933	-0.575666	22223.5786
-606.976545	-225.274632	-644.819199	-499.202794	0.52297	0.950259	22226.63045
-542.887675	-327.511639	-564.708111	-601.4398	0.52297	0.187296	22199.92676
-497.872873	-406.096801	-430.42667	-681.550888	-0.239993	-0.575666	22190.7712
-416.235861	-496.126404	-317.508185	-799.047149	1.285933	-0.575666	22213.66009
-323.154407	-558.689348	-217.560066	-860.084168	0.52297	-1.338629	22226.63045
-218.628512	-607.518963	-58.863817	-902.810081	-1.002956	-0.575666	22154.14899
-120.969281	-672.370796	56.343556	-917.306373	0.52297	0.950259	22191.53417
-9.576722	-692.97079	204.358327	-842.536025	-1.765918	0.187296	22206.03046
78.163993	-669.318945	345.506434	-849.40269	-1.002956	-0.575666	22195.34898
183.452851	-647.955989	418.750856	-799.810112	-1.002956	0.187296	22210.60823
295.608373	-593.022671	542.35082	-714.358285	-0.239993	0.187296	22222.81564
378.008349	-539.61528	628.565609	-602.965726	-0.239993	0.187296	22216.71194
453.541659	-474.763447	640.01005	-525.143527	1.285933	0.187296	22221.28971
522.208306	-393.126434	740.721131	-404.595414	2.048895	0.187296	22231.20823
565.697182	-292.415353	835.328511	-252.002867	2.811858	-0.575666	22225.86749
604.608281	-174.919092	784.210007	-95.595506	1.285933	0.187296	22222.05268
608.423095	-67.341346	832.27666	123.3748	3.574821	2.476185	22254.09711
590.111989	35.658624	803.284076	249.263651	2.048895	1.713222	22244.17859
587.060138	157.732662	736.143355	382.019168	-0.239993	0.950259	22231.20823
555.778666	246.236339	649.165603	468.99692	-0.239993	0.187296	22218.23786
528.312008	339.317793	614.83228	610.145026	0.52297	-0.575666	22229.6823
467.274989	421.717769	495.04713	692.545001	-1.765918	-1.338629	22196.11194
407.000933	488.858489	335.587918	754.344983	1.285933	0.187296	22199.16379
324.600957	555.236248	236.402762	818.433853	2.048895	0.950259	22219.00082
242.963944	604.828825	103.647246	868.026431	-0.239993	-1.338629	22209.84527
136.149161	633.821409	-23.767531	840.559772	-1.002956	0.187296	22201.45268
49.934372	636.87326	-134.397128	842.848661	-3.291844	-2.101592	22208.31935
-36.280418	603.3029	-244.263762	858.107915	-1.765918	-0.575666	1224.555193
-135.465573	591.095496	-409.826676	828.352369	0.52297	-0.575666	16.78518
-221.680363	548.369583	-509.774794	687.967225	-2.528881	1.713222	13.733329
-294.161823	505.64367	-614.300689	657.448716	-0.239993	0.950259	21559.80102
-384.954388	474.362197	-727.982137	504.093205	0.52297	-0.575666	22204.50453
-450.569184	398.828886	-780.626566	373.626577	0.52297	0.950259	22223.5786
-533.732122	303.458544	-814.196926	239.345136	0.52297	1.713222	22211.3712
-567.302483	221.058569	-839.374697	136.345166	-0.239993	0.187296	22219.76379
-632.917278	129.50304	-857.685802	-23.114046	1.285933	1.713222	22227.39341
-641.309868	31.080847	-776.04879	-121.536239	0.52297	-0.575666	22225.86749
-622.998762	-71.156159	-730.271025	-280.995451	2.811858	-0.575666	22206.79342
-623.761725	-174.156129	-654.737714	-435.113924	0.52297	-1.338629	22243.41563
-580.272849	-290.889428	-573.863664	-561.765738	0.52297	0.950259	22202.97861
-522.287681	-363.370888	-491.463689	-649.506453	-0.239993	-0.575666	22222.05268
-454.383997	-441.95605	-370.915576	-742.587907	-2.528881	-2.101592	22212.13416
-380.376612	-509.09677	-302.24893	-850.165653	1.285933	1.713222	22186.19343
-281.954419	-590.733783	-130.582314	-890.602678	0.52297	0.187296	22208.31935
-171.324822	-627.355995	3.699128	-920.358224	-1.002956	-2.101592	22219.76379
-66.798927	-667.030057	144.847234	-892.891566	2.048895	0.950259	22206.79342
31.623266	-677.711535	260.81757	-908.150821	-0.239993	0.187296	22221.28971
151.408416	-668.555982	419.513819	-802.861963	-1.002956	0.950259	22210.60823
248.304683	-618.200442	499.624907	-755.558273	-1.765918	1.713222	22200.68972
332.230584	-583.104156	562.950814	-676.210149	-3.291844	-0.575666	22197.63787
390.978715	-519.778249	697.232255	-524.380564	-1.002956	-2.101592	22161.01566
503.134237	-432.800497	722.410026	-431.29911	1.285933	0.950259	22211.3712
540.519411	-327.511639	781.158156	-294.72878	-1.002956	0.187296	22222.81564
588.586064	-227.563521	815.49148	-129.165866	-1.765918	-0.575666	22228.15638
613.000871	-116.170961	776.58038	-1.751089	2.048895	0.950259	22229.6823
606.89717	-10.882103	792.602598	165.33775	0.52297	-1.338629	22219.76379
591.637915	92.117866	788.024821	320.982149	1.285933	0.187296	22228.91934
576.37866	214.954867	707.913734	425.508044	2.048895	0.187296	22247.23045
540.519411	295.065954	636.195236	556.737634	1.285933	0.950259	22239.60082
493.215722	401.117775	581.261919	650.582051	2.811858	3.239147	22225.86749
435.993517	457.577017	430.195298	713.907958	2.048895	1.713222	22224.34156
359.697243	534.636254	301.254595	817.67089	2.048895	0.187296	22209.84527
283.400969	580.414018	163.921302	851.241251	-1.002956	0.187296	22215.94897
206.341733	604.065863	33.454674	848.952363	-0.239993	-1.338629	22167.11936
104.867689	619.325117	-80.989736	864.211617	-0.239993	0.950259	22199.92676
33.149191	625.428819	-199.24896	882.522723	-1.765918	-0.575666	22224.34156
-57.643374	601.776975	-322.848924	858.870878	-0.239993	0.187296	54.170354
-165.22112	577.362167	-483.834061	781.811642	-1.765918	-2.101592	13.733329
-269.747015	537.688105	-549.448857	710.093144	-2.528881	-2.101592	11458.17438
-346.043289	493.436266	-664.65623	584.967256	-1.765918	0.187296	21985.53423
-428.443264	432.399247	-760.789535	455.26359	-1.765918	0.187296	22186.19343
-500.924724	337.791868	-774.522864	311.826596	-1.002956	0.950259	22204.50453
-552.806191	264.547445	-841.663585	201.959962	-1.765918	-0.575666	22226.63045
-592.480253	158.495624	-819.537666	66.915557	-1.002956	-1.338629	22211.3712
-641.309868	76.858612	-801.22656	-95.595506	-0.239993	-0.575666	22224.34156
-654.280235	-0.963588	-807.330262	-231.402873	-1.765918	0.950259	22228.15638
-648.939495	-124.563551	-783.678417	-406.12134	0.52297	0.950259	22187.71935
-591.71729	-220.696856	-665.419193	-518.276862	-0.239993	1.713222	22201.45268
-545.176563	-312.252384	-552.500708	-611.358316	4.337784	1.713222	22251.04526
-481.087693	-394.65236	-438.056297	-677.736074	2.048895	-0.575666	22222.05268
-385.717351	-500.70418	-312.930408	-819.647143	2.048895	0.187296	22212.13416
-318.57663	-551.822684	-216.797103	-852.454541	2.811858	-1.338629	22222.81564
-233.124804	-617.437479	-97.011954	-895.180454	-1.002956	-0.575666	22118.28974
-135.465573	-660.926355	59.395407	-945.535995	0.52297	1.713222	22183.14158
-8.050796	-672.370796	222.669433	-868.476758	-0.239993	-2.101592	22225.10453
93.423248	-663.215243	350.08421	-824.224919	0.52297	-2.101592	22222.81564
168.956559	-663.215243	459.950844	-783.024932	0.52297	-1.338629	22222.05268
281.112081	-598.363411	554.558224	-728.091615	0.52297	1.713222	22232.73415
364.275019	-550.296758	653.743379	-599.150912	-2.528881	0.950259	22206.79342
463.460175	-482.393075	695.70633	-486.232427	-2.528881	0.950259	22197.63787
528.312008	-393.126434	762.847051	-339.743582	-0.239993	0.950259	22207.55638
560.356443	-309.963496	807.861852	-225.299171	-1.002956	-1.338629	22216.71194
594.689766	-176.445017	820.832219	-59.736257	1.285933	-0.575666	22212.13416
615.28976	-66.578383	827.698883	81.411849	0.52297	2.476185	22229.6823
596.978654	43.288251	778.869268	234.767359	-1.002956	1.713222	22232.73415
562.645331	151.62896	755.217423	358.367323	-0.239993	-1.338629	22195.34898
565.697182	237.843749	671.291522	438.47841	-0.239993	0.187296	22214.42305
521.445343	355.34001	581.261919	574.285777	-0.239993	-1.338629	22197.63787
499.319424	407.221477	470.632323	680.337598	0.52297	-1.338629	22215.94897
407.763895	514.03626	392.810123	754.344983	1.285933	-0.575666	22235.786
339.097249	563.628838	224.195359	834.456071	1.285933	-0.575666	22225.86749
244.48987	606.354751	73.128737	861.922729	-1.002956	-1.338629	21964.93423
159.038043	611.69549	2.173202	868.789394	-0.239993	-1.338629	22212.13416
57.563999	626.191782	-123.715649	885.574574	-0.239993	0.950259	22228.91934
-28.65079	613.984378	-264.100793	858.870878	2.048895	1.713222	1908.932768
-114.86558	591.858459	-397.619272	821.485704	-1.002956	-1.338629	19.074068
-207.947033	579.651055	-499.856279	763.500536	-1.002956	0.950259	11.444441
-289.584046	502.591819	-635.663646	674.233896	-1.765918	0.187296	21960.35646
-377.324761	482.754788	-701.278441	519.35246	-1.765918	-1.338629	22191.53417
-473.458066	388.147408	-797.411746	433.900634	-1.765918	0.187296	22202.97861
-519.998793	296.59188	-837.848771	262.996981	-1.765918	-1.338629	22194.58602
-562.724706	205.799314	-808.093224	168.389601	-1.765918	-0.575666	22206.79342
-645.887644	102.799345	-841.663585	4.352613	-2.528881	1.713222	22219.00082
-645.887644	28.791959	-775.285827	-152.817711	1.285933	1.713222	22219.00082
-632.154315	-65.052458	-760.789535	-294.72878	-1.765918	-1.338629	22125.15641
-626.050613	-173.393166	-733.322876	-479.365762	-0.239993	-2.101592	22222.05268
-577.220998	-262.659806	-603.619211	-543.454632	-1.002956	-0.575666	22216.71194
-508.554352	-373.289403	-472.38962	-647.217565	0.52297	0.187296	22171.69713
-461.250662	-451.874565	-420.508154	-792.943447	1.285933	0.187296	22212.13416
-362.065506	-519.015286	-286.226712	-831.091584	2.811858	1.713222	22238.07489
-280.428493	-578.526379	-124.478612	-871.528609	-1.002956	-0.575666	22222.05268
-169.798897	-641.089324	-7.745313	-917.306373	0.52297	0.187296	22208.31935
-64.510039	-669.318945	157.8176	-896.70638	1.285933	0.950259	22218.23786
45.356595	-665.504131	292.862005	-873.054535	-0.239993	0.950259	22221.28971
139.963975	-654.822653	376.787906	-798.284186	-0.239993	0.187296	22224.34156
242.200981	-622.778218	495.04713	-741.824944	0.52297	0.950259	22228.15638
339.097249	-570.133789	619.410056	-673.158298	0.52297	-0.575666	22219.76379
404.712044	-496.126404	697.232255	-578.550918	-0.239993	-2.101592	22215.94897
499.319424	-428.22272	754.454461	-429.010222	-0.239993	-0.575666	22229.6823
540.519411	-352.689409	764.372976	-317.617662	-1.765918	-2.101592	22193.06009
576.37866	-256.556105	834.565548	-184.862146	-2.528881	0.187296	22206.79342
613.763834	-122.274663	815.49148	15.034091	-0.239993	0.950259	22213.66009
594.689766	-20.800619	814.728517	182.12293	-1.002956	-2.101592	22205.2675
577.904586	84.488239	778.106306	286.648825	-0.239993	-1.338629	22016.8157
567.98607	208.088202	707.150771	407.196938	-0.239993	-0.575666	22213.66009
535.941635	292.777066	643.824864	548.345044	-1.002956	1.713222	22198.40083
493.978685	378.228893	551.506373	651.345014	0.52297	2.476185	22222.05268
460.408324	465.969607	440.876776	721.537585	1.285933	0.950259	22215.18601
366.563907	510.984409	298.965707	804.700524	1.285933	-0.575666	22181.61565
296.371336	584.991794	137.217607	826.06348	3.574821	-1.338629	22238.07489
207.867658	610.169565	49.476892	864.211617	0.52297	-0.575666	22235.02304
128.519534	613.984378	-104.641581	816.907928	-1.765918	0.950259	22197.63787
21.70475	626.954745	-206.115625	890.915313	2.048895	-0.575666	22232.73415
-75.95448	609.406602	-299.960042	845.900512	2.811858	0.187296	39.674062
-165.22112	581.176981	-443.397036	768.841275	-1.002956	0.187296	15.259255
-256.776649	549.132546	-596.752546	681.10056	-0.239993	-1.338629	14223.9143
-345.280326	491.147378	-627.271056	605.567249	0.52297	-1.338629	22149.57122
-433.784004	443.843688	-724.167323	482.730249	-2.528881	-1.338629	22204.50453
-500.161762	362.206675	-805.804336	338.530292	0.52297	0.187296	22215.18601
-568.828408	253.865966	-858.448765	175.256266	-0.239993	0.187296	22212.13416
-591.71729	164.599326	-813.433964	57.760004	-1.002956	0.187296	22200.68972
-637.495054	79.1475	-829.456181	-58.973294	-1.765918	0.950259	22203.74157
-648.176533	-27.667283	-785.967305	-179.521407	-1.002956	0.187296	22217.4749
-634.443203	-120.748737	-723.404361	-362.632464	-1.765918	0.950259	22212.13416
-611.554321	-229.852409	-673.04882	-498.439831	-1.002956	0.187296	22210.60823
-551.280265	-316.830161	-563.945149	-596.862024	-0.239993	1.713222	22207.55638
-507.791389	-388.548658	-451.789626	-709.017546	-0.239993	-1.338629	22217.4749
-411.658084	-494.600478	-350.315582	-806.676777	0.52297	-0.575666	22189.24528
-330.784034	-555.637497	-206.878588	-850.165653	0.52297	0.187296	22194.58602
-239.991468	-580.052305	-58.100854	-926.461926	2.048895	0.187296	22199.16379
-143.858164	-656.348579	47.188004	-926.461926	2.811858	1.713222	22225.10453
-17.969312	-664.741169	185.284259	-918.069336	0.52297	-0.575666	22241.12674
103.341763	-673.896722	334.061993	-824.224919	-0.239993	-3.627517	22240.36378
181.926925	-645.6671	444.69159	-789.891596	3.574821	0.187296	22230.44527
277.297267	-605.993038	573.632292	-699.099031	0.52297	0.187296	22229.6823
326.126882	-562.504162	604.913764	-636.536086	0.52297	0.950259	21993.92682
439.045367	-480.104186	734.61743	-445.795402	-1.002956	0.187296	22213.66009
517.630529	-381.681993	785.735933	-333.63988	0.52297	1.713222	22225.86749
565.697182	-292.415353	820.069256	-232.928798	-1.002956	0.187296	22231.97119
599.267542	-180.259831	826.172958	-78.810326	-1.765918	-0.575666	22214.42305
611.474946	-88.704302	781.158156	84.4637	-2.528881	0.187296	22203.74157
606.89717	34.132698	810.913703	249.263651	-1.002956	0.950259	22215.94897
571.037921	143.23637	734.61743	334.715478	-1.002956	1.713222	22175.51195
538.230523	235.554861	680.447075	478.915435	-0.239993	1.713222	22206.79342
509.237939	342.369644	611.780429	597.937622	1.285933	0.187296	22226.63045
455.067585	411.03629	484.365652	688.730188	0.52297	-1.338629	22198.40083
422.260187	501.828856	376.024943	779.522753	0.52297	0.187296	22207.55638
332.993547	553.710322	223.432396	791.730157	-0.239993	0.187296	22214.42305
248.304683	591.095496	89.150954	869.552356	-0.239993	0.187296	22151.8601
151.408416	612.458453	-47.419376	863.448655	0.52297	-1.338629	22190.00824
71.297328	617.036229	-118.37491	890.15235	1.285933	-1.338629	22251.80822
-14.154498	606.354751	-251.130427	881.75976	2.048895	0.187296	2973.265786
-106.472989	602.539937	-441.108148	789.441269	4.337784	2.476185	18.311106
-202.606294	573.547353	-502.145167	749.767207	1.285933	2.476185	14.496292
-313.998854	534.636254	-593.700695	655.159827	3.574821	3.239147	21905.42314
-367.406245	472.073309	-722.641398	537.663566	0.52297	0.950259	22203.74157
-437.598817	383.569632	-766.893237	398.041385	-0.239993	0.950259	22221.28971
-517.709905	306.510395	-798.174709	269.100682	0.52297	0.187296	22224.34156
-572.643222	221.058569	-825.641367	143.974794	-0.239993	0.950259	22217.4749
-607.739508	126.451189	-850.819138	19.611868	0.52297	1.713222	22226.63045
-659.620974	20.399369	-765.367311	-121.536239	-2.528881	-0.575666	22211.3712
-633.680241	-78.022824	-768.419162	-287.099153	-1.002956	-0.575666	22194.58602
-629.865427	-181.022794	-705.856218	-475.550949	-3.291844	-1.338629	22182.37861
-596.295067	-270.289434	-638.715497	-599.913875	0.52297	-1.338629	22206.79342
-537.546936	-377.86718	-490.700726	-635.010161	-3.291844	-1.338629	22190.7712
-474.221029	-438.141236	-370.915576	-746.40272	-0.239993	0.187296	22215.18601
-382.6655	-512.148621	-269.441532	-837.195286	0.52297	0.950259	22206.79342
-292.635897	-580.052305	-121.426761	-883.736013	-1.002956	-1.338629	22199.16379
-191.924816	-625.830069	-9.271239	-918.069336	-1.765918	-1.338629	22194.58602
-85.872996	-665.504131	135.691681	-905.09897	-1.002956	0.187296	22217.4749
29.334378	-663.215243	289.047191	-870.002684	0.52297	0.950259	22220.52675
131.571384	-671.607833	393.573086	-830.328621	2.048895	0.950259	22247.99341
225.415801	-612.09674	498.861944	-715.884211	2.048895	1.713222	22250.2823
313.919479	-570.133789	616.358205	-657.13608	1.285933	0.187296	22225.86749
408.526858	-509.859733	676.632262	-563.291663	2.048895	-0.575666	22235.02304
477.956467	-428.985683	760.558163	-388.573197	-0.239993	0.187296	22234.26008
538.230523	-342.007931	819.306293	-300.832482	-1.765918	-0.575666	22211.3712
571.037921	-224.51167	855.165542	-132.98068	-2.528881	-1.338629	22220.52675
607.660132	-126.089476	823.121107	9.693352	-2.528881	-0.575666	22229.6823
603.082356	-8.593215	789.550747	191.278483	-0.239993	-1.338629	22216.71194
590.111989	94.406754	794.891486	302.671043	0.52297	-0.575666	22222.81564
565.697182	189.777097	734.61743	421.69323	-0.239993	-0.575666	22205.2675
535.941635	286.673364	625.513758	496.463578	-1.765918	0.187296	22198.40083
494.741647	366.784452	530.906379	617.774653	-2.528881	0.187296	22165.59343
464.223138	465.206645	429.432335	705.515368	-0.239993	0.187296	22209.08231
381.060199	536.162179	305.069409	823.011629	-1.002956	0.950259	22209.84527
276.534304	590.332533	167.736116	842.085698	1.285933	0.187296	22202.21564
211.682472	617.799192	32.691712	846.663474	0.52297	0.187296	22209.84527
99.52695	620.08808	-87.093438	874.893096	1.285933	1.713222	22207.55638
24.756601	629.243633	-186.278594	890.15235	-1.002956	0.187296	22218.23786
-59.1693	606.354751	-334.293365	848.1894	-0.239993	-0.575666	92.318491
-162.932232	587.280683	-492.226651	784.10053	2.048895	-1.338629	13.733329
-250.672947	558.288099	-579.967366	683.389449	0.52297	-1.338629	11894.58907
-333.835885	514.799223	-672.285857	557.500597	2.048895	-1.338629	22183.90454
-407.843271	456.051092	-757.737684	467.470994	0.52297	0.187296	22228.15638
-484.139544	362.206675	-784.44138	353.789546	1.285933	0.187296	22221.28971
-549.75434	258.443743	-834.033958	205.011813	1.285933	0.187296	22222.81564
-612.317284	166.125252	-814.196926	94.382216	0.52297	-0.575666	22228.91934
-640.546905	56.258618	-801.22656	-44.477002	1.285933	1.713222	22215.94897
-652.754309	-11.645066	-776.811752	-220.721395	-1.002956	-0.575666	22225.86749
-620.709874	-135.245029	-740.952504	-346.610246	-1.002956	0.187296	22201.45268
-624.524688	-219.933893	-641.767348	-476.313911	-2.528881	1.713222	22186.19343
-553.569153	-325.985714	-570.048851	-601.4398	-2.528881	0.187296	22195.34898
-526.102495	-423.644944	-471.626658	-707.491621	0.52297	0.950259	22192.29713
-421.5766	-486.207888	-350.315582	-820.410106	1.285933	0.950259	22191.53417
-337.650699	-556.40046	-198.485998	-848.639727	-1.765918	0.187296	22202.97861
-230.835916	-608.281926	-74.886034	-911.202672	1.285933	0.950259	22218.23786
-138.517424	-654.822653	69.313923	-924.173038	1.285933	0.950259	22181.61565
-17.969312	-673.896722	218.091657	-869.239721	-1.765918	0.187296	22221.28971
77.40103	-679.237461	346.269396	-844.824913	1.285933	0.187296	22231.20823
189.556552	-637.27451	459.187882	-778.447155	1.285933	0.187296	22215.94897
279.586155	-597.600448	562.950814	-712.069397	4.337784	0.950259	22244.94156
357.408355	-545.718982	655.269305	-615.936092	2.048895	0.187296	22252.57118
430.652777	-495.363441	671.291522	-525.906489	0.52297	0.187296	22229.6823
495.50461	-393.126434	768.950753	-383.232458	1.285933	-0.575666	22232.73415
575.615697	-282.496838	828.461846	-226.062134	1.285933	0.950259	22243.41563
598.504579	-186.363533	834.565548	-90.254767	2.048895	0.950259	22228.91934
602.319393	-84.889489	841.432213	85.989626	2.048895	1.713222	22220.52675
606.89717	25.740108	817.017405	246.2118	-0.239993	-0.575666	22229.6823
590.874952	141.710444	757.506312	356.841397	1.285933	0.187296	22226.63045
557.304592	238.606712	678.92115	465.182106	2.048895	2.476185	22200.68972
520.68238	336.265942	615.595243	597.937622	-0.239993	-1.338629	22212.89712
478.71943	420.954806	487.417503	684.152411	-0.239993	0.950259	22199.92676
431.41574	496.488117	366.106428	739.085728	-1.002956	0.187296	22183.90454
320.786143	563.628838	215.039806	810.041263	-1.765918	-1.338629	22176.27491
249.830609	601.776975	67.025035	852.004213	1.285933	0.187296	22205.2675
133.860273	625.428819	-35.974935	857.344953	-1.765918	-0.575666	22195.34898
72.823254	631.532521	-116.086022	892.441239	-1.002956	-1.338629	22227.39341
-11.102647	617.799192	-238.16006	876.419021	-0.239993	-1.338629	4598.376415
-133.939648	578.12513	-399.90816	823.774592	0.52297	0.187296	19.837031
-206.421108	551.421434	-497.567391	745.18943	1.285933	2.476185	11.444441
-310.18404	543.791807	-599.041435	662.026492	1.285933	0.950259	21796.31947
-350.621065	494.962191	-665.419193	510.95987	2.048895	0.950259	22221.28971
-449.806221	409.510365	-747.819168	410.248789	2.811858	0.950259	22240.36378
-515.421016	309.562246	-801.22656	239.345136	2.811858	0.950259	22241.88971
-600.10988	230.977084	-833.270995	127.189613	2.811858	0.187296	22224.34156
-606.213582	123.399338	-834.79692	17.322979	0.52297	1.713222	22231.20823
-639.783943	34.895661	-774.522864	-137.558456	-2.528881	-0.575666	22228.15638
-642.835793	-58.948756	-742.478429	-288.625078	-1.002956	-1.338629	22212.13416
-637.495054	-175.682054	-661.604379	-409.936153	0.52297	-0.575666	22215.94897
-577.220998	-269.526471	-595.226621	-518.276862	0.52297	0.950259	22227.39341
-529.917308	-373.289403	-499.093316	-662.476819	-0.239993	0.950259	22190.7712
-474.983991	-451.111602	-400.671123	-747.928646	-4.054807	-1.338629	22190.00824
-387.243277	-521.304174	-306.063744	-853.980466	-1.002956	0.950259	22190.00824
-276.61368	-564.79305	-171.019339	-927.224889	-1.765918	-0.575666	22161.77862
-178.954449	-628.118957	-87.093438	-952.402659	-1.002956	-0.575666	22189.24528
-61.458188	-665.504131	137.217607	-903.573044	-1.002956	0.950259	22215.18601
27.808452	-671.607833	271.499048	-873.817497	-0.239993	0.187296	22224.34156
123.178794	-662.452281	393.573086	-826.513808	-1.002956	0.187296	22219.76379
237.623205	-625.830069	494.284167	-728.854577	-1.765918	-0.575666	22228.91934
316.208367	-554.111572	605.676727	-663.239782	-0.239993	-0.575666	22222.81564
374.193535	-525.118988	670.52856	-568.632403	0.52297	-1.338629	22217.4749
495.50461	-428.22272	746.824833	-418.328743	-1.002956	-2.101592	22237.31193
545.097188	-343.533857	825.409995	-273.365823	2.048895	0.187296	22254.86007
592.400878	-244.348701	813.202591	-165.788078	2.048895	0.950259	22236.54897
613.000871	-123.037626	816.254442	0.537799	-1.002956	-2.864555	22238.07489
613.000871	-20.800619	785.735933	166.100713	2.048895	-1.338629	22244.17859
596.215691	76.095649	788.787784	299.619192	0.52297	0.187296	22221.28971
583.245325	179.858581	697.995218	398.804348	-1.002956	-0.575666	22204.50453
533.652747	293.540029	649.165603	534.611715	-1.002956	0.187296	22221.28971
516.867567	372.888153	571.343404	656.685753	-0.239993	-0.575666	22211.3712
456.59351	459.102943	424.091596	741.374617	-0.239993	0.187296	22206.03046
383.349088	527.769589	305.832371	813.093114	-1.002956	0.950259	22221.28971
286.45282	578.12513	166.210191	862.685692	-3.291844	-0.575666	22183.90454
213.208397	600.251049	33.454674	812.330151	-1.765918	0.950259	22187.71935
112.497316	624.665857	-93.960103	839.033847	-0.239993	1.713222	22189.24528
18.652899	625.428819	-209.167476	864.97458	2.048895	2.476185	22202.21564
-71.376704	610.169565	-389.226682	823.774592	-0.239993	-0.575666	63.325907
-153.013716	584.228832	-469.337769	789.441269	0.52297	-1.338629	16.022217
-245.332208	557.525136	-551.737745	712.382033	-0.239993	-1.338629	18071.53539
-341.465512	494.962191	-659.315491	603.278361	0.52297	0.950259	22192.29713
-397.924755	438.502949	-761.552498	475.100621	1.285933	0.950259	22221.28971
-488.717321	351.525197	-776.04879	358.367323	1.285933	0.950259	22212.89712
-541.361749	262.258557	-811.908038	220.271067	2.811858	0.187296	22244.94156
-585.613588	160.784513	-850.056175	65.389632	0.52297	0.187296	22248.75637
-648.939495	104.32527	-870.656169	-103.988096	-0.239993	-1.338629	22228.15638
-649.702458	-25.378395	-795.122858	-183.33622	2.048895	0.950259	22231.97119
-622.998762	-109.304296	-703.56733	-383.232458	0.52297	1.713222	22232.73415
-628.339501	-207.726489	-690.596963	-535.062042	-1.002956	0.950259	22199.92676
-560.435818	-327.511639	-544.108118	-586.180546	0.52297	0.950259	22202.97861
-500.924724	-388.548658	-457.130366	-692.995329	-1.765918	0.950259	22221.28971
-416.235861	-483.919	-325.137812	-808.202702	-1.002956	-0.575666	22217.4749
-365.117357	-541.904168	-199.24896	-862.373056	-0.239993	0.187296	22191.53417
-246.858133	-615.911554	-83.278624	-923.410075	-3.291844	-0.575666	22194.58602
-149.961865	-668.555982	48.713929	-944.010069	-2.528881	0.187296	22173.98602
-25.598939	-683.052274	171.55093	-884.498976	-2.528881	-2.101592	22199.92676
79.689918	-654.05969	299.728669	-861.610094	-1.765918	-0.575666	22218.23786
173.534335	-658.637467	392.047161	-874.58046	-0.239993	-0.575666	22219.76379
278.823193	-606.756001	549.217484	-709.017546	-0.239993	-0.575666	22215.18601
363.512057	-559.452311	601.098951	-629.669422	1.285933	1.713222	22225.10453
443.623144	-470.948634	706.387808	-480.891688	-0.239993	1.713222	22231.20823
519.919418	-390.837546	800.232225	-364.921352	1.285933	1.713222	22219.00082
551.963853	-299.282018	804.047039	-243.610277	-0.239993	-1.338629	22225.86749
609.949021	-194.756123	804.047039	-84.151065	2.811858	-0.575666	22247.23045
622.156424	-79.54875	809.387778	96.671104	1.285933	0.950259	22239.60082
609.186058	48.62899	790.313709	196.619222	2.048895	2.476185	22241.12674
567.223107	153.917848	770.476678	375.152503	2.048895	1.713222	22219.00082
544.334225	234.791898	676.632262	468.99692	1.285933	0.187296	22215.18601
503.134237	321.006687	620.173019	581.915405	-0.239993	-0.575666	22218.23786
455.830548	410.273328	490.469354	641.426498	-1.765918	-0.575666	22208.31935
435.230554	489.621452	392.047161	781.811642	0.52297	0.950259	22206.79342
336.045398	559.051061	239.454613	836.744959	0.52297	0.187296	22215.18601
239.14913	603.3029	97.543544	838.270884	-1.765918	-2.101592	22203.74157
164.378782	605.591788	15.143569	865.737543	0.52297	-0.575666	22203.74157
64.430664	622.376968	-119.137873	874.893096	-4.054807	-1.338629	22199.16379
-9.576722	604.065863	-249.604501	844.374586	0.52297	0.950259	7195.501572
-101.13225	576.599204	-425.085931	829.878294	-2.528881	-0.575666	19.074068
-204.13222	566.680689	-576.152552	706.278331	-2.528881	0.187296	13.733329
-295.687748	522.42885	-589.885882	656.685753	1.285933	0.950259	21645.25285
-378.087724	484.280713	-740.189541	511.722833	0.52297	-0.575666	22200.68972
-449.043258	398.828886	-777.574715	385.071018	-2.528881	-1.338629	22203.74157
-504.739538	302.695582	-824.115442	297.330304	-0.239993	-0.575666	22221.28971
-593.243216	216.480792	-815.722852	153.130346	-0.239993	1.713222	22215.18601
-625.287651	124.162301	-844.715436	11.219277	-0.239993	0.950259	22218.23786
-655.80616	37.184549	-771.471013	-120.010313	0.52297	0.950259	22251.04526
-644.361719	-51.319128	-743.241392	-295.491743	2.048895	-0.575666	22244.94156
-625.287651	-142.874657	-727.219174	-470.973172	1.285933	-1.338629	22193.82305
-579.509886	-279.444987	-608.196987	-510.647235	0.52297	-1.338629	22222.05268
-542.124712	-359.556074	-509.011832	-675.447186	-0.239993	0.950259	22219.76379
-445.991407	-437.378273	-422.797042	-779.210118	-1.765918	0.187296	22196.87491
-378.850687	-513.674547	-263.33783	-804.387888	-1.002956	0.187296	22214.42305
-285.769233	-577.000454	-134.397128	-892.891566	-1.002956	-0.575666	22217.4749
-185.821114	-621.252293	-27.582345	-889.076752	-1.002956	-1.338629	22203.74157
-82.058182	-655.585616	160.106489	-860.847131	-0.239993	0.187296	22224.34156
20.178825	-681.526349	283.706452	-847.113802	-1.002956	1.713222	22212.13416
136.149161	-681.526349	381.365682	-831.091584	-4.054807	0.950259	22192.29713
209.393584	-634.985622	481.313801	-751.743459	-1.002956	0.187296	22206.79342
301.712075	-566.318976	570.580441	-662.476819	-1.765918	0.187296	22220.52675
411.578709	-509.09677	603.387839	-604.491651	-0.239993	0.187296	22202.97861
466.512026	-435.089385	684.261889	-464.106508	1.285933	-1.338629	22224.34156
546.623113	-361.844962	789.550747	-355.002836	-0.239993	-0.575666	22235.786
595.452729	-255.030179	818.543331	-184.099183	-1.765918	0.187296	22214.42305
603.082356	-127.615402	826.172958	-6.328866	0.52297	0.950259	22225.10453
616.815685	-19.274693	811.676666	154.656272	-2.528881	-2.864555	22231.97119
600.793468	86.777127	808.624815	311.063633	1.285933	-1.338629	22228.15638
575.615697	196.643761	713.254473	423.219155	0.52297	-1.338629	22241.12674
530.600896	282.85855	650.691528	545.293193	-0.239993	0.187296	22225.86749
504.660163	367.547414	566.002665	637.611684	0.52297	0.950259	22208.31935
445.912032	462.917756	414.936043	704.752405	-0.239993	0.187296	22211.3712
386.400939	514.799223	329.484216	805.463487	1.285933	1.713222	22222.05268
291.030596	582.702906	176.128706	842.848661	-0.239993	-0.575666	22202.21564
214.734323	611.69549	20.484308	876.419021	-1.765918	0.187296	22209.84527
101.052875	625.428819	-66.493444	877.181984	-0.239993	1.713222	22227.39341
1.867719	610.169565	-172.545265	900.833829	-1.765918	0.187296	22223.5786
-51.539672	611.69549	-290.041526	842.085698	-1.765918	-0.575666	85.451827
-171.324822	552.947359	-457.893328	797.833859	-4.054807	0.187296	14.496292
-249.147021	527.006626	-540.293304	694.070927	1.285933	0.187296	6035.035249
-360.539581	484.280713	-717.300659	541.47838	-1.765918	-0.575666	20263.52733
-419.287712	443.080725	-748.582131	419.404342	-0.239993	1.713222	22191.53417
-471.169178	356.865936	-782.915454	338.530292	-1.765918	-0.575666	22218.23786
-552.043228	252.340041	-859.211728	180.597005	-0.239993	0.187296	22215.18601
-584.850625	183.673395	-843.952473	61.574818	1.285933	0.187296	22225.86749
-630.62839	85.251202	-808.856187	-42.188114	-0.239993	0.950259	22229.6823
-641.309868	-13.170991	-783.678417	-163.499189	0.52297	-0.575666	22212.89712
-649.702458	-111.593184	-717.300659	-361.869501	-1.765918	0.187296	22201.45268
-597.820992	-205.437601	-657.789565	-464.86947	2.811858	3.239147	22249.51933
-553.569153	-309.200533	-544.108118	-577.787955	2.048895	1.713222	22225.86749
-496.346948	-394.65236	-482.308136	-698.336068	-1.002956	-1.338629	22209.08231
-424.628451	-481.630112	-344.974843	-831.854547	-0.239993	0.950259	22222.81564
-349.09514	-540.378243	-231.293395	-865.424907	2.048895	0.950259	22202.21564
-259.065537	-601.415262	-158.048973	-937.906367	-0.239993	0.950259	22196.11194
-141.569275	-660.163392	3.699128	-926.461926	-1.002956	0.187296	22218.23786
-24.073014	-673.896722	162.395377	-893.654529	1.285933	-0.575666	22215.18601
70.534366	-669.318945	356.187912	-849.40269	-0.239993	-1.338629	22224.34156
158.27508	-682.289312	443.928627	-776.92123	1.285933	0.187296	22234.26008
258.986162	-614.385628	543.876745	-716.647174	-1.002956	-0.575666	22193.82305
347.489839	-573.18564	652.217454	-634.247198	0.52297	1.713222	22203.74157
434.467591	-488.496777	704.861883	-514.462048	-1.765918	0.187296	22205.2675
519.156455	-389.311621	764.372976	-365.684315	-0.239993	1.713222	22206.79342
550.437927	-300.044981	826.172958	-233.691761	-1.765918	0.950259	22212.13416
605.371244	-197.807974	795.654448	-139.084382	-1.765918	-0.575666	22230.44527
622.156424	-72.682085	785.735933	39.448899	-1.002956	0.187296	22221.28971
606.89717	24.977145	813.202591	243.159949	-1.765918	0.187296	22221.28971
593.926803	135.606742	731.565579	354.552509	0.52297	0.187296	22226.63045
564.171256	230.214122	693.417442	461.367292	-0.239993	0.187296	22205.2675
541.282374	346.184458	617.884131	591.070957	2.048895	-1.338629	22227.39341
488.637945	421.717769	489.706391	682.626486	-0.239993	-1.338629	22235.786
416.919448	484.280713	349.321247	743.663505	0.52297	-1.338629	22211.3712
364.275019	557.525136	234.113874	787.915344	0.52297	-0.575666	22203.74157
234.571354	616.273267	77.706513	832.930145	2.048895	-0.575666	22217.4749
162.852857	633.821409	-6.982351	855.056064	1.285933	-0.575666	22215.94897
66.719552	625.428819	-130.582314	879.470872	-1.002956	-1.338629	22217.4749
-26.361902	623.139931	-266.389681	865.737543	0.52297	-0.575666	4202.398755
-97.317437	604.828825	-370.152614	812.330151	1.285933	0.187296	19.837031
-209.472959	575.073279	-491.463689	754.344983	-1.002956	1.713222	12.207404
-301.028487	520.139962	-598.278472	672.70797	0.52297	3.239147	21450.69735
-394.872904	473.599235	-718.826584	555.974672	-2.528881	0.187296	22190.00824
-452.095109	389.673334	-779.10064	433.137671	-1.002956	-0.575666	22191.53417
-519.23583	308.799284	-816.485815	275.204384	-0.239993	0.187296	22204.50453
-580.272849	218.769681	-850.056175	133.293315	-0.239993	1.713222	22217.4749
-620.709874	117.295637	-828.693218	9.693352	-0.239993	0.950259	22209.84527
-637.495054	38.710475	-795.122858	-140.610307	-1.002956	0.950259	22225.10453
-637.495054	-62.763569	-793.596932	-322.195439	2.811858	1.713222	22225.10453
-625.287651	-140.585768	-695.937702	-458.002806	-0.239993	-0.575666	22210.60823
-589.428402	-263.422769	-630.322907	-580.076844	0.52297	0.187296	22209.08231
-536.783973	-354.978298	-510.537757	-647.980527	-0.239993	0.187296	22216.71194
-470.406215	-418.304205	-392.278533	-741.061981	2.048895	0.187296	22221.28971
-362.828469	-501.467143	-268.678569	-821.936031	2.048895	0.950259	22224.34156
-293.39886	-586.156007	-167.967488	-871.528609	1.285933	-2.101592	22212.13416
-192.687779	-605.993038	-20.71568	-905.09897	1.285933	0.187296	22199.92676
-71.376704	-663.215243	129.587979	-906.624895	-0.239993	1.713222	22229.6823
22.467713	-665.504131	295.913856	-885.261938	-1.002956	0.950259	22228.91934
133.860273	-663.215243	409.595304	-811.254553	-0.239993	3.239147	22215.18601
227.704689	-635.748585	495.810093	-757.084199	1.285933	2.476185	22224.34156
320.786143	-577.000454	610.254503	-657.13608	0.52297	-0.575666	22232.73415
404.712044	-535.037503	680.447075	-560.239813	-0.239993	0.187296	22219.76379
496.267573	-444.244938	771.239641	-392.38801	-2.528881	-1.338629	22199.16379
533.652747	-347.34867	800.995188	-293.965817	-1.765918	0.187296	22211.3712
592.400878	-234.430185	813.965554	-169.602891	-4.054807	-1.338629	22204.50453
608.423095	-139.822806	781.921119	-33.032561	-2.528881	-0.575666	22209.84527
609.186058	-25.378395	775.817417	120.322949	-1.002956	-2.101592	22219.00082
590.111989	73.806761	726.987802	223.322918	1.285933	-1.338629	22215.18601
564.171256	169.940065	658.321156	367.522876	0.52297	-0.575666	22196.11194
537.467561	272.940035	627.802646	518.589497	1.285933	0.187296	22224.34156
485.586094	366.021489	528.617491	601.752436	-1.765918	0.187296	22207.55638
460.408324	461.391831	427.906409	742.137579	-1.765918	0.187296	22200.68972
381.823162	536.925142	344.743471	797.833859	0.52297	0.187296	22234.26008
303.238	578.12513	199.780551	855.819027	0.52297	-0.575666	22235.02304
217.786174	602.539937	47.950966	864.211617	-0.239993	-1.338629	22195.34898
124.70472	632.295484	-58.100854	878.707909	0.52297	0.950259	22235.02304
33.149191	633.058447	-164.152675	892.441239	1.285933	0.187296	22245.70452
-52.302635	603.3029	-331.241514	850.478288	1.285933	1.713222	59.511093
-156.82853	587.280683	-493.752577	761.974611	1.285933	0.187296	14.496292
-250.672947	552.184397	-551.737745	703.22648	0.52297	0.187296	9720.908231
-327.732183	506.406632	-641.767348	609.382063	0.52297	0.950259	22161.01566
-402.502531	445.369613	-763.078423	471.285808	0.52297	0.187296	22214.42305
-484.902507	362.969638	-783.678417	363.708062	-1.002956	0.187296	22225.86749
-581.798775	273.702998	-824.878405	205.011813	-3.291844	-0.575666	22190.7712
-609.265433	179.095618	-822.589516	85.989626	-2.528881	0.187296	22204.50453
-639.02098	76.095649	-818.774703	-50.580704	0.52297	0.950259	22213.66009
-651.228384	-5.541364	-772.233976	-192.491773	-1.002956	0.187296	22201.45268
-628.339501	-121.5117	-765.367311	-383.232458	0.52297	1.713222	22213.66009
-609.265433	-206.963527	-686.782149	-467.921321	0.52297	2.476185	22204.50453
-540.598787	-305.38572	-583.019217	-607.543502	2.048895	1.713222	22193.82305
-498.635836	-389.311621	-470.100732	-728.854577	1.285933	0.187296	22206.79342
-419.287712	-465.607894	-335.056328	-801.336037	-1.765918	-1.338629	22217.4749
-336.887736	-545.718982	-221.37488	-849.40269	0.52297	-0.575666	22194.58602
-230.072953	-599.126373	-89.382326	-889.076752	1.285933	0.950259	22226.63045
-127.072983	-630.407846	31.928749	-943.247106	0.52297	0.187296	22240.36378
-21.784126	-672.370796	209.699067	-874.58046	0.52297	-1.338629	22233.49712
81.978807	-672.370796	359.239763	-858.558243	-1.002956	-2.864555	22231.97119
176.586186	-647.193026	453.08418	-797.521224	2.048895	0.950259	22238.07489
278.06023	-623.541181	543.113783	-704.43977	-2.528881	-1.338629	22217.4749
366.563907	-548.770833	607.202652	-603.728689	0.52297	0.950259	22220.52675
435.230554	-486.970851	710.965585	-495.38798	-0.239993	0.187296	22228.91934
524.497194	-386.25977	788.024821	-348.136172	1.285933	0.187296	22227.39341
559.59348	-295.467204	794.891486	-235.217687	1.285933	0.950259	22219.00082
577.904586	-203.148713	826.172958	-90.254767	-1.765918	0.187296	22207.55638
594.689766	-86.415414	833.802585	64.626669	-0.239993	2.476185	22209.08231
591.637915	12.769742	822.358144	224.085881	-1.765918	0.950259	22197.63787
572.563846	111.954897	728.513728	331.663627	-2.528881	-0.575666	22205.2675
558.830517	234.028935	680.447075	456.026553	0.52297	0.187296	22217.4749
514.578678	321.76965	617.121168	589.545032	-0.239993	-1.338629	22205.2675
485.586094	410.273328	457.661956	669.656119	0.52297	0.187296	22209.84527
413.867597	498.777005	373.736055	760.448685	-3.291844	-2.101592	22212.89712
343.675025	559.814024	235.6398	812.330151	-0.239993	-1.338629	22202.97861
258.223199	601.776975	95.254656	847.426437	0.52297	0.187296	22203.74157
186.504702	625.428819	5.988016	853.530139	1.285933	0.187296	22234.26008
85.79362	634.584372	-130.582314	906.937531	1.285933	-2.101592	22238.07489
4.91957	630.769559	-267.915607	855.056064	0.52297	-1.338629	6643.11655
-106.472989	587.280683	-389.226682	860.396804	-1.765918	0.950259	19.074068
-179.717412	577.362167	-525.797012	751.293132	1.285933	0.950259	13.733329
-284.243307	527.769589	-614.300689	677.285747	-0.239993	1.713222	20195.62365
-364.354394	479.702937	-705.856218	505.619131	1.285933	1.713222	22202.97861
-449.043258	398.828886	-759.263609	433.137671	-0.239993	-0.575666	22206.03046
-497.872873	310.325209	-806.567299	292.752527	-0.239993	-0.575666	22219.00082
-568.828408	245.473376	-834.79692	143.974794	-0.239993	0.950259	22229.6823
-613.080247	140.184519	-812.671001	32.582234	-1.002956	1.713222	22209.08231
-644.361719	40.2364	-779.10064	-118.484388	-0.239993	0.950259	22202.21564
-647.41357	-68.104308	-762.31546	-276.417674	-1.765918	-0.575666	22207.55638
-616.89506	-177.970943	-694.411777	-410.699116	-1.765918	0.187296	22177.80084
-578.746924	-253.504254	-616.589578	-528.195378	-2.528881	0.187296	22199.16379
-523.813607	-345.059782	-545.634043	-665.52867	-0.239993	0.187296	22215.94897
-463.53955	-445.770863	-416.69334	-771.580491	-0.239993	1.713222	22190.7712
-371.984022	-525.118988	-315.982259	-822.698994	1.285933	0.187296	22206.79342
-291.872934	-587.681932	-215.271178	-976.054504	0.52297	-0.575666	22212.13416
-169.798897	-637.27451	-69.545295	-899.75823	2.048895	0.950259	22202.97861
-80.532256	-673.133759	92.965768	-911.965634	1.285933	1.713222	22221.28971
36.201042	-656.348579	247.084241	-850.928615	2.048895	0.950259	22253.33415
115.549167	-668.555982	370.684204	-809.728627	2.048895	0.187296	22242.65267
227.704689	-634.222659	488.943428	-738.01013	0.52297	1.713222	22235.02304
306.289851	-561.741199	595.758211	-693.758291	1.285933	-0.575666	22240.36378
394.030566	-507.570845	661.373007	-591.521285	-0.239993	0.187296	22233.49712
472.615728	-443.481975	744.535945	-404.595414	2.048895	0.950259	22218.23786
529.07497	-341.244968	801.75815	-291.676929	0.52297	0.187296	22228.15638
575.615697	-248.163514	842.958138	-163.499189	-1.765918	-0.575666	22231.20823
601.55643	-132.193178	818.543331	-25.402934	-1.002956	-0.575666	22219.00082
608.423095	-31.482097	823.121107	170.678489	0.52297	-0.575666	22228.91934
596.978654	76.858612	761.321125	291.226602	-1.765918	0.950259	22204.50453
559.59348	167.651177	708.676696	404.145087	-2.528881	0.950259	22195.34898
531.363859	263.784482	668.239671	526.982088	-2.528881	0.187296	22186.19343
507.712014	369.07334	573.632292	639.13761	0.52297	0.950259	22211.3712
455.830548	430.873321	433.247148	700.174629	-1.765918	0.187296	22193.06009
393.267603	504.117744	340.928657	796.307934	-1.002956	0.950259	22200.68972
307.052814	573.547353	177.654632	816.144965	-1.002956	0.187296	22215.94897
207.867658	601.776975	50.239855	859.633841	-1.002956	0.187296	22196.11194
111.734353	617.799192	-46.656413	887.100499	0.52297	1.713222	22225.10453
11.023272	640.688074	-210.693401	907.700493	-1.002956	0.950259	22229.6823
-50.77671	614.747341	-324.374849	806.226449	3.574821	1.713222	164.036988
-149.198903	592.621422	-448.737775	813.093114	-0.239993	-0.575666	13.733329
-249.909984	566.680689	-519.69331	705.515368	1.285933	-0.575666	6685.842463
-348.332177	518.614036	-620.404391	595.648734	2.048895	0.187296	22157.96381
-407.080308	440.791837	-749.345094	499.515429	-1.002956	-0.575666	22221.28971
-482.613619	367.547414	-769.182125	366.759913	0.52297	0.950259	22230.44527
-554.332116	261.495594	-831.745069	213.404403	-0.239993	1.713222	22211.3712
-587.139514	181.384506	-827.930256	118.797023	0.52297	0.187296	22222.81564
-612.317284	82.199351	-772.996939	-48.291816	1.285933	0.187296	22231.20823
-648.939495	-25.378395	-782.152491	-208.513991	1.285933	0.950259	22198.40083
-641.309868	-104.72652	-727.219174	-317.617662	-1.765918	0.187296	22201.45268
-629.865427	-235.193148	-666.945118	-454.950955	-4.817769	-0.575666	22201.45268
-587.139514	-314.541273	-551.737745	-573.210179	-0.239993	0.187296	22193.82305
-520.761756	-399.230136	-452.552589	-715.121248	-0.239993	-0.575666	22178.5638
-427.680302	-471.711596	-329.715588	-779.973081	-1.002956	0.187296	22202.21564
-339.176624	-550.296758	-247.315613	-836.432323	-1.765918	0.187296	22209.84527
-244.569245	-603.70415	-119.137873	-934.854516	-0.239993	0.950259	22180.08972
-134.702611	-654.05969	34.9806	-926.461926	-0.239993	0.950259	22225.10453
-41.621157	-677.711535	208.936104	-859.321205	1.285933	0.950259	22223.5786
72.060291	-682.289312	308.884222	-844.061951	-1.002956	-1.338629	22214.42305
178.875074	-657.111541	411.121229	-782.261969	-0.239993	-1.338629	22238.07489
274.245416	-597.600448	567.52859	-712.83236	0.52297	-0.575666	22254.09711
355.882429	-551.822684	623.987833	-665.52867	1.285933	0.187296	22235.786
437.519442	-490.785665	714.780398	-472.499098	-0.239993	0.187296	22235.786
509.237939	-405.333838	762.084088	-364.158389	1.285933	0.187296	22242.65267
572.563846	-310.726459	803.284076	-236.743612	1.285933	-0.575666	22222.81564
603.082356	-187.889458	810.15074	-87.965878	-0.239993	0.950259	22224.34156
606.89717	-74.20801	829.224809	72.256296	0.52297	0.950259	22232.73415
598.504579	13.532704	822.358144	237.056248	-1.002956	0.187296	22215.94897
574.852735	134.84378	778.869268	353.789546	-0.239993	0.187296	22211.3712
567.98607	218.769681	680.447075	452.974702	-1.002956	-0.575666	22206.03046
503.8972	310.325209	601.098951	597.937622	-1.002956	-1.338629	22180.85269
498.556461	395.014073	506.491571	673.470933	-2.528881	-1.338629	22192.29713
430.652777	481.228862	379.076794	755.870909	-1.002956	-0.575666	22188.48232
344.437988	552.947359	260.81757	839.79681	-2.528881	-1.338629	22189.24528
240.675056	594.147347	89.150954	858.107915	-0.239993	0.187296	22196.11194
165.904708	623.902894	11.328755	864.211617	1.285933	0.950259	22222.05268
88.082508	635.347335	-103.115656	881.75976	1.285933	0.187296	22219.00082
-20.2582	608.643639	-277.07116	847.426437	0.52297	-0.575666	10229.80438
-104.184101	601.014012	-389.226682	810.041263	2.048895	0.950259	20.599994
-223.206288	581.176981	-476.204434	750.530169	-2.528881	-0.575666	12.207404
-285.00627	539.21403	-600.56736	665.078343	1.285933	-0.575666	21513.26029
-371.221059	477.414048	-694.411777	526.219125	3.574821	0.950259	22235.02304
-445.991407	389.673334	-782.915454	401.093236	1.285933	0.950259	22225.10453
-527.62842	338.55483	-782.915454	280.545124	0.52297	0.187296	22225.10453
-582.561737	229.451159	-825.641367	120.322949	2.048895	3.239147	22239.60082
-622.998762	115.006748	-841.663585	34.10816	-0.239993	2.476185	22224.34156
-629.865427	28.028996	-807.330262	-120.773276	-3.291844	-0.575666	22214.42305
-643.598756	-57.42283	-734.848802	-255.054718	-1.765918	-2.101592	22221.28971
-626.813576	-162.711688	-676.100671	-393.913936	-1.765918	-2.101592	22218.23786
-583.3247	-255.793142	-636.426609	-523.617601	0.52297	0.950259	22206.03046
-542.887675	-358.793111	-493.752577	-635.773123	-1.765918	0.950259	22207.55638
-478.035842	-431.274571	-399.145198	-747.928646	-1.765918	0.950259	22200.68972
-391.821053	-509.09677	-285.46375	-808.965665	-2.528881	-0.575666	22191.53417
-294.161823	-583.867119	-164.915637	-905.09897	0.52297	-0.575666	22185.43046
-179.717412	-618.963405	-26.819382	-893.654529	-1.765918	0.950259	22198.40083
-78.243368	-677.711535	130.350942	-895.180454	-1.002956	0.187296	22215.18601
27.808452	-679.237461	260.054607	-832.61751	0.52297	2.476185	22228.91934
117.838055	-670.081908	371.447167	-839.484174	0.52297	1.713222	22233.49712
222.36395	-629.644883	467.580472	-736.484205	2.048895	1.713222	22216.71194
322.312069	-580.815268	602.624876	-673.158298	-2.528881	-1.338629	22222.05268
374.956498	-525.118988	635.432274	-594.573136	-0.239993	-1.338629	22228.15638
477.193504	-419.83013	729.27669	-429.010222	2.811858	-0.575666	22240.36378
526.786082	-322.1709	804.810001	-315.328774	1.285933	0.950259	22242.65267
580.193474	-245.874626	800.995188	-174.180668	2.048895	0.950259	22248.75637
594.689766	-140.585768	822.358144	0.537799	1.285933	0.187296	22225.86749
614.526797	-21.563582	806.335927	175.256266	0.52297	-1.338629	22230.44527
606.134207	78.384537	772.765566	272.915496	-1.002956	0.187296	22208.31935
571.037921	185.19932	739.958169	418.641379	-0.239993	-0.575666	22203.74157
536.704598	279.8067	662.898932	541.47838	0.52297	-0.575666	22216.71194
495.50461	362.969638	560.661926	634.559833	0.52297	1.713222	22223.5786
458.882399	460.628868	438.587888	733.744989	-2.528881	-1.338629	22197.63787
380.297237	530.058477	324.143477	797.070896	0.52297	-0.575666	22196.11194
296.371336	578.888092	172.313892	829.878294	-2.528881	-0.575666	22199.16379
194.134329	593.384384	-15.374941	793.256083	-1.765918	1.713222	22169.40825
129.282496	610.932527	-54.28604	887.863462	-1.002956	2.476185	22208.31935
41.541782	607.880676	-195.434147	901.596791	-2.528881	0.187296	22222.05268
-86.635958	591.858459	-345.737806	855.056064	2.048895	1.713222	232.703635
-146.910014	575.073279	-457.130366	790.204232	-1.002956	-0.575666	15.259255
-246.09517	552.184397	-521.219235	705.515368	-1.002956	-1.338629	3561.510056
-342.991438	511.747372	-671.522895	579.626516	2.048895	0.187296	22151.09714
-410.132159	452.999241	-731.033988	506.382094	0.52297	2.476185	22208.31935
-488.717321	380.517781	-774.522864	366.759913	3.574821	1.713222	22248.75637
-544.4136	289.725215	-884.389498	189.752558	1.285933	-1.338629	22241.88971
-590.954327	198.932649	-824.878405	102.011843	1.285933	0.187296	22230.44527
-626.050613	102.799345	-795.122858	-34.558487	2.048895	0.187296	22236.54897
-635.969129	1.325301	-760.789535	-181.047332	1.285933	0.187296	22235.02304
-629.102464	-118.459849	-722.641398	-329.062103	0.52297	2.476185	22213.66009
-608.50247	-210.015378	-647.87105	-454.950955	-0.239993	1.713222	22203.74157
-551.280265	-302.333869	-572.337739	-575.499067	1.285933	0.950259	22223.5786
-489.480283	-394.65236	-472.38962	-697.573105	0.52297	-0.575666	22207.55638
-439.124743	-471.711596	-331.241514	-770.054565	1.285933	0.950259	22193.82305
-351.384028	-548.770833	-237.397097	-852.454541	0.52297	0.950259	22216.71194
-273.561829	-607.518963	-91.671215	-937.906367	-1.002956	2.476185	22184.6675
-142.332238	-660.163392	-3.9305	-923.410075	-1.002956	1.713222	22207.55638
-37.04338	-673.896722	185.284259	-889.076752	-0.239993	0.187296	22220.52675
75.875105	-669.318945	306.595334	-859.321205	0.52297	-0.575666	22205.2675
159.801006	-662.452281	453.08418	-793.70641	-1.002956	0.187296	22223.5786
274.245416	-613.622665	546.928596	-709.780509	2.811858	0.187296	22235.786
365.800945	-561.741199	633.906348	-631.95831	0.52297	-0.575666	22215.18601
442.097218	-488.496777	702.572995	-467.158359	-0.239993	0.187296	22223.5786
510.763865	-403.807913	775.054455	-371.788017	-0.239993	0.950259	22232.73415
579.430511	-298.519055	784.97297	-275.654712	-0.239993	-1.338629	22214.42305
597.741617	-199.333899	814.728517	-116.958462	2.048895	0.187296	22246.46748
611.474946	-83.363563	838.380362	70.730371	2.811858	2.476185	22251.80822
622.156424	19.636406	768.18779	218.745142	1.285933	2.476185	22215.18601
579.430511	112.71786	758.269274	355.315472	2.811858	1.713222	22226.63045
555.778666	217.243755	710.202622	481.967286	-1.765918	0.187296	22234.26008
509.237939	317.954836	627.039684	588.782069	0.52297	0.187296	22199.92676
456.59351	429.347396	491.995279	688.730188	1.285933	0.950259	22213.66009
416.919448	497.25108	393.573086	766.552387	-1.002956	-0.575666	22220.52675
342.1491	542.265881	273.024974	835.219033	-1.765918	0.187296	22202.21564
275.008379	594.91031	116.617613	830.641257	-2.528881	-1.338629	22196.87491
168.956559	625.428819	18.19542	859.633841	-2.528881	-0.575666	22206.03046
77.40103	627.717708	-111.508246	902.359754	0.52297	-0.575666	22206.03046
16.364011	621.614006	-254.94524	803.174598	-2.528881	0.187296	16019.16562
-102.658176	598.725124	-363.285949	827.589406	-1.765918	0.187296	20.599994
-195.73963	563.628838	-496.041465	756.633871	-1.002956	1.713222	13.733329
-292.635897	525.480701	-644.056236	658.974641	-1.765918	0.187296	21241.64556
-357.48773	483.51775	-690.596963	553.685783	-0.239993	0.187296	22206.03046
-449.043258	409.510365	-750.108056	446.108037	2.048895	0.950259	22223.5786
-499.398799	324.821501	-815.722852	292.752527	1.285933	0.187296	22214.42305
-578.746924	229.451159	-820.300628	163.048862	0.52297	1.713222	22225.10453
-607.739508	151.62896	-830.982107	7.404464	2.048895	1.713222	22252.57118
-652.754309	51.680841	-780.626566	-142.136233	1.285933	1.713222	22238.83786
-611.554321	-52.845054	-770.70805	-319.143588	2.048895	0.950259	22196.11194
-606.213582	-156.607986	-720.35251	-432.062073	1.285933	-1.338629	22221.28971
-581.035812	-255.793142	-621.167354	-518.276862	2.048895	-0.575666	22222.05268
-548.228414	-358.793111	-525.797012	-624.328682	-1.002956	0.187296	22215.18601
-482.613619	-436.61531	-396.856309	-722.750875	-0.239993	0.950259	22206.03046
-388.006239	-502.993069	-296.145228	-805.913814	-2.528881	-1.338629	22203.74157
-287.295158	-589.970821	-168.730451	-889.076752	-3.291844	-2.864555	22210.60823
-204.895182	-618.200442	-35.974935	-893.654529	-2.528881	0.187296	22212.89712
-88.924846	-664.741169	128.062054	-900.521193	-2.528881	0.187296	22203.74157
30.09734	-687.630051	261.580533	-843.298988	-1.765918	1.713222	22201.45268
99.52695	-680.000423	366.106428	-853.217503	-1.002956	1.713222	22215.18601
209.393584	-639.563398	493.521205	-741.061981	-1.002956	-0.575666	22201.45268
310.104665	-589.207858	572.869329	-701.387919	0.52297	0.950259	22214.42305
403.949082	-533.511578	668.239671	-573.973142	1.285933	0.187296	22229.6823
465.749063	-442.719012	738.432243	-435.113924	-0.239993	0.187296	22216.71194
535.941635	-348.874596	803.284076	-297.780631	2.048895	0.950259	22226.63045
593.16384	-249.68944	794.891486	-168.839928	-0.239993	1.713222	22231.97119
611.474946	-141.348731	804.810001	-31.506636	-0.239993	0.187296	22215.18601
613.000871	-35.296911	821.595182	144.737756	0.52297	-0.575666	22223.5786
580.193474	78.384537	778.869268	266.048832	0.52297	-2.101592	22247.23045
580.956437	170.703028	725.461877	407.959901	2.048895	-0.575666	22221.28971
550.437927	292.777066	664.424858	516.300609	3.574821	0.187296	22217.4749
524.497194	369.07334	517.936012	578.100591	2.811858	1.713222	22229.6823
456.59351	452.236278	453.847142	733.744989	-0.239993	0.187296	22209.84527
385.637976	528.532552	353.136061	797.833859	1.285933	1.713222	22198.40083
288.741708	576.599204	195.202775	845.900512	-1.002956	-2.101592	22215.18601
223.126913	597.962161	48.713929	870.315319	-1.002956	0.950259	22209.84527
130.045459	623.139931	-42.078637	883.285686	-2.528881	0.950259	22220.52675
33.149191	630.769559	-196.960072	878.707909	2.048895	1.713222	22233.49712
-62.221151	601.014012	-312.167445	844.374586	-1.765918	0.187296	150.303659
-157.591493	565.154763	-451.026664	750.530169	-1.765918	-0.575666	13.733329
-252.961835	533.110328	-595.226621	672.70797	-3.291844	-0.575666	7412.182989
-330.021071	502.591819	-695.174739	553.685783	-3.291844	-0.575666	22149.57122
-400.213643	448.421464	-776.811752	422.456193	1.285933	0.187296	22199.16379
-484.902507	371.362228	-775.285827	373.626577	2.048895	0.950259	22225.86749
-551.280265	282.85855	-821.063591	236.293285	-0.239993	0.950259	22230.44527
-587.139514	180.621544	-837.085808	98.959992	-0.239993	0.187296	22216.71194
-627.576539	95.169717	-794.359895	-31.506636	1.285933	0.187296	22225.86749
-638.258017	11.243816	-795.885821	-185.625109	1.285933	-0.575666	22198.40083
-614.606172	-95.570967	-708.908069	-332.876917	2.048895	0.187296	22227.39341
-592.480253	-193.230197	-667.708081	-466.395396	1.285933	1.713222	22242.65267
-554.332116	-322.1709	-618.115503	-589.995359	2.048895	0.950259	22215.18601
-507.028426	-399.993099	-536.47849	-700.624956	0.52297	0.950259	22208.31935
-422.339563	-469.422708	-344.974843	-789.128634	0.52297	-0.575666	22221.28971
-345.280326	-538.089354	-242.737836	-869.239721	1.285933	0.950259	22223.5786
-233.887766	-591.496746	-109.98232	-908.150821	-0.239993	0.187296	22180.85269
-146.147052	-647.955989	53.291705	-914.254522	-0.239993	0.187296	22224.34156
-24.835977	-667.79302	202.832402	-868.476758	-1.765918	0.950259	22233.49712
59.852887	-666.267094	290.573117	-858.558243	-2.528881	-1.338629	22211.3712
162.852857	-657.111541	428.669372	-792.180485	-1.765918	-2.101592	22210.60823
244.48987	-601.415262	527.854528	-731.143466	-2.528881	-2.864555	22210.60823
355.119466	-559.452311	574.395255	-706.728658	-1.765918	-0.575666	22194.58602
422.260187	-485.444926	671.291522	-512.936123	-0.239993	-1.338629	22208.31935
500.845349	-422.881981	752.928535	-378.654681	-3.291844	0.187296	22217.4749
543.571262	-306.911645	806.335927	-249.713979	0.52297	-0.575666	22219.76379
594.689766	-203.911676	813.965554	-82.625139	0.52297	0.950259	22223.5786
609.949021	-83.363563	823.88407	69.204445	-1.765918	-1.338629	22230.44527
602.319393	13.532704	790.313709	214.930328	-0.239993	0.187296	22220.52675
580.193474	132.554891	755.217423	324.034	0.52297	0.950259	22193.82305
558.830517	231.740047	719.358175	467.470994	2.048895	1.713222	22216.71194
524.497194	317.954836	631.61746	575.811703	-0.239993	-1.338629	22228.15638
470.32684	400.354812	495.810093	662.026492	2.048895	-0.575666	22217.4749
426.837964	477.414048	358.4768	716.196846	1.285933	-1.338629	22213.66009
342.1491	542.265881	252.42498	826.06348	-0.239993	-1.338629	22225.86749
255.171348	583.465869	97.543544	835.981996	-1.765918	0.187296	22202.97861
159.038043	620.08808	-4.693463	858.107915	-1.765918	-1.338629	22221.28971
70.534366	629.243633	-107.693432	884.048648	0.52297	-0.575666	22228.15638
-22.547088	601.776975	-222.900805	854.293102	0.52297	0.950259	22220.52675
-113.339654	596.436235	-407.537788	821.485704	-2.528881	0.187296	23.651845
-178.954449	539.976993	-499.093316	745.952393	2.048895	0.950259	12.207404
-287.295158	529.295515	-620.404391	666.604268	-3.291844	0.950259	20868.55678
-374.27291	488.858489	-696.700665	553.685783	-2.528881	-0.575666	22183.14158
-456.672886	404.932588	-751.633982	402.619161	-1.765918	0.187296	22200.68972
-500.161762	316.428911	-871.419132	239.345136	-1.765918	-0.575666	22200.68972
-574.93211	230.977084	-837.848771	122.611837	-2.528881	0.950259	22215.18601
-613.843209	131.028966	-818.774703	35.634085	-0.239993	1.713222	22232.73415
-650.465421	50.917878	-778.337678	-113.906611	1.285933	0.950259	22215.94897
-632.917278	-57.42283	-743.241392	-278.706563	-1.002956	-0.575666	22217.4749
-639.783943	-148.215396	-694.411777	-409.173191	1.285933	0.950259	22225.10453
-607.739508	-248.926477	-605.908099	-523.617601	-1.002956	-1.338629	22189.24528
-520.761756	-334.378304	-531.137751	-638.824974	2.811858	0.187296	22230.44527
-461.250662	-435.852348	-378.545204	-753.269385	1.285933	0.950259	22229.6823
-424.628451	-525.118988	-296.908191	-822.698994	2.048895	0.187296	22196.87491
-296.450711	-557.163423	-235.108209	-927.224889	0.52297	-0.575666	22211.3712
-184.295189	-645.6671	-47.419376	-906.624895	1.285933	-0.575666	22230.44527
-97.317437	-680.000423	92.965768	-912.728597	-1.002956	-1.338629	22212.89712
12.549198	-679.237461	240.217576	-856.269354	1.285933	-0.575666	22219.00082
120.889906	-682.289312	360.765688	-803.624926	0.52297	0.187296	22230.44527
229.993578	-649.481914	485.891577	-755.558273	1.285933	1.713222	22216.71194
313.919479	-583.867119	594.995249	-724.276801	0.52297	0.187296	22219.76379
383.349088	-538.852317	670.52856	-574.736105	-2.528881	-0.575666	22215.18601
468.800914	-450.34864	752.928535	-425.195408	-2.528881	-0.575666	22194.58602
547.386076	-361.844962	765.135939	-338.980619	-2.528881	0.950259	22205.2675
595.452729	-247.400552	764.372976	-226.825097	-1.765918	-0.575666	22219.00082
601.55643	-158.133911	806.335927	-55.921443	-1.765918	0.187296	22213.66009
610.711983	-44.452464	803.284076	128.715539	1.285933	0.187296	22220.52675
594.689766	72.280835	775.817417	267.574757	0.52297	0.187296	22207.55638
581.719399	181.384506	743.01002	420.930267	-4.054807	-3.627517	22215.94897
551.963853	275.991886	684.261889	526.219125	2.048895	0.187296	22218.23786
490.926834	339.317793	547.691559	648.293163	-1.765918	-1.338629	22205.2675
473.378691	454.525166	443.165664	721.537585	-0.239993	-1.338629	22225.10453
390.978715	539.976993	344.743471	783.337567	0.52297	-1.338629	22219.76379
319.260218	601.776975	173.839818	813.856077	2.048895	0.187296	22220.52675
221.600987	612.458453	19.721345	832.930145	2.048895	1.713222	22212.13416
117.838055	630.769559	-58.863817	873.36717	1.285933	1.713222	22230.44527
40.015856	628.48067	-182.46378	887.100499	1.285933	0.950259	22231.97119
-40.095231	609.406602	-303.011893	849.715325	1.285933	2.476185	521.103549
-138.517424	579.651055	-441.108148	799.359785	1.285933	-0.575666	16.022217
-239.991468	551.421434	-525.797012	721.537585	2.048895	0.187296	12.207404
-333.072922	510.221446	-675.337708	619.300579	0.52297	0.187296	22112.949
-396.398829	460.628868	-740.952504	497.226541	-1.002956	0.187296	22204.50453
-471.169178	363.732601	-776.811752	375.152503	-1.765918	0.187296	22200.68972
-541.361749	282.85855	-860.737653	186.700707	-1.765918	0.950259	22212.13416
-600.872843	198.932649	-898.122827	86.752588	-4.817769	-2.101592	22190.00824
-651.991346	98.984531	-798.937672	-70.417735	-1.002956	0.950259	22212.89712
-669.539489	-8.593215	-825.641367	-190.965848	-1.002956	-0.575666	22219.76379
-629.865427	-111.593184	-743.241392	-329.062103	0.52297	0.187296	22189.24528
-625.287651	-210.77834	-668.471044	-458.002806	-1.765918	-0.575666	22209.84527
-565.776557	-298.519055	-604.382174	-600.676838	-0.239993	0.187296	22222.81564
-498.635836	-379.393105	-478.493322	-676.973111	-0.239993	0.187296	22199.16379
-424.628451	-463.319006	-374.73039	-790.654559	-1.002956	-1.338629	22193.82305
-338.413661	-529.696764	-212.219327	-869.239721	2.048895	-0.575666	22232.73415
-245.332208	-584.630081	-119.137873	-904.336007	2.811858	1.713222	22208.31935
-130.887797	-650.244877	25.825047	-912.728597	-0.239993	-0.575666	22235.786
-24.835977	-679.237461	223.432396	-871.528609	-0.239993	-0.575666	22239.60082
43.83067	-666.267094	318.802738	-841.773062	-0.239993	0.187296	22228.15638
168.193596	-658.637467	422.56567	-818.121218	-0.239993	0.187296	22221.28971
245.252832	-598.363411	550.74341	-721.22495	1.285933	1.713222	22230.44527
356.645392	-539.61528	617.884131	-630.432384	0.52297	0.950259	22221.28971
424.549075	-515.963435	733.854467	-468.684284	-0.239993	0.950259	22221.28971
491.689796	-393.889397	778.869268	-351.950985	0.52297	-0.575666	22231.20823
559.59348	-316.830161	811.676666	-250.476941	-3.291844	-2.101592	22209.08231
583.245325	-206.963527	826.172958	-67.365884	-1.765918	0.187296	22199.92676
609.949021	-93.282079	788.787784	11.98224	-4.054807	-0.575666	22210.60823
577.904586	13.532704	780.395194	153.130346	1.285933	0.950259	22195.34898
584.008287	111.954897	749.113722	309.537708	1.285933	1.713222	22206.03046
543.571262	231.740047	697.995218	459.841367	2.048895	0.187296	22218.23786
509.237939	318.717799	553.795261	518.589497	1.285933	0.187296	22210.60823
481.771281	404.932588	502.676758	668.130194	0.52297	0.187296	22209.84527
425.312038	478.177011	403.491602	757.396834	-1.002956	-0.575666	22206.79342
353.593541	560.576987	281.417564	816.144965	-1.002956	-2.101592	22200.68972
263.563938	599.488086	105.936134	847.426437	2.811858	0.187296	22199.92676
172.771372	630.769559	21.247271	880.233835	0.52297	-0.575666	22249.51933
81.215844	630.769559	-99.300842	896.256052	0.52297	0.187296	22250.2823
14.075123	620.08808	-255.708203	819.196816	1.285933	-0.575666	22229.6823
-92.73966	617.799192	-377.019278	808.515337	-1.002956	-1.338629	25.940733
-192.687779	575.073279	-492.989614	754.344983	-0.239993	0.187296	12.970367
-270.509978	547.60662	-646.345124	609.382063	-0.239993	0.187296	21278.26777
-365.117357	488.858489	-679.915485	536.13764	-0.239993	0.187296	22204.50453
-449.806221	420.191843	-756.211758	439.241373	1.285933	0.187296	22225.10453
-507.791389	346.184458	-754.685833	288.937714	-2.528881	-0.575666	22207.55638
-561.961743	225.636345	-824.115442	182.12293	0.52297	1.713222	22224.34156
-632.154315	143.999332	-811.908038	31.056309	-4.054807	0.187296	22207.55638
-648.176533	22.688257	-812.671001	-154.343636	-1.765918	-0.575666	22190.00824
-644.361719	-57.42283	-785.204342	-290.913966	-0.239993	0.187296	22165.59343
-635.206166	-148.978359	-684.493261	-406.12134	-1.765918	-1.338629	22206.79342
-595.532104	-263.422769	-623.456242	-528.95834	-1.002956	0.187296	22193.82305
-548.228414	-332.852378	-532.663676	-683.076813	-1.002956	-1.338629	22198.40083
-468.117327	-426.696795	-413.64149	-723.513838	-1.002956	0.950259	22222.05268
-389.532165	-510.622696	-296.908191	-826.513808	0.52297	0.187296	22201.45268
-290.347009	-569.370827	-183.989706	-880.684162	-0.239993	-0.575666	22201.45268
-204.13222	-632.696734	-33.686047	-892.891566	1.285933	-0.575666	22227.39341
-85.110033	-657.111541	125.010203	-891.36564	-0.239993	1.713222	22244.17859
37.726968	-663.215243	274.550899	-845.587876	0.52297	0.950259	22243.41563
118.601018	-668.555982	370.684204	-850.165653	0.52297	0.950259	22243.41563
222.36395	-633.459697	472.158248	-749.454571	1.285933	0.187296	22235.02304
335.282435	-576.237491	577.447106	-700.624956	1.285933	0.187296	22229.6823
411.578709	-516.726398	620.935982	-602.965726	0.52297	0.950259	22228.15638
491.689796	-454.163453	728.513728	-416.802818	-0.239993	-0.575666	22225.86749
539.756449	-354.978298	807.09889	-313.802849	0.52297	0.187296	22217.4749
570.274958	-258.08203	812.439629	-161.973264	-2.528881	-0.575666	22227.39341
593.926803	-160.4228	814.728517	-17.010344	2.048895	0.187296	22230.44527
587.060138	-34.533948	813.965554	153.130346	-1.765918	-2.101592	22200.68972
577.904586	55.495655	785.735933	257.656241	-4.817769	-2.101592	22199.16379
562.645331	169.177103	730.802616	389.648795	-1.765918	0.187296	22189.24528
538.230523	264.547445	648.40264	510.95987	-1.765918	-1.338629	22177.80084
522.971269	353.814085	546.928596	601.752436	0.52297	1.713222	22205.2675
435.230554	440.791837	373.736055	618.537616	0.52297	-1.338629	22215.94897
397.082417	522.42885	355.424949	793.256083	0.52297	-1.338629	22197.63787
307.052814	573.547353	170.025004	834.456071	1.285933	0.950259	22215.94897
214.734323	619.325117	62.447258	855.819027	-1.002956	0.950259	22219.00082
142.252863	621.614006	-25.293456	906.174568	-0.239993	-0.575666	22214.42305
52.22326	625.428819	-154.997122	905.411605	0.52297	0.950259	22232.73415
-42.38412	604.828825	-309.115595	840.559772	1.285933	0.187296	143.436995
-153.013716	589.569571	-435.004446	800.122747	0.52297	-0.575666	16.022217
-233.887766	561.339949	-588.359956	691.782039	2.048895	0.187296	1230.658895
-330.021071	514.03626	-674.574746	606.330212	-1.765918	-1.338629	22148.80825
-407.080308	452.999241	-715.011771	500.278392	2.048895	0.950259	22204.50453
-493.295097	363.732601	-805.804336	379.730279	-0.239993	0.187296	22216.71194
-547.465451	285.910401	-834.79692	226.374769	0.52297	0.187296	22227.39341
-594.006178	192.065985	-811.908038	116.508135	-1.002956	-0.575666	22212.89712
-629.865427	100.510456	-818.774703	-30.743673	0.52297	-0.575666	22220.52675
-639.783943	-9.356178	-763.841386	-171.891779	-0.239993	-0.575666	22215.94897
-638.258017	-94.045042	-736.374727	-307.699147	-1.002956	1.713222	22190.7712
-614.606172	-204.674638	-660.078454	-470.21021	-1.765918	1.713222	22173.22306
-587.902476	-299.282018	-578.441441	-593.04721	-1.002956	0.950259	22180.85269
-510.84324	-409.911615	-503.671092	-700.624956	-4.054807	0.187296	22187.71935
-431.495115	-463.319006	-360.997061	-779.973081	-1.002956	0.187296	22202.21564
-335.36181	-537.326392	-251.893389	-828.802696	-0.239993	0.187296	22202.97861
-272.798866	-595.31156	-114.560097	-940.195256	-2.528881	0.950259	22201.45268
-157.591493	-647.193026	-0.115686	-917.306373	0.52297	2.476185	22215.94897
-35.517455	-672.370796	207.410178	-866.18787	0.52297	0.187296	22225.10453
55.275111	-665.504131	330.247179	-853.217503	0.52297	0.187296	22225.86749
183.452851	-652.533765	427.906409	-791.417522	0.52297	-2.101592	22241.88971
273.482454	-602.178224	536.247118	-721.987913	0.52297	-1.338629	22249.51933
353.593541	-568.607864	626.276721	-666.291633	1.285933	0.187296	22236.54897
425.312038	-485.444926	698.758181	-493.099092	-0.239993	1.713222	22228.15638
505.423126	-395.415323	791.839635	-374.076905	2.811858	1.713222	22235.786
556.541629	-306.148682	789.550747	-306.173221	-0.239993	-1.338629	22225.86749
600.793468	-210.015378	803.284076	-113.143649	0.52297	-0.575666	22218.23786
606.134207	-92.519116	841.432213	60.048893	1.285933	1.713222	22228.15638
593.926803	14.295667	791.839635	192.804409	2.048895	0.950259	22225.86749
586.297176	108.903046	744.535945	337.004366	-1.002956	0.950259	22197.63787
570.274958	208.088202	714.780398	478.915435	-3.291844	0.187296	22198.40083
491.689796	308.036321	612.543392	588.019107	-1.002956	-0.575666	22201.45268
481.771281	396.539998	479.787875	636.085759	-1.765918	-1.338629	22169.40825
429.126852	486.569601	410.358266	728.40425	-1.002956	0.187296	22193.06009
360.460206	549.895508	249.373129	781.048679	-0.239993	1.713222	22202.97861
262.038012	602.539937	92.965768	810.804226	1.285933	0.187296	22194.58602
152.934341	614.747341	19.721345	873.36717	2.048895	-1.338629	22226.63045
100.289912	620.08808	-104.641581	855.819027	-0.239993	-1.338629	22227.39341
6.445496	622.376968	-259.523017	866.500505	1.285933	0.187296	22215.18601
-101.895213	601.014012	-351.078545	844.374586	-0.239993	0.187296	22.888882
-174.376673	572.021428	-476.204434	768.078312	2.048895	0.950259	14.496292
-291.109972	545.317732	-583.019217	678.048709	2.811858	1.713222	20977.66045
-359.013655	481.228862	-679.152522	542.241342	-0.239993	-0.575666	22215.18601
-433.021041	420.191843	-731.796951	445.345075	1.285933	-0.575666	22209.08231
-491.769172	330.925203	-791.308044	290.463639	1.285933	0.187296	22222.05268
-564.250632	232.50301	-835.559883	185.937744	-1.765918	0.950259	22221.28971
-615.369135	141.710444	-853.108026	25.715569	-1.002956	-0.575666	22225.86749
-628.339501	57.784543	-762.31546	-113.143649	1.285933	0.950259	22209.84527
-655.80616	-55.896905	-747.819168	-262.684345	2.048895	0.950259	22219.00082
-632.917278	-137.533918	-740.952504	-417.565781	-0.239993	-1.338629	22204.50453
-613.843209	-253.504254	-632.611795	-521.328713	-0.239993	0.187296	22209.08231
-532.969159	-335.904229	-496.804428	-642.639788	-4.817769	-1.338629	22186.95639
-461.250662	-432.800497	-414.404452	-735.721242	-1.002956	-1.338629	22196.87491
-386.480314	-515.200472	-280.123011	-821.173069	-1.765918	-0.575666	22163.30454
-313.235891	-593.785634	-210.693401	-926.461926	-1.765918	-1.338629	22179.32676
-207.184071	-615.911554	-32.923084	-894.417491	1.285933	0.187296	22225.10453
-77.480405	-670.081908	107.46206	-886.787864	-0.239993	0.950259	22196.11194
-4.998945	-670.844871	202.069439	-915.780448	2.048895	2.476185	22220.52675
111.734353	-663.215243	352.373098	-866.950833	-4.054807	-0.575666	22224.34156
216.260248	-636.511547	495.810093	-741.824944	1.285933	0.950259	22231.97119
312.393553	-576.237491	565.239702	-705.965695	0.52297	-0.575666	22215.18601
380.297237	-521.304174	671.291522	-572.447216	2.048895	0.950259	22251.80822
474.904616	-455.689379	759.032237	-419.091706	3.574821	0.187296	22253.33415
529.07497	-368.711627	804.810001	-308.462109	0.52297	0.187296	22231.20823
578.667548	-274.104247	808.624815	-178.758444	-1.002956	0.187296	22237.31193
604.608281	-151.267247	842.195175	-43.71404	0.52297	0.187296	22242.65267
593.926803	-43.689501	781.158156	78.359998	-0.239993	-1.338629	22193.82305
588.586064	38.710475	784.210007	281.308086	1.285933	-2.101592	22202.21564
583.245325	179.858581	741.484094	412.537677	-0.239993	-2.101592	22225.10453
550.437927	272.177072	672.054485	510.196907	2.048895	0.187296	22195.34898
514.578678	365.258526	592.70636	613.95984	-1.765918	0.187296	22207.55638
442.860181	447.658502	463.765658	726.115362	-1.002956	2.476185	22204.50453
381.823162	523.191813	347.795322	785.626455	-1.002956	0.187296	22167.88232
291.793559	568.969577	182.995371	834.456071	-1.002956	-1.338629	22173.22306
220.075062	610.932527	73.128737	861.922729	-3.291844	-0.575666	22212.13416
121.652869	626.191782	-50.471227	862.685692	-0.239993	0.950259	22165.59343
35.43808	623.139931	-178.648967	857.344953	1.285933	0.950259	22222.81564
-49.250784	613.984378	-325.900775	852.004213	-0.239993	-0.575666	205.236976
-139.280387	582.702906	-480.019248	765.789424	-0.239993	-0.575666	15.259255
-237.70258	549.895508	-551.737745	709.330182	0.52297	-0.575666	13.733329
-317.813668	512.510334	-647.108087	616.248728	1.285933	0.187296	22116.76382
-388.769202	461.391831	-712.722882	507.145056	1.285933	0.187296	22217.4749
-448.280296	378.991855	-750.871019	398.804348	1.285933	0.187296	22234.26008
-521.524718	289.725215	-824.115442	242.396987	0.52297	-1.338629	22241.88971
-584.087663	208.088202	-815.722852	112.693321	-0.239993	-0.575666	22228.91934
-597.820992	98.984531	-805.804336	-9.380716	2.048895	0.187296	22229.6823
-646.650607	15.821593	-772.233976	-169.602891	0.52297	-1.338629	22225.10453
-633.680241	-103.200594	-734.085839	-327.536178	0.52297	1.713222	22196.87491
-606.213582	-185.60057	-642.530311	-443.506514	-0.239993	3.239147	22141.17863
-566.53952	-299.282018	-586.834031	-591.521285	1.285933	0.187296	22219.00082
-503.976575	-383.207919	-480.78221	-682.31385	-2.528881	-0.575666	22206.03046
-435.309929	-467.896783	-341.922992	-772.343453	-1.765918	-0.575666	22207.55638
-352.146991	-542.667131	-221.37488	-849.40269	-2.528881	-2.101592	22193.06009
-278.139605	-584.630081	-118.37491	-924.173038	-0.239993	1.713222	22202.21564
-149.198903	-638.037473	4.46209	-902.810081	-3.291844	0.187296	22196.11194
-56.880412	-688.393014	189.862035	-889.839715	-1.765918	0.187296	22211.3712
61.378813	-680.763386	277.60275	-929.513777	-1.765918	-1.338629	22225.86749
163.615819	-646.430063	399.676788	-782.261969	-0.239993	-0.575666	22217.4749
254.408385	-634.222659	484.365652	-792.180485	-0.239993	-1.338629	22225.86749
358.93428	-572.422678	557.610075	-647.217565	-1.765918	-2.101592	22229.6823
447.437958	-487.733814	710.965585	-503.78057	-1.002956	-0.575666	22215.18601
528.312008	-400.756062	726.987802	-406.12134	0.52297	1.713222	22196.87491
559.59348	-300.807943	797.180374	-258.869531	3.574821	-0.575666	22257.14896
596.978654	-197.807974	817.780368	-86.439953	1.285933	-0.575666	22235.786
620.630499	-93.282079	845.247026	66.152594	2.811858	0.950259	22228.91934
613.763834	11.243816	807.09889	190.515521	2.811858	2.476185	22234.26008
578.667548	118.821562	781.158156	355.315472	1.285933	1.713222	22218.23786
552.726815	218.769681	707.913734	433.137671	-0.239993	0.950259	21984.77126
524.497194	317.191874	622.461907	577.337628	1.285933	0.187296	22215.18601
495.50461	397.302961	529.380453	684.152411	0.52297	0.187296	22202.97861
426.837964	481.228862	384.417533	752.056095	0.52297	0.187296	22218.23786
365.037982	539.976993	272.262011	808.515337	-0.239993	0.950259	22208.31935
248.304683	585.754757	121.195389	828.352369	-0.239993	0.950259	22183.14158
173.534335	622.376968	54.817631	884.048648	-1.002956	-1.338629	22201.45268
91.897322	629.243633	-94.723065	886.337537	-2.528881	-0.575666	22211.3712
-11.102647	610.169565	-233.582284	865.737543	-2.528881	-2.101592	22207.55638
-94.265586	610.169565	-417.456303	816.144965	-1.765918	-1.338629	34.333323
-189.635928	559.814024	-508.248869	787.152381	0.52297	0.187296	13.733329
-272.035903	539.21403	-604.382174	611.670951	0.52297	-0.575666	20537.43095
-365.117357	495.725154	-678.389559	550.633932	-0.239993	0.187296	22199.16379
-456.672886	430.110359	-733.322876	440.004336	0.52297	0.950259	22165.59343
-507.791389	353.814085	-826.40433	282.071049	2.048895	1.713222	22220.52675
-561.961743	249.28819	-831.745069	183.648856	2.048895	2.476185	22238.07489
-593.243216	144.762295	-818.01174	68.441483	2.811858	1.713222	22250.2823
-635.206166	45.577139	-765.367311	-103.988096	2.811858	0.187296	22229.6823
-619.946911	-49.03024	-771.471013	-274.891749	-1.002956	0.950259	22204.50453
-621.472837	-136.770955	-683.730298	-390.099122	1.285933	0.187296	22229.6823
-579.509886	-251.215365	-616.589578	-509.121309	-1.765918	-0.575666	22216.71194
-539.072861	-364.13385	-539.530341	-648.74349	-1.765918	-1.338629	22183.14158
-483.376581	-423.644944	-422.03408	-738.01013	-0.239993	1.713222	22214.42305
-400.213643	-485.444926	-303.774855	-804.387888	0.52297	0.187296	22219.00082
-282.717382	-564.030087	-216.797103	-941.721181	0.52297	0.950259	22195.34898
-184.295189	-608.281926	-6.982351	-884.498976	0.52297	-0.575666	22228.15638
-107.998915	-666.267094	89.150954	-898.995268	-1.765918	-1.338629	22198.40083
-3.47302	-670.081908	253.950905	-861.610094	-1.002956	-0.575666	22197.63787
121.652869	-664.741169	334.824955	-845.587876	-1.002956	2.476185	22205.2675
216.260248	-650.244877	437.061962	-770.817528	-1.002956	1.713222	22216.71194
302.475038	-593.022671	573.632292	-701.387919	-0.239993	0.187296	22209.84527
385.637976	-528.933802	671.291522	-562.528701	-0.239993	0.187296	22227.39341
467.274989	-457.978267	724.698914	-450.373178	-0.239993	0.187296	22167.11936
516.104604	-372.526441	808.624815	-324.484327	-1.002956	0.187296	22214.42305
572.563846	-245.874626	788.024821	-233.691761	0.52297	0.950259	22225.10453
600.030505	-142.874657	830.750734	-19.299232	-0.239993	-0.575666	22231.20823
600.793468	-26.904321	778.106306	154.656272	1.285933	0.950259	22232.73415
600.030505	59.310469	768.950753	289.700676	0.52297	-1.338629	22237.31193
600.793468	156.206736	749.876684	411.774714	2.048895	-0.575666	22228.91934
568.749033	267.599296	664.424858	520.878386	2.811858	-1.338629	22198.40083
497.030535	344.658532	587.365621	610.907989	0.52297	-0.575666	22212.89712
476.430542	430.873321	461.47677	682.626486	0.52297	0.950259	22205.2675
397.84538	523.954775	367.632353	800.88571	1.285933	0.950259	22190.00824
315.445404	572.784391	194.439812	824.537555	-1.765918	-2.864555	22206.79342
216.260248	609.406602	70.076886	864.211617	0.52297	0.950259	22231.97119
115.549167	622.376968	-22.241605	871.841245	1.285933	2.476185	22138.12677
62.904738	617.799192	-207.641551	885.574574	-2.528881	0.950259	22198.40083
-52.302635	604.828825	-297.671153	844.374586	-1.765918	1.713222	722.525712
-124.021132	569.73254	-442.634074	797.070896	-2.528881	0.187296	17.548143
-238.465543	562.102912	-539.530341	688.730188	-1.765918	0.187296	8590.197455
-323.154407	516.325148	-665.419193	616.248728	-0.239993	0.187296	22160.25269
-393.346979	449.94739	-710.433994	509.433945	1.285933	0.950259	22219.00082
-487.191395	372.125191	-784.44138	373.626577	-0.239993	-0.575666	22214.42305
-534.495085	279.8067	-841.663585	201.959962	-0.239993	-0.575666	22226.63045
-600.10988	186.725246	-830.982107	113.456284	1.285933	-1.338629	22228.91934
-632.154315	102.799345	-846.241361	-65.076996	-0.239993	-1.338629	22191.53417
-648.939495	18.110481	-808.093224	-201.647326	-0.239993	-0.575666	22229.6823
-610.028396	-85.652451	-771.471013	-321.432476	2.048895	0.950259	22246.46748
-622.2358	-201.622787	-621.167354	-442.743551	1.285933	0.950259	22192.29713
-556.621004	-285.548689	-592.937733	-564.054626	2.048895	0.950259	22220.52675
-513.132128	-384.733844	-473.915546	-686.891627	0.52297	0.950259	22220.52675
-461.250662	-467.13382	-338.871141	-773.106416	-1.765918	-2.101592	22200.68972
-354.435879	-557.926386	-252.656352	-845.587876	-1.002956	0.187296	22187.71935
-256.013686	-593.785634	-110.745283	-889.076752	0.52297	1.713222	22228.91934
-144.621126	-641.089324	35.743563	-913.49156	0.52297	1.713222	22215.18601
-37.806343	-664.741169	201.306476	-879.158237	-1.002956	-0.575666	22226.63045
59.852887	-667.030057	279.128676	-850.165653	-1.765918	-0.575666	22233.49712
152.934341	-654.05969	437.061962	-787.602708	-2.528881	-2.101592	22191.53417
256.697273	-605.230075	469.106397	-776.92123	-1.002956	0.950259	22206.79342
340.623174	-566.318976	623.987833	-650.269415	-2.528881	0.187296	22207.55638
412.341672	-485.444926	711.728547	-475.550949	-1.765918	0.187296	22202.21564
495.50461	-397.704211	767.424827	-385.521346	-1.002956	-0.575666	22216.71194
557.304592	-305.38572	797.180374	-250.476941	-1.002956	-0.575666	22233.49712
596.215691	-228.326483	829.224809	-117.721425	-1.002956	0.187296	22214.42305
599.267542	-80.311712	807.861852	28.004458	-1.002956	0.187296	22221.28971
620.630499	18.110481	794.128523	165.33775	-1.002956	0.950259	22199.16379
570.274958	105.088233	741.484094	304.959931	0.52297	0.950259	22186.95639
544.334225	236.317824	720.121138	460.604329	5.100746	0.950259	22225.10453
526.786082	306.510395	585.076733	572.759852	1.285933	0.187296	22238.83786
476.430542	404.169626	509.543422	685.678337	3.574821	1.713222	22215.18601
430.652777	478.177011	401.965676	744.426468	-0.239993	-0.575666	22218.23786
378.771311	545.317732	289.810154	788.678306	0.52297	-0.575666	22217.4749
266.615789	597.199198	117.380575	855.056064	-1.765918	0.187296	22191.53417
184.215813	617.799192	33.454674	864.211617	-1.002956	-0.575666	22219.76379
97.238061	625.428819	-100.063805	887.100499	-1.765918	-1.338629	22229.6823
7.208458	614.747341	-222.137843	848.952363	-1.002956	-2.101592	22226.63045
-73.665592	604.065863	-357.182247	850.478288	-0.239993	0.187296	28.229621
-201.080369	557.525136	-488.411838	745.18943	-4.054807	-0.575666	14.496292
-283.480344	526.243664	-658.552528	636.848722	-1.765918	-0.575666	21029.54192
-354.435879	501.828856	-713.485845	520.878386	-1.002956	0.187296	22178.5638
-448.280296	426.295545	-763.841386	453.737665	-1.002956	-0.575666	22208.31935
-518.472867	339.317793	-827.930256	295.804378	-0.239993	0.950259	22216.71194
-575.695073	253.103004	-847.767287	171.441452	-1.002956	0.950259	22215.94897
-606.213582	140.184519	-831.745069	40.974824	-0.239993	1.713222	22223.5786
-642.835793	72.280835	-811.145075	-122.299202	-0.239993	-0.575666	22222.81564
-637.495054	-31.482097	-744.004355	-242.847314	0.52297	0.950259	22212.89712
-627.576539	-139.822806	-708.145106	-375.60283	1.285933	0.187296	22183.90454
-599.346917	-221.459819	-618.878466	-527.432415	3.574821	0.187296	22231.97119
-530.680271	-328.274602	-525.797012	-674.684223	2.048895	0.950259	22223.5786
-475.746954	-418.304205	-403.722974	-718.173099	1.285933	0.187296	22226.63045
-386.480314	-501.467143	-293.85634	-828.039733	-0.239993	0.187296	22223.5786
-307.132189	-567.081938	-192.382296	-882.97305	1.285933	0.950259	22203.74157
-191.924816	-622.015255	-39.789748	-875.343423	1.285933	0.187296	22227.39341
-104.947064	-669.318945	86.099103	-891.36564	-1.765918	-0.575666	22226.63045
-1.947094	-667.79302	263.869421	-847.876764	1.285933	2.476185	22215.18601
117.838055	-672.370796	363.817539	-841.773062	-1.765918	0.187296	22222.81564
205.57877	-649.481914	426.380484	-777.684193	-1.002956	0.950259	22231.97119
304.000963	-586.91897	580.498957	-702.150882	-1.765918	-0.575666	22214.42305
371.904647	-537.326392	659.847081	-576.26203	-1.765918	-2.101592	22202.97861
472.615728	-461.793081	722.410026	-429.773185	-0.239993	0.187296	22212.89712
521.445343	-371.763478	776.58038	-346.610246	-0.239993	3.239147	22201.45268
580.193474	-269.526471	823.88407	-202.410289	-4.817769	0.950259	22209.84527
593.16384	-158.896874	826.935921	-41.425151	-0.239993	-2.101592	22228.15638
588.586064	-40.63765	810.15074	117.271098	-0.239993	-2.101592	22196.11194
597.741617	58.547506	784.210007	262.234018	-1.765918	-2.101592	22203.74157
581.719399	160.02155	758.269274	399.56731	-1.002956	-0.575666	22222.05268
537.467561	264.547445	681.973001	485.019137	-0.239993	0.187296	22192.29713
520.68238	372.125191	553.795261	595.648734	2.048895	1.713222	22201.45268
457.356473	447.658502	458.424919	666.604268	1.285933	-1.338629	22235.02304
413.104634	530.82144	340.165695	795.544971	0.52297	-1.338629	22231.20823
304.763926	572.021428	194.439812	760.448685	0.52297	0.187296	22205.2675
214.734323	611.69549	83.810215	855.056064	1.285933	0.950259	22240.36378
146.067676	631.532521	-52.760115	890.915313	0.52297	0.950259	22236.54897
37.726968	631.532521	-191.619333	858.107915	-1.002956	0.950259	22215.18601
-44.673008	585.754757	-290.041526	851.241251	0.52297	1.713222	445.570238
-140.806313	588.043645	-427.374819	794.782008	-0.239993	-0.575666	15.259255
-223.969251	562.865875	-554.026633	715.433884	0.52297	1.713222	13.733329
-318.57663	525.480701	-625.74513	616.248728	0.52297	0.187296	22045.80828
-397.161792	452.999241	-705.093255	501.804317	-1.765918	0.187296	22193.82305
-481.087693	385.85852	-799.700634	339.293254	-1.002956	-0.575666	22190.7712
-526.865457	279.043737	-849.293212	234.767359	-1.765918	0.187296	22204.50453
-590.191365	189.777097	-811.908038	108.115545	-0.239993	-0.575666	22219.76379
-620.709874	99.747494	-825.641367	-24.639971	-0.239993	-0.575666	22202.97861
-622.998762	9.717891	-777.574715	-168.076966	0.52297	0.187296	22215.18601
-626.050613	-98.622818	-698.22659	-304.647296	-1.002956	1.713222	22206.79342
-606.976545	-193.99316	-660.078454	-448.08429	-0.239993	0.950259	22200.68972
-572.643222	-289.363502	-592.937733	-565.580552	2.048895	0.187296	22201.45268
-491.006209	-384.733844	-463.234067	-683.839776	0.52297	0.187296	22196.87491
-438.36178	-462.556043	-352.604471	-762.424938	2.811858	0.187296	22214.42305
-349.09514	-538.852317	-244.263762	-878.395274	2.811858	1.713222	22227.39341
-251.435909	-584.630081	-151.182308	-907.387858	2.811858	2.476185	22242.65267
-149.961865	-651.007839	28.113935	-918.832299	-1.002956	-0.575666	22223.5786
-43.910045	-680.000423	195.965737	-847.876764	1.285933	0.187296	22234.26008
53.749185	-661.689318	324.143477	-837.195286	-0.239993	-0.575666	22234.26008
166.66767	-657.874504	418.750856	-795.995298	-1.765918	-2.101592	22212.89712
245.252832	-609.807852	523.276751	-735.721242	-1.002956	0.187296	22221.28971
332.993547	-561.741199	631.61746	-618.224981	1.285933	0.950259	22232.73415
423.786113	-485.444926	710.202622	-495.38798	1.285933	1.713222	22225.86749
505.423126	-401.519025	776.58038	-360.343575	-1.765918	-1.338629	22217.4749
537.467561	-332.852378	811.676666	-280.995451	-2.528881	-2.101592	22210.60823
581.719399	-222.985744	791.839635	-139.084382	-1.765918	0.187296	22213.66009
593.16384	-113.11911	838.380362	11.98224	-0.239993	2.476185	22196.87491
609.186058	2.851226	763.610014	148.55257	-1.002956	0.950259	22209.84527
593.16384	108.140084	752.165572	324.796962	-1.765918	0.950259	22223.5786
570.274958	214.191904	721.647063	478.152472	-1.765918	-1.338629	22192.29713
532.889784	321.006687	613.306354	556.737634	0.52297	0.187296	22216.71194
486.349057	393.488147	511.83231	636.085759	0.52297	0.187296	22214.42305
434.467591	491.147378	402.728639	734.507952	-0.239993	0.950259	22190.00824
356.645392	549.132546	262.343495	780.285716	-1.765918	0.187296	22196.87491
264.326901	590.332533	158.580563	855.056064	2.048895	0.187296	22247.23045
176.586186	625.428819	33.454674	853.530139	2.048895	-1.338629	22236.54897
85.79362	651.369552	-142.789718	850.478288	0.52297	-1.338629	22241.88971
12.549198	624.665857	-223.663768	886.337537	0.52297	-1.338629	22244.17859
-85.110033	607.880676	-350.315582	845.137549	1.285933	0.187296	26.703696
-192.687779	575.073279	-486.885912	769.604238	-1.765918	0.950259	12.970367
-268.22109	520.902924	-562.419223	688.730188	-1.765918	0.187296	19199.19431
-354.435879	491.91034	-673.811783	563.604299	0.52297	-1.338629	22186.19343
-448.280296	407.984439	-750.108056	472.811733	0.52297	-1.338629	22216.71194
-512.369165	325.584464	-779.863603	317.930298	0.52297	0.187296	22228.91934
-563.487669	228.688196	-839.374697	185.937744	-1.002956	0.187296	22190.7712
-610.791359	127.977115	-872.945057	25.715569	-1.765918	0.187296	22200.68972
-668.776527	45.577139	-837.085808	-135.269568	-1.765918	2.476185	22169.40825
-638.258017	-42.926538	-860.737653	-292.439892	-1.002956	0.187296	22192.29713
-629.865427	-141.348731	-689.834	-372.550979	-0.239993	-1.338629	22209.08231
-573.406184	-237.482036	-602.856248	-520.56575	-1.002956	-0.575666	22223.5786
-530.680271	-330.56349	-525.034049	-615.936092	1.285933	0.187296	22195.34898
-474.983991	-416.015317	-417.456303	-726.565689	-0.239993	0.187296	22204.50453
-409.369196	-492.31159	-332.004477	-818.88418	-2.528881	-2.101592	22205.2675
-319.339593	-570.896752	-211.456364	-895.180454	1.285933	-0.575666	22190.7712
-204.895182	-606.756001	-13.849015	-877.632311	2.811858	0.187296	22242.65267
-88.161884	-644.904138	87.625029	-921.121187	1.285933	0.187296	22251.80822
19.415862	-658.637467	120.432426	-911.202672	2.048895	1.713222	22241.88971
110.208428	-657.111541	385.180496	-839.484174	-0.239993	0.950259	22228.15638
214.734323	-634.985622	488.180466	-773.869379	0.52297	0.950259	22239.60082
291.793559	-599.889336	574.395255	-699.861993	1.285933	-0.575666	22231.20823
391.741678	-533.511578	684.261889	-612.884241	-1.002956	-0.575666	22215.94897
468.037951	-448.059751	733.091504	-454.950955	-1.765918	-2.101592	22225.10453
537.467561	-374.815329	805.572964	-332.113954	-1.002956	0.187296	22230.44527
564.934219	-260.370918	825.409995	-231.402873	-0.239993	0.950259	22216.71194
609.949021	-165.763539	832.27666	-29.98071	-1.765918	-0.575666	22225.86749
601.55643	-42.163575	792.602598	143.974794	-1.765918	-1.338629	22208.31935
600.030505	52.443804	764.372976	232.478471	-2.528881	-2.101592	22180.85269
585.534213	159.258587	694.943367	363.708062	-1.765918	-1.338629	22190.7712
526.023119	279.043737	623.22487	484.256174	0.52297	0.187296	22211.3712
511.526827	357.628899	593.469323	619.300579	-0.239993	0.187296	22204.50453
464.223138	432.399247	463.765658	714.670921	-0.239993	-0.575666	22203.74157
394.030566	512.510334	353.136061	768.841275	1.285933	-0.575666	22219.00082
304.763926	563.628838	215.802768	824.537555	0.52297	0.187296	22194.58602
236.860242	610.169565	92.965768	874.130133	-0.239993	0.950259	22224.34156
133.860273	633.821409	-25.293456	884.048648	-1.002956	0.950259	22231.97119
49.171409	625.428819	-151.182308	892.441239	0.52297	0.950259	22238.07489
-37.04338	588.806608	-339.634104	818.433853	-1.002956	-1.338629	666.066469
-132.413722	594.147347	-485.359987	785.626455	-0.239993	-1.338629	17.548143
-239.991468	561.339949	-527.322937	674.233896	0.52297	-1.338629	11.444441
-317.050705	510.221446	-673.04882	622.35243	0.52297	0.187296	22093.11197
-395.635867	467.495533	-700.515479	519.35246	0.52297	0.187296	22215.18601
-455.909923	368.310377	-765.367311	378.967317	1.285933	0.950259	22209.08231
-531.443234	301.932619	-829.456181	247.737726	-1.765918	-0.575666	22216.71194
-589.428402	184.436357	-843.952473	102.774806	-0.239993	-0.575666	22228.91934
-610.791359	96.695643	-836.322846	-3.277015	-1.765918	-0.575666	22205.2675
-651.991346	5.140114	-785.204342	-184.099183	-3.291844	-2.101592	22186.95639
-639.783943	-103.963557	-739.426578	-337.454693	-1.002956	0.950259	22205.2675
-598.583955	-186.363533	-658.552528	-457.239843	-3.291844	0.187296	22171.69713
-562.724706	-297.756092	-595.226621	-616.699055	-1.765918	0.187296	22192.29713
-507.028426	-376.341254	-489.1748	-668.580521	-2.528881	-0.575666	22208.31935
-429.96919	-440.430124	-403.722974	-788.365671	0.52297	-0.575666	22215.18601
-359.013655	-528.170839	-238.923023	-828.802696	-0.239993	0.950259	22198.40083
-249.147021	-599.889336	-92.434177	-890.602678	-1.002956	1.713222	22227.39341
-159.117418	-630.407846	13.617643	-897.469342	0.52297	0.187296	22231.20823
-40.858194	-686.104125	182.995371	-861.610094	-0.239993	0.950259	22218.23786
69.771403	-647.955989	309.647185	-855.506392	-1.002956	-2.101592	22248.75637
162.089894	-660.163392	430.95826	-777.684193	0.52297	-1.338629	22254.86007
260.512087	-620.48933	473.684174	-788.365671	3.574821	1.713222	22225.86749
367.32687	-559.452311	590.417472	-654.084229	0.52297	-1.338629	22234.26008
397.082417	-479.341224	720.8841	-528.95834	-1.765918	-2.101592	22239.60082
509.237939	-415.252354	749.876684	-384.758383	-1.002956	0.950259	22217.4749
546.623113	-315.304235	796.417411	-239.795463	-0.239993	-0.575666	22222.81564
590.874952	-214.593154	841.432213	-104.751059	0.52297	0.187296	22233.49712
606.89717	-100.148743	829.224809	32.582234	-1.002956	0.950259	22215.18601
606.134207	2.851226	812.439629	198.145148	-1.765918	0.950259	22197.63787
584.77125	111.191935	775.054455	327.08585	-0.239993	1.713222	22214.42305
552.726815	205.036351	715.543361	450.685814	-1.765918	0.187296	22183.14158
513.052753	292.777066	591.943398	529.270976	-2.528881	-0.575666	22188.48232
475.667579	408.747402	474.447136	607.856138	-1.002956	0.187296	22193.82305
430.652777	483.51775	393.573086	739.848691	-1.765918	-2.101592	22195.34898
341.386137	546.843657	245.558315	777.996828	-0.239993	0.950259	22207.55638
272.719491	601.776975	108.987985	814.619039	-0.239993	0.187296	22226.63045
194.897292	612.458453	24.299121	884.811611	0.52297	0.187296	22221.28971
81.978807	628.48067	-126.004538	875.656058	0.52297	-0.575666	22224.34156
19.415862	625.428819	-262.574868	863.448655	-1.002956	-0.575666	22228.91934
-111.813729	613.984378	-342.685955	813.093114	-0.239993	-0.575666	25.940733
-182.0063	565.917726	-499.856279	738.322766	-1.002956	-1.338629	14.496292
-268.984052	540.739956	-603.619211	670.419082	0.52297	1.713222	18211.92053
-372.746985	499.539968	-676.863634	545.293193	1.285933	-1.338629	22205.2675
-436.835855	424.76962	-785.967305	433.900634	0.52297	-0.575666	22221.28971
-505.502501	331.688166	-818.774703	330.137701	-0.239993	1.713222	22228.15638
-560.435818	254.628929	-842.426548	191.278483	1.285933	2.476185	22225.86749
-609.265433	150.103034	-792.83397	55.471116	1.285933	0.950259	22215.94897
-629.865427	65.41417	-796.648783	-82.625139	-0.239993	1.713222	22224.34156
-654.280235	-23.089507	-743.241392	-226.062134	1.285933	0.950259	22222.05268
-628.339501	-140.585768	-675.337708	-379.417644	0.52297	-0.575666	22183.90454
-610.791359	-242.059813	-625.74513	-490.810203	-2.528881	-0.575666	22193.06009
-542.887675	-325.985714	-566.234037	-631.195347	-2.528881	-0.575666	22190.7712
-492.532134	-441.193087	-424.322968	-715.121248	-1.002956	0.950259	22164.83047
-408.606233	-500.70418	-339.634104	-882.210087	-1.002956	0.187296	22193.82305
-291.872934	-564.79305	-196.197109	-918.069336	-1.765918	0.187296	22209.84527
-220.9174	-646.430063	-53.523078	-900.521193	1.285933	-1.338629	22218.23786
-92.73966	-654.05969	87.625029	-894.417491	-2.528881	-2.101592	22224.34156
-0.421169	-668.555982	237.928688	-862.373056	0.52297	0.950259	22232.73415
120.889906	-670.844871	363.817539	-828.802696	-0.239993	0.187296	22212.89712
205.57877	-659.40043	448.506403	-758.610124	2.048895	0.187296	22220.52675
314.682441	-591.496746	578.210068	-701.387919	-1.002956	-0.575666	22251.04526
381.823162	-524.356025	688.076703	-574.736105	2.048895	1.713222	22238.07489
463.460175	-438.904199	731.565579	-432.825035	2.811858	0.950259	22238.07489
538.230523	-340.482006	759.032237	-308.462109	-1.002956	0.187296	22241.12674
585.534213	-268.000546	807.861852	-235.217687	1.285933	1.713222	22226.63045
606.134207	-151.267247	841.432213	-35.32145	-0.239993	0.187296	22223.5786
622.919387	-61.237644	765.898902	66.152594	-1.765918	-1.338629	22198.40083
581.719399	53.969729	784.210007	256.893279	-1.765918	-2.101592	22212.13416
569.511995	177.569693	771.239641	403.382124	-1.002956	-1.338629	22219.00082
552.726815	243.184488	638.484125	507.908019	0.52297	0.187296	22209.84527
504.660163	340.843718	587.365621	611.670951	-0.239993	-1.338629	22203.74157
455.830548	411.799253	474.447136	703.989443	-1.002956	0.187296	22190.00824
383.349088	508.695521	287.521266	726.878325	0.52297	0.950259	22176.27491
316.208367	555.99921	164.684265	769.604238	0.52297	0.950259	22181.61565
213.97136	601.014012	47.188004	841.322735	-1.002956	0.950259	22205.2675
142.252863	639.925111	-55.811966	797.070896	-1.002956	0.950259	22227.39341
52.986223	625.428819	-167.967488	874.130133	0.52297	0.950259	22231.20823
-37.806343	605.591788	-288.515601	850.478288	-0.239993	1.713222	410.473952
-140.806313	591.858459	-406.011862	807.752375	-0.239993	0.187296	15.259255
-231.598878	557.525136	-507.485906	707.804256	-0.239993	-0.575666	12.970367
-317.813668	524.717738	-630.322907	641.426498	0.52297	-0.575666	22043.5194
-396.398829	466.73257	-711.196957	534.611715	2.811858	0.187296	22235.02304
-455.909923	384.332594	-775.285827	399.56731	3.574821	0.950259	22243.41563
-528.391383	313.37706	-832.508032	202.722924	1.285933	0.187296	22226.63045
-576.458035	202.747463	-824.878405	124.900725	1.285933	0.187296	22236.54897
-636.732092	98.984531	-835.559883	3.58965	-0.239993	0.187296	22228.15638
-655.80616	8.954928	-766.893237	-200.121401	-1.002956	-0.575666	22183.90454
-639.02098	-97.859855	-711.196957	-284.047302	-1.765918	-0.575666	22208.31935
-622.998762	-173.393166	-659.315491	-445.032439	-1.002956	0.950259	22222.81564
-577.220998	-289.363502	-594.463658	-557.950924	0.52297	0.950259	22206.03046
-532.206197	-362.607925	-484.597024	-673.92126	-1.002956	-0.575666	22209.08231
-453.621035	-459.504193	-370.915576	-786.839745	-3.291844	-1.338629	22196.11194
-349.858102	-529.696764	-263.33783	-882.97305	-3.291844	0.187296	22166.3564
-267.458127	-599.889336	-138.974904	-926.461926	-2.528881	0.950259	22200.68972
-169.035934	-648.718951	23.536159	-911.965634	-2.528881	-0.575666	22219.00082
-59.1693	-670.081908	152.476861	-902.810081	-1.002956	0.950259	22207.55638
44.593632	-672.370796	281.417564	-880.684162	0.52297	-1.338629	22225.10453
162.089894	-652.533765	428.669372	-832.61751	-1.002956	-1.338629	22231.20823
258.223199	-616.674516	467.580472	-747.928646	-0.239993	0.950259	22218.23786
337.571323	-556.40046	626.276721	-625.854608	0.52297	0.950259	22221.28971
427.600926	-509.09677	692.654479	-522.091676	-1.002956	-1.338629	22229.6823
497.030535	-401.519025	769.713715	-380.180607	3.574821	-0.575666	22247.23045
545.097188	-323.696825	824.647032	-290.151004	2.811858	0.187296	22244.17859
591.637915	-219.17093	808.624815	-134.506605	2.048895	0.187296	22243.41563
580.956437	-94.045042	808.624815	-40.662189	-1.002956	-0.575666	22215.94897
600.793468	5.903077	743.772982	173.73034	1.285933	0.950259	22222.81564
588.586064	111.191935	753.691498	340.81918	-1.002956	1.713222	22213.66009
561.882368	205.036351	688.839665	435.426559	0.52297	0.950259	22201.45268
540.519411	304.221507	636.195236	556.737634	-1.002956	0.950259	22211.3712
501.608312	390.436296	533.95823	662.026492	0.52297	-0.575666	22219.76379
439.80833	491.147378	437.061962	736.033877	-1.002956	-0.575666	22196.11194
365.800945	517.851073	299.728669	807.752375	-1.765918	0.950259	22194.58602
260.512087	581.176981	138.743532	849.715325	-3.291844	0.187296	22203.74157
182.689888	613.984378	45.662078	869.552356	-1.002956	-0.575666	22213.66009
101.052875	624.665857	-136.686016	871.078282	-3.291844	-2.101592	22203.74157
-6.524871	623.902894	-279.360048	819.196816	-2.528881	-2.101592	22212.13416
-87.398921	592.621422	-359.471135	835.219033	-1.765918	0.187296	32.044435
-194.976667	562.102912	-506.722943	697.122778	-0.239993	0.187296	12.207404
-265.932201	539.21403	-599.804397	671.182045	1.285933	0.950259	19336.5276
-357.48773	494.199229	-657.026603	575.04874	0.52297	0.187296	22203.74157
-427.680302	417.902955	-761.552498	452.974702	0.52297	0.187296	22203.74157
-511.606203	345.421495	-814.959889	324.796962	1.285933	0.950259	22236.54897
-562.724706	250.051153	-834.033958	195.093297	0.52297	1.713222	22250.2823
-624.524688	152.391922	-840.900622	5.115576	2.048895	1.713222	22221.28971
-634.443203	50.154916	-835.559883	-129.165866	3.574821	0.950259	22197.63787
-632.917278	-35.296911	-776.811752	-234.454724	0.52297	0.187296	22229.6823
-616.89506	-142.111694	-693.648814	-397.72875	2.048895	0.950259	22203.74157
-592.480253	-240.533887	-646.345124	-500.728719	-0.239993	-0.575666	22199.16379
-535.258048	-329.800527	-525.797012	-612.121279	-1.002956	-1.338629	22222.05268
-480.324731	-416.778279	-404.485937	-711.306434	-1.765918	-1.338629	22212.13416
-395.635867	-500.70418	-296.908191	-797.521224	0.52297	1.713222	22211.3712
-304.843301	-567.844901	-196.960072	-888.313789	-1.002956	-1.338629	22223.5786
-225.495176	-621.252293	-32.923084	-894.417491	-1.765918	-0.575666	22200.68972
-102.658176	-660.163392	91.439842	-934.091554	-2.528881	0.187296	22202.21564
-23.310051	-663.978206	209.699067	-893.654529	-1.002956	0.950259	22209.84527
87.319546	-661.689318	348.558285	-851.691578	-3.291844	-0.575666	22210.60823
187.267664	-642.615249	381.365682	-816.595292	-1.002956	0.950259	22209.08231
278.06023	-571.659715	482.839726	-730.380503	-0.239993	0.187296	22228.15638
386.400939	-525.118988	624.750795	-600.676838	1.285933	0.187296	22228.91934
462.697212	-457.978267	638.484125	-480.891688	-1.765918	-2.101592	22218.23786
523.734231	-373.289403	793.36556	-330.588029	-0.239993	1.713222	22228.91934
569.511995	-267.237583	828.461846	-187.151034	-1.002956	-0.575666	22225.86749
604.608281	-152.03021	855.165542	-27.691822	2.811858	0.187296	22243.41563
613.763834	-46.741352	803.284076	121.848874	2.811858	-0.575666	22247.23045
614.526797	53.206767	792.602598	260.708092	3.574821	-0.575666	22219.76379
584.77125	158.495624	762.847051	394.989534	0.52297	-1.338629	22211.3712
550.437927	264.547445	646.876715	510.95987	-0.239993	-0.575666	22215.94897
489.400908	353.051122	553.032298	572.759852	-0.239993	0.187296	22208.31935
458.119436	433.925172	467.580472	713.144995	0.52297	-1.338629	22195.34898
406.23797	514.799223	330.247179	760.448685	-1.002956	0.187296	22217.4749
312.393553	567.443651	205.12129	838.270884	-2.528881	0.187296	22220.52675
228.467652	609.406602	92.965768	873.36717	0.52297	0.950259	22215.18601
125.467683	622.376968	-37.50086	877.181984	-4.054807	-0.575666	22212.13416
41.541782	624.665857	-156.523047	874.130133	0.52297	2.476185	22212.13416
-53.828561	597.199198	-331.241514	822.248667	-3.291844	0.187296	619.525742
-155.302605	583.465869	-452.552589	760.448685	0.52297	0.950259	17.548143
-214.813698	557.525136	-552.500708	686.4413	-1.002956	0.187296	12.207404
-319.339593	506.406632	-653.211789	621.589467	0.52297	0.187296	21989.34904
-388.006239	462.917756	-731.796951	507.145056	-0.239993	1.713222	22210.60823
-474.983991	388.147408	-785.204342	336.241403	-0.239993	-0.575666	22225.86749
-527.62842	292.777066	-847.004324	249.263651	0.52297	-0.575666	22212.13416
-580.272849	198.169687	-811.145075	134.056278	-0.239993	-0.575666	22218.23786
-622.998762	109.666009	-817.248777	-22.351083	0.52297	-0.575666	22220.52675
-645.887644	31.84381	-780.626566	-158.15845	2.048895	1.713222	22238.07489
-629.102464	-78.785787	-715.011771	-302.358407	1.285933	0.950259	22228.91934
-626.813576	-184.074644	-668.471044	-443.506514	1.285933	0.187296	22213.66009
-565.013594	-289.363502	-602.856248	-581.602769	-0.239993	0.187296	22211.3712
-511.606203	-360.319037	-491.463689	-681.550888	-1.002956	-0.575666	22205.2675
-451.332147	-452.637528	-396.093347	-810.49159	-0.239993	0.187296	22196.87491
-373.509947	-526.644913	-283.937824	-831.091584	-0.239993	1.713222	22212.13416
-251.435909	-583.867119	-120.663799	-891.36564	-0.239993	2.476185	22219.76379
-155.302605	-629.644883	-7.745313	-933.328591	-0.239993	0.950259	22230.44527
-79.006331	-674.659684	162.395377	-869.239721	0.52297	0.950259	22228.91934
49.171409	-673.896722	316.51385	-850.165653	-2.528881	-0.575666	22197.63787
151.408416	-667.030057	422.56567	-802.861963	-2.528881	-2.101592	22206.79342
254.408385	-609.807852	524.802677	-766.239751	-1.765918	0.187296	22202.21564
342.1491	-567.844901	607.202652	-669.343484	-1.002956	0.950259	22204.50453
418.445374	-495.363441	706.387808	-488.521315	2.048895	2.476185	22222.81564
513.052753	-412.200503	766.661864	-434.350961	1.285933	-1.338629	22232.73415
549.674964	-322.933863	782.684082	-287.099153	-1.002956	-2.101592	22217.4749
594.689766	-211.541303	849.06184	-100.173282	0.52297	0.950259	22229.6823
617.578648	-94.045042	816.254442	5.115576	-2.528881	-1.338629	22219.76379
606.134207	5.140114	811.676666	169.915527	-0.239993	0.187296	22196.87491
600.030505	115.769711	779.632231	340.81918	2.048895	0.950259	22243.41563
560.356443	221.821532	692.654479	457.552478	3.574821	0.950259	22240.36378
522.208306	314.140023	635.432274	555.974672	3.574821	0.187296	22202.21564
477.193504	407.984439	522.513789	658.974641	2.048895	0.950259	22214.42305
454.304622	483.51775	405.78049	726.878325	-1.765918	-0.575666	22215.18601
357.408355	536.925142	271.499048	767.31535	0.52297	2.476185	22186.95639
274.245416	595.673273	129.587979	848.1894	-1.765918	-1.338629	22220.52675
197.18618	606.354751	34.217637	867.263468	-0.239993	0.187296	22232.73415
91.134359	632.295484	-103.878618	887.100499	0.52297	0.950259	22219.76379
4.156607	622.376968	-198.485998	873.36717	-1.002956	-1.338629	8730.582598
-91.213735	599.488086	-346.500769	836.744959	-2.528881	-0.575666	22.888882
-174.376673	575.073279	-486.12295	752.819058	-2.528881	0.950259	13.733329
-260.591462	530.82144	-605.145136	694.070927	-1.765918	-0.575666	18347.7279
-356.724767	483.51775	-670.759932	565.893187	-1.002956	-0.575666	22186.95639
-426.917339	418.665918	-744.767317	436.189522	0.52297	0.187296	22199.92676
-499.398799	322.532613	-785.204342	288.174751	-1.765918	-0.575666	22215.18601
-579.509886	245.473376	-884.389498	158.471086	-0.239993	0.950259	22228.15638
-616.132098	176.043767	-875.996908	-13.19553	-1.002956	1.713222	22219.00082
-668.013564	57.02158	-814.196926	-116.958462	-1.765918	1.713222	22212.89712
-644.361719	-36.059874	-747.819168	-232.165836	1.285933	0.187296	22202.21564
-624.524688	-132.956141	-698.989553	-372.550979	2.048895	0.950259	22219.76379
-596.295067	-246.637589	-631.848832	-493.862054	1.285933	0.187296	22228.15638
-543.650638	-339.719043	-539.530341	-625.091645	0.52297	-0.575666	22228.15638
-466.591401	-383.207919	-401.434086	-721.987913	0.52297	-0.575666	22201.45268
-390.295128	-489.259739	-332.004477	-825.750845	2.048895	0.187296	22204.50453
-313.235891	-568.607864	-200.774886	-876.106386	0.52297	0.950259	22229.6823
-206.421108	-613.622665	-42.078637	-891.36564	-1.765918	-1.338629	22227.39341
-111.813729	-673.133759	89.913917	-891.36564	-0.239993	0.187296	22218.23786
-9.576722	-674.659684	234.113874	-865.424907	-0.239993	0.950259	22227.39341
89.608434	-660.926355	365.343465	-825.750845	2.048895	3.239147	22235.02304
207.104695	-644.904138	458.424919	-781.499006	-1.002956	0.950259	22216.71194
293.319485	-602.941187	586.602659	-677.736074	-3.291844	-0.575666	22203.74157
387.163901	-520.541211	657.558193	-594.573136	-2.528881	-0.575666	22212.89712
462.697212	-465.607894	723.172988	-464.106508	-3.291844	-0.575666	22195.34898
519.156455	-377.86718	797.180374	-374.076905	-3.291844	0.187296	22213.66009
573.326809	-286.311651	814.728517	-210.802879	0.52297	2.476185	22227.39341
599.267542	-152.793172	791.839635	-61.262183	-1.002956	-1.338629	22200.68972
619.867536	-55.896905	752.928535	41.737787	1.285933	0.187296	22206.79342
612.237909	51.680841	783.447045	255.367353	1.285933	-1.338629	22228.15638
600.030505	145.525258	740.721131	392.700646	-0.239993	-1.338629	22199.92676
556.541629	256.154855	678.158187	484.256174	0.52297	0.187296	22207.55638
524.497194	356.865936	591.943398	617.011691	2.048895	0.187296	22242.65267
471.089802	440.028874	469.106397	727.641287	0.52297	-0.575666	22215.18601
378.771311	511.747372	373.736055	787.152381	2.048895	-0.575666	22200.68972
320.02318	571.258465	211.224992	836.744959	-1.002956	-1.338629	22230.44527
238.386168	618.562155	99.832432	884.811611	-1.002956	0.950259	22225.10453
142.252863	623.139931	-32.160121	875.656058	0.52297	0.950259	22219.76379
49.171409	613.984378	-141.263792	896.256052	2.811858	1.713222	22231.20823
-42.38412	619.325117	-253.419315	875.656058	-0.239993	0.187296	949.125645
-124.784095	598.725124	-455.60444	806.989412	-1.765918	-0.575666	16.022217
-230.835916	535.399216	-534.189602	703.989443	-0.239993	-0.575666	11.444441
-320.865518	496.488117	-669.234006	610.907989	-4.054807	-0.575666	22040.46754
-381.902537	449.94739	-673.04882	505.619131	-2.528881	0.187296	22183.90454
-465.828439	395.777036	-789.019156	404.90805	-1.002956	0.187296	22207.55638
-537.546936	276.754849	-819.537666	241.634024	-0.239993	0.950259	22214.42305
-609.265433	224.873382	-823.352479	124.137762	-1.765918	-1.338629	22204.50453
-639.02098	115.769711	-863.026542	-54.395518	-0.239993	-1.338629	22214.42305
-658.858011	9.717891	-805.041374	-159.684376	1.285933	0.187296	22200.68972
-622.2358	-94.808004	-727.982137	-313.039886	-1.765918	0.950259	22201.45268
-632.917278	-174.156129	-720.35251	-467.158359	-0.239993	0.950259	22206.79342
-571.880259	-283.2598	-600.56736	-584.65462	-1.002956	0.187296	22207.55638
-510.84324	-371.763478	-489.1748	-665.52867	0.52297	0.950259	22207.55638
-436.072892	-445.770863	-360.234098	-766.239751	-1.002956	-1.338629	22228.15638
-345.280326	-517.489361	-254.94524	-828.039733	1.285933	0.950259	22226.63045
[truncated: 28,725 more rows]
