# Supplementary material for: Dynamic analysis of slant cracked rotor system considering nonlinear oil film force
Source: PLoS One. 2024 Jan 25;19(1):e0294293. doi: 10.1371/journal.pone.0294293 (PMC10810477; doi:10.1371/journal.pone.0294293)
Supplement: S1 File — These data were measured by two eddy current sensors, model WT0150. (ZIP) [file pone.0294293.s001.zip › 2021.3.18 Test data for plain bearings/2021.3.18 (P=0.2Mpa, Z=8.1g Non-monitoring disk clockwise162°+4.0g)/900.csv]

1024	30720	7	0	3
8	8	8	8	10	10	1
3	3	3	3	1	1	4
2	1	4	3	0	0	0
0	0	0	0	-0.000011	0.000026	20743.38086
418.236353	-292.024137	547.953132	-162.853353	1.726095	-1.091036	22239.60082
417.47339	-254.638963	511.33092	-148.357061	-0.562793	-0.328073	22223.5786
439.59931	-185.972316	479.286485	-115.549663	-0.562793	-1.091036	22225.10453
458.673378	-159.268621	516.67166	-21.705246	0.200169	0.43489	22227.39341
467.065968	-102.809378	500.649442	24.072518	0.200169	1.197852	22219.00082
447.228937	-55.505688	494.54574	103.420643	-1.325756	-1.091036	22225.86749
463.251154	-15.068663	466.316119	133.176189	-0.562793	-2.616961	22229.6823
447.228937	13.923921	425.879094	188.872469	-2.088719	-1.091036	22195.34898
428.154869	78.775753	402.227249	204.131724	-0.562793	-0.328073	22207.55638
418.236353	119.975741	376.286516	240.753935	-1.325756	-0.328073	22210.60823
409.0808	168.805356	357.212448	262.116892	-0.562793	0.43489	22205.2675
390.769694	195.509052	293.123578	312.472432	-0.562793	-1.853999	22217.4749
364.065999	243.575704	254.975441	327.731687	0.200169	-0.328073	22235.786
360.251185	280.960879	215.301378	368.168712	-1.325756	-1.091036	22216.71194
326.680825	327.501606	161.131024	424.627955	0.963132	0.43489	22225.86749
296.162315	377.094183	135.953254	457.435352	0.963132	-1.091036	22232.73415
263.354917	404.560842	103.908819	490.24275	0.200169	0.43489	22215.18601
256.488253	435.842314	28.375508	491.768676	1.726095	-0.328073	22242.65267
202.317898	438.894165	-48.683729	501.687191	1.726095	0.43489	22251.04526
149.67347	473.227488	-141.765182	487.953862	1.726095	-1.091036	22188.48232
112.288295	477.042302	-126.505928	539.835328	0.200169	-0.328073	22212.89712
71.088308	489.249706	-141.765182	488.716825	1.726095	0.43489	22241.88971
39.806835	479.33119	-172.283692	532.205701	-1.325756	-1.853999	22169.40825
6.236475	470.175637	-240.187375	530.679775	1.726095	-0.328073	22202.21564
-22.756109	466.360824	-264.602183	535.257552	0.200169	-1.091036	22223.5786
-67.007948	473.227488	-303.513283	513.894595	-0.562793	1.197852	53.407392
-89.89683	453.390457	-311.14291	497.872377	-1.325756	1.197852	13.733329
-151.696812	431.264538	-364.550302	479.561272	-1.325756	-0.328073	12.207404
-182.978284	410.664544	-386.676221	423.102029	-0.562793	-0.328073	10.681478
-216.548644	409.138618	-414.142879	387.242781	-0.562793	0.43489	18805.50554
-229.519011	403.034916	-456.868793	356.724271	0.963132	-0.328073	22151.09714
-276.8227	387.012699	-467.550271	328.49465	-0.562793	-0.328073	22194.58602
-310.393061	357.257152	-476.705824	282.716886	0.200169	-1.091036	22213.66009
-337.096757	323.686792	-467.550271	250.672451	1.726095	-0.328073	22228.15638
-350.830086	275.620139	-485.861377	177.428028	2.489058	0.43489	22222.05268
-373.718968	253.49422	-461.446569	158.35396	0.200169	-1.091036	22218.23786
-417.207844	186.353499	-473.653973	98.079903	0.200169	-1.091036	22226.63045
-433.230061	170.331282	-479.757675	85.109537	-0.562793	-0.328073	22222.05268
-428.652285	127.605368	-472.89101	35.516959	3.25202	0.43489	22241.88971
-478.244863	99.375747	-458.394718	-35.438576	0.963132	0.43489	22247.99341
-488.926341	71.909089	-432.453985	-88.845967	-0.562793	-1.091036	22229.6823
-459.170794	26.131324	-421.009544	-123.17929	0.963132	-1.091036	22229.6823
-475.955975	-40.246434	-396.594737	-191.845937	0.200169	-0.328073	22231.97119
-491.215229	-85.261235	-364.550302	-229.994074	0.963132	0.43489	22225.86749
-466.037459	-102.809378	-346.239196	-256.697769	0.963132	-0.328073	22218.23786
-464.511534	-159.268621	-299.698469	-290.26813	-1.325756	-1.853999	22223.5786
-421.022658	-192.838981	-318.772537	-327.653304	-1.325756	-0.328073	22230.44527
-405.763403	-230.987118	-225.691083	-374.956994	-2.088719	-0.328073	22218.23786
-385.926372	-271.424143	-215.772568	-385.638472	-1.325756	0.43489	22205.2675
-359.222676	-321.016721	-159.313325	-435.994012	-2.851682	-0.328073	22211.3712
-340.91157	-354.587081	-177.624431	-487.875479	-3.614644	-0.328073	22156.43788
-281.400477	-380.527814	-89.120754	-513.053249	-2.088719	-1.853999	22206.03046
-256.985669	-419.438914	-48.683729	-564.171752	-0.562793	-0.328073	22220.52675
-183.741246	-459.875939	-67.757797	-640.468026	0.963132	0.43489	22183.90454
-175.348656	-456.824088	39.056986	-559.593976	-0.562793	-1.853999	22206.03046
-113.548675	-475.898156	128.323626	-563.40879	-2.088719	-2.616961	22227.39341
-60.141283	-514.046293	181.731018	-526.023615	-2.088719	-1.853999	22210.60823
-13.600556	-523.964809	217.590267	-510.001398	0.200169	-0.328073	22199.92676
35.992022	-510.994442	255.738404	-497.031031	1.726095	-0.328073	22237.31193
59.643867	-514.809256	293.88654	-505.423622	0.963132	-1.091036	22215.18601
145.858656	-514.046293	354.160597	-455.068081	2.489058	1.197852	22204.50453
171.036426	-508.705554	362.553187	-462.697708	-0.562793	0.43489	22214.42305
218.340116	-491.157411	406.042063	-423.786609	0.200169	-0.328073	22208.31935
239.703073	-467.505566	446.479088	-420.734758	0.963132	0.43489	22199.92676
264.880843	-440.801871	442.664274	-391.742174	-2.851682	-2.616961	22200.68972
323.628974	-411.046324	466.316119	-339.097745	0.963132	0.43489	22211.3712
355.673409	-375.950038	504.464256	-268.905173	-1.325756	-1.853999	22220.52675
375.51044	-333.987087	517.434622	-227.705185	0.963132	0.43489	22231.20823
399.162285	-294.313025	515.908697	-207.105191	-2.088719	0.43489	22202.97861
396.110434	-288.972286	496.071666	-137.675582	-1.325756	-0.328073	22200.68972
438.836347	-218.016751	511.33092	-152.934837	-1.325756	0.43489	22215.18601
457.147453	-192.076018	518.197585	-76.638563	-2.088719	-1.853999	22208.31935
474.695595	-140.194552	483.864262	-22.468209	-1.325756	-0.328073	22210.60823
468.591894	-84.498272	445.716125	26.361406	0.200169	0.43489	22135.83789
444.177086	-52.453837	399.175398	55.35399	2.489058	-1.091036	22223.5786
464.014117	14.686883	436.560572	40.857698	0.200169	-1.091036	22219.76379
448.754862	49.783169	422.827243	159.879885	0.200169	-0.328073	22229.6823
432.732645	111.583151	408.330951	242.279861	0.200169	0.43489	22222.05268
419.762278	151.257213	388.49392	282.716886	2.489058	0.43489	22224.34156
402.977098	187.879425	332.79764	316.287246	0.200169	-1.091036	22248.75637
386.954881	245.10163	297.701354	340.702054	2.489058	-0.328073	22245.70452
367.11785	269.516437	254.212478	367.405749	2.489058	0.43489	22232.73415
353.38452	302.323835	203.093975	400.213147	0.963132	0.43489	22240.36378
326.680825	348.864562	167.997689	441.413135	0.200169	-0.328073	22233.49712
285.480837	367.175668	92.464378	458.198315	0.200169	0.43489	22215.18601
251.910476	411.427507	68.812533	487.190899	0.200169	-0.328073	22220.52675
216.051228	424.397873	-28.846697	498.63534	1.726095	-0.328073	22231.20823
181.717905	441.946016	-104.380008	510.079781	0.963132	-0.328073	22204.50453
123.732737	476.279339	-102.854083	529.916812	-0.562793	-0.328073	22215.18601
93.214227	475.516376	-147.868884	519.998297	-1.325756	-0.328073	22208.31935
65.747568	469.412675	-177.624431	532.205701	-2.851682	-1.091036	22192.29713
22.258692	480.094153	-221.113307	502.450154	-2.851682	0.43489	22168.64528
-3.682041	472.464526	-265.365146	506.264968	-1.325756	0.43489	22204.50453
-38.015364	469.412675	-304.276245	496.346452	-1.325756	-1.091036	5162.205878
-81.50424	462.54601	-302.75032	510.079781	-0.562793	0.43489	19.837031
-102.104234	439.657128	-379.809556	460.487203	0.200169	-1.091036	12.970367
-144.067184	456.442308	-428.639171	423.102029	-1.325756	-1.091036	11.444441
-175.348656	434.316389	-404.987327	433.020545	0.200169	-0.328073	3181.554613
-213.496793	405.323805	-401.172513	410.131663	-0.562793	-0.328073	21932.12684
-246.304191	396.931215	-427.113246	369.694638	1.726095	-2.616961	22193.06009
-279.111589	377.857146	-425.587321	330.783538	1.726095	-0.328073	22238.07489
-297.422694	359.54604	-464.49842	304.079842	3.25202	-0.328073	22241.12674
-345.489347	317.58309	-488.150265	264.40578	0.200169	-1.091036	22218.23786
-355.407862	267.990512	-462.209532	188.872469	2.489058	-1.091036	22231.20823
-395.844887	226.027561	-485.098414	120.968785	0.963132	-0.328073	22231.20823
-410.341179	186.353499	-486.624339	89.687313	-1.325756	-0.328073	22212.89712
-443.148577	157.360915	-458.394718	68.324357	-2.088719	-1.091036	22219.76379
-458.407832	103.953524	-479.757675	18.731779	-0.562793	-0.328073	22230.44527
-469.08931	78.012791	-452.291016	-52.223756	0.200169	-1.091036	22215.94897
-489.689304	17.738734	-423.298432	-89.60893	-0.562793	-0.328073	22203.74157
-499.60782	3.242442	-423.298432	-144.542247	-1.325756	-0.328073	22209.84527
-470.615236	-51.690875	-385.150295	-206.342229	-2.088719	0.43489	22204.50453
-486.637453	-89.839012	-350.816972	-247.542216	-4.377607	-1.853999	22206.79342
-459.933757	-131.801962	-336.32068	-275.008875	0.963132	0.43489	22222.05268
-448.489316	-184.446391	-305.039208	-336.808857	0.963132	-1.853999	22222.81564
-403.474515	-226.409341	-318.772537	-407.764391	0.963132	1.197852	22222.05268
-403.474515	-268.372292	-286.728102	-410.816242	-1.325756	-1.091036	22221.28971
-367.615266	-286.683398	-237.135525	-426.83846	-0.562793	-0.328073	22219.76379
-346.252309	-327.883385	-147.105922	-442.860677	0.963132	0.43489	22214.42305
-307.34121	-362.216709	-97.513344	-479.482888	-0.562793	-1.091036	22236.54897
-259.274557	-385.105591	-66.231871	-497.793994	4.014983	-0.328073	22253.33415
-213.496793	-404.179659	-22.742995	-545.097684	4.777946	1.197852	22229.6823
-166.956066	-441.564833	26.08662	-545.860647	0.963132	-1.091036	22210.60823
-133.385706	-462.164827	98.56808	-512.290286	-0.562793	-0.328073	22231.97119
-93.711644	-496.49815	129.849552	-542.045833	-2.088719	-1.853999	22138.88974
-42.59314	-513.283331	189.360645	-534.416206	1.726095	0.43489	22185.43046
0.132773	-520.912958	267.182845	-509.238435	0.963132	-0.328073	22216.71194
43.621649	-533.120362	271.760621	-495.505106	0.200169	-0.328073	22202.97861
95.503115	-519.387032	328.982826	-500.082882	0.200169	-1.091036	22212.89712
145.858656	-508.705554	355.686522	-455.068081	-0.562793	-0.328073	22220.52675
181.717905	-495.735188	388.49392	-450.490304	-2.088719	-0.328073	22185.43046
232.073445	-482.764821	425.116131	-435.994012	-1.325756	-0.328073	22186.95639
260.303066	-443.090759	403.753174	-424.549571	-2.088719	-0.328073	22164.06751
309.132682	-440.038908	452.58279	-378.771807	-2.851682	-1.091036	22177.03787
341.940079	-408.757436	495.308703	-314.682937	0.200169	0.43489	22219.76379
364.065999	-369.846336	512.856846	-251.35703	0.200169	-1.091036	22233.49712
393.058583	-338.564864	524.301287	-221.601483	-0.562793	-0.328073	22215.94897
418.236353	-283.631547	496.071666	-204.05334	0.963132	-1.853999	22222.81564
446.465974	-266.083404	541.086467	-134.623731	0.200169	1.197852	22231.97119
457.147453	-211.913049	542.612393	-94.949669	0.963132	-1.091036	22215.18601
464.77708	-150.113068	523.538324	-29.334874	3.25202	1.960815	22248.75637
477.747446	-109.676043	512.093883	14.154002	-0.562793	-0.328073	22251.04526
469.354856	-58.557539	470.130933	61.457692	0.963132	-1.091036	22226.63045
457.910415	-17.357552	422.06428	120.968785	0.200169	-1.853999	22229.6823
460.962266	29.946138	429.693908	182.005804	3.25202	1.197852	22244.94156
437.310421	68.857238	404.516137	213.287277	0.200169	-0.328073	22219.00082
430.443757	123.027592	411.382802	261.353929	0.200169	-0.328073	22219.76379
414.421539	170.331282	369.419851	282.716886	-1.325756	-1.853999	22190.7712
378.562291	219.92386	324.40505	336.88724	-0.562793	-0.328073	22225.10453
363.303036	242.049779	272.523584	355.198346	0.200169	-0.328073	22222.05268
351.095632	284.01273	229.79767	384.953892	-1.325756	-1.853999	22211.3712
328.20675	317.58309	164.182875	425.390917	-2.851682	-1.091036	22202.21564
310.658607	348.864562	103.908819	424.627955	0.200169	-0.328073	22202.21564
274.799358	390.06455	69.575496	464.302017	1.726095	1.197852	22213.66009
238.94011	428.212687	26.849582	479.561272	-2.851682	-1.091036	22214.42305
205.369749	438.894165	-65.468909	463.539054	0.200169	0.43489	22210.60823
164.932724	459.494159	-105.142971	519.998297	-1.325756	-1.091036	22191.53417
120.680886	466.360824	-137.187406	521.524222	0.200169	-1.091036	22224.34156
87.873488	484.671929	-165.417027	507.02793	1.726095	-0.328073	22216.71194
17.680916	477.805265	-161.602214	543.650142	1.726095	0.43489	22198.40083
12.340177	479.33119	-241.713301	515.42052	3.25202	0.43489	22228.15638
-13.600556	486.197855	-263.076258	533.731626	2.489058	0.43489	21409.49736
-44.882028	475.516376	-309.616985	519.235334	0.963132	0.43489	318.918424
-83.030165	467.123786	-335.557718	507.790893	0.200169	1.197852	16.022217
-134.148669	428.212687	-351.579935	487.953862	0.963132	-0.328073	12.207404
-163.141253	439.657128	-400.40955	429.968694	1.726095	-1.091036	10.681478
-199.763464	412.190469	-403.461401	378.850191	-0.562793	0.43489	13520.46266
-241.726414	393.116401	-411.853991	398.687222	0.200169	-1.853999	22147.28233
-254.696781	385.486774	-423.298432	351.383532	0.963132	1.197852	22215.18601
-290.55603	362.597891	-432.453985	276.613184	0.200169	-0.328073	22225.86749
-302.763433	316.820127	-477.468787	283.479848	0.200169	-0.328073	22199.92676
-362.274527	283.249767	-454.579905	215.576165	-0.562793	-0.328073	22202.21564
-386.689334	242.812742	-499.594706	149.198407	-1.325756	1.197852	22211.3712
-381.348595	211.531269	-511.80211	97.316941	-2.088719	-0.328073	22193.82305
-425.600434	165.753505	-488.150265	69.087319	-1.325756	-0.328073	22209.08231
-437.044875	139.812772	-466.024346	27.887332	-2.088719	-2.616961	22222.81564
-459.933757	85.642418	-450.002128	-29.334874	0.200169	-1.091036	22208.31935
-488.926341	55.886871	-431.691022	-81.979303	-2.088719	-1.853999	22220.52675
-490.452267	27.65725	-446.187314	-154.460763	-1.325756	-1.091036	22229.6823
-472.141161	-24.224216	-388.202146	-151.408912	-0.562793	-1.091036	22214.42305
-458.407832	-66.187167	-408.80214	-246.016291	-0.562793	-1.091036	22221.28971
-469.08931	-105.098266	-328.691053	-249.831105	1.726095	-0.328073	22255.62304
-450.015242	-137.905664	-333.268829	-291.031092	2.489058	1.197852	22239.60082
-462.222645	-199.705646	-290.542916	-307.05331	0.963132	-0.328073	22238.07489
-424.837471	-256.164888	-261.550332	-378.771807	0.200169	-0.328073	22240.36378
-377.533782	-277.527845	-207.379978	-431.416236	0.963132	0.43489	22229.6823
-343.963421	-309.57228	-178.387394	-458.119932	0.963132	1.197852	22219.76379
-324.12639	-341.616715	-124.217039	-476.431038	-2.088719	-1.853999	22225.86749
-285.978253	-363.742634	-87.594828	-497.031031	-2.088719	-1.091036	22218.23786
-246.304191	-414.861137	-65.468909	-542.045833	0.200169	-1.091036	22213.66009
-215.022719	-436.987057	14.642179	-551.201386	-1.325756	-0.328073	22190.7712
-170.77088	-459.112976	44.397725	-550.438423	-2.088719	-1.091036	22192.29713
-105.919047	-485.816672	106.96067	-554.253237	-2.088719	-0.328073	22195.34898
-74.637575	-508.705554	148.92362	-547.386572	0.200169	0.43489	22202.21564
-10.548705	-503.364815	188.597683	-512.290286	-1.325756	-1.091036	22199.92676
9.288326	-541.512952	259.553217	-499.31992	-2.851682	-1.091036	22190.7712
89.399413	-527.01666	289.308764	-505.423622	-2.851682	-1.853999	22208.31935
111.525333	-531.594436	348.819857	-488.638441	0.200169	-0.328073	22195.34898
148.910507	-496.49815	345.768006	-492.453255	2.489058	-0.328073	21938.23054
208.4216	-473.609268	405.2791	-424.549571	0.963132	0.43489	22196.11194
225.206781	-444.616684	402.990212	-455.831044	-0.562793	-1.091036	22188.48232
291.584539	-451.483349	444.953162	-434.468087	0.963132	0.43489	22206.79342
322.866011	-418.675951	491.493889	-321.549602	2.489058	1.197852	22251.04526
349.569707	-388.920404	521.249436	-279.586651	0.200169	-1.091036	22248.75637
387.717843	-346.957454	525.827212	-207.868154	2.489058	-0.328073	22231.20823
413.658577	-318.727833	505.227218	-212.445931	0.963132	-1.091036	22239.60082
412.895614	-288.209323	528.879063	-147.594098	1.726095	0.43489	22235.786
441.888198	-241.668596	492.256852	-133.097806	-0.562793	-0.328073	22214.42305
467.828931	-185.209354	531.167952	-58.327458	-0.562793	-0.328073	22225.10453
464.77708	-132.564925	515.908697	-14.075619	-0.562793	1.197852	22234.26008
477.747446	-95.179751	463.264268	16.44289	0.200169	-0.328073	22212.89712
473.16967	-41.772359	482.338336	93.502127	0.200169	-1.853999	22225.10453
446.465974	-0.572371	450.293901	120.205823	-2.851682	-1.853999	22208.31935
454.858564	42.916505	396.123547	152.250258	-2.851682	-1.853999	22196.87491
441.888198	96.323896	409.093914	244.568749	-1.325756	0.43489	22204.50453
415.184502	129.894257	368.656889	239.990972	-0.562793	0.43489	22221.28971
387.717843	201.612754	349.58282	301.027991	-1.325756	-1.091036	22209.08231
385.428955	234.420152	309.145795	341.465016	-0.562793	-0.328073	22225.86749
359.488222	255.020145	255.738404	381.902041	0.963132	0.43489	22234.26008
351.095632	300.034947	225.982857	410.131663	-0.562793	-1.853999	22218.23786
323.628974	346.575674	171.812502	426.15388	0.200169	-0.328073	22223.5786
290.821576	374.042332	64.997719	436.072396	0.963132	-0.328073	22190.00824
260.303066	416.005283	49.738465	446.753874	0.200169	-1.091036	22233.49712
225.206781	428.212687	-24.268921	487.190899	4.777946	1.197852	22239.60082
191.63642	449.575643	-81.491126	519.235334	1.726095	1.197852	22222.05268
138.229029	472.464526	-105.905934	523.813111	0.963132	-0.328073	22219.76379
95.503115	495.353408	-160.076288	552.805695	2.489058	-0.328073	22226.63045
55.829053	489.249706	-177.624431	510.842744	2.489058	1.960815	22187.71935
29.88832	487.72378	-204.328127	537.54644	-0.562793	-1.091036	22203.74157
5.473512	480.857116	-248.579966	533.731626	2.489058	1.197852	22207.55638
-42.59314	473.227488	-258.498481	505.502005	-0.562793	-1.091036	8981.597339
-83.793128	461.783047	-341.661419	479.561272	2.489058	0.43489	20.599994
-124.230153	445.76083	-347.002159	492.531638	-3.614644	-2.616961	11.444441
-134.911631	444.234904	-443.898426	429.968694	-2.851682	0.43489	11.444441
-181.452358	418.294171	-402.698438	426.916843	-1.325756	0.43489	9.918516
-211.970868	404.560842	-401.935476	398.687222	-0.562793	-0.328073	21479.68993
-244.778265	403.034916	-418.720656	380.376116	-0.562793	-0.328073	22194.58602
-277.585663	371.753444	-430.92806	346.805756	-0.562793	0.43489	22219.76379
-298.94862	336.657158	-469.076197	312.472432	-0.562793	-0.328073	22215.18601
-329.467129	314.531239	-478.231749	242.279861	-0.562793	-0.328073	22225.10453
-351.593049	275.620139	-466.024346	187.346544	-1.325756	-2.616961	22227.39341
-397.370813	217.634971	-506.461371	105.709531	1.726095	1.197852	22217.4749
-414.155993	191.694238	-516.379886	75.191021	0.963132	-1.091036	22241.88971
-421.022658	163.464617	-445.424352	46.198437	1.726095	0.43489	22252.57118
-443.91154	121.501667	-466.024346	-30.097836	0.963132	-1.853999	22230.44527
-466.800422	87.931306	-432.453985	-29.334874	0.963132	0.43489	22233.49712
-495.030043	34.523915	-421.009544	-87.320042	0.200169	1.197852	22241.12674
-462.985608	0.953554	-413.379917	-138.438545	-1.325756	-1.853999	22216.71194
-482.059677	-41.772359	-360.735488	-181.164458	-0.562793	0.43489	22223.5786
-468.326347	-82.972347	-349.291047	-226.942223	0.963132	-1.853999	22230.44527
-474.430049	-124.172335	-323.350314	-263.564434	-0.562793	0.43489	22214.42305
-440.859689	-171.476024	-299.698469	-325.364416	-1.325756	-1.091036	22225.10453
-435.51895	-223.357491	-295.120693	-352.068111	-1.325756	0.43489	22231.97119
-411.867105	-266.083404	-234.083674	-374.194031	-2.088719	-1.853999	22193.06009
-388.21526	-290.498211	-201.276276	-416.156981	-1.325756	0.43489	22207.55638
-350.067123	-321.779684	-161.602214	-465.749559	-0.562793	-1.091036	22214.42305
-305.815284	-359.92782	-104.380008	-483.297702	-1.325756	0.43489	22198.40083
-274.533812	-382.816703	-90.646679	-510.764361	0.200169	-0.328073	22219.76379
-239.437526	-417.150026	-36.476325	-543.571758	0.200169	0.43489	22203.74157
-182.978284	-444.616684	39.056986	-567.986566	0.963132	-1.091036	22205.2675
-135.674594	-465.216678	98.56808	-529.838429	-0.562793	0.43489	22221.28971
-85.319053	-495.735188	133.664366	-541.28287	-1.325756	-0.328073	22201.45268
-59.37832	-489.631486	180.968055	-550.438423	0.963132	0.43489	22186.95639
3.184624	-527.01666	230.560633	-545.097684	0.200169	-1.853999	22220.52675
53.540165	-520.912958	264.130994	-529.838429	2.489058	0.43489	22231.20823
100.080892	-517.861107	340.427267	-485.58659	1.726095	-0.328073	22208.31935
134.414215	-519.387032	377.049479	-464.223634	0.200169	-0.328073	22212.89712
183.24383	-501.83889	395.360584	-448.201416	0.963132	0.43489	22228.15638
223.680855	-482.001858	391.545771	-443.62364	-1.325756	-0.328073	22189.24528
235.888259	-451.483349	447.24205	-383.349584	-1.325756	0.43489	22198.40083
296.162315	-436.224094	457.160566	-365.801441	-1.325756	-1.091036	22225.86749
326.680825	-407.23151	491.493889	-312.394049	-0.562793	0.43489	22224.34156
347.280818	-378.238926	480.812411	-286.453316	-2.088719	-1.853999	22041.99347
384.665993	-346.194491	507.516107	-222.364446	-2.088719	-0.328073	22206.79342
409.0808	-292.024137	476.997597	-200.238527	-2.851682	-1.853999	22203.74157
431.206719	-265.320441	490.730926	-188.031123	-2.851682	-0.328073	22202.21564
454.858564	-221.068602	530.404989	-99.527446	-1.325756	-0.328073	22219.76379
463.251154	-163.083434	529.642026	-36.964501	-2.851682	-1.853999	22215.94897
463.251154	-128.750111	500.649442	8.0503	0.963132	-0.328073	22214.42305
479.273372	-83.73531	472.419821	51.539176	-1.325756	0.43489	22226.63045
458.673378	-33.379769	437.323535	104.946568	-0.562793	-1.091036	22229.6823
444.940049	25.368362	454.871678	154.539146	1.726095	-0.328073	22219.76379
430.443757	60.464648	437.323535	203.368761	0.200169	-0.328073	22228.15638
425.86598	116.160927	414.434653	243.042823	2.489058	-0.328073	22251.04526
393.821545	155.83499	382.390218	285.768737	2.489058	-0.328073	22239.60082
387.717843	206.953493	263.368031	298.739103	0.963132	-1.091036	22243.41563
380.088216	250.442369	277.10136	347.568718	1.726095	1.197852	22244.17859
351.858595	278.67199	248.108776	394.872408	1.726095	-1.091036	22227.39341
318.288234	308.427537	175.627316	417.76129	0.963132	-0.328073	22228.91934
301.503054	362.597891	132.901403	448.2798	0.200169	0.43489	22231.20823
259.540104	380.146034	64.997719	487.190899	-0.562793	-2.616961	22212.13416
240.466035	414.479358	31.427359	508.553856	0.200169	0.43489	22227.39341
186.295681	447.286755	-60.891132	482.613123	2.489058	1.197852	22200.68972
157.303097	461.020084	-89.120754	536.020514	-0.562793	-0.328073	22193.82305
125.258662	457.968234	-121.165189	519.998297	-2.851682	-1.853999	22197.63787
81.006823	472.464526	-140.239257	511.605707	-2.851682	-2.616961	22168.64528
45.910537	476.279339	-224.165158	519.235334	-1.325756	0.43489	22167.88232
19.206842	475.516376	-225.691083	531.442738	-1.325756	-0.328073	22202.21564
-3.682041	471.701563	-245.528115	522.287185	0.200169	1.197852	22218.23786
-47.170917	469.412675	-294.35773	507.790893	-0.562793	-1.091036	219.733268
-88.370904	444.997867	-297.409581	518.472371	-0.562793	-1.091036	15.259255
-122.704228	449.575643	-369.891041	480.324235	2.489058	0.43489	10.681478
-165.430141	442.708979	-382.861407	452.857576	1.726095	-0.328073	10.681478
-184.504209	416.005283	-386.676221	408.605737	-0.562793	-0.328073	10383.92285
-231.807899	413.716395	-438.557687	389.531669	2.489058	-0.328073	22183.90454
-263.852334	387.012699	-432.453985	360.539085	0.200169	-0.328073	22220.52675
-279.111589	388.538624	-499.594706	236.939121	2.489058	-0.328073	22230.44527
-324.12639	329.790494	-446.950277	269.746519	1.726095	-0.328073	22241.12674
-344.726384	285.538655	-468.313234	218.628016	0.963132	-1.091036	22222.81564
-392.030074	266.464587	-480.520638	179.716916	0.200169	0.43489	22218.23786
-408.815254	213.820158	-454.579905	114.865084	1.726095	0.43489	22228.91934
-426.363397	174.146095	-469.839159	61.457692	-0.562793	-1.091036	22218.23786
-453.830055	127.605368	-456.868793	30.939183	-1.325756	-0.328073	22220.52675
-465.274496	110.820188	-462.209532	-6.445992	-1.325756	-1.091036	22225.10453
-473.667086	67.331312	-446.187314	-63.668197	-2.851682	0.43489	22199.92676
-495.793006	-5.150148	-465.261383	-190.320011	-2.088719	-0.328073	22198.40083
-470.615236	-37.194583	-426.350283	-173.534831	-0.562793	-0.328073	22211.3712
-468.326347	-70.764943	-377.520668	-261.275546	-2.088719	-0.328073	22215.18601
-472.141161	-120.357521	-335.557718	-255.934807	-1.325756	-0.328073	22209.08231
-448.489316	-169.187136	-302.75032	-291.794055	-2.088719	-1.853999	22228.15638
-451.541167	-195.890832	-311.905873	-342.149596	-0.562793	-1.853999	22228.15638
-393.555999	-243.194522	-260.787369	-374.194031	-0.562793	0.43489	22215.18601
-388.21526	-267.609329	-207.379978	-398.608838	1.726095	-0.328073	22226.63045
-366.089341	-308.809317	-163.891102	-439.808826	0.200169	-0.328073	22226.63045
-312.681949	-337.038938	-143.291108	-466.512522	2.489058	-1.091036	22228.91934
-282.926402	-348.483379	-89.120754	-503.134733	4.014983	0.43489	22249.51933
-252.407893	-385.868553	-110.48371	-628.260622	3.25202	-0.328073	22209.84527
-231.807899	-440.038908	-13.587443	-567.986566	1.726095	0.43489	22209.08231
-162.37829	-441.564833	46.686614	-521.445839	0.963132	-1.091036	22231.97119
-125.756078	-490.394448	102.382893	-539.756945	-2.851682	-2.616961	22225.86749
-54.037581	-497.261113	142.819918	-558.06805	-2.851682	-1.853999	22187.71935
-38.778326	-507.179629	171.812502	-531.364355	-0.562793	0.43489	22214.42305
20.732767	-523.201846	256.501366	-504.660659	-0.562793	0.43489	22219.76379
71.85127	-519.387032	296.175429	-514.579174	-0.562793	-1.091036	22178.5638
115.340146	-513.283331	335.849491	-476.431038	0.200169	1.197852	22208.31935
144.33273	-517.861107	351.871708	-484.060665	-1.325756	-1.091036	22194.58602
206.895675	-488.10556	353.397634	-500.082882	-1.325756	0.43489	22173.98602
231.310482	-461.401864	368.656889	-486.349553	-1.325756	-1.853999	22168.64528
280.90306	-432.40928	447.24205	-448.964379	-1.325756	-0.328073	22205.2675
312.184533	-424.779653	489.205001	-348.253298	-0.562793	0.43489	22210.60823
354.147483	-408.757436	515.908697	-299.423683	0.200169	-0.328073	22225.10453
387.717843	-368.320411	515.145734	-232.282962	-1.325756	-2.616961	22234.26008
406.791912	-322.542646	533.45684	-210.157042	0.200169	-1.091036	22214.42305
444.940049	-269.135255	500.649442	-157.512614	-2.851682	-1.853999	22219.76379
446.465974	-249.298224	506.753144	-148.357061	0.200169	0.43489	22231.97119
474.695595	-179.868615	523.538324	-69.008936	3.25202	-0.328073	22238.07489
444.940049	-130.276037	460.212417	-40.779315	0.963132	-1.091036	22119.05271
499.873366	-120.357521	457.923529	27.124369	4.014983	-1.091036	22238.07489
469.354856	-55.505688	464.027231	85.8725	0.200169	-1.091036	22227.39341
462.488192	12.397995	459.449454	130.887301	1.726095	-0.328073	22228.15638
444.940049	28.420213	420.538355	185.820618	0.200169	0.43489	22228.91934
435.021533	81.827604	425.879094	221.679867	-1.325756	-0.328073	22220.52675
420.525241	128.368331	409.856876	277.376147	1.726095	-0.328073	22217.4749
422.051167	172.62017	332.79764	294.924289	-0.562793	-0.328073	22231.97119
390.006732	220.686822	299.22728	350.620569	0.963132	-1.091036	22229.6823
367.880812	247.390518	268.70877	368.931675	-0.562793	0.43489	22199.92676
344.99193	287.06458	233.612484	397.924259	-1.325756	-1.091036	22211.3712
308.369719	344.286786	134.427328	404.790924	-0.562793	0.43489	22207.55638
289.29565	355.731227	99.331042	436.835359	-2.088719	-1.091036	22202.97861
261.828992	407.612693	61.182906	456.67239	-1.325756	-1.091036	22219.00082
218.340116	427.449724	1.671812	491.768676	0.200169	-0.328073	22219.00082
185.532718	441.946016	-54.78743	511.605707	1.726095	0.43489	22196.11194
158.06606	464.834898	-99.802232	526.864961	0.963132	-0.328073	22225.86749
113.814221	477.042302	-113.535561	520.76126	0.963132	-0.328073	22228.15638
52.777202	488.486743	-165.417027	535.257552	-0.562793	-0.328073	22181.61565
41.332761	489.249706	-205.09109	529.15385	-0.562793	-2.616961	22222.05268
-0.63019	491.538594	-272.23181	507.02793	0.963132	-0.328073	22231.20823
-63.956097	466.360824	-282.913289	470.405719	2.489058	0.43489	22196.11194
-68.533873	475.516376	-320.298463	468.879793	0.963132	-0.328073	25.17777
-102.867196	447.286755	-343.187345	500.924228	0.963132	0.43489	12.970367
-144.830147	440.420091	-372.179929	453.620539	-0.562793	0.43489	10.681478
-186.030135	422.871948	-393.542886	433.783508	-3.614644	-1.853999	10.681478
-223.415309	421.346022	-388.202146	433.783508	-0.562793	-0.328073	21193.57891
-240.200489	403.797879	-419.483619	381.902041	0.200169	-0.328073	22193.06009
-285.21529	373.27937	-429.402134	337.650203	-0.562793	-0.328073	22215.94897
-305.815284	344.286786	-442.372501	309.420581	-1.325756	-1.091036	22215.94897
-345.489347	319.871978	-454.579905	249.909488	0.200169	1.197852	22190.00824
-367.615266	269.516437	-494.253967	175.13914	-0.562793	-0.328073	22206.03046
-389.741185	227.553487	-522.483588	116.391009	-0.562793	0.43489	22214.42305
-419.496732	200.086828	-491.202116	71.376208	-2.088719	-1.091036	22200.68972
-429.415248	155.83499	-446.187314	46.198437	-2.088719	-1.853999	22220.52675
-450.015242	125.31648	-456.868793	8.0503	1.726095	0.43489	22228.91934
-470.615236	85.642418	-447.71324	-18.653395	-1.325756	-1.091036	22212.89712
-464.511534	39.864654	-424.061395	-106.39411	-1.325756	-1.091036	22221.28971
-491.215229	13.923921	-399.646587	-127.757067	1.726095	1.197852	22232.73415
-478.244863	-34.905695	-372.179929	-172.771868	-2.088719	-1.091036	22215.18601
-471.378198	-70.764943	-353.868823	-210.157042	1.726095	-1.091036	22244.17859
-458.407832	-119.594558	-340.135494	-275.008875	0.200169	-0.328073	22249.51933
-450.015242	-165.372323	-334.031792	-323.83849	2.489058	0.43489	22235.02304
-428.652285	-216.490826	-304.276245	-377.245882	1.726095	1.197852	22234.26008
-399.659701	-244.720447	-247.817003	-385.638472	0.963132	-1.091036	22235.786
-382.874521	-282.105621	-202.802201	-405.475503	0.200169	0.43489	22220.52675
-345.489347	-323.305609	-142.528145	-435.994012	-1.325756	-2.616961	22217.4749
-330.230092	-348.483379	-108.194822	-479.482888	-1.325756	0.43489	22226.63045
-290.55603	-380.527814	-87.594828	-480.245851	0.963132	0.43489	22219.76379
-245.541228	-411.809287	-70.809648	-528.312504	0.200169	0.43489	22200.68972
-202.815315	-443.853722	8.538477	-534.416206	-2.088719	-1.091036	22198.40083
-153.9857	-472.083343	78.731049	-537.468056	0.200169	0.43489	22207.55638
-108.207936	-485.053709	119.168074	-570.275454	-2.088719	-1.091036	22153.38603
-63.193134	-501.075927	142.056956	-555.779162	-1.325756	-1.091036	22196.87491
5.473512	-514.809256	177.916204	-540.519907	-0.562793	0.43489	22201.45268
35.992022	-512.520368	290.834689	-518.393988	0.200169	-0.328073	22206.03046
88.636451	-517.861107	334.323565	-493.97918	-0.562793	-0.328073	22214.42305
139.754954	-507.942591	345.768006	-469.564373	-1.325756	-1.091036	22180.85269
171.036426	-502.601852	389.256882	-447.438454	-0.562793	-0.328073	22189.24528
208.4216	-484.290747	401.464286	-407.001428	0.200169	-0.328073	22187.71935
259.540104	-446.905572	438.84946	-407.764391	4.777946	1.960815	22224.34156
296.925278	-432.40928	473.945746	-353.594037	0.963132	-1.091036	22239.60082
332.021564	-424.779653	464.790193	-343.675521	1.726095	-0.328073	22241.12674
366.354887	-379.001889	517.434622	-258.986658	2.489058	-0.328073	22241.88971
386.954881	-340.090789	502.175368	-246.016291	0.963132	-0.328073	22225.86749
412.132651	-309.57228	520.486473	-176.586682	0.963132	0.43489	22227.39341
427.391906	-268.372292	530.404989	-152.171874	-1.325756	0.43489	22228.91934
458.673378	-221.831565	537.271653	-112.497812	0.200169	0.43489	22215.94897
472.406707	-170.713062	525.827212	-38.490427	0.200169	-0.328073	22226.63045
474.695595	-111.964931	488.442038	-14.838582	-2.851682	-1.091036	22229.6823
449.517825	-80.683459	483.864262	62.220655	-2.851682	-1.091036	22204.50453
457.910415	-33.379769	456.397603	124.783599	-2.851682	-1.091036	22201.45268
448.754862	10.87207	438.84946	166.74655	-1.325756	-0.328073	22213.66009
444.940049	63.516499	409.093914	189.635432	0.200169	1.197852	22201.45268
431.206719	102.427598	373.997628	201.842836	-0.562793	-0.328073	22212.13416
423.577092	177.197946	332.034677	289.58355	1.726095	0.43489	22231.97119
390.769694	196.272015	280.916174	275.850221	-2.088719	-1.853999	22215.18601
386.954881	230.605338	283.205062	356.724271	0.200169	-0.328073	22224.34156
361.014148	275.620139	257.264329	391.820557	-1.325756	-1.091036	22231.97119
335.836377	323.686792	197.753236	418.524253	-1.325756	-0.328073	22213.66009
318.288234	358.783078	150.449546	436.072396	0.963132	-1.853999	22190.7712
299.977129	396.931215	101.619931	468.116831	2.489058	-0.328073	22250.2823
258.777141	421.346022	15.405141	460.487203	0.963132	-0.328073	22230.44527
221.391967	454.916383	-57.839281	490.24275	0.963132	-0.328073	22193.06009
169.510501	467.886749	-87.594828	516.183483	0.200169	-1.091036	22226.63045
136.703103	480.857116	-125.742965	520.76126	3.25202	1.197852	22222.81564
84.058674	477.042302	-108.194822	490.24275	-0.562793	-1.091036	22179.32676
55.06609	492.301557	-157.024437	527.627924	-1.325756	-1.091036	22219.00082
32.177208	484.671929	-211.957754	530.679775	-0.562793	0.43489	22213.66009
-33.437587	484.671929	-244.765152	526.864961	0.200169	-0.328073	22208.31935
-46.407954	469.412675	-244.765152	525.339036	0.963132	-0.328073	355.540635
-78.452389	441.183053	-340.898457	500.161266	-3.614644	-1.091036	15.259255
-129.570892	438.131202	-361.498451	474.220533	-2.088719	-0.328073	12.207404
-172.296805	407.612693	-395.068811	433.783508	-1.325756	-1.091036	9.155553
-215.022719	402.271954	-446.950277	370.4576	-5.14057	-2.616961	491.348003
-212.73383	412.190469	-408.039178	417.76129	-1.325756	-1.091036	22104.55641
-255.459744	387.012699	-489.67619	330.783538	0.200169	-0.328073	22215.18601
-302.763433	367.938631	-430.165097	308.657619	0.963132	0.43489	22223.5786
-308.104173	339.709009	-473.653973	294.161327	0.963132	-1.091036	22212.89712
-345.489347	302.323835	-465.261383	236.176159	-0.562793	-1.091036	22225.86749
-365.326378	270.2794	-476.705824	195.739134	-2.088719	-1.091036	22225.86749
-390.504148	226.027561	-481.2836	154.539146	1.726095	0.43489	22239.60082
-420.259695	201.612754	-499.594706	82.820649	1.726095	-0.328073	22248.75637
-416.444881	150.494251	-459.920644	40.857698	1.726095	-1.853999	22222.05268
-462.222645	100.901673	-464.49842	-15.601544	1.726095	-0.328073	22224.34156
-472.141161	53.597983	-462.972495	-85.031154	-0.562793	-1.853999	22235.02304
-501.133745	18.501697	-418.720656	-159.038539	-1.325756	-1.091036	22231.20823
-465.274496	2.47948	-424.824358	-148.357061	-1.325756	-1.853999	22212.13416
-471.378198	-47.113098	-379.046594	-207.868154	-1.325756	-1.853999	22224.34156
-459.170794	-90.601974	-335.557718	-243.727403	-2.088719	-1.853999	22229.6823
-459.170794	-135.616776	-334.794755	-300.186645	-0.562793	0.43489	22213.66009
-432.467099	-197.416757	-320.298463	-325.364416	-1.325756	-1.091036	22214.42305
-409.578217	-237.09082	-269.942922	-365.801441	-0.562793	-0.328073	22211.3712
-405.763403	-268.372292	-274.520699	-419.971795	-0.562793	0.43489	22197.63787
-375.244893	-307.283392	-186.017021	-423.786609	0.200169	0.43489	22213.66009
-328.704166	-353.061156	-128.794816	-515.342137	-0.562793	0.43489	22218.23786
-308.867135	-369.846336	-188.305909	-588.58656	-0.562793	-0.328073	22204.50453
-277.585663	-375.187075	-99.802232	-595.453224	0.963132	-1.091036	22187.71935
-215.785681	-428.594467	-6.720778	-569.512491	-0.562793	-1.091036	22226.63045
-170.77088	-449.194461	47.449576	-542.808796	2.489058	1.197852	22215.18601
-127.282004	-478.950007	97.042154	-529.838429	-1.325756	-0.328073	22200.68972
-86.082016	-505.653703	155.027322	-568.749529	0.963132	0.43489	22212.13416
-25.044997	-515.572219	200.805086	-542.808796	0.963132	-1.853999	22217.4749
37.517947	-517.861107	219.879155	-528.312504	4.777946	1.197852	22220.52675
68.799419	-520.149995	309.908758	-526.786578	0.963132	-0.328073	22202.21564
97.792003	-505.653703	306.093944	-516.868063	0.200169	0.43489	22204.50453
148.147544	-504.127778	360.264298	-481.771777	-0.562793	-1.091036	22198.40083
177.903091	-494.972225	351.108746	-502.371771	-2.088719	-1.091036	22195.34898
234.362333	-473.609268	438.086498	-407.001428	0.963132	-1.091036	22211.3712
273.273433	-450.720386	467.079082	-407.764391	-0.562793	0.43489	22218.23786
303.02898	-436.987057	498.360554	-353.594037	0.200169	-1.091036	22230.44527
355.673409	-383.579665	514.382771	-327.653304	-1.325756	-1.091036	22196.11194
362.540073	-377.475963	516.67166	-265.853322	-2.851682	-1.091036	22197.63787
396.110434	-336.275976	512.093883	-232.282962	-2.851682	0.43489	22210.60823
402.214135	-279.05377	494.54574	-191.082974	-0.562793	-0.328073	22206.79342
440.362272	-249.298224	509.804995	-143.016322	0.200169	-1.091036	22208.31935
454.858564	-198.942683	490.730926	-115.549663	-1.325756	-1.091036	22220.52675
473.932633	-140.194552	467.842044	-61.379309	-0.562793	-1.091036	22222.81564
467.065968	-107.387155	435.034647	-36.964501	-1.325756	-1.853999	22218.23786
467.065968	-63.135316	464.027231	47.724363	-1.325756	-0.328073	22226.63045
473.16967	-7.439036	488.442038	139.279891	0.200169	1.197852	22232.73415
446.465974	23.842436	448.005013	197.265059	0.963132	0.43489	22218.23786
447.9919	95.560933	422.06428	233.887271	2.489058	0.43489	22251.80822
438.836347	152.783139	390.019845	281.953923	1.726095	-0.328073	22254.09711
419.762278	190.931276	347.293932	301.027991	3.25202	1.197852	22234.26008
394.584508	212.294232	328.219864	330.020575	0.963132	-1.091036	22238.07489
370.169701	249.679406	283.968025	368.931675	0.200169	-0.328073	22241.88971
351.095632	273.331251	216.827304	370.4576	-2.088719	-2.616961	22212.89712
328.20675	332.079382	131.375477	400.213147	-0.562793	-1.091036	22223.5786
310.658607	361.834929	113.064372	448.2798	1.726095	-0.328073	22228.91934
272.51047	399.220103	90.938452	477.272384	-0.562793	-0.328073	22214.42305
229.784557	421.346022	3.9607	482.613123	-0.562793	-1.853999	22199.16379
174.85124	430.501575	-68.52076	517.709409	-1.325756	-0.328073	22209.08231
143.569768	471.701563	-83.780014	513.894595	0.200169	-0.328073	22190.7712
126.021625	469.412675	-118.8763	523.050148	-2.088719	-0.328073	22128.97122
72.614233	477.805265	-150.920735	514.657558	-2.851682	-1.853999	22195.34898
28.362394	481.620078	-198.224425	501.687191	-1.325756	1.197852	22180.85269
-2.156115	480.857116	-244.765152	490.24275	0.963132	0.43489	22204.50453
-29.622774	475.516376	-250.868854	520.76126	0.200169	-0.328073	22197.63787
-67.77091	469.412675	-332.505867	500.161266	0.200169	-0.328073	30.518509
-105.156085	454.916383	-334.794755	500.161266	-0.562793	-1.091036	12.207404
-139.489408	444.234904	-369.891041	481.85016	-1.325756	-0.328073	11.444441
-163.141253	432.790463	-378.283631	457.435352	0.963132	-0.328073	9.918516
-199.000501	434.316389	-399.646587	416.998327	2.489058	1.197852	20785.39384
-232.570862	400.746028	-408.80214	389.531669	0.963132	-0.328073	22225.10453
-262.326408	393.879364	-442.372501	345.27983	1.726095	1.197852	22222.81564
-289.793067	358.783078	-454.579905	305.605768	-0.562793	-1.853999	22228.91934
-327.178241	325.212717	-462.209532	265.931705	0.200169	-0.328073	22230.44527
-364.563415	278.67199	-495.779892	178.190991	0.200169	-0.328073	22214.42305
-391.267111	231.368301	-458.394718	157.590997	-0.562793	-0.328073	22219.00082
-405.00044	205.427568	-488.913228	108.761382	-2.088719	-1.853999	22226.63045
-433.230061	171.094244	-447.71324	45.435475	-1.325756	-1.091036	22219.76379
-446.200428	127.605368	-465.261383	25.598443	-0.562793	-0.328073	22219.00082
-461.459683	78.775753	-471.365085	-24.757097	-2.088719	1.960815	22207.55638
-488.926341	61.990573	-427.113246	-94.949669	-2.851682	-0.328073	22201.45268
-511.815223	-5.150148	-383.62437	-129.282992	-0.562793	-1.853999	22199.92676
-481.296714	-27.276067	-382.098445	-175.823719	-0.562793	0.43489	22219.00082
-468.326347	-82.209384	-366.076227	-208.631117	-1.325756	-1.853999	22215.18601
-485.111528	-105.861229	-351.579935	-265.090359	1.726095	1.197852	22222.81564
-448.489316	-156.21677	-389.728072	-366.564403	1.726095	-0.328073	22232.73415
-437.044875	-205.046385	-298.935506	-368.090329	-0.562793	0.43489	22226.63045
-397.370813	-244.720447	-243.239226	-380.297733	0.200169	-0.328073	22216.71194
-379.82267	-285.157472	-198.224425	-409.290317	-1.325756	-1.091036	22225.10453
-361.511564	-318.727833	-142.528145	-439.808826	1.726095	-0.328073	22247.23045
-308.867135	-343.14264	-111.246673	-490.164367	4.014983	0.43489	22236.54897
-289.793067	-384.342628	-86.831865	-517.631025	0.200169	-3.379924	22202.97861
-235.622713	-411.809287	-26.557809	-500.845845	1.726095	0.43489	22225.86749
-197.474576	-443.853722	28.375508	-522.971764	1.726095	-0.328073	22222.81564
-157.800513	-478.950007	77.968086	-529.075466	-0.562793	-0.328073	22212.89712
-95.237569	-485.053709	110.775483	-525.260653	-0.562793	-1.091036	22204.50453
-50.222768	-498.024076	165.708801	-517.631025	0.200169	0.43489	22202.97861
-5.207966	-528.542585	217.590267	-525.260653	0.963132	0.43489	22217.4749
31.414245	-520.912958	270.997658	-487.112516	2.489058	0.43489	22209.08231
64.221643	-532.357399	306.856907	-481.771777	-0.562793	0.43489	22186.95639
116.866072	-523.964809	338.901342	-483.297702	-2.851682	-0.328073	22191.53417
138.229029	-514.046293	365.605038	-444.386603	-1.325756	-0.328073	22179.32676
206.895675	-488.10556	385.442069	-457.356969	0.200169	-0.328073	22172.4601
254.962327	-451.483349	425.879094	-416.919944	-2.851682	-0.328073	22202.21564
283.954911	-439.275945	454.108715	-359.697739	-0.562793	-1.853999	22231.20823
309.132682	-417.912988	482.338336	-339.860708	0.200169	-0.328073	22215.18601
343.466005	-379.764852	505.227218	-275.008875	-0.562793	-1.091036	22225.86749
364.065999	-359.92782	486.916113	-220.075558	0.200169	0.43489	22234.26008
426.628943	-298.890801	539.560542	-178.87557	-0.562793	-2.616961	22213.66009
440.362272	-266.846367	522.775361	-145.30521	0.963132	0.43489	22231.97119
457.910415	-217.253789	555.582759	-117.075588	1.726095	0.43489	22254.09711
460.199303	-173.764913	525.827212	-88.845967	-0.562793	-1.091036	22056.48976
474.695595	-127.987148	484.627225	-25.52006	0.200169	-1.091036	22224.34156
470.880782	-87.550123	472.419821	31.702145	0.200169	-0.328073	22243.41563
457.147453	-18.883477	445.716125	124.020636	2.489058	0.43489	22221.28971
458.673378	12.397995	451.056864	149.961369	-0.562793	-0.328073	22220.52675
438.836347	55.123908	425.879094	202.605798	1.726095	-0.328073	22231.97119
423.577092	111.583151	402.227249	225.49468	1.726095	-0.328073	22222.81564
413.658577	166.516468	365.605038	268.983556	0.200169	0.43489	22222.05268
399.162285	185.590536	309.908758	313.235395	-0.562793	-1.091036	22231.97119
361.014148	225.264599	293.88654	363.590936	-2.088719	-0.328073	22204.50453
347.280818	260.360885	242.768037	381.902041	-1.325756	-1.091036	22202.21564
338.125266	306.901612	185.545832	407.079812	-1.325756	-0.328073	22209.84527
320.577123	345.812711	138.242142	439.124247	-3.614644	-2.616961	22212.13416
290.058613	376.331221	79.494011	445.990911	0.963132	1.197852	22212.89712
250.384551	391.590475	15.405141	437.598321	1.726095	0.43489	22192.29713
212.999377	432.790463	-20.454107	501.687191	-0.562793	-1.091036	22219.76379
148.910507	434.316389	-52.498542	488.716825	-0.562793	-1.091036	22214.42305
126.784587	465.597861	-108.194822	539.072365	0.200169	0.43489	22223.5786
99.317929	487.72378	-132.60963	525.339036	0.963132	-0.328073	22204.50453
65.747568	476.279339	-157.7874	536.783477	0.963132	0.43489	22225.86749
27.599432	495.353408	-221.113307	524.576073	2.489058	0.43489	22231.97119
-7.496854	481.620078	-233.320711	516.183483	2.489058	-0.328073	22221.28971
-53.274618	463.308973	-293.594767	518.472371	-1.325756	-1.853999	3838.465529
-76.163501	470.175637	-323.350314	507.02793	-0.562793	-1.091036	19.837031
-114.311637	452.627494	-367.602153	466.590905	-2.851682	-1.091036	11.444441
-158.563476	435.842314	-388.202146	471.168682	0.963132	-0.328073	12.207404
-190.607911	414.479358	-411.853991	411.657588	0.200169	-0.328073	10.681478
-219.600495	414.479358	-417.957693	411.657588	0.200169	-0.328073	22004.6083
-253.933818	387.775662	-431.691022	327.731687	-2.088719	-1.091036	22196.87491
-282.926402	364.88678	-454.579905	326.205762	0.963132	-0.328073	22199.92676
-328.704166	332.079382	-459.157681	274.324296	-3.614644	-0.328073	22205.2675
-353.118974	307.664574	-495.779892	220.916904	-2.851682	-2.616961	22193.82305
-372.956005	265.701624	-474.416936	173.613214	-1.325756	-0.328073	22212.13416
-393.555999	227.553487	-507.224333	107.998419	-1.325756	-0.328073	22221.28971
-422.548583	194.746089	-509.513222	75.191021	-0.562793	0.43489	22212.89712
-446.200428	139.812772	-478.994712	21.020667	0.200169	-1.091036	22219.00082
-462.985608	90.983157	-497.305818	-55.275607	0.200169	1.197852	22231.20823
-496.555969	63.516499	-430.165097	-97.238557	0.963132	-0.328073	22212.89712
-475.193012	54.360946	-416.431768	-117.838551	1.726095	0.43489	22223.5786
-482.059677	0.190591	-390.491035	-139.201508	2.489058	-0.328073	22243.41563
-475.193012	-50.927912	-371.416966	-179.638533	2.489058	0.43489	22238.07489
-464.511534	-106.624192	-369.891041	-256.697769	0.200169	-1.091036	22237.31193
-456.118944	-125.69826	-334.031792	-297.897757	0.963132	1.197852	22241.88971
-464.511534	-177.579726	-298.935506	-330.705155	-0.562793	-0.328073	22227.39341
-433.230061	-216.490826	-279.861438	-360.460702	3.25202	0.43489	22226.63045
-399.659701	-266.846367	-232.557748	-411.579205	0.200169	-1.091036	22230.44527
-373.718968	-282.105621	-199.75035	-412.342168	0.963132	0.43489	22219.76379
-346.252309	-325.594497	-144.054071	-466.512522	-0.562793	-1.853999	22219.00082
-328.704166	-386.631516	-147.105922	-562.645827	-2.088719	-0.328073	22199.16379
-286.741216	-408.757436	-77.676313	-503.134733	0.200169	-1.091036	22210.60823
-231.044936	-438.512982	-6.720778	-551.201386	-1.325756	-1.091036	22194.58602
-175.348656	-452.246312	45.160688	-548.149535	-1.325756	-0.328073	22209.84527
-164.667178	-482.764821	91.701415	-529.838429	-2.851682	-0.328073	22170.17121
-72.348687	-473.609268	114.590297	-568.749529	-2.088719	0.43489	22191.53417
-26.570923	-520.149995	180.968055	-542.045833	-0.562793	0.43489	22206.03046
22.258692	-523.964809	238.190261	-503.134733	-1.325756	-0.328073	22195.34898
55.829053	-532.357399	280.916174	-513.816212	0.200169	-0.328073	22195.34898
102.36978	-507.179629	326.693938	-516.868063	-1.325756	-1.091036	22215.18601
152.725321	-517.861107	341.953193	-533.653243	0.200169	-1.091036	22196.87491
196.214197	-488.10556	387.730957	-508.475472	-0.562793	-1.091036	22187.71935
224.443818	-464.453715	409.856876	-419.971795	0.963132	-0.328073	22231.97119
268.695657	-444.616684	468.605007	-377.245882	0.963132	0.43489	22253.33415
305.317868	-442.327796	496.071666	-330.705155	-0.562793	-1.091036	22231.97119
329.732675	-382.816703	516.67166	-313.919975	1.726095	-1.091036	22236.54897
355.673409	-373.66115	496.071666	-257.460732	0.963132	0.43489	22239.60082
386.191918	-330.172274	495.308703	-219.312595	0.200169	0.43489	22214.42305
425.103018	-292.7871	511.33092	-168.194092	-0.562793	-0.328073	22225.10453
435.784496	-253.876	515.908697	-146.831135	0.963132	0.43489	22231.97119
458.673378	-211.913049	543.375355	-98.00152	0.200169	-1.091036	22215.18601
471.643745	-176.053801	478.523523	-20.179321	-0.562793	-1.091036	22223.5786
471.643745	-117.30567	495.308703	18.731779	-2.088719	1.197852	22211.3712
448.754862	-69.239018	498.360554	73.665096	0.200169	1.197852	22194.58602
464.014117	-19.64644	445.716125	142.331742	-1.325756	0.43489	22208.31935
442.651161	16.975772	457.923529	178.190991	-1.325756	-1.853999	22222.05268
426.628943	76.486865	401.464286	199.553947	-0.562793	0.43489	22099.21567
418.236353	135.234996	397.649473	249.909488	-0.562793	-1.091036	22223.5786
406.791912	166.516468	359.501336	282.716886	0.963132	0.43489	22233.49712
387.717843	202.375717	285.49395	272.79837	-1.325756	-1.853999	22206.03046
385.428955	251.968295	265.656919	364.353899	-1.325756	-0.328073	22214.42305
369.406738	275.620139	221.40508	377.324265	0.200169	-1.091036	22228.15638
335.073415	316.057164	126.034738	410.894625	2.489058	1.197852	22237.31193
308.369719	374.805295	120.693999	424.627955	1.726095	0.43489	22245.70452
280.90306	398.45714	83.308825	473.45757	-0.562793	0.43489	22239.60082
245.806774	418.294171	34.47921	501.687191	-2.088719	-1.091036	22196.11194
193.162346	460.257122	-41.817064	521.524222	0.200169	0.43489	22223.5786
155.014209	464.071935	-90.646679	529.916812	-0.562793	-1.091036	22225.86749
112.288295	473.227488	-112.009636	534.494589	1.726095	-0.328073	22196.87491
80.24386	484.671929	-150.157773	518.472371	-1.325756	0.43489	22204.50453
32.940171	481.620078	-178.387394	518.472371	0.200169	-0.328073	22215.18601
-6.733892	483.908967	-226.454046	524.576073	-1.325756	-1.853999	22192.29713
-30.385736	470.175637	-286.728102	519.998297	-2.088719	-2.616961	17877.74285
-65.482022	456.442308	-296.646618	492.531638	-0.562793	1.197852	42.725913
-110.496824	444.997867	-331.742904	479.561272	-2.088719	-0.328073	14.496292
-132.622743	433.553426	-363.787339	457.435352	-2.088719	1.197852	10.681478
-157.800513	423.63491	-386.676221	419.287216	-2.088719	-1.853999	11.444441
-192.896799	409.901581	-395.068811	426.15388	0.963132	1.197852	18235.57238
-233.333824	406.086767	-417.19473	392.58352	0.200169	-1.091036	22184.6675
-269.956036	389.301587	-431.691022	359.013159	-2.851682	-1.853999	22186.95639
-295.896769	359.54604	-457.631755	289.58355	-2.088719	-1.091036	22222.81564
-326.415278	310.716425	-456.868793	268.220594	-1.325756	-0.328073	22211.3712
-366.852303	288.590506	-499.594706	180.479879	-1.325756	0.43489	22221.28971
-385.163409	256.546071	-476.705824	146.146556	1.726095	0.43489	22254.09711
-393.555999	218.397934	-468.313234	118.679897	1.726095	0.43489	22236.54897
-422.548583	179.486835	-453.053979	76.716947	1.726095	-1.091036	22232.73415
-460.69672	139.812772	-465.261383	40.094735	0.963132	-0.328073	22241.88971
-455.355981	87.168343	-461.446569	-11.023768	1.726095	0.43489	22222.81564
-485.87449	59.701685	-424.824358	-81.979303	-1.325756	-1.091036	22221.28971
-485.111528	13.923921	-407.276215	-111.734849	2.489058	0.43489	22234.26008
-480.533751	-21.172365	-372.179929	-165.905204	-0.562793	-0.328073	22215.94897
-472.141161	-65.424204	-355.394749	-222.364446	0.200169	-1.091036	22225.10453
-489.689304	-121.120484	-351.579935	-268.14221	-2.088719	0.43489	22231.20823
-462.222645	-156.21677	-318.009575	-312.394049	-2.088719	-0.328073	22191.53417
-435.51895	-208.098236	-305.039208	-345.96441	-2.088719	0.43489	22202.21564
-417.970807	-246.246373	-247.817003	-384.875509	-1.325756	-1.091036	22212.89712
-388.21526	-281.342659	-207.379978	-403.186615	-1.325756	-1.091036	22204.50453
-353.118974	-314.150056	-167.705915	-450.490304	-1.325756	-0.328073	22209.84527
-329.467129	-353.061156	-133.372592	-495.505106	-2.088719	-0.328073	22219.76379
-274.533812	-391.972255	-92.172605	-516.868063	-0.562793	-0.328073	22183.90454
-250.119005	-401.890771	-32.661511	-510.764361	0.200169	1.197852	22216.71194
-195.185688	-444.616684	12.35329	-519.156951	-0.562793	-0.328073	22226.63045
-144.067184	-472.083343	59.65698	-547.386572	-1.325756	-1.091036	22191.53417
-118.126451	-474.372231	87.123639	-549.67546	2.489058	-0.328073	22215.18601
-70.059799	-509.468517	100.094005	-597.742113	2.489058	-1.091036	22235.02304
-25.044997	-516.335182	232.849521	-496.268069	2.489058	-0.328073	22224.34156
39.043873	-522.438883	277.864323	-490.92733	0.200169	-1.091036	22210.60823
84.058674	-509.468517	319.827273	-492.453255	1.726095	-0.328073	22219.76379
110.76237	-519.387032	363.316149	-483.297702	-0.562793	-0.328073	22204.50453
155.777171	-536.935175	383.916143	-479.482888	0.200169	0.43489	22182.37861
216.051228	-476.661119	412.908727	-427.601422	-2.088719	-1.853999	22210.60823
253.436402	-468.268529	460.212417	-398.608838	0.200169	0.43489	22225.10453
271.747507	-446.905572	493.019815	-374.956994	-0.562793	-0.328073	22219.76379
309.895644	-423.253728	494.54574	-331.468118	0.200169	0.43489	22231.20823
354.147483	-388.157442	497.597591	-297.134794	-1.325756	0.43489	22207.55638
383.140067	-366.031522	464.027231	-304.001459	-2.088719	0.43489	22200.68972
393.058583	-305.757466	518.197585	-191.082974	-1.325756	-0.328073	22210.60823
440.362272	-275.238957	528.879063	-172.008906	0.200169	0.43489	22221.28971
451.043751	-240.142671	522.012399	-126.994104	-0.562793	-1.091036	22215.18601
448.754862	-161.557509	522.012399	-98.00152	0.963132	-0.328073	22225.10453
457.910415	-128.750111	479.286485	-7.971917	0.200169	-1.091036	22231.97119
458.673378	-78.394571	455.634641	-0.34229	2.489058	1.197852	22219.00082
464.77708	-24.224216	441.138349	85.109537	-0.562793	-1.091036	22225.10453
453.332639	2.47948	451.056864	157.590997	-0.562793	-0.328073	22229.6823
437.310421	65.042424	438.086498	217.10209	1.726095	-1.853999	22241.12674
423.577092	100.901673	420.538355	244.568749	0.963132	-0.328073	22245.70452
413.658577	148.205362	385.442069	288.057625	-1.325756	-1.091036	22246.46748
412.895614	182.538685	338.138379	294.161327	1.726095	-0.328073	22227.39341
386.954881	225.264599	286.256913	354.435383	0.200169	-0.328073	22231.20823
360.251185	259.597922	258.027292	357.487234	-2.088719	-1.091036	22228.15638
348.043781	297.746059	203.856937	395.635371	-1.325756	0.43489	22186.19343
326.680825	354.968264	161.893987	443.702023	-1.325756	-0.328073	22222.05268
297.688241	376.331221	110.775483	453.620539	0.200169	0.43489	22225.86749
258.777141	398.45714	55.842166	479.561272	-0.562793	-0.328073	22193.06009
212.236414	425.923799	-30.372623	501.687191	-2.088719	-0.328073	22191.53417
184.006793	446.523792	-93.69853	474.983495	-2.088719	-1.091036	22210.60823
125.258662	457.968234	-105.142971	534.494589	-2.851682	0.43489	22144.99344
87.110525	473.990451	-108.194822	541.361253	0.200169	0.43489	22202.97861
77.19201	477.042302	-181.439245	542.124216	-3.614644	-1.853999	22206.79342
28.362394	491.538594	-219.587382	536.020514	-0.562793	-1.853999	22202.21564
-2.156115	468.649712	-250.868854	534.494589	0.963132	-0.328073	22202.21564
-34.20055	480.857116	-274.520699	518.472371	-2.088719	-1.091036	18486.58712
-81.50424	463.308973	-323.350314	497.109415	0.200169	-0.328073	21.362957
-103.630159	437.36824	-380.572519	491.768676	-0.562793	-1.091036	13.733329
-129.570892	438.131202	-401.172513	442.176098	4.014983	0.43489	10.681478
-168.481992	454.15342	-406.513252	437.598321	0.200169	-1.091036	11.444441
-200.526427	405.323805	-439.32065	365.879824	2.489058	0.43489	21646.77877
-252.407893	390.06455	-417.957693	367.405749	3.25202	1.197852	22221.28971
-269.956036	367.175668	-432.453985	344.516867	0.963132	-0.328073	22225.10453
-308.867135	325.97568	-444.661389	270.509482	0.200169	-0.328073	22217.4749
-337.096757	325.212717	-474.416936	220.916904	-0.562793	-0.328073	22225.10453
-391.267111	258.071996	-461.446569	204.894687	-2.088719	-0.328073	22220.52675
-393.555999	222.975711	-467.550271	115.628046	-1.325756	-1.091036	22217.4749
-440.859689	199.323866	-510.276184	86.635462	-0.562793	-1.091036	22228.15638
-435.51895	148.968325	-452.291016	53.828065	-1.325756	-1.091036	22222.81564
-459.933757	114.635002	-453.816942	15.679928	-2.088719	-0.328073	22196.87491
-451.541167	73.435014	-477.468787	-94.949669	-2.088719	-1.091036	22208.31935
-482.059677	32.235026	-448.476203	-136.149657	-0.562793	-0.328073	22214.42305
-476.718937	8.583181	-405.750289	-138.438545	-1.325756	-0.328073	22206.79342
-462.222645	-32.616806	-367.602153	-198.712601	-2.088719	-1.853999	22218.23786
-465.274496	-93.653825	-369.891041	-220.838521	-0.562793	-0.328073	22232.73415
-474.430049	-132.564925	-329.454016	-296.371832	-0.562793	0.43489	22218.23786
-440.859689	-176.816764	-296.646618	-308.579235	-0.562793	-1.091036	22227.39341
-421.78562	-214.201938	-263.076258	-364.275515	0.200169	-1.091036	22230.44527
-384.400446	-262.26859	-234.846636	-416.156981	0.200169	-1.091036	22225.10453
-357.69675	-286.683398	-157.024437	-416.156981	1.726095	0.43489	22243.41563
-339.385645	-313.387093	-179.150357	-452.779193	0.200169	-0.328073	22241.12674
-277.585663	-355.350044	-175.335543	-551.964348	0.963132	-0.328073	22188.48232
-267.667148	-395.024106	-50.972617	-500.845845	3.25202	-0.328073	22231.20823
-215.022719	-424.779653	-9.009666	-526.786578	-0.562793	-1.091036	22235.786
-184.504209	-464.453715	59.65698	-545.860647	-0.562793	-0.328073	22208.31935
-131.85978	-452.246312	112.301409	-548.149535	-0.562793	-1.091036	22208.31935
-85.319053	-498.024076	127.560664	-549.67546	0.200169	-0.328073	22220.52675
-45.644991	-516.335182	182.493981	-520.682876	-2.088719	0.43489	22200.68972
2.421661	-530.068511	224.456931	-503.897696	0.200169	0.43489	22186.19343
55.06609	-521.675921	302.27913	-532.127317	-4.377607	-1.853999	22192.29713
91.688302	-526.253697	293.88654	-548.149535	-2.088719	-0.328073	22179.32676
131.362364	-541.512952	276.338397	-535.942131	-0.562793	0.43489	22169.40825
168.747538	-510.994442	350.345783	-519.919914	1.726095	0.43489	22203.74157
223.680855	-466.742604	417.486504	-419.208832	0.200169	0.43489	22194.58602
264.11788	-460.638902	460.97538	-388.690323	-0.562793	-0.328073	22223.5786
300.740091	-427.068541	465.553156	-360.460702	0.200169	-0.328073	22232.73415
343.466005	-406.468547	492.256852	-304.764422	-0.562793	-1.853999	22216.71194
355.673409	-371.372261	511.33092	-256.697769	-1.325756	-0.328073	22222.81564
399.162285	-333.224125	506.753144	-221.601483	0.200169	1.197852	22231.20823
414.421539	-302.705615	522.775361	-190.320011	3.25202	-0.328073	22245.70452
445.703011	-261.505627	517.434622	-137.675582	1.726095	-1.091036	22243.41563
474.695595	-187.498242	431.982796	-165.142241	1.726095	-1.091036	22235.02304
480.799297	-168.424173	483.101299	-72.82375	1.726095	-0.328073	22230.44527
463.251154	-110.439005	505.990181	13.39104	0.963132	-0.328073	22231.97119
467.065968	-57.794577	496.071666	78.242872	0.200169	-0.328073	22230.44527
472.406707	-21.935328	473.182784	106.472493	-2.088719	-0.328073	22222.05268
445.703011	20.790585	472.419821	174.376177	0.963132	0.43489	22222.05268
432.732645	73.435014	437.323535	212.524314	-0.562793	-1.853999	22230.44527
428.917831	128.368331	395.360584	268.220594	0.200169	0.43489	22229.6823
406.791912	157.360915	341.19023	294.161327	-1.325756	0.43489	22215.18601
383.90303	200.086828	298.464317	313.235395	-0.562793	-0.328073	22207.55638
381.614142	251.968295	245.819888	306.368731	-2.088719	-0.328073	22212.89712
351.858595	288.590506	192.412496	346.805756	-1.325756	-0.328073	22203.74157
326.680825	321.397904	145.108807	362.827973	-2.088719	0.43489	22212.89712
309.895644	364.123817	130.612515	458.961278	-1.325756	-1.091036	22228.91934
264.11788	397.694177	86.360676	474.983495	-0.562793	0.43489	22194.58602
246.569737	416.768246	36.005135	486.427936	-1.325756	-1.853999	22219.00082
200.02901	444.997867	-41.054101	512.368669	-0.562793	-0.328073	22228.91934
151.199395	459.494159	-73.098536	525.339036	-1.325756	-1.853999	22131.26011
124.495699	485.434892	-94.461493	530.679775	0.200169	-1.091036	22193.06009
96.266078	487.72378	-160.839251	501.687191	0.200169	-0.328073	22229.6823
48.199426	471.701563	-181.439245	506.264968	0.963132	-0.328073	22212.13416
6.999438	483.146004	-256.209593	508.553856	0.963132	0.43489	22200.68972
-11.311668	474.753414	-254.683667	510.079781	-1.325756	-1.853999	22225.10453
-53.274618	465.597861	-298.172543	513.131632	0.963132	0.43489	84.688864
-82.267202	451.101569	-311.905873	506.264968	-0.562793	-0.328073	13.733329
-122.704228	439.657128	-347.765121	481.85016	0.200169	0.43489	12.207404
-157.037551	419.057134	-398.120662	458.198315	0.200169	-1.091036	9.155553
-191.370874	416.005283	-402.698438	431.494619	-0.562793	-0.328073	12156.28529
-233.333824	406.086767	-414.905842	408.605737	0.200169	-1.091036	22181.61565
-279.874551	383.960848	-433.216948	359.776122	-2.088719	-1.091036	22179.32676
-311.156024	339.709009	-514.090998	277.376147	-2.088719	-0.328073	22197.63787
-314.970837	322.923829	-503.40952	210.235426	-1.325756	0.43489	22207.55638
-349.30416	296.220133	-499.594706	191.161357	-2.851682	-2.616961	22202.21564
-385.163409	258.071996	-451.528054	165.220624	-1.325756	-1.091036	22210.60823
-411.867105	223.738673	-479.757675	111.05027	0.200169	-0.328073	22231.20823
-419.496732	183.301648	-460.683606	84.346574	-0.562793	-0.328073	22219.00082
-444.674502	116.160927	-454.579905	24.835481	-0.562793	0.43489	22219.76379
-457.644869	101.664635	-462.972495	-30.860799	1.726095	1.197852	22231.97119
-467.563385	57.412797	-411.091029	-61.379309	-1.325756	-1.091036	22215.94897
-474.430049	25.368362	-401.935476	-105.631147	1.726095	-0.328073	22244.94156
-471.378198	-17.357552	-380.572519	-144.542247	1.726095	0.43489	22251.80822
-484.348565	-48.639024	-389.728072	-230.757036	0.963132	0.43489	22236.54897
-458.407832	-124.172335	-359.209562	-272.719987	0.963132	1.197852	22229.6823
-439.333763	-154.690844	-324.876239	-361.223664	3.25202	0.43489	22243.41563
-432.467099	-202.757497	-284.439214	-340.62367	-1.325756	-0.328073	22225.10453
-413.39303	-245.48341	-260.024407	-376.482919	-0.562793	-1.091036	22219.76379
-388.978223	-277.527845	-224.928121	-428.364385	-0.562793	0.43489	22225.10453
-365.326378	-314.150056	-153.972586	-443.62364	-0.562793	-0.328073	22227.39341
-343.200458	-344.668566	-163.128139	-503.897696	0.200169	2.723778	22186.95639
-291.318992	-383.579665	-88.357791	-491.690292	-1.325756	-0.328073	22209.08231
-268.43011	-419.438914	-56.313356	-506.186584	-1.325756	1.197852	22206.03046
-211.207905	-431.646318	-12.061517	-585.534709	-1.325756	-0.328073	22179.32676
-178.400507	-451.483349	63.471794	-554.253237	-2.088719	0.43489	22190.7712
-119.652377	-483.527784	30.664396	-571.80138	-1.325756	0.43489	22204.50453
-73.874612	-511.757405	129.849552	-543.571758	-0.562793	-1.091036	22204.50453
-21.230184	-533.883324	214.538416	-506.949547	-0.562793	-0.328073	22205.2675
25.310543	-514.046293	267.945807	-497.793994	0.963132	-1.091036	22218.23786
78.717935	-510.994442	314.486534	-517.631025	-0.562793	0.43489	22212.89712
107.710519	-525.490734	341.19023	-490.164367	0.200169	0.43489	22192.29713
175.614203	-519.387032	388.49392	-465.749559	-1.325756	-1.853999	22199.16379
216.051228	-482.001858	399.175398	-436.756975	4.014983	0.43489	22208.31935
241.991961	-465.216678	448.767976	-400.897727	1.726095	0.43489	22244.17859
293.110464	-465.216678	426.642057	-413.10513	1.726095	1.197852	22248.75637
317.525272	-404.179659	491.493889	-346.727372	0.963132	-1.091036	22226.63045
350.332669	-391.209293	483.101299	-322.312565	-0.562793	-1.853999	22229.6823
372.458589	-364.505597	508.279069	-222.364446	-1.325756	-0.328073	22228.91934
411.369688	-306.520429	534.982765	-199.475564	0.200169	0.43489	22215.94897
430.443757	-271.424143	521.249436	-156.749651	-1.325756	-0.328073	22223.5786
439.59931	-227.172304	542.612393	-141.490396	-2.088719	-1.091036	22231.97119
454.858564	-185.972316	505.990181	-61.379309	-1.325756	-1.091036	22215.94897
446.465974	-133.327888	498.360554	1.946598	-3.614644	-0.328073	22200.68972
454.095602	-117.30567	456.397603	-11.023768	-0.562793	0.43489	22209.84527
467.828931	-37.957545	468.605007	92.739164	-2.088719	0.43489	22198.40083
447.228937	-2.86126	448.005013	130.887301	-0.562793	-1.091036	22212.89712
423.577092	57.412797	461.738342	181.242842	-2.851682	-1.091036	22215.18601
425.86598	100.901673	398.412435	220.916904	-1.325756	-1.091036	22222.81564
418.999316	151.257213	396.123547	263.642817	0.963132	-0.328073	22223.5786
408.317837	172.62017	361.027261	299.502066	0.963132	0.43489	22223.5786
370.932663	238.234965	316.01246	347.568718	0.200169	-0.328073	22221.28971
365.591924	255.020145	281.679137	371.983526	-1.325756	-0.328073	22216.71194
337.362303	298.509022	235.901372	429.205731	0.200169	0.43489	22245.70452
338.888228	336.657158	164.182875	432.257582	2.489058	0.43489	22247.23045
307.606756	396.168252	62.708831	413.946476	0.963132	-0.328073	22191.53417
256.488253	408.375656	48.975502	446.753874	0.963132	-1.091036	22219.00082
217.577153	430.501575	-25.794846	481.85016	1.726095	-0.328073	22230.44527
173.325314	447.286755	-81.491126	513.894595	-0.562793	-1.091036	22205.2675
149.67347	454.916383	-111.246673	540.598291	-1.325756	-0.328073	22212.13416
104.658668	471.701563	-134.898518	536.020514	-1.325756	1.197852	22218.23786
53.540165	496.11637	-158.550363	536.020514	-0.562793	-0.328073	22207.55638
24.547581	472.464526	-206.617015	516.946446	-0.562793	-1.091036	22195.34898
15.392028	467.886749	-228.742934	537.54644	-4.377607	-1.853999	22202.97861
-41.067215	466.360824	-279.098475	497.109415	-2.851682	-1.091036	11658.83358
-50.222768	473.227488	-339.372531	465.827943	1.726095	-0.328073	22.125919
-120.415339	442.708979	-412.616954	434.54647	-0.562793	-0.328073	12.207404
-142.541259	425.160836	-409.565103	420.813141	-1.325756	-0.328073	12.970367
-180.689396	430.501575	-417.19473	407.842775	0.200169	1.197852	9.155553
-211.970868	413.716395	-421.772507	410.131663	-0.562793	-0.328073	20619.06797
-240.200489	396.168252	-410.328066	382.665004	-0.562793	-0.328073	22176.27491
-292.844918	377.857146	-440.083613	346.042793	-2.088719	-1.091036	22214.42305
-329.467129	351.916413	-449.239165	287.294662	-1.325756	-1.853999	22224.34156
-336.333794	309.953463	-475.942861	256.01319	-0.562793	-0.328073	22212.89712
-365.326378	270.2794	-453.053979	214.813202	0.963132	-1.091036	22244.17859
-373.718968	224.501636	-489.67619	130.887301	2.489058	0.43489	22248.75637
-394.318962	201.612754	-511.80211	60.694729	-0.562793	-0.328073	22215.18601
-459.170794	156.597952	-465.261383	46.198437	1.726095	-1.091036	22237.31193
-459.170794	119.975741	-498.068781	-14.838582	-0.562793	1.197852	22234.26008
-461.459683	74.197977	-456.10583	-88.083004	-1.325756	-1.091036	22210.60823
-482.059677	46.731318	-393.542886	-81.979303	-1.325756	-1.091036	22219.76379
-496.555969	16.212809	-420.246581	-118.601514	-2.088719	-1.091036	22230.44527
-478.244863	-37.194583	-378.283631	-175.823719	-2.088719	-0.328073	22214.42305
-447.726353	-70.00198	-354.631786	-207.105191	0.200169	0.43489	22225.10453
-472.141161	-124.935297	-336.32068	-259.74962	-1.325756	-0.328073	22209.84527
-448.489316	-171.476024	-318.009575	-338.334782	-2.088719	-1.091036	22199.92676
-426.363397	-229.461192	-282.913289	-378.008844	-2.088719	-1.091036	22199.16379
-397.370813	-259.216739	-292.068842	-397.082913	-2.088719	-1.853999	22217.4749
-388.978223	-263.031553	-260.024407	-477.956963	-1.325756	0.43489	22211.3712
-336.333794	-343.905603	-186.779984	-536.705094	-2.851682	-2.616961	22190.7712
-318.022688	-354.587081	-121.928151	-506.186584	-1.325756	-1.091036	22215.94897
-261.563446	-396.550032	-57.076319	-501.608808	0.963132	-0.328073	22220.52675
-236.385675	-423.253728	-18.165219	-527.549541	0.963132	0.43489	22215.18601
-217.311607	-443.090759	32.953284	-534.416206	-0.562793	-0.328073	22197.63787
-138.726445	-466.742604	106.197707	-528.312504	2.489058	-0.328073	22231.97119
-93.711644	-489.631486	127.560664	-561.882864	0.963132	-0.328073	22218.23786
-34.963513	-519.387032	165.708801	-540.519907	4.777946	1.960815	22201.45268
-11.311668	-536.935175	223.693969	-506.186584	0.963132	-0.328073	22212.89712
51.251276	-501.83889	239.716186	-561.882864	1.726095	0.43489	22172.4601
80.24386	-513.283331	299.22728	-520.682876	-0.562793	-1.091036	22206.03046
130.599401	-512.520368	363.316149	-469.564373	-0.562793	-0.328073	22203.74157
179.429016	-496.49815	389.256882	-443.62364	-1.325756	-0.328073	22204.50453
223.680855	-477.424082	435.034647	-423.786609	-1.325756	-1.853999	22227.39341
238.177147	-463.690753	476.234634	-416.919944	-2.088719	-0.328073	22227.39341
286.243799	-424.01669	465.553156	-384.112546	-2.851682	-1.091036	22202.21564
333.547489	-421.727802	488.442038	-328.416267	-2.088719	-0.328073	22206.03046
363.303036	-389.683367	491.493889	-281.112577	-0.562793	-0.328073	22215.94897
390.769694	-333.987087	505.990181	-237.623701	-2.088719	-0.328073	22205.2675
398.399322	-305.757466	520.486473	-210.157042	-0.562793	-0.328073	22214.42305
441.125235	-279.816733	515.145734	-181.164458	1.726095	0.43489	22231.20823
448.754862	-223.357491	469.36797	-184.216309	0.200169	-0.328073	22215.18601
474.695595	-158.505658	485.390187	-72.82375	-1.325756	-1.091036	22224.34156
464.77708	-115.779745	509.042032	-0.34229	0.200169	1.197852	22231.97119
466.303005	-47.876061	480.049448	67.561394	-2.851682	-1.853999	22211.3712
468.591894	-15.068663	474.708709	139.279891	-0.562793	-1.091036	22226.63045
451.806713	26.894287	467.842044	182.768767	1.726095	-1.091036	22256.386
437.310421	74.197977	422.827243	214.813202	1.726095	0.43489	22231.97119
433.495608	127.605368	404.516137	241.516898	0.963132	0.43489	22237.31193
412.895614	157.360915	347.293932	263.642817	0.963132	-0.328073	22244.17859
392.29562	209.242381	315.249497	294.924289	1.726095	-0.328073	22219.00082
380.088216	249.679406	227.508782	336.88724	-2.088719	-1.091036	22218.23786
354.910446	285.538655	252.686553	390.294632	-0.562793	-1.091036	22173.98602
338.125266	317.58309	173.338428	417.76129	-1.325756	0.43489	22218.23786
306.080831	364.88678	133.664366	442.176098	-0.562793	-0.328073	22213.66009
292.347501	405.323805	90.938452	471.931644	0.963132	-0.328073	22217.4749
245.043812	390.06455	49.738465	495.583489	-2.088719	-0.328073	22196.11194
200.02901	437.36824	-31.135586	510.842744	-2.088719	1.197852	22201.45268
155.777171	454.15342	-108.194822	500.924228	-2.088719	-1.091036	22161.01566
121.443848	470.175637	-101.328157	517.709409	-2.088719	-1.091036	22196.11194
84.821637	471.701563	-158.550363	493.294601	-0.562793	-0.328073	22195.34898
29.125357	498.405259	-196.698499	518.472371	-2.088719	-1.091036	22197.63787
25.310543	486.960818	-241.713301	483.376085	2.489058	0.43489	22214.42305
-17.41537	475.516376	-246.291077	535.257552	0.200169	-0.328073	22206.03046
-52.511656	462.54601	-271.468848	527.627924	-1.325756	-1.091036	274.666585
-79.215352	454.916383	-306.565134	524.576073	-1.325756	-1.091036	16.78518
-117.363488	450.338606	-390.491035	492.531638	2.489058	-0.328073	12.207404
-155.511625	441.183053	-389.728072	457.435352	0.963132	-0.328073	12.207404
-194.422725	440.420091	-395.068811	434.54647	2.489058	0.43489	8758.049257
-224.941234	404.560842	-410.328066	402.502035	-0.562793	-1.091036	22165.59343
-266.141222	391.590475	-430.165097	359.776122	1.726095	1.197852	22224.34156
-299.711582	354.968264	-507.987296	265.931705	0.963132	0.43489	22222.81564
-313.444912	341.997898	-481.2836	268.220594	-1.325756	0.43489	22210.60823
-347.778235	296.220133	-472.128047	227.783569	0.963132	-1.091036	22223.5786
-368.378229	255.783108	-456.868793	190.398395	-0.562793	-0.328073	22229.6823
-395.844887	210.768307	-472.128047	111.813233	-0.562793	-0.328073	22161.01566
-428.652285	172.62017	-474.416936	66.798431	-2.851682	-1.091036	22204.50453
-445.437465	113.872039	-450.002128	16.44289	-2.088719	-0.328073	22208.31935
-459.933757	115.397965	-475.179898	-18.653395	0.200169	1.197852	22198.40083
-473.667086	58.938722	-411.853991	-64.43116	0.200169	-0.328073	22214.42305
-480.533751	33.760952	-419.483619	-119.364477	-0.562793	-1.091036	22223.5786
-476.718937	-24.987179	-424.061395	-149.120023	-3.614644	-1.091036	22211.3712
-462.985608	-61.60939	-374.468817	-198.712601	1.726095	-0.328073	22224.34156
-456.118944	-108.91308	-378.283631	-316.971826	-1.325756	-0.328073	22233.49712
-469.852273	-148.587142	-321.061426	-287.979242	-1.325756	-1.853999	22213.66009
-441.622652	-187.498242	-289.779953	-329.942192	-0.562793	-0.328073	22222.81564
-410.341179	-222.594528	-251.631817	-375.719956	1.726095	-0.328073	22251.04526
-382.111558	-255.401925	-237.135525	-408.527354	1.726095	-0.328073	22235.786
-379.82267	-297.364876	-160.839251	-471.090298	0.963132	-0.328073	22228.91934
-345.489347	-337.038938	-148.631847	-474.905112	0.963132	0.43489	22202.21564
-302.000471	-363.742634	-100.565195	-485.58659	0.963132	-1.091036	22222.81564
-259.274557	-403.416696	-54.78743	-497.031031	-0.562793	-0.328073	22219.76379
-238.674564	-432.40928	-3.668927	-556.542125	1.726095	0.43489	22204.50453
-168.481992	-475.898156	68.04957	-552.727311	-2.851682	-1.853999	22202.97861
-114.311637	-481.238896	77.205123	-551.201386	-1.325756	-1.091036	22211.3712
-61.667209	-514.809256	142.819918	-546.623609	0.963132	1.197852	22222.05268
-34.20055	-505.653703	230.560633	-522.208802	-0.562793	1.197852	22207.55638
22.258692	-534.646287	251.92359	-504.660659	0.200169	-0.328073	22185.43046
39.806835	-539.224064	283.205062	-516.1051	-1.325756	-0.328073	22188.48232
107.710519	-531.594436	323.642087	-506.949547	-1.325756	-0.328073	22154.91195
160.354948	-523.964809	335.849491	-498.556957	-0.562793	0.43489	22185.43046
190.873457	-491.920374	394.597622	-446.675491	0.200169	-1.091036	22215.94897
247.3327	-453.009274	408.330951	-403.186615	-1.325756	-0.328073	22229.6823
270.984545	-443.853722	398.412435	-399.371801	0.963132	0.43489	22193.82305
297.688241	-414.861137	457.923529	-359.697739	0.200169	0.43489	22228.91934
338.125266	-385.105591	480.049448	-290.26813	0.963132	-0.328073	22231.97119
380.851179	-366.031522	509.804995	-226.942223	0.200169	-0.328073	22216.71194
407.554875	-317.96487	520.486473	-206.342229	0.200169	-1.091036	22250.2823
428.154869	-302.705615	543.375355	-150.645949	2.489058	1.197852	22254.09711
441.125235	-218.779714	519.72351	-143.779284	1.726095	0.43489	22231.97119
453.332639	-192.076018	521.249436	-87.320042	0.963132	0.43489	22235.786
464.014117	-143.246403	490.730926	-33.91265	3.25202	1.960815	22242.65267
487.665962	-110.439005	438.086498	-12.549694	-0.562793	-0.328073	22214.42305
457.147453	-49.401987	471.656858	102.65768	0.200169	-1.091036	22225.10453
469.354856	7.820219	473.182784	150.724332	0.200169	-0.328073	22231.97119
453.332639	49.783169	448.767976	188.872469	1.726095	1.197852	22215.94897
412.132651	84.116492	426.642057	207.183575	0.963132	0.43489	22227.39341
412.895614	128.368331	402.990212	281.953923	-2.088719	-0.328073	22212.13416
406.028949	177.960909	335.086528	281.19096	-2.851682	-1.091036	22192.29713
390.769694	213.057195	311.434683	342.227979	-1.325756	-1.091036	22207.55638
367.11785	257.309034	263.368031	345.27983	-0.562793	-0.328073	22222.81564
348.043781	299.271984	183.256943	418.524253	0.200169	0.43489	22202.21564
340.414154	335.131233	103.908819	399.450184	0.963132	-1.091036	22210.60823
284.717874	357.257152	61.945868	366.642787	1.726095	0.43489	22192.29713
270.984545	381.67196	36.768098	484.902011	0.200169	-1.091036	22209.84527
212.236414	420.583059	-5.957815	495.583489	0.200169	-0.328073	22219.00082
195.451234	451.101569	-56.313356	495.583489	-0.562793	-0.328073	22049.6231
154.251246	475.516376	-103.617046	534.494589	0.963132	0.43489	22209.84527
105.421631	490.012668	-124.980002	545.93903	0.963132	-1.091036	22226.63045
71.088308	473.227488	-175.335543	510.842744	2.489058	1.960815	22231.97119
35.229059	471.701563	-166.942953	530.679775	0.200169	-1.091036	22206.79342
3.947587	481.620078	-234.846636	535.257552	-1.325756	-1.091036	22204.50453
-21.993146	470.175637	-276.046624	509.316819	0.963132	0.43489	22200.68972
-54.037581	456.442308	-300.461432	491.768676	-2.088719	-1.091036	28.229621
-108.970898	453.390457	-359.972525	510.079781	0.963132	-0.328073	14.496292
-139.489408	442.708979	-400.40955	444.464986	0.963132	1.197852	10.681478
-164.667178	409.901581	-424.824358	442.93906	-2.088719	-1.091036	11.444441
-215.785681	417.531208	-397.357699	417.76129	-2.851682	-1.853999	19903.40892
-263.089371	400.746028	-427.876209	390.294632	-2.088719	-0.328073	22178.5638
-291.318992	363.360854	-484.335451	338.413165	-1.325756	0.43489	22199.92676
-296.659732	364.123817	-496.542855	262.116892	-1.325756	-0.328073	22193.06009
-335.570831	319.871978	-476.705824	223.968755	-3.614644	-1.091036	22209.08231
-366.852303	271.042363	-478.231749	200.31691	0.963132	-0.328073	22223.5786
-371.43008	228.31645	-486.624339	126.309525	-0.562793	-1.091036	22218.23786
-419.496732	201.612754	-538.505806	75.191021	-1.325756	-0.328073	22223.5786
-439.333763	151.257213	-488.913228	1.946598	0.200169	-1.091036	22228.91934
-457.644869	128.368331	-514.853961	-35.438576	-1.325756	-0.328073	22215.18601
-463.748571	91.74612	-440.083613	-26.283023	2.489058	-0.328073	22225.86749
-470.615236	61.22761	-392.779923	-70.534862	0.200169	-1.091036	22253.33415
-484.348565	18.501697	-414.905842	-123.942253	1.726095	-1.091036	22228.15638
-492.741155	-35.668657	-379.046594	-171.245943	2.489058	-0.328073	22242.65267
-472.141161	-84.498272	-364.550302	-220.838521	3.25202	0.43489	22243.41563
-473.667086	-121.120484	-334.031792	-282.638502	0.200169	-0.328073	22224.34156
-440.096726	-169.950099	-303.513283	-301.712571	0.200169	-2.616961	22222.05268
-421.78562	-205.046385	-289.779953	-360.460702	0.200169	-0.328073	22230.44527
-388.21526	-249.298224	-244.002189	-372.668105	-0.562793	-1.091036	22212.13416
-366.852303	-284.394509	-224.928121	-445.149565	0.200169	-0.328073	22217.4749
-363.03749	-322.542646	-160.076288	-453.542155	-0.562793	-1.091036	22205.2675
-316.496763	-363.742634	-120.402226	-490.92733	-1.325756	-0.328073	22186.95639
-301.237508	-398.075957	-72.335573	-476.431038	-3.614644	0.43489	22198.40083
-260.800483	-414.098175	-31.135586	-548.149535	-0.562793	-0.328073	22193.82305
-189.081986	-449.194461	-2.905964	-544.334721	-1.325756	-1.091036	22188.48232
-166.193104	-474.372231	51.26439	-535.942131	-0.562793	-0.328073	22197.63787
-103.630159	-499.550001	96.279191	-577.142119	0.200169	0.43489	22211.3712
-48.696842	-523.201846	183.256943	-556.542125	0.200169	-0.328073	22184.6675
10.814251	-531.594436	203.093975	-535.179168	-0.562793	0.43489	22200.68972
35.229059	-530.068511	266.419882	-501.608808	-1.325756	-1.091036	22216.71194
85.5846	-516.335182	278.627286	-525.260653	0.200169	-0.328073	22193.06009
136.703103	-516.335182	350.345783	-500.082882	4.014983	0.43489	22216.71194
183.24383	-495.735188	386.967994	-442.860677	0.963132	-0.328073	22231.97119
212.236414	-461.401864	425.116131	-415.394019	-0.562793	-1.091036	22242.65267
273.273433	-444.616684	451.819827	-406.238466	1.726095	1.197852	22231.20823
284.717874	-440.801871	476.997597	-381.823658	3.25202	-0.328073	22245.70452
315.236383	-413.335212	505.990181	-317.734788	0.200169	0.43489	22235.02304
363.303036	-382.816703	508.279069	-268.905173	-0.562793	-0.328073	22215.94897
399.162285	-333.224125	515.145734	-220.838521	0.963132	-0.328073	22229.6823
417.47339	-293.550062	519.72351	-195.66075	0.963132	0.43489	22231.97119
443.414123	-257.690814	470.130933	-258.223695	1.726095	-1.091036	22151.8601
454.858564	-221.068602	525.827212	-143.779284	-0.562793	-0.328073	22225.10453
451.043751	-166.898248	526.590175	-45.357091	-4.377607	-1.853999	22208.31935
461.725229	-137.142701	486.916113	-23.231172	-2.851682	-0.328073	22196.11194
472.406707	-63.898279	468.605007	18.731779	-2.851682	-1.091036	22205.2675
464.77708	-23.461253	459.449454	114.865084	0.200169	1.197852	22222.81564
453.332639	28.420213	464.027231	162.931736	-0.562793	-0.328073	22210.60823
444.940049	66.568349	430.45687	211.761351	0.200169	0.43489	22225.86749
439.59931	118.449816	384.679106	205.657649	-0.562793	-1.091036	22234.26008
415.184502	148.205362	331.271714	235.413196	0.200169	0.43489	22212.89712
374.747477	192.457201	336.612454	272.035407	0.200169	-0.328073	22222.81564
380.088216	236.70904	309.145795	345.27983	0.200169	0.43489	22234.26008
372.458589	277.146065	229.034708	363.590936	2.489058	-0.328073	22235.786
341.177117	322.160866	190.886571	424.627955	2.489058	1.197852	22240.36378
321.340085	368.701593	128.323626	439.887209	1.726095	-1.091036	22218.23786
277.851209	387.012699	92.464378	465.06498	0.963132	-0.328073	22216.71194
256.488253	406.84973	55.842166	505.502005	-1.325756	-1.853999	22225.10453
204.606787	437.36824	-19.691145	497.872377	0.200169	0.43489	22201.45268
171.799389	454.916383	-67.757797	515.42052	0.963132	0.43489	22204.50453
136.703103	470.175637	-87.594828	530.679775	-0.562793	-0.328073	22208.31935
97.792003	475.516376	-136.424443	530.679775	0.963132	-0.328073	22219.00082
51.251276	481.620078	-178.387394	542.124216	0.963132	-0.328073	22194.58602
13.866102	476.279339	-217.298493	528.390887	-4.377607	-1.853999	22187.71935
-18.178333	480.094153	-263.076258	521.524222	-2.088719	-1.091036	22037.41569
-47.170917	464.071935	-286.728102	508.553856	-2.088719	-0.328073	1120.029298
-77.689426	439.657128	-335.557718	491.768676	-0.562793	-0.328073	16.022217
-124.993116	434.316389	-403.461401	461.250166	0.200169	0.43489	14.496292
-148.644961	441.946016	-381.335482	459.724241	0.200169	0.43489	10.681478
-195.94865	423.63491	-408.80214	439.124247	-2.088719	-1.091036	16.022217
-226.46716	408.375656	-412.616954	401.739073	-2.088719	-1.091036	22110.66012
-268.43011	386.249736	-422.53547	347.568718	-0.562793	-0.328073	22210.60823
-281.400477	374.805295	-435.505836	271.272445	0.200169	-1.091036	22210.60823
-312.681949	345.812711	-456.868793	284.242811	3.25202	0.43489	22242.65267
-335.570831	300.034947	-461.446569	252.198376	0.200169	-1.853999	22244.94156
-362.274527	265.701624	-453.816942	195.739134	0.200169	0.43489	22230.44527
-395.844887	229.842375	-501.120631	106.472493	0.963132	0.43489	22235.786
-417.970807	204.664605	-460.683606	75.191021	-0.562793	-0.328073	22239.60082
-431.704136	125.31648	-439.32065	13.39104	-1.325756	-1.091036	22218.23786
-469.08931	101.664635	-461.446569	-11.786731	-1.325756	-0.328073	22224.34156
-472.904124	65.042424	-430.165097	-39.253389	1.726095	0.43489	22231.20823
-477.4819	22.316511	-386.676221	-88.083004	-0.562793	-1.091036	22218.23786
-482.822639	-16.594589	-453.053979	-146.068172	-0.562793	-1.091036	22225.10453
-478.244863	-49.401987	-408.80214	-203.290378	0.200169	-0.328073	22233.49712
-492.741155	-108.91308	-356.157711	-252.882956	-3.614644	-0.328073	22191.53417
-483.585602	-156.979732	-326.402165	-289.505167	-2.851682	-1.853999	22205.2675
-455.355981	-173.00195	-315.720686	-330.705155	-1.325756	0.43489	22213.66009
-413.39303	-239.379708	-276.809587	-377.245882	-1.325756	-0.328073	22199.16379
-404.237477	-266.083404	-241.713301	-410.816242	-2.088719	-0.328073	22216.71194
-363.03749	-293.550062	-186.779984	-443.62364	0.200169	0.43489	22202.21564
-324.889353	-338.564864	-151.683698	-491.690292	0.963132	1.197852	22206.03046
-308.104173	-360.690783	-92.935567	-506.949547	-1.325756	-0.328073	22221.28971
-264.615297	-394.261144	-75.387424	-519.919914	1.726095	0.43489	22202.97861
-209.68198	-456.824088	-47.157803	-535.179168	0.200169	-0.328073	22176.27491
-155.511625	-446.905572	7.012551	-596.97915	1.726095	0.43489	22227.39341
-126.519041	-472.846306	97.805117	-529.838429	4.777946	0.43489	22239.60082
-77.689426	-494.209262	122.219925	-536.705094	3.25202	1.960815	22209.84527
-41.830177	-511.757405	203.093975	-526.023615	2.489058	0.43489	22215.18601
23.784618	-514.809256	251.92359	-514.579174	0.200169	-1.091036	22216.71194
69.562382	-497.261113	310.671721	-514.579174	2.489058	-0.328073	22181.61565
103.895705	-508.705554	334.323565	-496.268069	-0.562793	-1.091036	22199.16379
143.569768	-510.23148	374.76059	-463.460671	0.200169	1.197852	22211.3712
187.821606	-495.735188	419.775392	-428.364385	-0.562793	-1.091036	22225.10453
224.443818	-485.053709	428.167982	-435.994012	4.014983	0.43489	22223.5786
264.11788	-451.483349	465.553156	-390.979211	-2.851682	-3.379924	22207.55638
309.895644	-443.090759	430.45687	-387.164397	-3.614644	-0.328073	22205.2675
338.125266	-404.179659	493.782777	-297.134794	0.963132	-1.091036	22201.45268
363.303036	-351.53523	509.804995	-254.408881	-2.088719	-0.328073	22219.00082
405.265986	-310.335243	541.086467	-210.920005	-0.562793	-0.328073	22219.76379
402.214135	-274.475994	525.06425	-164.379278	-1.325756	-1.091036	22217.4749
436.547459	-256.927851	519.72351	-143.016322	0.200169	-1.091036	22227.39341
466.303005	-189.78713	518.197585	-116.312626	0.200169	-0.328073	22232.73415
474.695595	-134.09085	485.390187	-48.408942	-0.562793	0.43489	22217.4749
467.828931	-109.676043	470.130933	17.205853	-1.325756	0.43489	22227.39341
462.488192	-55.505688	485.390187	88.924351	4.014983	-0.328073	22252.57118
479.273372	12.397995	432.745758	69.087319	1.726095	0.43489	22180.08972
466.303005	48.257244	451.056864	153.776183	3.25202	1.960815	22243.41563
422.814129	72.672051	431.219833	212.524314	-1.325756	-1.091036	22240.36378
430.443757	145.916474	397.649473	251.435413	1.726095	-0.328073	22228.15638
393.821545	164.990543	344.242081	292.635401	0.963132	-0.328073	22228.91934
398.399322	206.19053	299.990242	327.731687	-2.851682	-1.091036	22227.39341
375.51044	242.049779	261.079143	381.139079	0.963132	-0.328073	22215.94897
343.466005	289.353469	233.612484	401.739073	-0.562793	-0.328073	22223.5786
330.495638	340.471972	135.190291	416.235365	-1.325756	-1.091036	22193.82305
303.791942	368.701593	113.064372	460.487203	-0.562793	-1.091036	22200.68972
277.088247	393.116401	55.079204	483.376085	0.963132	0.43489	22201.45268
232.073445	417.531208	-33.424474	437.598321	-2.851682	-0.328073	22204.50453
170.273463	428.212687	-67.757797	517.709409	-1.325756	-0.328073	22167.88232
143.569768	440.420091	-92.935567	518.472371	-1.325756	-1.091036	22199.16379
114.577184	464.834898	-135.661481	525.339036	-0.562793	-0.328073	22216.71194
78.717935	470.9386	-141.765182	504.739042	1.726095	0.43489	22190.00824
49.725351	465.597861	-182.202207	545.93903	-1.325756	-1.853999	22202.97861
8.525363	484.671929	-240.187375	524.576073	0.963132	0.43489	22212.89712
-17.41537	451.864532	-277.57255	486.427936	-1.325756	-0.328073	22185.43046
-40.304252	450.338606	-341.661419	441.413135	-0.562793	0.43489	51.881466
-77.689426	452.627494	-361.498451	445.990911	0.963132	-0.328073	12.207404
-142.541259	448.812681	-381.335482	465.06498	0.963132	0.43489	13.733329
-182.978284	436.605277	-396.594737	423.864992	1.726095	-1.091036	9.918516
-203.578278	422.871948	-411.091029	431.494619	1.726095	-0.328073	18956.57216
-215.022719	400.746028	-421.009544	413.946476	0.963132	-0.328073	22198.40083
-271.481961	383.197885	-428.639171	346.805756	0.200169	-0.328073	22206.79342
-325.652316	352.679376	-458.394718	285.005774	-0.562793	0.43489	22222.81564
-327.941204	320.634941	-451.528054	272.035407	-2.088719	-1.853999	22220.52675
-363.03749	272.568288	-453.816942	214.050239	-1.325756	-1.853999	22215.94897
-379.059707	249.679406	-501.883594	136.991003	0.963132	-1.091036	22219.00082
-421.78562	193.220164	-469.076197	63.74658	-2.088719	0.43489	22205.2675
-430.17821	161.938692	-529.350253	-10.260805	-1.325756	0.43489	22196.11194
-455.355981	107.768337	-505.698408	-36.201538	0.200169	-0.328073	22208.31935
-471.378198	84.116492	-449.239165	-14.075619	-2.851682	-1.091036	22216.71194
-501.896708	57.412797	-383.62437	-104.105222	1.726095	1.197852	22209.84527
-494.26708	18.501697	-403.461401	-127.757067	0.200169	-0.328073	22228.91934
-486.637453	-28.801993	-381.335482	-194.897788	-1.325756	-1.853999	22230.44527
-480.533751	-67.713092	-365.313264	-241.438515	-0.562793	-1.853999	22215.18601
-468.326347	-128.750111	-338.609569	-266.616285	-3.614644	-1.091036	22221.28971
-464.511534	-153.927881	-298.935506	-307.05331	1.726095	-1.091036	22231.97119
-444.674502	-189.024167	-259.261444	-344.438484	1.726095	0.43489	22239.60082
-392.793036	-258.453776	-284.439214	-414.631056	1.726095	-0.328073	22244.94156
-381.348595	-279.05377	-221.113307	-469.564373	0.963132	-0.328073	22215.94897
-360.748601	-307.283392	-184.491096	-447.438454	0.200169	-1.091036	22206.03046
-318.022688	-354.587081	-106.668897	-468.80141	1.726095	0.43489	22231.97119
-281.400477	-377.475963	-60.891132	-505.423622	0.200169	0.43489	22228.15638
-233.333824	-440.801871	-54.024468	-500.082882	-3.614644	-1.091036	22181.61565
-198.237538	-430.120392	10.064402	-538.231019	0.200169	-0.328073	22212.13416
-153.222737	-462.92779	67.286607	-541.28287	-1.325756	-1.091036	22217.4749
-96.763494	-490.394448	113.827334	-555.779162	-0.562793	0.43489	22179.32676
-50.98573	-517.098144	182.493981	-534.416206	1.726095	-0.328073	22201.45268
-19.704258	-526.253697	237.427298	-516.868063	-1.325756	0.43489	22196.11194
47.436463	-520.149995	197.753236	-576.379156	-2.088719	-0.328073	22176.27491
84.821637	-518.62407	266.419882	-558.831013	0.200169	0.43489	22177.80084
128.310513	-526.253697	337.375416	-493.97918	-2.851682	-1.091036	22200.68972
180.954942	-514.046293	373.234665	-445.149565	0.200169	-0.328073	22215.94897
196.977159	-464.453715	401.464286	-417.682907	-0.562793	-1.091036	22221.28971
246.569737	-461.401864	444.1902	-394.031062	0.963132	0.43489	22231.97119
292.347501	-440.801871	467.079082	-377.245882	1.726095	-0.328073	22225.86749
330.495638	-415.6241	485.390187	-338.334782	-0.562793	0.43489	22219.00082
332.784526	-388.157442	507.516107	-315.4459	0.200169	-1.853999	22227.39341
400.68821	-338.564864	494.54574	-207.105191	3.25202	0.43489	22251.80822
405.265986	-301.942652	528.116101	-172.008906	-1.325756	-1.853999	22235.786
443.414123	-259.216739	445.716125	-197.949639	1.726095	-0.328073	22244.17859
444.940049	-226.409341	538.797579	-128.52003	0.963132	-0.328073	22239.60082
458.673378	-176.816764	516.67166	-51.460793	-1.325756	-1.091036	22223.5786
469.354856	-124.172335	470.130933	-30.097836	-0.562793	-0.328073	22223.5786
462.488192	-81.446421	499.123517	53.065102	0.200169	-1.853999	22229.6823
459.436341	-31.090881	463.264268	127.83545	-0.562793	0.43489	22219.00082
459.436341	7.057256	472.419821	172.850252	0.200169	-0.328073	22229.6823
441.125235	55.886871	440.375386	191.161357	0.200169	0.43489	22233.49712
426.628943	103.190561	420.538355	237.702084	-2.851682	-1.853999	22193.82305
417.47339	137.523884	348.056895	234.650233	-1.325756	-0.328073	22204.50453
395.347471	182.538685	322.879124	290.346513	-2.088719	-1.091036	22212.13416
383.90303	232.894226	290.834689	348.331681	-0.562793	0.43489	22206.03046
360.251185	267.990512	257.264329	380.376116	-1.325756	-1.091036	22215.18601
348.806744	324.449755	182.493981	396.398333	0.200169	0.43489	22220.52675
326.680825	354.968264	127.560664	407.079812	-1.325756	-0.328073	22199.92676
290.058613	380.908997	81.782899	462.776092	-0.562793	0.43489	22221.28971
256.488253	407.612693	59.65698	496.346452	-0.562793	-0.328073	22227.39341
207.658638	423.63491	-12.82448	499.398303	0.200169	0.43489	22150.33418
176.377165	455.679345	-75.387424	526.864961	2.489058	1.197852	22225.86749
162.643836	478.568227	-118.8763	522.287185	1.726095	-0.328073	22231.20823
79.480898	450.338606	-208.142941	493.294601	1.726095	0.43489	22201.45268
53.540165	491.538594	-195.172574	523.813111	-0.562793	-1.091036	22212.89712
23.784618	483.908967	-205.09109	539.835328	0.963132	0.43489	22225.86749
-9.785742	473.990451	-240.950338	522.287185	-1.325756	-1.091036	22202.21564
-40.304252	464.071935	-256.972556	512.368669	-0.562793	0.43489	1867.73278
-87.607942	451.864532	-329.454016	511.605707	-2.088719	0.43489	19.074068
-126.519041	454.916383	-366.076227	485.664974	-1.325756	1.197852	12.207404
-145.59311	428.97565	-372.942892	471.168682	-0.562793	0.43489	11.444441
-186.030135	424.397873	-382.861407	439.124247	-1.325756	-0.328073	9.918516
-227.230122	410.664544	-398.883625	407.842775	-2.088719	-1.091036	21936.70461
-265.378259	391.590475	-453.816942	320.865023	-2.851682	-1.091036	22183.14158
-277.585663	377.857146	-468.313234	285.768737	-0.562793	0.43489	22209.08231
-313.444912	340.471972	-461.446569	295.687252	-0.562793	-0.328073	22207.55638
-347.015272	306.138649	-469.076197	256.776153	-0.562793	0.43489	22213.66009
-359.985639	265.701624	-473.653973	184.294693	0.963132	0.43489	22227.39341
-406.526366	236.70904	-490.439153	123.257674	0.200169	-0.328073	22225.86749
-408.815254	200.849791	-464.49842	91.213239	0.200169	-1.091036	22216.71194
-450.778204	142.864623	-446.187314	21.020667	0.200169	-0.328073	22225.10453
-469.852273	111.583151	-454.579905	18.731779	0.200169	-0.328073	22228.15638
-466.037459	85.642418	-408.80214	-16.364507	2.489058	0.43489	22241.88971
-485.87449	39.864654	-401.172513	-91.897818	1.726095	-1.091036	22238.83786
-452.30413	-12.779775	-428.639171	-172.771868	0.963132	-0.328073	22245.70452
-480.533751	-44.82421	-404.224364	-213.208893	0.200169	-1.091036	22226.63045
-468.326347	-86.787161	-333.268829	-230.757036	0.200169	0.43489	22230.44527
-471.378198	-144.009366	-336.32068	-286.453316	-1.325756	-1.091036	22227.39341
-451.541167	-185.209354	-292.831804	-325.364416	0.200169	-0.328073	22215.94897
-436.281912	-230.987118	-300.461432	-373.431068	1.726095	1.197852	22225.86749
-395.844887	-259.979702	-242.476264	-417.682907	-0.562793	1.197852	22224.34156
-384.400446	-304.231541	-195.172574	-439.808826	1.726095	-0.328073	22196.87491
-345.489347	-343.905603	-136.424443	-450.490304	-2.088719	-0.328073	22196.11194
-311.918986	-362.979671	-118.113338	-516.868063	-1.325756	-1.091036	22209.84527
-254.696781	-394.261144	-37.239287	-498.556957	-0.562793	-0.328073	22177.80084
-248.593079	-423.253728	-35.713362	-571.80138	-1.325756	-1.091036	22194.58602
-177.637545	-456.061125	7.775514	-594.690262	-1.325756	-0.328073	22213.66009
-134.911631	-466.742604	80.256974	-515.342137	1.726095	1.960815	22206.03046
-83.793128	-489.631486	114.590297	-535.179168	0.200169	1.197852	22208.31935
-48.696842	-517.861107	182.493981	-529.075466	-1.325756	-1.091036	22213.66009
23.021655	-522.438883	251.160627	-479.482888	0.200169	-0.328073	22199.92676
46.6735	-512.520368	296.175429	-510.764361	-1.325756	-1.091036	22178.5638
103.895705	-501.83889	288.545801	-497.793994	1.726095	0.43489	22223.5786
151.962358	-508.705554	376.286516	-468.80141	1.726095	0.43489	22224.34156
197.740122	-482.764821	395.360584	-448.201416	4.777946	0.43489	22235.02304
229.784557	-467.505566	429.693908	-439.045863	0.963132	-1.091036	22240.36378
264.11788	-451.483349	446.479088	-394.794025	2.489058	-0.328073	22231.97119
297.688241	-428.594467	480.812411	-344.438484	0.963132	1.197852	22222.81564
338.888228	-424.01669	505.990181	-313.157012	0.200169	-1.091036	22228.15638
377.799328	-366.031522	509.042032	-249.831105	0.200169	0.43489	22225.86749
409.0808	-318.727833	529.642026	-225.416297	2.489058	-0.328073	22222.05268
428.917831	-305.757466	538.797579	-177.349645	0.200169	-1.091036	22223.5786
431.206719	-255.401925	525.06425	-133.097806	-2.851682	-1.091036	22214.42305
440.362272	-201.231571	539.560542	-119.364477	-2.851682	-1.091036	22196.11194
438.836347	-173.764913	445.716125	-71.297824	-3.614644	-2.616961	22205.2675
474.695595	-117.30567	467.842044	-24.757097	-1.325756	-0.328073	22216.71194
446.465974	-69.239018	483.864262	54.591027	-2.088719	-1.091036	22204.50453
454.858564	-21.172365	481.575374	141.568779	0.200169	-0.328073	22226.63045
455.621527	40.627616	440.375386	198.790985	0.963132	0.43489	22233.49712
437.310421	74.96094	428.167982	204.894687	-0.562793	-0.328073	22216.71194
412.895614	119.212778	397.649473	250.672451	0.963132	0.43489	22228.15638
397.636359	166.516468	346.530969	278.902072	-0.562793	-1.091036	22231.20823
376.273402	223.738673	324.40505	320.865023	1.726095	-0.328073	22231.20823
364.065999	270.2794	285.49395	375.79834	2.489058	-1.853999	22245.70452
361.77711	296.220133	229.79767	362.827973	1.726095	1.197852	22241.88971
328.969713	319.871978	89.412527	375.035377	1.726095	-1.091036	22183.90454
309.132682	372.516407	81.782899	432.257582	4.014983	0.43489	22227.39341
267.932694	398.45714	70.338458	488.716825	0.200169	-0.328073	22231.97119
233.599371	416.005283	29.901433	507.02793	2.489058	1.197852	22191.53417
195.451234	457.205271	-13.587443	518.472371	-0.562793	-1.091036	22212.89712
155.777171	450.338606	-66.231871	516.183483	0.963132	0.43489	22222.81564
129.073476	490.775631	-120.402226	545.176067	0.200169	-0.328073	22202.21564
93.214227	477.805265	-157.7874	501.687191	-0.562793	-0.328073	22202.21564
32.940171	477.805265	-193.646649	526.101999	-2.088719	0.43489	22194.58602
15.392028	485.434892	-231.031823	522.287185	-1.325756	-0.328073	22104.55641
-44.882028	477.042302	-330.216978	462.776092	-2.088719	-1.091036	22150.33418
-48.696842	451.101569	-382.861407	462.776092	-1.325756	-0.328073	134.281442
-103.630159	435.842314	-373.705854	465.827943	-1.325756	-0.328073	16.78518
-131.096818	439.657128	-379.046594	478.798309	0.963132	-0.328073	12.207404
-163.141253	434.316389	-376.757705	458.198315	-2.088719	-1.853999	10.681478
-201.289389	414.479358	-386.676221	429.968694	0.200169	-0.328073	13886.68477
-240.200489	413.716395	-450.002128	388.768706	-0.562793	0.43489	22173.22306
-246.304191	379.383072	-466.787308	346.805756	-2.851682	-1.091036	22215.94897
-272.244924	362.597891	-460.683606	308.657619	1.726095	-0.328073	22242.65267
-306.578247	320.634941	-453.053979	291.872439	3.25202	1.960815	22239.60082
-336.333794	293.168282	-480.520638	198.028022	1.726095	0.43489	22238.07489
-377.533782	242.049779	-444.661389	169.798401	1.726095	-0.328073	22235.02304
-401.185626	204.664605	-496.542855	56.116953	1.726095	-0.328073	22225.86749
-417.970807	179.486835	-475.179898	29.413257	0.200169	0.43489	22227.39341
-446.200428	123.790555	-465.261383	47.724363	1.726095	-0.328073	22225.86749
-452.30413	84.116492	-442.372501	-16.364507	0.200169	-0.328073	22215.18601
-508.00041	62.753536	-395.068811	-49.171905	1.726095	1.197852	22228.15638
-508.763372	23.079473	-379.809556	-103.342259	0.963132	-0.328073	22228.91934
-481.296714	-24.987179	-417.19473	-172.771868	-3.614644	-1.853999	22202.21564
-472.904124	-70.764943	-366.076227	-205.579266	-2.851682	-1.091036	22204.50453
-488.163378	-121.883447	-374.468817	-291.794055	-2.088719	0.43489	22213.66009
-464.511534	-170.713062	-331.742904	-347.490335	-1.325756	-1.853999	22202.97861
-414.155993	-197.416757	-361.498451	-365.801441	-0.562793	0.43489	22193.82305
-427.12636	-240.905633	-284.439214	-442.860677	0.963132	-0.328073	22225.10453
-393.555999	-272.187106	-233.320711	-425.312534	1.726095	-0.328073	22190.00824
-356.170825	-314.913019	-169.994804	-442.860677	0.200169	0.43489	22221.28971
-315.7338	-349.246342	-121.165189	-459.645857	-1.325756	-0.328073	22229.6823
-298.94862	-378.238926	-89.120754	-507.71251	-2.088719	-0.328073	22187.71935
-260.03752	-411.809287	-28.846697	-505.423622	0.200169	-0.328073	22201.45268
-202.052352	-429.35743	8.538477	-531.364355	2.489058	0.43489	22235.786
-141.015333	-453.009274	52.027353	-541.28287	1.726095	-0.328073	22209.08231
-112.785712	-473.609268	103.908819	-558.06805	4.014983	1.197852	22198.40083
-89.89683	-507.942591	156.553248	-579.431007	3.25202	0.43489	22219.00082
-15.889444	-529.305548	235.13841	-522.208802	1.726095	0.43489	22203.74157
30.651283	-508.705554	251.92359	-550.438423	0.963132	-0.328073	22199.16379
77.954972	-506.416666	304.568019	-506.186584	0.200169	0.43489	22216.71194
113.814221	-510.994442	333.560603	-471.090298	-1.325756	-1.853999	22202.97861
159.591985	-521.675921	364.079112	-449.727342	-1.325756	-1.091036	22221.28971
216.051228	-502.601852	419.012429	-445.149565	0.200169	-0.328073	22231.20823
232.073445	-472.083343	430.45687	-413.868093	-3.614644	-0.328073	22202.21564
266.406768	-451.483349	457.160566	-379.53477	-1.325756	0.43489	22202.97861
312.184533	-430.120392	463.264268	-355.882925	-2.851682	-0.328073	22206.79342
360.251185	-384.342628	480.812411	-316.971826	-1.325756	-1.091036	22214.42305
376.273402	-372.135224	467.842044	-252.882956	0.963132	-0.328073	22212.89712
414.421539	-317.201907	493.782777	-213.971856	1.726095	-0.328073	22231.97119
415.947465	-271.424143	501.412405	-184.979272	1.726095	1.197852	22231.97119
454.858564	-221.831565	528.116101	-123.17929	-1.325756	-0.328073	22217.4749
467.828931	-195.127869	531.167952	-69.008936	0.963132	-0.328073	22228.91934
468.591894	-132.564925	474.708709	-36.964501	0.200169	-0.328073	22232.73415
473.16967	-89.076049	517.434622	37.042884	1.726095	-1.853999	22239.60082
477.747446	-36.43162	475.471672	113.339158	3.25202	0.43489	22231.20823
457.910415	8.583181	479.286485	165.220624	2.489058	0.43489	22246.46748
460.199303	49.783169	452.58279	189.635432	0.963132	0.43489	22226.63045
412.895614	108.5313	414.434653	214.813202	0.200169	-2.616961	22235.02304
424.340055	139.812772	353.397634	233.887271	1.726095	0.43489	22231.97119
399.925247	181.01276	351.871708	307.131693	-1.325756	-1.091036	22212.89712
380.088216	220.686822	307.61987	342.990942	0.963132	1.197852	22225.86749
359.488222	275.620139	258.790254	391.057594	1.726095	0.43489	22232.73415
325.917862	316.820127	179.44213	410.131663	0.200169	0.43489	22185.43046
305.317868	344.286786	135.190291	439.887209	-2.851682	-1.091036	22199.16379
284.717874	375.568258	105.434744	461.250166	-1.325756	0.43489	22206.79342
252.673439	411.427507	45.160688	482.613123	-2.088719	-1.091036	22168.64528
211.473451	434.316389	-2.143002	497.109415	-0.562793	-0.328073	22192.29713
173.325314	439.657128	-78.439275	487.190899	-2.851682	-0.328073	22202.21564
126.784587	470.9386	-135.661481	474.983495	0.963132	-1.091036	22197.63787
106.947556	472.464526	-176.098506	510.079781	0.200169	-0.328073	22198.40083
58.117941	479.33119	-151.683698	524.576073	-0.562793	-0.328073	22218.23786
27.599432	480.857116	-202.039239	536.783477	0.200169	1.197852	22197.63787
3.947587	470.175637	-218.824419	535.257552	1.726095	-0.328073	22193.06009
-31.911662	465.597861	-280.624401	511.605707	0.963132	-0.328073	8329.264199
-63.956097	461.783047	-319.5355	514.657558	0.963132	-1.853999	20.599994
-108.207936	458.731196	-350.816972	500.161266	0.963132	1.197852	13.733329
-147.119035	444.234904	-393.542886	463.539054	1.726095	-0.328073	10.681478
-180.689396	432.790463	-375.994743	428.442768	-1.325756	-0.328073	10.681478
-208.156054	399.220103	-414.142879	419.287216	0.963132	-0.328073	21861.1713
-255.459744	387.775662	-441.609538	301.027991	-1.325756	-1.091036	22206.79342
-278.348626	367.175668	-434.742873	330.020575	0.963132	-0.328073	22215.94897
-308.867135	354.205301	-443.898426	294.924289	0.200169	-1.091036	22214.42305
-342.437496	306.138649	-479.757675	262.116892	0.963132	0.43489	22227.39341
-370.667117	269.516437	-462.209532	183.53173	-2.851682	-1.091036	22215.94897
-409.578217	248.916444	-461.446569	116.391009	-1.325756	0.43489	22195.34898
-431.704136	201.612754	-524.772476	56.116953	-1.325756	-0.328073	22206.03046
-439.333763	148.968325	-473.653973	45.435475	-2.088719	-0.328073	22206.03046
-450.778204	113.872039	-456.868793	10.339189	-0.562793	-0.328073	22206.03046
-482.059677	67.331312	-472.128047	-39.253389	0.963132	1.197852	22224.34156
-469.852273	50.546132	-439.32065	-81.979303	0.200169	-0.328073	22233.49712
-485.87449	0.190591	-434.742873	-153.6978	3.25202	1.197852	22219.00082
-480.533751	-54.742726	-368.365115	-204.816303	0.963132	-0.328073	22215.94897
-476.718937	-86.787161	-344.71327	-229.994074	0.200169	-0.328073	22225.86749
-466.037459	-126.461223	-306.565134	-284.164428	1.726095	0.43489	22216.71194
-444.674502	-163.846397	-300.461432	-310.105161	1.726095	-0.328073	22249.51933
-415.681918	-208.861199	-274.520699	-352.831074	-0.562793	-1.091036	22247.99341
-402.711552	-256.164888	-256.209593	-425.312534	0.963132	-0.328073	22189.24528
-356.170825	-284.394509	-204.328127	-445.912528	0.200169	-0.328073	22219.00082
-350.067123	-331.698199	-150.920735	-464.223634	-2.088719	-1.853999	22236.54897
-316.496763	-372.135224	-113.535561	-492.453255	1.726095	1.197852	22185.43046
-298.185657	-406.468547	-58.602244	-514.579174	0.200169	0.43489	22176.27491
-227.993085	-416.387063	-39.528176	-519.156951	-0.562793	-1.853999	22221.28971
-188.319023	-446.905572	36.005135	-541.28287	0.200169	-0.328073	22205.2675
-157.800513	-482.764821	93.990303	-533.653243	-2.088719	-0.328073	22197.63787
-92.948681	-507.942591	131.375477	-570.275454	-3.614644	-1.853999	22196.11194
-46.407954	-523.964809	172.575465	-541.28287	-3.614644	-1.091036	22177.03787
-24.282034	-498.024076	196.990273	-530.601392	-0.562793	-1.853999	22153.38603
45.910537	-523.964809	268.70877	-529.838429	-0.562793	-0.328073	22193.82305
67.273494	-526.253697	255.738404	-536.705094	0.963132	-0.328073	22183.90454
133.651252	-510.994442	334.323565	-492.453255	-0.562793	-0.328073	22218.23786
175.614203	-498.024076	366.368	-465.749559	-0.562793	0.43489	22231.20823
225.969743	-475.135194	431.219833	-446.675491	-1.325756	-0.328073	22225.10453
259.540104	-456.061125	454.871678	-402.423652	0.200169	0.43489	22221.28971
282.428986	-444.616684	490.730926	-336.045894	-2.088719	-1.091036	22227.39341
337.362303	-397.312995	487.679076	-308.579235	0.963132	-1.091036	22234.26008
377.799328	-365.26856	526.590175	-246.779254	2.489058	0.43489	22243.41563
395.347471	-352.298193	504.464256	-206.342229	0.963132	0.43489	22246.46748
418.236353	-285.157472	518.197585	-190.320011	-0.562793	-1.091036	22239.60082
451.043751	-240.142671	523.538324	-126.231141	1.726095	-1.091036	22229.6823
445.703011	-201.231571	525.827212	-125.468179	1.726095	0.43489	22232.73415
472.406707	-134.09085	468.605007	-49.171905	0.200169	-0.328073	22227.39341
462.488192	-104.335304	481.575374	17.968816	0.963132	0.43489	22218.23786
473.932633	-66.950129	492.256852	78.242872	-0.562793	-1.091036	22226.63045
454.858564	-15.831626	458.686492	140.042854	-2.088719	-0.328073	22230.44527
457.910415	33.760952	444.953162	185.820618	-0.562793	0.43489	22219.00082
447.228937	78.012791	412.908727	213.287277	-2.851682	-1.091036	22204.50453
417.47339	95.560933	408.330951	234.650233	-2.088719	-0.328073	22215.18601
407.554875	155.072027	328.982826	259.065041	-1.325756	-0.328073	22195.34898
395.347471	195.509052	295.412466	268.983556	-1.325756	-1.091036	21996.21571
385.428955	226.790524	269.471733	348.331681	0.200169	0.43489	22225.86749
367.880812	287.827543	213.775453	342.990942	-0.562793	-0.328073	22177.80084
350.332669	327.501606	126.034738	326.968724	0.200169	-0.328073	22211.3712
309.132682	356.49419	116.879185	432.257582	0.200169	0.43489	22228.15638
274.036396	391.590475	75.679198	468.116831	1.726095	-0.328073	22204.50453
241.228998	432.790463	56.605129	516.946446	-1.325756	-1.091036	22212.13416
202.317898	447.286755	-20.454107	507.02793	0.200169	-1.091036	22239.60082
164.169762	452.627494	-132.60963	500.161266	0.963132	-0.328073	22215.94897
108.473482	496.879333	-132.60963	532.205701	1.726095	0.43489	22205.2675
89.399413	478.568227	-142.528145	533.731626	0.200169	-0.328073	22217.4749
52.014239	491.538594	-191.35776	506.264968	0.200169	0.43489	22198.40083
-5.207966	482.383041	-260.024407	500.161266	1.726095	0.43489	22197.63787
-19.704258	470.175637	-287.491065	503.976079	-1.325756	-1.091036	22202.21564
-58.615358	449.575643	-299.698469	494.057564	-2.088719	-0.328073	492.873928
-93.711644	447.286755	-334.794755	484.139048	-0.562793	-0.328073	15.259255
-113.548675	438.131202	-363.787339	471.931644	-2.088719	-1.091036	12.207404
-170.77088	433.553426	-373.705854	439.887209	-1.325756	-0.328073	11.444441
-207.393091	424.397873	-406.513252	440.650172	-1.325756	-0.328073	10792.10791
-218.07457	391.590475	-430.165097	386.479818	-0.562793	1.197852	22160.25269
-276.8227	367.938631	-435.505836	338.413165	-2.088719	-1.091036	22201.45268
-296.659732	354.205301	-452.291016	302.553917	-1.325756	0.43489	22202.97861
-333.281943	316.057164	-469.076197	249.909488	0.200169	0.43489	22224.34156
-353.118974	293.168282	-517.142849	185.820618	-0.562793	-0.328073	22135.07492
-379.82267	252.731257	-493.491004	124.020636	-2.088719	-1.091036	22214.42305
-408.052291	221.449785	-496.542855	97.316941	-0.562793	-0.328073	22224.34156
-417.970807	193.983127	-514.853961	69.087319	1.726095	1.197852	22228.91934
-432.467099	137.523884	-431.691022	33.228071	0.963132	-0.328073	22230.44527
-452.30413	92.509083	-435.505836	13.39104	1.726095	-0.328073	22251.80822
-485.111528	60.464648	-430.92806	-54.512644	2.489058	0.43489	22244.94156
-471.378198	34.523915	-415.668805	-121.653365	0.200169	-1.091036	22227.39341
-488.163378	-15.831626	-414.905842	-149.120023	1.726095	0.43489	22239.60082
-472.141161	-57.794577	-359.972525	-201.764452	-0.562793	-1.853999	22232.73415
-479.007826	-107.387155	-352.342898	-268.14221	1.726095	0.43489	22215.18601
-453.830055	-160.031583	-345.476233	-295.608869	-1.325756	0.43489	22225.86749
-431.704136	-202.757497	-290.542916	-363.512552	0.200169	-0.328073	22230.44527
-427.889322	-231.750081	-279.098475	-409.290317	0.200169	0.43489	22186.19343
-384.400446	-276.764882	-211.957754	-394.031062	-0.562793	-0.328073	22213.66009
-376.770819	-323.305609	-195.172574	-430.653273	-2.088719	-1.091036	22207.55638
-337.096757	-347.720417	-144.817033	-474.905112	-4.377607	-1.853999	22193.06009
-304.289359	-367.557448	-94.461493	-481.771777	-1.325756	-0.328073	22196.87491
-247.830116	-400.364845	-34.187437	-504.660659	-2.088719	-1.091036	22202.21564
-209.68198	-427.831504	-18.165219	-557.305088	0.200169	-1.091036	22194.58602
-163.904215	-449.957423	50.501427	-571.80138	0.200169	-0.328073	22193.06009
-102.104234	-478.950007	101.619931	-541.28287	1.726095	0.43489	22212.13416
-62.430171	-501.83889	123.74585	-561.119901	0.200169	-1.091036	22199.92676
-28.859811	-503.364815	207.671751	-532.127317	0.963132	0.43489	22204.50453
20.732767	-510.23148	263.368031	-516.868063	-0.562793	-0.328073	22211.3712
72.614233	-504.127778	296.175429	-501.608808	1.726095	-0.328073	22221.28971
129.073476	-514.046293	325.930975	-506.186584	0.200169	-1.091036	22216.71194
180.191979	-519.387032	366.368	-441.334752	2.489058	1.197852	22249.51933
205.369749	-489.631486	413.67169	-435.23105	1.726095	-1.091036	22234.26008
235.888259	-464.453715	442.664274	-423.023646	-0.562793	-1.091036	22227.39341
276.325284	-447.668535	457.160566	-380.297733	0.200169	-0.328073	22228.15638
303.791942	-427.068541	482.338336	-359.697739	-1.325756	-1.091036	22222.05268
354.910446	-394.261144	489.205001	-300.186645	-0.562793	-1.091036	22218.23786
380.851179	-357.638932	507.516107	-229.994074	0.200169	-0.328073	22231.20823
402.977098	-308.046354	523.538324	-229.994074	-0.562793	-1.091036	22231.20823
426.628943	-282.868584	533.45684	-160.564464	-2.851682	-0.328073	22195.34898
435.784496	-234.801932	524.301287	-157.512614	-2.851682	-0.328073	22206.03046
447.9919	-197.416757	523.538324	-107.920036	-1.325756	-0.328073	22209.84527
451.043751	-134.853813	523.538324	-28.571911	-0.562793	-0.328073	22208.31935
466.303005	-95.942713	491.493889	22.546592	-1.325756	-0.328073	22217.4749
461.725229	-40.246434	471.656858	101.131754	-2.088719	-0.328073	22231.20823
444.940049	16.975772	486.15315	136.22804	0.200169	-0.328073	22219.00082
451.806713	45.205393	406.805025	149.961369	0.963132	1.197852	22228.91934
431.969682	100.13871	373.997628	203.368761	-0.562793	-1.853999	22231.20823
422.814129	142.864623	383.916143	262.116892	-0.562793	0.43489	22215.18601
410.606726	197.034977	361.790224	311.70947	1.726095	-0.328073	22245.70452
395.347471	226.790524	312.960609	351.383532	4.014983	1.960815	22255.62304
372.458589	269.516437	255.738404	372.746489	-0.562793	-1.091036	22216.71194
360.251185	315.294202	192.412496	399.450184	0.963132	-1.091036	22209.08231
321.340085	345.049748	142.819918	425.390917	1.726095	1.960815	22238.07489
299.977129	378.620109	108.486595	465.827943	0.963132	0.43489	22210.60823
270.221582	415.24232	44.397725	470.405719	0.200169	-0.328073	21909.23795
217.577153	422.871948	-6.720778	503.213117	-0.562793	-1.091036	22219.00082
174.85124	447.286755	-42.580027	518.472371	-0.562793	-0.328073	22202.21564
131.362364	472.464526	-108.957785	459.724241	0.200169	-1.091036	22197.63787
113.051258	471.701563	-119.639263	533.731626	-0.562793	0.43489	22222.05268
62.695718	474.753414	-151.683698	519.998297	-2.851682	0.43489	22183.90454
27.599432	484.671929	-211.194791	527.627924	-2.851682	-0.328073	22185.43046
-12.074631	483.146004	-227.979972	501.687191	-2.088719	-1.853999	22171.69713
-21.230184	468.649712	-270.705885	494.057564	-2.851682	0.43489	22181.61565
-84.556091	456.442308	-334.794755	505.502005	0.200169	-1.091036	26.703696
-90.659793	456.442308	-349.291047	505.502005	-1.325756	-1.091036	12.970367
-149.407923	435.079351	-388.965109	474.220533	0.200169	-1.091036	11.444441
-174.585694	435.079351	-385.150295	420.813141	-0.562793	-1.091036	10.681478
-215.022719	435.079351	-408.80214	412.420551	3.25202	-0.328073	21272.16407
-244.015303	400.746028	-428.639171	353.67242	0.200169	-0.328073	22200.68972
-274.533812	388.538624	-427.876209	335.361315	1.726095	-1.091036	22234.26008
-312.681949	341.234935	-472.128047	294.161327	1.726095	-1.091036	22242.65267
-334.807868	324.449755	-458.394718	254.487264	0.963132	0.43489	22238.83786
-377.533782	281.723841	-488.913228	199.553947	2.489058	1.197852	22228.15638
-385.926372	240.523853	-494.253967	135.465077	-1.325756	-1.091036	22231.20823
-415.681918	203.901642	-545.37247	46.198437	0.200169	-0.328073	22222.81564
-439.333763	158.123878	-456.868793	53.065102	-0.562793	0.43489	22215.18601
-443.148577	123.790555	-445.424352	13.39104	0.200169	0.43489	22226.63045
-467.563385	83.35353	-435.505836	-25.52006	2.489058	1.197852	22219.76379
-498.081894	44.44243	-427.876209	-88.845967	0.200169	-1.091036	22214.42305
-478.244863	-2.86126	-383.62437	-145.30521	-2.088719	-1.853999	22203.74157
-471.378198	-48.639024	-373.705854	-181.927421	-2.851682	-1.853999	22209.84527
-486.637453	-92.890863	-356.920674	-247.542216	-1.325756	-0.328073	22196.11194
-471.378198	-139.431589	-343.950308	-285.690353	-1.325756	0.43489	22215.18601
-443.148577	-174.527875	-302.75032	-350.542186	0.200169	-0.328073	22214.42305
-421.022658	-208.861199	-292.831804	-359.697739	-1.325756	-1.091036	22201.45268
-421.78562	-260.742665	-249.342928	-396.31995	0.200169	-1.091036	22189.24528
-372.193042	-277.527845	-211.957754	-433.705124	-0.562793	-1.091036	22228.15638
-348.541198	-331.698199	-173.046655	-456.594006	0.200169	0.43489	22208.31935
-326.415278	-359.164858	-98.276306	-516.868063	0.200169	-1.091036	22185.43046
-269.193073	-399.601883	-92.935567	-478.719926	1.726095	0.43489	22230.44527
-241.726414	-412.572249	-40.291138	-517.631025	2.489058	0.43489	22223.5786
-166.193104	-456.824088	13.879216	-561.119901	1.726095	0.43489	22222.81564
-148.644961	-481.238896	81.782899	-526.786578	-0.562793	-0.328073	22219.00082
-84.556091	-488.868523	107.723633	-545.097684	0.200169	-0.328073	22204.50453
-55.563507	-504.127778	198.516198	-519.919914	2.489058	0.43489	22219.76379
-3.682041	-524.727772	242.005074	-516.1051	-0.562793	-1.853999	22188.48232
51.251276	-516.335182	285.49395	-487.112516	0.200169	0.43489	22200.68972
67.273494	-531.594436	322.116162	-495.505106	0.200169	-0.328073	22202.97861
146.621619	-507.942591	358.738373	-478.719926	1.726095	1.960815	22233.49712
174.088277	-507.179629	395.360584	-449.727342	-0.562793	0.43489	22224.34156
225.969743	-488.868523	428.167982	-417.682907	-3.614644	-1.091036	22197.63787
259.540104	-443.853722	456.397603	-403.949578	-3.614644	-1.853999	22209.84527
281.666023	-421.727802	448.005013	-365.801441	-1.325756	-1.091036	22206.79342
292.347501	-401.890771	473.945746	-313.157012	-2.088719	-1.853999	22207.55638
345.754893	-371.372261	488.442038	-281.112577	-1.325756	-1.853999	22224.34156
387.717843	-339.327827	512.856846	-237.623701	1.726095	0.43489	22231.97119
415.947465	-306.520429	512.856846	-192.608899	0.200169	1.197852	22213.66009
421.288204	-257.690814	516.67166	-169.720017	-0.562793	-0.328073	22227.39341
438.073384	-203.520459	487.679076	-168.194092	0.963132	0.43489	22228.15638
473.16967	-174.527875	515.145734	-40.779315	1.726095	-1.091036	22219.00082
472.406707	-113.490856	513.619809	3.472524	0.963132	-0.328073	22249.51933
477.747446	-67.713092	505.227218	69.087319	1.726095	0.43489	22249.51933
445.703011	-17.357552	451.056864	137.753966	0.963132	0.43489	22231.97119
460.962266	13.160958	432.745758	131.650264	0.963132	-0.328073	22238.83786
422.814129	78.012791	402.990212	172.850252	-0.562793	-0.328073	22235.786
444.177086	107.005375	402.990212	246.094674	-1.325756	-1.091036	22212.13416
411.369688	161.938692	364.842075	278.902072	0.963132	-0.328073	22224.34156
402.977098	190.931276	330.508752	310.946507	-0.562793	-0.328073	22233.49712
366.354887	240.523853	291.597652	352.146495	-0.562793	-0.328073	22205.2675
355.673409	269.516437	232.086559	370.4576	-0.562793	-0.328073	22199.92676
342.703042	313.005314	188.597683	382.665004	-1.325756	-1.091036	22203.74157
315.236383	351.15345	128.323626	411.657588	-3.614644	0.43489	22191.53417
287.769725	369.464556	100.856968	486.427936	-2.088719	-1.091036	22185.43046
244.280849	416.005283	57.368092	507.02793	-1.325756	-0.328073	22214.42305
205.369749	441.946016	-25.031884	502.450154	0.200169	-1.091036	22194.58602
144.33273	444.997867	-105.142971	503.976079	0.963132	0.43489	22207.55638
140.517917	484.671929	-136.424443	534.494589	0.963132	0.43489	22196.87491
82.532749	476.279339	-161.602214	516.183483	-2.851682	-1.091036	22196.11194
57.354978	471.701563	-170.757766	503.213117	0.200169	-1.853999	22116.00086
7.7624	455.679345	-186.779984	491.768676	2.489058	1.197852	22186.19343
-1.393152	467.886749	-275.283661	484.902011	0.963132	-1.091036	22217.4749
-29.622774	463.308973	-333.268829	495.583489	3.25202	0.43489	324.259163
-77.689426	469.412675	-333.268829	510.842744	2.489058	0.43489	15.259255
-122.704228	449.575643	-350.05401	485.664974	-1.325756	-1.853999	12.207404
-145.59311	425.160836	-406.513252	448.2798	1.726095	0.43489	9.918516
-172.296805	426.686761	-360.735488	444.464986	0.963132	-0.328073	920.133061
-231.807899	413.716395	-414.905842	403.264998	-1.325756	-1.091036	22125.15641
-262.326408	392.353438	-422.53547	361.302048	-0.562793	0.43489	22205.2675
-285.21529	368.701593	-433.979911	305.605768	2.489058	1.197852	22224.34156
-303.526396	336.657158	-452.291016	279.665035	0.200169	-0.328073	22223.5786
-352.356011	296.983096	-490.439153	228.546531	-0.562793	-0.328073	22209.84527
-378.296744	253.49422	-468.313234	159.116922	0.200169	-0.328073	22204.50453
-394.318962	229.842375	-530.876178	85.8725	-1.325756	-0.328073	22209.84527
-421.78562	175.672021	-473.653973	102.65768	-2.088719	-2.616961	22199.16379
-455.355981	132.183145	-488.150265	34.753996	-2.088719	0.43489	22213.66009
-459.933757	97.086859	-462.209532	17.205853	0.200169	-0.328073	22229.6823
-468.326347	68.857238	-427.876209	-52.986719	0.200169	-0.328073	22215.94897
-479.770788	28.420213	-421.009544	-110.971887	-1.325756	-1.853999	22223.5786
-472.141161	-19.64644	-434.742873	-165.905204	-2.851682	-1.853999	22228.15638
-463.748571	-62.372353	-359.972525	-181.927421	2.489058	-1.091036	22212.89712
-453.830055	-109.676043	-324.876239	-265.090359	3.25202	1.197852	22236.54897
-472.141161	-148.587142	-366.076227	-305.527384	0.963132	-1.091036	22252.57118
-435.51895	-183.683428	-292.831804	-355.119962	0.963132	-0.328073	22224.34156
-414.155993	-219.542677	-296.646618	-372.668105	2.489058	-1.091036	22213.66009
-384.400446	-263.794516	-223.402195	-419.971795	1.726095	0.43489	22235.786
-360.748601	-295.075988	-182.96517	-421.49772	-2.088719	-1.091036	22215.94897
-347.015272	-343.905603	-135.661481	-481.771777	0.200169	-0.328073	22195.34898
-291.318992	-368.320411	-83.017052	-490.92733	0.200169	-0.328073	22204.50453
-256.222706	-407.994473	-44.105952	-510.001398	-0.562793	-0.328073	22202.97861
-219.600495	-433.935206	-11.298554	-558.06805	-1.325756	0.43489	22207.55638
-171.533843	-462.164827	23.797731	-524.49769	1.726095	0.43489	22211.3712
-144.067184	-493.446299	76.44216	-519.156951	-2.851682	0.43489	22182.37861
-81.50424	-495.735188	132.901403	-561.119901	-2.088719	-1.091036	22181.61565
-33.437587	-523.964809	171.812502	-574.853231	-0.562793	1.197852	22177.03787
21.49573	-520.912958	265.656919	-512.290286	-2.088719	-1.091036	22193.82305
64.984606	-519.387032	275.575435	-516.1051	0.200169	0.43489	22194.58602
97.029041	-527.779623	303.042093	-484.060665	-1.325756	-1.853999	22227.39341
155.777171	-510.23148	380.864292	-476.431038	1.726095	1.197852	22230.44527
197.740122	-501.075927	398.412435	-426.83846	-0.562793	-1.091036	22220.52675
238.94011	-475.898156	456.397603	-419.971795	0.963132	1.197852	22230.44527
276.325284	-456.061125	467.842044	-396.31995	1.726095	-0.328073	22228.15638
304.554905	-410.283361	456.397603	-361.986627	4.777946	0.43489	22242.65267
353.38452	-401.127808	513.619809	-298.66072	2.489058	-0.328073	22251.80822
377.036365	-357.638932	527.353138	-233.045924	1.726095	0.43489	22246.46748
408.317837	-316.438944	519.72351	-197.186676	0.200169	-0.328073	22226.63045
417.47339	-274.475994	528.116101	-162.09039	0.200169	-0.328073	22237.31193
444.940049	-251.587112	537.271653	-122.416328	0.200169	-0.328073	22233.49712
470.880782	-182.157503	517.434622	-75.875601	-2.088719	-1.091036	22212.89712
467.065968	-157.742695	507.516107	-17.890433	-1.325756	-0.328073	22225.10453
465.540043	-102.809378	498.360554	19.494741	0.200169	0.43489	22233.49712
444.940049	-44.061247	469.36797	95.028052	-1.325756	0.43489	22214.42305
461.725229	-21.935328	468.605007	145.383593	-0.562793	-0.328073	22220.52675
438.836347	32.235026	433.508721	176.665065	-1.325756	0.43489	22212.89712
426.628943	81.064641	384.679106	194.976171	-1.325756	0.43489	22199.92676
419.762278	139.049809	396.123547	273.561333	-1.325756	0.43489	22211.3712
403.740061	182.538685	341.953193	294.161327	-2.088719	-1.091036	22214.42305
392.29562	219.160897	306.093944	333.835389	0.963132	0.43489	22211.3712
353.38452	249.679406	261.079143	352.146495	-0.562793	0.43489	22193.06009
335.073415	291.642357	202.331012	382.665004	-1.325756	-0.328073	22223.5786
332.021564	335.894196	171.812502	436.835359	0.200169	-0.328073	22215.18601
288.532688	381.67196	125.271775	457.435352	1.726095	-0.328073	22190.00824
260.303066	402.271954	66.523645	477.272384	1.726095	0.43489	22204.50453
242.754923	425.160836	0.908849	494.820527	2.489058	0.43489	22219.00082
177.903091	461.783047	-95.224455	461.250166	0.963132	-1.091036	22219.76379
148.147544	468.649712	-118.8763	505.502005	1.726095	-1.091036	22222.05268
116.866072	480.857116	-111.246673	529.15385	0.963132	1.197852	22217.4749
71.088308	476.279339	-150.920735	532.968663	0.963132	-1.853999	22202.21564
16.154991	488.486743	-175.335543	531.442738	0.200169	-1.091036	22208.31935
13.10314	489.249706	-224.928121	530.679775	-0.562793	-1.091036	22204.50453
-24.282034	472.464526	-265.365146	525.339036	0.200169	1.197852	22202.97861
-64.71906	460.257122	-289.016991	509.316819	-1.325756	-1.853999	42.725913
-97.526457	454.15342	-330.979941	518.472371	3.25202	1.960815	12.207404
-139.489408	439.657128	-409.565103	459.724241	-1.325756	-1.091036	11.444441
-198.237538	412.190469	-395.068811	447.516837	-1.325756	-0.328073	9.918516
-243.25234	401.508991	-455.342867	360.539085	-2.088719	-1.091036	13375.49974
-233.333824	396.168252	-445.424352	370.4576	-1.325756	0.43489	22055.7268
-274.533812	387.012699	-446.950277	347.568718	0.200169	-0.328073	22206.03046
-307.34121	361.071966	-461.446569	294.161327	-2.088719	-1.091036	22221.28971
-327.178241	312.242351	-462.972495	251.435413	0.200169	-1.091036	22149.57122
-353.118974	283.249767	-472.89101	182.005804	-1.325756	-1.091036	22222.81564
-383.637484	245.10163	-493.491004	128.598413	-0.562793	-1.091036	22228.15638
-398.896738	215.346083	-492.728041	86.635462	0.963132	-0.328073	22212.89712
-416.444881	177.960909	-469.076197	83.583611	1.726095	-0.328073	22249.51933
-451.541167	133.70907	-446.950277	30.939183	1.726095	0.43489	22254.09711
-475.193012	87.931306	-437.031762	-33.91265	0.200169	-1.091036	22221.28971
-475.193012	52.072057	-431.691022	-69.771899	0.200169	-1.853999	22232.73415
-480.533751	15.449846	-392.01696	-129.282992	-1.325756	-1.091036	22241.12674
-470.615236	-41.772359	-392.01696	-181.927421	0.200169	-0.328073	22215.94897
-479.770788	-59.320502	-349.291047	-225.416297	-0.562793	-0.328073	22223.5786
-481.296714	-130.276037	-321.061426	-279.586651	-0.562793	0.43489	22231.97119
-448.489316	-160.794546	-325.639202	-312.394049	-2.088719	-0.328073	22210.60823
-432.467099	-215.727863	-307.328096	-352.068111	-0.562793	-1.853999	22183.90454
-426.363397	-264.557478	-261.550332	-381.060695	-0.562793	-1.091036	22211.3712
-399.659701	-290.498211	-204.328127	-405.475503	-1.325756	-0.328073	22190.00824
-364.563415	-324.831535	-160.839251	-459.645857	-1.325756	-0.328073	22173.98602
-343.200458	-347.720417	-118.8763	-509.238435	0.200169	-0.328073	22208.31935
-280.637514	-382.05374	-84.542977	-506.949547	-0.562793	-0.328073	22193.06009
-244.015303	-413.335212	-44.868915	-526.786578	0.200169	-0.328073	22207.55638
-170.77088	-448.431498	38.294023	-535.179168	-2.088719	-0.328073	22204.50453
-159.326439	-460.638902	62.708831	-550.438423	-0.562793	-0.328073	22206.03046
-106.68201	-491.157411	107.723633	-552.727311	0.200169	1.197852	22200.68972
-67.77091	-510.994442	166.471763	-564.934715	0.200169	0.43489	22180.85269
-17.41537	-511.757405	222.168043	-523.734727	-0.562793	1.197852	22196.87491
57.354978	-521.675921	251.92359	-532.127317	0.963132	-0.328073	22211.3712
90.925339	-520.149995	284.730988	-517.631025	3.25202	1.197852	22236.54897
143.569768	-498.024076	312.960609	-550.438423	0.963132	-0.328073	22242.65267
183.24383	-514.809256	367.130963	-467.275485	0.963132	0.43489	22232.73415
225.206781	-470.557417	404.516137	-422.260683	0.200169	0.43489	22232.73415
235.888259	-472.083343	440.375386	-378.771807	0.963132	0.43489	22229.6823
257.251215	-440.801871	456.397603	-339.860708	-1.325756	-1.091036	22215.94897
327.443787	-407.994473	488.442038	-313.919975	-1.325756	-0.328073	22227.39341
354.147483	-382.816703	502.175368	-275.771838	-1.325756	0.43489	22232.73415
384.665993	-349.246342	507.516107	-225.416297	0.200169	0.43489	22219.76379
412.895614	-299.653764	512.093883	-213.971856	-0.562793	0.43489	22206.03046
438.836347	-259.979702	454.108715	-223.127409	-2.088719	-1.091036	22212.89712
459.436341	-242.431559	410.619839	-206.342229	-2.851682	-1.091036	22192.29713
457.910415	-188.261205	512.856846	-58.327458	0.200169	-0.328073	22214.42305
451.806713	-132.564925	486.15315	-54.512644	1.726095	1.197852	22228.15638
473.932633	-72.290869	514.382771	45.435475	-1.325756	-0.328073	22218.23786
454.095602	-26.513104	461.738342	124.783599	0.200169	0.43489	22226.63045
442.651161	16.212809	457.160566	159.879885	0.200169	-0.328073	22234.26008
447.228937	73.435014	418.249466	198.790985	-1.325756	-0.328073	22215.18601
436.547459	103.953524	408.330951	259.065041	-2.851682	-1.853999	22222.05268
435.784496	160.412766	377.812441	292.635401	1.726095	-1.091036	22257.14896
415.184502	203.138679	328.219864	302.553917	1.726095	0.43489	22235.02304
351.095632	242.049779	247.345813	305.605768	0.200169	-1.091036	22190.00824
367.880812	243.575704	219.116192	324.679836	3.25202	0.43489	22229.6823
337.362303	297.746059	175.627316	392.58352	0.200169	-1.091036	22221.28971
312.184533	353.442339	149.686583	451.331651	-2.088719	-1.091036	22213.66009
294.63639	390.827513	116.879185	477.272384	0.200169	0.43489	22155.67492
254.962327	407.612693	47.449576	503.976079	-1.325756	-1.091036	22202.97861
197.740122	441.946016	-28.083735	515.42052	-0.562793	-1.091036	22209.08231
171.036426	454.15342	-86.068903	494.820527	-1.325756	-0.328073	22198.40083
124.495699	458.731196	-106.668897	516.183483	-1.325756	1.960815	22198.40083
81.769786	468.649712	-156.261474	516.183483	-1.325756	-0.328073	22182.37861
52.777202	458.731196	-176.098506	481.85016	-0.562793	-1.091036	22173.98602
38.28091	488.486743	-289.016991	487.190899	0.200169	0.43489	22181.61565
-21.230184	481.620078	-333.268829	491.768676	-1.325756	-0.328073	22191.53417
-48.696842	467.123786	-314.957724	453.620539	0.200169	0.43489	1330.607013
-76.926463	464.071935	-306.565134	507.02793	-0.562793	-1.091036	16.78518
-115.837563	448.049718	-375.23178	491.768676	-2.088719	-1.091036	10.681478
-149.407923	444.997867	-368.365115	482.613123	0.200169	-0.328073	11.444441
-195.185688	423.63491	-412.616954	441.413135	-0.562793	0.43489	9.155553
-215.785681	417.531208	-406.513252	408.605737	-0.562793	-1.091036	22003.84533
-267.667148	399.220103	-430.92806	346.805756	1.726095	0.43489	9735.404523
-301.237508	374.805295	-462.972495	298.739103	2.489058	0.43489	22147.28233
-309.630098	345.049748	-506.461371	264.40578	0.963132	-1.091036	22221.28971
-335.570831	297.746059	-506.461371	216.339128	0.963132	-1.091036	22231.20823
-363.800452	263.412736	-461.446569	178.953953	-2.088719	-1.091036	22228.91934
-393.555999	233.657189	-479.757675	109.524344	-1.325756	-1.091036	22208.31935
-417.970807	178.723872	-492.728041	91.976201	-0.562793	-0.328073	22224.34156
-427.889322	146.679437	-458.394718	55.35399	-2.088719	-0.328073	22230.44527
-454.593018	108.5313	-438.557687	18.731779	-1.325756	-1.091036	22186.95639
-490.452267	74.197977	-446.187314	-49.171905	-0.562793	-1.091036	22225.10453
-495.793006	26.894287	-418.720656	-94.186706	-1.325756	-1.091036	22209.84527
-483.585602	-19.64644	-417.957693	-165.905204	-1.325756	-0.328073	22195.34898
-482.822639	-53.2168	-363.024376	-206.342229	-1.325756	-0.328073	22202.21564
-485.87449	-120.357521	-382.098445	-326.890341	-2.851682	0.43489	22220.52675
-484.348565	-151.638993	-361.498451	-332.23108	1.726095	1.197852	22209.08231
-438.570801	-182.920465	-314.957724	-384.875509	0.963132	0.43489	22202.97861
-423.311546	-223.357491	-281.387363	-387.92736	0.963132	-1.091036	22219.00082
-395.844887	-263.794516	-216.535531	-400.897727	0.200169	0.43489	22214.42305
-370.667117	-294.313025	-181.439245	-435.994012	0.200169	-0.328073	22215.18601
-339.385645	-328.646348	-134.898518	-454.305118	1.726095	0.43489	22198.40083
-298.94862	-362.216709	-92.172605	-474.142149	2.489058	-1.853999	22220.52675
-261.563446	-395.024106	-46.39484	-514.579174	4.014983	0.43489	22218.23786
-209.68198	-440.801871	-26.557809	-580.956932	0.963132	1.197852	22206.03046
-160.852364	-461.401864	21.508843	-593.927299	0.200169	-1.091036	22208.31935
-120.415339	-475.898156	89.412527	-535.942131	0.963132	0.43489	22209.08231
-81.50424	-510.994442	117.642148	-563.40879	-0.562793	-0.328073	22227.39341
-33.437587	-513.283331	210.723602	-522.208802	-1.325756	-0.328073	22198.40083
15.392028	-519.387032	251.92359	-487.112516	-2.088719	-1.853999	22202.21564
67.273494	-530.068511	289.308764	-513.053249	0.200169	1.197852	22215.18601
124.495699	-520.149995	328.219864	-506.186584	1.726095	0.43489	22230.44527
143.569768	-518.62407	363.316149	-467.275485	-2.088719	0.43489	22200.68972
196.214197	-504.89074	397.649473	-439.808826	-2.851682	-1.853999	22204.50453
221.391967	-478.187045	438.086498	-434.468087	-1.325756	1.197852	22215.94897
262.591955	-462.164827	425.116131	-423.023646	-0.562793	0.43489	22206.79342
286.243799	-429.35743	434.271684	-390.979211	-3.614644	-1.091036	22213.66009
340.414154	-404.942622	490.730926	-339.860708	-0.562793	-1.091036	22231.20823
361.77711	-357.638932	511.33092	-253.645918	2.489058	1.197852	22218.23786
415.947465	-335.513013	519.72351	-208.631117	-1.325756	-0.328073	22224.34156
418.236353	-286.683398	505.227218	-191.082974	-2.088719	-1.853999	22229.6823
443.414123	-251.587112	509.804995	-181.927421	0.200169	-0.328073	22215.18601
454.858564	-195.890832	524.301287	-78.164489	0.200169	-0.328073	22228.91934
464.014117	-140.957515	515.908697	-14.075619	3.25202	1.197852	22258.67489
476.221521	-98.231602	496.834628	29.413257	1.726095	0.43489	22233.49712
472.406707	-47.113098	497.597591	95.791015	3.25202	1.197852	22238.07489
457.910415	-22.698291	449.530939	107.998419	-0.562793	-1.853999	22243.41563
449.517825	45.205393	435.034647	166.74655	-0.562793	-0.328073	22217.4749
441.125235	72.672051	425.879094	227.020606	0.200169	-0.328073	22221.28971
429.680794	124.553517	410.619839	271.272445	0.200169	1.197852	22231.97119
415.947465	165.753505	366.368	302.553917	0.963132	-0.328073	22216.71194
412.895614	212.294232	312.960609	313.998358	0.200169	0.43489	22212.89712
381.614142	235.946077	265.656919	373.509451	0.200169	-0.328073	22217.4749
351.858595	276.383102	228.271745	383.427967	-0.562793	0.43489	22192.29713
330.495638	327.501606	168.760651	419.287216	-2.088719	0.43489	22200.68972
306.843793	354.968264	117.642148	454.383501	-2.088719	-0.328073	22160.25269
266.406768	396.931215	104.671782	431.494619	-1.325756	-1.091036	22187.71935
242.754923	409.901581	-11.298554	474.983495	0.200169	-0.328073	22199.92676
196.214197	441.946016	-44.105952	474.220533	0.200169	-0.328073	22207.55638
162.643836	470.9386	-106.668897	522.287185	1.726095	0.43489	22215.94897
118.391997	483.146004	-113.535561	530.679775	2.489058	0.43489	22205.2675
87.873488	479.33119	-153.209623	499.398303	-2.851682	-2.616961	22074.80087
40.569798	486.960818	-170.757766	545.176067	-2.088719	-1.853999	22191.53417
5.473512	485.434892	-237.898487	533.731626	0.200169	-1.091036	22209.08231
-34.20055	471.701563	-296.646618	498.63534	0.963132	1.960815	22216.71194
-54.800544	477.042302	-306.565134	526.864961	0.963132	-0.328073	54.170354
-86.844979	454.15342	-337.846606	513.894595	0.200169	-0.328073	15.259255
-131.096818	438.894165	-356.920674	469.642756	-1.325756	-0.328073	10.681478
-172.296805	412.953432	-414.142879	427.679806	-1.325756	0.43489	11.444441
-211.207905	412.953432	-404.224364	419.287216	0.963132	-0.328073	15407.26951
-234.096787	398.45714	-414.905842	380.376116	-0.562793	1.197852	22183.90454
-258.511595	378.620109	-420.246581	333.072426	-1.325756	-1.091036	22219.76379
-296.659732	351.916413	-443.898426	304.079842	0.200169	0.43489	22208.31935
-355.407862	308.427537	-451.528054	273.561333	-2.851682	-1.853999	22202.97861
-372.956005	269.516437	-455.342867	213.287277	-3.614644	-1.091036	22206.79342
-372.193042	259.597922	-515.616924	91.976201	-1.325756	-1.091036	22191.53417
-414.918956	207.716456	-506.461371	89.687313	-0.562793	-0.328073	22212.89712
-411.104142	147.4424	-482.809526	70.613245	0.963132	0.43489	22220.52675
-445.437465	136.760921	-466.787308	14.154002	-0.562793	-0.328073	22212.89712
-460.69672	99.375747	-449.239165	-15.601544	-1.325756	-1.091036	22223.5786
-474.430049	49.783169	-409.565103	-69.771899	-1.325756	-1.853999	22229.6823
-462.985608	23.842436	-398.120662	-138.438545	-1.325756	-1.853999	22214.42305
-469.852273	-35.668657	-382.861407	-175.060756	0.200169	1.197852	22222.81564
-448.489316	-71.527906	-353.105861	-187.26816	3.25202	-0.328073	22250.2823
-464.511534	-115.779745	-334.794755	-261.275546	1.726095	-0.328073	22190.00824
-446.963391	-160.794546	-324.113277	-310.868124	1.726095	0.43489	22225.10453
-436.281912	-194.364907	-330.216978	-357.408851	0.963132	-1.091036	22214.42305
-393.555999	-241.668596	-272.23181	-401.660689	0.200169	0.43489	22222.81564
-388.21526	-285.920435	-209.668866	-408.527354	-1.325756	-0.328073	22217.4749
-357.69675	-292.7871	-186.779984	-471.090298	0.963132	0.43489	22193.82305
-313.444912	-346.194491	-117.350375	-471.853261	0.200169	-2.616961	22202.97861
-280.637514	-376.713001	-67.757797	-471.090298	-1.325756	-0.328073	22213.66009
-267.667148	-417.912988	-63.942983	-484.060665	3.25202	0.43489	22210.60823
-202.052352	-453.009274	-0.617076	-536.705094	-0.562793	-0.328073	22217.4749
-175.348656	-475.135194	65.760682	-539.756945	-2.851682	-1.091036	22181.61565
-102.104234	-475.135194	125.271775	-556.542125	-2.088719	-1.091036	22188.48232
-61.667209	-517.861107	145.871769	-564.934715	-1.325756	-1.091036	22155.67492
-28.096848	-499.550001	187.83472	-584.008783	-1.325756	-0.328073	22182.37861
23.021655	-525.490734	235.13841	-542.808796	0.963132	0.43489	22196.87491
55.06609	-533.120362	293.88654	-519.156951	1.726095	-0.328073	22231.20823
129.836438	-517.098144	348.819857	-496.268069	3.25202	0.43489	22219.00082
158.829022	-514.046293	387.730957	-444.386603	0.200169	-0.328073	22228.91934
202.317898	-488.868523	422.827243	-417.682907	3.25202	1.197852	22235.02304
241.228998	-459.112976	423.590206	-408.527354	0.963132	0.43489	22215.94897
290.821576	-438.512982	476.234634	-365.801441	3.25202	1.197852	22251.04526
313.710458	-435.461131	499.886479	-342.149596	3.25202	1.197852	22255.62304
351.095632	-384.342628	505.227218	-276.5348	3.25202	1.197852	22231.20823
377.799328	-346.957454	502.93833	-235.334813	-0.562793	-1.091036	22235.02304
406.028949	-321.779684	516.67166	-188.794086	2.489058	0.43489	22243.41563
427.391906	-272.187106	470.130933	-223.127409	-2.088719	-2.616961	22209.08231
443.414123	-225.646379	502.93833	-146.831135	-1.325756	-1.091036	22219.76379
454.095602	-170.713062	517.434622	-50.69783	0.200169	0.43489	22234.26008
473.932633	-131.038999	503.701293	-4.157103	0.200169	1.197852	22217.4749
438.836347	-95.942713	494.54574	18.731779	-0.562793	-0.328073	22222.05268
451.806713	-26.513104	484.627225	107.235456	-1.325756	-1.091036	22212.89712
462.488192	0.953554	464.790193	148.435444	-3.614644	-1.853999	22193.06009
442.651161	56.649834	413.67169	175.13914	-2.851682	-0.328073	22203.74157
435.021533	94.035008	402.227249	223.205792	-2.851682	-0.328073	22220.52675
408.317837	154.309064	383.916143	279.665035	-0.562793	1.197852	22212.13416
391.532657	196.272015	323.642087	292.635401	-0.562793	-0.328073	22210.60823
373.984514	221.449785	194.701385	291.109476	-1.325756	-1.091036	22190.7712
352.621558	264.938661	207.671751	319.339097	-0.562793	-0.328073	22220.52675
342.703042	309.1905	209.197677	413.183514	0.200169	0.43489	22215.94897
334.310452	349.627525	142.819918	455.909427	-1.325756	-1.091036	22205.2675
297.688241	388.538624	87.886601	479.561272	-0.562793	-2.616961	22221.28971
277.088247	420.583059	64.997719	476.509421	2.489058	-1.091036	22224.34156
212.999377	424.397873	-3.668927	483.376085	0.200169	-0.328073	22223.5786
175.614203	461.783047	-71.572611	516.946446	2.489058	1.960815	22220.52675
138.229029	462.54601	-111.246673	531.442738	-1.325756	-1.091036	22199.16379
105.421631	468.649712	-156.261474	503.976079	-0.562793	-1.091036	22212.13416
44.384612	497.642296	-211.194791	511.605707	-0.562793	-1.853999	22199.92676
38.28091	479.33119	-179.913319	532.205701	-0.562793	-0.328073	22204.50453
-5.970929	480.857116	-246.291077	534.494589	-2.088719	-1.091036	22214.42305
-33.437587	469.412675	-269.179959	516.183483	1.726095	0.43489	2250.740074
-70.822761	466.360824	-318.772537	503.213117	0.200169	-1.091036	16.022217
-141.778296	459.494159	-372.179929	484.139048	-2.851682	1.197852	13.733329
-172.296805	448.812681	-379.046594	482.613123	-1.325756	-0.328073	9.918516
-182.215321	418.294171	-435.505836	410.131663	-1.325756	0.43489	11.444441
-223.415309	413.716395	-443.135463	391.057594	-0.562793	-0.328073	21917.63054
-249.356042	384.723811	-459.157681	333.835389	0.963132	1.197852	22209.84527
-271.481961	374.042332	-451.528054	313.235395	0.963132	-0.328073	22209.08231
-313.444912	336.657158	-517.905812	249.909488	-0.562793	-0.328073	22214.42305
-330.230092	318.346053	-484.335451	252.961339	1.726095	-1.091036	22228.91934
-380.585633	272.568288	-459.157681	167.509512	0.963132	0.43489	22212.13416
-392.793036	222.212748	-481.2836	118.679897	0.200169	0.43489	22219.76379
-409.578217	194.746089	-495.01693	100.368792	2.489058	-0.328073	22254.86007
-434.755987	154.309064	-445.424352	51.539176	2.489058	1.960815	22236.54897
-449.252279	124.553517	-460.683606	10.339189	1.726095	-0.328073	22239.60082
-461.459683	81.064641	-415.668805	-31.623762	0.963132	-0.328073	22240.36378
-490.452267	31.472064	-404.224364	-113.260775	0.200169	-1.091036	22225.86749
-491.978192	-3.624222	-423.298432	-173.534831	-0.562793	1.197852	22219.00082
-485.87449	-53.2168	-355.394749	-213.971856	0.200169	-1.091036	22228.91934
-470.615236	-92.890863	-350.816972	-239.912589	-0.562793	0.43489	22219.76379
-456.118944	-135.616776	-327.165127	-283.401465	-1.325756	-1.853999	22216.71194
-452.30413	-173.00195	-295.883655	-320.023676	-0.562793	1.197852	22206.79342
-438.570801	-229.461192	-276.046624	-361.223664	-1.325756	-1.091036	22199.92676
-408.815254	-274.475994	-227.217009	-423.023646	-2.088719	0.43489	22196.87491
-364.563415	-283.631547	-209.668866	-445.912528	-0.562793	0.43489	22185.43046
-350.067123	-340.853752	-141.765182	-461.934746	-2.851682	-1.853999	22178.5638
-305.815284	-373.66115	-104.380008	-496.268069	0.963132	0.43489	22190.7712
-273.770849	-392.735218	-84.542977	-528.312504	-2.088719	-1.091036	22209.84527
-218.837532	-431.646318	-80.728163	-538.231019	-0.562793	-0.328073	22197.63787
-174.585694	-450.720386	-3.668927	-561.119901	-0.562793	-0.328073	22199.16379
-137.963482	-480.475933	105.434744	-530.601392	-0.562793	-0.328073	22206.03046
-86.844979	-496.49815	126.797701	-542.808796	0.200169	0.43489	22198.40083
-18.941295	-501.83889	210.723602	-533.653243	1.726095	0.43489	22213.66009
17.680916	-520.912958	250.397664	-507.71251	1.726095	-0.328073	22225.86749
64.221643	-531.594436	280.153211	-497.793994	-0.562793	-0.328073	22239.60082
98.554966	-513.283331	328.219864	-490.92733	-1.325756	-2.616961	22225.86749
142.806805	-519.387032	370.945777	-477.194	1.726095	1.197852	22237.31193
180.954942	-491.920374	407.567988	-431.416236	-2.088719	-1.853999	22231.20823
238.177147	-479.71297	419.012429	-443.62364	0.200169	1.197852	22213.66009
265.643806	-453.009274	459.449454	-380.297733	2.489058	0.43489	22226.63045
296.925278	-425.542616	454.108715	-355.119962	0.200169	1.197852	22233.49712
333.547489	-411.809287	507.516107	-304.764422	0.963132	-0.328073	22216.71194
374.747477	-362.979671	517.434622	-246.016291	-1.325756	1.197852	22225.10453
390.006732	-336.275976	494.54574	-220.075558	-2.088719	0.43489	22210.60823
403.740061	-291.261174	491.493889	-194.134825	-2.851682	-0.328073	22197.63787
433.495608	-269.135255	479.286485	-162.09039	-1.325756	-0.328073	22197.63787
452.569676	-211.150087	522.012399	-98.764483	-2.851682	-1.853999	22217.4749
459.436341	-156.21677	515.908697	-24.757097	-2.088719	-0.328073	22215.18601
457.147453	-102.046415	496.834628	2.709561	-0.562793	-1.091036	22224.34156
470.117819	-60.846428	495.308703	70.613245	-2.851682	-0.328073	22224.34156
461.725229	-31.090881	411.382802	73.665096	0.963132	-0.328073	22217.4749
457.910415	33.760952	463.264268	159.879885	1.726095	2.723778	22216.71194
430.443757	80.301679	444.953162	224.731718	2.489058	-1.091036	22231.97119
422.051167	130.657219	410.619839	270.509482	0.200169	0.43489	22247.99341
397.636359	170.331282	364.079112	302.553917	0.963132	-1.853999	22233.49712
409.843763	187.879425	288.545801	308.657619	0.963132	0.43489	22207.55638
378.562291	250.442369	248.108776	344.516867	0.200169	-1.853999	22223.5786
364.065999	287.06458	234.375447	391.057594	-2.088719	0.43489	22221.28971
343.466005	306.901612	151.212509	425.390917	-1.325756	0.43489	22197.63787
299.977129	356.49419	122.982887	443.702023	-0.562793	-0.328073	22212.13416
273.273433	398.45714	74.153272	477.272384	0.200169	0.43489	22202.97861
226.732706	411.427507	15.405141	464.302017	-1.325756	-1.091036	22216.71194
193.925308	440.420091	-43.342989	531.442738	-2.088719	-1.091036	22209.84527
154.251246	451.864532	-91.409642	531.442738	-2.851682	0.43489	22183.90454
121.443848	470.175637	-131.083704	530.679775	-0.562793	-0.328073	22187.71935
53.540165	461.020084	-134.135555	516.946446	-2.088719	-0.328073	22172.4601
23.784618	490.012668	-179.913319	506.264968	-0.562793	1.197852	22180.08972
1.658699	478.568227	-266.891071	493.294601	-0.562793	-1.853999	22193.06009
-17.41537	460.257122	-276.809587	506.264968	1.726095	1.197852	22220.52675
-44.119066	462.54601	-299.698469	502.450154	0.200169	-0.328073	77.822199
-89.89683	457.205271	-336.32068	493.294601	-0.562793	0.43489	12.970367
-116.600526	442.708979	-362.261413	470.405719	0.200169	-0.328073	12.970367
-181.452358	423.63491	-403.461401	450.568688	-2.088719	-0.328073	9.918516
-182.978284	428.212687	-390.491035	424.627955	3.25202	-0.328073	12848.29249
-224.941234	412.953432	-429.402134	382.665004	2.489058	0.43489	22207.55638
-250.119005	385.486774	-431.691022	346.042793	0.963132	0.43489	22216.71194
-287.504179	358.020115	-454.579905	289.58355	0.200169	-0.328073	22112.18604
-313.444912	327.501606	-471.365085	276.613184	0.963132	-1.091036	22237.31193
-353.118974	286.301618	-475.942861	219.390979	-0.562793	-0.328073	22213.66009
-386.689334	247.390518	-493.491004	138.516928	0.200169	0.43489	22215.94897
-398.896738	219.92386	-474.416936	115.628046	0.200169	-0.328073	22229.6823
-427.12636	180.249797	-459.920644	101.131754	0.963132	0.43489	22214.42305
-450.015242	134.472033	-457.631755	24.072518	1.726095	-0.328073	22218.23786
-456.881906	99.375747	-429.402134	5.761412	1.726095	0.43489	22231.20823
-474.430049	45.968356	-436.268799	-52.986719	-0.562793	-0.328073	22196.11194
-498.844857	22.316511	-405.750289	-118.601514	-1.325756	-0.328073	22203.74157
-485.111528	-15.068663	-430.92806	-162.09039	-0.562793	-1.853999	22209.08231
-473.667086	-62.372353	-354.631786	-231.519999	-2.851682	-0.328073	22209.08231
-474.430049	-118.068633	-349.291047	-269.668136	-1.325756	-1.091036	22212.89712
-446.200428	-150.876031	-319.5355	-307.816273	0.963132	-1.091036	22188.48232
-430.17821	-222.594528	-342.424382	-394.031062	-1.325756	-1.853999	22217.4749
-425.600434	-248.535261	-272.23181	-368.853292	1.726095	-0.328073	22218.23786
-398.896738	-259.979702	-213.48368	-423.023646	0.200169	-0.328073	22200.68972
-347.015272	-325.594497	-163.128139	-439.045863	0.963132	0.43489	22208.31935
-330.230092	-336.275976	-115.061487	-457.356969	4.014983	0.43489	22227.39341
-278.348626	-388.920404	-82.254089	-486.349553	-0.562793	-1.853999	22230.44527
-222.652346	-438.512982	-35.713362	-525.260653	1.726095	-1.091036	22219.00082
-215.785681	-442.327796	3.9607	-532.89028	0.963132	-0.328073	22207.55638
-157.800513	-480.475933	63.471794	-556.542125	3.25202	0.43489	22211.3712
-126.519041	-467.505566	106.197707	-573.327305	-0.562793	0.43489	22198.40083
-66.244985	-504.127778	155.027322	-544.334721	0.200169	-0.328073	22190.00824
-22.756109	-516.335182	219.879155	-500.845845	1.726095	1.197852	22209.84527
34.466096	-506.416666	267.945807	-513.816212	1.726095	1.197852	22217.4749
76.429047	-508.705554	312.960609	-530.601392	0.200169	0.43489	22218.23786
108.473482	-521.675921	328.982826	-528.312504	-2.851682	-0.328073	22202.97861
173.325314	-501.075927	391.545771	-460.40882	-1.325756	-0.328073	22209.84527
198.503085	-500.312964	422.827243	-407.001428	-1.325756	1.197852	22196.11194
263.354917	-488.10556	423.590206	-407.001428	-0.562793	0.43489	22215.94897
274.036396	-449.194461	428.930945	-397.845876	0.200169	-1.091036	22224.34156
315.236383	-424.01669	467.079082	-358.171813	-0.562793	-1.091036	22213.66009
351.858595	-385.105591	490.730926	-280.349614	-0.562793	0.43489	22224.34156
395.347471	-348.483379	483.101299	-248.305179	-1.325756	-1.091036	22230.44527
415.947465	-320.253758	538.034616	-201.764452	0.200169	-1.091036	22212.13416
406.791912	-265.320441	463.264268	-198.712601	1.726095	-1.091036	22220.52675
457.910415	-231.750081	487.679076	-124.705216	2.489058	-0.328073	22251.80822
464.014117	-175.290838	529.642026	-69.771899	0.963132	-0.328073	22238.83786
456.38449	-120.357521	516.67166	-2.631178	3.25202	0.43489	22237.31193
474.695595	-85.261235	460.97538	17.968816	0.963132	-0.328073	22241.12674
464.014117	-49.401987	463.264268	104.946568	0.963132	-0.328073	22233.49712
459.436341	7.057256	449.530939	143.094705	-0.562793	-0.328073	22222.81564
448.754862	57.412797	428.930945	194.213208	0.963132	-1.091036	22229.6823
425.103018	94.797971	417.486504	240.753935	-1.325756	-1.091036	22220.52675
412.132651	142.10166	370.945777	268.983556	0.963132	0.43489	22222.05268
372.458589	183.301648	326.693938	257.539115	0.200169	0.43489	22190.7712
377.036365	221.449785	308.382832	336.124277	-2.088719	-0.328073	22206.79342
354.147483	250.442369	277.10136	364.353899	-1.325756	0.43489	22194.58602
341.177117	287.827543	229.79767	400.97611	-2.088719	-1.091036	22207.55638
312.184533	358.020115	141.293993	432.257582	-2.851682	0.43489	22183.14158
293.110464	366.412705	126.034738	467.353868	0.200169	-0.328073	22186.95639
263.354917	416.005283	69.575496	477.272384	-0.562793	0.43489	22212.13416
218.340116	432.0275	-0.617076	509.316819	0.200169	0.43489	22201.45268
182.480867	458.731196	-73.861499	513.894595	-0.562793	-0.328073	22197.63787
151.962358	472.464526	-112.009636	523.050148	1.726095	-0.328073	22204.50453
86.347562	475.516376	-97.513344	484.902011	3.25202	1.960815	22199.16379
66.510531	483.146004	-202.802201	479.561272	0.963132	-1.091036	22190.7712
29.88832	492.301557	-227.979972	506.264968	2.489058	1.197852	22231.97119
9.288326	484.671929	-246.291077	535.257552	-0.562793	-1.091036	22228.15638
-15.889444	468.649712	-259.261444	541.361253	0.200169	-1.091036	10100.10071
-68.533873	465.597861	-318.772537	517.709409	0.200169	-1.091036	20.599994
-105.156085	448.049718	-365.313264	513.131632	0.963132	-1.091036	11.444441
-147.119035	446.523792	-383.62437	440.650172	-0.562793	-0.328073	11.444441
-182.215321	425.160836	-395.831774	448.2798	-0.562793	0.43489	9.155553
-218.837532	412.190469	-424.061395	413.946476	-1.325756	-1.091036	21824.54909
-250.881967	385.486774	-447.71324	362.06501	0.200169	-0.328073	22194.58602
-281.400477	375.568258	-439.32065	335.361315	-0.562793	-0.328073	22215.94897
-325.652316	350.390488	-456.868793	280.427997	-1.325756	-0.328073	22206.79342
-331.756017	313.768276	-480.520638	221.679867	-1.325756	-0.328073	22190.7712
-365.326378	267.227549	-470.602122	178.190991	-0.562793	0.43489	22198.40083
-385.163409	225.264599	-488.150265	111.05027	-0.562793	-0.328073	22219.76379
-395.081925	200.086828	-498.831743	66.798431	0.200169	-1.091036	22205.2675
-435.51895	145.916474	-462.972495	27.887332	-0.562793	0.43489	22157.20084
-455.355981	107.768337	-446.187314	13.39104	0.200169	-1.091036	22231.20823
-466.800422	83.35353	-437.031762	-49.171905	-1.325756	-0.328073	22219.76379
-489.689304	31.472064	-387.439184	-113.260775	-0.562793	0.43489	22222.05268
-476.718937	0.953554	-399.646587	-141.490396	0.963132	1.960815	22230.44527
-471.378198	-30.327918	-360.735488	-206.342229	2.489058	0.43489	22244.94156
-479.007826	-88.313086	-382.098445	-236.097775	2.489058	0.43489	22228.15638
-472.904124	-118.831596	-308.091059	-268.905173	0.200169	-1.091036	22229.6823
-433.230061	-167.661211	-304.276245	-329.942192	2.489058	-0.328073	22215.18601
-426.363397	-228.69823	-272.994773	-340.62367	0.200169	0.43489	22224.34156
-404.237477	-254.638963	-225.691083	-403.186615	-1.325756	-0.328073	22223.5786
-381.348595	-299.653764	-198.224425	-425.312534	-0.562793	-1.091036	22193.06009
-348.541198	-317.96487	-147.105922	-446.675491	0.200169	-0.328073	22196.87491
-323.363427	-366.031522	-110.48371	-480.245851	-0.562793	-0.328073	22212.13416
-273.770849	-395.024106	-71.572611	-535.942131	0.963132	1.197852	22196.11194
-244.015303	-429.35743	-73.098536	-545.097684	-2.088719	-0.328073	22198.40083
-192.896799	-459.875939	2.434775	-548.149535	-4.377607	-1.853999	22193.82305
-145.59311	-474.372231	93.990303	-525.260653	-0.562793	1.197852	22201.45268
-88.370904	-484.290747	113.827334	-536.705094	-1.325756	-1.091036	22161.77862
-45.644991	-506.416666	185.545832	-544.334721	-2.851682	-1.091036	22193.06009
-3.682041	-536.172213	235.13841	-514.579174	-0.562793	-0.328073	22209.84527
49.725351	-522.438883	293.123578	-497.031031	0.200169	-0.328073	22216.71194
97.029041	-510.23148	339.664305	-490.164367	-1.325756	-1.853999	22226.63045
134.414215	-510.23148	364.842075	-472.616224	-1.325756	-1.091036	22231.97119
190.110495	-493.446299	386.967994	-457.356969	-0.562793	-1.853999	22215.18601
200.791973	-472.083343	404.516137	-425.312534	0.963132	1.197852	22225.86749
257.251215	-444.616684	441.138349	-431.416236	1.726095	-0.328073	22257.14896
292.347501	-431.646318	476.997597	-359.697739	2.489058	0.43489	22234.26008
341.177117	-386.631516	502.175368	-316.971826	2.489058	-0.328073	22241.12674
352.621558	-379.001889	506.753144	-239.912589	1.726095	1.960815	22235.02304
405.265986	-347.720417	498.360554	-217.78667	0.200169	-0.328073	22218.23786
418.236353	-296.601913	522.012399	-198.712601	0.200169	-0.328073	22219.00082
429.680794	-261.505627	529.642026	-152.171874	2.489058	0.43489	22234.26008
450.280788	-205.809348	534.219802	-104.868185	-2.088719	0.43489	22212.89712
467.828931	-159.268621	515.908697	-28.571911	1.726095	2.723778	22224.34156
481.56226	-119.594558	522.012399	-1.105252	-0.562793	-1.091036	22231.97119
442.651161	-72.290869	484.627225	62.983617	-3.614644	-1.853999	22194.58602
458.673378	-40.246434	442.664274	50.776214	-0.562793	0.43489	22200.68972
[truncated: 28,725 more rows]
