# Supplementary material for: Dynamic analysis of slant cracked rotor system considering nonlinear oil film force
Source: PLoS One. 2024 Jan 25;19(1):e0294293. doi: 10.1371/journal.pone.0294293 (PMC10810477; doi:10.1371/journal.pone.0294293)
Supplement: S1 File — These data were measured by two eddy current sensors, model WT0150. (ZIP) [file pone.0294293.s001.zip › 2021.3.18 Test data for plain bearings/2021.3.18 (P=0.2Mpa, Z=8.1g Clockwise126°+4.0g)/400.csv]

1024	30720	7	0	3
8	8	8	8	10	10	1
3	3	3	3	1	1	4
2	1	4	3	0	0	0
0	0	0	0	0.000065	0.000021	20753.95703
378.607542	-294.844417	371.242965	-197.952669	1.878799	-0.240655	22215.94897
403.02235	-288.740715	365.902226	-145.308241	1.878799	-0.240655	22215.94897
401.496425	-258.222205	420.835543	-94.189737	3.404725	1.285271	22214.42305
398.444574	-248.30369	401.761475	-90.374923	-1.173052	-1.003617	22186.19343
414.466791	-229.229621	413.968878	-85.034184	-0.410089	0.522308	22206.79342
431.251971	-223.888882	397.946661	-88.086035	3.404725	1.285271	22188.48232
414.466791	-194.896298	401.761475	-53.752712	1.115836	0.522308	22209.08231
425.911232	-179.637043	400.235549	-30.86383	-1.173052	-0.240655	22213.66009
444.985301	-144.540757	375.057779	-20.945314	1.115836	-0.240655	22202.97861
447.274189	-146.066683	392.605922	3.469493	-0.410089	0.522308	22205.2675
449.563077	-125.466689	338.435567	-12.552724	1.115836	0.522308	22215.94897
428.20012	-124.703726	346.065195	-6.449022	-1.936015	-1.003617	22190.00824
434.303822	-78.162999	359.035561	19.491711	-2.698977	-1.003617	22204.50453
434.303822	-49.170415	353.694822	70.610214	0.352874	-0.240655	22225.86749
439.644561	-36.963012	316.309648	84.343543	-0.410089	-0.240655	22223.5786
451.851965	-12.548204	310.205946	91.210208	0.352874	-0.240655	22223.5786
442.696412	-10.259316	346.065195	117.150941	0.352874	-0.240655	22229.6823
423.622344	10.340678	326.991126	143.854637	1.878799	0.522308	22223.5786
415.229754	37.807337	306.391132	166.743519	2.641762	0.522308	22218.23786
421.333456	63.74807	301.813356	156.825003	-0.410089	-0.240655	22247.99341
410.651977	79.007324	285.028176	166.743519	0.352874	-0.240655	22244.17859
389.289021	87.399915	267.480033	146.143525	4.93065	1.285271	22237.31193
401.496425	117.155461	284.265213	173.610184	2.641762	-0.240655	22240.36378
391.577909	140.807306	271.294847	210.995358	2.641762	0.522308	22238.83786
382.422356	149.962859	252.220778	213.284246	0.352874	-0.240655	22216.71194
353.429772	148.436934	234.672635	223.202761	-0.410089	-0.240655	22222.81564
361.0594	183.533219	235.435598	217.09906	-0.410089	-1.003617	22166.3564
355.71866	201.081362	209.494865	241.513867	-0.410089	-1.003617	21947.38609
345.800145	212.525803	180.502281	236.936091	-0.410089	-0.240655	22213.66009
338.170517	214.814692	171.346728	248.380532	-1.173052	0.522308	22211.3712
325.200151	234.651723	182.791169	278.899041	-1.936015	0.522308	22192.29713
325.200151	234.651723	101.917119	188.869438	-1.936015	-1.003617	22200.68972
325.200151	262.881344	35.539361	223.202761	0.352874	-0.240655	22212.13416
304.600157	288.059114	73.687498	269.743488	0.352874	0.522308	22201.45268
295.444604	307.896146	68.346759	299.499035	-0.410089	0.522308	22222.81564
297.733492	315.525773	39.354175	296.447184	-0.410089	0.522308	22231.20823
277.133498	337.651692	34.013435	310.180513	1.115836	1.285271	22219.76379
274.84461	352.910947	33.250473	321.624954	-0.410089	0.522308	22222.05268
255.770542	365.118351	9.598628	334.595321	1.878799	0.522308	22231.20823
236.696473	367.407239	-21.682844	326.202731	3.404725	1.285271	22025.20829
236.696473	382.666494	-38.468025	367.402719	4.167687	1.285271	22244.94156
197.022411	387.24427	-40.756913	349.854576	1.115836	-1.003617	22241.12674
205.415001	397.162786	-46.860615	336.884209	2.641762	1.285271	22237.31193
178.711305	416.999817	-97.979118	331.54347	1.878799	1.285271	22230.44527
159.637237	419.288705	-100.268006	355.195315	1.878799	0.522308	22229.6823
136.748355	439.888699	-103.319857	333.069396	1.115836	1.285271	22227.39341
127.592802	418.525742	-137.65318	348.32865	1.115836	0.522308	22218.23786
124.540951	426.918332	-132.312441	353.669389	1.878799	0.522308	22226.63045
106.229845	449.044252	-180.379094	345.276799	2.641762	2.048233	22232.73415
84.103926	429.970183	-151.38651	340.699023	1.878799	1.285271	22216.71194
55.111342	442.177587	-158.253174	340.699023	-0.410089	2.048233	22205.2675
13.148391	415.473891	-207.08279	311.706439	-1.173052	-0.240655	22210.60823
22.303944	429.970183	-236.838336	307.128662	-1.936015	-1.003617	22131.26011
4.755801	426.15537	-213.949454	328.491619	-1.936015	-0.240655	22191.53417
3.992839	439.888699	-232.26056	317.810141	-1.936015	-0.240655	22222.05268
-16.607155	425.392407	-211.660566	352.906427	1.115836	0.522308	22207.55638
-27.288634	432.259072	-247.519815	359.773091	-0.410089	-1.003617	22192.29713
-53.229367	419.288705	-244.467964	349.854576	-1.936015	-1.003617	22215.18601
-43.310851	413.185003	-235.312411	328.491619	-0.410089	-0.240655	28.229621
-63.147882	417.76278	-269.645734	339.173097	0.352874	0.522308	13.733329
-79.1701	423.866482	-284.904989	341.461986	3.404725	0.522308	12.207404
-105.873795	421.577593	-261.253144	359.773091	1.115836	-0.240655	9.918516
-128.762678	406.318339	-312.371647	310.943476	4.167687	1.285271	11.444441
-134.103417	400.214637	-330.682753	287.291631	1.115836	-0.240655	9.918516
-139.444156	394.110935	-333.734604	308.654588	1.878799	1.285271	8.39259
-163.858963	392.585009	-326.104976	294.921259	1.115836	0.522308	10.681478
-186.747846	388.007233	-332.208678	308.654588	1.878799	0.522308	9.155553
-188.273771	392.585009	-324.579051	292.63237	1.115836	0.522308	7.629627
-186.747846	375.799829	-366.542002	276.610153	-0.410089	-0.240655	22070.98605
-232.52561	356.725761	-333.734604	274.321265	-1.173052	-0.240655	22170.93417
-247.021902	357.488723	-338.31238	251.432383	-2.698977	-1.003617	22167.11936
-250.073753	339.94058	-366.542002	236.173128	0.352874	0.522308	22173.98602
-266.09597	335.362804	-368.83089	220.15091	-0.410089	0.522308	22186.95639
-280.592262	342.229469	-373.408666	156.062041	-0.410089	0.522308	22166.3564
-292.799666	315.525773	-397.060511	153.773152	-0.410089	-0.240655	22186.95639
-296.61448	317.051698	-372.645703	176.662034	-0.410089	-0.240655	22212.13416
-299.666331	302.555406	-374.934592	165.217593	1.878799	0.522308	22205.2675
-314.162623	291.110965	-375.697554	161.40278	-0.410089	-0.240655	22195.34898
-311.110772	276.614673	-374.934592	159.876854	-0.410089	0.522308	22215.18601
-361.466312	247.622089	-377.986443	124.017606	-1.173052	-1.003617	22193.82305
-347.732983	236.177648	-364.253113	113.336127	1.115836	-0.240655	22146.51936
-370.621865	227.785058	-360.4383	105.7065	1.878799	-1.003617	22228.91934
-365.281126	220.155431	-403.927176	56.876885	1.878799	-0.240655	22199.16379
-398.088524	182.770257	-453.519754	-3.397171	2.641762	0.522308	22172.4601
-365.281126	156.829524	-413.845691	-10.263836	3.404725	0.522308	22209.08231
-407.244077	165.985076	-381.038294	17.202822	-0.410089	-1.003617	22229.6823
-406.481114	140.044343	-344.416082	21.780599	1.115836	0.522308	22213.66009
-420.214443	126.311014	-332.208678	23.306524	1.115836	0.522308	22223.5786
-430.895921	124.022126	-361.201262	18.728748	-1.173052	-0.240655	22229.6823
-411.05889	92.740654	-321.5272	-25.523091	0.352874	-0.240655	22217.4749
-443.103325	75.192511	-361.964225	-31.626793	1.878799	-0.240655	22192.29713
-453.021841	67.562883	-307.030908	-20.182352	-1.173052	0.522308	22209.08231
-463.703319	50.01474	-286.430914	-45.360122	-1.173052	-0.240655	22202.21564
-475.14776	24.074007	-296.34943	-72.063818	-1.936015	-0.240655	22194.58602
-468.281095	0.422163	-284.904989	-93.426774	-1.173052	-0.240655	22216.71194
-456.836654	-8.73339	-325.342014	-122.419358	1.878799	0.522308	22219.76379
-453.784803	5.762902	-271.934622	-97.241588	1.115836	0.522308	22221.28971
-453.021841	-27.044496	-255.912405	-118.604545	1.878799	0.522308	22230.44527
-435.473698	-35.437086	-245.230926	-130.048986	-0.410089	-0.240655	22229.6823
-443.103325	-63.666707	-241.416113	-162.856383	1.115836	0.522308	22219.00082
-459.125543	-58.325968	-228.445746	-159.804533	0.352874	-0.240655	22224.34156
-436.999623	-86.555589	-213.186491	-166.671197	1.878799	0.522308	22253.33415
-427.081108	-96.474105	-207.08279	-191.086005	1.878799	-1.003617	22235.02304
-442.340362	-148.355571	-246.756852	-229.997104	2.641762	1.285271	22090.06012
-430.895921	-168.955565	-165.882802	-226.182291	1.878799	-0.240655	22237.31193
-407.244077	-172.007416	-221.579082	-233.048955	0.352874	-1.003617	22220.52675
-403.429263	-178.111118	-156.727249	-238.389694	-0.410089	-1.76658	22222.81564
-390.458896	-205.577776	-170.460578	-244.493396	-2.698977	-1.76658	22224.34156
-389.695934	-218.548143	-133.075404	-258.226726	1.115836	-0.240655	22215.94897
-379.777418	-213.207404	-111.712447	-255.174875	-0.410089	-0.240655	22223.5786
-348.495946	-234.57036	-133.075404	-268.145241	-0.410089	-0.240655	22228.15638
-354.599648	-277.296274	-93.401342	-295.6119	-3.46194	-1.76658	22196.87491
-343.918169	-281.111087	-81.956901	-300.952639	-1.173052	0.522308	22204.50453
-334.762617	-294.081454	-84.245789	-322.315595	0.352874	1.285271	22215.94897
-320.266325	-316.970336	-59.068019	-326.893372	1.115836	0.522308	22207.55638
-303.481144	-307.05182	-64.408758	-361.989658	-1.173052	-1.003617	22211.3712
-285.170039	-334.518479	-35.416174	-357.411881	0.352874	1.285271	22167.11936
-265.333007	-329.17774	11.124553	-337.57485	1.115836	0.522308	22225.86749
-248.547827	-359.696249	27.909733	-323.078558	1.115836	0.522308	22221.28971
-239.392274	-366.562914	24.09492	-349.782254	-0.410089	-0.240655	22228.15638
-242.444125	-383.348094	57.66528	-380.300763	2.641762	1.285271	22229.6823
-188.273771	-387.925871	40.8801	-375.722987	1.878799	-1.003617	22217.4749
-166.147852	-406.236976	74.45046	-374.960024	3.404725	0.522308	22250.2823
-168.43674	-403.948088	85.894901	-391.745205	1.115836	-1.003617	22241.88971
-136.392305	-418.44438	116.413411	-379.537801	1.878799	-0.240655	22225.86749
-102.821945	-417.681417	146.93192	-371.908173	1.115836	0.522308	22236.54897
-102.821945	-438.281411	158.376361	-364.278546	1.878799	1.285271	22232.73415
-79.1701	-453.540666	130.909703	-383.352614	1.878799	-0.240655	22211.3712
-55.518255	-453.540666	165.243026	-378.774838	-0.410089	-1.003617	22217.4749
-36.444186	-466.511032	163.717101	-378.774838	0.352874	-0.240655	22215.18601
-5.162714	-469.562883	204.917088	-332.997074	2.641762	0.522308	22208.31935
-2.110863	-489.399915	224.75412	-355.885956	0.352874	-0.240655	22180.85269
3.992839	-478.718436	246.880039	-324.604484	-4.224903	-1.003617	22192.29713
31.459497	-477.192511	233.14671	-338.337813	-0.410089	-0.240655	22193.06009
41.378013	-493.977691	265.191145	-317.737819	-0.410089	0.522308	22160.25269
76.474299	-485.585101	211.783753	-365.804471	-1.173052	0.522308	22197.63787
97.074293	-482.53325	214.835604	-394.034093	0.352874	-0.240655	22212.89712
101.652069	-461.170293	259.087443	-343.678552	1.115836	0.522308	22208.31935
119.200212	-465.74807	291.89484	-309.345229	0.352874	-0.240655	22207.55638
137.511318	-482.53325	316.309648	-295.6119	0.352874	-0.240655	22219.00082
148.192796	-472.614734	330.042977	-301.715602	0.352874	-0.240655	22213.66009
175.659454	-447.436964	301.813356	-286.456347	-0.410089	-1.003617	22195.34898
196.259448	-448.962889	311.731872	-266.619316	3.404725	0.522308	22224.34156
217.622405	-429.888821	338.435567	-270.434129	-0.410089	-0.240655	22219.76379
239.748324	-432.940672	355.220748	-274.248943	1.878799	0.522308	22194.58602
264.163132	-418.44438	359.035561	-266.619316	2.641762	1.285271	22228.91934
264.163132	-402.422163	364.3763	-259.752651	3.404725	-0.240655	22196.87491
267.977946	-390.214759	385.739257	-246.019322	-1.173052	-1.003617	22205.2675
273.318685	-399.370312	353.694822	-250.597098	0.352874	-0.240655	22202.97861
309.177933	-380.296243	378.10963	-213.974887	1.878799	0.522308	22205.2675
303.837194	-359.696249	407.102214	-226.182291	-1.173052	1.285271	22213.66009
332.829778	-358.933287	409.391102	-170.486011	0.352874	-1.003617	22199.16379
350.377921	-352.066622	391.842959	-154.463793	-1.173052	-0.240655	22177.03787
348.851996	-330.703665	399.472586	-170.486011	-1.173052	0.522308	22185.43046
370.977915	-317.733299	352.931859	-155.989719	-1.173052	-0.240655	22103.03049
381.659393	-289.503677	372.768891	-141.493427	-1.173052	0.522308	22193.06009
388.526058	-284.162938	349.880008	-172.011936	-0.410089	0.522308	22192.29713
377.081617	-278.059236	398.709624	-143.019352	1.115836	-0.240655	22197.63787
403.785313	-252.118503	354.457785	-152.937868	1.115836	-1.003617	22187.71935
409.126052	-236.096286	406.339251	-83.508259	0.352874	-0.240655	22202.21564
425.148269	-211.681478	393.368884	-69.77493	0.352874	0.522308	22208.31935
440.407524	-208.629627	390.317033	-49.174936	0.352874	-0.240655	22182.37861
430.489009	-172.007416	404.813325	-15.604575	0.352874	0.522308	22238.07489
435.829748	-140.725944	387.265183	-5.68606	4.167687	1.285271	22254.86007
439.644561	-130.044465	394.89481	21.017636	1.115836	-1.003617	22235.786
438.118636	-114.022248	361.324449	8.04727	1.878799	1.285271	22228.91934
442.696412	-84.266701	367.428151	26.358375	0.352874	-1.003617	22240.36378
432.014934	-71.296335	320.124462	-5.68606	-0.410089	0.522308	22184.6675
444.222338	-62.140782	356.746673	79.765767	-1.173052	0.522308	22216.71194
443.459375	-36.200049	327.754089	85.869469	-0.410089	-1.003617	22226.63045
425.148269	-33.911161	330.042977	102.654649	0.352874	-0.240655	22232.73415
435.066785	-1.866726	382.687406	133.173158	-1.173052	-1.003617	22218.23786
421.333456	-1.103763	330.80594	131.647233	-1.173052	-1.003617	22224.34156
428.20012	37.044374	341.487418	128.595382	-1.173052	-0.240655	22209.08231
404.548276	53.066591	303.339281	128.595382	1.878799	2.048233	22203.74157
392.340872	59.170293	284.265213	156.825003	-1.936015	1.285271	22205.2675
396.155685	83.585101	266.71707	156.062041	0.352874	0.522308	22220.52675
400.733462	114.866573	244.591151	157.587966	-0.410089	-0.240655	22211.3712
382.422356	102.659169	194.998573	151.484264	-0.410089	0.522308	22225.10453
388.526058	153.777673	200.339312	125.543531	1.115836	-1.003617	22230.44527
369.45199	161.4073	212.546716	212.521283	-1.173052	-0.240655	22077.85272
374.029766	190.399884	196.524498	219.387948	-0.410089	-0.240655	22224.34156
346.563108	185.059145	192.709685	236.173128	-0.410089	-1.003617	22227.39341
357.244586	220.155431	185.080057	265.928675	1.878799	0.522308	22238.07489
327.489039	243.807276	169.05784	270.506451	1.878799	0.522308	22239.60082
345.037182	262.118381	169.820803	285.765706	1.878799	-0.240655	22245.70452
338.93348	265.933195	135.487479	242.27683	2.641762	1.285271	22233.49712
312.229784	278.140599	134.724517	262.876824	0.352874	-0.240655	22228.15638
300.022381	291.110965	88.18379	287.291631	0.352874	0.522308	22228.91934
290.866828	304.081332	55.376392	311.706439	-1.936015	-1.003617	22222.81564
293.918679	317.051698	63.768982	298.736072	1.115836	0.522308	22222.05268
274.081648	336.125767	69.109721	301.024961	1.878799	2.048233	22231.97119
288.57794	333.836879	17.991218	317.810141	-0.410089	-0.240655	22226.63045
269.503871	368.933164	-0.319888	304.076812	-1.173052	-1.003617	22161.77862
233.644622	366.644276	5.783814	315.521253	-1.173052	0.522308	22210.60823
213.807591	376.562792	-14.053217	335.358284	-2.698977	-0.240655	22210.60823
202.36315	389.533158	-43.808764	342.224948	-0.410089	0.522308	22207.55638
198.548337	400.977599	-84.245789	337.647172	-1.936015	-0.240655	22215.94897
172.607604	416.999817	-109.423559	322.387917	-1.173052	-0.240655	22230.44527
148.192796	426.918332	-158.253174	334.595321	-0.410089	-0.240655	22216.71194
137.511318	421.577593	-145.282808	326.202731	-0.410089	-0.240655	22224.34156
134.459467	429.207221	-133.838367	355.195315	-0.410089	1.285271	22229.6823
104.70392	447.518326	-145.282808	369.691607	-0.410089	-1.003617	22212.89712
101.652069	437.599811	-136.890218	366.639756	1.115836	0.522308	22235.02304
85.629852	449.044252	-125.445777	357.484203	3.404725	1.285271	22251.80822
58.163193	426.918332	-185.719833	333.832358	1.878799	1.285271	22215.18601
37.563199	433.022034	-177.327243	360.536054	-0.410089	0.522308	22179.32676
31.459497	447.518326	-213.949454	375.032346	-0.410089	-0.240655	22225.86749
22.303944	439.125736	-187.245758	361.299017	1.115836	0.522308	22207.55638
1.70395	436.073885	-251.334628	360.536054	-1.173052	-1.003617	22200.68972
-0.584938	424.629444	-229.208709	355.958278	-0.410089	0.522308	22218.23786
-19.659006	429.970183	-219.290193	349.091613	2.641762	1.285271	22219.00082
-47.125665	420.814631	-223.86797	363.587905	1.115836	-0.240655	22214.42305
-56.281218	411.659078	-255.149442	338.410135	1.878799	0.522308	106.814783
-78.407137	426.15537	-250.571666	327.728656	-2.698977	-1.76658	16.78518
-73.066398	410.896115	-287.95684	355.195315	-1.173052	-1.003617	12.207404
-88.325653	391.822047	-305.504983	314.75829	-1.173052	-0.240655	9.918516
-104.34787	410.133152	-294.060542	329.254582	-1.936015	-0.240655	11.444441
-116.555274	403.266488	-321.5272	287.291631	-0.410089	-0.240655	9.918516
-149.362671	393.347972	-342.127194	313.995327	-0.410089	1.285271	8.39259
-163.096001	368.933164	-341.364231	291.869408	-1.173052	-1.76658	10.681478
-166.147852	377.325755	-312.371647	295.684221	1.115836	0.522308	9.155553
-181.407106	384.955382	-332.208678	281.187929	1.878799	1.285271	9.918516
-209.636728	371.222053	-337.549418	290.343482	1.115836	1.285271	22067.9342
-214.977467	360.540574	-337.549418	285.002743	0.352874	-0.240655	22198.40083
-253.888566	352.910947	-361.964225	259.06201	1.878799	0.522308	22215.94897
-243.970051	352.910947	-350.519784	264.402749	0.352874	-0.240655	22216.71194
-267.621896	343.755394	-367.304964	226.254612	2.641762	-0.240655	22196.11194
-261.518194	347.570208	-375.697554	204.128693	3.404725	0.522308	22199.16379
-288.984852	328.496139	-366.542002	188.106476	1.878799	1.285271	22210.60823
-285.933001	313.999847	-390.956809	177.424997	1.115836	0.522308	22168.64528
-306.532995	291.873928	-421.475319	166.743519	0.352874	0.522308	22125.15641
-308.058921	287.296152	-364.253113	167.506482	0.352874	0.522308	22227.39341
-333.236691	277.377636	-375.697554	147.66945	0.352874	-0.240655	22183.14158
-346.97002	239.992462	-385.61607	108.758351	-1.173052	-1.003617	22174.74899
-341.629281	248.385052	-382.564219	107.232425	1.115836	0.522308	22189.24528
-367.570014	205.659139	-356.623486	70.610214	-3.46194	-1.003617	22161.01566
-384.355194	197.266549	-403.164213	40.091705	-0.410089	-0.240655	22177.80084
-391.221859	182.007294	-397.823474	30.936152	0.352874	-1.003617	22198.40083
-379.014455	177.429518	-397.060511	-6.449022	0.352874	-0.240655	22217.4749
-411.05889	173.614704	-397.060511	21.017636	-0.410089	-1.003617	22220.52675
-404.192226	141.570269	-352.04571	-26.286054	1.115836	0.522308	22231.20823
-411.821853	139.281381	-339.838306	0.417642	-1.173052	-0.240655	22221.28971
-433.18481	114.866573	-330.682753	11.862083	0.352874	0.522308	22220.52675
-426.318145	116.392499	-313.13461	1.180605	2.641762	-1.003617	22151.09714
-438.525549	90.451766	-336.786455	-4.923097	3.404725	1.285271	22249.51933
-439.288511	59.933256	-338.31238	-15.604575	1.878799	1.285271	22235.786
-430.895921	54.592517	-287.193877	-31.626793	1.878799	0.522308	22237.31193
-450.732953	36.281411	-279.56425	-56.804563	-0.410089	-0.240655	22236.54897
-453.784803	19.496231	-284.904989	-67.486041	1.115836	0.522308	22219.00082
-446.918139	15.681417	-306.267945	-102.582327	0.352874	-1.003617	22223.5786
-462.177394	-10.259316	-280.327212	-94.189737	-1.936015	-0.240655	22229.6823
-456.073692	-20.177831	-280.327212	-141.493427	1.115836	1.285271	22216.71194
-449.207027	-40.777825	-245.993889	-130.811948	1.878799	1.285271	22228.15638
-440.051474	-59.851894	-240.65315	-151.411942	1.115836	0.522308	22229.6823
-433.947772	-87.318552	-241.416113	-146.834166	-0.410089	0.522308	22195.34898
-439.288511	-104.103732	-219.290193	-162.093421	-0.410089	0.522308	22209.84527
-448.444064	-98.00003	-238.364262	-233.811918	-1.173052	1.285271	22148.04529
-427.84407	-114.785211	-212.423529	-202.530446	0.352874	0.522308	22194.58602
-417.162592	-130.044465	-178.853168	-210.160073	1.115836	0.522308	22218.23786
-403.429263	-160.562975	-188.771684	-237.626732	-0.410089	-1.003617	22230.44527
-414.110741	-181.162969	-200.216125	-252.885986	1.115836	0.522308	22210.60823
-382.829269	-220.074068	-174.275392	-228.471179	0.352874	-0.240655	22214.42305
-383.592232	-213.207404	-176.56428	-283.404496	2.641762	1.285271	22231.20823
-391.221859	-226.17777	-141.467994	-278.063757	2.641762	-0.240655	22215.94897
-353.836685	-236.096286	-99.505044	-265.09339	2.641762	1.285271	22244.94156
-337.814467	-236.859249	-97.979118	-282.641533	1.115836	0.522308	22249.51933
-343.918169	-269.666646	-88.823565	-320.78967	2.641762	-0.240655	22241.12674
-323.318175	-285.688864	-50.675428	-311.634117	2.641762	0.522308	22231.97119
-311.110772	-294.081454	-36.179136	-315.448931	1.878799	1.285271	22237.31193
-296.61448	-307.814783	-30.075435	-313.923005	-1.173052	0.522308	22205.2675
-278.303374	-323.837001	0.443075	-336.048925	-1.173052	-0.240655	22215.18601
-268.384858	-352.829585	-16.342105	-314.685968	0.352874	-0.240655	22228.15638
-254.651529	-364.274026	24.09492	-339.100776	1.878799	0.522308	22230.44527
-238.629312	-360.459212	19.517143	-327.656335	-1.936015	-1.003617	22216.71194
-219.555243	-386.399945	31.724547	-368.09336	-1.936015	-0.240655	22206.03046
-207.347839	-397.081423	50.798616	-373.434099	0.352874	1.285271	22210.60823
-204.295989	-417.681417	53.850467	-394.034093	-1.936015	-0.240655	22197.63787
-160.807113	-417.681417	77.502311	-384.87854	-1.936015	0.522308	22213.66009
-141.733044	-418.44438	101.154156	-380.300763	-1.173052	-0.240655	22222.81564
-127.999715	-432.177709	114.124523	-366.567434	2.641762	-0.240655	22217.4749
-101.296019	-444.385113	121.75415	-358.174844	1.115836	0.522308	22200.68972
-89.088615	-458.881405	140.065256	-417.685938	0.352874	-1.003617	22218.23786
-43.310851	-452.01474	122.517113	-357.411881	1.878799	0.522308	22206.79342
-42.547888	-472.614734	172.109691	-391.745205	2.641762	0.522308	22193.82305
-24.236783	-461.170293	210.257828	-352.834105	1.115836	0.522308	22212.13416
-1.347901	-471.088809	225.517082	-320.78967	1.878799	-0.240655	22237.31193
33.748385	-457.35548	230.094859	-334.522999	1.878799	0.522308	22222.05268
31.459497	-471.088809	246.880039	-339.100776	0.352874	-0.240655	22191.53417
43.666901	-477.192511	261.376331	-347.493366	2.641762	1.285271	22215.94897
76.474299	-477.192511	272.057809	-339.100776	-0.410089	-0.240655	22215.18601
98.600218	-474.903623	277.398548	-320.026707	0.352874	-0.240655	22193.06009
110.044659	-468.036958	304.865207	-325.367446	1.115836	-0.240655	22212.89712
123.777988	-481.007324	286.554101	-329.18226	1.115836	0.522308	22219.76379
145.140945	-454.303629	266.71707	-295.6119	-1.173052	-0.240655	22207.55638
163.452051	-455.066591	292.657803	-343.678552	-1.936015	-1.003617	22156.43788
172.607604	-470.325846	332.331865	-275.011906	-2.698977	-0.240655	22192.29713
204.652038	-445.911039	319.361499	-265.856353	-1.173052	0.522308	22201.45268
218.385368	-473.377697	352.931859	-249.834135	-1.173052	1.285271	22161.77862
213.044629	-433.703635	372.005928	-284.167459	1.115836	1.285271	22194.58602
232.118697	-424.548082	362.850375	-256.7008	0.352874	-1.003617	22193.82305
251.955728	-400.896237	359.035561	-262.041539	-0.410089	-1.003617	22201.45268
279.422387	-405.474013	355.220748	-242.204508	1.115836	-0.240655	22183.90454
296.207567	-406.236976	326.228164	-272.723018	-1.173052	0.522308	22199.92676
300.022381	-387.925871	354.457785	-252.885986	1.878799	0.522308	22205.2675
296.207567	-361.222175	396.420735	-229.997104	0.352874	-1.003617	22183.14158
340.459406	-344.436995	407.865176	-168.197123	3.404725	1.285271	22230.44527
340.459406	-345.199957	394.131847	-151.411942	1.115836	0.522308	22227.39341
365.637176	-329.940703	395.657773	-139.967501	1.878799	1.285271	22009.94903
366.400139	-318.496261	401.761475	-126.997135	1.115836	0.522308	22226.63045
389.289021	-298.65923	379.635555	-124.708247	-1.173052	-1.003617	22210.60823
381.659393	-278.059236	410.917027	-108.686029	-0.410089	-1.003617	22178.5638
395.392723	-276.533311	412.442953	-100.293439	-0.410089	-1.003617	22170.93417
405.311238	-241.437025	397.946661	-96.478625	-1.173052	-1.003617	22210.60823
414.466791	-246.777764	402.524437	-86.56011	-0.410089	-0.240655	22204.50453
419.80753	-201	349.117046	-177.352675	-2.698977	-1.003617	22183.14158
426.674195	-196.422224	395.657773	-52.226787	-1.936015	0.522308	22207.55638
441.93345	-177.348155	397.183698	-30.100867	-1.936015	-0.240655	22209.84527
435.829748	-164.377789	413.968878	-25.523091	-1.173052	0.522308	22201.45268
457.192704	-151.407422	405.576288	-9.500873	-1.173052	0.522308	22215.18601
431.251971	-123.940764	362.087412	-6.449022	-0.410089	0.522308	22221.28971
443.459375	-95.711142	328.517052	16.43986	-1.936015	0.522308	22160.25269
451.851965	-76.637074	384.976294	49.247257	1.115836	-0.240655	22228.15638
445.748263	-59.851894	369.71704	59.928736	0.352874	-0.240655	22230.44527
435.829748	-24.755608	346.828157	74.425028	0.352874	0.522308	22215.94897
422.096418	-14.837092	291.131878	95.025022	-0.410089	-0.240655	22224.34156
431.251971	4.236976	348.354083	127.832419	4.167687	0.522308	22248.75637
435.066785	15.681417	336.909642	135.462047	1.878799	0.522308	22236.54897
415.992717	46.199927	327.754089	156.825003	3.404725	1.285271	22241.12674
400.733462	59.933256	312.494834	150.721301	-0.410089	-0.240655	22238.07489
415.229754	52.303629	271.294847	142.328711	1.878799	0.522308	22224.34156
393.103834	94.266579	279.687437	163.691668	-0.410089	-1.003617	22225.10453
388.526058	97.31843	272.057809	169.032407	1.115836	0.522308	22228.91934
394.62976	134.703604	271.294847	176.662034	-2.698977	-1.76658	22211.3712
376.318654	152.251747	256.035592	197.262028	1.115836	-0.240655	22211.3712
371.740878	172.088778	236.198561	198.024991	-0.410089	-0.240655	22226.63045
367.163101	172.088778	207.968939	205.654618	-1.173052	-0.240655	22212.89712
354.955698	192.688772	198.813387	227.017575	1.878799	0.522308	22202.21564
350.377921	212.525803	175.924504	239.224979	-1.936015	-0.240655	22215.94897
348.851996	239.992462	145.405995	243.802755	-1.936015	-1.003617	22196.87491
351.903847	236.177648	143.880069	258.299047	-1.173052	1.285271	22206.79342
327.489039	268.222083	127.857852	261.350898	-0.410089	-0.240655	22227.39341
313.75571	282.718375	124.043038	270.506451	-1.173052	-1.003617	22228.91934
310.703859	294.162816	85.894901	288.817557	-0.410089	-0.240655	22219.00082
307.652008	307.133183	63.768982	301.787923	1.115836	-0.240655	22230.44527
292.392753	320.866512	81.317125	294.921259	0.352874	-0.240655	22230.44527
295.444604	336.125767	52.324541	305.602737	1.878799	-0.240655	22215.94897
277.896461	351.385022	29.435659	337.647172	0.352874	-0.240655	22237.31193
251.192765	360.540574	33.250473	331.54347	3.404725	0.522308	22250.2823
250.429803	362.0665	0.443075	341.461986	-0.410089	-1.003617	22227.39341
222.200181	395.63686	-0.319888	340.699023	0.352874	0.522308	22236.54897
209.992778	398.688711	-29.312472	339.173097	-1.173052	-1.003617	22236.54897
183.289082	398.688711	-62.11987	346.039762	1.115836	-0.240655	22215.18601
166.503902	414.710929	-74.327273	335.358284	-0.410089	0.522308	22222.81564
153.533535	417.76278	-129.26059	364.350868	-1.173052	-0.240655	22232.73415
152.00761	426.918332	-115.527261	341.461986	-0.410089	-1.76658	22213.66009
138.27428	429.970183	-173.512429	352.906427	-1.936015	-1.003617	22221.28971
111.570585	429.970183	-162.830951	359.010129	-1.936015	-0.240655	22210.60823
92.496516	432.259072	-159.016137	346.039762	0.352874	1.285271	22197.63787
71.896522	432.259072	-152.912435	347.565688	-1.173052	0.522308	22196.11194
73.422448	444.466475	-188.008721	347.565688	1.878799	1.285271	22198.40083
58.926156	436.836848	-168.17169	346.039762	0.352874	1.285271	22211.3712
43.666901	442.177587	-191.060572	339.93606	1.878799	-0.240655	22207.55638
28.407646	441.414624	-211.660566	362.824942	0.352874	-0.240655	22190.7712
13.148391	452.096103	-239.127224	359.773091	1.115836	0.522308	22215.94897
10.859503	444.466475	-235.312411	367.402719	3.404725	0.522308	22215.94897
-36.444186	442.177587	-247.519815	328.491619	0.352874	-0.240655	22182.37861
-30.340485	442.177587	-245.230926	343.750874	1.878799	0.522308	22222.05268
-36.444186	429.970183	-244.467964	328.491619	1.878799	0.522308	35.859249
-63.910845	429.207221	-274.22351	351.380501	1.115836	-0.240655	13.733329
-93.666392	427.681295	-287.193877	342.224948	2.641762	0.522308	10.681478
-91.377503	402.503525	-256.675367	342.224948	1.878799	0.522308	11.444441
-128.762678	385.718345	-310.082759	320.861992	0.352874	-0.240655	9.918516
-124.947864	405.555376	-319.238312	302.550886	1.878799	2.048233	7.629627
-131.051566	397.162786	-316.949424	310.943476	0.352874	-0.240655	10.681478
-150.888597	389.533158	-312.371647	308.654588	-1.173052	-0.240655	9.918516
-188.273771	390.296121	-342.890157	298.736072	-0.410089	-1.003617	9.155553
-181.407106	388.007233	-346.70497	259.824973	-1.173052	-1.003617	9.918516
-217.266355	364.355388	-336.786455	292.63237	-1.173052	-0.240655	21575.06027
-231.762647	369.696127	-340.601268	269.743488	1.115836	0.522308	22179.32676
-247.784865	367.407239	-355.09756	251.432383	-1.173052	0.522308	22158.72677
-245.495976	358.251686	-349.756821	247.617569	-3.46194	-1.76658	22185.43046
-253.125604	345.28132	-347.467933	214.810171	-0.410089	-0.240655	22207.55638
-279.829299	355.962798	-348.230896	212.521283	-1.173052	0.522308	22177.80084
-273.725598	330.022065	-364.253113	177.424997	-0.410089	-1.003617	22192.29713
-278.303374	331.54799	-405.453101	143.091674	2.641762	0.522308	22001.55644
-316.451511	278.140599	-364.253113	207.180544	1.115836	0.522308	22179.32676
-313.39966	304.844295	-332.971641	176.662034	1.115836	0.522308	22157.20084
-339.340393	286.533189	-380.275331	181.239811	1.878799	-0.240655	22228.91934
-337.814467	247.622089	-372.645703	118.676866	1.115836	0.522308	22209.84527
-350.784834	249.148015	-355.860523	127.069457	1.878799	-1.003617	22192.29713
-350.784834	218.629505	-361.964225	94.262059	1.878799	-0.240655	22216.71194
-363.755201	211.762841	-375.697554	75.18799	-0.410089	-1.003617	22199.16379
-384.355194	195.740623	-368.83089	63.743549	-1.173052	-0.240655	22218.23786
-397.325561	178.955443	-381.801256	32.462077	-1.173052	-0.240655	22225.86749
-399.614449	169.036927	-361.964225	42.380593	1.878799	1.285271	22226.63045
-413.347778	149.962859	-338.31238	39.328742	-0.410089	-1.003617	22220.52675
-404.955188	130.125828	-340.601268	15.676897	1.115836	0.522308	22228.91934
-432.421847	115.629536	-328.393865	-3.397171	-1.173052	-0.240655	22192.29713
-440.814437	88.92584	-339.075343	-30.100867	-2.698977	-0.240655	22197.63787
-436.999623	69.088809	-362.727188	-13.315687	-1.936015	-0.240655	22206.03046
-457.599617	69.851772	-310.845722	-16.367538	0.352874	-0.240655	22217.4749
-442.340362	50.01474	-297.112392	-53.752712	-0.410089	-0.240655	22208.31935
-443.866288	56.118442	-294.823504	-66.723079	1.115836	0.522308	22225.86749
-472.095909	19.496231	-287.95684	-84.271222	-0.410089	-0.240655	22231.20823
-444.629251	4.999939	-280.327212	-91.137886	-1.936015	-1.003617	22212.89712
-451.495915	-6.444502	-282.6161	-98.004551	-0.410089	-1.003617	22221.28971
-447.681102	-2.629688	-261.253144	-110.974917	1.115836	0.522308	22230.44527
-436.236661	-20.177831	-281.853138	-145.308241	0.352874	-0.240655	22233.49712
-430.132959	-59.088931	-265.067958	-191.086005	3.404725	0.522308	22245.70452
-441.5774	-75.111148	-252.097591	-174.300825	1.878799	-0.240655	22247.23045
-437.762586	-78.925962	-220.816119	-183.456377	1.115836	-0.240655	22196.11194
-428.607033	-104.103732	-202.505013	-177.352675	2.641762	0.522308	22232.73415
-422.503331	-120.888913	-223.86797	-209.39711	1.115836	0.522308	22231.20823
-422.503331	-138.437056	-171.986504	-200.241558	-1.936015	-1.76658	22209.84527
-425.555182	-161.325938	-191.823535	-233.048955	1.115836	-0.240655	22221.28971
-399.614449	-168.192602	-162.830951	-223.13044	2.641762	1.285271	22232.73415
-390.458896	-184.21482	-147.571696	-255.937837	1.115836	-0.240655	22215.94897
-397.325561	-225.414808	-160.542063	-267.382278	-0.410089	0.522308	22215.94897
-391.984822	-239.9111	-122.393926	-270.434129	-1.936015	-1.76658	22206.03046
-376.725567	-246.777764	-142.99392	-332.997074	-2.698977	0.522308	22210.60823
-370.621865	-253.644429	-134.60133	-299.426713	-1.173052	-0.240655	22202.21564
-325.607064	-271.192572	-97.216155	-292.560049	0.352874	0.522308	22219.00082
-330.18484	-278.822199	-67.460609	-285.693384	0.352874	2.048233	22229.6823
-297.377442	-300.185156	-39.230987	-316.974856	0.352874	0.522308	22216.71194
-311.873734	-308.577746	-49.912466	-326.130409	-1.936015	-0.240655	22225.86749
-286.695964	-316.970336	-19.393956	-327.656335	-0.410089	-0.240655	22230.44527
-265.333007	-338.333293	-10.238403	-329.945223	0.352874	0.522308	22215.18601
-238.629312	-348.251808	6.546777	-342.915589	1.115836	-0.240655	22222.81564
-240.9182	-361.222175	25.620845	-340.626701	-0.410089	-0.240655	22251.80822
-215.74043	-365.799951	-11.764329	-404.715571	0.352874	-0.240655	22228.91934
-200.481175	-375.718467	20.280106	-421.500751	1.115836	-0.240655	22240.36378
-179.881181	-393.26661	84.368976	-368.09336	1.115836	0.522308	22244.94156
-157.755262	-413.866604	100.391193	-374.197062	0.352874	-0.240655	22218.23786
-134.103417	-423.022156	108.020821	-365.041509	-0.410089	-1.003617	22219.76379
-106.636758	-426.83697	143.117107	-364.278546	-0.410089	-0.240655	22216.71194
-113.503423	-445.148076	131.672666	-378.774838	-0.410089	0.522308	22164.06751
-89.851578	-445.148076	147.694883	-368.856322	0.352874	-0.240655	22215.94897
-67.725659	-457.35548	160.66525	-367.330397	1.878799	0.522308	22186.19343
-60.858994	-473.377697	166.005989	-374.197062	-0.410089	-0.240655	22182.37861
-31.86641	-476.429548	202.6282	-373.434099	0.352874	1.285271	22200.68972
-12.029379	-490.92584	114.124523	-355.885956	-1.936015	-0.240655	22190.00824
7.04469	-481.770287	220.939306	-339.863738	-1.173052	-1.003617	22193.82305
32.985423	-477.955473	243.065225	-339.100776	-1.173052	0.522308	22209.84527
58.163193	-477.192511	259.087443	-329.945223	1.115836	0.522308	22222.81564
71.13356	-467.273995	277.398548	-327.656335	0.352874	-1.003617	22192.29713
81.052075	-487.111026	297.998542	-316.211894	1.115836	0.522308	22213.66009
109.281696	-468.036958	302.576319	-315.448931	-1.173052	-1.003617	22222.05268
125.303914	-469.562883	291.89484	-318.500782	0.352874	-0.240655	22189.24528
129.118728	-461.933256	302.576319	-336.048925	4.167687	1.285271	21990.87497
155.822423	-458.881405	342.250381	-284.930421	1.878799	1.285271	22238.83786
171.081678	-469.562883	314.783723	-261.278577	1.878799	0.522308	22219.76379
191.681672	-455.829554	333.094828	-292.560049	1.878799	-0.240655	22195.34898
216.09648	-432.177709	353.694822	-275.011906	0.352874	-1.003617	22223.5786
224.48907	-451.251778	352.168897	-259.752651	-0.410089	0.522308	22217.4749
241.27425	-423.785119	372.005928	-272.723018	0.352874	0.522308	22185.43046
262.637206	-413.866604	374.294816	-265.856353	1.115836	2.048233	22209.84527
270.266834	-410.05179	381.924443	-252.123024	-1.173052	-1.003617	22215.94897
293.155716	-391.740684	368.954077	-245.256359	0.352874	2.048233	22176.27491
277.896461	-384.111057	362.850375	-231.52303	-3.46194	-1.76658	22175.51195
309.940896	-358.170324	373.531853	-210.923036	-1.936015	0.522308	22193.82305
305.36312	-360.459212	345.302232	-247.545247	-0.410089	-0.240655	22175.51195
321.385337	-359.696249	363.613338	-244.493396	-1.173052	0.522308	22034.36384
359.533474	-338.333293	399.472586	-157.515644	-1.173052	-0.240655	22208.31935
371.740878	-317.733299	413.205916	-130.811948	1.878799	1.285271	22201.45268
376.318654	-294.081454	417.020729	-138.441576	1.115836	0.522308	22196.87491
396.918648	-288.740715	418.546655	-114.026768	-0.410089	-1.003617	22202.97861
396.918648	-250.592578	429.228133	-96.478625	1.115836	-0.240655	22193.06009
412.177903	-258.985168	410.917027	-98.004551	1.115836	-0.240655	22183.14158
436.59271	-213.207404	394.131847	-83.508259	3.404725	1.285271	22212.89712
432.014934	-214.733329	399.472586	-77.404557	1.878799	0.522308	22247.23045
436.59271	-184.21482	396.420735	-62.145302	0.352874	0.522308	22234.26008
457.192704	-188.792596	378.872592	-40.019383	1.115836	-0.240655	22242.65267
444.985301	-150.644459	393.368884	-7.974948	2.641762	0.522308	22240.36378
445.748263	-139.200018	395.657773	0.417642	2.641762	1.285271	22225.10453
448.037152	-123.177801	370.480002	23.306524	-0.410089	0.522308	22216.71194
449.563077	-93.422254	359.035561	38.565779	-1.936015	-1.003617	22225.86749
435.066785	-84.266701	380.398518	14.150972	0.352874	-1.003617	22218.23786
415.992717	-56.800043	378.10963	57.639848	1.878799	-1.003617	22228.91934
427.437158	-39.2519	348.354083	71.373177	-1.173052	-1.003617	22228.15638
427.437158	-20.177831	309.442983	107.995388	-2.698977	-0.240655	22195.34898
422.859381	-11.022278	322.41335	89.684282	1.115836	1.285271	22209.08231
435.066785	-4.918577	310.968909	104.943537	-1.173052	-1.003617	22211.3712
410.651977	27.888821	289.605952	93.499096	-2.698977	-1.003617	22199.16379
412.940866	40.096225	316.309648	143.091674	-1.173052	1.285271	22217.4749
403.02235	73.666585	298.761505	163.691668	-1.173052	0.522308	22231.97119
410.651977	77.481399	272.057809	162.928705	1.115836	-1.003617	22214.42305
396.918648	111.051759	264.428182	186.58055	-0.410089	-1.003617	22222.81564
380.896431	124.022126	256.798555	194.210177	1.878799	-0.240655	22227.39341
380.133468	144.62212	244.591151	185.817587	-1.173052	-0.240655	22206.79342
390.051984	182.007294	236.198561	212.521283	1.878799	0.522308	22238.83786
383.948282	188.873959	216.361529	225.49165	4.167687	0.522308	22254.09711
351.903847	165.222114	233.909672	213.284246	1.115836	0.522308	22236.54897
342.748294	198.029511	178.213393	226.254612	0.352874	-1.003617	22223.5786
351.903847	226.259133	172.109691	255.247196	2.641762	0.522308	22240.36378
335.881629	236.177648	178.213393	277.373116	-1.173052	-0.240655	22221.28971
332.066816	266.696158	160.66525	259.06201	-1.173052	-1.003617	22217.4749
322.1483	273.562822	114.124523	293.395333	-0.410089	-0.240655	22228.91934
303.074232	275.088748	47.746765	288.054594	1.115836	0.522308	22227.39341
286.289051	302.555406	32.48751	298.736072	-0.410089	0.522308	22219.00082
287.814977	309.422071	41.643063	294.921259	-0.410089	1.285271	22204.50453
279.422387	322.392438	56.139355	310.943476	-1.936015	-0.240655	22209.08231
256.533505	333.836879	42.406025	329.254582	-0.410089	-1.003617	22203.74157
267.977946	349.096133	11.887516	328.491619	-1.173052	-0.240655	22205.2675
235.933511	355.962798	-46.097652	329.254582	-2.698977	-1.003617	22220.52675
227.540921	376.562792	-1.845813	340.699023	-2.698977	-2.529543	22212.89712
220.674256	392.585009	-25.497658	348.32865	-1.173052	-1.76658	22225.86749
190.155746	391.059084	-66.697646	328.491619	-0.410089	-0.240655	22231.97119
169.555753	417.76278	-79.668012	340.699023	1.115836	0.522308	22215.94897
165.740939	407.844264	-90.349491	336.121246	-1.173052	-0.240655	22222.81564
146.66687	433.022034	-111.712447	336.121246	-2.698977	-1.76658	22227.39341
119.963175	428.444258	-127.734665	354.432352	1.878799	-0.240655	22231.97119
119.200212	433.784997	-150.623547	323.15088	2.641762	0.522308	22229.6823
87.91874	426.918332	-183.430945	293.395333	1.878799	0.522308	22019.86755
70.370597	461.251656	-200.979088	335.358284	0.352874	0.522308	22209.84527
58.163193	439.888699	-178.853168	353.669389	3.404725	-0.240655	22223.5786
41.378013	441.414624	-184.193907	352.906427	-0.410089	-0.240655	22219.00082
16.963205	433.022034	-195.638348	354.432352	-0.410089	-1.003617	22199.92676
16.963205	435.310923	-192.586498	376.558272	0.352874	0.522308	22218.23786
-15.844193	418.525742	-208.608715	365.11383	-0.410089	0.522308	22224.34156
-6.68864	433.022034	-220.053156	345.276799	1.115836	1.285271	22182.37861
-34.918261	421.577593	-246.756852	352.906427	-2.698977	-1.76658	22186.19343
-45.599739	415.473891	-235.312411	328.491619	-0.410089	-0.240655	22209.08231
-53.229367	410.896115	-266.593883	309.417551	-3.46194	-1.003617	370.79989
-54.755292	406.318339	-291.008691	282.713855	-0.410089	-0.240655	15.259255
-83.747876	416.999817	-294.823504	299.499035	0.352874	0.522308	12.207404
-92.903429	416.999817	-295.586467	329.254582	0.352874	-0.240655	11.444441
-103.584907	404.792413	-297.112392	352.906427	1.878799	0.522308	9.918516
-118.081199	394.110935	-336.786455	327.728656	-2.698977	-0.240655	12.207404
-134.866379	392.585009	-345.179045	313.995327	-1.173052	-0.240655	9.918516
-159.281187	391.059084	-347.467933	306.3657	0.352874	-1.003617	8.39259
-156.992299	401.740562	-318.475349	300.261998	2.641762	0.522308	11.444441
-191.325622	385.718345	-344.416082	272.795339	2.641762	0.522308	8.39259
-184.458957	373.510941	-347.467933	278.136078	1.115836	0.522308	22041.23051
-215.74043	381.903531	-368.83089	252.958308	1.878799	-0.240655	22186.19343
-225.658945	364.355388	-346.70497	207.943507	1.878799	0.522308	22206.79342
-240.9182	351.385022	-347.467933	256.773122	-0.410089	-0.240655	22197.63787
-251.599678	339.94058	-362.727188	232.358314	0.352874	-0.240655	22192.29713
-278.303374	346.044282	-366.542002	203.36573	-3.46194	-1.003617	22212.13416
-282.88115	330.022065	-373.408666	178.950923	1.878799	0.522308	22172.4601
-277.540411	332.310953	-390.956809	163.691668	-0.410089	-0.240655	22186.19343
-318.740399	290.348003	-377.986443	159.113892	-3.46194	-1.003617	22154.91195
-311.110772	278.903562	-362.727188	159.876854	-3.46194	-1.76658	22177.80084
-337.051505	265.933195	-384.853107	136.225009	-0.410089	-0.240655	22176.27491
-333.236691	246.859127	-413.082728	76.713916	-1.173052	-1.003617	22152.62307
-351.547797	246.859127	-381.038294	56.876885	-0.410089	0.522308	22183.14158
-373.673716	225.49617	-430.630871	1.180605	-1.936015	-1.003617	22206.03046
-369.09594	212.525803	-382.564219	59.928736	1.115836	0.522308	22230.44527
-383.592232	198.792474	-365.779039	43.906518	-0.410089	-1.003617	22221.28971
-384.355194	181.244331	-392.482735	43.906518	0.352874	-1.003617	22219.76379
-379.014455	184.296182	-396.297548	7.284307	1.115836	2.048233	22229.6823
-427.84407	157.592486	-346.70497	27.884301	1.115836	1.285271	22225.10453
-412.584816	134.703604	-344.416082	37.039854	-0.410089	-0.240655	22234.26008
-411.05889	125.548051	-331.445716	18.728748	1.878799	-0.240655	22241.88971
-430.132959	88.162877	-347.467933	8.810232	2.641762	-0.240655	22230.44527
-446.155176	82.059175	-346.70497	11.099121	0.352874	-0.240655	22230.44527
-456.073692	76.718436	-340.601268	-7.974948	-0.410089	-0.240655	22228.91934
-446.918139	65.273995	-313.13461	-43.834196	0.352874	1.285271	22228.15638
-472.858872	33.22956	-285.667951	-46.886047	2.641762	1.285271	22217.4749
-446.155176	22.548082	-274.986473	-61.382339	0.352874	0.522308	22227.39341
-441.5774	8.05179	-268.882771	-69.011967	1.878799	2.048233	22234.26008
-458.36258	-0.3408	-257.43833	-114.789731	0.352874	1.285271	22215.18601
-468.281095	-28.570421	-271.171659	-113.263806	-3.46194	-1.76658	22202.97861
-447.681102	-39.2519	-262.016107	-155.226756	-1.936015	-0.240655	22211.3712
-451.495915	-56.03708	-284.904989	-191.086005	-3.46194	-1.003617	22084.71938
-443.866288	-72.059297	-244.467964	-180.404526	-2.698977	-0.240655	22203.74157
-421.740369	-98.762993	-236.838336	-189.560079	1.115836	-1.003617	22225.10453
-443.103325	-109.444472	-250.571666	-217.026738	-1.173052	-0.240655	22209.08231
-433.947772	-116.311136	-196.401311	-181.930452	-1.173052	-0.240655	22219.76379
-428.607033	-137.674093	-196.401311	-205.582297	-1.936015	-1.76658	22227.39341
-417.162592	-162.0889	-168.17169	-222.367477	-1.173052	-0.240655	22209.08231
-393.510747	-191.844447	-171.223541	-223.893402	0.352874	-0.240655	22218.23786
-394.27371	-193.370373	-154.438361	-232.285993	4.167687	0.522308	22255.62304
-378.251493	-201.762963	-143.756882	-242.204508	1.115836	0.522308	22242.65267
-379.014455	-208.629627	-117.816149	-268.908204	3.404725	0.522308	22239.60082
-367.570014	-228.466658	-107.134671	-281.87857	3.404725	2.048233	22241.88971
-355.36261	-239.148137	-95.69023	-274.248943	1.115836	-0.240655	22235.02304
-336.288542	-267.377758	-142.230957	-322.315595	0.352874	0.522308	22164.06751
-327.132989	-290.26664	-76.616162	-305.530415	1.115836	1.285271	22228.15638
-308.821883	-297.896268	-36.179136	-317.737819	1.115836	0.522308	22229.6823
-325.607064	-332.229591	-47.623577	-298.663751	-1.173052	-1.003617	22216.71194
-290.510778	-328.414777	25.620845	-342.152627	-1.936015	-1.003617	22226.63045
-272.199672	-367.325877	-26.260621	-361.226695	-1.936015	0.522308	22213.66009
-262.281157	-364.274026	7.30974	-336.811887	-2.698977	-1.003617	22197.63787
-247.021902	-368.088839	19.517143	-353.597068	-0.410089	-0.240655	22212.13416
-221.081169	-387.925871	31.724547	-378.011875	-1.936015	-0.240655	22215.94897
-219.555243	-389.451796	-5.660627	-390.219279	-1.936015	-0.240655	22205.2675
-179.881181	-419.970305	31.724547	-397.848906	1.878799	1.285271	22227.39341
-160.04415	-400.896237	71.398609	-399.374832	-0.410089	-1.003617	22229.6823
-139.444156	-415.392529	113.36156	-365.804471	0.352874	0.522308	22206.03046
-122.658976	-423.785119	122.517113	-358.937807	1.115836	1.285271	22077.08976
-107.399721	-433.703635	120.991187	-363.515583	0.352874	0.522308	22218.23786
-69.251584	-448.199927	144.643032	-372.671136	-0.410089	-0.240655	22176.27491
-72.303435	-443.62215	158.376361	-406.241497	1.878799	-0.240655	22238.07489
-50.940478	-468.799921	157.613399	-352.071142	0.352874	-0.240655	22231.20823
-29.577522	-478.718436	195.761536	-374.197062	0.352874	0.522308	22177.80084
-27.288634	-492.451765	191.946722	-341.389664	1.115836	-0.240655	22212.89712
10.859503	-478.718436	237.724486	-318.500782	-1.173052	-0.240655	22228.15638
36.800236	-487.873989	211.02079	-351.308179	0.352874	0.522308	22202.97861
46.718752	-474.14066	267.480033	-340.626701	-1.173052	-1.76658	22206.79342
68.081709	-475.666585	269.768921	-314.685968	-0.410089	0.522308	22228.91934
93.259479	-497.792505	247.643002	-330.708186	-0.410089	0.522308	22216.71194
128.355765	-459.644368	277.398548	-341.389664	0.352874	-0.240655	22193.06009
90.970591	-474.903623	287.317064	-356.648919	-0.410089	-0.240655	22160.25269
130.644653	-479.481399	305.62817	-318.500782	-3.46194	-0.240655	22193.82305
158.874274	-469.562883	325.465201	-300.189676	0.352874	1.285271	22145.7564
179.474268	-472.614734	330.042977	-294.085974	1.878799	0.522308	22196.11194
201.600188	-443.62215	349.117046	-281.87857	1.115836	0.522308	22204.50453
234.407585	-431.414747	339.961493	-294.848937	-1.173052	0.522308	22185.43046
218.385368	-434.466597	343.776307	-291.034123	-1.173052	-0.240655	22202.97861
251.192765	-416.155492	371.242965	-254.411912	0.352874	0.522308	22219.00082
251.192765	-408.525864	368.191114	-255.937837	-1.173052	0.522308	22193.06009
268.740908	-410.05179	383.450369	-261.278577	0.352874	0.522308	22195.34898
294.681641	-398.607349	365.902226	-243.730434	1.115836	-1.003617	22227.39341
303.074232	-368.851802	371.242965	-226.945253	2.641762	0.522308	22207.55638
300.785343	-365.036988	384.213332	-207.871185	2.641762	-0.240655	22211.3712
325.963114	-345.96292	365.902226	-187.271191	1.115836	-0.240655	22203.74157
353.429772	-344.436995	385.739257	-164.382309	1.115836	0.522308	22199.16379
349.614958	-326.888852	404.813325	-143.019352	0.352874	-0.240655	22177.80084
349.614958	-323.837001	372.768891	-210.923036	-1.173052	-1.003617	22199.92676
382.422356	-298.65923	400.235549	-136.91565	0.352874	0.522308	22203.74157
385.474207	-278.822199	425.413319	-114.026768	-1.936015	-1.003617	22209.08231
409.889015	-263.562944	411.67999	-115.552694	0.352874	0.522308	22194.58602
398.444574	-265.851833	418.546655	-107.160104	-3.46194	-1.003617	22193.82305
409.126052	-238.385174	408.628139	-99.530476	-1.936015	-0.240655	22200.68972
420.570493	-226.17777	383.450369	-87.323072	-1.173052	-0.240655	22210.60823
431.251971	-204.051851	375.057779	-76.641594	0.352874	-0.240655	22210.60823
427.437158	-174.296304	373.531853	-64.43419	-0.410089	0.522308	22211.3712
434.303822	-159.037049	375.057779	-34.678644	-0.410089	-1.003617	22225.86749
437.355673	-156.748161	410.917027	-5.68606	1.115836	-0.240655	22230.44527
433.54086	-125.466689	392.605922	2.70653	1.878799	0.522308	22219.00082
440.407524	-100.288919	367.428151	31.699114	1.878799	0.522308	22226.63045
458.71863	-81.977813	359.798524	38.565779	1.878799	-0.240655	22231.97119
451.851965	-42.303751	386.50222	61.454661	1.878799	0.522308	22219.00082
440.407524	-25.51857	360.561487	73.662065	2.641762	0.522308	22247.99341
457.192704	-25.51857	310.205946	101.128724	1.115836	-0.240655	22243.41563
435.829748	4.236976	330.80594	106.469463	2.641762	-0.240655	22228.91934
430.489009	7.288827	333.857791	120.965755	-0.410089	-0.240655	22234.26008
412.940866	26.362896	331.568903	136.987972	1.878799	-0.240655	22237.31193
428.963083	43.148076	298.761505	151.484264	1.115836	-0.240655	22210.60823
412.177903	59.170293	289.605952	156.825003	0.352874	-0.240655	22224.34156
398.444574	87.399915	291.131878	185.054625	-0.410089	-0.240655	22228.91934
401.496425	107.999908	271.294847	201.076842	1.115836	-0.240655	22215.18601
374.029766	120.970275	261.376331	205.654618	1.115836	1.285271	22220.52675
390.814946	145.385083	256.035592	219.387948	-2.698977	-1.003617	22209.08231
354.955698	143.096194	245.354113	227.780538	-2.698977	-1.003617	22199.16379
357.244586	177.429518	181.265244	188.869438	-1.936015	-0.240655	22197.63787
350.377921	200.3184	191.946722	204.128693	0.352874	1.285271	22215.94897
347.32607	214.814692	144.643032	187.343513	1.115836	0.522308	22218.23786
368.689027	228.548021	140.828219	233.121277	2.641762	0.522308	22223.5786
335.881629	241.518387	99.628231	213.284246	0.352874	-1.003617	22228.15638
334.355704	262.881344	90.472678	235.410165	0.352874	-0.240655	22226.63045
317.570524	276.614673	127.094889	296.447184	-1.936015	-1.76658	22217.4749
308.414971	285.007263	137.013405	288.054594	-0.410089	-1.003617	22227.39341
310.703859	320.866512	48.509727	285.765706	1.115836	-0.240655	22132.78604
298.496455	326.970214	89.709715	311.706439	1.878799	0.522308	22238.07489
285.526089	324.681326	56.902317	330.780507	1.878799	-0.240655	22243.41563
288.57794	355.199835	33.250473	339.173097	2.641762	0.522308	22241.12674
252.718691	358.251686	20.280106	327.728656	0.352874	-0.240655	22221.28971
237.459436	370.45909	15.70233	340.699023	0.352874	-0.240655	22225.86749
245.089064	381.140568	-4.897664	323.913843	0.352874	0.522308	22228.91934
203.126113	381.903531	-39.230987	349.854576	-1.936015	-1.76658	22212.89712
184.052045	407.081301	-62.11987	347.565688	1.115836	0.522308	22225.10453
181.000194	403.266488	-70.51246	339.93606	-1.173052	-1.003617	22228.91934
148.955759	418.525742	-96.453193	346.802725	-3.46194	-1.003617	22196.11194
144.377982	429.207221	-127.734665	346.802725	0.352874	-0.240655	22202.21564
139.800206	405.555376	-176.56428	361.299017	-0.410089	1.285271	22209.08231
105.466883	420.051668	-172.749466	332.306433	-3.46194	-1.76658	22065.64531
103.940957	440.651662	-165.119839	346.039762	-1.936015	-0.240655	22203.74157
87.91874	443.703513	-133.838367	345.276799	2.641762	0.522308	22221.28971
43.666901	435.310923	-202.505013	329.254582	1.115836	-0.240655	22183.14158
50.533566	427.681295	-201.74205	333.832358	-0.410089	-1.003617	22206.79342
44.429864	429.207221	-188.008721	365.11383	-0.410089	-0.240655	22225.10453
22.303944	448.281289	-188.008721	368.928644	-0.410089	-0.240655	22206.03046
0.178025	435.310923	-220.816119	355.195315	3.404725	0.522308	22205.2675
-1.347901	445.992401	-223.105007	369.691607	2.641762	0.522308	22246.46748
-24.999745	424.629444	-193.34946	371.217532	1.115836	0.522308	22230.44527
-28.814559	438.362774	-255.149442	341.461986	-0.410089	-0.240655	22191.53417
-48.65159	429.970183	-252.097591	332.306433	2.641762	0.522308	762.962737
-69.251584	414.710929	-263.542032	339.93606	3.404725	0.522308	15.259255
-85.273802	408.607227	-268.119808	321.624954	1.115836	1.285271	13.733329
-100.533056	410.133152	-290.245728	334.595321	-0.410089	-1.003617	9.918516
-107.399721	419.288705	-306.267945	342.224948	2.641762	1.285271	9.155553
-127.236752	399.451674	-301.690169	323.913843	1.878799	0.522308	10.681478
-134.103417	384.192419	-319.238312	323.15088	-0.410089	-0.240655	9.918516
-167.673777	388.770196	-343.653119	317.047178	-1.936015	0.522308	9.918516
-185.984883	392.585009	-339.838306	294.158296	-2.698977	-0.240655	9.918516
-198.955249	376.562792	-349.756821	301.024961	-0.410089	-0.240655	9.155553
-208.110802	379.614643	-346.70497	280.424967	-2.698977	-1.76658	21732.2306
-208.110802	379.614643	-353.571635	260.587936	-0.410089	-1.003617	22163.30454
-247.021902	351.385022	-374.171629	241.513867	0.352874	-0.240655	22191.53417
-230.999684	356.725761	-359.675337	236.173128	1.115836	-0.240655	22190.7712
-250.836715	354.436872	-384.090144	178.18796	-0.410089	0.522308	22179.32676
-271.436709	332.310953	-394.00866	175.899072	1.115836	0.522308	22204.50453
-285.170039	332.310953	-344.416082	208.706469	0.352874	-0.240655	22199.16379
-286.695964	331.54799	-355.09756	203.36573	2.641762	-0.240655	22197.63787
-300.429293	310.185034	-364.253113	198.024991	3.404725	0.522308	22227.39341
-290.510778	313.999847	-416.897542	184.291662	2.641762	0.522308	22211.3712
-327.132989	278.903562	-363.490151	150.721301	2.641762	0.522308	22190.7712
-322.555213	260.592456	-370.356815	123.254643	-0.410089	0.522308	22196.87491
-359.940387	235.414686	-372.645703	119.439829	-0.410089	-0.240655	22224.34156
-369.858902	220.155431	-375.697554	70.610214	-0.410089	0.522308	22216.71194
-374.436679	204.896176	-358.912374	89.684282	1.115836	0.522308	22222.05268
-369.09594	209.473952	-419.949393	62.217624	0.352874	1.285271	22229.6823
-397.325561	177.429518	-381.801256	24.069487	0.352874	1.285271	22227.39341
-404.192226	165.222114	-385.61607	33.988003	-1.936015	-1.003617	22198.40083
-401.140375	148.436934	-357.386449	32.462077	-1.173052	-0.240655	22205.2675
-412.584816	127.073977	-365.016076	-9.500873	-1.936015	0.522308	22215.18601
-435.473698	99.607318	-378.749405	-17.893463	1.115836	1.285271	22195.34898
-441.5774	89.688803	-346.70497	-11.026799	-0.410089	0.522308	22217.4749
-435.473698	83.585101	-342.890157	-15.604575	1.115836	-1.76658	22228.15638
-451.495915	78.244362	-334.497567	-45.360122	-0.410089	-1.003617	22215.18601
-444.629251	72.903623	-345.179045	-46.123085	1.115836	-0.240655	22225.10453
-463.703319	60.696219	-293.297579	-101.056402	1.115836	-0.240655	22230.44527
-454.547766	30.177709	-274.22351	-79.693445	-0.410089	-0.240655	22212.89712
-445.392213	21.022156	-269.645734	-75.115669	1.878799	-0.240655	22230.44527
-440.051474	1.185125	-262.779069	-80.456408	0.352874	-0.240655	22251.80822
-441.5774	-13.311167	-268.119808	-105.634178	1.115836	-0.240655	22225.86749
-440.814437	-55.274117	-255.912405	-122.419358	1.115836	-0.240655	21898.55648
-437.762586	-56.03708	-236.838336	-148.360091	0.352874	-1.003617	22238.07489
-440.051474	-72.82226	-245.230926	-154.463793	2.641762	0.522308	22221.28971
-458.36258	-74.348186	-250.571666	-191.848967	-0.410089	0.522308	22216.71194
-437.762586	-94.94818	-206.319827	-181.167489	0.352874	0.522308	22228.91934
-435.473698	-119.362987	-203.267976	-194.900818	1.115836	-1.003617	22217.4749
-420.214443	-153.69631	-190.297609	-225.419328	0.352874	0.522308	22221.28971
-414.110741	-155.985198	-183.430945	-242.204508	0.352874	-0.240655	22228.91934
-408.770002	-192.60741	-190.297609	-251.360061	-1.173052	0.522308	22203.74157
-381.303343	-200.237037	-171.223541	-258.989688	-1.936015	-0.240655	22202.21564
-385.88112	-215.496292	-198.690199	-255.937837	-0.410089	1.285271	22211.3712
-378.251493	-231.518509	-131.549479	-297.137825	-0.410089	-0.240655	22217.4749
-357.651499	-237.622211	-118.579112	-284.167459	-1.173052	-1.76658	22215.94897
-352.310759	-246.777764	-126.208739	-308.582266	-0.410089	-0.240655	22152.62307
-346.97002	-267.377758	-81.193938	-279.589682	2.641762	1.285271	22230.44527
-324.081138	-284.162938	-64.408758	-304.767453	1.878799	1.285271	22216.71194
-312.636697	-286.451827	-62.882832	-299.426713	-1.173052	-1.003617	22224.34156
-310.347809	-297.896268	-75.090236	-324.604484	1.115836	-1.003617	22229.6823
-277.540411	-304.762932	-4.134701	-312.39708	2.641762	-0.240655	22236.54897
-275.251523	-323.837001	11.124553	-336.811887	1.878799	-0.240655	22241.88971
-265.333007	-325.362926	-14.81618	-322.315595	1.878799	1.285271	22248.75637
-250.073753	-355.118473	13.413441	-349.019291	1.115836	-0.240655	22224.34156
-225.658945	-363.511063	10.361591	-338.337813	-1.173052	-1.003617	22227.39341
-204.295989	-389.451796	47.746765	-364.278546	-1.173052	-0.240655	22229.6823
-189.036734	-410.814753	66.05787	-405.478534	-1.936015	-1.003617	22195.34898
-189.036734	-419.207343	84.368976	-384.87854	2.641762	-0.240655	22220.52675
-130.288603	-419.207343	97.339343	-408.530385	1.115836	0.522308	22213.66009
-132.577491	-444.385113	114.887485	-368.09336	-1.173052	-0.240655	22188.48232
-121.13305	-434.466597	139.302293	-387.167428	-2.698977	-1.003617	22182.37861
-102.058982	-455.829554	143.117107	-357.411881	-2.698977	1.285271	22206.79342
-66.962696	-457.35548	162.954138	-374.960024	-1.936015	-0.240655	22197.63787
-51.703441	-477.955473	165.243026	-364.278546	0.352874	0.522308	22164.83047
-54.755292	-474.903623	173.635616	-391.745205	-2.698977	-1.003617	22209.84527
-16.607155	-471.851772	202.6282	-367.330397	0.352874	-0.240655	22224.34156
7.04469	-479.481399	244.591151	-338.337813	-0.410089	-0.240655	22178.5638
36.037274	-469.562883	220.176343	-330.708186	0.352874	-0.240655	22215.94897
50.533566	-491.688803	261.376331	-328.419297	0.352874	1.285271	22228.91934
57.40023	-466.511032	274.346697	-368.09336	-0.410089	0.522308	22185.43046
76.474299	-470.325846	256.035592	-381.826689	1.878799	-1.003617	22209.84527
98.600218	-455.066591	295.709654	-328.419297	1.115836	0.522308	22230.44527
126.829839	-471.851772	309.442983	-338.337813	2.641762	1.285271	22218.23786
141.326131	-455.066591	304.865207	-317.737819	-1.173052	-0.240655	22184.6675
128.355765	-468.799921	312.494834	-319.263745	1.115836	-0.240655	22229.6823
166.503902	-461.933256	330.042977	-308.582266	-2.698977	-0.240655	22191.53417
181.763156	-442.096225	333.857791	-287.21931	1.115836	1.285271	22185.43046
207.703889	-438.281411	333.094828	-275.774869	0.352874	1.285271	22213.66009
216.859442	-438.281411	346.065195	-282.641533	1.878799	0.522308	22199.16379
216.859442	-448.962889	300.287431	-281.87857	1.878799	0.522308	22193.82305
245.852026	-419.970305	337.672605	-282.641533	1.878799	1.285271	22200.68972
259.585356	-410.05179	375.820741	-266.619316	1.115836	0.522308	22193.06009
280.185349	-391.740684	375.057779	-252.123024	-0.410089	-0.240655	22190.00824
288.57794	-397.081423	366.665189	-237.626732	-1.936015	-1.003617	22177.03787
312.992747	-384.111057	365.139263	-205.582297	-0.410089	-1.003617	22202.21564
321.385337	-358.933287	370.480002	-196.426744	-1.173052	-0.240655	22198.40083
345.800145	-339.096255	407.102214	-175.82675	-0.410089	0.522308	22175.51195
353.429772	-334.518479	404.050363	-161.330458	-0.410089	-0.240655	22191.53417
358.007549	-322.311075	376.583704	-130.811948	1.115836	-1.003617	22183.14158
390.051984	-291.029603	393.368884	-117.078619	1.115836	-0.240655	22193.82305
387.763095	-262.799982	358.272599	-169.723048	-1.936015	-0.240655	22188.48232
412.940866	-265.08887	407.865176	-107.923066	1.878799	0.522308	22238.07489
417.518642	-250.592578	411.67999	-93.426774	1.878799	-0.240655	22245.70452
412.177903	-228.466658	403.2874	-75.878631	0.352874	-1.003617	22247.23045
415.992717	-213.970366	403.2874	-81.982333	-1.173052	-1.003617	22228.15638
414.466791	-201.762963	374.294816	-80.456408	1.878799	0.522308	22233.49712
428.963083	-174.296304	381.924443	-51.463824	0.352874	-0.240655	22208.31935
432.014934	-162.0889	391.842959	-9.500873	1.115836	0.522308	22215.18601
441.93345	-143.014832	389.554071	10.336158	-1.173052	-0.240655	22223.5786
445.748263	-121.651875	365.139263	27.121338	1.115836	0.522308	22232.73415
444.222338	-94.94818	326.991126	4.232456	-0.410089	-0.240655	22213.66009
437.355673	-88.844478	365.902226	41.61763	-1.936015	-0.240655	22203.74157
444.985301	-61.377819	367.428151	56.113922	-0.410089	1.285271	22211.3712
422.096418	-52.222266	353.694822	66.032438	0.352874	1.285271	22204.50453
450.32604	-22.46672	303.339281	75.950953	-0.410089	-0.240655	22207.55638
412.940866	-7.207465	339.19853	116.387978	-2.698977	-1.76658	22217.4749
435.829748	-2.629688	315.546685	117.150941	0.352874	-0.240655	22225.86749
414.466791	33.992523	327.754089	127.832419	-1.173052	-1.76658	22218.23786
410.651977	41.62215	300.287431	120.965755	-0.410089	0.522308	22225.86749
399.970499	62.222144	281.213362	132.410196	0.352874	1.285271	22071.74902
406.074201	63.74807	305.62817	190.395364	-1.173052	-1.003617	22211.3712
395.392723	127.83694	286.554101	188.869438	1.878799	-0.240655	22234.26008
397.681611	137.755455	279.687437	197.262028	1.878799	-0.240655	22253.33415
383.185319	147.673971	257.561517	211.75832	3.404725	1.285271	22231.20823
383.948282	159.881375	224.75412	198.024991	1.878799	-0.240655	22228.91934
358.007549	196.503586	204.917088	213.284246	1.115836	-0.240655	22241.88971
351.140884	189.636921	192.709685	214.047209	1.115836	-0.240655	22218.23786
349.614958	218.629505	170.583765	243.802755	-0.410089	-1.76658	22221.28971
345.800145	217.866543	179.739318	274.321265	1.878799	1.285271	22231.97119
337.407555	234.651723	172.109691	277.373116	-0.410089	-0.240655	22214.42305
314.518673	252.199866	147.694883	278.899041	-1.173052	-1.003617	22224.34156
340.459406	270.510971	100.391193	278.136078	-1.173052	-1.003617	22230.44527
310.703859	273.562822	107.257858	279.662004	-1.936015	-1.003617	22165.59343
298.496455	302.555406	69.109721	304.839774	0.352874	0.522308	22208.31935
292.392753	326.970214	53.087504	307.128662	-1.936015	-0.240655	22206.79342
284.763126	323.1554	50.798616	320.861992	-0.410089	-1.003617	22208.31935
264.926095	331.54799	23.331957	301.787923	0.352874	0.522308	22218.23786
277.896461	374.273904	-2.608776	315.521253	-1.173052	-0.240655	22230.44527
242.037213	367.407239	-7.949515	327.728656	2.641762	1.285271	22226.63045
222.963144	379.614643	-37.705062	328.491619	1.878799	1.285271	22224.34156
217.622405	385.718345	-45.334689	314.75829	0.352874	-1.003617	22227.39341
190.155746	372.747978	-92.638379	340.699023	-0.410089	-0.240655	22226.63045
169.555753	400.214637	-107.897634	317.047178	0.352874	-0.240655	22238.83786
168.029827	426.918332	-116.290224	304.076812	1.878799	0.522308	22245.70452
154.296498	415.473891	-110.949485	341.461986	1.878799	0.522308	22234.26008
139.037243	436.073885	-127.734665	355.195315	1.115836	-1.003617	22198.40083
111.570585	426.15537	-141.467994	348.32865	-1.173052	-1.003617	22227.39341
106.992808	448.281289	-127.734665	342.987911	-1.936015	-1.003617	22209.08231
94.785404	428.444258	-159.7791	341.461986	0.352874	-0.240655	22176.27491
71.13356	432.259072	-146.045771	347.565688	-1.173052	-0.240655	22218.23786
61.215044	437.599811	-172.749466	352.906427	1.115836	0.522308	22225.86749
34.511348	449.807215	-203.267976	340.699023	1.115836	0.522308	22167.88232
20.015056	434.54796	-210.13464	363.587905	-3.46194	-1.76658	22183.90454
20.778019	438.362774	-271.171659	302.550886	-2.698977	-0.240655	22210.60823
-4.399751	433.022034	-220.053156	336.884209	-0.410089	-0.240655	22188.48232
-12.029379	411.659078	-250.571666	350.617538	-1.173052	-0.240655	21426.28254
-35.681224	420.051668	-232.26056	342.987911	1.878799	-0.240655	22209.84527
-45.599739	435.310923	-245.993889	327.728656	-0.410089	2.048233	251.01474
-73.829361	423.103519	-246.756852	346.039762	-1.173052	-0.240655	16.78518
-74.592323	414.710929	-287.95684	342.224948	-1.936015	-1.003617	11.444441
-89.088615	405.555376	-283.379063	341.461986	2.641762	0.522308	9.155553
-86.036764	419.288705	-274.986473	333.832358	1.115836	0.522308	11.444441
-117.318237	403.266488	-347.467933	312.469402	3.404725	-0.240655	10.681478
-137.155268	392.585009	-363.490151	267.4546	1.115836	-0.240655	7.629627
-134.866379	392.585009	-340.601268	283.476818	1.878799	-0.240655	9.918516
-154.703411	390.296121	-329.91979	281.950892	0.352874	-0.240655	9.155553
-173.777479	384.955382	-349.756821	284.23978	1.115836	0.522308	8.39259
-197.429324	378.85168	-352.04571	284.23978	-1.173052	-0.240655	19437.23869
-212.688579	375.799829	-348.230896	265.165712	0.352874	-1.003617	22160.25269
-237.866349	354.436872	-356.623486	262.113861	1.878799	0.522308	22201.45268
-240.9182	350.622059	-381.038294	235.410165	1.878799	1.285271	22115.23789
-260.755231	342.229469	-336.023492	206.417581	-0.410089	-0.240655	22209.84527
-288.984852	335.362804	-347.467933	235.410165	-1.173052	-1.003617	22180.85269
-269.910784	330.785028	-342.127194	197.262028	-1.936015	-0.240655	22170.93417
-282.88115	314.76281	-379.512368	142.328711	1.115836	1.285271	22196.11194
-305.00707	293.399854	-387.904958	177.424997	-3.46194	-1.76658	22173.98602
-319.503362	294.162816	-364.253113	153.01019	0.352874	2.048233	22183.90454
-324.081138	265.933195	-381.038294	138.513898	0.352874	0.522308	22203.74157
-349.258909	271.273934	-381.801256	112.573165	-1.173052	-0.240655	22227.39341
-346.97002	238.466536	-361.964225	122.49168	1.115836	-0.240655	22212.13416
-361.466312	233.88876	-386.379033	92.736133	2.641762	0.522308	22225.86749
-367.570014	215.577654	-371.882741	90.447245	-0.410089	0.522308	22230.44527
-369.858902	199.555437	-384.853107	40.091705	-2.698977	-1.76658	22212.13416
-377.48853	178.955443	-459.623455	6.521344	3.404725	2.048233	22146.51936
-409.532965	186.58507	-368.067927	51.536146	1.115836	2.048233	22248.75637
-396.562598	151.488784	-352.04571	31.699114	2.641762	-0.240655	22235.786
-410.295927	132.414716	-323.053126	48.484295	1.115836	0.522308	22231.20823
-424.792219	120.970275	-342.127194	29.410226	0.352874	0.522308	22235.02304
-428.607033	79.007324	-325.342014	2.70653	-1.173052	-0.240655	22222.05268
-469.807021	77.481399	-336.023492	-54.515675	1.115836	0.522308	22217.4749
-436.999623	78.244362	-334.497567	-26.286054	1.878799	-0.240655	22227.39341
-453.784803	66.036958	-291.771653	-43.834196	0.352874	0.522308	22231.20823
-468.281095	53.066591	-304.74202	-65.197153	1.878799	0.522308	22219.00082
-468.281095	9.577715	-278.038324	-100.293439	0.352874	0.522308	22207.55638
-464.466282	-17.888943	-361.964225	-130.811948	-1.173052	-0.240655	22209.84527
-455.310729	4.236976	-371.882741	-194.900818	-1.936015	-1.003617	22196.11194
-456.836654	-22.46672	-283.379063	-122.419358	0.352874	1.285271	22114.47493
-446.918139	-40.014862	-234.549448	-121.656396	1.878799	1.285271	22221.28971
-439.288511	-52.222266	-250.571666	-152.937868	-0.410089	1.285271	22213.66009
-436.236661	-56.800043	-238.364262	-170.486011	0.352874	-0.240655	22222.05268
-433.947772	-87.318552	-219.290193	-161.330458	0.352874	0.522308	22230.44527
-434.710735	-111.73336	-207.845752	-184.982303	-1.173052	-0.240655	22214.42305
-421.740369	-108.681509	-181.142056	-190.323042	2.641762	2.048233	22222.05268
-431.658884	-141.488906	-185.719833	-227.708216	3.404725	0.522308	22253.33415
-424.029257	-148.355571	-160.542063	-216.263775	1.878799	-0.240655	22239.60082
-407.244077	-156.748161	-216.238342	-272.723018	1.115836	-0.240655	22235.786
-392.747785	-191.081484	-159.016137	-271.960055	2.641762	0.522308	22238.83786
-382.066306	-208.629627	-166.645764	-242.204508	1.115836	-0.240655	22229.6823
-391.984822	-237.622211	-135.364292	-275.774869	-0.410089	-0.240655	22222.81564
-344.681132	-229.992584	-117.816149	-294.085974	-0.410089	-0.240655	22209.08231
-359.940387	-241.437025	-120.868	-294.848937	-1.936015	-0.240655	22222.81564
-342.392244	-268.140721	-88.060603	-284.167459	0.352874	-0.240655	22219.76379
-328.658915	-286.451827	-54.490242	-295.6119	0.352874	-0.240655	22228.15638
-327.895952	-290.26664	-56.016168	-313.160043	0.352874	-0.240655	22227.39341
-313.39966	-311.629597	-34.653211	-316.211894	-2.698977	-0.240655	22196.11194
-284.407076	-332.992553	-30.838397	-356.648919	-2.698977	0.522308	22212.89712
-276.014486	-334.518479	-52.201354	-355.885956	-1.173052	0.522308	22215.18601
-262.281157	-349.014771	4.257889	-350.545217	0.352874	0.522308	22207.55638
-238.629312	-354.35551	36.302324	-346.730403	-0.410089	-0.240655	22222.05268
-233.288573	-378.770318	31.724547	-366.567434	-1.173052	-1.003617	22232.73415
-205.821914	-392.503647	30.198622	-368.09336	1.115836	-1.003617	22208.31935
-186.747846	-394.029572	68.346759	-371.145211	1.115836	-1.003617	22220.52675
-158.518224	-406.236976	72.161572	-377.248913	2.641762	1.285271	22210.60823
-137.91823	-416.155492	119.465262	-393.27113	0.352874	0.522308	22167.88232
-134.866379	-424.548082	143.117107	-364.278546	3.404725	0.522308	22231.20823
-124.184901	-434.466597	109.546746	-372.671136	1.115836	0.522308	22244.17859
-86.799727	-441.333262	151.509697	-378.774838	1.115836	-0.240655	22196.11194
-68.488621	-445.911039	156.087473	-368.856322	-0.410089	-1.003617	22217.4749
-58.570106	-461.170293	173.635616	-368.09336	-1.936015	-1.003617	22230.44527
-27.288634	-461.170293	210.257828	-362.752621	-0.410089	0.522308	22211.3712
-9.740491	-472.614734	215.598567	-333.760037	-0.410089	2.048233	22190.00824
3.229876	-487.873989	233.14671	-333.760037	1.115836	0.522308	22228.15638
21.540982	-486.348064	249.168927	-336.811887	-0.410089	-1.003617	22220.52675
35.274311	-471.851772	263.665219	-349.019291	-1.936015	-1.003617	22181.61565
55.111342	-478.718436	246.117076	-344.441515	-1.936015	-0.240655	22143.46751
58.163193	-468.799921	275.10966	-325.367446	-1.173052	-0.240655	22199.16379
97.074293	-465.74807	264.428182	-339.863738	-0.410089	-0.240655	22174.74899
128.355765	-474.14066	293.420766	-337.57485	-1.173052	-0.240655	22178.5638
123.015026	-468.799921	297.998542	-322.315595	-0.410089	-0.240655	22216.71194
152.770572	-456.592517	333.094828	-293.323011	1.878799	1.285271	22200.68972
158.111312	-471.088809	314.02076	-285.693384	-0.410089	-1.003617	22202.21564
209.229815	-453.540666	330.042977	-273.48598	-0.410089	-0.240655	22214.42305
203.126113	-439.807337	347.59112	-293.323011	-0.410089	-0.240655	22193.06009
232.118697	-440.570299	343.776307	-289.508198	-0.410089	1.285271	22193.06009
259.585356	-429.125858	364.3763	-279.589682	-1.173052	-0.240655	22214.42305
253.481654	-415.392529	368.954077	-272.723018	4.167687	1.285271	22210.60823
261.111281	-413.866604	336.146679	-271.960055	3.404725	1.285271	22212.13416
287.814977	-369.614765	303.339281	-296.374862	1.878799	-1.003617	22013.00089
304.600157	-378.770318	376.583704	-223.893402	3.404725	0.522308	22222.81564
309.177933	-367.325877	384.976294	-193.374893	1.878799	-0.240655	22215.18601
327.489039	-355.118473	392.605922	-181.930452	-1.173052	-0.240655	22196.87491
335.118666	-358.933287	377.346667	-158.278607	-1.173052	-0.240655	22196.11194
341.222368	-348.251808	384.213332	-146.834166	1.878799	1.285271	22207.55638
358.007549	-334.518479	400.235549	-141.493427	-0.410089	0.522308	22200.68972
372.503841	-291.029603	385.739257	-136.152688	0.352874	-0.240655	22177.03787
377.84458	-289.503677	395.657773	-116.315656	-0.410089	-0.240655	22199.92676
399.970499	-271.955535	375.820741	-117.841582	-0.410089	0.522308	22212.89712
402.259387	-278.059236	372.005928	-144.545278	-0.410089	0.522308	22209.84527
415.229754	-233.807398	354.457785	-127.760098	-1.173052	-0.240655	22207.55638
419.044568	-218.548143	399.472586	-71.300855	-1.173052	0.522308	22226.63045
425.148269	-217.022217	397.183698	-61.382339	-1.173052	-0.240655	22144.23048
441.93345	-184.977782	417.020729	-62.145302	1.115836	0.522308	22219.00082
446.511226	-149.881497	416.257767	-36.967532	-1.173052	-0.240655	22224.34156
436.59271	-139.962981	395.657773	7.284307	0.352874	0.522308	22231.97119
439.644561	-118.600024	372.768891	25.595413	1.115836	0.522308	22215.18601
435.829748	-95.711142	384.213332	33.988003	0.352874	-0.240655	22244.94156
434.303822	-84.266701	381.924443	40.854667	0.352874	-0.240655	22248.75637
428.20012	-70.533372	320.124462	-21.708277	1.878799	-1.003617	22227.39341
431.251971	-48.407453	314.02076	51.536146	0.352874	-0.240655	22236.54897
440.407524	-19.414869	341.487418	106.469463	1.878799	1.285271	22237.31193
438.118636	-10.259316	344.539269	115.625016	-0.410089	-1.003617	22212.13416
433.54086	24.83697	321.650387	133.936121	-1.173052	-0.240655	22218.23786
427.437158	32.466598	321.650387	156.825003	-1.173052	-1.76658	22228.91934
413.703828	53.829554	291.89484	135.462047	0.352874	-0.240655	22191.53417
419.044568	58.407331	270.531884	163.691668	-0.410089	-0.240655	22215.18601
390.051984	88.162877	295.709654	162.928705	-0.410089	-1.003617	22206.79342
412.940866	88.92584	278.161511	172.084258	-1.936015	-0.240655	22203.74157
389.289021	137.755455	256.035592	156.825003	-2.698977	-0.240655	22196.87491
369.45199	165.222114	205.680051	148.432413	0.352874	0.522308	22215.18601
385.474207	158.355449	182.028206	139.27686	-0.410089	1.285271	22219.00082
360.296437	180.481368	229.331896	220.913873	0.352874	0.522308	22219.00082
370.214952	190.399884	209.494865	210.995358	1.878799	0.522308	22230.44527
351.140884	217.866543	172.872653	227.780538	-1.936015	-1.76658	22228.91934
351.903847	219.392468	175.161542	250.66942	-0.410089	-0.240655	22216.71194
328.252002	237.703574	177.45043	262.113861	-0.410089	-1.003617	22224.34156
341.222368	264.40727	167.531914	268.980526	-1.173052	-0.240655	22247.23045
318.333486	269.748009	128.620815	286.528669	1.878799	0.522308	22230.44527
323.674225	279.666524	114.887485	288.054594	1.115836	0.522308	22239.60082
295.444604	277.377636	85.131939	297.210147	1.115836	-0.240655	22236.54897
316.044598	321.629475	65.294908	294.921259	1.115836	0.522308	22227.39341
285.526089	327.733177	55.376392	325.439768	-1.173052	-0.240655	22225.86749
276.370536	360.540574	43.931951	318.573104	-0.410089	-0.240655	22229.6823
277.133498	352.147984	20.280106	325.439768	-0.410089	-0.240655	22214.42305
245.089064	374.273904	19.517143	330.780507	1.878799	1.285271	22226.63045
213.807591	385.718345	-7.186552	356.72124	1.878799	1.285271	22232.73415
219.911293	377.325755	-31.60136	337.647172	-0.410089	0.522308	22214.42305
189.392784	383.429456	-46.860615	349.854576	-1.936015	0.522308	22202.21564
182.526119	397.925748	-97.979118	333.069396	-0.410089	-1.003617	22211.3712
162.689088	406.318339	-199.453162	282.713855	-0.410089	0.522308	22090.06012
141.326131	432.259072	-104.08282	320.861992	1.878799	1.285271	22197.63787
131.407616	430.733146	-184.95687	328.491619	1.878799	0.522308	22228.15638
126.066877	428.444258	-127.734665	350.617538	0.352874	0.522308	22211.3712
105.466883	435.310923	-148.334659	355.195315	0.352874	0.522308	22202.21564
86.392814	448.281289	-144.519845	366.639756	-0.410089	-1.003617	22222.81564
73.422448	435.310923	-162.067988	346.802725	-1.936015	-1.003617	22209.84527
49.00764	440.651662	-178.853168	346.039762	2.641762	0.522308	22183.14158
53.585417	444.466475	-191.823535	350.617538	3.404725	-0.240655	22240.36378
16.963205	433.784997	-196.401311	346.039762	-1.173052	0.522308	22239.60082
4.755801	449.807215	-200.979088	371.217532	-0.410089	-1.003617	22198.40083
-0.584938	449.807215	-226.919821	373.506421	1.115836	-0.240655	22221.28971
-9.740491	434.54796	-197.164274	352.906427	1.115836	0.522308	22235.02304
-37.207149	423.103519	-235.312411	321.624954	-0.410089	-0.240655	22167.11936
-45.599739	436.836848	-242.179075	346.039762	-0.410089	0.522308	487.533189
-57.04418	416.999817	-262.016107	336.121246	-0.410089	0.522308	17.548143
-101.296019	423.103519	-281.090175	314.75829	1.878799	1.285271	10.681478
-90.614541	399.451674	-325.342014	329.254582	-1.173052	-0.240655	11.444441
-113.503423	397.162786	-305.504983	341.461986	-2.698977	-0.240655	10.681478
-119.607125	391.059084	-307.793871	314.75829	0.352874	0.522308	9.155553
-145.547858	397.162786	-347.467933	298.736072	-1.936015	-0.240655	11.444441
-152.414522	384.955382	-366.542002	282.713855	-2.698977	-0.240655	9.918516
-166.147852	380.377606	-348.230896	253.721271	-1.173052	-0.240655	9.155553
-192.088585	384.955382	-373.408666	212.521283	-0.410089	-1.003617	10.681478
-199.718212	384.955382	-332.208678	275.084228	1.115836	0.522308	19866.02374
-205.058951	375.036866	-337.549418	281.950892	-1.173052	-0.240655	22169.40825
-226.421908	373.510941	-331.445716	252.958308	0.352874	-0.240655	21971.8009
-237.103386	364.355388	-348.993859	223.965724	0.352874	-0.240655	22195.34898
-256.177455	354.436872	-380.275331	222.439799	1.115836	-0.240655	22203.74157
-248.547827	336.88873	-355.09756	231.595352	2.641762	1.285271	22211.3712
-274.48856	346.807245	-361.201262	214.047209	-1.936015	-2.529543	22202.21564
-277.540411	336.88873	-364.253113	165.980556	1.115836	0.522308	22186.95639
-283.644113	316.288736	-374.171629	176.662034	2.641762	1.285271	22202.97861
-308.821883	301.029481	-416.897542	147.66945	0.352874	-0.240655	22211.3712
-334.762617	278.903562	-379.512368	146.906488	-1.173052	-0.240655	22222.81564
-346.207058	261.355419	-379.512368	152.247227	0.352874	0.522308	22216.71194
-340.866318	233.88876	-387.904958	127.832419	0.352874	-1.003617	22225.86749
-362.229275	223.207282	-338.31238	89.684282	-1.173052	-0.240655	22227.39341
-398.088524	185.059145	-358.912374	53.825034	-1.936015	0.522308	22210.60823
-385.88112	192.688772	-390.193846	43.143556	-1.936015	1.285271	22189.24528
-401.140375	182.770257	-366.542002	45.432444	-0.410089	0.522308	22219.76379
-404.192226	167.511002	-423.001244	56.876885	0.352874	-0.240655	22188.48232
-407.244077	156.066561	-394.00866	49.247257	-1.173052	-0.240655	22211.3712
-406.481114	121.733238	-360.4383	33.22504	0.352874	2.048233	22228.91934
-421.740369	122.4962	-360.4383	1.943568	-1.173052	-0.240655	22215.18601
-420.977406	111.814722	-337.549418	-11.789762	1.115836	-0.240655	22225.10453
-444.629251	83.585101	-336.786455	1.180605	0.352874	0.522308	22231.20823
-440.051474	75.955474	-345.942008	-17.130501	1.115836	0.522308	22215.94897
-434.710735	74.429548	-298.638318	-57.567526	0.352874	0.522308	22219.76379
-451.495915	52.303629	-271.171659	-43.071234	3.404725	1.285271	22254.09711
-448.444064	31.703635	-273.460548	-82.745296	2.641762	0.522308	22238.83786
-447.681102	11.866604	-316.186461	-108.686029	0.352874	-1.003617	22232.73415
-425.555182	-5.681539	-271.171659	-78.930482	0.352874	-1.003617	22217.4749
-430.132959	-26.281533	-303.216094	-114.789731	1.115836	0.522308	22227.39341
-449.96999	-27.044496	-256.675367	-123.945284	0.352874	0.522308	22212.89712
-442.340362	-48.407453	-249.808703	-154.463793	-1.173052	-1.003617	22223.5786
-433.18481	-70.533372	-244.467964	-148.360091	-1.173052	-1.003617	22225.86749
-438.525549	-84.266701	-191.823535	-174.300825	0.352874	1.285271	22219.76379
-446.918139	-106.392621	-224.630932	-215.500812	1.115836	0.522308	22225.10453
-444.629251	-144.540757	-184.95687	-207.871185	-3.46194	-1.003617	22208.31935
-422.503331	-146.066683	-204.793901	-209.39711	-2.698977	-0.240655	22197.63787
-420.977406	-162.851863	-204.030939	-233.811918	-3.46194	-1.003617	22208.31935
-408.007039	-175.82223	-195.638348	-246.782285	-0.410089	-0.240655	22218.23786
-382.829269	-191.081484	-178.090206	-243.730434	0.352874	0.522308	22209.08231
-377.48853	-197.185186	-165.119839	-290.271161	-0.410089	-1.003617	22223.5786
-357.651499	-210.155553	-120.868	-268.145241	0.352874	-1.003617	22229.6823
-374.436679	-233.044435	-118.579112	-286.456347	-1.173052	-0.240655	22212.89712
-353.073722	-244.488876	-101.030969	-275.011906	2.641762	0.522308	22224.34156
-368.332977	-262.037019	-104.845783	-307.056341	-0.410089	-1.003617	22229.6823
-334.762617	-259.748131	-76.616162	-296.374862	2.641762	0.522308	22235.02304
-312.636697	-274.244423	-52.201354	-313.923005	1.115836	-0.240655	22241.88971
-308.058921	-301.711081	-33.890248	-325.367446	2.641762	0.522308	22249.51933
-281.355225	-321.548112	-21.682844	-345.204478	-0.410089	-0.240655	22225.10453
-259.992268	-323.074038	-43.045801	-339.863738	1.878799	1.285271	22232.73415
-270.673747	-355.881436	10.361591	-352.071142	1.115836	1.285271	22231.20823
-242.444125	-374.955504	-43.808764	-384.87854	-0.410089	-0.240655	22219.76379
-221.081169	-365.799951	35.539361	-345.204478	0.352874	-1.003617	22215.94897
-215.74043	-387.925871	57.66528	-352.071142	-0.410089	0.522308	22227.39341
-187.510808	-398.607349	59.191206	-361.989658	-1.936015	-1.003617	22215.94897
-171.488591	-403.185125	55.376392	-391.745205	-2.698977	-0.240655	22177.03787
-159.281187	-435.22956	90.472678	-382.589652	-3.46194	-0.240655	22202.97861
-136.392305	-428.362896	118.702299	-381.826689	-1.936015	-0.240655	22206.03046
-119.607125	-422.259194	122.517113	-355.122993	-1.936015	-1.003617	22132.78604
-99.770094	-442.859188	128.620815	-384.87854	-1.936015	0.522308	22204.50453
-91.377503	-447.436964	114.124523	-416.160012	-0.410089	-0.240655	22224.34156
-73.066398	-458.881405	132.435628	-435.234081	-1.173052	-1.76658	22194.58602
-40.259	-473.377697	188.894871	-366.567434	0.352874	-0.240655	22210.60823
-11.266416	-466.511032	211.02079	-336.048925	0.352874	0.522308	22230.44527
7.807652	-478.718436	234.672635	-332.234111	-0.410089	-0.240655	22204.50453
16.200242	-464.985107	243.828188	-329.18226	0.352874	-1.003617	22199.16379
69.607634	-454.303629	275.872623	-331.471148	1.878799	-1.003617	22131.26011
71.13356	-476.429548	270.531884	-336.048925	1.878799	1.285271	22222.81564
90.207628	-470.325846	284.265213	-316.974856	-1.173052	-1.003617	22197.63787
96.31133	-464.222144	306.391132	-326.893372	2.641762	1.285271	22215.18601
106.992808	-468.036958	310.205946	-336.048925	-1.173052	-1.003617	22192.29713
132.170578	-481.007324	308.680021	-332.997074	1.878799	1.285271	22181.61565
149.718721	-474.14066	330.042977	-290.271161	-1.173052	-0.240655	22210.60823
167.266864	-461.170293	332.331865	-285.693384	-0.410089	-0.240655	22208.31935
200.837225	-454.303629	317.835573	-265.856353	-1.173052	-0.240655	22209.84527
219.911293	-448.199927	338.435567	-284.930421	-1.173052	0.522308	22199.92676
208.466852	-439.044374	346.828157	-264.330427	-4.224903	-1.003617	22187.71935
221.437219	-461.170293	337.672605	-259.752651	-0.410089	1.285271	22179.32676
238.985362	-410.05179	343.013344	-289.508198	-1.936015	-0.240655	22177.80084
251.192765	-395.555498	346.828157	-288.745235	-3.46194	-1.76658	22070.22309
276.370536	-385.636982	364.3763	-260.515614	-1.173052	0.522308	22197.63787
292.392753	-399.370312	384.976294	-252.123024	1.115836	-0.240655	22188.48232
290.103865	-368.851802	382.687406	-223.893402	0.352874	-1.003617	22202.21564
325.963114	-356.644398	369.71704	-234.574881	1.115836	-0.240655	22199.92676
330.54089	-339.096255	391.079996	-154.463793	0.352874	0.522308	22206.79342
354.955698	-339.096255	394.89481	-134.626762	0.352874	0.522308	22202.21564
368.689027	-306.288858	383.450369	-120.893433	1.878799	0.522308	22221.28971
387.000133	-311.629597	410.154065	-121.656396	3.404725	0.522308	22247.99341
401.496425	-281.87405	394.131847	-123.182321	2.641762	0.522308	22249.51933
401.496425	-272.718497	407.865176	-98.004551	1.878799	-0.240655	22225.10453
409.126052	-255.933317	432.279984	-101.056402	0.352874	-0.240655	22234.26008
393.866797	-233.807398	414.731841	-91.900849	-0.410089	-0.240655	22231.97119
409.126052	-233.807398	381.924443	-80.456408	1.115836	-0.240655	22198.40083
416.755679	-204.814814	399.472586	-52.989749	-1.173052	-1.003617	22224.34156
430.489009	-175.059267	385.739257	-46.123085	-0.410089	-0.240655	22231.20823
437.355673	-158.274087	362.850375	-31.626793	-0.410089	-1.003617	22219.00082
432.014934	-165.140751	406.339251	0.417642	-2.698977	-0.240655	22212.89712
449.563077	-125.466689	348.354083	8.810232	-1.173052	0.522308	22211.3712
428.963083	-102.577807	338.435567	12.625046	-0.410089	-0.240655	22210.60823
429.726046	-85.792627	340.724456	21.780599	-1.173052	0.522308	22205.2675
431.251971	-62.140782	335.383716	30.936152	-0.410089	-0.240655	22218.23786
439.644561	-52.985229	337.672605	50.773183	1.115836	0.522308	22226.63045
444.985301	-40.777825	273.583735	56.876885	1.878799	0.522308	22221.28971
427.437158	-13.311167	262.902256	32.462077	2.641762	-0.240655	22230.44527
432.777897	18.733268	327.754089	105.7065	-2.698977	-1.76658	22228.15638
421.333456	19.496231	320.124462	157.587966	-1.173052	-1.003617	22209.84527
427.437158	52.303629	294.946691	164.454631	-1.173052	-0.240655	22222.05268
410.651977	67.562883	313.257797	187.343513	2.641762	-0.240655	22250.2823
422.096418	74.429548	302.576319	192.684252	1.115836	-1.003617	22230.44527
395.392723	113.340648	291.131878	198.024991	1.878799	-0.240655	22228.91934
387.763095	115.629536	275.872623	210.232395	2.641762	0.522308	22244.94156
403.785313	138.518418	266.71707	201.839805	-1.173052	-1.003617	22216.71194
377.84458	157.592486	238.487449	210.995358	1.878799	1.285271	22225.86749
363.348288	176.666555	219.41338	212.521283	-1.173052	-0.240655	22231.20823
366.400139	195.740623	207.968939	236.173128	1.115836	1.285271	22215.94897
351.140884	204.896176	166.768952	229.306463	-0.410089	-1.003617	22223.5786
358.007549	215.577654	171.346728	255.247196	0.352874	-0.240655	22231.97119
333.592741	242.28135	166.768952	258.299047	-1.936015	-1.003617	22193.06009
315.281635	250.67394	169.05784	256.010159	-1.173052	-0.240655	22202.97861
339.696443	263.644307	123.280076	272.795339	-0.410089	-0.240655	22212.13416
309.940896	276.614673	95.050454	294.158296	-0.410089	1.285271	22204.50453
306.126082	304.081332	75.976386	292.63237	-0.410089	1.285271	22215.18601
293.155716	326.207251	36.302324	293.395333	0.352874	1.285271	22231.97119
263.400169	333.836879	30.198622	310.180513	-1.173052	-1.003617	22225.10453
288.57794	341.466506	17.991218	279.662004	0.352874	-0.240655	22219.76379
261.111281	359.777612	20.280106	328.491619	0.352874	-1.76658	22227.39341
240.511287	378.85168	-7.186552	342.987911	-1.173052	-1.003617	22225.86749
245.089064	379.614643	11.124553	345.276799	1.115836	-0.240655	22236.54897
219.14833	392.585009	-23.971733	359.773091	1.878799	0.522308	22247.23045
211.518703	411.659078	-46.860615	342.987911	0.352874	0.522308	22234.26008
184.052045	400.214637	-96.453193	323.15088	0.352874	0.522308	22016.05274
156.585386	412.42204	-86.534677	356.72124	-1.173052	-1.003617	22225.86749
144.377982	426.15537	-120.868	351.380501	0.352874	-0.240655	22222.05268
109.281696	424.629444	-126.971702	343.750874	-1.173052	-1.003617	22173.22306
123.777988	449.807215	-120.868	364.350868	0.352874	-1.003617	22217.4749
107.755771	432.259072	-142.99392	342.224948	-1.173052	-1.003617	22228.91934
79.52615	431.496109	-147.571696	354.432352	-0.410089	0.522308	22191.53417
55.111342	439.125736	-185.719833	330.780507	-3.46194	-0.240655	22186.19343
29.933572	436.073885	-154.438361	351.380501	-1.936015	-0.240655	22207.55638
12.385429	425.392407	-196.401311	360.536054	-1.936015	-1.003617	22191.53417
13.148391	420.051668	-213.949454	336.121246	-1.173052	-0.240655	22169.40825
5.518764	430.733146	-197.164274	343.750874	-1.173052	0.522308	22214.42305
-8.977528	436.836848	-221.579082	334.595321	-0.410089	0.522308	22211.3712
-5.925677	430.733146	-263.542032	301.024961	0.352874	-0.240655	22048.86013
-12.792342	435.310923	-228.445746	334.595321	-1.936015	-0.240655	22218.23786
-33.392335	413.185003	-255.149442	342.224948	1.115836	-0.240655	978.881191
-52.466404	431.496109	-289.482765	330.780507	3.404725	-0.240655	16.78518
-87.56269	423.103519	-293.297579	352.143464	1.115836	-0.240655	11.444441
-87.56269	418.525742	-276.512399	349.091613	2.641762	1.285271	12.207404
-118.081199	423.866482	-303.216094	339.93606	0.352874	-0.240655	9.155553
-140.207119	420.814631	-320.001275	291.106445	3.404725	1.285271	10.681478
-133.340454	392.585009	-318.475349	313.232364	-1.173052	-1.003617	9.918516
-159.281187	394.873898	-341.364231	301.024961	0.352874	-0.240655	8.39259
-165.384889	388.770196	-338.31238	292.63237	-0.410089	-0.240655	9.918516
-173.014516	400.214637	-339.075343	278.899041	-2.698977	-1.003617	9.918516
-212.688579	375.799829	-347.467933	270.506451	-1.173052	-0.240655	21167.63817
-206.584877	375.799829	-377.22348	250.66942	1.115836	-0.240655	22159.48973
-227.947833	368.933164	-352.808672	261.350898	0.352874	0.522308	22192.29713
-250.836715	341.466506	-361.201262	233.88424	-1.173052	0.522308	22169.40825
-245.495976	342.992431	-360.4383	239.224979	-1.173052	0.522308	22189.24528
-279.066337	338.414655	-373.408666	197.262028	-0.410089	0.522308	22173.98602
-269.147821	308.659108	-372.645703	168.269444	0.352874	0.522308	22169.40825
-287.458927	317.814661	-379.512368	162.165742	-0.410089	-0.240655	22190.7712
-284.407076	294.925779	-396.297548	136.987972	-0.410089	-0.240655	22215.18601
-320.266325	282.718375	-375.697554	124.780568	0.352874	-0.240655	22212.89712
-335.525579	270.510971	-372.645703	147.66945	1.878799	1.285271	22224.34156
-329.421877	269.748009	-403.927176	111.047239	1.878799	1.285271	22232.73415
-336.288542	252.962828	-360.4383	113.336127	1.878799	0.522308	22214.42305
-346.207058	240.755425	-346.70497	101.128724	-0.410089	-1.003617	22243.41563
-345.444095	228.548021	-360.4383	95.025022	3.404725	0.522308	22245.70452
-365.281126	194.97766	-374.171629	46.195406	1.115836	1.285271	22235.786
-383.592232	212.525803	-381.801256	59.165773	2.641762	0.522308	22227.39341
-385.88112	175.140629	-389.430884	20.254673	1.878799	-0.240655	22239.60082
-404.955188	153.01471	-354.334598	32.462077	1.878799	1.285271	22222.81564
-420.214443	146.148045	-366.542002	13.388009	-0.410089	-0.240655	22216.71194
-430.895921	117.918424	-330.682753	7.284307	1.115836	-1.003617	22229.6823
-421.740369	99.607318	-345.942008	-1.871246	1.878799	2.048233	22228.91934
-434.710735	91.977691	-365.016076	-16.367538	-2.698977	-0.240655	22216.71194
-453.021841	66.799921	-315.423498	-16.367538	-0.410089	1.285271	22216.71194
-446.918139	58.407331	-291.008691	-35.441606	-0.410089	0.522308	22209.84527
-445.392213	44.674001	-298.638318	-65.197153	-1.936015	-0.240655	22201.45268
-453.021841	10.340678	-313.897573	-79.693445	-1.173052	1.285271	22200.68972
-465.229245	17.970306	-302.453132	-104.871215	0.352874	-0.240655	22218.23786
-471.332946	-4.155614	-271.171659	-84.271222	0.352874	1.285271	22215.18601
-478.962574	-20.940794	-287.95684	-123.182321	1.878799	-0.240655	22219.76379
-435.473698	-34.674123	-279.56425	-118.604545	-0.410089	-1.003617	22227.39341
-430.132959	-71.296335	-246.756852	-144.545278	0.352874	1.285271	22209.84527
-434.710735	-72.059297	-245.230926	-171.248974	1.878799	0.522308	22221.28971
-442.340362	-82.740776	-235.312411	-223.893402	4.93065	0.522308	22246.46748
-428.607033	-100.288919	-192.586498	-175.063787	0.352874	0.522308	22236.54897
-419.45148	-118.600024	-224.630932	-197.952669	1.878799	0.522308	22235.786
-422.503331	-120.888913	-177.327243	-201.00452	0.352874	-0.240655	22243.41563
-425.555182	-144.540757	-202.505013	-217.789701	2.641762	0.522308	22231.20823
-403.429263	-176.585192	-159.016137	-236.863769	0.352874	0.522308	22226.63045
-396.562598	-184.21482	-177.327243	-232.285993	1.878799	1.285271	22191.53417
-387.407045	-199.474074	-168.17169	-253.648949	1.878799	0.522308	22220.52675
-383.592232	-216.259255	-132.312441	-271.960055	1.115836	-0.240655	22221.28971
-354.599648	-233.807398	-120.868	-294.848937	-1.173052	-0.240655	22228.91934
-357.651499	-252.118503	-110.186522	-303.241527	0.352874	-0.240655	22224.34156
-350.021871	-266.614795	-95.69023	-270.434129	-2.698977	-1.003617	22196.87491
-338.57743	-284.162938	-92.638379	-307.819303	-0.410089	-0.240655	22210.60823
-339.340393	-310.866634	-58.305056	-313.160043	-0.410089	0.522308	22213.66009
-333.236691	-332.992553	-34.653211	-316.974856	1.115836	1.285271	22207.55638
-299.666331	-325.362926	-28.549509	-347.493366	-0.410089	-0.240655	22222.81564
-274.48856	-329.940703	-15.579143	-338.337813	1.878799	0.522308	22234.26008
-249.31079	-350.540696	-9.475441	-355.885956	2.641762	-1.003617	22215.18601
-248.547827	-365.799951	16.465292	-365.041509	-0.410089	-1.003617	22223.5786
-214.977467	-390.977721	-38.468025	-391.745205	0.352874	0.522308	22114.47493
-213.451541	-383.348094	23.331957	-387.167428	0.352874	0.522308	22173.98602
-170.725628	-387.925871	41.643063	-402.426683	4.167687	1.285271	22231.97119
-166.910814	-394.792535	108.783784	-372.671136	3.404725	-0.240655	22252.57118
-162.333038	-425.311045	106.494895	-369.619285	0.352874	-0.240655	22215.18601
-115.792311	-421.496231	137.013405	-337.57485	1.878799	0.522308	22212.13416
-109.688609	-454.303629	127.857852	-358.174844	1.878799	1.285271	22231.20823
-98.244168	-448.962889	146.168958	-368.09336	-1.173052	-0.240655	22204.50453
-86.036764	-461.170293	146.168958	-394.797055	-0.410089	0.522308	22186.95639
-62.384919	-457.35548	166.005989	-371.145211	0.352874	-0.240655	22224.34156
-34.155298	-471.088809	207.205977	-367.330397	-0.410089	0.522308	22213.66009
-38.733075	-483.296213	186.605983	-353.597068	-0.410089	-0.240655	22182.37861
-9.740491	-478.718436	195.761536	-347.493366	-1.173052	0.522308	22193.82305
26.881721	-483.296213	231.620784	-326.893372	-0.410089	0.522308	22128.97122
33.748385	-471.088809	247.643002	-324.604484	-1.936015	-1.003617	22196.87491
51.296528	-511.525834	302.576319	-350.545217	-1.173052	0.522308	22177.03787
68.081709	-474.14066	288.080027	-327.656335	-2.698977	-1.003617	22194.58602
99.363181	-467.273995	259.087443	-316.974856	1.115836	1.285271	22200.68972
119.200212	-464.985107	282.739288	-314.685968	0.352874	0.522308	22191.53417
135.222429	-478.718436	286.554101	-307.056341	0.352874	-0.240655	22209.84527
129.118728	-469.562883	288.842989	-349.782254	0.352874	0.522308	22175.51195
164.977976	-461.170293	292.657803	-301.715602	1.878799	0.522308	22195.34898
164.977976	-471.851772	308.680021	-295.6119	-0.410089	-1.003617	22198.40083
218.385368	-439.807337	339.961493	-297.900788	2.641762	0.522308	22224.34156
224.48907	-437.518448	348.354083	-271.197092	-0.410089	-0.240655	22219.76379
238.985362	-426.074007	351.405934	-285.693384	0.352874	-0.240655	22212.13416
258.822393	-417.681417	359.798524	-253.648949	2.641762	0.522308	22186.95639
270.266834	-403.185125	378.872592	-265.856353	-0.410089	-0.240655	22214.42305
274.081648	-409.288827	377.346667	-245.256359	-0.410089	-0.240655	22173.98602
299.259418	-381.822169	393.368884	-228.471179	0.352874	-0.240655	22190.00824
309.177933	-375.718467	382.687406	-220.078589	-0.410089	1.285271	22202.21564
335.881629	-342.911069	381.161481	-207.108222	-0.410089	-0.240655	22202.21564
328.252002	-373.429579	347.59112	-231.52303	-1.173052	-1.76658	22167.88232
341.222368	-334.518479	365.902226	-152.174905	-3.46194	-1.003617	22194.58602
351.903847	-323.837001	406.339251	-125.471209	-1.936015	0.522308	22214.42305
377.84458	-325.362926	391.079996	-109.448992	0.352874	0.522308	22201.45268
389.289021	-310.866634	422.361468	-136.91565	-1.173052	-0.240655	22207.55638
369.45199	-271.192572	417.783692	-123.182321	0.352874	-0.240655	22226.63045
396.918648	-249.829615	419.309617	-108.686029	-0.410089	-1.003617	22225.86749
412.940866	-243.725913	417.783692	-78.16752	-1.173052	-1.003617	22214.42305
421.333456	-227.703696	413.205916	-61.382339	-0.410089	-1.003617	22229.6823
419.044568	-199.474074	410.154065	-62.145302	-0.410089	-1.003617	22225.86749
402.259387	-187.266671	387.265183	-60.619377	-0.410089	-0.240655	22217.4749
435.829748	-153.69631	410.154065	-43.071234	3.404725	0.522308	22249.51933
446.511226	-143.777795	394.131847	5.758381	1.115836	0.522308	22248.75637
461.007518	-112.496322	388.791108	13.388009	2.641762	1.285271	22234.26008
444.222338	-101.051881	372.005928	14.150972	1.115836	0.522308	22238.83786
439.644561	-80.451888	382.687406	30.936152	1.878799	1.285271	22241.12674
448.037152	-70.533372	376.583704	59.928736	1.115836	-0.240655	22215.18601
435.829748	-51.459304	317.072611	74.425028	-1.936015	-1.003617	22220.52675
434.303822	-29.333384	317.072611	91.210208	-0.410089	-0.240655	22231.97119
430.489009	-11.022278	297.23558	90.447245	-1.173052	0.522308	22141.94159
435.066785	-13.311167	317.835573	93.499096	0.352874	-1.003617	22220.52675
410.651977	17.970306	339.19853	126.306494	-0.410089	-0.240655	22211.3712
416.755679	37.044374	303.339281	143.091674	-0.410089	1.285271	22196.11194
409.889015	55.35548	295.709654	165.980556	-1.173052	0.522308	22206.03046
399.970499	72.14066	261.376331	175.899072	-1.173052	-0.240655	22208.31935
377.081617	91.977691	276.635586	183.528699	-0.410089	0.522308	22206.03046
398.444574	119.44435	244.591151	170.558333	-0.410089	0.522308	22221.28971
393.103834	135.466567	249.93189	196.499066	0.352874	0.522308	22230.44527
375.555692	156.066561	238.487449	204.891656	0.352874	-0.240655	22222.05268
366.400139	169.79989	211.02079	220.15091	2.641762	2.048233	22223.5786
364.11125	186.58507	219.41338	210.995358	-0.410089	-1.003617	22228.15638
352.666809	219.392468	188.131908	210.232395	-1.173052	-0.240655	22224.34156
344.274219	223.207282	153.035622	194.210177	2.641762	-0.240655	22164.06751
346.563108	239.229499	172.109691	256.010159	2.641762	-0.240655	22241.12674
339.696443	265.933195	171.346728	260.587936	-0.410089	-1.003617	22241.12674
313.75571	261.355419	116.413411	262.113861	1.115836	-0.240655	22229.6823
305.36312	291.110965	107.257858	258.299047	-0.410089	0.522308	22230.44527
305.36312	294.925779	69.872684	283.476818	-0.410089	0.522308	22226.63045
286.289051	313.236885	75.976386	316.284215	-1.173052	-0.240655	22215.94897
290.103865	336.125767	45.457876	316.284215	1.115836	0.522308	22226.63045
271.792759	350.622059	26.383808	317.810141	0.352874	0.522308	22232.73415
244.326101	347.570208	24.857883	297.97311	-1.173052	0.522308	22214.42305
253.481654	366.644276	3.494926	332.306433	-1.936015	-0.240655	22203.74157
226.014995	375.799829	-49.149503	278.899041	-2.698977	-1.003617	22213.66009
215.333517	386.481307	-28.549509	334.595321	-1.173052	-0.240655	22189.24528
206.940927	396.399823	-70.51246	336.884209	-1.173052	0.522308	22131.26011
172.607604	416.999817	-87.29764	328.491619	0.352874	-0.240655	22225.86749
167.266864	413.185003	-84.245789	329.254582	0.352874	0.522308	22198.40083
159.637237	413.185003	-133.838367	330.017545	-1.173052	-0.240655	22196.11194
129.88169	428.444258	-128.497628	323.913843	-0.410089	0.522308	22219.00082
106.229845	423.103519	-119.342075	333.832358	-1.173052	-1.003617	22196.11194
94.022442	421.577593	-154.438361	313.232364	-1.173052	1.285271	22171.69713
103.940957	439.888699	-177.327243	281.950892	4.167687	2.048233	22238.83786
87.155777	443.703513	-156.727249	323.913843	0.352874	-0.240655	22239.60082
65.029858	441.414624	-198.690199	336.121246	2.641762	0.522308	22221.28971
49.770603	440.651662	-171.223541	374.269383	2.641762	1.285271	22228.15638
34.511348	425.392407	-167.408727	362.06198	-0.410089	0.522308	22231.97119
3.229876	437.599811	-244.467964	348.32865	0.352874	0.522308	22209.08231
11.622466	433.022034	-210.13464	362.06198	-0.410089	0.522308	22159.48973
-16.607155	426.15537	-233.786485	362.824942	0.352874	1.285271	22225.10453
-34.155298	429.970183	-251.334628	344.513837	1.115836	-0.240655	22187.71935
-44.836777	420.814631	-240.65315	341.461986	-1.173052	-0.240655	14645.06974
-66.199733	412.42204	-254.386479	337.647172	2.641762	-0.240655	21.362957
-76.118249	414.710929	-293.297579	319.336066	-1.173052	-0.240655	14.496292
-92.140466	397.925748	-307.793871	326.965694	-1.173052	-0.240655	11.444441
-118.081199	406.318339	-295.586467	333.832358	-1.936015	-0.240655	9.918516
-131.814529	398.688711	-324.579051	329.254582	2.641762	1.285271	9.918516
-131.814529	404.02945	-330.682753	320.099029	0.352874	0.522308	9.155553
-156.992299	401.740562	-327.630902	310.180513	-0.410089	-0.240655	9.155553
-166.147852	385.718345	-329.156827	289.58052	-1.173052	-1.003617	9.918516
-187.510808	386.481307	-335.260529	263.639786	0.352874	0.522308	8.39259
-186.747846	378.088717	-340.601268	271.269414	1.878799	0.522308	21751.30467
-201.244138	368.933164	-362.727188	292.63237	1.878799	-0.240655	22147.28233
-226.421908	357.488723	-352.808672	252.958308	1.115836	-0.240655	22180.85269
-250.073753	360.540574	-379.512368	224.728687	0.352874	-0.240655	22222.05268
-258.466343	349.859096	-403.164213	198.024991	0.352874	-0.240655	22188.48232
-255.414492	352.147984	-348.230896	230.832389	1.115836	0.522308	22205.2675
-280.592262	325.444288	-337.549418	215.573134	1.878799	0.522308	22209.84527
-289.747815	318.577624	-385.61607	182.002774	-1.173052	-0.240655	22205.2675
-289.747815	310.947996	-395.534586	201.839805	-1.173052	-0.240655	22218.23786
-314.925585	294.925779	-387.141995	170.558333	-0.410089	0.522308	22228.15638
-321.79225	286.533189	-380.275331	157.587966	-1.173052	-0.240655	22224.34156
-356.125573	249.148015	-370.356815	149.195376	0.352874	-1.003617	22218.23786
-348.495946	240.755425	-382.564219	120.965755	-0.410089	0.522308	22206.03046
-375.199642	224.733207	-381.038294	95.787984	-1.173052	-0.240655	22212.13416
-390.458896	214.814692	-402.40125	60.691698	-1.936015	-0.240655	22197.63787
-378.251493	210.236915	-366.542002	64.506512	-1.173052	-1.003617	22208.31935
-401.140375	188.873959	-390.193846	27.121338	-1.173052	-1.003617	22223.5786
-391.984822	167.511002	-393.245697	40.854667	-0.410089	-1.003617	22216.71194
-417.162592	170.562853	-367.304964	43.143556	0.352874	0.522308	22227.39341
-395.036673	150.725822	-345.179045	10.336158	1.878799	1.285271	22232.73415
-411.821853	120.207312	-342.127194	-3.397171	0.352874	-1.003617	22214.42305
-420.214443	114.866573	-363.490151	-7.211985	1.115836	-0.240655	22223.5786
-424.792219	112.577685	-339.075343	-24.760128	4.167687	2.048233	22255.62304
-453.784803	79.770287	-313.897573	-48.411973	1.115836	0.522308	22232.73415
-449.96999	48.488815	-340.601268	-92.663812	0.352874	-0.240655	22238.83786
-449.96999	50.777703	-323.053126	-52.226787	2.641762	-0.240655	22173.22306
-449.207027	39.333262	-280.327212	-72.82678	0.352874	-0.240655	22219.76379
-443.866288	14.918455	-300.164243	-94.189737	-1.173052	-1.003617	22220.52675
-450.732953	-1.103763	-258.201293	-107.160104	-0.410089	-1.003617	22225.86749
-440.051474	-31.622272	-296.34943	-92.663812	-0.410089	-0.240655	22216.71194
-441.5774	-33.911161	-246.756852	-116.315656	-0.410089	-0.240655	22220.52675
-427.84407	-49.170415	-234.549448	-133.100837	0.352874	0.522308	22226.63045
-463.703319	-80.451888	-249.04574	-151.411942	-2.698977	-0.240655	22203.74157
-449.207027	-80.451888	-221.579082	-175.063787	0.352874	0.522308	22200.68972
-444.629251	-117.837062	-268.119808	-209.39711	0.352874	1.285271	22214.42305
-436.999623	-133.096316	-222.342044	-229.997104	1.115836	1.285271	22214.42305
-436.236661	-139.962981	-197.164274	-188.797117	-0.410089	0.522308	22211.3712
-412.584816	-152.170385	-204.030939	-210.923036	1.115836	1.285271	22231.20823
-422.503331	-159.037049	-203.267976	-233.048955	0.352874	-0.240655	22086.24531
-404.955188	-190.318522	-173.512429	-252.123024	0.352874	0.522308	22218.23786
-381.303343	-213.970366	-162.830951	-234.574881	-1.936015	-0.240655	22224.34156
-372.910753	-209.39259	-129.26059	-241.441545	-1.173052	-1.003617	22231.97119
-364.518163	-226.940733	-134.60133	-271.197092	1.115836	-0.240655	22223.5786
-363.755201	-247.540727	-115.527261	-300.952639	1.878799	0.522308	22247.23045
-347.732983	-252.881466	-90.349491	-294.085974	2.641762	1.285271	22245.70452
-330.947803	-263.562944	-148.334659	-363.515583	1.115836	-0.240655	22225.10453
-317.977436	-288.740715	-49.149503	-294.085974	-0.410089	-1.003617	22233.49712
-315.688548	-310.866634	-39.230987	-315.448931	-0.410089	-0.240655	22233.49712
-291.273741	-325.362926	-18.630993	-325.367446	-2.698977	-1.003617	22210.60823
-277.540411	-332.992553	-31.60136	-352.071142	1.115836	0.522308	22221.28971
-250.073753	-330.703665	19.517143	-343.678552	-0.410089	0.522308	22229.6823
-238.629312	-358.170324	20.280106	-348.256329	0.352874	0.522308	22184.6675
-220.318206	-360.459212	36.302324	-351.308179	0.352874	0.522308	22180.08972
-214.214504	-394.792535	36.302324	-365.804471	-1.936015	-0.240655	22200.68972
-220.318206	-410.05179	67.583796	-397.085944	-0.410089	0.522308	22201.45268
-169.199703	-410.814753	49.27269	-388.693354	-0.410089	0.522308	22160.25269
-149.362671	-439.807337	72.161572	-425.315565	-1.173052	-1.003617	22202.97861
-135.629342	-421.496231	123.280076	-353.597068	1.115836	1.285271	22221.28971
-123.421938	-439.807337	133.198591	-362.752621	-0.410089	-0.240655	22208.31935
-88.325653	-439.044374	150.746734	-374.960024	0.352874	1.285271	22212.89712
-76.118249	-455.829554	146.93192	-356.648919	0.352874	1.285271	22227.39341
-60.096031	-452.777703	162.191175	-374.197062	0.352874	-1.003617	22207.55638
-41.021963	-467.273995	185.84302	-368.09336	-0.410089	-1.003617	22189.24528
-5.925677	-456.592517	208.731902	-332.997074	1.115836	-0.240655	22241.12674
23.066907	-485.585101	222.465231	-347.493366	1.115836	0.522308	22201.45268
42.140975	-464.222144	252.220778	-304.767453	1.878799	0.522308	22215.18601
50.533566	-493.214728	230.094859	-367.330397	2.641762	0.522308	22206.79342
59.689118	-473.377697	269.768921	-319.263745	1.115836	0.522308	22209.84527
74.948373	-471.851772	273.583735	-337.57485	0.352874	-0.240655	22209.84527
98.600218	-478.718436	293.420766	-310.871154	-4.224903	-0.240655	22199.92676
132.170578	-475.666585	298.761505	-345.96744	-1.173052	-0.240655	22200.68972
135.985392	-479.481399	300.287431	-309.345229	-1.936015	-1.76658	22207.55638
155.059461	-461.933256	331.568903	-326.893372	-0.410089	-0.240655	22196.87491
160.4002	-471.851772	322.41335	-307.056341	-0.410089	-0.240655	22172.4601
193.207597	-471.851772	314.783723	-284.167459	-1.173052	1.285271	22177.80084
203.889076	-461.170293	278.161511	-320.78967	0.352874	-1.003617	22188.48232
219.14833	-429.888821	259.087443	-351.308179	-0.410089	-0.240655	22123.63048
234.407585	-433.703635	314.02076	-290.271161	0.352874	0.522308	22204.50453
244.326101	-416.155492	366.665189	-252.123024	1.115836	-0.240655	22219.00082
255.770542	-398.607349	363.613338	-249.834135	1.115836	0.522308	22183.90454
282.474238	-391.740684	364.3763	-223.893402	1.115836	-0.240655	22200.68972
293.155716	-402.422163	396.420735	-208.634148	-0.410089	-0.240655	22193.82305
296.207567	-372.666616	375.057779	-195.663781	1.878799	1.285271	22191.53417
341.985331	-361.985137	389.554071	-201.00452	3.404725	0.522308	22205.2675
339.696443	-332.992553	388.028145	-176.589713	2.641762	0.522308	22249.51933
340.459406	-330.703665	410.917027	-191.848967	2.641762	0.522308	22247.23045
372.503841	-312.39256	391.842959	-149.886017	2.641762	0.522308	22225.86749
381.659393	-314.681448	406.339251	-142.25639	1.878799	0.522308	22238.07489
381.659393	-290.26664	406.339251	-119.367507	-0.410089	0.522308	22232.73415
404.548276	-256.69628	435.331835	-111.73788	0.352874	0.522308	22212.13416
399.970499	-255.170354	417.783692	-94.9527	0.352874	0.522308	22225.86749
409.889015	-249.066652	409.391102	-80.456408	-1.173052	-0.240655	22231.97119
389.289021	-208.629627	384.976294	-93.426774	-1.173052	-0.240655	22213.66009
432.014934	-194.133335	393.368884	-59.856414	0.352874	-0.240655	22225.10453
425.911232	-184.977782	383.450369	-55.278638	-2.698977	-1.003617	22210.60823
425.911232	-171.244453	381.161481	-53.752712	-0.410089	0.522308	22202.21564
424.385307	-154.459273	341.487418	-43.834196	-3.46194	-1.003617	22202.21564
429.726046	-143.014832	345.302232	-53.752712	-1.173052	-0.240655	22219.76379
441.170487	-111.73336	339.961493	4.995419	0.352874	1.285271	22215.94897
431.251971	-78.925962	374.294816	42.380593	1.878799	0.522308	22223.5786
428.20012	-64.42967	362.087412	52.299108	0.352874	-0.240655	22231.20823
441.170487	-50.696341	345.302232	71.373177	1.115836	-0.240655	22221.28971
441.170487	-47.64449	314.783723	100.365761	-0.410089	-0.240655	22067.17124
441.170487	-4.155614	266.71707	117.150941	1.115836	0.522308	22223.5786
436.59271	23.311045	316.309648	133.173158	1.878799	-0.240655	22247.23045
428.963083	33.992523	319.361499	147.66945	2.641762	2.048233	22239.60082
425.148269	69.851772	317.072611	120.202792	0.352874	-0.240655	22237.31193
428.20012	50.01474	277.398548	135.462047	3.404725	0.522308	22240.36378
408.363089	54.592517	277.398548	185.817587	1.115836	0.522308	22223.5786
396.918648	98.081393	296.472617	174.373146	-1.173052	-0.240655	22225.10453
395.392723	111.051759	287.317064	189.632401	-1.173052	-1.003617	22228.15638
371.740878	133.940642	267.480033	188.106476	-1.173052	-0.240655	22215.94897
390.814946	157.592486	229.331896	195.736103	-0.410089	0.522308	22226.63045
369.45199	149.199896	211.02079	202.602768	1.115836	0.522308	22232.73415
351.140884	176.666555	194.23561	218.624985	-1.936015	-0.240655	22197.63787
345.037182	196.503586	158.376361	225.49165	-2.698977	-0.240655	22173.98602
351.903847	213.288766	151.509697	243.039793	-0.410089	-0.240655	22211.3712
330.54089	233.88876	161.428212	254.484234	-0.410089	-1.003617	22197.63787
325.963114	261.355419	178.976355	243.802755	-1.173052	-0.240655	22212.89712
313.75571	262.118381	116.413411	273.558302	-1.173052	-0.240655	22231.20823
324.437188	285.770226	127.094889	291.106445	-1.173052	-0.240655	22217.4749
308.414971	306.37022	78.265274	288.054594	-1.173052	-0.240655	22224.34156
298.496455	313.236885	53.087504	279.662004	-1.173052	-1.003617	22228.15638
277.896461	325.444288	43.931951	293.395333	-1.936015	-0.240655	22215.94897
284.763126	358.251686	43.168988	310.180513	0.352874	-1.003617	22232.73415
283.2372	360.540574	34.776398	313.232364	2.641762	0.522308	22250.2823
250.429803	380.377606	-5.660627	312.469402	1.878799	-0.240655	22225.10453
267.214983	385.718345	-46.860615	316.284215	1.115836	-1.003617	22179.32676
219.911293	392.585009	-20.919882	307.891625	1.878799	0.522308	22212.89712
183.289082	395.63686	-56.016168	344.513837	-1.173052	-0.240655	22225.10453
189.392784	404.792413	-68.986534	335.358284	3.404725	-0.240655	22201.45268
166.503902	405.555376	-90.349491	351.380501	1.878799	1.285271	22221.28971
132.933541	410.896115	-125.445777	367.402719	-1.173052	-0.240655	22226.63045
141.326131	422.340556	-120.868	344.513837	-1.173052	0.522308	22205.2675
131.407616	429.970183	-126.208739	320.099029	-1.173052	-1.003617	22186.19343
97.837255	425.392407	-151.38651	369.691607	-1.173052	0.522308	22203.74157
87.91874	436.073885	-165.882802	342.224948	-1.936015	0.522308	22195.34898
65.029858	436.073885	-167.408727	321.624954	-1.173052	-0.240655	22161.01566
30.696534	432.259072	-197.164274	329.254582	-1.173052	0.522308	22208.31935
25.355795	445.229438	-216.238342	325.439768	0.352874	-1.003617	22212.13416
26.881721	438.362774	-263.542032	307.128662	0.352874	0.522308	22199.16379
18.489131	441.414624	-191.060572	355.958278	-1.936015	-0.240655	22219.76379
1.70395	429.970183	-227.682783	356.72124	0.352874	0.522308	22205.2675
-21.947894	428.444258	-235.312411	375.032346	0.352874	0.522308	22190.00824
-8.977528	429.970183	-247.519815	353.669389	-1.173052	-1.003617	22209.08231
-30.340485	425.392407	-242.179075	357.484203	1.878799	1.285271	4082.613605
-48.65159	433.022034	-268.119808	336.884209	0.352874	-1.003617	20.599994
-82.221951	430.733146	-264.304995	310.943476	3.404725	0.522308	12.207404
-85.273802	408.607227	-284.142026	332.306433	1.878799	0.522308	9.918516
-89.851578	419.288705	-342.127194	312.469402	-1.936015	-1.003617	12.207404
-118.081199	405.555376	-314.660535	310.943476	-1.173052	-1.003617	9.918516
-134.103417	395.63686	-318.475349	313.995327	1.878799	-0.240655	8.39259
-152.414522	397.925748	-326.104976	314.75829	-0.410089	-0.240655	10.681478
-159.281187	394.110935	-326.104976	301.787923	0.352874	-0.240655	9.155553
-169.962665	384.192419	-330.682753	281.950892	1.878799	1.285271	8.39259
-203.533026	366.644276	-365.779039	265.165712	-1.936015	-0.240655	17039.2468
-223.370057	377.325755	-355.09756	272.795339	-1.173052	-0.240655	22125.91937
-238.629312	355.962798	-388.667921	262.113861	-0.410089	-0.240655	22155.67492
-249.31079	360.540574	-369.593852	218.624985	0.352874	-1.003617	22150.33418
-237.866349	365.118351	-388.667921	176.662034	-1.173052	-0.240655	22186.19343
-254.651529	361.303537	-464.964195	122.49168	-0.410089	-1.003617	22206.03046
-282.118188	335.362804	-409.267915	177.424997	1.115836	0.522308	22210.60823
-283.644113	329.259102	-353.571635	188.106476	1.115836	-0.240655	22225.10453
-300.429293	305.607257	-352.04571	185.054625	0.352874	-1.003617	22230.44527
-289.747815	288.822077	-372.645703	140.039823	-1.173052	-1.003617	22212.13416
-312.636697	292.636891	-378.749405	168.269444	2.641762	1.285271	22238.83786
-321.79225	271.273934	-396.297548	127.069457	1.878799	-0.240655	22180.85269
-341.629281	259.06653	-370.356815	124.780568	1.115836	-0.240655	22227.39341
-341.629281	229.310984	-354.334598	101.128724	2.641762	-0.240655	22230.44527
-354.599648	230.073946	-343.653119	95.025022	1.115836	-0.240655	22240.36378
-384.355194	198.792474	-394.771623	42.380593	0.352874	0.522308	22216.71194
-391.984822	201.081362	-393.245697	30.936152	-1.173052	-0.240655	22219.76379
-384.355194	183.533219	-381.038294	26.358375	1.115836	-0.240655	22230.44527
-419.45148	153.777673	-372.645703	43.906518	-1.173052	-0.240655	22220.52675
-393.510747	128.599902	-347.467933	54.587997	-1.173052	-0.240655	22221.28971
-440.814437	133.940642	-340.601268	27.884301	-0.410089	0.522308	22228.91934
-429.369996	104.948058	-353.571635	0.417642	-3.46194	-1.76658	22198.40083
-432.421847	103.422132	-367.304964	-30.86383	-0.410089	0.522308	22206.79342
-430.895921	66.036958	-368.83089	-68.249004	-1.936015	-0.240655	22201.45268
-453.021841	51.540666	-329.91979	-69.77493	-0.410089	-0.240655	22105.31938
-449.207027	34.755486	-332.971641	-57.567526	1.115836	-0.240655	22213.66009
-464.466282	45.436964	-300.927206	-110.974917	2.641762	1.285271	22224.34156
-458.36258	24.074007	-333.734604	-160.567495	0.352874	-0.240655	22225.10453
-456.073692	-1.866726	-273.460548	-98.004551	0.352874	-0.240655	22211.3712
-462.177394	-10.259316	-287.95684	-98.004551	0.352874	0.522308	22222.05268
-462.177394	-43.829676	-271.171659	-117.078619	-0.410089	-0.240655	22228.15638
-429.369996	-43.829676	-242.179075	-127.760098	0.352874	-0.240655	22238.83786
-444.629251	-68.244484	-227.682783	-145.308241	1.878799	-0.240655	22242.65267
-442.340362	-85.029664	-229.208709	-153.700831	1.878799	0.522308	22245.70452
-443.103325	-99.525956	-201.74205	-185.745266	-0.410089	-0.240655	22225.86749
-430.132959	-114.785211	-204.030939	-185.745266	-1.173052	-0.240655	22228.91934
-424.792219	-131.570391	-204.793901	-223.13044	1.878799	0.522308	22230.44527
-427.081108	-144.540757	-204.793901	-226.182291	0.352874	-0.240655	22181.61565
-410.295927	-159.800012	-170.460578	-210.923036	-0.410089	0.522308	22222.81564
-398.088524	-168.955565	-195.638348	-244.493396	1.115836	-0.240655	22231.97119
-408.770002	-200.237037	-123.156888	-229.997104	-1.936015	-2.529543	22213.66009
-391.984822	-212.444441	-130.023553	-268.908204	-0.410089	0.522308	22202.97861
-385.118157	-249.066652	-128.497628	-286.456347	-0.410089	1.285271	22211.3712
-364.518163	-259.748131	-127.734665	-300.952639	1.115836	1.285271	22209.84527
-351.547797	-268.903684	-99.505044	-310.108192	-1.936015	-1.76658	22207.55638
-339.340393	-271.192572	-101.030969	-334.522999	-1.936015	-1.003617	22219.00082
-308.821883	-280.348125	-57.542093	-318.500782	-0.410089	-0.240655	22225.86749
-307.295958	-316.207373	-56.016168	-363.515583	1.115836	0.522308	22219.76379
-299.666331	-320.022187	-42.282838	-356.648919	-1.936015	-1.76658	22223.5786
-278.303374	-336.807367	-9.475441	-338.337813	1.878799	-1.003617	22225.10453
-247.784865	-355.118473	-15.579143	-313.160043	1.878799	-0.240655	22187.71935
-221.081169	-339.096255	17.991218	-344.441515	2.641762	-0.240655	22221.28971
-235.577461	-357.407361	26.383808	-344.441515	1.115836	-0.240655	22241.88971
-209.636728	-378.770318	24.09492	-364.278546	1.878799	2.048233	22214.42305
-194.377473	-371.14069	77.502311	-374.197062	1.878799	1.285271	22177.80084
-181.407106	-381.822169	85.894901	-357.411881	-0.410089	0.522308	22227.39341
-176.82933	-410.05179	101.154156	-387.167428	1.878799	1.285271	22209.08231
-154.703411	-417.681417	85.894901	-416.160012	-1.936015	-1.003617	22191.53417
-126.473789	-426.074007	137.013405	-359.70077	2.641762	1.285271	22223.5786
-101.296019	-439.807337	140.065256	-352.834105	0.352874	0.522308	22213.66009
-83.747876	-468.036958	149.220809	-384.87854	0.352874	-0.240655	22213.66009
-52.466404	-444.385113	159.139324	-348.256329	-1.173052	-1.003617	22202.97861
-41.784926	-497.792505	199.576349	-374.197062	-1.936015	0.522308	22186.95639
-12.029379	-464.222144	203.391163	-334.522999	-1.936015	-0.240655	22202.97861
2.466913	-479.481399	209.494865	-361.989658	-2.698977	-1.003617	22177.80084
13.911354	-478.718436	226.280045	-329.945223	1.878799	-0.240655	22167.11936
24.592833	-487.111026	253.746704	-339.100776	0.352874	1.285271	22204.50453
51.296528	-462.696219	275.872623	-359.70077	1.878799	-1.003617	22188.48232
83.340963	-477.955473	267.480033	-354.36003	-1.173052	-1.003617	22204.50453
105.466883	-477.192511	277.398548	-331.471148	-1.173052	-1.003617	22204.50453
123.777988	-470.325846	289.605952	-316.211894	-1.173052	-0.240655	22209.84527
125.303914	-458.881405	291.89484	-322.315595	0.352874	0.522308	22197.63787
140.563169	-467.273995	314.783723	-298.663751	2.641762	-0.240655	22219.76379
161.926125	-453.540666	318.598536	-292.560049	0.352874	-0.240655	22222.05268
182.526119	-468.799921	329.280015	-291.034123	-0.410089	-1.003617	22199.16379
215.333517	-441.333262	289.605952	-287.982272	2.641762	0.522308	21958.83053
225.252032	-455.829554	323.939275	-294.085974	-0.410089	0.522308	22222.05268
222.963144	-422.259194	334.620754	-279.589682	-1.173052	-1.003617	22195.34898
224.48907	-433.703635	367.428151	-239.91562	1.115836	0.522308	22181.61565
259.585356	-399.370312	362.087412	-256.7008	-0.410089	-1.003617	22206.79342
274.081648	-398.607349	381.924443	-229.234142	1.115836	0.522308	22222.81564
274.081648	-387.162908	386.50222	-226.182291	-1.173052	-0.240655	22183.14158
293.918679	-389.451796	375.057779	-224.656365	-3.46194	-1.003617	22186.95639
325.963114	-386.399945	397.183698	-201.767483	-1.936015	1.285271	22212.89712
316.807561	-351.303659	391.079996	-187.271191	-3.46194	-1.003617	22193.82305
341.222368	-351.303659	391.079996	-170.486011	-1.173052	-1.003617	22208.31935
363.348288	-330.703665	400.998512	-146.834166	-1.936015	-0.240655	22224.34156
376.318654	-306.288858	375.057779	-138.441576	1.115836	-0.240655	22219.76379
397.681611	-294.844417	378.872592	-159.804533	1.115836	-0.240655	22138.12677
387.000133	-275.007385	422.361468	-113.263806	-0.410089	-0.240655	22230.44527
402.259387	-265.851833	409.391102	-88.848998	1.115836	-0.240655	22220.52675
398.444574	-251.355541	407.102214	-75.115669	1.878799	0.522308	22221.28971
419.80753	-234.57036	406.339251	-56.804563	1.878799	0.522308	22247.99341
425.148269	-180.400006	404.050363	-64.43419	0.352874	0.522308	22244.94156
422.859381	-188.792596	388.791108	-51.463824	2.641762	1.285271	22236.54897
447.274189	-160.562975	384.976294	-52.226787	-0.410089	-1.76658	22235.786
451.089002	-143.777795	391.842959	4.232456	2.641762	0.522308	22241.88971
444.985301	-140.725944	381.924443	14.913934	-0.410089	0.522308	22220.52675
444.985301	-117.074099	339.19853	-19.419389	1.878799	0.522308	22226.63045
440.407524	-79.688925	386.50222	8.04727	3.404725	1.285271	22232.73415
448.800114	-74.348186	360.561487	11.862083	-0.410089	-0.240655	22219.00082
447.274189	-52.985229	365.139263	82.817618	0.352874	0.522308	22202.97861
436.59271	-28.570421	342.250381	106.469463	-0.410089	-1.003617	22224.34156
417.518642	-5.681539	324.702238	125.543531	-1.936015	-0.240655	22193.06009
415.229754	1.185125	339.961493	115.625016	-1.936015	-0.240655	22212.13416
428.20012	16.44438	323.176313	146.143525	-1.936015	-1.003617	22204.50453
408.363089	37.044374	286.554101	108.758351	-1.173052	0.522308	22202.21564
408.363089	46.96289	258.32448	121.728717	-0.410089	1.285271	22222.05268
423.622344	76.718436	279.687437	117.913904	1.878799	0.522308	22232.73415
390.051984	103.422132	265.954107	133.173158	1.878799	1.285271	22217.4749
378.607542	117.155461	246.880039	159.113892	1.115836	-0.240655	22224.34156
400.733462	136.992492	240.013374	179.713885	2.641762	-0.240655	22233.49712
383.185319	157.592486	249.93189	217.862022	-0.410089	0.522308	22215.18601
389.289021	183.533219	231.620784	212.521283	2.641762	1.285271	22246.46748
362.585325	198.029511	227.043008	246.091644	-0.410089	-0.240655	22235.02304
357.244586	206.422102	194.23561	256.773122	-0.410089	-1.003617	22232.73415
345.800145	211.762841	153.035622	248.380532	0.352874	0.522308	22228.15638
345.800145	241.518387	157.613399	261.350898	0.352874	-0.240655	22235.786
322.1483	254.488754	156.850436	259.824973	-0.410089	0.522308	22222.81564
327.489039	256.014679	108.783784	281.950892	1.115836	0.522308	22218.23786
313.75571	282.718375	109.546746	292.63237	-0.410089	-0.240655	22227.39341
309.940896	297.214667	97.339343	290.343482	-0.410089	-0.240655	22229.6823
287.052014	318.577624	71.398609	301.024961	1.115836	-0.240655	22218.23786
284.000163	331.54799	70.635647	303.313849	-1.936015	-0.240655	22206.03046
284.000163	342.992431	24.857883	295.684221	-1.173052	-1.003617	22209.84527
257.296467	356.725761	16.465292	300.261998	-1.173052	0.522308	22190.00824
245.089064	358.251686	11.124553	318.573104	-1.936015	0.522308	22189.24528
232.88166	375.799829	-20.919882	345.276799	-1.173052	-0.240655	22218.23786
226.777958	391.059084	-14.81618	333.069396	-0.410089	-0.240655	22204.50453
216.09648	378.088717	-50.675428	322.387917	-1.936015	-1.003617	22170.93417
199.311299	392.585009	-72.038385	351.380501	2.641762	0.522308	22224.34156
167.266864	419.288705	-95.69023	363.587905	1.115836	1.285271	22208.31935
152.00761	418.525742	-136.890218	347.565688	0.352874	-1.003617	22191.53417
157.348349	427.681295	-128.497628	359.010129	1.878799	0.522308	22228.91934
134.459467	436.836848	-134.60133	375.032346	1.115836	-1.76658	22232.73415
103.940957	450.570177	-117.816149	369.691607	0.352874	-0.240655	22225.10453
71.896522	434.54796	-161.305025	354.432352	2.641762	-0.240655	22204.50453
72.659485	446.755364	-159.016137	339.173097	1.878799	0.522308	22221.28971
64.266895	433.784997	-182.667982	357.484203	1.115836	0.522308	22219.76379
53.585417	442.177587	-206.319827	305.602737	2.641762	0.522308	21987.82312
29.933572	433.022034	-197.927237	365.11383	-0.410089	1.285271	22215.94897
7.04469	448.281289	-210.897603	342.987911	2.641762	1.285271	22201.45268
-12.029379	429.970183	-223.86797	370.45457	1.115836	0.522308	22199.16379
-12.029379	427.681295	-241.416113	353.669389	-0.410089	-0.240655	22206.79342
-28.814559	415.473891	-237.601299	340.699023	-1.936015	0.522308	22184.6675
-20.421969	401.740562	-258.201293	337.647172	-1.936015	-0.240655	1173.436689
-58.570106	423.866482	-266.593883	309.417551	-1.173052	-0.240655	18.311106
-91.377503	418.525742	-303.216094	329.254582	-1.936015	-1.003617	11.444441
-86.799727	410.896115	-294.823504	326.965694	0.352874	0.522308	12.970367
-120.370087	422.340556	-286.430914	333.069396	1.115836	0.522308	9.918516
-122.658976	393.347972	-354.334598	291.106445	0.352874	0.522308	9.918516
-123.421938	376.562792	-362.727188	312.469402	-1.173052	-1.003617	12.207404
-161.570075	408.607227	-409.267915	226.254612	1.115836	0.522308	9.918516
-166.147852	388.007233	-338.31238	306.3657	-0.410089	-0.240655	8.39259
-173.777479	388.007233	-317.712386	301.787923	1.878799	1.285271	9.918516
-185.22192	378.85168	-323.053126	272.032377	1.878799	-0.240655	14304.02539
-221.844131	396.399823	-329.91979	286.528669	1.878799	-0.240655	22141.94159
-208.873765	364.355388	-361.201262	267.4546	1.115836	1.285271	22185.43046
-237.866349	353.67391	-334.497567	255.247196	-0.410089	-0.240655	22188.48232
-243.207088	348.333171	-347.467933	247.617569	0.352874	-0.240655	22189.24528
-256.177455	330.785028	-361.201262	206.417581	1.115836	0.522308	22217.4749
-276.014486	323.1554	-361.201262	199.550917	-2.698977	-0.240655	22228.15638
-279.829299	330.022065	-376.460517	193.447215	-1.173052	-1.003617	22214.42305
-288.984852	312.473922	-400.875325	156.825003	-0.410089	-0.240655	22219.00082
-321.79225	296.451704	-374.934592	171.321295	-0.410089	-0.240655	22209.08231
-337.051505	271.273934	-381.038294	156.062041	1.878799	0.522308	22133.549
-321.029287	272.036897	-391.719772	114.09909	1.878799	0.522308	22200.68972
-353.073722	225.49617	-348.993859	104.943537	-1.936015	0.522308	22212.89712
-348.495946	227.785058	-370.356815	101.891686	-1.173052	0.522308	22214.42305
-366.044089	224.733207	-363.490151	82.817618	-0.410089	-1.003617	22217.4749
-363.755201	195.740623	-373.408666	36.276891	-1.173052	-1.003617	22226.63045
-379.777418	197.266549	-390.956809	43.906518	1.878799	1.285271	22228.91934
-403.429263	186.58507	-381.801256	43.906518	0.352874	0.522308	22216.71194
-416.399629	153.777673	-394.00866	14.913934	-1.173052	-1.003617	22225.86749
-397.325561	158.355449	-361.964225	30.936152	2.641762	0.522308	22249.51933
-412.584816	127.073977	-331.445716	30.936152	1.878799	0.522308	22236.54897
-415.636667	116.392499	-354.334598	10.336158	1.878799	-0.240655	22241.88971
-430.895921	88.92584	-345.179045	-14.841612	1.115836	-1.003617	22231.97119
-459.888505	91.214728	-320.764237	-15.604575	1.115836	1.285271	22202.97861
-454.547766	61.459182	-316.949424	-21.708277	-1.936015	-1.003617	22223.5786
-453.784803	51.540666	-295.586467	-52.989749	-1.936015	0.522308	22221.28971
-438.525549	39.333262	-281.090175	-66.723079	-1.173052	-1.003617	22212.89712
-445.392213	6.525864	-268.882771	-85.034184	0.352874	1.285271	22225.10453
-469.044058	20.259194	-297.112392	-96.478625	-0.410089	-0.240655	22228.91934
-448.444064	-23.992645	-292.534616	-91.137886	-2.698977	-1.003617	22207.55638
-443.866288	-30.096347	-246.756852	-122.419358	-2.698977	0.522308	22201.45268
-456.836654	-47.64449	-252.097591	-171.248974	-0.410089	0.522308	22219.00082
-455.310729	-69.007446	-265.067958	-157.515644	-1.936015	-0.240655	22197.63787
-455.310729	-75.874111	-230.734634	-165.908234	0.352874	0.522308	22211.3712
-454.547766	-105.629658	-227.682783	-178.115638	1.878799	0.522308	22231.20823
-433.947772	-115.548173	-215.47538	-201.00452	-0.410089	-0.240655	22222.05268
-437.762586	-139.200018	-217.764268	-184.21934	0.352874	-0.240655	22214.42305
-426.318145	-152.933348	-175.801317	-222.367477	-0.410089	-1.003617	22228.15638
-417.925555	-177.348155	-196.401311	-240.678583	-0.410089	1.285271	22223.5786
-404.192226	-178.874081	-183.430945	-249.834135	-1.173052	0.522308	22219.76379
-378.251493	-206.340739	-159.7791	-240.678583	3.404725	-0.240655	22250.2823
-381.303343	-205.577776	-131.549479	-255.174875	1.115836	0.522308	22242.65267
-379.777418	-207.103702	-109.423559	-275.774869	1.115836	-0.240655	22233.49712
-356.125573	-241.437025	-123.919851	-270.434129	1.878799	-0.240655	22241.12674
-340.866318	-266.614795	-110.949485	-297.900788	0.352874	2.048233	22233.49712
-334.762617	-279.585162	-74.327273	-281.87857	-1.936015	0.522308	22215.94897
-326.370026	-285.688864	-67.460609	-296.374862	0.352874	-0.240655	22225.86749
-312.636697	-307.05182	-33.127285	-332.234111	1.115836	-0.240655	22230.44527
-295.088554	-332.992553	-87.29764	-358.937807	-0.410089	-0.240655	22150.33418
-262.281157	-320.022187	11.124553	-349.019291	-0.410089	0.522308	22186.19343
-270.673747	-352.066622	-39.230987	-365.804471	-1.173052	-0.240655	22202.21564
-260.755231	-355.118473	27.909733	-335.285962	-1.936015	0.522308	22192.29713
-223.370057	-365.799951	47.746765	-349.019291	-2.698977	-1.003617	22193.06009
-211.925616	-391.740684	40.117137	-370.382248	-1.173052	-1.003617	22194.58602
-220.318206	-384.111057	57.66528	-373.434099	-0.410089	0.522308	22206.03046
-176.066367	-406.999939	40.8801	-413.108161	1.115836	0.522308	22212.89712
-155.466373	-420.733268	104.206007	-397.085944	0.352874	-0.240655	22193.82305
-137.155268	-417.681417	125.568964	-371.145211	-1.173052	-0.240655	22215.18601
-124.947864	-454.303629	120.228225	-378.774838	1.115836	0.522308	22214.42305
-114.266386	-439.044374	134.724517	-364.278546	2.641762	1.285271	22191.53417
-69.251584	-440.570299	117.939336	-374.960024	1.115836	-0.240655	22228.15638
-46.362702	-467.273995	153.798585	-406.241497	1.878799	-0.240655	22175.51195
-37.970112	-447.436964	204.917088	-350.545217	1.115836	-0.240655	22241.12674
-14.318267	-480.244362	223.228194	-342.915589	1.878799	0.522308	22207.55638
-17.370118	-488.636952	235.435598	-334.522999	0.352874	0.522308	22199.16379
15.43728	-477.955473	269.005958	-320.78967	-1.936015	-1.003617	22214.42305
41.378013	-485.585101	259.850405	-336.811887	1.115836	0.522308	22186.19343
46.718752	-468.799921	275.872623	-323.841521	-0.410089	-1.003617	22202.21564
71.896522	-474.903623	278.924474	-342.152627	0.352874	0.522308	22210.60823
97.837255	-477.955473	249.168927	-365.041509	-1.936015	0.522308	22193.06009
119.200212	-466.511032	283.50225	-318.500782	-1.173052	-1.76658	22182.37861
121.4891	-479.481399	281.213362	-332.997074	-2.698977	-1.76658	22193.06009
149.718721	-471.088809	304.102244	-306.293378	-0.410089	1.285271	22203.74157
168.79279	-473.377697	317.835573	-295.6119	0.352874	0.522308	22164.83047
183.289082	-465.74807	324.702238	-287.21931	-1.173052	-0.240655	22058.77865
202.36315	-456.592517	337.672605	-281.115608	1.115836	0.522308	22215.18601
221.437219	-419.970305	333.094828	-294.848937	1.115836	-0.240655	22163.30454
244.326101	-432.940672	339.19853	-275.774869	1.115836	-0.240655	22201.45268
232.118697	-404.711051	370.480002	-277.300794	0.352874	1.285271	22197.63787
244.326101	-434.466597	346.065195	-279.589682	1.115836	-1.003617	22173.22306
266.45202	-388.688833	342.250381	-246.782285	2.641762	-0.240655	22193.06009
316.044598	-381.822169	349.880008	-255.174875	1.115836	-0.240655	22238.07489
300.785343	-381.059206	386.50222	-214.73785	1.115836	1.285271	22235.02304
315.281635	-372.666616	375.820741	-195.663781	2.641762	0.522308	22235.02304
348.089033	-348.251808	391.842959	-194.900818	0.352874	-0.240655	22241.12674
346.563108	-328.414777	410.917027	-156.752682	-0.410089	0.522308	22230.44527
383.185319	-339.096255	410.154065	-159.04157	-1.173052	-0.240655	22217.4749
373.266803	-313.918485	407.865176	-132.337874	-1.173052	-0.240655	22191.53417
381.659393	-287.214789	413.205916	-127.760098	0.352874	0.522308	22231.20823
400.733462	-268.903684	408.628139	-103.34529	-1.936015	-1.76658	22215.94897
394.62976	-255.170354	374.294816	-83.508259	-1.936015	-1.003617	22227.39341
395.392723	-255.933317	408.628139	-81.219371	-0.410089	0.522308	22209.84527
425.148269	-223.888882	352.168897	-112.500843	-0.410089	1.285271	22196.87491
420.570493	-211.681478	394.131847	-72.82678	-0.410089	0.522308	22211.3712
403.785313	-195.659261	381.924443	-72.82678	-2.698977	-1.003617	22217.4749
415.229754	-177.348155	406.339251	-30.86383	-1.173052	-0.240655	22208.31935
445.748263	-163.614826	391.842959	-3.397171	0.352874	-1.003617	22226.63045
454.140853	-136.91113	368.191114	14.913934	1.115836	1.285271	22234.26008
446.511226	-109.444472	366.665189	-11.789762	-0.410089	-1.003617	22214.42305
436.59271	-94.185217	352.931859	23.306524	0.352874	-0.240655	22224.34156
427.437158	-63.666707	321.650387	6.521344	0.352874	0.522308	22219.00082
412.177903	-63.666707	323.176313	53.825034	1.878799	-0.240655	22238.07489
421.333456	-14.837092	332.331865	59.928736	2.641762	-0.240655	22239.60082
443.459375	-11.022278	329.280015	89.684282	3.404725	1.285271	22247.99341
446.511226	11.103641	323.939275	135.462047	1.115836	-1.003617	22217.4749
429.726046	18.733268	328.517052	151.484264	1.878799	-0.240655	22229.6823
402.259387	29.414747	311.731872	152.247227	0.352874	1.285271	22230.44527
415.229754	60.696219	281.213362	149.195376	-1.936015	-1.76658	22218.23786
406.837164	76.718436	300.287431	172.847221	1.878799	0.522308	22222.05268
397.681611	98.844356	297.998542	190.395364	-1.173052	-1.76658	22228.91934
400.733462	112.577685	266.71707	178.18796	-1.173052	0.522308	22228.91934
367.163101	124.022126	252.220778	212.521283	0.352874	0.522308	22206.79342
367.926064	153.777673	226.280045	183.528699	-1.173052	-0.240655	22205.2675
354.955698	165.985076	233.14671	213.284246	-1.173052	-0.240655	22212.89712
356.481623	181.244331	182.028206	227.017575	1.878799	1.285271	22203.74157
355.71866	219.392468	203.391163	230.832389	-4.224903	-1.003617	22208.31935
347.32607	213.288766	180.502281	239.987942	-1.936015	-0.240655	22231.20823
343.511257	241.518387	178.976355	263.639786	2.641762	0.522308	22216.71194
321.385337	255.251717	156.850436	267.4546	-1.173052	-0.240655	22223.5786
326.726076	268.222083	130.14674	252.958308	-1.936015	0.522308	22231.20823
305.36312	291.110965	94.287492	282.713855	0.352874	-0.240655	22214.42305
315.281635	307.896146	67.583796	287.291631	-1.173052	-0.240655	22222.81564
287.052014	297.214667	54.613429	279.662004	3.404725	-1.003617	22254.09711
310.703859	329.259102	42.406025	279.662004	-0.410089	-1.003617	22225.10453
274.081648	339.94058	34.776398	319.336066	3.404725	-0.240655	22215.94897
265.689057	355.962798	5.783814	305.602737	1.878799	0.522308	22144.99344
256.533505	363.592425	30.198622	327.728656	1.115836	1.285271	22218.23786
237.459436	367.407239	5.783814	328.491619	1.878799	1.285271	22212.13416
223.726107	369.696127	-42.282838	355.195315	1.878799	0.522308	22210.60823
203.889076	391.059084	-45.334689	336.121246	-1.173052	-0.240655	22215.94897
180.237231	401.740562	-55.253205	342.224948	1.115836	0.522308	22210.60823
183.289082	422.340556	-91.112454	351.380501	0.352874	0.522308	22184.6675
152.00761	408.607227	-122.393926	330.017545	-2.698977	-0.240655	22196.11194
120.726137	426.918332	-178.853168	323.15088	-1.173052	0.522308	22199.92676
116.148361	426.918332	-165.882802	332.306433	-1.936015	-1.003617	22190.00824
103.177994	445.229438	-153.675398	341.461986	1.115836	1.285271	22207.55638
97.837255	439.125736	-136.127255	346.802725	-1.173052	0.522308	22210.60823
82.578001	443.703513	-165.882802	352.143464	0.352874	1.285271	22221.28971
46.718752	438.362774	-171.986504	339.93606	0.352874	-0.240655	21998.50459
37.563199	439.888699	-186.482796	361.299017	1.115836	1.285271	22212.13416
25.355795	436.836848	-181.142056	366.639756	1.878799	0.522308	22194.58602
17.726168	437.599811	-200.216125	374.269383	-1.173052	-1.003617	22198.40083
6.281727	437.599811	-245.230926	346.039762	2.641762	1.285271	22211.3712
-30.340485	451.33314	-235.312411	304.839774	2.641762	0.522308	22212.89712
-43.310851	419.288705	-274.986473	301.024961	1.878799	-0.240655	22225.10453
-30.340485	436.073885	-245.993889	350.617538	0.352874	0.522308	17067.47642
-49.414553	419.288705	-259.727218	346.039762	1.115836	-0.240655	22.125919
-70.77751	417.76278	-281.853138	355.195315	1.115836	-1.003617	14.496292
-91.377503	410.896115	-288.719802	326.965694	-0.410089	-1.003617	11.444441
-101.296019	413.947966	-313.897573	327.728656	0.352874	1.285271	10.681478
-111.214535	410.896115	-303.979057	316.284215	1.115836	1.285271	12.207404
-127.236752	397.162786	-331.445716	287.291631	0.352874	0.522308	9.155553
-133.340454	401.740562	-333.734604	296.447184	-1.936015	-1.76658	8.39259
-158.518224	393.347972	-377.22348	292.63237	-2.698977	-0.240655	10.681478
-182.170069	377.325755	-394.771623	248.380532	-1.173052	0.522308	8.39259
-194.377473	370.45909	-367.304964	237.699053	-1.936015	0.522308	8.39259
-197.429324	375.799829	-331.445716	288.817557	-0.410089	0.522308	8600.878933
-226.421908	364.355388	-344.416082	261.350898	-1.173052	-0.240655	22140.41566
-214.214504	366.644276	-364.253113	249.906457	0.352874	-0.240655	22181.61565
-254.651529	355.962798	-375.697554	235.410165	-0.410089	-0.240655	22221.28971
-254.651529	343.755394	-361.964225	226.254612	0.352874	0.522308	22223.5786
-274.48856	337.651692	-362.727188	200.313879	1.115836	-0.240655	22212.89712
-276.014486	323.1554	-368.83089	179.713885	-1.173052	-1.76658	22221.28971
-302.718182	324.681326	-348.230896	190.395364	0.352874	-1.003617	22248.75637
-290.510778	319.340587	-384.090144	189.632401	0.352874	-0.240655	22221.28971
-324.081138	278.140599	-351.282747	154.536115	3.404725	2.048233	22241.12674
-322.555213	272.036897	-366.542002	152.247227	1.115836	-1.003617	22241.12674
-350.784834	260.592456	-367.304964	129.358345	1.115836	-0.240655	22217.4749
-358.414461	222.444319	-357.386449	106.469463	-1.936015	-1.003617	22219.76379
-381.303343	208.71099	-357.386449	85.106506	-0.410089	0.522308	22231.20823
-355.36261	187.348033	-369.593852	50.01022	1.115836	0.522308	22215.18601
-390.458896	187.348033	-371.882741	62.980587	-0.410089	1.285271	22225.10453
-394.27371	185.059145	-416.134579	30.173189	0.352874	-0.240655	22231.97119
-408.770002	153.01471	-365.016076	40.854667	-3.46194	-1.76658	22191.53417
-400.377412	148.436934	-388.667921	-27.049016	-1.936015	-0.240655	22202.21564
-440.051474	133.940642	-433.682722	-94.189737	-3.46194	-1.76658	22207.55638
-438.525549	110.288797	-404.690138	-23.997165	-1.936015	-1.003617	22194.58602
-425.555182	82.822138	-352.808672	-1.871246	0.352874	0.522308	22211.3712
-425.555182	91.214728	-344.416082	-22.47124	1.115836	0.522308	22231.97119
-441.5774	60.696219	-321.5272	-17.130501	-2.698977	-1.003617	22209.84527
-462.177394	43.911039	-283.379063	-40.019383	0.352874	0.522308	22217.4749
-457.599617	17.970306	-263.542032	-62.145302	-2.698977	-1.76658	22223.5786
-452.258878	34.755486	-272.697585	-85.034184	-0.410089	-0.240655	22219.00082
-474.384797	4.999939	-278.038324	-101.819364	1.115836	0.522308	22244.17859
-438.525549	3.474014	-260.490181	-85.797147	1.878799	0.522308	22249.51933
-442.340362	-23.229682	-271.171659	-120.13047	2.641762	1.285271	22245.70452
-445.392213	-27.807459	-287.95684	-167.43416	1.878799	-0.240655	22225.86749
-445.392213	-57.563005	-238.364262	-154.463793	1.878799	0.522308	22237.31193
-447.681102	-84.266701	-214.712417	-161.330458	-1.173052	-1.76658	22227.39341
-448.444064	-109.444472	-182.667982	-195.663781	-0.410089	0.522308	22186.19343
-432.421847	-123.177801	-223.86797	-186.508228	-0.410089	0.522308	22224.34156
-437.762586	-133.096316	-182.667982	-188.034154	3.404725	0.522308	22235.02304
-417.162592	-149.118534	-194.875386	-218.552663	-2.698977	-1.003617	22213.66009
-411.821853	-165.903714	-181.142056	-233.811918	-2.698977	-0.240655	22208.31935
-404.955188	-178.111118	-180.379094	-226.182291	-1.936015	0.522308	22212.13416
-408.770002	-202.525925	-195.638348	-275.011906	-2.698977	-0.240655	22198.40083
-391.984822	-233.807398	-164.356876	-280.352645	-1.936015	0.522308	22208.31935
-372.910753	-242.199988	-152.149472	-282.641533	-1.936015	-1.003617	22221.28971
-352.310759	-246.014801	-106.371708	-281.87857	1.115836	-0.240655	22212.89712
-353.073722	-246.777764	-97.979118	-274.248943	-0.410089	-0.240655	22223.5786
-342.392244	-274.244423	-58.305056	-287.21931	-1.173052	-1.003617	22230.44527
-324.844101	-291.792566	-51.438391	-311.634117	-0.410089	1.285271	22215.94897
-308.821883	-284.925901	-56.016168	-334.522999	0.352874	0.522308	22045.04532
-276.014486	-321.548112	-35.416174	-311.634117	3.404725	0.522308	22190.00824
-267.621896	-329.940703	-30.838397	-326.893372	3.404725	1.285271	22233.49712
-247.784865	-349.014771	5.020851	-343.678552	0.352874	-1.76658	22219.00082
-232.52561	-336.044404	1.969	-387.167428	1.878799	0.522308	22191.53417
-246.258939	-365.799951	9.598628	-369.619285	0.352874	0.522308	22222.81564
-216.503392	-383.348094	34.776398	-352.834105	-1.173052	-0.240655	22216.71194
-195.140436	-387.925871	69.872684	-371.908173	0.352874	1.285271	22219.00082
-179.118218	-422.259194	87.420827	-365.804471	1.878799	1.285271	22215.18601
-149.362671	-403.185125	104.96897	-369.619285	1.878799	1.285271	22217.4749
-121.896013	-416.918455	109.546746	-393.27113	1.115836	2.048233	22218.23786
-127.236752	-422.259194	110.309709	-358.174844	0.352874	-1.003617	22194.58602
-106.636758	-451.251778	124.043038	-354.36003	-1.173052	0.522308	22190.00824
-87.56269	-455.829554	100.391193	-404.715571	-1.173052	0.522308	22104.55641
-87.56269	-456.592517	127.094889	-395.560018	-1.173052	0.522308	22181.61565
-39.496037	-471.851772	122.517113	-400.900757	0.352874	0.522308	22170.17121
-26.525671	-472.614734	211.02079	-345.204478	0.352874	-0.240655	22202.21564
-2.110863	-472.614734	228.568933	-339.100776	-0.410089	1.285271	22221.28971
4.755801	-490.162877	243.828188	-331.471148	0.352874	-0.240655	22185.43046
36.037274	-482.53325	247.643002	-308.582266	-1.173052	-1.003617	22206.79342
65.79282	-468.036958	269.768921	-337.57485	-0.410089	-0.240655	21974.08979
81.815038	-472.614734	260.613368	-352.834105	-0.410089	-1.003617	22164.83047
100.126144	-476.429548	298.761505	-334.522999	2.641762	-0.240655	22212.13416
103.177994	-454.303629	295.709654	-339.863738	3.404725	1.285271	22228.91934
112.333547	-481.770287	294.946691	-312.39708	2.641762	-0.240655	22207.55638
132.170578	-461.933256	248.405964	-346.730403	1.115836	-0.240655	22200.68972
152.00761	-463.459181	282.739288	-349.782254	1.115836	-0.240655	22193.06009
176.422417	-460.407331	327.754089	-288.745235	1.115836	0.522308	22210.60823
188.629821	-439.044374	334.620754	-274.248943	-1.173052	-1.003617	22173.22306
206.940927	-432.940672	352.931859	-283.404496	-1.936015	-0.240655	22212.89712
219.14833	-419.207343	346.065195	-287.982272	-0.410089	-0.240655	22208.31935
242.037213	-438.281411	372.005928	-284.167459	-1.173052	-1.003617	22185.43046
258.05943	-416.918455	354.457785	-259.752651	-1.936015	-0.240655	22175.51195
258.822393	-390.977721	380.398518	-261.278577	-2.698977	-0.240655	22203.74157
296.97053	-405.474013	372.768891	-256.7008	-0.410089	2.048233	22202.97861
296.97053	-378.007355	359.798524	-240.678583	0.352874	0.522308	22214.42305
331.303853	-384.87402	362.087412	-230.760067	-1.936015	-0.240655	22220.52675
314.518673	-345.96292	366.665189	-224.656365	0.352874	-1.003617	22216.71194
354.955698	-336.807367	394.89481	-143.019352	-1.173052	-1.76658	22224.34156
348.089033	-327.651814	405.576288	-131.574911	0.352874	-0.240655	22227.39341
390.051984	-310.866634	415.494804	-104.871215	0.352874	-1.003617	22215.18601
367.163101	-281.87405	407.102214	-132.337874	0.352874	-1.76658	22222.05268
392.340872	-271.192572	410.154065	-113.263806	1.878799	1.285271	22237.31193
415.992717	-252.118503	424.650357	-98.004551	1.115836	-0.240655	22233.49712
406.074201	-249.066652	410.917027	-88.848998	1.878799	0.522308	22235.786
403.02235	-228.466658	355.220748	-119.367507	0.352874	-0.240655	22244.17859
433.54086	-212.444441	391.842959	-84.271222	0.352874	-1.003617	22227.39341
427.437158	-188.792596	381.161481	-63.671228	-1.173052	-1.003617	22222.81564
432.777897	-178.111118	407.865176	-22.47124	1.878799	1.285271	22230.44527
435.066785	-147.592608	401.761475	0.417642	2.641762	0.522308	22220.52675
433.54086	-130.044465	384.213332	14.913934	-1.173052	-1.003617	22220.52675
422.859381	-117.837062	357.509636	14.913934	-2.698977	-1.76658	22222.81564
439.644561	-96.474105	347.59112	42.380593	0.352874	-0.240655	22221.28971
441.170487	-79.688925	345.302232	33.22504	-2.698977	-0.240655	22197.63787
446.511226	-43.829676	355.98371	46.195406	-1.173052	0.522308	22209.84527
433.54086	-43.066713	349.880008	93.499096	-1.173052	-0.240655	22199.92676
438.881599	4.999939	303.339281	95.787984	0.352874	-0.240655	22201.45268
415.992717	-12.548204	326.228164	86.632432	-0.410089	-1.003617	22221.28971
423.622344	11.866604	273.583735	91.210208	1.878799	-0.240655	22230.44527
422.096418	42.385113	320.887424	143.854637	0.352874	1.285271	22219.00082
419.044568	66.799921	297.998542	161.40278	0.352874	0.522308	22226.63045
398.444574	75.192511	310.968909	156.062041	0.352874	0.522308	22232.73415
406.837164	98.081393	293.420766	153.773152	1.878799	-0.240655	22214.42305
398.444574	121.733238	266.71707	208.706469	1.878799	-0.240655	22247.23045
393.103834	136.992492	245.354113	194.97314	1.878799	0.522308	22151.09714
387.000133	165.985076	237.724486	215.573134	1.878799	-0.240655	22230.44527
384.711244	169.036927	217.124492	244.565718	1.115836	-0.240655	22236.54897
353.429772	206.422102	221.702269	220.15091	1.878799	-0.240655	22238.83786
355.71866	199.555437	217.887455	244.565718	-1.173052	0.522308	22212.89712
351.903847	208.71099	174.398579	255.247196	-1.173052	0.522308	22219.76379
332.066816	224.733207	167.531914	288.817557	-1.173052	-0.240655	22230.44527
322.911263	236.940611	144.643032	274.321265	-1.173052	-1.003617	22217.4749
300.785343	249.910978	118.702299	256.773122	1.115836	1.285271	22222.81564
324.437188	260.592456	117.939336	266.691637	-1.936015	-1.003617	22212.13416
299.259418	292.636891	92.761566	294.921259	-1.936015	0.522308	22202.97861
297.733492	293.399854	66.05787	282.713855	0.352874	0.522308	22202.21564
296.207567	299.503555	34.013435	247.617569	-1.173052	0.522308	22167.88232
267.214983	334.599841	-9.475441	259.824973	-1.173052	-1.003617	22119.05271
273.318685	346.807245	-13.290254	259.824973	-1.173052	-0.240655	22212.89712
255.770542	364.355388	9.598628	301.024961	1.878799	2.048233	22203.74157
241.27425	372.747978	14.939367	343.750874	-0.410089	-1.003617	22219.76379
222.200181	380.377606	-11.001366	355.195315	-0.410089	-1.76658	22214.42305
183.289082	385.718345	-53.727279	331.54347	-0.410089	-0.240655	22195.34898
192.444635	407.081301	-89.586528	356.72124	1.115836	0.522308	22209.84527
190.155746	422.340556	-91.875416	346.802725	1.878799	1.285271	22234.26008
154.296498	429.970183	-123.156888	344.513837	-0.410089	-1.003617	22222.81564
146.66687	416.236854	-142.99392	348.32865	1.878799	-0.240655	22200.68972
114.622436	437.599811	-139.179106	371.980495	0.352874	0.522308	22213.66009
122.252063	427.681295	-145.282808	359.010129	3.404725	0.522308	22226.63045
97.837255	441.414624	-181.142056	316.284215	1.878799	0.522308	22212.89712
84.103926	436.073885	-167.408727	353.669389	1.878799	-0.240655	22161.01566
58.926156	445.229438	-163.593914	349.854576	-0.410089	0.522308	22215.18601
39.089125	433.022034	-159.7791	344.513837	1.115836	1.285271	22200.68972
27.644683	443.703513	-184.193907	328.491619	0.352874	1.285271	22195.34898
7.807652	415.473891	-212.423529	345.276799	-0.410089	0.522308	22188.48232
12.385429	439.888699	-220.053156	338.410135	-1.173052	-0.240655	22183.90454
-13.555304	421.577593	-252.860554	346.802725	-1.936015	-1.003617	22158.72677
-28.051596	426.15537	-226.919821	340.699023	-0.410089	0.522308	22187.71935
-45.599739	427.681295	-281.090175	302.550886	0.352874	0.522308	22204.50453
-57.04418	410.133152	-297.875355	307.891625	-1.173052	-1.003617	308.236946
-62.384919	418.525742	-285.667951	316.284215	2.641762	1.285271	16.78518
-80.696025	417.76278	-272.697585	346.802725	0.352874	0.522308	10.681478
-98.244168	419.288705	-271.934622	331.54347	1.115836	-0.240655	12.207404
-91.377503	419.288705	-303.979057	330.017545	1.115836	-1.003617	10.681478
-118.081199	414.710929	-310.082759	322.387917	0.352874	-0.240655	8.39259
-152.414522	407.844264	-320.001275	328.491619	1.115836	0.522308	10.681478
-173.777479	398.688711	-326.867939	273.558302	1.115836	0.522308	9.155553
-166.147852	404.02945	-367.304964	294.921259	3.404725	1.285271	8.39259
-196.666361	399.451674	-315.423498	282.713855	1.115836	-0.240655	19265.57207
-227.947833	368.170202	-336.023492	241.513867	1.115836	1.285271	22164.83047
-217.266355	364.355388	-433.682722	208.706469	-1.173052	-1.003617	22197.63787
-237.866349	364.355388	-348.993859	268.980526	0.352874	0.522308	22222.05268
-243.970051	346.807245	-347.467933	240.750904	-1.173052	0.522308	22211.3712
-264.570045	351.385022	-348.993859	236.936091	1.115836	1.285271	22224.34156
-242.444125	338.414655	-393.245697	221.676836	-3.46194	-1.003617	22209.84527
-290.510778	311.710959	-375.697554	197.262028	-2.698977	-1.003617	22191.53417
-288.22189	314.76281	-366.542002	194.97314	-0.410089	0.522308	22206.79342
-317.214474	307.133183	-356.623486	190.395364	-1.173052	-1.003617	22214.42305
-314.925585	272.036897	-374.171629	140.802786	0.352874	-0.240655	22194.58602
-334.762617	285.007263	-384.090144	115.625016	1.878799	2.048233	22224.34156
-337.051505	246.859127	-360.4383	126.306494	0.352874	-0.240655	22228.91934
-357.651499	241.518387	-366.542002	115.625016	1.115836	0.522308	22215.18601
-373.673716	227.022095	-359.675337	99.602798	-1.173052	-0.240655	22220.52675
-359.177424	214.814692	-356.623486	88.158357	1.115836	0.522308	22229.6823
-387.407045	197.266549	-385.61607	71.373177	2.641762	-0.240655	22226.63045
-369.858902	164.459151	-387.141995	50.01022	1.878799	-0.240655	22241.12674
-398.851486	170.562853	-368.067927	17.202822	1.115836	0.522308	22242.65267
-414.110741	136.22953	-390.956809	3.469493	1.115836	-0.240655	22225.10453
-400.377412	123.259163	-382.564219	-17.893463	1.878799	1.285271	22021.39348
-416.399629	97.31843	-374.171629	-4.160134	1.878799	0.522308	22231.20823
-427.84407	102.659169	-351.282747	-20.182352	0.352874	0.522308	22224.34156
-435.473698	82.822138	-327.630902	-41.545308	0.352874	-0.240655	22215.94897
-459.125543	74.429548	-320.764237	-30.100867	-1.173052	-0.240655	22226.63045
-461.414431	47.725852	-301.690169	-47.64901	0.352874	0.522308	22229.6823
-478.962574	40.859188	-273.460548	-69.77493	-1.936015	-0.240655	22212.89712
-480.488499	3.474014	-277.275361	-84.271222	-1.936015	0.522308	22206.03046
-481.251462	-4.918577	-301.690169	-98.004551	-0.410089	0.522308	22217.4749
-453.784803	-13.311167	-280.327212	-110.974917	-1.173052	-0.240655	22194.58602
-446.155176	-29.333384	-291.008691	-136.152688	-1.936015	0.522308	22211.3712
-443.103325	-34.674123	-263.542032	-150.64898	-0.410089	-0.240655	22227.39341
-439.288511	-55.274117	-271.934622	-197.952669	-0.410089	-0.240655	22215.18601
-449.96999	-73.585223	-289.482765	-217.026738	0.352874	0.522308	22097.68975
-436.999623	-103.34077	-216.238342	-165.145272	0.352874	-0.240655	22231.97119
-433.18481	-117.837062	-213.949454	-199.478595	-0.410089	-0.240655	22213.66009
-414.873704	-116.311136	-215.47538	-180.404526	0.352874	-0.240655	22222.81564
-403.429263	-131.570391	-157.490212	-218.552663	1.878799	-1.003617	22250.2823
-399.614449	-142.251869	-151.38651	-217.789701	3.404725	0.522308	22235.02304
-376.725567	-186.503708	-184.193907	-249.071173	1.115836	1.285271	22239.60082
-390.458896	-201	-151.38651	-257.463763	0.352874	-1.003617	22242.65267
-389.695934	-217.022217	-171.223541	-281.87857	0.352874	-0.240655	22225.86749
-372.910753	-220.074068	-120.868	-271.960055	-0.410089	0.522308	22219.76379
-356.125573	-245.251839	-122.393926	-328.419297	1.878799	1.285271	22228.91934
-352.310759	-246.777764	-110.186522	-291.034123	-1.173052	-0.240655	22222.05268
-329.421877	-265.08887	-75.853199	-283.404496	-1.173052	-1.003617	22219.00082
-330.18484	-288.740715	-47.623577	-298.663751	-0.410089	-0.240655	22165.59343
-315.688548	-291.029603	-46.097652	-342.152627	-1.936015	-0.240655	22196.11194
-293.562629	-320.78515	-49.149503	-310.871154	-1.173052	0.522308	22194.58602
-274.48856	-343.674032	-23.20877	-361.226695	-1.936015	0.522308	22199.92676
-259.992268	-353.592547	-25.497658	-344.441515	-1.173052	-1.003617	22182.37861
-262.281157	-362.7481	25.620845	-365.804471	0.352874	-1.003617	22199.92676
-237.866349	-370.377728	-12.527292	-410.819273	1.878799	1.285271	22219.76379
-218.792281	-368.088839	-10.238403	-352.834105	-0.410089	0.522308	22192.29713
-205.821914	-384.87402	17.228255	-447.441484	-0.410089	0.522308	22204.50453
-175.303405	-400.133274	39.354175	-405.478534	0.352874	-1.003617	22224.34156
-169.199703	-422.259194	105.731933	-371.145211	0.352874	-0.240655	22209.08231
-141.733044	-424.548082	130.14674	-361.226695	1.115836	0.522308	22199.92676
-117.318237	-420.733268	117.176374	-341.389664	3.404725	1.285271	22241.88971
-88.325653	-444.385113	137.776368	-332.997074	1.878799	0.522308	22217.4749
-82.221951	-457.35548	141.591181	-358.937807	1.878799	-0.240655	22196.11194
-53.992329	-450.488815	184.317095	-368.856322	1.878799	0.522308	22191.53417
-43.310851	-470.325846	180.502281	-359.70077	0.352874	-0.240655	22219.76379
-20.421969	-464.222144	204.154126	-356.648919	-1.173052	-1.003617	22174.74899
-3.636789	-469.562883	223.228194	-331.471148	1.115836	-0.240655	22211.3712
13.148391	-477.955473	236.198561	-338.337813	0.352874	-0.240655	22219.00082
32.22246	-468.036958	262.139294	-313.160043	-1.936015	-1.003617	22210.60823
[truncated: 28,725 more rows]
