# Supplementary material for: Dynamic analysis of slant cracked rotor system considering nonlinear oil film force
Source: PLoS One. 2024 Jan 25;19(1):e0294293. doi: 10.1371/journal.pone.0294293 (PMC10810477; doi:10.1371/journal.pone.0294293)
Supplement: S1 File — These data were measured by two eddy current sensors, model WT0150. (ZIP) [file pone.0294293.s001.zip › 2021.3.18 Test data for plain bearings/2021.3.18 (P=0.2Mpa, Z=8.1g Clockwise126°+4.0g)/700.csv]

1024	30720	7	0	3
8	8	8	8	10	10	1
3	3	3	3	1	1	4
2	1	4	3	0	0	0
0	0	0	0	0.000039	-0.00001	20758.24609
-250.738067	379.998757	-366.870582	291.776869	1.142645	0.216818	22207.55638
-274.389912	355.583949	-378.315023	253.628732	-1.909206	0.216818	22219.76379
-278.967689	350.24321	-402.729831	229.976887	-2.672168	-0.546144	22170.17121
-329.323229	328.11729	-390.522427	187.250974	-0.38328	0.216818	22212.89712
-336.189894	302.176557	-397.389092	174.280608	1.142645	-1.309107	22246.46748
-338.478782	275.472862	-432.485378	124.68803	1.142645	1.742744	22238.83786
-360.604702	246.480278	-471.396477	64.413973	1.142645	0.216818	22231.20823
-407.908391	199.939551	-421.803899	75.858415	0.379683	-0.546144	22238.83786
-396.46395	177.050669	-437.063154	49.154719	0.379683	-0.546144	22234.26008
-436.138012	151.872898	-383.655762	5.665843	-0.38328	0.979781	22215.94897
-447.582454	124.40624	-391.28539	-3.48971	-1.909206	0.979781	22222.81564
-453.686155	106.095134	-376.789098	-16.460077	-1.146243	0.216818	22230.44527
-465.130596	56.502556	-343.218737	-56.897102	-1.146243	-0.546144	22215.18601
-473.523187	49.635891	-310.41134	-93.519313	0.379683	0.216818	22225.10453
-463.604671	-7.586314	-316.515042	-106.48968	-2.672168	-1.309107	22211.3712
-475.049112	-39.630749	-331.774296	-148.45263	0.379683	1.742744	22196.87491
-457.500969	-72.438146	-306.596526	-185.074841	-0.38328	-0.546144	22207.55638
-449.108379	-92.275178	-302.018749	-241.534084	-0.38328	0.216818	22196.87491
-456.738006	-129.660352	-255.478023	-236.956308	-0.38328	0.216818	22199.16379
-436.900975	-147.971457	-338.640961	-397.941445	-1.146243	0.216818	22212.89712
-426.219497	-178.489967	-245.559507	-281.208146	-0.38328	0.216818	22204.50453
-399.515801	-211.297365	-181.470637	-275.104444	1.142645	0.979781	22214.42305
-391.886174	-228.845508	-147.900277	-296.467401	-1.909206	-0.546144	22219.00082
-347.634335	-289.882526	-144.085463	-329.274799	-1.146243	0.216818	22202.97861
-346.10841	-287.593638	-66.263264	-330.037762	-0.38328	-1.309107	22189.24528
-311.012124	-317.349185	-57.107711	-362.082196	1.905608	0.216818	22216.71194
-278.204726	-337.186216	-56.344748	-403.282184	0.379683	-0.546144	22222.05268
-256.841769	-359.312136	-6.75217	-417.778476	1.142645	0.979781	22199.16379
-211.826968	-380.675092	-17.433649	-407.096998	1.142645	-1.309107	22206.79342
-207.249191	-420.349154	51.99596	-423.882178	2.668571	0.979781	22215.18601
-166.049204	-434.845446	80.225582	-426.934029	1.142645	-0.546144	22209.84527
-133.241806	-451.630627	126.766309	-415.489588	-0.38328	0.216818	22204.50453
-95.093669	-447.815813	138.21075	-407.096998	1.905608	0.216818	22217.4749
-43.975166	-475.282472	176.358887	-420.067364	-1.146243	0.216818	22200.68972
-24.138135	-482.912099	192.381104	-397.941445	1.142645	0.979781	22180.85269
1.039636	-495.119503	205.351471	-420.067364	-3.435131	-0.546144	22185.43046
46.8174	-501.223205	254.181086	-376.578488	-1.909206	0.216818	22215.94897
62.076655	-503.512093	282.410707	-414.726625	-3.435131	-0.546144	22193.82305
100.987754	-494.35654	313.692179	-378.104414	-0.38328	-0.546144	22211.3712
152.106258	-498.171354	310.640328	-323.93406	-0.38328	0.216818	22225.10453
159.735885	-492.830614	352.603279	-363.608122	1.142645	0.216818	22219.00082
213.906239	-467.652844	367.099571	-328.511836	-0.38328	-0.546144	22223.5786
242.135861	-447.05285	403.721782	-310.20073	-1.146243	0.216818	22230.44527
268.839556	-415.008415	410.588447	-285.02296	-0.38328	0.216818	22219.76379
297.83214	-408.904713	417.455111	-273.578519	-2.672168	-1.309107	22216.71194
325.298799	-377.623241	433.477329	-218.645202	0.379683	0.216818	22250.2823
363.446936	-360.838061	461.70695	-190.415581	-0.38328	-1.309107	22243.41563
376.417302	-327.267701	427.373627	-178.208177	0.379683	0.979781	22228.15638
403.120998	-316.586222	454.077323	-154.556332	1.905608	0.979781	22238.07489
407.698775	-283.778825	454.077323	-155.319295	-1.146243	-0.546144	22234.26008
425.246917	-236.475135	431.951403	-122.511897	1.142645	-1.309107	22215.18601
423.720992	-207.482551	407.536596	-80.548947	0.379683	-0.546144	22225.10453
440.506172	-188.408482	458.655099	-44.689698	0.379683	0.216818	22231.97119
443.558023	-137.289979	402.958819	1.088066	-1.909206	0.216818	22193.82305
451.950613	-124.319613	398.381043	29.317688	1.142645	0.979781	22227.39341
450.424688	-82.356662	395.329192	36.947315	-2.672168	-0.546144	22211.3712
441.269135	-60.230743	380.8329	101.036185	0.379683	0.979781	22196.11194
452.713576	-11.401128	357.944018	110.191738	-1.909206	0.979781	22207.55638
436.691359	20.643307	349.551428	139.947284	-1.909206	-1.309107	22217.4749
413.802476	41.243301	325.899583	162.073204	-0.38328	0.216818	22206.03046
393.202483	74.813662	246.551458	132.317657	0.379683	0.216818	22222.81564
421.432104	125.932165	288.514409	213.95467	1.142645	0.216818	22198.40083
398.543222	159.502526	242.736645	187.250974	-1.146243	0.979781	22210.60823
377.943228	188.49511	257.232937	258.969471	-0.38328	0.216818	22219.00082
377.180265	226.643246	212.981098	271.176875	-1.146243	-0.546144	22202.97861
357.343234	241.902501	224.425539	310.850937	1.905608	0.979781	22228.15638
335.980277	271.658048	170.255185	329.162043	2.668571	0.216818	22239.60082
326.824724	312.095073	133.632973	340.606484	1.142645	0.216818	22231.20823
303.935842	332.695067	105.403352	365.784255	1.142645	0.216818	22215.94897
284.098811	376.183943	44.366333	361.206478	0.379683	0.216818	22199.92676
256.632153	380.761719	22.240414	355.102776	1.142645	0.979781	22214.42305
228.402531	412.043191	-44.900307	329.925006	-1.909206	-1.309107	22199.92676
201.698836	407.465415	-57.870674	392.48795	1.142645	-0.546144	22206.79342
169.654401	429.591334	-83.048444	398.591652	-0.38328	0.216818	22218.23786
138.372928	438.746887	-107.463252	412.324982	-0.38328	0.216818	22222.05268
109.380344	446.376515	-116.618804	414.61387	-0.38328	-0.546144	22002.31941
65.891468	437.983925	-123.485469	412.324982	-4.198094	-0.546144	22188.48232
60.550729	443.324664	-164.685457	383.332397	-1.909206	0.979781	22196.87491
25.454443	458.583918	-232.58914	387.910174	-0.38328	0.979781	22151.8601
10.195189	452.480217	-233.352103	380.280547	-1.909206	0.216818	22183.90454
-38.634427	447.139477	-239.455805	415.376832	-1.146243	-0.546144	22226.63045
-39.397389	450.954291	-263.10765	385.621286	0.379683	0.979781	1876.12537
-65.338122	448.665403	-318.80393	348.236112	1.142645	0.216818	17.548143
-104.249222	427.302446	-307.359489	391.724988	0.379683	0.216818	12.207404
-125.612179	426.539483	-342.455775	370.362031	0.379683	0.216818	10.681478
-188.938086	427.302446	-344.744663	361.969441	-0.38328	1.742744	11.444441
-184.360309	418.909856	-340.166886	320.769453	2.668571	0.216818	9.155553
-229.375111	399.835788	-347.033551	304.747236	-1.909206	-0.546144	21383.55663
-224.034372	378.472831	-376.026135	294.82872	2.668571	0.216818	22212.13416
-249.975105	381.524682	-390.522427	260.495397	0.379683	-1.309107	22229.6823
-269.812136	343.376545	-358.477992	250.576881	-1.146243	0.216818	22209.84527
-306.434347	321.250626	-380.603911	206.325043	1.905608	2.505706	22212.89712
-308.723235	296.072855	-385.944651	176.569496	-2.672168	-0.546144	22219.00082
-338.478782	267.843234	-438.589079	131.554694	0.379683	0.216818	22228.91934
-359.841739	241.902501	-374.50021	110.9547	-0.38328	-0.546144	22214.42305
-367.471366	222.828433	-394.337241	59.836197	-2.672168	-1.309107	22222.81564
-400.278764	178.576594	-417.989086	49.154719	-4.961057	-1.309107	22210.60823
-439.952826	153.398824	-403.492794	47.628793	-0.38328	0.216818	22194.58602
-449.871342	119.0655	-382.8928	27.028799	-1.909206	0.216818	22206.03046
-450.634304	93.88773	-375.263172	-28.66748	-2.672168	-0.546144	22218.23786
-475.049112	71.761811	-349.322439	-57.660064	-1.146243	-1.309107	22203.74157
-459.026895	44.295152	-339.403924	-86.652648	0.379683	0.216818	22225.10453
-481.152814	3.095164	-311.937265	-109.541531	1.142645	0.979781	22232.73415
-467.419485	-10.638165	-376.026135	-167.526699	-1.909206	-0.546144	22216.71194
-466.656522	-45.734451	-284.470607	-159.897071	0.379683	0.979781	22219.00082
-452.923193	-85.408513	-273.026165	-178.208177	0.379683	-0.546144	22202.97861
-462.841708	-93.03814	-249.374321	-202.622984	1.905608	0.216818	22215.94897
-436.138012	-138.815905	-234.115066	-222.460016	-0.38328	0.216818	22237.31193
-417.826907	-168.571451	-237.166917	-280.445184	2.668571	0.979781	22232.73415
-400.278764	-192.223296	-201.307668	-294.178513	0.379683	-0.546144	22200.68972
-387.308397	-229.60847	-178.418786	-300.282215	2.668571	-0.546144	22221.28971
-368.234329	-256.312166	-122.722506	-342.245165	-1.146243	-0.546144	22223.5786
-357.552851	-276.91216	-106.700289	-312.489619	1.142645	0.979781	22197.63787
-315.5899	-323.452887	-76.944742	-363.608122	-1.146243	0.216818	22201.45268
-309.486198	-338.712142	-41.848456	-379.630339	-2.672168	-1.309107	22215.18601
-271.338061	-353.208434	7.744122	-378.867377	0.379683	0.979781	22223.5786
-246.160291	-389.830645	10.795973	-410.148849	0.379683	0.216818	22192.29713
-222.508446	-415.771378	26.81819	-428.459955	-2.672168	0.216818	22190.7712
-187.41216	-437.134335	65.72929	-449.822911	-1.146243	0.216818	22202.21564
-162.23439	-449.341738	87.855209	-463.55624	-4.198094	-1.309107	22184.6675
-105.012185	-460.023217	100.825576	-429.98588	-2.672168	0.216818	22186.95639
-76.782563	-476.045434	156.521855	-438.37847	-1.146243	-1.309107	22202.97861
-29.478874	-472.230621	132.107048	-435.326619	0.379683	0.216818	22182.37861
3.328524	-485.200987	186.277402	-479.578458	-1.909206	-0.546144	22196.11194
31.558145	-496.645428	240.447756	-365.89701	-1.909206	-1.309107	22228.91934
60.550729	-489.778764	270.203303	-379.630339	-0.38328	0.216818	22219.76379
117.772935	-489.778764	306.062552	-355.978495	0.379683	0.216818	22218.23786
129.980338	-477.57136	321.321807	-332.32665	1.142645	0.216818	22248.75637
200.17291	-477.57136	348.025502	-317.830358	1.142645	0.216818	22244.17859
203.987724	-491.304689	357.181055	-354.452569	1.142645	-0.546144	22235.786
221.535867	-453.156552	380.069937	-319.356283	-0.38328	0.216818	22238.07489
256.632153	-427.215819	409.825484	-286.548885	-0.38328	0.216818	22234.26008
295.543252	-432.556558	414.40326	-271.289631	-0.38328	-0.546144	22215.18601
313.854358	-416.534341	440.343994	-224.748904	-1.146243	-0.546144	22223.5786
342.846942	-371.519539	442.632882	-214.067425	-0.38328	-0.546144	22231.20823
362.683973	-339.475104	428.13659	-194.230394	1.142645	0.979781	22216.71194
385.572855	-315.060297	442.632882	-133.193375	-0.38328	0.216818	22226.63045
387.861743	-312.008446	451.025472	-136.245226	-3.435131	-0.546144	22209.08231
407.698775	-257.075129	457.892136	-108.015605	-1.909206	0.979781	22196.87491
406.172849	-238.764023	432.714366	-79.785984	-0.38328	-0.546144	22206.03046
444.320986	-198.326998	420.506962	-73.682282	-1.909206	-0.546144	22219.00082
456.52839	-163.993675	437.292143	10.243619	-2.672168	-0.546144	22190.00824
454.239501	-138.815905	435.766217	4.90288	0.379683	0.979781	22225.10453
458.817278	-93.03814	399.144006	43.81398	0.379683	0.216818	22233.49712
449.661725	-35.815935	346.499577	31.606576	-1.909206	-1.309107	22220.52675
445.083949	-24.371494	327.425508	76.621377	-0.38328	-0.546144	22220.52675
445.846911	20.643307	373.966235	165.125055	-2.672168	-0.546144	22229.6823
438.980247	59.554407	367.862533	190.302825	0.379683	0.216818	22239.60082
418.380253	76.339587	330.477359	210.139856	1.905608	0.216818	22241.88971
425.246917	135.087718	300.721813	208.613931	1.905608	0.979781	22235.786
408.461737	165.606227	309.877365	242.947254	1.905608	0.979781	22202.97861
393.965445	177.813631	247.314421	253.628732	-1.909206	0.216818	22216.71194
369.550638	206.806215	230.529241	248.287993	-0.38328	0.216818	22222.05268
360.395085	231.983986	193.144067	301.695385	-1.146243	-0.546144	22194.58602
350.476569	266.317309	177.121849	308.562049	0.379683	0.216818	22206.79342
313.091395	306.754334	141.262601	332.976857	-0.38328	0.216818	22225.10453
307.750656	322.013589	100.825576	349.762037	-1.909206	-0.546144	22207.55638
292.491401	352.532098	74.12188	358.91759	-0.38328	0.216818	22191.53417
243.661786	361.687651	21.477451	372.650919	0.379683	0.979781	22197.63787
245.950674	390.680235	-33.455866	370.362031	-1.909206	-0.546144	22204.50453
220.009941	405.176527	-51.766972	368.073143	-2.672168	-1.309107	22167.88232
181.098842	425.013558	-49.478084	387.147211	-2.672168	0.979781	22189.24528
148.291444	443.324664	-115.092879	403.169429	-1.909206	0.216818	22210.60823
121.587748	443.324664	-129.589171	381.043509	0.379683	0.979781	22115.23789
71.232208	455.532067	-151.71509	377.991658	-2.672168	0.979781	22185.43046
78.861835	450.191328	-224.959513	339.843521	-2.672168	0.216818	22202.21564
26.980369	454.006142	-261.581724	332.976857	-1.909206	0.979781	22196.11194
14.010002	452.480217	-229.537289	395.539801	-0.38328	-1.309107	22192.29713
2.565561	457.057993	-230.300252	411.562019	3.431534	0.216818	22253.33415
-35.582576	443.324664	-231.063215	404.695354	-0.38328	-0.546144	22243.41563
-63.049234	456.29503	-285.233569	377.228696	1.142645	0.216818	24.414808
-79.071452	447.139477	-337.115035	388.673137	-0.38328	0.979781	11.444441
-122.560328	419.672819	-343.218737	367.31018	-1.146243	0.979781	12.207404
-149.264023	410.517266	-354.663178	349.762037	-1.909206	0.216818	9.155553
-179.782533	403.650601	-366.107619	320.00649	0.379683	0.216818	12.207404
-191.226974	403.650601	-349.322439	308.562049	0.379683	0.216818	17684.71328
-229.375111	378.472831	-353.900216	297.117608	-1.146243	-1.309107	22180.08972
-259.130658	362.450614	-385.181688	255.91762	-1.146243	-0.546144	22214.42305
-278.204726	338.798769	-392.048352	233.028738	-2.672168	0.216818	22198.40083
-291.175092	332.695067	-383.655762	219.295409	-3.435131	0.216818	22189.24528
-316.352863	310.569147	-405.781682	139.947284	-2.672168	-0.546144	22202.21564
-336.189894	280.050638	-408.07057	114.006551	-1.146243	0.979781	22214.42305
-365.182478	245.717315	-405.018719	96.458408	-3.435131	-1.309107	22201.45268
-382.730621	227.406209	-399.67798	85.77693	-3.435131	-1.309107	22220.52675
-388.834323	206.806215	-405.018719	39.236203	-0.38328	0.216818	22231.20823
-399.515801	178.576594	-379.077986	54.495458	1.142645	0.216818	22216.71194
-421.64172	141.19142	-373.737247	24.739911	-0.38328	0.979781	22219.76379
-436.900975	110.67291	-405.018719	-48.504512	1.142645	1.742744	22230.44527
-454.449118	93.124767	-355.426141	-30.956369	3.431534	1.742744	22234.26008
-453.686155	48.872929	-327.19652	-53.845251	0.379683	-0.546144	22241.12674
-475.812075	35.902562	-332.537259	-95.045239	0.379683	-0.546144	22244.17859
-450.634304	10.724792	-307.359489	-118.697083	0.379683	0.216818	22231.20823
-453.686155	-18.267792	-338.640961	-168.289661	0.379683	0.979781	22169.40825
-465.893559	-70.912221	-263.10765	-180.497065	-1.909206	-0.546144	22221.28971
-466.656522	-89.986289	-265.396538	-251.4526	-0.38328	0.216818	22193.06009
-449.108379	-133.475165	-249.374321	-240.771121	-0.38328	0.979781	22209.84527
-424.693571	-173.91219	-257.003948	-296.467401	1.905608	1.742744	22226.63045
-407.145428	-178.489967	-243.270619	-275.104444	-0.38328	0.216818	22202.97861
-404.85654	-228.845508	-176.129898	-285.02296	-1.146243	-1.309107	22193.06009
-391.886174	-256.312166	-149.426202	-320.119246	-1.909206	0.216818	22202.21564
-358.315813	-279.964011	-108.226214	-346.822942	-1.146243	0.979781	22204.50453
-315.5899	-320.401036	-104.411401	-370.474787	-2.672168	0.216818	22164.83047
-320.930639	-322.689924	-34.218829	-384.208116	-1.909206	-0.546144	22199.16379
-269.812136	-353.208434	-23.537351	-397.941445	-1.909206	-0.546144	22212.13416
-253.026956	-365.415837	0.877457	-401.756259	-0.38328	-0.546144	22196.87491
-224.034372	-391.35657	6.981159	-411.674774	0.379683	-1.309107	22201.45268
-190.464011	-430.26767	51.99596	-433.037731	-1.146243	0.216818	22210.60823
-126.375141	-456.208403	129.055197	-404.80811	0.379683	0.216818	22199.92676
-123.32329	-449.341738	138.21075	-408.622923	-0.38328	-0.546144	22188.48232
-69.152936	-463.075068	164.914445	-405.571072	1.142645	-0.546144	22235.02304
-40.160352	-467.652844	180.1737	-410.148849	-0.38328	-0.546144	22215.18601
-8.87888	-469.17877	206.877396	-380.393302	2.668571	0.979781	22215.94897
33.084071	-487.489875	252.65516	-372.763675	1.142645	0.216818	22242.65267
62.839617	-491.304689	296.144036	-370.474787	0.379683	0.216818	22231.97119
91.832201	-478.334322	285.462558	-375.052563	1.142645	0.979781	22145.7564
129.217376	-491.304689	319.795881	-348.348867	-1.146243	-0.546144	22225.86749
155.921071	-490.541726	356.418092	-326.222948	-0.38328	0.979781	22229.6823
194.832171	-462.312105	351.840316	-317.830358	-1.146243	0.216818	22218.23786
205.513649	-455.44544	343.447726	-341.482203	-0.38328	0.216818	22228.91934
245.187712	-438.66026	394.566229	-285.785923	-0.38328	0.979781	22212.13416
269.602519	-419.586192	415.166223	-286.548885	-1.146243	0.979781	22197.63787
290.202513	-400.512123	423.558813	-261.371115	-2.672168	0.216818	22209.08231
328.35065	-380.675092	433.477329	-217.119276	-0.38328	-0.546144	22214.42305
361.92101	-343.289918	407.536596	-194.993357	-2.672168	-0.546144	22202.21564
387.861743	-319.638073	401.432894	-165.23781	1.905608	0.979781	22225.10453
398.543222	-302.852893	428.13659	-156.082257	-1.146243	1.742744	22231.20823
418.380253	-276.149197	422.795851	-114.119307	1.142645	0.216818	22215.94897
418.380253	-233.423284	477.729168	-79.023021	0.379683	0.979781	22224.34156
424.483955	-198.326998	435.003254	-101.911903	-0.38328	-0.546144	22228.91934
452.713576	-154.838122	468.573615	-14.934151	1.142645	0.979781	22222.05268
476.365421	-128.897389	448.736584	29.317688	1.142645	0.979781	22244.94156
452.713576	-103.719619	389.988453	52.20657	1.905608	0.216818	22246.46748
461.869129	-54.127041	380.069937	53.732495	2.668571	0.216818	22232.73415
440.506172	-43.445562	370.151422	124.68803	1.905608	1.742744	22231.97119
442.032098	4.62109	369.388459	145.288024	-0.38328	-0.546144	22230.44527
434.40247	38.954413	357.181055	156.732465	-0.38328	-0.546144	22223.5786
413.802476	69.472923	329.714397	184.962086	0.379683	0.979781	22217.4749
419.906178	115.250687	327.425508	210.139856	-0.38328	0.216818	22226.63045
413.802476	145.006234	274.78108	204.799117	-0.38328	0.979781	22201.45268
392.43952	170.946967	203.062582	200.221341	-1.909206	-0.546144	22190.00824
362.683973	196.8877	235.86998	269.65095	-2.672168	0.216818	22202.21564
358.869159	235.798799	218.321837	302.458347	-1.909206	0.979781	22216.71194
344.372867	259.450644	178.647775	320.769453	-1.909206	-0.546144	22176.27491
326.824724	299.124706	135.921861	320.769453	-1.909206	0.979781	22208.31935
323.772873	322.776551	116.847793	355.865739	1.905608	0.979781	22215.18601
292.491401	351.769135	60.388551	368.836105	0.379683	0.979781	22190.7712
265.787705	375.42098	41.314482	368.836105	-1.909206	-0.546144	22208.31935
245.187712	387.628384	-17.433649	345.947223	-1.146243	0.979781	22214.42305
229.165494	414.33208	-38.033643	387.910174	1.142645	0.979781	22192.29713
194.069208	428.828372	-57.870674	394.013876	-0.38328	-1.309107	22187.71935
174.99514	445.613552	-129.589171	382.569435	-1.146243	-1.309107	22234.26008
141.424779	460.872807	-131.115096	402.406466	1.142645	0.216818	22196.11194
110.90627	457.820956	-125.774357	422.243497	0.379683	0.979781	22213.66009
75.809984	470.791322	-160.870643	390.962025	-0.38328	-1.309107	22219.00082
53.684065	463.161695	-183.759525	382.569435	-0.38328	-1.309107	22201.45268
10.195189	450.954291	-224.19655	414.61387	-1.146243	-0.546144	22205.2675
-1.249252	455.532067	-234.115066	410.799056	-0.38328	-0.546144	22227.39341
-38.634427	451.717254	-260.055799	410.036093	1.142645	-0.546144	22228.15638
-54.656644	442.561701	-298.203936	394.776839	0.379683	0.979781	36.622211
-95.093669	422.72467	-282.181718	391.724988	-0.38328	-1.309107	15.259255
-117.219588	421.961707	-327.19652	389.436099	-2.672168	0.216818	12.207404
-149.264023	415.858005	-357.715029	320.769453	-1.909206	1.742744	12.970367
-175.967719	395.258011	-366.107619	345.947223	0.379683	0.979781	9.918516
-215.641782	379.998757	-390.522427	332.976857	-0.38328	0.979781	10627.30796
-251.50103	382.287645	-377.55206	315.428714	-0.38328	0.216818	22149.57122
-256.078807	375.42098	-370.685396	273.465763	-1.146243	0.216818	22212.13416
-269.812136	362.450614	-383.655762	238.369477	-1.146243	-0.546144	22217.4749
-280.493614	327.354328	-405.018719	185.725049	-1.146243	-0.546144	22206.79342
-314.826937	332.695067	-425.618713	160.547278	-0.38328	0.216818	22219.76379
-365.945441	293.021005	-475.211291	147.576912	0.379683	0.216818	22227.39341
-347.634335	270.132122	-379.840949	121.636179	1.142645	-0.546144	22234.26008
-365.945441	233.509911	-392.048352	115.532477	3.431534	1.742744	22245.70452
-385.782472	205.28029	-408.833533	54.495458	1.905608	0.216818	22246.46748
-433.086162	167.132153	-395.100203	52.969532	1.142645	0.216818	22222.05268
-412.486168	158.739563	-359.240955	-2.726747	1.905608	0.979781	22230.44527
-452.16023	120.591426	-390.522427	10.243619	-0.38328	0.216818	22231.20823
-462.078746	94.650693	-376.026135	-53.082288	0.379683	0.979781	22218.23786
-465.893559	52.687742	-335.58911	-56.134139	-0.38328	-1.309107	22219.76379
-471.997261	28.272935	-314.226153	-100.385978	-0.38328	-0.546144	22230.44527
-483.441702	-17.504829	-302.018749	-124.037823	0.379683	0.216818	22227.39341
-498.700957	-44.208525	-321.092818	-124.037823	-0.38328	0.979781	22174.74899
-494.886143	-70.912221	-301.255787	-170.578549	-3.435131	0.979781	22202.97861
-460.55282	-96.852954	-274.552091	-236.193345	-1.146243	-0.546144	22213.66009
-458.263932	-117.452948	-244.796544	-231.615568	1.142645	0.216818	22174.74899
-449.871342	-162.467749	-250.900246	-254.504451	-1.146243	0.216818	22207.55638
-426.219497	-187.64552	-204.359519	-276.63037	0.379683	1.742744	22228.15638
-384.256546	-219.689955	-190.62619	-301.045177	-1.909206	-0.546144	22198.40083
-367.471366	-250.208464	-161.633606	-308.674805	0.379683	-0.546144	22209.08231
-352.975074	-276.91216	-119.670655	-320.119246	-0.38328	-0.546144	22208.31935
-347.634335	-295.986228	-79.996593	-352.163681	-0.38328	0.216818	22190.00824
-314.063975	-308.193632	-52.529935	-388.02293	-1.146243	0.979781	22189.24528
-281.256577	-337.949179	-58.633636	-407.096998	2.668571	0.216818	22234.26008
-249.212142	-369.230651	-19.722537	-423.119215	-0.38328	0.216818	22213.66009
-204.960303	-398.223235	24.529302	-399.467371	0.379683	0.979781	22222.81564
-185.886235	-415.008415	64.203364	-419.304402	1.142645	0.216818	22225.86749
-152.315874	-431.793596	100.825576	-432.274768	-2.672168	-1.309107	22206.79342
-134.004769	-470.704695	127.529271	-399.467371	-0.38328	-0.546144	22184.6675
-79.834414	-475.282472	140.499638	-433.800694	-3.435131	-2.07207	22191.53417
-50.84183	-485.96395	146.60334	-435.326619	-0.38328	0.216818	22202.97861
-15.745544	-493.593577	209.929247	-384.971079	0.379683	0.216818	22213.66009
32.321108	-489.778764	240.447756	-396.41552	1.142645	0.216818	22229.6823
49.869251	-495.119503	272.492191	-368.948861	-2.672168	0.216818	22207.55638
85.7285	-503.512093	276.307005	-369.711824	-3.435131	0.216818	22163.30454
105.565531	-492.830614	300.721813	-380.393302	-2.672168	-0.546144	22211.3712
151.343295	-476.045434	351.077353	-349.11183	-1.909206	0.979781	22219.00082
186.439581	-487.489875	338.106987	-330.800724	1.142645	1.742744	22209.84527
215.432165	-461.549142	348.788465	-317.830358	-2.672168	-0.546144	22227.39341
262.735855	-425.689894	385.410676	-301.045177	-1.146243	0.216818	22230.44527
268.076594	-419.586192	399.144006	-337.667389	-0.38328	-0.546144	22216.71194
305.461768	-417.297304	406.773633	-277.393333	-0.38328	0.979781	22225.10453
321.483985	-377.623241	430.425478	-249.926674	-0.38328	0.979781	22228.15638
361.92101	-382.96398	406.773633	-173.6304	0.379683	-0.546144	22228.15638
367.261749	-325.741775	461.70695	-198.808171	1.142645	-0.546144	22244.94156
406.935812	-312.771409	370.914384	-201.097059	1.142645	-0.546144	22247.99341
420.669141	-270.808458	441.869919	-152.267444	1.142645	0.979781	22222.81564
422.958029	-247.919576	456.366211	-79.023021	0.379683	-0.546144	22231.97119
440.506172	-231.134396	457.892136	-58.423027	-1.146243	0.216818	22231.97119
454.239501	-189.171445	417.455111	-39.348959	-1.146243	-0.546144	22213.66009
455.765427	-142.630718	445.684733	1.851029	-0.38328	0.979781	22222.05268
463.395054	-106.008507	406.773633	33.132501	-1.146243	-0.546144	22229.6823
455.765427	-70.149258	380.8329	42.288054	-1.146243	0.979781	22223.5786
445.846911	-32.764084	389.22549	95.695446	-1.146243	-0.546144	22219.76379
438.217284	-6.060388	370.914384	132.317657	-1.909206	-0.546144	22208.31935
418.380253	28.272935	299.95885	132.317657	-2.672168	-0.546144	22216.71194
409.2247	62.606258	302.247738	134.606545	-3.435131	-0.546144	22184.6675
409.2247	102.28032	322.847732	205.56208	-1.146243	-0.546144	22214.42305
398.543222	135.850681	305.299589	220.821335	-0.38328	-0.546144	22225.86749
377.943228	167.132153	256.469974	243.710217	0.379683	0.216818	22202.97861
380.232116	194.598811	216.032949	258.969471	-1.146243	-2.07207	22208.31935
367.261749	229.695097	209.166284	309.325012	2.668571	0.979781	22231.20823
350.476569	260.213607	205.351471	300.932422	-1.146243	0.216818	22200.68972
341.321016	284.628414	146.60334	306.273161	-0.38328	0.216818	22148.80825
339.795091	323.539514	147.366303	349.762037	1.905608	0.979781	22230.44527
318.432134	350.24321	42.077445	355.865739	-0.38328	-0.546144	22209.84527
299.358066	361.687651	17.662637	339.080559	1.905608	0.979781	22220.52675
258.921041	389.917272	35.973743	396.302764	1.905608	1.742744	22230.44527
223.061792	395.258011	-0.648468	397.065727	-1.909206	0.216818	22205.2675
186.439581	411.280229	-46.426233	387.147211	-1.909206	-0.546144	22208.31935
167.365512	432.643185	-103.648438	404.695354	-1.909206	-0.546144	22211.3712
123.876636	425.013558	-117.381767	408.510168	-0.38328	-0.546144	22200.68972
108.617382	454.769105	-128.063245	406.984242	-0.38328	1.742744	22206.03046
91.832201	464.68762	-180.707674	361.206478	-1.146243	0.216818	22189.24528
40.713698	463.924658	-234.115066	370.362031	-2.672168	0.216818	22182.37861
25.454443	476.132061	-231.826178	394.776839	-1.909206	0.216818	22193.82305
-30.241836	446.376515	-282.944681	362.732404	-1.909206	0.216818	22211.3712
-14.982582	432.643185	-284.470607	362.732404	-2.672168	-0.546144	22216.71194
-72.204787	435.695036	-268.448389	380.280547	1.142645	0.979781	173.192541
-91.278855	432.643185	-280.655793	382.569435	-0.38328	0.216818	14.496292
-103.486259	421.198744	-305.833563	370.362031	-1.909206	-0.546144	13.733329
-151.552912	428.828372	-337.115035	343.658335	-1.146243	-1.309107	11.444441
-172.152905	398.309862	-356.189104	331.450931	-0.38328	0.216818	9.155553
-189.701048	410.517266	-371.448359	321.532416	-1.909206	-0.546144	472.273934
-201.14549	399.072825	-352.37429	303.22131	0.379683	-0.546144	22126.68233
-247.686216	394.495049	-433.24834	240.658366	1.905608	-0.546144	22065.64531
-246.160291	379.998757	-424.85575	246.762068	2.668571	0.979781	22238.07489
-276.6788	348.717284	-467.581663	195.643564	1.142645	-0.546144	22213.66009
-297.278794	329.643216	-399.67798	204.799117	1.905608	0.216818	22231.20823
-327.034341	302.176557	-417.226123	198.695415	-0.38328	0.979781	22231.20823
-364.419515	280.813601	-416.46316	138.421359	-1.146243	-0.546144	22209.84527
-387.308397	251.821017	-414.937235	84.251005	1.142645	0.216818	22222.05268
-396.46395	218.250656	-401.966868	66.702862	1.142645	0.216818	22231.20823
-401.041727	188.49511	-402.729831	39.236203	-0.38328	0.979781	22215.18601
-417.063944	148.821047	-373.737247	43.051017	-1.909206	0.216818	22221.28971
-443.76764	115.250687	-379.077986	-14.171188	-1.146243	0.216818	22210.60823
-469.708373	88.546991	-444.692781	-43.926735	0.379683	0.979781	22214.42305
-466.656522	57.265519	-408.833533	-75.208207	-0.38328	0.979781	22206.03046
-475.049112	35.139599	-322.618743	-83.600797	-1.909206	0.216818	22218.23786
-468.94541	8.435904	-313.463191	-106.48968	-0.38328	0.216818	22227.39341
-461.315783	-22.082606	-332.537259	-116.408195	-0.38328	0.216818	22203.74157
-453.686155	-66.334445	-295.915048	-182.785953	-1.146243	0.216818	22204.50453
-474.286149	-80.830737	-281.418756	-207.200761	-1.146243	0.216818	22218.23786
-470.471336	-122.793687	-272.263203	-239.245196	0.379683	0.216818	22195.34898
-435.37505	-140.34183	-238.692842	-241.534084	1.142645	-1.309107	22188.48232
-409.434317	-171.623302	-206.648407	-269.000743	1.142645	0.979781	22247.23045
-406.382466	-215.112178	-179.181749	-298.756289	-1.146243	0.216818	22223.5786
-381.967658	-257.075129	-244.796544	-376.578488	0.379683	0.216818	22168.64528
-365.182478	-272.334384	-138.744724	-338.430352	1.142645	0.979781	22223.5786
-343.056559	-289.882526	-108.989177	-353.689606	-1.146243	-0.546144	22206.79342
-312.538049	-321.926961	-67.026227	-354.452569	-0.38328	0.979781	22212.89712
-299.567683	-344.052881	-58.633636	-388.785892	-1.146243	0.216818	22204.50453
-253.026956	-366.941763	-7.515133	-411.674774	-1.146243	0.216818	22200.68972
-234.71585	-406.615825	10.03301	-394.126631	-0.38328	0.979781	22209.84527
-203.434378	-400.512123	29.870041	-429.98588	0.379683	0.979781	22196.11194
-160.708464	-431.793596	80.988544	-433.037731	-3.435131	-0.546144	22165.59343
-124.849216	-443.238037	82.51447	-412.437737	-1.909206	1.742744	22173.22306
-103.486259	-474.519509	60.388551	-508.571042	-1.909206	0.216818	22189.24528
-63.812197	-488.252838	90.144097	-525.356222	-1.909206	0.979781	22193.82305
-26.427023	-500.460242	159.573706	-439.904396	-1.909206	0.216818	22206.03046
17.824816	-494.35654	248.077384	-364.371085	-0.38328	-0.546144	22229.6823
30.03222	-502.74913	294.618111	-357.50442	-1.146243	-1.309107	22228.91934
88.780351	-487.489875	319.032918	-365.134047	-1.909206	-2.07207	22193.06009
94.12109	-481.386173	311.403291	-367.422936	1.142645	0.979781	22228.91934
134.558115	-487.489875	337.344024	-344.534054	-1.146243	-1.309107	22229.6823
187.965506	-471.467658	350.314391	-326.222948	2.668571	0.979781	22235.02304
214.669202	-459.260254	337.344024	-320.119246	1.905608	0.216818	22247.99341
250.528451	-431.030633	399.144006	-330.800724	1.142645	-0.546144	22247.23045
245.187712	-407.378788	370.151422	-294.941476	0.379683	0.216818	22224.34156
284.098811	-408.904713	379.306975	-299.519252	-1.909206	-2.07207	22233.49712
322.246948	-385.252869	416.692149	-236.193345	0.379683	0.216818	22233.49712
340.558054	-376.097316	445.684733	-209.489649	-2.672168	-0.546144	22210.60823
357.343234	-350.156583	444.158807	-159.897071	-1.909206	-0.546144	22221.28971
376.417302	-314.297334	456.366211	-154.556332	-1.909206	-0.546144	22231.20823
401.595073	-290.645489	450.262509	-127.089673	-0.38328	0.979781	22215.18601
420.669141	-257.838092	447.210658	-99.623015	-1.909206	-0.546144	22219.00082
436.691359	-234.186247	441.869919	-79.023021	-2.672168	0.216818	22209.84527
435.928396	-196.03811	418.981037	-49.267474	-2.672168	-0.546144	22209.08231
428.298768	-137.289979	473.914354	5.665843	-2.672168	-0.546144	22201.45268
462.632092	-112.112209	342.684763	-74.445245	-1.909206	0.216818	22220.52675
456.52839	-81.593699	373.966235	29.317688	-1.146243	-1.309107	22223.5786
458.817278	-51.07519	393.803267	101.799148	1.142645	1.742744	22222.05268
451.187651	-10.638165	376.255124	136.132471	0.379683	0.216818	22228.91934
441.269135	22.169233	376.255124	162.836167	0.379683	0.216818	22231.20823
421.432104	34.376637	373.203273	188.013937	-0.38328	0.979781	22206.79342
413.039514	80.154401	314.455142	199.458378	0.379683	-0.546144	22185.43046
404.646924	135.087718	336.581061	215.480595	1.142645	0.979781	22246.46748
394.728408	173.998818	274.78108	198.695415	1.905608	0.979781	22225.86749
397.017296	206.043253	183.988514	226.925036	-0.38328	-0.546144	22202.97861
367.261749	220.539545	221.373688	280.332428	-1.146243	-0.546144	22223.5786
346.661756	254.109905	190.855179	310.850937	-1.909206	-0.546144	22215.18601
336.74324	270.132122	156.521855	302.458347	-0.38328	-0.546144	22196.87491
322.246948	302.176557	119.899644	326.110192	0.379683	0.979781	22212.89712
314.617321	340.324694	100.062613	355.865739	-1.909206	-0.546144	22201.45268
292.491401	341.85062	44.366333	364.258329	-0.38328	-0.546144	22212.13416
242.135861	373.895055	26.81819	368.836105	-1.909206	0.216818	22203.74157
225.35068	388.391347	13.847824	384.858323	-1.909206	-0.546144	22181.61565
184.150693	420.435782	-61.685487	386.384248	-3.435131	-0.546144	22180.08972
150.580332	428.828372	-121.959544	374.176845	-3.435131	0.216818	22191.53417
123.876636	440.272813	-157.055829	379.517584	-1.146243	1.742744	21672.7195
119.29886	446.376515	-198.255817	390.199062	-0.38328	0.979781	22182.37861
87.254425	463.924658	-208.174333	323.821304	-0.38328	0.216818	22215.18601
49.106288	456.29503	-176.129898	400.117578	-1.909206	-0.546144	22196.87491
36.135922	452.480217	-179.181749	406.984242	-2.672168	-1.309107	22213.66009
-2.012215	449.428366	-200.544705	407.747205	0.379683	0.216818	22228.15638
-15.745544	463.161695	-233.352103	409.273131	0.379683	0.979781	22231.20823
-46.264054	457.820956	-242.507656	394.013876	1.905608	0.216818	1700.643941
-56.945532	434.169111	-263.870613	396.302764	1.142645	-0.546144	18.311106
-98.908483	436.457999	-283.707644	383.332397	-0.38328	-1.309107	12.207404
-130.952918	421.961707	-353.900216	307.036124	-2.672168	-1.309107	9.155553
-147.738098	417.383931	-333.300222	298.643534	0.379683	0.216818	10.681478
-177.493645	398.309862	-366.870582	317.717602	0.379683	0.216818	9.155553
-214.115856	396.783937	-364.581694	324.584267	-1.146243	-1.309107	21778.77133
-233.189924	362.450614	-403.492794	281.858353	-1.146243	-1.309107	22100.7416
-255.315844	372.369129	-365.344657	280.332428	-1.146243	0.979781	22223.5786
-289.649167	341.85062	-421.803899	212.428744	-0.38328	-0.546144	22202.97861
-304.145459	309.806185	-421.040936	186.488011	0.379683	0.979781	22215.94897
-327.034341	289.969154	-439.352042	165.125055	-3.435131	0.979781	22207.55638
-354.501	270.132122	-424.85575	130.791732	-1.909206	-0.546144	22201.45268
-368.997292	220.539545	-456.137222	89.591744	-2.672168	-0.546144	22202.21564
-373.575068	212.146954	-443.929819	35.421389	-1.909206	-0.546144	22217.4749
-412.486168	183.917333	-391.28539	10.243619	1.142645	0.979781	22219.00082
-420.878758	164.080302	-414.937235	32.369539	1.142645	0.216818	22219.00082
-426.219497	118.302538	-385.944651	1.851029	0.379683	0.979781	22230.44527
-438.426901	94.650693	-395.863166	-30.956369	-0.38328	-0.546144	22226.63045
-452.16023	76.339587	-361.529843	-45.452661	-1.146243	-0.546144	22217.4749
-468.94541	67.946997	-347.033551	-67.57858	-1.909206	0.216818	22224.34156
-467.419485	12.250717	-314.226153	-104.200791	1.905608	0.216818	22251.80822
-459.026895	-24.371494	-313.463191	-100.385978	-1.909206	-2.07207	22216.71194
-456.738006	-48.786302	-278.366905	-186.600767	1.905608	0.216818	22197.63787
-427.745422	-67.86037	-309.648377	-255.267413	0.379683	0.216818	22223.5786
-449.108379	-106.77147	-285.233569	-277.393333	-0.38328	0.216818	22216.71194
-438.426901	-138.815905	-276.840979	-234.667419	0.379683	0.979781	22210.60823
-430.034311	-161.704787	-215.040997	-252.978525	-1.146243	-0.546144	22207.55638
-397.226913	-216.638104	-200.544705	-259.84519	-1.909206	0.216818	22209.84527
-395.700987	-238.764023	-182.996563	-315.54147	-1.909206	0.216818	22203.74157
-368.234329	-260.12698	-150.189165	-323.93406	-0.38328	0.216818	22207.55638
-362.89359	-292.171415	-123.485469	-338.430352	-3.435131	0.216818	22184.6675
-342.293596	-322.689924	-88.389183	-365.134047	-0.38328	0.216818	22184.6675
-309.486198	-336.423253	-82.285481	-368.948861	-1.146243	0.979781	22195.34898
-272.101024	-353.208434	-25.063276	-384.971079	-0.38328	1.742744	22178.5638
-240.056589	-383.726943	-45.66327	-433.037731	-0.38328	0.216818	22194.58602
-205.723266	-395.171384	-21.248462	-490.259936	2.668571	0.979781	22218.23786
-183.597347	-418.823229	61.151513	-436.852545	-0.38328	-1.309107	22194.58602
-144.686247	-431.793596	116.847793	-409.385886	-0.38328	0.216818	22204.50453
-103.486259	-463.075068	148.129265	-407.859961	0.379683	0.216818	22206.79342
-50.84183	-474.519509	138.21075	-429.98588	0.379683	-0.546144	22193.06009
-36.345538	-481.386173	200.010731	-394.126631	-0.38328	-0.546144	22237.31193
7.143338	-485.200987	257.232937	-371.237749	-0.38328	-1.309107	22247.23045
43.002586	-489.778764	263.336639	-381.156265	0.379683	-0.546144	22248.75637
78.098872	-503.512093	284.699595	-368.185898	1.142645	-0.546144	22215.18601
97.935903	-501.986167	288.514409	-368.185898	1.142645	0.979781	22235.786
136.847003	-492.067652	322.084769	-363.608122	2.668571	0.216818	22235.02304
169.654401	-484.438024	313.692179	-358.267383	-0.38328	-0.546144	22215.18601
202.461798	-476.045434	365.573645	-318.59332	-3.435131	-1.309107	22222.05268
234.506233	-429.504707	378.544012	-304.097028	-1.146243	0.216818	22231.97119
232.980308	-426.452856	412.114372	-269.763705	-0.38328	0.979781	22213.66009
290.202513	-419.586192	387.699565	-291.889625	-3.435131	0.216818	22217.4749
316.906209	-411.956564	420.506962	-258.319264	-4.198094	0.216818	22208.31935
334.454352	-376.860278	418.981037	-246.874823	-4.961057	-1.309107	22200.68972
365.735824	-352.445471	384.647714	-217.119276	-0.38328	0.216818	22200.68972
380.995079	-341.763993	384.647714	-176.682251	-1.909206	0.216818	22218.23786
402.358035	-287.593638	450.262509	-154.556332	-1.146243	0.216818	22222.05268
407.698775	-265.467719	417.455111	-130.904487	1.142645	0.979781	22222.05268
433.639508	-229.60847	410.588447	-114.119307	-1.146243	-0.546144	22213.66009
435.928396	-193.749222	451.025472	-42.40081	-0.38328	0.216818	22226.63045
468.735793	-157.889973	438.818068	13.29547	-1.909206	-0.546144	22217.4749
445.846911	-99.141842	420.506962	20.162135	-1.146243	0.216818	22225.86749
448.898762	-89.223327	391.514378	52.969532	1.142645	0.216818	22254.09711
459.580241	-40.393712	409.825484	88.065818	-0.38328	0.979781	22231.97119
441.269135	-17.504829	345.736614	112.480626	1.142645	-0.546144	22239.60082
429.824694	9.198866	371.677347	147.576912	1.905608	0.216818	22242.65267
431.350619	29.79886	337.344024	162.073204	-0.38328	0.216818	22219.00082
400.069147	70.235885	255.707011	152.154688	1.142645	1.742744	22209.84527
405.409886	112.198836	290.803297	178.095421	-1.146243	0.216818	22207.55638
392.43952	154.161786	291.56626	236.843552	-1.146243	0.979781	22210.60823
384.04693	195.361774	246.551458	248.287993	-1.909206	-0.546144	22219.00082
386.335818	215.198805	222.136651	294.82872	0.379683	0.979781	22206.03046
355.817308	222.06547	199.247769	286.43613	-2.672168	0.216818	22186.19343
350.476569	267.843234	189.329253	316.191677	-2.672168	-1.309107	22195.34898
328.35065	298.361744	143.551489	330.687969	-1.909206	0.216818	22196.87491
315.380283	321.250626	66.492252	336.791671	-1.146243	0.979781	22183.90454
299.358066	359.398763	55.047811	329.925006	-1.146243	0.216818	22196.87491
277.232147	373.895055	19.188563	331.450931	-2.672168	-1.309107	22212.89712
232.217345	396.783937	24.529302	361.969441	-1.146243	-0.546144	22199.16379
214.669202	413.569117	-30.404015	395.539801	-1.909206	-0.546144	22205.2675
177.284028	425.013558	-78.470668	415.376832	-1.909206	-0.546144	22210.60823
150.580332	443.324664	-99.833624	396.302764	1.142645	0.979781	22193.82305
131.506264	453.243179	-131.878059	410.036093	0.379683	-0.546144	22204.50453
107.091456	431.880223	-155.529904	406.22128	1.142645	0.216818	22222.05268
65.891468	454.769105	-185.285451	387.147211	1.142645	0.216818	22217.4749
47.580363	457.820956	-174.603972	392.48795	-0.38328	-0.546144	22220.52675
23.165555	447.90244	-192.152115	409.273131	2.668571	0.979781	22238.07489
-5.064066	441.798738	-223.433588	406.984242	-0.38328	0.216818	22231.97119
-34.819613	444.087626	-295.152085	385.621286	1.142645	0.216818	22064.11939
-67.627011	444.087626	-285.233569	381.806472	-1.909206	0.216818	23.651845
-108.064036	438.746887	-289.811346	369.599068	0.379683	0.216818	11.444441
-121.034402	415.858005	-331.774296	362.732404	-1.909206	-1.309107	11.444441
-150.026986	394.495049	-326.433557	350.525	-1.909206	-0.546144	9.918516
-201.908452	413.569117	-336.352073	316.191677	-1.909206	-0.546144	11.444441
-231.663999	394.495049	-376.789098	292.539832	-1.146243	0.216818	17889.95026
-230.901036	385.339496	-380.603911	271.939838	-2.672168	-1.309107	22046.57124
-246.923254	367.02839	-403.492794	236.843552	-1.146243	0.216818	22206.03046
-265.997322	342.613582	-417.226123	225.399111	-3.435131	-0.546144	22206.79342
-305.671384	331.932104	-488.181657	162.073204	0.379683	0.216818	22215.18601
-319.404714	311.33211	-459.189073	125.450992	-0.38328	0.216818	22225.86749
-333.901006	286.917303	-422.566862	133.08062	-1.146243	-0.546144	22220.52675
-356.026925	253.346942	-401.966868	133.843583	-0.38328	0.216818	22218.23786
-408.671354	214.435843	-381.366874	88.065818	-0.38328	0.216818	22225.86749
-406.382466	214.435843	-405.018719	56.021383	0.379683	-0.546144	22248.75637
-417.063944	179.339557	-385.181688	39.236203	0.379683	0.979781	22232.73415
-433.849124	140.428457	-372.974284	11.006582	0.379683	-0.546144	22240.36378
-433.086162	117.539575	-372.974284	-34.00822	1.142645	0.216818	22240.36378
-479.626888	70.235885	-373.737247	-12.645263	-1.146243	0.216818	22219.76379
-465.130596	48.872929	-347.796514	-72.919319	-1.146243	0.216818	22224.34156
-477.338	7.672941	-311.174302	-99.623015	-0.38328	-0.546144	22228.15638
-475.049112	-3.008537	-337.877998	-108.778568	-0.38328	0.979781	22212.89712
-459.026895	-40.393712	-301.255787	-139.297077	-0.38328	-0.546144	22222.81564
-465.893559	-73.964072	-269.211352	-169.052624	0.379683	0.979781	22206.03046
-485.73059	-106.77147	-276.840979	-212.5415	-4.198094	-0.546144	22182.37861
-452.16023	-128.897389	-242.507656	-243.822972	-1.146243	0.216818	22202.97861
-439.189863	-177.727004	-224.19655	-266.711854	-2.672168	-0.546144	22200.68972
-422.404683	-191.460333	-211.989147	-297.993327	-3.435131	-1.309107	22182.37861
-386.545435	-228.082545	-184.522488	-285.02296	-1.909206	-0.546144	22181.61565
-376.626919	-263.941793	-166.211382	-343.008128	1.905608	0.216818	22209.84527
-340.76767	-276.149197	-125.011395	-355.215532	0.379683	0.216818	22193.82305
-327.034341	-302.852893	-109.75214	-418.541439	0.379683	0.216818	22206.79342
-307.960273	-337.186216	-49.478084	-381.156265	0.379683	0.216818	22215.94897
-288.886204	-367.704726	6.218196	-383.445153	-1.146243	0.216818	22199.92676
-250.738067	-365.415837	0.114494	-388.785892	1.142645	0.216818	22219.00082
-209.53808	-393.645459	23.003376	-430.748843	-0.38328	0.216818	22224.34156
-182.834384	-424.926931	70.307066	-425.408104	0.379683	0.216818	22227.39341
-159.945502	-424.926931	94.721874	-458.215501	1.142645	2.505706	22180.85269
-107.301073	-468.415807	113.795942	-434.563656	0.379683	0.216818	22207.55638
-88.227004	-479.097285	113.032979	-439.141433	0.379683	0.216818	22212.13416
-53.130719	-503.512093	195.432955	-442.956247	0.379683	0.979781	22214.42305
-18.034433	-508.089869	230.529241	-386.497004	-0.38328	0.216818	22225.10453
13.24704	-501.223205	254.944048	-385.734041	-0.38328	0.216818	22231.97119
59.787767	-493.593577	285.462558	-376.578488	0.379683	-0.546144	22211.3712
81.913686	-504.275056	286.225521	-381.919228	-1.146243	0.216818	22222.81564
128.454413	-505.038018	290.040334	-384.208116	-2.672168	0.216818	22211.3712
140.661817	-504.275056	314.455142	-348.348867	-3.435131	0.216818	22199.92676
189.491432	-484.438024	352.603279	-335.378501	-1.146243	-0.546144	22206.79342
210.091426	-456.208403	360.995869	-337.667389	-2.672168	0.216818	22218.23786
247.4766	-432.556558	381.595863	-304.097028	-1.146243	0.216818	22218.23786
298.595103	-421.87508	415.166223	-288.837774	1.142645	-0.546144	22221.28971
286.387699	-426.452856	389.22549	-326.222948	-1.146243	0.979781	22225.86749
322.246948	-377.623241	398.381043	-289.600736	-1.146243	0.216818	22219.00082
348.950644	-350.919545	420.506962	-200.334096	-0.38328	-0.546144	22218.23786
394.728408	-326.504738	457.129174	-133.193375	0.379683	-0.546144	22235.02304
413.039514	-295.986228	442.632882	-124.800785	1.905608	0.979781	22251.04526
410.750625	-273.097346	470.862503	-108.015605	1.905608	-0.546144	22235.786
437.454321	-243.3418	411.35141	-108.778568	1.905608	-0.546144	22054.20087
442.79506	-196.801073	443.395844	-55.371176	-0.38328	-0.546144	22238.83786
463.395054	-161.704787	435.766217	-26.378592	1.142645	0.216818	22220.52675
451.187651	-140.34183	426.610664	17.110284	-0.38328	0.216818	22226.63045
461.106166	-88.460364	403.721782	24.739911	-0.38328	0.216818	22231.20823
455.002464	-66.334445	416.692149	60.59916	-1.146243	0.216818	22214.42305
445.083949	-28.186308	358.706981	133.843583	1.142645	1.742744	22227.39341
449.661725	7.672941	393.803267	146.050986	-0.38328	0.979781	22232.73415
431.350619	38.954413	362.521794	171.991719	-1.146243	0.979781	22190.00824
422.195067	67.184034	322.084769	197.16949	-1.146243	0.216818	22201.45268
413.802476	101.517358	314.455142	184.962086	-3.435131	0.216818	22201.45268
389.387669	141.954383	265.625527	217.769484	-3.435131	-0.546144	22184.6675
384.809892	180.865482	264.862564	242.184291	-1.909206	-1.309107	22212.89712
377.180265	195.361774	225.951464	254.391695	0.379683	0.216818	22216.71194
348.187681	228.169172	216.795912	306.273161	-0.38328	0.216818	22187.71935
345.898793	255.63583	193.907029	316.191677	0.379683	0.216818	22212.89712
316.906209	299.887669	165.677408	316.191677	-0.38328	-0.546144	22206.79342
332.928426	316.672849	84.803358	333.73982	1.142645	0.979781	22209.84527
312.328432	342.613582	74.12188	357.391664	1.142645	0.216818	22222.05268
281.04696	386.102458	68.018178	368.073143	3.431534	2.505706	22235.02304
258.158078	402.124676	41.314482	403.169429	0.379683	-0.546144	22226.63045
228.402531	402.887639	-43.374382	418.428683	-0.38328	-1.309107	22190.7712
185.676618	428.828372	-66.263264	383.332397	-0.38328	0.216818	22096.16382
153.632183	440.272813	-105.174363	400.88054	-1.909206	0.216818	22214.42305
126.928487	462.398732	-163.922494	367.31018	-1.146243	-0.546144	22173.22306
105.565531	443.324664	-176.892861	348.236112	-0.38328	0.979781	22209.84527
65.128506	461.635769	-224.959513	374.176845	1.142645	0.216818	22219.00082
25.454443	464.68762	-186.811376	387.910174	-1.146243	-0.546144	22215.18601
15.535928	463.161695	-182.2336	413.850907	-0.38328	1.742744	22217.4749
2.565561	460.872807	-253.189134	425.295348	-4.198094	-1.309107	22209.08231
-10.404805	451.717254	-250.900246	396.302764	-2.672168	0.216818	22201.45268
-63.812197	446.376515	-318.040967	398.591652	-2.672168	-0.546144	54.170354
-84.412191	429.591334	-316.515042	379.517584	-3.435131	0.216818	14.496292
-109.589961	431.880223	-358.477992	345.947223	-1.909206	0.216818	10.681478
-145.44921	419.672819	-347.796514	330.687969	0.379683	0.979781	12.207404
-171.389943	403.650601	-345.507626	309.325012	-1.146243	-0.546144	9.155553
-172.152905	405.176527	-382.8928	310.850937	-0.38328	-0.546144	4526.657918
-223.271409	380.761719	-379.077986	288.725018	-1.146243	-0.546144	22109.89715
-239.293626	377.709868	-411.885384	252.865769	-1.146243	-0.546144	22210.60823
-260.656583	369.317278	-370.685396	264.310211	2.668571	0.979781	22239.60082
-285.071391	337.272843	-383.655762	212.428744	0.379683	0.979781	22229.6823
-312.538049	308.280259	-396.626129	180.384309	0.379683	-1.309107	22237.31193
-341.530633	275.472862	-417.989086	185.725049	0.379683	0.216818	22238.83786
-359.841739	251.821017	-387.470576	153.680614	-1.146243	0.216818	22222.05268
-368.234329	228.932135	-381.366874	103.325073	-0.38328	0.979781	22224.34156
-397.989876	193.072886	-410.359458	79.673228	0.379683	0.216818	22228.91934
-414.775056	174.76178	-416.46316	43.81398	-2.672168	0.216818	22212.89712
-433.849124	140.428457	-395.100203	-5.778598	-0.38328	0.216818	22224.34156
-434.612087	98.465507	-391.28539	-29.430443	1.905608	0.216818	22231.20823
-446.056528	82.443289	-397.389092	-25.615629	-1.146243	-0.546144	22194.58602
-479.626888	58.028482	-339.403924	-51.556363	-1.909206	-0.546144	22204.50453
-469.708373	26.747009	-322.618743	-114.119307	-1.146243	0.979781	22215.94897
-485.73059	-11.401128	-316.515042	-118.697083	-1.909206	0.216818	22182.37861
-480.389851	-37.341861	-292.863197	-143.111891	-0.38328	0.216818	22211.3712
-473.523187	-70.149258	-294.389122	-194.993357	-1.146243	0.216818	22221.28971
-462.078746	-83.119625	-282.181718	-238.482233	0.379683	1.742744	22185.43046
-447.582454	-141.104793	-254.71506	-249.926674	0.379683	0.216818	22214.42305
-455.975044	-159.415898	-243.270619	-278.156295	0.379683	0.216818	22222.81564
-415.538019	-177.727004	-231.063215	-303.334066	0.379683	0.979781	22195.34898
-407.145428	-218.164029	-165.44842	-282.734072	3.431534	0.216818	22222.81564
-385.019509	-260.12698	-154.766941	-330.037762	3.431534	0.979781	22231.97119
-359.078776	-259.364017	-144.848426	-337.667389	1.905608	0.979781	22232.73415
-356.789888	-295.986228	-102.885475	-370.474787	-1.146243	0.979781	22196.11194
-313.301012	-333.371402	-72.366966	-380.393302	0.379683	0.216818	22218.23786
-283.545465	-356.260285	-27.352164	-384.208116	-2.672168	-1.309107	22212.89712
-263.708434	-360.838061	-11.329947	-395.652557	0.379683	-0.546144	22179.32676
-220.219558	-408.141751	-1.411431	-434.563656	-2.672168	0.979781	22212.89712
-212.589931	-416.534341	74.884843	-424.645141	-1.146243	-0.546144	22212.89712
-175.967719	-431.030633	48.944109	-477.28957	-1.146243	0.216818	22183.14158
-117.219588	-466.889881	87.092246	-417.015514	-2.672168	-0.546144	22192.29713
-85.938116	-480.623211	151.181116	-418.541439	-1.909206	-0.546144	22200.68972
-53.130719	-489.015801	148.129265	-420.830327	-2.672168	-0.546144	22199.16379
-43.975166	-494.35654	235.86998	-373.526638	-0.38328	0.216818	22209.08231
39.187773	-499.697279	273.255154	-378.104414	-1.146243	-0.546144	22220.52675
51.395176	-489.015801	283.936632	-371.237749	0.379683	0.979781	22217.4749
92.595164	-494.35654	294.618111	-389.548855	1.905608	1.742744	22225.10453
116.247009	-485.96395	257.995899	-402.519222	-1.146243	-1.309107	22230.44527
136.08404	-476.808397	303.773664	-366.659973	-0.38328	0.216818	22224.34156
176.521065	-478.334322	335.818099	-329.274799	1.905608	0.979781	22220.52675
226.113643	-461.549142	366.336608	-327.748873	-1.146243	-1.309107	22225.86749
252.054376	-433.319521	400.669931	-291.889625	2.668571	0.979781	22253.33415
270.365482	-425.689894	399.144006	-280.445184	1.142645	1.742744	22231.97119
316.906209	-428.741745	420.506962	-252.978525	1.142645	0.979781	22236.54897
323.772873	-389.067682	408.299559	-245.348898	2.668571	1.742744	22243.41563
344.372867	-351.682508	416.692149	-236.193345	-0.38328	-0.546144	22219.76379
371.076563	-331.845477	430.425478	-159.897071	-1.909206	-0.546144	22224.34156
398.543222	-308.956595	446.447695	-122.511897	-1.146243	0.216818	22230.44527
416.091365	-283.778825	464.758801	-98.860052	-0.38328	-0.546144	22215.18601
422.958029	-250.208464	441.106956	-82.074872	-1.909206	-0.546144	22183.14158
451.187651	-193.749222	405.247708	-69.867468	-0.38328	0.216818	22231.97119
438.217284	-184.593669	425.084739	-13.408226	-1.909206	0.216818	22193.82305
445.846911	-139.578867	421.269925	0.325104	-1.146243	0.216818	22204.50453
438.217284	-102.956656	419.744	24.739911	-1.909206	0.216818	22215.94897
468.735793	-67.86037	412.114372	67.465824	-3.435131	-1.309107	22201.45268
447.372837	-38.867786	378.544012	109.428775	1.142645	0.979781	22215.18601
464.92098	4.62109	400.669931	117.058402	0.379683	-0.546144	22233.49712
448.898762	44.295152	377.781049	147.576912	1.905608	0.979781	22188.48232
432.876545	81.680326	325.13662	173.517645	0.379683	0.979781	22215.18601
419.906178	86.258103	321.321807	174.280608	1.905608	0.216818	22222.81564
396.254333	132.035867	203.062582	171.228757	-0.38328	0.216818	22186.95639
392.43952	176.287706	261.810713	231.502813	1.142645	-0.546144	22223.5786
380.232116	207.569178	267.914415	277.280577	0.379683	-1.309107	22244.94156
358.106197	234.272874	203.825545	299.406496	-1.909206	-0.546144	22234.26008
348.187681	244.191389	209.166284	332.213894	-1.146243	0.216818	22200.68972
341.321016	281.576563	136.684824	320.00649	0.379683	-0.546144	22213.66009
307.750656	310.569147	113.795942	355.865739	-2.672168	-0.546144	22218.23786
301.646954	327.354328	58.099662	354.339813	-1.909206	-0.546144	22183.90454
285.624737	367.02839	63.440401	344.421298	-3.435131	-0.546144	22208.31935
270.365482	379.235794	35.21078	386.384248	-1.909206	-1.309107	22215.18601
242.135861	411.280229	-63.974376	370.362031	-1.909206	0.216818	22180.85269
194.832171	412.043191	-71.604003	405.458317	-1.909206	-0.546144	22173.98602
168.891438	435.695036	-98.307699	388.673137	-1.146243	0.216818	22202.21564
139.898854	447.90244	-134.92991	401.643503	-3.435131	-0.546144	22182.37861
95.647015	453.243179	-127.300283	383.332397	-1.909206	-0.546144	22173.98602
88.780351	451.717254	-153.241016	364.258329	-1.146243	-1.309107	22199.92676
54.447027	454.006142	-198.255817	399.354615	-1.909206	0.216818	22222.81564
26.980369	457.820956	-189.100264	398.591652	1.142645	-0.546144	22222.05268
0.276673	454.006142	-221.144699	400.117578	-1.146243	-0.546144	22229.6823
-24.901097	450.954291	-224.959513	404.695354	3.431534	1.742744	22227.39341
-44.738128	451.717254	-256.240985	357.391664	-2.672168	-0.546144	366.985076
-75.256638	444.087626	-343.218737	338.317596	-0.38328	0.216818	14.496292
-108.826998	421.961707	-305.0706	368.836105	1.905608	0.979781	13.733329
-134.004769	410.517266	-321.855781	365.021292	1.905608	0.216818	10.681478
-146.975135	413.569117	-346.270588	349.762037	-0.38328	-0.546144	11.444441
-181.308458	399.072825	-327.959483	331.450931	1.905608	0.216818	9.918516
-211.064005	399.072825	-354.663178	319.243528	1.142645	1.742744	22048.86013
-259.130658	373.132092	-397.389092	269.65095	0.379683	1.742744	22206.79342
-262.182508	359.398763	-397.389092	253.628732	-2.672168	-0.546144	22219.76379
-289.649167	342.613582	-414.937235	210.139856	-1.146243	0.216818	22209.84527
-296.515832	310.569147	-399.67798	203.273192	1.142645	0.216818	22223.5786
-321.693602	299.887669	-418.752048	159.784316	1.142645	0.216818	22228.15638
-342.293596	271.658048	-432.485378	142.236173	-1.909206	-0.546144	22190.7712
-371.28618	240.376576	-420.277974	125.450992	-1.909206	0.979781	22204.50453
-388.834323	205.28029	-404.255756	85.013967	-1.909206	0.216818	22214.42305
-422.404683	177.050669	-402.729831	23.976948	-3.435131	0.216818	22202.21564
-427.745422	125.932165	-392.811315	7.954731	-0.38328	0.216818	22215.18601
-438.426901	104.569208	-379.077986	-2.726747	-0.38328	0.979781	22232.73415
-462.841708	103.043283	-401.966868	-27.904518	1.142645	0.979781	22222.05268
-462.841708	64.132183	-348.559476	-69.867468	-1.146243	-1.309107	22219.00082
-468.182447	55.739593	-362.292806	-134.719301	-1.909206	0.216818	22104.55641
-476.575038	-6.060388	-305.833563	-131.66745	-0.38328	-0.546144	22180.08972
-475.049112	-15.215941	-318.80393	-137.771152	1.142645	0.979781	22219.00082
-465.893559	-64.808519	-301.255787	-223.985941	1.905608	-0.546144	22245.70452
-458.263932	-73.964072	-258.529873	-218.645202	1.142645	0.216818	22232.73415
-443.004677	-128.897389	-232.58914	-210.252612	0.379683	0.216818	22200.68972
-449.108379	-128.134426	-222.670625	-230.852606	-0.38328	-1.309107	22229.6823
-419.352832	-189.171445	-207.41137	-241.534084	-1.146243	-0.546144	22224.34156
-420.878758	-210.534402	-195.966929	-281.208146	-2.672168	-2.07207	22180.85269
-379.67877	-236.475135	-151.71509	-303.334066	-0.38328	-0.546144	22211.3712
-368.234329	-269.282533	-137.981761	-336.904426	0.379683	0.216818	22219.76379
-352.212111	-298.275117	-133.403985	-368.185898	-1.909206	0.216818	22180.85269
-332.37508	-322.689924	-71.604003	-377.341451	-1.146243	0.979781	22194.58602
-307.960273	-344.815844	-58.633636	-375.815526	-2.672168	-1.309107	22197.63787
-265.997322	-373.045465	-12.855872	-387.259967	-2.672168	0.216818	22188.48232
-242.345477	-394.408421	19.188563	-391.837743	-2.672168	-0.546144	22193.82305
-201.14549	-408.141751	29.107078	-417.015514	-3.435131	-0.546144	22199.92676
-175.204756	-434.082484	80.225582	-428.459955	-0.38328	0.216818	22199.92676
-138.582545	-448.578776	89.381135	-408.622923	-1.146243	-0.546144	22187.71935
-100.434408	-472.230621	130.581122	-443.719209	0.379683	-0.546144	22207.55638
-64.57516	-474.519509	167.203334	-446.008098	-0.38328	-0.546144	22226.63045
-24.901097	-492.067652	207.640359	-410.911812	-1.146243	0.216818	22219.00082
5.617412	-505.038018	182.462588	-406.334035	-1.909206	-1.309107	22118.28974
56.735916	-472.993583	245.788496	-367.422936	1.905608	0.979781	22247.99341
77.335909	-482.912099	294.618111	-391.07478	-0.38328	-0.546144	22231.20823
107.091456	-478.334322	320.558844	-355.978495	-0.38328	0.216818	22243.41563
142.950705	-489.015801	314.455142	-354.452569	-0.38328	0.216818	22241.12674
181.098842	-482.149136	356.418092	-329.274799	-1.909206	0.216818	22219.76379
201.698836	-480.623211	344.973651	-308.674805	-1.146243	0.216818	22224.34156
236.795121	-431.030633	386.936602	-294.941476	-1.146243	0.979781	22230.44527
264.26178	-429.504707	395.329192	-279.682221	-1.146243	0.216818	22215.94897
281.04696	-406.615825	423.558813	-258.319264	0.379683	0.979781	22225.86749
290.965476	-394.408421	375.492161	-234.667419	1.142645	0.216818	22231.20823
331.402501	-369.993614	406.01067	-270.526668	-2.672168	0.216818	22193.82305
371.076563	-360.838061	441.106956	-180.497065	-1.909206	0.216818	22204.50453
384.809892	-313.534371	415.929186	-197.282245	-4.198094	-1.309107	22212.13416
417.61729	-283.778825	441.106956	-122.511897	-1.909206	0.216818	22206.03046
415.328402	-251.73439	431.951403	-107.252642	1.905608	0.216818	22187.71935
424.483955	-227.319582	418.218074	-62.237841	-1.146243	0.216818	22232.73415
453.476539	-184.593669	454.077323	-52.319325	-1.146243	0.979781	22225.10453
455.002464	-155.601085	420.506962	0.325104	-0.38328	0.979781	22222.05268
458.054315	-110.586283	416.692149	2.613992	0.379683	1.742744	22231.20823
459.580241	-99.904805	379.306975	65.176936	0.379683	0.216818	22223.5786
443.558023	-49.549264	393.040304	68.99175	1.142645	-1.309107	22238.83786
468.735793	0.806276	342.684763	121.636179	2.668571	0.216818	22249.51933
432.876545	32.087748	338.869949	118.584328	0.379683	0.216818	22229.6823
433.639508	67.184034	340.395875	185.725049	1.142645	0.979781	22200.68972
428.298768	94.650693	332.766248	205.56208	-0.38328	0.216818	22231.20823
409.987663	119.828463	316.74403	191.065788	-1.909206	-1.309107	22225.10453
400.069147	146.532159	278.595893	245.999105	-1.146243	0.216818	22187.71935
383.283967	188.49511	257.232937	265.836136	-2.672168	-0.546144	22215.94897
363.446936	224.354358	225.951464	282.621316	-0.38328	0.216818	22229.6823
352.765457	248.769166	210.69221	294.065757	-1.146243	0.979781	22164.83047
338.269165	257.924719	159.573706	311.6139	-0.38328	0.216818	22193.06009
316.906209	299.887669	109.218166	328.39908	-2.672168	0.216818	22199.16379
296.306215	336.509881	21.477451	292.539832	-1.146243	-0.546144	22187.71935
283.335848	347.191359	62.677439	371.887956	-0.38328	-0.546144	22187.71935
264.26178	376.946906	55.810774	376.465733	-3.435131	0.216818	22206.03046
234.506233	399.835788	-7.515133	400.117578	-0.38328	0.216818	22200.68972
181.098842	430.354297	-32.692903	387.910174	-0.38328	-0.546144	22186.95639
170.417363	425.013558	-93.729922	371.124994	-2.672168	-2.07207	22202.97861
158.20996	443.324664	-118.14473	384.09536	-1.909206	-0.546144	22199.92676
123.876636	452.480217	-155.529904	375.70277	-1.146243	0.216818	22180.08972
103.276643	454.769105	-162.396569	381.043509	2.668571	0.216818	22208.31935
68.943319	464.68762	-181.470637	425.295348	2.668571	0.979781	22253.33415
24.691481	473.843173	-223.433588	395.539801	1.142645	0.216818	22232.73415
23.165555	469.265397	-276.840979	396.302764	-1.146243	0.216818	22240.36378
-14.982582	451.717254	-234.878029	408.510168	0.379683	0.216818	22241.88971
-34.819613	432.643185	-269.211352	410.799056	0.379683	-0.546144	4158.909879
-80.597377	445.613552	-321.855781	372.650919	-1.146243	0.216818	19.837031
-109.589961	412.806154	-327.959483	370.362031	-3.435131	-1.309107	12.207404
-127.138104	414.33208	-366.107619	374.939807	-1.146243	-0.546144	11.444441
-153.8418	404.413564	-341.692812	357.391664	-1.146243	-0.546144	9.918516
-188.175123	402.887639	-371.448359	298.643534	1.905608	0.216818	8.39259
-207.249191	388.391347	-379.077986	316.191677	-1.146243	0.979781	20735.80126
-233.189924	367.791353	-417.226123	264.310211	-1.909206	-0.546144	22174.74899
-257.604732	367.791353	-508.018688	185.725049	-1.146243	0.216818	22200.68972
-290.41213	339.561731	-429.433527	175.04357	-2.672168	0.216818	22193.82305
-311.775086	316.672849	-404.255756	195.643564	-1.909206	0.979781	22212.13416
-327.797304	294.54693	-395.863166	199.458378	-2.672168	0.216818	22228.15638
-348.397298	278.524713	-391.28539	163.599129	-1.909206	-1.309107	22214.42305
-365.182478	242.665464	-378.315023	122.399141	0.379683	0.979781	22220.52675
-383.493584	219.776582	-406.544644	70.517675	-2.672168	-1.309107	22225.86749
-401.041727	197.650662	-394.337241	29.317688	-0.38328	0.216818	22222.05268
-408.671354	171.709929	-397.389092	20.925097	1.142645	-0.546144	22236.54897
-434.612087	132.79883	-390.522427	5.665843	0.379683	0.216818	22248.75637
-429.271348	90.072916	-401.966868	-24.852667	0.379683	0.216818	22243.41563
-449.108379	65.658109	-358.477992	-38.585996	-0.38328	-0.546144	22226.63045
-468.94541	52.687742	-335.58911	-91.993388	-1.146243	-0.546144	22109.13419
-479.626888	18.354419	-305.833563	-99.623015	-0.38328	0.216818	22228.15638
-484.204665	-16.741867	-324.907632	-140.823003	-0.38328	-0.546144	22190.00824
-470.471336	-43.445562	-290.574308	-173.6304	-1.146243	0.216818	22219.00082
-459.789857	-82.356662	-275.315054	-204.14891	3.431534	3.268669	22232.73415
-462.841708	-115.16406	-265.396538	-226.274829	-1.146243	0.979781	22185.43046
-438.426901	-138.815905	-253.189134	-248.400749	-3.435131	-0.546144	22189.24528
-430.797273	-176.201079	-224.19655	-269.763705	-1.146243	1.742744	22206.79342
-411.723205	-197.564035	-183.759525	-291.889625	-2.672168	0.216818	22174.74899
-407.908391	-241.815874	-199.781743	-340.71924	-3.435131	0.216818	22174.74899
-375.100994	-260.12698	-150.952128	-309.437768	-0.38328	-0.546144	22210.60823
-344.582484	-286.067713	-96.781773	-339.956277	1.905608	0.216818	22206.03046
-331.612118	-313.534371	-66.263264	-359.793308	-0.38328	0.216818	22199.92676
-292.701018	-318.87511	-53.292897	-375.815526	-1.146243	0.216818	22213.66009
-266.760285	-353.971396	-38.796605	-400.993296	-0.38328	0.979781	22206.03046
-240.056589	-389.830645	20.714488	-420.067364	-0.38328	0.979781	22200.68972
-208.012154	-393.645459	35.973743	-442.193284	1.905608	1.742744	22175.51195
-159.945502	-430.26767	59.625588	-471.948831	1.905608	0.216818	22219.00082
-127.901067	-454.682478	42.077445	-480.341421	2.668571	2.505706	22205.2675
-113.404775	-474.519509	90.144097	-435.326619	-0.38328	-0.546144	22219.76379
-66.101085	-460.78618	148.129265	-429.98588	-0.38328	-0.546144	22240.36378
-37.871464	-492.067652	206.114433	-392.600706	-1.146243	0.216818	22220.52675
-7.352954	-490.541726	232.055166	-377.341451	-2.672168	-1.309107	22216.71194
25.454443	-500.460242	260.284788	-382.68219	-1.146243	0.216818	22230.44527
81.150723	-501.223205	272.492191	-375.815526	-3.435131	-0.546144	22214.42305
88.780351	-472.993583	287.751446	-373.526638	-1.146243	-1.309107	22225.10453
136.847003	-484.438024	333.52921	-346.059979	-1.909206	-0.546144	22231.20823
160.498848	-497.408391	337.344024	-326.985911	-3.435131	0.216818	22193.06009
197.884022	-476.045434	344.973651	-327.748873	-3.435131	-1.309107	22202.97861
211.617351	-446.289888	307.588477	-394.126631	-1.909206	0.216818	22211.3712
249.002525	-441.712111	364.04772	-351.400718	-2.672168	-0.546144	22198.40083
288.676588	-411.956564	395.329192	-297.993327	1.905608	0.979781	22217.4749
307.750656	-395.934347	409.062521	-249.163711	-1.909206	0.979781	22231.97119
335.980277	-372.282502	423.558813	-225.511867	-3.435131	-0.546144	22219.76379
362.683973	-348.630657	454.840286	-169.815587	2.668571	0.216818	22224.34156
390.913594	-315.060297	458.655099	-132.430413	-1.909206	-2.07207	22229.6823
403.883961	-305.141781	460.943987	-137.771152	-0.38328	0.216818	22228.15638
422.195067	-257.838092	470.862503	-100.385978	2.668571	0.216818	22227.39341
436.691359	-225.793657	433.477329	-88.178574	-1.146243	0.216818	22247.99341
470.261719	-199.089961	425.084739	-57.660064	1.142645	0.216818	22247.99341
466.446905	-157.12701	386.936602	-79.785984	1.142645	0.979781	22227.39341
455.002464	-118.215911	412.114372	23.213986	1.142645	0.979781	22238.83786
458.054315	-94.564066	418.981037	53.732495	-1.146243	-0.546144	22230.44527
458.817278	-50.312227	406.773633	93.406557	-1.146243	0.979781	22215.18601
447.372837	-15.978904	380.069937	125.450992	-1.146243	0.979781	22223.5786
441.269135	17.591456	387.699565	162.073204	1.905608	1.742744	22233.49712
432.113582	54.213668	331.240322	137.658396	-1.146243	0.216818	22183.14158
424.483955	70.235885	324.373657	178.858384	-3.435131	-0.546144	22193.82305
409.2247	109.146985	287.751446	201.747266	-2.672168	0.979781	22208.31935
384.04693	147.295122	257.995899	210.902819	-1.909206	0.979781	22188.48232
393.202483	185.443259	246.551458	229.976887	-3.435131	-1.309107	22164.06751
351.239532	190.783998	123.714458	199.458378	-1.146243	0.216818	22173.98602
366.498787	243.428427	211.455172	295.591683	1.142645	0.216818	22205.2675
340.558054	265.554346	189.329253	303.984273	-1.146243	0.979781	22202.97861
332.165464	306.754334	135.158899	320.769453	-1.146243	0.216818	22218.23786
302.409917	329.643216	106.166315	346.710186	-3.435131	-0.546144	22204.50453
298.595103	338.035806	90.90706	374.939807	-0.38328	0.216818	22190.7712
278.758072	377.709868	42.840408	370.362031	-0.38328	0.216818	22190.7712
245.950674	398.309862	0.114494	387.910174	1.142645	0.216818	22227.39341
210.854388	407.465415	-44.137344	400.117578	1.905608	1.742744	22204.50453
193.306245	424.250595	-112.041028	386.384248	0.379683	-0.546144	22192.29713
157.446997	460.109844	-155.529904	351.287963	1.142645	-0.546144	22218.23786
135.321077	457.820956	-166.211382	362.732404	-1.909206	0.216818	22200.68972
89.543313	452.480217	-138.744724	414.61387	0.379683	0.216818	22218.23786
71.99517	454.006142	-166.211382	409.273131	0.379683	0.216818	22234.26008
46.8174	460.872807	-205.122482	423.00646	1.142645	0.216818	22215.94897
9.432226	474.606136	-195.966929	398.591652	-1.146243	0.979781	22226.63045
-5.827029	448.665403	-232.58914	406.984242	-0.38328	0.979781	22235.02304
-43.212203	441.798738	-244.033581	398.591652	-4.198094	-0.546144	20266.57918
-63.812197	428.065409	-285.996532	351.287963	-4.198094	-1.309107	22.125919
-81.36034	415.095042	-316.515042	359.680553	-2.672168	-0.546144	13.733329
-108.826998	411.280229	-366.107619	310.850937	-1.909206	0.216818	11.444441
-150.789949	416.620968	-384.418725	314.665751	-1.909206	-0.546144	8.39259
-172.152905	406.702452	-401.966868	299.406496	1.905608	0.216818	10.681478
-205.723266	393.732086	-360.76688	313.139826	1.142645	0.979781	14838.09931
-229.375111	376.946906	-372.211321	300.169459	-3.435131	-1.309107	22161.01566
-251.50103	370.080241	-372.211321	262.021322	-3.435131	-0.546144	22206.79342
-270.575099	363.976539	-390.522427	211.665782	0.379683	0.979781	22213.66009
-295.752869	348.717284	-389.759464	210.139856	0.379683	-1.309107	22237.31193
-310.249161	319.7247	-392.811315	197.932452	1.905608	0.216818	22246.46748
-336.189894	294.54693	-417.989086	160.547278	1.905608	-0.546144	22243.41563
-374.338031	239.613613	-406.544644	135.369508	1.142645	0.216818	22225.86749
-394.938025	217.487694	-417.226123	43.051017	-0.38328	-0.546144	22235.02304
-387.308397	186.969184	-402.729831	70.517675	-0.38328	-0.546144	22227.39341
-423.167646	159.502526	-403.492794	40.762129	-1.909206	0.979781	22213.66009
-431.560236	141.19142	-376.789098	19.399172	-0.38328	-0.546144	22225.10453
-461.315783	103.043283	-363.818731	-12.645263	-0.38328	0.216818	22229.6823
-441.478752	88.546991	-376.789098	-8.830449	-1.146243	0.216818	22215.94897
-474.286149	34.376637	-328.722445	-72.156356	-1.909206	0.216818	22141.17863
-488.782441	22.169233	-314.226153	-93.519313	-4.198094	-0.546144	22206.79342
-458.263932	-7.586314	-361.529843	-146.926705	-1.909206	0.979781	22188.48232
-462.078746	-41.156674	-353.900216	-233.141494	-2.672168	-0.546144	22158.72677
-470.471336	-77.778886	-326.433557	-234.667419	-0.38328	0.979781	22215.94897
-443.004677	-84.64555	-260.818762	-215.593351	-4.198094	-2.835033	22207.55638
-458.263932	-136.527016	-240.218768	-246.874823	-2.672168	-2.07207	22198.40083
-439.189863	-170.86034	-212.752109	-258.319264	-1.909206	-0.546144	22222.05268
-404.85654	-208.245514	-212.752109	-278.919258	-1.909206	0.216818	22200.68972
-399.515801	-216.638104	-166.211382	-314.015544	0.379683	2.505706	22201.45268
-354.501	-248.682539	-141.796575	-314.778507	1.142645	0.979781	22200.68972
-358.315813	-262.415868	-110.515103	-324.697022	0.379683	-0.546144	22225.86749
-330.849155	-300.564005	-83.811407	-332.32665	0.379683	0.216818	22206.79342
-309.486198	-317.349185	-92.203997	-368.185898	1.142645	0.979781	22200.68972
-269.812136	-374.57139	-51.766972	-423.119215	0.379683	0.216818	22217.4749
-240.056589	-377.623241	-17.433649	-395.652557	0.379683	-0.546144	22202.21564
-229.375111	-408.141751	-27.352164	-436.089582	-1.909206	-0.546144	22198.40083
-196.567713	-418.060266	65.72929	-421.59329	-2.672168	-1.309107	22209.08231
-162.23439	-431.793596	103.114464	-430.748843	1.142645	0.979781	22202.21564
-127.901067	-456.971366	146.60334	-386.497004	-0.38328	0.216818	22220.52675
-67.627011	-453.919515	134.395936	-410.148849	-0.38328	0.979781	22234.26008
-45.501091	-488.252838	183.225551	-426.171066	-3.435131	-0.546144	22193.06009
-18.797395	-504.275056	225.188502	-391.07478	-0.38328	0.979781	22199.92676
30.795183	-502.74913	258.758862	-373.526638	-1.146243	0.216818	22212.13416
45.291475	-495.119503	243.499607	-409.385886	-1.909206	0.216818	22201.45268
69.706282	-489.778764	211.455172	-405.571072	-3.435131	-0.546144	22215.18601
123.113674	-494.35654	268.677378	-391.07478	-2.672168	0.216818	22235.02304
166.60255	-492.830614	355.65513	-327.748873	-3.435131	0.979781	22218.23786
189.491432	-476.808397	364.04772	-323.171097	-2.672168	-0.546144	22219.76379
220.009941	-445.526925	388.462527	-311.726656	-2.672168	-0.546144	22228.15638
238.321047	-447.815813	360.232906	-307.148879	-1.146243	-0.546144	22220.52675
277.995109	-408.141751	399.906968	-277.393333	1.142645	0.216818	22238.83786
309.276581	-408.904713	408.299559	-260.608152	1.142645	0.216818	22249.51933
325.298799	-365.415837	406.01067	-251.4526	1.142645	0.979781	22244.17859
364.972861	-353.971396	445.684733	-198.808171	-0.38328	0.216818	22227.39341
393.202483	-337.949179	425.847702	-153.793369	1.142645	0.979781	22237.31193
395.491371	-300.564005	455.603248	-133.193375	1.905608	0.216818	22232.73415
419.143216	-267.756607	444.158807	-114.88227	-0.38328	0.216818	22211.3712
432.876545	-227.319582	461.70695	-83.600797	-1.146243	0.979781	22225.86749
428.298768	-214.349216	417.455111	-62.237841	-1.909206	0.216818	22230.44527
444.320986	-186.882557	404.484745	-30.193406	-0.38328	0.979781	22215.94897
451.187651	-116.689985	406.773633	11.769545	-2.672168	0.216818	22212.89712
446.609874	-105.245544	412.114372	24.739911	-2.672168	0.216818	22211.3712
455.002464	-70.912221	372.44031	67.465824	-1.909206	0.216818	22199.92676
455.002464	-32.001121	332.003285	97.221371	-0.38328	0.216818	22173.22306
442.79506	22.932196	363.284757	149.8658	-1.146243	0.216818	22215.18601
417.61729	21.40627	288.514409	86.539893	-1.146243	0.216818	22213.66009
419.143216	58.791444	242.736645	118.584328	1.142645	0.216818	22191.53417
419.906178	97.702544	322.847732	209.376893	-1.909206	-0.546144	22222.05268
403.883961	139.665494	306.062552	239.13244	-1.909206	-0.546144	22222.81564
396.254333	159.502526	290.803297	248.287993	-0.38328	0.216818	22205.2675
368.024712	206.043253	248.077384	258.206509	0.379683	-0.546144	22083.95642
365.735824	251.058054	222.136651	287.199093	-1.146243	0.216818	22231.97119
351.239532	261.739532	168.729259	304.747236	-0.38328	-0.546144	22210.60823
335.980277	291.495079	132.107048	298.643534	0.379683	-0.546144	22206.79342
304.698805	309.806185	89.381135	303.22131	-1.146243	0.216818	22215.18601
292.491401	353.295061	82.51447	330.687969	-1.146243	0.216818	22197.63787
268.076594	360.161725	-22.774388	348.999074	-4.198094	-2.07207	22203.74157
254.343264	389.154309	20.714488	366.547217	-1.909206	-1.309107	22218.23786
220.772904	397.546899	-14.381798	389.436099	-2.672168	0.216818	22202.97861
190.254395	418.146893	-79.996593	401.643503	0.379683	0.216818	22214.42305
147.528481	457.820956	-96.781773	391.724988	-1.909206	-1.309107	22199.92676
128.454413	425.013558	-179.181749	374.939807	-2.672168	-0.546144	22176.27491
90.306276	437.983925	-135.692873	404.695354	-3.435131	0.216818	22199.16379
55.972953	441.035775	-170.026196	396.302764	-3.435131	-0.546144	22212.89712
46.8174	450.954291	-208.937296	384.09536	-2.672168	-0.546144	22202.97861
16.298891	444.850589	-224.19655	419.191646	-1.146243	0.216818	22215.94897
4.091487	449.428366	-280.655793	406.984242	-0.38328	0.216818	22231.97119
-39.397389	455.532067	-291.337271	341.369447	-1.146243	0.979781	22222.81564
-59.23442	442.561701	-267.685426	380.280547	0.379683	1.742744	53.407392
-88.227004	444.850589	-320.329855	380.280547	-0.38328	-0.546144	14.496292
-107.301073	420.435782	-303.544675	391.724988	1.142645	-0.546144	9.918516
-123.32329	425.013558	-318.040967	345.184261	1.142645	0.216818	10.681478
-165.286241	392.969123	-345.507626	333.73982	1.142645	0.979781	9.918516
-200.382527	399.072825	-354.663178	310.087975	-0.38328	0.216818	5446.790979
-227.086223	399.072825	-383.655762	287.962055	-0.38328	0.979781	22149.57122
-256.078807	370.080241	-398.152054	240.658366	-0.38328	-0.546144	22219.00082
-269.049173	357.109874	-399.67798	210.139856	-1.909206	-1.309107	22220.52675
-282.01954	329.643216	-369.15947	183.43616	0.379683	0.979781	22211.3712
-311.012124	325.828402	-386.707613	194.117639	0.379683	-0.546144	22223.5786
-344.582484	299.124706	-426.381676	194.117639	-2.672168	-0.546144	22228.15638
-346.10841	269.36916	-430.196489	147.576912	-0.38328	-0.546144	22212.13416
-391.886174	222.06547	-423.329825	97.984334	-4.961057	-1.309107	22206.03046
-399.515801	186.206221	-438.589079	79.673228	-4.198094	-0.546144	22209.08231
-430.034311	161.028451	-445.455744	-14.934151	-3.435131	0.216818	22196.11194
-415.538019	143.480308	-387.470576	23.213986	-3.435131	-0.546144	22206.79342
-427.745422	121.354389	-383.655762	-25.615629	-1.909206	-0.546144	22218.23786
-470.471336	99.228469	-408.07057	-61.474878	-0.38328	-1.309107	22215.18601
-481.915777	80.917364	-348.559476	-74.445245	1.142645	1.742744	22173.98602
-488.019479	34.376637	-353.900216	-159.897071	0.379683	0.979781	22219.76379
-471.234298	2.332202	-313.463191	-111.067456	2.668571	1.742744	22223.5786
-478.100963	-24.371494	-337.877998	-162.185959	-1.909206	-0.546144	22205.2675
-443.76764	-52.601115	-311.174302	-172.104475	1.142645	0.216818	22214.42305
-466.656522	-80.067774	-278.366905	-175.919289	0.379683	0.216818	22244.17859
-443.004677	-130.423314	-246.32247	-211.778537	1.142645	0.216818	22222.81564
-438.426901	-151.023308	-230.300252	-269.000743	1.905608	0.216818	22193.06009
-407.908391	-183.067743	-206.648407	-247.637786	1.905608	0.979781	22221.28971
-405.619503	-219.689955	-201.307668	-290.363699	1.142645	0.216818	22200.68972
-407.908391	-257.838092	-227.248401	-335.378501	-1.146243	-0.546144	22200.68972
-365.945441	-261.652905	-145.611388	-371.237749	-0.38328	-0.546144	22216.71194
-332.37508	-292.171415	-76.181779	-332.32665	-1.146243	-0.546144	22205.2675
-312.538049	-320.401036	-56.344748	-356.741457	-1.146243	0.979781	22214.42305
-282.01954	-344.815844	-29.641052	-383.445153	-1.146243	-0.546144	22206.03046
-269.812136	-369.230651	-16.670686	-417.015514	-4.198094	-0.546144	22158.72677
-224.797334	-412.719527	-5.989208	-404.045147	-2.672168	0.979781	22179.32676
-205.723266	-419.586192	23.766339	-454.400688	-2.672168	-0.546144	22186.19343
-158.419576	-444.000999	51.232998	-443.719209	-1.146243	-0.546144	22178.5638
-118.745514	-460.78618	143.551489	-446.008098	-2.672168	-0.546144	22212.13416
-85.175153	-460.78618	122.188532	-436.089582	-1.146243	0.979781	22231.97119
-48.552942	-479.097285	154.99593	-449.822911	0.379683	0.216818	22224.34156
-11.930731	-506.563944	216.795912	-384.971079	0.379683	0.216818	22218.23786
15.535928	-482.149136	254.944048	-381.919228	0.379683	0.216818	22228.91934
58.261841	-472.993583	265.625527	-373.526638	0.379683	0.979781	22227.39341
88.017388	-472.230621	286.225521	-385.734041	-0.38328	-0.546144	22238.07489
123.876636	-474.519509	324.373657	-377.341451	2.668571	0.216818	22251.04526
142.187742	-501.223205	340.395875	-336.141463	-0.38328	0.216818	22247.23045
183.38773	-485.96395	364.810683	-317.067395	1.142645	0.216818	22229.6823
228.402531	-479.860248	360.995869	-291.126662	3.431534	0.979781	22235.786
254.343264	-432.556558	405.247708	-309.437768	-1.909206	0.216818	22229.6823
261.209929	-426.452856	310.640328	-353.689606	0.379683	-0.546144	22210.60823
286.387699	-402.801012	380.8329	-280.445184	0.379683	0.216818	22225.86749
334.454352	-396.69731	398.381043	-254.504451	-1.909206	-1.309107	22230.44527
355.054346	-367.704726	457.892136	-190.415581	0.379683	0.216818	22215.18601
383.283967	-330.319552	426.610664	-145.400779	-3.435131	-0.546144	22211.3712
412.276551	-308.956595	461.70695	-114.88227	-2.672168	0.216818	22212.13416
397.017296	-282.252899	432.714366	-120.985972	-2.672168	0.216818	22197.63787
404.646924	-254.023278	463.995838	-108.778568	-1.146243	0.979781	22207.55638
426.772843	-221.978843	428.899552	-80.548947	0.379683	0.979781	22222.81564
445.846911	-176.201079	389.988453	-79.785984	0.379683	-0.546144	22221.28971
457.291352	-149.497383	427.373627	-16.460077	-1.146243	0.216818	22221.28971
449.661725	-122.030724	375.492161	-1.200822	-1.146243	-0.546144	22229.6823
458.054315	-68.623333	377.018086	52.969532	-1.146243	-0.546144	22222.81564
454.239501	-30.475196	380.8329	114.006551	-0.38328	0.216818	22206.03046
462.632092	12.250717	402.958819	157.495427	0.379683	0.216818	22199.92676
438.980247	39.717376	356.418092	165.888017	-0.38328	-0.546144	22245.70452
421.432104	43.53219	312.929216	178.858384	0.379683	-0.546144	22222.81564
422.195067	81.680326	324.373657	190.302825	1.142645	0.216818	22209.08231
404.646924	132.035867	309.877365	225.399111	-0.38328	0.216818	22229.6823
395.491371	168.658078	275.544042	243.710217	-0.38328	0.979781	22217.4749
384.809892	191.546961	255.707011	255.154658	-1.146243	0.216818	22170.93417
377.180265	228.169172	225.951464	310.087975	-1.146243	-0.546144	22209.84527
352.765457	259.450644	194.669992	294.065757	0.379683	0.216818	22203.74157
341.321016	283.865452	142.025563	307.799087	-3.435131	-1.309107	22215.94897
321.483985	310.569147	142.788526	355.865739	-1.146243	-1.309107	22211.3712
298.595103	334.983955	96.247799	369.599068	-2.672168	0.216818	22181.61565
279.521035	360.924688	52.758923	361.206478	-2.672168	0.216818	22186.95639
232.980308	404.413564	-38.033643	342.895372	-1.909206	0.216818	22181.61565
234.506233	414.33208	-45.66327	373.413882	-0.38328	0.216818	22177.80084
194.069208	412.043191	-67.026227	391.724988	-0.38328	1.742744	22190.00824
168.128475	444.850589	-121.959544	377.991658	1.142645	0.216818	22210.60823
135.321077	431.11726	-210.463221	364.258329	1.142645	-0.546144	22195.34898
129.980338	458.583918	-136.455836	406.984242	-0.38328	-0.546144	22220.52675
81.150723	460.109844	-202.833594	375.70277	0.379683	0.979781	22230.44527
56.735916	472.317248	-159.344718	395.539801	0.379683	0.979781	22228.91934
37.661847	475.369099	-183.759525	401.643503	1.905608	-0.546144	22238.83786
-0.48629	466.213546	-211.226184	433.687938	-0.38328	-0.546144	22247.99341
1.802599	448.665403	-245.559507	415.376832	2.668571	1.742744	22247.23045
-57.708495	434.169111	-307.359489	326.873155	1.905608	0.216818	322.733238
-86.701079	434.932074	-298.966899	384.858323	1.905608	0.979781	14.496292
-99.671445	431.880223	-307.359489	394.013876	-0.38328	0.216818	13.733329
-130.189955	426.539483	-334.063184	314.665751	-1.909206	-1.309107	9.918516
-144.686247	415.095042	-372.211321	329.925006	0.379683	0.979781	11.444441
-199.619564	405.176527	-359.240955	332.976857	-1.909206	0.216818	10.681478
-211.826968	392.969123	-380.603911	296.354645	0.379683	-1.309107	19085.51286
-261.419546	374.658017	-401.203905	261.25836	-1.909206	-1.309107	22177.03787
-284.308428	359.398763	-401.966868	231.502813	-3.435131	-0.546144	22198.40083
-325.508416	341.85062	-406.544644	236.843552	-2.672168	0.216818	22191.53417
-327.797304	304.465446	-385.181688	185.725049	-1.146243	0.216818	22203.74157
-323.98249	299.887669	-401.203905	178.858384	1.905608	1.742744	22219.00082
-358.315813	273.183973	-419.515011	123.925067	1.142645	-0.546144	22217.4749
-369.760254	245.717315	-417.989086	101.036185	-1.146243	0.216818	22220.52675
-382.730621	214.435843	-444.692781	19.399172	0.379683	0.216818	22230.44527
-404.093578	194.598811	-432.485378	-52.319325	-2.672168	0.216818	22220.52675
-441.478752	144.243271	-382.129837	44.576942	-1.909206	0.216818	22216.71194
-436.900975	124.40624	-365.344657	13.29547	-0.38328	0.216818	22226.63045
-432.323199	93.88773	-351.611327	4.90288	0.379683	-0.546144	22247.23045
-456.738006	75.576624	-332.537259	-67.57858	0.379683	-0.546144	22218.23786
-456.738006	51.92478	-328.722445	-93.519313	-1.146243	0.979781	22203.74157
-480.389851	13.01368	-321.855781	-114.88227	-0.38328	0.216818	22229.6823
-464.367634	-23.608531	-329.485408	-139.297077	-1.909206	-0.546144	22214.42305
-471.234298	-63.282594	-273.026165	-184.311879	-1.909206	-0.546144	22206.03046
-455.975044	-94.564066	-263.870613	-186.600767	-1.909206	0.216818	22214.42305
-468.94541	-112.112209	-273.789128	-217.119276	-1.146243	0.216818	22211.3712
-426.219497	-152.549234	-247.085432	-272.052593	1.142645	1.742744	22214.42305
-423.930609	-187.64552	-199.781743	-269.763705	-1.146243	-1.309107	22211.3712
-422.404683	-217.401066	-177.655823	-289.600736	-1.146243	0.979781	22186.95639
-390.360248	-266.993644	-203.596556	-322.408134	-1.146243	1.742744	22192.29713
-358.315813	-254.023278	-128.063245	-334.615538	-1.909206	0.216818	22201.45268
-359.078776	-278.438085	-121.959544	-359.793308	-1.909206	-0.546144	22188.48232
-308.723235	-332.60844	-92.96696	-347.585904	-0.38328	-0.546144	22196.11194
-304.145459	-341.00103	-92.203997	-434.563656	-2.672168	-0.546144	22108.37123
-262.945471	-362.363986	-5.989208	-392.600706	-0.38328	-0.546144	22183.90454
-230.138074	-405.0899	-25.063276	-471.185868	0.379683	0.216818	22187.71935
-201.908452	-407.378788	27.581153	-448.296986	-2.672168	-0.546144	22198.40083
-154.604763	-444.763962	50.470035	-436.089582	-1.146243	0.216818	22199.16379
-127.138104	-435.608409	137.447787	-409.385886	1.142645	0.979781	22239.60082
-79.834414	-451.630627	148.129265	-389.548855	1.905608	-0.546144	22249.51933
-70.678861	-462.312105	180.936663	-407.859961	0.379683	0.216818	22246.46748
-20.323321	-479.097285	219.847763	-395.652557	1.142645	0.216818	22226.63045
14.010002	-496.645428	232.055166	-390.311818	-1.146243	0.216818	22235.02304
41.476661	-492.067652	259.521825	-373.526638	-2.672168	-2.07207	22228.15638
70.469245	-497.408391	263.336639	-398.704408	1.905608	0.979781	22215.94897
110.143307	-498.171354	307.588477	-359.793308	-1.146243	-1.309107	22223.5786
144.47663	-483.675062	322.847732	-344.534054	0.379683	-0.546144	22232.73415
166.60255	-498.934316	336.581061	-330.037762	-2.672168	-1.309107	22212.13416
199.409947	-465.363956	332.003285	-353.689606	-1.909206	-1.309107	22207.55638
218.484016	-441.712111	370.914384	-297.993327	-3.435131	0.979781	22210.60823
255.86919	-424.926931	389.22549	-294.941476	-1.909206	0.216818	22199.16379
292.491401	-416.534341	362.521794	-278.156295	-1.909206	-0.546144	22202.97861
297.83214	-415.771378	396.855118	-265.185929	0.379683	-0.546144	22219.76379
341.321016	-370.756577	438.818068	-198.045208	-1.146243	-0.546144	22222.05268
369.550638	-334.134365	442.632882	-162.948922	-1.909206	-1.309107	22219.00082
389.387669	-308.193632	423.558813	-165.23781	0.379683	0.216818	22093.87494
397.780259	-282.252899	456.366211	-130.904487	0.379683	0.979781	22226.63045
421.432104	-269.282533	418.981037	-103.437829	-0.38328	-0.546144	22219.00082
424.483955	-209.771439	417.455111	-111.067456	-1.146243	-0.546144	22228.15638
447.372837	-185.356632	459.418062	-33.245257	-1.146243	0.216818	22250.2823
457.291352	-154.838122	440.343994	9.480656	1.905608	0.979781	22231.20823
445.846911	-118.978873	394.566229	39.236203	1.905608	0.216818	22238.83786
445.846911	-87.697401	393.803267	68.228787	-0.38328	-1.309107	22241.12674
440.506172	-41.156674	383.884751	97.221371	1.142645	0.216818	22216.71194
455.002464	-12.927053	372.44031	136.132471	-3.435131	0.979781	22206.79342
445.846911	34.376637	394.566229	157.495427	0.379683	0.216818	22218.23786
419.143216	48.109966	355.65513	130.028769	-1.146243	-0.546144	22212.13416
411.513588	75.576624	348.025502	199.458378	-1.909206	-1.309107	22209.84527
419.906178	112.961799	305.299589	194.117639	-1.146243	0.216818	22196.87491
398.543222	153.398824	290.040334	253.628732	-1.146243	0.216818	22191.53417
380.232116	183.15437	251.129235	264.310211	-3.435131	0.216818	22185.43046
363.446936	201.465476	225.188502	268.125024	-2.672168	0.216818	22190.7712
374.128414	254.872868	221.373688	290.250944	-1.146243	0.979781	22193.82305
347.424718	283.102489	172.544073	311.6139	-1.909206	-0.546144	22199.16379
329.876575	305.228408	109.218166	321.532416	-0.38328	0.216818	22215.18601
307.750656	326.591365	84.803358	352.813888	-0.38328	0.979781	22203.74157
281.809923	362.450614	40.551519	345.184261	-1.146243	-1.309107	22195.34898
246.713637	387.628384	26.81819	353.576851	-1.146243	-0.546144	22193.82305
252.817339	412.043191	-49.478084	378.754621	-0.38328	0.216818	22193.82305
199.409947	409.754303	-96.781773	400.117578	1.142645	0.216818	22221.28971
177.284028	432.643185	-78.470668	405.458317	1.905608	0.979781	22228.91934
144.47663	455.532067	-149.426202	412.324982	1.905608	0.216818	22230.44527
139.135891	444.850589	-113.566953	402.406466	-0.38328	-0.546144	22225.10453
87.254425	454.006142	-147.137314	395.539801	-1.146243	0.216818	22236.54897
55.20999	454.769105	-164.685457	402.406466	0.379683	0.979781	22231.97119
45.291475	450.954291	-197.492855	423.00646	0.379683	0.979781	22213.66009
6.380375	458.583918	-205.885445	421.480534	-0.38328	-0.546144	22224.34156
-12.693693	455.532067	-257.766911	403.169429	-1.146243	-0.546144	22231.20823
-59.23442	444.850589	-282.944681	323.821304	0.379683	0.216818	3629.413739
-74.493675	437.983925	-308.122451	399.354615	-2.672168	-0.546144	19.074068
-102.723296	421.198744	-294.389122	390.962025	-3.435131	-1.309107	11.444441
-133.241806	415.095042	-315.752079	380.280547	-4.961057	-1.309107	12.207404
-155.367725	393.732086	-388.233539	332.213894	0.379683	0.216818	10.681478
-179.782533	402.887639	-350.085402	334.502782	-2.672168	-0.546144	11.444441
-211.826968	389.154309	-387.470576	283.384279	-1.909206	-0.546144	20886.86789
-228.612148	373.895055	-377.55206	271.939838	-0.38328	-0.546144	22191.53417
-259.89362	374.658017	-406.544644	233.028738	-0.38328	0.216818	22219.76379
-275.152875	354.058023	-387.470576	229.976887	-0.38328	0.216818	22222.05268
-279.730651	340.324694	-390.522427	179.621347	-1.909206	-0.546144	22213.66009
-331.612118	318.198775	-377.55206	175.806533	-0.38328	-1.309107	22224.34156
-328.560267	285.391377	-408.833533	167.413943	3.431534	1.742744	22251.80822
-373.575068	248.769166	-408.07057	135.369508	2.668571	1.742744	22228.91934
-385.019509	196.8877	-394.337241	80.436191	-1.146243	-0.546144	22236.54897
-398.752838	170.184004	-405.018719	49.917681	-0.38328	0.216818	22243.41563
-411.723205	149.58401	-432.485378	20.162135	-1.146243	0.216818	22218.23786
-425.456534	119.0655	-384.418725	3.376955	-1.146243	0.216818	22221.28971
-459.789857	93.124767	-372.211321	-4.252673	1.142645	-0.546144	22232.73415
-468.182447	70.998848	-366.107619	-43.926735	1.142645	0.979781	22210.60823
-452.16023	52.687742	-311.174302	-50.7934	-0.38328	0.979781	22210.60823
-468.182447	37.428488	-365.344657	-154.556332	-1.909206	0.216818	22191.53417
-489.545404	-12.927053	-350.085402	-172.867438	-4.961057	-0.546144	22185.43046
-459.789857	-62.519631	-321.855781	-176.682251	-4.198094	-2.07207	22202.21564
-471.997261	-78.541848	-280.655793	-179.734102	-1.909206	-0.546144	22204.50453
-457.500969	-98.37888	-252.426172	-217.882239	-1.146243	-0.546144	22201.45268
-459.789857	-141.867756	-280.655793	-232.378531	-1.146243	0.216818	22204.50453
-426.98246	-176.201079	-219.618774	-263.660003	-0.38328	0.979781	22206.79342
-411.723205	-194.512184	-205.122482	-284.259997	-1.146243	-0.546144	22199.16379
-397.989876	-231.897358	-187.574339	-312.489619	-0.38328	0.216818	22202.21564
-366.708403	-257.838092	-137.218798	-329.274799	-0.38328	0.979781	22202.21564
-338.478782	-283.015862	-133.403985	-346.822942	-1.146243	-0.546144	22191.53417
-333.138043	-305.904744	-99.070661	-368.185898	-1.146243	-0.546144	22215.18601
-294.226943	-318.87511	-71.604003	-396.41552	1.905608	0.979781	22160.25269
-273.62695	-354.734359	4.692271	-376.578488	0.379683	0.979781	22235.786
-241.582515	-379.912129	10.795973	-394.126631	1.142645	-0.546144	22203.74157
-211.064005	-391.35657	45.129296	-424.645141	1.142645	0.979781	22210.60823
-186.649197	-440.186186	48.944109	-455.16365	-0.38328	1.742744	22216.71194
-142.397359	-451.630627	115.321868	-414.726625	-0.38328	1.742744	22212.89712
-115.693663	-463.075068	142.025563	-403.282184	0.379683	0.216818	22225.86749
-72.204787	-479.097285	147.366303	-412.437737	-2.672168	-0.546144	22230.44527
-43.975166	-479.097285	200.010731	-408.622923	-0.38328	0.216818	22215.94897
-2.775178	-499.697279	238.921831	-387.259967	-1.146243	1.742744	22208.31935
21.63963	-493.593577	221.373688	-380.393302	-2.672168	1.742744	22209.84527
50.632214	-489.015801	280.884781	-391.07478	-1.146243	0.979781	22206.79342
96.409978	-478.334322	295.381073	-389.548855	-1.146243	-0.546144	22208.31935
127.69145	-477.57136	325.13662	-354.452569	-2.672168	-0.546144	22217.4749
171.943289	-478.334322	349.551428	-335.378501	-1.909206	0.216818	22225.10453
194.832171	-455.44544	352.603279	-321.645171	-1.146243	0.216818	22215.94897
226.876606	-442.475074	375.492161	-306.385917	0.379683	-0.546144	22226.63045
265.787705	-413.48249	389.22549	-323.93406	-1.146243	0.979781	22228.15638
290.965476	-408.904713	368.625496	-301.80814	1.905608	0.979781	22219.00082
326.824724	-408.141751	412.877335	-256.030376	1.142645	0.216818	22243.41563
326.061762	-376.097316	403.721782	-209.489649	-0.38328	-0.546144	22254.09711
371.076563	-344.052881	457.129174	-165.23781	0.379683	0.216818	22228.15638
375.65434	-321.163999	444.92177	-147.689667	-1.146243	0.216818	22079.37864
415.328402	-270.045495	458.655099	-109.541531	1.142645	0.216818	22243.41563
425.246917	-268.51957	436.52918	-109.541531	-1.146243	-0.546144	22216.71194
435.928396	-232.660321	450.262509	-85.889686	-1.909206	-1.309107	22220.52675
435.165433	-192.986259	441.869919	-71.393394	0.379683	0.216818	22232.73415
444.320986	-168.571451	432.714366	-4.252673	0.379683	0.979781	22216.71194
446.609874	-128.897389	429.662515	21.68806	-1.146243	-1.309107	22223.5786
465.683943	-94.564066	419.744	15.584358	-0.38328	-0.546144	22227.39341
448.898762	-57.178892	393.803267	53.732495	-2.672168	0.216818	22194.58602
438.980247	-39.630749	294.618111	76.621377	-1.146243	0.216818	22199.92676
450.424688	10.724792	333.52921	128.502843	-1.146243	-0.546144	22197.63787
423.720992	33.613674	347.26254	156.732465	-0.38328	0.216818	22205.2675
398.543222	80.154401	340.395875	204.799117	-0.38328	-0.546144	22213.66009
419.143216	119.828463	312.166254	211.665782	0.379683	0.216818	22218.23786
387.861743	144.243271	282.410707	231.502813	-0.38328	-0.546144	22201.45268
394.728408	182.391408	268.677378	259.732434	-0.38328	-1.309107	22199.16379
369.550638	202.228439	236.632943	276.517614	-0.38328	0.216818	22202.97861
366.498787	233.509911	202.29962	297.117608	1.905608	0.979781	22200.68972
368.024712	267.080271	168.729259	302.458347	1.905608	0.216818	22213.66009
346.661756	294.54693	130.581122	292.539832	-0.38328	-0.546144	22223.5786
312.328432	332.695067	98.536687	365.021292	0.379683	-0.546144	22231.20823
297.83214	358.6358	89.381135	382.569435	1.142645	0.979781	22209.84527
274.180296	376.946906	47.418184	371.887956	0.379683	-0.546144	22206.79342
245.187712	387.628384	21.477451	368.073143	-0.38328	0.216818	22219.00082
213.143277	405.93949	-61.685487	372.650919	-0.38328	0.216818	22184.6675
179.572916	423.487633	-88.389183	390.962025	-0.38328	-0.546144	22202.21564
151.343295	444.850589	-133.403985	412.324982	-0.38328	0.216818	22214.42305
125.402562	438.746887	-136.455836	419.191646	-1.146243	0.216818	22220.52675
102.51368	444.850589	-139.507687	415.376832	-1.909206	-0.546144	22206.03046
64.365543	450.954291	-170.789159	381.043509	-3.435131	-1.309107	22204.50453
26.217406	454.006142	-188.337302	399.354615	-3.435131	-0.546144	22207.55638
7.9063	460.872807	-235.640991	410.036093	-0.38328	0.979781	22206.79342
-16.508507	438.746887	-234.115066	408.510168	-1.146243	0.979781	22219.00082
-45.501091	440.272813	-289.048383	377.228696	-1.146243	0.216818	22229.6823
-69.915899	450.954291	-295.915048	362.732404	-1.146243	0.216818	26.703696
-84.412191	428.828372	-288.28542	354.339813	-0.38328	0.216818	15.259255
-103.486259	418.146893	-314.989116	356.628702	1.142645	-0.546144	9.918516
-147.738098	428.828372	-338.640961	356.628702	1.905608	1.742744	12.207404
-190.464011	402.124676	-346.270588	319.243528	-1.146243	0.216818	10.681478
-191.226974	390.680235	-409.596495	268.125024	1.905608	-0.546144	15507.21763
-254.552881	395.258011	-417.989086	253.628732	2.668571	0.979781	22186.19343
-259.89362	386.865421	-427.907601	209.376893	0.379683	0.216818	22224.34156
-271.338061	350.24321	-370.685396	253.628732	1.142645	-0.546144	22235.02304
-308.723235	330.406179	-366.870582	224.636148	1.142645	0.979781	22213.66009
-340.76767	323.539514	-411.122421	152.917651	-1.909206	-0.546144	22217.4749
-322.456565	274.709899	-429.433527	162.073204	-0.38328	0.979781	22226.63045
-362.130627	247.24324	-414.937235	111.717663	-1.146243	0.979781	22215.94897
-372.812105	222.06547	-395.100203	87.302856	-1.146243	0.216818	22219.76379
-395.700987	204.517327	-433.24834	37.710278	-0.38328	-0.546144	22228.15638
-423.930609	169.421041	-419.515011	36.184352	-1.909206	-0.546144	22201.45268
-458.263932	148.821047	-386.707613	0.325104	-2.672168	0.979781	22201.45268
-449.871342	90.835879	-406.544644	-52.319325	-2.672168	0.216818	22173.22306
-459.026895	76.339587	-377.55206	-46.215623	-2.672168	0.216818	22202.21564
-466.656522	45.821078	-327.19652	-57.660064	-1.909206	0.216818	22211.3712
-468.182447	35.902562	-325.670594	-115.645232	-0.38328	0.216818	22218.23786
-478.863926	-15.978904	-323.381706	-126.326711	0.379683	0.979781	22200.68972
-468.94541	-38.104823	-280.655793	-147.689667	0.379683	0.216818	22213.66009
-457.500969	-60.230743	-269.974315	-162.185959	-0.38328	-0.546144	22217.4749
-458.263932	-102.193693	-249.374321	-223.222978	1.905608	0.979781	22195.34898
-434.612087	-127.371464	-254.71506	-212.5415	1.142645	0.216818	22212.89712
-441.478752	-151.023308	-254.71506	-249.926674	0.379683	0.979781	22216.71194
-407.908391	-199.852924	-279.89283	-324.697022	1.142645	-1.309107	22229.6823
-403.330615	-231.897358	-202.833594	-343.771091	1.142645	-0.546144	22210.60823
-378.915807	-245.630688	-148.663239	-317.067395	0.379683	0.216818	22217.4749
-351.449149	-281.489936	-119.670655	-310.963693	1.142645	0.216818	22217.4749
-321.693602	-296.749191	-87.62622	-364.371085	-0.38328	0.216818	22189.24528
-293.463981	-316.586222	-44.900307	-378.104414	-1.909206	0.979781	22190.00824
-288.886204	-362.363986	-22.774388	-397.178482	1.142645	0.216818	22214.42305
-242.345477	-366.941763	-6.75217	-397.941445	-1.909206	-0.546144	22180.08972
-220.219558	-403.563974	27.581153	-446.77106	-4.198094	-1.309107	22175.51195
-181.308458	-438.66026	56.573737	-450.585874	-4.198094	-1.309107	22189.24528
-147.738098	-432.556558	73.358917	-473.474756	-2.672168	-0.546144	22209.84527
-124.849216	-459.260254	51.99596	-478.815495	-0.38328	0.216818	22206.79342
-65.338122	-467.652844	108.455203	-435.326619	-2.672168	-1.309107	22215.18601
-51.604793	-494.35654	177.121849	-426.171066	-1.909206	-0.546144	22227.39341
-12.693693	-518.771348	238.158868	-403.282184	-0.38328	-1.309107	22215.94897
11.721114	-495.119503	254.944048	-363.608122	0.379683	0.216818	22228.15638
62.839617	-495.882465	235.86998	-390.311818	-1.146243	-0.546144	22230.44527
100.987754	-480.623211	306.825515	-376.578488	1.905608	0.216818	22218.23786
118.535897	-479.860248	315.218105	-352.926644	-0.38328	-1.309107	22228.15638
161.261811	-496.645428	325.13662	-367.422936	-0.38328	0.216818	22254.86007
188.728469	-456.208403	325.13662	-330.037762	-0.38328	0.216818	22223.5786
213.906239	-459.260254	300.721813	-391.07478	1.142645	0.979781	22226.63045
246.713637	-426.452856	348.025502	-307.911842	1.142645	0.216818	22244.17859
274.180296	-417.297304	418.981037	-302.571103	-1.146243	0.979781	22217.4749
290.965476	-407.378788	421.269925	-265.185929	-1.909206	0.216818	22218.23786
325.298799	-369.230651	422.795851	-226.274829	-2.672168	-0.546144	22228.91934
355.817308	-351.682508	442.632882	-176.682251	-0.38328	0.216818	22219.76379
371.839526	-339.475104	443.395844	-135.482264	-0.38328	0.216818	22206.79342
388.624706	-299.038079	457.892136	-126.326711	-0.38328	-0.546144	22228.91934
399.306184	-274.623272	441.869919	-117.934121	-3.435131	-0.546144	22203.74157
404.646924	-246.39365	393.803267	-120.223009	-1.909206	0.216818	22202.97861
419.143216	-222.741806	407.536596	-140.06004	-3.435131	0.216818	22209.84527
446.609874	-179.25293	418.981037	-38.585996	-4.961057	-2.07207	22215.94897
461.869129	-134.238128	432.714366	21.68806	-0.38328	0.979781	22213.66009
460.343203	-100.667768	413.640298	39.236203	-1.909206	-0.546144	22226.63045
458.054315	-51.07519	411.35141	75.095452	-1.146243	0.216818	22205.2675
451.950613	-28.94927	366.336608	122.399141	-1.909206	-0.546144	22208.31935
442.032098	3.095164	383.884751	123.162104	-2.672168	0.216818	22215.94897
443.558023	30.561823	326.662546	151.391725	0.379683	0.979781	22192.29713
432.876545	68.70996	344.973651	188.013937	-0.38328	-0.546144	22223.5786
432.876545	108.384022	334.292173	235.317627	1.142645	0.216818	22241.12674
403.120998	141.954383	286.225521	243.710217	0.379683	-0.546144	22226.63045
376.417302	177.050669	290.803297	240.658366	1.142645	0.216818	22193.82305
370.3136	198.413625	195.432955	244.473179	1.142645	0.216818	22214.42305
362.683973	220.539545	213.744061	281.095391	-1.146243	0.216818	22223.5786
368.787675	248.769166	152.707042	313.139826	-2.672168	-1.309107	22191.53417
325.298799	296.072855	160.336669	329.925006	-1.909206	-0.546144	22209.08231
309.276581	318.198775	97.010762	340.606484	-1.909206	-0.546144	22215.94897
294.780289	342.613582	68.018178	354.339813	-1.146243	-0.546144	22189.24528
277.232147	367.02839	44.366333	372.650919	-3.435131	-0.546144	22180.85269
240.609935	391.443198	27.581153	390.199062	-1.909206	0.216818	22185.43046
195.595134	399.835788	-67.789189	342.895372	-2.672168	-0.546144	22187.71935
186.439581	404.413564	-141.796575	333.73982	0.379683	0.979781	22173.98602
165.076624	449.428366	-184.522488	331.450931	-1.909206	-0.546144	22203.74157
134.558115	452.480217	-132.641022	409.273131	-1.909206	-1.309107	22230.44527
96.409978	466.213546	-116.618804	412.324982	-1.909206	-0.546144	22216.71194
71.232208	458.583918	-187.574339	403.932391	-0.38328	0.216818	22209.84527
36.898884	467.739471	-152.478053	400.117578	-1.146243	0.216818	22230.44527
21.63963	467.739471	-189.863227	386.384248	-1.909206	-0.546144	22213.66009
5.617412	459.346881	-238.692842	412.324982	1.905608	0.979781	22229.6823
-5.827029	463.161695	-249.374321	399.354615	1.142645	0.216818	22255.62304
-53.893681	439.50985	-293.626159	413.850907	1.142645	-0.546144	49.592578
-68.389973	417.383931	-366.107619	343.658335	1.905608	-1.309107	12.970367
-130.952918	434.169111	-324.907632	358.154627	2.668571	0.979781	12.207404
-133.241806	415.095042	-340.166886	347.473149	-1.146243	-2.07207	10.681478
-171.389943	408.991341	-338.640961	326.110192	-0.38328	0.216818	9.155553
-196.567713	389.917272	-356.189104	332.976857	-1.146243	0.216818	393.688772
-216.404744	367.02839	-371.448359	311.6139	-2.672168	0.216818	22107.60826
-248.449179	366.265427	-404.255756	300.169459	-1.909206	-0.546144	22204.50453
-266.760285	362.450614	-400.440943	252.865769	-0.38328	-0.546144	22221.28971
-295.752869	341.087657	-393.574278	205.56208	-4.198094	-2.07207	22196.11194
-307.960273	308.280259	-406.544644	211.665782	-1.909206	-0.546144	22200.68972
-338.478782	284.628414	-417.989086	174.280608	-4.198094	-1.309107	22202.21564
-368.997292	254.109905	-477.500179	68.228787	-2.672168	0.216818	22215.18601
-378.152844	222.828433	-430.196489	58.310272	-1.146243	-1.309107	22209.84527
-392.649136	204.517327	-420.277974	49.154719	1.142645	0.979781	22228.15638
-401.804689	172.472892	-414.174272	34.658427	-0.38328	-0.546144	22230.44527
-422.404683	146.532159	-380.603911	19.399172	-1.909206	-0.546144	22215.18601
-419.352832	124.40624	-404.255756	3.376955	-0.38328	-0.546144	22087.00827
-433.086162	90.072916	-378.315023	-24.852667	1.142645	0.979781	22194.58602
-464.367634	54.213668	-345.507626	-65.289692	0.379683	0.216818	22223.5786
-452.923193	39.717376	-332.537259	-120.985972	1.905608	0.216818	22239.60082
-462.841708	-2.245575	-360.76688	-161.422997	-0.38328	0.216818	22222.05268
-452.16023	-24.371494	-331.774296	-104.200791	3.431534	0.979781	22198.40083
-471.234298	-70.149258	-306.596526	-183.548916	0.379683	0.979781	22224.34156
-459.789857	-96.852954	-291.337271	-220.171127	-0.38328	0.216818	22221.28971
-446.056528	-131.186277	-241.744693	-242.297047	0.379683	0.216818	22190.7712
-447.582454	-144.156644	-218.092848	-248.400749	1.142645	0.216818	22210.60823
-415.538019	-165.5196	-211.226184	-269.000743	-0.38328	0.979781	22222.81564
-391.886174	-228.845508	-161.633606	-298.756289	0.379683	0.979781	22196.11194
-396.46395	-255.549203	-166.974345	-314.015544	-0.38328	0.216818	22184.6675
-368.997292	-275.386234	-129.589171	-328.511836	-1.909206	0.216818	22193.06009
-370.523217	-299.038079	-136.455836	-355.215532	-2.672168	0.216818	22191.53417
-309.486198	-313.534371	-91.441034	-404.045147	1.905608	1.742744	22151.8601
-295.752869	-360.838061	-91.441034	-420.830327	-1.146243	-0.546144	22193.06009
-276.6788	-364.652875	-56.344748	-446.77106	-1.146243	0.216818	22213.66009
-227.086223	-381.438055	-8.278096	-396.41552	-0.38328	0.216818	22193.06009
-198.093639	-415.771378	67.255215	-421.59329	-1.909206	-0.546144	22207.55638
-176.730682	-424.163968	107.69224	-417.015514	-0.38328	0.216818	22234.26008
-140.871433	-449.341738	127.529271	-411.674774	0.379683	0.216818	22215.18601
-78.308489	-456.208403	138.21075	-439.904396	3.431534	0.216818	22228.91934
-56.945532	-472.993583	184.751477	-397.941445	-0.38328	-0.546144	22254.09711
-13.456656	-485.96395	223.662576	-396.41552	0.379683	-0.546144	22225.86749
33.847033	-482.149136	232.818129	-393.363669	1.142645	0.216818	22235.786
62.839617	-479.860248	214.507023	-396.41552	-0.38328	0.216818	22243.41563
70.469245	-489.015801	315.981067	-372.763675	-0.38328	0.216818	22220.52675
116.247009	-485.96395	323.610695	-355.978495	0.379683	0.979781	22222.05268
155.158109	-485.200987	349.551428	-343.008128	-1.909206	-0.546144	22228.91934
172.706252	-470.704695	353.366241	-332.32665	-1.146243	0.216818	22222.05268
226.876606	-455.44544	392.277341	-310.963693	0.379683	0.216818	22219.76379
222.298829	-451.630627	370.151422	-307.911842	-0.38328	0.216818	22228.91934
267.313631	-434.845446	380.8329	-320.119246	-1.909206	0.216818	22206.03046
298.595103	-414.245453	402.958819	-259.84519	-1.909206	-0.546144	22202.21564
316.906209	-386.015831	395.329192	-256.030376	-1.909206	0.979781	22207.55638
340.558054	-360.075098	406.773633	-224.748904	-1.146243	-1.309107	22217.4749
368.787675	-347.104732	428.13659	-179.734102	1.142645	-0.546144	22205.2675
387.861743	-322.689924	440.343994	-159.134108	-1.909206	-2.07207	22225.10453
416.854327	-273.860309	454.077323	-112.593381	1.142645	-0.546144	22234.26008
422.195067	-244.104762	422.795851	-117.171158	-0.38328	0.216818	22215.94897
435.928396	-213.586253	441.106956	-59.948953	0.379683	0.216818	22227.39341
449.661725	-180.015892	422.032888	-34.00822	-1.146243	-1.309107	22229.6823
461.106166	-132.712203	441.869919	15.584358	0.379683	-0.546144	22235.02304
477.891346	-95.327029	428.13659	17.110284	2.668571	0.979781	22245.70452
477.891346	-78.541848	430.425478	44.576942	2.668571	1.742744	22225.86749
452.713576	-38.867786	346.499577	79.673228	2.668571	1.742744	22199.92676
441.269135	16.065531	319.032918	90.354707	-1.909206	-0.546144	22222.81564
453.476539	34.376637	357.181055	120.110253	-1.146243	0.216818	22216.71194
429.061731	64.895146	322.084769	171.991719	1.142645	-0.546144	22196.11194
406.935812	86.258103	332.766248	204.036154	-1.146243	0.216818	22215.18601
394.728408	122.117351	290.803297	217.769484	-1.909206	-0.546144	22225.86749
390.913594	170.184004	291.56626	259.732434	-1.909206	0.216818	22181.61565
358.106197	188.49511	248.840347	245.236142	-2.672168	-0.546144	22182.37861
357.343234	215.961768	212.981098	277.280577	-2.672168	0.216818	22194.58602
358.869159	251.058054	161.099632	294.82872	0.379683	0.979781	22197.63787
336.74324	263.265458	149.655191	313.139826	-1.909206	0.216818	22161.77862
333.691389	293.021005	116.847793	310.850937	-1.909206	0.979781	22199.16379
300.883991	344.902471	53.521886	336.028708	1.142645	-0.546144	22214.42305
266.550668	354.058023	29.870041	322.295379	-1.146243	0.216818	22193.82305
253.580302	394.495049	35.973743	374.176845	0.379683	0.979781	22209.84527
227.639569	402.124676	-18.196611	389.436099	-1.909206	-0.546144	22207.55638
194.832171	431.880223	-61.685487	377.991658	0.379683	0.979781	22183.14158
174.232177	434.932074	-101.35955	391.724988	3.431534	0.216818	22225.86749
141.424779	449.428366	-112.041028	423.00646	0.379683	0.216818	22253.33415
110.90627	454.006142	-120.433618	419.954609	1.905608	0.216818	22228.91934
96.409978	455.532067	-128.063245	390.962025	0.379683	-0.546144	14725.18082
49.106288	442.561701	-137.981761	422.243497	-0.38328	-1.309107	22213.66009
26.217406	447.139477	-203.596556	400.88054	0.379683	0.979781	22214.42305
13.24704	445.613552	-294.389122	313.902788	-1.909206	-1.309107	22215.94897
-18.034433	453.243179	-234.878029	397.82869	-2.672168	0.216818	22225.86749
-47.027017	441.798738	-260.055799	395.539801	-1.146243	0.216818	681.325724
-88.989967	424.250595	-267.685426	389.436099	-1.146243	0.216818	19.074068
-128.664029	418.909856	-296.67801	382.569435	0.379683	1.742744	12.970367
-137.819582	415.095042	-357.715029	365.784255	-4.198094	-1.309107	9.155553
-168.338092	409.754303	-361.529843	323.821304	-2.672168	-0.546144	10.681478
-190.464011	411.280229	-389.759464	300.169459	-2.672168	0.216818	9.918516
-227.086223	389.154309	-419.515011	257.443546	-2.672168	-0.546144	21782.58614
-243.10844	381.524682	-398.152054	271.176875	-0.38328	0.216818	22193.82305
-260.656583	357.872837	-446.98167	234.554664	0.379683	0.216818	22219.00082
-270.575099	326.591365	-433.24834	163.599129	-0.38328	-0.546144	22225.86749
-293.463981	324.302477	-384.418725	209.376893	-0.38328	0.216818	22212.13416
-323.98249	302.176557	-388.233539	187.250974	-0.38328	0.216818	22223.5786
-355.263962	291.495079	-450.03352	147.576912	-1.909206	-1.309107	22227.39341
-368.997292	256.398793	-414.174272	74.332489	-0.38328	-0.546144	22231.97119
-378.915807	225.117321	-433.24834	72.806564	0.379683	0.216818	22241.88971
-401.041727	198.413625	-433.24834	33.132501	0.379683	0.979781	22247.99341
-407.145428	170.184004	-422.566862	20.162135	1.905608	0.216818	22226.63045
-429.271348	107.621059	-379.077986	8.717694	0.379683	0.216818	22152.62307
-446.819491	102.28032	-365.344657	-18.748965	-2.672168	0.216818	22214.42305
-468.182447	60.31737	-371.448359	-101.14894	-1.909206	0.216818	22185.43046
-476.575038	36.665525	-326.433557	-82.074872	1.142645	0.216818	22218.23786
-471.234298	17.591456	-312.700228	-112.593381	-2.672168	-0.546144	22224.34156
-476.575038	-27.423345	-306.596526	-114.88227	-0.38328	-2.07207	22202.21564
-468.94541	-51.07519	-279.129867	-156.84522	-3.435131	-0.546144	22184.6675
-457.500969	-81.593699	-253.952097	-208.726686	-3.435131	-0.546144	22204.50453
-450.634304	-122.793687	-263.10765	-223.985941	-2.672168	-0.546144	22196.11194
-451.397267	-151.786271	-249.374321	-256.030376	-1.146243	0.216818	22167.11936
-426.98246	-174.675153	-242.507656	-278.919258	-1.146243	-0.546144	22199.92676
-394.938025	-201.378849	-224.959513	-302.571103	-0.38328	0.979781	22213.66009
-389.597286	-240.289949	-152.478053	-332.32665	-1.909206	0.216818	22187.71935
-359.078776	-263.941793	-131.115096	-338.430352	-0.38328	-0.546144	22213.66009
-336.952857	-296.749191	-99.833624	-336.141463	-1.909206	-0.546144	22211.3712
-315.5899	-318.112148	-59.396599	-378.104414	-1.909206	0.216818	22184.6675
-298.80472	-328.030663	-10.566984	-372.000712	1.905608	2.505706	22193.06009
-259.130658	-360.075098	-18.959574	-394.889594	1.142645	0.979781	22230.44527
-236.241775	-389.067682	-12.855872	-425.408104	-0.38328	0.216818	22196.87491
-205.723266	-393.645459	39.788557	-421.59329	-0.38328	0.216818	22217.4749
-162.997353	-427.215819	82.51447	-415.489588	1.142645	0.216818	22241.88971
-128.664029	-435.608409	93.958911	-428.459955	-0.38328	0.979781	22221.28971
-116.456626	-459.260254	126.003346	-423.119215	-0.38328	0.979781	22219.76379
-72.204787	-489.778764	158.810744	-445.245135	-0.38328	-0.546144	22228.15638
-39.397389	-491.304689	209.166284	-407.096998	-1.909206	0.216818	22223.5786
1.039636	-495.882465	221.373688	-378.104414	-2.672168	-0.546144	22219.00082
34.609996	-491.304689	276.307005	-372.000712	-0.38328	0.979781	22229.6823
78.098872	-516.482459	309.114403	-382.68219	-4.198094	-1.309107	22207.55638
101.750717	-513.430608	280.884781	-399.467371	-0.38328	0.216818	22203.74157
140.661817	-480.623211	294.618111	-399.467371	-0.38328	0.979781	22149.57122
168.128475	-484.438024	322.084769	-345.297016	0.379683	0.979781	22219.00082
194.069208	-471.467658	322.084769	-315.54147	-1.146243	0.979781	22210.60823
241.372898	-431.030633	311.403291	-363.608122	-1.909206	0.216818	22224.34156
245.950674	-431.030633	257.995899	-394.889594	0.379683	0.216818	22232.73415
291.728439	-419.586192	381.595863	-277.393333	-2.672168	-0.546144	22215.18601
316.143246	-389.067682	435.003254	-236.956308	-3.435131	-1.309107	22221.28971
350.476569	-367.704726	442.632882	-191.941506	-1.146243	-1.309107	22228.91934
358.106197	-332.60844	436.52918	-150.741518	0.379683	-1.309107	22230.44527
409.2247	-325.741775	435.766217	-126.326711	0.379683	0.216818	22241.88971
412.276551	-289.119564	444.92177	-116.408195	0.379683	0.216818	22247.23045
425.246917	-255.549203	419.744	-117.934121	-1.146243	0.216818	22225.86749
442.032098	-231.134396	433.477329	-97.334127	2.668571	0.979781	22231.97119
453.476539	-185.356632	454.840286	-27.904518	-0.38328	-0.546144	22229.6823
451.187651	-147.971457	406.773633	-43.163772	-1.909206	-1.309107	22218.23786
458.817278	-125.082575	426.610664	17.873247	-1.146243	0.216818	22219.00082
453.476539	-94.564066	408.299559	51.443607	-1.146243	0.216818	22227.39341
459.580241	-51.07519	378.544012	106.376924	-1.909206	-0.546144	22202.97861
437.454321	-3.008537	356.418092	126.976918	-1.909206	0.216818	22190.7712
442.032098	11.487755	383.121788	155.969502	-4.198094	-1.309107	22203.74157
429.061731	38.954413	329.714397	179.621347	-2.672168	0.216818	22202.97861
414.565439	89.309954	309.114403	194.880601	-1.909206	-1.309107	22167.88232
393.202483	109.146985	290.040334	210.902819	-1.146243	0.979781	22011.47496
387.098781	156.450675	293.092185	231.502813	-0.38328	0.216818	22213.66009
380.995079	201.465476	228.240353	254.391695	-1.146243	0.216818	22182.37861
361.158048	208.332141	219.847763	248.287993	-2.672168	-1.309107	22208.31935
351.239532	239.613613	208.403321	289.487981	0.379683	0.216818	22216.71194
345.13583	271.658048	172.544073	325.347229	-0.38328	0.216818	22193.06009
338.269165	317.435812	145.077414	352.050925	0.379683	-0.546144	22204.50453
306.224731	349.480247	110.744091	359.680553	0.379683	-2.07207	22234.26008
287.150662	372.369129	75.647805	369.599068	1.905608	0.979781	22205.2675
267.313631	379.998757	45.129296	346.710186	1.142645	-0.546144	22183.14158
233.743271	392.20616	6.218196	377.991658	0.379683	0.979781	22215.18601
211.617351	421.961707	-76.944742	368.836105	-1.146243	-0.546144	22192.29713
185.676618	408.991341	-95.255848	387.910174	-0.38328	-1.309107	22215.94897
144.47663	436.457999	-138.744724	425.295348	-1.146243	-0.546144	22228.15638
117.772935	458.583918	-124.248432	397.82869	0.379683	-0.546144	22224.34156
92.595164	463.161695	-143.3225	373.413882	-1.909206	-0.546144	22217.4749
78.098872	467.739471	-171.552121	396.302764	-1.909206	-0.546144	22227.39341
11.721114	463.161695	-202.833594	402.406466	-4.198094	-1.309107	22206.03046
1.802599	460.109844	-200.544705	394.776839	-1.909206	0.979781	22202.97861
-31.004799	457.057993	-231.826178	393.250913	-1.909206	-0.546144	21942.80831
-50.84183	439.50985	-281.418756	354.339813	-3.435131	-1.309107	3003.784295
-69.152936	440.272813	-311.174302	387.910174	-1.909206	-2.07207	18.311106
-108.826998	434.169111	-350.085402	344.421298	0.379683	0.216818	11.444441
-136.293657	415.095042	-359.240955	358.91759	-1.909206	-0.546144	11.444441
-170.62698	414.33208	-430.959452	301.695385	0.379683	0.979781	9.155553
-174.441794	402.887639	-400.440943	277.280577	-0.38328	1.742744	10.681478
-205.723266	383.81357	-328.722445	313.902788	0.379683	0.216818	17934.96506
-222.508446	376.946906	-353.137253	294.065757	-0.38328	-0.546144	22197.63787
-253.789918	379.235794	-398.152054	268.887987	-1.146243	-0.546144	22231.20823
-272.101024	351.769135	-379.077986	227.687999	0.379683	0.216818	22239.60082
-301.093608	329.643216	-373.737247	216.243558	-0.38328	0.979781	22219.00082
-333.138043	299.887669	-392.048352	175.806533	0.379683	-0.546144	22225.10453
-352.975074	273.183973	-411.122421	146.050986	-0.38328	0.216818	22225.86749
-362.89359	246.480278	-416.46316	63.651011	1.142645	0.979781	22216.71194
-376.626919	208.332141	-413.411309	96.458408	-0.38328	-0.546144	22219.76379
-401.041727	191.546961	-413.411309	23.213986	-1.909206	-0.546144	22228.91934
-424.693571	163.317339	-379.077986	32.369539	0.379683	0.979781	22224.34156
-439.952826	132.79883	-366.870582	23.213986	-3.435131	-1.309107	22176.27491
-455.212081	90.072916	-360.76688	5.665843	-1.909206	0.216818	22206.79342
-475.049112	80.154401	-372.974284	-58.423027	-4.198094	-1.309107	22200.68972
-459.789857	48.109966	-361.529843	-124.800785	-3.435131	-0.546144	22159.48973
-468.182447	14.539606	-361.529843	-106.48968	-1.909206	0.216818	22212.13416
-457.500969	-9.112239	-303.544675	-125.563748	0.379683	0.979781	22225.86749
-479.626888	-35.815935	-292.863197	-153.793369	-1.146243	0.216818	22180.85269
-452.16023	-84.64555	-260.818762	-205.674835	-1.146243	-0.546144	22222.05268
-470.471336	-111.349246	-269.974315	-200.334096	1.905608	1.742744	22212.89712
-448.345416	-141.867756	-239.455805	-246.874823	0.379683	0.216818	22191.53417
-435.37505	-180.015892	-224.19655	-235.430382	0.379683	0.216818	22212.13416
-412.486168	-186.119594	-202.070631	-266.711854	-0.38328	-0.546144	22236.54897
-368.997292	-220.452917	-174.603972	-293.41555	1.142645	0.216818	22207.55638
-378.915807	-265.467719	-152.478053	-349.874793	-1.146243	-1.309107	22199.16379
-347.634335	-283.015862	-128.063245	-343.008128	0.379683	-0.546144	22218.23786
-332.37508	-305.904744	-71.604003	-352.926644	3.431534	1.742744	22181.61565
-313.301012	-317.349185	-73.892891	-375.815526	-1.146243	0.216818	22179.32676
-271.338061	-363.889912	-33.455866	-410.911812	-1.909206	-1.309107	22209.08231
-256.078807	-378.386204	-15.907723	-429.222917	0.379683	0.979781	22206.79342
-227.849185	-379.149167	26.81819	-454.400688	-1.146243	-0.546144	22216.71194
-188.175123	-428.741745	48.944109	-429.222917	1.142645	-0.546144	22230.44527
-143.160321	-444.763962	128.292234	-410.911812	-3.435131	-0.546144	22205.2675
-92.804781	-451.630627	135.921861	-410.911812	0.379683	0.979781	22204.50453
-71.441824	-495.882465	138.973712	-450.585874	-1.909206	0.216818	22208.31935
-34.05665	-505.800981	152.707042	-414.726625	-1.909206	-0.546144	22219.00082
5.617412	-499.697279	196.195918	-391.07478	-1.146243	-0.546144	22212.89712
33.084071	-497.408391	244.26257	-376.578488	-0.38328	0.216818	22228.91934
59.787767	-501.986167	254.944048	-392.600706	-1.909206	-0.546144	22231.20823
107.854419	-514.956534	300.721813	-380.393302	0.379683	-0.546144	22216.71194
122.350711	-499.697279	322.084769	-360.556271	0.379683	0.979781	22213.66009
154.395146	-482.912099	322.084769	-392.600706	-0.38328	-0.546144	22227.39341
210.091426	-468.415807	373.203273	-318.59332	2.668571	0.979781	22235.02304
226.876606	-438.66026	365.573645	-303.334066	1.142645	0.979781	22244.17859
271.891407	-427.215819	383.884751	-279.682221	1.142645	0.979781	22248.75637
271.891407	-425.689894	402.195857	-285.785923	0.379683	-0.546144	22225.86749
310.039544	-402.038049	429.662515	-252.215562	0.379683	0.216818	22229.6823
323.009911	-376.860278	425.847702	-219.408165	0.379683	0.216818	22230.44527
358.869159	-353.208434	429.662515	-174.393363	-1.146243	0.216818	22218.23786
366.498787	-329.556589	438.818068	-131.66745	-0.38328	0.216818	22220.52675
402.358035	-299.038079	442.632882	-130.904487	-2.672168	-0.546144	22229.6823
393.965445	-275.386234	438.818068	-162.948922	-1.146243	0.216818	22223.5786
420.669141	-234.186247	463.995838	-76.734133	-2.672168	-0.546144	22199.16379
425.246917	-205.193663	448.736584	-53.845251	1.142645	1.742744	22210.60823
437.454321	-173.91219	435.766217	-10.356375	-1.146243	0.216818	22212.89712
452.713576	-130.423314	404.484745	22.451023	-1.146243	-0.546144	22174.74899
459.580241	-110.586283	417.455111	37.710278	-1.909206	-0.546144	22212.89712
444.320986	-55.652966	393.803267	53.732495	-0.38328	0.216818	22226.63045
440.506172	-15.215941	354.892167	81.962116	0.379683	-0.546144	22178.5638
444.320986	15.302568	381.595863	94.16952	2.668571	1.742744	22217.4749
447.372837	55.739593	380.069937	172.754682	1.142645	1.742744	22228.91934
410.750625	78.628475	296.906999	205.56208	1.142645	0.216818	22180.85269
413.039514	114.487724	322.847732	222.34726	1.142645	1.742744	22080.90457
412.276551	154.161786	296.906999	232.265776	-1.146243	-0.546144	22241.12674
387.098781	179.339557	278.595893	250.576881	-0.38328	0.216818	22214.42305
373.365451	196.8877	225.951464	284.147242	0.379683	0.216818	22209.08231
358.869159	227.406209	177.884812	277.280577	1.142645	-0.546144	22223.5786
353.52842	263.265458	169.492222	297.117608	-1.909206	-1.309107	22202.21564
328.35065	302.93952	138.973712	332.976857	0.379683	0.979781	22193.06009
312.328432	331.169141	63.440401	360.443515	1.905608	1.742744	22216.71194
300.883991	344.139508	37.499668	349.762037	-0.38328	-0.546144	22210.60823
267.313631	386.102458	40.551519	346.710186	0.379683	-0.546144	22193.82305
230.69142	407.465415	-43.374382	342.895372	2.668571	0.979781	22206.79342
202.461798	396.783937	-53.292897	357.391664	-2.672168	0.216818	22195.34898
188.728469	424.250595	-67.789189	403.169429	-1.146243	0.216818	22202.21564
151.343295	429.591334	-131.115096	387.910174	-1.909206	-0.546144	22208.31935
135.321077	433.406148	-118.14473	386.384248	-2.672168	-2.07207	22217.4749
100.987754	440.272813	-152.478053	398.591652	-1.146243	0.216818	22208.31935
71.232208	456.29503	-178.418786	410.799056	-1.146243	0.216818	22225.86749
38.42481	448.665403	-212.752109	397.065727	-0.38328	0.216818	22233.49712
25.454443	444.850589	-204.359519	390.962025	-1.146243	-0.546144	22215.18601
-22.612209	449.428366	-238.692842	408.510168	1.142645	0.979781	22225.86749
-31.767762	439.50985	-230.300252	371.124994	1.142645	0.216818	22229.6823
-47.789979	439.50985	-264.633575	396.302764	2.668571	-0.546144	35.096286
-88.227004	439.50985	-285.996532	399.354615	1.142645	0.216818	14.496292
-108.064036	428.828372	-324.907632	374.939807	1.905608	0.979781	9.918516
-144.686247	403.650601	-341.692812	351.287963	2.668571	-0.546144	11.444441
-192.752899	415.858005	-349.322439	323.058341	1.142645	-0.546144	10.681478
-204.960303	402.124676	-373.737247	284.910204	-1.909206	0.216818	11535.99658
-224.034372	384.576533	-353.137253	309.325012	1.142645	0.979781	22163.30454
-253.026956	364.739502	-378.315023	280.332428	1.905608	0.216818	22209.08231
-276.6788	353.295061	-416.46316	249.813919	1.905608	1.742744	22224.34156
-290.41213	347.191359	-378.315023	233.028738	-1.909206	-1.309107	22221.28971
-331.612118	310.569147	-391.28539	197.932452	-1.909206	0.216818	22196.11194
-342.293596	281.576563	-414.174272	193.354676	-3.435131	-0.546144	22204.50453
-360.604702	254.109905	-446.218707	120.873216	-2.672168	-0.546144	22210.60823
-400.278764	232.746948	-388.233539	51.443607	-0.38328	0.216818	22203.74157
-395.700987	190.021035	-427.144638	47.628793	0.379683	0.979781	22219.76379
-406.382466	162.554377	-421.040936	40.762129	1.142645	0.216818	22231.97119
-430.034311	125.932165	-395.863166	-17.223039	-1.146243	-0.546144	22176.27491
-460.55282	98.465507	-401.966868	-27.141555	-1.146243	-1.309107	22202.97861
-465.893559	72.524774	-389.759464	-49.267474	1.142645	0.979781	22222.05268
-500.989845	58.028482	-409.596495	-132.430413	0.379683	0.979781	22177.80084
-475.812075	35.902562	-322.618743	-112.593381	1.142645	-0.546144	22215.18601
-474.286149	3.858127	-313.463191	-89.704499	3.431534	1.742744	22251.04526
-453.686155	-51.07519	-290.574308	-152.267444	-0.38328	-0.546144	22220.52675
-475.049112	-48.023339	-253.952097	-158.371146	0.379683	-0.546144	22228.15638
-472.760224	-109.060358	-232.58914	-227.800755	2.668571	0.979781	22228.15638
-443.004677	-134.238128	-227.248401	-213.304463	-1.146243	-0.546144	22206.03046
-439.952826	-170.097377	-237.92988	-262.897041	1.142645	0.979781	22196.11194
-407.145428	-198.326998	-207.41137	-267.474817	-0.38328	-0.546144	22215.18601
-397.226913	-212.060327	-163.159531	-288.074811	1.142645	0.979781	22213.66009
-372.049143	-255.549203	-173.078047	-333.852575	3.431534	3.268669	22193.82305
-375.863956	-297.512154	-150.189165	-393.363669	1.905608	0.216818	22051.91199
-337.715819	-303.615856	-77.707705	-354.452569	-4.198094	-0.546144	22185.43046
-321.693602	-331.845477	-69.315115	-372.763675	0.379683	0.979781	22186.95639
-282.782502	-370.756577	-37.27068	-382.68219	0.379683	0.979781	22183.14158
-246.923254	-387.541757	-7.515133	-404.045147	-0.38328	-0.546144	22199.92676
-213.352893	-375.334353	35.973743	-400.230333	-0.38328	0.216818	22211.3712
-179.01957	-409.667676	52.758923	-439.141433	1.142645	0.979781	22227.39341
-149.264023	-435.608409	96.247799	-441.430321	1.142645	-0.546144	22232.73415
-117.219588	-448.578776	122.951495	-396.41552	-0.38328	-0.546144	22212.89712
-66.864048	-462.312105	133.632973	-401.756259	0.379683	0.216818	22223.5786
-53.130719	-476.045434	132.870011	-426.171066	1.142645	1.742744	22232.73415
-17.27147	-478.334322	178.647775	-395.652557	1.905608	0.216818	22237.31193
31.558145	-485.96395	267.151452	-376.578488	1.142645	-1.309107	22241.88971
74.284059	-490.541726	284.699595	-354.452569	2.668571	0.216818	22248.75637
84.965537	-493.593577	325.13662	-381.919228	-0.38328	-1.309107	22229.6823
115.484046	-476.808397	325.899583	-380.393302	-0.38328	0.216818	22222.81564
173.469214	-479.097285	341.9218	-352.163681	-1.146243	0.216818	22225.86749
174.232177	-467.652844	332.003285	-336.904426	-0.38328	0.216818	22222.05268
213.143277	-449.341738	371.677347	-310.20073	-2.672168	-1.309107	22215.94897
243.661786	-433.319521	401.432894	-295.704438	-1.146243	0.216818	22228.91934
260.446966	-418.823229	393.803267	-270.526668	0.379683	0.216818	22229.6823
300.883991	-411.956564	425.084739	-269.763705	-1.146243	-0.546144	22199.16379
320.721023	-386.778794	336.581061	-255.267413	-3.435131	-1.309107	22199.16379
355.817308	-374.57139	435.766217	-196.519283	-1.146243	0.216818	22215.18601
380.995079	-327.267701	422.795851	-156.082257	1.142645	0.979781	22204.50453
399.306184	-328.030663	427.373627	-165.23781	-0.38328	-0.546144	22215.94897
414.565439	-283.015862	416.692149	-140.823003	-0.38328	-1.309107	22231.97119
408.461737	-247.156613	439.581031	-104.963754	-1.909206	-0.546144	22214.42305
445.083949	-201.378849	431.951403	-63.763766	0.379683	-0.546144	22225.10453
437.454321	-174.675153	425.847702	-39.348959	1.142645	0.979781	22233.49712
429.061731	-133.475165	436.52918	-11.119337	-0.38328	0.979781	22173.98602
467.972831	-88.460364	366.336608	20.925097	1.142645	0.216818	22202.21564
460.343203	-64.045556	347.26254	1.088066	1.905608	0.216818	22250.2823
448.1358	-23.608531	358.706981	97.984334	1.905608	0.979781	22224.34156
444.320986	0.806276	366.336608	136.132471	2.668571	0.979781	22210.60823
443.558023	49.635891	367.862533	175.04357	1.142645	-0.546144	22231.20823
444.320986	85.49514	351.840316	209.376893	-0.38328	0.979781	22224.34156
406.935812	107.621059	348.788465	204.036154	0.379683	0.216818	22179.32676
400.83211	132.035867	284.699595	226.925036	-0.38328	0.979781	22211.3712
391.676557	165.606227	255.707011	270.413912	0.379683	0.216818	22215.94897
368.787675	193.835849	230.529241	244.473179	-0.38328	0.979781	22191.53417
355.817308	218.250656	174.069998	284.147242	1.905608	1.742744	22196.11194
338.269165	241.902501	178.647775	310.850937	-4.198094	-1.309107	22193.82305
332.165464	281.576563	150.418153	320.769453	-1.909206	-1.309107	22188.48232
313.091395	304.465446	88.618172	345.184261	-2.672168	-0.546144	22196.11194
305.461768	328.11729	67.255215	361.969441	-1.146243	0.216818	22199.92676
283.335848	383.81357	58.862625	368.836105	0.379683	-0.546144	22193.06009
263.498817	387.628384	6.981159	380.280547	1.142645	0.216818	22206.79342
215.432165	412.043191	-49.478084	368.836105	0.379683	0.216818	22205.2675
185.676618	421.198744	-53.292897	382.569435	-1.146243	0.216818	22213.66009
158.972922	440.272813	-95.255848	407.747205	1.142645	0.979781	22224.34156
149.054407	440.272813	-135.692873	407.747205	-2.672168	-1.309107	22227.39341
92.595164	474.606136	-129.589171	421.480534	1.905608	0.979781	22235.02304
78.098872	474.606136	-168.500271	364.258329	2.668571	0.216818	22240.36378
65.128506	466.213546	-182.2336	400.117578	2.668571	1.742744	22248.75637
31.558145	465.450583	-205.122482	384.858323	0.379683	-0.546144	22235.786
4.091487	465.450583	-240.218768	392.48795	-0.38328	-0.546144	22227.39341
-23.375172	445.613552	-247.848395	406.22128	1.142645	0.979781	22228.91934
-56.945532	449.428366	-265.396538	364.258329	0.379683	0.216818	147.251808
-82.123303	431.11726	-293.626159	384.09536	-0.38328	-0.546144	14.496292
-114.9307	427.302446	-309.648377	378.754621	0.379683	0.979781	12.970367
-152.315874	403.650601	-352.37429	337.554633	-0.38328	0.216818	9.155553
-178.256607	395.258011	-385.181688	280.332428	-0.38328	-0.546144	12.207404
-210.301042	408.228378	-391.28539	284.147242	-0.38328	0.979781	1375.621815
-216.404744	370.843204	-408.833533	260.495397	-1.146243	0.979781	22118.28974
-239.293626	360.161725	-377.55206	258.969471	-1.909206	-1.309107	22186.19343
-268.28621	360.161725	-383.655762	254.391695	-1.146243	-0.546144	22204.50453
-288.886204	344.902471	-406.544644	215.480595	-0.38328	1.742744	22228.15638
-307.19731	301.413595	-395.100203	188.013937	1.905608	0.216818	22215.18601
-328.560267	293.783967	-430.959452	175.806533	-0.38328	0.216818	22222.81564
-356.026925	254.872868	-423.329825	134.606545	-1.146243	-0.546144	22229.6823
-375.863956	211.383992	-378.315023	88.065818	-1.146243	-0.546144	22209.84527
-410.197279	193.835849	-436.300191	58.310272	1.905608	0.216818	22231.97119
-427.745422	180.865482	-460.714999	4.90288	1.142645	0.216818	22251.04526
-443.004677	147.295122	-395.100203	36.184352	-0.38328	-0.546144	22217.4749
-433.849124	111.435873	-392.048352	-50.030437	0.379683	0.216818	22197.63787
-446.056528	95.413656	-369.922433	-33.245257	-0.38328	-0.546144	22229.6823
-462.078746	61.843295	-338.640961	-57.660064	2.668571	0.216818	22223.5786
-473.523187	6.147015	-313.463191	-101.14894	1.142645	0.979781	22198.40083
-472.760224	5.384053	-294.389122	-98.097089	-1.909206	-0.546144	22215.94897
-469.708373	-27.423345	-302.781712	-143.111891	-1.146243	-0.546144	22225.10453
-452.923193	-50.312227	-294.389122	-160.660034	-0.38328	-0.546144	22197.63787
-470.471336	-95.327029	-269.211352	-174.393363	0.379683	0.979781	22186.19343
-460.55282	-124.319613	-280.655793	-227.800755	-1.909206	0.216818	22196.87491
-465.130596	-167.808489	-287.522457	-291.126662	0.379683	0.216818	22184.6675
-443.004677	-194.512184	-234.115066	-291.126662	-1.909206	-0.546144	22184.6675
-397.989876	-221.978843	-182.996563	-294.941476	-2.672168	-0.546144	22206.79342
-388.834323	-237.238098	-147.900277	-308.674805	0.379683	0.216818	22197.63787
-359.841739	-254.023278	-137.218798	-355.978495	1.142645	0.979781	21986.29719
-346.10841	-295.986228	-98.307699	-361.319234	1.142645	0.216818	22207.55638
-316.352863	-324.21585	-61.685487	-386.497004	1.905608	0.979781	22194.58602
-282.782502	-355.497322	-38.796605	-411.674774	1.142645	0.216818	22196.87491
-249.212142	-386.778794	-49.478084	-399.467371	1.142645	0.216818	22186.19343
-220.982521	-382.96398	29.107078	-390.311818	4.194496	0.979781	22241.88971
-202.671415	-392.882496	19.188563	-426.171066	1.905608	0.979781	22240.36378
-179.782533	-431.793596	55.810774	-417.778476	4.194496	0.979781	22247.99341
-122.560328	-458.497291	141.262601	-433.037731	-0.38328	-0.546144	22232.73415
-84.412191	-455.44544	148.892228	-428.459955	1.905608	0.979781	22228.15638
-73.730712	-482.912099	158.810744	-426.934029	-0.38328	-0.546144	22225.86749
-37.108501	-485.96395	236.632943	-407.096998	1.905608	1.742744	22228.91934
14.772965	-492.067652	241.973682	-383.445153	-1.909206	-0.546144	22216.71194
32.321108	-482.912099	266.388489	-370.474787	0.379683	0.979781	22228.91934
87.254425	-479.860248	302.247738	-355.215532	0.379683	-0.546144	22231.20823
101.750717	-485.200987	309.877365	-365.134047	-1.909206	-0.546144	22185.43046
143.713668	-484.438024	310.640328	-365.89701	-1.909206	-0.546144	22205.2675
179.572916	-472.230621	227.47739	-421.59329	-1.909206	0.216818	22212.89712
213.143277	-455.44544	334.292173	-357.50442	1.142645	0.979781	22201.45268
236.795121	-444.763962	394.566229	-304.097028	-1.909206	0.979781	22214.42305
258.921041	-418.060266	402.195857	-275.104444	0.379683	0.216818	22232.73415
306.224731	-401.275086	428.13659	-286.548885	-0.38328	0.979781	22214.42305
324.535836	-394.408421	415.929186	-233.141494	-0.38328	-0.546144	22212.89712
354.291383	-368.467688	447.210658	-175.919289	1.142645	0.216818	22230.44527
382.521004	-332.60844	449.499546	-157.608183	1.142645	0.979781	22216.71194
407.698775	-317.349185	422.032888	-146.926705	1.905608	-1.309107	22231.97119
417.61729	-273.860309	441.106956	-140.06004	1.142645	0.216818	22252.57118
438.217284	-250.971427	439.581031	-107.252642	1.905608	-0.546144	22235.786
445.846911	-218.926992	413.640298	-120.223009	3.431534	0.979781	22232.73415
460.343203	-180.778855	440.343994	-30.193406	2.668571	0.979781	22239.60082
448.898762	-142.630718	449.499546	11.769545	1.142645	0.216818	22228.15638
467.209868	-97.615917	399.906968	37.710278	-1.146243	0.216818	22203.74157
444.320986	-81.593699	395.329192	49.154719	-0.38328	0.216818	22218.23786
464.158017	-54.890004	380.8329	94.16952	-0.38328	0.216818	22228.15638
449.661725	-6.823351	384.647714	152.154688	1.142645	0.216818	22204.50453
440.506172	34.376637	368.625496	169.702831	2.668571	2.505706	22193.06009
419.906178	51.92478	319.032918	170.465794	-1.146243	0.216818	22204.50453
419.906178	102.28032	319.032918	184.962086	-1.909206	0.216818	22171.69713
413.039514	142.717345	273.255154	232.265776	-1.909206	-0.546144	22173.98602
401.595073	164.080302	259.521825	219.295409	-1.909206	-2.07207	22204.50453
373.365451	195.361774	231.292204	262.784285	1.905608	0.979781	22203.74157
374.128414	228.169172	217.558874	296.354645	0.379683	0.979781	22214.42305
347.424718	263.265458	200.010731	318.480565	-0.38328	-1.309107	22212.89712
328.35065	276.235824	159.573706	316.954639	1.142645	-0.546144	22199.16379
329.876575	295.309893	134.395936	323.058341	0.379683	-0.546144	22215.18601
313.854358	334.983955	68.781141	343.658335	-1.909206	-0.546144	22183.90454
297.069178	367.02839	69.544103	348.236112	4.957459	0.216818	22214.42305
261.972892	376.183943	-18.959574	338.317596	3.431534	0.216818	22210.60823
223.824755	418.909856	-51.766972	359.680553	0.379683	-0.546144	22219.76379
200.17291	407.465415	-65.500301	381.043509	1.142645	0.979781	22237.31193
171.943289	431.11726	-118.14473	377.228696	0.379683	0.216818	22225.10453
151.343295	447.139477	-131.878059	415.376832	0.379683	0.979781	22228.91934
130.743301	441.798738	-141.796575	400.88054	0.379683	0.216818	22226.63045
65.128506	439.50985	-156.292867	392.48795	-1.146243	-0.546144	22217.4749
65.128506	461.635769	-179.944712	392.48795	0.379683	-0.546144	22228.91934
5.617412	460.109844	-203.596556	386.384248	-0.38328	-0.546144	22231.20823
4.091487	439.50985	-215.040997	398.591652	-2.672168	-1.309107	22195.34898
-49.315905	436.457999	-269.211352	403.169429	-1.146243	0.216818	22203.74157
-47.789979	435.695036	-301.255787	345.184261	-2.672168	-0.546144	543.229469
-75.256638	437.983925	-364.581694	324.584267	-1.909206	-0.546144	16.78518
-105.775147	428.828372	-364.581694	339.080559	1.142645	0.216818	10.681478
-128.664029	415.095042	-348.559476	354.339813	0.379683	0.979781	12.970367
-147.738098	402.124676	-361.529843	331.450931	-1.146243	0.216818	10.681478
-179.782533	396.020974	-381.366874	310.850937	0.379683	0.216818	9.918516
-210.301042	395.258011	-345.507626	317.717602	0.379683	0.216818	21861.93426
-244.634366	369.317278	-379.840949	291.776869	-0.38328	0.216818	22196.11194
-259.89362	365.502465	-372.211321	251.339844	1.905608	0.979781	22219.76379
-293.463981	352.532098	-394.337241	250.576881	1.905608	-0.546144	22245.70452
-313.301012	334.983955	-385.181688	187.250974	3.431534	1.742744	22231.97119
-333.901006	305.228408	-422.566862	142.999135	1.905608	0.979781	22228.15638
-352.212111	268.606197	-436.300191	140.710247	2.668571	1.742744	22237.31193
-368.234329	238.85065	-388.996502	122.399141	1.905608	0.979781	22225.86749
-392.649136	205.28029	-412.648346	61.362123	-1.146243	-2.07207	22213.66009
-405.619503	187.732147	-427.907601	46.865831	0.379683	0.979781	22227.39341
-428.508385	159.502526	-386.707613	31.606576	-0.38328	0.979781	22228.15638
-425.456534	125.169202	-408.07057	15.584358	-0.38328	0.216818	22203.74157
-448.345416	93.124767	-388.233539	-29.430443	-2.672168	0.216818	22187.71935
-466.656522	52.687742	-378.315023	-46.978586	-1.146243	0.979781	22206.03046
-471.997261	39.717376	-347.033551	-69.104505	-0.38328	0.216818	22197.63787
-500.989845	25.221084	-338.640961	-114.119307	-2.672168	0.216818	22170.93417
-465.130596	-48.023339	-325.670594	-180.497065	-1.146243	-0.546144	22212.89712
-481.915777	-60.230743	-280.655793	-166.000773	-1.909206	-1.309107	22196.87491
-458.263932	-76.25296	-271.50024	-182.022991	1.142645	-0.546144	22202.97861
-466.656522	-118.215911	-252.426172	-227.037792	0.379683	0.216818	22219.00082
-447.582454	-144.156644	-203.596556	-251.4526	1.905608	0.979781	22203.74157
-420.878758	-188.408482	-187.574339	-248.400749	0.379683	0.979781	22199.92676
-417.826907	-205.193663	-173.078047	-299.519252	1.142645	0.216818	22193.82305
-373.575068	-228.082545	-163.159531	-316.304432	1.142645	-0.546144	22222.81564
-359.078776	-263.941793	-134.92991	-341.482203	1.142645	-2.07207	22128.97122
-330.086192	-294.460303	-108.226214	-326.222948	1.905608	0.216818	22212.13416
-294.989906	-313.534371	-108.226214	-389.548855	-0.38328	0.979781	22210.60823
-294.226943	-346.341769	-79.996593	-479.578458	3.431534	0.979781	22206.03046
-273.62695	-373.808428	-44.137344	-429.98588	-0.38328	0.216818	22215.18601
-231.663999	-387.541757	26.055227	-410.148849	-0.38328	-0.546144	22227.39341
-213.352893	-405.852862	29.107078	-440.667358	-0.38328	-0.546144	22215.18601
-152.315874	-423.401005	32.158929	-397.178482	1.142645	0.216818	22227.39341
-139.345508	-434.845446	114.558905	-428.459955	0.379683	0.979781	22232.73415
-104.249222	-463.075068	131.344085	-416.252551	-3.435131	-0.546144	22193.82305
-79.071452	-481.386173	154.99593	-446.77106	-2.672168	-1.309107	22203.74157
-41.686277	-495.882465	184.751477	-432.274768	-1.146243	0.216818	22216.71194
7.143338	-513.430608	230.529241	-390.311818	0.379683	0.216818	22202.21564
30.795183	-491.304689	216.032949	-407.096998	-1.146243	0.216818	22213.66009
65.891468	-486.726913	267.151452	-437.615507	-0.38328	-1.309107	22231.20823
100.987754	-489.015801	306.825515	-375.052563	1.905608	0.979781	22214.42305
142.187742	-478.334322	346.499577	-355.978495	-0.38328	1.742744	22214.42305
166.60255	-474.519509	344.973651	-350.637755	1.142645	0.216818	22226.63045
211.617351	-480.623211	364.04772	-307.148879	1.142645	-0.546144	22220.52675
233.743271	-444.000999	381.595863	-308.674805	1.905608	-0.546144	22240.36378
268.076594	-414.245453	406.01067	-273.578519	0.379683	-0.546144	22249.51933
289.43955	-407.378788	406.773633	-245.348898	2.668571	0.979781	22244.94156
317.669172	-387.541757	388.462527	-226.274829	2.668571	1.742744	22211.3712
329.876575	-369.230651	412.877335	-182.785953	-0.38328	-0.546144	22235.786
352.765457	-347.867694	428.13659	-185.074841	-0.38328	-0.546144	22232.73415
386.335818	-321.163999	454.077323	-130.141524	0.379683	0.979781	22215.18601
397.780259	-279.964011	447.210658	-125.563748	1.142645	0.979781	22225.86749
408.461737	-263.941793	471.625466	-82.074872	-1.146243	0.216818	22231.20823
410.750625	-231.134396	444.92177	-78.260058	-1.146243	-0.546144	22215.94897
435.928396	-199.089961	413.640298	-45.452661	-0.38328	0.216818	22217.4749
445.083949	-153.312197	436.52918	8.717694	-1.146243	0.979781	22206.03046
441.269135	-105.245544	400.669931	2.613992	-1.146243	0.216818	22196.87491
456.52839	-76.25296	341.9218	-11.8823	0.379683	0.979781	22171.69713
432.113582	-50.312227	358.706981	60.59916	-2.672168	-0.546144	22207.55638
446.609874	-28.186308	383.884751	115.532477	-2.672168	-0.546144	22214.42305
429.824694	6.909978	307.588477	65.176936	0.379683	-0.546144	22206.03046
432.113582	46.58404	360.995869	186.488011	0.379683	-1.309107	22217.4749
423.720992	83.969215	335.055136	198.695415	1.142645	-0.546144	22209.08231
400.069147	122.880314	314.455142	210.139856	-0.38328	0.979781	22202.21564
398.543222	182.391408	284.699595	227.687999	1.142645	-0.546144	22202.97861
392.43952	197.650662	230.529241	219.295409	1.905608	0.216818	22228.91934
379.469153	217.487694	221.373688	277.280577	1.142645	0.979781	22213.66009
355.817308	250.295091	210.69221	273.465763	1.142645	0.216818	22217.4749
355.054346	276.998787	168.729259	298.643534	1.905608	-0.546144	22215.18601
321.483985	284.628414	142.788526	313.139826	1.905608	0.216818	22209.84527
310.039544	329.643216	88.618172	352.813888	-0.38328	0.979781	22209.84527
284.098811	355.583949	61.151513	357.391664	-0.38328	-0.546144	22207.55638
263.498817	376.183943	35.21078	363.495366	-1.146243	0.216818	22203.74157
257.395115	406.702452	-6.75217	394.776839	0.379683	0.216818	22209.84527
199.409947	406.702452	-51.766972	407.747205	2.668571	0.979781	22234.26008
171.180326	412.806154	-95.255848	397.82869	-1.909206	0.216818	22195.34898
142.187742	443.324664	-119.670655	372.650919	-2.672168	0.216818	22188.48232
120.061823	446.376515	-139.507687	414.61387	-1.146243	0.216818	22215.18601
95.647015	450.191328	-173.84101	381.043509	-0.38328	0.216818	22208.31935
49.869251	455.532067	-223.433588	356.628702	-2.672168	-1.309107	22209.08231
49.869251	461.635769	-259.292836	367.31018	-0.38328	0.216818	22229.6823
11.721114	452.480217	-222.670625	407.747205	1.142645	0.979781	22225.86749
-22.612209	451.717254	-238.692842	400.88054	-0.38328	-0.546144	22219.76379
-41.686277	437.220962	-263.870613	392.48795	-1.909206	-0.546144	6148.716697
-67.627011	434.169111	-260.818762	387.147211	1.905608	0.979781	19.837031
-85.175153	433.406148	-289.811346	394.776839	1.905608	0.216818	14.496292
-119.508477	441.035775	-345.507626	364.258329	2.668571	0.979781	10.681478
-142.397359	426.539483	-365.344657	347.473149	0.379683	-1.309107	12.207404
-180.545496	404.413564	-382.8928	310.850937	-1.909206	-0.546144	9.918516
-192.752899	398.309862	-347.033551	310.087975	1.142645	0.979781	21255.37889
-227.086223	387.628384	-391.28539	284.147242	-2.672168	-0.546144	22206.79342
-256.841769	364.739502	-375.263172	263.547248	0.379683	0.216818	22202.97861
-268.28621	350.24321	-388.996502	240.658366	0.379683	0.216818	22217.4749
-295.752869	318.961738	-361.529843	199.458378	-1.146243	0.216818	22227.39341
-327.034341	291.495079	-421.803899	184.962086	-0.38328	0.216818	22212.13416
-348.397298	254.109905	-423.329825	150.628763	-0.38328	-0.546144	22222.05268
-364.419515	249.532129	-398.915017	107.139887	-1.146243	0.979781	22209.08231
-388.834323	221.302507	-430.196489	75.095452	-2.672168	-0.546144	22200.68972
-393.412099	186.206221	-450.796483	8.717694	0.379683	-0.546144	22174.74899
-428.508385	147.295122	-382.129837	16.347321	-1.909206	-0.546144	22209.08231
-422.404683	128.984016	-414.174272	-42.40081	2.668571	1.742744	22215.18601
-441.478752	97.702544	-459.189073	-97.334127	-0.38328	0.979781	22200.68972
-460.55282	72.524774	-417.989086	-118.697083	-1.146243	-0.546144	22213.66009
-465.893559	43.53219	-336.352073	-66.052655	1.142645	-0.546144	22226.63045
-463.604671	16.828494	-308.885414	-96.571164	-0.38328	0.979781	22211.3712
-484.967628	-32.764084	-289.048383	-99.623015	-0.38328	0.979781	22200.68972
-443.004677	-30.475196	-282.181718	-146.926705	4.194496	0.979781	22227.39341
-449.871342	-62.519631	-262.344687	-181.260028	-0.38328	-0.546144	22212.13416
-439.189863	-109.060358	-267.685426	-205.674835	1.142645	0.216818	22223.5786
-446.819491	-120.504799	-228.011364	-260.608152	1.142645	0.216818	22219.76379
-439.189863	-169.334414	-198.255817	-285.785923	-0.38328	0.979781	22196.87491
-412.486168	-195.275147	-170.789159	-265.185929	0.379683	0.216818	22207.55638
-407.145428	-234.949209	-190.62619	-297.230364	1.905608	0.979781	22212.13416
-380.441733	-259.364017	-131.878059	-314.015544	1.142645	0.216818	22180.85269
-350.686186	-285.30475	-106.700289	-344.534054	-0.38328	0.216818	22208.31935
-334.663968	-311.245483	-62.44845	-369.711824	-1.146243	-0.546144	22200.68972
-314.063975	-328.793626	-76.181779	-397.941445	-1.909206	0.216818	22178.5638
-286.597316	-362.363986	-70.84104	-391.07478	-0.38328	0.216818	22183.14158
-249.212142	-382.96398	-2.174394	-414.726625	1.142645	0.979781	22214.42305
-214.878819	-412.719527	25.292265	-441.430321	-1.909206	0.216818	22208.31935
-178.256607	-428.741745	74.884843	-439.904396	-1.146243	-0.546144	22211.3712
-159.182539	-445.526925	92.432985	-412.437737	1.905608	1.742744	22231.97119
-101.197371	-458.497291	92.432985	-427.696992	-1.146243	0.216818	22225.10453
-69.152936	-478.334322	137.447787	-446.008098	1.142645	0.979781	22219.00082
-40.923315	-485.96395	164.151483	-410.911812	1.905608	0.216818	22228.15638
-18.797395	-511.904683	230.529241	-384.971079	0.379683	0.216818	22228.91934
33.084071	-486.726913	258.758862	-379.630339	0.379683	0.216818	22229.6823
70.469245	-486.726913	283.17367	-393.363669	3.431534	0.216818	22249.51933
91.069239	-491.304689	301.484775	-365.89701	0.379683	-1.309107	22238.83786
136.08404	-479.860248	298.432924	-365.134047	1.905608	0.979781	22219.00082
158.20996	-462.312105	332.003285	-349.11183	-0.38328	0.979781	22232.73415
178.046991	-472.993583	318.269956	-362.845159	-0.38328	0.979781	22233.49712
206.276612	-444.000999	362.521794	-325.459985	-0.38328	0.216818	22212.13416
255.86919	-427.978782	393.803267	-298.756289	0.379683	-1.309107	22223.5786
277.232147	-401.275086	415.166223	-264.422966	-0.38328	-0.546144	22232.73415
275.706221	-406.615825	413.640298	-251.4526	-1.146243	0.216818	22215.18601
339.032128	-347.867694	404.484745	-229.32668	0.379683	0.216818	22221.28971
359.632122	-357.023247	448.736584	-174.393363	-2.672168	0.216818	22209.84527
368.024712	-342.526955	454.077323	-156.082257	-0.38328	0.216818	22209.08231
392.43952	-294.460303	428.899552	-167.526699	-1.909206	-0.546144	22202.97861
405.409886	-268.51957	425.084739	-104.963754	-1.909206	0.216818	22219.00082
435.928396	-253.260315	412.877335	-120.223009	-1.146243	0.216818	22221.28971
430.587657	-209.771439	409.062521	-100.385978	-0.38328	-0.546144	22210.60823
436.691359	-168.571451	389.22549	-76.734133	1.905608	0.979781	22212.89712
451.187651	-125.082575	395.329192	-10.356375	1.142645	0.216818	22227.39341
461.106166	-99.141842	410.588447	34.658427	-1.909206	0.216818	22210.60823
426.00988	-48.023339	415.166223	89.591744	-0.38328	0.979781	22199.92676
464.158017	-15.215941	357.944018	129.265806	1.142645	-0.546144	22244.94156
456.52839	9.961829	401.432894	163.599129	1.905608	0.216818	22231.97119
442.032098	41.243301	363.284757	189.539862	0.379683	-0.546144	22222.05268
420.669141	81.680326	342.684763	210.139856	-0.38328	-0.546144	22203.74157
394.728408	120.591426	322.084769	206.325043	0.379683	-0.546144	22196.11194
390.913594	148.821047	264.862564	232.265776	-2.672168	0.216818	22206.03046
395.491371	168.658078	216.795912	183.43616	1.905608	0.216818	22209.84527
373.365451	208.332141	233.581092	283.384279	-0.38328	0.216818	22203.74157
353.52842	230.45806	218.321837	310.850937	-1.146243	0.216818	22213.66009
344.372867	266.317309	173.307036	317.717602	1.142645	0.979781	22209.08231
313.091395	293.021005	129.055197	333.73982	-2.672168	-1.309107	22184.6675
290.202513	293.021005	90.144097	338.317596	-1.146243	0.979781	22174.74899
268.839556	359.398763	53.521886	339.080559	-2.672168	0.216818	22192.29713
273.417333	359.398763	23.003376	352.813888	-0.38328	0.979781	22181.61565
249.765488	404.413564	-3.700319	359.680553	-1.146243	-0.546144	22200.68972
208.5655	410.517266	-36.507717	373.413882	-0.38328	1.742744	22230.44527
194.832171	426.539483	-72.366966	391.724988	-0.38328	-0.546144	22228.15638
145.239593	443.324664	-134.92991	406.984242	1.142645	0.216818	22173.22306
122.350711	458.583918	-110.515103	382.569435	-1.909206	-0.546144	22225.10453
97.172941	454.006142	-110.515103	409.273131	-0.38328	0.216818	22231.20823
75.809984	453.243179	-160.870643	395.539801	1.142645	0.216818	22233.49712
46.8174	452.480217	-228.774327	413.087944	3.431534	0.216818	22248.75637
33.084071	468.502434	-205.122482	439.028677	3.431534	0.979781	22249.51933
-5.827029	441.035775	-247.848395	381.806472	0.379683	0.216818	22224.34156
-16.508507	460.872807	-251.663209	410.799056	0.379683	-0.546144	22235.02304
-75.256638	436.457999	-275.315054	385.621286	0.379683	0.216818	25.940733
-92.804781	450.191328	-341.692812	336.791671	1.142645	0.216818	12.970367
-122.560328	415.858005	-352.37429	342.13241	1.905608	0.979781	13.733329
-142.397359	398.309862	-346.270588	330.687969	-0.38328	0.216818	9.918516
-174.441794	407.465415	-368.396508	315.428714	-1.146243	0.216818	9.155553
-186.649197	412.043191	-363.818731	309.325012	-1.909206	-1.309107	13074.12946
-227.086223	363.976539	-353.900216	295.591683	-2.672168	-0.546144	22157.20084
-280.493614	347.191359	-389.759464	307.036124	-1.146243	-0.546144	22194.58602
-276.6788	363.213576	-387.470576	223.110223	-0.38328	0.216818	22194.58602
-306.434347	339.561731	-411.885384	191.828751	-1.909206	-0.546144	22212.89712
-308.723235	315.909887	-430.196489	169.702831	0.379683	0.216818	22221.28971
-327.034341	283.102489	-411.885384	159.784316	1.142645	0.216818	22219.00082
-343.819521	255.63583	-439.352042	93.406557	1.142645	-0.546144	22227.39341
-369.760254	215.198805	-413.411309	59.836197	0.379683	0.216818	22228.91934
-389.597286	196.8877	-434.774266	27.028799	1.142645	0.216818	22204.50453
-413.24913	170.184004	-401.203905	57.547309	-0.38328	0.216818	22202.21564
-416.300981	148.821047	-362.292806	11.006582	2.668571	-0.546144	22244.94156
-449.108379	118.302538	-391.28539	-16.460077	0.379683	0.979781	22229.6823
-436.900975	80.917364	-395.863166	-35.534145	2.668571	0.216818	22219.00082
-455.975044	50.398854	-341.692812	-56.897102	1.142645	-0.546144	20960.11231
-475.812075	26.747009	-321.855781	-101.911903	1.142645	0.216818	22202.97861
-471.997261	0.806276	-306.596526	-113.356344	-0.38328	-0.546144	22205.2675
-481.152814	-30.475196	-272.263203	-145.400779	0.379683	0.216818	22195.34898
-462.078746	-66.334445	-262.344687	-214.067425	0.379683	0.979781	22200.68972
-463.604671	-102.193693	-260.818762	-231.615568	-0.38328	0.216818	22211.3712
-463.604671	-138.052942	-231.063215	-236.956308	-1.909206	-0.546144	22209.08231
-441.478752	-152.549234	-226.485439	-265.185929	-4.198094	-1.309107	22180.08972
-420.878758	-196.801073	-194.441004	-278.919258	-1.909206	0.216818	22181.61565
-395.700987	-230.371433	-202.070631	-307.148879	-2.672168	-0.546144	22195.34898
-361.367664	-256.312166	-154.003979	-307.148879	0.379683	0.216818	22180.08972
-367.471366	-276.149197	-146.374351	-339.956277	-1.909206	-0.546144	22180.85269
-349.923223	-298.275117	-105.937326	-377.341451	0.379683	0.216818	22205.2675
-289.649167	-323.452887	-82.285481	-433.800694	1.142645	0.979781	22189.24528
-274.389912	-360.075098	-34.218829	-388.02293	-0.38328	0.216818	22208.31935
-259.130658	-369.230651	21.477451	-378.867377	1.142645	0.979781	22227.39341
-242.345477	-402.801012	-9.041059	-428.459955	0.379683	-0.546144	22229.6823
-178.256607	-421.87508	78.699656	-431.511806	0.379683	-1.309107	22230.44527
-154.604763	-434.845446	90.144097	-395.652557	2.668571	0.216818	22247.23045
-114.167737	-442.475074	161.099632	-417.778476	0.379683	1.742744	22248.75637
-85.175153	-488.252838	151.944079	-425.408104	1.142645	0.979781	22226.63045
-56.182569	-482.149136	167.966296	-427.696992	-1.146243	-1.309107	22233.49712
-5.827029	-501.986167	217.558874	-382.68219	-0.38328	-1.309107	22231.97119
20.113704	-511.14172	225.188502	-402.519222	-1.146243	-1.309107	22212.89712
68.180357	-487.489875	238.158868	-391.07478	0.379683	0.216818	22186.95639
90.306276	-501.986167	267.151452	-403.282184	-1.146243	-1.309107	22228.91934
128.454413	-479.860248	306.062552	-388.785892	0.379683	0.216818	22216.71194
141.424779	-487.489875	321.321807	-373.526638	0.379683	0.216818	22220.52675
198.646985	-474.519509	349.551428	-325.459985	-0.38328	0.216818	22210.60823
210.854388	-437.134335	391.514378	-308.674805	-2.672168	0.216818	22210.60823
238.321047	-436.371372	358.706981	-356.741457	-0.38328	0.216818	22203.74157
265.024743	-427.215819	393.803267	-288.837774	-0.38328	0.216818	22218.23786
294.780289	-402.801012	415.166223	-266.711854	-0.38328	0.216818	22226.63045
322.246948	-373.045465	420.506962	-214.830388	3.431534	2.505706	22223.5786
346.661756	-371.519539	381.595863	-192.704469	0.379683	-0.546144	22228.91934
390.150632	-323.452887	396.092155	-211.778537	-1.146243	0.979781	22230.44527
398.543222	-312.008446	426.610664	-153.030407	0.379683	0.216818	22216.71194
416.854327	-273.097346	455.603248	-101.14894	-0.38328	0.979781	22225.10453
434.40247	-237.238098	449.499546	-82.074872	1.905608	0.979781	22252.57118
451.187651	-203.667737	444.158807	-54.608213	2.668571	0.216818	22231.20823
426.772843	-150.260346	440.343994	-20.27489	2.668571	1.742744	22225.86749
[truncated: 28,725 more rows]
