# Supplementary material for: Dynamic analysis of slant cracked rotor system considering nonlinear oil film force
Source: PLoS One. 2024 Jan 25;19(1):e0294293. doi: 10.1371/journal.pone.0294293 (PMC10810477; doi:10.1371/journal.pone.0294293)
Supplement: S1 File — These data were measured by two eddy current sensors, model WT0150. (ZIP) [file pone.0294293.s001.zip › 2021.3.18 Test data for plain bearings/2021.3.18 (P=0.2Mpa, Z=8.1g Clockwise126°+4.0g)/1500.csv]

1024	30720	7	0	3
8	8	8	8	10	10	1
3	3	3	3	1	1	4
2	1	4	3	0	0	0
0	0	0	0	0.000073	-0.00002	20723.21484
-382.254265	446.0002	-684.885124	442.079436	0.071263	3.295884	22172.4601
-447.869061	384.963181	-724.559186	371.123901	-3.743551	0.244033	22202.21564
-500.51349	302.563206	-774.151764	219.294316	-2.217625	1.006996	22215.18601
-543.239403	223.215081	-820.692491	4.901787	0.071263	-0.51893	22214.42305
-594.357906	143.103994	-791.699907	-16.461169	0.834226	1.006996	22224.34156
-620.298639	39.341061	-768.048062	-148.453723	0.834226	-0.51893	22229.6823
-643.950484	-39.244101	-678.781422	-252.216655	0.834226	0.244033	22213.66009
-614.194937	-120.881113	-646.736987	-349.875885	0.071263	1.006996	22223.5786
-598.935683	-215.488493	-563.574049	-484.157327	1.597189	1.006996	22227.39341
-541.713477	-300.177357	-476.596297	-565.79434	0.834226	1.769958	22236.54897
-509.669042	-371.132891	-430.05557	-635.986912	3.123114	1.006996	22236.54897
-436.42462	-459.636569	-292.722277	-723.727626	0.834226	-0.51893	22242.65267
-336.476501	-516.095811	-225.581556	-780.949832	0.071263	-1.281893	22209.08231
-262.469116	-588.577271	-88.248264	-808.41649	0.834226	1.769958	22217.4749
-156.417295	-625.199483	53.662805	-822.912782	0.834226	2.532921	22203.74157
-84.698798	-647.325402	155.899812	-786.290571	1.597189	1.769958	22202.21564
22.115985	-645.036514	311.54421	-726.779477	1.597189	0.244033	22215.94897
115.197439	-631.303184	395.470111	-688.63134	-1.454662	1.006996	22221.28971
223.538148	-611.466153	502.284895	-634.460986	0.071263	2.532921	22201.45268
289.915906	-551.95506	556.455249	-589.446185	-1.454662	-0.51893	22184.6675
369.264031	-512.280997	619.018193	-493.31288	-2.217625	-2.807818	22186.19343
452.426969	-442.851388	702.944094	-357.505513	0.071263	1.006996	22210.60823
515.752876	-355.110674	715.151498	-258.320357	-2.980588	1.006996	22206.03046
573.738044	-266.606996	738.803343	-169.816679	-0.6917	1.769958	22222.81564
595.101001	-204.807015	723.544088	-66.053747	1.597189	2.532921	22236.54897
607.308404	-86.54779	758.640374	63.649918	-0.6917	0.244033	22218.23786
593.575075	13.400328	729.64779	220.057279	-1.454662	-0.51893	22224.34156
579.841746	109.533633	684.632989	329.160951	-0.6917	0.244033	22231.97119
534.826944	195.748422	659.455218	469.546094	1.597189	1.006996	22217.4749
526.434354	300.274317	596.129311	551.183107	3.123114	0.244033	22248.75637
473.026963	390.30392	483.210826	629.005306	0.834226	1.006996	22254.86007
428.012161	441.422424	350.45531	662.575667	0.071263	1.769958	22229.6823
381.471434	521.533511	286.36644	741.923791	1.597189	2.532921	22235.786
277.708502	568.837201	80.366501	739.634903	-0.6917	1.006996	22228.91934
191.493713	589.437195	-5.085325	792.279332	0.834226	1.769958	22199.16379
121.301141	623.770518	-72.226046	783.123779	-0.6917	-0.51893	22191.53417
35.849314	606.222375	-204.2186	766.338599	1.597189	0.244033	22222.05268
-42.735847	594.777934	-285.09265	765.575636	0.071263	1.006996	22213.66009
-128.950637	562.733499	-393.433359	728.190462	0.071263	1.769958	25.17777
-226.609867	545.185356	-514.744434	629.768269	-2.980588	-0.51893	13.733329
-315.113544	511.614995	-600.959223	574.834952	-3.743551	-0.51893	18626.2093
-368.520936	451.340939	-681.833273	455.049802	-1.454662	2.532921	22170.93417
-429.557955	395.644659	-708.536969	375.701678	0.834226	1.006996	22208.31935
-491.357937	321.637274	-757.366584	216.242466	-1.454662	-0.51893	22212.13416
-529.506074	231.607671	-827.559156	76.620285	1.597189	0.244033	22216.71194
-574.520875	148.444733	-770.336951	-4.253765	-0.6917	1.006996	22225.86749
-633.269006	66.80772	-756.603621	-157.609276	0.834226	1.006996	22228.91934
-627.165304	-39.244101	-703.959192	-265.187021	0.834226	0.244033	22216.71194
-631.74308	-125.45889	-642.922173	-397.942538	1.597189	1.769958	22227.39341
-626.402341	-222.355157	-578.070341	-469.661035	2.360151	2.532921	22230.44527
-544.765328	-281.103288	-510.166657	-550.535085	2.360151	1.769958	22239.60082
-484.491272	-376.47363	-380.462992	-639.038763	1.597189	1.769958	22238.07489
-427.269067	-443.614351	-317.137085	-703.890595	1.597189	0.244033	22246.46748
-357.076495	-500.073594	-201.166749	-796.209086	2.360151	-0.51893	22214.42305
-272.387631	-567.977277	-99.692705	-835.883149	0.071263	1.006996	22218.23786
-183.120991	-617.569855	44.507252	-816.80908	1.597189	2.532921	22203.74157
-77.069171	-638.169849	146.744259	-787.816496	0.834226	2.532921	22197.63787
27.456724	-643.510588	290.181254	-762.638726	-0.6917	1.006996	22214.42305
111.382625	-639.695775	392.41826	-700.838744	-0.6917	0.244033	22225.10453
189.204825	-601.547638	478.63305	-642.853576	0.834226	1.769958	22193.06009
292.204794	-552.718023	555.692286	-584.105445	-2.217625	0.244033	22187.71935
370.789956	-514.569886	634.277448	-509.335097	-1.454662	-0.51893	22192.29713
444.034379	-448.95509	702.181132	-375.053656	-1.454662	1.006996	22198.40083
497.44177	-361.214376	730.410753	-272.816649	-2.217625	0.244033	22208.31935
545.508423	-285.681065	718.966312	-165.238903	-0.6917	1.006996	22225.10453
584.419522	-199.466275	731.173716	-54.609306	-1.454662	1.006996	22224.34156
614.175069	-98.755194	759.403337	62.123993	1.597189	1.769958	22221.28971
601.204703	-9.488554	695.314467	198.694323	0.834226	0.244033	22224.34156
580.604709	95.800304	698.366318	263.546155	-0.6917	-0.51893	22225.10453
557.715827	192.696571	639.618187	438.264622	0.834226	1.006996	22216.71194
526.434354	294.933578	567.136727	534.397927	1.597189	0.244033	22248.75637
489.812143	388.777995	522.884889	645.790486	0.071263	-1.281893	22250.2823
430.301049	446.763163	372.581229	681.649735	2.360151	3.295884	22235.02304
376.893658	521.533511	268.818297	725.138611	1.597189	2.532921	22239.60082
289.152943	569.600163	123.092414	758.708971	0.834226	1.006996	22231.20823
215.90852	590.96312	7.122078	802.197847	0.071263	0.244033	22196.11194
120.538178	616.14089	-77.566785	791.516369	0.071263	0.244033	22186.95639
37.37524	615.377928	-169.885277	770.153413	0.071263	-0.51893	22220.52675
-29.002518	594.014971	-270.596358	741.923791	-0.6917	-1.281893	22207.55638
-115.217307	576.466828	-394.959284	720.560835	0.071263	1.769958	32.044435
-212.113575	541.370542	-510.166657	667.916406	-1.454662	2.532921	12.207404
-316.63947	522.296474	-577.307378	576.360877	-2.217625	1.006996	19356.36464
-373.098712	454.39279	-710.062894	481.753498	-0.6917	3.295884	22175.51195
-431.846843	404.800212	-713.877708	382.568342	1.597189	2.532921	22211.3712
-510.432005	313.244684	-806.196199	224.635056	-1.454662	-0.51893	22201.45268
-563.839397	238.474336	-810.011013	97.220279	0.071263	0.244033	22221.28971
-585.965316	162.178062	-829.085081	19.398079	1.597189	1.006996	22231.20823
-635.557894	68.333645	-787.122131	-222.461108	1.597189	1.769958	22223.5786
-629.454192	-15.592256	-708.536969	-267.47591	-1.454662	0.244033	22217.4749
-627.165304	-112.488523	-639.870323	-378.105507	-2.217625	-0.51893	22226.63045
-584.439391	-200.229238	-571.966639	-458.979557	2.360151	1.769958	22228.15638
-537.898664	-281.103288	-511.692583	-550.535085	0.834226	1.006996	22239.60082
-489.069048	-375.710668	-410.981501	-618.438769	3.123114	0.244033	22241.88971
-433.372769	-435.221761	-291.959315	-690.920229	0.071263	-0.51893	22240.36378
-356.313532	-493.206929	-222.529705	-755.772061	3.886077	1.006996	22215.18601
-290.698737	-547.377283	-108.085295	-819.860931	0.071263	0.244033	22222.81564
-186.172842	-596.969861	59.766507	-821.386857	-0.6917	1.769958	22201.45268
-81.646947	-634.355035	141.40352	-793.920198	0.834226	2.532921	22196.87491
7.619693	-649.61429	261.951632	-740.512807	0.071263	1.006996	22215.18601
99.175222	-645.036514	368.766416	-719.14985	0.834226	0.244033	22223.5786
207.51593	-608.414302	479.396013	-648.194315	0.834226	0.244033	22193.82305
290.678869	-570.266165	530.514516	-577.238781	-0.6917	1.769958	22194.58602
350.952925	-543.56247	609.862641	-529.172128	-0.6917	-0.51893	22195.34898
424.197348	-455.821755	673.95151	-389.549948	0.071263	1.006996	22196.87491
500.493621	-377.999556	735.751492	-263.661096	-1.454662	1.006996	22212.89712
554.663976	-290.258841	725.832977	-178.209269	0.834226	2.532921	22229.6823
590.523224	-191.073685	747.958896	-63.001896	0.834226	1.769958	22219.00082
601.967665	-101.807045	770.084815	66.701769	-1.454662	0.244033	22223.5786
606.545442	11.11144	707.521871	183.435068	3.123114	0.244033	22232.73415
568.397305	99.615118	740.329269	308.560957	0.071263	-1.281893	22222.81564
579.078783	196.511385	656.403367	414.612777	-0.6917	0.244033	22219.00082
524.908429	292.64469	591.551535	527.531262	1.597189	1.006996	22251.04526
498.204733	352.155783	507.625634	624.42753	0.834226	1.769958	22247.99341
450.138081	450.577976	381.736782	677.071959	2.360151	1.006996	22236.54897
380.708472	518.48166	295.521993	741.923791	0.071263	2.532921	22240.36378
312.041825	561.207573	146.744259	758.708971	-1.454662	0.244033	22225.10453
220.486297	600.118673	17.803557	796.857108	0.834226	-0.51893	22203.74157
127.404843	610.037189	-60.781605	783.886742	-0.6917	1.006996	22196.87491
55.686346	617.666816	-189.722308	793.805257	1.597189	1.006996	22222.05268
-20.609928	612.326077	-280.514873	764.049711	-0.6917	0.244033	22207.55638
-106.061755	581.044605	-376.648178	741.923791	0.834226	0.244033	39.674062
-201.432097	529.163138	-504.062955	662.575667	-3.743551	1.769958	15.259255
-280.780221	503.222405	-571.203676	573.309026	-1.454662	2.532921	8786.278878
-354.024644	453.629827	-625.374031	488.620163	-2.980588	0.244033	22146.51936
-429.557955	404.800212	-697.092528	377.990566	0.071263	2.532921	22209.84527
-492.883862	333.844678	-741.344367	246.760975	0.071263	0.244033	22199.92676
-554.683844	250.681739	-829.848044	119.346198	-0.6917	-0.51893	22222.05268
-598.935683	153.022509	-742.870292	37.709185	-0.6917	-0.51893	22228.15638
-624.113453	73.674384	-820.692491	-183.550009	0.834226	1.006996	22214.42305
-665.313441	-20.932995	-735.240665	-269.764798	-2.217625	1.006996	22219.76379
-616.483826	-100.28112	-660.470316	-378.105507	-0.6917	1.006996	22229.6823
-571.469024	-159.792213	-584.937005	-413.964755	2.360151	1.769958	22223.5786
-562.313471	-278.8144	-496.433328	-535.27583	1.597189	1.769958	22242.65267
-512.720893	-353.584748	-417.848166	-615.386918	2.360151	-0.51893	22243.41563
-446.343135	-429.118059	-309.507457	-703.890595	0.834226	0.244033	22234.26008
-375.387601	-502.362482	-215.663041	-760.349838	0.071263	0.244033	22215.18601
-282.306147	-548.140246	-114.95196	-814.520192	-0.6917	1.769958	22222.81564
-174.728401	-601.547638	28.485035	-802.312788	0.071263	1.006996	22197.63787
-104.535829	-635.117998	136.825744	-806.890565	-1.454662	0.244033	22200.68972
1.515991	-655.717992	289.418291	-773.320204	-1.454662	1.006996	22215.18601
111.382625	-624.43652	317.647912	-744.32762	-1.454662	0.244033	22211.3712
194.545564	-626.725408	457.270093	-645.905427	0.834226	1.006996	22203.74157
269.315912	-590.866159	517.544149	-613.860992	-3.743551	-0.51893	22194.58602
354.767739	-535.932842	628.936709	-510.861023	0.071263	-0.51893	22198.40083
430.301049	-489.392115	714.388535	-405.572165	-0.6917	1.769958	22199.92676
514.226951	-401.651401	712.86261	-269.764798	-2.980588	1.006996	22212.13416
556.189901	-298.651431	760.1663	-207.201853	-0.6917	1.006996	22229.6823
590.523224	-195.651462	767.032964	-82.075965	0.834226	1.006996	22214.42305
592.04915	-97.992231	780.003331	65.938806	0.071263	0.244033	22224.34156
601.967665	-1.858926	677.003361	157.494335	2.360151	1.769958	22234.26008
572.212119	79.015124	689.973728	316.190584	0.071263	-1.281893	22215.18601
556.952864	194.98546	658.692256	403.931299	-0.6917	-0.51893	22222.81564
533.301019	275.85951	534.32933	482.516461	0.071263	-0.51893	22251.80822
505.83436	341.474305	534.32933	625.953455	1.597189	2.532921	22239.60082
454.715857	454.39279	384.788633	674.78307	2.360151	3.295884	22238.07489
389.101062	510.852033	293.996067	732.005276	0.834226	2.532921	22243.41563
310.5159	544.422393	130.722042	767.101562	0.071263	1.006996	22224.34156
219.723334	590.200157	29.247998	793.805257	-2.217625	-0.51893	22201.45268
147.241874	596.303859	-57.729754	795.331183	-2.217625	0.244033	22198.40083
51.871532	614.614965	-159.966761	783.123779	0.071263	1.769958	22217.4749
-23.661779	601.644598	-285.855613	754.894158	-0.6917	-0.51893	22209.08231
-104.535829	584.096455	-396.485209	667.153443	-0.6917	0.244033	53.407392
-203.720985	539.844617	-519.32221	684.701586	-1.454662	1.006996	14.496292
-282.306147	504.748331	-607.062925	535.923852	-2.217625	1.006996	4262.672811
-350.20983	467.363157	-647.49995	505.405343	-2.217625	-0.51893	22131.26011
-414.2987	415.481691	-709.299932	405.457224	-2.217625	0.244033	22206.79342
-489.069048	346.052082	-757.366584	276.516522	-2.217625	1.006996	22198.40083
-509.669042	246.866926	-805.433236	115.531384	0.071263	-0.51893	22220.52675
-587.491242	169.807689	-783.307317	49.916589	0.834226	1.006996	22230.44527
-596.646794	66.80772	-797.803609	-144.638909	0.071263	0.244033	22212.89712
-630.980118	-7.199666	-709.299932	-209.490742	0.071263	1.769958	22221.28971
-624.876416	-103.33297	-639.870323	-333.853668	0.071263	1.006996	22230.44527
-621.061602	-189.54776	-568.151825	-442.957339	2.360151	0.244033	22234.26008
-554.683844	-274.236624	-511.692583	-520.016576	0.071263	0.244033	22244.17859
-498.987564	-347.481046	-435.396309	-613.860992	-0.6917	-2.044855	22244.17859
-450.157949	-416.910655	-320.188936	-691.683191	0.834226	-0.51893	22225.10453
-371.572787	-500.836556	-217.951929	-747.379471	0.834226	1.769958	22222.05268
-291.4617	-551.95506	-131.73714	-804.601676	-0.6917	1.769958	22225.86749
-209.824687	-595.443936	23.907259	-816.046117	-1.454662	0.244033	22194.58602
-93.854351	-635.880961	121.566489	-803.075751	-0.6917	1.006996	22204.50453
-5.350673	-641.984663	260.425707	-762.638726	0.071263	1.006996	22219.00082
70.182638	-635.117998	361.899751	-755.772061	0.071263	1.769958	22202.97861
183.864085	-625.962445	451.166391	-658.875794	-0.6917	-0.51893	22196.87491
263.21221	-589.340234	542.72192	-597.838775	-1.454662	-0.51893	22199.92676
346.375148	-526.014327	586.210796	-570.372116	-2.217625	0.244033	22196.87491
425.723273	-485.577302	657.16633	-404.04624	-1.454662	1.769958	22200.68972
485.997329	-407.755103	738.803343	-272.816649	-2.217625	1.006996	22215.94897
543.982497	-300.940319	723.544088	-191.942599	-0.6917	0.244033	22228.15638
588.997299	-189.54776	756.351486	-99.624108	0.834226	-0.51893	22218.23786
615.700995	-91.125567	776.188517	57.546216	-1.454662	-0.51893	22227.39341
601.967665	-17.881144	723.544088	178.094329	-0.6917	0.244033	22231.20823
603.493591	85.881788	712.099647	291.012814	0.834226	0.244033	22215.18601
560.004715	182.778056	686.158914	406.220187	0.834226	-2.044855	22224.34156
536.35287	249.918777	594.603386	494.723865	1.597189	0.244033	22254.09711
504.308435	348.34097	519.833038	611.457163	-0.6917	0.244033	22231.97119
456.241783	432.266871	407.677515	661.812704	3.123114	2.532921	22241.88971
394.441801	503.985368	303.914583	719.034909	0.834226	1.006996	22241.88971
305.938123	536.792766	204.729427	780.071928	0.071263	-0.51893	22215.94897
227.352961	581.807567	36.877625	777.78304	-0.6917	0.244033	22208.31935
154.871501	613.852002	-55.440866	803.723773	-0.6917	-0.51893	22202.97861
58.738197	610.800151	-157.677873	809.064512	1.597189	1.006996	22206.03046
-11.454375	599.35571	-275.174134	766.338599	0.834226	1.769958	22213.66009
-113.691382	578.755716	-393.433359	707.590468	0.071263	0.244033	81.637013
-186.172842	560.444611	-521.611098	646.553449	-1.454662	1.769958	12.970367
-271.624668	522.296474	-590.277745	560.33866	-1.454662	2.532921	463.118381
-358.60242	487.963151	-694.80364	449.709063	-2.217625	0.244033	22109.13419
-417.350551	422.348355	-681.07031	405.457224	-2.980588	-1.281893	22200.68972
-480.676458	324.689125	-788.648056	289.486888	-1.454662	-1.281893	22202.97861
-531.031999	246.103963	-766.522137	139.946192	-1.454662	-0.51893	22224.34156
-587.491242	156.07436	-784.833243	65.175844	-1.454662	0.244033	22225.86749
-617.246788	76.726235	-780.255466	-110.305586	-0.6917	0.244033	22215.18601
-623.35049	4.244775	-723.033261	-222.461108	-0.6917	1.006996	22224.34156
-620.298639	-96.466306	-656.655503	-310.964786	-0.6917	1.769958	22228.91934
-588.254204	-181.15517	-602.485148	-412.43883	1.597189	1.769958	22231.97119
-541.713477	-269.658847	-525.425912	-547.483234	0.834226	-0.51893	22247.99341
-506.617191	-345.192158	-426.240756	-607.75729	2.360151	0.244033	22247.23045
-458.550539	-428.355096	-315.611159	-668.031347	1.597189	0.244033	22225.10453
-389.883893	-488.629153	-233.211184	-752.72021	3.123114	1.006996	22227.39341
-313.587619	-557.295799	-117.240848	-765.690577	-2.217625	1.769958	22226.63045
-209.824687	-588.577271	23.907259	-805.364639	-1.454662	1.006996	22189.24528
-108.350643	-645.799476	133.773893	-774.84613	0.071263	1.006996	22212.13416
-5.350673	-637.406886	239.06275	-753.483173	0.071263	-0.51893	22220.52675
79.33819	-645.036514	326.803465	-738.223918	0.071263	1.769958	22188.48232
183.864085	-631.303184	438.958987	-665.742458	0.071263	0.244033	22195.34898
263.21221	-581.710607	502.284895	-610.809141	-0.6917	-0.51893	22201.45268
328.827005	-526.014327	583.158945	-542.905458	0.834226	1.769958	22195.34898
406.649205	-490.155078	644.958926	-426.935122	-0.6917	3.295884	22206.79342
474.552888	-400.888438	747.958896	-297.994419	0.071263	2.532921	22219.76379
537.115833	-320.777351	775.425554	-224.749996	1.597189	1.006996	22222.05268
598.152852	-218.540344	760.929262	-92.757443	0.834226	-0.51893	22221.28971
618.752845	-106.384821	770.847778	43.812887	-0.6917	-2.044855	22226.63045
608.83433	-31.614473	744.144082	163.598037	0.071263	-1.281893	22224.34156
605.782479	75.963273	725.070014	299.405404	1.597189	1.769958	22220.52675
572.975081	166.755838	672.425585	399.353522	-2.217625	-0.51893	22226.63045
524.908429	257.548404	586.973758	488.620163	0.834226	0.244033	22255.62304
506.597323	353.681709	516.018224	554.997921	2.360151	3.295884	22238.83786
458.530671	414.718728	414.54418	663.338629	3.123114	3.295884	22244.94156
404.360316	495.592778	303.15162	715.220095	0.834226	0.244033	22241.12674
326.538117	536.792766	203.203502	765.575636	-0.6917	-1.281893	22216.71194
236.508514	584.096455	65.107246	783.123779	0.071263	0.244033	22209.84527
160.212241	613.852002	-24.159394	794.56822	-1.454662	0.244033	22206.79342
66.367824	615.377928	-141.655655	809.827475	-0.6917	0.244033	22205.2675
3.80488	604.696449	-258.388954	767.864524	-0.6917	0.244033	22214.42305
-77.069171	583.333493	-349.18152	741.160829	-1.454662	1.006996	125.888852
-168.624699	562.733499	-494.907403	646.553449	-2.980588	1.006996	16.78518
-262.469116	520.770548	-601.722186	575.597915	-2.217625	1.006996	11.444441
-370.809824	497.118703	-652.077726	477.175722	-2.980588	0.244033	22071.74902
-419.639439	431.503908	-721.507335	408.509075	-1.454662	-1.281893	22190.00824
-462.365353	349.866895	-720.744373	295.59059	-1.454662	-2.044855	22205.2675
-528.743111	274.333584	-765.759174	162.835074	0.071263	1.769958	22228.15638
-582.150502	172.85954	-771.862876	64.412881	0.834226	2.532921	22220.52675
-617.246788	98.089192	-789.411019	-108.77966	-1.454662	1.006996	22216.71194
-618.009751	6.533664	-701.670304	-200.335189	0.071263	0.244033	22226.63045
-624.876416	-65.947796	-678.018459	-293.416643	1.597189	2.532921	22224.34156
-589.78013	-165.132952	-577.307378	-391.838836	0.834226	1.769958	22235.02304
-577.572726	-262.792183	-570.440713	-584.868408	1.597189	-0.51893	22250.2823
-511.194968	-337.562531	-465.914819	-621.49062	0.071263	-0.51893	22242.65267
-457.787576	-413.095842	-346.892632	-663.45357	2.360151	1.769958	22228.91934
-379.965377	-485.577302	-233.211184	-753.483173	-1.454662	0.244033	22227.39341
-310.535768	-541.273581	-144.707506	-789.342422	-1.454662	0.244033	22219.00082
-216.691351	-579.421718	-21.107543	-839.697962	-1.454662	0.244033	22194.58602
-110.639531	-628.251333	99.44057	-787.053533	0.071263	1.006996	22218.23786
-15.269189	-651.903178	242.114601	-753.483173	0.834226	1.006996	22222.05268
68.656712	-654.192067	338.247906	-739.749844	-0.6917	1.006996	22187.71935
148.7678	-622.910594	454.981205	-665.742458	-1.454662	0.244033	22195.34898
263.975173	-596.206899	473.292311	-597.838775	-2.217625	-1.281893	22199.92676
339.508484	-544.325432	556.455249	-557.40175	-1.454662	0.244033	22188.48232
405.123279	-499.310631	635.040411	-482.631401	-2.217625	1.769958	22206.03046
469.212149	-403.177326	719.729275	-322.409227	-1.454662	1.769958	22220.52675
532.538056	-334.51068	731.936678	-207.201853	-0.6917	0.244033	22211.3712
577.552858	-226.169971	785.34407	-101.912996	-2.217625	-1.281893	22223.5786
599.678777	-123.932964	760.1663	49.916589	0.071263	-0.51893	22232.73415
598.915814	-27.036697	726.595939	142.23508	0.834226	-0.51893	22214.42305
601.204703	74.437347	744.907045	292.538739	2.360151	0.244033	22221.28971
576.026932	165.229913	691.499653	403.931299	1.597189	1.769958	22235.02304
540.167684	254.496553	593.840423	464.968318	2.360151	1.006996	22247.99341
481.419553	348.34097	495.41823	578.649766	0.071263	1.769958	22235.02304
463.108447	420.059467	425.225658	642.738635	1.597189	2.532921	22247.23045
417.330683	490.252039	306.203471	680.886772	1.597189	1.769958	22237.31193
338.745521	539.081654	206.255353	763.286748	-1.454662	-1.281893	22215.94897
234.982589	587.148306	85.70724	806.012661	0.834226	1.006996	22216.71194
167.078905	599.35571	-52.389015	798.383034	-0.6917	-0.51893	22206.79342
70.182638	612.326077	-130.211214	806.012661	0.834226	1.006996	22209.84527
15.249321	603.170524	-259.151917	794.56822	0.834226	0.244033	22220.52675
-77.832133	572.652014	-361.388924	745.738605	0.071263	2.532921	214.392529
-158.706183	549.763132	-484.988887	669.442331	0.071263	1.769958	15.259255
-257.891339	508.563144	-609.351813	558.049772	-2.980588	0.244033	12.207404
-339.528352	472.703896	-668.862907	503.116455	0.834226	0.244033	22016.8157
-415.061663	430.740945	-659.707354	445.131287	-1.454662	0.244033	22186.95639
-468.469055	371.229852	-742.107329	316.190584	0.071263	0.244033	22211.3712
-528.743111	278.911361	-771.099913	172.75359	1.597189	1.769958	22231.20823
-564.602359	194.98546	-781.018429	62.886955	0.834226	3.295884	22215.18601
-610.380124	107.244745	-755.840659	-72.157449	0.834226	1.769958	22222.05268
-634.794931	9.585515	-711.58882	-189.65371	-0.6917	0.244033	22228.91934
-611.906049	-71.288536	-678.781422	-298.757382	0.071263	0.244033	22212.89712
-605.039385	-148.347772	-610.877739	-403.283277	2.360151	1.006996	22241.88971
-567.65421	-249.821816	-522.374061	-511.623985	2.360151	0.244033	22251.04526
-523.402372	-347.481046	-475.070371	-649.720241	3.123114	1.769958	22235.02304
-463.891278	-397.836587	-333.922265	-665.742458	1.597189	1.006996	22229.6823
-380.72834	-463.451382	-239.314886	-779.423906	0.834226	1.769958	22234.26008
-315.876507	-535.932842	-124.870475	-786.290571	0.071263	0.244033	22216.71194
-220.506165	-584.762457	-30.263096	-822.149819	0.071263	1.769958	22200.68972
-140.395078	-594.680973	110.122048	-800.786863	-1.454662	0.244033	22221.28971
-33.580295	-657.243917	219.225719	-758.060949	-2.980588	-1.281893	22216.71194
64.078936	-645.799476	300.099769	-730.594291	0.071263	0.244033	22190.7712
166.315943	-634.355035	419.121956	-674.135048	0.071263	0.244033	22196.11194
233.456663	-599.258749	512.20341	-610.809141	-2.217625	-0.51893	22196.11194
328.827005	-550.429134	595.366349	-588.683222	-0.6917	1.769958	22191.53417
389.101062	-483.288413	644.195964	-470.423998	-2.980588	2.532921	22209.84527
496.678808	-399.362512	654.877442	-397.942538	-2.217625	1.006996	22219.76379
541.693609	-332.984754	767.795927	-217.883332	0.071263	-0.51893	22215.94897
568.397305	-236.088487	767.795927	-114.1204	0.834226	1.769958	22228.15638
588.997299	-147.584809	777.714443	50.679552	0.071263	0.244033	22235.02304
607.308404	-29.325585	767.795927	154.442484	0.834226	0.244033	22213.66009
585.182485	53.837353	730.410753	299.405404	-2.217625	-1.281893	22222.05268
568.397305	147.68177	670.136697	387.146119	-1.454662	1.006996	22230.44527
554.663976	253.73359	612.914491	477.938684	0.834226	1.769958	22237.31193
509.649174	338.422454	547.299696	561.101623	0.834226	1.006996	22238.83786
457.004745	414.718728	393.181223	571.783101	-0.6917	-0.51893	22244.17859
408.938093	474.229821	300.862732	674.78307	0.834226	0.244033	22228.15638
327.30108	531.452027	241.351639	765.575636	-0.6917	-1.281893	22219.00082
263.975173	584.096455	53.662805	785.412667	-2.217625	-0.51893	22217.4749
164.027054	598.592747	-10.426065	802.197847	0.834226	0.244033	22206.03046
80.101153	597.066822	-115.714922	789.227481	-1.454662	-1.281893	22209.84527
-12.217338	603.933487	-254.57414	783.886742	-0.6917	-0.51893	22220.52675
-84.698798	595.540897	-337.737079	730.47935	-0.6917	1.006996	923.184912
-185.409879	552.814983	-456.759266	688.5164	-0.6917	2.532921	15.259255
-270.861706	531.452027	-562.048123	538.212741	-3.743551	-0.51893	12.970367
-317.402433	475.755747	-667.336981	481.753498	-1.454662	-0.51893	21682.63802
-394.461669	436.081684	-673.440683	437.501659	-2.980588	0.244033	22183.90454
-462.365353	355.970597	-759.655472	278.042447	0.834226	2.532921	22214.42305
-511.194968	275.096547	-752.788808	191.827658	-0.6917	1.006996	22228.91934
-566.891248	199.563236	-774.914727	59.072142	2.360151	1.006996	22215.18601
-598.935683	108.007708	-763.470286	-62.238933	1.597189	2.532921	22225.86749
-634.794931	21.792918	-710.825857	-175.157418	0.834226	1.769958	22231.20823
-632.506043	-65.184834	-672.67772	-272.816649	-0.6917	-0.51893	22212.89712
-598.935683	-152.925548	-600.959223	-410.912904	0.071263	0.244033	22243.41563
-574.520875	-233.036636	-563.574049	-519.253613	1.597189	-0.51893	22254.09711
-524.928297	-329.932903	-499.485179	-642.853576	0.834226	0.244033	22229.6823
-478.38757	-391.732885	-346.129669	-658.875794	3.123114	1.006996	22235.786
-422.69129	-453.532867	-261.440805	-783.23872	0.834226	1.769958	22231.97119
-321.980209	-533.643954	-149.285283	-787.816496	-1.454662	0.244033	22205.2675
-225.083942	-574.080979	-17.292729	-818.335006	-0.6917	1.006996	22204.50453
-132.76545	-633.592073	101.729458	-786.290571	0.834226	1.006996	22219.76379
-33.580295	-648.851327	208.544241	-766.45354	-1.454662	0.244033	22210.60823
65.604861	-663.347619	322.225689	-749.668359	0.071263	-0.51893	22191.53417
131.982619	-649.61429	423.699733	-690.920229	-1.454662	0.244033	22191.53417
245.664067	-600.784675	506.099708	-633.698023	-2.980588	0.244033	22186.95639
328.064043	-538.984693	545.773771	-570.372116	0.071263	2.532921	22196.11194
407.412167	-480.999525	645.721889	-483.394364	0.071263	1.769958	22215.18601
465.397335	-404.703252	667.847809	-394.890687	-1.454662	1.769958	22215.18601
522.619541	-345.192158	701.418169	-213.305555	0.071263	0.244033	22217.4749
579.078783	-238.377375	796.025548	-115.646325	0.071263	0.244033	22228.15638
601.967665	-155.977399	770.084815	34.657334	0.834226	0.244033	22232.73415
602.730628	-39.244101	758.640374	144.523968	-0.6917	-0.51893	22215.94897
605.019516	56.126242	725.832977	268.123932	-0.6917	0.244033	22226.63045
567.634342	140.052143	701.418169	390.19797	0.834226	0.244033	22231.20823
543.982497	244.578038	588.499684	464.968318	0.834226	2.532921	22240.36378
523.382503	332.318752	525.173777	529.82015	-1.454662	-0.51893	22237.31193
485.234367	397.933548	409.203441	609.168275	1.597189	0.244033	22247.99341
402.071428	476.51871	319.9368	648.079375	2.360151	-0.51893	22224.34156
342.560335	533.740915	203.203502	754.131195	1.597189	0.244033	22222.81564
267.789987	575.703865	71.210948	761.760822	0.834226	0.244033	22208.31935
182.33816	608.511263	-11.95199	802.197847	0.071263	0.244033	22195.34898
92.308557	628.348294	-130.211214	804.486736	0.834226	1.769958	22215.94897
9.145619	612.326077	-222.529705	775.494152	0.834226	-0.51893	22223.5786
-88.513612	578.755716	-319.425973	765.575636	-0.6917	0.244033	1694.540239
-177.017289	555.103871	-451.418527	689.279362	-2.980588	0.244033	18.311106
-248.735786	544.422393	-579.596266	561.864585	-2.980588	-0.51893	12.207404
-314.350582	491.777964	-611.640701	530.583113	-2.217625	-2.044855	21776.48244
-389.883893	432.266871	-689.4629	452.760914	-0.6917	1.006996	22188.48232
-435.661657	368.178001	-762.707323	299.405404	-0.6917	1.769958	22215.18601
-514.246819	285.015063	-742.870292	186.486919	0.071263	1.769958	22224.34156
-568.417173	211.77064	-780.255466	87.301763	0.071263	0.244033	22217.4749
-610.380124	105.718819	-781.781392	-37.824126	-2.980588	1.006996	22219.00082
-627.165304	24.844769	-716.166596	-150.742611	-0.6917	1.006996	22221.28971
-635.557894	-52.97743	-667.336981	-260.609245	0.071263	1.006996	22215.94897
-597.409757	-137.666294	-604.774037	-368.949954	3.886077	1.006996	22250.2823
-588.254204	-226.169971	-565.099974	-503.231395	2.360151	0.244033	22251.04526
-502.802378	-307.044021	-488.040738	-606.231365	3.123114	1.006996	22231.20823
-485.254235	-389.443997	-394.196321	-642.853576	2.360151	1.006996	22238.83786
-425.743141	-487.86619	-309.507457	-782.475757	2.360151	2.532921	22231.20823
-320.454284	-545.851358	-182.09268	-791.63131	0.071263	2.532921	22200.68972
-255.602451	-597.732824	-62.307531	-841.986851	-2.217625	-0.51893	22197.63787
-135.054339	-634.355035	87.996128	-786.290571	-0.6917	-0.51893	22224.34156
-45.787698	-631.303184	212.359055	-764.927614	0.071263	1.006996	22206.79342
42.715979	-651.140216	313.833099	-739.749844	-0.6917	0.244033	22199.16379
122.064104	-622.910594	416.070105	-679.475788	-3.743551	-1.281893	22186.19343
238.03444	-600.021712	499.233044	-612.335067	-1.454662	1.006996	22180.08972
321.197378	-542.036544	580.107094	-587.157296	-1.454662	2.532921	22196.87491
406.649205	-491.681004	633.514485	-463.557333	-2.217625	0.244033	22215.94897
448.612155	-432.932873	681.581138	-355.216624	-2.217625	0.244033	22206.79342
513.463988	-339.088456	722.781126	-285.024053	-0.6917	-0.51893	22217.4749
572.212119	-247.532928	762.455188	-119.461139	-0.6917	-1.281893	22230.44527
596.626926	-155.214437	756.351486	22.44993	0.071263	1.769958	22223.5786
604.256553	-46.873728	771.610741	140.709155	-0.6917	1.006996	22218.23786
604.256553	62.229943	746.43297	274.990596	-0.6917	-0.51893	22227.39341
572.975081	132.422515	682.344101	378.753528	-0.6917	0.244033	22225.86749
536.35287	240.763224	644.195964	460.390541	2.360151	3.295884	22243.41563
518.804727	320.874311	532.040441	523.716449	0.071263	1.006996	22240.36378
492.863994	389.540958	454.981205	619.086791	-0.6917	-0.51893	22243.41563
402.071428	462.022418	335.959018	655.709002	0.834226	-0.51893	22226.63045
339.508484	545.185356	242.877564	713.69417	-0.6917	-1.281893	22222.81564
266.264061	587.148306	62.055395	768.627487	0.071263	1.769958	22205.2675
196.834452	604.696449	-4.322363	792.279332	0.834226	2.532921	22205.2675
114.434476	621.48163	-90.537152	796.094146	-0.6917	0.244033	22218.23786
18.301172	617.666816	-200.403786	799.908959	0.834226	1.006996	22225.86749
-61.809916	590.96312	-361.388924	755.657121	-0.6917	0.244033	3178.502762
-159.469146	565.78535	-453.707415	706.827505	-2.980588	-0.51893	17.548143
-240.343196	518.48166	-556.707384	581.701617	-2.217625	1.006996	13.733329
-318.165395	494.829815	-636.818472	538.212741	-2.217625	-1.281893	20969.26786
-401.328334	446.0002	-672.67772	455.049802	-2.217625	-0.51893	22186.19343
-441.002396	388.015032	-790.173982	309.323919	0.071263	1.769958	22217.4749
-513.483856	283.489137	-787.885093	181.14618	-2.217625	1.769958	22211.3712
-557.735695	208.718789	-789.411019	89.590651	0.834226	1.769958	22221.28971
-606.56531	120.215111	-781.018429	-56.898194	1.597189	1.006996	22229.6823
-610.380124	48.496614	-719.98141	-137.009282	-1.454662	-0.51893	22212.89712
-612.669012	-68.236685	-689.4629	-240.772214	0.834226	1.006996	22219.76379
-597.409757	-133.088517	-608.58885	-384.972171	0.834226	-0.51893	22248.75637
-566.128285	-211.673679	-571.966639	-494.075843	0.834226	0.244033	22243.41563
-531.031999	-312.38476	-501.011104	-610.046179	2.360151	1.769958	22235.786
-464.654241	-411.569916	-359.862998	-662.690607	0.834226	0.244033	22239.60082
-413.535738	-481.762488	-274.411172	-784.764645	1.597189	2.532921	22227.39341
-350.20983	-524.488401	-140.892693	-763.401689	0.834226	1.769958	22205.2675
-238.817271	-586.288383	-69.174195	-820.623894	0.834226	1.006996	22200.68972
-151.076556	-608.414302	78.077613	-803.075751	0.071263	0.244033	22222.05268
-50.365475	-661.058731	200.151651	-774.083167	-0.6917	1.006996	22209.84527
35.849314	-633.592073	317.647912	-748.905397	-0.6917	0.244033	22200.68972
142.664098	-625.199483	409.203441	-684.816527	-2.217625	0.244033	22186.95639
211.330744	-602.3106	507.625634	-645.905427	0.071263	1.006996	22182.37861
304.412198	-559.584687	576.29228	-571.135079	-0.6917	3.295884	22203.74157
389.101062	-498.547668	631.98856	-467.372147	-2.217625	0.244033	22219.76379
466.160298	-441.325463	681.581138	-359.031438	-0.6917	0.244033	22203.74157
517.278801	-337.562531	674.714473	-278.920351	-1.454662	0.244033	22224.34156
566.108417	-257.451443	759.403337	-136.246319	0.071263	-0.51893	22234.26008
594.338038	-168.947766	762.455188	-11.12043	-0.6917	-0.51893	22215.94897
605.782479	-56.029281	766.270002	96.457316	-0.6917	0.244033	22221.28971
588.234336	43.155875	744.907045	257.442453	-0.6917	1.769958	22231.97119
581.367671	114.11141	717.440386	387.909081	0.834226	1.006996	22219.00082
553.13805	232.370634	659.455218	458.864616	0.834226	1.769958	22243.41563
518.804727	299.511355	551.877473	514.560896	0.071263	1.769958	22245.70452
473.026963	387.252069	445.062689	616.797902	0.071263	-0.51893	22233.49712
421.908459	457.444641	360.373826	669.442331	0.071263	-1.281893	22228.91934
354.767739	532.977952	243.640527	732.768238	0.071263	-0.51893	22225.86749
260.160359	574.17794	83.418352	770.153413	-0.6917	1.006996	22197.63787
197.597415	594.014971	14.751706	805.249698	-2.217625	1.006996	22203.74157
118.24929	601.644598	-123.34455	806.012661	0.071263	1.769958	22222.81564
30.508575	604.696449	-218.714892	807.538587	0.071263	1.006996	22222.81564
-64.098804	597.066822	-322.477824	766.338599	0.071263	1.006996	5961.790826
-127.424711	558.155722	-451.418527	713.69417	-1.454662	0.244033	19.074068
-236.528383	520.770548	-552.129608	618.323828	-1.454662	-0.51893	12.970367
-318.165395	498.644629	-631.477732	556.523846	-2.217625	-0.51893	21226.3863
-385.306116	449.052051	-650.551801	435.975734	0.071263	0.244033	22190.00824
-453.972763	396.407622	-750.499919	323.057249	0.071263	1.769958	22220.52675
-520.350521	304.852094	-846.633224	159.02026	0.071263	1.769958	22211.3712
-547.054217	220.16323	-789.411019	76.620285	-2.217625	0.244033	22221.28971
-585.202353	122.504	-832.136932	-43.927828	3.123114	1.769958	22229.6823
-636.320857	50.02254	-763.470286	-165.238903	0.834226	-0.51893	22212.89712
-648.528261	-43.821877	-685.648087	-241.535177	-1.454662	-0.51893	22220.52675
-596.646794	-126.984815	-626.899956	-346.824034	1.597189	0.244033	22251.04526
-585.202353	-220.829232	-555.181459	-477.290662	1.597189	-0.51893	22235.02304
-534.846813	-297.125506	-496.433328	-623.016545	0.071263	1.769958	22235.786
-480.676458	-384.86622	-399.53706	-655.06098	0.834226	1.006996	22242.65267
-405.143147	-444.377314	-317.900048	-729.831328	0.834226	1.769958	22218.23786
-345.632054	-508.466184	-172.937128	-793.157235	-0.6917	0.244033	22202.97861
-260.94319	-570.266165	-40.181611	-830.542409	-1.454662	-1.281893	22196.11194
-150.313593	-605.362451	52.899843	-836.646111	0.071263	-0.51893	22215.18601
-64.098804	-650.377253	173.447955	-774.083167	0.071263	-0.51893	22211.3712
38.901165	-648.088365	313.070136	-745.090583	-0.6917	0.244033	22206.03046
110.619663	-645.036514	415.307143	-692.446154	-1.454662	1.006996	22188.48232
222.012222	-613.755041	482.447863	-627.594321	-0.6917	1.006996	22184.6675
305.175161	-561.110613	578.581168	-590.97211	-1.454662	2.532921	22204.50453
386.049211	-516.095811	648.77374	-484.157327	-2.217625	0.244033	22215.94897
448.612155	-441.325463	693.788542	-353.690699	-0.6917	1.006996	22208.31935
525.671392	-350.532897	719.729275	-282.735164	-0.6917	-0.51893	22225.86749
561.53064	-271.184773	745.670008	-154.557425	-0.6917	-0.51893	22234.26008
592.04915	-182.681095	776.188517	-27.90561	-0.6917	0.244033	22215.94897
601.204703	-68.236685	745.670008	83.486949	0.834226	0.244033	22223.5786
601.967665	26.370695	728.121865	252.101714	0.834226	1.769958	22233.49712
563.819528	112.585484	699.129281	372.649827	2.360151	1.769958	22234.26008
554.663976	225.503969	646.484852	449.709063	3.123114	0.244033	22248.75637
536.35287	299.511355	569.425615	531.346076	1.597189	0.244033	22247.23045
476.078814	378.096516	467.188609	591.620132	0.834226	0.244033	22226.63045
433.3529	461.259455	332.144204	677.071959	0.834226	0.244033	22232.73415
383.760323	512.377958	269.58126	751.842307	0.834226	-0.51893	22228.15638
277.708502	545.948319	106.307234	778.546003	-1.454662	0.244033	22186.95639
188.441862	588.674232	-5.085325	780.071928	0.834226	1.769958	22211.3712
114.434476	602.407561	-98.166779	799.145997	-0.6917	-0.51893	22220.52675
36.612277	614.614965	-215.663041	798.383034	1.597189	2.532921	22219.00082
-35.869183	583.333493	-285.09265	758.708971	1.597189	1.769958	11292.61147
-135.054339	561.207573	-416.322241	732.005276	-2.217625	1.006996	22.125919
-211.350612	555.103871	-558.996272	641.21271	-2.217625	-0.51893	11.444441
-305.195029	499.407592	-584.174043	560.33866	-2.217625	1.006996	19367.04611
-373.861675	453.629827	-678.018459	468.020169	-2.217625	1.006996	22186.19343
-437.950545	381.148367	-744.396217	342.89428	0.071263	0.244033	22215.94897
-498.224601	323.926162	-804.670274	181.14618	0.071263	-0.51893	22215.18601
-557.735695	238.474336	-788.648056	34.657334	-0.6917	1.006996	22223.5786
-580.624577	121.741037	-800.092497	-30.194498	0.071263	1.006996	22228.15638
-641.661596	51.548465	-784.07028	-145.401872	0.071263	-0.51893	22214.42305
-619.535677	-31.614473	-707.774006	-247.638879	-2.217625	0.244033	22221.28971
-622.587527	-114.777412	-617.744403	-341.483295	0.834226	0.244033	22250.2823
-620.298639	-220.829232	-583.41108	-475.764737	-0.6917	-0.51893	22231.97119
-550.106067	-278.051437	-501.774067	-588.683222	2.360151	2.532921	22240.36378
-476.861645	-382.577332	-399.53706	-669.557272	-0.6917	2.532921	22241.88971
-437.187582	-441.325463	-315.611159	-720.675775	0.071263	0.244033	22212.13416
-344.869091	-513.04396	-188.196382	-794.683161	-0.6917	-1.281893	22208.31935
-273.913557	-576.369867	-76.04086	-822.149819	-1.454662	-0.51893	22196.87491
-189.224693	-610.703191	60.52947	-816.046117	-0.6917	0.244033	22204.50453
-78.595096	-625.199483	172.684992	-764.164651	0.071263	-0.51893	22215.94897
35.086352	-656.480955	302.388658	-740.512807	-0.6917	-0.51893	22210.60823
110.619663	-657.243917	387.077521	-703.127632	-2.217625	1.006996	22180.08972
205.990005	-605.362451	487.02564	-644.379502	-2.217625	1.769958	22186.19343
293.73072	-570.266165	546.536733	-581.053595	-1.454662	1.769958	22207.55638
375.367732	-506.940258	635.803374	-475.764737	-1.454662	0.244033	22212.89712
444.797341	-436.747687	641.907075	-375.816618	0.071263	1.006996	22210.60823
505.83436	-352.058823	730.410753	-279.683313	-0.6917	-0.51893	22228.91934
536.35287	-287.20699	760.1663	-139.29817	0.071263	1.006996	22227.39341
585.945448	-174.288505	741.855194	-79.787076	0.834226	0.244033	22219.00082
597.389889	-77.392237	744.144082	53.731403	-1.454662	-1.281893	22225.86749
605.019516	21.029956	697.603355	197.93136	2.360151	1.006996	22231.97119
588.234336	118.689186	718.203349	361.205386	0.834226	2.532921	22223.5786
565.345454	205.666938	667.084846	455.812765	2.360151	1.006996	22247.99341
532.538056	310.192833	557.218212	520.664598	2.360151	-0.51893	22244.17859
492.863994	377.333554	486.262677	606.116424	0.834226	-1.281893	22225.86749
439.456602	456.681678	358.8479	659.523816	4.64904	1.006996	22235.02304
379.945509	512.377958	273.396074	740.397866	0.834226	0.244033	22226.63045
288.38998	552.814983	115.462787	744.212679	0.834226	1.769958	22189.24528
194.545564	605.459412	22.381333	786.938593	0.834226	1.769958	22207.55638
119.012253	605.459412	-108.848258	780.834891	0.071263	0.244033	22222.81564
48.056718	621.48163	-188.196382	792.279332	0.834226	1.769958	22209.08231
-37.395108	597.066822	-291.196352	760.234897	-1.454662	0.244033	21770.37874
-141.15804	575.703865	-403.351874	733.531201	-2.980588	-1.281893	22.125919
-197.617283	552.05202	-526.188875	636.634934	-1.454662	-2.044855	14.496292
-302.906141	502.459443	-608.58885	569.494213	-2.217625	-0.51893	17924.28358
-381.491303	462.022418	-655.129577	477.175722	0.071263	1.769958	22164.06751
-441.765359	399.459473	-758.892509	351.28687	0.834226	1.769958	22212.89712
-489.832011	318.585423	-765.759174	225.398018	0.071263	1.769958	22216.71194
-562.313471	236.94841	-806.959162	104.086943	-1.454662	0.244033	22226.63045
-609.617161	147.68177	-808.485087	-85.890778	0.071263	1.006996	22224.34156
-627.165304	36.28921	-771.099913	-177.446307	1.597189	0.244033	22216.71194
-627.928267	-16.355218	-642.159211	-248.401841	0.071263	-0.51893	22225.86749
-615.720863	-110.962598	-639.10736	-347.586997	2.360151	-0.51893	22250.2823
-589.017167	-200.229238	-566.6259	-453.638817	0.834226	0.244033	22235.786
-557.735695	-305.518096	-488.803701	-565.031377	3.123114	2.532921	22244.94156
-485.254235	-372.658817	-437.685197	-635.986912	-1.454662	1.769958	22187.71935
-461.60239	-445.140277	-272.122283	-732.120216	-2.217625	-1.281893	22212.89712
-345.632054	-518.384699	-199.640823	-753.483173	-1.454662	-0.51893	22207.55638
-266.283929	-561.873575	-80.618636	-830.542409	0.071263	0.244033	22200.68972
-180.06914	-613.755041	41.455402	-807.653527	0.071263	1.006996	22202.21564
-70.965469	-638.169849	127.670191	-805.364639	1.597189	1.006996	22215.18601
24.404873	-638.932812	300.862732	-726.016515	0.834226	0.244033	22214.42305
113.671514	-637.406886	395.470111	-703.890595	-3.743551	0.244033	22177.03787
196.071489	-616.04393	466.425646	-657.349868	-0.6917	2.532921	22190.7712
306.701086	-576.369867	576.29228	-602.416551	-2.980588	-0.51893	22209.84527
370.789956	-513.04396	634.277448	-481.868439	-0.6917	0.244033	22203.74157
460.819559	-441.325463	689.973728	-362.846252	-0.6917	0.244033	22210.60823
507.360286	-358.162525	696.840393	-281.209239	-0.6917	-0.51893	22230.44527
563.056566	-302.466245	761.692225	-149.979648	0.834226	0.244033	22225.10453
603.493591	-189.54776	804.418138	-82.838927	0.071263	0.244033	22221.28971
590.523224	-95.703343	751.77371	52.205477	0.071263	0.244033	22227.39341
603.493591	22.555881	675.477436	223.10913	-0.6917	-0.51893	22225.10453
593.575075	115.637335	686.158914	321.531323	3.123114	3.295884	22232.73415
568.397305	201.852124	664.032995	443.605361	2.360151	1.769958	22251.04526
535.589907	304.089131	595.366349	522.190523	1.597189	-1.281893	22244.17859
485.234367	372.755777	506.862671	602.30161	-0.6917	-2.807818	22225.86749
424.96031	449.815014	363.425676	654.946039	0.834226	1.006996	22232.73415
383.760323	516.192772	248.981266	725.901574	1.597189	1.006996	22229.6823
292.967757	559.681648	138.351669	735.057127	-0.6917	0.244033	22188.48232
207.51593	599.35571	12.462818	797.620071	-0.6917	0.244033	22210.60823
121.301141	619.955704	-71.463084	740.397866	-1.454662	0.244033	22222.05268
31.271538	610.800151	-175.988978	795.331183	2.360151	1.769958	22201.45268
-33.580295	597.829785	-282.040799	761.760822	-0.6917	-0.51893	22207.55638
-117.506196	572.652014	-433.107421	707.590468	-2.217625	-0.51893	25.940733
-221.269128	536.792766	-524.662949	637.397896	-1.454662	-0.51893	12.970367
-288.409849	488.726113	-577.307378	569.494213	-3.743551	-0.51893	10945.46342
-370.046862	452.866865	-649.788838	480.227573	-0.6917	2.532921	22148.04529
-422.69129	416.244653	-716.929559	361.968348	-0.6917	2.532921	22201.45268
-479.150533	315.533572	-758.129547	226.160981	-1.454662	0.244033	22215.94897
-532.557924	224.741006	-786.359168	119.346198	-2.217625	0.244033	22227.39341
-601.987534	142.341031	-858.077665	-73.683374	0.834226	1.006996	22208.31935
-616.483826	75.963273	-805.433236	-130.90558	-0.6917	0.244033	22213.66009
-649.291223	-7.199666	-713.877708	-212.542593	0.071263	1.006996	22225.86749
-602.750496	-104.095933	-645.974024	-368.949954	0.071263	0.244033	22244.17859
-575.283838	-191.836648	-568.151825	-468.898072	1.597189	1.006996	22238.83786
-537.898664	-290.258841	-539.922204	-539.090644	0.834226	1.769958	22243.41563
-497.461639	-376.47363	-395.722247	-639.038763	-1.454662	1.769958	22183.90454
-426.506104	-452.769904	-323.240787	-715.335036	-1.454662	1.769958	22218.23786
-369.283899	-505.414333	-201.929712	-758.060949	1.597189	0.244033	22209.08231
-282.306147	-559.584687	-95.114928	-812.994267	0.834226	0.244033	22201.45268
-170.913587	-606.888377	31.536886	-825.20167	0.834226	1.769958	22207.55638
-91.565463	-644.273551	156.662775	-796.209086	0.834226	1.006996	22215.18601
12.960432	-645.799476	252.033117	-751.957248	1.597189	0.244033	22208.31935
92.308557	-630.540222	368.766416	-719.14985	-0.6917	2.532921	22179.32676
194.545564	-622.147632	426.751584	-690.157266	-2.980588	1.769958	22194.58602
284.575167	-579.421718	516.018224	-611.572104	0.834226	1.769958	22211.3712
356.293664	-503.888407	651.062628	-505.520284	-3.743551	-1.281893	22201.45268
434.115863	-450.481016	667.847809	-372.001805	-1.454662	-0.51893	22214.42305
511.1751	-364.266227	689.973728	-274.342574	-1.454662	-2.044855	22231.20823
543.219535	-295.59958	761.692225	-146.927797	-0.6917	1.006996	22215.18601
597.389889	-194.888499	781.529256	-72.920412	0.071263	0.244033	22224.34156
598.152852	-95.703343	722.018163	43.049924	-0.6917	1.006996	22230.44527
596.626926	8.822552	722.781126	211.664689	1.597189	1.006996	22219.00082
585.182485	102.666968	690.736691	326.1091	4.64904	1.769958	22238.07489
562.293603	195.748422	658.692256	418.427591	0.071263	0.244033	22251.04526
518.041764	276.622472	577.055243	522.190523	3.123114	0.244033	22237.31193
481.419553	366.652075	488.551565	600.012722	-0.6917	-0.51893	22230.44527
430.301049	442.185386	389.36641	649.6053	1.597189	0.244033	22235.02304
373.841807	497.881666	300.862732	732.005276	-0.6917	1.006996	22223.5786
308.227012	554.340909	155.136849	768.627487	0.834226	1.769958	22196.11194
222.775185	592.489046	23.144296	812.116363	0.071263	1.006996	22212.89712
126.64188	617.666816	-82.907525	792.279332	-1.454662	1.006996	22218.23786
48.819681	607.7483	-197.351935	769.39045	0.834226	0.244033	22196.87491
-38.921034	600.118673	-294.248203	741.160829	-1.454662	-2.044855	22206.03046
-105.298792	565.78535	-394.196321	703.775654	-1.454662	-0.51893	32.807398
-215.928389	532.214989	-539.159241	604.590499	-2.217625	-0.51893	12.207404
-292.224662	497.118703	-585.699968	572.546064	-0.6917	0.244033	12896.35914
-371.572787	448.289088	-666.574018	499.301641	-1.454662	0.244033	22151.8601
-429.557955	401.748361	-723.796224	395.538709	-1.454662	3.295884	22201.45268
-489.069048	307.903945	-781.781392	267.360969	-0.6917	-0.51893	22219.00082
-550.86903	237.711373	-810.773976	104.849906	0.071263	1.006996	22229.6823
-569.943099	159.126211	-807.722125	-17.224132	-0.6917	-0.51893	22211.3712
-607.328273	88.933639	-799.329535	-127.853729	-0.6917	1.006996	22222.05268
-637.846782	-14.06633	-713.114745	-231.616661	0.071263	0.244033	22228.91934
-600.461608	-89.599641	-656.655503	-362.846252	4.64904	1.006996	22238.83786
-608.091235	-196.414424	-577.307378	-442.957339	0.071263	1.006996	22238.83786
-550.86903	-269.658847	-505.588881	-529.935091	1.597189	2.532921	22247.23045
-505.854229	-361.977338	-430.05557	-613.860992	2.360151	1.006996	22183.90454
-433.372769	-432.932873	-295.011165	-709.231334	-0.6917	-0.51893	22222.05268
-369.283899	-500.836556	-183.618606	-735.93503	-0.6917	0.244033	22212.13416
-285.357998	-554.243948	-98.166779	-799.260937	0.071263	0.244033	22196.87491
-198.380246	-600.021712	42.981327	-802.312788	-1.454662	1.006996	22208.31935
-86.987686	-635.117998	116.22575	-816.80908	0.071263	1.006996	22220.52675
-0.009934	-642.747625	236.010899	-764.164651	-0.6917	0.244033	22196.87491
97.649296	-634.355035	370.292341	-720.675775	0.071263	0.244033	22182.37861
177.760384	-636.643924	438.958987	-710.75726	-4.506513	1.006996	22192.29713
262.449247	-582.473569	533.566367	-618.438769	-2.217625	-0.51893	22209.84527
370.789956	-510.755072	609.862641	-507.046209	0.071263	-0.51893	22205.2675
418.856608	-459.636569	684.632989	-379.631432	-0.6917	-1.281893	22219.00082
498.967696	-369.606966	724.307051	-281.209239	0.834226	-0.51893	22232.73415
542.456572	-306.281059	751.010747	-168.290754	0.834226	0.244033	22217.4749
579.841746	-201.755164	776.95148	-84.364853	1.597189	0.244033	22225.86749
609.597293	-110.199635	724.307051	30.079558	-0.6917	1.769958	22229.6823
606.545442	-17.118181	711.336685	204.035062	0.834226	1.769958	22215.94897
594.338038	95.800304	735.751492	306.272068	3.123114	0.244033	22241.88971
550.086199	204.141012	634.277448	374.938715	1.597189	-0.51893	22254.86007
518.804727	266.703957	596.892274	492.434976	2.360151	0.244033	22231.97119
482.945478	350.629858	517.544149	616.03494	0.834226	0.244033	22234.26008
451.664006	433.029834	398.521962	642.738635	0.071263	0.244033	22232.73415
382.234397	500.170554	297.810881	730.47935	-1.454662	0.244033	22211.3712
310.5159	555.103871	149.79611	744.975642	-1.454662	0.244033	22196.87491
230.404812	587.911269	45.270215	789.227481	0.834226	0.244033	22215.94897
148.004837	610.037189	-37.892723	798.383034	0.071263	1.769958	22212.13416
61.027085	623.007555	-176.751941	753.368232	0.834226	1.006996	22195.34898
-19.846965	594.014971	-269.070432	735.820089	0.834226	0.244033	22201.45268
-111.402494	574.17794	-395.722247	728.190462	-2.980588	-1.281893	38.9111
-198.380246	555.103871	-523.899987	582.464579	-0.6917	1.006996	15.259255
-291.4617	516.955735	-604.011074	569.494213	-0.6917	1.006996	2304.910428
-347.157979	474.229821	-652.840689	506.168306	-1.454662	2.532921	22106.8453
-415.824626	413.192802	-729.899925	405.457224	-1.454662	1.769958	22201.45268
-485.254235	343.763193	-739.055478	255.916528	0.834226	1.006996	22222.05268
-543.239403	246.866926	-791.699907	126.212863	0.834226	0.244033	22229.6823
-577.572726	165.229913	-808.485087	-33.246349	-1.454662	-0.51893	22211.3712
-611.143086	66.80772	-772.625839	-104.201884	1.597189	0.244033	22223.5786
-624.113453	-18.644107	-697.092528	-208.727779	0.834226	0.244033	22229.6823
-614.9579	-79.681126	-649.788838	-344.535146	3.123114	1.769958	22238.83786
-597.409757	-169.710729	-574.255527	-465.846221	1.597189	2.532921	22241.12674
-561.550509	-257.451443	-505.588881	-531.461017	-0.6917	1.006996	22247.99341
-498.224601	-355.110674	-431.581495	-616.912843	0.834226	1.006996	22088.5342
-459.313502	-426.066208	-340.78893	-722.201701	1.597189	0.244033	22222.81564
-356.313532	-491.681004	-243.129699	-748.142434	-2.217625	-0.51893	22212.89712
-289.172811	-548.903209	-107.322332	-795.446124	0.071263	-0.51893	22192.29713
-203.720985	-600.784675	33.062811	-793.920198	0.071263	-0.51893	22210.60823
-109.113606	-640.458737	139.877595	-814.520192	-0.6917	1.006996	22219.76379
-15.269189	-670.214284	233.722011	-764.927614	-2.217625	1.769958	22186.19343
78.575228	-650.377253	335.196055	-730.594291	-2.980588	-0.51893	22181.61565
185.390011	-641.2217	403.099739	-709.994297	-3.743551	1.769958	22194.58602
267.789987	-586.288383	475.581199	-629.120247	-1.454662	1.006996	22204.50453
346.375148	-514.569886	554.929323	-554.349899	-2.217625	-1.281893	22178.5638
406.649205	-471.08101	670.136697	-373.52773	-0.6917	-1.281893	22219.00082
505.83436	-377.236593	712.099647	-273.579612	-1.454662	-0.51893	22228.91934
559.241752	-309.332909	786.107033	-168.290754	-0.6917	1.006996	22221.28971
579.841746	-217.777381	798.314437	-73.683374	0.834226	1.006996	22228.15638
601.204703	-123.932964	770.084815	43.049924	0.071263	1.006996	22230.44527
601.967665	-30.088548	734.988529	204.035062	0.071263	1.006996	22218.23786
595.863963	82.066975	731.936678	310.849845	2.360151	2.532921	22251.04526
568.397305	194.222497	683.870026	416.901665	2.360151	-2.044855	22254.09711
533.301019	268.992845	579.344131	499.301641	0.834226	0.244033	22231.20823
492.101031	344.526156	520.596	602.30161	1.597189	1.769958	22236.54897
464.634373	423.874281	416.833068	670.968257	0.071263	-0.51893	22233.49712
395.204764	503.222405	308.492359	711.405282	0.071263	1.769958	22210.60823
303.649235	557.39276	187.944247	773.968226	0.834226	1.006996	22202.97861
235.745552	594.777934	52.899843	788.464518	-0.6917	1.769958	22210.60823
155.634464	616.14089	-52.389015	787.701555	0.834226	1.006996	22206.03046
67.893749	627.585331	-170.648239	773.968226	-0.6917	1.006996	22184.6675
-4.587711	592.489046	-254.57414	751.079344	0.834226	1.006996	22202.97861
-123.609898	580.281642	-394.196321	693.857139	-2.980588	-0.51893	98.422193
-196.85432	552.814983	-597.144409	632.057157	-2.980588	0.244033	14.496292
-258.654302	536.792766	-634.529583	565.679399	-0.6917	1.769958	4671.620838
-338.002427	490.252039	-651.314764	513.03497	0.071263	1.769958	22118.28974
-426.506104	433.792796	-700.907341	410.797963	0.834226	1.006996	22206.03046
-487.543123	346.815044	-742.107329	304.746143	0.834226	0.244033	22223.5786
-528.743111	270.518771	-776.440652	139.946192	-0.6917	-0.51893	22224.34156
-577.572726	155.311397	-793.988795	24.738819	-2.217625	-1.281893	22214.42305
-610.380124	85.118826	-774.914727	-106.490772	0.834226	1.006996	22225.86749
-634.031969	8.059589	-714.640671	-193.468524	-0.6917	0.244033	22225.10453
-628.691229	-77.392237	-693.277714	-302.572196	5.412002	3.295884	22240.36378
-598.935683	-183.444058	-620.033291	-458.979557	-0.6917	1.769958	22241.12674
-549.343105	-266.606996	-531.529614	-545.957309	0.834226	1.006996	22245.70452
-496.698676	-340.614382	-447.603713	-615.386918	0.834226	0.244033	22099.21567
-453.972763	-418.436581	-347.655594	-684.816527	-0.6917	-2.044855	22225.10453
-376.913526	-477.947674	-231.685258	-759.586875	2.360151	-0.51893	22215.94897
-302.143178	-541.273581	-120.292699	-777.135018	0.071263	0.244033	22187.71935
-215.165426	-586.288383	1.781339	-818.335006	-0.6917	0.244033	22213.66009
-117.506196	-622.910594	109.359085	-805.364639	0.071263	0.244033	22222.81564
-0.772897	-659.532806	210.070166	-791.63131	0.834226	1.006996	22182.37861
72.471526	-639.695775	351.981235	-747.379471	-1.454662	1.769958	22186.19343
173.94557	-632.066147	395.470111	-732.883179	-2.980588	-0.51893	22190.7712
273.130726	-582.473569	480.921938	-667.268384	-1.454662	-0.51893	22194.58602
331.115894	-551.192097	541.958957	-598.601737	-2.217625	-0.51893	22126.68233
418.856608	-470.318047	687.68484	-396.416612	1.597189	-0.51893	22222.81564
482.182516	-410.043991	742.618157	-289.601829	-0.6917	1.006996	22222.05268
547.034348	-316.199574	728.121865	-178.972232	2.360151	3.295884	22223.5786
579.841746	-210.147754	789.921846	-84.364853	-0.6917	1.006996	22228.91934
591.286187	-123.170002	753.299635	23.975856	-0.6917	1.006996	22226.63045
605.782479	-17.881144	740.329269	184.960993	-0.6917	1.006996	22218.23786
586.708411	86.644751	738.803343	308.560957	1.597189	1.006996	22248.75637
579.078783	167.518801	692.262616	383.331305	1.597189	-1.281893	22251.80822
525.671392	279.674323	586.210796	463.442392	2.360151	-0.51893	22232.73415
502.782509	346.052082	534.32933	600.012722	0.071263	1.006996	22237.31193
443.271416	430.740945	408.440478	644.264561	0.834226	1.006996	22231.20823
398.256615	487.963151	303.914583	715.220095	0.834226	2.532921	22212.89712
315.093676	536.029803	190.996098	783.123779	1.597189	0.244033	22207.55638
230.404812	567.311275	76.551687	797.620071	1.597189	0.244033	22216.71194
158.686315	604.696449	-22.633468	794.56822	-0.6917	-0.51893	22206.03046
61.790048	594.014971	-134.788991	754.894158	0.071263	0.244033	22196.87491
-12.980301	597.829785	-246.944513	772.442301	-0.6917	0.244033	22197.63787
-99.958053	573.414977	-369.781514	714.457133	-1.454662	1.006996	158.696249
-181.595066	541.370542	-530.766651	588.568281	-2.980588	0.244033	12.970367
-243.395047	518.48166	-579.596266	575.597915	-2.217625	1.769958	708.792383
-332.661687	454.39279	-668.862907	466.494243	-1.454662	1.769958	22086.24531
-411.246849	421.585392	-673.440683	387.146119	-0.6917	-0.51893	22206.03046
-459.313502	351.392821	-767.2851	306.272068	0.071263	-0.51893	22225.86749
-527.217185	269.755808	-762.707323	161.309148	0.834226	2.532921	22221.28971
-571.469024	184.303981	-801.618423	31.605483	0.834226	1.006996	22218.23786
-616.483826	101.904006	-767.2851	-69.868561	0.071263	1.006996	22227.39341
-636.320857	3.481813	-700.144379	-173.631493	-0.6917	0.244033	22225.10453
-602.750496	-76.629275	-662.759205	-291.890717	3.123114	1.006996	22241.88971
-585.202353	-182.681095	-611.640701	-475.001774	0.834226	1.769958	22241.88971
-589.78013	-256.688481	-581.885155	-581.816557	1.597189	1.769958	22240.36378
-526.454223	-339.088456	-436.922235	-606.231365	3.123114	1.006996	22211.3712
-453.972763	-419.962506	-330.107451	-697.023931	-0.6917	-0.51893	22223.5786
-389.12093	-474.895823	-229.39637	-755.772061	1.597189	-0.51893	22217.4749
-325.03206	-543.56247	-121.818624	-787.053533	-0.6917	0.244033	22199.16379
-204.483948	-610.703191	1.018376	-823.675745	0.071263	1.006996	22215.94897
-108.350643	-616.806892	97.151681	-816.80908	-1.454662	-1.281893	22220.52675
-26.71363	-648.851327	224.566458	-787.053533	-1.454662	1.006996	22183.90454
79.33819	-640.458737	348.929384	-722.964664	-1.454662	1.769958	22186.19343
140.375209	-631.303184	400.810851	-725.253552	-2.980588	1.769958	22188.48232
260.923322	-587.814308	501.521932	-626.831359	0.834226	0.244033	22192.29713
347.138111	-548.140246	579.344131	-588.683222	0.834226	0.244033	22196.11194
418.856608	-471.843972	632.751523	-461.268445	1.597189	2.532921	22226.63045
489.812143	-406.229177	721.2552	-303.335158	2.360151	1.769958	22222.05268
530.249168	-323.829201	778.477405	-179.735195	0.071263	1.769958	22222.05268
585.182485	-226.932934	786.869995	-79.024114	0.071263	0.244033	22229.6823
603.493591	-116.303337	791.447772	42.286962	-0.6917	0.244033	22221.28971
601.967665	-27.79966	764.744076	176.568403	-1.454662	-0.51893	22218.23786
595.863963	81.304012	750.247784	309.323919	1.597189	1.006996	22250.2823
568.397305	158.363248	669.373734	392.486858	3.886077	0.244033	22247.99341
547.034348	280.437286	587.736721	479.46461	0.834226	-2.044855	22235.786
511.938062	343.763193	507.625634	579.412728	1.597189	1.769958	22239.60082
455.47882	415.481691	416.070105	635.109008	0.834226	1.006996	22233.49712
407.412167	486.437225	298.573844	680.12381	0.071263	2.532921	22209.08231
338.745521	548.237207	212.359055	773.968226	-1.454662	0.244033	22208.31935
252.530732	584.859418	67.396135	792.279332	-0.6917	0.244033	22212.89712
154.871501	608.511263	-28.73717	784.649705	0.834226	0.244033	22209.08231
83.153004	584.859418	-147.759357	757.946009	0.834226	0.244033	22199.92676
-18.32104	600.881636	-289.670426	771.679338	-2.217625	-0.51893	22203.74157
-79.358059	587.911269	-377.411141	710.642319	-4.506513	0.244033	267.036958
-170.913587	553.577946	-482.699999	635.871971	-2.217625	1.006996	17.548143
-268.572818	526.111287	-584.174043	583.227542	-2.217625	1.769958	12.207404
-342.580203	472.703896	-655.129577	506.931268	0.071263	1.769958	21972.56386
-402.091296	427.689094	-724.559186	367.309087	-1.454662	-0.51893	22205.2675
-460.076464	357.496523	-725.322149	332.975764	-0.6917	-1.281893	22225.10453
-532.557924	272.044696	-758.129547	175.80544	0.071263	1.006996	22211.3712
-569.180136	188.118795	-781.018429	33.131409	1.597189	1.769958	22218.23786
-604.276422	88.933639	-774.914727	-68.342635	0.834226	0.244033	22226.63045
-624.113453	20.266993	-689.4629	-177.446307	0.834226	1.006996	22228.15638
-620.298639	-67.473722	-665.048093	-277.394425	0.071263	1.769958	22241.12674
-604.276422	-167.42184	-600.19626	-415.490681	1.597189	2.532921	22244.17859
-569.180136	-229.221822	-533.055539	-562.742489	1.597189	0.244033	22238.83786
-514.246819	-329.169941	-447.603713	-593.260998	3.123114	1.006996	22215.18601
-465.417204	-401.651401	-357.57411	-666.505421	0.071263	-0.51893	22224.34156
-392.172781	-484.051376	-259.151917	-790.868347	-1.454662	-0.51893	22209.84527
-316.63947	-528.303215	-115.714922	-766.45354	0.071263	1.006996	22206.79342
-225.083942	-585.52542	-15.766804	-832.831298	0.071263	3.295884	22219.00082
-121.321009	-616.04393	88.759091	-793.157235	0.834226	1.006996	22225.10453
-13.743263	-625.962445	211.596092	-795.446124	0.071263	0.244033	22185.43046
59.501159	-651.140216	345.114571	-727.54244	-2.217625	-0.51893	22184.6675
161.738166	-626.725408	402.336776	-726.779477	-2.217625	1.006996	22183.90454
234.982589	-600.784675	467.951571	-646.66839	-2.217625	-2.044855	22190.7712
319.671453	-548.903209	564.847839	-553.586936	-2.217625	-0.51893	22191.53417
402.834391	-474.895823	645.721889	-494.075843	0.071263	1.769958	22226.63045
480.65659	-410.043991	715.914461	-307.149972	-0.6917	1.006996	22215.94897
543.982497	-322.303276	760.1663	-194.99445	1.597189	1.769958	22225.86749
572.975081	-232.273673	777.714443	-90.468555	0.071263	1.006996	22231.20823
612.649144	-120.118151	777.714443	29.316595	0.071263	0.244033	22214.42305
588.234336	-33.140399	758.640374	168.175813	-1.454662	-1.281893	22219.76379
609.597293	72.911422	743.381119	298.642441	1.597189	-0.51893	22248.75637
575.263969	156.07436	700.655206	378.753528	2.360151	1.769958	22244.17859
548.560274	243.052112	613.677454	476.412759	1.597189	-0.51893	22236.54897
501.256584	328.503939	533.566367	578.649766	-0.6917	1.006996	22239.60082
466.923261	391.829846	402.336776	578.649766	-1.454662	1.006996	22226.63045
431.064012	500.170554	285.603477	684.701586	1.597189	3.295884	22205.2675
338.745521	534.503878	189.470172	732.005276	-2.217625	-0.51893	22204.50453
247.189993	587.148306	84.181315	781.597854	-1.454662	-1.281893	22212.89712
148.7678	616.14089	-21.870506	752.60527	0.071263	0.244033	22210.60823
77.812265	632.163108	-117.240848	773.205263	0.834226	0.244033	22203.74157
-16.795114	604.696449	-243.892662	773.205263	-2.980588	-0.51893	22204.50453
-71.728431	581.044605	-362.151886	731.242313	-2.980588	0.244033	473.79986
-167.098774	570.363126	-519.32221	626.716418	-0.6917	2.532921	15.259255
-257.891339	520.007586	-544.49998	610.694201	-4.506513	0.244033	13.733329
-328.846874	498.644629	-618.507366	521.42756	-0.6917	1.769958	21868.03797
-392.172781	450.577976	-773.388801	345.183168	0.071263	0.244033	22207.55638
-464.654241	364.363187	-729.899925	323.057249	0.834226	1.006996	22225.10453
-507.380154	272.044696	-744.396217	191.827658	-0.6917	0.244033	22209.08231
-556.972732	199.563236	-797.040646	59.835104	0.071263	0.244033	22219.00082
-607.328273	97.326229	-736.76659	-64.527822	0.834226	1.006996	22231.20823
-623.35049	32.474397	-713.877708	-157.609276	2.360151	1.769958	22213.66009
-632.506043	-59.081132	-657.418465	-281.209239	2.360151	1.769958	22244.94156
-614.9579	-136.140368	-609.351813	-414.727718	2.360151	1.006996	22244.94156
-560.787546	-251.347741	-582.648117	-499.416582	1.597189	-0.51893	22231.20823
-520.350521	-330.695866	-471.255558	-608.520253	0.071263	-0.51893	22215.18601
-472.283868	-408.518065	-357.57411	-681.001713	0.071263	0.244033	22225.10453
-386.069079	-490.918041	-280.514873	-763.401689	-0.6917	0.244033	22199.16379
-321.217246	-541.273581	-142.418618	-773.320204	-2.217625	-1.281893	22202.97861
-236.528383	-583.999495	-46.285313	-791.63131	0.071263	2.532921	22222.05268
-157.180258	-622.147632	86.470203	-791.63131	-1.454662	2.532921	22221.28971
-52.654363	-646.562439	211.596092	-764.164651	-0.6917	0.244033	22191.53417
45.004867	-641.984663	308.492359	-732.120216	-2.980588	0.244033	22187.71935
152.582613	-634.355035	401.573813	-694.735042	-1.454662	-1.281893	22183.90454
242.612216	-610.703191	499.996006	-609.283216	-2.217625	-2.044855	22194.58602
326.538117	-546.614321	583.921907	-537.564719	-0.6917	1.006996	22211.3712
421.145497	-508.466184	583.921907	-539.090644	-0.6917	1.769958	22225.86749
473.789925	-400.125475	673.95151	-359.031438	2.360151	2.532921	22219.00082
534.826944	-338.325493	776.95148	-206.438891	0.071263	1.006996	22225.10453
574.501007	-242.955151	776.188517	-143.112984	1.597189	2.532921	22231.20823
606.545442	-149.110735	768.55889	30.84252	-0.6917	1.006996	22213.66009
624.093585	-33.140399	746.43297	185.723956	0.834226	-0.51893	22222.81564
605.019516	54.600316	757.114449	286.435037	0.834226	-0.51893	22251.04526
569.92323	145.392882	685.395951	384.85723	3.886077	-0.51893	22238.83786
540.167684	234.659522	606.047827	448.183138	3.123114	1.769958	22238.83786
511.938062	331.55579	538.144143	558.812734	0.834226	1.006996	22242.65267
489.04918	408.615026	365.714565	558.812734	0.834226	2.532921	22223.5786
421.908459	476.51871	341.299757	677.834921	-1.454662	1.006996	22201.45268
327.30108	502.459443	199.388688	745.738605	-0.6917	-0.51893	22201.45268
260.160359	574.940903	95.625756	772.442301	-1.454662	-0.51893	22203.74157
168.604831	605.459412	9.410967	786.938593	0.834226	0.244033	22212.89712
83.915967	606.222375	-97.403817	787.701555	0.834226	1.006996	22206.79342
-1.53586	604.696449	-275.937097	782.360816	-2.217625	-1.281893	22199.92676
-83.935835	602.407561	-362.914849	754.131195	0.071263	-0.51893	2198.858608
-163.28396	546.711281	-502.53703	642.738635	-1.454662	2.532921	16.78518
-238.054308	539.081654	-565.862937	632.057157	-0.6917	1.006996	12.207404
-333.42465	492.540927	-630.71477	528.294225	-2.217625	-0.51893	21704.00098
-382.254265	439.133535	-717.692522	400.116485	3.123114	1.006996	22209.84527
-456.261651	371.992815	-743.633255	290.249851	0.071263	1.006996	22225.10453
-505.854229	298.748392	-744.396217	214.71654	1.597189	1.006996	22213.66009
-571.469024	204.903975	-781.781392	60.598067	0.834226	1.769958	22220.52675
-576.046801	129.370664	-762.707323	-59.950045	0.071263	1.006996	22229.6823
-650.054186	43.918838	-703.959192	-171.342605	2.360151	1.006996	22214.42305
-623.35049	-51.451504	-687.936975	-252.979618	2.360151	3.295884	22247.23045
-604.276422	-160.555176	-617.744403	-378.105507	1.597189	1.769958	22245.70452
-579.098651	-241.429226	-590.277745	-519.253613	3.123114	0.244033	22228.15638
-524.928297	-321.540313	-460.574079	-586.394334	1.597189	-0.51893	22235.02304
-473.046831	-392.495848	-362.914849	-683.290601	0.071263	0.244033	22224.34156
-407.432036	-445.903239	-249.996364	-777.897981	3.886077	2.532921	22192.29713
-322.743172	-512.280997	-148.52232	-773.320204	0.834226	1.006996	22196.11194
-238.817271	-579.421718	-43.996425	-806.890565	0.834226	1.006996	22220.52675
-138.10619	-609.177265	95.625756	-784.764645	0.071263	1.769958	22217.4749
-45.024736	-658.00688	189.470172	-757.297987	-0.6917	1.006996	22192.29713
61.027085	-641.2217	321.462726	-739.749844	-3.743551	-0.51893	22192.29713
135.797433	-636.643924	391.655298	-704.653558	0.071263	-0.51893	22190.00824
239.560365	-606.888377	480.921938	-635.223949	-1.454662	-0.51893	22199.16379
314.330713	-552.718023	586.210796	-568.846191	-2.980588	-0.51893	22212.89712
385.286248	-500.836556	631.98856	-508.572135	-2.217625	1.006996	22222.81564
483.708441	-415.38473	677.003361	-357.505513	0.834226	1.006996	22219.76379
525.671392	-346.718084	746.43297	-222.461108	2.360151	1.769958	22228.15638
567.634342	-239.9033	724.307051	-146.164834	0.071263	0.244033	22232.73415
588.997299	-154.451474	780.766294	-3.490803	0.834226	1.006996	22215.94897
595.101001	-57.555206	785.34407	159.02026	-0.6917	0.244033	22225.86749
582.893597	49.259577	770.084815	285.672075	1.597189	-0.51893	22255.62304
579.841746	128.607702	678.529287	382.568342	1.597189	-0.51893	22234.26008
564.582491	239.237298	644.195964	464.968318	1.597189	0.244033	22239.60082
500.493621	328.503939	510.677485	509.983119	2.360151	3.295884	22245.70452
458.530671	411.666877	445.825652	551.94607	1.597189	1.769958	22219.00082
411.989944	449.052051	318.410875	668.679369	0.071263	0.244033	22207.55638
347.901074	511.614995	216.173868	743.449717	0.834226	-0.51893	22197.63787
278.471465	553.577946	110.122048	770.153413	1.597189	0.244033	22206.79342
192.256676	592.489046	-47.811239	795.331183	-2.217625	-0.51893	22213.66009
100.701147	606.222375	-95.114928	799.908959	1.597189	1.006996	22212.89712
26.693762	595.540897	-234.737109	772.442301	-1.454662	0.244033	22193.82305
-70.965469	581.807567	-346.129669	748.027493	-4.506513	1.006996	1570.177313
-154.89137	561.970536	-457.522228	653.420114	-2.217625	2.532921	18.311106
-231.950606	524.585362	-552.892571	638.923822	-2.217625	1.006996	10.681478
-315.113544	496.355741	-608.58885	549.657182	-2.217625	0.244033	20757.16422
-387.595004	435.318722	-710.825857	409.272038	-2.217625	0.244033	22203.74157
-460.076464	388.777995	-803.907311	289.486888	0.071263	2.532921	22223.5786
-512.720893	296.459504	-735.240665	217.005428	-0.6917	0.244033	22211.3712
-568.417173	198.037311	-816.114715	60.598067	0.071263	0.244033	22223.5786
-602.750496	134.711403	-772.625839	-37.061163	1.597189	1.006996	22230.44527
-623.35049	29.422546	-712.351783	-164.47594	1.597189	1.769958	22218.23786
-614.9579	-19.407069	-661.996242	-252.979618	2.360151	1.769958	22247.99341
-616.483826	-140.718145	-618.507366	-375.053656	2.360151	0.244033	22242.65267
-586.728279	-227.695897	-534.581465	-497.890656	0.834226	-0.51893	22226.63045
-542.47644	-310.858835	-478.122222	-542.905458	0.071263	-2.044855	22234.26008
-487.543123	-378.762519	-387.329657	-666.505421	0.834226	0.244033	22226.63045
-410.483887	-462.68842	-284.329687	-750.431322	-2.980588	1.006996	22184.6675
-360.891309	-513.806923	-179.040829	-756.535024	0.071263	2.532921	22206.79342
-257.891339	-576.369867	-46.285313	-845.038701	0.071263	0.244033	22223.5786
-156.417295	-616.04393	75.025762	-797.735012	-0.6917	0.244033	22211.3712
-49.602512	-640.458737	183.366471	-777.897981	-0.6917	1.006996	22197.63787
19.064134	-667.925396	308.492359	-722.201701	-3.743551	-1.281893	22190.7712
113.671514	-654.192067	387.077521	-727.54244	-1.454662	-1.281893	22184.6675
220.486297	-606.888377	486.262677	-642.853576	-2.980588	0.244033	22199.16379
315.856639	-553.480985	570.188578	-559.690638	-1.454662	1.769958	22215.94897
386.049211	-494.732855	610.625603	-491.786954	-0.6917	0.244033	22225.86749
458.530671	-417.673618	687.68484	-343.009221	0.834226	2.532921	22221.28971
518.804727	-336.036605	733.462604	-291.890717	0.071263	1.006996	22228.15638
566.871379	-260.503294	773.899629	-135.483356	0.071263	1.006996	22231.20823
592.812112	-175.051468	767.032964	-24.090797	0.071263	-1.281893	22215.94897
607.308404	-58.318169	756.351486	139.946192	0.834226	1.006996	22227.39341
600.44174	50.785502	726.595939	288.723926	1.597189	-1.281893	22253.33415
582.893597	144.629919	682.344101	377.990566	0.834226	-0.51893	22236.54897
555.426938	236.185447	603.758939	442.079436	2.360151	0.244033	22240.36378
517.278801	323.163199	564.847839	546.605331	3.123114	3.295884	22244.94156
450.138081	388.777995	436.670099	596.197909	1.597189	2.532921	22216.71194
424.197348	465.074268	343.588645	666.39048	-1.454662	0.244033	22205.2675
352.47885	537.555728	245.929415	748.790456	-2.980588	-1.281893	22199.16379
289.915906	574.17794	117.751675	767.864524	-0.6917	-0.51893	22196.87491
205.227042	605.459412	-9.663102	785.412667	0.834226	-1.281893	22216.71194
110.619663	619.955704	-92.063077	796.857108	0.834226	0.244033	22212.89712
28.219687	607.7483	-213.374153	780.834891	-2.217625	0.244033	22194.58602
-60.28399	581.807567	-302.640793	761.760822	-2.980588	1.769958	7740.256966
-157.943221	589.437195	-455.996303	691.568251	-2.217625	0.244033	20.599994
-228.135792	536.792766	-520.085173	631.294194	-0.6917	1.769958	14.496292
-310.535768	500.933517	-605.536999	561.101623	0.834226	1.006996	21053.95673
-389.12093	455.155753	-683.359199	432.923883	1.597189	1.006996	22209.08231
-440.239433	390.30392	-768.811025	295.59059	0.071263	0.244033	22219.76379
-498.987564	290.355802	-781.018429	203.272099	0.071263	1.006996	22213.66009
-547.817179	233.896559	-828.322119	54.494365	0.834226	1.006996	22224.34156
-605.802347	106.481782	-806.196199	-58.42412	0.834226	1.006996	22228.91934
-621.824565	55.363279	-721.507335	-133.194468	3.886077	1.769958	22225.10453
-621.824565	-46.873728	-655.89254	-247.638879	0.834226	1.006996	22245.70452
-629.454192	-119.355188	-638.344397	-358.268475	0.834226	0.244033	22242.65267
-592.069018	-208.621828	-585.699968	-480.342513	0.834226	0.244033	22225.86749
-547.817179	-303.229208	-491.855552	-556.638787	1.597189	-0.51893	22236.54897
-495.17275	-400.125475	-374.35929	-655.823943	1.597189	1.769958	22229.6823
-418.113514	-464.977308	-275.937097	-746.616508	-1.454662	0.244033	22182.37861
-351.735756	-529.82914	-169.885277	-771.031316	-0.6917	1.769958	22206.03046
-244.15801	-557.295799	-57.729754	-793.157235	0.071263	-0.51893	22218.23786
-161.758034	-608.414302	71.210948	-802.312788	0.834226	-0.51893	22207.55638
-74.780282	-644.273551	169.633141	-804.601676	-0.6917	1.006996	22199.92676
39.664128	-666.39947	308.492359	-734.409105	-2.217625	0.244033	22197.63787
138.086321	-649.61429	364.188639	-713.046148	-2.217625	-2.807818	22182.37861
230.404812	-605.362451	472.529348	-636.749874	-4.506513	-1.281893	22199.92676
308.989974	-562.636538	577.818206	-566.557303	-0.6917	1.769958	22217.4749
395.204764	-490.918041	637.329299	-502.468433	0.071263	1.769958	22220.52675
440.982528	-434.458798	676.240399	-336.905519	0.071263	1.006996	22219.00082
538.641758	-350.532897	731.173716	-315.542562	0.834226	1.006996	22229.6823
559.241752	-287.969953	712.86261	-222.461108	0.071263	0.244033	22228.91934
607.308404	-179.629244	788.395921	-34.009312	0.834226	-2.044855	22218.23786
604.256553	-63.658908	754.062598	62.886955	2.360151	1.006996	22228.91934
608.071367	35.526248	770.847778	258.968379	2.360151	1.769958	22253.33415
581.367671	133.948441	722.018163	369.597976	-0.6917	-1.281893	22234.26008
532.538056	222.452118	677.766324	456.575728	0.834226	1.769958	22241.88971
521.856578	297.985429	564.847839	529.057188	2.360151	3.295884	22244.17859
462.345484	375.044666	477.107124	585.51643	3.123114	1.006996	22218.23786
426.486236	465.074268	358.8479	682.412698	0.834226	1.006996	22207.55638
369.264031	525.348325	240.588676	736.583052	1.597189	0.244033	22205.2675
276.182577	577.229791	127.670191	782.360816	-1.454662	0.244033	22196.11194
199.12334	603.933487	7.885041	793.042295	0.071263	-0.51893	22214.42305
104.515961	612.326077	-92.82604	798.383034	-0.6917	1.006996	22214.42305
33.560426	606.985338	-208.796376	787.701555	-2.980588	1.006996	22183.90454
-50.365475	588.674232	-311.796346	751.079344	-2.217625	1.006996	5510.116886
-141.921003	574.940903	-435.396309	692.331213	-2.217625	0.244033	19.837031
-227.37283	542.896468	-513.981471	648.842337	-1.454662	0.244033	12.970367
-298.328364	492.540927	-602.485148	583.227542	-0.6917	1.769958	21290.47517
-373.861675	460.496492	-670.388832	413.849814	-0.6917	0.244033	22210.60823
-418.876477	394.881697	-778.729541	361.205386	0.071263	-0.51893	22215.94897
-484.491272	302.563206	-746.685106	245.998012	0.071263	0.244033	22214.42305
-532.557924	245.341	-801.618423	91.116577	0.071263	1.006996	22225.86749
-626.402341	119.452149	-757.366584	-64.527822	0.071263	1.769958	22225.10453
-621.061602	51.548465	-710.062894	-146.927797	0.834226	1.006996	22238.07489
-618.772714	-40.770026	-689.4629	-228.56481	2.360151	1.006996	22249.51933
-606.56531	-138.429256	-632.240695	-354.453662	1.597189	0.244033	22242.65267
-600.461608	-203.281089	-581.122192	-470.423998	1.597189	0.244033	22228.15638
-549.343105	-301.703282	-481.937036	-542.905458	0.071263	1.006996	22237.31193
-492.883862	-396.310661	-405.640762	-655.06098	-1.454662	0.244033	22227.39341
-433.372769	-454.295829	-295.774128	-735.93503	-2.217625	-0.51893	22189.24528
-334.187613	-516.858774	-180.566755	-760.349838	2.360151	1.769958	22207.55638
-266.283929	-558.821724	-57.729754	-802.312788	0.071263	1.006996	22221.28971
-177.780252	-599.258749	42.981327	-838.172037	0.071263	0.244033	22199.92676
-65.62473	-636.643924	183.366471	-803.075751	0.071263	-0.51893	22203.74157
27.456724	-645.036514	293.233105	-755.772061	-0.6917	1.769958	22202.97861
122.064104	-628.251333	403.862702	-702.36467	0.071263	-0.51893	22181.61565
199.886303	-590.866159	493.892305	-637.512837	-0.6917	1.006996	22204.50453
296.019608	-568.74024	564.847839	-567.320265	-2.217625	1.006996	22217.4749
379.182546	-510.755072	613.677454	-500.179544	0.071263	1.006996	22215.18601
457.767708	-443.614351	662.507069	-368.186991	1.597189	1.769958	22224.34156
518.041764	-365.029189	744.144082	-281.209239	0.071263	-0.51893	22231.97119
556.189901	-271.947735	741.855194	-162.950015	0.834226	0.244033	22222.81564
587.471373	-184.969983	739.566306	-59.187082	0.071263	-0.51893	22219.76379
607.308404	-69.76261	769.321853	86.5388	-1.454662	-2.807818	22225.86749
608.071367	22.555881	767.032964	245.23505	0.834226	0.244033	22248.75637
586.708411	120.215111	699.892243	355.864646	2.360151	1.769958	22238.83786
545.508423	211.77064	631.98856	440.55351	-1.454662	1.006996	22241.88971
536.35287	279.674323	583.921907	536.686815	2.360151	1.769958	22239.60082
498.967696	376.570591	434.381211	596.960871	0.834226	1.006996	22222.05268
426.486236	447.526126	364.188639	668.679369	-2.217625	-0.51893	22212.13416
379.945509	517.718697	255.084968	735.057127	-0.6917	-0.51893	22204.50453
280.760353	555.866834	128.433154	790.753406	-1.454662	0.244033	22200.68972
205.227042	591.726083	-8.137176	794.56822	0.071263	-0.51893	22214.42305
124.352992	610.037189	-98.929742	760.234897	0.071263	0.244033	22209.08231
31.271538	609.274226	-193.537121	782.360816	-2.217625	0.244033	22184.6675
-49.602512	593.252008	-335.448191	721.323797	-0.6917	3.295884	22191.53417
-119.032121	552.814983	-423.951868	725.138611	-2.217625	1.769958	24.414808
-190.750618	530.689064	-537.633316	630.531232	-0.6917	1.006996	12.207404
-285.357998	510.852033	-591.80367	593.146058	1.597189	1.006996	17130.03937
-372.33575	470.415008	-661.233279	457.33869	-1.454662	0.244033	16113.01004
-434.898694	401.748361	-741.344367	352.049833	-1.454662	-1.281893	22182.37861
-502.039415	329.266901	-772.625839	250.575789	0.834226	1.006996	22215.18601
-544.765328	215.585454	-797.803609	39.235111	0.071263	0.244033	22225.10453
-575.283838	153.022509	-777.203615	-47.742641	0.071263	1.006996	22215.94897
-630.980118	46.970689	-732.188814	-156.08335	0.834226	1.006996	22231.97119
-626.402341	-11.014479	-727.611037	-229.327773	1.597189	0.244033	22249.51933
-601.987534	-104.858896	-645.211062	-366.661065	1.597189	-1.281893	22237.31193
-595.120869	-224.644046	-573.492564	-462.031408	0.071263	-1.281893	22227.39341
-530.269036	-291.021804	-501.011104	-552.823973	-0.6917	1.006996	22237.31193
-500.51349	-374.184742	-409.455576	-638.2758	-1.454662	0.244033	22222.05268
-440.239433	-446.666202	-285.09265	-710.75726	-2.217625	-1.281893	22191.53417
-360.128346	-504.65137	-188.959345	-752.72021	0.834226	1.769958	22209.84527
-279.254296	-577.895793	-66.885307	-806.890565	-0.6917	1.006996	22218.23786
-175.491364	-612.229116	-2.033474	-827.490559	0.071263	1.769958	22197.63787
-79.358059	-635.117998	120.803526	-829.779447	0.834226	0.244033	22206.79342
19.827097	-648.851327	270.344223	-739.749844	-2.980588	-0.51893	22200.68972
105.278924	-632.066147	342.06272	-724.490589	1.597189	1.006996	22187.71935
211.330744	-621.384669	477.107124	-634.460986	-2.980588	0.244033	22206.03046
279.99739	-558.058762	539.670069	-604.705439	-2.217625	1.769958	22217.4749
363.160329	-520.673588	603.758939	-492.549917	0.071263	3.295884	22212.13416
434.115863	-439.036575	700.655206	-380.394395	0.071263	0.244033	22225.10453
498.204733	-377.236593	733.462604	-277.394425	0.071263	0.244033	22231.97119
557.715827	-266.606996	746.43297	-182.787046	0.834226	-0.51893	22215.18601
554.663976	-184.969983	733.462604	-104.201884	3.123114	-0.51893	22223.5786
599.678777	-105.621859	726.595939	63.649918	-0.6917	-0.51893	22228.91934
618.752845	20.266993	741.092231	242.946161	2.360151	1.006996	22243.41563
589.760261	106.481782	721.2552	344.420205	0.834226	2.532921	22239.60082
572.212119	193.459534	680.055212	446.657212	2.360151	1.769958	22247.23045
513.463988	289.592839	581.633019	531.346076	1.597189	0.244033	22236.54897
495.152882	368.940964	474.055273	580.175691	0.071263	0.244033	22222.05268
438.69364	437.60761	371.055304	674.78307	-1.454662	-0.51893	22210.60823
376.130695	507.037219	270.344223	722.849723	-0.6917	-0.51893	22201.45268
295.256645	551.289058	152.084998	777.78304	-0.6917	1.006996	22204.50453
220.486297	594.777934	-18.055692	789.227481	-1.454662	-0.51893	22215.94897
116.723365	625.296443	-102.744556	764.049711	-0.6917	1.006996	22199.16379
41.190054	604.696449	-175.226016	794.56822	-3.743551	0.244033	22190.00824
-51.8914	603.933487	-305.692644	695.383064	-0.6917	3.295884	22191.53417
-114.454345	584.859418	-432.344458	699.960841	-2.980588	0.244033	27.466659
-189.224693	549.00017	-506.351844	646.553449	-1.454662	-0.51893	13.733329
-270.861706	515.429809	-598.670335	600.775685	0.834226	0.244033	14732.81045
-373.861675	465.074268	-673.440683	478.701647	-0.6917	1.006996	22190.7712
-450.157949	400.222436	-729.136963	342.89428	0.834226	0.244033	22203.74157
-504.328303	312.481721	-748.211031	274.227634	-1.454662	0.244033	22215.18601
-551.631993	254.496553	-848.922112	68.227695	-0.6917	1.769958	22225.86749
-574.520875	136.237329	-769.573988	-5.779691	0.834226	2.532921	22210.60823
-618.009751	95.800304	-771.099913	-125.564841	0.834226	0.244033	22239.60082
-631.74308	-25.510771	-678.781422	-275.105537	0.071263	0.244033	22250.2823
-611.143086	-106.384821	-637.581434	-366.661065	1.597189	0.244033	22234.26008
-584.439391	-186.495909	-568.151825	-434.564749	0.071263	0.244033	22229.6823
-569.943099	-281.866251	-491.855552	-533.749905	-0.6917	1.769958	22240.36378
-498.224601	-359.68845	-442.262974	-622.253582	-2.217625	1.006996	22213.66009
-428.794992	-434.458798	-305.692644	-702.36467	2.360151	2.532921	22199.16379
-361.654271	-503.888407	-204.981562	-747.379471	-2.217625	-0.51893	22212.89712
-277.72837	-559.584687	-110.374183	-793.920198	-0.6917	1.006996	22216.71194
-208.298761	-604.599489	23.907259	-828.253521	-0.6917	0.244033	22192.29713
-106.061755	-624.43652	112.410936	-842.749813	-0.6917	1.006996	22200.68972
19.064134	-658.769843	270.344223	-740.512807	-1.454662	-1.281893	22197.63787
93.07152	-638.169849	310.781248	-764.164651	-2.980588	-0.51893	22186.19343
199.12334	-633.592073	442.010838	-664.216533	-2.980588	-0.51893	22207.55638
301.360347	-558.821724	568.662653	-616.912843	0.071263	3.295884	22221.28971
372.315881	-522.199513	614.440417	-511.623985	-0.6917	0.244033	22215.18601
435.641789	-470.318047	690.736691	-392.601799	0.834226	0.244033	22228.91934
512.701025	-378.762519	735.751492	-294.942568	-2.217625	-1.281893	22223.5786
556.952864	-297.888468	758.640374	-194.99445	-0.6917	0.244033	22207.55638
579.078783	-187.258872	744.907045	-96.572257	0.071263	-0.51893	22215.18601
598.915814	-107.147784	767.795927	75.857322	0.071263	0.244033	22232.73415
612.649144	-2.621889	746.43297	248.2869	0.071263	-0.51893	22238.07489
587.471373	91.222527	691.499653	279.568373	1.597189	2.532921	22239.60082
579.841746	200.326199	667.847809	445.894249	0.071263	0.244033	22247.99341
517.278801	294.170615	602.995976	519.138672	0.071263	0.244033	22228.91934
490.575106	368.178001	506.099708	587.805318	-0.6917	-0.51893	22222.05268
437.167714	429.977983	385.551596	671.731219	0.071263	-0.51893	22215.94897
376.893658	503.985368	281.025701	725.138611	0.071263	0.244033	22196.87491
301.360347	562.733499	162.766477	784.649705	-1.454662	0.244033	22209.08231
215.90852	607.7483	33.825774	797.620071	-0.6917	1.006996	22218.23786
128.930768	618.429779	-56.203829	770.153413	-2.217625	0.244033	22193.82305
37.37524	610.800151	-154.626022	780.071928	-3.743551	-0.51893	22190.00824
-43.49881	594.777934	-315.611159	736.583052	-2.980588	1.006996	22193.82305
-105.298792	565.022387	-442.262974	670.968257	-2.980588	0.244033	35.859249
-206.009873	555.103871	-532.292577	635.109008	1.597189	0.244033	12.970367
-272.387631	498.644629	-568.914788	604.590499	-0.6917	-1.281893	16146.5804
-360.891309	458.207604	-639.870323	477.175722	0.071263	1.006996	22195.34898
-441.002396	410.903914	-726.085112	365.020199	1.597189	1.006996	22206.79342
-483.728309	328.503939	-765.759174	265.072081	0.071263	1.006996	22221.28971
-551.631993	246.103963	-773.388801	101.798055	-1.454662	0.244033	22226.63045
-576.809763	153.785472	-748.973994	19.398079	-1.454662	0.244033	22210.60823
-599.698645	63.755869	-767.2851	-111.831511	2.360151	1.006996	22241.88971
-647.002335	0.429962	-699.381416	-212.542593	3.123114	1.769958	22253.33415
-617.246788	-107.910747	-645.211062	-386.498097	2.360151	-0.51893	22230.44527
-590.543093	-191.073685	-571.203676	-425.409196	0.834226	0.244033	22234.26008
-556.209769	-291.021804	-519.32221	-516.201762	0.071263	0.244033	22241.88971
-495.17275	-370.369928	-417.848166	-613.098029	-0.6917	2.532921	22209.84527
-463.891278	-427.592134	-314.085234	-693.209117	1.597189	2.532921	22199.92676
-363.94316	-500.836556	-194.300084	-737.460956	0.071263	1.006996	22215.18601
-273.150594	-551.95506	-122.581587	-774.84613	0.071263	1.006996	22212.13416
-174.728401	-603.073563	13.988743	-828.253521	1.597189	1.769958	22193.06009
-111.402494	-629.777259	110.122048	-788.579459	0.071263	-0.51893	22196.87491
6.093768	-648.088365	268.818297	-780.186869	-2.217625	0.244033	22194.58602
90.782632	-643.510588	313.833099	-738.223918	0.071263	0.244033	22193.06009
173.94557	-624.43652	441.247876	-700.075781	-0.6917	2.532921	22212.13416
289.915906	-595.443936	530.514516	-600.890626	-0.6917	2.532921	22218.23786
370.789956	-516.858774	623.59597	-503.994358	-2.980588	-0.51893	22214.42305
433.3529	-471.08101	688.447802	-409.386979	-0.6917	-0.51893	22228.91934
507.360286	-378.762519	716.677424	-272.816649	-0.6917	-1.281893	22231.97119
550.849162	-302.466245	747.958896	-192.705561	1.597189	1.006996	22218.23786
598.152852	-210.147754	755.588523	-93.520406	-0.6917	0.244033	22224.34156
604.256553	-102.570008	760.929262	59.835104	0.071263	1.006996	22230.44527
597.389889	-14.06633	762.455188	224.635056	1.597189	0.244033	22238.83786
585.182485	79.015124	713.625573	293.301702	0.071263	0.244033	22240.36378
579.078783	196.511385	659.455218	413.086852	2.360151	3.295884	22249.51933
525.671392	278.911361	598.418199	512.272007	0.834226	1.006996	22227.39341
492.863994	357.496523	496.944155	571.783101	-1.454662	-1.281893	22221.28971
439.456602	425.400206	381.736782	667.153443	-1.454662	-1.281893	22217.4749
391.38995	496.355741	306.203471	716.746021	-0.6917	0.244033	22190.7712
302.12331	554.340909	162.766477	778.546003	-0.6917	1.006996	22212.13416
226.589999	585.622381	55.188731	772.442301	-1.454662	-0.51893	22221.28971
160.975203	606.222375	-50.86309	769.39045	0.834226	2.532921	22190.00824
50.345606	600.118673	-185.144531	795.331183	-2.217625	1.006996	22194.58602
-21.372891	578.755716	-346.892632	675.546033	-3.743551	0.244033	22192.29713
-93.091388	558.155722	-388.855582	725.901574	-2.217625	-0.51893	45.014801
-209.824687	543.65943	-532.292577	617.560865	-2.980588	-0.51893	12.207404
-276.965408	534.503878	-544.49998	601.538648	-0.6917	-1.281893	13351.08493
-345.632054	483.385374	-622.32218	477.938684	-0.6917	1.006996	22183.90454
-421.165365	420.82243	-724.559186	378.753528	-0.6917	1.006996	22207.55638
-481.439421	336.896529	-743.633255	292.538739	-1.454662	0.244033	22222.05268
-539.424589	252.970628	-791.699907	107.901757	-0.6917	0.244033	22226.63045
-585.202353	172.096578	-748.973994	43.812887	0.071263	1.006996	22214.42305
-585.202353	68.333645	-740.581404	-75.972263	1.597189	1.006996	22245.70452
-622.587527	5.007738	-705.485118	-226.275922	3.886077	0.244033	22253.33415
-633.269006	-89.599641	-682.596236	-333.853668	3.123114	0.244033	22231.20823
-598.935683	-184.969983	-581.122192	-428.461047	0.834226	1.769958	22235.02304
-549.343105	-271.947735	-510.166657	-526.88324	0.071263	0.244033	22241.12674
-517.29867	-358.162525	-451.418527	-611.572104	-2.217625	0.244033	22206.79342
-474.572756	-423.014357	-327.818563	-686.342452	-0.6917	1.769958	22204.50453
-373.861675	-493.206929	-208.033413	-760.349838	-1.454662	0.244033	22219.76379
-287.646886	-542.799507	-125.633438	-780.186869	-0.6917	0.244033	22206.03046
-175.491364	-598.495787	25.433184	-814.520192	0.071263	-0.51893	22193.06009
-89.276574	-639.695775	110.122048	-794.683161	-0.6917	1.769958	22193.82305
3.041917	-644.273551	227.618309	-723.727626	-2.217625	-0.51893	22181.61565
87.730781	-641.984663	248.218303	-835.120186	-3.743551	0.244033	22187.71935
158.686315	-628.251333	398.521962	-664.979496	-2.217625	1.769958	22212.89712
263.21221	-599.258749	530.514516	-561.216563	-2.217625	1.769958	22207.55638
351.715888	-519.147662	619.018193	-515.438799	0.834226	-0.51893	22219.76379
428.012161	-452.769904	655.640405	-398.7055	0.834226	0.244033	22231.97119
497.44177	-386.392146	741.855194	-287.312941	0.071263	-0.51893	22228.91934
554.663976	-300.177357	756.351486	-188.127785	-0.6917	-0.51893	22219.00082
598.152852	-218.540344	759.403337	-61.475971	0.071263	0.244033	22226.63045
606.545442	-104.858896	757.114449	57.546216	-0.6917	0.244033	22228.91934
603.493591	-11.014479	737.277418	229.975795	1.597189	1.769958	22241.88971
601.204703	74.437347	696.07743	294.064665	1.597189	1.769958	22243.41563
580.604709	172.85954	603.758939	332.212802	0.834226	0.244033	22247.23045
536.35287	262.12618	613.677454	503.116455	0.834226	1.006996	22229.6823
499.730659	339.185417	500.758969	571.020138	0.834226	-0.51893	22225.86749
442.508453	420.059467	405.388627	663.338629	-1.454662	-2.807818	22215.94897
398.256615	494.066852	294.75903	711.405282	0.834226	0.244033	22204.50453
314.330713	547.474244	174.97388	767.864524	-0.6917	0.244033	22214.42305
226.589999	581.807567	39.929476	768.627487	-0.6917	0.244033	22223.5786
166.315943	606.985338	-60.018642	786.938593	0.071263	1.006996	22180.85269
61.027085	613.852002	-155.388985	807.538587	-3.743551	1.769958	22196.87491
-18.32104	619.192741	-288.144501	705.30158	-1.454662	1.006996	22189.24528
-96.906202	590.96312	-451.418527	675.546033	-0.6917	-2.044855	61.037019
-206.009873	553.577946	-516.270359	618.323828	-0.6917	0.244033	15.259255
-279.254296	519.244623	-578.070341	520.664598	-0.6917	1.006996	2784.81399
-349.446868	478.807598	-660.470316	490.146088	-0.6917	1.769958	21996.21571
-413.535738	413.955765	-697.092528	408.509075	1.597189	2.532921	22207.55638
-478.38757	350.629858	-748.973994	283.383186	1.597189	2.532921	22223.5786
-524.928297	265.178031	-795.514721	140.709155	1.597189	1.769958	22221.28971
-579.098651	170.570652	-768.048062	49.153626	-1.454662	0.244033	22216.71194
-598.17272	104.955857	-752.788808	-48.505604	1.597189	0.244033	22248.75637
-611.143086	1.955887	-676.492534	-200.335189	0.834226	-0.51893	22247.99341
-611.906049	-68.236685	-707.011043	-338.431444	2.360151	0.244033	22234.26008
-610.380124	-168.947766	-672.67772	-458.979557	2.360151	1.769958	22238.07489
-547.817179	-263.555145	-536.870353	-543.66842	1.597189	1.769958	22241.88971
-513.483856	-359.68845	-426.240756	-652.772092	-2.980588	-0.51893	22203.74157
-440.239433	-434.458798	-315.611159	-676.423937	0.071263	0.244033	22209.08231
-382.254265	-480.999525	-220.240817	-747.379471	-1.454662	1.006996	22220.52675
-315.113544	-542.036544	-131.73714	-797.735012	0.071263	1.006996	22208.31935
-240.343196	-593.91801	7.885041	-832.831298	-0.6917	-1.281893	22198.40083
-117.506196	-627.488371	92.573905	-809.942416	-3.743551	1.006996	22191.53417
-29.765481	-668.688359	247.45534	-752.72021	-2.980588	0.244033	22178.5638
67.130787	-654.192067	282.551626	-817.572043	-2.980588	1.006996	22183.90454
180.812235	-631.303184	399.284925	-690.920229	-2.217625	1.006996	22214.42305
272.367763	-590.103197	521.358963	-579.527669	-2.980588	0.244033	22199.92676
337.219596	-540.510619	582.395982	-530.698054	-1.454662	-0.51893	22219.76379
425.723273	-469.555084	689.973728	-409.386979	0.071263	-0.51893	22233.49712
494.389919	-401.651401	717.440386	-285.024053	0.071263	0.244033	22215.18601
547.034348	-313.147723	757.114449	-187.364822	-2.217625	-1.281893	22219.00082
599.678777	-215.488493	738.04038	-88.942629	-0.6917	-0.51893	22228.91934
616.463957	-117.829262	769.321853	58.309179	0.834226	1.769958	22224.34156
616.463957	-10.251517	751.77371	214.71654	3.886077	2.532921	22244.17859
611.886181	72.148459	734.225567	307.035031	3.123114	2.532921	22247.23045
570.686193	143.103994	598.418199	368.835013	-0.6917	-1.281893	22241.12674
545.508423	266.703957	600.707088	470.309057	1.597189	-1.281893	22230.44527
511.1751	349.103932	532.040441	590.094207	0.834226	-1.281893	22227.39341
464.634373	406.326138	396.233074	606.879387	0.071263	-0.51893	22211.3712
398.256615	497.881666	312.307173	699.197878	-0.6917	0.244033	22200.68972
325.775155	548.237207	215.410906	759.471934	-0.6917	1.006996	22219.76379
219.723334	599.35571	68.92206	765.575636	-1.454662	-1.281893	22223.5786
155.634464	597.066822	-41.707537	783.886742	0.834226	1.006996	22186.95639
64.078936	609.274226	-146.233432	810.590438	-1.454662	2.532921	22201.45268
-1.53586	592.489046	-273.648209	718.271946	0.834226	1.769958	22191.53417
-111.402494	578.755716	-449.892601	675.546033	-1.454662	-2.044855	197.607349
-164.809885	561.207573	-515.507396	644.264561	0.071263	0.244033	15.259255
-268.572818	523.822399	-610.114776	537.449778	-0.6917	1.006996	32.044435
-331.898725	476.51871	-632.240695	523.716449	2.360151	1.769958	22106.8453
-402.854259	432.266871	-683.359199	410.035001	-1.454662	0.244033	22209.84527
-473.809794	348.34097	-726.848075	325.346137	-1.454662	1.006996	22225.86749
-515.009782	268.229882	-774.914727	172.75359	-0.6917	1.006996	22211.3712
-555.446807	191.933609	-761.181398	58.309179	0.834226	1.006996	22220.52675
-600.461608	100.37808	-758.129547	-41.63894	0.834226	-0.51893	22250.2823
-620.298639	13.400328	-696.329565	-198.809263	5.412002	1.769958	22239.60082
-601.987534	-64.421871	-659.707354	-316.305525	2.360151	0.244033	22238.83786
-602.750496	-166.658878	-579.596266	-423.120308	1.597189	2.532921	22243.41563
-579.098651	-252.110704	-520.085173	-527.646203	1.597189	3.295884	22231.20823
-506.617191	-332.221792	-458.285191	-619.964694	-2.217625	-0.51893	22200.68972
-470.757943	-425.303245	-369.781514	-705.416521	-0.6917	0.244033	22209.08231
-380.72834	-474.132861	-222.529705	-737.460956	1.597189	-0.51893	22218.23786
-282.306147	-544.325432	-123.34455	-756.535024	-1.454662	0.244033	22209.08231
-222.032091	-590.103197	-30.263096	-829.779447	-1.454662	-1.281893	22205.2675
-154.89137	-619.858743	97.914644	-808.41649	-2.980588	-1.281893	22199.16379
-29.765481	-656.480955	229.907198	-781.712794	-3.743551	0.244033	22180.85269
70.9456	-619.095781	322.988651	-784.764645	-1.454662	3.295884	22190.7712
173.182607	-615.280967	396.233074	-704.653558	-2.980588	1.006996	22214.42305
258.634434	-587.051346	533.566367	-611.572104	-0.6917	1.769958	22205.2675
353.241813	-526.014327	548.825622	-550.535085	-0.6917	0.244033	22225.10453
416.56772	-481.762488	657.929293	-399.468463	-0.6917	-0.51893	22231.97119
493.626957	-397.836587	742.618157	-287.312941	1.597189	2.532921	22216.71194
534.826944	-313.147723	755.588523	-176.683344	-1.454662	-0.51893	22222.81564
560.004715	-231.51071	766.270002	-120.987064	-0.6917	-1.281893	22229.6823
601.967665	-127.747778	757.114449	59.072142	0.071263	-1.281893	22211.3712
602.730628	-22.45892	761.692225	174.279515	2.360151	1.769958	22245.70452
593.575075	76.726235	725.070014	287.198	-2.217625	1.769958	22242.65267
557.715827	155.311397	628.936709	384.85723	0.834226	0.244033	22230.44527
529.486205	262.12618	601.47005	463.442392	0.834226	-1.281893	22233.49712
499.730659	337.659491	516.018224	545.079405	0.071263	-0.51893	22227.39341
464.634373	416.244653	399.284925	646.553449	-0.6917	0.244033	22199.92676
402.834391	493.30389	293.996067	692.331213	-0.6917	0.244033	22206.03046
323.486266	538.318691	208.544241	763.286748	-1.454662	0.244033	22222.05268
241.086291	558.918685	65.870209	758.708971	-1.454662	-1.281893	22215.94897
147.241874	617.666816	-40.944574	773.205263	-0.6917	0.244033	22190.00824
81.627079	610.037189	-187.43342	816.694139	-2.217625	1.006996	22204.50453
-0.009934	603.933487	-308.744495	745.738605	-2.217625	0.244033	22187.71935
-109.113606	571.889052	-387.329657	736.583052	-2.217625	-2.807818	340.281381
-168.624699	558.918685	-475.833334	657.234927	-2.217625	-1.281893	16.022217
-238.817271	523.822399	-567.388863	568.73125	0.071263	1.769958	11.444441
-344.869091	487.200188	-653.603652	487.8572	-0.6917	1.006996	21948.91202
-405.143147	433.029834	-686.411049	395.538709	0.071263	1.006996	22210.60823
-470.757943	359.785411	-730.662888	329.160951	-0.6917	-0.51893	22224.34156
-531.031999	264.415069	-757.366584	187.249882	0.071263	1.769958	22210.60823
-585.965316	178.963242	-759.655472	76.620285	-2.217625	-0.51893	22219.00082
-603.513459	107.244745	-743.633255	-34.772275	0.834226	-0.51893	22251.80822
-634.031969	22.555881	-697.855491	-171.342605	1.597189	1.006996	22235.786
-633.269006	-85.021865	-674.966608	-306.387009	1.597189	0.244033	22239.60082
-601.987534	-163.607027	-625.374031	-417.779569	3.123114	2.532921	22244.17859
-579.861614	-255.162555	-568.914788	-526.120277	-1.454662	1.769958	22219.76379
-532.557924	-331.458829	-471.255558	-610.809141	-1.454662	1.769958	22209.08231
-465.417204	-413.858804	-410.218539	-704.653558	0.071263	-0.51893	22202.97861
-405.143147	-484.051376	-214.137115	-711.520223	-1.454662	-2.044855	22208.31935
-310.535768	-538.984693	-114.95196	-780.186869	-2.217625	0.244033	22213.66009
-198.380246	-602.3106	-4.322363	-825.964633	-1.454662	-0.51893	22208.31935
-119.032121	-637.406886	89.522054	-815.283155	-2.980588	-0.51893	22176.27491
-40.446959	-645.799476	199.388688	-791.63131	-1.454662	1.006996	22186.19343
65.604861	-650.377253	303.914583	-759.586875	-1.454662	1.769958	22186.19343
160.975203	-644.273551	413.018254	-720.675775	0.071263	1.769958	22213.66009
247.952955	-593.91801	511.440447	-597.838775	0.071263	1.006996	22208.31935
321.197378	-526.777289	575.529317	-571.898042	1.597189	1.006996	22230.44527
408.938093	-485.577302	636.566336	-470.423998	-1.454662	-0.51893	22231.20823
477.604739	-411.569916	722.781126	-302.572196	0.071263	1.006996	22212.89712
534.826944	-333.747717	769.321853	-196.520375	-0.6917	1.006996	22223.5786
574.501007	-227.695897	785.34407	-133.957431	0.834226	1.769958	22226.63045
610.360255	-136.903331	789.158884	58.309179	0.834226	-0.51893	22233.49712
606.545442	-38.481138	793.73666	180.383217	1.597189	1.769958	22249.51933
581.367671	75.963273	749.484821	281.857261	0.071263	1.006996	22245.70452
563.056566	164.46695	633.514485	368.07205	1.597189	0.244033	22228.91934
551.612125	262.889143	608.336715	464.205355	-0.6917	-2.807818	22235.786
479.893627	310.192833	525.173777	539.738666	-2.217625	-1.281893	22225.86749
440.982528	413.192802	389.36641	611.457163	-1.454662	1.006996	22187.71935
402.071428	463.548343	337.484943	690.805288	-1.454662	1.006996	22206.03046
325.012192	526.87425	229.907198	756.420083	-1.454662	0.244033	22222.81564
243.375179	590.200157	76.551687	756.420083	0.834226	1.006996	22212.13416
160.975203	608.511263	-31.789021	785.412667	-0.6917	-0.51893	22196.11194
85.441892	600.881636	-117.240848	781.597854	-4.506513	0.244033	22204.50453
6.85673	605.459412	-282.803762	751.842307	-2.217625	-0.51893	22181.61565
-76.306208	594.777934	-383.514843	709.879356	-1.454662	0.244033	610.37019
-171.67655	569.600163	-486.514812	700.723803	-1.454662	-0.51893	16.022217
-247.209861	524.585362	-583.41108	584.753467	0.834226	1.769958	10.681478
-340.291315	495.592778	-674.203646	492.434976	0.071263	1.769958	22000.03052
-389.883893	430.740945	-687.174012	427.583144	-0.6917	0.244033	22213.66009
-447.869061	360.548374	-723.796224	300.931329	0.834226	1.769958	22224.34156
-516.535707	288.829876	-767.2851	191.827658	-1.454662	-0.51893	22212.13416
-567.65421	201.852124	-785.596205	71.279546	-0.6917	0.244033	22223.5786
-602.750496	121.741037	-732.188814	-30.957461	1.597189	1.006996	22250.2823
-634.031969	36.28921	-742.107329	-173.631493	-1.454662	-2.044855	22235.02304
-628.691229	-53.740393	-684.122161	-314.016637	-0.6917	0.244033	22240.36378
-597.409757	-136.903331	-591.040707	-394.890687	2.360151	2.532921	22244.94156
-572.231987	-252.873667	-543.737018	-518.49065	2.360151	2.532921	22222.81564
-535.609775	-339.088456	-443.788899	-578.764706	-1.454662	1.006996	22206.79342
-453.2098	-390.969922	-386.566694	-697.786893	0.071263	-0.51893	22200.68972
-420.402402	-465.740271	-286.618575	-716.860962	-2.217625	-0.51893	22203.74157
-347.157979	-532.118029	-161.492686	-783.23872	2.360151	1.006996	22219.76379
-226.609867	-572.555054	-31.026058	-815.283155	-2.217625	-0.51893	22210.60823
-128.950637	-619.095781	81.892427	-807.653527	-0.6917	1.769958	22186.19343
-38.158071	-645.036514	223.040533	-796.972049	-4.506513	-0.51893	22184.6675
45.76783	-656.480955	271.107185	-742.801695	-0.6917	1.769958	22196.87491
148.7678	-635.117998	383.262708	-714.572073	0.071263	1.006996	22202.97861
234.982589	-598.495787	507.625634	-602.416551	-0.6917	0.244033	22212.13416
316.619602	-555.769873	577.055243	-565.031377	-2.217625	-0.51893	22230.44527
412.752907	-469.555084	583.921907	-477.290662	1.597189	-0.51893	22222.05268
472.264	-419.199544	726.595939	-292.65368	1.597189	1.006996	22222.05268
516.515839	-345.192158	753.299635	-204.150002	0.071263	0.244033	22228.15638
582.893597	-241.429226	780.766294	-121.750027	0.071263	1.769958	22227.39341
616.463957	-141.481107	754.825561	49.916589	0.834226	1.769958	22223.5786
611.886181	-36.19225	780.766294	162.072111	2.360151	0.244033	22249.51933
599.678777	40.104024	715.914461	277.279484	0.071263	0.244033	22243.41563
580.604709	161.415099	677.003361	354.338721	-1.454662	-2.044855	22226.63045
553.901013	236.185447	634.277448	472.597945	-0.6917	-1.281893	22238.83786
489.04918	321.637274	526.699702	544.316442	-0.6917	-0.51893	22228.15638
449.375118	381.91133	412.255292	608.405312	0.834226	1.006996	22189.24528
408.938093	468.889082	325.27754	687.753437	1.597189	1.769958	22206.79342
327.30108	529.926101	227.618309	751.842307	-0.6917	0.244033	22223.5786
253.293695	575.703865	101.729458	777.020077	-1.454662	1.769958	22209.84527
169.367793	597.829785	-25.685319	802.96081	-1.454662	1.006996	22211.3712
84.67893	613.089039	-121.818624	798.383034	-0.6917	-0.51893	22208.31935
3.041917	610.800151	-242.366737	751.842307	-2.980588	-2.044855	22176.27491
-67.913618	574.940903	-382.75188	727.427499	-2.217625	1.006996	1105.533006
-165.572848	556.629797	-469.729632	703.012692	-1.454662	1.006996	15.259255
-256.365414	543.65943	-555.181459	593.146058	-0.6917	-0.51893	12.970367
-341.054278	488.726113	-646.736987	509.220157	0.071263	2.532921	21625.41582
-376.913526	437.60761	-730.662888	407.746112	0.071263	1.006996	22212.89712
-450.157949	382.674293	-739.055478	312.37577	0.071263	0.244033	22212.13416
-508.143117	274.333584	-753.55177	183.435068	-0.6917	-0.51893	22214.42305
-556.209769	204.141012	-792.46287	72.805471	1.597189	1.006996	22226.63045
-592.069018	115.637335	-754.314733	-19.51302	1.597189	-1.281893	22244.17859
-626.402341	29.422546	-707.774006	-167.527791	4.64904	1.769958	22238.83786
-640.13567	-47.636691	-710.062894	-294.942568	1.597189	1.769958	22244.94156
-633.269006	-145.295921	-611.640701	-403.283277	1.597189	2.532921	22239.60082
-572.231987	-231.51071	-553.655533	-511.623985	0.071263	1.006996	22224.34156
-548.580142	-316.199574	-494.14444	-614.623955	-0.6917	0.244033	22208.31935
-490.594974	-396.310661	-404.114837	-671.84616	-1.454662	0.244033	22196.87491
-398.276483	-477.947674	-230.159333	-713.046148	-1.454662	0.244033	22207.55638
-329.609836	-524.488401	-162.255649	-805.364639	0.071263	0.244033	22220.52675
-254.076526	-580.184681	-28.73717	-803.075751	-2.980588	0.244033	22212.13416
-152.602482	-620.621706	103.255383	-805.364639	-2.217625	1.769958	22183.90454
-57.232139	-649.61429	173.447955	-777.135018	-1.454662	3.295884	22193.06009
67.893749	-642.747625	280.262738	-740.512807	-2.980588	0.244033	22193.06009
142.664098	-621.384669	420.647882	-693.97208	-0.6917	1.769958	22202.21564
239.560365	-609.177265	507.625634	-607.75729	-0.6917	1.006996	22213.66009
328.827005	-560.34765	571.714504	-575.712855	0.071263	-1.281893	22232.73415
382.99736	-499.310631	639.618187	-468.135109	0.071263	-0.51893	22218.23786
473.789925	-423.77732	692.262616	-343.772183	0.834226	0.244033	22224.34156
532.538056	-335.273643	756.351486	-220.17222	0.071263	1.006996	22231.20823
557.715827	-239.9033	773.136666	-156.846313	0.071263	1.006996	22219.76379
607.308404	-146.058884	801.366287	27.027707	1.597189	1.769958	22228.91934
614.938032	-44.58484	783.818145	153.679521	1.597189	1.006996	22248.75637
621.041734	40.104024	774.662592	258.205416	2.360151	-0.51893	22235.02304
591.286187	147.68177	664.795958	337.553541	1.597189	0.244033	22232.73415
566.108417	226.266932	615.966342	446.657212	0.834226	0.244033	22241.12674
501.256584	320.874311	555.692286	545.842368	0.071263	1.769958	22223.5786
466.160298	389.540958	435.907136	606.116424	2.360151	1.769958	22194.58602
415.041795	471.940933	352.744198	674.78307	-1.454662	0.244033	22207.55638
331.878856	528.400176	232.196086	768.627487	0.834226	0.244033	22220.52675
254.056657	564.259424	98.677607	784.649705	-0.6917	0.244033	22209.84527
186.152974	605.459412	7.122078	806.775624	-2.980588	-1.281893	22204.50453
93.834482	605.459412	-105.796407	789.227481	-0.6917	0.244033	22168.64528
9.145619	610.037189	-259.91488	766.338599	-1.454662	-1.281893	22182.37861
-62.572879	597.066822	-373.596327	711.405282	-0.6917	-1.281893	5388.042848
-155.654332	567.311275	-449.129638	706.064543	-2.217625	1.006996	20.599994
-249.498749	529.163138	-552.129608	583.990505	-0.6917	1.006996	12.207404
-317.402433	486.437225	-632.240695	495.486827	-0.6917	1.006996	21315.65294
-379.202414	449.815014	-703.19623	440.55351	-0.6917	1.006996	22212.13416
-453.2098	359.785411	-718.455484	324.583174	0.834226	1.769958	22206.03046
-508.143117	297.222466	-743.633255	172.75359	1.597189	1.769958	22218.23786
-563.076434	221.689155	-801.618423	48.390663	0.071263	0.244033	22228.91934
-583.676428	123.266962	-761.94436	-17.224132	2.360151	1.006996	22238.07489
-609.617161	56.889204	-723.796224	-129.379654	1.597189	1.006996	22241.12674
-627.165304	-44.58484	-669.625869	-248.401841	0.834226	2.532921	22244.94156
-608.854198	-157.503325	-616.98144	-401.757351	-0.6917	1.006996	22231.20823
-587.491242	-229.984785	-562.811086	-518.49065	-0.6917	1.006996	22226.63045
-534.846813	-327.644015	-482.699999	-609.283216	-1.454662	-1.281893	22214.42305
-489.832011	-392.495848	-415.559278	-685.579489	-2.217625	-1.281893	22193.82305
-407.432036	-464.214345	-249.233401	-722.964664	-1.454662	1.006996	22206.79342
-328.083911	-540.510619	-170.648239	-764.927614	1.597189	1.769958	22220.52675
-247.209861	-577.895793	-43.233462	-811.468341	-1.454662	-0.51893	22212.13416
-152.602482	-621.384669	71.973911	-791.63131	-2.217625	0.244033	22187.71935
-48.839549	-653.429104	196.336837	-790.868347	-2.980588	2.532921	22192.29713
49.582644	-657.243917	295.521993	-746.616508	-2.217625	1.006996	22192.29713
122.827066	-628.251333	380.973819	-698.549856	-3.743551	0.244033	22201.45268
234.982589	-605.362451	511.440447	-612.335067	-0.6917	0.244033	22214.42305
315.093676	-542.036544	568.662653	-578.764706	1.597189	-0.51893	22232.73415
383.760323	-506.177296	621.307082	-513.912874	0.071263	-0.51893	22216.71194
476.841776	-418.436581	693.788542	-365.898103	-0.6917	1.006996	22226.63045
542.456572	-352.821785	705.995945	-307.149972	-0.6917	1.006996	22234.26008
563.819528	-268.895884	670.899659	-173.631493	-0.6917	0.244033	22212.13416
603.493591	-140.718145	760.1663	-36.2982	2.360151	2.532921	22237.31193
615.700995	-65.947796	772.373703	123.923974	3.123114	1.769958	22249.51933
613.412106	40.866987	718.966312	245.23505	2.360151	-0.51893	22228.15638
570.686193	104.955857	683.870026	342.89428	-1.454662	-2.807818	22231.20823
563.819528	217.874342	655.640405	452.760914	0.834226	0.244033	22241.88971
513.463988	309.42987	541.195994	526.005337	0.071263	1.006996	22213.66009
471.501037	401.748361	445.062689	610.694201	-0.6917	1.006996	22193.06009
426.486236	470.415008	351.218273	688.5164	-2.980588	1.006996	22209.84527
363.160329	526.87425	226.092384	749.553419	-1.454662	0.244033	22210.60823
254.81962	585.622381	90.285017	770.916375	-1.454662	-0.51893	22204.50453
194.545564	610.037189	-2.033474	813.642289	-0.6917	0.244033	22208.31935
107.567812	610.800151	-112.663071	786.17563	-1.454662	0.244033	22172.4601
28.219687	610.037189	-237.78896	760.99786	-0.6917	-1.281893	22189.24528
-49.602512	599.35571	-322.477824	765.575636	-1.454662	0.244033	3798.028504
-140.395078	568.837201	-424.714831	701.486766	-0.6917	2.532921	19.074068
-230.424681	539.081654	-516.270359	606.879387	-2.217625	1.769958	10.681478
-319.691321	509.326107	-626.136993	528.294225	-0.6917	1.006996	19579.91272
-386.832042	459.733529	-697.855491	461.916467	-1.454662	-0.51893	22203.74157
-436.42462	404.03725	-758.892509	309.323919	0.071263	1.006996	22207.55638
-514.246819	299.511355	-822.218417	167.41285	-0.6917	-1.281893	22219.00082
-572.99495	220.926193	-817.64064	49.153626	-1.454662	-1.281893	22226.63045
-582.913465	145.392882	-807.722125	-43.164865	1.597189	1.769958	22231.20823
-622.587527	39.341061	-719.218447	-115.646325	2.360151	1.006996	22243.41563
-620.298639	-32.377436	-710.062894	-241.535177	0.071263	1.006996	22246.46748
-589.78013	-111.725561	-639.10736	-385.735134	0.071263	2.532921	22224.34156
-591.306055	-214.72553	-566.6259	-503.994358	-0.6917	1.006996	22227.39341
-532.557924	-313.910686	-475.070371	-569.609153	-0.6917	-0.51893	22213.66009
-488.306086	-386.392146	-395.722247	-673.372086	-0.6917	-0.51893	22186.95639
-424.217216	-455.058792	-273.648209	-715.335036	0.834226	2.532921	22214.42305
-331.898725	-511.518035	-181.329718	-751.194285	-0.6917	1.006996	22219.76379
-252.5506	-564.925426	-76.803823	-847.32759	0.071263	1.769958	22197.63787
-162.520997	-621.384669	90.285017	-783.23872	-4.506513	-0.51893	22189.24528
-54.943251	-652.666141	149.79611	-812.231304	-3.743551	1.769958	22194.58602
24.404873	-657.243917	273.396074	-733.646142	-1.454662	0.244033	22187.71935
120.538178	-659.532806	394.707149	-700.075781	-2.217625	-1.281893	22205.2675
218.197409	-610.703191	483.973789	-619.964694	-2.980588	-1.281893	22216.71194
321.197378	-558.058762	561.033025	-569.609153	-1.454662	0.244033	22228.91934
397.493652	-499.310631	650.299666	-506.283246	0.071263	0.244033	22219.00082
448.612155	-437.510649	689.210765	-357.505513	-0.6917	1.006996	22228.15638
524.145466	-361.214376	711.336685	-302.572196	0.071263	1.769958	22229.6823
576.789895	-280.340325	739.566306	-178.209269	0.071263	0.244033	22214.42305
581.367671	-143.769996	760.929262	-3.490803	2.360151	1.006996	22239.60082
612.649144	-61.37002	771.610741	112.479533	1.597189	1.769958	22249.51933
603.493591	39.341061	779.240368	239.131348	0.834226	-1.281893	22229.6823
583.65656	117.926223	689.210765	359.67946	1.597189	-1.281893	22235.02304
562.293603	220.926193	654.877442	430.634995	-1.454662	-0.51893	22241.12674
531.775093	291.881727	577.818206	545.079405	0.071263	1.006996	22212.13416
469.975112	372.755777	460.321944	596.960871	1.597189	2.532921	22199.16379
437.167714	452.866865	380.210857	677.834921	-1.454662	-0.51893	22212.89712
370.789956	526.111287	257.373856	735.820089	0.071263	1.769958	22202.97861
293.73072	575.703865	110.885011	750.316381	-0.6917	-0.51893	22202.97861
199.12334	595.540897	17.040594	790.753406	-0.6917	-2.044855	22209.08231
115.197439	605.459412	-88.248264	770.153413	-3.743551	-0.51893	22144.99344
32.797464	603.933487	-230.159333	767.101562	0.071263	-1.281893	22193.82305
-51.128438	577.992754	-327.0556	758.708971	-2.217625	0.244033	19936.21632
-142.683966	578.755716	-433.107421	711.405282	-1.454662	1.769958	21.362957
-206.009873	532.977952	-530.766651	625.190493	-0.6917	3.295884	13.733329
-297.565402	501.69648	-622.32218	573.309026	0.071263	1.006996	21133.30485
-375.387601	456.681678	-704.722155	456.575728	2.360151	0.244033	22203.74157
-456.261651	385.726144	-717.692522	368.07205	-0.6917	0.244033	22212.13416
-496.698676	315.533572	-824.507305	193.353583	-1.454662	1.006996	22223.5786
-545.528291	214.822491	-780.255466	68.227695	1.597189	0.244033	22224.34156
-607.328273	156.837323	-842.818411	-83.60189	0.834226	-0.51893	22141.17863
-631.74308	59.941055	-733.714739	-109.542623	1.597189	1.006996	22243.41563
-629.454192	-39.244101	-677.255497	-242.298139	1.597189	1.006996	22245.70452
-618.009751	-126.984815	-626.899956	-350.638848	0.834226	1.769958	22228.15638
-603.513459	-215.488493	-583.41108	-479.579551	1.597189	2.532921	22233.49712
-555.446807	-308.569947	-498.722216	-564.268414	-2.217625	-0.51893	22212.89712
-488.306086	-381.814369	-388.855582	-639.038763	-0.6917	-1.281893	22187.71935
-425.743141	-454.295829	-272.122283	-710.75726	0.071263	-0.51893	22215.18601
-354.024644	-513.04396	-198.114898	-737.460956	0.071263	1.006996	22221.28971
-278.491333	-555.006911	-41.707537	-809.942416	0.071263	1.006996	22188.48232
-173.202475	-606.888377	71.973911	-797.735012	-2.980588	-0.51893	22193.06009
-74.01732	-654.955029	154.373887	-881.660913	-2.217625	1.769958	22196.11194
27.456724	-648.851327	273.396074	-777.135018	-1.454662	1.006996	22181.61565
119.012253	-640.458737	376.396043	-697.023931	-0.6917	-0.51893	22211.3712
229.64185	-600.021712	506.099708	-630.646172	-1.454662	-0.51893	22220.52675
287.627018	-549.666172	527.462665	-587.920259	0.834226	0.244033	22222.05268
378.419583	-528.303215	634.277448	-527.646203	0.834226	0.244033	22223.5786
453.952894	-437.510649	689.210765	-384.972171	-0.6917	1.769958	22228.15638
518.041764	-355.873636	695.314467	-294.179605	0.071263	1.769958	22220.52675
556.189901	-279.577363	734.225567	-201.098152	0.071263	1.769958	22217.4749
609.597293	-197.94035	780.003331	-14.935244	0.834226	-1.281893	22251.04526
605.782479	-70.525573	753.299635	102.561018	-0.6917	-0.51893	22227.39341
595.863963	26.370695	730.410753	237.605422	0.071263	-1.281893	22231.20823
585.182485	127.081776	704.47002	353.575758	0.834226	-2.044855	22237.31193
559.241752	217.111379	655.640405	423.76833	-1.454662	-1.281893	22238.07489
512.701025	297.222466	561.795988	503.879417	-1.454662	-0.51893	22209.84527
483.708441	365.889113	471.766385	602.30161	-1.454662	1.769958	22205.2675
431.826975	449.052051	387.077521	678.597884	-1.454662	1.769958	22212.89712
371.552919	507.800182	274.921999	738.87194	0.071263	1.769958	22206.03046
309.752937	540.607579	110.122048	734.294164	0.834226	0.244033	22198.40083
218.197409	593.252008	-21.870506	765.575636	0.834226	-0.51893	22203.74157
109.8567	600.881636	-92.063077	780.834891	-1.454662	-1.281893	22083.95642
14.486358	623.007555	-232.448221	752.60527	-2.980588	-0.51893	22193.82305
-61.046953	598.592747	-319.425973	753.368232	-0.6917	1.769958	13756.98111
-132.002488	565.022387	-414.796315	720.560835	-2.217625	0.244033	22.888882
-208.298761	555.103871	-536.870353	651.131226	0.071263	3.295884	12.970367
-286.883923	510.852033	-573.492564	559.575697	-0.6917	1.006996	16244.23963
-370.809824	458.970567	-639.10736	451.997951	1.597189	-0.51893	22177.80084
-433.372769	404.800212	-725.322149	355.864646	0.834226	1.006996	22212.13416
-488.306086	316.296535	-749.736957	214.71654	0.834226	0.244033	22225.10453
-546.291254	252.207665	-802.381385	107.901757	-1.454662	-0.51893	22212.13416
-587.491242	128.607702	-790.936944	-43.927828	2.360151	1.006996	22113.71197
-602.750496	59.941055	-764.233249	-163.712977	-0.6917	1.769958	22244.17859
-618.009751	-13.303368	-682.596236	-245.34999	-0.6917	1.769958	22239.60082
-623.35049	-109.436672	-633.766621	-338.431444	0.834226	-0.51893	22229.6823
-588.254204	-204.044052	-562.811086	-447.535116	0.834226	1.006996	22233.49712
-543.239403	-303.99217	-534.581465	-557.40175	-0.6917	0.244033	22210.60823
-497.461639	-377.236593	-415.559278	-620.727657	-1.454662	-0.51893	22191.53417
-441.002396	-441.325463	-273.648209	-697.786893	0.071263	-0.51893	22216.71194
-348.683905	-512.280997	-207.270451	-738.986881	-0.6917	1.006996	22221.28971
-276.202445	-586.288383	-121.818624	-819.097968	0.834226	1.006996	22185.43046
-167.098774	-613.755041	34.588737	-799.260937	-1.454662	1.006996	22193.82305
-76.306208	-634.355035	95.625756	-825.964633	0.071263	1.769958	22196.11194
16.775246	-653.429104	209.307204	-810.705378	-0.6917	-0.51893	22183.90454
99.175222	-628.251333	377.159006	-714.572073	-2.980588	-1.281893	22212.13416
205.990005	-635.117998	491.603416	-655.06098	-2.980588	-2.044855	22219.00082
289.915906	-584.762457	564.847839	-603.942477	0.071263	0.244033	22216.71194
346.375148	-509.229147	608.336715	-521.542501	0.071263	1.006996	22225.10453
434.878826	-434.458798	702.944094	-368.949954	1.597189	1.769958	22233.49712
511.1751	-376.47363	744.144082	-251.453692	-1.454662	1.769958	22212.13416
530.249168	-263.555145	743.381119	-186.60186	-0.6917	0.244033	22219.76379
618.752845	-197.94035	779.240368	-10.357467	0.834226	-1.281893	22250.2823
621.804696	-66.710759	760.929262	121.635086	3.886077	0.244033	22219.76379
599.678777	20.266993	699.129281	181.909142	-0.6917	-2.044855	22238.83786
586.708411	101.141043	711.336685	338.316503	0.071263	1.006996	22240.36378
556.952864	201.089162	671.662622	443.605361	2.360151	1.769958	22228.91934
517.278801	297.222466	588.499684	526.005337	-2.217625	0.244033	22213.66009
486.760292	368.178001	480.921938	587.042356	-0.6917	0.244033	22200.68972
437.167714	448.289088	381.736782	682.412698	0.834226	1.006996	22212.89712
376.893658	517.718697	284.840515	735.057127	0.071263	1.006996	22211.3712
282.286279	549.763132	127.670191	738.87194	0.834226	0.244033	22202.97861
231.167775	588.674232	-10.426065	742.686754	-1.454662	0.244033	22194.58602
115.197439	606.222375	-87.485301	787.701555	-1.454662	-0.51893	22090.06012
24.404873	603.170524	-222.529705	747.26453	-2.980588	-1.281893	22196.87491
-41.209922	603.170524	-317.900048	671.731219	-1.454662	1.006996	22199.92676
-112.165456	580.281642	-410.218539	726.664537	-0.6917	0.244033	29.755547
-210.58765	532.214989	-517.033322	656.471965	0.071263	0.244033	12.970367
-309.772805	504.748331	-574.255527	570.257175	-0.6917	0.244033	17406.99484
-374.624638	463.548343	-685.648087	464.205355	-0.6917	-0.51893	22182.37861
-426.506104	400.985399	-754.314733	355.101684	-0.6917	0.244033	22215.94897
-488.306086	307.903945	-791.699907	207.849875	1.597189	1.006996	22224.34156
-554.683844	226.266932	-815.351752	104.086943	-1.454662	0.244033	22210.60823
-576.809763	156.07436	-773.388801	-6.542654	0.834226	0.244033	22105.31938
-616.483826	62.229943	-744.396217	-109.542623	1.597189	1.769958	22245.70452
-623.35049	-27.036697	-717.692522	-260.609245	2.360151	1.769958	22228.91934
-607.328273	-110.199635	-641.396248	-333.090705	2.360151	0.244033	22235.786
-601.224571	-205.569977	-571.966639	-454.40178	-1.454662	-1.281893	22232.73415
-561.550509	-283.392176	-493.381477	-553.586936	0.071263	0.244033	22202.97861
-498.987564	-366.555115	-406.403725	-616.912843	-0.6917	1.006996	22199.92676
-434.898694	-438.273612	-297.300054	-703.890595	-1.454662	0.244033	22222.05268
-354.787607	-512.280997	-191.248233	-762.638726	1.597189	0.244033	22213.66009
-286.12096	-571.792091	-104.270481	-806.127602	-0.6917	0.244033	22187.71935
-193.039507	-617.569855	55.951694	-789.342422	-2.980588	0.244033	22196.11194
-82.40991	-640.458737	97.151681	-885.475727	-1.454662	1.769958	22186.19343
11.434507	-660.295768	202.440539	-803.838714	-2.980588	-0.51893	22185.43046
109.8567	-650.377253	329.092353	-750.431322	-1.454662	-1.281893	22214.42305
183.101123	-629.777259	474.055273	-658.875794	-1.454662	-1.281893	22217.4749
298.308496	-580.947644	540.433031	-594.786924	1.597189	1.006996	22221.28971
373.078844	-506.177296	640.38115	-513.149911	0.071263	1.006996	22228.91934
444.797341	-457.34768	685.395951	-378.105507	0.071263	0.244033	22231.97119
501.256584	-382.577332	716.677424	-269.001835	1.597189	0.244033	22215.94897
550.086199	-282.629214	754.062598	-191.942599	0.071263	1.006996	22224.34156
590.523224	-187.258872	791.447772	-30.957461	1.597189	1.006996	22251.80822
607.308404	-73.577424	760.929262	92.642502	0.834226	-1.281893	22232.73415
612.649144	-7.199666	705.995945	191.064695	0.834226	-2.044855	22241.88971
592.04915	92.748453	728.884827	328.397988	3.123114	2.532921	22244.17859
563.819528	194.98546	672.425585	436.738696	-0.6917	0.244033	22222.81564
519.56769	285.778025	576.29228	497.775715	-1.454662	1.769958	22215.18601
487.523255	365.12615	509.914522	597.723834	-0.6917	0.244033	22209.84527
444.797341	429.21502	381.736782	670.968257	-0.6917	-0.51893	22199.92676
394.441801	515.429809	281.788664	716.746021	-1.454662	0.244033	22212.89712
294.493682	557.39276	162.003514	743.449717	0.834226	0.244033	22210.60823
204.464079	587.148306	10.936892	754.894158	-0.6917	1.006996	22181.61565
121.301141	596.303859	-77.566785	806.775624	-1.454662	-0.51893	22162.54158
59.501159	597.066822	-240.840811	727.427499	-0.6917	0.244033	22199.16379
-8.402524	598.592747	-358.337073	699.197878	-0.6917	1.769958	22191.53417
-119.032121	572.652014	-473.544446	677.834921	0.071263	2.532921	37.385174
-203.720985	554.340909	-494.14444	652.657151	0.071263	1.006996	14.496292
-290.698737	521.533511	-575.01849	571.783101	-0.6917	-0.51893	9786.523026
-361.654271	476.51871	-665.811056	496.24979	-0.6917	0.244033	22164.06751
-421.928328	408.615026	-719.218447	366.546125	-1.454662	-0.51893	22213.66009
-482.202384	339.185417	-746.685106	263.546155	0.834226	0.244033	22225.10453
-542.47644	244.578038	-783.307317	126.975825	-0.6917	0.244033	22221.28971
-571.469024	174.385466	-792.46287	1.086974	4.64904	2.532921	22215.18601
-612.669012	80.541049	-806.196199	-139.29817	0.071263	2.532921	22244.17859
-640.13567	-12.540405	-748.211031	-265.187021	0.834226	1.006996	22228.91934
-615.720863	-103.33297	-628.425881	-326.987003	0.071263	1.006996	22238.07489
-606.56531	-186.495909	-591.80367	-438.379563	-0.6917	-1.281893	22230.44527
-553.920881	-265.844033	-530.003688	-533.749905	-0.6917	-2.044855	22200.68972
-502.039415	-347.481046	-448.366676	-640.564688	0.071263	1.006996	22202.97861
-447.106098	-434.458798	-294.248203	-702.36467	-1.454662	1.006996	22219.00082
-379.965377	-497.021743	-189.722308	-780.186869	1.597189	1.006996	22206.79342
-284.595035	-558.821724	-104.270481	-793.157235	-0.6917	1.006996	22198.40083
-201.432097	-605.362451	30.01096	-803.838714	-3.743551	1.006996	22198.40083
-107.58768	-673.266135	58.240582	-822.149819	-2.980588	-0.51893	22170.17121
-26.71363	-665.636508	153.610924	-845.801664	0.071263	-0.51893	22182.37861
98.412259	-632.82911	335.196055	-748.142434	-2.217625	-1.281893	22214.42305
190.73075	-617.569855	468.714534	-661.164682	-0.6917	1.006996	22211.3712
286.864055	-563.399501	556.455249	-565.79434	0.834226	1.006996	22224.34156
366.975142	-519.910625	619.018193	-481.105476	-1.454662	1.006996	22230.44527
429.538087	-472.606935	692.262616	-384.209208	0.834226	-0.51893	22222.05268
512.701025	-380.288444	713.625573	-293.416643	0.071263	-0.51893	22220.52675
560.767677	-304.755133	743.381119	-190.416673	-1.454662	-1.281893	22225.86749
577.552858	-193.362573	796.025548	-45.453753	1.597189	0.244033	22248.75637
606.545442	-101.807045	779.240368	89.590651	3.886077	0.244033	22239.60082
606.545442	-16.355218	724.307051	220.820242	2.360151	-0.51893	22247.23045
589.760261	94.274378	684.632989	282.620224	0.071263	0.244033	22239.60082
569.92323	190.407683	689.973728	435.212771	3.886077	2.532921	22228.15638
525.671392	277.385435	563.321914	494.723865	1.597189	2.532921	22219.00082
502.019547	350.629858	487.788603	585.51643	0.071263	0.244033	22212.89712
460.056596	442.185386	418.358994	685.464549	0.071263	0.244033	22205.2675
395.967726	493.30389	310.781248	728.190462	-0.6917	-1.281893	22219.76379
324.249229	560.444611	168.870179	778.546003	-0.6917	-1.281893	22209.08231
207.51593	590.200157	7.122078	735.057127	-0.6917	0.244033	22174.74899
135.03447	613.089039	-34.077909	803.723773	-2.217625	0.244033	22165.59343
54.923383	602.407561	-243.892662	740.397866	-1.454662	1.006996	22196.87491
-6.876599	590.200157	-338.500041	701.486766	-1.454662	2.532921	22180.85269
-111.402494	584.859418	-437.685197	703.775654	0.071263	1.769958	52.644429
-189.224693	548.237207	-578.833304	651.131226	0.834226	0.244033	13.733329
-259.417265	515.429809	-583.41108	589.331244	0.071263	-0.51893	5349.894711
-352.498719	465.837231	-645.974024	499.301641	0.834226	-0.51893	22152.62307
-416.587588	413.955765	-693.277714	371.123901	1.597189	1.769958	22219.76379
-490.594974	325.452088	-748.973994	297.116516	-1.454662	-1.281893	22208.31935
-541.713477	259.837292	-775.67769	123.923974	-1.454662	-0.51893	22215.18601
-580.624577	164.46695	-754.314733	23.975856	2.360151	3.295884	22215.94897
-607.328273	74.437347	-743.633255	-104.964847	2.360151	2.532921	22237.31193
-618.772714	0.429962	-748.973994	-238.483326	1.597189	1.006996	22233.49712
-612.669012	-83.495939	-653.603652	-346.061072	2.360151	1.006996	22241.88971
-608.091235	-175.814431	-587.225894	-445.246227	0.071263	1.006996	22226.63045
-555.446807	-287.969953	-532.292577	-541.379532	-0.6917	-1.281893	22202.21564
-515.009782	-366.555115	-419.374092	-611.572104	-2.217625	-0.51893	22207.55638
-449.394986	-418.436581	-320.188936	-676.423937	-0.6917	0.244033	22215.94897
-374.624638	-493.206929	-211.085264	-755.772061	-0.6917	1.006996	22207.55638
-309.009843	-545.851358	-137.840842	-792.394273	-1.454662	-0.51893	22197.63787
-203.720985	-602.3106	26.196147	-800.0239	-1.454662	1.769958	22199.16379
-99.19509	-611.466153	64.344284	-845.801664	-2.980588	0.244033	22173.22306
8.382656	-674.79206	196.336837	-822.912782	-1.454662	-1.281893	22171.69713
77.049302	-651.903178	358.8479	-760.349838	-1.454662	-0.51893	22215.94897
180.049272	-629.014296	403.862702	-671.84616	-0.6917	1.006996	22206.79342
276.945539	-575.606905	522.884889	-581.053595	1.597189	0.244033	22228.15638
357.819589	-536.695805	625.884858	-497.890656	0.071263	1.006996	22233.49712
417.330683	-451.243979	687.68484	-402.520314	0.834226	1.006996	22215.18601
496.678808	-384.103258	725.832977	-307.912935	0.071263	1.006996	22223.5786
562.293603	-297.125506	760.929262	-193.468524	-0.6917	-1.281893	22230.44527
588.234336	-200.992201	793.73666	-50.794492	3.123114	-0.51893	22235.02304
611.123218	-110.199635	762.455188	64.412881	0.834226	-0.51893	22239.60082
593.575075	5.007738	723.544088	192.590621	1.597189	-1.281893	22245.70452
599.678777	62.229943	712.099647	260.494304	1.597189	1.769958	22228.91934
570.686193	185.829907	696.07743	419.190554	-0.6917	0.244033	22227.39341
536.35287	262.12618	586.973758	490.909051	0.071263	2.532921	22220.52675
505.071398	357.496523	509.151559	537.449778	0.071263	1.006996	22200.68972
460.819559	431.503908	409.966403	679.360847	-1.454662	-0.51893	22210.60823
405.123279	504.748331	288.655328	742.686754	0.071263	0.244033	22223.5786
331.115894	529.163138	190.233135	780.071928	-0.6917	-1.281893	22206.03046
201.412228	573.414977	23.144296	741.923791	-1.454662	0.244033	22173.22306
146.478911	599.35571	-40.944574	792.279332	-2.980588	1.769958	22192.29713
46.530793	604.696449	-178.277867	755.657121	-1.454662	1.006996	22191.53417
-12.217338	597.829785	-279.751911	732.005276	0.834226	2.532921	22190.7712
-99.958053	560.444611	-418.611129	686.990474	-1.454662	0.244033	72.48146
-181.595066	554.340909	-584.937005	650.368263	1.597189	1.006996	14.496292
-261.706153	520.007586	-554.418496	607.64235	0.834226	-0.51893	1186.407056
-345.632054	484.148337	-634.529583	500.064604	-1.454662	-0.51893	22130.49715
-424.980179	422.348355	-692.514751	393.24982	-0.6917	1.769958	22219.00082
-458.550539	330.029864	-748.973994	281.857261	0.071263	1.006996	22205.2675
-518.061632	265.940994	-759.655472	146.049894	0.071263	-0.51893	22217.4749
-567.65421	182.015093	-768.811025	34.657334	2.360151	1.769958	22254.09711
-608.091235	79.778086	-793.225833	-96.572257	0.071263	1.006996	22224.34156
-618.772714	13.400328	-710.825857	-230.090736	2.360151	-1.281893	22237.31193
-614.9579	-63.658908	-674.203646	-347.586997	2.360151	0.244033	22243.41563
-600.461608	-188.021834	-602.485148	-436.853637	0.071263	0.244033	22210.60823
-585.202353	-271.947735	-530.003688	-555.112861	-1.454662	0.244033	22194.58602
-510.432005	-360.451413	-444.551862	-600.890626	-1.454662	-0.51893	22214.42305
-437.950545	-438.273612	-322.477824	-689.394303	2.360151	1.769958	22215.18601
-393.698706	-496.25878	-249.996364	-729.068365	-2.217625	0.244033	22210.60823
-305.957992	-563.399501	-114.95196	-794.683161	0.071263	-0.51893	22198.40083
-215.165426	-591.629122	16.277631	-822.912782	-4.506513	-0.51893	22191.53417
-117.506196	-643.510588	82.655389	-866.401658	-0.6917	-0.51893	22179.32676
-18.32104	-672.503172	174.97388	-778.660943	0.071263	-1.281893	22166.3564
83.153004	-658.00688	323.751614	-755.772061	-2.217625	-0.51893	22212.89712
174.708533	-635.117998	411.492329	-708.468372	0.071263	2.532921	22211.3712
263.21221	-596.969861	454.981205	-652.772092	-2.217625	1.006996	22228.15638
344.08626	-526.014327	621.307082	-532.986942	-0.6917	1.769958	22232.73415
427.249199	-466.503233	673.95151	-417.016606	-1.454662	-0.51893	22214.42305
496.678808	-390.969922	729.64779	-297.231456	2.360151	1.006996	22225.86749
532.538056	-299.414394	758.640374	-188.890748	0.071263	0.244033	22232.73415
595.101001	-217.777381	792.973697	-66.81671	0.071263	-1.281893	22237.31193
598.152852	-104.858896	763.218151	50.679552	1.597189	1.006996	22246.46748
602.730628	-5.67374	743.381119	168.938776	0.834226	0.244033	22247.99341
588.234336	64.518832	672.425585	284.909112	1.597189	1.769958	22225.10453
569.92323	173.622503	696.07743	377.227603	-0.6917	1.006996	22228.15638
544.74546	245.341	573.240429	490.146088	0.071263	2.532921	22217.4749
498.204733	332.318752	490.840454	506.168306	-0.6917	1.006996	22187.71935
437.167714	410.903914	420.647882	669.442331	-0.6917	-0.51893	22213.66009
377.656621	494.829815	328.329391	735.820089	0.834226	1.006996	22224.34156
321.197378	535.26684	177.262769	776.257114	-0.6917	-1.281893	22197.63787
218.197409	577.229791	51.373917	745.738605	-3.743551	-1.281893	22186.95639
156.397427	585.622381	-59.25568	789.990444	-1.454662	1.006996	22196.11194
57.975234	612.326077	-163.018612	738.108978	-0.6917	2.532921	22188.48232
-19.846965	607.7483	-276.70006	732.005276	-1.454662	0.244033	22190.7712
-107.58768	591.726083	-398.011135	722.08676	-0.6917	0.244033	110.629597
-182.358028	560.444611	-532.292577	607.64235	0.071263	0.244033	14.496292
-264.758004	532.977952	-558.996272	570.257175	0.071263	0.244033	10.681478
-344.869091	483.385374	-639.870323	519.901635	-0.6917	-1.281893	22011.47496
-403.617222	429.977983	-686.411049	398.59056	0.834226	1.006996	22214.42305
-495.935713	360.548374	-774.151764	295.59059	-0.6917	0.244033	22206.79342
-516.535707	254.496553	-784.833243	164.360999	0.071263	1.769958	22224.34156
-565.365322	190.407683	-764.996211	60.598067	0.834226	0.244033	22251.04526
-586.728279	101.141043	-743.633255	-68.342635	0.071263	1.006996	22228.15638
-643.950484	2.71885	-726.848075	-214.068518	0.071263	0.244033	22237.31193
-606.56531	-89.599641	-664.28513	-323.172189	0.834226	-1.281893	22241.88971
-601.987534	-170.473691	-574.255527	-429.22401	0.071263	0.244033	22209.84527
-573.757912	-237.614412	-542.211092	-559.690638	-0.6917	0.244033	22195.34898
-511.194968	-332.984754	-440.737048	-626.068396	-0.6917	0.244033	22214.42305
-466.180166	-405.466214	-304.929681	-690.920229	0.071263	1.006996	22209.84527
-376.913526	-484.051376	-198.114898	-746.616508	-2.217625	1.006996	22214.42305
-305.195029	-529.82914	-136.314916	-793.920198	0.071263	0.244033	22206.79342
-222.032091	-590.103197	-2.033474	-823.675745	-1.454662	1.006996	22180.85269
-115.217307	-632.066147	52.13688	-867.927584	-2.217625	-0.51893	22186.19343
-31.291406	-646.562439	209.307204	-798.497975	-0.6917	-0.51893	22172.4601
85.441892	-628.251333	330.618279	-754.246136	-2.217625	0.244033	22207.55638
183.101123	-620.621706	418.358994	-698.549856	-1.454662	0.244033	22212.89712
267.789987	-604.599489	493.129342	-607.75729	0.071263	1.769958	22230.44527
339.508484	-539.747656	591.551535	-529.172128	-0.6917	1.006996	22228.15638
422.671422	-477.184712	677.766324	-420.068457	0.834226	1.769958	22219.00082
489.04918	-407.755103	722.018163	-301.04627	-0.6917	-0.51893	22227.39341
528.723243	-303.99217	770.084815	-172.86853	0.071263	0.244033	22225.86749
587.471373	-223.11812	791.447772	-71.394486	0.071263	-1.281893	22238.83786
607.308404	-113.251486	792.210735	54.494365	3.123114	1.006996	22249.51933
603.493591	-21.695958	735.751492	157.494335	0.071263	0.244033	22247.99341
590.523224	81.304012	723.544088	289.486888	-1.454662	1.006996	22224.34156
582.893597	168.281764	664.032995	386.383156	0.834226	1.769958	22231.97119
537.115833	255.259516	596.129311	486.331274	-1.454662	-0.51893	22216.71194
492.101031	329.266901	511.440447	545.079405	-1.454662	-0.51893	22181.61565
437.930677	409.377989	425.988621	666.39048	0.071263	-2.044855	22212.89712
382.234397	486.437225	312.307173	732.768238	-0.6917	-1.281893	22225.86749
308.227012	544.422393	219.988682	763.286748	-1.454662	-0.51893	22195.34898
241.086291	568.837201	78.077613	760.99786	-2.980588	-1.281893	22183.14158
159.449278	595.540897	-9.663102	808.301549	-0.6917	0.244033	22200.68972
63.315973	604.696449	-193.537121	757.946009	-3.743551	1.769958	22175.51195
-8.402524	596.303859	-265.255619	758.708971	-2.217625	1.769958	22193.82305
-97.669164	581.044605	-369.781514	721.323797	-2.217625	-1.281893	429.548021
-162.520997	547.474244	-508.640732	634.346045	1.597189	-0.51893	15.259255
-247.972824	535.26684	-571.203676	597.723834	0.071263	-0.51893	13.733329
-339.528352	483.385374	-622.32218	537.449778	-0.6917	1.006996	21918.39351
-392.172781	430.740945	-705.485118	414.612777	0.834226	-0.51893	22205.2675
-482.965347	357.496523	-749.736957	307.797994	0.071263	0.244033	22209.84527
-538.661626	272.044696	-731.425851	204.035062	3.123114	1.769958	22229.6823
-560.024583	194.98546	-771.862876	43.049924	-0.6917	1.006996	22245.70452
-589.78013	106.481782	-751.262882	-31.720424	-0.6917	2.532921	22228.91934
-611.906049	21.792918	-720.744373	-220.17222	-1.454662	-0.51893	22238.83786
-631.74308	-72.051498	-688.699938	-296.468494	0.834226	-1.281893	22240.36378
-594.357906	-150.63666	-580.359229	-387.261059	0.071263	-1.281893	22210.60823
-566.128285	-265.844033	-595.618484	-580.290632	0.071263	2.532921	22196.87491
-534.08385	-343.666233	-464.388893	-601.653588	0.071263	1.006996	22210.60823
-482.202384	-410.806953	-355.285222	-668.031347	-1.454662	-0.51893	22206.79342
-397.51352	-475.658786	-228.633407	-760.349838	0.071263	1.006996	22220.52675
-317.402433	-545.088395	-134.026028	-765.690577	-1.454662	1.006996	22205.2675
-231.187643	-599.258749	-24.922357	-819.097968	-2.980588	-0.51893	22183.14158
-109.876568	-630.540222	99.44057	-816.80908	0.834226	-0.51893	22191.53417
-27.476593	-658.00688	204.729427	-796.972049	-2.217625	-0.51893	22166.3564
53.397457	-641.984663	331.381242	-760.349838	-2.217625	1.006996	22199.16379
144.190023	-621.384669	427.514546	-677.949862	-1.454662	1.769958	22219.00082
266.264061	-574.080979	480.921938	-611.572104	-2.217625	1.006996	22231.20823
326.538117	-533.643954	532.040441	-610.809141	0.834226	1.006996	22219.76379
408.938093	-476.421749	682.344101	-425.409196	-0.6917	-0.51893	22220.52675
477.604739	-409.281028	699.892243	-331.56478	-0.6917	-0.51893	22228.15638
547.034348	-333.747717	758.640374	-183.550009	0.834226	1.006996	22220.52675
579.841746	-223.11812	796.025548	-86.653741	1.597189	0.244033	22242.65267
611.123218	-134.614443	770.847778	22.44993	2.360151	-1.281893	22249.51933
586.708411	-24.747809	763.981113	134.605453	4.64904	3.295884	22241.12674
590.523224	68.333645	725.070014	267.360969	0.834226	2.532921	22231.97119
585.182485	133.948441	705.995945	376.46464	1.597189	2.532921	22232.73415
529.486205	255.259516	615.966342	480.990535	0.834226	0.244033	22212.89712
504.308435	333.844678	508.388597	532.872001	0.834226	-0.51893	22186.95639
464.634373	407.0891	419.121956	629.768269	0.071263	0.244033	22216.71194
400.545503	474.229821	283.314589	690.042325	-2.217625	-1.281893	22224.34156
330.352931	539.844617	184.892396	756.420083	0.071263	0.244033	22199.16379
251.767769	577.229791	49.085029	761.760822	-2.217625	0.244033	22196.11194
164.027054	603.933487	-40.181611	806.012661	-2.217625	-0.51893	22201.45268
77.812265	602.407561	-156.151947	760.234897	-1.454662	0.244033	22176.27491
6.85673	607.7483	-244.655625	773.205263	-2.217625	0.244033	22199.16379
-80.121022	578.755716	-366.729663	721.323797	-0.6917	0.244033	778.221992
-153.365444	570.363126	-500.248142	646.553449	0.071263	-2.044855	16.78518
-238.817271	522.296474	-578.070341	606.116424	-1.454662	-0.51893	12.207404
-325.03206	492.540927	-627.662919	481.753498	0.071263	0.244033	21752.06763
-397.51352	442.185386	-671.151795	427.583144	-2.217625	-1.281893	22187.71935
-463.128315	355.970597	-758.892509	277.279484	-0.6917	-0.51893	22207.55638
-523.402372	288.829876	-771.099913	217.005428	1.597189	0.244033	22246.46748
-568.417173	204.903975	-790.173982	67.464732	2.360151	1.006996	22239.60082
-590.543093	95.037341	-781.018429	-36.2982	0.834226	1.006996	22232.73415
-618.009751	28.659583	-728.374	-193.468524	1.597189	0.244033	22241.12674
-650.817149	-52.214467	-695.566602	-272.816649	0.071263	-1.281893	22228.91934
-599.698645	-165.132952	-604.774037	-413.201792	0.834226	-1.281893	22220.52675
-597.409757	-227.695897	-570.440713	-568.846191	-0.6917	0.244033	22196.87491
-534.846813	-331.458829	-452.181489	-600.127663	-1.454662	1.769958	22207.55638
-476.861645	-407.755103	-348.418557	-645.905427	0.071263	1.006996	22211.3712
-415.061663	-480.999525	-259.91488	-760.349838	-0.6917	0.244033	22220.52675
-333.42465	-530.592103	-132.500102	-783.23872	0.071263	-0.51893	22208.31935
-236.528383	-587.814308	-34.840872	-821.386857	-2.217625	1.006996	22187.71935
-122.846935	-625.962445	30.01096	-831.305372	-1.454662	-0.51893	22198.40083
-47.313624	-667.925396	184.129433	-795.446124	-2.217625	-0.51893	22170.17121
47.293756	-648.088365	335.959018	-739.749844	-0.6917	1.006996	22199.92676
155.634464	-633.592073	438.958987	-697.023931	0.071263	1.769958	22222.81564
246.42703	-600.784675	503.81082	-657.349868	1.597189	2.532921	22237.31193
315.856639	-543.56247	527.462665	-600.890626	0.834226	0.244033	22215.18601
403.597354	-487.86619	657.929293	-445.246227	0.834226	0.244033	22225.86749
467.686224	-400.888438	699.892243	-334.616631	-0.6917	-1.281893	22231.20823
537.878795	-352.058823	734.988529	-225.512959	0.834226	0.244033	22212.89712
572.975081	-244.481077	770.084815	-89.705592	0.834226	0.244033	22242.65267
602.730628	-136.140368	774.662592	52.96844	-0.6917	-2.044855	22248.75637
593.575075	-59.081132	756.351486	138.420266	1.597189	2.532921	22234.26008
598.915814	66.044757	723.544088	282.620224	0.834226	2.532921	22233.49712
568.397305	162.178062	694.551504	387.909081	-0.6917	1.769958	22236.54897
533.301019	223.978044	635.040411	465.73128	0.071263	-0.51893	22202.21564
500.493621	320.111348	527.462665	543.55348	-0.6917	-0.51893	22189.24528
466.923261	397.170585	443.536764	657.234927	0.834226	-0.51893	22221.28971
416.56772	483.385374	350.45531	692.331213	0.071263	-0.51893	22215.94897
342.560335	535.26684	253.559042	757.183046	-0.6917	0.244033	22204.50453
257.108508	565.78535	101.729458	785.412667	-1.454662	1.006996	22197.63787
167.078905	594.014971	-5.085325	808.301549	-0.6917	3.295884	22198.40083
96.886333	625.296443	-146.233432	764.812673	-1.454662	1.006996	22182.37861
11.434507	606.222375	-240.077848	766.338599	-0.6917	1.006996	22202.21564
-66.387692	591.726083	-346.892632	739.634903	0.071263	0.244033	1428.266243
-157.180258	556.629797	-500.248142	653.420114	-0.6917	-1.281893	17.548143
-250.261712	537.555728	-599.433297	595.434946	-1.454662	-1.281893	11.444441
-314.350582	484.148337	-621.559217	490.909051	0.071263	0.244033	21855.0676
-404.380185	433.029834	-687.174012	429.872032	0.071263	1.006996	22198.40083
-441.002396	384.200218	-782.544354	314.664659	1.597189	1.006996	22218.23786
-497.461639	297.985429	-786.359168	184.960993	2.360151	1.006996	22239.60082
-558.498658	212.533603	-764.233249	92.642502	2.360151	1.769958	22234.26008
-608.854198	127.081776	-739.055478	-67.579673	3.123114	0.244033	22238.07489
-657.683813	28.659583	-758.129547	-159.898164	0.834226	-0.51893	22241.12674
-611.143086	-57.555206	-660.470316	-255.268506	3.123114	1.769958	22225.86749
-611.906049	-143.007033	-614.692552	-434.564749	2.360151	1.006996	22218.23786
-588.254204	-246.007002	-584.174043	-553.586936	0.071263	1.769958	22201.45268
-526.454223	-330.695866	-463.62593	-585.631371	1.597189	1.769958	22198.40083
-473.046831	-410.806953	-350.707445	-642.090613	0.071263	1.006996	22213.66009
-392.935744	-468.792121	-247.707476	-751.194285	-0.6917	-0.51893	22213.66009
-322.743172	-534.406917	-155.388985	-769.505391	-0.6917	0.244033	22203.74157
-238.054308	-591.629122	-27.974208	-815.283155	-2.217625	1.006996	22189.24528
-149.550631	-624.43652	62.055395	-822.149819	0.071263	1.006996	22199.92676
-62.572879	-627.488371	169.633141	-784.764645	-2.980588	-1.281893	22167.11936
59.501159	-654.192067	313.070136	-728.305403	0.834226	3.295884	22206.03046
160.212241	-620.621706	408.440478	-685.579489	-0.6917	1.006996	22223.5786
236.508514	-606.888377	471.766385	-639.038763	0.071263	1.769958	22231.97119
325.775155	-550.429134	528.225628	-588.683222	-0.6917	-1.281893	22217.4749
399.019577	-497.021743	652.588554	-457.453631	1.597189	-0.51893	22228.91934
470.738075	-442.088426	718.966312	-351.401811	-1.454662	-1.281893	22229.6823
539.404721	-328.406978	686.921877	-246.112953	0.071263	-0.51893	22214.42305
584.419522	-230.747748	780.766294	-146.927797	3.123114	0.244033	22249.51933
588.997299	-154.451474	800.603325	49.916589	0.834226	1.006996	22249.51933
587.471373	-38.481138	772.373703	157.494335	2.360151	1.769958	22231.20823
610.360255	31.711434	749.484821	275.753559	2.360151	2.532921	22238.07489
553.901013	151.496584	689.210765	394.775746	0.834226	1.006996	22235.786
540.167684	225.503969	632.751523	463.442392	-1.454662	-1.281893	22198.40083
511.1751	317.82246	535.092292	534.397927	1.597189	-0.51893	22194.58602
475.315851	388.015032	447.351578	645.790486	0.834226	1.006996	22224.34156
418.856608	460.496492	344.351608	673.257145	0.834226	1.006996	22207.55638
360.87144	515.429809	197.862763	735.057127	0.834226	0.244033	22200.68972
266.264061	557.39276	108.596122	773.968226	-2.217625	0.244033	22199.16379
183.101123	600.118673	-22.633468	789.990444	-2.217625	1.769958	22190.00824
109.093737	587.148306	-121.818624	769.39045	-0.6917	1.006996	22188.48232
6.093768	613.852002	-224.818594	785.412667	0.071263	-0.51893	22208.31935
-61.046953	584.096455	-331.633377	738.108978	-1.454662	-0.51893	2639.85107
-148.024705	568.837201	-443.025936	651.131226	0.834226	-0.51893	18.311106
-231.950606	541.370542	-550.603682	642.738635	-1.454662	-2.044855	13.733329
-315.113544	503.985368	-616.218478	558.049772	0.834226	1.006996	21149.32707
-387.595004	452.866865	-722.270298	445.894249	0.834226	1.769958	22195.34898
-457.024614	393.355771	-757.366584	307.797994	-0.6917	0.244033	22216.71194
-516.535707	291.881727	-767.2851	193.353583	1.597189	0.244033	22241.12674
-548.580142	213.296565	-803.907311	93.405465	2.360151	1.769958	22236.54897
-608.854198	119.452149	-749.736957	-41.63894	1.597189	-1.281893	22237.31193
-649.291223	56.126242	-732.188814	-124.801878	1.597189	-0.51893	22241.12674
-599.698645	-30.088548	-686.411049	-248.401841	0.071263	1.006996	22224.34156
-623.35049	-142.24407	-602.485148	-397.179575	0.071263	2.532921	22219.76379
-577.572726	-233.036636	-581.122192	-497.127693	2.360151	1.769958	22205.2675
-532.557924	-320.014388	-466.677781	-568.846191	0.071263	-0.51893	22193.06009
-487.543123	-400.125475	-378.937067	-644.379502	2.360151	3.295884	22215.18601
-405.143147	-477.947674	-273.648209	-748.905397	-0.6917	-0.51893	22211.3712
-332.661687	-527.540252	-182.09268	-806.127602	1.597189	0.244033	22192.29713
-260.94319	-590.103197	-43.233462	-812.994267	-2.217625	-1.281893	22192.29713
-145.735817	-613.755041	72.736874	-822.912782	-0.6917	-0.51893	22203.74157
-51.128438	-648.088365	194.047949	-820.623894	-2.980588	-2.044855	22162.54158
22.878948	-640.458737	326.040502	-753.483173	-1.454662	1.769958	22204.50453
121.301141	-625.962445	416.070105	-698.549856	-2.217625	1.006996	22225.86749
244.138142	-613.755041	499.996006	-615.386918	0.071263	1.769958	22228.15638
309.752937	-555.006911	588.499684	-593.260998	0.071263	0.244033	22219.76379
387.575136	-492.443966	651.062628	-452.112892	1.597189	1.006996	22229.6823
483.708441	-430.643985	644.195964	-365.898103	0.834226	-1.281893	22226.63045
537.115833	-339.088456	729.64779	-247.638879	0.834226	-2.044855	22215.94897
562.293603	-252.110704	767.795927	-149.216685	3.123114	0.244033	22250.2823
599.678777	-159.02925	771.610741	33.131409	-1.454662	0.244033	22248.75637
612.649144	-39.244101	751.010747	153.679521	1.597189	1.769958	22233.49712
609.597293	34.763285	756.351486	275.753559	0.834226	1.006996	22238.83786
576.026932	105.718819	690.736691	376.46464	1.597189	0.244033	22233.49712
553.901013	236.94841	644.958926	462.67943	0.071263	-0.51893	22200.68972
511.1751	307.903945	564.847839	522.190523	-2.217625	-1.281893	22198.40083
471.501037	390.30392	486.262677	633.583083	-1.454662	-0.51893	22222.05268
425.723273	453.629827	359.610863	667.916406	-0.6917	0.244033	22203.74157
373.841807	539.844617	242.877564	710.642319	-0.6917	-1.281893	22198.40083
270.078875	574.940903	119.277601	772.442301	-0.6917	0.244033	22202.21564
195.308527	580.281642	-24.159394	762.523785	-2.217625	2.532921	22186.95639
93.07152	600.881636	-105.033444	772.442301	0.071263	1.769958	22184.6675
17.538209	585.622381	-221.766743	788.464518	-0.6917	-1.281893	22211.3712
-60.28399	594.014971	-339.263004	760.234897	2.360151	1.006996	4962.309641
-145.735817	568.837201	-452.944452	693.857139	-0.6917	-0.51893	19.837031
-222.795053	536.029803	-577.307378	647.316412	0.071263	-0.51893	12.207404
-303.669103	510.852033	-624.611068	556.523846	-1.454662	0.244033	20570.23835
-370.809824	440.659461	-709.299932	455.049802	0.071263	2.532921	22194.58602
-477.624607	390.30392	-782.544354	292.538739	0.071263	1.006996	22217.4749
-524.165334	301.800243	-803.907311	185.723956	4.64904	1.006996	22239.60082
-565.365322	215.585454	-813.062864	78.909173	2.360151	0.244033	22237.31193
-583.676428	124.792888	-786.359168	-1.964877	-1.454662	-2.044855	22239.60082
-602.750496	37.052173	-708.536969	-104.201884	0.071263	-1.281893	22238.07489
-624.876416	-43.058914	-659.707354	-230.853698	1.597189	1.769958	22227.39341
-626.402341	-136.903331	-655.89254	-399.468463	0.834226	2.532921	22221.28971
-592.069018	-224.644046	-562.048123	-513.149911	-1.454662	2.532921	22200.68972
-543.239403	-307.044021	-481.937036	-565.031377	0.071263	0.244033	22200.68972
-483.728309	-382.577332	-376.648178	-643.616539	0.834226	0.244033	22217.4749
-424.217216	-458.110643	-294.248203	-712.283185	-0.6917	0.244033	22206.79342
-344.869091	-510.755072	-208.033413	-777.897981	2.360151	1.006996	22186.19343
-254.839488	-572.555054	-69.174195	-816.046117	-3.743551	-2.044855	22193.82305
-159.469146	-614.518004	-15.003841	-848.090552	-1.454662	0.244033	22202.97861
-67.150655	-644.273551	159.714626	-821.386857	-1.454662	1.006996	22161.01566
27.456724	-642.747625	281.025701	-710.75726	-4.506513	0.244033	22205.2675
138.086321	-651.140216	387.840484	-700.075781	1.597189	3.295884	22231.20823
225.064073	-612.229116	491.603416	-623.016545	1.597189	1.769958	22216.71194
299.071459	-559.584687	519.833038	-574.949893	0.834226	-2.044855	22223.5786
379.945509	-496.25878	649.536703	-493.31288	0.071263	-0.51893	22231.20823
460.819559	-411.569916	707.521871	-404.809202	-2.217625	-1.281893	22215.94897
499.730659	-365.029189	732.699641	-278.157388	0.071263	0.244033	22220.52675
547.034348	-264.318108	782.292219	-125.564841	5.412002	0.244033	22253.33415
594.338038	-159.02925	728.121865	-53.846343	1.597189	1.769958	22242.65267
618.752845	-72.051498	767.032964	113.242496	0.834226	2.532921	22236.54897
602.730628	34.763285	752.536672	267.360969	1.597189	1.769958	22241.12674
587.471373	110.296596	700.655206	365.020199	-1.454662	-1.281893	22231.20823
557.715827	225.503969	654.877442	448.183138	0.071263	-0.51893	22202.21564
520.330652	301.800243	569.425615	546.605331	0.834226	1.006996	22199.92676
479.130665	378.096516	478.63305	625.190493	0.071263	1.769958	22223.5786
426.486236	458.970567	349.692347	686.227511	1.597189	1.769958	22209.08231
352.47885	524.585362	200.914614	719.034909	-0.6917	-0.51893	22194.58602
270.841837	552.05202	100.203532	770.153413	0.071263	0.244033	22202.21564
200.649266	595.540897	-23.396431	770.153413	-1.454662	1.006996	22186.95639
111.382625	606.985338	-143.181581	734.294164	-2.217625	1.006996	22193.06009
25.930799	610.800151	-224.055631	765.575636	0.071263	-1.281893	22212.13416
-68.67658	598.592747	-317.137085	770.916375	-2.980588	-1.281893	9372.23426
-147.261742	583.333493	-417.848166	712.931207	0.071263	-0.51893	20.599994
-236.528383	535.26684	-543.737018	633.583083	-0.6917	0.244033	12.970367
-303.669103	497.881666	-587.225894	551.183107	-1.454662	0.244033	19698.17194
-383.017228	455.918716	-655.89254	459.627579	-0.6917	0.244033	22195.34898
-456.261651	368.940964	-751.262882	300.168367	1.597189	1.006996	22220.52675
-493.646825	332.318752	-790.936944	215.479503	1.597189	1.006996	22232.73415
-544.002366	246.103963	-758.892509	88.064726	3.123114	1.006996	22240.36378
-577.572726	128.607702	-775.67769	-10.357467	2.360151	0.244033	22244.94156
-596.646794	57.652167	-748.973994	-107.253735	1.597189	0.244033	22232.73415
-634.794931	-31.614473	-684.122161	-239.246288	0.071263	0.244033	22228.15638
-613.431975	-120.881113	-608.58885	-355.216624	0.071263	2.532921	22223.5786
-595.883832	-214.72553	-579.596266	-503.231395	0.071263	1.769958	22201.45268
-535.609775	-309.332909	-478.885185	-558.164712	0.834226	1.006996	22207.55638
-489.069048	-381.051407	-385.803731	-648.194315	0.071263	0.244033	22219.00082
-416.587588	-443.614351	-289.670426	-715.335036	1.597189	1.006996	22202.97861
-354.787607	-504.65137	-216.426004	-767.216502	0.071263	0.244033	22181.61565
-258.654302	-585.52542	-63.070493	-819.860931	-2.980588	-0.51893	22196.11194
-182.358028	-623.673557	11.699855	-845.801664	-3.743551	-0.51893	22203.74157
-59.521028	-629.014296	104.018346	-846.564627	-2.217625	0.244033	22169.40825
38.138203	-644.273551	307.729397	-723.727626	0.071263	1.006996	22213.66009
125.115955	-613.755041	421.410844	-695.498005	-0.6917	1.006996	22228.91934
214.382595	-603.073563	443.536764	-648.194315	-1.454662	0.244033	22215.94897
302.12331	-545.851358	563.321914	-601.653588	0.071263	-2.044855	22225.10453
382.234397	-500.073594	654.877442	-493.31288	1.597189	-0.51893	22233.49712
441.745491	-439.036575	643.433001	-364.372177	-0.6917	-0.51893	22212.13416
507.360286	-352.058823	721.2552	-237.720363	-1.454662	-0.51893	22219.76379
[truncated: 28,725 more rows]
