# Supplementary material for: Dynamic analysis of slant cracked rotor system considering nonlinear oil film force
Source: PLoS One. 2024 Jan 25;19(1):e0294293. doi: 10.1371/journal.pone.0294293 (PMC10810477; doi:10.1371/journal.pone.0294293)
Supplement: S1 File — These data were measured by two eddy current sensors, model WT0150. (ZIP) [file pone.0294293.s001.zip › 2021.3.18 Test data for plain bearings/2021.3.18 (P=0.2Mpa, Z=8.1g Clockwise126°+4.0g)/1700.csv]

1024	30720	7	0	3
8	8	8	8	10	10	1
3	3	3	3	1	1	4
2	1	4	3	0	0	0
0	0	0	0	-0.000023	0.000018	20695.10547
-614.09008	-363.770352	-757.227105	-747.67964	1.815229	1.173637	22244.17859
-564.497502	-470.585135	-595.479005	-877.383305	1.815229	1.173637	22236.54897
-474.467899	-559.088812	-465.012377	-1019.294374	0.289304	-1.115252	22205.2675
-349.34201	-618.599906	-287.242059	-1078.042505	0.289304	-1.115252	22221.28971
-242.527227	-690.318403	-66.745828	-1078.042505	-2.762547	-2.641177	22191.53417
-99.090232	-741.436906	60.668949	-1108.561014	-1.236622	-1.878214	22191.53417
22.220843	-749.066534	304.054062	-1061.257325	1.052267	-1.115252	22218.23786
131.324514	-736.85913	458.172535	-988.012902	0.289304	0.410674	22207.55638
261.02818	-695.659142	581.009536	-903.324038	-0.473659	0.410674	22191.53417
375.47259	-626.229533	709.950238	-817.872212	-2.762547	-1.115252	22190.00824
455.583678	-560.614738	828.972425	-644.67967	-1.236622	-0.352289	22195.34898
562.398461	-449.985141	908.32055	-460.042688	-2.762547	-1.115252	22210.60823
605.887337	-341.644432	932.735357	-344.835315	-2.762547	-3.40414	22215.18601
677.605834	-234.066686	999.876078	-95.3465	-1.236622	-1.878214	22203.74157
685.235461	-79.948214	901.453885	33.594203	-0.473659	-1.115252	22221.28971
685.998424	55.096191	944.179798	315.890415	1.815229	-1.115252	22231.20823
636.405846	198.533185	921.290916	484.50518	-1.236622	-1.878214	22201.45268
615.04289	312.214633	823.631686	640.149579	0.289304	1.173637	22216.71194
570.791051	425.896081	763.35763	834.705077	-1.236622	-1.115252	22227.39341
537.22069	526.607162	624.498412	948.386524	1.052267	-2.641177	22233.49712
479.235522	622.740467	479.535492	1018.579096	3.341155	-1.115252	22244.94156
367.08	670.80712	314.73554	1065.882786	1.052267	-1.878214	22233.49712
265.605956	709.718219	140.780036	1113.186476	-0.473659	-1.878214	22194.58602
154.213397	715.058958	-13.338436	1095.638333	1.052267	-0.352289	22210.60823
38.243061	711.244145	-200.264307	1068.171674	-0.473659	-0.352289	22211.3712
-57.890244	654.784902	-388.716103	969.749481	-1.236622	0.410674	418.866543
-175.386506	628.081206	-539.019762	879.719878	-1.236622	-1.878214	16.022217
-279.912401	599.088622	-693.138235	727.890293	-1.236622	-1.115252	10974.45601
-393.593849	529.659013	-810.634496	640.912541	0.289304	-0.352289	22170.17121
-503.460483	426.659044	-887.693733	454.749634	-0.473659	-1.878214	22209.84527
-614.853042	322.133149	-975.434448	295.290422	-1.999584	-1.115252	22202.21564
-648.423403	212.266515	-1011.293696	83.949743	-2.762547	-1.115252	22198.40083
-681.993763	82.562849	-1081.486268	-66.353916	-2.762547	-1.878214	22189.24528
-736.92708	3.977687	-1044.101094	-260.146451	-0.473659	0.410674	22208.31935
-745.31967	-126.488941	-957.123342	-412.738998	1.815229	1.173637	22220.52675
-702.593757	-223.385208	-912.10854	-594.32413	-1.236622	0.410674	22219.00082
-658.341918	-343.933321	-809.108571	-772.094447	1.815229	-0.352289	22230.44527
-578.230831	-435.488849	-629.812328	-846.864796	0.289304	0.410674	22230.44527
-496.593818	-539.251781	-474.16793	-991.827716	1.052267	-0.352289	22206.79342
-392.830886	-610.970278	-364.301295	-1077.279542	-1.236622	-1.878214	22198.40083
-257.023519	-679.636925	-131.597661	-1091.775834	1.815229	-0.352289	22237.31193
-144.105034	-726.940614	32.439328	-1091.775834	1.052267	2.699562	22215.18601
13.828253	-756.696161	243.780006	-1078.805468	4.104118	0.410674	22225.10453
93.93934	-743.725795	417.73551	-1026.161039	1.052267	0.410674	22212.89712
242.717074	-704.814695	527.602144	-964.361057	-0.473659	0.410674	22192.29713
342.665193	-645.303602	698.505797	-853.73146	-1.236622	-1.115252	22203.74157
438.798497	-583.50362	780.14281	-685.116695	1.052267	-1.115252	22228.91934
531.879951	-485.84439	890.772407	-537.864887	-1.236622	-0.352289	22215.18601
595.968821	-373.688867	965.542755	-328.050134	1.815229	0.410674	22228.15638
659.294728	-239.407426	1006.742743	-147.990929	0.289304	1.173637	22235.02304
655.479915	-117.333388	1005.216817	71.74234	-1.236622	1.936599	22187.71935
675.316946	9.318427	964.779792	301.394123	-1.236622	1.173637	22203.74157
663.872505	147.414682	944.179798	465.431112	-4.288472	-0.352289	22209.84527
615.04289	269.48872	876.276115	618.786622	-1.999584	0.410674	22199.16379
585.287343	390.036832	762.594667	762.986579	-0.473659	-1.115252	22215.18601
532.642914	494.562727	636.705815	885.060617	0.289304	-1.878214	22231.20823
470.07997	570.859001	442.91328	972.801332	0.289304	-0.352289	22188.48232
394.546659	677.673784	296.424435	1034.601314	-0.473659	-1.115252	22203.74157
273.998546	705.140443	142.305962	1092.586482	-1.999584	-1.115252	22222.05268
163.368949	726.503399	4.972669	1042.993904	1.815229	1.936599	22196.11194
89.361564	701.325629	-139.227288	1064.35686	2.578192	0.410674	22204.50453
-33.475437	689.118225	-292.582798	1024.682798	1.815229	0.410674	3609.576708
-152.497624	655.547865	-474.930892	915.579127	1.815229	-0.352289	19.074068
-258.549444	605.955287	-644.30862	800.371753	0.289304	-1.878214	11.444441
-379.097557	538.051603	-743.493776	677.534753	3.341155	0.410674	22003.08237
-474.467899	463.281255	-874.723366	493.660733	0.289304	1.936599	22209.08231
-573.653054	354.940546	-973.145559	331.912633	1.052267	1.173637	22212.13416
-633.927111	252.70354	-996.797404	140.408986	0.289304	2.699562	22226.63045
-700.304869	146.651719	-1041.049243	-41.176145	-0.473659	2.699562	22220.52675
-735.401155	43.65175	-1047.152945	-196.057581	-0.473659	0.410674	22219.76379
-734.638192	-72.318586	-978.486299	-380.694563	-0.473659	-0.352289	22228.15638
-709.460422	-210.414842	-886.167807	-543.968589	-2.762547	-0.352289	22202.97861
-686.57154	-320.281476	-827.419677	-685.116695	-2.762547	-0.352289	22199.92676
-613.327117	-422.518482	-664.908614	-815.583323	-2.762547	-1.115252	22205.2675
-530.164178	-518.651787	-525.286433	-952.916616	-0.473659	1.173637	22215.94897
-423.349395	-591.89621	-362.77537	-1046.761033	0.289304	1.173637	22206.79342
-298.986469	-673.533223	-172.797648	-1079.56843	1.815229	2.699562	22205.2675
-172.334655	-713.970248	-12.575474	-1111.612865	1.052267	3.462525	22206.03046
-24.319884	-757.459124	181.217061	-1071.17584	-0.473659	1.173637	22198.40083
83.257862	-741.436906	379.587373	-1023.872151	0.289304	1.173637	22210.60823
176.339316	-704.051732	518.446591	-965.12402	1.052267	-0.352289	22206.03046
325.880012	-651.407304	664.172474	-862.12405	2.578192	-1.115252	22212.89712
408.279988	-596.473986	782.431698	-720.212981	-0.473659	-1.115252	22243.41563
525.776249	-518.651787	907.557587	-534.050073	1.052267	1.173637	22251.80822
572.316976	-417.940706	954.861277	-376.116787	3.341155	2.699562	22228.91934
643.272511	-276.029637	977.750159	-231.153867	0.289304	1.173637	22231.97119
677.605834	-137.933382	1002.927929	18.334948	-1.999584	1.936599	22228.91934
687.52435	-7.466754	916.71314	183.897862	0.289304	1.936599	22208.31935
663.872505	122.236912	945.705724	410.497795	0.289304	0.410674	22225.10453
628.776219	239.733173	901.453885	592.845889	1.052267	0.410674	22234.26008
596.731784	362.570174	784.720586	721.786592	-1.999584	-0.352289	22212.89712
548.665132	466.333106	678.668766	876.668027	-0.473659	1.936599	22202.97861
489.154038	555.599746	549.728063	997.21614	-0.473659	1.936599	22213.66009
408.279988	638.762685	384.16515	1046.045755	-0.473659	1.936599	22182.37861
308.331869	692.170076	204.105944	1096.401295	-1.236622	1.936599	22177.03787
216.776341	709.718219	78.217092	1111.66055	-1.236622	1.173637	22203.74157
113.013409	716.584884	-103.368039	1084.193892	1.815229	0.410674	22199.92676
-18.979145	679.19971	-264.353177	1032.312425	-0.473659	-1.115252	22186.19343
-141.053183	647.918237	-441.360532	951.438375	0.289304	-1.115252	25.940733
-220.401307	601.37751	-626.760477	836.231002	0.289304	-0.352289	14.496292
-366.890153	535.762715	-756.464142	722.549554	-0.473659	1.173637	21206.54927
-441.660501	484.644212	-828.945602	524.942205	-0.473659	1.173637	22209.08231
-524.823439	390.036832	-916.686317	405.920018	3.341155	2.699562	22238.83786
-595.778974	280.933161	-1021.975175	193.816378	1.815229	1.936599	22230.44527
-685.045614	160.385049	-1019.686286	48.853458	0.289304	1.173637	22232.73415
-717.090049	73.407297	-1047.915908	-167.82796	-1.236622	-1.115252	22226.63045
-743.030782	-52.481555	-978.486299	-310.501992	1.815229	1.173637	22221.28971
-723.193751	-179.133369	-903.71595	-502.005638	1.815229	1.936599	22228.15638
-685.808577	-293.57778	-846.493745	-647.731521	-1.236622	-0.352289	22222.81564
-623.245632	-401.155526	-716.027117	-805.664808	0.289304	1.173637	22219.00082
-547.712321	-479.740688	-546.64939	-909.42774	-1.236622	1.936599	22228.15638
-439.371613	-565.955477	-439.834606	-1042.183256	1.815229	1.936599	22193.82305
-335.608681	-666.666558	-241.464295	-1119.242493	-1.236622	1.173637	22185.43046
-213.534643	-720.836913	8.787483	-1074.990654	-1.236622	1.936599	22193.82305
-85.356903	-767.37764	114.839303	-1123.820269	-0.473659	-0.352289	22186.19343
32.902321	-755.170236	330.757758	-1052.864735	-2.762547	-2.641177	22183.14158
145.057844	-706.340621	491.742895	-994.116604	-0.473659	-1.115252	22205.2675
281.628174	-688.029515	614.579896	-895.694411	0.289304	0.410674	22204.50453
390.731845	-610.207316	738.942822	-765.227783	-1.236622	0.410674	22214.42305
508.991069	-549.93326	841.179829	-621.027825	-1.999584	1.173637	22223.5786
572.316976	-414.125892	941.127947	-456.990837	2.578192	1.173637	22234.26008
631.065107	-316.466662	980.039047	-236.494606	1.815229	1.936599	22217.4749
683.709536	-171.503742	976.987196	-31.25763	2.578192	0.410674	22249.51933
674.553983	-37.985263	996.824227	190.001564	4.104118	-0.352289	22252.57118
671.502132	108.503582	933.49832	356.327441	1.052267	-0.352289	22230.44527
644.798436	225.236881	912.898326	550.119976	1.815229	-1.878214	22235.02304
613.516964	343.496105	827.4465	697.371784	0.289304	-1.115252	22238.07489
561.635498	450.310889	708.424313	851.490257	1.815229	1.936599	22215.18601
501.361442	537.288641	555.068803	975.09022	-0.473659	1.173637	22221.28971
436.509609	624.266393	436.809578	1039.942053	-2.762547	-1.115252	22217.4749
318.250385	674.621933	253.698521	1094.112407	3.341155	1.936599	22206.03046
222.880043	699.799704	111.787452	1102.504997	1.052267	-1.115252	22188.48232
125.220813	720.399697	-43.093983	1110.897587	-2.762547	-1.115252	22196.87491
13.06529	692.933039	-210.945785	1062.830935	-1.999584	0.410674	22186.95639
-104.430971	662.414529	-384.901289	968.986518	-3.52551	-0.352289	59.511093
-220.401307	606.71825	-595.479005	853.779145	0.289304	-0.352289	15.259255
-315.008687	560.940485	-725.945633	730.942144	1.815229	1.936599	19852.29041
-426.401246	492.273839	-809.871534	605.053293	0.289304	1.173637	22194.58602
-506.512334	413.688677	-942.62705	436.438528	0.289304	0.410674	22221.28971
-611.038229	312.214633	-1038.760355	203.734893	1.052267	-1.115252	22219.00082
-672.075248	185.562819	-997.560367	65.638638	-1.236622	0.410674	22217.4749
-703.35672	71.881371	-1086.064045	-153.331668	-0.473659	-1.115252	22222.05268
-742.267819	-38.748226	-1025.789988	-318.894582	2.578192	-0.352289	22237.31193
-728.53449	-144.800046	-931.945572	-444.783433	4.104118	1.173637	22243.41563
-684.282651	-252.377792	-864.804851	-613.398198	-0.473659	0.410674	22241.88971
-624.771558	-370.637016	-740.441925	-769.042596	1.815229	1.936599	22239.60082
-533.978992	-469.822172	-587.086415	-900.272187	0.289304	1.936599	22226.63045
-461.497532	-549.93326	-446.701271	-982.672163	-1.236622	-1.115252	22219.76379
-358.497563	-623.940645	-274.271692	-1058.968436	-1.236622	-1.878214	22199.92676
-234.134637	-693.370254	-78.190269	-1097.879536	-2.762547	-1.878214	22192.29713
-107.482822	-746.777646	78.980055	-1110.849903	-1.236622	-1.878214	22209.84527
11.539365	-749.066534	280.402217	-1102.457312	0.289304	-1.115252	22203.74157
145.057844	-731.518391	452.068833	-1010.138821	-1.236622	-1.115252	22034.36384
238.139298	-700.236919	547.439175	-935.368473	-1.999584	0.410674	22190.00824
373.183702	-635.385086	715.290977	-848.390721	-1.999584	-1.115252	22207.55638
476.183672	-565.192514	839.653903	-639.338931	-0.473659	-0.352289	22196.11194
566.213274	-435.488849	902.979811	-478.353794	-1.999584	-2.641177	22211.3712
612.754001	-342.407395	961.727941	-299.05755	-0.473659	-3.40414	22228.91934
662.346579	-221.859283	999.876078	-107.553904	-0.473659	-3.40414	22209.08231
675.316946	-72.318586	928.920544	65.638638	0.289304	-1.878214	22220.52675
668.450281	57.385079	975.461271	336.490409	-2.762547	-1.115252	22230.44527
664.635468	171.066527	922.816842	515.02369	-0.473659	-0.352289	22212.13416
629.539182	314.503521	787.772437	621.07551	0.289304	-0.352289	22222.81564
575.368827	419.792379	737.416897	812.579157	1.052267	-0.352289	22253.33415
534.16884	519.740498	616.105822	950.675413	0.289304	-1.115252	22201.45268
435.746646	609.770101	461.987349	1041.467978	2.578192	-0.352289	22219.76379
363.265186	673.85897	281.928143	1084.956854	1.815229	-1.878214	22221.28971
264.842993	710.481182	146.120776	1106.319811	-0.473659	-1.878214	22213.66009
138.954142	731.081176	-31.649542	1085.719817	2.578192	-0.352289	22209.08231
52.739353	726.503399	-181.953201	1059.779084	2.578192	0.410674	22194.58602
-67.80876	681.488598	-354.38278	1014.00132	0.289304	1.173637	142.674032
-189.119835	636.473796	-531.390135	869.801362	0.289304	0.410674	12.970367
-308.142022	599.851585	-650.412322	783.586573	-1.236622	-1.115252	12579.72961
-397.408662	512.11087	-786.219689	635.571802	-1.999584	-0.352289	22154.14899
-485.149377	441.155336	-932.708534	488.319994	-0.473659	-1.115252	22192.29713
-587.386384	327.473888	-964.752969	270.875614	-1.999584	-1.878214	22206.03046
-649.186365	220.659105	-1050.204796	94.631222	-1.236622	-0.352289	22206.79342
-694.96413	98.585067	-1063.938125	-58.724288	-0.473659	-0.352289	22203.74157
-732.349304	5.503613	-983.064075	-222.761277	-1.999584	-1.115252	22225.86749
-727.008565	-109.70376	-940.338162	-397.479744	1.815229	1.936599	22232.73415
-700.304869	-226.437059	-880.827068	-588.220428	-0.473659	0.410674	22217.4749
-644.608589	-338.592581	-786.982652	-711.057428	1.052267	-0.352289	22227.39341
-578.993794	-434.725886	-624.471589	-831.605541	-0.473659	-1.115252	22227.39341
-499.645669	-506.444384	-519.945694	-962.072169	2.578192	0.410674	22192.29713
-374.51978	-610.970278	-288.767984	-1035.316592	1.815229	-1.115252	22243.41563
-280.675363	-678.873962	-114.049518	-1121.531381	1.815229	-1.115252	22228.91934
-125.030965	-714.733211	12.602297	-1080.331393	1.052267	-0.352289	22200.68972
-14.401368	-755.933198	239.965192	-1067.361027	-1.236622	-1.878214	22213.66009
110.724521	-736.85913	431.468839	-1038.368443	-1.999584	-1.115252	22213.66009
238.139298	-717.022099	571.09102	-975.042535	-1.236622	-0.352289	22172.4601
344.954081	-656.748043	686.298393	-841.524056	0.289304	-1.115252	22218.23786
438.035535	-583.50362	816.002059	-695.035211	1.815229	-1.115252	22235.786
525.776249	-493.474017	869.40945	-511.161191	-1.236622	-1.878214	22214.42305
599.020672	-363.007389	941.127947	-350.939017	-1.236622	-3.40414	22223.5786
644.035474	-254.66668	999.113115	-135.783525	-3.52551	-1.115252	22209.08231
678.368797	-116.570425	924.342767	-9.894673	-1.999584	1.173637	22191.53417
656.242877	10.081389	919.002028	231.201552	1.052267	1.173637	22206.03046
634.116958	155.044309	931.209432	481.453329	-0.473659	1.173637	22219.76379
631.82807	289.325751	853.387233	614.208846	1.815229	-0.352289	22215.18601
592.91697	392.325721	745.046524	752.305101	1.052267	-0.352289	22226.63045
541.798467	501.429392	636.705815	879.719878	0.289304	-1.115252	22231.97119
476.183672	584.59233	483.350305	958.30504	1.815229	-0.352289	22207.55638
396.072584	654.784902	371.957746	1064.35686	1.815229	-0.352289	22202.97861
289.257801	705.140443	120.943005	1093.349444	0.289304	-0.352289	9218.87875
178.628204	727.266362	38.54303	1071.223525	3.341155	2.699562	22124.39345
84.783787	713.533033	-137.701363	1084.956854	1.052267	1.173637	22217.4749
-25.845809	688.355262	-284.953171	1033.838351	0.289304	0.410674	1051.362651
-151.734661	656.310828	-484.086445	946.097636	0.289304	-0.352289	16.78518
-276.86055	613.584914	-623.708626	827.838412	-1.999584	-2.641177	11.444441
-376.045706	541.866417	-745.019701	672.194014	-1.999584	-0.352289	22108.37123
-469.890122	447.259038	-876.249292	515.02369	0.289304	-0.352289	22208.31935
-550.764172	345.784994	-951.01964	348.697813	1.815229	-0.352289	22214.42305
-627.060446	251.940577	-1042.575168	163.297868	-1.236622	-1.115252	22225.86749
-694.96413	128.340614	-1047.915908	-12.183561	1.815229	3.462525	22223.5786
-741.504857	20.762868	-1011.293696	-183.850177	-1.999584	-0.352289	22193.06009
-733.875229	-87.577841	-967.80482	-341.020501	-1.999584	-0.352289	22205.2675
-730.823378	-210.414842	-938.049274	-591.272279	-2.762547	0.410674	22209.84527
-659.867844	-321.044438	-817.501161	-683.59077	-1.999584	-1.878214	22202.97861
-597.304899	-427.096259	-648.886396	-809.479621	0.289304	-0.352289	22218.23786
-511.09011	-508.733272	-515.367917	-946.049951	0.289304	0.410674	22222.81564
-426.401246	-594.185098	-358.960556	-1042.946219	-1.236622	-1.878214	22188.48232
-304.327208	-678.110999	-177.375425	-1092.538797	0.289304	1.173637	22204.50453
-152.497624	-712.444322	20.231924	-1091.775834	0.289304	2.699562	22199.92676
-54.838393	-769.666528	204.105944	-1074.990654	0.289304	1.173637	22173.22306
77.15416	-758.985049	345.25405	-1071.17584	4.104118	0.410674	22222.05268
212.198565	-726.177652	540.572511	-968.938833	2.578192	0.410674	22238.83786
328.931863	-667.429521	642.809517	-881.198119	4.104118	0.410674	22211.3712
406.754062	-581.214732	766.409481	-797.272218	0.289304	-1.115252	22234.26008
509.754032	-495.762905	895.350183	-563.042657	1.052267	0.410674	22243.41563
592.91697	-418.703669	963.253867	-393.66493	-0.473659	-0.352289	22216.71194
653.191026	-275.266674	959.439053	-201.39832	0.289304	1.173637	22222.81564
681.420648	-157.770413	993.009414	11.468283	-0.473659	0.410674	22229.6823
677.605834	-5.940828	974.698308	238.068216	-0.473659	1.173637	22215.18601
675.316946	124.5258	955.624239	433.386677	-1.999584	1.173637	22223.5786
651.665101	250.414651	894.58722	566.905156	0.289304	0.410674	22230.44527
601.30956	374.014615	791.587251	753.068064	-3.52551	-1.878214	22191.53417
552.479945	479.303473	687.824319	888.112468	1.052267	1.173637	22208.31935
489.917001	557.125672	485.639194	906.423574	-1.999584	1.173637	22174.74899
402.939249	642.577498	346.779975	1008.660581	-0.473659	0.410674	22190.00824
312.909646	687.5923	206.394832	1092.586482	-2.762547	0.410674	22215.94897
187.020794	728.029325	98.817086	1111.66055	-0.473659	1.173637	22218.23786
87.072676	715.058958	-97.264337	1108.608699	-3.52551	-1.878214	22197.63787
-34.238399	708.192294	-246.805034	1052.912419	0.289304	0.410674	22198.40083
-131.89763	660.888604	-445.175346	959.830965	1.052267	-0.352289	25.17777
-232.608711	617.399728	-575.641974	807.238418	0.289304	-1.115252	12.970367
-344.001271	544.918268	-739.678962	715.68289	2.578192	1.173637	21803.9491
-423.349395	486.9331	-846.493745	572.245895	1.052267	2.699562	22231.20823
-534.741955	389.27387	-950.256677	387.608913	3.341155	3.462525	22236.54897
-599.593788	276.355385	-1009.004808	198.394154	1.052267	2.699562	22228.15638
-673.601173	169.540601	-1020.449249	21.386799	1.052267	2.699562	22230.44527
-723.193751	42.888787	-1016.634435	-135.020562	0.289304	0.410674	22223.5786
-724.719676	-47.903779	-967.041858	-296.768662	0.289304	-0.352289	22214.42305
-732.349304	-166.925966	-913.634466	-498.953788	-0.473659	-1.115252	22228.15638
-691.149316	-291.288892	-823.604863	-666.80559	0.289304	0.410674	22228.91934
-642.319701	-381.318495	-684.745645	-803.37592	1.052267	1.936599	22218.23786
-548.475284	-508.733272	-567.249383	-917.057367	0.289304	2.699562	22183.90454
-443.186426	-607.155465	-432.204979	-1070.412877	-0.473659	1.936599	22202.97861
-334.082755	-655.98508	-252.908736	-1087.198058	-1.236622	1.936599	22173.98602
-200.564276	-697.185068	-62.931014	-1178.753586	-1.999584	0.410674	22186.19343
-72.386536	-752.118385	149.935589	-1083.383244	-0.473659	-0.352289	22209.08231
55.791203	-744.488757	342.202199	-1052.101772	1.052267	1.173637	22202.21564
156.502285	-741.436906	477.246603	-988.775865	-0.473659	-1.115252	22186.95639
296.887428	-694.133217	619.920635	-899.509224	0.289304	-1.115252	22205.2675
395.309621	-616.311018	767.935406	-753.020379	-1.236622	0.410674	22214.42305
497.546628	-527.80734	851.861307	-615.687086	1.052267	2.699562	22225.86749
580.709566	-430.14811	906.031662	-427.998253	2.578192	0.410674	22250.2823
628.776219	-311.125923	983.853861	-238.783494	2.578192	0.410674	22236.54897
657.768803	-166.925966	970.883494	-78.56132	1.815229	-1.115252	22238.83786
702.020642	-42.563039	928.157581	140.408986	1.815229	-0.352289	22237.31193
662.346579	97.059141	917.476103	358.616329	0.289304	-0.352289	22222.81564
642.509548	240.496136	936.550171	554.697752	-1.999584	-0.352289	22224.34156
629.539182	355.703509	804.557618	673.719939	-1.236622	-1.115252	22228.91934
550.95402	443.444224	717.579866	853.779145	-1.236622	1.173637	22212.89712
493.731814	552.547895	542.098436	958.30504	1.052267	3.462525	22220.52675
425.828131	621.214542	420.024398	1026.971686	1.815229	1.936599	22200.68972
312.909646	682.251561	241.491118	1105.556848	-1.236622	-0.352289	22181.61565
204.568937	696.747853	95.002272	1097.164258	-1.999584	-1.115252	22183.90454
115.302297	724.214511	-120.916182	1017.053171	-0.473659	-0.352289	22195.34898
9.250477	690.644151	-224.679115	1055.96427	0.289304	-2.641177	22178.5638
-97.564307	644.103424	-436.019793	911.00135	-1.236622	0.410674	34.333323
-222.690195	612.821952	-590.901228	854.542108	0.289304	1.173637	12.970367
-333.319792	551.784933	-658.804912	747.727325	3.341155	1.936599	20278.78658
-439.371613	502.192355	-839.62708	557.749603	-0.473659	1.173637	22196.87491
-511.09011	422.84423	-916.686317	447.120006	-1.236622	1.173637	22219.76379
-591.201197	280.933161	-965.515932	238.068216	-1.999584	-1.115252	22222.05268
-640.793775	193.192446	-1049.441833	51.142346	-0.473659	-0.352289	22211.3712
-698.015981	77.985073	-1020.449249	-80.850208	1.815229	-0.352289	22248.75637
-729.297453	-27.303785	-999.849255	-275.405706	1.052267	-0.352289	22244.17859
-719.378937	-143.274121	-985.352963	-534.050073	1.052267	-1.115252	22233.49712
-687.334502	-272.977786	-846.493745	-632.472266	1.815229	2.699562	22241.12674
-636.215999	-371.399979	-730.523409	-756.07223	0.289304	2.699562	22233.49712
-557.630837	-472.11106	-584.797526	-872.042566	1.052267	1.936599	22216.71194
-471.416048	-561.377701	-435.25683	-977.331424	0.289304	0.410674	22199.16379
-366.12719	-639.962862	-282.664283	-1068.123989	-1.236622	0.410674	22218.23786
-247.867966	-701.762844	-54.538424	-1077.279542	1.815229	-1.115252	22207.55638
-107.482822	-755.933198	114.076341	-1127.635083	-1.236622	-1.115252	22190.00824
7.724551	-767.37764	277.350366	-1030.738815	-1.999584	-1.115252	22190.7712
147.346732	-745.25172	384.16515	-1079.56843	-1.999584	-1.115252	22175.51195
270.183733	-717.785062	507.00215	-983.435125	0.289304	1.173637	22180.08972
351.057783	-626.992496	691.639132	-810.242584	1.052267	2.699562	22214.42305
457.872566	-546.118446	749.6243	-709.531503	0.289304	1.173637	22206.03046
549.428094	-460.666619	926.631655	-466.909353	-0.473659	-1.115252	22224.34156
605.887337	-356.903687	967.06868	-299.820513	0.289304	-1.115252	22232.73415
666.924356	-216.518543	988.431637	-86.190947	-1.999584	-2.641177	22210.60823
689.050275	-78.422288	979.276084	106.838626	-1.999584	-1.878214	22220.52675
679.13176	65.777669	986.905712	347.93485	0.289304	-0.352289	22231.97119
661.583617	194.718372	925.10573	503.579249	1.052267	-0.352289	22218.23786
629.539182	320.607223	856.439084	651.59402	1.052267	-1.115252	22244.17859
585.287343	437.340522	719.868754	806.475455	2.578192	0.410674	22250.2823
524.250324	536.525678	532.942883	917.868015	1.052267	0.410674	22193.06009
463.213305	628.081206	456.64661	1036.127239	1.815229	1.173637	22215.18601
348.005932	673.85897	290.320733	1078.853152	1.052267	-0.352289	22223.5786
244.243	712.007107	113.313378	1110.134625	1.052267	-1.115252	22195.34898
120.643036	727.266362	-18.679176	1099.453146	1.052267	-1.115252	22209.84527
26.035657	697.510815	-152.960617	1076.564264	-0.473659	-1.115252	22213.66009
-67.80876	665.46638	-353.619817	1007.134655	-0.473659	0.410674	252.540666
-202.853164	640.28861	-559.619756	881.245804	-0.473659	0.410674	16.78518
-298.986469	574.673815	-658.041949	779.008797	-0.473659	0.410674	14023.2551
-408.090141	508.296057	-819.790049	600.475516	-1.236622	0.410674	22158.72677
-490.490116	418.266454	-929.656683	448.645932	-0.473659	-1.115252	22190.7712
-571.364166	321.370186	-972.382597	272.401539	0.289304	-0.352289	22214.42305
-651.475254	234.392434	-1031.130727	53.431234	0.289304	-1.115252	22217.4749
-699.541906	97.822104	-1033.419616	-86.190947	-0.473659	-1.115252	22215.18601
-725.482639	3.214725	-989.93074	-236.494606	1.052267	0.410674	22228.15638
-720.904863	-99.022282	-934.23446	-430.287141	-2.762547	0.410674	22225.86749
-688.860428	-236.355575	-859.464112	-583.642651	-0.473659	0.410674	22215.94897
-665.971546	-319.518513	-777.064136	-729.368534	1.815229	1.173637	22235.786
-578.230831	-444.644402	-652.70121	-865.938864	1.052267	-1.115252	22251.04526
-495.067893	-530.096228	-479.508669	-1013.190672	0.289304	-1.878214	22220.52675
-408.090141	-596.473986	-305.553165	-1051.338809	0.289304	-1.115252	22202.97861
-276.86055	-681.16285	-149.145804	-1104.746201	1.815229	-1.115252	22214.42305
-138.764294	-727.703577	33.965253	-1106.272126	1.052267	-0.352289	22202.97861
-10.586555	-760.510975	264.38	-1054.39066	-1.999584	-0.352289	22213.66009
111.487483	-745.25172	425.365137	-1058.968436	-0.473659	1.173637	22204.50453
243.480037	-702.525807	579.48361	-920.109218	-1.236622	0.410674	22196.87491
343.428155	-643.014713	690.113207	-820.924063	-1.999584	-0.352289	22225.10453
434.220721	-575.873993	824.394649	-661.46485	1.815229	-0.352289	22231.97119
516.620697	-482.029576	907.557587	-505.820452	-2.762547	-1.878214	22193.82305
606.6503	-374.45183	912.898326	-357.042718	-1.999584	-1.878214	22207.55638
634.879921	-237.118537	963.253867	-173.168699	-1.236622	-1.115252	22215.18601
675.316946	-118.09635	929.683506	-3.028009	-1.236622	-0.352289	22190.7712
674.553983	36.022122	927.394618	247.986732	-1.999584	-1.115252	22212.89712
649.376213	158.859123	903.742773	448.645932	-0.473659	0.410674	22232.73415
620.383629	297.718341	872.461301	653.119945	-1.236622	-1.115252	22215.94897
587.576231	386.984981	760.305779	781.297685	1.052267	-2.641177	22225.86749
535.694765	497.614578	647.387294	914.053201	2.578192	-0.352289	22236.54897
473.131821	596.799734	497.083635	997.21614	-1.999584	-3.40414	22178.5638
376.998516	666.229343	350.594789	1076.564264	1.052267	-1.115252	22212.89712
290.783726	711.244145	158.328179	1112.423513	1.815229	0.410674	22234.26008
153.450434	730.318213	17.180073	1094.87537	1.052267	0.410674	22213.66009
45.109725	707.429331	-188.056903	1020.867984	0.289304	1.173637	22190.7712
-31.186549	671.570082	-319.286494	1007.897618	1.815229	1.173637	2088.991974
-154.023549	657.07379	-500.108663	925.497642	0.289304	0.410674	16.022217
-284.490177	593.747883	-629.812328	756.119915	0.289304	-1.115252	191.503647
-398.171625	552.547895	-733.57526	679.823641	1.815229	-0.352289	22125.91937
-464.549383	473.962733	-883.115956	511.208876	-1.236622	-1.878214	22212.13416
-566.78639	325.185	-945.678901	342.594111	-0.473659	-1.115252	22213.66009
-623.245632	256.518353	-992.219628	155.668241	3.341155	1.936599	22138.88974
-678.178949	119.185061	-1014.345547	-26.679853	-3.52551	0.410674	22201.45268
-736.164117	19.236942	-998.32333	-202.161283	-1.999584	-0.352289	22197.63787
-733.875229	-82.237102	-1027.315914	-373.827899	-1.999584	1.173637	22206.03046
-741.504857	-207.362991	-947.967789	-595.850055	-1.236622	0.410674	22213.66009
-669.786359	-319.518513	-802.241906	-682.827807	0.289304	0.410674	22217.4749
-595.016011	-427.096259	-651.175284	-811.005547	1.052267	-0.352289	22226.63045
-511.09011	-514.836974	-529.101247	-975.805498	1.052267	0.410674	22211.3712
-414.956805	-601.051763	-365.827221	-1029.21289	1.052267	1.173637	22213.66009
-303.564246	-672.007297	-174.323574	-1084.146207	-1.236622	1.173637	22205.2675
-168.519841	-700.236919	-4.182884	-1097.116573	-1.999584	-1.115252	22196.11194
-22.030996	-762.799863	181.217061	-1085.672132	1.815229	0.410674	22212.13416
83.257862	-736.096167	355.172566	-1037.60548	1.815229	0.410674	22212.89712
209.909676	-721.599875	489.454007	-1029.21289	1.815229	0.410674	22193.82305
339.613342	-655.98508	655.779884	-877.383305	4.104118	-0.352289	22224.34156
410.568876	-599.525837	795.402065	-725.55372	-1.236622	-1.115252	22227.39341
507.465144	-515.599936	898.402034	-555.41303	-0.473659	0.410674	22230.44527
593.679933	-408.02219	957.150165	-360.857532	1.052267	0.410674	22214.42305
644.798436	-282.133339	995.298302	-188.427954	-0.473659	1.936599	22223.5786
659.294728	-138.696344	1000.639041	6.890507	-1.999584	0.410674	22229.6823
693.628052	-8.992679	971.646457	251.038583	-1.236622	0.410674	22213.66009
648.61325	110.029508	957.913128	419.653348	-1.999584	0.410674	22201.45268
637.931772	243.547987	858.727972	577.586634	-2.762547	-0.352289	22213.66009
586.050306	354.940546	756.490965	702.712523	-0.473659	-1.115252	22197.63787
549.428094	463.281255	664.172474	898.030984	-1.236622	-1.115252	22207.55638
472.368858	541.866417	462.750311	880.482841	-1.236622	-1.115252	22215.18601
409.042951	645.629349	355.172566	1012.475394	0.289304	-1.115252	22197.63787
310.620758	689.118225	214.787422	1105.556848	1.052267	1.173637	22208.31935
209.146714	728.029325	65.246725	1109.371662	-1.236622	0.410674	22219.76379
74.865272	718.873772	-89.63471	1102.504997	-0.473659	-0.352289	22196.11194
-15.164331	686.829337	-262.064289	1026.208724	-1.999584	-0.352289	20693.83831
-112.060599	659.362678	-471.879041	955.253189	4.86708	-1.115252	22.888882
-224.979084	606.71825	-591.664191	850.727294	3.341155	0.410674	12.970367
-351.630898	555.599746	-712.975266	720.260666	4.104118	1.936599	21869.56389
-462.260495	494.562727	-878.53818	528.757019	3.341155	2.699562	22223.5786
-525.586402	380.881279	-979.249261	379.979285	1.052267	0.410674	22226.63045
-618.667856	271.777608	-1021.975175	185.423787	1.815229	2.699562	22217.4749
-672.83821	148.177645	-1062.4122	3.838656	-1.236622	-0.352289	22222.05268
-729.297453	48.229526	-1018.923324	-136.546488	0.289304	0.410674	22224.34156
-730.060416	-68.503773	-980.775187	-300.583476	-0.473659	0.410674	22214.42305
-701.067832	-168.451891	-878.53818	-518.790819	1.815229	-0.352289	22228.91934
-691.912279	-299.681482	-819.790049	-645.442633	-1.236622	0.410674	22222.05268
-603.408601	-404.207377	-699.241937	-805.664808	-1.999584	1.173637	22196.11194
-535.504918	-489.659203	-589.375303	-978.094386	-2.762547	-0.352289	22193.82305
-436.319762	-581.214732	-413.893873	-1007.08697	1.052267	3.462525	22175.51195
-317.297575	-661.325819	-234.59763	-1103.220275	-0.473659	1.936599	22170.17121
-204.37909	-706.340621	-65.219903	-1139.842487	0.289304	1.173637	22205.2675
-74.675425	-748.303571	154.513366	-1103.220275	-0.473659	-1.115252	22216.71194
54.265278	-752.118385	339.913311	-1033.027703	0.289304	0.410674	22201.45268
182.443018	-734.570242	461.987349	-997.168455	-1.999584	-1.115252	22206.79342
299.939279	-680.399888	635.17989	-870.51664	1.052267	-0.352289	22225.86749
413.620727	-604.866577	767.172443	-763.701857	-1.236622	-0.352289	22051.91199
486.86515	-513.311048	857.965009	-587.457465	-0.473659	-0.352289	22246.46748
597.494747	-421.75552	917.476103	-408.924185	3.341155	1.173637	22251.80822
628.013256	-292.051854	959.439053	-247.939047	-0.473659	-0.352289	22222.05268
668.450281	-183.711146	954.098314	-49.568736	1.052267	0.410674	22231.20823
668.450281	-50.95563	980.039047	179.320086	-0.473659	-1.878214	22233.49712
693.628052	99.34803	973.935345	402.868167	-1.236622	-1.115252	22209.08231
641.746585	226.762807	925.10573	527.994056	-1.236622	-1.115252	22221.28971
611.991039	341.97018	826.683537	714.919927	-1.236622	-0.352289	22231.97119
565.450312	457.177553	724.44653	859.119884	1.815229	2.699562	22217.4749
492.205889	539.577529	587.8762	973.564295	-0.473659	1.173637	22196.87491
437.272572	627.318244	424.602175	1047.57168	-1.999584	-0.352289	22193.82305
319.77631	682.251561	244.542969	1102.504997	-1.236622	1.173637	22190.7712
214.487453	710.481182	91.950421	1100.216109	-0.473659	-1.878214	22184.6675
120.643036	719.636735	-78.953232	1083.430929	-1.999584	-1.115252	22183.14158
6.198626	687.5923	-242.227257	1052.149457	1.052267	-0.352289	22200.68972
-101.37912	654.021939	-419.234612	914.053201	2.578192	0.410674	45.777764
-214.297605	618.162691	-568.775309	861.408772	1.815229	0.410674	12.970367
-331.793867	568.570113	-704.582676	772.142132	-0.473659	0.410674	20593.89019
-408.090141	493.799765	-789.27154	588.268113	0.289304	0.410674	22195.34898
-532.453067	415.214603	-916.686317	444.831118	-0.473659	0.410674	22220.52675
-606.460452	294.66649	-994.508516	231.964514	1.052267	1.936599	22243.41563
-642.319701	199.296148	-1035.708504	72.505302	1.815229	-0.352289	22237.31193
-699.541906	80.273961	-1023.5011	-88.479835	4.104118	0.410674	22245.70452
-727.771527	-23.488971	-991.456665	-289.901998	1.052267	-1.115252	22229.6823
-709.460422	-143.274121	-951.01964	-464.620464	1.815229	0.410674	22228.15638
-686.57154	-279.844451	-842.678931	-618.738937	2.578192	1.173637	22226.63045
-626.297483	-370.637016	-733.57526	-751.494453	0.289304	1.936599	22225.10453
-556.867874	-466.770321	-577.167899	-897.983299	1.052267	1.173637	22206.79342
-466.075309	-574.348067	-453.567936	-988.775865	0.289304	0.410674	22220.52675
-336.371643	-654.459154	-294.871686	-1046.761033	-0.473659	-0.352289	22208.31935
-240.238338	-698.710993	-51.486573	-1084.909169	-2.762547	-1.115252	22180.08972
-112.823561	-727.703577	107.972639	-1122.294344	-2.762547	-1.878214	22190.00824
39.006023	-773.481341	303.291099	-1075.753617	-3.52551	-1.878214	22194.58602
143.531918	-757.459124	387.979963	-1062.78325	-1.999584	-1.115252	22146.51936
261.02818	-705.577658	594.742865	-935.368473	-0.473659	-0.352289	22200.68972
364.791112	-632.333235	696.979872	-805.664808	1.052267	1.173637	22230.44527
460.924417	-555.273999	828.209462	-660.701888	-1.999584	1.173637	22215.94897
554.768833	-450.748104	891.53537	-459.279725	-0.473659	0.410674	22225.10453
615.04289	-336.303693	984.616823	-282.27237	1.815229	1.173637	22231.20823
670.739169	-205.074102	999.113115	-86.190947	1.815229	-0.352289	22215.18601
670.739169	-81.474139	1015.898296	118.283067	0.289304	-1.115252	22225.10453
687.52435	68.066557	1000.639041	353.27559	1.052267	-2.641177	22254.09711
668.450281	178.696154	925.868693	508.919988	1.815229	-0.352289	22233.49712
597.494747	318.318335	805.32058	674.482902	1.052267	1.173637	22239.60082
566.213274	424.370156	731.313195	807.238418	1.052267	1.173637	22244.17859
489.917001	528.89605	566.513244	940.756897	0.289304	-1.115252	22206.03046
454.820715	632.658983	447.491057	1013.238357	1.052267	-0.352289	22190.7712
345.717044	669.281194	292.609621	1100.216109	1.052267	0.410674	22199.92676
251.109664	697.510815	114.076341	1104.793885	-1.999584	-2.641177	22201.45268
138.954142	718.110809	-9.523623	1105.556848	-0.473659	-0.352289	22213.66009
39.006023	695.221927	-181.953201	1091.823519	-1.236622	-1.115252	22206.03046
-93.749493	675.384896	-383.375364	995.690214	-1.236622	-1.115252	94.607379
-199.801313	621.977504	-552.753091	885.060617	-1.236622	1.173637	15.259255
-308.904985	581.540479	-661.856763	776.719909	-0.473659	1.936599	15228.73623
-400.460513	509.821982	-828.182639	616.497734	-1.999584	-1.115252	22164.83047
-497.356781	426.659044	-944.152975	428.808901	-1.236622	-0.352289	22204.50453
-589.675272	328.236851	-994.508516	270.875614	-1.236622	-1.878214	22224.34156
-669.023397	219.133179	-1041.049243	69.453451	1.052267	0.410674	22219.00082
-704.119682	105.451731	-1104.37515	-59.487251	-0.473659	-1.878214	22217.4749
-730.823378	-10.518605	-1014.345547	-269.302004	0.289304	-0.352289	22228.91934
-751.423372	-131.82968	-944.152975	-419.605663	2.578192	1.936599	22227.39341
-693.438204	-222.622245	-845.730782	-577.538949	2.578192	1.936599	22242.65267
-654.527105	-351.562948	-759.515993	-717.16113	1.052267	1.173637	22248.75637
-595.778974	-435.488849	-644.30862	-878.146268	1.052267	0.410674	22220.52675
-479.808638	-531.622154	-511.553104	-980.383275	4.104118	0.410674	22191.53417
-378.334594	-611.733241	-292.582798	-1037.60548	0.289304	-1.878214	22221.28971
-273.045736	-684.214701	-151.434692	-1100.168424	0.289304	-0.352289	22219.76379
-127.319853	-754.407273	20.994887	-1114.664716	-1.999584	-1.878214	22179.32676
-1.431002	-752.118385	258.276298	-1047.523995	-1.236622	-1.115252	22217.4749
123.694887	-739.148018	415.446622	-1042.183256	1.052267	1.173637	22217.4749
232.035596	-707.866546	552.016952	-942.9981	1.815229	1.173637	22187.71935
358.68741	-648.355453	715.290977	-820.1611	0.289304	1.173637	22218.23786
433.457758	-569.770291	799.979841	-696.561136	-1.999584	-1.878214	22209.08231
537.22069	-487.370315	888.483519	-524.131558	-0.473659	-1.878214	22200.68972
600.546598	-388.185159	961.727941	-334.153836	-1.999584	-2.641177	22206.79342
645.561399	-241.696314	954.098314	-176.983513	0.289304	0.410674	22215.94897
666.924356	-121.911164	987.668674	19.860874	-0.473659	0.410674	22212.13416
663.872505	34.496197	953.335351	256.379322	1.815229	-1.878214	22225.86749
666.924356	146.651719	902.979811	443.305193	-1.236622	0.410674	22231.97119
624.961405	287.036863	816.765021	606.579218	-1.999584	0.410674	22213.66009
592.91697	410.636826	770.224294	798.082865	-1.236622	-1.115252	22222.81564
527.302175	499.903466	629.076188	915.579127	0.289304	-1.878214	22210.60823
473.894783	606.71825	497.083635	1017.816133	0.289304	-3.40414	22226.63045
379.287404	660.888604	341.439236	1081.905003	1.815229	-0.352289	22228.91934
274.761509	696.747853	159.854105	1091.060556	1.052267	-1.115252	22215.94897
161.843024	731.081176	-11.812511	1092.586482	1.815229	0.410674	22200.68972
58.080092	721.925623	-176.612462	1069.6976	0.289304	-0.352289	22199.16379
-35.764325	673.096008	-306.316127	989.586512	-0.473659	0.410674	1598.406934
-145.630959	647.918237	-497.819774	896.505058	-0.473659	-0.352289	18.311106
-270.756848	591.458995	-630.575291	812.579157	1.052267	-0.352289	1375.621815
-381.386445	525.081237	-753.412291	686.690306	-1.999584	-1.878214	22138.12677
-459.208644	455.651628	-863.278925	519.601466	1.052267	-1.115252	22211.3712
-578.230831	342.733143	-947.967789	331.14967	-0.473659	-0.352289	22193.82305
-668.260434	237.444285	-1054.01961	109.890477	-3.52551	-1.115252	22202.97861
-688.860428	119.185061	-1050.204796	-53.383549	-0.473659	0.410674	22191.53417
-729.297453	19.999905	-1005.189994	-205.976097	-1.236622	-0.352289	22202.21564
-734.638192	-102.837096	-960.175193	-386.798265	-1.236622	0.410674	22220.52675
-716.327086	-202.785214	-908.293727	-612.635235	1.052267	0.410674	22228.15638
-665.208583	-326.385178	-803.767832	-713.346317	0.289304	-0.352289	22218.23786
-598.830825	-429.385147	-712.212303	-860.598125	-0.473659	-0.352289	22220.52675
-514.141961	-535.436968	-544.360501	-993.353641	0.289304	-0.352289	22215.18601
-400.460513	-593.422136	-326.153159	-1052.101772	-1.236622	-1.878214	22183.90454
-276.097587	-659.799894	-146.856915	-1087.96102	1.815229	-0.352289	22226.63045
-168.519841	-732.281354	1.920818	-1137.553598	1.052267	0.410674	22231.97119
-28.89766	-750.592459	200.29113	-1051.338809	0.289304	-0.352289	22212.89712
99.280079	-763.562826	366.617007	-1089.486946	1.052267	-0.352289	22205.2675
203.805974	-742.199869	519.972517	-956.73143	1.815229	0.410674	22207.55638
330.457789	-670.481372	674.853952	-845.33887	-2.762547	-1.878214	22213.66009
413.620727	-594.185098	790.061326	-743.101863	-1.236622	-2.641177	22222.05268
499.835516	-504.155495	868.646487	-530.23526	-0.473659	-1.878214	22231.20823
598.257709	-397.340712	965.542755	-347.887166	1.815229	-0.352289	22216.71194
634.879921	-273.740749	988.431637	-184.61314	-1.999584	-1.115252	22221.28971
668.450281	-142.511158	988.431637	8.416433	-0.473659	1.173637	22219.00082
673.028058	7.792501	949.520538	259.431173	-4.288472	0.410674	22190.7712
681.420648	133.681353	954.861277	424.231124	-1.999584	0.410674	22207.55638
645.561399	224.473918	869.40945	605.816255	-1.999584	-1.878214	22216.71194
600.546598	364.096099	780.905773	737.808809	-0.473659	-1.115252	22206.03046
557.057722	480.066435	647.387294	840.808778	1.815229	0.410674	22223.5786
476.183672	576.19974	490.21697	959.068003	-1.236622	-1.878214	22196.11194
412.857764	647.155275	386.454038	1041.467978	-0.473659	-1.115252	22198.40083
306.805944	704.37748	161.38003	1084.193892	-0.473659	0.410674	22190.7712
188.54672	723.451548	55.32821	1053.675382	-0.473659	1.173637	22211.3712
96.991191	719.636735	-87.345822	1094.87537	1.052267	1.173637	22209.84527
-17.453219	699.799704	-272.745767	1037.653165	0.289304	0.410674	5501.724296
-133.423555	646.392312	-445.938308	968.986518	1.052267	-1.115252	19.074068
-247.867966	615.873802	-607.686408	831.653226	1.815229	-0.352289	13.733329
-342.475345	553.310858	-733.57526	704.238449	1.052267	0.410674	21921.44536
-456.919756	480.066435	-872.434478	527.994056	1.052267	0.410674	22214.42305
-529.401216	380.118317	-946.441864	356.327441	0.289304	1.173637	22214.42305
-633.927111	280.933161	-1034.182578	163.297868	0.289304	1.936599	22212.89712
-684.282651	145.888757	-1039.523318	19.860874	-1.236622	1.173637	22225.86749
-746.082633	64.251744	-1025.027026	-164.776109	-0.473659	-1.115252	22225.86749
-743.793745	-70.029698	-994.508516	-347.887166	-1.236622	0.410674	22217.4749
-717.853012	-186.762997	-927.367795	-513.45008	-1.999584	-1.115252	22204.50453
-681.2308	-291.288892	-810.634496	-662.227813	1.052267	1.173637	22212.89712
-621.719707	-435.488849	-697.716011	-814.057398	-2.762547	0.410674	22194.58602
-527.87529	-499.577719	-541.30865	-936.131436	-1.236622	1.936599	22190.7712
-440.897538	-581.977694	-362.77537	-1015.47956	-0.473659	1.936599	22221.28971
-318.8235	-652.170266	-219.338375	-1078.805468	1.815229	1.936599	22200.68972
-179.201319	-706.340621	-18.679176	-1110.08694	-1.236622	1.173637	22189.24528
-66.282834	-747.540608	157.565217	-1091.012871	0.289304	1.173637	22218.23786
53.502315	-757.459124	295.661472	-1105.509163	0.289304	0.410674	22193.06009
193.124496	-733.044316	481.82438	-996.405492	0.289304	0.410674	22196.11194
306.042981	-681.16285	629.076188	-901.03515	2.578192	0.410674	22255.62304
409.042951	-627.755459	754.202077	-746.153714	1.815229	0.410674	22235.02304
515.857734	-528.570303	898.402034	-591.272279	1.815229	-0.352289	22243.41563
605.887337	-414.888855	944.942761	-419.605663	1.815229	1.173637	22241.88971
627.250293	-301.207407	981.564972	-238.783494	1.052267	1.936599	22221.28971
680.657685	-171.503742	1012.846445	-6.07986	-1.999584	1.173637	22222.05268
682.18361	-34.933412	979.276084	186.18675	-0.473659	1.173637	22230.44527
676.079909	97.059141	953.335351	399.816317	0.289304	0.410674	22218.23786
650.139176	238.207248	931.972395	564.616268	-0.473659	-2.641177	22223.5786
613.516964	347.310919	816.765021	717.971778	0.289304	0.410674	22231.97119
559.34661	454.125702	711.476164	860.64581	-1.999584	1.936599	22192.29713
515.857734	531.184939	557.357691	962.882816	-1.999584	1.173637	22193.06009
429.642945	621.977504	427.654026	1052.149457	-1.236622	1.173637	22205.2675
333.50964	699.036741	274.298515	1091.060556	-1.236622	0.410674	22179.32676
196.176347	709.718219	78.217092	1105.556848	-1.236622	-0.352289	22192.29713
116.06526	731.081176	-56.827312	1070.460562	1.815229	-0.352289	22212.13416
0.094924	689.118225	-229.256891	1045.282792	-1.999584	-1.115252	22181.61565
-123.50504	672.333045	-442.123495	965.934667	-1.236622	-1.115252	39.674062
-223.453158	602.903436	-587.849377	852.25322	0.289304	1.173637	13.733329
-313.482761	570.096038	-716.027117	758.408803	1.052267	1.936599	20890.6827
-439.371613	502.955317	-853.36041	571.482932	1.052267	1.173637	22198.40083
-522.534551	406.822013	-906.004839	432.623714	1.052267	1.936599	22243.41563
-602.645638	295.429453	-994.508516	235.016365	1.815229	1.936599	22235.786
-664.44562	177.933191	-1047.152945	52.668271	1.052267	1.173637	22222.05268
-694.96413	77.22211	-1024.264063	-104.502053	2.578192	1.173637	22235.786
-735.401155	-26.540822	-999.086292	-296.768662	1.052267	-0.352289	22230.44527
-739.978931	-152.429674	-949.493715	-471.487129	-1.236622	-1.115252	22214.42305
-685.045614	-266.874084	-839.62708	-609.583384	0.289304	1.173637	22226.63045
-626.297483	-382.081457	-714.501192	-785.064814	1.052267	2.699562	22231.20823
-550.00121	-479.740688	-606.923446	-875.85738	1.052267	2.699562	22196.11194
-464.549383	-566.71844	-445.938308	-985.724014	1.052267	2.699562	22190.00824
-364.601265	-633.096198	-251.38281	-1043.709182	-1.236622	1.936599	22197.63787
-221.927233	-704.814695	-68.271753	-1097.879536	-1.999584	0.410674	22186.19343
-117.401338	-743.725795	96.528198	-1099.405461	-3.52551	-0.352289	22175.51195
30.613433	-757.459124	297.187397	-1057.442511	-3.52551	-1.878214	22186.95639
140.480067	-726.940614	424.602175	-1047.523995	-1.236622	-1.115252	22183.14158
272.472621	-691.081366	599.320641	-903.324038	0.289304	1.936599	22226.63045
373.946665	-646.066564	725.972456	-804.901845	2.578192	2.699562	22234.26008
480.761448	-546.118446	822.10576	-637.050043	0.289304	1.936599	22214.42305
573.842902	-452.274029	899.164997	-489.035272	-0.473659	1.173637	22222.05268
624.961405	-332.48888	977.750159	-296.768662	-1.236622	0.410674	22230.44527
660.057691	-198.207438	1012.083482	-94.583537	3.341155	1.173637	22237.31193
689.813238	-53.244518	995.298302	82.423818	4.104118	0.410674	22247.99341
693.628052	63.488781	996.061264	347.93485	2.578192	-1.878214	22250.2823
636.405846	191.666521	896.113146	521.890354	1.052267	-0.352289	22225.10453
610.465113	316.029447	839.653903	692.794007	1.815229	1.173637	22231.20823
577.657716	427.422006	744.283561	836.231002	-1.236622	1.936599	22228.91934
516.620697	528.89605	569.565095	920.156903	0.289304	1.936599	22182.37861
454.820715	624.266393	468.854013	1042.230941	-0.473659	0.410674	22209.08231
341.90223	667.755269	302.528137	1118.527215	1.052267	1.173637	22180.85269
235.850409	703.614517	141.542999	1089.534631	-1.236622	-1.878214	22184.6675
131.324514	712.007107	-20.205101	1094.112407	-2.762547	-2.641177	22183.90454
33.665284	707.429331	-178.138388	1084.193892	-2.762547	-1.878214	22204.50453
-76.20135	674.621933	-402.449432	965.171705	-0.473659	0.410674	158.696249
-190.645761	628.844169	-542.071613	890.401356	-1.999584	1.173637	13.733329
-302.801283	588.407144	-649.649359	796.55694	-2.762547	1.173637	11832.02612
-408.853103	521.266423	-812.160422	634.808839	1.052267	1.173637	22176.27491
-496.593818	420.555342	-917.44928	478.401478	3.341155	1.173637	22210.60823
-595.016011	325.947962	-989.167777	267.0608	1.052267	-1.115252	22222.05268
-632.401185	229.051695	-1086.064045	28.253464	2.578192	0.410674	22222.05268
-703.35672	98.585067	-1047.152945	-63.302065	-1.999584	-1.878214	22214.42305
-736.164117	-1.363052	-1034.945541	-228.102016	1.052267	-0.352289	22153.38603
-727.771527	-111.992649	-948.730752	-424.946402	1.052267	0.410674	22251.80822
-709.460422	-232.540761	-849.545596	-562.279695	2.578192	2.699562	22231.97119
-640.793775	-340.88147	-748.071552	-711.057428	1.815229	1.936599	22238.83786
-595.778974	-448.459216	-632.101216	-839.998131	1.052267	0.410674	22224.34156
-497.356781	-539.251781	-476.456818	-953.679579	-1.999584	1.173637	22210.60823
-372.993855	-626.229533	-306.316127	-1029.975852	0.289304	-1.115252	22186.19343
-269.230922	-675.059148	-125.493959	-1116.953604	-1.236622	-1.878214	22209.08231
-138.764294	-746.014683	58.380061	-1097.116573	1.815229	-1.878214	22200.68972
-24.319884	-771.192453	267.431851	-1084.909169	-1.236622	-1.115252	22199.92676
125.983775	-741.436906	397.135516	-1087.96102	-0.473659	-0.352289	22199.92676
247.29485	-723.125801	558.883616	-955.968467	-1.236622	0.410674	22190.7712
354.109634	-655.98508	732.83912	-822.449988	-1.236622	1.173637	22207.55638
451.768864	-587.318434	810.661319	-712.583354	-1.236622	-0.352289	22212.13416
540.272541	-483.555501	910.609438	-509.635266	-1.236622	-1.115252	22202.21564
605.887337	-366.822203	968.594606	-324.235321	-1.236622	-2.641177	22217.4749
658.531766	-237.8815	982.327935	-169.353885	2.578192	-1.878214	22233.49712
679.894722	-105.888947	996.061264	75.557153	-0.473659	-1.115252	22215.18601
676.842871	35.25916	989.957563	300.631161	-0.473659	-1.115252	22221.28971
650.902138	165.725788	944.179798	466.194075	-1.236622	-1.115252	22230.44527
642.509548	289.325751	885.431668	607.342181	-0.473659	-1.115252	22215.18601
589.102157	406.822013	752.676151	804.186567	2.578192	0.410674	22247.99341
541.035504	516.688647	624.498412	904.897648	3.341155	1.173637	22244.17859
469.317007	602.140473	481.061417	939.993934	1.052267	-1.878214	22209.08231
386.154069	658.599716	323.891093	1091.060556	-0.473659	-2.641177	22203.74157
286.20595	718.110809	185.794838	1116.238326	1.052267	-1.115252	22222.05268
154.976359	718.873772	17.943036	1100.216109	-1.999584	-2.641177	22200.68972
72.576384	690.644151	-156.012468	1101.742034	1.052267	0.410674	22210.60823
-41.105064	677.673784	-355.145743	1015.527245	-1.236622	0.410674	1190.22187
-163.179102	644.866386	-490.190147	923.971717	1.815229	1.173637	16.78518
-286.779065	609.770101	-627.52344	806.475455	-0.473659	0.410674	3268.532365
-401.986439	535.762715	-757.990068	666.090312	-1.236622	-1.115252	22132.02307
-481.334563	442.681261	-901.427062	497.475547	-1.999584	-1.878214	22193.82305
-575.17898	338.155366	-954.071491	325.808931	-2.762547	-2.641177	22195.34898
-627.060446	239.733173	-1034.945541	99.208998	-1.236622	-0.352289	22205.2675
-712.512273	120.710986	-997.560367	-34.309481	-1.236622	-0.352289	22214.42305
-731.586341	16.948054	-996.034442	-220.472389	-1.236622	-0.352289	22215.94897
-727.008565	-98.259319	-963.227044	-370.013085	0.289304	0.410674	22228.15638
-720.904863	-212.70373	-880.064106	-559.990806	-0.473659	-0.352289	22231.97119
-672.83821	-323.333327	-797.66413	-699.612987	1.052267	0.410674	22180.08972
-595.016011	-405.733302	-701.530825	-862.887013	1.815229	0.410674	22193.82305
-495.830855	-527.80734	-514.604955	-932.316622	-1.236622	-1.878214	22194.58602
-392.067923	-585.029545	-340.649451	-1005.561045	2.578192	-2.641177	22222.81564
-293.64573	-662.088782	-244.516146	-1113.901753	1.052267	-0.352289	22224.34156
-154.786512	-721.599875	18.705999	-1097.116573	-0.473659	-1.878214	22215.18601
-35.001362	-755.933198	217.839273	-1071.938803	1.052267	1.173637	22210.60823
77.917123	-740.673944	371.957746	-1033.027703	-0.473659	-0.352289	22206.03046
223.643006	-720.836913	521.498442	-955.968467	-0.473659	-1.115252	22224.34156
325.880012	-659.036931	681.720617	-840.761094	-0.473659	-1.878214	22214.42305
425.065168	-597.999912	794.639102	-701.901876	1.052267	-0.352289	22226.63045
513.568846	-503.392533	866.357599	-519.553781	0.289304	-1.878214	22231.97119
596.731784	-385.133308	933.49832	-385.27234	-1.999584	-3.40414	22203.74157
651.665101	-287.474078	952.572388	-199.872395	-1.999584	-1.115252	22201.45268
669.213244	-128.014866	938.839059	-10.657636	-0.473659	-1.115252	22214.42305
660.057691	-31.881561	912.898326	215.179334	-2.762547	0.410674	22191.53417
647.850287	125.288763	915.950177	397.527428	-0.473659	1.173637	22212.13416
637.168809	257.281316	884.668705	591.319963	0.289304	-1.878214	22228.15638
614.279927	389.27387	793.113176	762.223617	-0.473659	-1.878214	22216.71194
548.665132	482.355324	632.891002	867.512474	-0.473659	-2.641177	22195.34898
489.154038	577.725666	519.972517	985.008736	-1.236622	-1.878214	22222.05268
402.176286	653.258977	384.928112	1081.142041	1.052267	-0.352289	22199.92676
303.754093	687.5923	178.165211	1103.26796	-0.473659	-0.352289	22183.14158
177.865241	729.55525	61.431912	1070.460562	0.289304	-1.115252	22226.63045
84.020825	724.977474	-109.471741	1087.245742	1.815229	0.410674	22224.34156
-22.030996	696.747853	-320.049457	1011.712432	0.289304	1.173637	11113.31523
-118.927263	652.496014	-465.775339	907.949499	1.052267	-0.352289	22.125919
-250.156854	602.903436	-589.375303	849.201369	1.052267	-1.115252	12.207404
-345.527196	548.733082	-762.567844	706.527337	-1.999584	-1.115252	21740.62319
-466.838271	482.355324	-873.960404	551.645901	-0.473659	-1.115252	22208.31935
-547.712321	361.807211	-921.264093	389.897801	0.289304	-1.115252	22216.71194
-610.275266	258.807242	-1039.523318	172.453421	1.815229	1.936599	22216.71194
-679.704875	144.362831	-1049.441833	11.468283	-0.473659	1.173637	22225.86749
-723.956714	30.681383	-1017.397398	-164.013146	-1.999584	1.173637	22203.74157
-728.53449	-67.74081	-981.53815	-357.042718	-1.999584	-0.352289	22196.11194
-714.801161	-196.681512	-940.338162	-533.287111	-0.473659	0.410674	22212.89712
-680.467838	-298.155556	-819.027087	-658.413	1.052267	-0.352289	22215.18601
-601.882676	-417.177743	-696.190086	-843.049982	-3.52551	-1.115252	22200.68972
-523.297514	-502.62957	-544.360501	-922.398107	-2.762547	-1.878214	22217.4749
-421.82347	-573.585104	-362.012407	-997.168455	-0.473659	1.173637	22207.55638
-329.504979	-659.799894	-197.975419	-1088.723983	1.815229	1.936599	22202.21564
-198.275388	-709.392472	-24.782877	-1090.249909	2.578192	1.173637	22199.92676
-68.571723	-764.325789	162.142993	-1130.686934	1.052267	0.410674	22199.92676
68.76157	-726.940614	342.965162	-1059.731399	2.578192	0.410674	22180.85269
186.257832	-726.177652	519.209554	-973.51661	0.289304	-1.115252	22231.20823
287.731876	-686.503589	609.239157	-905.612926	3.341155	0.410674	22246.46748
409.805913	-636.911012	723.683567	-778.198149	1.815229	-1.878214	22225.86749
499.072554	-524.755489	890.009444	-590.509316	0.289304	0.410674	22238.07489
582.998455	-419.466632	936.550171	-410.45011	0.289304	1.936599	22234.26008
615.04289	-307.311109	993.772376	-231.91683	-1.236622	0.410674	22209.08231
666.161393	-166.163003	1008.268668	-32.020593	-1.999584	-1.115252	22221.28971
681.420648	-25.014897	1010.557556	210.601558	-0.473659	1.173637	22231.20823
672.265095	100.873955	971.646457	394.475577	-0.473659	-0.352289	22214.42305
653.953989	222.18503	911.372401	561.564417	-1.236622	-1.878214	22223.5786
607.413262	334.340553	815.239096	717.208815	-2.762547	-1.115252	22210.60823
571.554014	466.333106	658.068772	785.875461	-1.236622	0.410674	22188.48232
494.494777	527.370125	500.135486	934.653195	-1.999584	1.173637	22157.20084
423.539243	635.710834	390.268851	1000.26799	-1.236622	0.410674	22198.40083
322.828161	692.170076	255.98741	1091.060556	0.289304	2.699562	22200.68972
216.776341	713.533033	102.6319	1117.001289	0.289304	0.410674	22203.74157
122.168962	712.77007	-53.012499	1100.979072	1.052267	1.173637	22199.92676
6.198626	702.851554	-259.7754	1021.630947	0.289304	-1.115252	22193.82305
-124.268002	662.414529	-420.760538	956.779114	0.289304	-1.115252	32.807398
-220.401307	612.821952	-560.382719	869.0384	0.289304	1.173637	14.496292
-337.134606	561.703448	-705.345639	739.334734	4.86708	1.173637	21156.19373
-433.267911	509.821982	-836.57523	524.942205	2.578192	1.173637	22220.52675
-518.719737	406.05905	-944.152975	418.890385	1.815229	1.936599	22241.12674
-582.045645	287.036863	-1021.975175	209.838595	1.052267	1.173637	22223.5786
-663.682657	183.273931	-1073.093678	48.853458	-0.473659	-0.352289	22221.28971
-727.771527	56.622116	-1029.604802	-138.835376	-0.473659	1.936599	22225.86749
-761.341888	-38.748226	-999.086292	-286.850147	0.289304	-0.352289	22221.28971
-716.327086	-157.00745	-902.952988	-455.464912	1.052267	0.410674	22219.00082
-704.119682	-260.007419	-846.493745	-643.916708	-0.473659	0.410674	22228.91934
-631.638222	-398.866638	-751.123403	-798.03518	-0.473659	0.410674	22200.68972
-556.104912	-485.081427	-565.723458	-900.272187	-0.473659	1.173637	22173.98602
-460.734569	-568.244365	-415.419799	-1006.324008	-2.762547	2.699562	22198.40083
-356.971637	-630.044347	-246.805034	-1093.30176	-2.762547	2.699562	22192.29713
-235.660562	-707.866546	-88.871747	-1119.242493	-1.999584	0.410674	22177.80084
-96.801344	-749.066534	106.446713	-1094.827685	-3.52551	-1.115252	22202.21564
29.85047	-746.014683	301.002211	-1049.049921	1.815229	0.410674	22215.94897
148.872657	-736.85913	476.483641	-997.168455	0.289304	-1.115252	22179.32676
281.628174	-699.473956	613.816933	-897.983299	1.052267	1.173637	22216.71194
386.917031	-637.673974	719.105791	-788.116665	-0.473659	1.173637	22222.81564
457.109603	-530.859191	805.32058	-656.124111	0.289304	1.173637	22210.60823
566.213274	-440.066625	925.10573	-467.672315	2.578192	1.173637	22247.99341
598.257709	-337.066656	928.920544	-293.716811	1.815229	1.173637	22254.09711
674.553983	-195.155587	954.098314	-64.065028	1.052267	-0.352289	22227.39341
688.287312	-60.111182	977.750159	133.542321	0.289304	-1.878214	22232.73415
662.346579	75.696185	946.468687	321.994117	0.289304	-0.352289	22242.65267
651.665101	190.903558	907.557587	537.912572	1.052267	0.410674	22217.4749
617.331778	323.659074	846.520568	684.401417	0.289304	1.936599	22222.81564
575.368827	425.133118	722.920605	830.890263	1.052267	1.936599	22222.81564
523.487361	527.370125	609.239157	960.593928	1.052267	-0.352289	22207.55638
446.428125	617.399728	463.513274	1040.705016	0.289304	1.173637	22202.97861
358.68741	676.147859	272.77259	1084.956854	0.289304	1.173637	22198.40083
248.057813	700.562666	108.735601	1118.527215	-2.762547	-0.352289	22174.74899
146.583769	721.925623	-43.093983	1058.253158	-1.236622	-1.878214	22187.71935
24.509731	682.251561	-294.108724	1004.082804	-1.236622	-1.878214	22178.5638
-106.719859	654.784902	-391.767954	937.705046	0.289304	0.410674	123.599963
-193.697611	634.184908	-522.997545	881.245804	-1.236622	0.410674	14.496292
-303.564246	575.436777	-651.175284	791.216201	0.289304	1.936599	13520.46266
-408.853103	507.533094	-804.530795	610.394032	1.052267	2.699562	22177.03787
-505.749371	429.710895	-902.952988	460.853335	0.289304	1.173637	22211.3712
-581.282682	315.266484	-988.404814	291.475608	0.289304	0.410674	22215.18601
-665.208583	209.214664	-1044.864057	99.208998	-1.999584	-1.878214	22213.66009
-701.830794	110.029508	-1042.575168	-58.724288	1.052267	-0.352289	22240.36378
-729.297453	-14.333418	-1010.530734	-241.835345	2.578192	1.173637	22247.23045
-722.430788	-118.09635	-992.982591	-474.53898	2.578192	1.936599	22241.12674
-710.223384	-240.170388	-876.249292	-592.798204	1.815229	1.936599	22231.20823
-650.712291	-361.481464	-761.041919	-746.916677	0.289304	1.936599	22229.6823
-568.312315	-452.274029	-612.264185	-862.887013	-0.473659	1.173637	22208.31935
-467.601234	-540.014744	-452.804973	-955.205504	-1.999584	-0.352289	22193.06009
-372.993855	-639.1999	-318.523531	-1045.99807	0.289304	0.410674	22217.4749
-264.653146	-682.688776	-125.493959	-1087.96102	-0.473659	-0.352289	22216.71194
-115.11245	-735.333205	52.276359	-1107.035089	-1.236622	-0.352289	22181.61565
-6.771741	-755.170236	242.25408	-1081.094356	-1.236622	-1.878214	22173.22306
125.220813	-746.014683	390.268851	-1066.598064	-1.236622	1.936599	22176.27491
222.11708	-720.836913	554.30584	-936.894399	-1.999584	1.936599	22194.58602
357.161485	-646.829527	677.905803	-859.835162	-1.236622	1.936599	22212.89712
451.005901	-580.451769	783.957624	-772.094447	-0.473659	0.410674	22220.52675
543.324392	-479.740688	896.876109	-501.242676	-1.236622	-0.352289	22216.71194
596.731784	-353.851836	968.594606	-326.524209	-0.473659	-1.115252	22225.10453
662.346579	-237.8815	976.224233	-139.598338	-0.473659	-1.115252	22231.20823
674.553983	-97.496357	988.431637	71.74234	-2.762547	-3.40414	22214.42305
673.028058	43.65175	997.58719	304.445974	-2.762547	-2.641177	22222.05268
660.820654	168.014676	925.868693	488.319994	0.289304	1.173637	22244.17859
633.353995	281.696124	832.787239	618.023659	1.815229	1.936599	22239.60082
583.761417	405.296087	718.342828	751.542138	1.052267	-0.352289	22225.10453
538.746616	497.614578	554.30584	829.364337	1.052267	0.410674	22193.06009
469.317007	607.481212	490.21697	989.586512	0.289304	-1.115252	22202.97861
386.917031	642.577498	313.209615	1051.386494	0.289304	-1.878214	22212.13416
287.731876	705.903405	156.039291	1098.690184	0.289304	-1.115252	22213.66009
167.183763	712.007107	11.839334	1107.845736	-1.999584	-1.115252	22196.11194
58.080092	709.718219	-148.382841	1088.771668	-1.236622	-1.115252	22207.55638
-62.468021	673.096008	-321.575382	1028.497612	-0.473659	-0.352289	892.666402
-165.46799	646.392312	-513.079029	939.230972	-2.762547	-0.352289	15.259255
-282.201289	596.036771	-635.91603	799.608791	-1.999584	-0.352289	48.829615
-392.830886	534.999752	-774.775248	653.882908	-0.473659	-0.352289	22105.31938
-496.593818	459.466441	-941.101124	470.008888	-0.473659	-0.352289	22180.85269
-572.890092	345.022031	-1009.767771	257.142285	-1.236622	-0.352289	22200.68972
-643.082664	241.259099	-1066.227013	88.52752	-0.473659	-0.352289	22220.52675
-711.74931	129.103576	-1040.28628	-32.020593	0.289304	-0.352289	22218.23786
-727.008565	7.029538	-1022.738137	-186.902028	-0.473659	-1.115252	22219.00082
-702.593757	-83.000065	-949.493715	-389.850116	0.289304	1.173637	22229.6823
-739.215968	-210.414842	-865.567814	-548.546365	-1.236622	0.410674	22219.76379
-671.312285	-324.096289	-790.034503	-701.901876	-0.473659	0.410674	22216.71194
-574.416017	-434.725886	-646.597508	-851.442572	2.578192	-1.115252	22235.786
-498.882706	-528.570303	-488.664222	-947.575877	0.289304	-0.352289	22231.20823
-389.779035	-579.688806	-339.123525	-1038.368443	1.815229	-1.878214	22200.68972
-296.697581	-659.036931	-156.012468	-1117.716567	1.815229	-0.352289	22216.71194
-157.0754	-722.362838	-1.131033	-1096.353611	-1.999584	-1.878214	22213.66009
-38.816176	-752.118385	191.89854	-1094.827685	-0.473659	0.410674	22202.97861
93.93934	-737.622093	355.935528	-1091.012871	-0.473659	-0.352289	22193.82305
207.620788	-733.044316	525.313256	-969.701796	1.052267	-1.115252	22230.44527
308.331869	-653.696192	682.48358	-849.916647	-0.473659	-0.352289	22207.55638
438.798497	-608.68139	786.246512	-758.361118	0.289304	0.410674	22228.91934
511.279957	-514.836974	872.461301	-544.731552	-2.762547	-2.641177	22207.55638
602.072523	-411.074041	947.231649	-372.301973	-1.236622	-1.115252	22196.11194
636.405846	-281.370376	944.942761	-283.798296	-1.999584	-1.115252	22198.40083
678.368797	-150.140785	946.468687	-17.524301	-1.999584	-1.115252	22217.4749
688.287312	-16.622306	936.550171	215.179334	-0.473659	-1.115252	22205.2675
666.161393	112.318396	880.090928	367.008919	0.289304	0.410674	22227.39341
641.746585	256.518353	897.639071	606.579218	1.815229	0.410674	22235.786
592.91697	379.355354	786.246512	767.564356	-1.236622	-1.878214	22214.42305
542.56143	492.273839	661.120623	878.956915	0.289304	-1.878214	22216.71194
504.413293	570.859001	545.150287	1000.26799	0.289304	-2.641177	22205.2675
409.805913	649.444163	391.031814	1099.453146	1.815229	-1.878214	22187.71935
319.013348	697.510815	191.135577	1091.823519	0.289304	-1.115252	22222.05268
199.991161	718.873772	30.15044	1082.667966	1.815229	-0.352289	22221.28971
93.176378	720.399697	-98.790263	1061.305009	4.104118	1.936599	22199.92676
-18.979145	693.696002	-331.493898	946.097636	1.815229	0.410674	8124.027223
-125.793928	646.392312	-454.330898	943.045785	-0.473659	-0.352289	19.837031
-251.682779	615.873802	-584.034564	808.001381	-1.236622	-1.115252	12.207404
-370.704966	540.340492	-728.234521	707.2903	-1.236622	-2.641177	21826.83798
-453.104942	470.14792	-853.36041	545.542199	-1.999584	-1.115252	22214.42305
-558.3938	351.125733	-932.708534	375.401509	-1.236622	-1.115252	22206.03046
-635.453036	249.651689	-1018.160361	173.979346	-1.236622	-0.352289	22215.94897
-681.2308	145.888757	-1041.812206	7.65347	-1.999584	1.173637	22206.79342
-713.275235	31.444346	-1008.241845	-150.279817	-3.52551	-0.352289	22197.63787
-746.082633	-60.874145	-1015.10851	-376.116787	-0.473659	0.410674	22200.68972
-711.74931	-181.422258	-925.078907	-551.598216	-2.762547	-1.115252	22216.71194
-673.601173	-301.207407	-824.367826	-672.909292	1.052267	1.173637	22219.76379
-595.778974	-418.703669	-731.286372	-867.464789	0.289304	-0.352289	22191.53417
-546.186396	-511.785123	-571.82716	-939.946249	1.052267	-0.352289	22206.79342
-424.875321	-585.029545	-371.16796	-999.457343	0.289304	-1.115252	22209.84527
-316.534612	-666.666558	-205.605046	-1081.094356	-0.473659	0.410674	22200.68972
-182.25317	-712.444322	5.735632	-1112.375828	2.578192	1.173637	22196.87491
-61.705058	-749.829497	192.661503	-1063.546213	1.815229	0.410674	22231.20823
53.502315	-749.066534	323.891093	-1061.257325	-0.473659	-3.40414	22201.45268
196.93931	-723.888764	480.298454	-964.361057	1.815229	-1.115252	22241.12674
310.620758	-681.16285	651.202107	-870.51664	1.052267	-1.878214	22241.12674
386.917031	-617.836943	736.653934	-784.301851	-0.473659	-2.641177	22222.05268
500.598479	-528.570303	883.905742	-583.642651	0.289304	-0.352289	22225.86749
582.235492	-424.807371	950.2835	-440.96862	-1.236622	0.410674	22228.91934
627.250293	-298.155556	957.913128	-231.91683	0.289304	1.173637	22217.4749
674.553983	-148.61486	1007.505706	-8.368748	-0.473659	1.173637	22225.86749
679.13176	-23.488971	987.668674	215.179334	0.289304	0.410674	22231.20823
657.768803	94.770253	957.913128	375.401509	-1.236622	-1.115252	22193.82305
640.983623	229.051695	896.113146	553.171827	-0.473659	-1.115252	22207.55638
602.072523	348.836845	803.031692	704.238449	-1.999584	-1.878214	22212.13416
557.820684	463.281255	655.779884	814.868045	1.052267	-1.115252	22169.40825
501.361442	541.103454	529.891032	946.860599	-3.52551	-1.878214	22203.74157
397.59851	622.740467	414.683659	1042.230941	-1.236622	-1.115252	22211.3712
308.331869	670.044157	195.713353	1051.386494	-1.236622	-0.352289	22186.95639
215.250416	716.584884	97.29116	1112.423513	-0.473659	1.173637	22209.84527
97.754154	718.873772	-88.871747	1093.349444	0.289304	1.173637	21962.64534
3.909737	695.98489	-232.308742	1024.682798	-1.236622	-1.878214	22175.51195
-112.823561	665.46638	-423.812389	987.297624	1.052267	-2.641177	31.281472
-213.534643	621.214542	-548.175315	879.719878	1.815229	0.410674	12.970367
-341.712382	576.962703	-694.66416	724.838442	1.815229	0.410674	20519.88281
-449.290128	490.747914	-825.130788	547.831087	-0.473659	-0.352289	22205.2675
-511.853073	390.799795	-927.367795	420.41631	4.104118	1.936599	22229.6823
-597.304899	305.347969	-998.32333	181.608974	0.289304	1.936599	22211.3712
-672.075248	168.777639	-1028.078876	-13.709487	1.815229	0.410674	22217.4749
-708.697459	63.488781	-1021.975175	-137.30945	-0.473659	-0.352289	22229.6823
-753.71226	-35.696375	-1012.819622	-295.242737	-1.236622	-1.115252	22214.42305
-725.482639	-161.585226	-902.952988	-453.938986	-1.236622	-1.115252	22219.00082
-689.62339	-276.7926	-812.923385	-633.998192	-1.999584	-0.352289	22226.63045
-621.719707	-386.659234	-725.945633	-773.620373	-2.762547	1.173637	22188.48232
-556.104912	-479.740688	-580.21975	-895.694411	-2.762547	0.410674	22192.29713
-453.867905	-565.192514	-422.286463	-1004.035119	-1.999584	1.936599	22199.16379
-368.416078	-624.703608	-261.301326	-1094.827685	-0.473659	1.936599	22190.7712
-221.16427	-697.94803	-106.41989	-1142.894337	-1.236622	1.173637	22197.63787
-88.408754	-744.488757	130.098558	-1110.08694	0.289304	0.410674	22211.3712
46.635651	-744.488757	295.661472	-1062.78325	1.052267	0.410674	22212.13416
152.687471	-725.414689	440.624392	-1004.035119	1.052267	-0.352289	22215.18601
285.442987	-704.814695	636.705815	-868.227752	-1.999584	-1.115252	22227.39341
396.835547	-625.46657	736.653934	-777.435187	0.289304	1.173637	22226.63045
490.679964	-539.251781	869.40945	-621.027825	1.815229	-0.352289	22239.60082
590.628082	-422.518482	938.839059	-470.724166	0.289304	0.410674	22244.94156
615.805852	-341.644432	917.476103	-309.739029	2.578192	1.936599	22239.60082
671.502132	-195.91855	1018.950147	-59.487251	-1.236622	-0.352289	22225.10453
666.161393	-72.318586	994.535339	125.149731	1.052267	0.410674	22232.73415
653.191026	61.199893	960.202016	339.54226	2.578192	-1.115252	22230.44527
647.850287	209.977626	925.10573	527.994056	-1.999584	-1.878214	22212.89712
615.04289	319.081298	851.861307	686.690306	-0.473659	1.173637	22225.86749
571.554014	425.896081	737.416897	830.1273	-1.236622	1.173637	22224.34156
512.04292	527.370125	597.031753	927.78653	-1.236622	0.410674	22193.82305
444.139237	606.71825	467.328088	1035.364276	-0.473659	1.173637	22186.95639
337.324453	673.096008	272.77259	1094.87537	-2.762547	-1.115252	22187.71935
226.694857	712.77007	126.283744	1094.87537	-1.999584	-0.352289	22175.51195
131.324514	701.325629	-44.619909	1077.327227	-1.236622	-0.352289	22180.08972
29.85047	704.37748	-235.360593	1020.867984	-1.999584	-1.115252	22193.06009
-78.490238	666.229343	-394.056842	963.645779	0.289304	-0.352289	373.851741
-187.59391	624.266393	-526.049396	894.21617	-1.999584	1.173637	16.022217
-317.297575	575.436777	-686.27157	681.349566	-0.473659	3.462525	14963.98816
-413.43088	512.11087	-785.456726	626.416249	0.289304	0.410674	22175.51195
-501.934557	417.503491	-921.264093	468.482963	-0.473659	0.410674	22209.84527
-598.067862	319.844261	-957.886305	278.505241	4.104118	1.173637	22244.17859
-656.05303	196.244297	-1023.5011	91.579371	0.289304	-1.115252	22236.54897
-705.645608	103.162843	-1027.315914	-57.961326	1.815229	-0.352289	22235.02304
-727.771527	-13.570455	-996.034442	-258.620525	0.289304	0.410674	22237.31193
-710.986347	-136.407456	-939.575199	-429.524178	2.578192	1.173637	22231.97119
-700.304869	-258.481494	-872.434478	-566.857471	1.052267	1.936599	22220.52675
-670.549322	-350.037022	-817.501161	-785.064814	-0.473659	1.173637	22185.43046
-597.304899	-453.036992	-638.967881	-850.679609	-1.236622	0.410674	22203.74157
-478.282712	-543.066595	-478.745706	-984.961051	-0.473659	1.936599	22167.11936
-370.704966	-610.207316	-292.582798	-1035.316592	0.289304	0.410674	22219.76379
-245.579078	-697.94803	-94.212487	-1087.96102	0.289304	1.173637	22199.16379
-125.793928	-749.829497	80.50598	-1102.457312	-1.236622	0.410674	22185.43046
6.198626	-738.385056	268.957776	-1091.775834	-3.52551	-2.641177	22184.6675
114.539334	-745.25172	384.928112	-1047.523995	-1.999584	1.936599	22166.3564
228.983745	-703.28877	564.987318	-938.420324	-1.999584	1.936599	22200.68972
358.68741	-640.725825	674.09099	-836.183317	-0.473659	2.699562	22226.63045
459.398491	-587.318434	762.594667	-701.901876	0.289304	0.410674	22231.20823
546.376243	-465.244396	888.483519	-506.583415	0.289304	1.173637	22219.00082
615.805852	-351.562948	939.602022	-339.494576	1.052267	-0.352289	22226.63045
648.61325	-237.118537	982.327935	-149.516854	0.289304	-0.352289	22231.20823
683.709536	-92.155617	1009.031631	70.216414	1.815229	-1.115252	22215.94897
676.842871	36.022122	976.987196	297.57931	4.104118	-1.115252	22250.2823
660.057691	172.592452	919.002028	495.949621	-0.473659	-1.115252	22249.51933
640.22066	303.822043	836.602052	659.223647	0.289304	1.173637	22230.44527
568.502163	403.007199	734.365046	778.245834	2.578192	2.699562	22215.94897
537.22069	499.903466	621.446561	933.890232	-0.473659	-0.352289	22223.5786
470.07997	599.851585	473.43179	1013.238357	0.289304	-0.352289	22189.24528
354.109634	654.021939	334.572572	1091.060556	-0.473659	-1.878214	22199.92676
273.998546	703.614517	150.698552	1107.845736	1.815229	-0.352289	22222.05268
150.398583	714.295996	27.098589	1105.556848	1.815229	-1.878214	22207.55638
62.657868	718.110809	-179.664313	1059.779084	1.052267	0.410674	22192.29713
-57.127282	659.362678	-326.153159	1005.60873	-0.473659	0.410674	659.199805
-155.549475	645.629349	-490.190147	908.712462	-2.762547	0.410674	17.548143
-290.593879	573.910852	-650.412322	808.764344	-1.236622	1.173637	1036.866359
-384.438296	519.740498	-788.508577	618.786622	-1.999584	-0.352289	22119.81567
-492.016042	448.022	-896.086323	462.379261	-1.236622	-1.115252	22196.11194
-571.364166	328.236851	-1036.471467	251.801546	1.052267	0.410674	22215.18601
-634.690073	251.177614	-1098.271448	104.549737	-1.236622	-0.352289	22223.5786
-700.304869	126.051725	-1005.952957	-44.990959	1.052267	-0.352289	22214.42305
-746.845596	7.029538	-1006.71592	-263.198302	-0.473659	-0.352289	22214.42305
-736.164117	-95.970431	-960.175193	-410.45011	-1.999584	0.410674	22224.34156
-710.986347	-211.940767	-872.434478	-534.813036	1.815229	0.410674	22248.75637
-643.845626	-329.437029	-777.064136	-698.850025	2.578192	1.173637	22238.07489
-597.304899	-441.592551	-661.0938	-825.501839	2.578192	1.936599	22225.10453
-495.830855	-518.651787	-497.819774	-939.183287	0.289304	-2.641177	22203.74157
-403.512364	-617.07398	-342.938339	-1063.546213	1.052267	-1.878214	22203.74157
-297.460544	-679.636925	-160.590245	-1083.383244	-0.473659	-0.352289	22211.3712
-153.260586	-726.940614	9.550446	-1124.583232	1.815229	0.410674	22194.58602
-28.134698	-753.64431	225.4689	-1058.968436	-0.473659	-0.352289	22199.92676
99.280079	-744.488757	352.883677	-1046.761033	1.815229	0.410674	22214.42305
217.539304	-722.362838	523.024368	-986.486976	-0.473659	1.173637	22229.6823
335.035565	-668.192484	696.216909	-861.361088	-1.999584	-0.352289	22213.66009
423.539243	-606.392502	775.565034	-724.790758	-1.999584	0.410674	22205.2675
520.43551	-498.814756	899.164997	-554.650067	0.289304	-1.878214	22216.71194
584.52438	-384.370346	967.831643	-393.66493	-1.999584	-2.641177	22190.7712
645.561399	-272.214823	958.67609	-202.924246	-1.236622	-2.641177	22208.31935
672.265095	-128.777829	996.061264	35.120128	1.052267	-0.352289	22231.20823
679.13176	20.762868	936.550171	247.986732	-0.473659	-1.115252	22214.42305
666.924356	132.91839	876.276115	392.949652	-0.473659	-0.352289	22225.86749
630.302144	269.48872	858.727972	603.527367	0.289304	0.410674	22232.73415
607.413262	378.592391	758.016891	727.890293	-0.473659	0.410674	22189.24528
542.56143	502.955317	626.7873	872.853213	0.289304	-1.115252	22188.48232
489.917001	579.251591	536.757697	1015.527245	3.341155	-1.115252	22247.23045
410.568876	649.444163	396.372553	1046.045755	1.052267	-1.115252	22213.66009
289.257801	693.696002	143.831887	1105.556848	1.815229	-2.641177	22208.31935
197.702273	722.688586	78.217092	1084.956854	0.289304	-1.115252	22215.94897
94.702303	703.614517	-138.464325	1068.171674	1.052267	1.173637	22183.14158
-8.297666	676.910821	-279.612432	1019.342059	-0.473659	0.410674	5938.901944
-141.053183	650.207126	-477.21978	952.964301	1.052267	-0.352289	19.074068
-253.971668	594.510846	-611.501222	833.942114	1.052267	-0.352289	14.496292
-374.51978	539.577529	-768.671546	691.268082	-1.236622	-1.878214	21613.97137
-458.445681	467.096069	-852.597447	526.468131	-1.236622	-2.641177	22205.2675
-561.445651	362.570174	-951.782603	349.460776	-1.999584	-1.115252	22190.7712
-642.319701	244.31095	-1029.604802	154.142315	-0.473659	1.173637	22197.63787
-701.830794	132.155427	-1044.864057	-6.07986	-2.762547	-0.352289	22204.50453
-746.845596	23.814719	-1015.871473	-187.664991	-1.999584	-0.352289	22209.08231
-733.112266	-57.059331	-1018.923324	-326.524209	-1.999584	-0.352289	22210.60823
-715.564124	-195.91855	-916.686317	-554.650067	-0.473659	-1.878214	22228.91934
-674.364136	-327.14814	-873.197441	-691.220397	1.815229	0.410674	22202.21564
-593.490086	-433.962924	-718.316005	-827.790727	1.815229	0.410674	22205.2675
-514.141961	-503.392533	-522.234582	-952.153653	-0.473659	-1.115252	22215.94897
-414.193842	-614.785092	-394.819805	-1042.946219	-1.999584	-1.878214	22196.11194
-315.771649	-660.562856	-169.745797	-1080.331393	2.578192	-0.352289	22224.34156
-189.882798	-712.444322	5.735632	-1095.590648	1.052267	0.410674	22228.15638
-63.230983	-735.333205	171.298546	-1100.168424	1.052267	0.410674	22219.76379
49.687502	-744.488757	326.179982	-1050.575846	-0.473659	-0.352289	22177.03787
189.309682	-727.703577	507.00215	-959.020318	1.052267	-1.878214	22235.02304
315.961497	-682.688776	646.624331	-885.012932	-1.999584	-2.641177	22228.91934
418.961466	-616.311018	748.861338	-752.257416	-1.236622	-2.641177	22211.3712
505.176256	-530.096228	886.19463	-568.383397	0.289304	-2.641177	22224.34156
580.709566	-429.385147	937.313134	-444.783433	0.289304	-1.115252	22235.02304
640.22066	-277.555562	952.572388	-267.776078	1.052267	-0.352289	22215.18601
666.924356	-185.237071	986.142749	-32.020593	1.052267	1.936599	22221.28971
660.057691	-44.088965	987.668674	193.053415	-3.52551	0.410674	22208.31935
679.894722	100.873955	960.964979	392.186689	-1.236622	-1.115252	22199.92676
631.82807	248.125763	904.505736	556.98664	-1.236622	-2.641177	22206.79342
607.413262	346.547956	802.268729	730.179182	0.289304	-2.641177	22220.52675
566.213274	459.466441	671.039139	833.179151	-1.236622	-2.641177	22202.97861
504.413293	564.755299	562.69843	978.142071	-0.473659	-1.115252	22193.06009
415.146653	631.89602	401.713292	1055.96427	1.052267	1.173637	22208.31935
292.309652	671.570082	191.135577	1096.401295	0.289304	1.173637	22192.29713
197.702273	718.110809	96.528198	1094.87537	0.289304	-0.352289	22206.03046
119.880073	731.081176	-101.079151	1079.616115	1.815229	0.410674	22205.2675
10.013439	694.458964	-217.049487	1029.260574	2.578192	1.173637	22221.28971
-89.171717	661.651567	-399.397581	981.956885	1.052267	-1.878214	29.755547
-234.897599	637.999722	-539.019762	867.512474	2.578192	-0.352289	12.207404
-336.371643	555.599746	-691.61231	735.519921	-0.473659	-1.115252	20831.17161
-429.453097	499.903466	-853.36041	571.482932	1.052267	0.410674	22199.16379
-546.186396	400.718311	-951.01964	421.942236	-1.236622	0.410674	22218.23786
-600.35675	305.347969	-992.219628	206.786744	-0.473659	-1.115252	22215.18601
-675.127098	170.303564	-1025.027026	61.823824	2.578192	1.173637	22217.4749
-705.645608	60.43693	-1022.738137	-126.627972	1.052267	2.699562	22219.76379
-746.082633	-30.355636	-976.960373	-311.264954	1.052267	0.410674	22226.63045
-729.297453	-172.266705	-931.945572	-470.724166	-5.051435	-2.641177	22192.29713
-703.35672	-272.977786	-835.049304	-632.472266	-2.762547	-0.352289	22209.84527
-624.008595	-379.792569	-725.18267	-801.087031	-2.762547	-0.352289	22191.53417
-559.919725	-471.348098	-574.116048	-903.324038	-1.236622	1.173637	22183.14158
-463.78642	-576.636955	-418.47165	-987.249939	-1.999584	1.173637	22199.92676
-345.527196	-641.488788	-273.50873	-1090.249909	2.578192	0.410674	22214.42305
-224.216121	-697.185068	-60.642126	-1087.96102	-0.473659	1.936599	22178.5638
-115.875412	-747.540608	112.550415	-1100.168424	-0.473659	0.410674	22202.97861
36.717135	-747.540608	290.320733	-1110.849903	0.289304	-0.352289	22204.50453
145.057844	-746.014683	466.565125	-997.931417	-0.473659	-1.115252	22212.89712
296.124466	-688.792478	578.720647	-905.612926	0.289304	-2.641177	22247.23045
395.309621	-632.333235	748.098375	-802.612957	1.052267	-1.878214	22252.57118
491.442926	-543.066595	854.150195	-614.161161	1.052267	1.173637	22232.73415
560.872535	-434.725886	923.579804	-450.124172	1.815229	1.173637	22225.86749
622.672517	-321.807401	988.431637	-298.294588	-0.473659	-0.352289	22238.83786
669.213244	-201.259289	1007.505706	-61.013177	-1.999584	0.410674	22212.13416
682.946573	-60.874145	995.298302	122.09788	1.052267	-0.352289	22220.52675
679.13176	69.592483	953.335351	347.171888	0.289304	-1.115252	22232.73415
635.642884	199.296148	912.135363	525.705168	-1.236622	-2.641177	22214.42305
607.413262	317.555372	813.71317	688.216231	0.289304	-1.115252	22222.81564
566.976237	415.214603	719.868754	829.364337	1.052267	0.410674	22190.00824
510.516995	540.340492	545.150287	954.490226	-3.52551	0.410674	22185.43046
436.509609	599.851585	441.387355	1049.860568	-1.999584	1.173637	22193.82305
336.561491	691.407113	258.276298	1110.134625	-1.236622	0.410674	22190.00824
238.90226	687.5923	107.972639	1097.164258	-4.288472	-2.641177	22185.43046
139.717105	712.007107	-61.405089	1083.430929	0.289304	-0.352289	22201.45268
16.117141	706.666368	-201.02727	1018.579096	-0.473659	-2.641177	22186.95639
-77.727275	673.85897	-373.456848	991.112438	0.289304	-1.115252	81.637013
-189.119835	622.740467	-542.071613	874.379139	1.815229	1.173637	13.733329
-329.504979	573.147889	-709.923415	749.25325	-1.999584	0.410674	16175.57299
-427.164209	517.451609	-782.404875	602.764405	3.341155	2.699562	22198.40083
-498.119743	427.422006	-872.434478	464.668149	1.052267	1.173637	22231.20823
-575.17898	326.710925	-1036.471467	247.223769	1.052267	0.410674	22238.07489
-676.653024	193.955409	-1021.975175	115.994178	-0.473659	-0.352289	22238.07489
-700.304869	103.925806	-1031.89369	-74.746506	1.815229	0.410674	22228.15638
-717.853012	-25.014897	-988.404814	-259.383488	1.052267	0.410674	22227.39341
-721.667825	-144.037083	-933.471497	-409.687147	1.052267	1.173637	22227.39341
-695.727092	-250.088904	-852.597447	-608.820422	-1.999584	-0.352289	22201.45268
-640.030813	-363.770352	-777.064136	-745.390752	-1.236622	0.410674	22213.66009
-574.416017	-455.32588	-619.893812	-878.909231	1.052267	1.936599	22213.66009
-498.882706	-553.748073	-464.249414	-1010.901784	1.815229	3.462525	22180.85269
-382.91237	-614.022129	-292.582798	-1063.546213	-1.236622	1.173637	22192.29713
-254.73463	-702.525807	-78.190269	-1084.146207	-5.051435	-0.352289	22193.06009
-120.453189	-734.570242	82.031906	-1110.849903	-4.288472	-0.352289	22148.04529
-0.668039	-762.799863	275.061478	-1116.953604	-1.236622	-1.115252	22180.85269
123.694887	-746.777646	439.861429	-1056.679548	-1.236622	-0.352289	22221.28971
245.005962	-712.444322	587.8762	-914.768479	-0.473659	1.173637	22215.18601
378.524441	-629.281384	703.846536	-799.561106	0.289304	0.410674	22224.34156
461.68738	-561.377701	777.853922	-684.353733	1.815229	1.173637	22231.97119
525.013287	-478.977725	940.364985	-474.53898	-0.473659	1.173637	22099.97864
622.672517	-342.407395	922.053879	-371.53901	-1.236622	-0.352289	22216.71194
673.79102	-224.911134	990.720525	-116.709456	4.104118	0.410674	22256.386
663.872505	-108.940798	982.327935	73.268265	3.341155	-0.352289	22237.31193
679.894722	39.836936	993.009414	286.134869	2.578192	0.410674	22241.12674
663.872505	162.673937	939.602022	482.216292	1.052267	0.410674	22240.36378
619.620666	303.822043	865.594636	634.045877	1.815229	1.173637	22219.00082
573.079939	401.481273	738.942822	801.134716	0.289304	2.699562	22211.3712
534.16884	509.059019	619.920635	921.682829	0.289304	2.699562	22202.97861
463.976268	599.851585	495.557709	1029.260574	0.289304	0.410674	22204.50453
372.420739	659.362678	333.046646	1080.379078	-1.236622	-0.352289	22206.03046
258.739292	702.851554	118.654117	1109.371662	-0.473659	-1.115252	22193.82305
147.346732	709.718219	11.839334	1100.979072	-3.52551	-1.115252	22177.80084
53.502315	705.903405	-193.397642	1053.675382	-1.236622	-0.352289	22185.43046
-53.312468	678.436747	-362.012407	956.016152	-1.236622	1.936599	495.925779
-173.097618	645.629349	-493.241998	937.705046	-1.236622	1.173637	16.78518
-285.25314	612.058989	-622.945663	821.73471	0.289304	2.699562	2851.954711
-404.275327	529.659013	-793.849316	647.016243	-0.473659	1.936599	22143.46751
-482.860489	448.022	-883.115956	518.075541	-1.999584	-0.352289	22213.66009
-578.993794	335.866478	-986.878889	289.949682	-0.473659	-2.641177	22207.55638
-646.897477	240.496136	-1035.708504	132.016396	1.815229	0.410674	22225.86749
-701.830794	136.733204	-1009.767771	-19.813189	0.289304	0.410674	22225.86749
-720.904863	14.659166	-1005.952957	-232.679792	-1.999584	-1.878214	22213.66009
-731.586341	-100.548207	-976.960373	-414.264924	2.578192	3.462525	22251.04526
-704.882645	-205.074102	-871.671515	-542.442664	1.052267	1.173637	22244.94156
-633.927111	-318.75555	-818.264124	-775.146298	2.578192	1.173637	22198.40083
-575.941943	-439.303663	-667.960465	-826.264802	1.815229	0.410674	22224.34156
-495.830855	-543.829558	-464.249414	-927.738846	1.815229	1.173637	22228.15638
-412.667917	-599.525837	-345.99019	-1036.842517	-2.762547	-1.878214	22199.16379
-288.304991	-692.607291	-142.279139	-1081.857319	0.289304	-2.641177	22203.74157
-167.756878	-729.229503	17.180073	-1118.47953	0.289304	-1.878214	22216.71194
-12.875443	-762.0369	220.128161	-1105.509163	0.289304	0.410674	22196.87491
92.413415	-753.64431	381.876261	-1053.627697	-0.473659	1.173637	22218.23786
232.035596	-716.259136	552.779914	-952.916616	-1.236622	1.173637	22210.60823
320.539273	-651.407304	626.7873	-888.064783	-1.236622	1.173637	22195.34898
437.272572	-587.318434	797.690953	-704.953727	-1.236622	-0.352289	22204.50453
503.65033	-505.681421	882.379817	-538.62785	-1.999584	-0.352289	22218.23786
602.835486	-379.029606	956.387202	-368.48716	-1.236622	-1.878214	22202.21564
662.346579	-253.903718	1011.320519	-174.694624	1.052267	-1.878214	22225.10453
681.420648	-119.622276	999.876078	51.142346	0.289304	-1.115252	22231.97119
680.657685	23.051756	945.705724	266.297838	0.289304	0.410674	22218.23786
654.716952	151.229496	949.520538	449.408894	1.815229	1.936599	22221.28971
628.013256	274.829459	873.224264	629.4681	1.815229	0.410674	22230.44527
586.050306	364.096099	769.461332	684.401417	3.341155	1.173637	22220.52675
549.428094	496.851616	631.365076	877.43099	2.578192	0.410674	22231.20823
491.442926	585.355293	514.631778	1006.371692	2.578192	-0.352289	22206.03046
415.909615	646.392312	387.217	1075.801301	1.815229	-0.352289	22212.13416
293.072615	688.355262	190.372614	1108.608699	0.289304	-1.878214	22208.31935
183.205981	718.873772	42.357843	1091.823519	-0.473659	-1.878214	22216.71194
67.235645	711.244145	-121.679145	1075.038339	0.289304	-1.115252	22179.32676
-33.475437	680.725635	-292.582798	1024.682798	1.815229	1.936599	4338.206122
-148.68281	644.103424	-443.64942	947.623562	0.289304	0.410674	19.074068
-255.497593	598.32566	-616.841961	785.112499	-1.236622	-1.878214	12.207404
-378.334594	517.451609	-756.464142	665.327349	-2.762547	-0.352289	21937.46757
-464.549383	461.75533	-890.745584	527.994056	-2.762547	-0.352289	22190.7712
-567.549353	345.022031	-1001.375181	316.653378	1.052267	1.173637	22202.21564
-623.245632	259.570204	-1092.167746	74.031228	-1.236622	-1.115252	22195.34898
-669.786359	129.866539	-1011.293696	-5.316897	-1.236622	0.410674	22209.84527
-713.275235	39.836936	-996.034442	-168.590922	1.052267	0.410674	22227.39341
-729.297453	-84.52599	-992.219628	-341.020501	-0.473659	0.410674	22215.18601
-715.564124	-194.392624	-890.745584	-547.02044	0.289304	0.410674	22225.86749
-669.786359	-322.570364	-810.634496	-698.850025	-0.473659	-0.352289	22223.5786
-601.119713	-411.074041	-672.538241	-808.716659	-0.473659	-2.641177	22188.48232
-537.030843	-492.711054	-529.864209	-908.664777	0.289304	-1.115252	22184.6675
-426.401246	-590.370285	-411.604985	-1033.790666	1.815229	0.410674	22230.44527
-298.223506	-654.459154	-228.493928	-1136.027673	4.104118	0.410674	22212.89712
-182.25317	-707.103583	-2.656958	-1094.064722	0.289304	-0.352289	22213.66009
-42.63099	-753.64431	135.439297	-1103.220275	0.289304	-0.352289	22217.4749
78.680086	-740.673944	344.491087	-1061.257325	-1.236622	-1.115252	22207.55638
185.494869	-737.622093	507.765113	-976.568461	-1.999584	-1.115252	22221.28971
309.094832	-681.16285	646.624331	-864.412939	-1.236622	-1.878214	22228.15638
399.124435	-590.370285	769.461332	-733.183348	-0.473659	-2.641177	22214.42305
501.361442	-525.518452	876.276115	-565.331546	0.289304	-1.115252	22224.34156
586.050306	-429.385147	896.876109	-427.23529	1.052267	-0.352289	22228.91934
628.776219	-293.57778	983.853861	-223.52424	-1.236622	-1.878214	22192.29713
657.768803	-168.451891	967.831643	-39.65022	1.052267	0.410674	22203.74157
677.605834	-39.511189	936.550171	139.646023	-1.999584	1.173637	22210.60823
661.583617	92.481365	960.202016	400.579279	-2.762547	-1.115252	22207.55638
644.035474	235.155397	905.268699	562.327379	0.289304	-0.352289	22215.94897
603.598449	354.177584	781.668735	711.868076	-0.473659	-1.878214	22221.28971
572.316976	454.888665	666.461362	848.438406	1.052267	-3.40414	22201.45268
503.65033	557.125672	558.883616	985.771698	1.052267	-3.40414	22207.55638
409.805913	642.577498	416.209584	1069.6976	0.289304	0.410674	22206.79342
316.72446	690.644151	225.4689	1091.060556	0.289304	0.410674	22185.43046
236.613372	716.584884	62.194875	1097.927221	3.341155	1.173637	22219.76379
119.117111	742.525617	-110.997667	1052.149457	3.341155	1.173637	22222.81564
3.909737	695.98489	-262.827251	1036.890202	1.815229	0.410674	22228.15638
-119.690226	647.918237	-468.064228	931.601344	1.052267	-0.352289	34.333323
-222.690195	613.584914	-564.197532	883.534692	0.289304	-1.115252	14.496292
-341.712382	570.859001	-695.427123	764.512505	0.289304	-1.115252	21099.73449
-439.371613	477.777547	-820.553012	571.482932	0.289304	-0.352289	22193.06009
-529.401216	403.007199	-931.945572	416.601497	-1.999584	-0.352289	22213.66009
-606.460452	286.2739	-997.560367	217.468222	1.815229	1.173637	22228.91934
-674.364136	169.540601	-1021.212212	60.297899	0.289304	0.410674	22212.89712
-730.823378	48.992489	-1012.819622	-125.102046	-1.236622	1.173637	22209.08231
-734.638192	-64.688959	-983.827038	-329.57606	-0.473659	-0.352289	22209.08231
-723.956714	-159.296338	-987.641851	-521.079707	-1.236622	0.410674	22198.40083
-697.253018	-269.925935	-852.597447	-698.850025	-0.473659	-1.115252	22167.11936
-645.371552	-376.740718	-730.523409	-847.627758	-1.236622	-1.115252	22206.79342
-538.556769	-488.133278	-552.753091	-904.849964	-0.473659	-0.352289	22206.79342
-443.186426	-559.851775	-425.338314	-995.642529	1.052267	1.173637	22205.2675
-360.023488	-640.725825	-239.938369	-1078.805468	-0.473659	-0.352289	22212.89712
-227.267972	-708.629509	-59.879163	-1100.168424	-0.473659	-0.352289	22183.90454
-78.490238	-732.281354	123.994856	-1136.790636	-1.236622	-0.352289	22177.80084
45.109725	-753.64431	275.061478	-1059.731399	0.289304	-0.352289	22211.3712
170.998577	-725.414689	481.061417	-981.146237	1.815229	-1.115252	22238.83786
279.339285	-687.266552	590.928051	-914.768479	0.289304	-1.878214	22238.83786
403.702212	-622.41472	696.216909	-847.627758	2.578192	-0.352289	22244.94156
480.761448	-550.696222	861.779823	-606.531533	0.289304	-0.352289	22227.39341
558.583647	-439.303663	919.764991	-481.405645	0.289304	1.936599	22222.05268
605.887337	-302.733333	982.327935	-275.405706	-0.473659	1.173637	22225.86749
657.00584	-220.333357	1000.639041	-39.65022	-0.473659	-0.352289	22218.23786
686.761387	-64.688959	997.58719	145.749725	-1.999584	-1.878214	22219.00082
660.057691	82.562849	964.01683	382.268174	-1.236622	-1.115252	22229.6823
640.983623	206.925775	938.076096	501.290361	0.289304	-1.115252	22222.81564
611.228076	326.710925	817.527984	665.327349	-1.999584	-1.115252	22188.48232
553.242908	442.681261	648.150256	754.593989	-4.288472	-2.641177	22196.87491
496.020703	547.207156	552.016952	936.942083	-0.473659	-1.115252	22173.22306
418.198504	631.133057	404.002181	980.430959	-1.236622	1.173637	22187.71935
339.613342	677.673784	260.565186	1097.927221	-1.236622	1.173637	22212.13416
233.561521	715.821921	116.365229	1118.527215	1.052267	1.173637	22215.94897
113.776371	724.977474	-52.249536	1098.690184	0.289304	-1.115252	22182.37861
12.302327	689.118225	-198.738381	1053.675382	0.289304	-1.115252	22200.68972
-85.356903	671.570082	-361.249444	1002.556879	-0.473659	-1.115252	128.940703
-176.912431	641.051573	-560.382719	879.719878	-0.473659	-1.115252	15.259255
-318.060538	595.273809	-683.219719	743.149548	1.815229	-0.352289	13256.47755
-391.30496	509.059019	-778.590062	593.608852	4.104118	2.699562	22205.2675
-504.223445	418.266454	-991.456665	393.712615	0.289304	0.410674	22215.18601
-598.830825	312.977596	-1017.397398	220.520073	2.578192	1.173637	22225.86749
-679.704875	209.214664	-1048.67887	60.297899	3.341155	1.936599	22238.83786
-704.882645	86.377663	-1041.812206	-66.353916	-1.236622	-0.352289	22210.60823
-753.71226	-18.911195	-1002.901106	-294.479774	-1.236622	-1.115252	22220.52675
-717.853012	-141.748195	-938.049274	-446.309359	-0.473659	-1.115252	22230.44527
-702.593757	-261.533345	-852.597447	-603.479682	2.578192	1.173637	22211.3712
-638.504887	-359.192575	-767.14562	-770.568522	-1.236622	1.173637	22187.71935
-585.097496	-461.429582	-614.553073	-868.227752	-1.236622	1.173637	22186.19343
-483.623451	-574.348067	-445.938308	-1029.21289	-1.236622	2.699562	22177.80084
-369.942004	-635.385086	-359.723519	-1134.501747	-2.762547	3.462525	22186.19343
-266.942034	-702.525807	-120.916182	-1103.220275	-1.236622	1.936599	22184.6675
-115.875412	-749.066534	63.7208	-1171.886921	-1.236622	0.410674	22186.19343
21.45788	-760.510975	230.809639	-1085.672132	-0.473659	-1.115252	22202.21564
129.035626	-736.85913	469.616976	-1019.294374	0.289304	-1.878214	22230.44527
253.398552	-710.918397	574.142871	-937.657361	-0.473659	1.173637	22216.71194
357.924447	-635.385086	708.424313	-822.449988	0.289304	1.173637	22221.28971
452.531827	-561.377701	847.283531	-667.568552	-1.236622	-0.352289	22231.20823
547.139206	-457.614768	909.083512	-466.14639	-0.473659	0.410674	22219.76379
624.961405	-331.725917	983.090898	-292.953849	1.815229	0.410674	22244.94156
665.39843	-217.281506	992.246451	-115.183531	1.815229	-0.352289	22243.41563
660.820654	-89.103766	951.809426	79.371967	2.578192	-0.352289	22235.02304
677.605834	52.04434	937.313134	287.660794	3.341155	1.173637	22233.49712
650.902138	180.22208	930.446469	512.734802	0.289304	1.173637	22230.44527
619.620666	310.688708	838.890941	646.253281	0.289304	1.936599	22215.94897
566.213274	408.347938	751.150226	811.053232	0.289304	1.173637	22199.92676
505.176256	509.821982	613.816933	934.653195	0.289304	1.936599	22220.52675
452.531827	594.510846	483.350305	1021.630947	-0.473659	1.173637	22215.18601
366.317037	670.044157	274.298515	1058.253158	0.289304	-0.352289	22183.14158
244.243	699.036741	149.172627	1094.112407	-2.762547	-1.115252	22188.48232
145.820806	712.007107	-60.642126	1037.653165	-1.999584	-1.115252	22184.6675
32.902321	671.570082	-226.20504	994.927251	-1.999584	-1.878214	22158.72677
-47.971729	681.488598	-350.567966	980.430959	-2.762547	-0.352289	371.562853
-166.993916	615.873802	-566.486421	818.682859	-1.999584	1.936599	14.496292
-298.223506	585.355293	-663.382688	775.193983	0.289304	1.173637	22.888882
-397.408662	508.296057	-754.938217	639.386616	0.289304	1.936599	22112.949
-488.201228	444.207187	-897.612248	479.927404	1.052267	1.173637	22219.76379
-590.438235	336.629441	-965.515932	293.001533	-3.52551	-0.352289	22203.74157
-630.87526	225.999844	-1027.315914	130.49047	1.052267	1.173637	22220.52675
-691.149316	115.370247	-1043.338131	-51.857624	3.341155	-0.352289	22253.33415
-745.31967	25.340644	-1002.901106	-228.864979	0.289304	-1.115252	22227.39341
-720.1419	-87.577841	-961.701118	-398.242706	1.815229	1.173637	22241.12674
-705.645608	-219.570394	-948.730752	-614.161161	0.289304	1.173637	22216.71194
-652.238216	-347.748134	-784.693763	-738.524087	-0.473659	1.173637	22205.2675
-575.941943	-440.066625	-656.516024	-854.494423	-0.473659	1.173637	22201.45268
-504.986408	-521.703638	-480.271631	-946.812914	0.289304	1.173637	22211.3712
-395.882737	-623.940645	-336.834637	-1044.472144	-1.236622	-0.352289	22200.68972
-271.519811	-672.007297	-143.805064	-1076.516579	-1.236622	-0.352289	22207.55638
-136.475406	-730.755428	26.335626	-1103.983238	2.578192	-0.352289	22200.68972
-17.453219	-747.540608	239.965192	-1074.990654	-2.762547	-1.878214	22163.30454
105.383781	-748.303571	390.268851	-1029.975852	-3.52551	1.173637	22199.16379
219.065229	-722.362838	537.52066	-955.205504	-0.473659	1.936599	22214.42305
331.220752	-659.036931	638.231741	-861.361088	1.052267	1.173637	22206.79342
434.220721	-588.081396	768.698369	-724.790758	1.815229	2.699562	22211.3712
537.22069	-499.577719	866.357599	-548.546365	-0.473659	0.410674	22228.15638
611.228076	-391.999973	948.757575	-384.509377	-1.236622	-0.352289	22221.28971
644.798436	-251.614829	993.772376	-156.383519	1.052267	-1.115252	22220.52675
660.057691	-131.066717	1002.927929	59.534936	-1.999584	-2.641177	22225.10453
669.976207	16.948054	953.335351	254.090434	1.052267	0.410674	22229.6823
673.028058	168.777639	911.372401	450.93482	1.815229	0.410674	22235.786
655.479915	274.066496	867.120562	639.386616	2.578192	1.936599	22250.2823
588.339194	399.955348	752.676151	740.86066	1.815229	1.936599	22223.5786
537.22069	496.088653	665.698399	897.268021	-0.473659	0.410674	22185.43046
483.050336	599.088622	508.528076	988.823549	0.289304	-1.115252	22211.3712
396.835547	649.444163	350.594789	1077.327227	-0.473659	-1.878214	22212.89712
283.917062	702.088592	191.89854	1110.897587	0.289304	-0.352289	22196.87491
174.81339	715.058958	32.439328	1082.667966	-0.473659	-0.352289	22155.67492
74.865272	708.955256	-128.54581	1074.275376	-1.236622	-0.352289	22214.42305
-51.786542	690.644151	-272.745767	1023.919835	1.815229	-0.352289	3160.191656
-132.660593	644.103424	-475.693855	939.230972	-0.473659	1.173637	19.074068
-286.016103	586.881218	-627.52344	813.34212	-2.762547	-1.115252	10.681478
-365.364227	538.814566	-754.938217	638.623653	-1.999584	-1.115252	21974.85275
-466.838271	452.599777	-886.167807	486.031106	-3.52551	-1.878214	22178.5638
-579.756756	366.384987	-1016.634435	280.79413	-1.236622	-0.352289	22203.74157
-642.319701	260.333167	-1053.256647	104.549737	-1.236622	-1.115252	22205.2675
-701.067832	155.807272	-1033.419616	-29.731704	1.815229	1.173637	22224.34156
-726.245602	26.86657	-1011.293696	-176.22055	0.289304	0.410674	22229.6823
-733.112266	-76.896363	-981.53815	-358.568644	1.052267	2.699562	22214.42305
-711.74931	-200.496326	-910.582615	-530.23526	-0.473659	0.410674	22209.84527
-671.312285	-299.681482	-814.44931	-683.59077	1.052267	1.173637	22203.74157
-602.645638	-401.918489	-687.797496	-791.931479	0.289304	-1.115252	22220.52675
-512.616035	-515.599936	-535.204948	-926.975883	1.815229	-1.115252	22210.60823
-412.667917	-582.740657	-374.219811	-1000.220306	2.578192	-0.352289	22211.3712
-290.593879	-644.540639	-213.234673	-1125.346195	1.815229	-0.352289	22195.34898
-179.201319	-723.125801	-16.390287	-1115.427679	-1.236622	-0.352289	22205.2675
-59.41617	-736.096167	157.565217	-1081.857319	-1.999584	-0.352289	22213.66009
85.54675	-749.829497	334.572572	-1066.598064	1.052267	1.173637	22216.71194
182.443018	-729.992465	529.891032	-952.916616	-0.473659	-0.352289	22220.52675
296.887428	-672.77026	693.165058	-864.412939	0.289304	-1.115252	22231.20823
409.042951	-610.970278	780.14281	-736.998161	0.289304	-1.878214	22224.34156
475.420709	-539.251781	862.542786	-545.494514	-0.473659	-2.641177	22202.21564
579.946604	-409.548116	937.313134	-424.183439	1.052267	-1.878214	22209.84527
638.694734	-301.97037	983.090898	-232.679792	-0.473659	-1.115252	22204.50453
653.953989	-160.822264	996.061264	14.520134	-1.999584	-1.115252	22202.97861
668.450281	-39.511189	977.750159	158.720092	-1.999584	0.410674	22216.71194
677.605834	122.236912	907.557587	331.912633	1.052267	-1.115252	22231.20823
637.931772	242.022061	919.002028	579.875522	-0.473659	0.410674	22216.71194
603.598449	364.859062	793.113176	692.794007	1.052267	-0.352289	22215.94897
555.531796	458.703479	689.350244	886.586543	1.052267	-1.878214	22226.63045
510.516995	554.073821	577.194722	1001.030953	-0.473659	-1.878214	22201.45268
418.961466	647.155275	407.054032	1079.616115	1.052267	-1.878214	22203.74157
325.11705	689.881188	210.972608	1092.586482	3.341155	-1.115252	22230.44527
212.198565	705.903405	80.50598	1112.423513	1.052267	1.173637	22200.68972
123.694887	714.295996	-155.249505	1068.171674	-0.473659	-0.352289	22180.08972
6.961588	694.458964	-265.11614	1023.919835	-0.473659	0.410674	22239.60082
-123.50504	646.392312	-440.597569	971.275406	1.815229	1.173637	25.940733
-237.186487	617.399728	-601.582707	808.764344	-1.236622	-1.878214	12.970367
-345.527196	560.940485	-731.286372	727.890293	-0.473659	-1.115252	21318.70479
-443.186426	489.221988	-813.686347	557.749603	0.289304	-1.115252	22194.58602
-520.245663	390.799795	-944.152975	404.394093	-0.473659	-0.352289	22217.4749
-619.430819	283.985012	-1005.952957	183.134899	-1.999584	0.410674	22226.63045
-678.178949	168.777639	-1032.656653	37.409017	-1.999584	-0.352289	22188.48232
-736.92708	47.466563	-1041.812206	-192.242767	-1.236622	1.936599	22205.2675
-749.134484	-63.163033	-996.797404	-335.679762	-2.762547	-1.878214	22208.31935
-710.986347	-180.659295	-905.241876	-479.879719	0.289304	-1.115252	22198.40083
-685.045614	-289.762966	-937.286311	-761.412969	2.578192	1.173637	22215.18601
-621.719707	-392.762936	-731.286372	-804.138882	1.052267	-0.352289	22206.03046
-526.349365	-505.681421	-568.775309	-922.398107	0.289304	-1.115252	22070.98605
-463.023458	-566.71844	-419.997575	-1000.220306	0.289304	-0.352289	22209.08231
-334.845718	-640.725825	-220.101338	-1078.805468	1.052267	0.410674	22212.89712
-195.9865	-700.999881	-54.538424	-1076.516579	1.052267	1.173637	22183.90454
-60.942095	-743.725795	123.231893	-1108.561014	1.052267	0.410674	22213.66009
58.080092	-751.355422	339.150348	-1049.812884	1.815229	-0.352289	22247.99341
164.131912	-726.940614	503.950299	-981.146237	-0.473659	-3.40414	22232.73415
296.887428	-693.370254	608.476194	-914.768479	1.815229	-3.40414	22231.97119
372.420739	-621.651757	739.705785	-797.272218	1.815229	-1.115252	22238.07489
482.287373	-543.066595	867.883525	-615.687086	3.341155	-0.352289	22223.5786
590.628082	-457.614768	909.083512	-461.568613	-0.473659	-0.352289	22214.42305
620.383629	-334.014805	967.831643	-289.901998	-0.473659	-0.352289	22228.91934
661.583617	-200.496326	996.824227	-41.176145	-0.473659	0.410674	22225.86749
686.761387	-48.666741	985.379786	123.623806	0.289304	-0.352289	22219.00082
663.872505	83.325812	954.861277	341.068186	-1.236622	-1.878214	22206.03046
630.302144	186.325782	922.053879	528.757019	-3.52551	-1.878214	22206.79342
605.124374	325.185	790.824288	642.438467	-1.236622	-1.878214	22179.32676
576.13179	438.866448	719.105791	820.971747	0.289304	-1.115252	22173.22306
508.991069	526.607162	580.246573	947.623562	-1.236622	-1.115252	22190.00824
444.902199	612.058989	408.579957	992.638363	0.289304	0.410674	22197.63787
339.613342	679.962672	229.283714	1085.719817	-0.473659	-0.352289	22198.40083
238.90226	706.666368	127.046707	1107.082774	-0.473659	-0.352289	22219.00082
126.746738	715.821921	-77.427306	1080.379078	-0.473659	-0.352289	22184.6675
25.272694	699.799704	-213.234673	1060.542047	-0.473659	-2.641177	22218.23786
-86.119866	676.910821	-371.930923	1005.60873	1.052267	-1.878214	53.407392
-205.142053	627.318244	-515.367917	887.349505	3.341155	0.410674	15.259255
-318.8235	583.066405	-683.982682	761.460654	1.815229	-1.115252	18233.28349
-437.082725	512.11087	-832.760416	610.394032	1.815229	0.410674	22212.13416
-482.097526	412.925714	-915.923354	409.734832	0.289304	-1.115252	22212.13416
-595.778974	306.873894	-971.619634	257.905247	-0.473659	1.173637	22221.28971
-678.178949	193.955409	-1028.841839	85.475669	1.052267	1.936599	22228.15638
-690.386353	94.00729	-1041.812206	-73.983543	1.052267	1.173637	22210.60823
-730.823378	-18.148232	-975.434448	-253.279786	-1.999584	-1.115252	22222.05268
-719.378937	-137.170419	-924.315944	-427.998253	-1.236622	-1.115252	22229.6823
-707.171533	-239.407426	-860.227074	-601.190794	-0.473659	-0.352289	22188.48232
-627.823409	-372.162942	-770.960434	-745.390752	-1.999584	0.410674	22192.29713
-567.549353	-462.955508	-601.582707	-865.938864	-1.236622	1.173637	22206.03046
-474.467899	-555.273999	-454.330898	-1007.849933	-2.762547	-0.352289	22157.20084
-384.438296	-649.881378	-300.975388	-1069.649915	-1.999584	1.936599	22183.90454
-254.73463	-704.814695	-116.338406	-1123.820269	-1.236622	1.936599	22164.83047
-111.297636	-758.222087	9.550446	-1171.123959	-0.473659	1.173637	22187.71935
10.013439	-752.881348	253.698521	-1052.101772	0.289304	-0.352289	22196.11194
143.531918	-744.488757	456.64661	-1036.842517	-0.473659	-1.878214	22229.6823
261.791142	-710.918397	603.135455	-931.553659	0.289304	0.410674	22223.5786
359.450373	-641.488788	729.787269	-814.820361	0.289304	-0.352289	22220.52675
473.894783	-576.636955	835.83909	-666.80559	1.815229	1.173637	22253.33415
552.479945	-459.903657	931.972395	-460.042688	1.052267	1.936599	22243.41563
624.961405	-356.903687	954.098314	-323.472358	-1.236622	0.410674	22233.49712
666.924356	-214.229655	1009.031631	-93.057612	1.052267	1.173637	22239.60082
689.050275	-76.896363	994.535339	67.164563	-0.473659	0.410674	22231.97119
684.472499	41.362862	975.461271	322.75708	-1.999584	-2.641177	22215.94897
654.716952	177.933191	842.705754	462.379261	-1.236622	-0.352289	22143.46751
637.931772	292.377602	837.365015	643.964392	2.578192	2.699562	22219.00082
561.635498	417.503491	742.757636	794.268052	1.815229	1.173637	22209.84527
514.331808	521.266423	642.809517	931.601344	-1.236622	1.936599	22207.55638
455.583678	581.540479	490.979933	1025.445761	-3.52551	0.410674	22192.29713
352.583708	666.229343	292.609621	1083.430929	-0.473659	-0.352289	22180.08972
238.139298	683.014523	127.046707	1095.638333	-2.762547	-1.115252	22190.00824
152.687471	718.110809	-49.960648	1055.201308	-0.473659	0.410674	22164.06751
45.872688	708.192294	-186.530978	1009.423543	-0.473659	-1.115252	22193.82305
-57.127282	673.096008	-339.886488	986.534661	-1.236622	-1.115252	274.666585
-202.853164	637.999722	-509.264215	870.564325	1.052267	1.173637	17.548143
-275.334624	586.118256	-667.197502	710.34215	-1.236622	0.410674	7547.227393
-388.253109	520.50346	-762.567844	647.016243	1.815229	1.936599	22161.77862
-479.808638	435.051634	-912.10854	447.120006	-0.473659	0.410674	22216.71194
-572.127129	332.051664	-954.834454	300.631161	3.341155	1.936599	22224.34156
-635.453036	231.340583	-1011.293696	132.779359	-0.473659	-0.352289	22244.17859
-704.882645	113.844322	-1018.160361	-35.072444	1.052267	0.410674	22246.46748
-716.327086	-0.600089	-1029.604802	-244.124233	0.289304	-0.352289	22221.28971
-723.956714	-102.837096	-939.575199	-389.850116	0.289304	0.410674	22231.20823
-692.675241	-234.829649	-841.915969	-559.227844	1.052267	0.410674	22222.81564
-648.423403	-330.199991	-819.027087	-735.472236	-0.473659	1.173637	22173.98602
-590.438235	-438.5407	-654.227135	-850.679609	0.289304	3.462525	22197.63787
-486.675302	-530.859191	-490.190147	-933.079585	1.052267	1.936599	22220.52675
-395.882737	-605.629539	-313.945755	-1036.842517	0.289304	-1.115252	22204.50453
-283.727214	-679.636925	-127.019884	-1100.931387	-0.473659	0.410674	22194.58602
-156.312437	-731.518391	28.624514	-1112.375828	-3.52551	-1.115252	22193.82305
-18.216182	-758.985049	194.187428	-1078.805468	-1.999584	-0.352289	22173.22306
109.198595	-736.85913	405.528106	-1024.635113	-0.473659	1.173637	22201.45268
238.90226	-711.68136	515.39474	-964.361057	-1.999584	1.173637	22215.94897
342.665193	-661.325819	671.802101	-881.961081	-1.236622	1.936599	22221.28971
434.220721	-610.207316	804.557618	-720.975944	-1.236622	-1.115252	22219.00082
535.694765	-504.918458	801.505767	-565.331546	0.289304	1.173637	22227.39341
586.813268	-367.585165	918.239065	-413.501961	0.289304	-0.352289	22222.81564
643.272511	-240.170388	986.905712	-185.376103	0.289304	-1.115252	22221.28971
688.287312	-121.911164	975.461271	52.668271	-0.473659	0.410674	22227.39341
687.52435	10.081389	968.594606	283.845981	1.815229	0.410674	22249.51933
660.057691	153.518384	944.179798	461.616298	-1.999584	-1.115252	22235.02304
637.931772	275.592422	816.765021	609.631069	1.052267	1.936599	22219.76379
586.813268	388.510907	776.327996	769.090281	-0.473659	1.173637	22210.60823
541.035504	486.170137	643.57248	896.505058	-0.473659	1.936599	22211.3712
484.576262	576.19974	505.476225	995.690214	-0.473659	-0.352289	22208.31935
370.131851	630.370094	297.187397	1043.756866	-0.473659	-1.115252	22193.06009
273.235584	693.696002	165.194844	1101.742034	-1.999584	-1.878214	22203.74157
156.502285	701.325629	-10.286585	1050.623531	0.289304	0.410674	22215.18601
87.072676	714.295996	-162.11617	1078.09019	-0.473659	0.410674	22199.16379
-55.601356	683.014523	-284.953171	991.8754	0.289304	2.699562	5972.472304
-151.734661	654.784902	-491.716072	923.208754	-1.236622	1.936599	18.311106
-263.127221	608.244175	-625.997514	827.075449	-3.52551	-0.352289	13.733329
-350.104973	515.162721	-744.256738	651.59402	-0.473659	1.173637	22020.63051
-477.51975	457.940516	-860.990037	471.534814	-0.473659	-1.115252	22196.87491
-559.156762	345.784994	-1009.004808	302.920049	-1.236622	-0.352289	22223.5786
-611.038229	257.281316	-1030.367765	148.038613	1.815229	0.410674	22215.18601
-669.786359	139.022092	-1055.545535	-4.553934	0.289304	-0.352289	22219.76379
-730.060416	24.577681	-1005.189994	-173.931662	-1.236622	0.410674	22228.15638
-723.956714	-81.474139	-973.908522	-344.835315	-1.236622	1.936599	22212.89712
-698.015981	-185.237071	-889.982621	-525.657483	2.578192	0.410674	22220.52675
-678.178949	-315.703699	-787.745614	-656.124111	1.815229	0.410674	22244.17859
-590.438235	-403.444414	-649.649359	-790.405553	1.815229	1.173637	22212.13416
-497.356781	-502.62957	-518.419768	-933.079585	1.052267	0.410674	22201.45268
-414.956805	-603.340651	-371.930923	-1023.109188	1.815229	0.410674	22218.23786
-310.43091	-665.903596	-171.271723	-1105.509163	0.289304	-1.115252	22198.40083
-177.675394	-714.733211	-26.308803	-1126.109157	-1.236622	-1.115252	22180.08972
-47.208766	-741.436906	162.905956	-1078.042505	-1.236622	-0.352289	22206.79342
79.443048	-755.933198	377.298485	-1049.812884	2.578192	2.699562	22221.28971
210.672639	-730.755428	526.839181	-974.279573	-1.999584	1.173637	22219.76379
305.280018	-665.903596	638.231741	-860.598125	-0.473659	-0.352289	22230.44527
414.38369	-612.496204	777.090959	-736.235199	-1.236622	0.410674	22201.45268
507.465144	-510.259197	881.616854	-564.568583	-0.473659	-0.352289	22201.45268
580.709566	-406.496265	938.839059	-421.131588	0.289304	-1.878214	22200.68972
633.353995	-283.659264	985.379786	-204.450171	-2.762547	-3.40414	22206.03046
675.316946	-136.407456	983.853861	-7.605785	0.289304	0.410674	22219.00082
689.813238	-11.281567	976.987196	211.364521	1.052267	0.410674	22230.44527
662.346579	130.629502	931.972395	420.41631	0.289304	0.410674	22228.15638
649.376213	229.051695	803.794655	490.608882	1.052267	0.410674	22214.42305
618.094741	370.199801	764.120592	721.023629	0.289304	0.410674	22206.03046
575.368827	489.221988	669.513213	831.653226	-1.236622	-1.115252	22193.06009
493.731814	580.014554	553.542877	1000.26799	2.578192	-0.352289	22225.10453
414.38369	644.103424	421.550324	1052.912419	0.289304	-1.115252	22228.15638
312.146683	683.014523	241.491118	1108.608699	1.815229	-1.878214	22216.71194
214.487453	715.821921	66.772651	1094.112407	0.289304	-1.115252	22199.92676
103.857856	703.614517	-109.471741	1072.74945	-0.473659	0.410674	22194.58602
-11.349517	696.747853	-238.412444	1033.075388	-0.473659	0.410674	21636.09729
-128.082816	644.866386	-452.804973	944.571711	-0.473659	-1.115252	22.888882
-231.082786	613.584914	-584.034564	827.075449	-0.473659	-1.115252	12.207404
-344.764233	547.970119	-716.027117	708.816225	0.289304	0.410674	21505.63067
-433.267911	489.984951	-830.471528	522.653317	1.052267	0.410674	22196.11194
-537.793806	383.93313	-963.227044	386.84595	-3.52551	-1.878214	22190.00824
-609.512303	262.622055	-1008.241845	182.371937	0.289304	-0.352289	22209.84527
-693.438204	166.48875	-1075.382566	9.179395	-1.236622	1.173637	22193.82305
-741.504857	52.807303	-1025.027026	-127.390935	0.289304	1.936599	22206.79342
-735.401155	-70.029698	-963.990007	-316.605693	-0.473659	0.410674	22222.05268
-713.275235	-179.133369	-930.419646	-512.687117	-0.473659	-1.115252	22209.08231
-681.993763	-297.392594	-865.567814	-670.620403	1.815229	-1.115252	22186.19343
-608.74934	-398.103675	-719.841931	-761.412969	-1.236622	-1.878214	22203.74157
-527.87529	-494.999942	-629.049365	-902.561075	-1.236622	-1.115252	22176.27491
-437.082725	-592.659173	-422.286463	-1005.561045	-0.473659	-0.352289	22187.71935
-329.504979	-644.540639	-231.545779	-1073.464728	1.815229	-0.352289	22231.20823
-199.038351	-685.740627	-39.279169	-1082.620281	1.815229	0.410674	22215.94897
-64.756909	-749.066534	133.913372	-1108.561014	-1.999584	-1.115252	22209.08231
60.36898	-732.281354	322.365168	-1062.78325	0.289304	0.410674	22240.36378
164.131912	-752.118385	475.720678	-981.146237	-2.762547	-1.878214	22224.34156
296.887428	-697.185068	640.520629	-899.509224	-1.999584	-1.878214	22221.28971
391.494808	-623.940645	727.498381	-812.531472	0.289304	-2.641177	22227.39341
488.391075	-552.98511	832.787239	-627.89449	-1.236622	-1.115252	22191.53417
557.820684	-437.777737	931.209432	-457.7538	-3.52551	-3.40414	22216.71194
634.116958	-321.044438	962.490904	-265.48719	0.289304	-1.878214	22228.15638
673.79102	-198.207438	992.246451	-90.005761	-0.473659	0.410674	22225.10453
673.028058	-55.533406	994.535339	169.40157	0.289304	2.699562	22199.92676
671.502132	71.118408	970.883494	365.482993	-2.762547	-1.115252	22215.18601
657.768803	203.873925	912.898326	527.994056	-1.236622	-2.641177	22202.21564
620.383629	332.814627	809.135394	661.512535	-2.762547	-4.167103	22188.48232
567.7392	435.814597	716.05394	837.756928	-1.999584	-2.641177	22219.76379
501.361442	543.392342	591.691014	957.542077	1.052267	0.410674	22207.55638
438.798497	621.977504	430.705876	1023.156873	0.289304	2.699562	22194.58602
319.77631	686.829337	233.098528	1104.030923	-0.473659	-0.352289	22206.03046
228.220782	705.140443	77.454129	1077.327227	1.815229	-0.352289	22206.79342
122.931924	715.058958	-69.797679	1077.327227	1.052267	0.410674	22187.71935
24.509731	714.295996	-204.842083	1047.57168	-0.473659	-0.352289	22248.75637
-83.068015	676.910821	-343.701301	997.21614	0.289304	-1.878214	80.111087
-199.038351	627.318244	-542.071613	888.112468	1.815229	-2.641177	13.733329
-307.379059	580.777517	-688.560459	758.408803	1.815229	0.410674	19027.5277
-409.616066	519.740498	-812.160422	604.29033	-1.999584	-1.878214	22204.50453
-512.616035	418.266454	-925.84187	445.594081	-1.236622	-0.352289	22204.50453
-585.097496	304.585006	-1007.478883	236.542291	-0.473659	1.173637	22218.23786
-654.527105	206.925775	-1016.634435	96.157147	0.289304	1.173637	22229.6823
-701.830794	87.903589	-1018.160361	-77.798357	0.289304	0.410674	22215.18601
-730.823378	-19.674157	-989.167777	-268.539041	-0.473659	-0.352289	22223.5786
-720.904863	-152.429674	-966.278895	-431.813067	-2.762547	-0.352289	22205.2675
-704.882645	-276.7926	-873.960404	-653.835223	-2.762547	-1.115252	22183.14158
-653.001179	-355.377762	-757.990068	-755.309267	-3.52551	-2.641177	22188.48232
-584.334533	-455.32588	-564.197532	-867.464789	-1.999584	-0.352289	22206.79342
-448.527166	-575.873993	-439.834606	-988.775865	-1.999584	0.410674	22190.7712
-356.208674	-613.259167	-284.953171	-1084.146207	0.289304	-0.352289	22206.03046
-224.979084	-697.94803	-73.612493	-1124.583232	-1.236622	1.173637	22196.11194
-132.660593	-727.703577	62.194875	-1136.027673	-0.473659	-1.115252	22188.48232
16.117141	-752.881348	283.454068	-1071.17584	0.289304	-2.641177	22220.52675
138.191179	-736.096167	436.809578	-1033.027703	-0.473659	-0.352289	22228.15638
249.583739	-711.68136	571.853983	-914.005516	2.578192	-0.352289	22237.31193
362.502224	-639.1999	719.868754	-803.37592	1.815229	0.410674	22244.17859
469.317007	-557.562887	828.972425	-666.80559	1.052267	1.173637	22243.41563
534.16884	-457.614768	912.898326	-491.32416	1.815229	1.173637	22224.34156
603.598449	-352.325911	982.327935	-337.205687	1.052267	0.410674	22230.44527
666.161393	-215.755581	996.061264	-94.583537	-1.999584	-0.352289	22227.39341
661.583617	-98.259319	991.483488	84.712706	-2.762547	-0.352289	22217.4749
671.502132	45.177675	974.698308	289.949682	-0.473659	-1.878214	22219.76379
649.376213	171.82949	916.71314	501.290361	1.052267	-0.352289	22231.97119
607.413262	312.977596	843.468717	605.053293	-1.236622	-1.115252	22191.53417
582.998455	403.007199	709.187275	802.660642	1.052267	-0.352289	22194.58602
520.43551	515.925684	603.898418	926.260605	-1.236622	1.173637	22189.24528
451.005901	595.273809	468.091051	1017.816133	-1.236622	2.699562	22205.2675
351.057783	658.599716	284.979994	1088.008705	-1.999584	-0.352289	22171.69713
257.976329	711.244145	153.750403	1104.030923	-1.236622	-0.352289	22198.40083
158.791173	717.347846	-19.442138	1058.253158	-1.236622	-2.641177	22202.97861
41.294911	705.140443	-169.745797	1070.460562	1.052267	-1.115252	22217.4749
-57.890244	674.621933	-333.019823	1007.897618	-3.52551	-1.878214	205.999939
-166.993916	641.814536	-547.412352	881.245804	0.289304	0.410674	15.259255
-297.460544	580.777517	-658.041949	798.082865	-0.473659	0.410674	9835.352641
-376.808668	509.821982	-809.108571	635.571802	0.289304	1.173637	22166.3564
-507.275296	431.999783	-906.004839	491.371845	2.578192	1.173637	22242.65267
-552.290098	322.133149	-1002.138143	231.201552	0.289304	0.410674	22227.39341
-630.112297	235.155397	-1033.419616	114.468253	2.578192	1.173637	22231.97119
-678.178949	113.081359	-1007.478883	-33.546518	-0.473659	-1.115252	22240.36378
-714.038198	3.214725	-978.486299	-209.027948	1.052267	0.410674	22216.71194
-716.327086	-102.074133	-938.049274	-392.139004	-0.473659	-0.352289	22220.52675
-712.512273	-222.622245	-915.160391	-599.664869	0.289304	0.410674	22196.11194
-646.134514	-337.066656	-755.701179	-705.716689	0.289304	1.173637	22202.97861
-585.860458	-438.5407	-630.575291	-834.657392	-0.473659	1.936599	22207.55638
-499.645669	-546.881409	-497.056812	-991.827716	1.052267	1.936599	22196.87491
-392.830886	-620.888794	-342.938339	-1048.286958	-1.999584	1.173637	22175.51195
-266.179071	-676.585074	-120.15322	-1107.035089	-2.762547	-0.352289	22198.40083
-140.29022	-739.910981	2.683781	-1174.17581	-1.236622	-1.115252	22188.48232
-11.349517	-758.985049	239.965192	-1060.494362	-1.999584	-1.878214	22191.53417
117.591185	-749.066534	417.73551	-1032.264741	-0.473659	0.410674	22212.89712
237.376335	-717.022099	537.52066	-971.990684	0.289304	1.173637	22232.73415
339.613342	-643.777676	671.039139	-833.894429	0.289304	1.173637	22221.28971
441.087386	-588.081396	812.950208	-698.850025	0.289304	0.410674	22220.52675
535.694765	-501.866607	862.542786	-570.672285	-0.473659	0.410674	22228.91934
595.205858	-379.792569	958.67609	-354.75383	-0.473659	-0.352289	22219.76379
666.924356	-248.562978	1019.713109	-143.413152	1.815229	-0.352289	22242.65267
685.998424	-126.488941	996.061264	22.912725	1.052267	-1.878214	22250.2823
688.287312	23.051756	991.483488	283.083018	3.341155	2.699562	22242.65267
653.953989	142.073943	939.602022	486.794069	2.578192	1.936599	22231.20823
609.70215	281.696124	890.009444	630.994026	1.052267	1.173637	22226.63045
605.887337	394.614609	755.728002	803.423604	1.052267	1.936599	22211.3712
535.694765	485.407174	648.913219	919.39394	1.815229	1.936599	22198.40083
477.709597	592.221958	512.342889	1008.660581	-1.236622	-1.115252	22213.66009
386.154069	660.888604	351.357752	1078.09019	0.289304	0.410674	22211.3712
261.791142	691.407113	151.461515	1126.919805	-1.999584	-1.878214	22190.00824
163.368949	702.851554	31.676365	1080.379078	0.289304	-0.352289	22199.92676
74.865272	707.429331	-188.056903	1054.438345	-1.236622	-0.352289	22205.2675
-47.971729	691.407113	-318.523531	1015.527245	-1.999584	1.173637	4274.880215
-146.393922	644.866386	-479.508669	927.023568	-1.236622	-0.352289	20.599994
-275.334624	589.170107	-613.027148	813.34212	-1.236622	0.410674	12.970367
-378.334594	528.89605	-761.804881	669.142163	-1.236622	1.173637	21945.86016
-466.075309	456.41459	-899.138174	506.6311	-0.473659	1.173637	22209.84527
-555.341949	360.281286	-957.123342	350.986701	1.052267	-0.352289	22225.86749
-629.349334	255.755391	-1012.056659	164.060831	0.289304	-0.352289	22214.42305
-696.490055	139.022092	-1047.915908	3.075693	1.052267	1.173637	22224.34156
-736.164117	33.733234	-997.560367	-196.820544	0.289304	0.410674	22237.31193
-724.719676	-79.185251	-954.834454	-335.679762	2.578192	1.936599	22236.54897
-705.645608	-198.970401	-874.723366	-538.62785	1.052267	1.173637	22223.5786
-667.497471	-295.866668	-831.997453	-727.079646	1.052267	1.173637	22213.66009
-615.616005	-405.733302	-654.990098	-800.324069	1.052267	0.410674	22209.08231
-505.749371	-517.888825	-491.716072	-947.575877	0.289304	2.699562	22213.66009
-420.297544	-591.89621	-352.093892	-1036.079554	0.289304	0.410674	22217.4749
-282.964252	-655.222117	-184.242089	-1108.561014	-0.473659	-1.115252	22128.20826
-189.119835	-715.496173	-3.419921	-1110.849903	-1.236622	-0.352289	22201.45268
-39.579139	-753.64431	199.528167	-1067.361027	1.815229	1.936599	22225.86749
84.783787	-735.333205	373.483671	-1036.079554	3.341155	3.462525	22216.71194
193.887459	-739.910981	515.39474	-981.146237	-1.999584	1.936599	22201.45268
313.672609	-670.481372	635.942853	-917.057367	-2.762547	0.410674	22210.60823
411.331839	-600.2888	774.802071	-734.709273	-0.473659	-1.115252	22196.11194
509.754032	-518.651787	775.565034	-600.427832	-1.999584	-1.115252	22203.74157
579.946604	-407.259228	951.809426	-388.324191	1.052267	-0.352289	22222.81564
630.302144	-294.340743	985.379786	-189.190916	-0.473659	-1.115252	22221.28971
667.687318	-144.800046	1000.639041	29.016426	-0.473659	-1.878214	22222.81564
678.368797	-18.148232	967.06868	214.416371	1.052267	0.410674	22232.73415
680.657685	110.792471	927.394618	423.468161	0.289304	1.936599	22219.00082
647.087325	249.651689	883.905742	566.142193	1.052267	2.699562	22182.37861
606.6503	368.673876	799.216878	748.490287	2.578192	-1.115252	22228.15638
574.605865	480.066435	684.009505	901.082835	1.815229	-0.352289	22239.60082
498.309591	554.073821	535.994734	973.564295	-0.473659	-1.878214	22214.42305
421.250354	635.710834	411.631808	1081.142041	-1.236622	-1.878214	22212.89712
307.568907	698.273778	234.624453	1120.05314	0.289304	-1.115252	22217.4749
216.013378	717.347846	65.246725	1117.764252	-0.473659	-0.352289	22203.74157
84.020825	717.347846	-99.553226	1084.956854	0.289304	1.173637	22219.00082
-12.875443	698.273778	-246.042071	1036.127239	1.052267	1.173637	15195.16587
-131.134667	661.651567	-396.34573	968.986518	0.289304	1.173637	20.599994
-244.816115	595.273809	-575.641974	833.942114	-0.473659	-1.115252	14.496292
-348.579047	554.073821	-726.708595	721.023629	-1.236622	-0.352289	21641.43803
-459.208644	478.54051	-844.96782	502.053323	-1.999584	-1.115252	22175.51195
-541.60862	383.170168	-977.723336	342.594111	-1.236622	-1.115252	22201.45268
-624.008595	273.303534	-1051.730721	174.742309	-1.999584	0.410674	22210.60823
-678.941912	182.510968	-1044.101094	16.04606	-1.236622	0.410674	22201.45268
-717.853012	55.096191	-1020.449249	-131.968711	-1.999584	-0.352289	22223.5786
-748.371521	-60.111182	-962.464081	-320.420507	1.815229	1.936599	22235.02304
-724.719676	-189.814848	-933.471497	-505.820452	0.289304	1.173637	22197.63787
-688.097465	-285.948153	-860.990037	-652.309298	0.289304	-0.352289	22219.76379
-610.275266	-389.711085	-709.160452	-775.146298	1.052267	-1.878214	22206.79342
-546.186396	-478.977725	-552.753091	-925.449957	1.815229	0.410674	22181.61565
-454.630867	-578.925844	-455.093861	-998.69438	1.815229	-0.352289	22222.81564
-324.164239	-637.673974	-246.805034	-1114.664716	1.815229	-0.352289	22231.20823
-201.327239	-701.762844	-62.168052	-1110.08694	1.815229	1.173637	22202.21564
-86.882828	-752.881348	75.928204	-1136.790636	0.289304	1.173637	22225.86749
55.028241	-750.592459	329.231832	-1049.812884	-0.473659	-0.352289	22233.49712
158.02821	-734.570242	483.350305	-994.116604	0.289304	-0.352289	22212.89712
290.783726	-698.710993	611.528045	-919.346256	0.289304	-1.878214	22222.05268
391.494808	-614.785092	773.276145	-774.383336	-1.236622	-3.40414	22230.44527
465.502193	-533.148079	873.987227	-614.161161	-1.236622	-2.641177	22212.89712
576.894753	-437.777737	932.735357	-421.894551	1.052267	-0.352289	22222.81564
621.909554	-319.518513	992.246451	-257.857563	-1.236622	0.410674	22209.84527
663.109542	-184.474109	944.942761	-68.642804	-1.999584	-0.352289	22195.34898
689.050275	-64.688959	954.098314	119.808992	-1.999584	-0.352289	22202.21564
665.39843	77.985073	971.646457	383.031136	-1.999584	0.410674	22217.4749
644.035474	213.79244	868.646487	489.082957	-1.236622	-1.878214	22202.97861
612.754001	343.496105	827.4465	702.712523	-1.236622	-1.878214	22210.60823
572.316976	423.607193	710.713201	864.460623	0.289304	-1.115252	22209.84527
501.361442	540.340492	558.120654	970.512444	0.289304	-1.878214	22205.2675
437.272572	625.029355	384.928112	1039.942053	-1.999584	-2.641177	22198.40083
308.331869	662.414529	246.068894	1094.87537	1.052267	-0.352289	22194.58602
249.583739	717.347846	111.02449	1114.712401	1.815229	-0.352289	22214.42305
122.168962	723.451548	-103.368039	1079.616115	2.578192	-1.115252	22224.34156
10.776402	718.873772	-217.049487	1055.96427	0.289304	-1.115252	22246.46748
-117.401338	678.436747	-379.56055	968.986518	0.289304	-1.878214	64.851833
-212.008717	621.977504	-563.43457	883.534692	0.289304	-2.641177	15.259255
-330.267941	558.651597	-694.66416	760.697691	-1.236622	-1.878214	19669.17936
-401.223476	500.666429	-811.397459	592.845889	-2.762547	-1.115252	22190.7712
-528.638253	416.740528	-921.264093	422.705199	0.289304	-1.115252	22208.31935
-600.35675	297.718341	-977.723336	243.408955	0.289304	0.410674	22225.10453
-661.393769	198.533185	-1039.523318	51.142346	-1.999584	0.410674	22223.5786
-723.956714	75.696185	-1031.130727	-94.583537	-2.762547	-1.878214	22207.55638
-749.897447	-47.140816	-992.219628	-283.035333	-1.236622	-0.352289	22206.03046
-720.1419	-166.163003	-1010.530734	-509.635266	-2.762547	-1.115252	22199.92676
-698.778943	-242.459277	-893.797435	-677.487068	-0.473659	-1.115252	22151.8601
-636.215999	-369.111091	-764.856732	-819.398137	-2.762547	-1.878214	22202.21564
-559.919725	-469.822172	-591.664191	-868.990715	-1.236622	-1.115252	22218.23786
-477.51975	-575.11103	-433.730904	-972.753647	1.815229	1.173637	22196.87491
-350.867935	-624.703608	-278.086506	-1064.309176	0.289304	0.410674	22206.79342
-237.186487	-701.762844	-56.827312	-1129.923971	-1.236622	0.410674	22204.50453
-119.690226	-748.303571	55.32821	-1122.294344	-1.236622	-1.878214	22183.90454
32.139359	-749.066534	299.476286	-1040.657331	1.052267	-1.115252	22224.34156
145.057844	-740.673944	442.150318	-1008.612896	2.578192	-1.115252	22256.386
272.472621	-692.607291	545.91325	-947.575877	2.578192	-0.352289	22228.91934
370.131851	-617.836943	699.26876	-837.709243	1.815229	0.410674	22240.36378
489.154038	-565.955477	827.4465	-685.116695	2.578192	0.410674	22244.94156
554.768833	-459.140694	896.876109	-482.93157	1.052267	0.410674	22216.71194
623.43548	-350.799985	971.646457	-298.294588	-0.473659	0.410674	22222.05268
647.087325	-195.91855	1001.402004	-102.213164	0.289304	-0.352289	22231.20823
679.13176	-84.52599	1014.37237	110.653439	1.052267	-1.115252	22216.71194
689.813238	73.407297	987.668674	338.016335	-0.473659	-0.352289	22225.10453
641.746585	196.244297	910.609438	458.564447	0.289304	-1.115252	22206.03046
628.013256	316.029447	848.046494	659.223647	-3.52551	-1.878214	22178.5638
563.924386	409.873863	722.920605	814.868045	-1.999584	-0.352289	22193.06009
502.124405	527.370125	581.772498	891.164319	-1.999584	0.410674	22180.85269
452.531827	596.036771	424.602175	995.690214	0.289304	1.173637	22185.43046
356.398522	654.021939	297.95036	1088.008705	-1.236622	0.410674	22202.97861
259.502254	707.429331	73.639316	1076.564264	-0.473659	1.173637	22207.55638
153.450434	709.718219	-8.76066	1097.927221	1.052267	-0.352289	22189.24528
49.687502	708.192294	-165.930984	1084.193892	0.289304	-2.641177	22215.94897
-80.016164	666.229343	-348.279078	990.349475	-1.999584	-1.878214	357.829524
-178.438357	614.347877	-496.293849	909.475425	-1.236622	-1.115252	14.496292
-296.697581	589.170107	-661.0938	791.216201	4.104118	0.410674	12005.21867
-395.119774	522.029386	-830.471528	624.890324	3.341155	1.936599	22201.45268
-485.91234	434.288671	-882.352994	457.038522	2.578192	1.173637	22228.15638
-584.334533	324.422037	-969.330746	289.949682	1.052267	1.173637	22224.34156
-633.164148	245.073912	-1056.308498	84.712706	2.578192	1.936599	22235.02304
-715.564124	97.822104	-1018.923324	-33.546518	0.289304	-0.352289	22223.5786
-727.008565	-1.363052	-973.145559	-231.91683	-1.236622	-2.641177	22214.42305
-735.401155	-107.414872	-939.575199	-394.427893	1.052267	0.410674	22226.63045
-723.956714	-222.622245	-853.36041	-559.227844	-0.473659	-0.352289	22220.52675
-653.001179	-340.88147	-779.353024	-714.872242	0.289304	2.699562	22193.06009
-592.727123	-451.511066	-641.256769	-870.51664	-1.999584	1.173637	22197.63787
-513.378998	-537.725856	-472.642004	-945.286989	-1.999584	0.410674	22195.34898
-402.749401	-620.125831	-327.679084	-1065.835101	-1.999584	1.173637	22180.08972
-269.993885	-706.340621	-194.160605	-1215.375797	1.052267	1.173637	22169.40825
-136.475406	-751.355422	15.654148	-1128.398045	0.289304	0.410674	22200.68972
-20.50507	-768.903565	237.676304	-1058.205474	-2.762547	-1.115252	22213.66009
130.561552	-747.540608	419.261435	-1018.531411	-0.473659	-1.115252	22226.63045
241.954111	-723.125801	569.565095	-947.575877	0.289304	-0.352289	22232.73415
348.005932	-653.696192	689.350244	-829.316653	1.815229	1.936599	22215.94897
454.820715	-583.50362	799.979841	-688.931509	-0.473659	0.410674	22223.5786
546.376243	-488.133278	889.246481	-532.524148	0.289304	1.173637	22225.86749
602.835486	-370.637016	988.431637	-317.368656	2.578192	1.173637	22238.83786
653.953989	-248.562978	999.876078	-134.257599	3.341155	0.410674	22240.36378
690.576201	-102.837096	983.853861	62.586787	2.578192	-0.352289	22247.23045
681.420648	36.785085	941.89091	251.038583	1.815229	-0.352289	22227.39341
665.39843	140.548017	941.127947	469.245926	0.289304	1.173637	22222.81564
637.168809	276.355385	833.550202	627.942175	0.289304	1.936599	22206.03046
577.657716	396.140534	769.461332	797.319902	-1.999584	0.410674	22190.7712
539.509579	517.451609	614.579896	923.208754	-0.473659	1.173637	22214.42305
480.761448	589.170107	478.009566	1007.897618	0.289304	0.410674	22222.81564
370.894814	642.577498	344.491087	1059.016121	-1.999584	-1.115252	22177.03787
277.81336	712.77007	162.905956	1105.556848	-2.762547	-0.352289	22183.90454
154.213397	719.636735	-7.234735	1083.430929	-0.473659	0.410674	22180.08972
60.36898	702.088592	-162.879133	1058.253158	-1.236622	0.410674	22195.34898
-56.364319	678.436747	-327.679084	988.823549	-2.762547	1.173637	8091.219825
-177.675394	627.318244	-510.027178	883.534692	0.289304	1.936599	19.837031
-280.675363	594.510846	-623.708626	806.475455	-0.473659	2.699562	10.681478
-373.756817	521.266423	-782.404875	658.460684	2.578192	2.699562	22097.68975
-475.993824	452.599777	-886.93077	502.816286	-1.236622	0.410674	22213.66009
-569.838241	339.681292	-967.80482	329.623745	1.052267	1.173637	22219.76379
-636.978962	235.918359	-1043.338131	160.246017	-0.473659	0.410674	22214.42305
-679.704875	130.629502	-1037.234429	-1.502083	2.578192	-0.352289	22251.80822
-736.92708	10.844352	-1018.923324	-209.79091	2.578192	0.410674	22245.70452
-719.378937	-93.681543	-992.982591	-381.457526	1.052267	0.410674	22231.97119
-712.512273	-205.837065	-908.293727	-597.375981	1.052267	1.173637	22203.74157
-667.497471	-342.407395	-838.864118	-695.035211	1.815229	2.699562	22221.28971
-604.934527	-424.807371	-690.086384	-825.501839	-1.236622	0.410674	22188.48232
-498.119743	-511.02216	-497.056812	-922.398107	0.289304	0.410674	22206.03046
-421.060507	-598.762875	-345.99019	-1000.220306	-0.473659	-0.352289	22218.23786
-296.697581	-667.429521	-156.012468	-1068.123989	1.815229	0.410674	22206.79342
-183.779096	-710.918397	27.098589	-1115.427679	-1.236622	-1.878214	22184.6675
-47.971729	-753.64431	199.528167	-1074.227691	-3.52551	-0.352289	22217.4749
94.702303	-747.540608	398.661442	-1047.523995	-1.999584	1.936599	22196.11194
204.568937	-723.125801	489.454007	-1007.08697	-1.236622	1.173637	22209.08231
309.857795	-669.718409	599.320641	-937.657361	-1.999584	1.173637	22215.18601
431.16887	-609.444353	679.431729	-793.457404	-1.236622	0.410674	22203.74157
517.383659	-507.207346	815.239096	-605.768571	0.289304	-0.352289	22222.81564
567.7392	-414.888855	931.972395	-394.427893	-0.473659	-1.878214	22231.20823
640.22066	-266.874084	1001.402004	-206.739059	1.815229	1.173637	22201.45268
685.235461	-151.666711	993.009414	-12.183561	0.289304	1.173637	22225.86749
680.657685	-18.911195	978.513122	220.520073	1.052267	1.936599	22231.97119
663.109542	119.948023	949.520538	423.468161	-0.473659	1.173637	22215.18601
637.168809	251.940577	886.19463	577.586634	1.052267	1.936599	22237.31193
590.628082	360.281286	795.402065	740.097697	1.052267	0.410674	22231.20823
550.191057	468.621994	678.668766	880.482841	-0.473659	-1.115252	22179.32676
483.050336	574.673815	519.209554	965.171705	-0.473659	-1.115252	22209.08231
394.546659	636.473796	393.320702	1043.756866	1.815229	-0.352289	22215.18601
286.968913	698.273778	169.77262	1090.297593	0.289304	-0.352289	22199.16379
190.072645	712.007107	74.402278	1077.327227	0.289304	-0.352289	22206.03046
93.176378	723.451548	-82.768045	1081.905003	-1.236622	1.173637	22228.91934
-29.660623	683.014523	-249.856885	1051.386494	-0.473659	0.410674	10604.41908
-123.50504	646.392312	-400.160544	959.830965	1.052267	1.936599	22.125919
-240.238338	598.32566	-564.960495	820.971747	-2.762547	-0.352289	12.207404
-360.786451	537.288641	-732.049335	717.971778	-2.762547	0.410674	21949.67498
-455.39383	475.488659	-883.115956	497.475547	-3.52551	-0.352289	22173.22306
-537.793806	380.118317	-992.219628	354.038552	1.815229	1.173637	22212.13416
-611.038229	270.251683	-1019.686286	165.586756	-1.999584	-1.115252	22208.31935
-669.786359	158.09616	-1058.597386	0.786805	-1.999584	0.410674	22218.23786
-720.904863	58.911005	-1003.664069	-138.072413	-0.473659	1.936599	22228.91934
-734.638192	-58.585257	-973.908522	-304.39829	-0.473659	-0.352289	22225.10453
-717.853012	-169.977817	-909.05669	-505.820452	0.289304	1.173637	22211.3712
-672.83821	-287.474078	-824.367826	-639.338931	0.289304	1.173637	22202.21564
-611.801191	-391.23701	-702.293788	-783.538888	1.052267	-0.352289	22223.5786
-523.297514	-485.081427	-568.012346	-894.931448	2.578192	-0.352289	22219.00082
-440.897538	-579.688806	-387.190178	-1001.746231	1.052267	-1.115252	22218.23786
-327.979053	-639.962862	-233.071705	-1069.649915	1.815229	0.410674	22222.05268
-202.853164	-736.85913	-83.531008	-1113.138791	1.052267	-0.352289	22197.63787
-80.016164	-750.592459	143.831887	-1095.590648	-0.473659	1.173637	22225.10453
51.213427	-750.592459	340.676274	-1070.412877	1.052267	1.173637	22227.39341
167.946726	-729.992465	493.268821	-969.701796	0.289304	1.173637	22216.71194
296.124466	-672.007297	628.313225	-860.598125	0.289304	-0.352289	22227.39341
408.279988	-601.814726	775.565034	-733.946311	-1.236622	-0.352289	22230.44527
476.946634	-526.281415	855.676121	-608.820422	-4.288472	-3.40414	22195.34898
569.265125	-428.622184	955.624239	-416.553812	-1.236622	-2.641177	22205.2675
626.487331	-306.548146	973.935345	-234.968681	-1.236622	-0.352289	22214.42305
666.924356	-199.733363	953.335351	-73.22058	-1.999584	0.410674	22197.63787
676.842871	-29.592673	929.683506	134.305284	-0.473659	0.410674	22213.66009
667.687318	83.325812	955.624239	373.875583	-0.473659	-0.352289	22215.94897
657.768803	236.681322	895.350183	543.253311	0.289304	0.410674	22180.85269
622.672517	336.629441	758.016891	682.875492	1.052267	-0.352289	22206.79342
565.450312	448.022	696.216909	841.571741	-1.236622	-1.115252	22222.05268
515.857734	538.051603	552.016952	961.356891	1.815229	-1.115252	22204.50453
435.746646	622.740467	444.439206	1062.067972	2.578192	-1.878214	22209.08231
337.324453	686.066374	261.328149	1104.793885	4.104118	-1.115252	22213.66009
230.50967	728.029325	88.135608	1075.801301	1.815229	1.173637	22198.40083
109.961558	717.347846	-53.775461	1093.349444	0.289304	1.173637	22231.97119
21.45788	705.140443	-211.708748	1055.201308	1.052267	-0.352289	22242.65267
-92.223567	656.310828	-390.242028	954.490226	-1.236622	-0.352289	52.644429
-210.482792	612.058989	-585.560489	855.30507	-1.236622	-1.115252	14.496292
-322.638314	570.859001	-690.086384	766.801393	1.052267	-1.115252	20184.94217
-419.534582	505.244206	-815.975236	587.50515	-1.999584	-1.878214	22190.7712
-516.430849	413.688677	-914.397429	447.882969	0.289304	-0.352289	22213.66009
-583.57157	303.822043	-1009.004808	217.468222	1.815229	1.173637	22228.15638
-664.44562	177.170229	-1026.552951	74.794191	-2.762547	1.173637	22196.11194
-710.986347	96.296179	-1049.441833	-118.235382	-0.473659	0.410674	22199.92676
-767.44559	-25.014897	-1026.552951	-296.0057	-0.473659	0.410674	22198.40083
-728.53449	-136.407456	-1004.427032	-530.23526	-0.473659	-0.352289	22190.7712
-701.067832	-274.503712	-853.36041	-640.864857	0.289304	-1.115252	22205.2675
-612.564154	-371.399979	-733.57526	-769.042596	1.815229	0.410674	22215.18601
-545.423433	-464.481433	-642.019732	-946.049951	0.289304	-1.878214	22205.2675
-464.549383	-555.273999	-443.64942	-976.568461	-0.473659	-1.115252	22206.79342
-352.393861	-632.333235	-274.271692	-1056.679548	-0.473659	-0.352289	22211.3712
-237.94945	-684.977664	-82.768045	-1087.96102	1.052267	0.410674	22191.53417
-89.934679	-731.518391	88.135608	-1091.012871	1.815229	0.410674	22238.07489
25.272694	-746.777646	315.498503	-1036.842517	1.815229	0.410674	22247.99341
159.554136	-739.910981	459.69846	-987.249939	2.578192	0.410674	22249.51933
271.709658	-704.814695	605.424343	-907.138852	1.815229	-1.115252	22228.15638
367.08	-629.281384	710.713201	-809.479621	1.052267	-0.352289	22238.07489
457.872566	-572.822142	795.402065	-679.775956	1.815229	-0.352289	22229.6823
552.479945	-453.799955	896.876109	-479.116756	0.289304	-1.878214	22212.89712
613.516964	-341.644432	986.905712	-299.05755	1.815229	1.173637	22228.15638
658.531766	-214.992618	998.350153	-74.746506	0.289304	1.173637	22232.73415
676.079909	-67.74081	1002.164966	115.994178	-0.473659	-1.115252	22214.42305
671.502132	47.466563	980.80201	328.097819	-1.999584	-2.641177	22206.79342
653.953989	164.962825	917.476103	486.031106	-0.473659	-1.115252	22207.55638
611.228076	310.688708	839.653903	653.882908	-2.762547	-2.641177	22183.90454
569.265125	419.029416	719.868754	818.682859	-3.52551	-1.878214	22167.11936
530.354026	508.296057	577.957685	930.075419	-1.236622	0.410674	22202.97861
457.872566	596.799734	445.965131	997.21614	-0.473659	1.173637	22194.58602
335.035565	674.621933	285.742956	1070.460562	0.289304	-0.352289	22201.45268
255.687441	702.088592	107.972639	1089.534631	0.289304	-0.352289	22218.23786
148.109695	710.481182	-20.205101	1098.690184	-0.473659	-1.878214	22209.08231
56.554166	699.799704	-190.345791	1081.142041	-0.473659	-1.115252	22222.81564
-54.075431	670.80712	-359.723519	1014.00132	1.815229	-1.115252	265.511032
-185.305021	646.392312	-527.575321	920.919866	3.341155	-1.115252	16.78518
-292.119805	577.725666	-660.330837	780.534722	0.289304	-0.352289	7841.73101
-405.03829	520.50346	-809.871534	592.082926	1.052267	0.410674	22172.4601
-492.016042	438.866448	-893.797435	485.268143	0.289304	-0.352289	22215.18601
-598.067862	307.636857	-967.041858	277.742279	1.052267	-0.352289	22078.61568
-652.238216	216.844291	-1076.908492	74.031228	1.052267	1.173637	22225.10453
-687.334502	95.533216	-1039.523318	-47.279847	1.052267	0.410674	22215.94897
-731.586341	-4.414903	-986.115926	-232.679792	-3.52551	-1.878214	22216.71194
-742.267819	-113.518574	-955.597416	-424.183439	1.052267	0.410674	22215.18601
-720.1419	-247.800016	-883.878919	-586.694502	-1.236622	-1.115252	22198.40083
-656.815993	-363.007389	-766.382658	-737.761124	-1.999584	1.173637	22189.24528
-573.653054	-462.192545	-637.441955	-840.761094	-1.999584	0.410674	22194.58602
-504.223445	-530.859191	-513.079029	-1000.983268	-1.999584	-1.115252	22173.22306
-392.067923	-633.096198	-336.834637	-1051.338809	-0.473659	0.410674	22186.19343
-269.993885	-684.977664	-141.516176	-1133.738785	-1.999584	-0.352289	22196.87491
-134.186518	-735.333205	28.624514	-1117.716567	-1.236622	-1.115252	22218.23786
-6.008778	-749.066534	235.387416	-1087.198058	-0.473659	-1.115252	22196.11194
113.013409	-745.25172	365.091081	-1106.272126	-0.473659	-0.352289	22228.15638
237.376335	-717.785062	570.328057	-920.872181	-1.236622	-1.115252	22228.15638
357.161485	-652.170266	701.557648	-833.894429	0.289304	0.410674	22218.23786
436.509609	-571.296216	837.365015	-686.642621	2.578192	2.699562	22251.04526
541.035504	-478.214762	919.764991	-498.953788	0.289304	0.410674	22248.75637
611.228076	-370.637016	970.120531	-337.96865	1.052267	0.410674	22232.73415
671.502132	-241.696314	970.883494	-135.020562	-0.473659	-0.352289	22237.31193
692.102126	-121.148201	994.535339	62.586787	1.052267	0.410674	22239.60082
667.687318	24.577681	974.698308	298.342273	-1.236622	-1.115252	22212.89712
657.768803	163.436899	896.113146	399.816317	-1.999584	-2.641177	22183.90454
618.857703	279.407235	887.720556	593.608852	0.289304	-1.115252	22218.23786
585.287343	400.718311	772.513183	753.831026	-1.236622	-0.352289	22203.74157
525.013287	494.562727	637.468778	915.579127	-1.236622	1.173637	22207.55638
460.161454	576.962703	493.268821	1010.949469	-2.762547	-0.352289	22199.16379
366.317037	657.836753	361.276267	1086.48278	-2.762547	0.410674	22183.14158
264.842993	700.562666	159.091142	1090.297593	-2.762547	-1.878214	22180.85269
174.81339	723.451548	21.757849	1065.882786	-0.473659	-1.115252	22170.93417
61.894905	716.584884	-147.619878	1086.48278	-0.473659	0.410674	22202.97861
-41.868027	692.170076	-326.916121	1009.423543	0.289304	0.410674	2152.317881
-156.312437	655.547865	-520.708656	924.73468	-0.473659	0.410674	16.022217
-271.519811	601.37751	-656.516024	783.586573	1.052267	1.936599	160.222175
-384.438296	544.918268	-788.508577	673.719939	2.578192	1.936599	22118.28974
-474.467899	464.044218	-926.604832	498.23851	1.052267	0.410674	22216.71194
-573.653054	349.599807	-947.204826	319.705229	3.341155	1.173637	22220.52675
-639.26785	257.281316	-1023.5011	139.646023	3.341155	0.410674	22242.65267
-688.097465	144.362831	-1013.582584	-12.946524	1.815229	-0.352289	22244.17859
-747.608558	13.13324	-1018.160361	-180.035364	3.341155	0.410674	22232.73415
-746.845596	-74.607474	-1003.664069	-376.87975	0.289304	0.410674	22213.66009
-725.482639	-202.785214	-877.775217	-528.709334	-0.473659	1.173637	22221.28971
-675.127098	-322.570364	-793.086354	-690.457434	1.052267	2.699562	22193.06009
-587.386384	-427.096259	-663.382688	-811.76851	-1.999584	1.936599	22202.21564
-508.038259	-531.622154	-553.516054	-928.501808	1.815229	1.936599	22217.4749
-405.801252	-601.814726	-337.5976	-1022.346225	0.289304	1.173637	22219.76379
-284.490177	-688.029515	-191.871717	-1107.798052	1.052267	-0.352289	22193.06009
-163.942065	-742.962832	13.365259	-1117.716567	-1.236622	-1.115252	22192.29713
-49.497654	-760.510975	190.372614	-1034.553629	-1.999584	0.410674	22208.31935
97.754154	-758.222087	361.276267	-1062.78325	-1.236622	0.410674	22196.87491
219.065229	-713.970248	505.476225	-981.146237	-1.236622	0.410674	22215.18601
328.931863	-659.036931	655.016921	-843.812945	1.052267	1.936599	22227.39341
422.77628	-610.970278	741.994673	-772.85741	-0.473659	1.936599	22209.08231
499.835516	-520.177713	850.335382	-588.220428	1.052267	-0.352289	22225.86749
586.050306	-404.207377	936.550171	-404.346408	-1.236622	-2.641177	22228.15638
661.583617	-274.503712	1009.794594	-230.390904	-1.236622	-1.878214	22214.42305
682.946573	-149.377823	1030.394588	6.890507	-1.236622	0.410674	22225.10453
684.472499	-1.363052	974.698308	231.201552	3.341155	1.936599	22258.67489
673.028058	131.392465	942.653873	400.579279	4.104118	2.699562	22228.91934
644.035474	242.785024	910.609438	595.134777	3.341155	1.936599	22221.28971
598.257709	372.488689	793.876139	753.831026	3.341155	3.462525	22219.00082
566.213274	460.992367	688.587282	870.564325	0.289304	1.173637	22205.2675
488.391075	557.125672	529.12807	975.09022	0.289304	-1.115252	22208.31935
406.754062	639.525647	402.476255	1054.438345	1.052267	0.410674	22196.11194
302.99113	693.696002	183.50595	1052.149457	-1.236622	-2.641177	22197.63787
206.857825	715.058958	76.691167	1086.48278	0.289304	-0.352289	22214.42305
73.339346	712.007107	-85.056934	1061.305009	2.578192	2.699562	22235.02304
-12.875443	694.458964	-255.197624	1043.756866	-3.52551	1.173637	20738.09015
-128.845779	660.888604	-432.967942	962.882816	-2.762547	0.410674	22.125919
-257.786481	602.903436	-602.345669	842.334704	-0.473659	1.936599	12.970367
-371.467929	545.681231	-744.256738	714.156964	-1.236622	0.410674	21823.02316
-448.527166	467.859032	-873.197441	534.097758	-1.236622	-1.878214	22190.00824
-535.504918	382.407205	-935.760385	403.63113	0.289304	-0.352289	22223.5786
-611.801191	279.407235	-1046.389982	189.238601	-1.999584	-0.352289	22212.89712
-674.364136	167.251713	-1042.575168	10.705321	0.289304	1.936599	22219.76379
-749.134484	39.073973	-1005.952957	-157.909444	0.289304	1.936599	22228.91934
-723.193751	-64.688959	-989.167777	-324.235321	0.289304	2.699562	22196.11194
-710.986347	-177.607444	-921.264093	-537.101924	1.815229	-0.352289	22196.11194
-675.890061	-297.392594	-806.819683	-640.864857	2.578192	1.173637	22248.75637
-599.593788	-404.207377	-685.508608	-794.983329	0.289304	1.173637	22226.63045
-548.475284	-488.896241	-583.271601	-917.82033	-0.473659	0.410674	22199.92676
-437.845687	-585.029545	-387.95314	-1026.161039	-0.473659	-0.352289	22214.42305
-324.927202	-662.851745	-226.20504	-1097.116573	-1.236622	-1.115252	22206.79342
-221.16427	-713.970248	-81.24212	-1143.6573	1.052267	-0.352289	22180.85269
-73.149499	-749.829497	147.646701	-1093.30176	0.289304	1.936599	22227.39341
48.161576	-753.64431	340.676274	-1055.916585	-1.236622	2.699562	22226.63045
180.917092	-736.85913	505.476225	-982.672163	-1.236622	1.173637	22219.00082
295.361503	-678.110999	625.261374	-865.175901	-0.473659	-0.352289	22226.63045
394.546659	-617.836943	723.683567	-807.190733	-4.288472	-0.352289	22206.03046
490.679964	-545.355483	851.098344	-596.613018	-1.236622	-1.878214	22196.11194
585.287343	-420.992557	914.424252	-446.309359	-2.762547	-2.641177	22206.03046
640.22066	-313.414811	959.439053	-260.146451	-0.473659	-1.115252	22220.52675
657.00584	-157.770413	1006.742743	-42.702071	1.052267	1.936599	22215.18601
695.153977	-34.170449	991.483488	186.949713	0.289304	1.936599	22227.39341
673.028058	92.481365	918.239065	370.06077	1.052267	1.173637	22213.66009
641.746585	220.659105	873.224264	515.02369	1.052267	-0.352289	22206.79342
591.391045	344.259068	799.979841	726.364368	-0.473659	-0.352289	22206.03046
573.079939	432.762746	720.631716	813.34212	-0.473659	-1.878214	22195.34898
510.516995	559.41456	589.402126	986.534661	2.578192	0.410674	22226.63045
438.798497	631.133057	428.416988	1053.675382	2.578192	0.410674	22226.63045
311.38372	699.036741	243.780006	1099.453146	1.815229	-1.115252	22229.6823
222.11708	706.666368	91.187459	1120.816103	1.052267	-0.352289	22200.68972
113.013409	719.636735	-64.45694	1099.453146	1.052267	1.173637	22229.6823
-9.060629	680.725635	-205.605046	1065.882786	-2.762547	-0.352289	22224.34156
-112.060599	672.333045	-395.582768	966.69763	0.289304	-0.352289	24.414808
-218.875382	621.977504	-556.567905	850.727294	0.289304	-0.352289	12.207404
-321.112389	553.310858	-735.864148	712.631039	-0.473659	-0.352289	19154.17951
-426.401246	494.562727	-882.352994	566.142193	0.289304	-0.352289	22184.6675
-527.112328	386.222019	-945.678901	405.157056	-2.762547	-1.115252	22190.00824
-597.304899	298.481304	-1011.293696	237.305254	-2.762547	-0.352289	22204.50453
-677.415987	192.429483	-1046.389982	70.979377	-0.473659	1.173637	22200.68972
-720.1419	89.429514	-1073.856641	-104.502053	-1.236622	1.173637	22201.45268
-743.793745	-39.511189	-1018.160361	-286.850147	-0.473659	1.936599	22215.94897
-717.090049	-161.585226	-967.041858	-493.613048	0.289304	-0.352289	22208.31935
-690.386353	-271.451861	-850.308559	-611.10931	1.815229	-1.115252	22193.06009
-630.87526	-369.874054	-744.256738	-771.331485	-0.473659	-1.115252	22211.3712
-579.756756	-451.511066	-590.138266	-901.798113	-0.473659	-0.352289	22200.68972
-475.230861	-553.748073	-460.4346	-1000.220306	0.289304	-0.352289	22190.7712
-355.445712	-644.540639	-288.767984	-1083.383244	3.341155	-1.115252	22219.76379
-226.505009	-689.55544	-59.879163	-1129.161008	1.052267	-0.352289	22229.6823
-106.719859	-739.148018	98.054123	-1107.798052	0.289304	-0.352289	22233.49712
27.561582	-749.829497	287.268882	-1020.8203	0.289304	-1.115252	22236.54897
143.531918	-748.303571	423.839212	-1000.983268	1.052267	-0.352289	22239.60082
284.680025	-690.318403	606.950269	-914.005516	-1.999584	-1.878214	22217.4749
376.998516	-659.036931	698.505797	-834.657392	-0.473659	-1.878214	22222.81564
472.368858	-554.511036	836.602052	-631.709304	0.289304	-1.115252	22230.44527
564.687349	-465.244396	914.424252	-453.176023	-1.236622	-1.115252	22215.94897
613.516964	-321.044438	957.913128	-312.027917	1.815229	0.410674	22226.63045
647.087325	-203.548177	988.431637	-102.976127	-1.236622	-0.352289	22231.20823
674.553983	-74.607474	998.350153	132.016396	-1.999584	-0.352289	22193.82305
669.976207	55.859154	938.076096	324.283006	-1.999584	-0.352289	22206.03046
636.405846	201.585036	902.979811	481.453329	-1.236622	-1.115252	22186.19343
600.546598	315.266484	841.942792	674.482902	-0.473659	-0.352289	22193.06009
573.842902	423.607193	729.024307	820.971747	0.289304	-1.878214	22212.13416
507.465144	527.370125	567.276206	916.342089	0.289304	-1.115252	22214.42305
440.324423	591.458995	434.52069	1008.660581	-0.473659	-0.352289	22190.7712
351.820745	657.07379	295.661472	1058.253158	1.052267	-0.352289	22212.89712
233.561521	714.295996	109.498564	1096.401295	-1.999584	-0.352289	22204.50453
116.828222	721.925623	13.365259	1097.927221	0.289304	-1.878214	22212.89712
60.36898	712.77007	-172.034686	1052.149457	1.052267	-1.115252	22245.70452
-92.223567	683.014523	-341.412413	1004.845767	2.578192	-0.352289	195.318461
-188.356872	634.947871	-518.419768	912.527276	1.052267	-1.115252	14.496292
-299.749432	578.488628	-655.753061	797.319902	2.578192	0.410674	15474.41023
-419.534582	513.636796	-835.049304	606.579218	-0.473659	-0.352289	22196.11194
-503.460483	429.710895	-893.797435	473.823702	-1.236622	-0.352289	22206.03046
-591.96416	317.555372	-968.567783	266.297838	1.052267	-0.352289	22214.42305
-651.475254	217.607254	-1050.967759	109.890477	-1.999584	0.410674	22225.10453
-710.223384	104.688769	-1025.027026	-48.04281	-3.52551	-1.878214	22218.23786
-739.215968	16.185091	-958.649267	-262.435339	0.289304	0.410674	22219.76379
-736.164117	-127.251903	-937.286311	-425.709365	-2.762547	0.410674	22184.6675
-686.57154	-224.911134	-878.53818	-624.842639	0.289304	-1.878214	22199.92676
-665.971546	-373.688867	-772.48636	-740.050012	-2.762547	-0.352289	22190.7712
-595.016011	-453.036992	-652.70121	-852.205535	-1.236622	-0.352289	22190.00824
-493.541967	-536.19993	-481.797557	-972.753647	-0.473659	0.410674	22204.50453
-395.119774	-615.548055	-327.679084	-1036.079554	0.289304	1.173637	22154.91195
-264.653146	-687.266552	-134.649512	-1128.398045	1.052267	-0.352289	22188.48232
-135.712443	-746.777646	59.143024	-1117.716567	-3.52551	-2.641177	22223.5786
-2.193965	-767.37764	253.698521	-1088.723983	-1.236622	-2.641177	22210.60823
111.487483	-755.933198	403.239218	-1016.242523	-0.473659	-1.115252	22223.5786
256.450403	-713.970248	585.587312	-981.146237	1.815229	-1.115252	22254.09711
358.68741	-653.696192	720.631716	-827.790727	1.815229	-0.352289	22237.31193
463.976268	-581.214732	777.090959	-707.242615	1.815229	1.936599	22239.60082
534.931802	-481.266613	854.913158	-490.561197	1.052267	1.173637	22241.12674
598.257709	-364.533314	953.335351	-311.264954	1.815229	1.173637	22226.63045
647.850287	-243.222239	1002.927929	-144.939078	-0.473659	-0.352289	22228.91934
673.028058	-107.414872	1009.794594	70.216414	-0.473659	-1.878214	22230.44527
681.420648	30.681383	980.039047	296.816347	-1.236622	-1.115252	22214.42305
653.953989	156.570235	934.261283	486.031106	-2.762547	-1.878214	22216.71194
618.857703	275.592422	861.01686	630.994026	0.289304	0.410674	22209.84527
597.494747	394.614609	754.96504	783.586573	-0.473659	-1.115252	22186.19343
528.8281	504.481243	616.868784	888.875431	-0.473659	0.410674	22191.53417
460.924417	594.510846	494.031784	1004.082804	-1.999584	0.410674	22206.03046
371.657777	646.392312	342.202199	1044.519829	-1.999584	1.936599	22168.64528
267.131882	683.777486	127.046707	1080.379078	-2.762547	0.410674	22186.19343
169.472651	704.37748	14.128222	1090.297593	-1.236622	-1.878214	22227.39341
61.894905	707.429331	-131.597661	1077.327227	-1.999584	-1.115252	22219.00082
-46.445803	676.910821	-307.07909	983.48281	0.289304	-0.352289	1481.673635
-167.756878	622.740467	-512.316066	915.579127	0.289304	0.410674	18.311106
-295.171655	612.821952	-643.545657	831.653226	1.052267	1.173637	12.207404
-395.119774	511.347908	-792.323391	611.156995	1.052267	1.936599	22075.56383
-474.467899	457.940516	-909.05669	506.6311	1.052267	0.410674	22238.83786
-568.312315	361.044248	-941.864087	300.631161	1.052267	0.410674	22231.97119
-630.87526	247.362801	-1030.367765	131.253433	-0.473659	-0.352289	22232.73415
-689.62339	126.814688	-1021.212212	-24.390965	1.815229	-1.115252	22241.12674
-727.771527	27.629532	-982.301112	-173.931662	1.052267	0.410674	22226.63045
-734.638192	-92.155617	-971.619634	-378.405675	-0.473659	1.173637	22203.74157
-719.378937	-214.992618	-881.590031	-532.524148	-0.473659	2.699562	22203.74157
-663.682657	-318.75555	-784.693763	-678.250031	-0.473659	2.699562	22212.89712
-601.119713	-426.333296	-669.48639	-833.131466	-0.473659	0.410674	22203.74157
[truncated: 28,725 more rows]
