# Supplementary material for: Dynamic analysis of slant cracked rotor system considering nonlinear oil film force
Source: PLoS One. 2024 Jan 25;19(1):e0294293. doi: 10.1371/journal.pone.0294293 (PMC10810477; doi:10.1371/journal.pone.0294293)
Supplement: S1 File — These data were measured by two eddy current sensors, model WT0150. (ZIP) [file pone.0294293.s001.zip › 2021.3.18 Test data for plain bearings/2021.3.18 (P=0.2Mpa, Z=8.1g Clockwise126°+4.0g)/1000.csv]

1024	30720	7	0	3
8	8	8	8	10	10	1
3	3	3	3	1	1	4
2	1	4	3	0	0	0
0	0	0	0	0.000095	-0.000038	20742.55273
-400.834494	-286.778668	-186.749386	-440.558875	2.652946	0.295024	22228.91934
-333.693773	-361.549016	-147.838286	-467.262571	1.12702	0.295024	22238.07489
-312.330817	-389.015675	-75.356826	-493.966267	0.364058	1.057987	22230.44527
-252.819723	-422.586035	-32.630913	-520.669962	0.364058	0.295024	22197.63787
-210.09381	-449.289731	25.354255	-518.381074	1.12702	0.295024	22219.00082
-149.819754	-478.282315	77.235721	-517.618111	-1.161868	0.295024	22229.6823
-97.175325	-512.615638	119.961634	-527.536627	-1.161868	-0.467938	22212.89712
-65.13089	-526.348967	188.628281	-529.062553	-0.398905	0.295024	22182.37861
5.824645	-543.89711	238.220858	-494.729229	-1.161868	-0.467938	22202.21564
53.891297	-529.400818	306.124542	-490.914416	-0.398905	1.82095	22182.37861
123.320906	-537.030446	324.435648	-495.492192	-3.450756	0.295024	22175.51195
182.069037	-523.297116	329.776387	-484.810714	-1.161868	-0.467938	22200.68972
220.980136	-507.274899	410.650437	-423.773695	1.889983	1.057987	22217.4749
262.180124	-463.02306	453.37635	-374.94408	1.12702	1.057987	22211.3712
307.957888	-440.134178	465.583754	-345.188533	0.364058	2.583913	22204.50453
337.713435	-414.193445	489.235599	-297.884843	0.364058	0.295024	22226.63045
377.387498	-380.623084	531.198549	-242.951526	-0.398905	1.057987	22219.00082
424.691187	-327.978656	524.331885	-188.781172	-1.161868	-0.467938	22227.39341
450.63192	-276.860152	557.902245	-147.581184	1.889983	-0.467938	22254.09711
468.943026	-228.030537	538.065214	-100.277494	1.889983	0.295024	22237.31193
495.646722	-171.571295	503.731891	-68.996022	-0.398905	-0.467938	22242.65267
514.72079	-139.52686	528.146699	6.537289	1.12702	0.295024	22243.41563
468.180063	-75.43799	467.10968	36.292836	3.415909	1.057987	22225.86749
478.861542	-22.793561	409.887474	104.196519	-0.398905	0.295024	22222.81564
458.261548	19.932352	398.443033	145.396507	-0.398905	0.295024	22225.86749
455.972659	79.443446	408.361549	212.537228	1.12702	1.82095	22219.00082
436.898591	121.406396	401.494884	297.226092	-1.924831	0.295024	22222.81564
412.483783	168.710086	344.272679	275.863135	-0.398905	-0.467938	22230.44527
402.565268	226.695254	303.835654	330.796452	-2.687793	0.295024	22207.55638
378.913423	267.895242	263.398629	353.685334	-2.687793	0.295024	22199.92676
351.446764	310.621155	194.731982	372.759402	-1.161868	-1.230901	22213.66009
332.372696	365.554472	162.687548	412.433465	-2.687793	1.057987	22213.66009
304.143075	376.235951	64.265354	395.648285	-1.924831	-0.467938	22208.31935
265.231975	415.910013	10.857963	426.166794	-1.161868	1.057987	22217.4749
215.639397	452.532224	-57.045721	474.996409	-0.398905	0.295024	19310.58687
175.965335	473.895181	-87.56423	498.648254	-0.398905	1.82095	22199.92676
123.320906	483.813696	-108.927187	518.485285	0.364058	1.057987	22221.28971
72.202403	494.495175	-135.630883	522.300099	-1.161868	-0.467938	22206.79342
32.52834	499.072951	-185.22346	516.196397	-0.398905	-0.467938	22183.14158
3.535756	496.0211	-263.808622	483.388999	1.12702	-0.467938	22228.15638
-39.190157	496.0211	-285.934542	499.411217	1.889983	2.583913	9158.604694
-95.649399	478.472957	-360.70489	463.551968	-1.161868	0.295024	20.599994
-155.160493	446.428522	-411.060431	446.003825	1.12702	-0.467938	11.444441
-177.286412	444.902597	-422.504872	417.774204	-1.161868	-0.467938	12.207404
-232.982692	418.198901	-469.045599	383.440881	0.364058	0.295024	10060.42665
-260.449351	405.991497	-461.415971	356.737185	1.889983	1.82095	22151.09714
-312.330817	395.310019	-457.601158	304.855719	1.889983	0.295024	22219.76379
-310.804891	370.132249	-469.808561	232.374259	1.12702	-0.467938	22216.71194
-344.375252	334.273	-488.119667	228.559445	-1.161868	0.295024	22212.13416
-405.412271	254.924875	-511.008549	143.107619	-1.924831	0.295024	22206.03046
-434.404855	220.591552	-507.956698	67.574308	0.364058	0.295024	22213.66009
-474.078917	183.969341	-527.030767	40.870612	-0.398905	0.295024	22198.40083
-458.056699	115.302694	-504.141885	-22.455295	-1.924831	-0.467938	22213.66009
-474.078917	81.732334	-459.127083	-53.736767	-1.924831	0.295024	22222.81564
-500.782613	51.213825	-464.467822	-126.98119	-1.161868	0.295024	22214.42305
-507.649277	-0.667642	-391.986362	-196.410799	-1.924831	-1.230901	22222.81564
-483.23447	-41.867629	-370.623406	-180.388582	-1.161868	-0.467938	22231.20823
-477.893731	-88.408356	-329.423418	-217.773756	1.12702	1.057987	22215.18601
-482.471507	-148.682412	-280.593803	-282.625588	-0.398905	-0.467938	22223.5786
-455.767811	-179.200922	-298.904908	-306.277433	1.12702	-0.467938	22253.33415
-417.619674	-241.763866	-253.127144	-367.314452	1.12702	0.295024	22235.02304
-398.545606	-286.015705	-206.586417	-401.647775	1.889983	0.295024	22241.88971
-388.62709	-328.741618	-147.838286	-452.766279	-0.398905	0.295024	22240.36378
-312.330817	-344.000873	-131.053106	-434.455173	1.12702	-1.230901	22227.39341
-282.57527	-390.5416	-94.430895	-522.958851	-1.161868	0.295024	22204.50453
-257.3975	-430.215662	-28.816099	-567.210689	-1.161868	0.295024	22201.45268
-196.360481	-471.41565	44.428323	-526.010702	-0.398905	-0.467938	22222.05268
-152.871605	-478.282315	107.75423	-477.944049	-1.924831	0.295024	22217.4749
-63.604964	-511.089713	134.457926	-511.51441	-1.924831	-0.467938	22206.79342
-41.479045	-521.771191	197.020871	-513.040335	-0.398905	-0.467938	22197.63787
2.009831	-532.452669	269.502331	-490.914416	-3.450756	0.295024	22186.19343
86.698695	-535.50452	280.183809	-502.358857	-4.213719	-1.230901	22194.58602
121.032018	-533.215632	340.457865	-485.573677	-0.398905	0.295024	22180.08972
180.543111	-525.586005	361.820822	-446.662577	-1.161868	-0.467938	22188.48232
245.394944	-496.593421	447.272648	-435.218136	-1.161868	0.295024	22202.21564
275.913454	-447.763805	422.094878	-425.29962	-1.161868	-1.230901	22206.79342
325.506031	-433.267513	483.89486	-358.921862	-0.398905	0.295024	22201.45268
356.024541	-407.32678	509.07263	-287.203365	0.364058	1.057987	22223.5786
401.039342	-356.208277	541.880028	-199.46265	-1.161868	0.295024	22231.97119
436.898591	-311.193475	538.828177	-181.914507	1.12702	0.295024	22223.5786
463.602287	-254.734233	516.702257	-152.15896	1.889983	-0.467938	22244.17859
477.335616	-228.030537	504.494854	-101.80342	0.364058	-1.230901	22243.41563
494.883759	-166.230555	496.102264	-62.89232	0.364058	-0.467938	22232.73415
482.676355	-113.586127	516.702257	7.300252	1.12702	1.057987	22230.44527
475.046728	-60.941698	460.243015	107.24837	1.12702	1.82095	22232.73415
488.017094	-3.719492	406.835623	75.966898	-0.398905	-1.230901	22224.34156
464.36525	35.95457	450.324499	184.307606	1.12702	0.295024	22219.76379
448.343032	96.991589	422.857841	234.663147	-0.398905	1.82095	22227.39341
449.105995	144.295278	393.865257	271.285358	-1.161868	1.057987	22234.26008
436.135628	185.495266	360.294896	314.011272	1.12702	1.82095	22214.42305
388.068976	224.406366	309.176393	343.766818	-1.924831	-1.993864	22204.50453
377.387498	279.339683	261.109741	362.840887	-2.687793	1.82095	22219.00082
334.661584	315.198932	180.23569	381.914955	-2.687793	0.295024	22196.87491
322.45418	365.554472	130.643113	414.722353	1.12702	0.295024	22214.42305
304.143075	393.784093	113.09497	452.87049	1.12702	0.295024	22228.15638
217.165323	441.087783	-41.786466	426.929757	1.889983	1.82095	22182.37861
213.350509	453.295187	-61.623497	425.403831	0.364058	0.295024	22209.08231
151.550527	484.576659	-123.423479	482.626037	-0.398905	0.295024	22229.6823
101.194987	496.0211	-117.319777	512.381583	1.889983	0.295024	22215.94897
60.757962	500.598877	-160.04569	501.700105	-0.398905	-0.467938	22214.42305
18.032048	487.62851	-208.875305	497.122329	2.652946	0.295024	22238.07489
-14.775349	497.547026	-267.623436	491.018627	0.364058	0.295024	22229.6823
-63.604964	490.680361	-308.823424	454.396415	-0.398905	-0.467938	865.199744
-97.938288	474.658144	-346.208598	478.811223	0.364058	1.82095	14.496292
-138.375313	455.584075	-410.297468	444.4779	0.364058	0.295024	13.733329
-163.553083	447.191485	-443.867828	419.300129	0.364058	0.295024	9.155553
-247.478984	425.828528	-522.45299	354.448297	0.364058	1.057987	19369.335
-281.049344	397.598907	-472.860412	350.633483	-1.161868	1.057987	22190.00824
-320.723407	372.421137	-450.734493	318.589048	-0.398905	-0.467938	22205.2675
-361.160432	334.273	-465.993748	245.344625	1.12702	-0.467938	22221.28971
-363.44932	290.021161	-486.593742	204.9076	-1.924831	0.295024	22210.60823
-431.353004	256.450801	-514.0604	134.715029	-3.450756	-0.467938	22189.24528
-452.71596	213.724888	-514.823363	59.94468	-1.924831	0.295024	22204.50453
-448.138184	164.895272	-487.356704	-9.484929	-0.398905	-0.467938	22217.4749
-476.367805	109.198993	-493.460406	-10.247891	-1.161868	0.295024	22204.50453
-487.049283	74.102707	-463.704859	-35.425662	0.364058	0.295024	22218.23786
-483.23447	37.480495	-544.57891	-173.521917	-0.398905	0.295024	22226.63045
-490.864097	-6.771343	-427.082648	-168.181178	-0.398905	0.295024	22220.52675
-483.997432	-60.178735	-371.386368	-231.507085	-0.398905	1.057987	22221.28971
-467.212252	-124.267605	-299.667871	-263.55152	-1.924831	-1.230901	22227.39341
-475.604842	-154.786114	-270.675287	-289.492253	1.889983	1.057987	22235.786
-432.115966	-197.512028	-253.127144	-381.047782	3.415909	1.057987	22241.88971
-420.671525	-261.600898	-253.127144	-365.025564	0.364058	1.057987	22241.88971
-384.049314	-278.386078	-202.771603	-425.29962	-0.398905	-0.467938	22238.83786
-346.66414	-320.349028	-129.527181	-463.447757	0.364058	-0.467938	22227.39341
-317.671556	-372.230494	-105.112373	-477.944049	0.364058	0.295024	22224.34156
-249.767872	-416.482333	-103.586448	-561.86995	-1.161868	-0.467938	22191.53417
-230.693804	-447.000843	17.724628	-542.795882	-1.924831	0.295024	22203.74157
-162.79012	-473.704538	56.635727	-536.69218	-1.161868	-0.467938	22222.05268
-116.249393	-498.882309	119.198672	-511.51441	-1.161868	-1.230901	22223.5786
-52.160523	-539.319334	146.66533	-523.721813	-0.398905	-0.467938	22181.61565
-7.145722	-552.2897	218.383827	-497.78108	-3.450756	-0.467938	22193.82305
57.706111	-537.030446	289.339362	-485.573677	-0.398905	1.82095	22205.2675
98.143136	-541.608222	306.124542	-496.255155	-1.161868	0.295024	22162.54158
140.869049	-532.452669	344.272679	-461.921832	-0.398905	1.82095	22193.06009
204.194956	-499.645271	425.909692	-416.90703	-2.687793	0.295024	22209.08231
224.79495	-491.252681	428.961543	-447.42554	-1.161868	-1.230901	22202.21564
276.676416	-469.889725	415.991176	-408.51444	-1.161868	1.057987	22194.58602
327.79492	-424.874923	463.294866	-360.447788	0.364058	0.295024	22225.86749
367.468982	-391.304563	519.754108	-235.321899	0.364058	1.057987	22231.97119
403.328231	-348.57865	555.613357	-196.410799	-1.161868	-1.993864	22215.94897
453.683771	-302.800885	531.961512	-143.76637	1.12702	-0.467938	22248.75637
453.683771	-263.889786	536.539289	-149.870072	-1.161868	-0.467938	22248.75637
476.572653	-218.112022	506.783742	-77.388612	0.364058	0.295024	22232.73415
490.305983	-152.497226	538.065214	24.848394	0.364058	0.295024	22238.07489
499.461535	-87.645394	503.731891	22.559506	1.12702	0.295024	22241.12674
502.513386	-62.467623	482.368934	83.596525	-0.398905	0.295024	22213.66009
496.409685	8.487911	388.524518	90.46319	-0.398905	0.295024	22219.76379
469.705989	58.843452	408.361549	208.722414	-0.398905	-1.230901	22232.73415
453.683771	109.961955	377.843039	236.952035	-1.161868	-0.467938	22214.42305
443.002293	168.710086	388.524518	286.544613	0.364058	0.295024	22225.10453
398.750454	204.569335	327.487499	317.826085	-3.450756	1.057987	22211.3712
357.550466	241.191546	255.006039	369.707552	-1.924831	0.295024	22200.68972
375.098609	299.176714	202.36161	363.60385	-1.161868	0.295024	22204.50453
333.135659	344.191516	144.376442	405.5668	-1.161868	1.057987	22218.23786
317.876404	386.154466	118.435709	423.114943	-1.924831	-0.467938	22219.00082
286.594932	422.013715	69.606094	428.455682	-1.924831	0.295024	22210.60823
211.824584	457.872963	-63.149423	474.996409	0.364058	0.295024	22193.82305
172.150521	472.369255	-119.608665	431.507533	0.364058	-0.467938	22224.34156
150.024602	489.917398	-114.267926	469.65567	1.12702	1.057987	22215.18601
99.669061	483.813696	-125.712367	481.100111	0.364058	0.295024	22205.2675
45.498707	496.784063	-166.912355	511.618621	-0.398905	-0.467938	22229.6823
14.980198	499.835914	-240.91974	510.855658	1.889983	1.057987	22225.10453
-26.21979	479.998883	-259.993809	491.018627	3.415909	2.583913	22225.86749
-59.790151	484.576659	-332.475269	491.018627	0.364058	-0.467938	35.096286
-128.456797	470.080367	-352.3123	451.344564	2.652946	1.057987	14.496292
-154.39753	444.139634	-405.719691	436.848272	1.12702	1.82095	9.918516
-224.590102	438.798895	-432.423387	360.551999	-0.398905	-1.230901	12.207404
-240.612319	412.095199	-442.341903	402.514949	-0.398905	-0.467938	21884.06018
-274.945643	397.598907	-494.223369	320.877936	1.12702	-0.467938	22203.74157
-316.14563	367.84336	-464.467822	278.152023	-1.924831	1.057987	22221.28971
-361.923395	349.532255	-481.253002	223.981669	-2.687793	-1.230901	22208.31935
-403.886345	286.206348	-508.719661	177.440942	-3.450756	-0.467938	22194.58602
-407.701159	253.39895	-496.512257	120.218737	-1.161868	-1.230901	22214.42305
-457.293737	191.598968	-543.052984	58.418755	-1.924831	1.057987	22205.2675
-465.686327	142.00639	-470.571524	7.300252	-0.398905	1.057987	22206.79342
-483.997432	96.228626	-450.734493	5.011363	-1.924831	-1.230901	22222.81564
-468.738178	55.791601	-446.156717	-97.225643	-1.161868	-1.993864	22226.63045
-501.545575	31.376793	-451.497456	-177.336731	-0.398905	1.057987	22214.42305
-495.441873	-38.815778	-430.897462	-186.492284	0.364058	-1.230901	22228.15638
-487.812246	-79.252803	-375.201182	-243.714489	-1.161868	0.295024	22231.97119
-491.62706	-117.40094	-334.001194	-256.684855	0.364058	-0.467938	22213.66009
-475.604842	-173.860183	-288.22343	-294.07003	0.364058	0.295024	22244.94156
-440.508556	-206.66758	-292.038244	-373.418154	-1.161868	-1.230901	22248.75637
-394.730792	-269.993488	-240.156778	-436.744061	1.12702	0.295024	22228.91934
-368.027096	-308.904587	-156.230876	-403.173701	0.364058	1.057987	22235.02304
-332.167848	-347.815687	-141.734584	-430.640359	-2.687793	-1.993864	22235.02304
-290.204897	-392.830488	-73.067938	-483.284788	-1.924831	-0.467938	22196.11194
-259.686388	-419.534184	-33.393876	-500.832931	0.364058	1.057987	22205.2675
-214.671586	-445.474917	-11.267956	-521.432925	1.12702	1.057987	22225.10453
-155.923456	-482.860091	85.628311	-532.114403	-1.161868	1.057987	22218.23786
-97.175325	-497.356383	152.006069	-540.506994	0.364058	0.295024	22206.79342
-52.160523	-535.50452	160.398659	-511.51441	-3.450756	-0.467938	22198.40083
-20.116088	-550.000812	254.243076	-512.277372	-2.687793	1.057987	22197.63787
68.387589	-533.215632	285.524548	-482.521826	-1.924831	1.057987	22190.00824
115.691279	-527.11193	346.561567	-513.040335	-1.161868	0.295024	22195.34898
158.417192	-527.874893	370.976375	-446.662577	-2.687793	-1.993864	22204.50453
229.372727	-497.356383	386.998592	-398.595925	-1.161868	1.057987	22195.34898
269.809752	-485.148979	388.524518	-422.247769	0.364058	0.295024	22189.24528
307.957888	-430.215662	424.383766	-391.72926	1.12702	0.295024	22212.13416
331.609733	-440.134178	493.050413	-297.884843	-1.161868	0.295024	22215.18601
383.491199	-376.808271	515.176332	-252.870042	-2.687793	-1.230901	22220.52675
417.06156	-334.84532	512.887444	-199.46265	2.652946	0.295024	22248.75637
436.898591	-290.593482	541.117065	-134.610818	2.652946	0.295024	22236.54897
462.076361	-237.18609	531.198549	-109.433047	-0.398905	1.057987	22238.07489
491.068945	-193.697214	521.280034	-56.025656	2.652946	0.295024	22241.12674
497.172647	-131.13427	513.650407	5.774326	-0.398905	-0.467938	22227.39341
489.54302	-78.489841	494.576338	46.211351	-1.924831	0.295024	22221.28971
474.283765	-24.319486	421.331915	114.115035	-0.398905	0.295024	22226.63045
460.550436	38.243458	453.37635	188.12242	-2.687793	1.057987	22224.34156
455.972659	71.050856	450.324499	235.42611	0.364058	0.295024	22221.28971
439.187479	123.695285	403.783772	243.055737	-1.161868	1.057987	22228.91934
431.557852	193.887856	339.694902	291.885352	-1.924831	0.295024	22227.39341
407.906007	216.776738	309.176393	321.640899	-3.450756	0.295024	22196.11194
384.254162	267.132279	261.872703	365.892738	-2.687793	0.295024	22214.42305
359.839355	323.591522	155.05792	393.359396	-3.450756	-1.230901	22215.18601
331.609733	344.954478	151.243106	414.722353	-0.398905	1.057987	22206.03046
313.298628	408.280385	96.309789	471.181596	-1.161868	-0.467938	22222.05268
251.498646	419.724827	33.746845	468.892707	-1.161868	0.295024	22192.29713
214.113472	462.45074	-57.808683	446.766788	0.364058	1.057987	22199.16379
171.387559	478.472957	-115.030889	462.789005	0.364058	0.295024	22221.28971
124.846832	479.998883	-151.6531	500.937142	1.12702	1.82095	22218.23786
87.461658	505.939616	-151.6531	518.485285	0.364058	0.295024	22196.11194
44.735744	505.176653	-194.379013	506.277881	1.889983	0.295024	22233.49712
-4.856834	479.998883	-250.838256	524.588987	-0.398905	0.295024	22235.02304
-49.871635	478.472957	-283.645654	503.226031	-0.398905	-1.230901	21285.13443
-88.019772	470.84333	-324.082679	477.285297	-2.687793	-0.467938	24.414808
-133.797536	462.45074	-384.356735	438.374198	1.889983	0.295024	12.207404
-181.864189	449.480373	-410.297468	429.981608	-1.924831	1.057987	12.970367
-216.197512	436.510007	-444.630791	378.863104	-0.398905	-0.467938	9164.708396
-267.316015	408.280385	-449.97153	336.137191	-1.161868	-0.467938	22157.96381
-301.649338	382.339652	-456.075232	327.744601	-1.161868	0.295024	22215.18601
-337.508587	351.05818	-462.941897	257.552029	-0.398905	1.057987	22210.60823
-372.604873	302.991528	-468.282636	223.218706	-1.924831	1.057987	22202.97861
-386.338202	280.865608	-498.801145	162.94465	-1.924831	-0.467938	22209.08231
-416.093749	219.828589	-492.697443	75.966898	-2.687793	-0.467938	22195.34898
-442.034482	178.628602	-506.430773	53.078016	0.364058	1.82095	22213.66009
-470.264103	140.480465	-468.282636	20.270618	-2.687793	-0.467938	22221.28971
-493.915948	106.147142	-461.415971	-41.529364	1.12702	0.295024	22212.13416
-510.701128	51.976787	-468.282636	-96.462681	0.364058	0.295024	22221.28971
-509.175203	-0.667642	-419.453021	-165.129327	1.12702	0.295024	22231.97119
-490.101134	-31.949114	-358.416002	-192.595986	0.364058	0.295024	22215.18601
-493.915948	-88.408356	-342.393784	-245.240414	0.364058	0.295024	22222.05268
-476.367805	-144.104636	-301.193797	-299.410769	-0.398905	0.295024	22246.46748
-448.901147	-178.437959	-280.593803	-336.795943	0.364058	-0.467938	22239.60082
-432.115966	-229.556463	-259.993809	-348.240384	1.889983	0.295024	22236.54897
-406.938196	-286.015705	-196.667902	-403.173701	1.12702	1.82095	22240.36378
-359.634506	-305.089774	-146.312361	-437.507024	1.12702	1.057987	22235.786
-343.612289	-366.126792	-108.927187	-450.477391	-0.398905	0.295024	22219.76379
-283.338233	-385.963824	-92.904969	-513.040335	-0.398905	0.295024	22201.45268
-265.027127	-430.215662	-10.504994	-480.9959	0.364058	-0.467938	22220.52675
-187.204928	-467.600837	54.346839	-535.929217	-0.398905	0.295024	22215.18601
-133.034573	-488.20083	71.132019	-511.51441	-1.924831	1.057987	22200.68972
-93.360511	-503.460085	141.324591	-517.618111	1.12702	2.583913	22204.50453
-30.034604	-530.163781	169.554212	-493.966267	-4.213719	-0.467938	22186.19343
26.424639	-524.060079	257.294927	-475.655161	-0.398905	1.057987	22205.2675
71.43944	-516.430452	290.102325	-497.018118	0.364058	0.295024	22193.06009
116.454242	-524.060079	358.006008	-461.158869	-1.924831	0.295024	22188.48232
169.09867	-511.852675	368.687486	-411.566291	-0.398905	0.295024	22209.08231
241.58013	-483.623054	394.62822	-413.855179	-1.161868	2.583913	22199.92676
265.994938	-463.02306	443.457835	-379.521856	-2.687793	0.295024	22184.6675
307.194926	-456.919358	454.902276	-381.047782	-1.161868	-0.467938	22214.42305
352.97269	-399.697153	493.813375	-310.85521	-2.687793	-1.230901	22221.28971
393.409715	-370.704569	531.961512	-201.751538	1.12702	0.295024	22225.10453
423.928224	-320.349028	537.302251	-198.699687	1.12702	0.295024	22241.88971
444.528218	-270.75645	544.931879	-130.033041	1.12702	1.057987	22247.99341
455.209697	-231.082388	499.917077	-114.010824	1.889983	1.057987	22239.60082
478.098579	-183.778698	532.724475	-27.033072	1.12702	1.82095	22232.73415
483.439318	-121.978717	485.420785	14.166916	-0.398905	-0.467938	22231.20823
481.15043	-57.126884	467.872642	62.996531	-1.924831	0.295024	22225.10453
480.387467	-18.978747	441.931909	131.663178	0.364058	1.057987	22216.71194
463.602287	36.717533	449.561537	179.72983	0.364058	0.295024	22227.39341
460.550436	82.495297	413.702288	236.952035	-1.924831	1.057987	22231.20823
426.980075	135.139726	392.339331	251.448327	0.364058	-1.230901	22214.42305
401.039342	183.206378	356.480083	289.596464	-1.161868	0.295024	22206.03046
399.513417	236.61377	233.643082	300.277942	-1.161868	0.295024	22212.89712
375.098609	270.18413	253.480113	361.314961	-2.687793	1.82095	22198.40083
351.446764	305.280416	175.657914	410.144577	-3.450756	-1.993864	22211.3712
327.79492	362.502621	152.006069	441.426049	-1.924831	-1.230901	22222.05268
281.254193	402.939646	86.391274	448.292713	-1.161868	1.057987	22207.55638
253.787534	424.302603	4.754261	444.4779	-1.161868	0.295024	22196.11194
195.802366	444.902597	-41.786466	468.892707	2.652946	1.057987	22227.39341
142.394975	487.62851	-106.638299	491.781589	-1.924831	-1.230901	22213.66009
124.846832	474.658144	-124.186442	496.359366	1.12702	0.295024	22193.06009
70.676477	483.813696	-175.304945	434.559384	-1.161868	-0.467938	22228.91934
37.86908	496.0211	-242.445666	407.855688	-0.398905	-0.467938	22230.44527
-5.619796	496.0211	-256.178995	503.226031	1.12702	1.82095	22224.34156
-43.00497	476.947032	-285.171579	476.522335	1.12702	-0.467938	984.221931
-103.279027	468.554442	-335.52712	484.914925	1.12702	0.295024	16.022217
-149.819754	457.872963	-390.460437	447.529751	-0.398905	0.295024	12.970367
-191.019741	444.139634	-429.371536	373.522365	-0.398905	0.295024	10.681478
-238.323431	417.435938	-433.18635	383.440881	-1.924831	1.057987	19122.89804
-265.027127	408.280385	-466.75671	354.448297	0.364058	0.295024	22186.19343
-299.36045	381.57669	-477.438189	311.722384	-0.398905	0.295024	22214.42305
-334.456736	342.66559	-481.253002	236.189073	-0.398905	1.057987	22220.52675
-366.501171	304.517453	-494.986332	182.781681	-3.450756	-0.467938	22186.95639
-399.308569	259.502652	-507.193735	112.589109	-1.161868	0.295024	22209.08231
-426.012264	216.776738	-516.349288	91.989115	1.12702	1.057987	22215.18601
-462.634476	174.813788	-462.941897	53.078016	-1.924831	-0.467938	22201.45268
-459.582625	130.561949	-456.838195	1.959512	-1.161868	0.295024	22219.76379
-498.493724	68.761968	-478.201151	-78.914538	-0.398905	-0.467938	22227.39341
-512.227054	35.95457	-432.423387	-108.670084	1.889983	1.057987	22216.71194
-505.360389	-12.875045	-394.27525	-149.870072	1.889983	0.295024	22224.34156
-503.834464	-49.497257	-391.986362	-179.625619	0.364058	1.057987	22228.91934
-488.575209	-106.719462	-325.608604	-258.210781	0.364058	-0.467938	22219.00082
-466.449289	-138.000934	-347.734523	-329.929278	0.364058	0.295024	22240.36378
-440.508556	-195.223139	-306.534536	-331.455204	2.652946	1.057987	22245.70452
-407.701159	-244.815717	-246.260479	-381.810744	0.364058	-1.230901	22244.17859
-384.049314	-279.912003	-179.882721	-400.12185	0.364058	-1.230901	22230.44527
-355.05673	-327.978656	-125.712367	-439.03295	-0.398905	1.057987	22221.28971
-328.353034	-359.260128	-82.986454	-468.788496	0.364058	1.057987	22213.66009
-286.390084	-398.93419	-36.445727	-468.788496	-1.161868	1.057987	22204.50453
-226.116027	-430.215662	7.806112	-532.114403	-0.398905	0.295024	22222.05268
-180.338263	-465.311948	77.998684	-509.225521	-1.161868	0.295024	22223.5786
-131.508648	-500.408234	84.865348	-508.462559	0.364058	0.295024	22070.98605
-84.204958	-517.956377	158.109771	-532.114403	0.364058	2.583913	22193.06009
-33.086455	-526.348967	159.635697	-558.818099	-2.687793	-0.467938	22196.11194
47.024632	-542.371185	272.554182	-492.440341	-1.924831	1.057987	22188.48232
85.172769	-546.185998	312.991207	-488.625527	-1.161868	0.295024	22196.11194
143.9209	-533.215632	373.265263	-460.395906	-2.687793	-0.467938	22210.60823
203.431994	-521.771191	370.213412	-409.277403	1.889983	1.057987	21980.19349
250.735683	-479.80824	405.309698	-419.958881	-1.924831	-0.467938	22178.5638
285.069006	-469.889725	450.324499	-384.099633	-1.161868	1.057987	22206.03046
317.876404	-430.215662	486.946711	-311.618173	1.12702	0.295024	22227.39341
367.468982	-384.437898	504.494854	-266.603371	0.364058	1.82095	22219.00082
411.720821	-340.949022	514.413369	-209.381166	1.889983	0.295024	22248.75637
430.031926	-310.430513	489.998562	-181.151544	1.889983	-0.467938	22247.23045
460.550436	-263.889786	508.309667	-117.825637	1.12702	0.295024	22233.49712
475.809691	-198.27499	538.828177	-93.41083	0.364058	0.295024	22235.786
498.698573	-150.971301	525.85781	1.19655	2.652946	0.295024	22240.36378
484.202281	-102.141686	499.917077	39.344686	-1.161868	1.057987	22212.89712
491.831908	-73.912064	443.457835	99.618743	-1.161868	1.057987	22223.5786
476.572653	-2.193567	473.213381	168.285389	-0.398905	-0.467938	22230.44527
465.891175	55.791601	437.354133	214.826116	-0.398905	0.295024	22215.94897
430.031926	108.43603	409.124512	244.581663	-1.924831	1.82095	22223.5786
413.246746	159.554533	374.028226	264.418694	-2.687793	-1.993864	22216.71194
416.298597	196.176745	320.620834	256.789066	-3.450756	-0.467938	22193.06009
389.594901	244.243397	233.643082	262.129806	-1.161868	0.295024	22209.08231
367.468982	286.206348	251.954188	381.914955	-0.398905	-0.467938	22216.71194
336.18751	341.902627	149.717181	403.277912	1.12702	1.057987	22212.89712
314.06159	374.710025	139.035703	452.87049	0.364058	1.057987	22215.94897
291.935671	423.53964	62.739429	453.633453	-0.398905	2.583913	22209.08231
230.135689	431.93223	11.620926	485.677888	-0.398905	-1.230901	22218.23786
198.091254	461.687777	-65.438311	481.100111	-0.398905	1.057987	22218.23786
159.943118	470.84333	-107.401261	507.040844	-0.398905	1.82095	22206.03046
108.824614	478.472957	-137.156808	506.277881	-0.398905	-0.467938	22151.09714
65.335738	506.702579	-170.727168	510.855658	1.889983	0.295024	22219.76379
-0.279057	483.050734	-279.83084	471.181596	2.652946	-0.467938	22223.5786
-19.353126	488.391473	-309.586387	446.766788	2.652946	0.295024	22225.10453
-68.945704	483.813696	-319.504902	484.151962	0.364058	1.82095	61.799982
-121.590132	455.584075	-342.393784	481.100111	0.364058	-0.467938	15.259255
-154.39753	439.561858	-387.408586	446.766788	0.364058	1.057987	10.681478
-201.70122	434.221119	-430.897462	398.700136	0.364058	-1.230901	12.207404
-252.05676	414.384087	-449.97153	372.759402	-0.398905	1.82095	21588.7936
-284.864158	395.310019	-445.393754	328.507564	-0.398905	-1.230901	22212.13416
-328.353034	376.235951	-497.27522	256.789066	-1.924831	0.295024	22087.00827
-352.004879	332.747075	-480.49004	252.21129	0.364058	1.057987	22197.63787
-380.2345	268.658205	-558.312239	164.470575	-1.161868	-0.467938	22208.31935
-400.071531	246.532285	-524.741878	81.307637	-1.161868	2.583913	22200.68972
-438.982631	189.31008	-497.27522	60.707643	-1.924831	0.295024	22206.03046
-452.71596	148.110092	-459.890046	38.581724	-0.398905	1.057987	22221.28971
-482.471507	110.724918	-474.386338	-5.670115	0.364058	1.82095	22223.5786
-487.049283	69.52493	-444.630791	-48.396028	-0.398905	1.057987	22218.23786
-504.597426	32.902719	-432.423387	-138.425631	-2.687793	-0.467938	22225.10453
-487.049283	-21.267635	-405.719691	-155.210811	0.364058	0.295024	22231.97119
-500.782613	-58.65281	-350.786374	-211.670054	-0.398905	1.82095	22216.71194
-480.945581	-112.060201	-298.141946	-247.529303	1.889983	-0.467938	22247.99341
-471.027066	-167.756481	-307.297498	-329.929278	0.364058	0.295024	22251.04526
-432.115966	-211.245357	-298.141946	-388.677409	1.12702	1.82095	22232.73415
-399.308569	-253.208307	-219.556784	-381.810744	-1.924831	-0.467938	22233.49712
-377.945612	-311.193475	-154.704951	-399.358887	0.364058	0.295024	22241.12674
-340.560438	-349.341612	-116.556814	-443.610726	0.364058	-0.467938	22209.84527
-299.36045	-388.252712	-115.793851	-503.121819	-1.924831	0.295024	22203.74157
-275.708605	-414.193445	-44.075354	-473.366273	-0.398905	0.295024	22226.63045
-207.804922	-450.052694	23.065367	-541.269956	1.889983	1.057987	22215.18601
-160.501232	-472.178613	75.709796	-532.877366	-0.398905	-0.467938	22199.16379
-104.041989	-501.171197	127.591262	-522.195888	-0.398905	0.295024	22183.90454
-58.264225	-528.637855	163.45051	-531.351441	-1.924831	1.82095	22190.00824
-3.330908	-533.978595	225.250492	-519.144037	-0.398905	1.057987	22192.29713
63.809813	-547.711924	242.035672	-521.432925	1.12702	0.295024	22190.00824
105.0098	-523.297116	333.591201	-468.788496	-1.924831	-0.467938	22206.79342
164.520894	-521.008228	385.472667	-443.610726	-1.161868	0.295024	22182.37861
217.928286	-488.963793	403.02081	-413.855179	-0.398905	1.057987	22205.2675
258.365311	-473.704538	451.850425	-386.388521	-1.161868	-0.467938	22211.3712
296.513447	-451.578619	473.976344	-365.025564	1.889983	2.583913	22217.4749
326.268994	-427.926774	503.731891	-301.699657	-1.161868	-0.467938	22225.86749
371.283796	-382.14901	525.094848	-232.270048	2.652946	2.583913	22196.87491
422.402299	-344.763836	519.754108	-236.084862	1.889983	-0.467938	22239.60082
444.528218	-305.089774	489.235599	-148.344147	1.12702	0.295024	22238.83786
473.520802	-259.312009	454.902276	-171.233029	2.652946	0.295024	22247.23045
488.780057	-201.326841	531.198549	-49.158991	1.12702	0.295024	22225.10453
486.491169	-153.260189	520.517071	11.115065	0.364058	0.295024	22075.56383
488.017094	-89.934282	489.998562	43.1595	0.364058	1.82095	22228.91934
486.491169	-49.497257	426.672655	114.877997	1.12702	-0.467938	22215.94897
488.017094	-1.430604	461.76894	165.996501	-1.161868	-1.230901	22222.81564
462.839324	65.710117	424.383766	222.455743	1.12702	0.295024	22232.73415
443.002293	115.302694	374.028226	246.107588	2.652946	1.82095	22054.96384
425.45415	169.473049	364.872673	293.411278	-1.161868	1.82095	22201.45268
397.987491	217.539701	282.472697	281.203874	-2.687793	0.295024	22210.60823
381.202311	276.287832	187.865318	269.759433	-1.924831	0.295024	22212.13416
375.861572	306.806341	197.783833	374.285328	-1.924831	0.295024	22206.79342
336.950472	345.717441	167.265324	431.507533	-0.398905	1.82095	22222.05268
310.246777	391.495205	127.591262	447.529751	-1.161868	-0.467938	22219.76379
273.624565	423.53964	63.502392	459.737155	0.364058	1.057987	22194.58602
218.691248	457.872963	-30.342025	494.070478	1.889983	0.295024	22224.34156
179.017186	475.421106	-66.201274	504.751956	-1.161868	0.295024	22225.10453
135.52831	496.0211	-105.112373	520.774173	1.889983	1.82095	22189.24528
83.646844	500.598877	-159.282727	493.307515	2.652946	1.057987	22224.34156
40.920931	503.650728	-208.112343	475.759372	1.12702	1.057987	22232.73415
-10.197573	505.939616	-276.016026	500.937142	1.12702	0.295024	22211.3712
-45.293859	481.524808	-310.349349	457.448266	1.889983	0.295024	22209.84527
-83.441996	470.080367	-315.690089	491.781589	-1.161868	0.295024	25.940733
-137.61235	463.213703	-369.09748	468.892707	0.364058	1.82095	12.970367
-182.627151	447.954448	-403.430803	428.455682	-1.161868	1.057987	12.207404
-197.123443	422.013715	-410.297468	413.196428	0.364058	-0.467938	10.681478
-275.708605	418.198901	-471.334487	358.26311	1.12702	0.295024	22070.98605
-299.36045	389.96928	-469.808561	320.877936	-1.924831	0.295024	22203.74157
-320.723407	360.213733	-492.697443	268.99647	-2.687793	-1.230901	22200.68972
-358.871544	312.147081	-498.038183	234.663147	-0.398905	0.295024	22205.2675
-387.101165	280.102646	-536.949282	159.892799	-1.161868	-0.467938	22200.68972
-413.041898	233.561919	-514.823363	39.344686	-0.398905	1.057987	22210.60823
-433.641892	196.939707	-556.786313	54.603941	-0.398905	0.295024	22215.18601
-449.664109	142.00639	-480.49004	29.426171	-0.398905	0.295024	22181.61565
-487.812246	102.332328	-472.860412	-12.53678	-1.161868	-0.467938	22223.5786
-493.915948	54.265676	-404.193766	-78.914538	-1.161868	0.295024	22230.44527
-493.152985	6.961986	-401.141915	-149.870072	0.364058	1.82095	22214.42305
-483.23447	-36.52689	-379.778958	-189.544135	1.12702	1.82095	22225.10453
-493.915948	-70.097251	-354.601188	-247.529303	1.12702	1.057987	22169.40825
-485.523358	-131.13427	-324.082679	-278.810775	1.889983	0.295024	22238.07489
-467.975215	-183.778698	-297.378983	-324.588539	1.889983	-0.467938	22236.54897
-417.619674	-219.637947	-284.408616	-376.470005	2.652946	0.295024	22244.94156
-395.493755	-271.519413	-217.267895	-406.988515	1.12702	-0.467938	22228.15638
-374.893761	-320.349028	-163.860504	-425.29962	-1.924831	-0.467938	22090.82308
-329.87896	-347.815687	-125.712367	-455.81813	-2.687793	-0.467938	22213.66009
-310.804891	-399.697153	-50.179056	-476.418124	-1.924831	-0.467938	22212.89712
-264.264164	-413.430482	-30.342025	-510.751447	-1.161868	-0.467938	22215.94897
-182.627151	-459.208246	41.376472	-521.432925	-0.398905	0.295024	22219.76379
-148.293828	-488.963793	95.546827	-543.558845	-0.398905	0.295024	22041.99347
-92.597548	-509.563787	122.250522	-530.588478	-2.687793	-1.230901	22185.43046
-45.293859	-530.926744	173.369026	-516.855149	-1.924831	-0.467938	22192.29713
12.691309	-527.874893	218.383827	-538.981068	-0.398905	1.82095	22186.95639
82.120918	-528.637855	319.094909	-493.966267	-1.924831	-1.230901	22186.19343
130.950534	-520.245265	300.02084	-513.040335	-1.161868	-0.467938	22178.5638
172.150521	-524.823042	363.346747	-453.529242	0.364058	0.295024	22217.4749
227.846801	-501.171197	422.094878	-399.358887	-0.398905	1.057987	22190.7712
265.231975	-475.230464	452.613388	-380.284819	-0.398905	-0.467938	22209.08231
319.40233	-449.289731	480.080046	-361.21075	1.12702	1.057987	22233.49712
336.950472	-417.245296	510.598556	-275.758924	-0.398905	0.295024	22215.18601
406.380082	-372.230494	514.413369	-237.610787	1.889983	-0.467938	22241.88971
413.246746	-330.267544	497.628189	-163.603402	4.178871	1.057987	22254.09711
459.787473	-298.986072	524.331885	-140.714519	2.652946	1.057987	22236.54897
455.972659	-237.18609	538.065214	-95.699718	0.364058	0.295024	22232.73415
462.839324	-182.252773	528.146699	-58.314544	1.889983	0.295024	22240.36378
480.387467	-129.608344	496.865226	14.929879	-2.687793	-1.230901	22215.94897
472.75784	-81.541692	475.50227	59.94468	-0.398905	1.82095	22215.94897
484.202281	-32.712076	463.294866	126.322438	-1.924831	-0.467938	22228.15638
480.387467	29.850868	457.191164	155.315022	1.12702	1.057987	22229.6823
445.291181	89.361961	415.228213	244.581663	-3.450756	-1.993864	22215.94897
441.476367	142.769353	377.843039	262.129806	-3.450756	-1.993864	22206.03046
407.143044	178.628602	338.168977	291.12239	-1.161868	1.82095	22212.89712
397.224529	235.850807	296.206026	329.270526	-1.161868	-0.467938	22202.97861
388.068976	267.895242	222.961604	330.796452	-1.161868	1.057987	22211.3712
346.868988	315.198932	171.080138	391.070508	-0.398905	-1.230901	22221.28971
328.557882	357.924845	126.828299	403.277912	0.364058	0.295024	22188.48232
300.328261	388.443354	90.206088	458.211229	0.364058	1.82095	22212.13416
263.70605	428.880379	39.087584	465.840856	-1.161868	-0.467938	22219.00082
218.691248	457.110001	-22.712398	492.544552	0.364058	1.057987	22210.60823
179.017186	485.339622	-74.593864	507.803807	-0.398905	-0.467938	22197.63787
128.661645	508.991467	-141.734584	513.144546	3.415909	0.295024	22166.3564
86.698695	492.969249	-180.645684	495.596403	1.12702	-0.467938	22221.28971
42.446856	505.939616	-221.082709	494.83344	1.12702	0.295024	22214.42305
-20.116088	492.206287	-288.986393	492.544552	1.12702	1.82095	12352.36671
-55.975337	479.23592	-329.423418	468.892707	0.364058	-0.467938	2819.910276
-106.330878	470.84333	-334.764157	487.966776	-1.161868	-0.467938	17.548143
-132.271611	459.398889	-401.141915	426.166794	-0.398905	-0.467938	12.970367
-184.153077	431.93223	-417.927095	412.433465	-0.398905	-0.467938	10.681478
-223.064176	426.591491	-420.978946	408.618651	-0.398905	-0.467938	15958.89157
-277.997493	399.124833	-458.36412	331.559415	-1.161868	-0.467938	22187.71935
-293.256748	394.547056	-460.653009	310.196458	-1.924831	0.295024	22163.30454
-344.375252	344.954478	-472.09745	248.396476	-1.161868	0.295024	22190.7712
-370.315985	313.673006	-507.956698	204.144638	-1.924831	0.295024	22206.79342
-380.997463	263.317465	-544.57891	137.76688	-1.924831	-0.467938	22210.60823
-432.878929	225.169329	-478.964114	65.28542	-1.161868	-0.467938	22201.45268
-469.50114	185.495266	-565.178903	-35.425662	-1.161868	-0.467938	22101.50456
-484.760395	134.376763	-496.512257	-23.981221	1.889983	1.82095	22220.52675
-480.182619	86.31011	-462.178934	-71.28491	-0.398905	-0.467938	22211.3712
-493.915948	42.058272	-402.667841	-107.144159	-0.398905	0.295024	22222.81564
-491.62706	1.621247	-393.512288	-142.240445	0.364058	1.057987	22231.97119
-482.471507	-46.445406	-346.971561	-214.721905	-2.687793	-0.467938	22215.18601
-471.027066	-92.986133	-312.638238	-257.447818	1.12702	0.295024	22242.65267
-477.893731	-139.52686	-308.060461	-284.914477	0.364058	0.295024	22249.51933
-441.271519	-200.563879	-295.853057	-322.299651	2.652946	0.295024	22236.54897
-425.249302	-244.815717	-262.282697	-361.21075	0.364058	1.82095	22229.6823
-386.338202	-276.09719	-215.74197	-412.329254	0.364058	0.295024	22238.83786
-358.871544	-335.608283	-115.030889	-448.951465	-1.924831	-0.467938	22210.60823
-313.093779	-359.260128	-140.208659	-505.410708	-0.398905	1.057987	22191.53417
-290.204897	-398.171227	-36.445727	-474.129235	-1.161868	-1.230901	22222.05268
-217.723437	-437.84529	-12.030919	-522.195888	-1.161868	-0.467938	22227.39341
-163.553083	-470.652687	51.294988	-530.588478	1.12702	1.057987	22195.34898
-162.027157	-488.963793	118.435709	-544.321807	-2.687793	-1.230901	22183.90454
-65.893853	-529.400818	137.509777	-542.032919	-1.924831	0.295024	22202.21564
-17.064237	-533.215632	195.494945	-504.647745	-1.161868	0.295024	22184.6675
38.632042	-549.237849	222.961604	-516.855149	-1.161868	1.057987	22171.69713
82.883881	-537.030446	296.968989	-503.121819	-1.924831	-1.230901	22206.03046
124.846832	-528.637855	309.939356	-497.018118	1.12702	1.057987	22183.14158
192.750515	-516.430452	360.294896	-435.981099	-0.398905	-0.467938	22202.21564
240.817168	-493.54157	400.731921	-432.166285	1.889983	0.295024	22215.94897
294.224559	-463.02306	469.398568	-387.151483	-1.161868	0.295024	22214.42305
338.476398	-437.84529	484.657823	-320.010763	-1.924831	-1.230901	22220.52675
362.891206	-394.356414	528.146699	-243.714489	1.12702	1.057987	22220.52675
409.431932	-345.526799	515.176332	-234.558936	1.12702	-0.467938	22244.94156
423.928224	-311.956438	521.280034	-176.573768	1.889983	1.057987	22233.49712
460.550436	-272.282376	486.946711	-139.188594	1.12702	1.057987	22241.12674
461.313399	-214.297208	527.383736	-110.19601	1.12702	-0.467938	22237.31193
496.409685	-185.304624	537.302251	-18.640482	0.364058	0.295024	22186.19343
502.513386	-109.771313	462.531903	-64.418246	1.12702	0.295024	22225.86749
484.965243	-64.756511	457.954127	110.300221	-0.398905	-0.467938	22230.44527
468.180063	-4.482455	483.131897	156.840948	1.12702	2.583913	22219.76379
458.261548	51.976787	425.909692	203.381675	-0.398905	-0.467938	22225.10453
454.446734	107.673067	428.19858	215.589079	-0.398905	1.057987	22214.42305
417.824523	145.821204	360.294896	272.048321	-1.924831	-1.993864	22193.06009
412.483783	193.887856	273.317144	303.329793	-0.398905	0.295024	22209.84527
401.039342	241.954509	267.976405	355.974222	0.364058	1.82095	22217.4749
369.75787	287.732273	210.7542	381.914955	-3.450756	-0.467938	22202.21564
341.528249	342.66559	96.309789	344.529781	-1.161868	0.295024	22103.79345
330.846771	370.895211	89.443125	361.314961	-0.398905	0.295024	22173.98602
298.039373	405.228535	43.665361	439.137161	0.364058	0.295024	22196.87491
230.135689	437.272969	6.280186	468.892707	1.889983	0.295024	22218.23786
195.802366	465.502591	-31.86795	504.751956	-1.161868	0.295024	22224.34156
161.469043	496.784063	-82.986454	496.359366	0.364058	0.295024	22199.92676
107.298689	503.650728	-115.793851	492.544552	1.889983	0.295024	22228.15638
50.839446	505.939616	-208.112343	489.492701	4.178871	0.295024	22231.97119
21.083899	489.917398	-234.053076	500.937142	1.889983	0.295024	22227.39341
-16.301275	496.784063	-284.408616	498.648254	2.652946	1.82095	22205.2675
-75.049405	477.709995	-306.534536	463.551968	1.889983	1.057987	132.755516
-119.301244	460.161852	-391.986362	459.737155	2.652946	0.295024	16.022217
-142.190126	447.191485	-494.986332	343.003856	1.12702	2.583913	12.970367
-194.834555	445.66556	-404.193766	389.544583	1.12702	-1.230901	9.918516
-239.086394	414.384087	-415.638207	396.411247	0.364058	0.295024	21545.30473
-274.945643	397.598907	-446.156717	355.974222	-1.161868	-2.756827	22192.29713
-327.590071	344.191516	-463.704859	307.144607	-3.450756	0.295024	22196.11194
-371.078947	344.954478	-511.008549	214.826116	-1.161868	1.057987	22206.79342
-377.945612	283.917459	-501.852996	178.966867	-3.450756	0.295024	22195.34898
-407.701159	253.39895	-507.956698	133.189103	-0.398905	0.295024	22206.03046
-432.878929	202.280446	-516.349288	62.233569	1.889983	1.82095	22222.05268
-470.264103	167.184161	-501.852996	-18.640482	-1.161868	0.295024	22207.55638
-460.345588	113.013806	-504.141885	-63.655283	2.652946	1.82095	22220.52675
-479.419656	80.206409	-465.230785	-117.062675	1.889983	-0.467938	22229.6823
-499.256687	21.458278	-417.164133	-118.5886	1.889983	1.82095	22227.39341
-490.864097	-19.74171	-391.223399	-133.847855	-0.398905	-1.230901	22218.23786
-493.915948	-56.363921	-330.949343	-207.85524	2.652946	1.057987	22228.91934
-471.790029	-114.349089	-312.638238	-239.899675	3.415909	1.057987	22251.80822
-468.738178	-163.178704	-286.697505	-288.72929	0.364058	0.295024	22229.6823
-421.434488	-195.223139	-256.941958	-355.107049	0.364058	0.295024	22238.07489
-410.75301	-253.208307	-234.053076	-384.862595	1.889983	-0.467938	22241.88971
-393.204867	-308.904587	-154.704951	-387.914446	-0.398905	0.295024	22212.13416
-369.553022	-350.104575	-162.334578	-490.914416	2.652946	1.057987	22203.74157
-319.197481	-373.75642	-95.193858	-516.855149	-1.924831	-0.467938	22218.23786
-281.812307	-407.32678	-70.016087	-519.907	2.652946	-0.467938	22212.13416
-216.960474	-440.897141	0.176485	-505.410708	1.12702	1.057987	22219.76379
-174.997524	-459.971209	78.761646	-535.166254	0.364058	1.057987	22208.31935
-136.849387	-504.223048	140.561628	-497.018118	-1.924831	0.295024	22183.14158
-59.027188	-515.667489	174.131989	-543.558845	-1.161868	-0.467938	22194.58602
1.246868	-546.948961	236.694933	-501.595894	-0.398905	0.295024	22189.24528
38.632042	-530.926744	267.213442	-493.966267	-1.924831	0.295024	22188.48232
101.95795	-521.008228	290.102325	-503.121819	-1.161868	1.82095	22152.62307
125.609794	-532.452669	306.887505	-485.573677	-0.398905	-1.230901	22204.50453
211.824584	-518.71934	344.272679	-470.314422	0.364058	-0.467938	22202.21564
240.054205	-478.282315	386.235629	-435.218136	-0.398905	-1.230901	22206.03046
294.224559	-459.971209	464.057829	-391.72926	1.12702	1.82095	22228.91934
327.031957	-421.06011	502.205965	-322.299651	1.12702	0.295024	22231.97119
365.943056	-373.75642	493.813375	-228.455234	3.415909	0.295024	22241.12674
398.750454	-344.763836	513.650407	-197.173762	1.12702	0.295024	22244.17859
443.765256	-314.245326	506.783742	-159.025625	-1.924831	-1.993864	22246.46748
455.972659	-249.393494	530.435587	-135.37378	1.12702	1.057987	22227.39341
476.572653	-202.852767	528.909661	-69.758985	1.889983	1.057987	22235.02304
486.491169	-152.497226	494.576338	3.485438	-1.161868	-0.467938	22229.6823
507.091163	-82.304654	399.968959	-46.870103	-1.161868	-0.467938	22209.08231
486.491169	-48.734294	446.509686	66.811345	-1.161868	-0.467938	22222.05268
469.705989	10.013837	457.191164	162.94465	-1.161868	0.295024	22231.20823
457.498585	64.184191	425.909692	211.011302	1.12702	0.295024	22221.28971
449.105995	124.458247	398.443033	257.552029	-1.161868	1.057987	22201.45268
449.868958	177.102676	348.087493	294.937203	-2.687793	-0.467938	22209.84527
400.27638	226.695254	290.865287	315.537197	-1.924831	0.295024	22205.2675
391.120827	248.821173	226.013455	339.189042	-1.924831	0.295024	22206.79342
361.36528	298.413751	207.702349	378.100142	-1.161868	-0.467938	22220.52675
358.313429	364.791509	169.554212	392.596434	1.889983	1.82095	22227.39341
314.06159	378.524839	102.413491	409.381614	0.364058	0.295024	22193.82305
274.387528	418.198901	3.991298	383.440881	-1.161868	-1.230901	22216.71194
234.713466	444.902597	13.146851	457.448266	1.12702	1.82095	22228.91934
178.254223	463.976665	-77.645715	468.129745	-1.161868	-0.467938	22195.34898
145.446826	490.680361	-117.319777	523.826024	1.12702	1.057987	22217.4749
96.61721	483.813696	-124.186442	509.329732	-0.398905	1.057987	22239.60082
49.313521	499.835914	-180.645684	513.144546	1.12702	-0.467938	22214.42305
0.483906	505.939616	-204.297529	513.907509	2.652946	0.295024	22205.2675
-26.21979	473.895181	-309.586387	478.811223	0.364058	-0.467938	22220.52675
-81.153107	469.317404	-331.712306	490.255664	0.364058	1.82095	35.859249
-123.116058	446.428522	-414.112282	441.426049	0.364058	0.295024	13.733329
-176.523449	438.798895	-410.297468	384.966806	-1.161868	0.295024	10.681478
-215.434549	424.302603	-456.075232	367.418663	1.12702	0.295024	9.918516
-259.686388	423.53964	-435.475238	349.87052	2.652946	1.057987	22063.35643
-284.101195	389.206317	-459.890046	320.114974	0.364058	-0.467938	22215.18601
-334.456736	360.976696	-445.393754	249.922402	-0.398905	-0.467938	22193.82305
-357.345618	335.035963	-521.690027	222.455743	-1.924831	-0.467938	22201.45268
-406.175233	267.132279	-494.986332	141.581693	-1.161868	1.057987	22210.60823
-409.990047	224.406366	-478.964114	90.46319	-1.161868	0.295024	22213.66009
-441.271519	192.361931	-519.401139	50.789128	0.364058	-0.467938	22206.03046
-472.552991	142.00639	-463.704859	-23.981221	1.12702	0.295024	22225.86749
-480.945581	90.124924	-523.978916	-92.647867	1.12702	1.82095	22228.91934
-493.915948	66.473079	-432.423387	-154.447849	-0.398905	0.295024	22216.71194
-506.123352	-1.430604	-418.690058	-178.099694	-0.398905	1.057987	22225.86749
-504.597426	-31.186151	-394.27525	-173.521917	0.364058	-1.230901	22228.91934
-477.893731	-91.460207	-313.4012	-226.166346	3.415909	0.295024	22237.31193
-494.678911	-143.341673	-324.845641	-284.914477	-0.398905	-0.467938	22242.65267
-464.923364	-195.223139	-305.00861	-323.062614	-1.161868	-0.467938	22245.70452
-438.219668	-224.978686	-272.201212	-357.395937	0.364058	1.82095	22225.86749
-406.938196	-264.652748	-210.401231	-398.595925	0.364058	-1.230901	22229.6823
-376.419687	-305.089774	-146.312361	-426.062583	1.12702	1.057987	22222.81564
-316.14563	-373.75642	-173.016057	-529.062553	0.364058	0.295024	22183.90454
-298.597487	-398.93419	-73.067938	-515.329223	-1.924831	-1.230901	22214.42305
-238.323431	-419.534184	-41.786466	-490.914416	-1.924831	-0.467938	22224.34156
-194.071592	-457.682321	26.117218	-520.669962	-1.161868	-0.467938	22197.63787
-168.130859	-508.037862	87.154237	-532.114403	-2.687793	-1.230901	22193.06009
-97.938288	-500.408234	146.66533	-532.877366	-2.687793	0.295024	22199.92676
-27.745716	-511.089713	171.8431	-511.51441	-1.161868	0.295024	22199.92676
8.113533	-562.208216	251.191225	-510.751447	-1.924831	0.295024	22170.93417
72.965366	-537.030446	298.494915	-504.647745	-2.687793	-1.230901	22200.68972
105.0098	-517.956377	335.117126	-480.9959	1.12702	1.82095	22220.52675
172.150521	-521.008228	358.006008	-450.477391	-0.398905	-1.230901	22180.85269
193.513478	-514.141563	395.391182	-438.269987	0.364058	-0.467938	22206.79342
252.261609	-475.993427	444.220797	-394.018148	-0.398905	0.295024	22231.20823
316.350479	-430.978625	461.005978	-346.714458	-1.161868	-0.467938	22214.42305
349.920839	-395.119376	486.183748	-307.803359	1.12702	0.295024	22239.60082
391.120827	-377.571234	499.917077	-229.98116	1.12702	0.295024	22253.33415
419.350448	-322.637916	518.228183	-197.936725	-0.398905	0.295024	22230.44527
441.476367	-299.749034	534.2504	-140.714519	0.364058	-0.467938	22232.73415
468.180063	-228.030537	509.835593	-101.040457	1.889983	-0.467938	22242.65267
478.098579	-186.067587	512.887444	-42.292326	1.12702	1.057987	22222.05268
480.387467	-121.978717	482.368934	5.774326	0.364058	1.057987	22219.76379
488.017094	-67.0454	478.554121	47.737277	1.12702	1.057987	22230.44527
478.098579	-28.897263	460.243015	107.24837	1.12702	-0.467938	22226.63045
458.261548	29.087905	435.828207	165.996501	-0.398905	-1.230901	22219.76379
446.054144	76.391595	398.443033	213.30019	1.889983	1.057987	22229.6823
426.217113	125.22121	406.072661	274.337209	-1.161868	0.295024	22208.31935
421.639336	193.124894	371.739337	293.411278	-0.398905	1.057987	22206.03046
407.143044	209.910074	251.191225	303.329793	-0.398905	1.057987	22212.89712
381.202311	275.524869	251.191225	362.077924	-1.161868	1.82095	22220.52675
359.076392	321.302633	207.702349	384.966806	-0.398905	1.057987	22214.42305
330.846771	354.872994	130.643113	389.544583	0.364058	1.057987	22208.31935
293.461596	399.887795	58.924615	419.300129	1.12702	1.82095	22213.66009
252.261609	441.087783	17.724628	454.396415	0.364058	1.057987	22212.89712
216.40236	460.924814	-44.075354	499.411217	-0.398905	0.295024	22208.31935
170.624596	476.947032	-92.142007	482.626037	-0.398905	0.295024	22204.50453
134.002384	486.865547	-95.95682	522.300099	-0.398905	-0.467938	22223.5786
82.120918	479.23592	-162.334578	501.700105	2.652946	1.82095	22230.44527
36.343154	509.754429	-228.712336	509.329732	1.12702	-1.230901	22224.34156
2.009831	493.732212	-258.467883	500.937142	1.889983	1.057987	22208.31935
-57.501262	473.895181	-289.749355	490.255664	1.889983	-1.230901	3265.480514
-93.360511	473.132218	-362.993778	489.492701	-0.398905	1.82095	18.311106
-136.086424	438.798895	-419.453021	433.796421	-0.398905	-0.467938	11.444441
-181.101226	428.880379	-443.867828	404.040875	0.364058	-0.467938	12.207404
-231.456767	425.065566	-436.238201	391.070508	0.364058	1.057987	15489.66949
-292.493785	397.598907	-461.415971	326.218676	-1.161868	-0.467938	22185.43046
-297.834525	373.947062	-475.912263	310.959421	-4.213719	-0.467938	22185.43046
-329.115997	365.554472	-483.541891	272.048321	-1.924831	-0.467938	22199.92676
-354.293767	315.198932	-515.586326	225.507594	-1.161868	0.295024	22212.13416
-409.990047	238.139695	-517.112251	152.263172	0.364058	1.82095	22201.45268
-424.486339	222.88044	-502.615959	94.278004	-0.398905	0.295024	22215.94897
-449.664109	163.369347	-486.593742	55.366904	0.364058	1.057987	22229.6823
-463.397439	117.591583	-497.27522	-1.092339	0.364058	-0.467938	22211.3712
-462.634476	87.073073	-501.852996	-54.49973	-1.924831	-1.230901	22220.52675
-483.997432	45.873085	-418.690058	-97.225643	0.364058	0.295024	22232.73415
-506.886315	17.643464	-425.556723	-139.951557	-0.398905	0.295024	22212.89712
-483.23447	-41.104667	-354.601188	-214.721905	2.652946	1.057987	22244.94156
-479.419656	-88.408356	-340.104896	-223.114495	3.415909	-0.467938	22253.33415
-471.027066	-150.971301	-305.771573	-261.262632	0.364058	1.057987	22231.97119
-449.664109	-211.245357	-306.534536	-339.084831	0.364058	-0.467938	22231.20823
-418.382637	-257.023121	-246.260479	-374.181117	1.12702	1.82095	22240.36378
-392.441904	-279.14904	-211.164194	-390.966297	-0.398905	0.295024	22225.86749
-364.975245	-317.297177	-152.416063	-451.240353	-1.924831	-0.467938	22195.34898
-328.353034	-374.519383	-102.060522	-464.973683	0.364058	-0.467938	22219.76379
-287.916009	-400.460116	-57.045721	-473.366273	0.364058	0.295024	22225.86749
-237.560468	-447.000843	-5.164255	-520.669962	-0.398905	0.295024	22193.82305
-167.367897	-480.571203	73.420907	-540.506994	-0.398905	1.057987	22200.68972
-143.716052	-498.882309	80.287572	-514.566261	-1.161868	1.057987	22204.50453
-84.967921	-527.874893	123.776448	-508.462559	-0.398905	1.82095	22196.11194
-23.930902	-557.630439	214.569014	-512.277372	-2.687793	-1.230901	22188.48232
49.313521	-533.978595	244.32456	-469.551459	-0.398905	1.82095	22205.2675
79.83203	-529.400818	302.309728	-506.17367	-0.398905	0.295024	22198.40083
127.898683	-524.823042	351.902306	-477.944049	-0.398905	0.295024	22206.03046
183.594962	-516.430452	348.850455	-424.536658	0.364058	1.82095	22206.03046
233.950503	-498.119346	387.761555	-442.847763	0.364058	1.057987	22196.11194
273.624565	-465.311948	457.191164	-394.781111	-0.398905	-0.467938	22221.28971
327.79492	-436.319364	457.191164	-342.899645	-1.924831	-1.230901	22228.91934
365.943056	-393.593451	518.991146	-282.625588	1.12702	1.057987	22241.88971
405.617119	-350.867538	514.413369	-223.877458	2.652946	0.295024	22239.60082
421.639336	-339.423097	526.620773	-170.470066	2.652946	1.82095	22247.23045
441.476367	-263.889786	536.539289	-126.218227	1.12702	1.057987	22238.07489
453.683771	-220.40091	536.539289	-101.80342	-1.161868	0.295024	22223.5786
484.965243	-170.808332	515.939295	-27.796034	0.364058	1.057987	22228.15638
480.387467	-110.534276	440.405984	-17.877519	-0.398905	0.295024	22225.10453
480.387467	-61.70466	472.450419	93.515041	1.889983	1.057987	22220.52675
488.017094	0.858284	457.191164	155.315022	-1.161868	1.057987	22228.15638
446.054144	48.161974	427.435617	191.174271	1.12702	-0.467938	22231.20823
436.135628	90.124924	415.991176	217.115004	-0.398905	1.057987	22197.63787
426.217113	143.532316	329.013424	270.522396	-2.687793	-0.467938	22206.79342
414.009709	204.569335	326.724536	317.826085	-1.924831	0.295024	22215.94897
378.913423	243.480434	290.102325	333.848303	-1.161868	-0.467938	22202.21564
362.128243	276.287832	242.798635	384.966806	0.364058	0.295024	22216.71194
349.157876	325.88041	186.339392	404.803837	-1.924831	-1.230901	22226.63045
318.639367	375.472988	125.302373	423.877906	0.364058	-1.230901	22181.61565
290.409746	421.250752	68.843131	417.011241	-0.398905	-0.467938	22213.66009
227.846801	434.221119	31.457957	484.914925	-0.398905	-0.467938	22225.86749
182.069037	461.687777	-53.99387	471.944558	0.364058	-0.467938	22186.95639
171.387559	479.23592	-88.327193	493.307515	1.889983	0.295024	22222.81564
102.720912	502.887765	-169.964206	436.08531	1.889983	0.295024	22236.54897
72.202403	487.62851	-156.230876	501.700105	3.415909	1.82095	22231.20823
22.609825	502.124802	-211.164194	510.092695	1.12702	-0.467938	22206.03046
-9.43461	486.102585	-269.149362	493.307515	3.415909	0.295024	22224.34156
-62.079039	475.421106	-293.564169	489.492701	-0.398905	0.295024	333.414716
-105.567915	465.502591	-372.149331	459.737155	1.12702	1.057987	14.496292
-145.241977	452.532224	-401.141915	443.714937	1.12702	1.82095	12.207404
-194.834555	434.984081	-437.001164	416.248279	0.364058	0.295024	9.155553
-231.456767	418.198901	-405.719691	395.648285	-1.161868	-1.230901	13171.78869
-273.419717	393.021131	-438.527089	377.337179	-1.924831	-0.467938	22174.74899
-314.619705	364.791509	-470.571524	270.522396	-1.161868	2.583913	22201.45268
-335.219699	341.902627	-501.852996	233.137222	-0.398905	1.057987	22196.87491
-387.864128	295.3619	-490.408555	207.959451	-1.161868	-0.467938	22205.2675
-391.678941	239.665621	-493.460406	150.737246	1.12702	1.82095	22220.52675
-433.641892	213.724888	-499.564108	84.359488	0.364058	1.057987	22212.13416
-461.871513	159.554533	-478.201151	27.137283	0.364058	1.057987	22221.28971
-464.923364	119.117508	-506.430773	-49.921954	-1.161868	-0.467938	22227.39341
-504.597426	76.391595	-465.993748	-62.89232	-0.398905	0.295024	22215.94897
-516.041867	26.799017	-396.564139	-103.329345	1.12702	1.057987	22222.05268
-509.175203	-2.193567	-426.319685	-152.921923	2.652946	1.057987	22228.91934
-490.864097	-49.497257	-392.749325	-205.566352	2.652946	1.82095	22251.80822
-496.967799	-105.956499	-374.438219	-286.440402	4.178871	1.057987	22237.31193
-471.790029	-138.000934	-288.986393	-303.988545	0.364058	0.295024	22242.65267
-443.560407	-214.297208	-272.964175	-323.062614	1.12702	0.295024	22239.60082
-403.123382	-253.97127	-227.949374	-374.94408	-2.687793	-0.467938	22219.00082
-393.204867	-303.563848	-210.401231	-413.855179	-0.398905	0.295024	22217.4749
-359.634506	-331.793469	-149.364212	-448.951465	-0.398905	-0.467938	22202.21564
-311.567854	-366.889755	-104.34941	-480.9959	-1.161868	-0.467938	22212.89712
-260.449351	-408.852706	-28.816099	-476.418124	-0.398905	-0.467938	22218.23786
-200.938257	-460.734172	3.991298	-518.381074	-1.161868	-1.230901	22198.40083
-176.523449	-472.178613	66.554243	-525.247739	-1.924831	1.82095	22179.32676
-124.641983	-499.645271	100.124603	-545.847733	-2.687793	0.295024	22188.48232
-67.419778	-521.008228	186.339392	-525.247739	0.364058	1.82095	22206.79342
-8.671647	-531.689706	230.591231	-487.862565	-1.161868	0.295024	22188.48232
50.076483	-545.423036	291.62825	-478.707012	0.364058	1.057987	22201.45268
98.143136	-526.348967	319.857871	-471.077385	0.364058	1.057987	22219.00082
147.735714	-531.689706	363.346747	-481.758863	-1.161868	-0.467938	22190.00824
198.854217	-501.171197	397.68007	-439.03295	0.364058	1.057987	22199.16379
240.817168	-486.674905	430.487468	-387.151483	1.12702	0.295024	22229.6823
303.380112	-466.074911	458.717089	-344.42557	1.12702	1.057987	22228.15638
328.557882	-435.556402	497.628189	-333.744092	1.889983	-0.467938	22238.83786
375.861572	-376.808271	473.976344	-256.684855	2.652946	-0.467938	22248.75637
410.957858	-340.186059	506.020779	-206.329315	1.889983	1.057987	22248.75637
436.135628	-305.089774	528.146699	-177.336731	-0.398905	-0.467938	22225.86749
470.468951	-270.75645	544.168916	-131.558967	1.889983	1.057987	22238.07489
476.572653	-218.112022	541.880028	-59.077507	0.364058	0.295024	22231.97119
476.572653	-144.867599	511.361518	-24.744183	1.889983	-0.467938	22213.66009
492.594871	-97.563909	500.68004	38.581724	-0.398905	0.295024	22224.34156
478.098579	-44.156518	473.213381	117.166886	-1.161868	-1.230901	22230.44527
470.468951	3.910135	461.005978	172.100203	-1.161868	1.057987	22215.18601
451.394883	62.658266	417.517102	186.596495	-0.398905	0.295024	22219.76379
446.817107	111.487881	360.294896	246.107588	-3.450756	-0.467938	22209.84527
414.772672	158.79157	306.887505	183.544644	-1.924831	-0.467938	22207.55638
413.246746	215.250813	292.391213	295.700166	-0.398905	0.295024	22207.55638
388.831939	252.635987	290.102325	365.892738	-1.161868	0.295024	22218.23786
374.335647	299.176714	234.406045	384.203844	1.889983	0.295024	22225.10453
337.713435	339.613739	145.139405	417.011241	-2.687793	-1.230901	22214.42305
295.750485	378.524839	86.391274	423.114943	-2.687793	-1.993864	22204.50453
279.728267	407.517423	65.028317	455.922341	-3.450756	-1.230901	22219.00082
222.506062	438.035932	1.70241	464.314931	-1.161868	0.295024	22193.06009
169.861633	470.080367	-70.77905	500.17418	1.12702	-0.467938	22201.45268
140.869049	498.309988	-120.371628	492.544552	1.889983	0.295024	22231.97119
100.432024	494.495175	-173.779019	445.240863	1.12702	0.295024	22213.66009
44.735744	511.280355	-205.060492	480.337148	2.652946	-1.230901	22219.76379
24.898713	502.124802	-235.579001	514.670472	-2.687793	-1.230901	22226.63045
-31.560529	492.969249	-276.778989	505.514919	0.364058	-0.467938	22202.97861
-67.419778	470.080367	-309.586387	486.44085	-2.687793	-0.467938	34.333323
-117.012356	459.398889	-372.912294	460.500117	-0.398905	-0.467938	14.496292
-171.18271	440.32482	-389.697474	433.796421	-1.924831	1.057987	10.681478
-215.434549	433.458156	-413.349319	418.537167	-1.161868	-0.467938	10.681478
-261.975276	409.806311	-440.815977	380.38903	-0.398905	-0.467938	21930.60091
-288.678972	386.917429	-450.734493	316.30016	-1.924831	0.295024	22186.19343
-329.115997	363.265584	-471.334487	237.714998	-0.398905	1.82095	22195.34898
-335.982661	315.198932	-531.608543	193.463159	-1.161868	0.295024	22207.55638
-384.812277	281.628571	-472.860412	188.885383	-2.687793	-1.230901	22206.79342
-409.227084	246.532285	-497.27522	110.300221	-1.924831	-0.467938	22208.31935
-451.952997	199.228596	-514.0604	62.996531	-1.924831	-0.467938	22225.86749
-449.664109	157.265645	-466.75671	43.922463	0.364058	0.295024	22225.86749
-463.397439	118.354545	-476.675226	-30.847885	1.889983	0.295024	22215.94897
-489.338172	59.606415	-424.030797	-56.025656	-0.398905	0.295024	22225.86749
-504.597426	15.354576	-414.875244	-116.299712	0.364058	1.057987	22231.97119
-495.441873	-11.34912	-391.223399	-131.558967	3.415909	1.057987	22238.07489
-476.367805	-86.882431	-369.09748	-254.395967	0.364058	0.295024	22243.41563
-481.708544	-135.712046	-356.890076	-297.884843	3.415909	1.057987	22247.23045
-461.871513	-165.467593	-301.193797	-329.166315	1.889983	-1.230901	22222.81564
-418.382637	-214.297208	-252.364181	-352.81816	-1.161868	0.295024	22229.6823
-424.486339	-269.993488	-193.616051	-405.462589	1.12702	-0.467938	22232.73415
-375.656724	-303.563848	-185.986423	-434.455173	0.364058	1.82095	22196.11194
-342.086363	-350.104575	-126.47533	-434.455173	-0.398905	-0.467938	22215.18601
-303.175264	-384.437898	-54.756832	-474.129235	-1.161868	1.057987	22228.15638
-252.819723	-424.874923	-27.290174	-494.729229	-0.398905	1.057987	22198.40083
-223.064176	-466.837874	34.509808	-526.773664	-0.398905	0.295024	22196.87491
-158.212344	-485.148979	75.709796	-535.166254	-1.924831	1.057987	22196.87491
-112.43458	-504.986011	102.413491	-579.418093	-3.450756	-0.467938	22199.92676
-56.7383	-533.215632	155.05792	-554.240323	0.364058	0.295024	22180.08972
13.454272	-533.978595	258.820852	-490.151453	1.12702	1.057987	22207.55638
56.180185	-529.400818	313.754169	-490.151453	-0.398905	0.295024	22219.00082
117.980167	-530.926744	347.32453	-464.21072	-1.161868	1.82095	22190.00824
162.994968	-509.563787	337.406014	-453.529242	-1.924831	-1.230901	22202.97861
205.720882	-501.93416	399.205996	-429.114434	-2.687793	-1.993864	22209.08231
261.417162	-474.467501	446.509686	-387.151483	1.12702	1.82095	22215.94897
298.039373	-459.208246	481.605972	-342.899645	-0.398905	0.295024	22223.5786
352.97269	-398.93419	486.183748	-289.492253	1.12702	1.057987	22255.62304
381.965274	-377.571234	485.420785	-250.581154	-0.398905	1.057987	22229.6823
394.172678	-332.556432	462.531903	-261.262632	0.364058	-0.467938	22236.54897
443.002293	-288.304593	538.065214	-143.003408	0.364058	0.295024	22241.88971
456.735622	-244.052755	526.620773	-111.721935	-0.398905	2.583913	22226.63045
498.698573	-183.015736	528.909661	-60.603432	-2.687793	1.057987	22216.71194
491.831908	-135.712046	497.628189	-0.329376	-1.161868	-0.467938	22228.15638
481.913393	-79.252803	502.205965	50.789128	0.364058	1.057987	22226.63045
473.520802	-28.897263	470.924493	124.03355	-0.398905	0.295024	22220.52675
487.254132	16.117539	455.665239	169.811314	-1.924831	-0.467938	22227.39341
460.550436	77.154558	425.146729	238.477961	-1.924831	0.295024	22209.08231
434.609703	119.880471	357.243045	233.137222	-2.687793	-1.230901	22197.63787
430.794889	163.369347	321.383797	240.003886	-1.924831	1.057987	22210.60823
406.380082	220.591552	286.287511	298.752017	-1.924831	-0.467938	22219.00082
388.068976	266.369316	281.709734	368.181626	-0.398905	1.057987	22207.55638
370.520833	318.250783	203.124573	413.196428	-0.398905	-0.467938	22225.86749
336.950472	367.84336	135.983852	431.507533	-1.161868	-0.467938	22197.63787
308.720851	381.57669	116.909783	446.766788	-1.924831	-0.467938	22207.55638
267.520863	428.880379	42.902398	476.522335	-0.398905	1.057987	22219.00082
211.061621	447.191485	-14.319807	504.751956	1.12702	1.82095	22203.74157
166.809782	490.680361	-73.067938	518.485285	1.889983	1.057987	22217.4749
137.817198	478.472957	-132.579032	507.803807	1.12702	0.295024	22223.5786
72.202403	486.102585	-185.22346	457.448266	1.12702	1.057987	22228.15638
44.735744	499.072951	-246.260479	474.233447	2.652946	-0.467938	22213.66009
-10.197573	500.598877	-235.579001	515.433434	1.889983	0.295024	22217.4749
-39.95312	478.472957	-262.282697	502.463068	0.364058	1.057987	22220.52675
-94.886437	462.45074	-326.371567	476.522335	-1.161868	1.057987	25.17777
-145.241977	457.110001	-388.934511	470.418633	-1.924831	-1.230901	12.207404
-171.18271	443.376671	-420.215983	421.589018	-0.398905	1.82095	12.207404
-215.434549	433.458156	-420.215983	410.907539	1.12702	1.82095	15030.36592
-252.819723	400.650758	-453.023381	363.60385	-4.976682	-1.993864	22160.25269
-303.175264	389.96928	-478.964114	312.485346	1.889983	1.057987	22198.40083
-327.590071	343.428553	-518.638177	243.055737	0.364058	1.82095	22213.66009
-358.871544	316.724857	-541.527059	146.15947	-0.398905	1.82095	22196.87491
-400.071531	270.18413	-511.008549	146.15947	-1.924831	0.295024	22209.84527
-418.382637	221.354515	-507.956698	59.94468	1.12702	0.295024	22230.44527
-441.271519	190.073043	-499.564108	60.707643	1.889983	1.057987	22215.94897
-455.004848	122.932322	-480.49004	-0.329376	-0.398905	0.295024	22219.00082
-477.130768	90.124924	-480.49004	-38.477513	-1.161868	0.295024	22229.6823
-496.967799	39.769384	-421.741909	-92.647867	-1.161868	0.295024	22222.05268
-506.886315	-2.95653	-387.408586	-124.692302	-1.161868	-1.230901	22219.00082
-483.23447	-38.052816	-357.653039	-180.388582	1.889983	0.295024	22251.04526
-486.286321	-80.015766	-375.201182	-248.292265	1.12702	-0.467938	22239.60082
-515.278905	-154.786114	-350.786374	-338.321868	1.12702	0.295024	22230.44527
-461.871513	-187.593512	-301.956759	-319.2478	0.364058	-0.467938	22238.83786
-419.1456	-241.000904	-240.156778	-349.766309	-0.398905	-0.467938	22232.73415
-390.915979	-282.200891	-196.667902	-405.462589	-0.398905	1.057987	22211.3712
-368.790059	-319.586066	-131.816069	-420.721844	-1.161868	0.295024	22212.89712
-333.693773	-344.763836	-109.69015	-463.447757	0.364058	1.82095	22229.6823
-284.101195	-409.615668	-69.253124	-463.447757	-1.161868	-0.467938	22206.79342
-247.478984	-430.978625	-4.401292	-495.492192	-0.398905	0.295024	22196.87491
-192.545667	-458.445284	40.61351	-529.062553	-2.687793	-0.467938	22185.43046
-142.953089	-484.386017	57.39869	-529.062553	-2.687793	1.057987	22180.08972
-93.360511	-531.689706	102.413491	-533.640329	-0.398905	1.057987	22180.85269
-31.560529	-529.400818	152.769032	-515.329223	-1.161868	-0.467938	22202.97861
36.343154	-537.793408	270.265293	-488.625527	1.12702	1.057987	22205.2675
85.935732	-530.163781	277.131958	-479.469975	0.364058	1.057987	22208.31935
143.157937	-519.482303	348.087493	-479.469975	-1.161868	-0.467938	22204.50453
181.306074	-504.986011	392.339331	-410.803328	-0.398905	1.057987	22206.79342
231.661615	-504.223048	409.124512	-394.781111	-1.924831	-0.467938	22218.23786
272.09864	-470.652687	463.294866	-358.921862	-0.398905	0.295024	22227.39341
324.743069	-447.763805	474.739307	-317.721874	2.652946	-0.467938	22251.80822
358.313429	-409.615668	478.554121	-299.410769	0.364058	1.057987	22238.07489
395.698603	-370.704569	527.383736	-230.744122	1.12702	1.057987	22245.70452
419.350448	-335.608283	556.37632	-186.492284	3.415909	0.295024	22241.88971
445.291181	-278.386078	520.517071	-167.418215	-1.161868	-0.467938	22224.34156
469.705989	-245.57868	530.435587	-126.218227	-0.398905	-1.230901	22223.5786
473.520802	-176.912034	518.228183	-22.455295	-0.398905	1.82095	22228.91934
492.594871	-123.504642	512.887444	28.663208	1.889983	1.057987	22214.42305
494.120796	-74.675027	467.872642	82.833562	-1.924831	0.295024	22223.5786
481.15043	-21.267635	466.346717	135.477991	-2.687793	-1.230901	22230.44527
472.75784	39.769384	453.37635	196.51501	-2.687793	-1.230901	22202.97861
438.424516	87.836036	396.917108	217.877967	-1.924831	1.82095	22202.21564
440.713405	125.984173	367.161561	237.714998	-1.924831	-0.467938	22216.71194
426.217113	189.31008	277.894921	283.492762	-1.161868	1.057987	22208.31935
388.068976	234.324881	238.983821	285.018688	-1.924831	0.295024	22209.08231
383.491199	276.287832	255.769001	363.60385	1.12702	1.82095	22231.97119
349.920839	327.406335	176.420877	381.914955	0.364058	1.057987	22213.66009
331.609733	377.761876	136.746814	419.300129	-0.398905	0.295024	22211.3712
291.172708	408.280385	94.783864	455.922341	2.652946	1.057987	22228.15638
238.528279	425.828528	46.717212	468.892707	0.364058	1.057987	22208.31935
203.431994	451.769261	-28.053137	498.648254	1.889983	1.057987	22189.24528
159.180155	481.524808	-91.379044	497.885291	1.12702	0.295024	22230.44527
115.691279	493.732212	-133.341994	477.285297	0.364058	1.82095	22226.63045
69.913515	496.0211	-176.83087	491.781589	-0.398905	0.295024	22196.87491
11.928347	480.761845	-234.816038	459.737155	1.12702	0.295024	22214.42305
-18.590163	484.576659	-272.201212	505.514919	0.364058	-0.467938	22219.76379
-68.182741	476.947032	-313.4012	474.996409	1.12702	1.057987	904.873806
-97.175325	469.317404	-343.91971	482.626037	-0.398905	0.295024	16.022217
-148.293828	452.532224	-383.593772	455.922341	-1.924831	-0.467938	12.970367
-182.627151	451.006299	-432.423387	409.381614	-0.398905	-0.467938	9.918516
-229.167878	425.065566	-430.897462	386.492732	-1.161868	0.295024	19302.19428
-284.101195	402.939646	-449.97153	346.055707	-1.161868	0.295024	22178.5638
-318.434519	366.317435	-486.593742	282.7298	-0.398905	1.057987	22193.82305
-327.590071	341.902627	-540.001133	233.137222	-1.161868	0.295024	22197.63787
-375.656724	281.628571	-528.556692	188.885383	-2.687793	-0.467938	22212.13416
-400.071531	242.717472	-548.393723	105.722445	-0.398905	0.295024	22220.52675
-422.197451	219.065627	-513.297437	70.626159	-0.398905	0.295024	22215.18601
-444.32337	159.554533	-472.09745	42.396537	-1.161868	-1.230901	22223.5786
-465.686327	119.880471	-458.36412	3.485438	-0.398905	1.057987	22230.44527
-486.286321	90.124924	-422.504872	-40.003438	-1.161868	0.295024	22216.71194
-502.308538	39.769384	-393.512288	-94.936755	0.364058	1.82095	22225.10453
-487.812246	-3.719492	-396.564139	-143.003408	2.652946	0.295024	22253.33415
-481.708544	-53.31207	-380.541921	-204.803389	1.12702	0.295024	22235.02304
-468.738178	-99.089835	-332.475269	-275.758924	1.889983	0.295024	22241.88971
-469.50114	-137.237971	-323.319716	-310.092247	2.652946	1.057987	22244.17859
-441.271519	-208.193506	-311.875275	-365.025564	-1.161868	1.82095	22224.34156
-409.990047	-260.074972	-237.867889	-373.418154	-1.161868	0.295024	22221.28971
-387.101165	-301.27496	-203.534566	-445.899614	-2.687793	-0.467938	22202.21564
-355.05673	-328.741618	-133.341994	-435.981099	-0.398905	-1.230901	22212.13416
-303.175264	-376.808271	-95.95682	-465.736645	-0.398905	1.057987	22219.76379
-271.130829	-412.667519	-35.682764	-482.521826	1.12702	2.583913	22211.3712
-232.982692	-436.319364	-4.401292	-510.751447	-1.924831	0.295024	22200.68972
-169.656785	-475.230464	50.532025	-529.062553	-1.924831	-0.467938	22190.7712
-129.982722	-498.119346	104.70238	-539.744031	-1.924831	0.295024	22198.40083
-73.52348	-527.11193	118.435709	-587.047721	-1.924831	0.295024	22179.32676
-14.775349	-553.815626	204.650498	-501.595894	-1.924831	1.057987	22190.00824
35.580191	-548.474887	290.102325	-496.255155	0.364058	0.295024	22218.23786
105.0098	-523.297116	281.709734	-510.751447	0.364058	0.295024	22212.89712
143.157937	-522.534154	337.406014	-468.788496	-1.161868	-0.467938	22202.21564
190.461627	-518.71934	390.813406	-432.166285	-1.924831	1.82095	22206.03046
243.106056	-502.697122	462.531903	-374.181117	3.415909	0.295024	22235.02304
294.224559	-466.074911	477.791158	-377.232968	-1.924831	-0.467938	22215.18601
338.476398	-428.689737	470.161531	-310.85521	-0.398905	-0.467938	22245.70452
365.180094	-393.593451	506.020779	-278.810775	1.889983	1.82095	22245.70452
393.409715	-361.549016	520.517071	-220.062644	4.178871	1.82095	22231.20823
440.713405	-317.297177	522.042997	-176.573768	1.12702	0.295024	22234.26008
456.735622	-265.415711	531.961512	-119.351563	-1.924831	-0.467938	22231.97119
467.4171	-214.297208	538.065214	-107.144159	0.364058	-0.467938	22218.23786
486.491169	-163.178704	495.339301	-23.218258	-0.398905	-0.467938	22219.00082
481.15043	-103.667611	502.205965	41.633575	-0.398905	1.057987	22229.6823
481.913393	-64.756511	510.598556	102.670594	-1.161868	0.295024	22228.15638
479.624504	3.910135	473.976344	162.181687	-1.924831	-0.467938	22218.23786
457.498585	64.184191	435.065245	220.929818	-2.687793	-1.230901	22207.55638
458.261548	93.939738	412.939325	218.64093	-3.450756	-1.230901	22214.42305
422.402299	146.584167	345.035642	259.077955	-1.161868	2.583913	22200.68972
407.143044	214.48785	306.124542	315.537197	-1.161868	-0.467938	22214.42305
383.491199	256.450801	246.613449	306.381644	-1.924831	-0.467938	22225.86749
379.676386	292.310049	188.628281	355.974222	-1.924831	-0.467938	22193.06009
363.654168	344.191516	161.161622	389.544583	-1.924831	0.295024	22195.34898
313.298628	383.865578	111.569044	425.403831	-1.161868	1.057987	22227.39341
275.913454	422.013715	90.206088	471.944558	0.364058	1.057987	22211.3712
237.765317	441.087783	9.332037	497.885291	-1.161868	0.295024	22201.45268
195.802366	473.132218	-36.445727	504.751956	0.364058	-0.467938	22227.39341
146.209788	495.258137	-95.95682	472.707521	0.364058	0.295024	22220.52675
115.691279	485.339622	-128.764218	471.181596	0.364058	0.295024	22220.52675
60.757962	484.576659	-203.534566	492.544552	0.364058	0.295024	22215.18601
14.980198	508.991467	-275.253063	475.759372	-0.398905	1.057987	22215.94897
-35.375343	490.680361	-264.571585	497.122329	-0.398905	-0.467938	22202.21564
-69.708666	470.84333	-396.564139	458.974192	0.364058	1.82095	57.985168
-114.723468	456.347038	-386.645623	478.04826	-3.450756	-1.993864	14.496292
-159.738269	452.532224	-397.327101	454.396415	-1.161868	1.057987	12.207404
-214.671586	421.250752	-428.608574	420.826055	-1.924831	-0.467938	12.207404
-245.190096	410.569274	-423.267834	388.018657	-4.213719	-0.467938	21894.74166
-282.57527	403.702609	-476.675226	350.633483	-3.450756	-0.467938	22176.27491
-319.197481	362.502621	-494.223369	245.344625	-3.450756	-0.467938	22201.45268
-341.323401	319.013745	-523.215953	209.485377	-3.450756	-0.467938	22209.84527
-387.101165	299.939677	-491.934481	172.100203	-0.398905	0.295024	22201.45268
-414.567823	250.347099	-498.038183	114.877997	-0.398905	0.295024	22222.05268
-429.827078	201.517484	-488.88263	-20.166407	-1.924831	1.057987	22228.91934
-467.212252	151.924906	-522.45299	5.774326	-1.161868	0.295024	22207.55638
-468.738178	109.961955	-458.36412	-31.610848	0.364058	0.295024	22218.23786
-512.990016	63.421228	-406.482654	-59.077507	0.364058	0.295024	22227.39341
-490.864097	38.243458	-387.408586	-116.299712	1.12702	1.82095	22233.49712
-503.834464	-26.608375	-375.201182	-182.67747	1.889983	1.057987	22244.17859
-491.62706	-62.467623	-375.201182	-216.24783	-0.398905	-0.467938	22241.88971
-488.575209	-121.978717	-335.52712	-268.129296	1.889983	1.82095	22235.02304
-453.478923	-183.778698	-297.378983	-316.195949	-0.398905	-1.230901	22229.6823
-439.745594	-215.060171	-246.260479	-348.240384	0.364058	1.057987	22231.97119
-416.093749	-267.704599	-230.238262	-406.225552	-0.398905	1.057987	22203.74157
-391.678941	-312.719401	-189.801237	-445.136651	0.364058	1.057987	22208.31935
-347.427103	-347.052724	-128.764218	-442.847763	0.364058	0.295024	22225.10453
-306.990077	-391.304563	-63.912385	-484.047751	1.889983	1.057987	22225.10453
-271.130829	-403.511967	-28.816099	-500.069969	-4.976682	-0.467938	22192.29713
-251.293798	-430.215662	49.0061	-535.166254	-3.450756	1.057987	22194.58602
-169.656785	-485.148979	63.502392	-534.403292	-4.213719	-1.230901	22199.16379
-128.456797	-509.563787	77.235721	-532.114403	-2.687793	0.295024	22172.4601
-56.7383	-519.482303	168.028287	-515.329223	-2.687793	-0.467938	22192.29713
-11.723498	-520.245265	222.961604	-482.521826	-0.398905	1.057987	22212.89712
45.498707	-525.586005	300.783803	-506.936633	1.12702	-1.230901	22180.08972
101.95795	-510.32675	248.139374	-580.181056	-1.161868	0.295024	22198.40083
153.839416	-527.11193	342.746753	-455.81813	-0.398905	0.295024	22219.76379
214.876435	-501.171197	415.228213	-412.329254	-1.924831	1.057987	22218.23786
262.180124	-475.230464	457.191164	-387.151483	0.364058	0.295024	22222.81564
308.720851	-444.711954	493.050413	-344.42557	3.415909	-0.467938	22251.80822
355.261578	-423.348998	475.50227	-300.936694	1.889983	1.057987	22247.99341
383.491199	-393.593451	495.339301	-262.025595	0.364058	0.295024	22235.786
429.268964	-350.867538	519.754108	-212.433017	1.889983	2.583913	22243.41563
430.031926	-286.778668	528.146699	-165.129327	0.364058	1.057987	22238.07489
456.735622	-256.260158	531.961512	-101.80342	-1.161868	-0.467938	22214.42305
473.520802	-220.40091	443.457835	-101.80342	-1.924831	-0.467938	22222.05268
498.698573	-156.31204	499.154115	-27.033072	-0.398905	-1.993864	22231.20823
484.965243	-105.193536	479.317083	30.189134	-0.398905	1.82095	22217.4749
482.676355	-35.763927	442.694872	133.189103	-1.924831	1.057987	22225.86749
460.550436	9.250874	444.220797	175.915016	-2.687793	-0.467938	22212.89712
462.839324	53.502713	458.717089	206.433526	-3.450756	-0.467938	22195.34898
442.23933	111.487881	376.317114	246.107588	-1.924831	-1.993864	22207.55638
408.66897	151.924906	338.93194	280.440911	-4.213719	-0.467938	22216.71194
406.380082	227.458217	285.524548	294.937203	-1.161868	-0.467938	22206.79342
391.88379	269.421167	281.709734	361.314961	0.364058	2.583913	22223.5786
361.36528	308.332267	193.206057	344.529781	-1.161868	0.295024	22208.31935
336.18751	364.791509	100.887566	359.789036	-1.161868	-0.467938	22210.60823
294.987522	380.050764	72.657945	401.751986	-0.398905	0.295024	22219.00082
285.069006	412.095199	56.635727	480.337148	-0.398905	-0.467938	22210.60823
231.661615	460.161852	-11.267956	507.803807	-1.161868	1.057987	22215.18601
172.913484	463.213703	-85.275342	503.226031	-1.161868	0.295024	22223.5786
130.950534	486.865547	-124.186442	489.492701	-0.398905	-1.230901	22225.86749
76.780179	506.702579	-167.675318	483.388999	0.364058	1.057987	22215.18601
49.313521	501.361839	-219.556784	507.040844	-0.398905	1.057987	22207.55638
9.639458	500.598877	-248.549368	513.907509	-1.161868	0.295024	22211.3712
-34.61238	472.369255	-268.386399	456.685304	-1.924831	-1.230901	4041.413617
-71.997554	461.687777	-346.971561	478.04826	0.364058	0.295024	20.599994
-131.508648	470.080367	-401.141915	443.714937	-1.924831	0.295024	11.444441
-173.471598	450.243336	-434.712275	385.729769	-1.924831	-0.467938	12.207404
-210.856773	419.724827	-429.371536	400.989024	-1.161868	-0.467938	2159.947508
-263.501201	407.517423	-450.734493	362.077924	0.364058	1.057987	22115.23789
-284.864158	373.1841	-468.282636	304.092756	-4.213719	-0.467938	22202.21564
-368.790059	344.191516	-527.793729	243.055737	-1.161868	0.295024	22189.24528
-374.130798	302.991528	-496.512257	207.959451	-1.161868	0.295024	22206.03046
-377.945612	277.813757	-472.09745	143.870581	-0.398905	0.295024	22223.5786
-422.960413	215.250813	-534.660394	62.233569	-0.398905	0.295024	22217.4749
-445.849296	173.287862	-575.097419	-4.907152	-0.398905	1.057987	22215.94897
-487.812246	151.161943	-540.001133	-50.684916	-1.161868	0.295024	22228.15638
-501.545575	100.04344	-470.571524	-67.470097	-0.398905	1.82095	22224.34156
-513.752979	62.658266	-411.060431	-67.470097	-1.161868	1.057987	22217.4749
-505.360389	16.880501	-385.88266	-115.536749	-0.398905	-1.993864	22247.23045
-498.493724	-39.578741	-375.201182	-165.129327	1.12702	1.057987	22248.75637
-454.241886	-76.963915	-332.475269	-212.433017	1.889983	0.295024	22234.26008
-475.604842	-123.504642	-353.075263	-292.544104	-0.398905	2.583913	22239.60082
-438.982631	-168.519444	-289.749355	-297.884843	-0.398905	-1.230901	22238.07489
-445.086333	-244.052755	-258.467883	-336.795943	-1.924831	-0.467938	22211.3712
-416.856712	-273.808301	-261.519734	-435.218136	-2.687793	-0.467938	22186.95639
-360.397469	-330.267544	-165.386429	-430.640359	-1.161868	0.295024	22225.86749
-352.004879	-353.919389	-96.719783	-463.447757	-0.398905	0.295024	22212.13416
-289.441935	-382.14901	-93.667932	-510.751447	-1.924831	-0.467938	22197.63787
-253.582686	-430.978625	-14.319807	-496.255155	-2.687793	-0.467938	22207.55638
-219.249363	-482.097129	72.657945	-524.484776	-4.213719	0.295024	22186.95639
-148.293828	-498.882309	81.050535	-507.699596	-1.924831	-0.467938	22190.7712
-103.279027	-525.586005	129.117187	-534.403292	-3.450756	0.295024	22186.19343
-34.61238	-529.400818	209.991237	-536.69218	-2.687793	-1.230901	22193.82305
22.609825	-553.052663	280.946772	-484.810714	-1.161868	1.057987	22215.18601
68.387589	-522.534154	316.80602	-484.810714	-3.450756	-1.230901	22192.29713
117.217204	-530.163781	297.731952	-518.381074	-0.398905	0.295024	22203.74157
158.417192	-525.586005	319.857871	-448.188502	-1.924831	0.295024	22201.45268
214.876435	-504.986011	438.880058	-423.010732	-0.398905	1.057987	22228.91934
273.624565	-463.02306	462.531903	-359.684825	1.889983	1.057987	22241.88971
304.906038	-426.400849	502.968928	-342.136682	2.652946	1.057987	22239.60082
354.498615	-414.193445	499.154115	-296.358918	-1.161868	0.295024	22239.60082
410.194895	-366.126792	488.472636	-230.744122	1.12702	-0.467938	22243.41563
420.113411	-342.474948	525.094848	-177.336731	3.415909	1.057987	22227.39341
443.002293	-286.778668	537.302251	-139.951557	1.12702	1.057987	22228.15638
473.520802	-234.897202	541.880028	-112.484898	-0.398905	1.82095	22227.39341
466.654138	-188.356475	532.724475	-25.507146	-1.161868	0.295024	22212.89712
485.728206	-144.104636	451.850425	-17.877519	-0.398905	1.057987	22225.10453
472.75784	-74.675027	455.665239	43.922463	1.12702	0.295024	22235.02304
458.261548	-20.504673	403.783772	100.381705	-1.161868	1.057987	22216.71194
465.128212	24.510129	453.37635	191.937234	-1.924831	-0.467938	22199.92676
434.609703	74.865669	400.731921	201.855749	-0.398905	1.057987	22217.4749
423.165262	137.428614	358.006008	247.633514	-1.161868	-0.467938	22209.08231
401.039342	189.31008	346.561567	296.463129	-1.161868	0.295024	22208.31935
393.409715	225.169329	264.161592	313.248309	-2.687793	0.295024	22223.5786
375.861572	272.473018	246.613449	361.314961	-0.398905	-0.467938	22213.66009
352.209727	322.065596	155.820883	350.633483	-1.161868	-0.467938	22190.7712
320.165292	360.976696	104.70238	381.914955	-1.924831	-1.230901	22220.52675
278.202342	403.702609	77.998684	457.448266	0.364058	1.057987	22221.28971
230.898652	435.747044	27.643143	462.789005	0.364058	1.057987	22187.71935
217.165323	460.161852	-19.660547	497.122329	1.889983	0.295024	22228.91934
172.150521	496.784063	-106.638299	517.722323	1.12702	1.057987	22236.54897
92.802397	505.939616	-158.519765	503.226031	1.889983	-1.230901	22215.94897
56.943148	505.176653	-190.5642	496.359366	-0.398905	-0.467938	22214.42305
18.795011	468.554442	-218.793821	511.618621	-1.924831	-0.467938	22217.4749
-15.538312	478.472957	-259.993809	515.433434	-1.161868	1.057987	22171.69713
-81.153107	458.635926	-339.341933	476.522335	-1.161868	1.057987	989.56267
-98.70125	477.709995	-361.467853	464.314931	-1.161868	-0.467938	16.78518
-165.079008	448.717411	-412.586356	426.166794	-2.687793	-0.467938	14.496292
-181.101226	447.191485	-427.845611	378.863104	-3.450756	-0.467938	9.918516
-228.404916	414.384087	-420.978946	373.522365	-4.213719	-0.467938	19097.72027
-285.627121	407.517423	-459.127083	355.21126	-2.687793	-0.467938	22173.22306
-302.412301	370.895211	-486.593742	286.544613	-1.924831	0.295024	22191.53417
-338.27155	329.695224	-498.038183	265.944619	-3.450756	-0.467938	22207.55638
-362.686357	301.465602	-514.0604	198.803898	-1.161868	1.057987	22217.4749
-406.175233	247.295248	-501.090034	120.981699	-0.398905	0.295024	22216.71194
-412.278935	222.117478	-482.015965	67.574308	-0.398905	0.295024	22222.81564
-468.738178	173.287862	-528.556692	4.248401	0.364058	-0.467938	22228.91934
-462.634476	132.087875	-498.801145	-35.425662	1.12702	1.057987	22214.42305
-480.182619	88.598999	-490.408555	-40.003438	-1.161868	-0.467938	22222.81564
-484.760395	61.13234	-403.430803	-81.203426	-0.398905	0.295024	22245.70452
-496.967799	4.673098	-379.015996	-138.425631	1.12702	-0.467938	22234.26008
-497.730762	-59.415772	-368.334517	-166.655252	1.889983	1.057987	22237.31193
-505.360389	-121.978717	-337.053045	-268.892259	-0.398905	-0.467938	22241.88971
-478.656693	-135.712046	-305.00861	-307.040396	1.12702	1.82095	22226.63045
-461.871513	-195.986102	-280.593803	-324.588539	0.364058	0.295024	22222.81564
-436.693743	-241.000904	-249.31233	-369.603341	-1.161868	1.057987	22202.21564
-397.01968	-280.674966	-204.297529	-403.173701	-1.161868	-0.467938	22212.89712
-346.66414	-311.956438	-153.941988	-440.558875	-1.924831	1.057987	22217.4749
-313.856742	-372.993457	-104.34941	-482.521826	-1.924831	-1.230901	22203.74157
-286.390084	-386.726786	-51.704982	-498.544043	-1.161868	-0.467938	22199.16379
-239.086394	-443.948992	-0.586478	-525.247739	-3.450756	-0.467938	22186.95639
-178.812338	-456.919358	75.709796	-525.247739	-0.398905	1.82095	22205.2675
-140.664201	-473.704538	118.435709	-519.907	-2.687793	-0.467938	22191.53417
-85.730884	-511.089713	153.531995	-526.010702	-0.398905	1.057987	22190.7712
-10.197573	-541.608222	235.93197	-487.099602	1.12702	0.295024	22209.08231
21.083899	-539.319334	264.161592	-482.521826	0.364058	-0.467938	22191.53417
91.276471	-534.741557	286.287511	-498.544043	-1.924831	0.295024	22183.14158
139.343124	-543.89711	355.71712	-477.181086	-1.161868	-0.467938	22201.45268
203.431994	-511.852675	392.339331	-433.69221	-1.924831	1.057987	22229.6823
251.498646	-495.067495	417.517102	-435.218136	1.889983	1.057987	22215.18601
279.728267	-454.63047	425.909692	-365.025564	1.889983	0.295024	22244.17859
333.898622	-437.84529	485.420785	-319.2478	0.364058	-0.467938	22248.75637
343.054174	-416.482333	523.568922	-262.025595	0.364058	0.295024	22238.07489
401.039342	-353.156426	516.702257	-222.351532	0.364058	0.295024	22231.97119
434.609703	-308.904587	542.642991	-210.144128	-1.161868	-0.467938	22233.49712
446.817107	-280.674966	554.850394	-97.225643	-1.161868	-0.467938	22217.4749
457.498585	-223.452761	499.154115	-129.270078	-1.161868	1.057987	22214.42305
478.098579	-172.334257	523.568922	-19.403444	-0.398905	0.295024	22228.15638
482.676355	-109.771313	499.154115	16.455804	-1.161868	1.82095	22231.97119
495.646722	-54.837996	472.450419	125.559476	-0.398905	-0.467938	22218.23786
471.231914	-3.719492	444.98376	135.477991	-1.924831	1.057987	22207.55638
454.446734	48.161974	404.546735	204.144638	-1.161868	1.057987	22212.89712
446.817107	94.702701	386.235629	255.263141	-3.450756	0.295024	22197.63787
436.135628	160.317496	367.924524	264.418694	-1.161868	0.295024	22213.66009
415.535634	200.754521	318.331946	284.255725	-2.687793	-0.467938	22223.5786
402.565268	251.110062	286.287511	359.789036	-1.924831	0.295024	22215.94897
380.439348	296.887826	245.087523	383.440881	1.12702	0.295024	22199.16379
342.291212	338.087814	167.265324	374.285328	0.364058	0.295024	22226.63045
328.557882	368.606323	90.206088	420.063092	0.364058	0.295024	22215.18601
269.046789	410.569274	52.057951	471.944558	-0.398905	-0.467938	22186.95639
221.743099	458.635926	14.672777	504.751956	4.941834	1.057987	22237.31193
189.698664	476.947032	-65.438311	448.292713	1.889983	0.295024	22231.20823
168.335708	481.524808	-77.645715	501.700105	1.889983	0.295024	22224.34156
111.876465	476.947032	-147.075324	482.626037	0.364058	1.057987	22219.76379
50.839446	502.124802	-170.727168	520.011211	-1.161868	-0.467938	22221.28971
2.772794	498.309988	-231.001225	515.433434	-1.161868	1.057987	22209.08231
-49.108672	489.917398	-298.141946	484.151962	1.12702	0.295024	22188.48232
-82.679033	484.576659	-302.719722	465.077894	-1.161868	1.82095	119.78515
-118.538281	454.821112	-341.630822	462.789005	0.364058	-1.230901	16.022217
-152.871605	449.480373	-388.171549	463.551968	-0.398905	0.295024	11.444441
-182.627151	444.902597	-439.290052	376.574216	0.364058	1.057987	12.207404
-265.79009	419.724827	-450.734493	393.359396	-1.924831	1.057987	21562.08991
-281.812307	391.495205	-465.993748	326.981638	-1.924831	0.295024	22190.7712
-325.301183	351.821143	-490.408555	281.203874	-1.161868	-1.230901	22208.31935
-358.871544	331.984112	-488.119667	229.322408	-2.687793	-1.993864	22196.87491
-381.760426	299.176714	-487.356704	213.30019	-1.161868	1.82095	22215.94897
-427.53819	258.739689	-491.934481	129.374289	0.364058	-0.467938	22228.15638
-432.878929	208.384148	-541.527059	35.529873	-1.924831	-1.230901	22210.60823
-458.056699	138.954539	-475.149301	32.478022	-0.398905	0.295024	22220.52675
-487.812246	111.487881	-453.786344	-26.270109	1.12702	1.057987	22227.39341
-477.893731	64.947154	-430.897462	-33.136774	-1.161868	-1.230901	22221.28971
-513.752979	35.95457	-386.645623	-109.433047	4.178871	1.82095	22241.12674
-486.286321	-22.030598	-422.504872	-207.85524	0.364058	0.295024	22243.41563
-477.130768	-67.0454	-362.993778	-217.773756	4.941834	0.295024	22248.75637
-467.212252	-112.823164	-306.534536	-257.447818	2.652946	1.057987	22231.97119
-479.419656	-175.386108	-279.83084	-276.521887	-1.924831	-1.230901	22229.6823
-432.878929	-204.378692	-278.304914	-309.329284	1.889983	1.82095	22226.63045
-409.990047	-275.334227	-272.964175	-384.099633	-0.398905	0.295024	22185.43046
-378.708575	-296.697183	-196.667902	-406.988515	-1.924831	0.295024	22220.52675
-347.427103	-337.897171	-148.601249	-420.721844	-0.398905	-0.467938	22226.63045
-307.75304	-369.941606	-72.304975	-490.151453	1.12702	0.295024	22182.37861
-266.553052	-419.534184	-20.423509	-489.38849	-1.924831	0.295024	22190.00824
-224.590102	-455.393433	-42.549429	-529.825515	-1.924831	-0.467938	22198.40083
-174.997524	-475.993427	62.739429	-529.825515	-2.687793	-0.467938	22190.7712
-113.960505	-497.356383	123.776448	-504.647745	-3.450756	0.295024	22185.43046
-46.819784	-527.874893	180.998653	-534.403292	0.364058	0.295024	22210.60823
13.454272	-528.637855	270.265293	-496.255155	-1.924831	-0.467938	22222.05268
52.365372	-527.874893	300.783803	-493.966267	-0.398905	-0.467938	22190.00824
102.720912	-523.297116	316.043058	-483.284788	0.364058	0.295024	22206.03046
153.839416	-513.378601	359.531934	-432.166285	1.12702	0.295024	22214.42305
210.298658	-514.904526	412.176363	-410.040366	2.652946	1.82095	22219.76379
244.631981	-469.126762	455.665239	-361.21075	1.889983	0.295024	22252.57118
299.565298	-430.215662	464.820791	-368.840378	2.652946	1.057987	22251.04526
334.661584	-421.06011	489.235599	-316.958912	0.364058	1.82095	22232.73415
394.93564	-382.14901	525.85781	-255.15893	0.364058	0.295024	22235.786
412.483783	-349.341612	527.383736	-200.988576	0.364058	-0.467938	22240.36378
447.580069	-290.593482	529.672624	-155.210811	-0.398905	1.057987	22216.71194
430.031926	-237.949053	527.383736	-126.218227	1.12702	-1.230901	22219.00082
475.809691	-207.430543	514.413369	-83.492314	-1.161868	1.057987	22231.97119
492.594871	-144.867599	512.887444	-2.618264	-2.687793	-0.467938	22212.89712
493.357834	-95.275021	497.628189	50.789128	0.364058	1.057987	22223.5786
489.54302	-48.734294	432.013394	123.270588	0.364058	0.295024	22231.20823
467.4171	18.406427	448.798574	178.203905	-4.213719	-1.993864	22199.16379
447.580069	63.421228	352.665269	147.685395	-1.924831	0.295024	22209.08231
442.23933	129.036024	407.598586	240.766849	-1.161868	0.295024	22215.94897
431.557852	166.421198	348.087493	289.596464	-1.161868	0.295024	22211.3712
409.431932	222.88044	301.546766	341.47793	-0.398905	-0.467938	22217.4749
404.854156	248.821173	277.894921	354.448297	-1.924831	0.295024	22209.84527
359.839355	312.910043	194.731982	374.285328	-1.161868	1.057987	22209.84527
341.528249	343.428553	147.428293	410.144577	0.364058	0.295024	22215.94897
314.06159	398.36187	105.465342	454.396415	0.364058	1.82095	22212.89712
275.150491	415.14705	68.843131	469.65567	0.364058	1.82095	22196.87491
208.772733	460.161852	-26.527211	504.751956	0.364058	0.295024	22206.79342
176.728298	460.924814	-148.601249	407.855688	1.889983	1.82095	22225.86749
151.550527	473.895181	-150.890137	497.122329	1.889983	1.057987	22229.6823
98.143136	499.835914	-149.364212	510.855658	1.889983	1.057987	22212.13416
49.313521	493.732212	-192.853088	511.618621	-1.161868	-0.467938	22213.66009
-13.249424	509.754429	-226.423448	491.018627	0.364058	1.82095	22201.45268
-26.982753	496.0211	-286.697505	479.574186	-1.161868	-0.467938	22190.00824
-82.679033	473.895181	-324.845641	488.729739	0.364058	1.057987	26.703696
-126.930872	464.739628	-370.623406	478.811223	0.364058	1.057987	12.207404
-165.079008	443.376671	-398.090064	428.455682	0.364058	-0.467938	12.207404
-221.538251	422.013715	-418.690058	404.040875	-0.398905	-0.467938	10.681478
-252.819723	382.339652	-482.778928	323.166825	-4.213719	-1.230901	22059.54161
-300.123413	383.102615	-519.401139	294.174241	-1.161868	-0.467938	22193.82305
-332.930811	358.687808	-474.386338	264.418694	-1.161868	-0.467938	22199.92676
-354.293767	324.354484	-498.038183	240.003886	-1.161868	0.295024	22215.18601
-383.286351	279.339683	-481.253002	170.574277	1.12702	1.057987	22228.91934
-404.649308	234.324881	-497.27522	82.833562	0.364058	0.295024	22215.18601
-434.404855	189.31008	-544.57891	29.426171	-0.398905	0.295024	22224.34156
-467.975215	148.110092	-490.408555	18.744693	-1.161868	-1.230901	22228.91934
-480.945581	90.887887	-474.386338	-26.270109	0.364058	-1.230901	22214.42305
-489.338172	59.606415	-396.564139	-59.077507	1.889983	1.82095	22245.70452
-493.152985	10.7768	-402.667841	-142.240445	1.12702	-0.467938	22251.04526
-497.730762	-15.163934	-426.319685	-188.018209	4.178871	2.583913	22231.97119
-502.308538	-77.726878	-363.756741	-228.455234	2.652946	-0.467938	22234.26008
-488.575209	-128.082419	-315.690089	-264.314483	-1.924831	-1.993864	22238.07489
-467.975215	-179.963885	-279.83084	-314.670023	1.12702	0.295024	22217.4749
-464.923364	-234.134239	-264.571585	-346.714458	-0.398905	1.057987	22199.92676
-413.041898	-282.963854	-222.608635	-407.751477	-1.161868	-0.467938	22222.81564
-377.182649	-308.904587	-162.334578	-412.329254	-0.398905	0.295024	22219.00082
-339.797475	-347.815687	-108.164224	-449.714428	1.889983	1.82095	22198.40083
-297.834525	-392.830488	-69.253124	-493.203304	-1.924831	1.057987	22190.7712
-265.79009	-443.948992	-12.793882	-504.647745	-1.924831	0.295024	22191.53417
-207.804922	-469.126762	8.569075	-569.499578	-0.398905	1.057987	22192.29713
-151.345679	-497.356383	81.050535	-549.662546	-0.398905	-0.467938	22190.00824
-94.886437	-506.511936	135.220889	-513.040335	-1.161868	1.057987	22209.84527
-39.95312	-524.823042	207.702349	-514.566261	-0.398905	0.295024	22205.2675
11.928347	-545.423036	267.976405	-500.832931	0.364058	3.346875	22199.16379
63.04685	-530.163781	300.783803	-500.832931	-1.161868	0.295024	22211.3712
124.846832	-532.452669	333.591201	-493.966267	0.364058	0.295024	22196.11194
166.809782	-529.400818	390.813406	-439.795912	-0.398905	1.057987	22223.5786
223.269025	-502.697122	406.072661	-406.988515	-0.398905	-1.993864	22230.44527
278.202342	-475.993427	463.294866	-351.292235	1.889983	0.295024	22236.54897
303.380112	-442.423066	444.220797	-363.499639	1.12702	1.057987	22238.83786
335.424547	-422.586035	454.902276	-332.218166	2.652946	1.057987	22247.23045
385.780088	-363.074942	523.568922	-218.536719	1.889983	0.295024	22229.6823
426.217113	-331.793469	531.198549	-176.573768	1.12702	1.057987	22226.63045
454.446734	-292.119407	544.931879	-143.76637	0.364058	1.82095	22228.15638
484.202281	-254.734233	510.598556	-126.218227	0.364058	-1.230901	22223.5786
473.520802	-191.408326	535.013363	-46.10714	-0.398905	-0.467938	22220.52675
490.305983	-126.556493	508.309667	21.796544	0.364058	0.295024	22228.91934
495.646722	-73.149102	489.235599	69.863196	-1.161868	-0.467938	22228.15638
481.15043	-26.608375	467.10968	137.76688	-1.924831	1.057987	22198.40083
468.180063	32.902719	445.746723	172.863165	-1.924831	-0.467938	22209.08231
464.36525	81.732334	369.450449	183.544644	-0.398905	-1.230901	22212.89712
442.23933	135.902688	359.531934	238.477961	-1.161868	-0.467938	22205.2675
423.928224	187.784154	357.243045	304.092756	-0.398905	0.295024	22219.00082
399.513417	232.035993	300.783803	337.663117	-1.161868	0.295024	22234.26008
356.024541	289.258199	271.028256	389.544583	1.12702	1.057987	22195.34898
362.891206	319.013745	168.791249	397.17421	-0.398905	0.295024	22219.00082
336.18751	373.1841	148.954218	426.166794	-1.161868	0.295024	22225.86749
309.483814	409.043348	115.383858	465.840856	1.12702	0.295024	22184.6675
259.891236	438.798895	52.057951	490.255664	1.889983	1.82095	22234.26008
205.720882	452.532224	-27.290174	496.359366	1.12702	-1.230901	22234.26008
140.869049	489.917398	-143.26051	483.388999	1.12702	0.295024	22219.00082
108.824614	493.732212	-161.571616	474.233447	1.12702	-1.993864	22208.31935
78.306105	494.495175	-135.630883	506.277881	4.178871	2.583913	22228.91934
31.765378	496.0211	-195.904939	507.040844	-1.161868	0.295024	22215.18601
2.009831	486.102585	-250.075293	502.463068	-2.687793	-1.230901	22188.48232
-43.00497	471.606293	-295.853057	479.574186	-1.924831	-0.467938	2800.073244
-82.679033	473.132218	-337.053045	455.922341	1.12702	-1.230901	18.311106
-133.797536	457.872963	-386.645623	457.448266	1.12702	1.057987	14.496292
-188.730853	434.221119	-417.927095	419.300129	-2.687793	-1.230901	9.918516
-242.901208	421.250752	-405.719691	395.648285	-1.924831	-0.467938	16082.49153
-277.997493	409.043348	-464.467822	301.803868	-1.161868	-0.467938	22162.54158
-326.064146	373.947062	-514.823363	240.766849	1.12702	2.583913	22201.45268
-337.508587	347.243367	-472.860412	246.870551	-2.687793	0.295024	22214.42305
-370.315985	309.09523	-485.830779	227.796482	0.364058	-0.467938	22209.08231
-401.597457	262.554503	-486.593742	160.655762	0.364058	-0.467938	22219.76379
-418.382637	219.065627	-513.297437	83.596525	-1.161868	0.295024	22228.91934
-460.345588	164.13231	-497.27522	51.55209	-1.161868	0.295024	22209.08231
-472.552991	128.273061	-482.778928	8.826177	0.364058	2.583913	22223.5786
-483.23447	96.228626	-446.919679	-30.847885	4.178871	1.057987	22243.41563
-491.62706	50.450862	-408.771542	-74.336761	4.178871	1.057987	22242.65267
-513.752979	-6.008381	-401.904878	-140.714519	0.364058	-0.467938	22233.49712
-496.204836	-40.341704	-427.845611	-233.795973	2.652946	1.82095	22244.17859
-479.419656	-93.749095	-348.497486	-279.573738	1.12702	1.82095	22237.31193
-479.419656	-144.867599	-300.430834	-280.3367	-0.398905	-0.467938	22221.28971
-452.71596	-195.986102	-265.334548	-323.825576	-1.161868	0.295024	22223.5786
-430.590041	-246.341643	-246.260479	-366.55149	-0.398905	-1.230901	22219.00082
-406.938196	-279.14904	-198.95679	-406.988515	-0.398905	1.057987	22213.66009
-360.397469	-332.556432	-139.445696	-453.529242	0.364058	1.057987	22222.05268
-328.353034	-370.704569	-84.512379	-455.81813	-1.161868	-1.230901	22202.97861
-283.338233	-405.800855	-53.230907	-489.38849	-1.924831	0.295024	22180.85269
-237.560468	-423.348998	-14.319807	-533.640329	-1.924831	0.295024	22191.53417
-213.145661	-479.80824	20.776478	-574.840317	-0.398905	1.057987	22186.95639
-132.271611	-483.623054	27.643143	-551.951435	-1.161868	0.295024	22186.19343
-74.286443	-519.482303	155.05792	-536.69218	1.12702	0.295024	22207.55638
-23.167939	-533.215632	219.14679	-506.936633	-0.398905	0.295024	22198.40083
39.395005	-521.008228	275.606033	-482.521826	1.889983	1.82095	22198.40083
79.83203	-530.163781	309.939356	-490.151453	1.889983	1.057987	22206.03046
137.817198	-519.482303	356.480083	-448.188502	0.364058	0.295024	22220.52675
188.172739	-511.089713	391.576369	-420.721844	-0.398905	1.057987	22224.34156
243.869019	-478.282315	428.961543	-382.573707	1.889983	1.057987	22220.52675
277.439379	-443.948992	461.76894	-365.025564	1.889983	1.057987	22250.2823
307.957888	-446.23788	457.191164	-325.351502	1.889983	1.057987	22246.46748
357.550466	-416.482333	455.665239	-329.166315	1.889983	0.295024	22229.6823
401.802305	-372.230494	518.991146	-214.721905	0.364058	0.295024	22236.54897
435.372666	-320.349028	536.539289	-173.521917	1.12702	0.295024	22231.97119
439.950442	-266.178674	527.383736	-151.395998	0.364058	0.295024	22214.42305
468.943026	-236.423127	544.168916	-81.203426	1.12702	2.583913	22227.39341
478.861542	-190.645363	485.420785	-39.240475	-1.161868	0.295024	22230.44527
481.15043	-133.423158	463.294866	14.929879	1.889983	1.82095	22215.94897
481.15043	-66.282437	475.50227	86.648376	-2.687793	-0.467938	22214.42305
476.572653	-3.719492	474.739307	153.026134	-2.687793	1.057987	22211.3712
455.972659	43.584197	419.043027	181.255756	-1.161868	0.295024	22201.45268
449.105995	89.361961	382.420816	210.24834	-1.161868	0.295024	22207.55638
416.298597	143.532316	341.220828	222.455743	0.364058	1.82095	22222.05268
419.350448	205.332297	348.850455	319.352011	1.889983	-0.467938	22222.81564
394.172678	238.902658	258.05789	325.455713	-1.161868	1.057987	22214.42305
380.439348	287.732273	233.643082	382.677918	1.12702	1.057987	22226.63045
331.609733	332.747075	187.102355	410.907539	-1.924831	-0.467938	22224.34156
312.535665	370.895211	121.48756	436.08531	1.889983	1.057987	22206.79342
282.780118	418.198901	79.524609	458.211229	0.364058	-0.467938	22202.97861
240.817168	450.243336	37.561659	503.988993	1.12702	1.057987	22228.15638
212.587546	465.502591	-57.808683	486.44085	1.889983	1.057987	22211.3712
170.624596	487.62851	-121.897553	465.077894	4.178871	2.583913	22212.89712
124.083869	497.547026	-140.208659	491.018627	1.12702	-0.467938	22222.81564
52.365372	495.258137	-181.408647	490.255664	2.652946	0.295024	22205.2675
16.506123	483.050734	-239.393815	494.83344	0.364058	1.82095	22204.50453
-27.745716	480.761845	-247.023442	508.56677	0.364058	-0.467938	22218.23786
-71.234592	480.761845	-300.430834	483.388999	0.364058	1.057987	128.940703
-97.938288	481.524808	-339.341933	477.285297	-1.161868	0.295024	16.78518
-153.634567	457.872963	-379.015996	444.4779	1.12702	1.82095	11.444441
-202.464182	432.695193	-427.082648	423.114943	-3.450756	-0.467938	12.207404
-239.086394	421.250752	-453.023381	363.60385	-1.924831	-1.230901	20922.72713
-302.412301	391.495205	-503.378922	339.952005	-1.161868	-0.467938	22187.71935
-307.75304	379.287801	-508.719661	270.522396	-0.398905	0.295024	22199.92676
-345.901177	329.695224	-527.030767	192.700197	-1.161868	0.295024	22209.08231
-365.738208	299.939677	-504.141885	188.12242	1.12702	0.295024	22204.50453
-405.412271	251.873024	-487.356704	124.03355	1.12702	1.057987	22223.5786
-423.723376	210.673037	-496.512257	55.366904	1.12702	1.057987	22217.4749
-458.056699	165.658235	-459.890046	45.448388	1.12702	0.295024	22227.39341
-494.678911	132.087875	-476.675226	5.011363	0.364058	0.295024	22226.63045
-486.286321	78.680483	-434.712275	-46.870103	1.889983	-0.467938	22235.786
-495.441873	33.665682	-410.297468	-119.351563	3.415909	1.057987	22247.23045
-508.41224	-22.030598	-404.193766	-171.233029	2.652946	0.295024	22249.51933
-498.493724	-81.541692	-362.230815	-247.529303	1.12702	-1.230901	22225.86749
-493.915948	-125.79353	-379.015996	-278.047812	1.12702	1.82095	22235.02304
-471.027066	-170.808332	-316.453051	-301.699657	1.889983	0.295024	22231.20823
-442.034482	-221.926835	-317.978977	-374.94408	-0.398905	0.295024	22190.00824
-413.804861	-263.126823	-235.579001	-361.21075	0.364058	-1.230901	22218.23786
-385.575239	-302.037923	-199.719752	-421.484807	0.364058	1.057987	22231.20823
-339.034512	-331.793469	-127.238292	-423.010732	0.364058	1.82095	22198.40083
-323.775258	-390.5416	-76.882752	-490.914416	-1.924831	1.057987	22195.34898
-277.234531	-423.348998	-44.075354	-482.521826	-2.687793	1.057987	22202.21564
-211.619735	-450.815656	-12.793882	-550.425509	0.364058	1.057987	22194.58602
-170.419748	-471.41565	55.872764	-562.632913	-0.398905	-0.467938	22173.22306
-100.990138	-508.037862	114.620895	-574.077354	0.364058	0.295024	22200.68972
-71.234592	-529.400818	140.561628	-580.944019	0.364058	-1.230901	22215.94897
-6.382759	-543.134147	203.124573	-529.825515	-1.161868	1.057987	22196.11194
53.891297	-538.556371	245.087523	-490.151453	1.12702	0.295024	22215.18601
92.802397	-519.482303	332.828238	-473.366273	-0.398905	1.057987	22215.18601
143.157937	-514.141563	373.265263	-458.869981	0.364058	0.295024	22218.23786
186.646813	-504.223048	402.257847	-427.588509	0.364058	1.057987	22225.86749
240.817168	-479.045278	450.324499	-383.33667	1.889983	1.82095	22249.51933
288.88382	-456.919358	422.857841	-389.440372	-0.398905	0.295024	22227.39341
327.79492	-432.504551	484.657823	-361.973713	1.889983	0.295024	22238.07489
381.965274	-401.986041	501.443003	-286.440402	1.12702	0.295024	22244.94156
401.802305	-337.897171	528.909661	-200.988576	-1.161868	0.295024	22215.18601
437.661554	-312.719401	512.124481	-212.433017	-1.161868	0.295024	22219.76379
455.209697	-267.704599	507.546705	-149.870072	1.889983	-0.467938	22230.44527
478.098579	-211.245357	519.754108	-57.551581	0.364058	2.583913	22218.23786
498.698573	-152.497226	515.176332	1.959512	0.364058	1.057987	22222.81564
490.305983	-108.245387	465.583754	46.211351	-1.161868	-0.467938	22230.44527
484.202281	-47.208368	464.820791	101.907631	-1.924831	0.295024	22190.7712
474.283765	9.250874	455.665239	151.500209	-1.161868	1.057987	22203.74157
449.868958	57.317526	415.228213	197.277973	-1.161868	1.82095	22212.13416
441.476367	104.621216	351.902306	192.700197	-2.687793	-1.993864	22215.94897
407.906007	173.287862	325.961573	228.559445	-1.924831	-1.230901	22212.13416
401.039342	217.539701	304.598617	319.352011	-0.398905	-0.467938	22179.32676
394.172678	266.369316	235.93197	340.714968	0.364058	1.057987	22212.13416
365.180094	299.176714	229.065306	372.759402	-1.161868	0.295024	22208.31935
343.054174	347.243367	166.502361	433.033459	-0.398905	1.057987	22222.05268
306.431963	369.369286	115.383858	458.974192	1.12702	1.057987	22210.60823
285.831969	433.458156	74.18387	458.974192	1.889983	-0.467938	22145.7564
233.18754	443.376671	3.228336	476.522335	1.12702	-0.467938	22226.63045
184.357925	469.317404	-73.067938	488.729739	2.652946	1.82095	22231.20823
125.609794	473.895181	-118.845702	480.337148	1.889983	0.295024	22203.74157
83.646844	490.680361	-167.675318	484.914925	0.364058	0.295024	22209.84527
55.417223	502.887765	-200.482715	478.04826	-1.924831	-0.467938	22180.85269
2.009831	476.947032	-311.875275	436.08531	1.12702	1.057987	22196.11194
-38.427194	483.050734	-266.860473	496.359366	0.364058	-0.467938	22211.3712
-73.52348	470.84333	-301.193797	486.44085	-1.161868	-1.230901	54.170354
-130.745685	447.191485	-356.127114	493.307515	-1.924831	-1.230901	13.733329
-160.501232	459.398889	-430.134499	417.011241	-1.924831	-0.467938	12.207404
-210.09381	428.880379	-420.978946	411.670502	0.364058	2.583913	11.444441
-261.975276	414.384087	-448.445605	363.60385	-2.687793	0.295024	22056.48976
-281.049344	396.835944	-498.801145	302.566831	0.364058	1.057987	22190.00824
-321.486369	354.110031	-501.852996	275.863135	-3.450756	-0.467938	22207.55638
-362.686357	307.569304	-503.378922	200.329824	1.12702	0.295024	22226.63045
-373.367836	280.865608	-544.57891	161.418724	-1.924831	-0.467938	22206.79342
-426.775227	248.821173	-558.312239	91.989115	1.889983	-0.467938	22223.5786
-444.32337	194.650819	-502.615959	65.28542	0.364058	1.057987	22229.6823
-487.049283	151.924906	-457.601158	15.692842	-1.161868	-1.230901	22213.66009
-471.790029	123.695285	-434.712275	24.085432	1.12702	1.057987	22225.86749
-493.152985	68.761968	-396.564139	-33.136774	2.652946	1.057987	22250.2823
-489.338172	22.984203	-410.297468	-122.403414	0.364058	-0.467938	22227.39341
-498.493724	-21.267635	-406.482654	-180.388582	1.12702	1.057987	22235.02304
-509.938165	-80.778729	-359.178965	-217.010793	-0.398905	-1.230901	22238.83786
-467.975215	-126.556493	-305.771573	-277.284849	0.364058	0.295024	22221.28971
-486.286321	-174.623146	-282.882691	-287.966328	1.12702	1.82095	22204.50453
-432.115966	-215.823133	-283.645654	-349.766309	1.12702	1.057987	22219.00082
-411.515972	-273.045339	-211.927156	-373.418154	-2.687793	-1.230901	22221.28971
-389.390053	-315.771252	-147.075324	-407.751477	1.12702	0.295024	22215.18601
-354.293767	-362.311979	-128.001255	-439.03295	0.364058	1.057987	22209.08231
-288.678972	-382.14901	-62.38646	-497.018118	-1.161868	0.295024	22170.17121
-272.656754	-418.008259	-44.075354	-513.803298	-1.924831	-0.467938	22184.6675
-194.071592	-469.889725	37.561659	-564.158838	-1.924831	0.295024	22183.14158
-165.841971	-482.097129	84.865348	-545.08477	-0.398905	1.057987	22202.21564
-112.43458	-501.93416	119.961634	-552.714397	-0.398905	1.057987	22193.82305
-33.086455	-538.556371	137.509777	-543.558845	2.652946	1.82095	22078.61568
7.35057	-529.400818	212.280125	-567.210689	1.12702	-0.467938	22211.3712
76.780179	-536.267483	295.443064	-480.232937	1.12702	-0.467938	22201.45268
121.032018	-530.163781	337.406014	-485.573677	-1.161868	0.295024	22212.13416
155.365341	-524.060079	380.131928	-423.010732	-0.398905	0.295024	22230.44527
217.928286	-481.334166	409.887474	-402.410738	2.652946	-0.467938	22169.40825
268.283826	-454.63047	458.717089	-396.307036	1.889983	0.295024	22241.12674
323.980106	-460.734172	464.057829	-383.33667	2.652946	1.057987	22249.51933
349.157876	-426.400849	478.554121	-294.832992	1.889983	1.057987	22235.786
387.306013	-388.252712	524.331885	-216.24783	0.364058	0.295024	22228.15638
411.720821	-322.637916	506.020779	-215.484868	1.12702	1.057987	22146.51936
453.683771	-298.223109	480.843009	-207.092278	0.364058	-0.467938	22222.81564
456.735622	-253.208307	494.576338	-158.262662	-0.398905	0.295024	22219.00082
482.676355	-199.037953	531.961512	-57.551581	0.364058	0.295024	22228.91934
470.468951	-145.630562	499.917077	24.848394	1.12702	1.82095	22231.97119
496.409685	-113.586127	486.183748	53.078016	-1.924831	-0.467938	22197.63787
477.335616	-24.319486	449.561537	124.796513	-1.161868	0.295024	22206.03046
462.839324	14.591613	393.102294	160.655762	1.889983	1.057987	22219.76379
460.550436	66.473079	416.754139	196.51501	-1.924831	0.295024	22201.45268
439.187479	125.22121	381.657853	233.137222	-1.924831	0.295024	22214.42305
439.950442	170.236012	332.828238	291.885352	1.12702	0.295024	22232.73415
396.461566	227.458217	298.494915	314.774234	0.364058	-0.467938	22188.48232
392.646752	278.57672	174.131989	262.892768	-0.398905	-0.467938	22215.94897
357.550466	319.776708	187.102355	397.937173	-0.398905	1.057987	22227.39341
336.18751	364.028547	147.428293	423.877906	1.889983	-1.230901	22203.74157
324.743069	390.732243	106.228305	475.759372	1.889983	1.057987	22204.50453
266.757901	431.169268	78.761646	493.307515	2.652946	1.82095	22235.786
220.217174	454.05815	-64.675348	439.900123	-0.398905	-1.230901	22218.23786
161.469043	469.317404	-76.882752	477.285297	1.12702	1.057987	22205.2675
130.187571	489.917398	-133.341994	489.492701	3.415909	1.057987	22219.76379
70.676477	488.391473	-139.445696	485.677888	0.364058	1.057987	22213.66009
43.972782	483.813696	-190.5642	500.937142	1.889983	-0.467938	22171.69713
-8.671647	495.258137	-269.912324	459.737155	-1.161868	0.295024	22212.89712
-48.34571	486.865547	-295.853057	475.759372	1.12702	1.057987	8278.145695
-88.019772	462.45074	-341.630822	434.559384	-1.161868	-0.467938	19.837031
-122.353095	452.532224	-381.304884	455.159378	-0.398905	0.295024	12.970367
-178.049375	438.035932	-394.27525	448.292713	-1.924831	0.295024	10.681478
-222.301214	415.910013	-440.053015	406.329763	-1.161868	1.057987	10698.2635
-292.493785	405.228535	-473.623375	346.818669	1.12702	1.82095	20965.45305
-287.153046	375.472988	-501.090034	284.255725	-1.161868	0.295024	22199.16379
-333.693773	359.45077	-489.645593	260.60388	0.364058	0.295024	22199.92676
-350.478953	308.332267	-497.27522	209.485377	-0.398905	0.295024	22116.76382
-397.782643	280.865608	-543.815947	142.344656	1.12702	1.057987	22228.15638
-416.856712	224.406366	-569.75668	52.315053	-0.398905	0.295024	22214.42305
-461.10855	183.969341	-522.45299	20.270618	-1.161868	0.295024	22218.23786
-469.50114	131.324912	-462.178934	21.033581	-0.398905	0.295024	22226.63045
-462.634476	94.702701	-484.304853	-18.640482	1.12702	-1.230901	22136.60085
-493.152985	53.502713	-391.986362	-75.099724	2.652946	1.82095	22239.60082
-498.493724	-4.482455	-388.171549	-146.818221	0.364058	0.295024	22244.17859
-492.390023	-32.712076	-365.282666	-205.566352	1.889983	1.82095	22241.88971
-493.152985	-93.749095	-327.897492	-241.425601	-0.398905	0.295024	22224.34156
-490.864097	-151.734263	-327.13453	-291.781141	1.12702	0.295024	22142.70455
-469.50114	-193.697214	-324.845641	-342.136682	-0.398905	-0.467938	22193.82305
-441.271519	-237.18609	-238.630852	-355.107049	1.12702	0.295024	22213.66009
-404.649308	-272.282376	-198.95679	-395.544074	1.12702	1.82095	22222.81564
-378.708575	-323.400879	-153.941988	-472.60331	-1.161868	0.295024	22209.84527
-319.960444	-368.415681	-128.001255	-469.551459	-1.161868	-0.467938	22183.90454
-287.916009	-405.037892	-70.77905	-489.38849	-3.450756	1.057987	22191.53417
-269.604903	-427.163811	-12.030919	-497.018118	-1.161868	-0.467938	22204.50453
-177.286412	-447.763805	39.087584	-551.188472	-0.398905	1.057987	22170.93417
-138.375313	-490.489719	83.339423	-513.040335	-1.161868	-0.467938	22196.11194
-83.441996	-522.534154	135.220889	-525.247739	0.364058	0.295024	22214.42305
-30.034604	-542.371185	200.835684	-513.040335	1.12702	2.583913	22189.24528
-0.279057	-531.689706	207.702349	-509.988484	1.12702	-0.467938	22193.06009
99.669061	-533.978595	279.420846	-520.669962	0.364058	1.057987	22204.50453
125.609794	-518.71934	336.643052	-455.81813	2.652946	0.295024	22223.5786
198.854217	-511.852675	403.02081	-410.803328	4.178871	2.583913	22243.41563
224.031987	-478.282315	421.331915	-389.440372	2.652946	0.295024	22247.23045
294.987522	-465.311948	485.420785	-392.492223	-1.161868	-0.467938	22240.36378
304.906038	-416.482333	457.191164	-334.507055	1.12702	1.057987	22230.44527
349.920839	-399.697153	477.028195	-288.72929	0.364058	0.295024	22235.786
393.409715	-360.786053	528.146699	-218.536719	2.652946	1.057987	22234.26008
428.506001	-319.586066	521.280034	-226.166346	-1.924831	0.295024	22202.97861
457.498585	-282.200891	495.339301	-167.418215	1.12702	0.295024	22225.10453
471.231914	-204.378692	518.228183	-129.270078	-1.924831	-0.467938	22231.20823
480.387467	-177.674996	490.761524	-47.633066	-0.398905	-1.993864	22215.18601
497.172647	-115.875015	481.605972	-51.447879	-1.161868	1.057987	22224.34156
484.202281	-61.70466	478.554121	83.596525	-1.161868	0.295024	22199.92676
483.439318	-19.74171	454.139313	117.166886	-1.924831	0.295024	22199.92676
436.135628	28.324942	398.443033	185.070569	-1.161868	-0.467938	22205.2675
426.980075	79.443446	385.472667	211.011302	0.364058	0.295024	22222.81564
439.187479	149.636018	385.472667	242.292774	1.12702	0.295024	22218.23786
426.980075	205.332297	331.302312	319.352011	0.364058	0.295024	22179.32676
394.172678	241.191546	268.739368	325.455713	1.12702	0.295024	22214.42305
376.624535	293.835975	186.339392	328.507564	0.364058	1.057987	22220.52675
330.083808	331.221149	129.117187	346.818669	0.364058	0.295024	22209.08231
329.320845	373.947062	126.065336	415.485316	-0.398905	0.295024	22199.92676
300.328261	397.598907	97.072752	459.737155	2.652946	1.057987	22148.04529
249.209758	434.221119	21.539441	481.863074	1.12702	1.057987	22224.34156
198.854217	460.161852	-36.445727	497.885291	1.12702	0.295024	22231.20823
156.891267	479.998883	-107.401261	477.285297	1.889983	1.057987	22225.86749
130.950534	486.102585	-105.112373	501.700105	0.364058	0.295024	22202.97861
58.469074	482.287771	-173.779019	472.707521	0.364058	0.295024	22113.71197
22.609825	499.072951	-227.186411	488.729739	-0.398905	1.82095	22198.40083
-14.012386	492.206287	-296.61602	484.914925	-0.398905	-1.230901	22199.92676
-58.264225	479.998883	-293.564169	482.626037	-1.161868	1.057987	140.385144
-110.145691	457.110001	-340.867859	487.203813	1.12702	-0.467938	14.496292
-147.530865	434.984081	-422.504872	439.137161	-3.450756	-0.467938	12.207404
-183.390114	425.828528	-424.030797	430.744571	-2.687793	-0.467938	9.918516
-261.975276	428.117417	-386.645623	327.744601	-1.924831	0.295024	19573.80902
-261.975276	380.813727	-493.460406	337.663117	-1.924831	-0.467938	22171.69713
-310.041928	378.524839	-449.208567	294.937203	-1.161868	0.295024	22200.68972
-341.323401	350.295217	-491.934481	247.633514	2.652946	1.82095	22227.39341
-365.738208	305.280416	-494.986332	204.144638	-0.398905	-0.467938	22219.00082
-389.390053	244.243397	-564.415941	61.470606	1.12702	-0.467938	22217.4749
-461.10855	212.961925	-483.541891	78.255786	1.12702	0.295024	22226.63045
-456.530774	182.443415	-499.564108	43.1595	-1.161868	-0.467938	22224.34156
-474.84188	128.273061	-472.860412	-60.603432	2.652946	1.057987	22229.6823
-468.738178	74.102707	-440.815977	-27.796034	2.652946	0.295024	22245.70452
-506.123352	30.613831	-415.638207	-88.070091	1.12702	0.295024	22244.94156
-499.256687	-15.163934	-401.904878	-146.818221	0.364058	0.295024	22227.39341
-477.130768	-54.837996	-356.127114	-219.299681	1.12702	1.057987	22236.54897
-488.575209	-99.852797	-314.927126	-266.603371	1.12702	1.82095	22234.26008
-483.997432	-170.808332	-301.956759	-293.307067	-0.398905	0.295024	22202.21564
-442.034482	-208.193506	-276.016026	-356.632974	0.364058	1.057987	22212.13416
-422.197451	-235.660164	-227.949374	-363.499639	1.889983	1.82095	22231.97119
-393.204867	-278.386078	-210.401231	-434.455173	-0.398905	1.057987	22192.29713
-348.953028	-331.030507	-160.04569	-456.581093	-0.398905	-0.467938	22190.7712
-311.567854	-376.045308	-70.77905	-477.181086	-3.450756	-0.467938	22199.16379
-260.449351	-406.563818	-44.075354	-500.069969	-0.398905	1.82095	22197.63787
-204.753071	-463.786023	-25.764248	-522.958851	-2.687793	-1.230901	22181.61565
-197.886406	-471.41565	45.191286	-544.321807	-0.398905	0.295024	22203.74157
-110.145691	-488.963793	96.309789	-540.506994	0.364058	-0.467938	22204.50453
-57.501262	-513.378601	155.820883	-541.269956	1.889983	1.057987	22183.14158
-1.804983	-534.741557	218.383827	-531.351441	1.889983	1.82095	22208.31935
48.550558	-530.163781	270.265293	-493.966267	4.178871	0.295024	22211.3712
77.543142	-528.637855	280.183809	-502.358857	0.364058	1.057987	22209.08231
143.157937	-537.030446	377.080077	-473.366273	0.364058	-1.230901	22223.5786
204.957919	-514.141563	393.865257	-387.914446	2.652946	1.057987	22231.97119
243.869019	-480.571203	434.302282	-390.966297	2.652946	2.583913	22236.54897
284.306044	-441.660103	459.480052	-361.21075	-1.924831	-0.467938	22241.12674
326.268994	-421.823072	488.472636	-356.632974	0.364058	0.295024	22244.17859
378.15046	-389.015675	537.302251	-246.76634	1.12702	1.057987	22222.81564
411.720821	-334.082358	501.443003	-213.958942	-0.398905	0.295024	22202.97861
432.320815	-313.482364	521.280034	-166.655252	-0.398905	1.82095	22228.91934
453.683771	-254.734233	503.731891	-154.447849	1.12702	1.82095	22215.94897
479.624504	-218.874984	503.731891	-85.01824	1.889983	1.82095	22227.39341
492.594871	-154.023152	515.939295	-1.855301	0.364058	0.295024	22231.97119
478.098579	-118.926866	454.139313	19.507655	-1.924831	-0.467938	22195.34898
491.068945	-48.734294	455.665239	70.626159	-1.924831	1.057987	22201.45268
472.75784	0.095321	448.798574	153.026134	-1.161868	-0.467938	22215.94897
464.36525	42.821234	391.576369	193.463159	-0.398905	1.057987	22213.66009
452.157846	103.858253	377.080077	245.344625	-3.450756	-1.230901	22208.31935
434.609703	168.710086	362.583785	277.38906	0.364058	1.057987	22229.6823
410.194895	211.435999	326.724536	328.507564	-0.398905	0.295024	22207.55638
378.15046	265.606354	219.909753	320.877936	1.889983	0.295024	22215.94897
359.839355	286.96931	203.887535	376.574216	1.12702	1.82095	22224.34156
335.424547	354.872994	143.613479	404.803837	1.889983	1.057987	22199.92676
318.639367	393.784093	90.96905	443.714937	3.415909	0.295024	22206.03046
268.283826	422.013715	42.139435	439.137161	1.889983	0.295024	22235.02304
239.291242	442.613709	4.754261	487.966776	1.889983	0.295024	22236.54897
192.750515	493.732212	-79.934603	500.937142	0.364058	1.82095	22202.97861
142.394975	492.969249	-105.875336	509.329732	0.364058	-0.467938	22218.23786
76.017216	489.154436	-122.660516	478.811223	0.364058	1.057987	22223.5786
44.735744	486.102585	-166.912355	472.707521	-0.398905	-0.467938	22189.24528
17.269086	499.072951	-235.579001	490.255664	0.364058	1.057987	22207.55638
-43.00497	486.865547	-257.70492	500.17418	-1.161868	-0.467938	22215.18601
-68.945704	479.23592	-343.91971	462.026043	-1.161868	-0.467938	54.933317
-118.538281	470.080367	-375.964145	464.314931	-0.398905	0.295024	14.496292
-175.760487	439.561858	-398.090064	432.270496	-0.398905	1.057987	9.155553
-208.567884	428.117417	-412.586356	393.359396	-1.161868	1.057987	10.681478
-246.716021	398.36187	-473.623375	381.914955	-1.924831	-0.467938	21913.81573
-297.071562	394.547056	-493.460406	319.352011	-1.161868	-0.467938	22197.63787
-319.197481	370.895211	-491.171518	268.233508	-1.161868	0.295024	22216.71194
-351.241916	323.591522	-475.149301	257.552029	-0.398905	-0.467938	22213.66009
-384.049314	282.391534	-518.638177	157.603911	0.364058	0.295024	22224.34156
-403.123382	224.406366	-530.84558	78.255786	1.889983	0.295024	22228.15638
-435.167817	199.991558	-508.719661	62.996531	1.889983	1.057987	22215.94897
-464.923364	131.324912	-488.119667	31.715059	2.652946	1.82095	22226.63045
-481.708544	101.569365	-446.919679	-4.907152	1.889983	-0.467938	22249.51933
-482.471507	67.236042	-458.36412	-78.151575	-1.161868	-0.467938	22231.20823
-487.049283	10.7768	-387.408586	-97.225643	1.889983	-1.230901	22240.36378
-490.864097	-26.608375	-411.060431	-162.077476	1.889983	1.057987	22245.70452
-484.760395	-73.149102	-373.675257	-194.121911	1.12702	1.057987	22219.00082
-477.893731	-112.060201	-311.875275	-281.099663	-0.398905	0.295024	22218.23786
-461.871513	-160.889816	-292.801206	-331.455204	1.12702	0.295024	22204.50453
-437.456705	-224.978686	-272.201212	-363.499639	-1.161868	-1.230901	22211.3712
-407.701159	-273.045339	-212.690119	-401.647775	0.364058	1.057987	22218.23786
-388.62709	-312.719401	-202.008641	-426.825546	-0.398905	0.295024	22196.87491
-340.560438	-353.156426	-125.712367	-467.262571	-3.450756	-0.467938	22184.6675
-315.382668	-385.200861	-114.267926	-492.440341	-1.161868	0.295024	22184.6675
-273.419717	-409.615668	-56.282758	-479.469975	-3.450756	-0.467938	22203.74157
-190.256779	-461.497135	-2.875366	-525.247739	-2.687793	1.057987	22193.06009
-152.871605	-474.467501	105.465342	-512.277372	-1.924831	-1.993864	22195.34898
-96.412362	-500.408234	120.724597	-519.144037	1.12702	1.057987	22215.94897
-54.449412	-530.163781	147.428293	-505.410708	1.12702	-0.467938	22205.2675
5.824645	-521.008228	219.14679	-516.092186	0.364058	0.295024	22196.87491
79.069067	-543.134147	279.420846	-511.51441	-1.924831	0.295024	22195.34898
97.380173	-526.348967	332.065275	-458.869981	-1.924831	-0.467938	22229.6823
168.335708	-527.11193	367.924524	-440.558875	1.889983	1.057987	22232.73415
211.061621	-494.304532	395.391182	-390.966297	1.889983	0.295024	22245.70452
259.891236	-466.074911	438.117096	-388.677409	2.652946	0.295024	22249.51933
293.461596	-440.897141	486.183748	-335.270017	-1.161868	-0.467938	22224.34156
338.476398	-401.223078	496.102264	-300.173731	0.364058	0.295024	22231.97119
382.728237	-388.252712	524.331885	-233.795973	-1.161868	0.295024	22231.97119
414.009709	-347.052724	502.205965	-184.966358	-1.161868	-0.467938	22214.42305
429.268964	-286.015705	522.042997	-159.788588	-1.924831	0.295024	22220.52675
451.394883	-242.526829	531.198549	-118.5886	-0.398905	-0.467938	22232.73415
477.335616	-178.437959	506.783742	-50.684916	0.364058	1.82095	22226.63045
482.676355	-139.52686	496.102264	-8.721966	-1.924831	-0.467938	22218.23786
481.15043	-84.593543	474.739307	62.233569	-1.924831	-1.230901	22211.3712
471.231914	-33.475039	400.731921	98.85578	-1.924831	2.583913	22216.71194
468.943026	24.510129	436.59117	182.781681	-3.450756	-0.467938	22199.92676
455.209697	63.421228	436.59117	224.744632	-0.398905	1.057987	22217.4749
442.23933	131.324912	390.813406	265.944619	-2.687793	-0.467938	22228.15638
417.06156	169.473049	335.880089	317.826085	1.889983	1.057987	22221.28971
401.039342	222.88044	303.835654	318.589048	-1.161868	0.295024	22209.84527
385.017125	261.028577	261.109741	349.107558	-0.398905	0.295024	22224.34156
361.36528	304.517453	184.050504	384.203844	-0.398905	1.057987	22200.68972
344.5801	354.110031	139.035703	440.663086	-1.161868	-0.467938	22187.71935
295.750485	404.465572	102.413491	452.87049	4.178871	1.057987	22241.88971
261.417162	422.776677	13.146851	425.403831	1.889983	1.82095	22217.4749
218.691248	454.821112	-41.786466	468.129745	2.652946	0.295024	22222.81564
183.594962	479.998883	-59.334609	509.329732	2.652946	1.057987	22230.44527
129.424608	495.258137	-119.608665	503.226031	2.652946	0.295024	22206.03046
69.913515	498.309988	-146.312361	493.307515	0.364058	0.295024	22207.55638
21.846862	489.917398	-184.460498	507.040844	-0.398905	-0.467938	22199.16379
-2.567945	492.206287	-261.519734	481.100111	0.364058	1.057987	22209.08231
-52.923486	483.813696	-272.964175	485.677888	1.889983	1.82095	22209.84527
-76.575331	463.976665	-335.52712	486.44085	0.364058	-1.230901	24.414808
-142.190126	454.821112	-387.408586	457.448266	1.12702	1.057987	12.207404
-188.730853	427.354454	-462.178934	403.277912	1.12702	2.583913	12.970367
-211.619735	425.065566	-475.912263	306.381644	-1.924831	0.295024	3283.79162
-269.604903	405.228535	-450.734493	365.892738	-2.687793	-1.230901	22133.549
-302.412301	388.443354	-459.890046	319.352011	-1.161868	-0.467938	22195.34898
-327.590071	360.213733	-480.49004	265.944619	1.889983	1.057987	22222.05268
-372.604873	324.354484	-494.223369	216.352041	1.889983	1.82095	22228.15638
-392.441904	269.421167	-535.423357	131.663178	-0.398905	0.295024	22213.66009
-419.1456	229.747105	-498.801145	95.040966	-0.398905	0.295024	22222.05268
-435.93078	187.784154	-494.986332	79.781712	2.652946	1.057987	22230.44527
-476.367805	146.584167	-453.023381	33.240985	4.178871	1.82095	22234.26008
-469.50114	95.465663	-447.682642	-20.92937	3.415909	-0.467938	22244.17859
-510.701128	76.391595	-465.993748	-81.966389	1.889983	1.057987	22248.75637
-501.545575	3.147172	-375.964145	-107.144159	1.12702	-0.467938	22224.34156
-489.338172	-47.208368	-361.467853	-182.67747	1.12702	-0.467938	22231.20823
-492.390023	-95.275021	-338.578971	-229.218197	-1.161868	-0.467938	22230.44527
-478.656693	-122.741679	-297.378983	-278.047812	-2.687793	-1.993864	22213.66009
-446.612258	-186.830549	-276.778989	-319.2478	-1.924831	-0.467938	22211.3712
-439.745594	-241.763866	-246.260479	-386.388521	0.364058	0.295024	22228.15638
-397.782643	-286.015705	-208.112343	-408.51444	1.889983	1.057987	22201.45268
-380.2345	-315.008289	-157.756802	-441.321838	-2.687793	0.295024	22178.5638
-341.323401	-365.36383	-89.853118	-467.262571	-2.687793	-1.993864	22201.45268
-296.308599	-404.274929	-122.660516	-522.958851	-1.161868	0.295024	22203.74157
-242.138245	-424.874923	-41.023503	-555.003286	-0.398905	-0.467938	22180.85269
-199.412332	-463.786023	39.087584	-534.403292	-1.924831	0.295024	22204.50453
-137.61235	-490.489719	118.435709	-506.17367	1.889983	1.057987	22219.00082
-82.679033	-513.378601	153.531995	-516.092186	-0.398905	-0.467938	22200.68972
-36.138306	-534.741557	169.554212	-530.588478	-0.398905	0.295024	22206.79342
27.187601	-528.637855	252.71715	-514.566261	1.12702	0.295024	22214.42305
76.780179	-533.978595	274.080107	-489.38849	1.12702	1.057987	22208.31935
112.639428	-516.430452	353.428232	-438.269987	0.364058	0.295024	22223.5786
179.780149	-511.089713	393.865257	-427.588509	1.12702	0.295024	22254.86007
235.476428	-501.93416	375.554151	-439.795912	1.12702	0.295024	22232.73415
278.965304	-457.682321	454.902276	-411.566291	4.178871	1.82095	22241.12674
320.165292	-435.556402	483.131897	-342.899645	1.889983	1.057987	22243.41563
356.024541	-402.749004	502.205965	-287.966328	1.889983	1.057987	22228.91934
394.172678	-367.652718	519.754108	-229.218197	-0.398905	1.057987	22219.76379
412.483783	-318.823103	483.89486	-204.803389	-1.924831	-0.467938	22225.10453
454.446734	-290.593482	540.354102	-148.344147	-0.398905	-0.467938	22226.63045
473.520802	-223.452761	533.487438	-110.958973	0.364058	-0.467938	22219.00082
485.728206	-185.304624	520.517071	-47.633066	1.12702	1.057987	22230.44527
480.387467	-128.082419	504.494854	21.796544	-3.450756	1.057987	22207.55638
471.231914	-66.282437	437.354133	57.655792	-1.161868	-0.467938	22198.40083
471.231914	2.384209	422.094878	98.092817	-3.450756	-0.467938	22209.84527
459.787473	32.902719	391.576369	156.840948	-1.161868	0.295024	22220.52675
455.209697	91.65085	422.857841	241.529812	0.364058	-0.467938	22209.08231
437.661554	149.636018	397.68007	275.100172	1.12702	1.057987	22227.39341
417.824523	200.754521	321.383797	303.329793	-0.398905	-0.467938	22215.94897
406.380082	219.828589	274.080107	322.403862	-0.398905	0.295024	22206.03046
385.017125	292.310049	243.561598	379.626067	0.364058	0.295024	22215.18601
366.706019	321.302633	190.154206	421.589018	0.364058	-0.467938	22199.16379
320.928255	365.554472	152.769032	446.766788	0.364058	-0.467938	22213.66009
292.698634	418.961864	88.680162	464.314931	2.652946	-1.230901	22224.34156
259.891236	450.243336	1.70241	419.300129	0.364058	1.057987	22229.6823
200.380143	463.213703	-56.282758	465.077894	1.12702	-0.467938	22212.89712
156.891267	467.791479	-92.142007	509.329732	-1.161868	0.295024	22216.71194
120.269055	483.050734	-114.267926	514.670472	1.889983	1.82095	22223.5786
69.913515	494.495175	-157.756802	509.329732	-0.398905	0.295024	22208.31935
22.609825	489.154436	-201.245678	497.122329	-2.687793	-1.230901	22203.74157
-15.538312	486.102585	-237.104927	516.95936	-2.687793	-1.993864	22212.89712
-43.767933	483.050734	-305.00861	489.492701	1.12702	1.82095	849.940489
-108.619766	470.84333	-343.91971	488.729739	-1.161868	-0.467938	15.259255
-150.582716	445.66556	-374.438219	452.87049	-5.739644	-1.993864	12.970367
-191.782704	428.117417	-432.423387	378.863104	-0.398905	0.295024	9.918516
-229.930841	412.095199	-465.230785	355.21126	-1.161868	-0.467938	19412.06092
-281.049344	402.939646	-501.852996	343.766818	1.889983	0.295024	22186.19343
-301.649338	386.917429	-478.201151	319.352011	0.364058	1.057987	22221.28971
-329.87896	354.872994	-485.830779	265.181657	-1.161868	-0.467938	22208.31935
-366.501171	311.384118	-525.504841	211.011302	0.364058	-0.467938	22219.00082
-393.967829	260.265615	-516.349288	147.685395	1.889983	0.295024	22227.39341
-432.115966	213.724888	-511.008549	60.707643	1.12702	1.057987	22212.89712
-468.738178	171.761937	-484.304853	63.759494	-0.398905	-1.993864	22219.76379
-452.71596	122.932322	-456.075232	21.796544	3.415909	1.82095	22255.62304
-491.62706	81.732334	-463.704859	-22.455295	-0.398905	-1.230901	22228.15638
-496.967799	31.376793	-443.867828	-141.477482	0.364058	1.057987	22235.786
-495.441873	-9.823194	-430.134499	-181.914507	1.889983	2.583913	22241.88971
-496.204836	-63.230586	-356.890076	-189.544135	0.364058	-1.230901	22227.39341
-485.523358	-109.771313	-341.630822	-239.136712	-1.924831	-1.230901	22215.18601
-472.552991	-162.415742	-322.556753	-284.151514	0.364058	-0.467938	22213.66009
-450.427072	-203.61573	-269.149362	-339.084831	0.364058	0.295024	22225.10453
-427.53819	-244.052755	-260.756771	-355.870011	1.12702	1.057987	22214.42305
-400.834494	-286.015705	-189.038274	-408.51444	-1.161868	0.295024	22199.16379
-360.397469	-333.319395	-122.660516	-434.455173	-1.924831	0.295024	22200.68972
-317.671556	-366.889755	-99.008671	-489.38849	-1.924831	-0.467938	22181.61565
-309.278966	-437.082327	-70.77905	-501.595894	-1.924831	0.295024	22182.37861
-227.641953	-440.134178	-88.327193	-587.047721	-1.924831	-0.467938	22200.68972
-183.390114	-476.756389	72.657945	-535.166254	-1.161868	-1.230901	22196.11194
-130.745685	-490.489719	118.435709	-505.410708	1.12702	0.295024	22216.71194
-65.893853	-516.430452	168.791249	-532.114403	0.364058	-1.993864	22207.55638
-14.012386	-537.793408	235.169008	-507.699596	-0.398905	0.295024	22198.40083
38.632042	-533.215632	283.998623	-482.521826	-0.398905	-1.230901	22197.63787
82.883881	-535.50452	332.065275	-482.521826	-0.398905	0.295024	22230.44527
139.343124	-517.956377	386.998592	-445.136651	1.889983	1.057987	22239.60082
201.906068	-514.904526	382.420816	-423.010732	2.652946	-0.467938	22244.17859
246.92087	-472.178613	405.309698	-408.51444	2.652946	0.295024	22248.75637
285.831969	-453.867507	426.672655	-398.595925	-0.398905	-1.993864	22230.44527
318.639367	-427.163811	477.791158	-364.262601	2.652946	0.295024	22231.20823
367.468982	-389.778637	515.176332	-251.344116	-0.398905	0.295024	22228.91934
395.698603	-350.867538	513.650407	-206.329315	-1.161868	-0.467938	22222.81564
443.002293	-316.534215	521.280034	-171.233029	-0.398905	1.82095	22220.52675
436.135628	-279.912003	514.413369	-127.744153	0.364058	-0.467938	22228.15638
477.335616	-205.141655	522.805959	-83.492314	-1.924831	-0.467938	22229.6823
487.254132	-172.334257	506.783742	-17.114556	-3.450756	-1.230901	22205.2675
481.913393	-103.667611	497.628189	39.344686	-1.161868	1.057987	22207.55638
489.54302	-54.837996	448.798574	79.018749	-2.687793	-0.467938	22216.71194
464.36525	6.199023	432.776356	133.189103	-1.161868	-1.230901	22199.16379
469.705989	50.450862	404.546735	167.522426	-0.398905	1.82095	22213.66009
449.105995	107.673067	400.731921	237.714998	-1.161868	-1.230901	22232.73415
430.794889	162.606384	371.739337	295.700166	-0.398905	1.057987	22215.94897
414.009709	204.569335	319.857871	323.929787	-0.398905	0.295024	22211.3712
392.646752	254.161913	274.080107	349.87052	1.12702	1.057987	22225.10453
370.520833	304.517453	236.694933	396.411247	1.12702	1.057987	22204.50453
334.661584	338.850776	178.709765	403.277912	-0.398905	0.295024	22190.7712
317.876404	387.680392	138.27274	450.581602	2.652946	1.82095	22238.83786
281.254193	411.332236	70.369056	446.003825	0.364058	1.057987	22217.4749
228.609764	431.93223	-28.053137	455.922341	1.889983	-0.467938	22202.97861
177.49126	457.872963	-97.482746	479.574186	1.12702	1.82095	22223.5786
143.157937	474.658144	-91.379044	484.914925	-0.398905	-1.230901	22216.71194
96.61721	489.154436	-140.208659	508.56677	-1.924831	0.295024	22207.55638
44.735744	499.072951	-189.038274	493.307515	-0.398905	0.295024	22201.45268
-0.279057	481.524808	-227.186411	500.937142	0.364058	-0.467938	22219.00082
-24.693865	463.976665	-265.334548	509.329732	-0.398905	1.057987	22206.03046
-77.338294	479.998883	-312.638238	460.500117	-1.161868	-1.230901	105.288858
-119.301244	449.480373	-354.601188	485.677888	-3.450756	0.295024	16.022217
-166.604934	444.139634	-395.038213	422.35198	-0.398905	0.295024	10.681478
-189.493816	429.643342	-483.541891	378.863104	1.12702	1.057987	11.444441
-258.160462	415.14705	-498.801145	343.766818	1.12702	1.057987	21657.46025
-289.441935	394.547056	-473.623375	291.12239	-0.398905	1.057987	22189.24528
-320.723407	363.265584	-481.253002	297.989054	0.364058	-0.467938	22216.71194
-342.849326	343.428553	-496.512257	228.559445	-0.398905	-0.467938	22225.86749
-377.945612	289.258199	-501.090034	189.648346	-1.924831	-0.467938	22210.60823
-413.041898	239.665621	-494.223369	140.055768	-0.398905	0.295024	22218.23786
-429.827078	212.198962	-502.615959	57.655792	1.12702	0.295024	22228.15638
-455.767811	168.710086	-453.786344	55.366904	2.652946	1.057987	22242.65267
-475.604842	110.724918	-447.682642	5.774326	0.364058	0.295024	22239.60082
-478.656693	72.576781	-438.527089	-69.758985	2.652946	0.295024	22244.17859
-500.782613	39.769384	-424.79376	-136.899706	1.889983	0.295024	22235.02304
-477.893731	-14.400971	-420.215983	-155.210811	1.12702	1.82095	22228.15638
-485.523358	-70.860213	-343.91971	-204.803389	1.12702	0.295024	22228.15638
-495.441873	-124.267605	-321.030828	-311.618173	1.889983	1.057987	22219.00082
-473.315954	-166.993518	-311.875275	-291.781141	1.889983	0.295024	22213.66009
-455.767811	-209.719431	-280.593803	-339.847794	-1.161868	-0.467938	22225.10453
-391.678941	-276.09719	-214.979007	-395.544074	-1.161868	0.295024	22210.60823
-396.256718	-305.852736	-186.749386	-418.432956	-4.976682	-0.467938	22188.48232
-347.427103	-353.919389	-126.47533	-435.218136	-1.924831	0.295024	22193.82305
-310.041928	-393.593451	-105.875336	-474.892198	-3.450756	0.295024	22199.16379
-284.864158	-408.089743	-95.193858	-511.51441	-2.687793	-1.230901	22162.54158
-210.856773	-463.02306	-70.016087	-546.610695	-1.161868	1.057987	22194.58602
-162.79012	-480.571203	38.324621	-559.581062	0.364058	0.295024	22219.00082
-100.990138	-492.015644	110.043119	-537.455143	-2.687793	-0.467938	22193.82305
-49.871635	-524.823042	177.946802	-526.773664	-0.398905	0.295024	22209.84527
5.061682	-528.637855	250.428262	-492.440341	-0.398905	-0.467938	22212.13416
50.839446	-531.689706	290.865287	-477.181086	1.12702	1.82095	22220.52675
101.95795	-514.141563	350.376381	-443.610726	2.652946	0.295024	22238.83786
165.283857	-513.378601	394.62822	-425.29962	3.415909	0.295024	22253.33415
210.298658	-498.119346	386.235629	-394.781111	-1.161868	-0.467938	22235.786
251.498646	-470.652687	437.354133	-418.432956	-0.398905	0.295024	22232.73415
301.091224	-451.578619	431.250431	-372.655191	1.12702	0.295024	22238.83786
326.268994	-434.793439	522.805959	-279.573738	1.12702	1.82095	22235.786
379.676386	-385.963824	518.991146	-247.529303	1.12702	1.82095	22218.23786
414.772672	-347.052724	526.620773	-188.781172	2.652946	1.82095	22228.15638
445.291181	-310.430513	539.59114	-159.025625	-1.161868	1.057987	22231.97119
456.735622	-260.837935	528.909661	-126.98119	-1.161868	0.295024	22215.18601
488.780057	-212.00832	530.435587	-78.151575	-1.161868	-1.230901	22225.10453
483.439318	-145.630562	506.783742	9.58914	-1.924831	0.295024	22211.3712
473.520802	-87.645394	484.657823	43.922463	-1.924831	-0.467938	22196.87491
492.594871	-35.000965	440.405984	112.589109	-1.924831	1.057987	22207.55638
469.705989	11.539762	419.80599	142.344656	-2.687793	-1.993864	22220.52675
436.135628	62.658266	396.917108	197.277973	-1.924831	-0.467938	22212.89712
442.23933	116.82862	368.687486	228.559445	-0.398905	-0.467938	22224.34156
406.380082	181.680453	307.650468	271.285358	-2.687793	-2.756827	22209.84527
412.483783	222.117478	309.176393	315.537197	1.12702	0.295024	22216.71194
394.93564	277.050795	277.131958	374.285328	-0.398905	1.057987	22216.71194
355.261578	297.650789	245.850486	420.063092	0.364058	1.057987	22206.03046
346.106025	364.791509	169.554212	412.433465	1.12702	0.295024	22228.91934
299.565298	401.413721	110.806081	466.603819	1.12702	-0.467938	22220.52675
281.254193	431.93223	33.746845	478.04826	1.889983	0.295024	22227.39341
230.898652	459.398889	-28.816099	491.781589	-1.161868	-0.467938	22215.94897
189.698664	483.813696	-80.697566	496.359366	0.364058	0.295024	22206.03046
120.269055	486.102585	-87.56423	499.411217	-1.161868	-0.467938	22216.71194
88.987583	489.917398	-153.179026	469.65567	1.12702	1.057987	22212.13416
46.26167	493.732212	-199.719752	525.35195	-0.398905	0.295024	22206.03046
3.535756	502.124802	-245.497517	507.040844	1.12702	0.295024	22215.94897
-59.027188	488.391473	-281.356765	517.722323	-1.924831	-0.467938	22231.20823
-66.656815	479.998883	-320.267865	487.203813	-1.924831	-0.467938	25.17777
-133.797536	472.369255	-356.890076	488.729739	-0.398905	1.82095	11.444441
-164.316046	454.05815	-446.156717	427.69272	-1.161868	-0.467938	12.207404
-210.856773	421.250752	-462.178934	386.492732	-4.213719	-0.467938	2678.762169
-258.160462	409.043348	-457.601158	340.714968	0.364058	1.057987	22127.4453
-295.545636	380.813727	-489.645593	302.566831	1.889983	0.295024	22216.71194
-316.14563	366.317435	-511.008549	218.64093	0.364058	0.295024	22209.08231
-351.241916	311.384118	-544.57891	168.285389	-0.398905	-1.230901	22215.18601
-395.493755	277.050795	-485.830779	173.626128	-0.398905	0.295024	22227.39341
-422.197451	235.850807	-503.378922	108.011333	-0.398905	-0.467938	22220.52675
-424.486339	187.021192	-487.356704	76.729861	0.364058	-0.467938	22219.00082
-472.552991	158.79157	-463.704859	43.922463	-0.398905	-1.230901	22248.75637
-463.397439	118.354545	-474.386338	-23.218258	1.12702	1.057987	22239.60082
-492.390023	58.080489	-433.949313	-81.203426	1.12702	1.057987	22230.44527
-489.338172	17.643464	-429.371536	-130.796004	-0.398905	-1.993864	22237.31193
-495.441873	-35.000965	-371.386368	-170.470066	1.12702	0.295024	22231.20823
-505.360389	-105.956499	-350.786374	-213.195979	2.652946	2.583913	22217.4749
-475.604842	-137.237971	-334.764157	-317.721874	-1.161868	-1.230901	22212.89712
-462.634476	-195.223139	-272.201212	-316.958912	-1.161868	-0.467938	22228.91934
-439.745594	-227.267574	-257.70492	-355.870011	-1.924831	-0.467938	22210.60823
-394.730792	-272.282376	-199.719752	-363.499639	-1.161868	-0.467938	22202.21564
-368.790059	-325.689767	-128.001255	-443.610726	-1.924831	0.295024	22204.50453
-345.901177	-372.230494	-110.453112	-482.521826	-2.687793	-0.467938	22177.80084
-284.101195	-413.430482	-89.090156	-500.069969	-2.687793	-0.467938	22177.03787
-257.3975	-418.008259	-50.179056	-522.195888	-1.924831	-1.230901	22202.97861
-205.516033	-447.763805	45.191286	-534.403292	-1.161868	0.295024	22193.82305
-152.871605	-478.282315	50.532025	-595.440311	1.12702	0.295024	22208.31935
-91.071623	-523.297116	102.413491	-625.195857	-0.398905	0.295024	22207.55638
-26.982753	-533.978595	161.161622	-540.506994	-1.161868	0.295024	22212.13416
11.928347	-525.586005	273.317144	-476.418124	-1.924831	-0.467938	22199.92676
62.283887	-531.689706	315.280095	-491.677378	-0.398905	-0.467938	22227.39341
127.898683	-517.956377	355.71712	-453.529242	2.652946	1.057987	22251.04526
165.283857	-510.32675	364.10971	-423.773695	2.652946	1.82095	22239.60082
211.061621	-482.097129	422.857841	-409.277403	2.652946	0.295024	22245.70452
266.757901	-468.363799	441.168947	-385.625558	0.364058	-0.467938	22241.88971
301.091224	-442.423066	449.561537	-335.270017	1.12702	1.057987	22226.63045
364.417131	-401.223078	501.443003	-310.85521	-2.687793	-1.230901	22222.81564
400.27638	-389.778637	445.746723	-288.72929	0.364058	-1.230901	22228.15638
437.661554	-331.030507	505.257816	-229.98116	0.364058	1.057987	22215.94897
433.083777	-295.171258	527.383736	-155.210811	-1.161868	-0.467938	22224.34156
461.313399	-239.474978	515.939295	-126.218227	0.364058	1.057987	22231.97119
488.017094	-176.912034	519.754108	-17.114556	-3.450756	0.295024	22196.87491
468.943026	-128.082419	520.517071	27.900245	0.364058	1.82095	22203.74157
494.883759	-80.015766	483.131897	70.626159	-2.687793	-1.993864	22213.66009
486.491169	-29.660226	424.383766	135.477991	-1.924831	0.295024	22204.50453
462.839324	29.087905	425.146729	148.448358	-2.687793	1.057987	22210.60823
465.891175	82.495297	408.361549	190.411308	1.12702	1.057987	22232.73415
442.23933	149.636018	368.687486	253.737216	0.364058	1.057987	22222.05268
436.135628	185.495266	261.109741	211.774265	1.12702	0.295024	22214.42305
395.698603	235.850807	277.894921	350.633483	0.364058	0.295024	22226.63045
370.520833	273.235981	274.84307	375.811253	-1.161868	-1.230901	22210.60823
373.572684	328.169298	205.413461	401.751986	1.889983	1.057987	22199.92676
323.980106	389.206317	145.139405	429.218645	0.364058	0.295024	22242.65267
307.957888	396.072982	90.206088	451.344564	1.12702	0.295024	22227.39341
242.343093	431.93223	29.932031	465.840856	0.364058	1.057987	22200.68972
193.513478	455.584075	-35.682764	499.411217	-0.398905	1.057987	22217.4749
166.046819	472.369255	-93.667932	502.463068	1.12702	1.057987	22217.4749
136.291273	457.110001	-168.43828	514.670472	1.12702	1.82095	22193.82305
63.04685	488.391473	-173.779019	500.937142	2.652946	0.295024	22212.13416
32.52834	495.258137	-224.13456	500.937142	1.12702	1.82095	22222.81564
-16.301275	492.206287	-258.467883	502.463068	-0.398905	0.295024	22204.50453
-45.293859	478.472957	-287.460467	485.677888	-1.161868	1.057987	2369.762261
-86.493846	482.287771	-340.867859	487.966776	-1.161868	-1.230901	16.022217
-140.664201	438.798895	-407.245617	471.181596	-1.161868	0.295024	12.970367
-168.893822	430.406305	-459.127083	390.307545	-2.687793	0.295024	9.918516
-238.323431	415.14705	-449.97153	378.100142	-1.161868	1.057987	16695.15061
-266.553052	399.887795	-458.36412	343.003856	-0.398905	-0.467938	22176.27491
-315.382668	377.761876	-460.653009	281.966837	0.364058	-0.467938	22209.84527
-358.871544	362.502621	-530.84558	211.774265	-0.398905	-0.467938	22222.05268
-371.078947	303.754491	-580.438158	149.974283	-1.924831	0.295024	22218.23786
-387.101165	267.132279	-511.771512	176.677979	0.364058	-0.467938	22214.42305
-413.041898	222.117478	-512.534475	79.018749	1.889983	1.057987	22227.39341
-437.456705	174.813788	-466.75671	77.492823	2.652946	0.295024	22253.33415
-480.182619	119.117508	-453.023381	-6.433078	0.364058	0.295024	22236.54897
-499.256687	85.547148	-451.497456	-23.981221	1.889983	1.057987	22242.65267
-504.597426	28.324942	-398.090064	-87.307128	-1.924831	-0.467938	22241.12674
-496.967799	0.858284	-414.875244	-139.188594	1.12702	-0.467938	22222.05268
-501.545575	-57.889847	-355.364151	-185.729321	1.12702	-0.467938	22225.10453
-515.278905	-77.726878	-343.156747	-226.166346	-1.924831	-0.467938	22202.97861
-455.767811	-147.156487	-337.053045	-316.195949	-0.398905	0.295024	22209.84527
-451.190035	-200.563879	-269.149362	-331.455204	0.364058	1.057987	22220.52675
-428.301153	-251.682382	-255.416032	-365.025564	0.364058	-0.467938	22210.60823
-416.856712	-302.800885	-185.22346	-401.647775	-1.161868	0.295024	22186.19343
-351.241916	-344.763836	-148.601249	-420.721844	-1.161868	0.295024	22193.06009
-351.241916	-356.97124	-121.134591	-437.507024	0.364058	1.057987	22204.50453
-295.545636	-392.067526	-68.490162	-497.018118	0.364058	0.295024	22176.27491
-235.27158	-443.186029	-17.371658	-520.669962	-1.161868	0.295024	22195.34898
-180.338263	-472.941576	45.191286	-541.269956	1.12702	1.057987	22214.42305
-104.804952	-499.645271	85.628311	-528.29959	-0.398905	1.057987	22198.40083
-81.91607	-502.697122	106.991268	-590.099571	1.12702	-0.467938	22202.97861
-25.456828	-527.874893	193.206057	-503.884782	0.364058	1.82095	22212.13416
35.580191	-527.11193	232.117157	-505.410708	-0.398905	0.295024	22225.10453
93.565359	-525.586005	335.117126	-464.21072	2.652946	1.82095	22226.63045
127.898683	-530.163781	364.10971	-449.714428	2.652946	1.057987	22250.2823
172.913484	-524.060079	380.131928	-440.558875	2.652946	1.057987	22247.23045
233.950503	-489.726756	444.98376	-411.566291	1.12702	0.295024	22227.39341
263.70605	-476.756389	448.798574	-365.788527	0.364058	0.295024	22237.31193
323.980106	-431.741588	478.554121	-324.588539	1.889983	-0.467938	22234.26008
368.231945	-383.674935	496.865226	-279.573738	-2.687793	-0.467938	22209.84527
378.913423	-370.704569	502.205965	-207.092278	1.12702	0.295024	22225.10453
426.217113	-315.008289	522.042997	-175.047843	-1.924831	0.295024	22230.44527
428.506001	-279.14904	493.050413	-179.625619	1.12702	-0.467938	22216.71194
472.75784	-215.060171	534.2504	-85.781202	1.12702	1.057987	22224.34156
471.994877	-181.48981	531.198549	-12.53678	-1.924831	0.295024	22210.60823
516.246716	-135.712046	476.265232	55.366904	0.364058	0.295024	22202.21564
490.305983	-48.734294	489.998562	68.33727	0.364058	1.057987	22205.2675
471.994877	-5.245418	446.509686	120.981699	-1.161868	0.295024	22219.00082
468.943026	48.924936	428.19858	191.937234	0.364058	1.82095	22223.5786
452.157846	98.517514	384.709704	240.003886	0.364058	-0.467938	22221.28971
446.817107	128.273061	362.583785	237.714998	-0.398905	0.295024	22211.3712
419.350448	223.643403	249.6653	256.789066	-1.924831	-1.230901	22225.86749
401.039342	245.00636	231.354194	354.448297	-1.161868	-0.467938	22207.55638
385.780088	277.813757	229.828268	349.87052	0.364058	-0.467938	22197.63787
359.076392	333.510037	183.287541	433.033459	1.889983	1.057987	22246.46748
333.898622	391.495205	148.954218	433.796421	-0.398905	-0.467938	22219.76379
272.09864	417.435938	61.213504	457.448266	0.364058	0.295024	22226.63045
240.054205	428.880379	20.776478	461.26308	1.889983	-1.993864	22224.34156
191.987552	450.243336	-74.593864	494.070478	1.12702	1.057987	22202.97861
150.787565	483.050734	-97.482746	515.433434	-1.161868	-0.467938	22209.84527
113.402391	505.939616	-146.312361	484.914925	1.12702	1.82095	22193.82305
56.943148	494.495175	-170.727168	516.95936	1.12702	0.295024	22204.50453
5.824645	479.23592	-270.675287	485.677888	-0.398905	0.295024	22209.84527
-36.901269	479.23592	-250.838256	485.677888	-1.161868	0.295024	22230.44527
-76.575331	470.080367	-322.556753	461.26308	-4.213719	-1.230901	247.199927
-125.404946	471.606293	-321.79379	467.366782	-2.687793	-0.467938	16.022217
-191.019741	459.398889	-417.164133	430.744571	-4.213719	-1.230901	10.681478
-208.567884	429.643342	-428.608574	415.485316	0.364058	1.057987	12.207404
-235.27158	421.250752	-442.341903	359.026073	-0.398905	0.295024	21075.31968
-274.945643	389.96928	-464.467822	335.374228	-2.687793	-1.993864	22202.21564
-310.804891	368.606323	-485.067816	285.018688	0.364058	-1.230901	22220.52675
-322.249332	334.273	-520.927065	218.64093	1.12702	0.295024	22212.89712
-364.212283	285.443385	-530.082618	168.285389	0.364058	1.057987	22223.5786
-404.649308	243.480434	-494.986332	116.403923	-1.161868	-1.230901	22225.86749
-422.197451	198.465633	-495.749294	50.026165	2.652946	-0.467938	22225.86749
-462.634476	159.554533	-460.653009	65.28542	1.889983	0.295024	22246.46748
-456.530774	114.539732	-465.993748	25.611357	0.364058	-1.993864	22242.65267
-497.730762	82.495297	-465.230785	-66.707134	-0.398905	0.295024	22223.5786
-481.708544	43.584197	-383.593772	-103.329345	1.12702	0.295024	22235.02304
-497.730762	-24.319486	-399.61599	-128.507116	-0.398905	0.295024	22234.26008
-483.997432	-62.467623	-353.838225	-189.544135	-0.398905	-1.993864	22214.42305
-499.256687	-128.845381	-343.156747	-255.921893	1.889983	1.057987	22212.13416
-464.160401	-165.467593	-317.216014	-303.988545	0.364058	1.057987	22228.15638
-451.190035	-208.956469	-321.030828	-388.677409	-0.398905	0.295024	22205.2675
-426.775227	-242.526829	-201.245678	-390.966297	-0.398905	0.295024	22192.29713
-384.049314	-314.245326	-179.882721	-402.410738	-0.398905	-1.993864	22202.97861
-342.086363	-327.978656	-98.245708	-458.869981	-1.161868	0.295024	22198.40083
-311.567854	-383.674935	-132.579032	-471.840347	-2.687793	1.82095	22181.61565
-284.864158	-413.430482	-40.26054	-504.647745	-1.161868	-0.467938	22203.74157
-216.197512	-437.84529	6.280186	-514.566261	0.364058	1.057987	22211.3712
-162.027157	-472.941576	81.050535	-519.907	-0.398905	-1.230901	22193.06009
-102.516064	-494.304532	78.761646	-526.010702	2.652946	1.82095	22200.68972
-48.34571	-503.460085	83.339423	-595.440311	0.364058	-1.230901	22211.3712
-0.279057	-530.163781	209.228274	-555.766248	1.12702	1.057987	22195.34898
37.86908	-542.371185	266.45048	-483.284788	0.364058	1.057987	22225.10453
105.772763	-514.141563	318.331946	-459.632943	1.12702	-0.467938	22253.33415
162.232006	-524.823042	373.265263	-420.721844	1.889983	1.057987	22234.26008
200.380143	-486.674905	410.650437	-424.536658	1.12702	0.295024	22240.36378
243.106056	-479.80824	416.754139	-390.966297	2.652946	0.295024	22245.70452
295.750485	-466.837874	456.428201	-348.240384	0.364058	-0.467938	22224.34156
330.083808	-433.267513	495.339301	-326.114465	1.12702	0.295024	22221.28971
377.387498	-380.623084	504.494854	-260.499669	1.12702	1.057987	22227.39341
411.720821	-348.57865	519.754108	-231.507085	0.364058	-0.467938	22222.05268
439.187479	-318.06014	511.361518	-180.388582	2.652946	1.82095	22222.81564
448.343032	-271.519413	521.280034	-120.877488	-0.398905	-0.467938	22229.6823
472.75784	-204.378692	531.961512	-81.966389	-1.161868	-0.467938	22208.31935
[truncated: 28,725 more rows]
