# Supplementary material for: Dynamic analysis of slant cracked rotor system considering nonlinear oil film force
Source: PLoS One. 2024 Jan 25;19(1):e0294293. doi: 10.1371/journal.pone.0294293 (PMC10810477; doi:10.1371/journal.pone.0294293)
Supplement: S1 File — These data were measured by two eddy current sensors, model WT0150. (ZIP) [file pone.0294293.s001.zip › 2021.3.18 Test data for plain bearings/2021.3.18 (P=0.2Mpa, Z=8.1g Clockwise126°+4.0g)/800.csv]

1024	30720	7	0	3
8	8	8	8	10	10	1
3	3	3	3	1	1	4
2	1	4	3	0	0	0
0	0	0	0	0.000016	-0.000009	20752.05469
-349.797751	-288.967518	-107.421527	-373.052518	0.022261	0.473387	22246.46748
-321.56813	-336.271207	-54.777099	-397.467326	3.074112	0.473387	22238.07489
-305.545912	-344.663797	-77.665981	-421.882133	1.548186	-0.289576	22237.31193
-246.034819	-396.545263	-18.154887	-450.111754	1.548186	1.236349	22240.36378
-223.9089	-421.723034	26.859914	-459.267307	0.785223	0.473387	22218.23786
-176.60521	-427.826736	66.533977	-508.859885	0.785223	0.473387	22225.10453
-140.745961	-451.47858	118.415443	-441.719164	0.022261	0.473387	22228.91934
-106.412638	-478.182276	144.356176	-460.793233	0.022261	1.236349	22217.4749
-40.03488	-478.182276	158.089505	-493.60063	1.548186	1.236349	22225.86749
-33.931178	-509.463749	214.548748	-421.11917	-1.503665	-0.289576	22221.28971
15.6614	-509.463749	264.141325	-426.45991	-0.740702	-0.289576	22194.58602
54.572499	-502.597084	281.689468	-429.51176	0.022261	0.473387	22206.79342
95.009524	-511.752637	335.859823	-395.9414	-2.266628	-1.815501	22187.71935
131.631736	-494.967457	348.830189	-408.911767	0.022261	-0.289576	22204.50453
185.039127	-486.574866	305.341313	-424.171021	2.311149	1.999312	22222.81564
211.742823	-467.500798	365.615369	-373.815481	0.785223	0.473387	22231.97119
250.653923	-453.004506	410.630171	-308.200685	0.785223	-0.289576	22222.81564
279.646507	-424.011922	431.993128	-295.993281	0.022261	-0.289576	22219.76379
313.216867	-397.308226	438.096829	-273.104399	1.548186	1.236349	22161.01566
370.439073	-385.100822	444.200531	-246.400704	2.311149	-0.289576	22199.92676
387.987215	-343.900835	459.459786	-175.445169	4.600037	0.473387	22238.07489
399.431657	-321.011952	438.859792	-167.815542	0.785223	1.236349	22235.786
429.187203	-271.419375	471.66719	-135.771107	0.785223	1.236349	22207.55638
448.261272	-240.900865	462.511637	-104.489635	1.548186	-0.289576	22215.94897
447.498309	-199.700877	499.133848	-62.526684	2.311149	0.473387	22228.91934
446.735346	-179.100883	461.748674	-39.637802	-0.740702	-1.815501	22196.87491
463.520526	-140.952747	432.75609	35.132546	1.548186	0.473387	22202.21564
474.964967	-84.493504	454.88201	42.762174	3.074112	0.473387	22216.71194
479.542744	-35.663889	435.807941	101.510304	-0.740702	0.473387	22223.5786
484.12052	10.113875	409.104245	118.295485	-1.503665	-1.815501	22184.6675
443.683495	30.713869	394.607953	157.206584	-1.503665	-0.289576	22191.53417
436.816831	77.254596	355.696854	161.784361	0.022261	0.473387	22113.71197
408.587209	108.536068	328.993158	209.08805	0.022261	0.473387	22163.30454
417.742762	139.817541	280.926506	224.347305	0.022261	-0.289576	22184.6675
399.431657	206.195299	238.200592	224.347305	0.785223	0.473387	22202.97861
359.757594	216.113814	219.126524	258.680628	-1.503665	-1.052539	22219.76379
357.468706	254.261951	189.370977	281.56951	1.548186	-0.289576	22221.28971
339.920563	296.224902	147.408027	357.102821	0.785223	0.473387	22225.86749
338.394638	328.269337	131.385809	409.74725	0.785223	1.236349	22228.91934
297.957613	355.735995	53.56361	380.754666	1.548186	1.236349	22219.76379
269.727991	400.750797	55.852498	424.243542	3.074112	-1.052539	22249.51933
257.520587	426.69153	-8.236372	429.584281	0.785223	1.236349	22250.2823
212.505786	433.558194	-51.725248	436.450946	1.548186	0.473387	22234.26008
169.01691	457.973002	-108.18449	441.791685	2.311149	0.473387	22237.31193
114.846556	479.335959	-158.540031	422.717617	0.785223	0.473387	22224.34156
98.061375	447.291524	-147.858553	418.902803	0.022261	-0.289576	22215.94897
62.202127	470.180406	-247.043708	336.502827	-0.740702	0.473387	22221.28971
36.261394	468.65448	-182.191876	455.525014	3.074112	1.236349	22234.26008
17.950288	476.284108	-214.999273	453.236126	-0.740702	0.473387	22215.18601
-22.486737	449.580412	-243.228895	446.369462	-1.503665	-0.289576	22222.81564
-69.790427	454.921151	-288.243696	383.806517	0.022261	0.473387	585.192419
-86.575607	432.032269	-327.154796	427.295393	-0.740702	-0.289576	17.548143
-131.590408	420.587828	-366.065895	393.725033	0.785223	1.236349	11.444441
-154.47929	425.165604	-415.658473	368.547262	-1.503665	-1.052539	12.207404
-184.234837	403.802648	-379.036262	339.554678	-1.503665	-1.052539	9.918516
-213.227421	396.935983	-404.976995	284.621361	-0.740702	-1.052539	18833.73516
-247.560744	390.069318	-465.251051	231.21397	-0.740702	-0.289576	22197.63787
-279.605179	361.076734	-438.547355	246.473224	1.548186	-0.289576	22205.2675
-297.916285	351.921181	-420.999212	222.82138	0.022261	0.473387	22210.60823
-329.197757	317.587858	-428.62884	208.325088	0.785223	0.473387	22214.42305
-364.294043	291.647125	-444.651057	174.754727	1.548186	1.236349	22200.68972
-354.375528	265.706392	-428.62884	157.206584	0.785223	-0.289576	22231.97119
-393.286627	228.321218	-434.732542	79.384385	0.022261	-0.289576	22232.73415
-398.627366	199.328634	-453.043647	33.606621	1.548186	-0.289576	22131.26011
-433.723652	145.15828	-418.710324	18.347366	3.074112	0.473387	22205.2675
-451.271795	111.587919	-428.62884	-19.800771	1.548186	1.236349	22213.66009
-477.212528	83.358298	-454.569573	-77.785939	1.548186	1.236349	22207.55638
-477.975491	58.180528	-384.377001	-99.911858	-2.266628	0.473387	22199.92676
-474.92364	16.98054	-347.75479	-112.119262	0.022261	1.236349	22215.18601
-473.397715	-5.145379	-353.095529	-131.19333	0.022261	0.473387	22222.81564
-458.901423	-55.50092	-301.214063	-176.971095	0.022261	-1.052539	22190.7712
-461.190311	-98.989796	-300.4511	-236.482188	-3.02959	-0.289576	22186.95639
-461.953273	-138.663858	-301.214063	-259.37107	-2.266628	-0.289576	22189.24528
-452.797721	-165.367554	-298.162212	-292.941431	0.785223	1.999312	22174.74899
-429.908839	-205.041616	-239.414081	-312.778462	0.022261	-0.289576	22211.3712
-410.83477	-255.397157	-217.288162	-340.24512	2.311149	1.236349	22226.63045
-401.679217	-275.997151	-161.591882	-361.608077	0.785223	-0.289576	22202.21564
-365.057006	-302.700847	-159.302994	-379.919183	2.311149	1.236349	22223.5786
-329.96072	-324.063803	-134.125223	-427.985835	0.785223	0.473387	22230.44527
-284.182956	-359.160089	-43.332658	-425.696947	0.022261	0.473387	22225.10453
-258.242223	-376.708232	-17.391925	-423.408059	2.311149	1.236349	22219.00082
-220.094086	-404.937854	24.571026	-451.63768	3.837074	-0.289576	22251.04526
-170.501508	-438.508214	39.830281	-485.971003	1.548186	0.473387	22086.24531
-120.145967	-465.974873	123.756182	-451.63768	3.837074	1.236349	22233.49712
-99.545973	-471.315612	118.415443	-465.371009	0.785223	0.473387	22232.73415
-51.479321	-493.441531	127.570995	-487.496928	2.311149	1.236349	22238.83786
-18.671923	-504.123009	213.785785	-424.933984	1.548186	1.999312	22216.71194
22.528064	-511.752637	256.511698	-456.215456	1.548186	0.473387	22224.34156
50.757686	-500.308196	298.474649	-393.652512	0.022261	-1.052539	22231.97119
79.75027	-481.99709	340.437599	-385.259922	0.022261	0.473387	22212.13416
135.44655	-513.278562	358.748705	-382.208071	1.548186	1.236349	22225.10453
175.120612	-478.945239	346.541301	-385.259922	0.022261	0.473387	22220.52675
215.557637	-485.048941	402.237581	-360.845114	-0.740702	0.473387	22195.34898
233.868743	-466.737835	406.815357	-324.222903	0.022261	1.999312	22208.31935
270.490954	-446.900804	402.237581	-318.119201	-1.503665	-0.289576	22215.18601
298.720575	-429.352661	425.126463	-283.785878	1.548186	-0.289576	22134.31196
336.868712	-382.048971	465.563488	-257.845145	-1.503665	0.473387	22213.66009
363.572408	-342.374909	428.941277	-251.741443	0.785223	1.999312	22196.11194
419.268688	-317.197139	419.022761	-247.163666	-0.740702	-1.052539	22214.42305
391.802029	-296.597145	460.222749	-133.482219	1.548186	0.473387	22218.23786
431.476091	-256.923083	479.296817	-111.356299	1.548186	-0.289576	22215.94897
463.520526	-214.197169	460.985712	-52.608168	1.548186	-0.289576	22211.3712
460.468675	-160.789778	481.585705	-8.35633	1.548186	1.236349	22228.91934
465.809415	-133.323119	502.948662	9.954776	1.548186	0.473387	22225.10453
469.624228	-92.123131	431.230165	35.132546	2.311149	1.236349	22213.66009
460.468675	-38.71574	445.726457	107.614006	2.311149	1.236349	22207.55638
462.757564	-15.826858	434.282016	144.99918	-0.740702	-1.052539	22206.03046
440.631644	28.424981	406.052394	155.680659	-2.266628	-1.052539	22202.97861
449.787197	74.965708	364.852407	181.621392	0.785223	-0.289576	22159.48973
425.37239	100.906441	342.726487	231.976932	0.022261	-0.289576	22214.42305
420.794613	153.55087	323.652419	257.917665	0.022261	1.236349	22221.28971
405.535358	184.832342	300.763537	296.828765	0.785223	-0.289576	22185.43046
355.179818	225.269367	260.326512	303.69543	0.785223	1.236349	22203.74157
354.416855	252.736026	220.652449	321.243573	-1.503665	-0.289576	22212.89712
351.365004	297.750827	148.170989	360.154672	-2.266628	-0.289576	22041.99347
334.579824	317.587858	124.519145	370.836151	-3.02959	-0.289576	22205.2675
293.379836	359.550809	100.8673	389.910219	0.022261	0.473387	22226.63045
272.779842	380.150803	37.541393	385.332443	1.548186	-0.289576	22227.39341
249.89096	386.254505	9.311771	401.35466	1.548186	-0.289576	22220.52675
222.424302	419.061902	-89.110422	390.673182	0.785223	0.473387	22226.63045
166.728022	435.08412	-78.428943	422.717617	-1.503665	-1.052539	22223.5786
148.416916	458.735965	-121.917819	432.636132	-0.740702	0.473387	22206.03046
121.71322	470.943368	-125.732633	454.762052	1.548186	0.473387	22249.51933
66.01694	476.284108	-140.991888	434.162058	3.074112	0.473387	22251.80822
69.831754	459.498927	-186.769652	410.510213	3.074112	0.473387	22235.02304
16.424363	472.469294	-220.340013	460.865754	0.022261	0.473387	22237.31193
-5.701557	460.26189	-232.547416	444.843536	0.785223	1.236349	22244.94156
-43.086731	451.106337	-266.117777	420.428728	1.548186	1.236349	4400.006104
-90.390421	432.032269	-299.688137	427.295393	-0.740702	-1.052539	20.599994
-104.12375	441.187822	-327.154796	422.717617	0.022261	0.473387	12.207404
-151.42744	416.010051	-377.510336	354.813933	0.785223	1.236349	11.444441
-185.760763	419.824865	-356.910342	360.917635	1.548186	1.236349	10.681478
-212.464458	391.595244	-373.695523	335.739865	-1.503665	-1.052539	15428.63247
-237.642229	380.150803	-395.821442	319.717647	-1.503665	-0.289576	22152.62307
-298.679248	378.624877	-439.310318	278.517659	-2.266628	0.473387	22183.14158
-294.101471	345.054517	-470.59179	236.554709	-0.740702	1.236349	22174.74899
-326.908869	326.743411	-489.665859	182.384355	0.022261	-0.289576	22199.16379
-348.271826	300.039715	-473.643641	181.621392	-1.503665	-1.052539	22209.84527
-365.057006	257.313802	-420.999212	144.236218	0.022261	-1.052539	22191.53417
-403.205143	238.239734	-454.569573	58.021428	0.785223	0.473387	22213.66009
-394.812553	184.069379	-448.465871	32.080695	0.785223	0.473387	22170.17121
-429.908839	149.736056	-427.865877	30.55477	0.785223	0.473387	22209.84527
-433.723652	126.847174	-394.295517	20.636254	0.785223	-0.289576	22212.89712
-432.197727	97.85459	-392.769591	-10.645218	3.837074	1.999312	22225.10453
-453.560683	68.099043	-353.858491	-56.422982	3.074112	1.236349	22222.05268
-474.92364	31.476832	-359.962193	-128.141479	2.311149	-0.289576	22209.84527
-474.160677	-3.619454	-359.962193	-170.10443	0.785223	0.473387	21961.11942
-477.212528	-41.767591	-317.999243	-167.815542	0.022261	0.473387	22207.55638
-466.53105	-84.493504	-306.554802	-244.874778	-0.740702	-1.052539	22191.53417
-471.108826	-122.641641	-304.265914	-281.496989	-1.503665	-0.289576	22193.06009
-452.034758	-163.841629	-248.569634	-278.445139	0.785223	0.473387	22220.52675
-428.382913	-199.700877	-217.288162	-287.600691	-0.740702	-0.289576	22231.20823
-401.679217	-237.086051	-234.836305	-324.222903	-0.740702	-0.289576	22213.66009
-413.886621	-254.634194	-187.532615	-345.585859	-3.792553	-0.289576	22198.40083
-374.975521	-272.182337	-115.051155	-366.185853	2.311149	1.999312	22216.71194
-360.479229	-318.723064	-112.762267	-396.704363	0.022261	1.236349	22202.97861
-323.857018	-357.634164	-75.377093	-447.059903	-2.266628	-1.052539	22209.08231
-275.790366	-382.048971	-21.206738	-437.141388	-0.740702	1.236349	22225.10453
-244.508893	-407.989704	-25.021552	-462.319158	1.548186	0.473387	22225.86749
-186.523725	-405.700816	-6.710446	-509.622848	-0.740702	-0.289576	22083.95642
-154.47929	-444.611916	65.771014	-476.052487	2.311149	1.236349	22229.6823
-113.279303	-462.923022	100.104337	-472.237674	0.022261	-0.289576	22228.91934
-82.760793	-490.38968	133.674697	-517.252475	0.785223	-0.289576	22216.71194
-22.486737	-498.78227	209.970971	-434.089537	0.022261	0.473387	22249.51933
18.713251	-492.678568	289.319096	-423.408059	1.548186	1.236349	22251.04526
70.594717	-504.123009	298.474649	-428.748798	2.311149	0.473387	22234.26008
89.668785	-487.337829	319.837605	-402.808065	1.548186	-0.289576	22234.26008
136.972475	-501.071158	343.48945	-377.630294	0.785223	0.473387	22239.60082
162.913208	-494.967457	368.66722	-368.474742	0.785223	1.236349	22215.94897
195.720606	-485.811904	349.593152	-360.845114	0.022261	1.236349	22223.5786
242.261333	-446.900804	396.133879	-351.689561	-0.740702	-1.052539	22231.20823
260.572438	-443.08599	416.733873	-303.622909	0.022261	0.473387	22215.18601
288.039097	-431.641549	399.948693	-293.704393	0.022261	-0.289576	22192.29713
319.320569	-389.678599	457.933861	-231.904412	-1.503665	0.473387	22200.68972
348.313153	-360.686015	454.119047	-183.074796	-1.503665	-0.289576	22196.87491
404.009433	-327.878617	464.800525	-177.734057	-2.266628	-0.289576	22199.16379
405.535358	-282.100853	468.615339	-132.719256	-2.266628	-0.289576	22186.19343
423.846464	-266.078635	465.563488	-120.511852	1.548186	-0.289576	22206.03046
449.024234	-223.352722	444.200531	-92.282231	1.548186	0.473387	21955.01572
460.468675	-182.915697	452.593121	-27.430398	2.311149	1.236349	22168.64528
461.994601	-130.271268	453.356084	19.110329	0.785223	0.473387	22215.94897
436.816831	-95.937945	441.911643	38.94736	0.022261	-0.289576	22193.06009
472.676079	-47.871293	417.496836	81.673273	-2.266628	-1.052539	22200.68972
457.416825	-10.486119	412.919059	146.525106	0.022261	-0.289576	22213.66009
461.994601	31.476832	414.444985	183.91028	2.311149	1.236349	22224.34156
449.787197	62.758304	378.585736	219.769529	0.785223	0.473387	22206.79342
424.609427	122.269398	351.88204	224.347305	1.548186	0.473387	22215.18601
433.002017	148.210131	333.570934	247.99915	1.548186	1.236349	22202.97861
406.298321	180.254566	277.874655	271.650995	0.022261	0.473387	22206.79342
387.987215	217.63974	261.852437	293.776914	1.548186	0.473387	22231.20823
365.098333	250.447137	222.178375	341.080604	-0.740702	-1.815501	22214.42305
349.839079	285.543423	195.474679	377.702815	1.548186	0.473387	22202.21564
344.498339	332.847113	145.882101	361.680598	-0.740702	-0.289576	22231.20823
318.557606	346.580442	95.526561	399.828735	3.074112	0.473387	22219.00082
278.883544	383.965616	55.089535	408.984287	-1.503665	0.473387	22200.68972
248.365035	397.698946	27.622877	422.717617	-0.740702	-0.289576	22215.18601
204.876159	417.535977	-21.969701	421.191691	-1.503665	0.473387	22200.68972
152.994692	453.395225	-71.562279	442.554648	-1.503665	-0.289576	22206.79342
155.283581	445.002635	-133.362261	457.05094	0.022261	0.473387	22220.52675
117.898407	460.26189	-176.088174	434.162058	-0.740702	-0.289576	22225.10453
82.802121	475.521145	-198.214093	391.436144	2.311149	1.999312	22221.28971
33.972506	460.26189	-194.399279	428.821319	1.548186	0.473387	22229.6823
27.868804	474.758182	-214.999273	441.791685	2.311149	0.473387	22231.20823
-1.886743	438.135971	-218.051124	455.525014	1.548186	-1.052539	22217.4749
-30.879327	457.973002	-278.325181	462.391679	3.837074	-0.289576	13555.55895
-72.079315	434.321157	-284.428882	424.243542	1.548186	1.236349	22.125919
-99.545973	455.684114	-313.421466	437.213909	0.785223	-0.289576	13.733329
-114.042265	427.454492	-368.354783	377.702815	0.785223	-1.052539	9.155553
-197.205204	424.402641	-361.488119	354.05097	0.022261	0.473387	9.918516
-204.834831	397.698946	-390.480703	328.8732	0.022261	0.473387	9506.515702
-249.849633	396.935983	-466.776977	271.650995	-0.740702	-0.289576	21938.23054
-274.26444	367.180436	-384.377001	295.30284	-0.740702	-0.289576	22214.42305
-300.968136	358.787846	-420.23625	238.080634	0.022261	-0.289576	22203.74157
-296.39036	322.928597	-467.539939	192.30287	2.311149	1.236349	22186.19343
-358.953304	295.461939	-434.732542	200.69546	-1.503665	1.236349	22196.11194
-373.449596	258.076765	-449.991796	148.813994	0.022261	1.999312	22190.7712
-392.523664	229.084181	-433.969579	98.458453	-2.266628	-1.052539	22193.82305
-396.338478	222.980479	-442.362169	97.695491	1.548186	0.473387	22167.11936
-426.856988	136.76569	-418.710324	46.576987	1.548186	1.236349	22197.63787
-426.856988	128.3731	-422.525138	-11.408181	1.548186	2.762275	22203.74157
-466.53105	92.513851	-430.917728	-38.874839	0.022261	-0.289576	22198.40083
-469.582901	64.28423	-374.458485	-69.393349	0.785223	0.473387	22207.55638
-469.582901	45.210161	-358.436268	-112.119262	0.785223	-0.289576	22190.7712
-473.397715	13.928689	-343.177013	-133.482219	0.022261	0.473387	22067.17124
-465.005124	-32.612038	-382.088113	-219.697008	3.074112	0.473387	22219.00082
-471.871789	-66.182398	-302.739988	-194.519237	3.074112	0.473387	22224.34156
-458.901423	-106.619423	-282.139994	-241.059964	3.074112	-0.289576	22221.28971
-455.086609	-131.797194	-285.954808	-260.134033	0.785223	0.473387	22238.07489
-422.279211	-187.493474	-213.473348	-295.993281	0.785223	0.473387	22228.15638
-406.256994	-232.508275	-221.102975	-337.193269	1.548186	1.236349	22228.15638
-379.553298	-253.108269	-165.406695	-341.008083	-0.740702	-0.289576	22228.91934
-363.53108	-292.019368	-127.258559	-354.741412	0.785223	-0.289576	22213.66009
-339.879236	-314.908251	-105.132639	-389.074735	1.548186	1.236349	22226.63045
-320.042204	-342.374909	-78.428943	-424.171021	-0.740702	-0.289576	22231.97119
-274.26444	-388.152673	-28.836366	-437.141388	-2.266628	-0.289576	22212.89712
-242.220005	-408.752667	-15.865999	-450.874717	-0.740702	0.473387	22203.74157
-203.308906	-431.641549	7.785846	-504.282109	0.785223	0.473387	22175.51195
-159.82003	-448.42673	103.156188	-481.393227	-0.740702	0.473387	22193.06009
-126.249669	-476.656351	111.548778	-461.556195	-0.740702	0.473387	22207.55638
-58.345986	-493.441531	134.43766	-485.20804	-0.740702	-0.289576	22224.34156
-35.457104	-495.730419	201.578381	-471.474711	0.785223	0.473387	22227.39341
6.505847	-507.937823	257.274661	-422.645096	-0.740702	-0.289576	22222.05268
37.787319	-501.834121	258.800586	-428.748798	-0.740702	-0.289576	22164.83047
76.698419	-514.041525	316.022792	-410.437692	0.022261	0.473387	22224.34156
135.44655	-488.100792	340.437599	-408.911767	2.311149	1.236349	22219.00082
174.357649	-478.182276	300.000574	-439.430276	1.548186	0.473387	22249.51933
196.483568	-471.315612	369.430183	-339.482157	3.837074	1.236349	22251.04526
235.394668	-454.530431	413.682022	-327.274754	1.548186	-0.289576	22232.73415
275.06873	-432.404512	425.126463	-303.622909	2.311149	0.473387	22238.83786
302.535389	-413.330444	438.859792	-277.682176	-0.740702	-0.289576	22224.34156
315.505755	-411.041555	460.985712	-279.208101	0.022261	-0.289576	22206.03046
361.28352	-369.078605	436.570904	-226.563672	0.785223	1.999312	22193.82305
391.039066	-327.115654	480.05978	-157.897026	-0.740702	-1.052539	22227.39341
405.535358	-303.46381	499.896811	-133.482219	0.785223	0.473387	22207.55638
426.135352	-290.493443	489.978296	-101.437784	1.548186	1.236349	22189.24528
447.498309	-233.271238	459.459786	-106.778523	-1.503665	0.473387	12383.64818
453.602011	-208.85643	456.407935	-57.948908	-1.503665	-1.052539	22144.23048
447.498309	-147.819411	468.615339	-6.067441	0.022261	0.473387	22192.29713
464.283489	-127.98238	444.963494	12.243664	-1.503665	-0.289576	22195.34898
454.364974	-58.552771	429.704239	71.754758	0.785223	-0.289576	22195.34898
465.809415	-20.404634	411.393134	138.132516	0.785223	-0.289576	22203.74157
471.913117	29.950906	429.704239	155.680659	0.022261	0.473387	22198.40083
443.683495	51.313863	358.748705	182.384355	-0.740702	-0.289576	22199.16379
425.37239	93.276814	334.333897	209.851013	0.785223	0.473387	22189.24528
421.557576	152.024944	287.030208	194.591758	0.022261	-1.052539	22186.19343
394.090917	179.491603	306.867239	248.762113	0.785223	-0.289576	22211.3712
378.831663	218.402702	282.452431	313.613945	3.074112	1.236349	22242.65267
384.935365	251.973063	211.496897	330.399125	2.311149	1.236349	22241.12674
353.653892	273.33602	190.896903	320.48061	2.311149	-1.052539	22206.03046
327.713159	316.824896	125.282107	376.939852	0.785223	-1.052539	22227.39341
304.824277	338.187852	129.096921	408.984287	0.022261	-0.289576	22228.91934
315.505755	360.313772	59.667312	372.362076	0.785223	0.473387	22230.44527
261.335401	383.965616	55.089535	417.376878	-1.503665	-0.289576	22213.66009
218.609488	406.091536	-3.658595	427.295393	-1.503665	-1.052539	22223.5786
182.750239	454.921151	-118.103006	383.043554	0.785223	0.473387	22009.18607
151.468767	464.839667	-151.673366	458.576865	1.548186	1.236349	22212.13416
137.735438	459.498927	-145.569664	432.636132	-0.740702	0.473387	22202.97861
88.14286	478.572996	-226.443714	351.762082	0.785223	0.473387	22215.94897
50.757686	465.602629	-240.177044	421.191691	-0.740702	1.236349	22196.87491
8.031772	462.550778	-194.399279	446.369462	-0.740702	1.999312	22208.31935
-2.649706	449.580412	-248.569634	437.213909	0.022261	1.236349	22227.39341
-64.449688	440.424859	-263.065926	434.92502	-0.740702	-1.815501	22211.3712
-69.790427	429.743381	-291.295547	401.35466	0.785223	0.473387	26.703696
-102.597824	441.187822	-336.310349	393.725033	1.548186	1.999312	14.496292
-142.271887	426.69153	-366.828858	379.228741	-1.503665	-0.289576	11.444441
-170.501508	420.587828	-395.821442	367.7843	-0.740702	-1.815501	12.207404
-200.257055	396.935983	-374.458485	344.132455	0.785223	-0.289576	9.155553
-217.805198	409.143387	-456.858461	320.48061	3.837074	1.999312	21991.63793
-259.768148	390.069318	-461.436237	278.517659	2.311149	-0.289576	22196.87491
-278.842217	361.076734	-415.658473	267.836181	-0.740702	-1.815501	22213.66009
-300.968136	335.898964	-434.732542	215.191752	2.311149	0.473387	22227.39341
-359.716267	309.195268	-433.969579	193.065833	2.311149	1.236349	22204.50453
-367.345894	259.60269	-453.80661	161.784361	0.022261	-0.289576	22194.58602
-391.760702	237.476771	-447.702908	117.532522	-0.740702	-1.052539	22225.10453
-399.390329	201.617522	-447.702908	60.310317	0.022261	-0.289576	22202.21564
-429.145876	168.810125	-439.310318	38.184397	-2.266628	0.473387	22193.06009
-442.879205	126.084211	-405.739958	-15.985957	-2.266628	-0.289576	22194.58602
-477.975491	88.699037	-437.02143	-88.467417	-3.792553	-1.815501	22173.22306
-482.553267	57.417565	-399.636256	-61.000759	-1.503665	-1.052539	22193.82305
-481.027342	36.817571	-350.806641	-93.808156	-3.02959	-1.052539	22193.06009
-473.397715	2.484248	-334.02146	-141.874809	-1.503665	-1.052539	22144.23048
-473.397715	-34.137963	-305.791839	-153.31925	0.785223	0.473387	22207.55638
-471.871789	-63.130547	-320.288131	-211.304418	1.548186	0.473387	22196.11194
-458.901423	-107.382386	-297.399249	-267.000697	1.548186	0.473387	22199.16379
-445.168093	-144.76756	-260.777038	-243.348853	2.311149	1.999312	22222.81564
-443.642168	-174.523107	-231.021491	-290.652542	2.311149	0.473387	22231.20823
-416.175509	-211.145318	-231.021491	-333.378456	0.785223	-1.052539	22105.31938
-374.975521	-259.974934	-192.110391	-318.882164	2.311149	0.473387	22240.36378
-378.790335	-286.678629	-157.014105	-408.148804	1.548186	-1.052539	22243.41563
-340.642198	-308.041586	-124.206708	-408.911767	3.074112	1.236349	22239.60082
-318.516279	-337.03417	-44.858583	-409.674729	2.311149	0.473387	22229.6823
-282.65703	-361.448978	-32.651179	-414.252506	0.022261	-0.289576	22228.91934
-263.582962	-387.389711	-25.784515	-443.24509	0.022261	1.236349	22228.15638
-220.857049	-418.671183	55.852498	-481.393227	-0.740702	1.236349	22199.92676
-161.345955	-443.848953	86.371008	-482.156189	-1.503665	-0.289576	22226.63045
-117.857079	-472.841537	102.393225	-452.400643	0.785223	1.236349	22232.73415
-75.894129	-498.019307	143.593213	-480.630264	1.548186	0.473387	22215.94897
-53.768209	-506.411898	208.445046	-421.11917	-1.503665	-1.052539	22205.2675
-1.12378	-495.730419	197.000605	-442.482127	1.548186	0.473387	22219.00082
26.342878	-499.545233	258.037624	-441.719164	-1.503665	-1.052539	22047.33421
90.431748	-505.648935	305.341313	-415.015468	0.022261	0.473387	22212.13416
110.268779	-507.17486	323.652419	-382.971034	-2.266628	-1.052539	22228.15638
178.172463	-484.285978	320.600568	-356.267338	2.311149	0.473387	22215.18601
192.668755	-482.760053	393.082028	-341.008083	-0.740702	-0.289576	22223.5786
223.187264	-462.923022	376.296848	-322.696977	-2.266628	-1.052539	22228.15638
241.49837	-439.271177	425.126463	-308.963648	2.311149	0.473387	22222.05268
278.120581	-394.256375	429.704239	-273.104399	0.785223	-0.289576	22183.14158
321.609457	-386.626748	429.704239	-300.571058	0.022261	-0.289576	22238.83786
365.098333	-380.523046	415.207947	-258.608107	0.022261	-0.289576	22237.31193
402.483507	-329.404543	415.97091	-187.652573	0.785223	-0.289576	22202.21564
414.690911	-297.360108	451.067196	-167.052579	0.785223	-0.289576	22223.5786
427.661278	-272.182337	473.956078	-105.252597	0.785223	-0.289576	22230.44527
431.476091	-257.686045	467.089413	-85.415566	-1.503665	0.473387	22182.37861
439.868682	-198.937915	434.282016	-63.289647	-1.503665	-0.289576	22203.74157
459.705713	-141.715709	452.593121	17.584403	0.022261	-0.289576	22224.34156
473.439042	-103.567572	448.778308	25.214031	-2.266628	-1.052539	22203.74157
477.253856	-66.182398	448.778308	61.073279	3.837074	2.762275	22193.06009
458.94275	-42.530554	420.548686	132.028814	-0.740702	1.236349	22196.11194
458.179787	0.19536	284.741319	83.199199	-3.792553	-1.052539	21963.40831
428.424241	45.973124	365.615369	151.102882	-0.740702	0.473387	22185.43046
412.402023	87.173112	323.652419	178.569541	0.785223	-1.052539	22196.11194
406.298321	122.269398	328.230195	228.162119	0.022261	0.473387	22190.7712
408.587209	165.758274	302.289462	269.362107	-0.740702	1.236349	22215.94897
381.120551	206.195299	277.111692	293.013951	-1.503665	-1.052539	22231.20823
364.335371	247.395287	240.489481	318.191722	0.022261	-0.289576	22215.18601
364.335371	275.624908	184.793201	337.26579	-1.503665	-0.289576	22217.4749
336.868712	309.195268	165.719132	363.206523	2.311149	1.236349	22232.73415
337.631675	344.291554	93.237672	389.910219	2.311149	-0.289576	22234.26008
301.009463	370.232287	81.793231	389.147256	1.548186	-0.289576	22240.36378
271.253917	401.513759	58.904349	400.591697	0.785223	-0.289576	22244.94156
224.71319	417.535977	-36.465993	417.376878	2.311149	-0.289576	22236.54897
191.905792	443.47671	-54.014136	412.036138	2.311149	-0.289576	22085.48235
156.046543	445.002635	-97.503012	434.92502	-0.740702	-1.052539	22227.39341
139.261363	461.787816	-144.043739	455.525014	0.022261	0.473387	22225.86749
93.483599	451.8693	-152.436329	429.584281	2.311149	1.236349	22218.23786
61.439164	467.891517	-182.191876	437.213909	0.022261	-0.289576	22228.91934
22.528064	472.469294	-205.843721	442.554648	0.785223	-1.052539	22232.73415
0.402145	461.024853	-215.762236	425.769468	-1.503665	-0.289576	22215.94897
-33.168215	451.106337	-247.806671	431.87317	-2.266628	-0.289576	22204.50453
-61.397837	445.002635	-295.873323	399.065772	0.785223	-1.052539	58.748131
-92.679309	423.639679	-397.347367	307.510243	-3.02959	-0.289576	15.259255
-143.797812	431.269306	-379.799225	361.680598	0.022261	0.473387	10.681478
-155.242253	419.824865	-362.251082	386.858368	0.022261	0.473387	10.681478
-193.39039	399.987834	-398.11033	352.525045	0.022261	-1.052539	9.918516
-223.145937	393.884132	-408.028846	346.421343	3.837074	1.236349	22025.20829
-259.768148	366.417473	-443.125132	305.221355	1.548186	-0.289576	22212.13416
-276.553328	371.758213	-412.606622	264.78433	0.785223	0.473387	22196.87491
-324.619981	339.713778	-447.702908	211.376939	1.548186	0.473387	22180.85269
-315.464428	319.113784	-443.888094	193.828796	3.837074	0.473387	22239.60082
-340.642198	270.284169	-457.621424	166.362137	3.074112	1.236349	22228.91934
-366.582931	211.536038	-514.843629	53.443652	3.074112	0.473387	21944.33424
-406.256994	219.165665	-464.488088	51.154764	0.022261	-0.289576	22216.71194
-423.805137	176.439752	-463.725126	33.606621	0.785223	0.473387	22214.42305
-446.694019	148.973093	-388.191815	19.873292	-0.740702	0.473387	22206.79342
-450.508832	93.276814	-395.821442	-2.252628	0.785223	-0.289576	22203.74157
-465.005124	74.202745	-396.584405	-41.92669	-0.740702	0.473387	22215.94897
-481.790305	58.94349	-373.695523	-86.941492	0.022261	0.473387	22205.2675
-486.368081	13.928689	-359.962193	-142.637771	0.022261	-0.289576	22170.93417
-492.471783	-36.426852	-343.939976	-154.845175	-0.740702	0.473387	22193.06009
-475.686603	-80.67869	-323.339982	-236.482188	-1.503665	-1.052539	22165.59343
-462.716236	-124.167566	-351.569603	-308.963648	-2.266628	-0.289576	22183.90454
-469.582901	-149.345337	-275.27333	-305.148834	0.785223	1.236349	22218.23786
-434.486615	-174.523107	-256.962224	-324.222903	-1.503665	-0.289576	22204.50453
-417.701435	-226.404573	-231.784454	-320.408089	-1.503665	-1.815501	22191.53417
-384.131074	-243.952716	-178.377062	-322.696977	0.785223	-1.052539	22230.44527
-391.760702	-285.152704	-153.962254	-344.822897	0.785223	-0.289576	22213.66009
-339.879236	-318.723064	-120.391894	-408.148804	1.548186	1.236349	22222.81564
-320.805167	-350.767499	-71.562279	-425.696947	1.548186	0.473387	22231.97119
-281.894068	-356.871201	-57.065987	-414.252506	2.311149	-0.289576	22229.6823
-229.249639	-391.204524	-14.340074	-431.037686	3.074112	1.999312	22245.70452
-226.197788	-398.071189	-12.814148	-475.289525	2.311149	1.999312	22242.65267
-177.368173	-439.271177	10.837697	-556.163575	0.022261	-0.289576	22222.05268
-130.064483	-468.263761	67.296939	-492.074705	3.837074	1.236349	22232.73415
-77.420054	-472.841537	130.622846	-473.000636	2.311149	0.473387	22231.97119
-59.108948	-504.885972	201.578381	-450.874717	0.785223	1.236349	22223.5786
-20.197849	-496.493382	251.933922	-421.882133	3.074112	1.236349	22219.76379
44.653984	-485.811904	248.119108	-451.63768	-1.503665	0.473387	22203.74157
71.35768	-494.967457	264.904288	-438.667313	0.785223	-0.289576	22228.91934
122.476183	-492.678568	334.333897	-402.808065	0.022261	-0.289576	22220.52675
150.705804	-501.834121	336.622785	-385.259922	-2.266628	-0.289576	22206.79342
175.120612	-491.152643	367.141295	-371.526592	-2.266628	-0.289576	22219.00082
204.113196	-451.47858	312.207978	-364.659928	-0.740702	0.473387	22196.11194
270.490954	-443.08599	299.237611	-422.645096	-1.503665	-0.289576	22131.26011
290.327985	-430.115624	421.311649	-345.585859	0.022261	0.473387	22225.86749
316.268718	-393.493412	441.911643	-272.341437	-1.503665	-1.052539	22204.50453
343.735377	-370.60453	455.644972	-218.171082	0.022261	0.473387	22214.42305
375.779812	-337.797133	480.822743	-187.652573	0.022261	0.473387	22230.44527
409.350172	-309.567511	476.244966	-143.400734	2.311149	1.236349	22206.79342
420.03165	-267.604561	484.637556	-118.985927	0.785223	0.473387	22193.82305
448.261272	-240.900865	490.741258	-68.630386	1.548186	-0.289576	22218.23786
463.520526	-195.123101	470.141264	-62.526684	3.074112	0.473387	22215.18601
448.261272	-144.76756	436.570904	-16.74892	4.600037	1.999312	22208.31935
465.809415	-98.226833	416.733873	-3.778553	0.785223	-0.289576	22222.81564
468.098303	-77.626839	433.519053	23.688105	0.785223	-1.052539	22209.84527
461.231638	-36.426852	425.126463	111.42882	0.785223	0.473387	22209.84527
450.55016	-1.330566	396.133879	136.60659	1.548186	-0.289576	22012.23792
452.839048	52.076826	391.556102	177.043615	-1.503665	-1.052539	22212.89712
425.37239	78.780522	351.88204	217.48064	0.022261	-0.289576	22206.03046
425.37239	126.847174	342.726487	212.139901	-0.740702	0.473387	22189.24528
400.194619	155.839758	314.496866	260.206554	0.022261	0.473387	22209.84527
387.224253	197.039746	297.711686	285.384324	-3.02959	-1.815501	22196.11194
357.468706	229.847144	237.43763	289.9621	-2.266628	-1.052539	22206.79342
358.231669	262.654541	213.022822	343.369492	-2.266628	-1.052539	22214.42305
328.476122	297.750827	145.882101	355.576896	-1.503665	-0.289576	22205.2675
331.527973	328.269337	61.9562	318.954684	0.785223	1.236349	22228.15638
305.58724	365.654511	94.000635	400.591697	-0.740702	-0.289576	22231.20823
273.542805	387.78043	42.119169	428.058356	-0.740702	1.236349	22202.97861
237.683556	394.647095	10.074734	439.502797	0.022261	-0.289576	22216.71194
184.276165	445.765598	-57.065987	439.502797	0.785223	0.473387	22158.72677
171.305798	448.054486	-107.421527	447.895387	3.074112	1.236349	22235.786
131.631736	459.498927	-116.57708	447.895387	1.548186	-1.052539	22243.41563
117.135444	473.232257	-167.695584	447.132424	3.837074	1.999312	22247.99341
89.668785	481.624847	-184.480764	392.96207	3.074112	-0.289576	22228.15638
27.868804	486.202623	-198.214093	418.13984	0.785223	-1.052539	22231.97119
11.846586	469.417443	-232.547416	431.87317	0.022261	-1.815501	22194.58602
-11.805259	450.343375	-282.902957	429.584281	0.022261	0.473387	22220.52675
-62.923762	447.291524	-307.317765	425.006505	0.785223	-0.289576	124.362926
-88.864495	451.106337	-299.688137	412.036138	2.311149	1.236349	16.022217
-107.938564	435.08412	-378.273299	392.199107	1.548186	0.473387	11.444441
-155.242253	413.721163	-368.354783	385.332443	0.022261	-0.289576	10.681478
-192.627427	390.069318	-385.139964	351.762082	-2.266628	-1.052539	11.444441
-236.116303	404.56561	-405.739958	345.65838	0.022261	1.236349	21199.68261
-274.26444	371.758213	-440.836243	279.280622	0.022261	-1.815501	22132.02307
-291.04962	360.313772	-472.880678	235.028783	-0.740702	1.236349	22196.11194
-302.494061	358.024883	-485.851045	114.480671	0.785223	1.236349	22220.52675
-336.827385	312.247119	-446.939945	173.991764	0.785223	-0.289576	22190.7712
-357.427378	277.913796	-431.680691	164.073249	-0.740702	-2.578464	22211.3712
-382.605149	245.106398	-433.206616	140.421404	0.022261	-1.052539	22117.52678
-407.019956	233.661957	-475.169567	58.784391	0.022261	1.236349	22199.92676
-405.494031	193.224932	-460.673275	48.102913	0.022261	-0.289576	22195.34898
-422.279211	161.180497	-417.947361	0.03626	2.311149	-0.289576	22229.6823
-430.671801	115.402733	-405.739958	-28.956324	2.311149	0.473387	22212.13416
-459.664385	71.913857	-403.451069	-61.763721	1.548186	0.473387	22202.21564
-506.968075	60.469416	-405.739958	-80.074827	1.548186	-0.289576	22216.71194
-492.471783	33.76572	-356.14738	-98.385933	0.022261	-0.289576	22195.34898
-477.975491	-17.352783	-354.621454	-160.948877	0.785223	0.473387	22209.08231
-465.005124	-60.078696	-327.154796	-225.037747	0.022261	1.236349	22203.74157
-472.634752	-86.782392	-269.93259	-220.459971	0.022261	0.473387	22205.2675
-462.716236	-131.034231	-266.880739	-253.267368	-1.503665	-1.815501	22219.00082
-464.242162	-156.212001	-237.888155	-291.415505	0.785223	1.236349	22230.44527
-412.360696	-231.745312	-215.762236	-328.037716	-3.792553	-1.052539	22194.58602
-397.864404	-251.582343	-189.821503	-337.193269	-1.503665	0.473387	22199.16379
-380.316261	-278.286039	-189.821503	-382.971034	-0.740702	-0.289576	22211.3712
-345.982937	-303.46381	-148.621515	-402.808065	-2.266628	-0.289576	22213.66009
-337.590347	-341.611946	-144.043739	-446.296941	-1.503665	-1.052539	22206.03046
-287.234807	-369.841568	-73.088204	-434.089537	0.785223	0.473387	22227.39341
-270.449626	-389.678599	-49.436359	-463.845084	0.785223	-0.289576	22230.44527
-221.620011	-407.989704	16.941399	-453.926568	-1.503665	-1.052539	22215.18601
-173.553359	-434.6934	71.111753	-465.371009	0.022261	-0.289576	22225.10453
-145.323738	-437.745251	101.630262	-476.81545	0.022261	1.236349	22228.91934
-90.390421	-473.6045	155.800617	-460.793233	1.548186	-1.052539	22231.97119
-52.242284	-493.441531	177.926536	-447.059903	3.074112	-0.289576	22247.99341
-11.042296	-489.626717	214.548748	-421.882133	3.074112	-0.289576	22247.99341
25.579915	-503.360047	274.822804	-418.067319	0.022261	-1.052539	22193.06009
64.491015	-494.967457	287.030208	-421.882133	2.311149	1.236349	22235.02304
98.061375	-494.967457	311.445015	-401.282139	3.074112	1.236349	22234.26008
142.313214	-491.915606	323.652419	-407.385841	0.022261	0.473387	22215.18601
186.565053	-479.708202	374.00796	-334.904381	-1.503665	-1.052539	22219.00082
221.661339	-469.026723	396.133879	-328.800679	1.548186	0.473387	22230.44527
251.416886	-440.797102	385.452401	-341.008083	-3.02959	-1.052539	22080.14161
270.490954	-443.08599	412.919059	-300.571058	-1.503665	-1.052539	22202.21564
305.58724	-407.226742	448.778308	-273.867362	-2.266628	-1.052539	22203.74157
325.424271	-391.204524	426.652388	-263.948847	-1.503665	0.473387	22207.55638
381.120551	-354.582313	473.956078	-191.467387	1.548186	1.236349	22163.30454
399.431657	-314.908251	453.356084	-191.467387	0.022261	-0.289576	22206.79342
407.824247	-269.893449	484.637556	-151.793324	-2.266628	-1.052539	22225.10453
429.950166	-249.293455	444.963494	-86.941492	2.311149	-0.289576	22198.40083
455.127936	-205.804579	460.985712	-96.097044	1.548186	-0.289576	22209.08231
468.098303	-170.708293	477.007929	-13.697069	0.785223	0.473387	22220.52675
478.779781	-118.063864	470.141264	18.347366	0.022261	1.999312	22200.68972
460.468675	-83.730541	451.830159	80.147348	1.548186	1.236349	22198.40083
473.439042	-37.952777	435.807941	124.399187	3.074112	0.473387	22233.49712
458.94275	-1.330566	418.259798	155.680659	1.548186	-1.052539	22151.09714
449.787197	40.632385	419.785724	173.991764	0.022261	-0.289576	22196.11194
451.313123	97.091627	354.933891	179.332504	3.074112	0.473387	22213.66009
413.164986	95.565702	330.519084	181.621392	0.022261	-0.289576	22189.24528
396.379806	159.654572	312.207978	257.154703	-1.503665	-1.052539	22218.23786
379.594625	188.647156	258.800586	299.117653	0.022261	0.473387	22229.6823
370.439073	226.795293	239.726518	315.902833	-2.266628	-1.815501	22214.42305
361.28352	241.291585	242.778369	350.999119	-1.503665	-1.052539	22219.76379
341.446489	295.461939	188.608014	353.288008	-0.740702	-0.289576	22231.20823
310.165016	322.928597	102.393225	377.702815	-3.792553	-1.815501	22200.68972
291.853911	346.580442	78.74138	401.35466	-1.503665	-1.052539	22198.40083
261.335401	387.017467	64.245088	402.117623	-3.792553	0.473387	22209.08231
249.127997	393.121169	9.311771	402.117623	-0.740702	-0.289576	22215.94897
209.453935	440.424859	-36.465993	444.080573	-0.740702	-0.289576	22191.53417
157.572469	425.928567	-115.814118	400.591697	2.311149	-0.289576	22227.39341
148.416916	442.713747	-216.525199	338.791716	2.311149	-0.289576	22230.44527
110.268779	473.232257	-156.251143	383.043554	0.785223	0.473387	22216.71194
81.276195	467.891517	-162.354845	426.53243	0.022261	0.473387	22227.39341
53.046574	477.04707	-208.132609	442.554648	1.548186	-0.289576	22228.91934
8.794735	472.469294	-231.021491	431.110207	0.785223	-1.052539	22148.04529
-12.568221	464.839667	-212.710385	457.05094	3.074112	0.473387	22246.46748
-69.027464	448.817449	-282.902957	422.717617	1.548186	-0.289576	752.281259
-68.264501	458.735965	-348.517752	399.065772	0.022261	0.473387	16.022217
-130.827446	432.795232	-336.310349	379.228741	-0.740702	-1.052539	12.207404
-156.768179	422.876716	-357.673305	379.228741	0.785223	-0.289576	9.918516
-194.916316	412.195238	-371.406634	300.643579	-1.503665	-0.289576	10.681478
-214.753347	384.728579	-361.488119	319.717647	0.785223	-0.289576	20101.77923
-245.271856	383.202654	-388.191815	307.510243	0.785223	1.236349	22201.45268
-291.04962	366.417473	-421.762175	273.939883	1.548186	1.236349	22188.48232
-313.938502	344.291554	-407.265883	226.636193	0.785223	1.236349	22193.82305
-316.990353	305.380455	-443.888094	230.451007	-1.503665	-0.289576	22199.16379
-363.53108	271.047131	-469.065865	141.184367	-2.266628	-0.289576	22200.68972
-374.975521	231.373069	-453.043647	122.873261	-1.503665	-0.289576	22119.05271
-389.471813	221.454553	-433.969579	80.147348	-3.02959	-1.052539	22195.34898
-411.597733	176.439752	-479.747343	19.110329	0.785223	-0.289576	22207.55638
-419.990323	152.787907	-422.525138	13.76959	1.548186	1.999312	22197.63787
-441.35328	122.269398	-431.680691	-13.697069	1.548186	0.473387	22209.84527
-459.664385	86.410149	-403.451069	-29.719286	0.785223	-1.052539	22219.00082
-468.056975	60.469416	-349.280715	-67.10446	2.311149	0.473387	22202.21564
-471.108826	16.217577	-334.784423	-127.378517	0.785223	-1.052539	22209.08231
-468.819938	-3.619454	-353.858491	-132.719256	2.311149	1.236349	22231.97119
-461.190311	-56.263883	-299.688137	-174.682206	2.311149	0.473387	22207.55638
-458.13846	-84.493504	-299.688137	-222.748859	2.311149	0.473387	22213.66009
-459.664385	-116.537939	-271.458516	-236.482188	0.022261	-1.815501	22241.12674
-449.74587	-149.345337	-247.043708	-263.185884	0.022261	0.473387	22219.00082
-423.805137	-208.093467	-212.710385	-288.363654	-0.740702	0.473387	22218.23786
-390.997739	-242.426791	-215.762236	-335.667344	-0.740702	0.473387	22229.6823
-387.182925	-263.789747	-186.006689	-364.659928	-0.740702	-1.052539	22212.13416
-358.190341	-288.204555	-108.18449	-344.822897	1.548186	0.473387	22222.81564
-315.464428	-320.24899	-85.295608	-412.72658	0.022261	-0.289576	22230.44527
-299.44221	-362.974903	-46.384509	-410.437692	-1.503665	0.473387	22198.40083
-281.894068	-397.308226	-77.665981	-460.793233	1.548186	1.999312	22036.65273
-252.901484	-425.537847	26.096951	-476.81545	-2.266628	-0.289576	22208.31935
-202.545943	-434.6934	35.252504	-494.363593	-2.266628	0.473387	22208.31935
-139.220036	-465.21191	68.059902	-495.126556	0.785223	1.236349	22210.60823
-91.153383	-464.448947	117.65248	-484.445078	0.022261	0.473387	22228.91934
-74.368203	-503.360047	134.43766	-487.496928	-1.503665	-1.052539	22228.15638
-3.412669	-487.337829	216.074673	-440.193239	1.548186	-0.289576	22218.23786
18.713251	-510.989674	245.067257	-413.489543	3.074112	1.236349	22227.39341
49.23176	-491.152643	282.452431	-402.045102	3.074112	2.762275	22230.44527
107.979891	-503.360047	302.289462	-400.519176	0.022261	-1.052539	22235.02304
156.809506	-484.285978	362.563518	-391.363624	0.785223	-1.052539	22247.23045
171.305798	-484.285978	361.037593	-351.689561	2.311149	0.473387	22247.99341
217.083562	-456.056357	371.719071	-362.37104	2.311149	-0.289576	22222.81564
245.313184	-433.167475	435.807941	-312.015499	2.311149	0.473387	22176.27491
276.594656	-424.774885	438.096829	-312.015499	0.022261	-0.289576	22225.86749
294.142799	-420.197108	417.496836	-313.541424	0.785223	-0.289576	22179.32676
346.024265	-368.315642	425.889426	-242.58589	0.785223	0.473387	22215.18601
353.653892	-357.634164	469.378302	-195.2822	0.022261	0.473387	22229.6823
386.46129	-325.589729	444.200531	-173.156281	0.785223	-0.289576	22193.06009
391.039066	-290.493443	457.933861	-138.059995	0.022261	1.236349	22199.16379
441.394607	-243.189753	485.400519	-128.141479	-3.02959	-1.052539	22199.16379
435.290905	-206.567542	478.533854	-76.260013	-1.503665	-0.289576	22195.34898
457.416825	-190.545324	467.089413	-41.163727	-1.503665	-0.289576	22177.80084
449.024234	-121.878678	432.75609	14.532552	-2.266628	-1.052539	22196.87491
470.387191	-91.360169	436.570904	35.895509	1.548186	0.473387	22204.50453
449.787197	-63.130547	431.993128	100.747342	-0.740702	-1.052539	22192.29713
454.364974	-30.32315	377.822773	90.828826	0.785223	-0.289576	22192.29713
434.527942	39.869422	381.637587	132.028814	1.548186	0.473387	22214.42305
445.209421	67.336081	370.956109	186.962131	-0.740702	-0.289576	22200.68972
413.164986	113.113845	383.926475	229.688044	0.022261	0.473387	22199.16379
410.876098	150.499019	347.304264	258.680628	1.548186	-0.289576	22251.80822
402.483507	204.669373	291.607984	278.517659	2.311149	-0.289576	22232.73415
401.720545	242.81751	232.859853	311.325057	2.311149	0.473387	22106.08234
377.305737	266.469355	224.467263	330.399125	1.548186	-0.289576	22244.94156
342.209451	295.461939	181.74135	347.947268	0.785223	-0.289576	22219.76379
338.394638	320.639709	126.04507	387.621331	0.022261	0.473387	22223.5786
311.690942	354.973032	73.400641	373.125039	-0.740702	-0.289576	22228.91934
268.965028	384.728579	71.111753	396.776884	1.548186	-0.289576	22215.18601
257.520587	393.884132	20.756212	418.902803	0.022261	-0.289576	22223.5786
205.639121	429.743381	-26.547477	424.243542	0.022261	-0.289576	22224.34156
178.172463	438.135971	-86.821534	426.53243	-3.02959	-0.289576	22192.29713
156.809506	451.106337	-125.732633	436.450946	-2.266628	-0.289576	22201.45268
109.505816	466.365592	-130.31041	412.799101	-3.02959	-1.815501	22209.84527
72.883605	457.973002	-163.88077	431.87317	-2.266628	-1.052539	22209.84527
46.942872	470.943368	-192.110391	442.554648	-3.02959	-0.289576	22209.08231
10.320661	473.232257	-221.865938	445.606499	2.311149	-0.289576	22215.94897
-22.486737	453.395225	-247.043708	434.162058	0.022261	-1.052539	22228.15638
-47.664507	451.106337	-298.162212	369.310225	0.022261	-1.052539	2164.525285
-72.842278	443.47671	-354.621454	379.228741	0.785223	0.473387	16.78518
-101.834862	440.424859	-336.310349	403.643548	0.022261	-0.289576	11.444441
-133.879297	427.454492	-347.75479	391.436144	1.548186	-0.289576	9.918516
-181.945949	423.639679	-363.014044	356.339859	3.837074	-0.289576	12.207404
-207.123719	408.380424	-401.925144	332.688014	0.785223	-1.052539	17910.55025
-241.457042	403.802648	-414.89551	291.488026	0.785223	-0.289576	22152.62307
-277.316291	374.047101	-449.991796	257.154703	0.785223	-0.289576	22215.18601
-294.101471	350.395256	-425.576989	257.917665	-1.503665	-1.815501	22219.00082
-328.434794	316.061933	-431.680691	215.954715	-0.740702	-0.289576	22177.03787
-333.775534	290.1212	-451.517722	182.384355	0.785223	0.473387	22214.42305
-366.582931	243.580473	-473.643641	125.162149	0.022261	-0.289576	22212.89712
-373.449596	227.558255	-472.880678	64.12513	0.022261	0.473387	22189.24528
-411.597733	193.987895	-469.828827	48.102913	-3.02959	-1.815501	22206.03046
-456.612534	146.684205	-434.732542	22.925143	-3.02959	-0.289576	22202.21564
-464.242162	118.454584	-398.873293	-6.067441	-1.503665	0.473387	22183.90454
-470.345864	98.617553	-380.562187	-17.511883	-0.740702	0.473387	22171.69713
-479.501416	55.128677	-396.584405	-119.748889	-0.740702	-0.289576	22061.8305
-477.975491	28.424981	-338.599237	-120.511852	0.785223	0.473387	22192.29713
-488.656969	-8.19723	-361.488119	-137.297032	1.548186	0.473387	22185.43046
-497.049559	-43.293516	-372.93256	-257.082182	0.022261	-1.052539	22205.2675
-478.738454	-82.204616	-294.347398	-215.119231	2.311149	0.473387	22222.05268
-469.582901	-114.249051	-256.199261	-250.97848	0.785223	1.236349	22219.76379
-442.116242	-152.397188	-263.065926	-283.022915	1.548186	0.473387	22226.63045
-416.938472	-202.752728	-227.96964	-282.259952	3.074112	-0.289576	22248.75637
-402.44218	-242.426791	-189.821503	-326.511791	3.074112	0.473387	22234.26008
-353.612565	-256.923083	-181.428913	-359.319189	0.785223	-0.289576	22241.12674
-342.168124	-298.12307	-118.103006	-358.556226	2.311149	-0.289576	22241.12674
-333.775534	-320.24899	-86.821534	-388.311773	0.785223	-1.052539	22221.28971
-290.286658	-362.21194	-44.858583	-411.200655	0.022261	-1.052539	22225.10453
-272.738515	-370.60453	-16.628962	-402.045102	0.785223	-1.052539	22154.14899
-239.931117	-401.886003	13.889548	-433.326574	0.785223	1.999312	22216.71194
-180.420024	-422.485996	-2.13267	-486.733966	-2.266628	-0.289576	22223.5786
-146.0867	-449.952655	52.037685	-501.99322	0.785223	-0.289576	22231.20823
-119.383005	-480.471165	124.519145	-431.037686	-2.266628	-1.052539	22193.06009
-84.286719	-478.945239	148.170989	-455.452494	-0.740702	-0.289576	22204.50453
-38.508954	-507.937823	197.763567	-416.541394	-1.503665	1.236349	22213.66009
24.816953	-498.019307	264.904288	-426.45991	0.785223	-1.052539	22198.40083
42.365096	-515.56745	287.030208	-424.933984	-2.266628	-0.289576	22212.89712
85.853972	-488.100792	283.215394	-422.645096	2.311149	-0.289576	22232.73415
120.187295	-488.863755	330.519084	-409.674729	0.785223	-0.289576	22222.05268
165.202096	-508.700786	345.015376	-382.208071	0.022261	-0.289576	22215.94897
194.19468	-462.923022	361.037593	-341.771046	0.785223	0.473387	22227.39341
240.735407	-433.167475	366.378332	-332.615493	0.785223	0.473387	22177.03787
272.779842	-434.6934	396.896842	-330.326605	2.311149	0.473387	22231.97119
307.876128	-392.73045	451.067196	-280.734027	0.785223	0.473387	22244.94156
339.920563	-380.523046	434.282016	-259.37107	3.074112	0.473387	22234.26008
357.468706	-355.345276	476.244966	-212.06738	4.600037	0.473387	22199.16379
394.85388	-330.167505	462.511637	-141.111846	0.785223	0.473387	22229.6823
416.216837	-288.967518	474.719041	-142.637771	0.785223	0.473387	22158.72677
428.424241	-266.078635	483.111631	-102.963709	-0.740702	0.473387	22184.6675
441.394607	-216.486058	473.193115	-65.578535	-1.503665	0.473387	22214.42305
465.046452	-168.419405	483.111631	-29.719286	0.022261	-0.289576	22219.00082
457.416825	-143.241635	446.48942	-18.274845	0.022261	-0.289576	22186.95639
460.468675	-103.567572	450.304233	36.658472	-0.740702	-0.289576	22199.92676
446.735346	-57.789808	440.385718	99.221416	0.022261	-0.289576	22202.97861
456.653862	-23.456485	417.496836	130.502888	-1.503665	0.473387	22176.27491
439.105719	16.217577	409.104245	149.576957	0.022261	0.473387	22173.22306
426.898315	58.94349	353.407966	157.969547	0.022261	-0.289576	22197.63787
421.557576	106.24718	325.941307	192.30287	0.022261	1.236349	22196.11194
413.927949	138.291615	328.993158	267.836181	0.022261	-1.052539	22224.34156
403.24647	183.306417	283.215394	259.443591	1.548186	0.473387	22232.73415
385.698327	216.876777	273.296878	302.932467	0.785223	-1.052539	22215.94897
363.572408	256.550839	235.911704	325.058386	1.548186	1.999312	22219.00082
358.994631	272.573057	178.689499	341.080604	0.785223	0.473387	22230.44527
328.476122	318.350821	151.22284	356.339859	0.785223	0.473387	22247.99341
317.794644	351.158219	125.282107	389.910219	0.785223	-0.289576	22232.73415
296.431687	379.38784	88.659896	418.13984	3.074112	1.236349	22244.94156
266.67614	403.802648	50.511759	429.584281	1.548186	0.473387	22241.88971
213.268749	418.29894	-41.043769	416.613915	-2.266628	-1.815501	22217.4749
185.039127	441.950784	-72.325242	417.376878	1.548186	-0.289576	22225.86749
150.705804	444.239673	-134.888186	422.717617	0.022261	-0.289576	22228.15638
108.742854	461.787816	-107.421527	457.05094	0.785223	0.473387	22216.71194
82.039158	456.447076	-176.088174	434.162058	-0.740702	0.473387	22225.86749
39.313245	473.232257	-173.036323	459.339828	-1.503665	-0.289576	22230.44527
15.6614	465.602629	-222.628901	443.317611	-4.555516	-1.052539	22187.71935
-17.908961	452.632263	-253.14741	444.843536	-2.266628	0.473387	22206.79342
-55.294135	461.024853	-260.014075	419.665766	-0.740702	0.473387	929.288614
-112.51634	441.950784	-308.84369	417.376878	-2.266628	-0.289576	16.022217
-110.990414	437.373008	-327.917758	399.828735	-0.740702	-1.815501	13.733329
-142.271887	415.247089	-378.273299	389.147256	0.785223	0.473387	10.681478
-168.21262	422.113753	-409.554771	343.369492	1.548186	0.473387	11.444441
-215.516309	397.698946	-402.688107	333.450976	0.022261	-0.289576	13776.81814
-249.08667	394.647095	-420.999212	280.043585	0.022261	-0.289576	22178.5638
-248.323707	359.550809	-461.436237	218.243603	0.022261	-1.052539	22161.01566
-278.842217	370.232287	-455.332535	246.473224	3.837074	1.236349	22225.10453
-307.071838	322.165635	-446.176983	203.747311	2.311149	-0.289576	22244.17859
-345.219975	309.195268	-425.576989	211.376939	3.074112	-0.289576	22224.34156
-371.160708	255.787877	-437.784393	135.843628	0.785223	-1.815501	22189.24528
-375.738484	244.343436	-427.865877	112.191783	-0.740702	0.473387	22223.5786
-423.042174	195.51382	-466.776977	58.784391	-2.266628	-0.289576	22215.18601
-417.701435	161.180497	-424.051063	31.317733	2.311149	1.236349	22187.71935
-439.064391	125.321249	-399.636256	11.480701	0.022261	0.473387	22213.66009
-448.219944	102.432366	-413.369585	-39.637802	1.548186	-0.289576	22216.71194
-475.686603	68.099043	-389.71774	-60.237796	-0.740702	-0.289576	22122.86752
-475.686603	16.217577	-345.465901	-129.667405	-2.266628	-0.289576	22193.82305
-480.264379	-3.619454	-350.806641	-167.052579	-0.740702	-0.289576	22199.16379
-474.160677	-49.397218	-347.75479	-197.571088	-0.740702	1.236349	22186.95639
-492.471783	-86.782392	-289.006659	-215.119231	0.785223	0.473387	22206.03046
-471.108826	-128.745343	-273.747404	-240.297002	-2.266628	-0.289576	22222.05268
-461.953273	-149.345337	-274.510367	-269.289586	0.022261	1.236349	22213.66009
-429.145876	-198.937915	-240.177044	-306.67476	-0.740702	-1.052539	22225.10453
-402.44218	-224.878648	-202.79187	-329.563642	0.022261	0.473387	22233.49712
-397.101441	-245.478642	-180.66595	-366.948816	0.022261	-0.289576	22215.94897
-346.7459	-298.12307	-149.384478	-384.496959	0.022261	-0.289576	22222.81564
-349.034788	-330.167505	-111.236341	-406.622878	1.548186	0.473387	22230.44527
-309.360726	-348.478611	-63.169689	-440.956202	3.074112	0.473387	22239.60082
-266.634813	-369.841568	-51.725248	-460.793233	0.785223	-0.289576	22210.60823
-241.457042	-390.441562	0.919181	-438.667313	2.311149	0.473387	22241.12674
-197.968166	-443.08599	42.882132	-463.845084	2.311149	0.473387	22234.26008
-177.368173	-436.982288	78.74138	-483.682115	0.022261	1.236349	22222.05268
-110.227452	-465.21191	150.459878	-456.215456	-0.740702	0.473387	22227.39341
-76.657091	-487.337829	168.770983	-446.296941	0.022261	0.473387	22226.63045
-29.353402	-497.256345	190.13394	-447.059903	0.022261	0.473387	22212.89712
7.26881	-503.360047	261.089474	-416.541394	0.785223	0.473387	22228.15638
27.105841	-515.56745	291.607984	-431.037686	0.022261	0.473387	22233.49712
83.565083	-506.411898	305.341313	-434.089537	-1.503665	-1.052539	22195.34898
109.505816	-507.937823	304.57835	-424.171021	-3.02959	-0.289576	22206.79342
166.728022	-485.811904	369.430183	-368.474742	1.548186	-0.289576	22218.23786
206.402084	-488.863755	393.844991	-339.482157	-0.740702	-0.289576	22202.97861
243.024295	-453.004506	375.533885	-343.296971	-1.503665	-1.052539	22211.3712
265.150215	-432.404512	399.18573	-316.593275	2.311149	1.236349	22225.86749
287.276134	-409.51563	413.682022	-309.726611	-1.503665	-1.052539	22183.14158
329.239085	-398.834152	437.333867	-279.971064	0.022261	-0.289576	22217.4749
358.231669	-357.634164	479.296817	-199.859977	0.022261	0.473387	22227.39341
396.379806	-346.952686	470.904227	-166.289616	2.311149	1.236349	22180.08972
416.216837	-295.834182	463.2746	-153.31925	2.311149	-0.289576	22167.11936
429.187203	-280.574927	447.252382	-122.80074	2.311149	-0.289576	22230.44527
451.313123	-222.589759	451.067196	-116.697038	3.837074	-0.289576	22224.34156
442.15757	-195.123101	489.215333	-64.815572	3.074112	1.236349	22212.13416
457.416825	-147.056448	458.696823	-0.726702	0.785223	1.236349	22223.5786
469.624228	-104.330535	460.222749	33.606621	0.022261	-1.052539	22212.13416
480.305707	-47.871293	467.852376	77.85846	0.022261	-0.289576	22191.53417
464.283489	-19.641671	396.133879	136.60659	0.785223	0.473387	22217.4749
461.994601	23.084242	406.052394	144.236218	1.548186	0.473387	22215.94897
455.127936	52.076826	338.148711	140.421404	0.022261	-1.052539	22177.80084
420.03165	91.750888	348.067226	212.902864	-1.503665	-0.289576	22202.97861
407.824247	122.269398	355.696854	255.628777	-3.02959	-1.815501	22206.03046
405.535358	177.202715	248.882071	217.48064	-1.503665	-0.289576	22199.92676
389.513141	199.328634	255.748735	261.732479	0.022261	0.473387	22202.21564
373.490923	240.528622	217.600598	331.162088	0.022261	0.473387	22220.52675
350.602041	267.99528	189.370977	354.813933	-1.503665	-0.289576	22215.94897
358.231669	314.536007	161.141356	370.073188	1.548186	1.999312	22227.39341
298.720575	351.921181	128.333958	367.7843	0.022261	0.473387	22232.73415
291.090948	376.335989	44.408057	397.539846	0.022261	-0.289576	22214.42305
233.868743	406.091536	25.333989	412.799101	0.022261	-0.289576	22183.90454
215.557637	432.032269	-37.228956	416.613915	3.074112	-0.289576	22244.17859
178.935426	450.343375	-66.22154	417.376878	1.548186	1.236349	22236.54897
133.920624	460.26189	-195.925205	386.858368	2.311149	0.473387	22235.786
117.135444	464.076704	-150.147441	386.095405	1.548186	0.473387	22246.46748
85.853972	464.839667	-124.206708	453.236126	0.785223	0.473387	22228.15638
46.942872	470.180406	-166.932621	453.236126	0.785223	0.473387	22225.10453
11.846586	477.04707	-202.79187	457.813903	0.022261	-0.289576	22227.39341
-20.960812	446.528561	-219.57705	466.969455	0.022261	0.473387	22223.5786
-30.879327	454.158188	-268.406665	428.058356	-0.740702	-0.289576	22219.76379
-72.079315	444.239673	-290.532584	419.665766	0.022261	-1.052539	28.229621
-108.701526	449.580412	-305.028876	415.850952	1.548186	-1.052539	14.496292
-133.116334	402.276722	-373.695523	355.576896	-2.266628	-0.289576	11.444441
-176.60521	406.091536	-371.406634	344.895417	-2.266628	-1.052539	9.918516
-217.042235	412.9582	-420.999212	317.428759	0.785223	-0.289576	10.681478
-228.486676	390.069318	-417.184399	317.428759	0.785223	0.473387	22029.0231
-261.294074	380.913765	-426.339951	297.591728	0.022261	-0.289576	22201.45268
-301.731099	361.076734	-419.473287	251.051001	0.785223	0.473387	22214.42305
-309.360726	338.187852	-415.658473	235.028783	0.022261	-0.289576	22183.14158
-344.457012	302.328604	-446.939945	196.117684	-0.740702	-0.289576	22218.23786
-362.768118	268.758243	-432.443653	183.147317	-0.740702	-1.052539	22213.66009
-380.316261	230.610106	-408.791809	109.902895	0.785223	1.236349	22181.61565
-388.708851	212.299001	-455.332535	49.628838	0.785223	-0.289576	22224.34156
-407.019956	182.543454	-465.251051	62.599205	0.785223	-1.052539	22228.15638
-429.145876	140.580503	-425.576989	-46.504467	2.311149	0.473387	22209.08231
-451.271795	110.061994	-404.214032	-15.222994	1.548186	-0.289576	22208.31935
-465.768087	68.099043	-358.436268	-32.008175	0.785223	0.473387	22207.55638
-480.264379	34.528683	-360.725156	-86.941492	0.022261	-0.289576	22199.16379
-477.975491	16.98054	-350.043678	-154.845175	0.785223	1.236349	22191.53417
-460.427348	-41.004628	-366.065895	-156.371101	1.548186	0.473387	22215.94897
-461.953273	-76.863877	-288.243696	-193.756275	-0.740702	-0.289576	22221.28971
-468.819938	-103.567572	-277.562218	-215.882194	1.548186	0.473387	22220.52675
-455.086609	-153.16015	-265.354814	-262.422921	-1.503665	-1.052539	22202.21564
-439.827354	-185.967548	-249.332597	-273.104399	-0.740702	0.473387	22205.2675
-410.071807	-211.908281	-252.384447	-365.422891	0.022261	0.473387	22203.74157
-405.494031	-268.367524	-260.014075	-364.659928	-2.266628	-1.052539	22212.89712
-383.368112	-280.574927	-134.888186	-366.948816	-1.503665	-0.289576	22215.94897
-340.642198	-317.197139	-112.762267	-372.289555	-1.503665	-1.052539	22215.18601
-311.649614	-355.345276	-52.48821	-412.72658	0.022261	0.473387	22228.15638
-278.842217	-371.367493	-35.70303	-402.045102	-2.266628	-1.052539	22224.34156
-242.220005	-390.441562	0.156218	-431.800649	2.311149	0.473387	22218.23786
-211.701496	-413.330444	23.808063	-500.467295	0.785223	-0.289576	22225.10453
-192.627427	-442.323028	40.593243	-521.067289	-0.740702	0.473387	22230.44527
-117.857079	-443.848953	138.252474	-433.326574	1.548186	1.999312	22238.07489
-68.264501	-478.182276	148.933952	-466.896935	3.837074	1.236349	22240.36378
-46.138582	-476.656351	187.082089	-465.371009	2.311149	-1.052539	22111.42308
10.320661	-505.648935	248.119108	-426.45991	0.785223	-1.052539	22225.10453
30.920655	-504.885972	275.585766	-425.696947	1.548186	1.236349	22225.86749
104.92804	-498.019307	300.763537	-391.363624	1.548186	1.236349	22230.44527
119.424332	-508.700786	348.830189	-405.096953	0.022261	-0.289576	22213.66009
143.83914	-490.38968	351.119077	-386.022884	0.785223	0.473387	22223.5786
188.853941	-473.6045	360.27463	-352.452524	0.022261	-0.289576	22231.20823
235.394668	-462.923022	377.822773	-314.304387	0.022261	0.473387	22186.19343
251.416886	-447.663767	405.289432	-306.67476	-0.740702	0.473387	22193.06009
278.120581	-413.330444	365.615369	-379.15622	1.548186	1.236349	22211.3712
343.735377	-387.389711	395.370916	-308.963648	-1.503665	-1.052539	22178.5638
362.809445	-363.737866	448.778308	-230.378486	-0.740702	-0.289576	22195.34898
371.964998	-354.582313	467.089413	-151.793324	0.022261	-0.289576	22219.76379
401.720545	-308.041586	478.533854	-136.534069	-0.740702	-1.052539	22219.00082
426.898315	-269.130486	470.141264	-109.830374	0.022261	-0.289576	22197.63787
443.683495	-242.426791	486.163482	-102.200746	0.785223	1.236349	22222.05268
457.416825	-182.915697	452.593121	-57.185945	1.548186	-0.289576	22207.55638
470.387191	-137.900896	453.356084	9.191813	-0.740702	-0.289576	22177.80084
487.172371	-98.989796	455.644972	19.110329	3.837074	1.236349	22225.10453
467.33534	-56.263883	348.830189	12.243664	0.022261	-1.052539	22110.66012
471.913117	-22.693522	396.896842	104.562155	2.311149	-0.289576	22209.84527
447.498309	6.299062	383.163512	109.139932	3.074112	-0.289576	22208.31935
448.261272	54.365714	356.459817	168.651025	0.785223	0.473387	22225.10453
440.631644	89.462	370.193146	201.458423	-2.266628	-0.289576	22203.74157
416.216837	119.217547	329.756121	238.080634	0.785223	-0.289576	22221.28971
382.646476	177.965677	296.948723	248.762113	1.548186	-0.289576	22231.97119
370.439073	206.958261	266.430214	315.139871	-1.503665	-1.052539	22216.71194
371.202035	247.395287	242.015406	325.058386	0.785223	0.473387	22222.81564
355.179818	261.128616	203.104306	347.184306	-1.503665	0.473387	22218.23786
319.320569	308.432305	158.852468	371.599113	-0.740702	-0.289576	22204.50453
304.824277	333.610076	97.052486	388.384294	-1.503665	-0.289576	22204.50453
308.639091	351.158219	41.356206	334.213939	-1.503665	-0.289576	22214.42305
261.335401	395.410057	14.65251	373.888002	-1.503665	0.473387	22187.71935
232.342817	412.9582	2.445107	435.687983	0.785223	1.236349	22219.00082
175.120612	450.343375	-43.332658	427.295393	-1.503665	-0.289576	22226.63045
150.705804	452.632263	-105.895602	441.791685	1.548186	1.236349	22228.15638
119.424332	460.26189	-115.051155	435.687983	-0.740702	0.473387	22218.23786
97.298413	459.498927	-133.362261	447.895387	0.785223	0.473387	22227.39341
62.96509	465.602629	-169.221509	436.450946	0.022261	-0.289576	22230.44527
26.342878	471.706331	-190.584466	457.813903	0.785223	-1.815501	22238.07489
-4.175631	470.180406	-237.888155	424.243542	0.785223	-0.289576	22238.07489
-18.671923	447.291524	-266.880739	409.74725	2.311149	1.236349	22245.70452
-65.21265	459.498927	-290.532584	396.013921	2.311149	0.473387	28.992584
-94.205234	437.373008	-302.739988	425.769468	1.548186	0.473387	12.970367
-139.220036	417.535977	-322.577019	398.302809	-1.503665	-1.052539	12.207404
-168.21262	406.854499	-357.673305	365.495411	0.022261	-0.289576	9.918516
-201.78298	409.906349	-361.488119	337.26579	0.022261	-0.289576	10.681478
-225.434825	403.802648	-395.058479	336.502827	1.548186	0.473387	22049.6231
-259.768148	377.861915	-430.917728	297.591728	-0.740702	-1.052539	22162.54158
-290.286658	348.106368	-408.791809	261.732479	-2.266628	-0.289576	22184.6675
-300.205173	321.402672	-432.443653	211.376939	0.785223	0.473387	22208.31935
-320.042204	310.721194	-478.221418	182.384355	-0.740702	1.236349	22084.71938
-363.53108	280.202684	-456.095498	136.60659	0.022261	0.473387	22187.71935
-379.553298	235.950845	-458.384386	70.228832	1.548186	-0.289576	22207.55638
-397.864404	209.24715	-445.41402	67.176981	0.022261	0.473387	22219.76379
-436.01254	186.358268	-444.651057	43.525136	0.785223	0.473387	22198.40083
-441.35328	132.187913	-408.791809	25.976993	1.548186	1.236349	22212.89712
-453.560683	106.24718	-398.11033	-0.726702	0.785223	0.473387	22203.74157
-456.612534	58.180528	-371.406634	-79.311864	1.548186	0.473387	22186.19343
-455.849572	45.210161	-356.14738	-74.734088	0.785223	0.473387	22222.81564
-481.027342	16.98054	-401.162181	-144.92666	2.311149	0.473387	22223.5786
-467.294013	-47.871293	-386.665889	-189.178498	1.548186	0.473387	22206.03046
-474.92364	-71.523138	-327.154796	-215.119231	0.022261	-1.052539	22233.49712
-476.449565	-95.937945	-321.814057	-235.719225	0.022261	-0.289576	22241.12674
-472.634752	-142.478672	-294.347398	-275.393288	0.022261	-0.289576	22209.84527
-435.249578	-189.019399	-234.836305	-289.88958	-2.266628	-2.578464	22219.76379
-446.694019	-205.804579	-211.18446	-325.748828	-0.740702	-0.289576	22230.44527
-393.286627	-237.086051	-181.428913	-305.911797	0.022261	0.473387	22214.42305
-385.657	-275.234188	-143.280776	-366.948816	2.311149	0.473387	22225.10453
-365.057006	-327.115654	-93.688198	-402.045102	-3.02959	-1.052539	22215.94897
-335.301459	-350.004536	-66.984502	-402.808065	-3.02959	-0.289576	22192.29713
-278.842217	-362.974903	-83.00672	-427.222872	-1.503665	-0.289576	22204.50453
-268.160738	-410.278593	-89.110422	-512.674699	-1.503665	-1.052539	22209.84527
-211.701496	-437.745251	-41.806732	-569.133941	0.022261	0.473387	22206.03046
-175.079284	-440.797102	2.445107	-560.741351	-0.740702	-1.815501	22219.00082
-131.590408	-469.026723	118.415443	-445.533978	-1.503665	-0.289576	22230.44527
-79.708942	-467.500798	147.408027	-448.585829	0.785223	-0.289576	22224.34156
-27.064513	-487.337829	196.237642	-425.696947	-1.503665	0.473387	22221.28971
-8.753408	-510.989674	275.585766	-407.385841	-0.740702	-1.052539	22228.91934
41.602133	-500.308196	258.800586	-411.200655	2.311149	1.236349	22231.20823
86.616934	-488.863755	306.104276	-437.904351	4.600037	-0.289576	22241.88971
100.350264	-494.204494	330.519084	-405.096953	2.311149	0.473387	22241.12674
130.868773	-515.56745	315.259829	-397.467326	2.311149	0.473387	22243.41563
188.090978	-488.100792	279.40058	-413.489543	0.022261	-1.052539	22174.74899
220.135413	-462.160059	395.370916	-313.541424	-1.503665	-1.052539	22224.34156
258.28355	-438.508214	413.682022	-351.689561	0.785223	1.236349	22219.00082
293.379836	-417.145257	441.14868	-292.178468	-0.740702	-0.289576	22203.74157
315.505755	-392.73045	449.54127	-253.267368	1.548186	0.473387	22223.5786
332.290936	-361.448978	489.215333	-211.304418	0.022261	0.473387	22223.5786
377.305737	-359.160089	440.385718	-170.10443	1.548186	0.473387	22188.48232
404.009433	-317.197139	466.326451	-159.422952	0.022261	0.473387	22193.82305
408.587209	-274.471226	481.585705	-114.40815	0.022261	-0.289576	22198.40083
429.187203	-230.98235	417.496836	-133.482219	0.022261	2.762275	22170.17121
432.239054	-193.597175	451.067196	-105.252597	0.022261	-1.052539	22193.06009
472.676079	-151.634225	428.941277	-19.800771	0.785223	0.473387	22212.89712
471.913117	-114.249051	460.222749	35.895509	0.022261	0.473387	22211.3712
465.809415	-72.2861	444.963494	62.599205	0.022261	0.473387	22168.64528
464.283489	-36.426852	427.415351	122.873261	1.548186	0.473387	22214.42305
454.364974	11.639801	412.919059	141.947329	-0.740702	0.473387	22203.74157
454.364974	47.499049	370.956109	149.576957	0.785223	0.473387	22186.19343
442.920533	84.121261	350.356115	225.110268	1.548186	0.473387	22245.70452
423.846464	139.817541	364.089444	251.813964	0.022261	-1.052539	22245.70452
399.431657	164.232348	326.70427	268.599144	2.311149	0.473387	22236.54897
386.46129	203.90641	283.215394	306.747281	2.311149	-0.289576	22239.60082
379.594625	242.81751	236.674667	322.006535	3.837074	-0.289576	22240.36378
370.439073	264.943429	187.845052	318.191722	1.548186	0.473387	22216.71194
340.683526	299.276753	156.56358	357.102821	0.022261	1.236349	22225.10453
317.031681	328.269337	135.963586	400.591697	-0.740702	-0.289576	22231.20823
305.58724	352.684144	80.267306	405.169474	-0.740702	-1.052539	22215.94897
251.416886	399.987834	70.34879	373.125039	0.022261	1.236349	22211.3712
222.424302	391.595244	13.889548	425.006505	-0.740702	-0.289576	22214.42305
196.483568	432.795232	-40.280807	425.006505	-0.740702	-0.289576	22194.58602
159.098394	428.980418	-142.517813	380.754666	-0.740702	1.236349	22205.2675
121.71322	454.921151	-115.814118	411.273176	1.548186	1.236349	22219.00082
107.979891	456.447076	-182.191876	450.184275	0.022261	-0.289576	22202.21564
76.698419	457.973002	-204.317795	408.984287	0.022261	0.473387	22216.71194
33.972506	466.365592	-206.606683	450.184275	0.785223	1.236349	22232.73415
9.557698	468.65448	-225.680752	441.791685	2.311149	1.999312	22220.52675
-21.723774	467.891517	-266.117777	434.92502	0.022261	1.236349	22220.52675
-24.775625	465.602629	-282.902957	423.480579	2.311149	0.473387	147.251808
-91.153383	430.506343	-338.599237	437.213909	1.548186	-0.289576	14.496292
-130.064483	441.187822	-340.125162	417.376878	2.311149	-0.289576	12.207404
-141.508924	409.906349	-382.851075	379.991703	0.022261	0.473387	9.918516
-173.553359	399.987834	-420.999212	335.739865	4.600037	1.236349	12.207404
-222.382974	405.328573	-384.377001	301.406541	0.785223	0.473387	21601.76397
-245.271856	396.935983	-446.939945	258.680628	0.022261	1.236349	22204.50453
-291.04962	348.869331	-426.339951	255.628777	0.022261	1.236349	22194.58602
-305.545912	341.239703	-428.62884	238.843597	-0.740702	0.473387	22201.45268
-343.694049	299.276753	-461.436237	247.236187	0.785223	0.473387	22202.97861
-375.738484	302.328604	-423.288101	153.391771	-0.740702	-0.289576	22217.4749
-382.605149	250.447137	-455.332535	142.710292	-0.740702	0.473387	22190.00824
-423.042174	200.091597	-471.354753	39.710323	-1.503665	0.473387	22197.63787
-418.464397	186.358268	-443.888094	36.658472	-1.503665	-1.052539	22196.11194
-446.694019	150.499019	-418.710324	15.295515	-1.503665	0.473387	22164.83047
-434.486615	100.143478	-407.265883	-48.030392	-1.503665	-1.052539	22188.48232
-456.612534	71.150894	-430.154765	-50.31928	0.022261	0.473387	22210.60823
-463.479199	43.684236	-432.443653	-131.19333	0.785223	-0.289576	22198.40083
-473.397715	22.321279	-389.71774	-190.704424	0.022261	-0.289576	22199.92676
-474.160677	-18.878709	-341.651088	-139.58592	1.548186	1.236349	22218.23786
-469.582901	-51.686106	-295.110361	-173.156281	1.548186	0.473387	22216.71194
-487.131044	-75.337951	-302.739988	-242.58589	1.548186	0.473387	22221.28971
-443.642168	-136.37497	-276.036292	-250.97848	1.548186	1.236349	22247.99341
-423.805137	-152.397188	-229.495565	-251.741443	3.074112	1.236349	22239.60082
-407.019956	-201.989766	-219.57705	-317.356238	0.022261	-0.289576	22236.54897
-383.368112	-243.952716	-211.947422	-349.400673	3.074112	-0.289576	22241.12674
-380.316261	-266.841598	-179.902987	-338.719195	1.548186	-0.289576	22233.49712
-369.634782	-284.389741	-121.154857	-391.363624	0.785223	0.473387	22218.23786
-328.434794	-333.982319	-121.917819	-453.163605	-0.740702	-1.052539	22219.76379
-290.286658	-363.737866	-49.436359	-423.408059	1.548186	-1.052539	22230.44527
-256.716297	-397.308226	-6.710446	-414.252506	0.785223	0.473387	22219.00082
-208.649645	-399.597114	20.756212	-473.763599	-0.740702	0.473387	22225.10453
-207.886682	-456.056357	71.111753	-466.133972	-3.02959	-1.815501	22211.3712
-142.271887	-456.056357	119.941368	-444.771015	-0.740702	0.473387	22197.63787
-97.257085	-470.552649	140.541362	-468.42286	-1.503665	-0.289576	22206.03046
-59.871911	-494.204494	158.089505	-463.845084	1.548186	2.762275	22212.89712
-1.886743	-494.967457	238.200592	-444.771015	0.022261	0.473387	22206.03046
17.187325	-508.700786	234.385779	-473.763599	0.785223	0.473387	22225.86749
64.491015	-517.856339	276.348729	-449.348792	1.548186	0.473387	22233.49712
106.453966	-505.648935	326.70427	-402.808065	-2.266628	-0.289576	22209.84527
136.209512	-501.071158	342.726487	-372.289555	-1.503665	-0.289576	22215.94897
193.431718	-492.678568	351.119077	-355.504375	-0.740702	0.473387	22163.30454
226.239115	-456.056357	389.267214	-331.089567	1.548186	-0.289576	22218.23786
245.313184	-452.241543	426.652388	-321.171052	1.548186	0.473387	22236.54897
268.965028	-414.856369	412.156096	-305.148834	1.548186	1.236349	22234.26008
314.742793	-402.648965	419.022761	-273.867362	0.785223	-0.289576	22192.29713
344.498339	-389.678599	447.252382	-225.037747	-0.740702	-0.289576	22215.94897
370.439073	-349.241574	457.170898	-185.363685	0.785223	-0.289576	22227.39341
397.905731	-326.352692	456.407935	-154.845175	0.785223	-0.289576	22200.68972
412.402023	-286.678629	475.482004	-151.793324	0.022261	0.473387	22207.55638
437.579793	-242.426791	463.2746	-88.467417	0.022261	0.473387	22223.5786
456.653862	-227.930499	486.163482	-67.867423	0.785223	0.473387	22219.76379
447.498309	-172.997182	466.326451	-1.489665	-0.740702	0.473387	22191.53417
466.572377	-118.063864	428.178314	30.55477	-1.503665	-0.289576	22194.58602
462.757564	-76.100914	431.230165	40.473285	-3.02959	-1.052539	22196.87491
459.705713	-53.974995	417.496836	94.64364	-2.266628	-0.289576	22152.62307
458.179787	-21.167597	393.082028	122.110298	-0.740702	0.473387	22193.82305
436.816831	43.684236	371.719071	104.562155	2.311149	1.236349	22207.55638
435.290905	78.780522	357.222779	200.69546	0.022261	-0.289576	22214.42305
407.061284	126.847174	324.415382	206.799162	0.785223	-0.289576	22224.34156
405.535358	155.839758	290.845021	257.917665	0.022261	0.473387	22233.49712
396.379806	191.699007	300.000574	280.806548	-0.740702	-0.289576	22214.42305
370.439073	229.084181	270.245027	318.191722	0.785223	0.473387	22223.5786
360.520557	258.839728	228.282077	334.976902	0.022261	-1.052539	22252.57118
333.053898	293.936013	156.56358	354.813933	1.548186	-0.289576	22236.54897
307.113165	308.432305	100.8673	394.487995	3.837074	1.236349	22239.60082
306.350203	352.684144	90.948784	397.539846	0.022261	-0.289576	22241.12674
281.935395	397.698946	48.222871	425.769468	0.785223	0.473387	22228.15638
216.3206	402.276722	-13.577111	437.976871	-1.503665	-0.289576	22215.94897
210.216898	422.113753	-70.036353	371.599113	-1.503665	-1.052539	22224.34156
162.913208	428.217455	-110.473378	432.636132	0.785223	-0.289576	22228.15638
124.765071	456.447076	-158.540031	440.26576	-2.266628	-0.289576	22219.76379
113.32063	452.632263	-150.147441	462.391679	0.022261	-0.289576	22229.6823
55.335462	452.632263	-221.102975	443.317611	-4.555516	-2.578464	22203.74157
44.653984	457.973002	-228.732603	442.554648	-3.02959	-1.052539	22196.11194
-19.434886	451.106337	-221.102975	419.665766	-1.503665	-0.289576	22209.84527
-29.353402	458.735965	-257.725187	418.902803	-3.02959	-1.052539	22220.52675
-52.242284	443.47671	-297.399249	417.376878	0.022261	0.473387	366.985076
-76.657091	452.632263	-342.41405	370.073188	-0.740702	-1.052539	15.259255
-110.227452	448.054486	-391.243666	335.739865	0.022261	-0.289576	12.970367
-149.901514	428.217455	-410.317734	353.288008	0.785223	0.473387	9.918516
-175.842247	413.721163	-360.725156	318.954684	0.785223	0.473387	11.444441
-220.857049	403.039685	-366.065895	328.110237	0.785223	0.473387	19806.51265
-249.08667	393.884132	-415.658473	316.665796	2.311149	-0.289576	22176.27491
-267.397776	372.521175	-396.584405	280.043585	2.311149	-0.289576	22227.39341
-307.834801	341.239703	-435.495504	234.265821	0.022261	-0.289576	22228.91934
-313.17554	308.432305	-432.443653	189.251019	0.022261	-0.289576	22168.64528
-342.168124	280.965647	-442.362169	185.436205	-0.740702	-1.052539	22202.97861
-375.738484	254.261951	-443.888094	125.162149	0.022261	-0.289576	22212.89712
-393.286627	212.299001	-484.325119	45.051062	-1.503665	-0.289576	22196.11194
-433.723652	185.595305	-437.784393	41.236248	0.022261	0.473387	22203.74157
-431.434764	147.447168	-402.688107	11.480701	0.785223	0.473387	22219.76379
-454.323646	109.299031	-429.391802	17.584403	0.022261	0.473387	22217.4749
-468.056975	84.884224	-401.925144	-19.800771	0.022261	-0.289576	22201.45268
-468.056975	31.476832	-363.777007	-55.660019	-2.266628	-0.289576	22193.82305
-473.397715	7.824987	-379.036262	-122.037777	0.022261	1.236349	22193.06009
-469.582901	-25.745373	-357.673305	-157.897026	-3.02959	-1.052539	22170.93417
-480.264379	-53.974995	-326.391833	-188.415536	0.022261	1.236349	22214.42305
-471.108826	-85.256467	-285.954808	-209.015529	0.022261	-1.052539	22226.63045
-456.612534	-132.560156	-245.517783	-238.771076	1.548186	0.473387	22216.71194
-434.486615	-155.449039	-292.821473	-303.622909	1.548186	1.236349	22226.63045
-423.805137	-216.486058	-313.421466	-313.541424	-0.740702	-0.289576	22229.6823
-407.782919	-243.189753	-176.851137	-332.615493	0.022261	0.473387	22215.18601
-378.790335	-275.234188	-169.221509	-331.089567	0.022261	-1.052539	22222.05268
-360.479229	-291.256406	-108.947453	-349.400673	3.074112	0.473387	22254.09711
-312.412577	-324.063803	-54.777099	-392.889549	1.548186	1.236349	22197.63787
-278.842217	-363.737866	-59.354875	-418.830282	0.785223	0.473387	22235.02304
-243.745931	-388.152673	-11.288223	-436.378425	0.022261	-1.815501	22238.83786
-242.982968	-411.041555	-18.91785	-501.230258	0.022261	-0.289576	22226.63045
-197.968166	-434.6934	60.430275	-462.319158	0.022261	-0.289576	22218.23786
-146.849663	-469.026723	84.082119	-449.348792	-0.740702	-0.289576	22225.86749
-104.12375	-466.737835	135.200623	-448.585829	-1.503665	-1.052539	22223.5786
-58.345986	-486.574866	186.319126	-449.348792	2.311149	0.473387	22220.52675
-24.775625	-498.019307	242.778369	-436.378425	0.022261	0.473387	22228.15638
13.372512	-518.619301	280.926506	-415.778431	0.022261	1.236349	22209.84527
70.594717	-494.204494	264.141325	-418.067319	-0.740702	-0.289576	22197.63787
88.14286	-515.56745	328.993158	-425.696947	-0.740702	1.236349	22210.60823
122.476183	-501.834121	329.756121	-388.311773	-0.740702	0.473387	22221.28971
165.965059	-501.834121	371.719071	-357.793263	-1.503665	0.473387	22202.21564
209.453935	-471.315612	349.593152	-371.526592	1.548186	0.473387	22222.05268
243.787258	-430.878587	345.778338	-354.741412	0.022261	0.473387	22198.40083
288.80206	-454.530431	336.622785	-376.867332	0.785223	0.473387	22207.55638
296.431687	-398.834152	428.178314	-279.971064	0.022261	0.473387	22224.34156
349.839079	-388.915636	448.015345	-236.482188	0.022261	0.473387	22205.2675
355.942781	-353.056387	484.637556	-166.289616	1.548186	-1.052539	22210.60823
391.802029	-324.826766	479.296817	-140.348883	2.311149	0.473387	22236.54897
416.216837	-284.389741	477.007929	-119.748889	1.548186	1.236349	22231.97119
426.135352	-227.167536	451.067196	-118.222964	-0.740702	-1.815501	22199.16379
452.839048	-211.908281	473.956078	-74.734088	0.022261	-1.815501	22212.13416
449.024234	-160.026815	470.141264	-23.615584	-1.503665	-0.289576	22212.89712
459.705713	-132.560156	464.800525	-5.304479	0.022261	-0.289576	22187.71935
477.253856	-88.308318	448.015345	63.362168	0.785223	0.473387	22204.50453
478.016818	-50.923144	408.341283	67.939944	3.074112	1.236349	22218.23786
453.602011	-8.960193	374.770922	95.406603	1.548186	1.236349	22219.76379
452.839048	26.136093	411.393134	173.991764	0.785223	0.473387	22193.06009
439.105719	60.469416	364.089444	217.48064	-2.266628	-0.289576	22206.79342
416.979799	83.358298	361.800556	232.739895	0.785223	1.236349	22215.18601
428.424241	155.839758	282.452431	223.584342	-0.740702	0.473387	22191.53417
399.431657	185.595305	273.296878	296.828765	-1.503665	0.473387	22214.42305
378.831663	226.795293	251.170959	298.354691	-0.740702	0.473387	22228.91934
377.305737	252.736026	191.659865	312.850983	-0.740702	-1.052539	22218.23786
344.498339	288.595274	146.645064	312.850983	0.022261	0.473387	22227.39341
322.37242	312.247119	90.948784	345.65838	0.022261	0.473387	22231.97119
314.742793	358.024883	99.341374	386.095405	0.022261	-1.052539	22215.18601
278.883544	390.832281	26.859914	394.487995	0.785223	-0.289576	22221.28971
251.416886	406.091536	38.304355	437.213909	2.311149	0.473387	22254.09711
209.453935	418.29894	-1.369707	427.295393	3.074112	1.236349	22233.49712
180.461351	463.313741	-118.865969	426.53243	1.548186	0.473387	22237.31193
146.890991	461.787816	-128.784484	433.399095	0.022261	-2.578464	22241.88971
108.742854	463.313741	-126.495596	456.287977	0.022261	-1.052539	22225.10453
68.305829	462.550778	-159.302994	437.213909	0.022261	1.999312	22217.4749
40.83917	469.417443	-167.695584	460.102791	-0.740702	1.236349	22228.91934
14.898437	462.550778	-234.073342	439.502797	0.022261	-0.289576	22222.81564
-23.2497	468.65448	-237.888155	433.399095	-0.740702	-0.289576	22219.76379
-41.560805	447.291524	-279.851106	401.35466	0.022261	0.473387	1004.821924
-88.864495	437.373008	-295.873323	427.295393	-0.740702	0.473387	16.78518
-108.701526	440.424859	-320.288131	414.325027	-3.02959	-1.052539	13.733329
-144.560775	423.639679	-358.436268	353.288008	-1.503665	-0.289576	9.918516
-181.182986	419.824865	-395.821442	333.450976	-1.503665	-0.289576	9.918516
-213.990384	398.461908	-400.399218	305.221355	-2.266628	1.236349	13363.29234
-236.116303	389.306356	-418.710324	286.910249	-0.740702	0.473387	22170.93417
-278.842217	360.313772	-392.006628	287.673212	1.548186	0.473387	22184.6675
-297.153322	349.632293	-421.762175	234.265821	-1.503665	-1.052539	22200.68972
-320.042204	311.484156	-426.339951	205.273237	0.022261	0.473387	22204.50453
-355.901453	282.491572	-442.362169	171.702876	0.022261	-0.289576	22195.34898
-360.479229	258.076765	-432.443653	132.791777	3.074112	0.473387	22210.60823
-394.04959	236.713808	-427.102914	105.325118	0.785223	-0.289576	22230.44527
-394.812553	193.224932	-449.991796	67.176981	0.785223	0.473387	22231.97119
-445.168093	152.787907	-410.317734	29.028844	0.785223	1.236349	22196.11194
-446.694019	107.773106	-418.710324	-10.645218	0.785223	-0.289576	22177.03787
-450.508832	87.936074	-420.999212	-20.563733	1.548186	0.473387	22212.13416
-477.975491	40.632385	-388.954777	-70.919274	1.548186	0.473387	22179.32676
-493.234746	30.713869	-346.991827	-119.748889	-0.740702	-1.052539	22201.45268
-481.027342	-15.826858	-391.243666	-134.245181	-0.740702	-0.289576	22225.86749
-462.716236	-38.71574	-353.858491	-174.682206	0.022261	1.236349	22222.81564
-470.345864	-72.2861	-295.873323	-241.822927	0.022261	-0.289576	22219.76379
-466.53105	-132.560156	-286.717771	-244.874778	-1.503665	-0.289576	22207.55638
-437.538466	-150.871262	-253.910373	-250.215517	-1.503665	-0.289576	22212.13416
-412.360696	-221.063834	-263.065926	-328.800679	0.022261	0.473387	22199.92676
-424.568099	-240.137902	-220.340013	-347.111785	-0.740702	1.236349	22215.18601
-379.553298	-264.55271	-182.954838	-354.741412	0.022261	0.473387	22225.86749
-372.686633	-279.049002	-163.117807	-391.363624	0.785223	0.473387	22219.76379
-334.538496	-322.537878	-102.843751	-429.51176	-1.503665	-1.052539	22223.5786
-310.886652	-356.108238	-81.480794	-434.089537	0.785223	1.236349	22231.20823
-268.923701	-401.886003	-76.903018	-486.733966	2.311149	-0.289576	22218.23786
-230.775564	-427.826736	-61.643763	-534.037655	0.022261	-0.289576	22222.05268
-190.338539	-421.723034	34.489542	-485.20804	3.074112	0.473387	22255.62304
-143.034849	-441.560065	111.548778	-440.193239	0.785223	0.473387	22233.49712
-91.916346	-453.767469	134.43766	-441.719164	3.074112	-1.052539	22240.36378
-65.21265	-486.574866	151.22284	-445.533978	1.548186	0.473387	22244.17859
-24.775625	-508.700786	207.682083	-456.215456	-0.740702	-0.289576	22219.00082
11.083623	-513.278562	265.667251	-413.489543	-3.792553	-0.289576	22219.76379
68.305829	-512.515599	285.504282	-399.756214	-1.503665	-1.052539	22228.15638
90.431748	-487.337829	318.31168	-412.72658	-1.503665	-1.052539	22215.94897
116.372481	-504.123009	341.200562	-400.519176	0.785223	-0.289576	22222.05268
184.276165	-501.071158	338.911674	-364.659928	1.548186	1.236349	22211.3712
211.742823	-480.471165	367.141295	-363.896965	-3.792553	-1.052539	22190.00824
236.920594	-465.974873	415.207947	-339.482157	-2.266628	-0.289576	22197.63787
264.387252	-433.930438	397.659804	-333.378456	-1.503665	0.473387	22204.50453
297.957613	-410.278593	422.074612	-284.54884	-1.503665	-1.052539	22187.71935
344.498339	-371.367493	457.933861	-216.645157	0.022261	0.473387	22199.92676
370.439073	-361.448978	444.963494	-199.859977	0.022261	0.473387	22219.76379
391.802029	-328.64158	463.2746	-165.526653	-0.740702	0.473387	22196.87491
419.268688	-288.204555	485.400519	-153.31925	0.022261	0.473387	22201.45268
417.742762	-253.871232	421.311649	-137.297032	-1.503665	0.473387	22199.16379
442.920533	-219.537908	477.007929	-67.10446	1.548186	-0.289576	22199.92676
459.705713	-169.945331	466.326451	-44.978541	3.074112	-0.289576	22212.13416
464.283489	-138.663858	464.037562	26.739956	0.022261	-1.052539	22229.6823
469.624228	-94.41202	465.563488	60.310317	2.311149	1.236349	22234.26008
471.913117	-47.10833	460.222749	116.769559	-0.740702	-0.289576	22190.7712
477.253856	-1.330566	397.659804	144.236218	0.022261	0.473387	22214.42305
449.787197	27.662018	387.741289	157.206584	0.022261	0.473387	22213.66009
439.105719	71.150894	380.874624	212.139901	0.022261	0.473387	22214.42305
430.713129	106.24718	366.378332	254.102852	0.785223	0.473387	22222.81564
420.03165	136.002727	354.933891	261.732479	0.022261	-1.052539	22231.20823
404.772396	178.72864	299.237611	294.539877	-0.740702	-0.289576	22215.94897
398.668694	216.876777	250.407996	296.065802	-1.503665	0.473387	22222.81564
342.209451	243.580473	225.993189	341.080604	0.022261	1.999312	22211.3712
354.416855	279.439721	186.319126	357.865784	-1.503665	-0.289576	22207.55638
330.76501	315.29897	106.208039	362.44356	-0.740702	0.473387	22201.45268
290.327985	329.032299	80.267306	393.725033	-3.02959	-1.052539	22215.18601
275.06873	385.491542	68.059902	403.643548	0.022261	-0.289576	22224.34156
252.942811	409.143387	20.756212	392.96207	-1.503665	-0.289576	22217.4749
207.92801	416.010051	-48.673397	427.295393	0.022261	-0.289576	22227.39341
186.565053	446.528561	-95.214124	431.87317	0.785223	1.236349	22231.20823
155.283581	467.891517	-149.384478	429.584281	2.311149	0.473387	22219.76379
121.71322	465.602629	-134.888186	463.154642	0.022261	-0.289576	22225.86749
88.14286	475.521145	-150.147441	448.65835	3.837074	-1.052539	22251.04526
59.913239	481.624847	-179.140025	460.102791	0.785223	0.473387	22234.26008
27.105841	474.758182	-230.258528	443.317611	1.548186	1.236349	22243.41563
-27.064513	448.817449	-259.251112	450.947238	0.022261	-0.289576	22241.12674
-49.953396	461.787816	-282.902957	421.191691	1.548186	1.236349	7692.190313
-73.60524	443.47671	-311.132578	441.791685	-2.266628	-1.052539	21.362957
-109.464489	437.373008	-317.23628	412.036138	0.785223	-0.289576	12.970367
-137.69411	428.217455	-356.910342	386.858368	-0.740702	1.236349	10.681478
-168.21262	399.987834	-361.488119	318.191722	-1.503665	-0.289576	9.918516
-198.731129	394.647095	-407.265883	276.991734	-0.740702	-0.289576	12830.74435
-256.716297	378.624877	-401.925144	292.250989	-1.503665	1.236349	22135.83789
-265.108887	344.291554	-434.732542	259.443591	-1.503665	0.473387	22187.71935
-300.968136	358.787846	-404.214032	236.554709	-0.740702	0.473387	22199.92676
-327.671832	320.639709	-446.939945	229.688044	0.785223	-0.289576	22190.7712
-316.990353	301.565641	-437.784393	219.769529	0.022261	-0.289576	22195.34898
-373.449596	259.60269	-450.754759	151.865845	1.548186	0.473387	22216.71194
-399.390329	240.528622	-440.836243	51.917727	-0.740702	-0.289576	22193.82305
-418.464397	200.85456	-442.362169	61.836242	0.785223	1.236349	22193.06009
-445.168093	148.973093	-437.784393	52.680689	-0.740702	0.473387	22195.34898
-454.323646	110.061994	-459.147349	-31.245212	-0.740702	-0.289576	22188.48232
-470.345864	121.506435	-448.465871	-75.497051	1.548186	1.236349	22212.89712
-471.871789	64.28423	-400.399218	-67.867423	3.074112	0.473387	22232.73415
-468.056975	36.054608	-369.880709	-114.40815	2.311149	1.236349	22228.15638
-487.894007	-8.960193	-327.917758	-114.40815	-0.740702	-1.052539	22220.52675
-477.975491	-52.449069	-317.999243	-167.052579	2.311149	1.236349	22238.83786
-479.501416	-74.574988	-324.865907	-190.704424	-1.503665	-0.289576	22230.44527
-474.92364	-137.137933	-289.006659	-221.222933	-0.740702	-1.052539	22212.13416
-445.168093	-160.026815	-255.436298	-268.526623	2.311149	0.473387	22225.10453
-423.805137	-194.360138	-241.702969	-277.682176	-1.503665	-1.052539	22230.44527
-405.494031	-225.64161	-231.784454	-312.778462	-0.740702	-0.289576	22215.18601
-371.92367	-240.137902	-185.243727	-351.689561	-0.740702	-0.289576	22223.5786
-364.294043	-288.204555	-131.836335	-359.319189	-1.503665	0.473387	22210.60823
-342.931086	-324.063803	-149.384478	-461.556195	2.311149	1.999312	22205.2675
-314.701465	-351.530462	-63.932651	-405.096953	-1.503665	-0.289576	22199.16379
-271.212589	-367.552679	-40.280807	-447.059903	-1.503665	-0.289576	22217.4749
-226.197788	-395.019338	-12.814148	-453.163605	-1.503665	0.473387	22215.94897
-200.257055	-427.063773	71.111753	-444.771015	-0.740702	-0.289576	22220.52675
-152.953365	-448.42673	91.711747	-473.000636	0.785223	0.473387	22231.97119
-117.857079	-466.737835	142.83025	-443.24509	1.548186	0.473387	22227.39341
-81.99783	-480.471165	150.459878	-467.659897	1.548186	1.236349	22221.28971
-17.145998	-506.411898	195.474679	-444.771015	-2.266628	-1.052539	22224.34156
10.320661	-491.915606	213.785785	-453.926568	3.074112	1.999312	22251.04526
54.572499	-501.834121	267.956139	-453.926568	3.074112	1.236349	22235.786
88.14286	-485.048941	341.963525	-395.178437	2.311149	1.999312	22243.41563
133.157661	-499.545233	356.459817	-402.045102	2.311149	0.473387	22242.65267
163.676171	-496.493382	364.852407	-382.971034	0.022261	0.473387	22220.52675
195.720606	-485.811904	376.296848	-341.008083	0.785223	0.473387	22215.94897
238.446519	-462.160059	383.163512	-361.608077	0.785223	-0.289576	22204.50453
269.727991	-432.404512	415.207947	-328.037716	-1.503665	-1.052539	22210.60823
305.58724	-426.30081	446.48942	-279.208101	-0.740702	1.236349	22221.28971
333.053898	-390.441562	441.14868	-253.267368	0.022261	1.236349	22198.40083
349.076116	-358.397127	472.430153	-209.778492	-1.503665	-0.289576	22186.95639
388.750178	-352.293425	460.222749	-159.422952	2.311149	1.236349	22190.00824
395.616843	-305.752698	449.54127	-189.941461	-0.740702	-0.289576	22201.45268
444.446458	-259.211971	470.141264	-112.882225	-1.503665	-1.052539	22192.29713
441.394607	-227.930499	476.244966	-73.208162	0.785223	0.473387	22199.92676
467.33534	-185.967548	479.296817	-40.400765	0.785223	-0.289576	22219.00082
474.202005	-158.50089	479.296817	19.110329	0.785223	0.473387	22193.82305
467.33534	-102.041647	448.015345	39.710323	-1.503665	-1.052539	22204.50453
461.994601	-63.130547	443.437569	75.569571	-1.503665	-1.052539	22200.68972
453.602011	-7.434268	371.719071	82.436236	0.022261	-0.289576	22186.19343
475.72793	36.054608	383.926475	132.791777	2.311149	1.236349	22217.4749
458.94275	67.336081	370.956109	186.962131	3.074112	0.473387	22252.57118
422.320539	91.750888	347.304264	169.413988	-0.740702	0.473387	22242.65267
400.194619	130.661988	349.593152	262.495442	2.311149	0.473387	22226.63045
413.164986	180.254566	312.207978	295.30284	0.785223	0.473387	22238.83786
375.016849	218.402702	287.030208	280.806548	0.022261	-1.052539	22231.20823
371.202035	261.891579	197.763567	300.643579	0.785223	1.999312	22215.18601
344.498339	272.573057	181.74135	363.969486	-2.266628	-0.289576	22222.81564
330.76501	313.010082	155.037654	357.865784	0.022261	1.236349	22235.786
308.639091	341.239703	116.889517	383.043554	-1.503665	0.473387	22210.60823
291.853911	374.810064	75.689529	389.910219	1.548186	0.473387	22224.34156
242.261333	394.647095	21.519175	408.984287	-1.503665	1.236349	22212.13416
231.579854	420.587828	-127.258559	272.413957	-2.266628	-1.052539	22198.40083
180.461351	434.321157	-155.48818	380.754666	-0.740702	0.473387	22205.2675
154.520618	457.973002	-84.532645	447.895387	0.022261	1.999312	22220.52675
108.742854	467.891517	-126.495596	438.739834	-0.740702	0.473387	22214.42305
89.668785	488.491511	-147.09559	460.102791	-0.740702	-0.289576	22222.81564
37.787319	470.180406	-169.984472	442.554648	1.548186	0.473387	22232.73415
24.05399	469.417443	-203.554832	443.317611	0.022261	1.236349	22222.05268
1.165108	460.26189	-256.199261	431.110207	0.785223	1.236349	22220.52675
-36.983029	459.498927	-275.27333	431.87317	-2.266628	-0.289576	22204.50453
-81.99783	441.950784	-303.502951	370.073188	3.837074	0.473387	23.651845
-97.257085	436.610045	-364.53997	398.302809	4.600037	1.236349	11.444441
-121.671893	416.010051	-410.317734	334.976902	3.837074	1.236349	12.207404
-175.842247	411.432275	-384.377001	328.110237	2.311149	0.473387	9.918516
-189.575576	408.380424	-396.584405	337.26579	0.022261	-0.289576	153.35551
-243.745931	382.439691	-382.088113	325.821349	0.022261	-0.289576	22104.55641
-251.375558	379.38784	-428.62884	280.806548	0.785223	0.473387	22187.71935
-295.627397	350.395256	-437.784393	269.362107	1.548186	1.236349	22208.31935
-300.968136	332.08415	-413.369585	231.976932	1.548186	1.236349	22215.18601
-327.671832	309.958231	-446.176983	180.095466	0.022261	-0.289576	22197.63787
-376.501447	260.365653	-430.154765	122.873261	-1.503665	-0.289576	22178.5638
-403.205143	226.795293	-468.302902	118.295485	-0.740702	1.236349	22183.90454
-423.805137	201.617522	-461.436237	64.12513	-0.740702	-0.289576	22193.06009
-426.856988	164.232348	-419.473287	35.895509	0.022261	0.473387	22186.95639
-440.590317	125.321249	-401.925144	19.873292	-0.740702	0.473387	22209.84527
-453.560683	103.195329	-397.347367	-16.74892	0.022261	0.473387	22216.71194
-464.242162	74.965708	-379.799225	-45.741504	0.785223	-0.289576	22182.37861
-473.397715	40.632385	-357.673305	-112.119262	3.074112	1.999312	22205.2675
-481.027342	-2.856491	-349.280715	-130.430368	-2.266628	-0.289576	22229.6823
-481.027342	-32.612038	-331.732572	-157.134063	0.022261	0.473387	22216.71194
-455.849572	-61.604622	-311.895541	-197.571088	0.785223	-0.289576	22238.07489
-468.819938	-114.249051	-267.643702	-240.297002	1.548186	-0.289576	22250.2823
-436.01254	-158.50089	-259.251112	-288.363654	-0.740702	-1.052539	22233.49712
-432.960689	-172.997182	-266.880739	-318.882164	0.022261	0.473387	22228.91934
-394.04959	-217.24902	-217.288162	-315.06735	1.548186	0.473387	22241.88971
-400.916254	-239.37494	-167.695584	-334.141418	-1.503665	-0.289576	22226.63045
-369.634782	-266.841598	-128.021521	-353.215487	1.548186	1.999312	22218.23786
-345.982937	-324.826766	-102.843751	-379.919183	1.548186	1.236349	22228.15638
-317.753316	-360.686015	-72.325242	-429.51176	0.022261	1.236349	22229.6823
-275.790366	-362.974903	-58.591912	-438.667313	-0.740702	-1.052539	22214.42305
-229.249639	-385.100822	-15.865999	-440.193239	-0.740702	-0.289576	22226.63045
-218.56816	-421.723034	16.178436	-465.371009	-1.503665	0.473387	22213.66009
-166.686694	-444.611916	72.637678	-479.104338	-2.266628	0.473387	22200.68972
-114.805228	-456.81932	129.096921	-439.430276	-2.266628	-0.289576	22205.2675
-87.33857	-481.99709	121.467294	-498.178407	-2.266628	-0.289576	22219.00082
-56.057097	-491.152643	206.156157	-428.748798	0.022261	0.473387	22215.18601
2.691033	-513.278562	249.645033	-443.24509	0.022261	-1.052539	22225.86749
39.313245	-501.834121	274.822804	-395.9414	0.785223	1.236349	22234.26008
69.831754	-488.863755	287.79317	-408.148804	1.548186	1.236349	22218.23786
107.979891	-505.648935	308.393164	-388.311773	-0.740702	0.473387	22222.05268
169.779873	-488.100792	345.015376	-365.422891	0.785223	-0.289576	22203.74157
209.453935	-475.130425	339.674636	-369.237704	0.022261	-1.052539	22227.39341
253.705774	-459.108208	350.356115	-385.259922	3.074112	1.236349	22232.73415
249.89096	-449.952655	338.148711	-356.267338	0.785223	0.473387	22206.79342
301.009463	-427.063773	432.75609	-320.408089	2.311149	0.473387	22222.05268
326.950197	-395.019338	453.356084	-250.97848	1.548186	1.236349	22222.05268
345.261302	-357.634164	483.874594	-199.859977	2.311149	1.236349	22226.63045
378.831663	-339.323058	470.904227	-158.659989	-2.266628	0.473387	22212.13416
409.350172	-304.989735	477.007929	-145.689622	-1.503665	-1.052539	22207.55638
420.794613	-291.256406	461.748674	-112.882225	0.785223	-0.289576	22214.42305
427.661278	-227.167536	480.05978	-84.652603	-0.740702	-1.052539	22199.16379
451.313123	-193.597175	470.141264	-49.556317	-0.740702	-0.289576	22184.6675
455.127936	-159.263852	431.993128	-57.185945	0.022261	1.999312	22185.43046
477.253856	-118.063864	423.600537	-18.274845	-0.740702	0.473387	22182.37861
462.757564	-73.812026	346.541301	-9.882255	-1.503665	-1.052539	22183.90454
452.839048	-28.034262	380.111661	102.273267	-0.740702	-0.289576	22204.50453
449.024234	14.691652	414.444985	168.651025	3.837074	1.999312	22224.34156
427.661278	54.365714	380.111661	206.799162	0.022261	-0.289576	22217.4749
434.527942	87.173112	354.933891	221.295454	0.785223	0.473387	22224.34156
416.216837	127.610137	354.170928	232.739895	4.600037	1.999312	22235.786
407.061284	172.624938	307.630201	287.673212	2.311149	1.999312	22215.94897
397.905731	211.536038	258.800586	293.776914	1.548186	0.473387	22244.17859
366.624259	251.973063	224.467263	324.295424	2.311149	0.473387	22253.33415
363.572408	266.469355	184.793201	331.162088	3.837074	0.473387	22235.02304
348.313153	322.165635	101.630262	357.865784	2.311149	0.473387	22231.20823
331.527973	345.054517	103.919151	363.969486	-0.740702	-1.052539	22238.83786
296.431687	372.521175	55.852498	408.984287	0.785223	0.473387	22220.52675
272.779842	412.195238	40.593243	421.954654	0.022261	0.473387	22219.00082
242.261333	419.824865	-25.784515	435.687983	0.022261	0.473387	22228.15638
205.639121	421.350791	-60.117838	425.006505	1.548186	-0.289576	22227.39341
154.520618	448.817449	-99.028937	445.606499	0.022261	-0.289576	22219.00082
127.816922	457.973002	-114.288192	457.05094	-0.740702	-0.289576	22226.63045
78.987307	461.787816	-147.858553	436.450946	0.785223	-0.289576	22211.3712
40.076207	460.26189	-166.169658	408.984287	-3.02959	-0.289576	22203.74157
35.498431	470.180406	-282.139994	373.888002	-1.503665	-0.289576	22211.3712
-5.701557	462.550778	-282.139994	361.680598	-0.740702	1.236349	22221.28971
-30.879327	457.973002	-247.043708	443.317611	0.022261	-1.052539	22212.89712
-72.842278	452.632263	-298.162212	429.584281	0.785223	-1.052539	31.281472
-93.442272	438.135971	-312.658504	414.325027	-3.792553	-1.815501	12.207404
-121.671893	424.402641	-366.828858	386.858368	0.022261	-1.052539	11.444441
-169.738545	418.29894	-383.614038	353.288008	-1.503665	-0.289576	10.681478
-187.286688	396.17302	-396.584405	338.791716	0.022261	1.236349	11.444441
-218.56816	398.461908	-385.902926	341.843567	0.022261	-0.289576	22035.1268
-270.449626	380.150803	-414.89551	290.725063	0.785223	-0.289576	22212.89712
-271.212589	373.284138	-433.969579	251.051001	2.311149	1.236349	22195.34898
-292.575546	351.921181	-408.028846	183.147317	3.074112	1.999312	22200.68972
-326.908869	295.461939	-473.643641	167.888063	-0.740702	-0.289576	22206.79342
-349.034788	264.180467	-442.362169	177.043615	-0.740702	-1.052539	22217.4749
-384.894037	235.187883	-433.969579	128.976963	2.311149	1.236349	22206.03046
-393.286627	207.721224	-461.436237	67.176981	0.785223	-1.052539	22206.79342
-411.597733	179.491603	-429.391802	32.080695	2.311149	1.999312	22217.4749
-440.590317	131.42495	-420.999212	22.925143	0.022261	1.236349	22198.40083
-472.634752	105.484217	-408.791809	-11.408181	-1.503665	1.236349	22180.85269
-469.582901	68.862006	-403.451069	-84.652603	-3.02959	-1.052539	22180.85269
-520.701404	13.928689	-421.762175	-136.534069	0.022261	0.473387	22170.93417
-500.864373	-21.167597	-345.465901	-125.852591	0.022261	1.236349	22204.50453
-486.368081	-31.086112	-353.095529	-173.156281	-0.740702	0.473387	22217.4749
-477.212528	-64.656473	-305.028876	-180.785908	2.311149	1.236349	22235.786
-461.953273	-106.619423	-287.480733	-230.378486	0.022261	-1.052539	22216.71194
-475.686603	-145.530523	-263.828889	-246.400704	0.022261	-0.289576	22226.63045
-467.294013	-189.782362	-250.858522	-296.756244	2.311149	1.236349	22231.20823
-436.01254	-221.063834	-207.369646	-299.808095	0.022261	1.236349	22212.89712
-378.027372	-224.878648	-155.48818	-331.089567	0.785223	-1.815501	22244.94156
-371.92367	-269.130486	-150.147441	-346.348822	1.548186	-0.289576	22252.57118
-349.034788	-309.567511	-121.917819	-405.096953	0.785223	-0.289576	22228.15638
-295.627397	-323.300841	-65.458577	-424.171021	1.548186	1.999312	22230.44527
-294.101471	-366.026754	-88.347459	-505.808034	1.548186	0.473387	22244.17859
-252.138521	-399.597114	-40.280807	-450.111754	3.074112	0.473387	22218.23786
-217.805198	-427.063773	2.445107	-450.874717	1.548186	-0.289576	22221.28971
-175.079284	-429.352661	66.533977	-473.763599	0.022261	0.473387	22228.91934
-137.69411	-442.323028	134.43766	-462.319158	0.022261	0.473387	22219.76379
-87.33857	-465.21191	127.570995	-439.430276	-0.740702	-0.289576	22220.52675
-57.583023	-482.760053	187.082089	-443.24509	-1.503665	0.473387	22225.86749
-3.412669	-510.226711	244.304294	-421.882133	-2.266628	-0.289576	22204.50453
33.972506	-523.960041	245.067257	-434.8525	-1.503665	0.473387	22203.74157
67.542866	-512.515599	263.378363	-437.141388	-0.740702	-1.052539	22210.60823
110.268779	-489.626717	275.585766	-456.215456	-0.740702	1.236349	22215.94897
143.83914	-502.597084	316.785754	-420.356208	0.785223	-0.289576	22213.66009
194.19468	-481.99709	348.830189	-368.474742	1.548186	1.236349	22211.3712
227.002078	-464.448947	400.711655	-338.719195	0.785223	-0.289576	22222.81564
265.150215	-447.663767	412.156096	-323.45994	0.022261	0.473387	22215.18601
284.224283	-417.145257	457.933861	-305.911797	0.785223	1.236349	22212.13416
323.135383	-406.463779	440.385718	-255.556256	-0.740702	-0.289576	22201.45268
364.335371	-371.367493	479.296817	-215.119231	3.837074	0.473387	22227.39341
375.016849	-338.560095	472.430153	-163.237765	0.785223	-0.289576	22218.23786
416.979799	-302.700847	457.170898	-178.49702	2.311149	0.473387	22212.89712
436.053868	-284.389741	447.252382	-120.511852	0.022261	-0.289576	22206.03046
426.135352	-246.241604	444.963494	-96.097044	1.548186	1.236349	22209.84527
452.839048	-193.597175	466.326451	-53.371131	-0.740702	-0.289576	22219.76379
457.416825	-154.686076	477.007929	-17.511883	0.022261	0.473387	22202.21564
465.809415	-118.063864	454.119047	45.051062	-0.740702	0.473387	22209.08231
458.94275	-68.471287	457.933861	62.599205	0.022261	0.473387	22222.05268
440.631644	-26.508336	386.215363	109.139932	-0.740702	-0.289576	22186.95639
445.972383	5.536099	409.104245	148.051031	-1.503665	0.473387	22198.40083
438.342756	32.239795	388.504252	183.91028	0.022261	0.473387	22213.66009
432.239054	84.884224	354.933891	207.562125	0.785223	1.999312	22208.31935
420.03165	131.42495	340.437599	230.451007	-0.740702	0.473387	22210.60823
408.587209	164.232348	290.845021	219.006566	-0.740702	0.473387	22220.52675
384.935365	190.173081	175.637648	224.347305	1.548186	-1.052539	22231.20823
387.224253	223.743442	247.356145	325.821349	-0.740702	0.473387	22219.76379
359.757594	270.284169	218.363561	361.680598	0.022261	0.473387	22224.34156
351.365004	302.328604	180.215424	372.362076	-0.740702	0.473387	22228.15638
328.476122	337.424889	114.600629	384.56948	0.022261	0.473387	22215.94897
293.379836	380.913765	89.422859	407.458362	2.311149	0.473387	22250.2823
279.646507	403.802648	40.593243	414.325027	2.311149	0.473387	22251.80822
237.683556	409.143387	-17.391925	418.902803	2.311149	1.236349	22231.97119
198.772457	428.217455	-83.00672	435.687983	3.074112	1.236349	22235.02304
153.757655	461.024853	-103.606714	422.717617	2.311149	0.473387	22245.70452
132.394699	455.684114	-131.073372	419.665766	1.548186	0.473387	22215.94897
78.987307	473.995219	-119.628931	412.799101	-1.503665	0.473387	22222.81564
63.728052	472.469294	-160.065956	449.421312	-0.740702	0.473387	22230.44527
38.550282	476.284108	-186.769652	478.413896	-0.740702	-0.289576	22216.71194
25.579915	470.943368	-218.051124	445.606499	0.785223	-0.289576	22222.05268
-25.538588	442.713747	-253.14741	444.843536	0.022261	-1.052539	22228.15638
-77.420054	449.580412	-302.739988	431.110207	-0.740702	0.473387	167.088839
-105.649675	432.795232	-315.710355	415.087989	-0.740702	0.473387	14.496292
-136.168185	407.617461	-354.621454	383.806517	0.785223	0.473387	12.970367
-167.449657	412.195238	-408.791809	271.650995	-2.266628	-1.052539	10.681478
-214.753347	410.669312	-457.621424	231.976932	-0.740702	0.473387	11.444441
-227.723713	376.335989	-430.917728	318.954684	-1.503665	-0.289576	21837.51946
-254.427409	376.335989	-429.391802	263.258405	1.548186	-1.052539	22198.40083
-283.419993	366.417473	-411.843659	270.888032	1.548186	-1.052539	22209.84527
-322.331093	345.81748	-433.206616	225.110268	-0.740702	0.473387	22205.2675
-353.612565	291.647125	-447.702908	186.962131	1.548186	1.999312	22206.03046
-352.086639	291.647125	-453.043647	178.569541	1.548186	1.236349	22219.00082
-376.501447	239.002696	-439.310318	108.376969	0.022261	-0.289576	22220.52675
-394.04959	222.217516	-452.280685	77.095497	1.548186	1.236349	22212.13416
-424.568099	178.72864	-456.095498	39.710323	3.074112	0.473387	22204.50453
-445.168093	133.713839	-440.073281	6.902925	0.022261	0.473387	22209.08231
-451.271795	118.454584	-424.051063	-52.608168	0.785223	0.473387	22210.60823
-465.005124	84.121261	-422.525138	-56.422982	-1.503665	-0.289576	22197.63787
-483.31623	53.602751	-369.880709	-97.62297	0.022261	0.473387	22215.18601
-483.31623	22.321279	-325.62887	-110.593336	1.548186	-0.289576	22232.73415
-497.812522	-23.456485	-364.53997	-120.511852	-0.740702	-1.052539	22213.66009
-461.190311	-82.204616	-339.362199	-194.519237	-1.503665	0.473387	22201.45268
-466.53105	-101.278684	-299.688137	-239.534039	0.022261	1.236349	22213.66009
-456.612534	-147.056448	-282.902957	-282.259952	-1.503665	-0.289576	22199.16379
-429.145876	-182.152734	-269.169628	-308.963648	-0.740702	-0.289576	22212.13416
-427.61995	-193.597175	-237.888155	-336.430307	0.022261	-0.289576	22222.05268
-378.027372	-252.345306	-231.021491	-347.111785	0.785223	-0.289576	22225.10453
-377.26441	-275.234188	-189.05854	-397.467326	0.022261	-0.289576	22220.52675
-352.849602	-305.752698	-134.125223	-398.993251	-1.503665	0.473387	22228.15638
-323.857018	-333.982319	-63.169689	-405.096953	0.022261	0.473387	22227.39341
-278.079254	-358.397127	-43.332658	-432.563611	2.311149	2.762275	22219.76379
-259.005185	-376.708232	3.971032	-418.830282	0.022261	-0.289576	22248.75637
-198.731129	-389.678599	14.65251	-466.896935	3.074112	0.473387	22251.80822
-168.975582	-428.589698	83.319157	-450.874717	1.548186	0.473387	22235.02304
-122.434856	-459.871171	117.65248	-447.059903	0.785223	0.473387	22237.31193
-98.783011	-467.500798	133.674697	-450.111754	2.311149	1.236349	22243.41563
-64.449688	-501.834121	177.926536	-456.978419	0.785223	1.236349	22217.4749
-7.990445	-491.915606	195.474679	-479.104338	-0.740702	-0.289576	22225.10453
25.579915	-503.360047	271.00799	-426.45991	0.785223	0.473387	22232.73415
69.068791	-507.17486	297.711686	-400.519176	0.785223	0.473387	22215.94897
99.587301	-495.730419	316.022792	-397.467326	0.022261	-0.289576	22222.81564
127.816922	-503.360047	328.230195	-386.022884	-0.740702	0.473387	22211.3712
165.965059	-481.234127	348.830189	-370.000667	-3.02959	-0.289576	22189.24528
211.742823	-475.130425	361.800556	-362.37104	-1.503665	0.473387	22201.45268
248.365035	-458.345245	415.97091	-321.934015	-1.503665	1.236349	22181.61565
272.779842	-426.30081	421.311649	-297.519207	-0.740702	0.473387	22193.82305
304.824277	-412.567481	410.630171	-295.993281	-0.740702	0.473387	22217.4749
330.76501	-395.782301	454.88201	-230.378486	0.785223	0.473387	22206.79342
379.594625	-361.448978	440.385718	-211.304418	-0.740702	-1.052539	22208.31935
401.720545	-317.197139	444.963494	-173.919244	0.022261	0.473387	22210.60823
426.898315	-281.33789	477.007929	-128.904442	3.074112	1.236349	22220.52675
429.950166	-260.737896	483.111631	-106.01556	2.311149	0.473387	22203.74157
455.890899	-198.174952	478.533854	-83.126678	2.311149	1.236349	22224.34156
474.964967	-156.212001	460.985712	-7.593367	3.074112	0.473387	22233.49712
468.098303	-131.797194	451.830159	5.377	1.548186	-0.289576	22195.34898
458.179787	-71.523138	410.630171	38.94736	0.022261	0.473387	22202.21564
460.468675	-68.471287	411.393134	67.939944	0.022261	-0.289576	22202.97861
454.364974	4.773136	425.126463	128.214	-0.740702	-0.289576	22228.15638
459.705713	30.713869	393.844991	183.147317	0.022261	-0.289576	22219.00082
437.579793	78.017559	382.40055	179.332504	0.785223	0.473387	22227.39341
419.268688	123.795323	364.852407	256.39174	0.022261	0.473387	22231.97119
391.802029	158.128646	349.593152	282.332473	-3.02959	-1.052539	22215.18601
404.772396	190.936044	271.770953	274.702846	-3.792553	-0.289576	22203.74157
354.416855	225.269367	242.015406	322.769498	0.022261	0.473387	22213.66009
378.0687	250.447137	218.363561	337.26579	-2.266628	0.473387	22198.40083
334.579824	292.410088	153.511729	330.399125	0.022261	-0.289576	22211.3712
307.876128	323.69156	121.467294	371.599113	-0.740702	1.236349	22224.34156
315.505755	346.580442	72.637678	355.576896	-0.740702	0.473387	22215.18601
268.202066	400.750797	17.704361	347.947268	-0.740702	-0.289576	22222.05268
225.476152	395.410057	-81.480794	376.939852	-1.503665	-1.052539	22228.91934
202.58727	421.350791	-36.465993	411.273176	0.022261	-0.289576	22219.76379
155.283581	435.08412	-79.191906	425.006505	1.548186	0.473387	22222.05268
151.468767	462.550778	-124.96967	440.26576	3.074112	0.473387	22251.04526
122.476183	465.602629	-146.332627	455.525014	3.837074	-0.289576	22247.99341
56.861388	484.676698	-169.984472	450.947238	1.548186	1.236349	22235.786
33.209543	469.417443	-212.710385	441.791685	1.548186	-0.289576	22239.60082
8.794735	475.521145	-222.628901	437.976871	0.022261	-0.289576	22241.12674
-17.908961	459.498927	-239.414081	432.636132	0.022261	-1.052539	22217.4749
-61.397837	449.580412	-323.339982	400.591697	0.022261	0.473387	415.051729
-78.94598	432.032269	-326.391833	438.739834	0.022261	0.473387	16.022217
-133.116334	430.506343	-358.436268	381.517629	-0.740702	0.473387	14.496292
-155.242253	431.269306	-375.984411	370.836151	0.022261	0.473387	10.681478
-181.182986	405.328573	-390.480703	354.05097	-3.02959	-0.289576	9.918516
-227.723713	397.698946	-414.89551	320.48061	-0.740702	-0.289576	21473.58623
-257.47926	362.60266	-411.080697	306.747281	-3.02959	-0.289576	22179.32676
-265.108887	358.024883	-424.814026	247.99915	-1.503665	1.236349	22194.58602
-304.019987	345.81748	-422.525138	233.502858	0.022261	1.236349	22180.85269
-312.412577	310.721194	-417.947361	191.539907	0.022261	1.236349	22206.03046
-345.219975	280.202684	-468.302902	163.310286	0.022261	0.473387	22210.60823
-377.26441	263.417504	-451.517722	120.584373	-3.02959	-1.052539	22190.00824
-398.627366	219.165665	-482.036231	29.791807	0.022261	0.473387	22205.2675
-410.071807	190.173081	-455.332535	31.317733	0.785223	1.236349	22219.00082
-415.412547	152.787907	-411.843659	48.102913	-1.503665	-1.815501	22206.03046
-431.434764	120.743472	-398.11033	2.325149	3.074112	0.473387	22225.10453
-450.508832	82.595335	-402.688107	-33.5341	0.785223	-0.289576	22219.00082
-467.294013	67.336081	-397.347367	-104.489635	1.548186	0.473387	22191.53417
-482.553267	19.269428	-343.939976	-106.01556	0.785223	-0.289576	22231.20823
-474.160677	-21.167597	-343.177013	-142.637771	0.785223	-0.289576	22235.02304
-487.131044	-54.737957	-314.184429	-162.474803	-0.740702	-0.289576	22222.81564
-474.160677	-93.649057	-304.265914	-214.356269	-0.740702	0.473387	22217.4749
-468.056975	-128.745343	-311.895541	-297.519207	2.311149	1.999312	22230.44527
-448.219944	-159.263852	-251.621485	-251.741443	-0.740702	-1.052539	22228.91934
-419.22736	-192.07125	-237.125193	-291.415505	-0.740702	-0.289576	22216.71194
-405.494031	-242.426791	-195.162242	-323.45994	-1.503665	1.236349	22207.55638
-385.657	-266.078635	-175.325211	-376.104369	-3.02959	-0.289576	22210.60823
-356.664416	-314.145288	-130.31041	-396.704363	-1.503665	0.473387	22193.06009
-336.827385	-319.486027	-98.265975	-437.141388	-2.266628	-0.289576	22210.60823
-278.842217	-346.189723	-89.873385	-468.42286	-0.740702	-0.289576	22223.5786
-252.138521	-375.182307	-48.673397	-461.556195	-1.503665	-1.052539	22216.71194
-231.538527	-411.804518	-7.473409	-476.81545	0.022261	0.473387	22225.86749
-179.657061	-433.930438	19.99325	-498.178407	-0.740702	-1.815501	22231.97119
-144.560775	-465.21191	104.682113	-438.667313	2.311149	0.473387	22215.18601
-107.175601	-473.6045	145.882101	-460.793233	-1.503665	-1.815501	22222.05268
-56.057097	-478.945239	177.926536	-455.452494	3.074112	1.999312	22255.62304
-33.931178	-515.56745	236.674667	-407.385841	1.548186	0.473387	22238.83786
29.394729	-489.626717	254.22281	-427.222872	5.363	1.236349	22242.65267
67.542866	-505.648935	282.452431	-397.467326	-1.503665	-1.815501	22238.83786
107.979891	-492.678568	341.963525	-402.045102	1.548186	0.473387	22228.91934
136.209512	-502.597084	339.674636	-383.733996	0.785223	0.473387	22213.66009
169.01691	-500.308196	358.748705	-404.33399	0.785223	1.236349	22196.11194
222.424302	-449.189692	362.563518	-349.400673	0.785223	-0.289576	22216.71194
236.920594	-456.056357	409.104245	-335.667344	1.548186	0.473387	22215.94897
265.913178	-424.774885	391.556102	-312.015499	-1.503665	-0.289576	22200.68972
302.535389	-410.278593	447.252382	-268.526623	-2.266628	-0.289576	22206.03046
341.446489	-398.071189	451.830159	-225.80071	0.022261	1.236349	22193.82305
365.098333	-354.582313	454.119047	-167.815542	-1.503665	-0.289576	22200.68972
362.046482	-314.145288	468.615339	-156.371101	-0.740702	0.473387	22189.24528
397.142768	-299.648996	465.563488	-151.793324	0.022261	1.236349	22182.37861
435.290905	-243.189753	486.163482	-90.756305	0.785223	1.236349	22210.60823
449.787197	-216.486058	480.05978	-79.311864	0.785223	0.473387	22199.92676
450.55016	-161.55274	448.015345	-40.400765	-0.740702	0.473387	22199.92676
492.51311	-144.004598	413.682022	-51.082243	0.022261	-0.289576	22200.68972
460.468675	-76.100914	402.237581	51.917727	0.785223	-0.289576	22214.42305
468.098303	-28.797224	422.074612	86.25105	1.548186	1.236349	22190.00824
466.572377	6.299062	438.096829	157.969547	0.785223	0.473387	22244.94156
462.757564	40.632385	402.237581	193.828796	3.074112	1.236349	22245.70452
437.579793	65.047192	375.533885	218.243603	0.022261	0.473387	22228.15638
432.239054	108.536068	356.459817	231.976932	0.785223	0.473387	22236.54897
407.824247	152.787907	338.911674	262.495442	-0.740702	-0.289576	22233.49712
398.668694	187.12123	276.348729	286.147287	1.548186	0.473387	22216.71194
383.409439	229.084181	252.696884	312.850983	0.022261	0.473387	22221.28971
381.120551	251.2101	234.385779	337.26579	1.548186	1.236349	22231.20823
335.342787	283.254535	177.926536	362.44356	2.311149	1.236349	22225.86749
315.505755	319.876747	132.911735	310.562094	0.022261	0.473387	22222.05268
307.876128	361.076734	93.237672	399.065772	-1.503665	0.473387	22208.31935
272.779842	374.810064	36.77843	386.095405	-0.740702	1.236349	22211.3712
220.135413	399.224871	-12.051185	411.273176	-0.740702	-0.289576	22198.40083
198.772457	431.269306	-48.673397	423.480579	0.022261	-1.052539	22214.42305
172.068761	438.135971	-101.317826	437.976871	0.785223	0.473387	22225.10453
136.209512	449.580412	-119.628931	454.762052	-0.740702	0.473387	22219.00082
119.424332	473.232257	-135.651149	450.947238	2.311149	1.999312	22230.44527
76.698419	471.706331	-205.080758	408.221325	0.022261	0.473387	22231.97119
39.313245	470.180406	-226.443714	409.74725	0.022261	-0.289576	22215.18601
3.453996	459.498927	-210.421497	429.584281	0.022261	0.473387	22225.10453
-20.960812	460.26189	-226.443714	453.999089	3.074112	-0.289576	22252.57118
-43.849694	463.313741	-265.354814	435.687983	1.548186	-1.052539	453.199866
-65.975613	446.528561	-311.132578	419.665766	2.311149	-0.289576	15.259255
-99.545973	438.898933	-343.939976	376.17689	0.785223	0.473387	12.207404
-144.560775	422.876716	-392.769591	376.939852	1.548186	-0.289576	11.444441
-180.420024	414.484126	-402.688107	354.05097	2.311149	1.236349	9.155553
-212.464458	393.884132	-382.851075	323.532461	1.548186	0.473387	19393.74981
-240.69408	376.335989	-398.11033	325.821349	0.022261	-0.289576	22173.98602
-274.26444	375.573026	-409.554771	272.413957	-0.740702	-1.052539	22200.68972
-311.649614	335.136001	-437.02143	204.510274	0.022261	-0.289576	22195.34898
-328.434794	308.432305	-498.058449	209.08805	-3.02959	-1.052539	22192.29713
-342.168124	288.595274	-447.702908	194.591758	-0.740702	1.236349	22190.7712
-374.975521	263.417504	-430.917728	136.60659	0.022261	-0.289576	22200.68972
-392.523664	225.269367	-446.176983	92.354752	0.785223	1.236349	22178.5638
-414.649584	187.884193	-478.98438	29.791807	0.022261	1.236349	22190.00824
-436.01254	153.55087	-433.206616	38.94736	-1.503665	-0.289576	22202.97861
-436.775503	126.084211	-447.702908	-6.830404	-1.503665	0.473387	22193.06009
-460.427348	78.017559	-474.406604	-44.215578	0.785223	0.473387	22197.63787
-471.871789	44.447198	-382.851075	-89.993343	0.022261	-1.052539	22218.23786
-487.131044	28.424981	-343.177013	-121.274815	0.785223	1.236349	22229.6823
-484.842156	-14.300932	-347.75479	-170.867393	3.074112	1.236349	22216.71194
-455.849572	-40.241665	-308.84369	-168.578504	2.311149	0.473387	22250.2823
-445.931056	-82.967579	-266.117777	-218.934045	0.785223	-0.289576	22244.94156
-471.871789	-126.456455	-247.806671	-264.711809	1.548186	1.236349	22231.97119
-451.271795	-148.582374	-256.962224	-263.185884	0.022261	1.236349	22237.31193
-445.931056	-188.256436	-235.599267	-322.696977	0.022261	0.473387	22234.26008
-404.731068	-237.086051	-207.369646	-329.563642	0.785223	-1.815501	22212.89712
-392.523664	-263.789747	-166.169658	-357.0303	2.311149	0.473387	22225.10453
-351.323677	-287.441592	-142.517813	-398.230288	1.548186	-0.289576	22231.97119
-332.249608	-327.878617	-130.31041	-402.808065	1.548186	1.236349	22214.42305
-290.286658	-362.21194	-132.599298	-492.074705	0.022261	1.236349	22223.5786
-264.345925	-385.100822	-25.021552	-437.904351	-1.503665	0.473387	22212.13416
-236.116303	-405.700816	14.65251	-456.215456	-0.740702	-0.289576	22201.45268
-198.731129	-441.560065	38.304355	-456.978419	-2.266628	-1.815501	22202.97861
-136.931148	-456.056357	84.082119	-467.659897	-1.503665	-0.289576	22218.23786
-117.094116	-475.130425	106.971002	-456.215456	1.548186	1.236349	22216.71194
-65.21265	-484.285978	132.911735	-495.889519	1.548186	1.999312	22224.34156
-36.983029	-507.937823	191.659865	-453.926568	0.785223	0.473387	22232.73415
14.135474	-512.515599	252.696884	-405.096953	-1.503665	-1.052539	22222.81564
61.439164	-498.78227	268.719102	-435.615462	0.022261	-1.052539	22219.00082
70.594717	-507.937823	287.030208	-432.563611	2.311149	-0.289576	22216.71194
127.053959	-502.597084	312.207978	-429.51176	3.837074	0.473387	22241.88971
167.490984	-487.337829	334.333897	-383.733996	3.074112	1.236349	22238.07489
219.372451	-486.574866	379.348699	-350.163636	0.785223	-0.289576	22226.63045
250.653923	-440.797102	399.948693	-323.45994	0.785223	-0.289576	22225.86749
277.357619	-420.960071	440.385718	-295.993281	3.074112	0.473387	22221.28971
295.668724	-423.248959	426.652388	-283.022915	0.785223	-1.052539	22219.00082
342.209451	-382.811934	476.244966	-238.008113	-0.740702	-0.289576	22198.40083
362.809445	-357.634164	460.222749	-184.600722	0.785223	1.236349	22206.79342
393.327955	-321.774915	483.111631	-152.556287	0.785223	1.236349	22215.94897
426.898315	-283.626778	460.222749	-131.19333	0.785223	-0.289576	22198.40083
416.979799	-263.026784	474.719041	-131.19333	-1.503665	-0.289576	22186.95639
443.683495	-224.878648	469.378302	-66.341498	-0.740702	0.473387	22196.87491
449.787197	-186.730511	467.852376	-37.348914	-1.503665	0.473387	22205.2675
440.631644	-121.115715	456.407935	0.03626	0.022261	1.236349	22167.88232
465.809415	-85.256467	428.178314	23.688105	-0.740702	-0.289576	22191.53417
468.861266	-56.263883	427.415351	79.384385	1.548186	0.473387	22212.89712
455.127936	-12.775007	409.104245	153.391771	0.785223	0.473387	22217.4749
452.076085	23.847205	409.104245	170.939913	0.022261	-0.289576	22222.81564
438.342756	55.89164	368.66722	216.717678	2.311149	-0.289576	22231.20823
417.742762	116.928658	364.089444	201.458423	0.785223	-0.289576	22220.52675
379.594625	143.632354	324.415382	204.510274	0.022261	0.473387	22221.28971
396.379806	188.647156	298.474649	251.051001	2.311149	1.236349	22251.80822
382.646476	219.165665	272.533916	305.984318	2.311149	-0.289576	22239.60082
358.994631	251.973063	227.519114	341.843567	0.785223	-0.289576	22232.73415
352.127967	284.017498	197.763567	356.339859	0.022261	-1.815501	22238.83786
339.1576	328.269337	149.696915	363.206523	-0.740702	-1.052539	22232.73415
304.061314	361.076734	99.341374	372.362076	2.311149	0.473387	22215.94897
275.06873	386.254505	67.296939	405.169474	-0.740702	-0.289576	22225.10453
247.602072	398.461908	7.785846	424.243542	0.022261	1.999312	22231.97119
211.742823	422.876716	-23.495626	414.325027	1.548186	1.999312	22219.76379
178.935426	439.661896	-100.554863	431.110207	-1.503665	-1.052539	22225.10453
130.10581	449.580412	-130.31041	404.406511	-1.503665	-1.052539	22211.3712
113.32063	450.343375	-160.828919	429.584281	-1.503665	-0.289576	22199.92676
83.565083	459.498927	-141.754851	440.26576	-2.266628	-0.289576	22206.03046
27.868804	475.521145	-166.169658	445.606499	-0.740702	0.473387	22221.28971
21.002139	445.765598	-214.999273	447.132424	-1.503665	-0.289576	22208.31935
-2.649706	451.8693	-240.177044	425.006505	0.022261	-0.289576	22225.10453
-43.086731	456.447076	-292.05851	422.717617	0.785223	1.236349	3241.065706
-88.864495	442.713747	-302.739988	399.065772	0.022261	-0.289576	18.311106
-111.753377	414.484126	-313.421466	371.599113	-1.503665	-1.052539	10.681478
-156.005216	415.247089	-385.139964	348.710231	0.022261	-0.289576	11.444441
-173.553359	412.9582	-410.317734	333.450976	3.074112	1.236349	9.155553
-217.805198	398.461908	-385.139964	357.102821	1.548186	1.236349	12189.85565
-237.642229	385.491542	-405.739958	309.799132	2.311149	1.236349	22176.27491
-275.027403	370.232287	-404.214032	304.458392	1.548186	0.473387	22209.84527
-268.923701	335.898964	-392.006628	245.710262	0.022261	-0.289576	22208.31935
-307.071838	309.195268	-408.791809	226.636193	0.785223	1.236349	22215.18601
-338.35331	280.965647	-439.310318	190.013982	-2.266628	-1.052539	22183.14158
-354.375528	265.706392	-417.184399	169.413988	-2.266628	-1.052539	22204.50453
-389.471813	226.03233	-436.258467	105.325118	0.785223	1.999312	22214.42305
-389.471813	209.24715	-472.117716	61.836242	0.022261	-0.289576	22213.66009
-430.671801	138.291615	-421.762175	33.606621	-2.266628	-0.289576	22170.93417
-439.827354	108.536068	-437.784393	-48.030392	-1.503665	-0.289576	22193.06009
-462.716236	89.462	-472.117716	-56.422982	-1.503665	0.473387	22199.16379
-475.686603	55.128677	-358.436268	-57.948908	0.022261	0.473387	22196.87491
-498.575485	21.558316	-352.332566	-114.40815	-2.266628	-1.052539	22212.13416
-476.449565	-15.826858	-343.177013	-148.741473	-1.503665	-0.289576	22231.97119
-488.656969	-37.952777	-308.080727	-149.504436	0.785223	1.236349	22216.71194
-468.819938	-77.626839	-303.502951	-212.06738	0.022261	-1.052539	22223.5786
-453.560683	-113.486088	-297.399249	-264.711809	0.785223	1.236349	22231.97119
-461.190311	-149.345337	-275.27333	-297.519207	0.785223	0.473387	22212.89712
-448.219944	-201.989766	-247.806671	-276.15625	1.548186	0.473387	22225.86749
-402.44218	-218.011983	-239.414081	-352.452524	2.311149	0.473387	22254.86007
-388.708851	-247.004567	-183.717801	-387.54881	2.311149	0.473387	22229.6823
-357.427378	-290.493443	-144.806702	-404.33399	1.548186	-0.289576	22229.6823
-343.694049	-316.434176	-73.851167	-370.000667	1.548186	0.473387	22241.88971
-292.575546	-339.323058	-55.540061	-434.8525	-0.740702	-0.289576	22221.28971
-280.368142	-391.967487	-47.147471	-426.45991	3.074112	1.999312	22219.76379
-239.931117	-396.545263	-12.051185	-444.008052	0.785223	0.473387	22231.20823
-195.679278	-425.537847	43.645094	-471.474711	-2.266628	-1.052539	22224.34156
-163.634843	-451.47858	110.785815	-437.904351	1.548186	1.236349	22221.28971
-107.938564	-450.715618	127.570995	-449.348792	-1.503665	-1.052539	22228.15638
-69.790427	-497.256345	157.326542	-482.919152	0.022261	0.473387	22207.55638
-16.383035	-498.019307	191.659865	-463.082121	-1.503665	0.473387	22202.97861
-1.886743	-518.619301	269.482065	-423.408059	-0.740702	0.473387	22211.3712
46.179909	-498.019307	283.978357	-405.096953	1.548186	-1.052539	22219.00082
90.431748	-510.226711	316.022792	-408.911767	2.311149	1.236349	22213.66009
128.579885	-482.760053	322.126493	-388.311773	1.548186	1.236349	22216.71194
158.335432	-481.234127	332.045009	-392.126586	-0.740702	0.473387	22215.18601
193.431718	-474.367463	357.985742	-347.874748	2.311149	0.473387	22212.89712
227.002078	-456.056357	407.57832	-325.748828	1.548186	0.473387	22218.23786
258.28355	-430.878587	411.393134	-338.719195	0.785223	0.473387	22196.87491
310.165016	-397.308226	427.415351	-276.919213	0.785223	-1.815501	22227.39341
344.498339	-401.886003	485.400519	-242.58589	1.548186	0.473387	22222.81564
346.787228	-359.160089	431.993128	-258.608107	2.311149	-0.289576	22229.6823
397.142768	-317.197139	480.822743	-159.422952	1.548186	0.473387	22212.13416
409.350172	-303.46381	480.05978	-131.19333	1.548186	1.236349	22216.71194
420.03165	-270.656412	491.504221	-102.200746	-3.02959	-1.052539	22216.71194
438.342756	-227.930499	477.770892	-85.415566	1.548186	0.473387	22190.00824
456.653862	-190.545324	488.45237	-46.504467	0.785223	0.473387	22212.13416
461.994601	-140.952747	491.504221	18.347366	1.548186	1.236349	22219.00082
445.209421	-98.226833	421.311649	34.369584	0.022261	0.473387	22180.85269
463.520526	-53.974995	426.652388	58.021428	-3.792553	-2.578464	22185.43046
447.498309	-32.612038	393.082028	154.917696	-0.740702	0.473387	22209.08231
452.076085	8.58795	363.326481	137.369553	-0.740702	-0.289576	22210.60823
449.787197	56.654602	364.089444	181.621392	1.548186	1.236349	22209.84527
423.846464	94.039776	354.933891	215.954715	-1.503665	-0.289576	22215.18601
409.350172	140.580503	353.407966	244.947299	-2.266628	-1.815501	22228.91934
396.379806	190.936044	275.585766	267.073218	0.022261	0.473387	22219.76379
387.987215	221.454553	249.645033	300.643579	0.022261	0.473387	22218.23786
361.28352	242.054547	230.570965	321.243573	0.785223	0.473387	22222.81564
346.787228	275.624908	196.237642	322.769498	0.022261	-0.289576	22212.13416
341.446489	322.165635	121.467294	376.939852	1.548186	0.473387	22243.41563
323.898346	365.654511	103.919151	385.332443	5.363	0.473387	22257.91192
293.379836	388.543393	13.889548	342.606529	1.548186	1.236349	22230.44527
262.098364	380.913765	25.333989	354.813933	0.022261	-0.289576	22234.26008
231.579854	419.061902	-3.658595	450.947238	1.548186	0.473387	22244.17859
184.276165	430.506343	-47.910434	446.369462	0.785223	0.473387	22217.4749
172.068761	456.447076	-106.658565	446.369462	0.022261	0.473387	22220.52675
145.365065	448.054486	-112.762267	437.213909	-0.740702	-0.289576	22230.44527
78.987307	473.995219	-153.962254	441.028722	0.022261	-1.052539	22218.23786
59.913239	474.758182	-173.799286	434.162058	-0.740702	-0.289576	22222.81564
31.683617	460.26189	-208.132609	467.732418	-0.740702	-0.289576	22230.44527
-9.51637	455.684114	-256.962224	425.769468	-1.503665	-1.052539	22200.68972
-33.931178	449.580412	-252.384447	383.043554	-2.266628	-1.815501	22206.79342
-92.679309	433.558194	-350.043678	373.125039	-0.740702	-0.289576	24.414808
-109.464489	444.239673	-360.725156	383.806517	-2.266628	-1.052539	12.970367
-138.457073	422.876716	-348.517752	378.465778	-1.503665	0.473387	12.207404
-164.397806	422.876716	-386.665889	366.258374	-0.740702	-1.052539	9.155553
-191.101502	401.513759	-395.058479	347.184306	2.311149	-0.289576	5159.154027
-244.508893	389.306356	-394.295517	329.636163	0.022261	0.473387	22138.88974
-256.716297	375.573026	-415.658473	298.354691	2.311149	0.473387	22197.63787
-293.338509	348.869331	-403.451069	268.599144	0.022261	-0.289576	22171.69713
-322.331093	339.713778	-473.643641	210.613976	0.022261	0.473387	22211.3712
-333.775534	308.432305	-465.251051	179.332504	0.785223	-0.289576	22223.5786
-347.508863	264.180467	-461.436237	127.451037	0.785223	-0.289576	22213.66009
-376.501447	242.81751	-417.947361	109.902895	0.785223	-1.052539	22209.84527
-410.071807	200.85456	-441.599206	64.12513	1.548186	-0.289576	22226.63045
-424.568099	172.624938	-434.732542	54.969577	0.785223	0.473387	22217.4749
-440.590317	126.084211	-433.206616	24.451068	0.785223	0.473387	22183.14158
-452.797721	94.802739	-429.391802	-7.593367	1.548186	0.473387	22209.84527
-465.768087	61.995341	-365.302933	-50.31928	1.548186	0.473387	22232.73415
-474.92364	34.528683	-368.354783	-88.467417	0.785223	0.473387	22214.42305
-478.738454	-12.775007	-347.75479	-116.697038	-3.02959	-1.052539	22204.50453
-483.31623	-37.189814	-335.547386	-175.445169	0.022261	-0.289576	22210.60823
-471.108826	-76.100914	-319.525168	-230.378486	-2.266628	0.473387	22201.45268
-457.375497	-111.1972	-358.436268	-264.711809	0.022261	0.473387	22210.60823
-445.168093	-146.293486	-262.302963	-284.54884	-1.503665	-0.289576	22219.76379
-433.723652	-187.493474	-238.651118	-276.15625	-0.740702	-0.289576	22223.5786
-415.412547	-219.537908	-222.628901	-321.934015	0.022261	-0.289576	22221.28971
-395.575515	-253.871232	-195.162242	-357.793263	1.548186	1.236349	22230.44527
-349.797751	-297.360108	-147.09559	-376.104369	-0.740702	-0.289576	22224.34156
-354.375528	-317.197139	-139.465962	-411.200655	0.785223	0.473387	22216.71194
-324.619981	-324.826766	-83.769683	-453.163605	3.837074	1.236349	22236.54897
-259.768148	-369.841568	-24.258589	-404.33399	3.074112	1.236349	22253.33415
-241.457042	-388.152673	-16.628962	-446.296941	3.074112	1.236349	22233.49712
-217.805198	-430.878587	9.311771	-449.348792	2.311149	0.473387	22240.36378
-159.82003	-433.930438	99.341374	-469.185823	0.022261	-1.052539	22240.36378
-110.227452	-448.42673	119.941368	-440.193239	0.785223	-1.052539	22218.23786
-88.864495	-496.493382	144.356176	-450.874717	1.548186	0.473387	22223.5786
-35.457104	-504.123009	180.215424	-437.904351	1.548186	-0.289576	22232.73415
19.476214	-522.434115	256.511698	-425.696947	2.311149	1.236349	22215.18601
43.128058	-504.123009	261.852437	-402.808065	0.022261	0.473387	22225.10453
68.305829	-504.885972	313.733903	-411.200655	0.785223	1.236349	22204.50453
115.609518	-503.360047	337.385748	-389.837698	-1.503665	0.473387	22187.71935
178.935426	-507.17486	322.126493	-456.215456	0.022261	0.473387	22204.50453
197.246531	-496.493382	320.600568	-396.704363	-0.740702	0.473387	22177.03787
236.920594	-459.871171	386.215363	-333.378456	0.022261	0.473387	22196.11194
254.468736	-432.404512	380.874624	-357.0303	1.548186	0.473387	22217.4749
294.142799	-417.145257	430.467202	-283.022915	0.022261	0.473387	22230.44527
328.476122	-402.648965	451.830159	-234.1933	0.785223	-0.289576	22212.13416
350.602041	-359.160089	446.48942	-202.148865	0.022261	-0.289576	22208.31935
384.172402	-347.715648	467.852376	-170.867393	0.022261	1.236349	22213.66009
395.616843	-297.360108	485.400519	-121.274815	0.785223	-0.289576	22186.95639
438.342756	-264.55271	474.719041	-106.01556	1.548186	1.236349	22217.4749
456.653862	-221.063834	470.141264	-108.304448	3.074112	-0.289576	22225.10453
462.757564	-191.308287	448.015345	-51.082243	0.785223	0.473387	22207.55638
451.313123	-131.797194	444.963494	-39.637802	1.548186	0.473387	22207.55638
465.046452	-115.012014	399.948693	1.562186	-1.503665	-1.052539	22217.4749
461.231638	-72.2861	446.48942	67.176981	0.022261	-0.289576	22221.28971
462.757564	-15.063895	400.711655	128.214	-0.740702	-1.052539	22213.66009
447.498309	12.402764	420.548686	160.258435	-0.740702	-0.289576	22225.86749
452.076085	60.469416	382.40055	205.273237	0.022261	0.473387	22231.20823
415.453874	90.224963	364.852407	228.925081	-0.740702	-1.815501	22214.42305
416.979799	126.084211	339.674636	240.369523	0.785223	-0.289576	22207.55638
407.824247	161.180497	283.978357	262.495442	-2.266628	-0.289576	22210.60823
391.039066	197.802709	258.037624	299.880616	0.022261	-0.289576	22194.58602
360.520557	233.661957	187.845052	278.517659	-0.740702	-0.289576	22211.3712
339.1576	273.33602	164.95617	309.036169	-2.266628	-1.052539	22218.23786
336.105749	307.669343	91.711747	338.028753	0.785223	0.473387	22218.23786
312.453905	335.136001	107.733964	387.621331	0.785223	1.236349	22221.28971
284.987246	360.313772	73.400641	393.725033	0.785223	1.236349	22230.44527
258.28355	403.039685	52.037685	425.006505	-0.740702	-0.289576	22222.81564
241.49837	419.061902	0.156218	436.450946	3.837074	-0.289576	22219.76379
191.905792	434.321157	-54.014136	441.028722	1.548186	0.473387	22238.83786
166.728022	458.735965	-95.977086	464.680567	1.548186	0.473387	22248.75637
113.32063	457.210039	-110.473378	443.317611	0.785223	-0.289576	22234.26008
91.194711	465.602629	-207.369646	425.769468	0.785223	-0.289576	22240.36378
56.098425	478.572996	-179.140025	392.199107	0.785223	0.473387	22241.88971
23.291027	462.550778	-194.399279	435.687983	0.022261	0.473387	22220.52675
-6.46452	461.024853	-227.206677	455.525014	-1.503665	-0.289576	22222.81564
-40.797843	462.550778	-260.014075	441.028722	2.311149	-0.289576	21327.86035
-68.264501	454.158188	-297.399249	423.480579	-0.740702	-0.289576	24.414808
-119.383005	424.402641	-307.317765	380.754666	1.548186	0.473387	12.970367
-127.775595	422.876716	-371.406634	368.547262	-3.02959	-1.815501	12.207404
-173.553359	403.802648	-376.747374	363.969486	-2.266628	-1.052539	9.918516
-199.494092	408.380424	-386.665889	336.502827	-2.266628	-0.289576	11.444441
-223.9089	380.150803	-442.362169	305.984318	0.785223	0.473387	22061.06754
-254.427409	350.395256	-446.176983	249.525075	-1.503665	-0.289576	22170.17121
-284.182956	352.684144	-469.828827	222.058417	-1.503665	-1.052539	22199.16379
-314.701465	345.81748	-419.473287	208.325088	2.311149	0.473387	22219.76379
-323.094055	311.484156	-424.051063	209.08805	1.548186	0.473387	22202.21564
-361.242192	277.150833	-438.547355	161.021398	0.785223	-0.289576	22206.79342
-387.945888	239.765659	-428.62884	129.739926	0.785223	-0.289576	22209.84527
-388.708851	212.299001	-466.776977	67.176981	0.785223	-0.289576	22186.95639
-410.83477	170.33605	-439.310318	55.73254	2.311149	0.473387	22216.71194
-420.753286	140.580503	-418.710324	16.058478	1.548186	-0.289576	22221.28971
-474.160677	89.462	-453.043647	-41.163727	0.785223	-0.289576	22192.29713
-489.419932	58.94349	-399.636256	-34.297063	0.785223	-0.289576	22228.91934
-487.131044	28.424981	-382.851075	-138.059995	0.785223	-0.289576	22237.31193
-476.449565	-11.249081	-325.62887	-118.985927	-1.503665	-0.289576	22223.5786
-489.419932	-32.612038	-340.888125	-140.348883	1.548186	0.473387	22216.71194
-459.664385	-80.67869	-319.525168	-189.178498	0.022261	-0.289576	22226.63045
-477.975491	-102.041647	-285.954808	-210.541455	-1.503665	0.473387	22228.91934
-442.116242	-137.137933	-251.621485	-260.896996	0.022261	0.473387	22216.71194
-445.168093	-205.041616	-256.962224	-294.467356	-2.266628	0.473387	22208.31935
-425.331062	-211.145318	-207.369646	-329.563642	-0.740702	-1.052539	22209.84527
-381.842186	-256.16012	-176.851137	-350.926599	-1.503665	-1.052539	22194.58602
-376.501447	-293.545294	-225.680752	-415.015468	-0.740702	0.473387	22211.3712
-345.982937	-311.8564	-193.636317	-547.770985	0.022261	0.473387	22219.00082
-316.990353	-353.056387	-159.302994	-542.430246	0.785223	1.236349	22214.42305
-286.471844	-369.841568	-47.910434	-424.171021	0.022261	0.473387	22226.63045
-243.745931	-388.915636	-5.947483	-424.171021	-0.740702	1.236349	22232.73415
-209.412608	-411.041555	38.304355	-445.533978	1.548186	0.473387	22215.18601
-191.101502	-424.774885	73.400641	-474.526562	0.022261	0.473387	22222.05268
-110.990414	-459.108208	115.363592	-460.793233	0.785223	0.473387	22241.88971
-90.390421	-471.315612	155.037654	-448.585829	3.074112	1.236349	22238.07489
-38.508954	-477.419314	187.082089	-448.585829	3.074112	-0.289576	22239.60082
-15.620072	-509.463749	198.52653	-444.771015	-0.740702	-1.052539	22240.36378
35.498431	-518.619301	250.407996	-437.141388	2.311149	0.473387	22235.02304
85.853972	-494.967457	285.504282	-437.904351	0.785223	1.236349	22218.23786
112.557667	-506.411898	278.637617	-447.822866	0.785223	1.999312	22206.03046
143.83914	-494.204494	338.911674	-379.919183	-0.740702	-0.289576	22217.4749
201.824308	-486.574866	391.556102	-349.400673	0.022261	-1.052539	22215.94897
226.239115	-477.419314	395.370916	-356.267338	-1.503665	-0.289576	22215.94897
268.202066	-438.508214	418.259798	-315.830313	-0.740702	0.473387	22204.50453
278.883544	-432.404512	435.807941	-300.571058	-2.266628	-0.289576	22189.24528
322.37242	-398.071189	458.696823	-265.474772	-2.266628	0.473387	22196.87491
333.816861	-371.367493	460.222749	-261.659958	-1.503665	0.473387	22180.85269
371.964998	-337.797133	457.170898	-212.06738	0.022261	-0.289576	22188.48232
396.379806	-312.619362	441.911643	-175.445169	0.785223	0.473387	22208.31935
416.979799	-271.419375	468.615339	-147.978511	0.022261	-0.289576	22219.00082
437.579793	-235.560126	474.719041	-103.726672	-2.266628	-1.815501	22200.68972
448.261272	-194.360138	486.926445	-64.052609	0.022261	1.236349	22210.60823
465.809415	-153.16015	467.089413	-0.726702	0.022261	-0.289576	22215.18601
467.33534	-86.782392	438.859792	13.006627	0.022261	-0.289576	22177.80084
470.387191	-69.997212	434.282016	77.85846	3.074112	0.473387	22243.41563
462.757564	-31.086112	412.156096	138.895479	2.311149	-0.289576	22251.04526
457.416825	16.217577	409.867208	145.762143	0.785223	0.473387	22229.6823
432.239054	39.869422	374.00796	208.325088	1.548186	1.236349	22234.26008
438.342756	97.85459	332.807972	199.169535	1.548186	0.473387	22240.36378
427.661278	131.42495	370.193146	243.421373	-0.740702	-1.052539	22217.4749
397.142768	167.284199	306.867239	248.762113	0.022261	1.236349	22219.76379
385.698327	200.85456	280.163543	285.384324	2.311149	0.473387	22231.97119
368.150184	231.373069	249.645033	324.295424	0.785223	0.473387	22225.86749
349.076116	273.33602	238.963555	332.688014	0.785223	-0.289576	22222.05268
333.816861	280.202684	156.56358	341.080604	-2.266628	-1.052539	22206.79342
307.876128	323.69156	122.230256	363.206523	-0.740702	1.236349	22210.60823
289.565022	351.158219	21.519175	351.762082	-1.503665	0.473387	22197.63787
269.727991	387.017467	52.800647	409.74725	0.022261	0.473387	22216.71194
228.528003	407.617461	-15.865999	400.591697	-1.503665	-0.289576	22222.05268
186.565053	412.9582	-84.532645	384.56948	-0.740702	-1.815501	22216.71194
141.550251	465.602629	-111.236341	434.92502	0.022261	1.236349	22227.39341
130.10581	456.447076	-104.369677	450.947238	0.785223	0.473387	22233.49712
98.061375	468.65448	-142.517813	454.762052	2.311149	0.473387	22215.94897
69.068791	454.158188	-184.480764	451.710201	0.022261	-0.289576	22222.05268
51.520648	469.417443	-202.028907	473.83612	2.311149	0.473387	22243.41563
10.320661	467.891517	-230.258528	447.132424	2.311149	-0.289576	22237.31193
-19.434886	457.210039	-246.280746	442.554648	0.785223	-0.289576	22231.20823
-63.686725	438.898933	-312.658504	395.250958	1.548186	-0.289576	87.740715
-79.708942	443.47671	-349.280715	370.073188	3.074112	0.473387	14.496292
-133.116334	437.373008	-361.488119	350.236157	0.022261	1.236349	12.970367
-134.642259	406.091536	-385.902926	358.628747	0.022261	-0.289576	10.681478
-195.679278	407.617461	-389.71774	344.895417	0.022261	-0.289576	9.918516
-230.012601	396.935983	-389.71774	347.184306	0.022261	-0.289576	21835.23057
-275.790366	367.943399	-378.273299	305.221355	0.785223	1.236349	22190.00824
-291.812583	332.08415	-417.947361	279.280622	-0.740702	0.473387	22191.53417
-291.812583	338.950815	-446.939945	211.376939	-1.503665	1.999312	22186.19343
-346.7459	327.506374	-475.932529	211.376939	-1.503665	0.473387	22196.87491
-364.294043	272.573057	-431.680691	165.599174	-1.503665	0.473387	22167.88232
-385.657	243.580473	-439.310318	103.799193	-3.02959	-0.289576	22184.6675
-374.975521	225.269367	-462.962163	41.236248	-0.740702	-1.052539	22206.03046
-430.671801	164.232348	-506.451039	4.614037	0.022261	0.473387	22199.92676
-450.508832	145.921242	-499.584374	-12.171143	0.785223	-0.289576	22202.21564
-450.508832	107.010143	-456.095498	-32.771137	-2.266628	-1.052539	22210.60823
-472.634752	81.06941	-375.984411	-19.800771	-1.503665	-1.815501	22228.15638
-481.027342	35.291646	-353.095529	-66.341498	0.022261	-0.289576	22215.18601
-468.056975	7.062024	-365.302933	-96.860007	2.311149	1.236349	22248.75637
-471.871789	-27.271299	-374.458485	-158.659989	0.022261	-0.289576	22248.75637
-470.345864	-45.582404	-324.102945	-182.311834	2.311149	0.473387	22231.97119
-451.271795	-94.41202	-298.925174	-252.504405	0.785223	-0.289576	22236.54897
-459.664385	-147.056448	-262.302963	-274.630325	0.785223	0.473387	22238.83786
-444.405131	-173.760144	-237.125193	-281.496989	0.785223	1.236349	22212.89712
-419.990323	-207.330505	-260.014075	-353.215487	0.785223	-0.289576	22222.81564
-394.812553	-247.76753	-193.636317	-359.319189	0.022261	-0.289576	22231.20823
-368.87182	-276.760114	-161.591882	-363.896965	0.785223	1.236349	22216.71194
-365.819969	-303.46381	-132.599298	-391.363624	0.022261	-0.289576	22220.52675
-309.360726	-344.663797	-121.154857	-392.889549	-0.740702	1.236349	22212.89712
-310.886652	-356.108238	-63.169689	-431.800649	0.785223	0.473387	22201.45268
-263.582962	-392.73045	-28.836366	-445.533978	-3.02959	-1.052539	22202.21564
-221.620011	-420.197108	11.600659	-446.296941	-2.266628	-1.052539	22219.00082
-184.9978	-449.952655	61.9562	-473.763599	-2.266628	-0.289576	22212.89712
-126.249669	-452.241543	84.082119	-470.711748	0.022261	-0.289576	22222.05268
-100.308936	-478.182276	150.459878	-494.363593	-0.740702	-1.052539	22230.44527
-50.716358	-488.863755	156.56358	-467.659897	1.548186	0.473387	22222.81564
-4.938594	-493.441531	234.385779	-412.72658	0.785223	1.236349	22215.18601
35.498431	-504.885972	270.245027	-413.489543	-1.503665	-0.289576	22224.34156
78.987307	-493.441531	312.970941	-395.178437	0.785223	-1.052539	22237.31193
109.505816	-489.626717	296.948723	-409.674729	0.785223	0.473387	22235.02304
129.342848	-478.945239	325.178344	-383.733996	1.548186	0.473387	22222.05268
188.090978	-470.552649	374.770922	-349.400673	4.600037	1.999312	22208.31935
227.002078	-455.293394	409.104245	-315.830313	0.022261	-0.289576	22217.4749
249.89096	-451.47858	432.75609	-304.385872	0.785223	-0.289576	22219.76379
297.19465	-436.982288	412.919059	-318.882164	-0.740702	-0.289576	22204.50453
314.742793	-407.989704	444.963494	-260.134033	0.785223	0.473387	22202.21564
349.839079	-385.100822	431.993128	-245.637741	0.022261	-0.289576	22218.23786
378.0687	-348.478611	464.800525	-200.622939	0.022261	1.236349	22222.81564
400.957582	-318.723064	484.637556	-144.163697	0.022261	-0.289576	22190.00824
423.083501	-291.256406	470.141264	-100.674821	-0.740702	0.473387	22193.06009
412.402023	-237.086051	470.904227	-97.62297	-3.02959	-1.052539	22213.66009
437.579793	-218.011983	454.119047	-74.734088	-0.740702	0.473387	22151.09714
445.972383	-160.026815	451.830159	-14.460032	-0.740702	0.473387	22187.71935
449.024234	-132.560156	392.319065	-28.956324	0.022261	1.236349	22207.55638
457.416825	-87.545355	422.837575	58.021428	1.548186	1.236349	22220.52675
463.520526	-43.293516	389.267214	84.725124	-0.740702	-0.289576	22222.81564
461.994601	5.536099	383.163512	103.03623	0.785223	0.473387	22231.20823
441.394607	36.054608	391.556102	188.488056	-0.740702	-0.289576	22222.05268
449.024234	78.017559	399.18573	219.769529	0.022261	1.236349	22220.52675
433.76498	118.454584	359.511668	223.584342	1.548186	-0.289576	22249.51933
425.37239	148.973093	300.763537	246.473224	0.785223	0.473387	22247.23045
413.164986	182.543454	274.822804	283.095436	0.785223	-0.289576	22232.73415
378.831663	230.610106	262.6154	304.458392	0.785223	-0.289576	22240.36378
362.809445	252.736026	217.600598	315.139871	-0.740702	-0.289576	22235.786
349.076116	277.913796	167.245058	325.821349	-0.740702	1.236349	22214.42305
331.527973	321.402672	96.289523	365.495411	0.785223	-0.289576	22225.86749
310.927979	362.60266	42.882132	328.110237	0.022261	0.473387	22231.97119
279.646507	398.461908	22.282138	431.110207	0.785223	-0.289576	22216.71194
237.683556	409.143387	26.096951	425.006505	0.022261	0.473387	22225.10453
201.061345	418.29894	-52.48821	438.739834	-1.503665	1.236349	22212.13416
152.23173	435.847083	-75.377093	445.606499	-1.503665	0.473387	22195.34898
133.920624	447.291524	-121.917819	442.554648	-2.266628	-0.289576	22209.08231
101.113226	462.550778	-150.147441	422.717617	-2.266628	1.236349	22220.52675
59.150276	451.8693	-169.984472	411.273176	-1.503665	1.236349	22207.55638
31.683617	471.706331	-214.236311	434.162058	1.548186	0.473387	22226.63045
7.26881	454.158188	-227.96964	422.717617	0.022261	-1.052539	22232.73415
-1.12378	451.8693	-234.073342	424.243542	0.785223	-0.289576	22214.42305
-43.086731	451.8693	-266.880739	399.828735	0.785223	0.473387	193.029572
-82.760793	449.580412	-335.547386	410.510213	0.785223	0.473387	14.496292
-128.538557	440.424859	-335.547386	403.643548	1.548186	0.473387	10.681478
-139.982998	435.08412	-345.465901	399.065772	2.311149	-0.289576	10.681478
-192.627427	412.195238	-392.006628	357.865784	2.311149	-0.289576	9.155553
-213.227421	391.595244	-363.014044	324.295424	0.022261	-0.289576	21463.66771
-250.612595	386.254505	-400.399218	313.613945	0.785223	-0.289576	22187.71935
-273.501477	367.180436	-422.525138	271.650995	0.022261	-0.289576	22209.08231
-322.331093	346.580442	-458.384386	203.747311	1.548186	1.999312	22190.7712
-339.116273	311.484156	-440.836243	216.717678	-2.266628	-1.052539	22196.11194
-343.694049	284.017498	-460.673275	180.095466	2.311149	1.236349	22215.94897
-384.131074	247.395287	-455.332535	106.088081	-1.503665	-0.289576	22207.55638
-404.731068	220.691591	-425.576989	83.962161	-1.503665	-0.289576	22191.53417
-416.175509	176.439752	-475.932529	63.362168	-0.740702	-1.815501	22190.7712
-429.908839	151.261982	-412.606622	4.614037	0.022261	1.236349	22198.40083
-470.345864	122.269398	-423.288101	-24.378547	-0.740702	1.999312	22157.96381
-468.056975	79.543484	-414.89551	-41.163727	-0.740702	1.236349	22213.66009
-469.582901	45.973124	-388.191815	-77.022976	-0.740702	0.473387	22228.91934
-483.31623	4.010173	-342.41405	-98.385933	0.022261	-1.052539	22215.18601
-475.686603	-29.560187	-363.777007	-163.237765	0.022261	-0.289576	22222.81564
-483.31623	-74.574988	-363.014044	-210.541455	0.022261	-0.289576	22230.44527
-458.901423	-101.278684	-288.243696	-228.089598	-1.503665	-0.289576	22212.89712
-458.13846	-134.849045	-264.591851	-237.245151	1.548186	0.473387	22222.81564
-437.538466	-157.737927	-234.073342	-268.526623	2.311149	-0.289576	22252.57118
-418.464397	-189.019399	-233.310379	-317.356238	1.548186	0.473387	22234.26008
-416.175509	-257.686045	-235.599267	-337.193269	0.022261	-0.289576	22226.63045
-371.160708	-254.634194	-192.873354	-352.452524	2.311149	1.236349	22243.41563
-357.427378	-301.174921	-140.228925	-400.519176	1.548186	1.236349	22225.86749
-318.516279	-312.619362	-92.925235	-398.993251	-1.503665	0.473387	22217.4749
-291.04962	-363.737866	-36.465993	-416.541394	1.548186	0.473387	22229.6823
-262.057036	-388.152673	-27.31044	-430.274723	0.022261	-0.289576	22223.5786
-213.990384	-423.248959	-2.895633	-465.371009	-2.266628	-1.052539	22219.00082
-185.760763	-437.745251	58.141386	-479.867301	-0.740702	-0.289576	22228.91934
-137.69411	-457.582282	85.608045	-454.689531	-3.02959	-1.052539	22204.50453
-83.523756	-488.100792	128.333958	-490.548779	-1.503665	1.999312	22197.63787
-59.108948	-481.99709	173.34876	-440.956202	-3.02959	0.473387	22211.3712
-25.538588	-505.648935	193.185791	-440.193239	-1.503665	-0.289576	22219.76379
4.216959	-516.330413	236.674667	-432.563611	-0.740702	-0.289576	22206.79342
67.542866	-489.626717	251.170959	-435.615462	2.311149	-0.289576	22218.23786
99.587301	-497.256345	322.126493	-453.926568	-1.503665	-0.289576	22196.87491
131.631736	-526.248929	260.326512	-448.585829	0.785223	0.473387	22206.79342
159.861357	-481.234127	360.27463	-394.415475	0.022261	0.473387	22221.28971
207.165047	-463.685984	364.852407	-373.815481	1.548186	-1.052539	22200.68972
253.705774	-439.271177	419.022761	-330.326605	3.074112	0.473387	22220.52675
264.387252	-427.063773	456.407935	-282.259952	3.074112	1.999312	22231.20823
300.246501	-396.545263	453.356084	-254.793294	0.785223	1.236349	22232.73415
346.024265	-369.841568	441.14868	-223.511821	0.022261	-0.289576	22197.63787
365.098333	-354.582313	464.800525	-206.726641	1.548186	0.473387	22218.23786
400.194619	-327.115654	470.904227	-152.556287	-2.266628	-0.289576	22216.71194
426.898315	-300.411959	483.874594	-110.593336	0.022261	1.236349	22183.90454
442.15757	-240.137902	461.748674	-118.985927	0.022261	-0.289576	22212.13416
433.76498	-208.093467	451.830159	-64.052609	-1.503665	-0.289576	22215.18601
456.653862	-163.841629	400.711655	-76.260013	1.548186	0.473387	22196.11194
470.387191	-121.115715	425.126463	-22.089659	-0.740702	-0.289576	22196.11194
467.33534	-78.389802	452.593121	62.599205	-1.503665	0.473387	22209.08231
454.364974	-50.923144	430.467202	120.584373	0.022261	0.473387	22212.13416
460.468675	1.721285	406.052394	148.051031	-2.266628	-1.052539	22200.68972
447.498309	37.580534	366.378332	173.991764	-1.503665	-1.815501	22215.18601
436.816831	68.862006	353.407966	189.251019	0.785223	0.473387	22227.39341
419.268688	116.928658	331.282046	215.954715	1.548186	0.473387	22220.52675
402.483507	145.15828	312.207978	239.60656	0.785223	-0.289576	22227.39341
391.802029	193.987895	286.267245	268.599144	0.022261	0.473387	22231.20823
383.409439	207.721224	254.22281	286.910249	0.785223	-1.052539	22216.71194
381.883514	270.284169	198.52653	328.110237	1.548186	0.473387	22227.39341
349.839079	296.224902	196.237642	350.236157	1.548186	-0.289576	22251.80822
333.816861	320.639709	133.674697	361.680598	-0.740702	-0.289576	22226.63045
324.661308	362.60266	72.637678	389.910219	1.548186	-0.289576	22235.02304
291.853911	387.017467	72.637678	407.458362	2.311149	-1.052539	22245.70452
240.735407	402.276722	13.126585	421.954654	-2.266628	-1.052539	22218.23786
211.742823	422.876716	-28.073403	447.132424	0.022261	-0.289576	22220.52675
173.594686	446.528561	-72.325242	452.473163	-0.740702	0.473387	22231.20823
136.209512	462.550778	-104.369677	439.502797	-0.740702	-0.289576	22217.4749
96.53545	472.469294	-145.569664	463.154642	0.785223	-0.289576	22223.5786
62.96509	473.232257	-174.562248	416.613915	0.022261	0.473387	22230.44527
25.579915	458.735965	-189.05854	447.895387	0.785223	0.473387	22200.68972
7.26881	459.498927	-242.465932	440.26576	-2.266628	0.473387	22201.45268
-37.745992	446.528561	-269.93259	438.739834	-2.266628	-1.052539	22203.74157
-54.531172	450.343375	-270.695553	401.35466	0.022261	0.473387	485.244301
-65.21265	451.106337	-334.02146	382.280592	-2.266628	-0.289576	16.022217
-117.857079	441.950784	-370.643672	400.591697	0.022261	1.236349	11.444441
-145.323738	424.402641	-357.673305	384.56948	0.785223	-0.289576	11.444441
-172.790396	406.091536	-355.384417	348.710231	0.785223	1.236349	9.918516
-202.545943	415.247089	-391.243666	336.502827	-0.740702	0.473387	19251.83874
-239.931117	390.832281	-405.739958	280.806548	0.785223	1.236349	22164.06751
-264.345925	372.521175	-441.599206	277.754697	0.785223	-0.289576	22209.84527
-281.894068	350.395256	-410.317734	235.028783	3.837074	0.473387	22231.20823
-305.545912	329.795262	-433.969579	213.665827	1.548186	-0.289576	22225.10453
-352.086639	296.224902	-472.117716	186.199168	0.785223	0.473387	22195.34898
-363.53108	265.706392	-423.288101	129.739926	3.837074	1.236349	22217.4749
-388.708851	231.373069	-448.465871	87.014012	-0.740702	0.473387	22213.66009
-422.279211	193.224932	-459.147349	27.502919	-2.266628	-0.289576	22176.27491
-429.908839	160.417534	-413.369585	16.821441	0.785223	-0.289576	22206.79342
-465.005124	127.610137	-446.176983	13.76959	0.022261	0.473387	22225.10453
[truncated: 28,725 more rows]
