# Supplementary material for: Dynamic analysis of slant cracked rotor system considering nonlinear oil film force
Source: PLoS One. 2024 Jan 25;19(1):e0294293. doi: 10.1371/journal.pone.0294293 (PMC10810477; doi:10.1371/journal.pone.0294293)
Supplement: S1 File — These data were measured by two eddy current sensors, model WT0150. (ZIP) [file pone.0294293.s001.zip › 2021.3.18 Test data for plain bearings/2021.3.18 (P=0.2Mpa, Z=8.1g Clockwise126°+4.0g)/1100.csv]

1024	30720	7	0	3
8	8	8	8	10	10	1
3	3	3	3	1	1	4
2	1	4	3	0	0	0
0	0	0	0	-0.000047	-0.000044	20749.03516
490.315371	55.886226	487.17257	220.230485	-1.674122	-0.788437	22218.23786
472.004265	139.812128	413.165184	246.934181	-2.437084	0.737488	22200.68972
457.507973	179.48619	396.380004	284.319355	-0.148196	0.737488	22153.38603
410.967246	235.945432	329.239283	322.467492	-2.437084	-1.5514	22226.63045
409.44132	281.723197	256.757823	393.423026	-0.911159	1.500451	22216.71194
369.004295	339.708365	213.268947	414.785983	-0.148196	1.500451	22222.81564
323.989494	381.671315	148.417115	476.585965	0.614767	-1.5514	22231.97119
289.656171	414.478713	91.957872	500.23781	1.377729	1.500451	22223.5786
239.30063	447.286111	-6.464321	507.104474	-0.148196	0.737488	22219.00082
195.048791	490.774987	-46.138383	539.911872	0.614767	-0.025474	22250.2823
158.42658	493.826837	-78.182818	549.830388	2.140692	2.263414	22246.46748
76.026604	493.063875	-148.37539	514.734102	1.377729	-0.788437	22234.26008
46.271058	510.612018	-170.501309	526.941505	-0.148196	0.737488	22230.44527
-1.795595	513.663869	-243.745732	510.919288	-0.911159	-0.025474	22228.91934
-52.151135	491.537949	-294.101273	497.185959	-1.674122	-0.025474	7491.531114
-94.114086	480.856471	-338.353111	510.156325	-0.148196	0.737488	19.837031
-145.232589	460.256477	-390.234578	472.771151	-1.674122	-0.025474	13.733329
-194.825167	460.256477	-448.219746	407.919318	-0.148196	-0.788437	11.444441
-257.388112	432.026856	-482.553069	394.948952	-0.148196	-0.025474	20563.37169
-290.195509	401.508346	-480.264181	352.223039	-1.674122	0.737488	22177.80084
-329.106609	368.700949	-497.812323	286.608243	0.614767	-0.025474	22171.69713
-384.802889	309.189855	-482.553069	237.015665	-0.148196	1.500451	22167.11936
-395.484367	298.508377	-575.634523	147.749025	-0.148196	-0.025474	22196.87491
-448.891759	222.975066	-558.849342	73.74164	-0.911159	1.500451	22182.37861
-458.810274	181.775078	-529.093796	63.060161	-0.911159	-0.025474	22222.81564
-493.90656	131.419537	-519.17528	6.600919	-0.911159	-1.5514	22225.86749
-513.743591	73.434369	-497.049361	-65.117578	-0.911159	0.737488	22213.66009
-541.973212	26.13068	-478.738255	-139.124964	-0.148196	0.737488	22221.28971
-516.795442	-28.039675	-423.804938	-177.273101	-1.674122	-0.788437	22227.39341
-512.980628	-66.950774	-384.130876	-204.739759	-0.148196	-0.788437	22235.786
-496.958411	-128.750756	-338.353111	-278.747145	-0.148196	-0.025474	22222.05268
-464.913976	-163.847042	-318.51608	-344.36194	2.140692	1.500451	22241.88971
-448.128796	-251.587756	-308.597565	-405.398959	-0.148196	0.737488	22228.91934
-421.4251	-286.684042	-226.960552	-411.502661	-0.148196	0.737488	22231.20823
-374.884373	-336.27662	-159.056868	-451.176723	0.614767	-0.788437	22230.44527
-330.632534	-373.661794	-104.886514	-493.902637	-0.148196	1.500451	22225.10453
-268.06959	-424.780298	-31.642091	-500.006338	-2.437084	-2.314363	22216.71194
-244.417745	-438.513627	2.691232	-558.754469	-0.148196	1.500451	22228.91934
-174.225173	-493.446944	73.646766	-559.517432	-1.674122	2.263414	22228.15638
-110.899266	-506.417311	127.817121	-528.998922	-2.437084	-1.5514	22210.60823
-46.810396	-527.780267	201.061544	-538.154475	-2.437084	-0.788437	22203.74157
11.937735	-551.432112	254.468935	-508.398929	-2.437084	-0.788437	22207.55638
50.848834	-545.32841	320.846693	-515.265593	-1.674122	0.737488	22172.4601
133.24881	-544.565447	359.757793	-467.961903	-2.437084	-0.025474	22209.08231
180.552499	-527.017305	433.002216	-426.761916	0.614767	0.737488	22214.42305
249.982108	-482.765466	442.157768	-408.45081	-0.911159	0.737488	22188.48232
275.922842	-454.535845	502.431825	-385.561928	-0.148196	0.737488	22209.08231
327.041345	-415.624745	502.431825	-355.806381	2.140692	1.500451	22208.31935
379.685774	-417.15067	561.179955	-280.27307	-1.674122	-2.314363	22182.37861
431.56724	-351.535875	551.26144	-236.021231	-1.674122	0.737488	22193.06009
461.322787	-288.209968	566.520695	-142.176815	0.614767	-1.5514	22238.83786
475.056116	-225.647023	579.491061	-113.947194	1.377729	1.500451	22215.18601
507.863514	-166.13593	601.61698	-50.621286	0.614767	2.263414	22239.60082
510.152402	-131.039644	524.557744	18.04536	2.140692	-1.5514	22132.02307
499.470923	-69.239662	546.683663	102.734224	0.614767	1.500451	22225.86749
491.841296	9.3455	480.305905	160.719392	-1.674122	-0.788437	22218.23786
472.767228	53.597338	481.068868	198.867529	-0.911159	1.500451	22229.6823
462.085749	102.426953	442.920731	274.40084	-0.911159	0.737488	22225.86749
423.17465	175.671376	397.142967	279.741579	-1.674122	0.737488	22219.00082
426.989463	210.004699	286.51337	317.126753	-0.911159	-0.788437	22225.86749
391.893178	257.308389	292.617072	401.815617	-2.437084	-0.788437	22208.31935
362.137631	327.500961	210.980059	414.02302	-1.674122	1.500451	22199.92676
330.093196	387.775017	125.528233	472.771151	-3.200047	-0.788437	22209.08231
278.974692	421.345377	86.617133	494.134108	-0.148196	2.263414	22220.52675
238.537667	453.389812	32.446779	478.874853	0.614767	0.737488	22212.13416
187.419164	471.700918	-30.879128	515.497064	0.614767	1.500451	22229.6823
138.589549	480.093508	-93.442073	543.726686	-1.674122	-0.025474	22231.97119
81.367344	499.167577	-168.975384	515.497064	-1.674122	-0.788437	22215.18601
47.796983	500.693502	-234.590179	510.919288	-2.437084	-0.788437	22216.71194
14.226623	500.693502	-277.316092	506.341512	-0.911159	0.737488	22196.87491
-39.943732	474.752769	-285.708683	500.23781	2.903655	1.500451	22229.6823
-81.906682	483.145359	-350.560515	519.311878	1.377729	-0.025474	24.414808
-150.573328	464.071291	-376.501248	492.608182	0.614767	-0.025474	11.444441
-196.351093	443.471297	-404.73087	445.304493	-0.911159	-0.788437	11.444441
-241.365894	432.789819	-468.056777	417.837834	1.377729	0.737488	20352.03101
-290.958472	379.382427	-493.99751	357.563778	-3.200047	-0.788437	22185.43046
-348.94364	375.567613	-510.78269	277.45269	2.140692	0.737488	22162.54158
-352.758454	335.130588	-516.886392	243.88233	-2.437084	1.500451	22196.11194
-394.721404	268.75283	-539.775274	185.897162	-0.148196	-0.025474	22211.3712
-430.580653	203.138035	-563.427119	80.608304	-0.911159	-0.025474	22194.58602
-480.936193	170.330637	-517.649355	50.089795	-0.148196	1.500451	22211.3712
-496.195448	123.78991	-519.938243	4.312031	-3.200047	-0.025474	22192.29713
-500.010262	74.960295	-527.56787	-42.228696	-0.911159	0.737488	22209.08231
-529.002846	34.52327	-476.449367	-98.687939	-2.437084	-1.5514	22202.21564
-522.136181	-17.358196	-438.30123	-157.43607	-1.674122	-0.025474	22217.4749
-496.195448	-84.498917	-413.12346	-219.999014	0.614767	2.263414	22227.39341
-502.29915	-115.780389	-355.138292	-285.613809	-0.911159	-0.788437	22215.18601
-463.388051	-194.365551	-365.056807	-370.302673	0.614767	-0.025474	22228.15638
-435.921392	-235.565539	-290.286459	-413.791549	2.140692	1.500451	22230.44527
-394.721404	-299.654409	-216.279074	-434.391543	-0.911159	-0.788437	22215.94897
-378.699187	-330.172918	-168.212421	-474.065605	1.377729	0.737488	22227.39341
-347.417715	-362.980316	-102.597626	-503.821152	2.903655	2.263414	22255.62304
-278.751068	-402.654378	-58.345787	-493.139674	-0.148196	-0.788437	22231.20823
-247.469596	-434.698813	12.609748	-548.835954	0.614767	-0.788437	22240.36378
-168.884434	-482.002503	69.831953	-560.280395	0.614767	-0.025474	22243.41563
-110.136303	-494.97287	133.920823	-536.62855	-1.674122	-0.788437	22216.71194
-51.388173	-542.276559	162.150444	-528.998922	-0.911159	1.500451	22198.40083
-2.558557	-530.832118	258.283749	-512.213742	-0.911159	-0.025474	22209.08231
66.108089	-533.121006	311.69114	-480.169307	0.614767	0.737488	22213.66009
117.989555	-530.832118	355.180016	-466.435978	1.377729	2.263414	22208.31935
172.159909	-542.276559	400.957781	-447.36191	-0.911159	-0.025474	22190.00824
230.90804	-493.446944	462.757762	-406.161922	-3.96301	-2.314363	22186.19343
275.922842	-475.898801	468.861464	-366.487859	-1.674122	2.263414	22193.82305
327.804308	-443.091403	506.246638	-329.865648	-3.200047	-0.025474	22188.48232
382.737625	-392.735863	542.105887	-272.643443	-0.911159	-0.025474	22195.34898
404.100581	-337.802546	549.735514	-213.895312	-0.911159	0.737488	22195.34898
468.189451	-289.735893	568.04662	-160.48792	-0.148196	-0.025474	22199.16379
479.633892	-240.906278	553.550328	-135.31015	-0.911159	-0.025474	22213.66009
505.574625	-181.395185	582.542912	-26.969442	-0.911159	0.737488	22219.00082
518.544992	-132.56557	553.550328	12.704621	-0.911159	-0.025474	22227.39341
501.759812	-52.454482	538.291073	79.082379	-0.148196	-0.025474	22226.63045
495.65611	3.241798	509.298489	127.911994	1.377729	-0.788437	22239.60082
491.078333	62.752891	463.520725	214.889746	2.903655	-0.025474	22251.04526
467.426488	124.552873	443.683694	265.245287	-0.148196	0.737488	22245.70452
452.930196	181.012115	403.246669	320.178604	-0.911159	0.737488	22226.63045
417.833911	210.767662	347.550389	339.252672	1.377729	0.737488	22238.07489
394.945028	280.197271	271.254115	395.711915	-0.911159	1.500451	22231.97119
367.47837	325.975035	228.528202	424.704499	-0.148196	-0.025474	22213.66009
338.485786	377.093539	180.46155	475.060039	-1.674122	-0.788437	22224.34156
303.3895	411.426862	134.683785	489.556331	-0.148196	2.263414	22232.73415
256.08581	454.915738	31.683816	513.971139	-1.674122	-1.5514	22215.18601
194.285829	463.308328	-33.930979	510.919288	-3.200047	-0.788437	22210.60823
156.137692	491.537949	-94.205036	517.785953	-0.148196	3.026377	22214.42305
110.359928	485.434247	-135.405023	529.230394	-1.674122	-0.025474	22201.45268
56.952536	496.878688	-195.67908	527.704468	2.140692	1.500451	22184.6675
-7.136334	479.330545	-233.827216	515.497064	-0.148196	0.737488	22216.71194
-42.23262	484.671285	-283.419794	523.889655	-0.148196	0.737488	22215.18601
-101.743713	477.041657	-318.51608	510.156325	-0.911159	-0.025474	26.703696
-145.995552	458.730552	-394.049391	463.615598	-0.911159	-0.025474	11.444441
-179.565912	461.01944	-424.567901	441.489679	2.140692	1.500451	11.444441
-258.914037	435.078707	-493.234547	392.660064	0.614767	0.737488	18165.3798
-263.491813	403.034272	-475.686404	332.386008	-1.674122	-0.025474	22167.11936
-316.899205	386.249092	-561.901193	237.778628	0.614767	-0.788437	22188.48232
-379.462149	334.367625	-563.427119	236.252703	2.903655	1.500451	22219.00082
-403.113994	297.745414	-582.501187	150.037913	-0.148196	-0.788437	22206.79342
-440.499168	239.760246	-547.404901	111.889777	-1.674122	-0.025474	22225.10453
-467.202864	196.27137	-523.753057	56.95646	-0.911159	-0.788437	22220.52675
-516.032479	123.78991	-477.21233	44.749056	-1.674122	-0.788437	22223.5786
-517.558405	94.797326	-485.60492	-38.413883	-1.674122	1.500451	22228.91934
-522.136181	49.019562	-430.671603	-118.52497	-0.148196	-0.025474	22216.71194
-527.47692	-18.121159	-433.723454	-159.724958	1.377729	0.737488	22228.15638
-509.928777	-63.13596	-403.967907	-243.650859	2.140692	1.500451	22233.49712
-515.269517	-134.854458	-342.167925	-302.39899	-2.437084	0.737488	22193.06009
-482.462119	-179.869259	-448.982708	-458.806351	-1.674122	-0.025474	22205.2675
-454.232498	-222.595172	-373.449397	-413.791549	-0.148196	1.500451	22209.84527
-422.951025	-297.365521	-239.930918	-423.710065	-0.148196	1.500451	22204.50453
-381.751038	-310.335887	-135.405023	-468.724866	0.614767	0.737488	22219.76379
-345.128826	-366.79513	-123.19762	-479.406345	-0.911159	1.500451	22233.49712
-286.380696	-407.995118	-97.256887	-532.050773	-1.674122	-1.5514	22215.18601
-241.365894	-459.876584	-10.279135	-575.539649	1.377729	1.500451	22225.86749
-172.699248	-475.135838	75.172692	-531.287811	-0.148196	0.737488	22231.20823
-118.528893	-498.024721	130.106009	-507.635966	0.614767	-0.025474	22215.18601
-43.758545	-515.572863	156.046742	-525.184109	0.614767	-0.025474	22235.02304
-8.662259	-553.721	253.705972	-525.947071	3.666618	1.500451	22247.99341
85.182157	-521.676565	265.150413	-516.028556	0.614767	-0.025474	22203.74157
117.226592	-533.121006	359.757793	-466.435978	2.140692	1.500451	22217.4749
187.419164	-539.987671	394.854079	-431.339692	0.614767	-0.025474	22215.94897
236.248779	-497.261758	415.454073	-399.295257	-2.437084	-1.5514	22215.18601
291.945059	-468.269174	445.972582	-407.687847	0.614767	0.737488	22196.11194
344.589488	-439.27659	505.483676	-338.258238	-0.148196	-0.788437	22215.94897
376.633923	-404.943267	549.735514	-253.569374	-0.911159	-0.788437	22220.52675
415.545022	-345.432173	564.994769	-224.57679	0.614767	2.263414	22187.71935
445.300569	-320.254403	564.994769	-186.428654	-1.674122	-0.025474	22192.29713
454.456122	-255.40257	555.076253	-150.569405	-2.437084	-0.025474	22202.21564
494.893147	-186.735924	541.342924	-91.821274	-2.437084	-0.788437	22199.92676
509.389439	-126.461868	550.498477	18.04536	-2.437084	-0.788437	22213.66009
520.83388	-73.817439	523.031819	76.793491	-1.674122	0.737488	22222.81564
488.789445	-4.38783	509.298489	151.563839	1.377729	0.737488	22216.71194
462.085749	43.678823	467.335539	189.711976	-1.674122	-0.025474	22223.5786
468.952414	118.449171	412.402222	245.408256	1.377729	0.737488	22234.26008
452.930196	168.041749	417.742961	288.897132	-0.148196	-0.788437	22213.66009
421.648724	209.241737	304.061513	313.311939	-0.911159	-0.025474	22222.05268
407.152432	264.175054	260.572637	380.45266	0.614767	2.263414	22249.51933
370.530221	314.530594	228.528202	435.385977	2.903655	0.737488	22239.60082
323.226531	387.775017	180.46155	462.089673	0.614767	-0.025474	22238.83786
314.833941	403.797235	70.594916	436.14894	0.614767	0.737488	22244.17859
262.952475	440.419446	50.757884	533.80817	1.377729	0.737488	22226.63045
194.285829	477.041657	-30.116166	533.80817	-0.148196	0.737488	22223.5786
148.508064	506.797204	-89.627259	541.437797	1.377729	1.500451	22228.91934
115.700667	508.323129	-112.516141	542.20076	-1.674122	-0.788437	22222.81564
40.930319	488.486098	-173.55316	539.911872	-1.674122	1.500451	22216.71194
6.596995	501.456465	-214.753148	518.548915	-0.911159	1.500451	22216.71194
-36.128918	480.856471	-274.264242	504.052623	-0.148196	0.737488	22191.53417
-88.773347	482.382396	-331.486447	517.785953	-1.674122	0.737488	35.859249
-139.89185	440.419446	-408.545683	455.985971	-1.674122	0.737488	12.970367
-197.114055	438.130558	-489.419733	401.815617	-3.200047	-0.788437	12.207404
-252.047372	428.975005	-464.241963	398.000803	-0.911159	1.500451	13871.42552
-280.276994	399.219458	-481.027143	367.482293	-1.674122	-0.788437	22164.06751
-313.084391	380.908352	-481.790106	311.023051	-0.148196	0.737488	22196.87491
-371.069559	350.389843	-519.938243	243.119367	-0.911159	2.263414	22193.06009
-389.380665	271.041718	-536.723423	198.104566	-1.674122	-1.5514	22199.16379
-435.158429	234.419507	-536.723423	114.941628	-0.148196	1.500451	22221.28971
-465.676939	194.745445	-542.064162	63.823124	-0.911159	-0.788437	22210.60823
-483.225082	134.471388	-487.893808	14.993509	-0.148196	-2.314363	22244.94156
-488.565821	91.745475	-488.656771	-26.206479	-0.148196	-0.788437	22249.51933
-508.402852	55.886226	-515.360466	-135.31015	0.614767	0.737488	22230.44527
-514.506554	-0.573016	-441.353081	-168.117548	2.140692	0.737488	22234.26008
-506.113964	-63.898923	-385.656801	-197.110132	3.666618	2.263414	22243.41563
-500.773225	-131.039644	-365.056807	-279.510107	-2.437084	-0.025474	22212.89712
-478.647305	-191.3137	-342.167925	-327.57676	-0.911159	-0.025474	22217.4749
-458.810274	-226.409986	-281.130906	-365.724897	0.614767	0.737488	22230.44527
-406.928808	-273.713676	-226.960552	-424.473027	-0.148196	0.737488	22223.5786
-391.669553	-319.49144	-168.975384	-428.287841	-0.148196	-0.025474	22222.05268
-337.499199	-376.713645	-133.879098	-487.798935	0.614767	1.500451	22214.42305
-306.217727	-410.284006	-106.412439	-519.080407	-3.200047	-0.025474	22204.50453
-232.973304	-457.587695	-40.797644	-572.487798	-0.911159	1.500451	22206.79342
-176.514061	-475.898801	33.972704	-564.095208	-0.911159	2.263414	22218.23786
-125.395558	-508.706199	117.135642	-544.258177	-0.911159	-0.788437	22186.95639
-55.202986	-529.306193	152.994891	-542.732252	1.377729	0.737488	22215.18601
-8.662259	-529.306193	264.387451	-497.71745	-0.911159	-0.025474	22211.3712
73.737716	-539.987671	304.061513	-488.561897	-0.911159	-0.788437	22224.34156
125.619182	-527.780267	359.757793	-458.043388	1.377729	1.500451	22218.23786
195.811754	-517.861752	405.535557	-442.02117	-1.674122	-0.788437	22199.16379
230.145077	-506.417311	442.920731	-400.05822	1.377729	-0.788437	22215.94897
287.367283	-479.713615	474.202203	-405.398959	3.666618	3.026377	22219.76379
323.989494	-430.884	510.824415	-325.287872	2.140692	0.737488	22222.05268
400.285768	-408.75808	526.846632	-313.080468	2.140692	-0.025474	22221.28971
430.804277	-371.372906	564.994769	-228.391604	-0.911159	0.737488	22210.60823
457.507973	-331.698844	568.809583	-200.161983	0.614767	-0.025474	22213.66009
476.582041	-274.476639	576.43921	-120.050895	-1.674122	1.500451	22222.81564
501.759812	-199.70629	561.942918	-49.858324	-0.148196	0.737488	22214.42305
507.863514	-139.432234	558.128104	16.519434	-1.674122	-0.788437	22222.81564
478.107967	-82.972992	533.713297	63.823124	-0.911159	1.500451	22234.26008
484.211669	-5.913755	478.77998	134.015696	0.614767	0.737488	22216.71194
488.789445	42.91586	485.646644	218.70456	-3.96301	-1.5514	22201.45268
462.085749	94.034363	400.957781	224.045299	-2.437084	0.737488	22213.66009
425.463538	152.782494	321.609656	245.408256	-1.674122	-1.5514	22193.06009
417.070948	222.212103	275.068929	264.482324	-3.200047	-1.5514	22207.55638
396.470954	265.700979	247.60227	330.097119	-0.911159	1.500451	22225.10453
381.211699	312.241706	253.705972	433.097089	0.614767	2.263414	22226.63045
341.537637	364.886135	178.172661	460.563747	0.614767	-0.025474	22187.71935
288.893208	413.71575	114.846754	468.193375	-1.674122	0.737488	22229.6823
259.900624	428.975005	46.180108	526.941505	1.377729	-0.788437	22228.15638
224.041375	464.071291	-40.797644	520.837804	0.614767	2.263414	22220.52675
164.530282	490.012024	-75.130967	517.02299	0.614767	0.737488	22250.2823
91.285859	500.693502	-121.671694	509.393363	-0.911159	-2.314363	22243.41563
47.03402	494.5898	-227.723515	455.985971	-0.148196	-0.025474	22189.24528
-1.795595	527.397198	-261.293875	482.689667	-0.911159	0.737488	22216.71194
-31.551141	512.900906	-314.701267	477.348928	-0.911159	-0.025474	22233.49712
-90.299272	483.908322	-355.138292	472.771151	-0.911159	-0.025474	81.637013
-144.469627	459.493514	-378.027174	480.400779	-2.437084	-0.788437	14.496292
-189.484428	449.574999	-424.567901	439.963753	1.377729	0.737488	11.444441
-241.365894	441.945371	-436.012342	402.578579	0.614767	1.500451	17048.40236
-281.802919	424.397228	-437.538267	369.008219	-1.674122	-0.025474	22149.57122
-322.239944	374.041688	-506.967876	317.126753	-1.674122	0.737488	22182.37861
-354.284379	338.182439	-557.323417	233.200852	0.614767	2.263414	22173.98602
-382.514	278.671346	-600.812293	141.645323	-3.200047	-2.314363	22165.59343
-441.262131	251.204687	-538.249349	95.867559	-2.437084	0.737488	22211.3712
-464.151013	174.145451	-590.130815	4.312031	-2.437084	0.737488	22200.68972
-471.017678	143.626941	-513.071578	34.83054	-0.148196	-0.025474	22222.81564
-496.958411	107.00473	-503.153063	-36.887957	-3.200047	-0.788437	22229.6823
-535.106548	40.626972	-458.138261	-83.428684	-0.148196	-0.025474	22215.94897
-521.373219	-13.543383	-442.116044	-152.858293	0.614767	2.263414	22221.28971
-492.380635	-92.128544	-389.471615	-178.799026	0.614767	1.500451	22231.97119
-471.017678	-101.284097	-362.004956	-285.613809	1.377729	-0.025474	22226.63045
-487.802858	-156.980377	-329.197559	-319.18417	1.377729	-1.5514	22239.60082
-438.21028	-239.380353	-297.916086	-394.717481	-0.148196	1.500451	22243.41563
-426.002876	-269.135899	-234.590179	-457.280425	2.903655	2.263414	22234.26008
-379.462149	-315.676626	-177.367974	-432.102655	2.140692	0.737488	22171.69713
-354.284379	-366.79513	-146.849464	-519.080407	-2.437084	0.737488	22228.91934
-306.217727	-401.128453	-57.582824	-506.873003	-1.674122	-1.5514	22222.81564
-249.758484	-442.328441	-9.516172	-521.369295	-1.674122	-0.025474	22217.4749
-196.351093	-475.898801	60.6764	-523.658183	-0.911159	-0.025474	22227.39341
-139.128887	-494.209907	123.239344	-545.02114	0.614767	-0.025474	22225.86749
-60.543725	-530.832118	152.231928	-559.517432	-0.911159	1.500451	22186.95639
-7.899297	-542.276559	256.757823	-495.428562	-1.674122	0.737488	22202.21564
57.715499	-537.698783	294.90596	-500.006338	0.614767	1.500451	22207.55638
112.648816	-546.091373	320.083731	-487.035972	-0.911159	2.263414	22161.77862
157.663617	-536.172857	375.017048	-503.821152	-0.148196	-0.788437	22198.40083
224.804338	-494.97287	390.276302	-425.23599	-2.437084	-0.788437	22214.42305
289.656171	-465.217323	478.017017	-362.673046	-0.148196	0.737488	22199.16379
333.145047	-446.143254	508.535527	-336.732313	1.377729	1.500451	22207.55638
374.345035	-399.602527	555.076253	-284.850847	-0.911159	-0.025474	22221.28971
421.648724	-360.691428	556.602179	-223.813828	1.377729	3.026377	22190.00824
439.95983	-306.521074	561.179955	-181.087914	0.614767	0.737488	22181.61565
487.26352	-256.928496	584.068837	-116.236082	2.140692	1.500451	22254.09711
496.419072	-197.417402	589.409577	-41.465734	0.614767	1.500451	22235.02304
513.967215	-127.987793	559.65403	-1.028708	0.614767	-0.025474	22235.786
513.204253	-67.713737	506.246638	28.726838	-0.148196	-0.025474	22240.36378
484.974631	0.952909	487.17257	121.045329	0.614767	0.737488	22229.6823
491.078333	51.30845	486.409607	208.023081	-0.911159	0.737488	22221.28971
476.582041	101.663991	461.9948	255.326771	-0.911159	-0.025474	22225.10453
454.456122	164.989898	429.950365	309.497125	-3.200047	-0.025474	22219.76379
442.248718	200.849146	342.972613	359.089703	-0.911159	-0.788437	22220.52675
411.730209	243.57506	287.276333	379.689697	0.614767	0.737488	22230.44527
366.715407	314.530594	252.180047	423.178573	-3.96301	-0.788437	22206.79342
339.248749	362.597247	179.698587	456.748934	-1.674122	-0.025474	22194.58602
308.730239	410.663899	115.609717	482.689667	-2.437084	2.263414	22212.89712
256.848773	434.315744	45.417145	493.371145	-0.148196	-1.5514	22218.23786
220.226562	460.256477	-43.086532	511.682251	-1.674122	-0.025474	22207.55638
161.478431	493.826837	-99.545775	499.474847	0.614767	1.500451	22228.91934
112.648816	492.300912	-142.271688	523.889655	0.614767	-0.025474	22219.76379
54.663648	506.034241	-178.130937	530.756319	-0.911159	0.737488	22213.66009
14.989585	501.456465	-234.590179	529.993356	0.614767	-0.025474	22222.81564
-38.417806	492.300912	-274.264242	510.156325	-0.911159	-0.788437	22209.84527
-71.225204	495.352763	-326.145708	493.371145	2.140692	0.737488	38.9111
-134.551111	483.145359	-387.945689	488.030406	2.140692	-0.788437	16.022217
-187.19554	448.049073	-422.279013	446.830418	-0.148196	-0.025474	10.681478
-226.869602	431.263893	-503.153063	358.326741	3.666618	0.737488	11826.68539
-288.669584	395.404644	-495.523435	360.615629	0.614767	-0.788437	22163.30454
-315.37328	383.960203	-490.945659	320.178604	-3.200047	-0.788437	22211.3712
-368.017708	340.471327	-563.427119	240.067516	-0.148196	2.263414	22183.14158
-400.062143	303.086153	-535.197498	209.549007	-1.674122	-1.5514	22206.03046
-421.4251	247.389873	-520.701206	130.963845	-0.911159	0.737488	22227.39341
-467.202864	200.849146	-576.397485	63.823124	-3.200047	-0.788437	22212.13416
-480.936193	143.626941	-522.990094	27.963876	-2.437084	-1.5514	22217.4749
-503.825076	96.323252	-503.916025	-46.806473	-2.437084	0.737488	22209.08231
-521.373219	31.471419	-474.160479	-98.687939	-1.674122	-0.025474	22201.45268
-506.876927	-22.698935	-477.21233	-178.799026	-0.148196	-0.025474	22202.21564
-500.773225	-70.765588	-426.856789	-265.776778	-1.674122	-0.025474	22045.80828
-506.876927	-125.698905	-387.182727	-337.495275	-0.148196	0.737488	22219.76379
-490.091746	-152.402601	-366.582733	-372.591561	-0.148196	-0.025474	22220.52675
-459.573237	-226.409986	-311.649416	-419.132288	1.377729	0.737488	22229.6823
-417.610286	-285.158117	-219.330924	-399.295257	0.614767	0.737488	22228.15638
-406.165845	-310.335887	-183.471676	-452.702649	-0.911159	0.737488	22218.23786
-346.654752	-337.802546	-108.701328	-472.53968	-0.148196	2.263414	22225.86749
-305.454764	-407.232155	-78.182818	-492.376711	0.614767	-0.788437	22250.2823
-233.736267	-432.409925	-14.093948	-523.658183	2.903655	2.263414	22237.31193
-172.699248	-453.009919	61.439363	-538.917438	2.903655	1.500451	22244.17859
-130.736297	-509.469162	104.165276	-553.41373	1.377729	-1.5514	22229.6823
-75.040017	-522.439528	99.5875	-602.243345	-0.148196	0.737488	22219.00082
-28.499291	-530.069155	162.913407	-531.287811	-0.911159	-0.025474	22201.45268
47.03402	-534.646932	293.380035	-491.613748	0.614767	0.737488	22209.84527
114.937704	-523.965454	370.439271	-463.384127	-1.674122	-0.025474	22211.3712
153.848804	-502.602497	405.535557	-451.176723	-1.674122	-0.025474	22217.4749
224.804338	-506.417311	458.942949	-387.087853	0.614767	0.737488	22207.55638
261.42655	-478.950652	497.854048	-364.198971	-1.674122	0.737488	22171.69713
325.515419	-472.84695	484.883682	-337.495275	-1.674122	-0.788437	22181.61565
368.241333	-429.358074	523.794781	-291.717511	-2.437084	-0.025474	22184.6675
400.285768	-366.79513	504.720713	-229.91753	-0.148196	3.026377	22176.27491
437.670942	-298.128483	505.483676	-223.050865	-1.674122	-0.788437	22190.00824
477.345004	-257.691458	526.846632	-174.984212	-0.148196	-0.025474	22230.44527
494.893147	-217.254433	590.172539	-62.82869	-1.674122	-0.788437	22217.4749
504.0487	-137.143346	545.157738	-14.762038	-1.674122	-2.314363	22219.00082
505.574625	-84.498917	549.735514	73.74164	2.903655	2.263414	22232.73415
495.65611	-23.461898	494.039235	153.852727	-0.148196	0.737488	22219.76379
487.26352	52.071413	490.224421	223.282336	0.614767	-0.025474	22235.02304
477.345004	108.530655	461.231837	235.48974	1.377729	0.737488	22250.2823
433.856128	158.123233	416.217035	309.497125	-0.148196	-0.788437	22233.49712
448.35242	220.686178	317.03188	306.445274	-0.911159	-0.788437	22221.28971
396.470954	261.886165	284.987445	383.504511	0.614767	2.263414	22238.83786
371.293184	313.004669	242.261531	418.600797	-0.911159	-0.025474	22228.15638
351.456152	361.834284	174.357848	465.904487	0.614767	0.737488	22216.71194
304.915426	405.32316	117.898605	484.978555	-2.437084	1.500451	22225.86749
255.322848	431.263893	64.491214	526.941505	1.377729	0.737488	22233.49712
210.308046	472.463881	-8.753209	518.548915	-0.911159	0.737488	22218.23786
159.189543	485.434247	-95.730961	526.941505	-0.148196	0.737488	22226.63045
98.152524	502.219428	-130.064284	542.963723	-3.96301	-0.025474	22206.03046
56.952536	495.352763	-207.123521	495.660033	-1.674122	0.737488	22193.06009
2.019219	488.486098	-262.8198	504.815586	-0.911159	0.737488	22174.74899
-39.180769	490.774987	-280.367943	526.941505	-1.674122	-1.5514	22212.89712
-79.617794	475.515732	-327.671633	514.734102	1.377729	0.737488	43.488876
-127.684446	444.997222	-407.782721	480.400779	2.903655	1.500451	13.733329
-177.277024	455.678701	-458.901224	420.126722	0.614767	1.500451	10.681478
-230.684416	434.315744	-432.960491	416.311909	-2.437084	1.500451	10710.4709
-280.276994	411.426862	-468.056777	381.215623	0.614767	-0.025474	22151.8601
-313.084391	387.012054	-489.419733	330.860082	-2.437084	-0.788437	22157.20084
-342.839938	352.678731	-523.753057	257.615659	2.140692	2.263414	22209.84527
-398.536218	300.034302	-537.486386	192.763827	0.614767	-0.788437	22208.31935
-420.662137	252.730613	-518.412317	139.356435	2.140692	1.500451	22244.17859
-447.365833	200.849146	-562.664156	65.34905	0.614767	-0.788437	22225.86749
-463.388051	132.945463	-520.701206	45.512018	-0.911159	-0.788437	22225.10453
-506.113964	89.456587	-497.049361	-37.65092	-0.148196	0.737488	22225.86749
-527.47692	37.575121	-476.449367	-93.3472	-3.200047	-1.5514	22216.71194
-525.950995	-2.098942	-436.012342	-134.547187	-0.148196	0.737488	22218.23786
-512.980628	-63.898923	-393.286429	-188.717542	-0.148196	0.737488	22229.6823
-516.032479	-120.358166	-357.42718	-251.280486	0.614767	1.500451	22219.76379
-487.802858	-175.291483	-304.782751	-313.080468	-1.674122	0.737488	22198.40083
-467.202864	-241.669241	-298.679049	-393.954518	-2.437084	0.737488	22208.31935
-425.239914	-284.395154	-242.219807	-409.213773	-2.437084	-0.788437	22207.55638
-389.380665	-303.469223	-182.708713	-439.732282	0.614767	0.737488	22209.08231
-355.810305	-351.535875	-132.353172	-503.058189	2.140692	1.500451	22223.5786
-298.588099	-411.809931	-76.656893	-533.576699	-0.911159	-0.788437	22232.73415
-259.677	-431.646962	-14.093948	-551.124842	-0.911159	-0.025474	22216.71194
-187.19554	-469.795099	42.365294	-542.732252	-0.148196	0.737488	22227.39341
-143.706664	-502.602497	109.506015	-538.154475	-1.674122	-0.788437	22225.86749
-79.617794	-538.461746	154.520817	-541.206326	1.377729	1.500451	22199.92676
-10.188185	-533.121006	261.3356	-487.798935	2.140692	1.500451	22232.73415
45.508095	-534.646932	322.372619	-477.880419	0.614767	-0.025474	22251.80822
127.908071	-539.987671	361.283718	-472.53968	-1.674122	0.737488	22224.34156
176.737686	-514.809901	413.165184	-431.339692	-0.148196	-0.788437	22206.79342
237.011742	-496.498795	410.876296	-403.873034	0.614767	0.737488	22222.81564
277.448767	-472.84695	483.357756	-389.376742	-0.148196	2.263414	22199.16379
338.485786	-462.165472	490.987384	-377.169338	0.614767	-0.025474	22195.34898
362.900594	-407.995118	543.631812	-303.161952	-2.437084	-1.5514	22210.60823
410.204283	-377.476608	547.446626	-224.57679	2.903655	3.026377	22209.08231
454.456122	-323.306254	569.572545	-162.776809	-1.674122	-0.788437	22192.29713
460.559824	-269.135899	561.942918	-120.050895	-0.911159	1.500451	22230.44527
477.345004	-200.469253	565.757732	-71.22128	-3.200047	-0.788437	22197.63787
481.159818	-167.661855	564.994769	-1.791671	-2.437084	-0.788437	22203.74157
507.863514	-91.365582	530.661446	27.963876	-3.200047	-0.025474	22210.60823
488.026482	-28.039675	468.861464	119.519404	-3.200047	-0.025474	22212.13416
469.715377	31.471419	490.224421	217.178634	-1.674122	-0.788437	22215.18601
476.582041	91.745475	442.157768	254.563808	-0.148196	0.737488	22229.6823
425.463538	152.782494	397.142967	265.245287	1.377729	-0.025474	22228.91934
434.619091	222.212103	333.054097	276.689728	0.614767	-0.025474	22218.23786
391.130215	262.649128	301.009662	383.504511	-0.148196	0.737488	22226.63045
359.848743	290.878749	246.839308	443.778567	0.614767	-0.025474	22230.44527
356.796892	356.493545	174.357848	471.245226	2.140692	1.500451	22241.12674
320.17468	395.404644	74.409729	468.193375	1.377729	-0.788437	22244.17859
273.633953	429.737968	68.306027	515.497064	0.614767	-0.025474	22245.70452
222.51545	470.174993	-5.701358	523.126692	-0.148196	0.737488	22225.10453
169.108058	486.19721	-84.28652	526.941505	-0.911159	-0.788437	22230.44527
101.967337	501.456465	-143.797614	494.134108	0.614767	-0.025474	22201.45268
65.345126	514.426831	-187.28649	483.452629	-0.911159	0.737488	22187.71935
22.619213	512.137943	-201.782782	493.371145	0.614767	-0.025474	22221.28971
-33.077067	480.856471	-277.316092	537.622984	-0.148196	-0.025474	22227.39341
-62.832614	464.834253	-310.886453	515.497064	-0.148196	0.737488	48.066652
-133.025185	458.730552	-378.790136	476.585965	-0.148196	1.500451	12.970367
-208.558496	455.678701	-467.293814	438.437828	-3.200047	-0.025474	12.207404
-242.89182	436.604632	-479.501218	402.578579	-3.96301	-0.025474	2695.547349
-276.46218	414.478713	-507.730839	361.378592	-0.148196	0.737488	22103.79345
-316.136242	396.93057	-522.990094	305.682312	-0.911159	-0.025474	22165.59343
-369.543634	366.41206	-615.308585	189.711976	1.377729	1.500451	22184.6675
-374.12141	282.486159	-554.271566	197.341603	0.614767	-0.025474	22176.27491
-427.528802	242.049134	-510.78269	163.00828	-0.911159	0.737488	22226.63045
-463.388051	201.612109	-561.138231	53.141646	0.614767	0.737488	22221.28971
-467.965827	145.915829	-511.545653	50.089795	-0.911159	-2.314363	22217.4749
-493.90656	114.634357	-485.60492	0.497217	0.614767	0.737488	22247.23045
-508.402852	49.019562	-441.353081	-80.376833	1.377729	0.737488	22242.65267
-510.69174	22.315866	-447.456783	-141.413852	0.614767	0.737488	22230.44527
-535.106548	-44.061892	-432.960491	-225.339753	2.140692	0.737488	22238.07489
-481.699156	-127.22483	-368.108658	-308.502691	1.377729	-0.025474	22235.02304
-487.802858	-162.321116	-323.093857	-310.79158	-0.148196	-0.025474	22219.00082
-458.047311	-217.254433	-304.019788	-391.66563	-0.911159	-0.025474	22225.86749
-438.21028	-276.765527	-237.64203	-397.006369	1.377729	-0.025474	22229.6823
-382.514	-324.069216	-168.212421	-436.680431	-1.674122	-0.788437	22215.18601
-336.736236	-352.298838	-175.842048	-520.606332	-0.911159	0.737488	22226.63045
-313.084391	-384.343273	-54.530973	-496.191525	-0.148196	-1.5514	22229.6823
-256.625149	-436.224739	-36.98283	-500.769301	-2.437084	-0.025474	22193.82305
-210.847385	-481.23954	25.580114	-554.939655	-2.437084	0.737488	22209.84527
-123.869633	-486.580279	100.350462	-543.495214	-1.674122	-0.025474	22179.32676
-75.80298	-527.780267	126.291195	-567.147059	-3.200047	-0.788437	22195.34898
-19.343738	-538.461746	216.320798	-516.791519	-0.148196	-0.025474	22218.23786
54.663648	-528.54323	302.535588	-482.458195	-0.148196	-0.025474	22196.11194
98.152524	-532.358044	377.305936	-451.939686	2.903655	1.500451	22101.50456
175.974723	-529.306193	379.594824	-492.376711	2.140692	1.500451	22212.13416
204.204344	-516.335826	426.898514	-413.791549	-0.148196	-0.025474	22213.66009
259.137661	-473.609913	484.883682	-384.036002	0.614767	1.500451	22193.82305
321.700606	-433.935851	509.298489	-338.258238	2.140692	1.500451	22228.91934
381.211699	-414.861782	566.520695	-297.05825	1.377729	-0.025474	22229.6823
400.285768	-375.18772	532.950334	-229.91753	2.140692	1.500451	22202.21564
450.641308	-344.66921	540.579961	-187.954579	0.614767	-1.5514	22204.50453
465.900563	-270.661825	570.335508	-132.258299	0.614767	2.263414	22237.31193
496.419072	-220.306284	558.128104	-75.036094	-0.148196	-0.025474	22217.4749
501.759812	-158.506303	576.43921	9.65277	-1.674122	-0.025474	22219.00082
493.367222	-89.076694	540.579961	36.356466	-0.148196	1.500451	22230.44527
504.811663	-29.5656	503.194787	137.067547	-0.911159	-0.788437	22224.34156
490.315371	26.13068	503.194787	207.260119	-0.911159	0.737488	22221.28971
462.085749	85.641773	452.839247	250.748995	-1.674122	1.500451	22209.84527
454.456122	134.471388	414.69111	275.163802	0.614767	1.500451	22206.03046
410.967246	198.560258	352.128165	296.526759	-3.96301	-0.788437	22194.58602
394.182066	260.36024	337.631873	378.163772	-0.148196	0.737488	22216.71194
373.582072	308.426892	260.572637	418.600797	-2.437084	-0.788437	22220.52675
349.167264	352.678731	184.276363	454.460045	-1.674122	0.737488	22218.23786
314.833941	398.456495	105.691201	436.911903	-1.674122	0.737488	22227.39341
256.848773	430.50093	67.543065	492.608182	1.377729	-1.5514	22231.97119
206.493232	468.649067	-43.849495	496.422996	0.614767	2.263414	22218.23786
175.21176	495.352763	-89.627259	546.778537	1.377729	-0.025474	22225.10453
131.722884	502.219428	-130.827247	530.756319	2.140692	0.737488	22242.65267
77.55253	510.612018	-158.293906	526.178543	3.666618	1.500451	22237.31193
9.648846	508.323129	-237.64203	526.941505	2.140692	1.500451	22222.05268
-29.262253	515.189794	-254.42721	513.971139	0.614767	0.737488	22215.94897
-64.358539	475.515732	-313.175341	502.526698	-0.911159	0.737488	198.370312
-142.180738	466.360179	-355.138292	481.163741	1.377729	0.737488	15.259255
-171.173322	454.152775	-432.960491	449.882269	-1.674122	0.737488	13.733329
-232.973304	435.078707	-422.279013	421.652648	3.666618	3.026377	1499.984741
-284.091807	408.375011	-479.501218	388.082287	-0.148196	-1.5514	22119.81567
-300.114025	390.826868	-481.027143	294.237871	2.140692	-0.025474	22196.87491
-349.706603	353.441694	-514.597504	249.986032	-2.437084	0.737488	22189.24528
-389.380665	298.508377	-542.064162	211.074932	-1.674122	-0.788437	22185.43046
-453.469535	237.471358	-520.701206	156.141615	-2.437084	-0.788437	22212.89712
-458.047311	194.745445	-545.878976	68.400901	0.614767	0.737488	22200.68972
-483.225082	148.96768	-510.78269	21.097211	-0.148196	-0.025474	22209.84527
-490.854709	96.323252	-515.360466	-30.784255	-0.148196	1.500451	22228.15638
-531.291734	66.567705	-497.049361	-82.665721	-0.911159	-0.788437	22222.81564
-522.899144	-5.913755	-442.116044	-164.302734	-2.437084	-2.314363	22215.18601
-496.958411	-47.876706	-438.30123	-250.517523	0.614767	0.737488	22228.15638
-496.195448	-95.943358	-397.101242	-344.36194	-1.674122	-0.025474	22216.71194
-491.617672	-152.402601	-340.642	-325.287872	2.903655	-0.025474	22225.86749
-448.891759	-212.676657	-307.071639	-348.176754	1.377729	1.500451	22249.51933
-419.899175	-269.898862	-252.138322	-388.613779	0.614767	-0.788437	22244.94156
-372.595485	-307.284036	-173.55316	-438.206357	1.377729	0.737488	22231.97119
-345.128826	-341.617359	-134.642061	-482.458195	2.903655	1.500451	22240.36378
-299.351062	-383.58031	-112.516141	-517.554481	-1.674122	-0.025474	22235.786
-265.017739	-430.121037	-30.879128	-526.710034	0.614767	2.263414	22214.42305
-200.165906	-469.795099	40.076406	-552.650767	-1.674122	-1.5514	22209.08231
-123.869633	-482.765466	114.083792	-548.835954	0.614767	-0.788437	22225.86749
-96.402974	-498.024721	156.046742	-521.369295	-1.674122	-0.025474	22189.24528
-33.84003	-537.698783	222.4245	-548.072991	1.377729	1.500451	22202.97861
28.722915	-535.409895	294.142997	-485.510046	-0.148196	2.263414	22203.74157
92.811785	-539.224708	351.365203	-483.984121	1.377729	2.263414	22186.95639
163.767319	-536.172857	355.180016	-452.702649	-0.911159	-0.025474	22184.6675
195.811754	-494.209907	442.157768	-424.473027	-1.674122	0.737488	22203.74157
270.582102	-479.713615	444.446657	-413.791549	-0.911159	-0.788437	22183.14158
296.522835	-456.824733	477.254054	-353.517493	1.377729	-0.025474	22201.45268
355.270966	-414.861782	539.816999	-326.050834	0.614767	-0.025474	22201.45268
399.522805	-369.846981	507.009601	-275.695294	-0.148196	2.263414	22193.82305
455.982047	-321.780328	524.557744	-231.443455	-0.911159	-1.5514	22199.16379
465.1376	-289.735893	569.572545	-165.82866	-3.96301	-0.025474	22228.15638
507.100551	-188.261849	577.965136	-88.00646	2.140692	-0.025474	22240.36378
505.574625	-147.061862	573.387359	-1.028708	1.377729	-1.5514	22243.41563
531.515358	-78.395215	522.268856	38.645354	-0.911159	0.737488	22244.94156
509.389439	-34.143376	495.56516	122.571255	0.614767	0.737488	22226.63045
491.841296	20.789941	505.483676	200.393454	-1.674122	-1.5514	22228.15638
463.611675	73.434369	452.839247	237.015665	-3.200047	-0.788437	22228.15638
454.456122	145.152867	391.802228	269.0601	-0.148196	-0.025474	22223.5786
442.248718	199.323221	384.1726	344.593411	0.614767	0.737488	22219.00082
415.545022	238.997283	309.402252	361.378592	-0.148196	1.500451	22229.6823
381.974662	316.819483	268.965227	416.311909	0.614767	-0.788437	22226.63045
343.826525	348.100955	182.750438	443.015604	-0.911159	-0.025474	22210.60823
311.78209	394.641682	95.009723	470.482263	-0.148196	2.263414	22208.31935
261.42655	440.419446	59.150474	510.919288	-2.437084	-1.5514	22215.18601
227.856189	460.256477	-16.382836	514.734102	1.377729	1.500451	22204.50453
159.952505	480.856471	-87.338371	497.185959	-2.437084	-0.025474	22095.40086
130.196959	493.063875	-130.064284	526.941505	-0.911159	0.737488	22225.10453
76.026604	495.352763	-179.656862	510.919288	-0.148196	1.500451	22186.95639
28.722915	509.086092	-213.227223	516.260027	0.614767	-0.788437	22212.13416
-31.551141	497.641651	-250.612397	539.911872	-0.148196	-0.025474	22227.39341
-65.121502	492.300912	-298.679049	504.052623	-0.148196	1.500451	228.125858
-104.032601	486.19721	-407.782721	471.245226	1.377729	-0.025474	16.78518
-173.462211	470.937955	-471.87159	446.067455	4.42958	1.500451	9.918516
-212.37331	444.997222	-421.51605	421.652648	-0.148196	0.737488	593.585009
-271.884404	412.189825	-450.508634	385.793399	0.614767	-0.788437	22113.71197
-310.03254	389.300943	-474.160479	340.015635	0.614767	-0.025474	22205.2675
-350.469565	356.493545	-549.69379	263.719361	0.614767	0.737488	22177.80084
-377.173261	296.219489	-526.804907	208.023081	-1.674122	-0.788437	22180.85269
-420.662137	256.545426	-521.464168	150.800876	0.614767	1.500451	22226.63045
-448.128796	207.715811	-539.775274	83.660155	-0.148196	-0.788437	22213.66009
-468.72879	152.019531	-506.967876	60.771273	-0.148196	-0.025474	22222.81564
-474.069529	116.160283	-490.945659	-56.724988	-0.148196	1.500451	22229.6823
-513.743591	58.938077	-488.656771	-62.82869	-1.674122	-0.788437	22195.34898
-520.610256	-5.150792	-445.930857	-137.599038	-2.437084	-1.5514	22200.68972
-511.454703	-57.032259	-408.545683	-203.213834	-0.911159	1.500451	22210.60823
-490.091746	-97.469284	-369.634584	-281.036033	-0.911159	0.737488	22209.08231
-481.699156	-183.684073	-336.827186	-315.369356	-0.148196	-0.025474	22212.13416
-474.832492	-222.595172	-293.33831	-340.547126	-0.148196	0.737488	22230.44527
-422.951025	-269.135899	-246.03462	-389.376742	-0.148196	-0.025474	22228.15638
-400.062143	-303.469223	-196.442042	-439.732282	-0.911159	0.737488	22218.23786
-347.417715	-367.558092	-138.456874	-461.095239	0.614767	1.500451	22229.6823
-300.876988	-369.846981	-86.575408	-540.443363	0.614767	-0.025474	22228.91934
-262.728851	-407.995118	-61.397638	-522.895221	4.42958	1.500451	22241.12674
-186.432577	-462.928435	50.757884	-513.739668	1.377729	0.737488	22245.70452
-134.551111	-491.158056	92.720835	-543.495214	1.377729	-0.788437	22227.39341
-73.514092	-515.572863	159.861556	-528.998922	1.377729	2.263414	22202.97861
-20.1067	-541.513597	230.81709	-513.739668	-0.911159	-0.025474	22231.20823
39.404393	-538.461746	294.142997	-481.695233	1.377729	0.737488	22219.76379
111.12289	-536.172857	326.187432	-480.169307	-0.148196	-0.788437	22192.29713
156.900655	-535.409895	385.698526	-445.835984	-0.148196	-1.5514	22213.66009
204.967307	-513.283975	423.846663	-442.02117	0.614767	-0.025474	22220.52675
246.167295	-463.691397	467.335539	-405.398959	-0.148196	1.500451	22191.53417
298.811724	-445.380292	492.513309	-356.569344	-0.148196	-0.025474	22198.40083
343.826525	-426.306223	513.876266	-290.954549	-1.674122	-1.5514	22202.21564
413.256134	-372.898832	516.928117	-276.458257	-1.674122	1.500451	22185.43046
438.433904	-311.09885	561.942918	-207.79161	-1.674122	-1.5514	22176.27491
474.293153	-280.58034	587.120688	-145.228666	-1.674122	0.737488	22219.00082
484.211669	-220.306284	571.861434	-85.717572	-0.911159	0.737488	22215.18601
488.026482	-160.795191	552.787365	-5.606485	-0.911159	-1.5514	22224.34156
517.019066	-92.128544	529.898483	43.22313	0.614767	2.263414	22232.73415
508.626476	-31.854488	492.513309	94.341634	2.140692	0.737488	22221.28971
488.026482	5.530686	488.698495	185.897162	-0.911159	-1.5514	22218.23786
474.293153	66.567705	452.076284	215.652709	2.903655	0.737488	22224.34156
453.693159	144.389904	383.409638	220.230485	1.377729	-0.025474	22245.70452
441.485755	211.530625	364.335569	289.660094	2.140692	-0.788437	22237.31193
417.833911	248.915799	311.69114	336.963784	2.140692	0.737488	22243.41563
386.552438	291.641712	279.646705	432.334126	2.140692	0.737488	22240.36378
369.767258	335.893551	191.143028	459.800785	2.140692	-0.025474	22222.81564
319.411718	412.952787	124.76527	460.563747	-0.911159	-0.025474	22225.10453
269.81914	414.478713	79.750468	501.000772	-0.148196	-1.5514	22229.6823
220.989524	451.100924	4.217157	525.41558	-0.911159	1.500451	22216.71194
165.293245	498.404614	-53.005048	512.445213	-1.674122	-0.025474	22223.5786
111.12289	502.219428	-98.782812	506.341512	1.377729	-0.025474	22194.58602
67.634014	496.878688	-146.086502	535.334096	-3.200047	-0.788437	22190.7712
34.826617	478.567583	-258.242024	489.556331	0.614767	-0.025474	22205.2675
-24.684477	489.249061	-310.12349	498.711884	-1.674122	0.737488	22180.08972
-67.41039	477.041657	-304.019788	504.052623	-0.148196	0.737488	270.851772
-125.395558	485.434247	-390.234578	485.741518	-0.911159	-0.025474	16.022217
-175.751099	467.886104	-407.019758	443.015604	-0.148196	-0.025474	11.444441
-227.632565	441.182409	-442.116044	421.652648	0.614767	0.737488	76.296274
-262.728851	406.849085	-469.582702	369.008219	0.614767	-0.025474	22085.48235
-300.876988	387.012054	-481.027143	337.726747	1.377729	0.737488	22199.16379
-345.891789	338.182439	-528.330833	251.511957	-1.674122	0.737488	22161.77862
-373.358448	315.293557	-555.797491	195.052715	0.614767	-2.314363	22228.91934
-419.899175	267.226905	-482.553069	163.00828	3.666618	2.263414	22250.2823
-440.499168	207.715811	-513.071578	93.578671	2.903655	-0.025474	22223.5786
-479.410268	166.515823	-542.064162	40.171279	2.140692	-0.025474	22231.97119
-483.225082	100.138065	-522.990094	-10.947224	2.140692	1.500451	22240.36378
-520.610256	55.123264	-454.323447	-55.962026	-0.911159	-0.025474	22216.71194
-534.343585	5.530686	-430.671603	-144.465703	-0.148196	-0.788437	22217.4749
-519.08433	-49.402631	-410.834571	-178.799026	-0.911159	-0.788437	22219.76379
-509.165815	-89.839656	-378.027174	-236.021231	0.614767	-0.025474	22222.05268
-507.639889	-150.876675	-366.582733	-340.547126	2.140692	0.737488	22219.76379
-470.254715	-224.121098	-294.101273	-346.650828	-1.674122	1.500451	22217.4749
-437.447317	-266.084048	-300.967937	-399.295257	-0.911159	-0.025474	22206.03046
-376.410299	-288.209968	-206.360558	-477.880419	1.377729	0.737488	22203.74157
-357.33623	-343.906248	-139.219837	-481.695233	-0.148196	0.737488	22215.94897
-310.03254	-395.787714	-94.967998	-493.139674	-1.674122	-2.314363	22219.00082
-261.965888	-432.409925	-17.908762	-522.132258	1.377729	1.500451	22217.4749
-200.928869	-465.217323	43.89122	-535.865587	1.377729	0.737488	22228.15638
-153.625179	-476.661764	82.039357	-530.524848	-0.148196	-0.788437	22222.05268
-91.825198	-519.387677	143.839338	-560.280395	-1.674122	-0.025474	22209.84527
-26.210402	-537.698783	213.268947	-493.139674	0.614767	-0.025474	22185.43046
49.322909	-535.409895	304.824476	-476.354494	-0.148196	0.737488	22209.08231
91.285859	-512.521013	327.713358	-477.117456	2.903655	0.737488	22221.28971
138.589549	-524.728416	323.135581	-486.273009	2.903655	0.737488	22225.10453
214.885823	-510.995087	410.113333	-442.02117	0.614767	-0.788437	22225.86749
278.974692	-480.476578	473.439241	-382.510077	1.377729	0.737488	22209.08231
314.833941	-449.958068	507.009601	-361.910083	-0.148196	0.737488	22210.60823
368.241333	-417.15067	517.691079	-317.658244	-0.148196	0.737488	22209.08231
411.730209	-369.846981	546.683663	-242.887896	-0.148196	-0.025474	22196.87491
443.011681	-327.121067	566.520695	-192.532355	-0.148196	-0.788437	22218.23786
460.559824	-277.52849	580.254024	-135.31015	0.614767	1.500451	22231.20823
497.182035	-221.069247	566.520695	-102.502752	1.377729	0.737488	22214.42305
500.996849	-166.13593	541.342924	-10.184261	-0.148196	-0.025474	22202.21564
510.152402	-113.491501	524.557744	36.356466	-3.200047	0.737488	22212.89712
488.026482	-41.010041	446.735545	74.504602	-0.911159	-0.025474	22205.2675
493.367222	18.501052	502.431825	185.134199	0.614767	-0.025474	22209.84527
476.582041	81.82696	455.891098	233.200852	-0.911159	1.500451	22218.23786
446.063532	137.523239	416.979998	255.326771	2.140692	1.500451	22230.44527
424.700575	190.930631	384.1726	326.282306	1.377729	-0.025474	22219.00082
412.493171	245.863948	315.505954	375.874884	0.614767	0.737488	22229.6823
384.26355	306.138004	275.068929	423.178573	1.377729	-0.025474	22231.20823
346.878376	335.893551	197.24673	443.778567	0.614767	2.263414	22217.4749
336.196898	406.086123	133.920823	462.852636	2.140692	-0.025474	22249.51933
290.419134	435.841669	75.172692	497.185959	2.140692	-0.025474	22251.04526
221.752487	455.678701	-17.908762	488.030406	2.140692	0.737488	22232.73415
167.582133	480.856471	-91.916147	537.622984	0.614767	-0.025474	22234.26008
141.6414	509.849055	-111.753179	536.097058	2.140692	-0.025474	22237.31193
81.367344	507.560167	-157.530943	538.385947	0.614767	0.737488	22202.21564
31.774766	506.034241	-217.042036	516.260027	1.377729	-0.025474	22190.00824
-22.395589	501.456465	-262.056838	517.785953	-0.911159	-0.025474	22220.52675
-75.80298	480.856471	-291.812384	499.474847	-0.911159	0.737488	318.155461
-117.002968	477.80462	-374.975323	480.400779	-2.437084	-0.788437	16.78518
-184.906652	448.812036	-427.619752	440.726716	-1.674122	-0.025474	11.444441
-203.98072	435.078707	-449.745671	411.734132	-1.674122	1.500451	10.681478
-243.654782	406.086123	-526.041945	343.067486	-0.911159	-1.5514	21996.97867
-322.239944	383.197241	-550.456752	262.956398	-0.148196	-0.025474	22180.85269
-339.025124	357.256508	-551.219715	222.519373	-1.674122	0.737488	22182.37861
-388.617702	312.241706	-526.804907	234.726777	0.614767	-0.025474	22214.42305
-411.506584	268.75283	-528.330833	171.40087	-1.674122	-0.788437	22226.63045
-440.499168	218.397289	-541.301199	96.630522	1.377729	1.500451	22192.29713
-477.884343	157.36027	-516.886392	39.408317	-2.437084	-0.788437	22216.71194
-480.936193	99.375102	-491.708622	5.074993	-0.148196	2.263414	22228.91934
-500.010262	50.545487	-487.893808	-67.406467	1.377729	-0.025474	22223.5786
-529.002846	26.13068	-445.930857	-107.843492	2.903655	0.737488	22241.12674
-511.454703	-37.95819	-420.753087	-166.591622	2.140692	0.737488	22244.17859
-504.588038	-104.335948	-456.612336	-371.065636	0.614767	-0.025474	22232.73415
-500.773225	-131.039644	-343.693851	-352.75453	-0.911159	-0.788437	22228.15638
-463.388051	-203.521104	-284.182757	-360.384158	2.903655	1.500451	22232.73415
-414.558435	-252.350719	-261.293875	-379.458226	-2.437084	-0.788437	22225.86749
-390.906591	-309.572924	-183.471676	-419.895251	-1.674122	-0.025474	22215.94897
-361.151044	-366.79513	-157.530943	-464.14709	0.614767	1.500451	22227.39341
-303.928839	-396.550676	-65.975414	-524.421146	-0.148196	-0.788437	22231.97119
-277.988105	-427.832149	-24.775427	-535.102624	1.377729	1.500451	22217.4749
-214.662198	-470.558062	37.787518	-540.443363	-3.96301	-1.5514	22206.03046
-166.595546	-492.683981	31.683816	-615.213712	-0.911159	-0.025474	22210.60823
-76.565943	-494.209907	75.935655	-618.265563	-0.911159	0.737488	22156.43788
-20.869663	-536.172857	159.861556	-501.532264	-2.437084	-0.025474	22206.03046
22.619213	-545.32841	239.972643	-486.273009	-0.148196	-0.025474	22226.63045
76.789567	-527.017305	329.239283	-496.191525	3.666618	2.263414	22200.68972
154.611766	-534.646932	381.883712	-467.961903	2.140692	0.737488	22212.89712
197.33768	-509.469162	423.846663	-406.161922	0.614767	0.737488	22219.00082
250.745071	-488.106205	475.728129	-398.532294	1.377729	2.263414	22196.87491
308.730239	-440.802515	496.328123	-368.776748	1.377729	-0.025474	22202.21564
356.033929	-414.861782	516.165154	-288.66566	0.614767	-0.025474	22221.28971
427.752426	-375.18772	562.705881	-258.147151	2.140692	2.263414	22212.89712
424.700575	-317.965515	527.609595	-243.650859	3.666618	-0.025474	22232.73415
460.559824	-272.18775	548.972552	-149.806442	0.614767	1.500451	22240.36378
491.078333	-212.676657	572.624396	-115.473119	1.377729	-0.025474	22229.6823
484.974631	-169.950744	581.016987	-2.554634	1.377729	0.737488	22221.28971
507.863514	-102.810023	527.609595	32.541652	-2.437084	-0.025474	22225.86749
492.604259	-44.824855	534.47626	132.48977	-0.148196	0.737488	22225.10453
490.315371	20.026978	505.483676	173.689758	-0.148196	-0.025474	22220.52675
480.396855	65.041779	470.38739	213.363821	-0.148196	-0.025474	22223.5786
441.485755	129.130649	432.239253	261.430473	-0.911159	-0.025474	22211.3712
434.619091	173.382488	391.039265	295.000833	-0.911159	0.737488	22198.40083
419.359836	259.597277	285.750407	336.963784	-1.674122	2.263414	22211.3712
383.500587	277.14542	272.017078	393.423026	-1.674122	-3.077325	22212.89712
346.878376	335.893551	169.780071	411.734132	-0.911159	0.737488	22207.55638
323.989494	384.723166	118.661568	460.563747	0.614767	2.263414	22227.39341
288.130245	435.078707	104.928239	498.711884	-1.674122	-0.788437	22230.44527
233.959891	458.730552	17.187524	525.41558	0.614767	1.500451	22217.4749
173.685835	493.063875	-43.849495	552.119276	-0.148196	-0.788437	22225.86749
126.382145	511.37498	-94.205036	517.02299	-0.148196	-0.025474	22193.82305
92.811785	499.930539	-135.405023	533.80817	2.903655	2.263414	22214.42305
36.352542	509.849055	-186.523527	542.963723	2.140692	0.737488	22244.17859
-2.558557	511.37498	-287.234608	523.126692	1.377729	-0.025474	22230.44527
-65.884465	484.671285	-306.308676	488.793369	2.903655	1.500451	164.799951
-120.817782	469.41203	-409.308646	444.54153	2.140692	-0.025474	15.259255
-166.595546	458.730552	-427.619752	463.615598	0.614767	-0.025474	12.207404
-204.743683	444.23426	-434.486416	429.282275	1.377729	2.263414	10.681478
-255.099223	416.767601	-462.716038	388.082287	-0.148196	-0.788437	21887.875
-311.558466	395.404644	-505.441951	345.356374	0.614767	-0.025474	22207.55638
-344.365864	354.204657	-532.908609	256.089734	-0.911159	0.737488	22178.5638
-378.699187	322.923184	-532.145647	232.437889	1.377729	-0.788437	22214.42305
-416.847324	255.782464	-527.56787	161.482354	-1.674122	1.500451	22206.79342
-452.706572	216.871364	-542.827125	82.13423	-1.674122	-0.788437	22196.87491
-498.484336	167.278786	-520.701206	13.467584	-1.674122	-0.788437	22199.16379
-508.402852	111.582506	-569.530821	-68.169429	-0.911159	1.500451	22219.00082
-525.950995	65.041779	-516.886392	-91.058311	-0.911159	0.737488	22216.71194
-509.165815	19.264015	-419.990124	-123.865709	1.377729	-0.025474	22221.28971
-522.899144	-38.721153	-419.227162	-184.902728	0.614767	0.737488	22228.91934
-508.402852	-98.995209	-374.975323	-255.858263	2.903655	1.500451	22225.10453
-504.588038	-147.824824	-336.827186	-312.317505	-0.148196	-0.025474	22218.23786
-477.12138	-196.654439	-291.049422	-332.917499	1.377729	-0.025474	22226.63045
-429.054727	-247.772943	-268.16054	-377.932301	2.903655	1.500451	22254.09711
-389.380665	-298.128483	-199.493893	-428.287841	2.903655	-0.025474	22238.07489
-352.758454	-342.380322	-160.582794	-467.198941	3.666618	0.737488	22244.17859
-333.684385	-381.291422	-90.390222	-512.976705	2.903655	-0.025474	22241.88971
-252.047372	-424.780298	-47.664309	-547.310028	0.614767	2.263414	22225.10453
-219.239975	-461.402509	1.165306	-561.80632	-0.148196	-0.025474	22212.89712
-153.625179	-487.343242	91.957872	-548.072991	0.614767	0.737488	22199.16379
-97.165937	-514.046938	156.046742	-517.554481	2.140692	2.263414	22210.60823
-34.602992	-520.913603	204.876357	-518.317444	0.614767	0.737488	22222.81564
29.485877	-531.595081	271.254115	-497.71745	-1.674122	-0.788437	22206.79342
93.574747	-547.617298	312.454103	-493.139674	-2.437084	-0.788437	22179.32676
141.6414	-545.32841	364.335569	-465.673015	-1.674122	-0.788437	22187.71935
201.915456	-520.913603	394.091116	-454.228574	-1.674122	1.500451	22200.68972
263.715438	-495.735832	454.365172	-398.532294	-0.911159	0.737488	22174.74899
300.337649	-472.84695	465.046651	-387.850816	-1.674122	-1.5514	22148.80825
345.352451	-442.328441	464.283688	-351.228605	2.903655	-0.025474	22218.23786
403.337619	-397.313639	552.024403	-255.858263	1.377729	0.737488	22191.53417
439.196867	-336.27662	574.150322	-189.480504	-0.148196	-0.788437	22222.05268
469.715377	-282.869229	583.305875	-145.991628	-0.148196	1.500451	22231.20823
486.500557	-218.017396	555.076253	-84.95461	1.377729	-0.025474	22220.52675
517.019066	-160.032228	593.22439	-8.658336	2.140692	-0.025474	22229.6823
512.44129	-99.758172	563.468844	40.934242	2.140692	1.500451	22252.57118
497.182035	-40.247078	526.083669	127.149031	1.377729	0.737488	22240.36378
493.367222	10.871425	469.624427	137.067547	1.377729	-0.788437	22230.44527
480.396855	73.434369	449.787396	194.289752	2.903655	-0.025474	22238.83786
458.270936	135.997314	375.78001	238.541591	-0.148196	0.737488	22229.6823
427.752426	205.426923	367.38742	257.615659	0.614767	-0.788437	22214.42305
415.545022	245.100985	333.054097	359.089703	-0.148196	2.263414	22228.15638
395.707991	290.115787	307.113364	404.104505	-1.674122	-0.025474	22228.91934
372.819109	353.441694	214.794873	426.230424	-0.148196	0.737488	22217.4749
304.152463	377.093539	122.476382	470.482263	0.614767	1.500451	22227.39341
285.078394	435.841669	72.883804	492.608182	-3.200047	-1.5514	22210.60823
226.330264	438.130558	-3.41247	501.763735	-3.200047	0.737488	22197.63787
169.871021	481.619434	-64.449489	531.519282	-0.911159	-0.788437	20142.21625
147.745102	502.219428	-162.871682	455.223008	-2.437084	-1.5514	22197.63787
88.996971	493.826837	-204.834632	426.993387	0.614767	-0.025474	22202.21564
32.537728	520.530533	-217.042036	522.363729	0.614767	1.500451	22202.21564
-23.158551	501.456465	-320.042006	447.593381	-0.911159	-0.788437	22159.48973
-49.862247	486.960173	-313.175341	501.000772	0.614767	-0.025474	1113.925596
-107.084452	477.041657	-355.901254	499.474847	-0.148196	-0.025474	16.78518
-157.439993	465.597216	-413.886422	478.874853	0.614767	-0.025474	13.733329
-212.37331	438.89352	-435.249379	426.230424	4.42958	1.500451	10.681478
-268.06959	412.952787	-477.975292	403.341542	2.140692	-1.5514	21755.88244
-279.514031	403.797235	-488.656771	313.311939	0.614767	-0.025474	22181.61565
-318.425131	351.915768	-553.508603	211.074932	1.377729	-0.025474	22189.24528
-380.225112	337.419476	-556.560454	208.023081	2.140692	-0.788437	22222.05268
-409.980659	258.071352	-574.87156	131.726808	-0.148196	1.500451	22225.10453
-452.706572	210.004699	-564.190082	93.578671	1.377729	0.737488	22215.18601
-474.832492	152.782494	-524.516019	53.141646	-0.148196	-0.788437	22218.23786
-474.069529	115.39732	-496.286398	-17.050926	-0.148196	0.737488	22229.6823
-516.795442	80.301034	-500.101212	-45.280547	-0.911159	-0.025474	22223.5786
-523.662107	-3.624867	-455.08641	-161.250883	-1.674122	1.500451	22199.16379
-516.032479	-61.610035	-417.701236	-182.61384	-0.148196	1.500451	22210.60823
-529.002846	-90.602619	-418.464199	-284.087884	-2.437084	-0.788437	22204.50453
-506.876927	-157.74334	-344.456813	-318.421207	-0.911159	-0.025474	22206.79342
-474.832492	-198.943328	-309.360527	-345.124903	0.614767	1.500451	22218.23786
-449.654721	-255.40257	-236.116105	-420.658214	-1.674122	-0.025474	22228.15638
-394.721404	-297.365521	-257.479061	-462.621164	2.140692	0.737488	22218.23786
-357.33623	-329.409956	-140.745763	-454.228574	1.377729	0.737488	22228.91934
-323.002907	-379.765496	-84.28652	-500.006338	0.614767	-0.788437	22228.91934
-265.017739	-417.913633	-38.508756	-509.924854	-0.148196	0.737488	22215.94897
-218.477012	-468.269174	37.787518	-549.598916	2.140692	1.500451	22231.97119
-148.28444	-482.765466	93.483798	-545.784103	-0.911159	-0.788437	22244.94156
-78.854831	-523.202491	139.261562	-531.287811	2.140692	0.737488	22205.2675
-29.262253	-539.224708	206.402283	-519.080407	-0.148196	-0.788437	22202.21564
34.063654	-539.224708	277.357817	-483.984121	1.377729	-0.025474	22233.49712
85.94512	-545.32841	315.505954	-476.354494	-0.148196	1.500451	22204.50453
137.826586	-541.513597	349.076315	-467.198941	3.666618	1.500451	22201.45268
199.626568	-520.15064	433.002216	-411.502661	-0.148196	-0.025474	22225.10453
250.745071	-478.187689	463.520725	-397.006369	-0.911159	0.737488	22206.03046
310.256165	-448.432143	503.194787	-358.858232	0.614767	-0.788437	22208.31935
329.330233	-427.069186	515.402191	-302.39899	0.614767	-0.025474	22193.82305
391.130215	-388.921049	563.468844	-240.599008	-2.437084	0.737488	22178.5638
439.196867	-343.906248	555.839216	-216.1842	-0.911159	-0.025474	22203.74157
448.35242	-292.024782	560.416993	-149.806442	-0.911159	0.737488	22211.3712
488.026482	-225.647023	558.891067	-115.473119	-0.148196	-1.5514	22207.55638
496.419072	-171.476669	527.609595	-96.399051	2.140692	-0.025474	22217.4749
513.204253	-94.417433	463.520725	14.993509	0.614767	1.500451	22231.97119
507.863514	-59.321147	498.617011	105.786075	-0.148196	0.737488	22218.23786
493.367222	7.056611	514.639228	180.556423	-0.148196	0.737488	22213.66009
481.92278	68.856593	464.283688	222.519373	-1.674122	-0.025474	22220.52675
473.53019	135.997314	449.024433	295.763796	2.903655	-0.025474	22225.10453
449.878346	190.930631	392.565191	316.36379	-0.148196	-0.788437	22240.36378
417.070948	245.863948	336.105948	389.608213	2.140692	0.737488	22248.75637
382.737625	275.619495	276.594854	414.02302	2.903655	0.737488	22237.31193
370.530221	345.812067	186.565252	423.941536	2.140692	2.263414	22228.91934
331.619121	382.434278	168.254146	463.615598	0.614767	-0.025474	22236.54897
283.552469	415.241676	76.698617	430.808201	1.377729	-0.788437	22227.39341
240.063593	454.915738	11.083822	513.208176	1.377729	1.500451	22215.18601
179.026574	475.515732	-56.819862	528.467431	0.614767	-0.025474	22222.81564
130.196959	491.537949	-95.730961	531.519282	-0.911159	-0.025474	22230.44527
60.76735	502.219428	-127.012433	522.363729	-0.911159	-0.025474	22180.85269
16.515511	483.145359	-194.153154	530.756319	-1.674122	0.737488	22196.11194
-17.817812	498.404614	-268.16054	501.763735	-3.200047	-0.025474	22206.79342
-78.854831	497.641651	-309.360527	503.289661	-0.911159	-0.788437	1329.84405
-104.795564	462.545365	-382.60495	478.874853	-0.148196	-0.025474	16.022217
-149.810366	453.389812	-440.590118	446.830418	-0.911159	-0.025474	11.444441
-201.691832	428.212042	-420.753087	367.482293	1.377729	2.263414	10.681478
-253.573298	424.397228	-499.338249	391.134138	-0.911159	-0.025474	21920.68239
-306.217727	384.723166	-508.493802	327.808231	0.614767	0.737488	22202.97861
-330.632534	368.700949	-542.064162	260.66751	-0.148196	0.737488	22190.00824
-361.914007	330.552812	-520.701206	224.808262	-0.148196	-0.788437	22216.71194
-406.165845	272.567644	-516.123429	179.79346	-0.911159	-1.5514	22240.36378
-422.188063	229.84173	-541.301199	106.549037	2.903655	1.500451	22239.60082
-466.439901	170.330637	-527.56787	45.512018	2.903655	0.737488	22235.02304
-483.225082	122.263985	-535.197498	-16.287963	0.614767	-0.788437	22235.02304
-509.928777	66.567705	-501.627137	-68.932392	1.377729	-0.025474	22231.97119
-537.395436	32.234382	-468.819739	-118.52497	0.614767	-0.788437	22221.28971
-520.610256	-27.276712	-440.590118	-210.843461	-0.148196	0.737488	22222.05268
-520.610256	-100.521135	-368.871621	-255.0953	-1.674122	-0.788437	22222.81564
-510.69174	-141.721122	-345.982739	-306.213803	1.377729	-0.025474	22220.52675
-474.832492	-204.284067	-316.990155	-345.887866	-0.148196	0.737488	22228.91934
-425.239914	-252.350719	-271.975353	-413.791549	-0.148196	-1.5514	22209.08231
-423.713988	-282.869229	-250.612397	-436.680431	-3.200047	0.737488	22196.11194
-346.654752	-350.00995	-163.634645	-448.124872	-1.674122	1.500451	22211.3712
-331.395497	-404.180304	-104.123551	-519.84337	-1.674122	-0.788437	22209.08231
-280.276994	-434.698813	-78.182818	-542.732252	-1.674122	-0.025474	22203.74157
-230.684416	-472.84695	-1.886544	-554.176693	-0.148196	-0.025474	22219.76379
-152.099254	-482.002503	48.468996	-590.035941	-1.674122	-0.025474	22182.37861
-93.351123	-521.676565	75.935655	-545.784103	-0.148196	0.737488	22205.2675
-53.677061	-530.069155	185.802289	-564.095208	3.666618	2.263414	22222.81564
24.145138	-539.987671	275.068929	-482.458195	-0.148196	-1.5514	22215.18601
74.500679	-540.750634	321.609656	-493.902637	0.614767	2.263414	22196.87491
133.24881	-534.646932	375.78001	-469.487829	2.140692	0.737488	22231.20823
194.285829	-505.654348	391.802228	-438.969319	2.903655	1.500451	22236.54897
263.715438	-482.765466	436.054067	-401.584145	5.192543	0.737488	22198.40083
292.708022	-462.165472	502.431825	-364.198971	0.614767	-1.5514	22214.42305
358.322817	-427.069186	522.268856	-361.14712	0.614767	0.737488	22199.92676
402.574656	-368.321055	513.113303	-294.006399	-0.148196	-0.025474	22186.19343
439.95983	-340.091434	556.602179	-205.502722	0.614767	-0.788437	22220.52675
465.1376	-282.106266	567.283657	-143.70274	-0.148196	0.737488	22231.20823
472.004265	-222.595172	553.550328	-91.058311	3.666618	0.737488	22222.81564
523.885731	-178.343334	564.994769	-26.969442	-0.911159	-0.025474	22221.28971
504.811663	-129.513719	539.816999	34.067577	-1.674122	0.737488	22208.31935
491.841296	-55.506333	541.342924	95.104596	-1.674122	-0.788437	22201.45268
481.159818	3.241798	506.246638	145.460137	-0.911159	-0.025474	22203.74157
461.322787	55.123264	450.550359	224.045299	0.614767	-0.025474	22217.4749
468.952414	128.367686	385.698526	239.304554	-2.437084	0.737488	22213.66009
434.619091	174.145451	349.839277	297.289722	2.140692	1.500451	22222.05268
416.307985	239.760246	328.476321	341.54156	-0.148196	0.737488	22228.15638
395.707991	277.908383	290.328184	398.000803	1.377729	-0.025474	22220.52675
349.930227	317.582445	155.283779	386.556362	1.377729	0.737488	22218.23786
314.070978	388.53798	167.491183	487.267443	-0.911159	1.500451	22226.63045
302.626537	425.923154	101.876388	510.919288	1.377729	-0.025474	22246.46748
239.30063	455.678701	22.528263	531.519282	2.903655	1.500451	22240.36378
211.071009	473.989806	-48.427271	537.622984	1.377729	-0.025474	22223.5786
153.085841	497.641651	-139.219837	501.000772	3.666618	0.737488	22206.79342
87.471045	499.930539	-142.271688	510.156325	1.377729	3.026377	22212.13416
40.930319	508.323129	-187.28649	547.541499	0.614767	-0.025474	22216.71194
-14.002999	484.671285	-254.42721	547.541499	-0.911159	-1.5514	22199.16379
-39.180769	472.463881	-307.834602	496.422996	2.140692	1.500451	4167.302469
-100.217788	486.960173	-340.642	478.11189	-0.911159	-0.025474	19.837031
-152.099254	467.886104	-392.523466	461.32671	0.614767	-0.025474	10.681478
-194.825167	444.997222	-416.175311	432.334126	0.614767	0.737488	12.207404
-250.521447	423.634266	-465.004926	389.608213	-1.674122	-1.5514	21608.63063
-296.299211	397.693533	-502.3901	334.674896	-1.674122	1.500451	22178.5638
-336.736236	366.41206	-525.278982	286.608243	-0.911159	0.737488	22139.6527
-371.069559	319.108371	-534.434535	235.48974	-0.911159	-0.025474	22204.50453
-414.558435	268.75283	-535.197498	178.267535	-0.911159	-0.025474	22224.34156
-443.551019	235.18247	-553.508603	92.052745	1.377729	0.737488	22215.18601
-464.913976	179.48619	-544.35305	18.04536	2.903655	1.500451	22222.81564
-468.72879	121.501022	-555.797491	-66.643504	-0.148196	1.500451	22228.91934
-500.773225	78.012146	-482.553069	-44.517584	-1.674122	-0.025474	22220.52675
-522.899144	20.789941	-447.456783	-133.784225	-0.148196	-1.5514	22074.80087
-510.69174	-12.78042	-430.671603	-173.458287	2.140692	-0.025474	22248.75637
-507.639889	-76.86929	-373.449397	-234.495306	-0.911159	-0.788437	22238.83786
-477.12138	-131.802607	-336.064223	-288.66566	1.377729	0.737488	22232.73415
-467.965827	-179.869259	-303.256826	-342.073052	2.903655	0.737488	22240.36378
-441.262131	-242.432204	-256.716099	-380.984151	1.377729	-0.025474	22235.786
-406.165845	-286.684042	-245.271658	-448.887835	1.377729	0.737488	22215.94897
-368.017708	-335.513658	-142.271688	-438.206357	-1.674122	-1.5514	22224.34156
-326.817721	-382.817347	-65.975414	-497.71745	-0.911159	-0.788437	22229.6823
-282.565882	-417.15067	-43.849495	-503.821152	-0.148196	1.500451	22216.71194
-208.558496	-455.298807	-1.886544	-556.465581	-0.911159	-0.788437	22205.2675
-158.202956	-486.580279	101.113425	-528.23596	-1.674122	-0.788437	22202.21564
-104.795564	-520.15064	124.76527	-532.050773	-3.96301	-0.788437	22192.29713
-44.521508	-510.232124	223.187463	-515.265593	-3.200047	-0.025474	22181.61565
10.411809	-547.617298	255.231898	-488.561897	1.377729	0.737488	22209.08231
82.130306	-528.54323	297.194848	-487.798935	-1.674122	-0.788437	22189.24528
120.278443	-527.780267	374.254085	-480.93227	-1.674122	-0.788437	22209.84527
198.863605	-524.728416	421.557775	-435.917469	0.614767	1.500451	22199.92676
253.033959	-482.765466	454.365172	-441.258208	2.903655	3.026377	22202.21564
300.337649	-464.45436	433.765178	-396.243406	0.614767	-0.788437	22193.82305
349.930227	-452.246956	520.74293	-339.784164	3.666618	1.500451	22215.18601
404.100581	-380.528459	516.928117	-271.117517	5.192543	1.500451	22224.34156
440.722793	-335.513658	558.128104	-187.191616	2.903655	-0.025474	22245.70452
482.685743	-291.261819	581.779949	-171.932362	1.377729	1.500451	22244.94156
476.582041	-268.372937	561.942918	-109.369417	-0.148196	-0.788437	22225.86749
493.367222	-175.291483	546.683663	-27.732404	-0.911159	-0.788437	22230.44527
510.915364	-120.358166	543.631812	30.252764	-0.911159	0.737488	22231.20823
516.256104	-50.165594	543.631812	108.837926	0.614767	0.737488	22225.86749
497.944998	5.530686	501.668862	171.40087	1.377729	0.737488	22186.19343
466.663526	60.464003	488.698495	250.748995	2.140692	2.263414	22230.44527
466.663526	124.552873	387.987414	243.88233	0.614767	-0.025474	22228.91934
453.693159	178.723227	366.624457	306.445274	-3.96301	-0.788437	22212.89712
394.182066	226.78988	349.076315	349.93415	-0.148196	2.263414	22206.79342
375.87096	264.175054	278.883743	432.334126	-3.200047	-3.077325	22210.60823
359.08578	329.789849	193.431916	434.623014	-2.437084	-0.025474	22199.92676
326.278382	358.01947	129.343046	455.223008	-3.200047	0.737488	22215.18601
300.337649	429.737968	85.85417	482.689667	0.614767	0.737488	22229.6823
243.115444	446.523148	2.691232	507.867437	0.614767	2.263414	22219.00082
185.130276	476.278695	-72.842079	490.319294	-1.674122	-1.5514	22217.4749
126.382145	480.856471	-123.960582	471.245226	1.377729	0.737488	22228.91934
88.996971	494.5898	-152.190204	487.267443	1.377729	2.263414	22195.34898
35.589579	512.137943	-206.360558	522.363729	1.377729	-0.025474	22187.71935
-0.269669	504.508316	-243.745732	546.778537	2.903655	-0.025474	22250.2823
-48.336322	490.012024	-284.94572	516.260027	-0.148196	1.500451	5001.22074
-83.432608	495.352763	-345.219776	511.682251	2.903655	0.737488	21.362957
-127.684446	454.152775	-383.367913	468.956337	2.140692	-0.025474	12.207404
-198.639981	448.049073	-448.982708	417.074871	0.614767	-0.025474	11.444441
-252.810335	418.293527	-463.479	392.660064	-1.674122	-2.314363	19769.12748
-309.269578	412.189825	-513.834541	361.378592	-0.148196	-0.025474	22180.08972
-318.425131	363.360209	-516.123429	269.823063	-0.148196	-0.025474	22184.6675
-384.039926	316.819483	-497.812323	266.008249	-1.674122	-0.025474	22215.94897
-399.299181	284.775048	-568.767858	141.645323	1.377729	1.500451	22148.80825
-444.313982	224.500991	-542.827125	87.474969	-2.437084	-0.788437	22198.40083
-479.410268	181.012115	-524.516019	57.719422	-2.437084	-0.788437	22196.87491
-490.854709	130.656575	-524.516019	14.230546	-3.200047	0.737488	22208.31935
-519.847293	75.723258	-491.708622	-34.599069	-0.911159	-0.025474	22212.89712
-516.795442	16.975127	-455.08641	-134.547187	-0.911159	-0.025474	22204.50453
-498.484336	-28.802637	-461.190112	-200.161983	0.614767	-0.025474	22225.86749
-519.08433	-65.424849	-403.967907	-248.228635	-0.911159	-2.314363	22226.63045
-496.195448	-130.276681	-385.656801	-310.79158	0.614767	1.500451	22218.23786
-479.410268	-185.972961	-315.464229	-344.36194	-0.148196	1.500451	22226.63045
-469.491752	-257.691458	-275.790167	-358.858232	0.614767	0.737488	22228.91934
-406.928808	-299.654409	-252.901285	-466.435978	2.903655	1.500451	22238.83786
-355.047342	-314.913664	-155.242055	-455.7545	2.140692	0.737488	22247.99341
-317.662168	-379.765496	-103.360588	-474.828568	1.377729	-0.788437	22245.70452
-277.225143	-408.75808	-42.32357	-515.265593	-0.911159	0.737488	22222.05268
-232.210341	-460.639546	-4.175433	-551.124842	0.614767	-0.025474	22230.44527
-168.121471	-486.580279	87.380096	-530.524848	-0.148196	-0.025474	22229.6823
-97.9289	-501.839534	130.868972	-549.598916	-0.148196	1.500451	22199.16379
-53.677061	-523.202491	192.668953	-535.102624	1.377729	0.737488	22222.81564
15.752548	-527.780267	266.676339	-502.295227	0.614767	0.737488	22224.34156
53.137722	-528.54323	281.172631	-516.791519	-2.437084	-0.788437	22183.90454
121.804369	-526.254342	371.965197	-469.487829	0.614767	-0.025474	22206.03046
178.263611	-521.676565	405.535557	-438.969319	-0.148196	0.737488	22201.45268
240.826556	-498.024721	446.735545	-403.873034	-0.148196	2.263414	22189.24528
303.3895	-469.032137	480.305905	-364.961934	0.614767	-1.5514	22152.62307
337.722823	-436.987702	496.328123	-345.887866	-1.674122	-0.025474	22203.74157
389.604289	-403.417341	516.165154	-275.695294	-1.674122	-0.025474	22192.29713
423.17465	-352.298838	575.676247	-197.873095	0.614767	-1.5514	22219.00082
459.796861	-293.550707	568.809583	-181.087914	1.377729	0.737488	22154.91195
480.396855	-243.958129	567.283657	-123.102746	0.614767	-0.788437	22220.52675
488.026482	-181.395185	552.787365	-42.228696	-0.148196	0.737488	22219.00082
504.0487	-108.150762	511.587377	-12.47315	-0.911159	0.737488	22227.39341
508.626476	-54.74337	558.891067	96.630522	1.377729	-0.788437	22247.99341
499.470923	11.634388	523.031819	162.245317	2.140692	0.737488	22237.31193
481.92278	57.412152	459.705911	218.70456	0.614767	0.737488	22241.12674
461.322787	119.212134	418.505924	249.986032	-0.911159	-0.788437	22238.07489
438.433904	191.693594	358.231867	304.919349	-0.911159	-0.025474	22221.28971
415.545022	226.78988	341.446687	356.800815	2.140692	-0.025474	22226.63045
388.841327	280.197271	297.194848	385.030436	-0.911159	-0.788437	22230.44527
362.137631	327.500961	234.631904	433.860052	-1.674122	-0.788437	22212.89712
327.804308	370.989837	155.283779	473.534114	0.614767	-0.025474	22226.63045
317.122829	429.737968	106.454164	465.904487	0.614767	-0.025474	22233.49712
244.641369	438.89352	40.076406	518.548915	-2.437084	1.500451	22194.58602
182.841388	461.782403	-66.738377	501.000772	-3.200047	-1.5514	22202.21564
150.03399	476.278695	-121.671694	537.622984	-3.200047	-0.025474	22193.06009
108.834002	496.878688	-132.353172	505.578549	-1.674122	0.737488	22190.7712
46.271058	490.012024	-201.019819	523.889655	-2.437084	-2.314363	22212.89712
10.411809	503.745353	-252.901285	525.41558	2.140692	0.737488	22203.74157
-36.891881	495.352763	-297.916086	490.319294	1.377729	-0.025474	16401.40996
-100.217788	482.382396	-345.982739	491.082257	-0.911159	-0.788437	20.599994
-161.254807	451.100924	-400.153093	444.54153	-1.674122	0.737488	12.970367
-191.773316	441.182409	-422.279013	423.178573	-0.911159	-0.788437	10.681478
-238.314043	435.078707	-468.819739	372.823033	1.377729	-0.025474	19505.90533
-281.039956	410.663899	-516.123429	313.311939	2.903655	2.263414	22212.13416
-325.291795	374.041688	-525.278982	277.45269	2.140692	1.500451	22202.21564
-362.676969	342.760216	-545.116013	246.171218	-0.911159	-1.5514	22222.05268
-400.825106	278.671346	-531.382684	198.104566	-0.148196	1.500451	22235.786
-414.558435	219.923215	-568.767858	110.363851	0.614767	0.737488	22225.86749
-482.462119	192.456556	-556.560454	48.563869	1.377729	0.737488	22214.42305
-492.380635	126.841761	-507.730839	6.600919	-0.911159	-0.025474	22225.10453
-509.928777	81.063997	-503.916025	-46.806473	1.377729	-0.025474	22231.97119
-541.21025	39.101046	-461.953075	-121.576821	-0.911159	0.737488	22215.94897
-529.765809	-35.669302	-509.256765	-226.102716	-2.437084	0.737488	22214.42305
-529.002846	-91.365582	-418.464199	-260.436039	-3.200047	-0.788437	22208.31935
-505.351001	-147.061862	-419.227162	-326.050834	-0.148196	-0.025474	22199.16379
-490.854709	-189.787775	-313.175341	-333.680462	-0.148196	-0.025474	22211.3712
-437.447317	-241.669241	-260.530912	-382.510077	1.377729	-0.788437	22223.5786
-421.4251	-276.002564	-241.456844	-432.865618	-0.148196	0.737488	22212.89712
-373.358448	-322.543291	-143.797614	-456.517462	-0.148196	0.737488	22223.5786
-326.817721	-369.084018	-124.723545	-477.117456	-0.148196	-0.788437	22228.15638
-268.832553	-411.809931	-39.271719	-508.398929	-0.148196	-0.025474	22212.89712
-223.054788	-437.750664	-0.360619	-567.910022	0.614767	-0.788437	22192.29713
-168.884434	-506.417311	66.017139	-550.361879	0.614767	-0.025474	22214.42305
-107.084452	-497.261758	131.631934	-542.732252	2.903655	0.737488	22235.02304
-40.706694	-526.254342	173.594885	-570.961873	0.614767	-0.025474	22228.15638
21.85625	-543.039522	255.231898	-502.295227	0.614767	-1.5514	22207.55638
60.004387	-543.802485	310.928178	-491.613748	-0.148196	-0.025474	22217.4749
132.485847	-539.224708	352.128165	-480.93227	-0.148196	-0.788437	22205.2675
179.789537	-523.202491	408.587408	-420.658214	-0.148196	-0.025474	22199.92676
253.033959	-504.891385	435.291104	-408.45081	-0.148196	1.500451	22206.03046
296.522835	-471.321025	497.091085	-369.53971	-1.674122	-1.5514	22199.16379
348.404302	-427.069186	525.320707	-313.843431	-0.148196	0.737488	22215.18601
383.500587	-391.209937	541.342924	-274.169368	-0.148196	-0.788437	22215.18601
415.545022	-369.846981	579.491061	-211.606424	-0.148196	-0.025474	22198.40083
448.35242	-314.913664	548.972552	-148.280517	-1.674122	-0.025474	22206.79342
483.448706	-249.298868	545.920701	-135.31015	-1.674122	-0.788437	22213.66009
500.996849	-189.787775	563.468844	-36.124994	-1.674122	0.737488	22203.74157
490.315371	-135.61742	542.105887	-4.080559	-0.148196	0.737488	22217.4749
507.863514	-86.787805	539.816999	105.786075	-0.148196	-0.025474	22234.26008
491.841296	-24.987824	474.202203	140.882361	-1.674122	-0.788437	22215.18601
478.87093	53.597338	474.965166	198.867529	0.614767	1.500451	22224.34156
473.53019	116.923245	429.950365	262.193436	-0.148196	-0.025474	22231.20823
449.878346	185.589892	395.617041	305.682312	-1.674122	-0.025474	22212.13416
413.256134	227.552842	364.335569	356.037852	3.666618	0.737488	22248.75637
410.967246	292.404675	277.357817	362.904517	4.42958	-1.5514	22254.09711
371.293184	337.419476	162.913407	388.84525	2.903655	2.263414	22232.73415
343.826525	383.960203	177.409699	475.060039	1.377729	-0.025474	22231.20823
301.863575	416.767601	120.950456	494.897071	2.140692	-1.5514	22239.60082
261.42655	454.915738	23.291226	511.682251	-1.674122	-0.025474	22219.00082
201.915456	462.545365	-10.279135	510.156325	-0.148196	-0.025474	22181.61565
151.559915	490.774987	-102.597626	532.282245	-0.148196	0.737488	22222.81564
91.285859	498.404614	-128.538359	535.334096	-0.911159	-0.025474	22216.71194
54.663648	496.878688	-199.493893	539.911872	-0.148196	-0.025474	22180.08972
-4.084483	491.537949	-229.24944	530.756319	-1.674122	-0.788437	22181.61565
-45.284471	499.167577	-293.33831	489.556331	-0.148196	0.737488	20136.87552
-127.684446	468.649067	-339.116074	482.689667	-0.148196	-1.5514	22.125919
-142.180738	464.834253	-375.738286	465.904487	1.377729	0.737488	14.496292
-207.032571	438.89352	-426.856789	443.015604	-0.911159	1.500451	9.918516
-241.365894	432.026856	-458.901224	397.23784	-0.148196	-1.5514	20594.65316
-281.802919	411.426862	-481.790106	330.097119	-0.148196	0.737488	22165.59343
-330.632534	381.671315	-512.308615	285.845281	1.377729	1.500451	22218.23786
-367.254746	339.708365	-516.886392	252.27492	2.140692	-0.025474	22210.60823
-409.217696	284.012085	-522.227131	193.526789	0.614767	0.737488	22222.05268
-445.076945	235.945432	-534.434535	108.074963	0.614767	-0.788437	22228.91934
-464.151013	201.612109	-579.449336	55.430534	2.140692	1.500451	22235.786
-472.543603	145.152867	-552.745641	-7.13241	1.377729	1.500451	22240.36378
-507.639889	90.982512	-488.656771	-42.228696	0.614767	-0.025474	22245.70452
-515.269517	31.471419	-458.901224	-95.636088	1.377729	-0.025474	22225.10453
-517.558405	-15.069308	-454.323447	-158.961995	-0.148196	-0.025474	22225.86749
-507.639889	-83.735954	-398.627168	-238.31012	-0.911159	-0.788437	22225.86749
-483.988044	-142.484085	-372.686435	-282.561958	-0.911159	0.737488	22214.42305
-477.884343	-176.817408	-302.493863	-322.998983	-0.911159	0.737488	22220.52675
-429.81769	-230.2248	-271.212391	-368.013785	-0.148196	-0.025474	22231.97119
-429.054727	-276.765527	-239.167956	-422.184139	0.614767	-0.025474	22221.28971
-385.565851	-347.721061	-171.264272	-477.117456	-1.674122	-0.025474	22201.45268
-335.973273	-389.684012	-139.219837	-566.384097	-0.148196	1.500451	22211.3712
-282.565882	-421.728447	-65.212452	-518.317444	-1.674122	0.737488	22202.21564
-241.365894	-442.328441	-22.486538	-561.80632	-0.911159	-0.025474	22202.97861
-171.173322	-474.372876	50.757884	-535.102624	-0.911159	-0.025474	22219.76379
-115.477043	-490.395093	113.320829	-528.998922	1.377729	1.500451	22222.05268
-49.099284	-525.491379	178.172661	-520.606332	1.377729	0.737488	22193.82305
8.885884	-545.32841	275.831892	-480.169307	-0.148196	-0.025474	22207.55638
63.056238	-532.358044	306.350401	-506.873003	0.614767	-0.025474	22213.66009
126.382145	-526.254342	361.283718	-474.065605	-0.911159	-0.025474	22185.43046
196.574717	-509.469162	383.409638	-432.102655	2.140692	1.500451	22231.20823
232.433966	-478.950652	438.342955	-431.339692	2.903655	0.737488	22238.07489
273.633953	-446.906217	426.898514	-414.554512	2.140692	-1.5514	22202.21564
334.670972	-440.802515	508.535527	-358.858232	2.140692	0.737488	22225.86749
375.87096	-408.75808	526.083669	-274.169368	2.903655	1.500451	22235.02304
414.019097	-360.691428	584.8318	-199.39902	0.614767	-0.025474	22214.42305
457.507973	-301.943297	577.202173	-167.354585	1.377729	2.263414	22223.5786
484.974631	-244.721092	571.861434	-118.52497	0.614767	-0.788437	22231.20823
507.863514	-181.395185	574.913285	-25.443516	1.377729	1.500451	22216.71194
504.811663	-139.432234	520.74293	17.282397	0.614767	0.737488	22224.34156
494.130184	-71.528551	526.846632	85.186081	-1.674122	0.737488	22220.52675
477.345004	-28.039675	517.691079	141.645323	-2.437084	-0.788437	22193.82305
493.367222	49.782525	366.624457	120.282367	-0.148196	0.737488	22205.2675
449.115383	117.686208	404.009632	195.052715	-0.148196	-0.788437	22213.66009
425.463538	157.36027	365.861495	283.556392	0.614767	2.263414	22210.60823
417.070948	216.108401	360.520756	344.593411	-0.148196	1.500451	22219.76379
418.596873	273.330607	286.51337	372.823033	0.614767	-1.5514	22232.73415
370.530221	316.05652	252.94301	426.993387	0.614767	1.500451	22228.91934
336.196898	375.567613	146.891189	455.985971	1.377729	1.500451	22221.28971
307.967276	401.508346	139.261562	485.741518	-0.911159	-1.5514	22225.86749
255.322848	457.967589	49.231959	510.919288	2.140692	0.737488	22146.51936
222.51545	482.382396	-32.405054	504.815586	2.903655	-0.025474	22238.83786
129.433996	515.189794	-130.827247	521.600766	2.903655	-0.025474	22236.54897
105.782151	521.293496	-204.07167	481.926704	3.666618	2.263414	22202.97861
46.271058	511.37498	-181.94575	528.467431	3.666618	0.737488	22221.28971
-6.373371	494.5898	-222.382775	546.778537	-0.148196	-0.025474	22216.71194
-44.521508	480.856471	-295.627198	506.341512	-0.148196	2.263414	8706.167791
-101.743713	483.908322	-343.693851	520.074841	1.377729	1.500451	20.599994
-141.417776	464.834253	-395.575317	483.452629	1.377729	-0.025474	12.207404
-177.277024	449.574999	-432.960491	446.067455	-0.148196	-0.025474	11.444441
-242.128857	431.263893	-442.116044	384.267474	1.377729	0.737488	18736.07593
-295.536248	396.93057	-496.286398	336.963784	-1.674122	0.737488	22161.01566
-333.684385	370.226874	-531.382684	278.978616	-1.674122	-0.788437	22196.87491
-350.469565	321.397259	-547.404901	211.837895	-1.674122	-0.025474	22190.00824
-416.847324	287.826899	-519.17528	186.660125	-0.148196	2.263414	22209.08231
-440.499168	240.523209	-545.878976	95.104596	-0.911159	-1.5514	22221.28971
-478.647305	186.352854	-585.553038	59.245348	1.377729	-0.025474	22214.42305
-481.699156	142.863978	-502.3901	5.837956	0.614767	-0.025474	22221.28971
-490.091746	78.775109	-484.841957	-44.517584	1.377729	0.737488	22231.97119
-513.743591	47.493636	-452.034559	-95.636088	-0.148196	-0.025474	22219.00082
-511.454703	-7.439681	-450.508634	-181.850877	0.614767	-0.788437	22215.18601
-492.380635	-63.13596	-393.286429	-236.021231	2.903655	-0.025474	22253.33415
-488.565821	-119.595203	-368.871621	-270.354555	2.903655	0.737488	22245.70452
-467.965827	-168.424818	-318.51608	-330.628611	1.377729	0.737488	22234.26008
-464.913976	-247.772943	-301.7309	-384.036002	2.140692	-0.788437	22240.36378
-408.454733	-276.765527	-238.404993	-424.473027	0.614767	0.737488	22238.07489
-382.514	-327.88403	-162.871682	-438.206357	0.614767	-0.025474	22219.00082
-333.684385	-364.506242	-107.938365	-490.850786	0.614767	-0.788437	22226.63045
-298.588099	-408.75808	-66.738377	-496.954487	-0.148196	1.500451	22221.28971
-224.580714	-460.639546	-9.516172	-539.680401	-0.911159	-0.788437	22210.60823
-181.091838	-467.506211	74.409729	-550.361879	1.377729	0.737488	22205.2675
-116.240005	-519.387677	129.343046	-523.658183	-3.96301	0.737488	22209.84527
-64.358539	-543.802485	188.091177	-538.917438	-0.911159	0.737488	22191.53417
-16.291887	-557.535814	277.357817	-511.450779	-0.148196	0.737488	22186.19343
41.693281	-531.595081	227.002277	-519.080407	-0.148196	0.737488	22200.68972
124.85622	-533.883969	333.054097	-499.243376	1.377729	-0.788437	22195.34898
179.026574	-526.254342	411.639259	-438.969319	3.666618	2.263414	22215.94897
236.248779	-495.735832	447.498508	-403.873034	1.377729	0.737488	22212.89712
287.367283	-465.217323	497.091085	-383.27304	2.903655	-0.025474	22191.53417
335.433935	-442.328441	493.276272	-355.806381	1.377729	1.500451	22200.68972
381.211699	-407.232155	526.846632	-268.065666	1.377729	0.737488	22227.39341
420.122799	-351.535875	568.04662	-191.769393	2.140692	-0.025474	22216.71194
454.456122	-308.809962	587.883651	-158.961995	2.140692	0.737488	22244.94156
469.715377	-239.380353	548.209589	-139.124964	1.377729	-0.025474	22247.99341
517.019066	-172.239632	544.394775	-62.82869	2.140692	0.737488	22230.44527
494.130184	-118.83224	517.691079	-1.791671	-0.148196	0.737488	22231.20823
508.626476	-70.765588	543.631812	82.897193	1.377729	-0.025474	22232.73415
502.522774	-17.358196	500.142936	139.356435	2.140692	0.737488	22217.4749
484.211669	44.441785	474.965166	211.074932	1.377729	1.500451	22220.52675
478.87093	116.160283	431.47629	225.571224	0.614767	-1.5514	22228.91934
446.826495	181.775078	407.824445	313.311939	0.614767	-0.788437	22227.39341
431.56724	220.686178	336.105948	328.571194	1.377729	0.737488	22018.34162
391.130215	260.36024	307.113364	395.711915	-2.437084	-0.788437	22207.55638
378.159848	326.737998	226.239314	422.415611	-0.148196	2.263414	22212.13416
334.670972	349.62688	134.683785	378.163772	-0.911159	-0.025474	22199.92676
312.545053	396.167607	93.483798	457.511896	-0.911159	-2.314363	22215.18601
267.530251	443.471297	31.683816	501.000772	-0.911159	1.500451	22224.34156
195.811754	479.330545	-48.427271	478.11189	2.903655	0.737488	22200.68972
158.42658	501.456465	-96.493924	539.148909	1.377729	1.500451	22215.94897
101.967337	504.508316	-122.434657	537.622984	-0.911159	0.737488	22228.15638
39.404393	496.878688	-169.738347	533.045207	1.377729	0.737488	22210.60823
-7.899297	498.404614	-213.227223	552.882239	3.666618	2.263414	22203.74157
-23.921514	493.063875	-281.893869	520.837804	0.614767	-0.025474	22235.786
-94.114086	487.723136	-342.167925	507.104474	2.140692	-0.025474	25.17777
-129.210372	473.226844	-372.686435	459.800785	2.903655	1.500451	12.207404
-186.432577	445.760185	-410.834571	447.593381	-0.148196	0.737488	11.444441
-247.469596	429.737968	-461.953075	368.245256	2.140692	-0.788437	15005.95111
-282.565882	411.426862	-520.701206	321.704529	0.614767	1.500451	22171.69713
-312.321429	378.619464	-471.108628	293.474908	1.377729	0.737488	22211.3712
-355.047342	351.915768	-519.17528	257.615659	-0.148196	-0.788437	22208.31935
-384.802889	295.456526	-569.530821	224.045299	0.614767	1.500451	22217.4749
-450.417684	233.656544	-542.064162	109.600888	1.377729	0.737488	22228.15638
-477.884343	174.145451	-539.012311	64.586087	-3.200047	-0.025474	22202.97861
-474.832492	123.78991	-529.856758	9.65277	-2.437084	0.737488	22196.87491
-521.373219	88.693624	-510.019727	-52.910175	0.614767	0.737488	22215.94897
-509.928777	30.708456	-495.523435	-150.569405	-0.148196	0.737488	22206.79342
-547.313952	-40.247078	-513.071578	-232.96938	-0.148196	1.500451	22209.84527
-503.825076	-79.158178	-467.293814	-326.050834	0.614767	-0.025474	22225.86749
-491.617672	-109.676687	-366.582733	-319.18417	-0.148196	-0.788437	22228.91934
-476.358417	-166.898893	-324.619782	-335.96935	-0.911159	-0.025474	22199.92676
-448.128796	-228.698874	-295.627198	-377.169338	0.614767	-0.788437	22227.39341
-412.269547	-283.632191	-217.804999	-392.428593	-0.911159	-0.025474	22228.91934
-374.884373	-311.09885	-194.916117	-458.043388	1.377729	-0.025474	22220.52675
-344.365864	-361.454391	-110.990216	-471.013754	2.140692	-1.5514	22247.99341
-290.195509	-415.624745	-62.160601	-491.613748	0.614767	-0.788437	22244.17859
-220.002937	-421.728447	-70.553191	-592.32483	1.377729	-0.788437	22180.85269
-203.217757	-483.528429	43.89122	-603.006308	1.377729	-0.025474	22230.44527
-119.291856	-501.076571	110.268978	-531.287811	-0.148196	0.737488	22234.26008
-68.936316	-528.54323	169.780071	-554.176693	0.614767	-1.5514	22193.82305
-1.795595	-535.409895	262.098562	-487.798935	0.614767	0.737488	22216.71194
80.604381	-540.750634	299.483737	-496.954487	0.614767	2.263414	22226.63045
122.567331	-549.143224	371.965197	-475.591531	-0.911159	-0.788437	22198.40083
208.019158	-530.832118	400.194818	-457.280425	-0.911159	-0.025474	22193.06009
234.722854	-510.995087	445.972582	-405.398959	0.614767	1.500451	22206.03046
271.345065	-466.743248	466.572576	-405.398959	-0.148196	-0.025474	22182.37861
334.670972	-444.617329	476.491092	-370.302673	-2.437084	0.737488	22167.88232
383.500587	-405.706229	498.617011	-281.798996	-0.911159	-0.788437	22217.4749
434.619091	-373.661794	532.950334	-231.443455	0.614767	0.737488	22218.23786
443.774644	-301.943297	586.357726	-154.384219	0.614767	1.500451	22221.28971
475.819079	-255.40257	572.624396	-109.369417	2.903655	-0.025474	22231.97119
500.233886	-196.654439	573.387359	-46.04351	-0.148196	-0.025474	22228.15638
495.65611	-134.854458	538.291073	12.704621	1.377729	3.026377	22222.05268
515.493141	-70.765588	544.394775	79.082379	-0.148196	-1.5514	22227.39341
518.544992	3.241798	503.194787	137.067547	2.903655	0.737488	22247.99341
483.448706	46.730674	481.831831	191.237901	0.614767	1.500451	22237.31193
462.848712	90.982512	429.187402	227.860113	1.377729	0.737488	22242.65267
441.485755	178.723227	421.557775	317.126753	0.614767	0.737488	22240.36378
444.537606	230.604693	372.728159	352.986001	1.377729	-0.025474	22225.10453
390.367252	274.093569	270.491153	320.941566	0.614767	-0.788437	22225.10453
382.737625	321.397259	246.839308	414.02302	0.614767	2.263414	22230.44527
340.774674	361.071321	174.357848	465.904487	-0.148196	-0.025474	22215.18601
309.493202	410.663899	121.713419	491.082257	1.377729	0.737488	22227.39341
268.293214	437.367595	54.572698	517.785953	0.614767	0.737488	22229.6823
188.94509	447.286111	-9.516172	484.215592	-3.200047	-1.5514	22191.53417
139.352512	481.619434	-81.234669	526.178543	-1.674122	0.737488	22200.68972
96.626598	489.249061	-143.034651	533.045207	0.614767	3.026377	22187.71935
60.76735	490.774987	-191.864266	525.41558	-0.148196	-0.025474	22187.71935
5.07107	486.19721	-263.582763	527.704468	-0.148196	0.737488	22199.16379
-38.417806	497.641651	-320.804968	451.408195	1.377729	0.737488	22219.00082
-81.143719	489.249061	-371.923472	468.193375	0.614767	-0.788437	35.096286
-134.551111	462.545365	-382.60495	494.897071	2.140692	1.500451	12.970367
-174.988136	448.812036	-415.412348	446.067455	1.377729	1.500451	12.970367
-223.054788	454.915738	-440.590118	397.23784	1.377729	-0.788437	14173.55876
-285.617733	419.819452	-477.21233	358.326741	1.377729	1.500451	22162.54158
-302.402913	385.486129	-505.441951	313.311939	2.140692	0.737488	22239.60082
-351.995491	354.967619	-524.516019	271.348989	2.140692	-0.788437	22235.786
-387.091777	308.426892	-542.064162	198.867529	-0.148196	-0.788437	22220.52675
-446.60287	233.656544	-535.197498	131.726808	2.140692	0.737488	22237.31193
-469.491752	193.219519	-580.212299	60.00831	0.614767	0.737488	22230.44527
-484.751007	126.841761	-552.745641	-3.317597	1.377729	2.263414	22215.18601
-491.617672	83.352885	-506.204914	-26.206479	0.614767	-0.788437	22223.5786
-512.980628	36.049195	-442.116044	-94.110162	1.377729	0.737488	22230.44527
-515.269517	-8.202643	-449.745671	-133.021262	1.377729	2.263414	22215.94897
-490.854709	-72.291513	-429.145677	-204.739759	-0.148196	-0.025474	22224.34156
-496.958411	-140.95816	-368.108658	-285.613809	-1.674122	1.500451	22210.60823
-493.143597	-177.580371	-330.723484	-320.710095	-0.911159	0.737488	22197.63787
-442.025094	-235.565539	-304.782751	-388.613779	0.614767	-1.5514	22206.03046
-437.447317	-280.58034	-264.345726	-415.317475	-0.148196	0.737488	22221.28971
-381.751038	-312.624775	-213.227223	-478.643382	0.614767	-0.025474	22211.3712
-332.921423	-366.79513	-131.59021	-514.50263	0.614767	0.737488	22225.86749
-285.617733	-406.469192	-85.812446	-534.339662	0.614767	0.737488	22228.15638
-239.839969	-433.935851	-24.775427	-533.576699	-2.437084	-1.5514	22212.89712
-184.143689	-483.528429	72.883804	-540.443363	-0.148196	-0.025474	22216.71194
-122.343707	-476.661764	124.002307	-532.813736	-1.674122	-0.788437	22206.03046
-68.173353	-521.676565	191.905991	-521.369295	3.666618	-0.025474	22238.83786
1.256256	-515.572863	267.439302	-496.191525	-0.911159	-1.5514	22222.05268
66.108089	-529.306193	305.587438	-487.798935	3.666618	0.737488	22218.23786
121.041406	-543.039522	362.809644	-495.428562	1.377729	-0.788437	22218.23786
174.448797	-521.676565	387.224451	-452.702649	0.614767	3.026377	22207.55638
222.51545	-518.624714	427.661476	-413.028586	-0.148196	0.737488	22206.79342
273.633953	-462.928435	505.483676	-391.66563	-0.148196	-0.025474	22212.89712
324.752457	-434.698813	483.357756	-351.991567	-0.148196	0.737488	22209.08231
368.241333	-404.943267	537.528111	-269.591592	-0.148196	-0.025474	22225.86749
421.648724	-367.558092	569.572545	-216.1842	-0.148196	-0.788437	22228.91934
442.248718	-317.202552	596.276241	-168.117548	-3.200047	-0.788437	22187.71935
446.826495	-273.713676	556.602179	-139.887927	-0.148196	-0.788437	22205.2675
497.944998	-214.965545	543.631812	-92.584237	0.614767	1.500451	22217.4749
491.841296	-143.247048	533.713297	-8.658336	-0.911159	0.737488	22204.50453
506.337588	-84.498917	510.061452	37.882391	-2.437084	-0.788437	22211.3712
478.87093	-24.987824	429.950365	59.245348	0.614767	0.737488	22228.91934
491.078333	42.152897	407.824445	119.519404	-0.911159	-0.025474	22211.3712
475.056116	93.271401	333.054097	191.237901	-0.148196	-0.788437	22222.81564
447.589457	162.70101	401.720743	298.052684	1.377729	2.263414	22233.49712
431.56724	214.582476	355.942979	355.27489	0.614767	1.500451	22218.23786
408.678358	277.908383	305.587438	405.63043	1.377729	-1.5514	22233.49712
407.915395	322.160222	258.283749	451.408195	2.903655	2.263414	22254.09711
345.352451	372.515762	166.72822	440.726716	1.377729	-0.025474	22236.54897
318.648755	422.871303	107.217127	468.193375	0.614767	-0.025474	22228.15638
251.508034	435.841669	66.017139	526.178543	0.614767	-0.025474	22230.44527
225.567301	457.967589	-7.990246	507.104474	-0.148196	-0.788437	22225.10453
175.21176	480.093508	-140.745763	485.741518	1.377729	-0.025474	22180.08972
124.85622	502.219428	-114.80503	536.860021	-0.148196	-0.025474	22212.89712
66.108089	512.900906	-164.397607	546.778537	-0.148196	-0.025474	22228.91934
15.752548	496.878688	-208.649446	541.437797	-0.148196	0.737488	22202.97861
-35.365955	502.98239	-274.264242	515.497064	0.614767	1.500451	22208.31935
-91.825198	480.093508	-345.219776	483.452629	-0.911159	0.737488	35.096286
-142.943701	471.700918	-371.160509	468.956337	-1.674122	-0.025474	13.733329
-198.639981	425.923154	-442.879006	455.985971	-0.148196	2.263414	9.918516
-241.365894	428.212042	-503.916025	363.66748	-0.911159	-0.025474	7158.87936
-294.773286	402.271309	-491.708622	357.563778	-2.437084	-0.025474	22129.73418
-325.291795	368.700949	-498.575286	302.630461	0.614767	-0.025474	22212.89712
-349.706603	354.967619	-539.775274	233.963814	3.666618	1.500451	22226.63045
-406.165845	289.352824	-589.367852	190.474938	-0.148196	1.500451	22209.84527
-431.343616	252.730613	-534.434535	136.304584	-0.148196	-0.025474	22219.76379
-441.262131	196.27137	-522.990094	46.274981	0.614767	-0.025474	22226.63045
-486.276933	149.730643	-491.708622	30.252764	1.377729	0.737488	22241.12674
-516.795442	84.115848	-535.96046	-39.939808	2.903655	0.737488	22238.83786
-531.291734	56.649189	-464.241963	-115.473119	2.140692	0.737488	22236.54897
-521.373219	-5.150792	-422.279013	-147.517554	-0.148196	-0.025474	22232.73415
-503.825076	-76.86929	-410.834571	-235.258269	0.614767	-0.788437	22225.86749
-506.113964	-113.491501	-390.99754	-289.428623	-0.148196	-0.025474	22223.5786
-490.854709	-165.372967	-331.486447	-329.865648	0.614767	-0.025474	22223.5786
-464.151013	-225.647023	-308.597565	-375.643412	0.614767	-0.788437	22215.94897
-433.632504	-269.135899	-215.516111	-404.635996	-0.148196	1.500451	22227.39341
-388.617702	-326.358105	-202.545744	-440.495245	-0.911159	-0.788437	22228.91934
-338.262162	-381.291422	-132.353172	-503.821152	-1.674122	0.737488	22196.11194
-287.143658	-420.202521	-50.71616	-484.747084	-1.674122	1.500451	22204.50453
-239.839969	-447.66918	-48.427271	-554.176693	-3.200047	-0.788437	22195.34898
-195.58813	-469.795099	53.046773	-567.147059	-0.148196	0.737488	22193.82305
-129.210372	-504.128422	130.106009	-532.813736	-2.437084	-0.025474	22209.08231
-55.965949	-520.15064	187.328214	-528.998922	0.614767	0.737488	22231.97119
-20.1067	-526.254342	241.498569	-506.11004	2.140692	-0.025474	22193.82305
71.448828	-546.854336	273.543004	-506.11004	1.377729	-1.5514	22210.60823
96.626598	-530.832118	336.868911	-493.902637	2.140692	0.737488	22217.4749
164.530282	-520.913603	405.535557	-435.917469	-0.911159	0.737488	22195.34898
224.041375	-507.180273	430.713327	-400.05822	-0.148196	-0.788437	22172.4601
276.685804	-472.84695	478.77998	-378.695263	2.903655	-0.788437	22228.15638
338.485786	-465.980286	471.913315	-342.836015	0.614767	0.737488	22213.66009
380.448736	-404.180304	527.609595	-281.798996	0.614767	-0.025474	22229.6823
420.885762	-356.113651	552.787365	-210.080498	1.377729	0.737488	22241.88971
447.589457	-319.49144	570.335508	-154.384219	-0.148196	0.737488	22226.63045
465.1376	-263.032198	523.031819	-137.599038	-1.674122	-2.314363	22215.94897
481.92278	-215.728508	563.468844	-102.502752	-1.674122	-0.788437	22226.63045
501.759812	-146.298899	563.468844	14.993509	-0.148196	-0.025474	22231.20823
506.337588	-79.158178	517.691079	45.512018	1.377729	0.737488	22221.28971
499.470923	-26.513749	497.091085	140.119398	0.614767	1.500451	22225.86749
474.293153	10.871425	486.409607	198.867529	-3.96301	0.737488	22209.84527
465.900563	74.197332	423.0837	251.511957	-1.674122	-0.788437	22199.92676
446.826495	150.493606	422.320737	299.57861	-0.911159	-0.025474	22209.08231
426.989463	217.634327	361.283718	329.334157	-0.911159	-0.025474	22221.28971
404.863544	247.389873	290.328184	350.697113	-0.148196	-0.788437	22212.13416
388.841327	305.375041	220.135612	393.423026	0.614767	0.737488	22225.86749
360.611705	364.123172	143.076376	419.36376	-0.148196	-0.788437	22232.73415
314.070978	400.745384	84.328245	434.623014	1.377729	0.737488	22215.18601
254.559885	446.523148	82.039357	487.267443	1.377729	2.263414	22210.60823
218.700636	469.41203	-42.32357	523.889655	2.140692	-0.025474	22207.55638
150.03399	497.641651	-78.182818	530.756319	-0.148196	-0.788437	22235.02304
104.256226	500.693502	-122.434657	560.511866	0.614767	-0.025474	22233.49712
65.345126	523.582384	-171.264272	520.837804	0.614767	-1.5514	22161.77862
11.937735	496.115726	-207.886483	523.889655	0.614767	1.500451	22222.81564
-31.551141	506.034241	-274.264242	518.548915	1.377729	1.500451	22208.31935
-62.832614	479.330545	-345.982739	473.534114	0.614767	0.737488	38.148137
-133.788148	477.041657	-403.967907	462.089673	-0.148196	0.737488	15.259255
-175.751099	461.01944	-416.938273	434.623014	-1.674122	-0.025474	10.681478
-226.106639	443.471297	-447.456783	381.978585	-0.911159	-2.314363	4342.783898
-272.647366	401.508346	-483.316031	362.904517	2.140692	2.263414	22009.94903
-313.084391	375.567613	-492.471584	309.497125	-2.437084	-1.5514	22179.32676
-355.047342	342.760216	-519.17528	254.563808	-3.200047	-1.5514	22196.11194
-405.402883	292.404675	-543.590088	201.156417	-0.911159	0.737488	22211.3712
-417.610286	250.441724	-525.278982	123.334218	0.614767	-0.025474	22202.97861
-448.128796	193.219519	-588.604889	37.119428	-0.911159	0.737488	22212.89712
-474.069529	155.834345	-532.145647	3.549068	-3.200047	-1.5514	22228.15638
-512.980628	74.197332	-522.990094	-53.673137	-0.148196	1.500451	22211.3712
-514.506554	30.708456	-509.256765	-125.391635	-0.148196	-0.025474	22219.76379
-506.113964	0.189947	-443.641969	-159.724958	-0.911159	-0.025474	22228.91934
-496.195448	-55.506333	-494.760473	-236.784194	1.377729	-0.025474	22214.42305
-499.247299	-96.706321	-347.508664	-273.406406	4.42958	1.500451	22241.12674
-478.647305	-152.402601	-318.51608	-320.710095	2.903655	0.737488	22253.33415
-438.973243	-197.417402	-318.51608	-359.621195	0.614767	-0.788437	22231.97119
-426.765839	-264.558123	-222.382775	-405.398959	-0.148196	0.737488	22228.91934
-393.195479	-301.180334	-201.019819	-435.154506	-0.911159	-0.788437	22237.31193
-352.758454	-353.0618	-133.879098	-467.961903	-2.437084	-1.5514	22224.34156
-302.402913	-398.076602	-79.708744	-519.84337	0.614767	0.737488	22198.40083
-245.180708	-440.802515	-11.80506	-516.028556	-0.911159	-1.5514	22219.76379
-185.669614	-461.402509	41.602332	-553.41373	1.377729	2.263414	22229.6823
-150.573328	-518.624714	117.898605	-528.998922	-0.148196	0.737488	22200.68972
-75.040017	-511.75805	178.172661	-537.391513	-0.148196	-1.5514	22083.19346
-29.262253	-559.061739	231.580053	-493.902637	-2.437084	-0.025474	22202.21564
44.745132	-546.854336	282.698556	-501.532264	-1.674122	0.737488	22189.24528
103.493263	-539.224708	320.083731	-469.487829	-2.437084	-0.788437	22180.85269
132.485847	-517.098789	371.202234	-454.991537	-2.437084	-0.788437	22202.97861
221.752487	-496.498795	421.557775	-426.761916	0.614767	0.737488	22195.34898
266.767289	-467.506211	442.157768	-409.976735	1.377729	-0.788437	22200.68972
307.204314	-460.639546	445.972582	-387.850816	1.377729	1.500451	22199.16379
375.107997	-401.128453	524.557744	-318.421207	2.903655	0.737488	22216.71194
414.78206	-366.79513	539.054036	-243.650859	-0.148196	0.737488	22223.5786
417.070948	-330.935881	588.646614	-164.302734	1.377729	0.737488	22231.97119
473.53019	-260.743309	569.572545	-110.895343	3.666618	-0.025474	22236.54897
497.944998	-194.365551	602.379943	-67.406467	0.614767	0.737488	22239.60082
536.093135	-140.195197	552.024403	8.126844	1.377729	-0.788437	22244.94156
521.596843	-78.395215	521.505893	70.689789	2.140692	-0.025474	22233.49712
491.841296	-21.935973	481.831831	134.778659	1.377729	0.737488	22226.63045
486.500557	36.812158	495.56516	198.867529	1.377729	0.737488	22225.86749
478.107967	85.641773	433.765178	244.645293	0.614767	-0.025474	22222.81564
445.300569	154.30842	430.713327	304.156386	-0.911159	-0.025474	22219.76379
436.907979	216.108401	343.735575	327.045268	1.377729	1.500451	22230.44527
397.233917	240.523209	266.676339	347.645262	2.140692	0.737488	22229.6823
388.841327	291.641712	278.883743	418.600797	-0.148196	2.263414	22200.68972
350.69319	358.782433	179.698587	459.800785	1.377729	-0.025474	22209.84527
328.56727	393.115756	114.846754	456.748934	-0.911159	-0.788437	22214.42305
272.108028	441.945371	33.209741	496.422996	-0.148196	0.737488	22196.11194
237.774705	484.671285	-24.012464	494.134108	-0.911159	-0.025474	22214.42305
168.345096	488.486098	-95.730961	499.474847	-0.148196	0.737488	22219.76379
114.937704	504.508316	-100.308738	543.726686	1.377729	2.263414	22200.68972
64.582163	494.5898	-180.419825	542.20076	3.666618	1.500451	22219.76379
4.308107	503.745353	-234.590179	522.363729	1.377729	0.737488	22213.66009
-10.951148	496.115726	-280.367943	500.23781	-0.148196	-0.788437	22188.48232
-71.988167	487.723136	-334.538298	504.052623	1.377729	-1.5514	69.429609
-130.736297	474.752769	-367.345695	491.84522	2.140692	1.500451	15.259255
-168.884434	450.337961	-421.51605	454.460045	0.614767	-0.025474	11.444441
-210.084422	420.582415	-467.293814	388.082287	2.140692	-0.025474	4480.880154
-276.46218	423.634266	-485.60492	364.430442	0.614767	0.737488	22139.6527
-309.269578	390.826868	-501.627137	318.652678	-0.148196	0.737488	22204.50453
-347.417715	357.256508	-516.886392	263.719361	0.614767	-0.788437	22212.13416
-380.225112	306.138004	-522.990094	215.652709	2.140692	-0.788437	22226.63045
-429.054727	255.019501	-519.938243	140.882361	-0.148196	0.737488	22219.00082
-454.232498	207.715811	-609.204883	6.600919	-0.911159	0.737488	22217.4749
-477.884343	149.730643	-525.278982	36.356466	0.614767	-0.025474	22229.6823
-505.351001	90.982512	-493.99751	-19.339814	-2.437084	-0.788437	22202.21564
-509.165815	42.91586	-458.901224	-99.450902	-2.437084	-0.788437	22199.92676
-519.08433	5.530686	-448.982708	-165.82866	-1.674122	-0.025474	22209.08231
-521.373219	-48.639668	-429.90864	-222.287902	-0.911159	-0.788437	22214.42305
-498.484336	-112.728538	-355.901254	-253.569374	0.614767	0.737488	22215.94897
-486.276933	-151.639638	-315.464229	-300.873064	0.614767	1.500451	22228.15638
-445.076945	-207.335918	-331.486447	-394.717481	0.614767	-1.5514	22231.20823
-448.128796	-268.372937	-243.745732	-450.413761	-0.911159	-0.025474	22215.18601
-373.358448	-292.787744	-223.145738	-410.739698	-0.911159	-0.788437	22225.10453
-348.180677	-350.772912	-166.686496	-548.072991	-0.148196	-0.788437	22193.82305
-313.847354	-393.498826	-91.916147	-500.769301	3.666618	1.500451	22231.97119
-242.128857	-436.987702	-52.242085	-528.23596	2.140692	-0.025474	22235.786
-204.743683	-453.009919	40.839369	-547.310028	1.377729	0.737488	22227.39341
-140.654813	-490.395093	127.054158	-517.554481	-0.148196	-0.025474	22217.4749
-81.143719	-516.335826	140.787487	-547.310028	1.377729	-0.788437	22219.76379
-20.1067	-533.883969	231.580053	-500.006338	1.377729	0.737488	22212.89712
36.352542	-534.646932	297.957811	-478.643382	-0.911159	-0.025474	22200.68972
108.834002	-527.780267	332.291134	-488.561897	0.614767	-0.788437	22212.13416
174.448797	-533.883969	410.113333	-418.369326	-0.148196	0.737488	22225.10453
211.071009	-495.735832	444.446657	-426.761916	-0.148196	1.500451	22186.19343
259.900624	-472.84695	457.417023	-417.606363	1.377729	-0.025474	22192.29713
304.915426	-437.750664	512.35034	-371.828599	-0.911159	3.026377	22189.24528
360.611705	-403.417341	551.26144	-294.769362	-3.96301	-2.314363	22200.68972
420.122799	-382.817347	571.098471	-253.569374	-1.674122	-0.788437	22207.55638
444.537606	-346.958099	567.283657	-178.036063	-0.148196	0.737488	22220.52675
453.693159	-260.743309	555.839216	-137.599038	1.377729	0.737488	22233.49712
489.552408	-201.232216	539.816999	-106.317566	1.377729	1.500451	22220.52675
492.604259	-141.721122	538.291073	5.074993	-0.911159	0.737488	22228.15638
501.759812	-78.395215	534.47626	33.304615	-1.674122	-0.025474	22228.15638
519.307955	-41.010041	471.913315	112.652739	0.614767	-0.025474	22214.42305
491.841296	51.30845	471.913315	175.215684	2.140692	-0.025474	22250.2823
485.737594	103.189916	441.394806	220.993448	0.614767	-2.314363	22253.33415
454.456122	142.101016	403.246669	303.393424	1.377729	0.737488	22228.91934
441.485755	206.952848	348.313352	333.911933	1.377729	1.500451	22228.91934
424.700575	263.412091	301.772625	332.386008	-0.148196	-1.5514	22243.41563
371.293184	300.797265	267.439302	396.474877	-0.148196	1.500451	22215.94897
374.345035	341.997253	186.565252	446.067455	-0.148196	-0.025474	22222.81564
317.122829	396.93057	132.394897	482.689667	-0.911159	-0.025474	22230.44527
274.396916	436.604632	58.387512	497.948921	0.614767	1.500451	22209.08231
216.411748	442.708334	-64.449489	465.141524	2.140692	0.737488	22183.90454
158.42658	490.012024	-93.442073	531.519282	-2.437084	-0.788437	22201.45268
112.648816	504.508316	-109.46429	555.171127	-0.911159	0.737488	22190.7712
69.922903	497.641651	-146.086502	533.80817	-0.911159	-0.025474	22199.92676
36.352542	494.5898	-225.434626	501.763735	-0.148196	1.500451	22199.16379
-47.573359	494.5898	-283.419794	497.185959	-0.148196	1.500451	22201.45268
-79.617794	490.012024	-330.723484	494.897071	1.377729	-0.788437	79.348125
-131.49926	471.700918	-366.582733	491.84522	-0.911159	-0.788437	13.733329
-169.647397	451.100924	-405.493832	452.93412	2.140692	-0.788437	12.207404
-228.395528	446.523148	-492.471584	367.482293	0.614767	-0.025474	3118.228706
-279.514031	409.900936	-506.204914	350.697113	0.614767	0.737488	22087.00827
-319.951056	395.404644	-511.545653	305.682312	0.614767	-0.025474	22212.89712
-361.914007	373.278725	-487.893808	296.526759	2.140692	-0.788437	22232.73415
-391.669553	319.108371	-529.856758	173.689758	-0.911159	0.737488	22239.60082
-434.395467	256.545426	-548.930827	146.2231	3.666618	0.737488	22243.41563
-442.025094	213.05655	-554.271566	75.267565	2.140692	0.737488	22226.63045
-467.202864	154.30842	-528.330833	34.83054	-0.148196	-0.025474	22228.15638
-489.328784	102.426953	-512.308615	-32.310181	0.614767	0.737488	22224.34156
-521.373219	35.286233	-458.138261	-96.399051	0.614767	0.737488	22212.89712
-519.847293	-2.098942	-436.012342	-136.073113	0.614767	-0.025474	22225.10453
-510.69174	-50.165594	-414.649385	-202.450871	-0.148196	-0.025474	22231.20823
-490.854709	-107.387799	-353.612366	-249.754561	-0.911159	-0.025474	22209.84527
-508.402852	-155.454452	-318.51608	-300.873064	-1.674122	-0.788437	22199.16379
-471.780641	-224.121098	-335.30126	-403.110071	-1.674122	-0.025474	22211.3712
-413.03251	-267.609974	-240.693881	-407.687847	-3.200047	0.737488	22194.58602
-387.091777	-308.809962	-184.997601	-438.969319	-0.148196	-1.5514	22212.89712
-356.573267	-355.350689	-144.560576	-471.776717	-1.674122	-0.025474	22221.28971
-299.351062	-404.180304	-98.019849	-487.798935	-0.148196	0.737488	22210.60823
-238.314043	-425.543261	-24.012464	-519.080407	2.140692	-0.025474	22198.40083
-192.536279	-469.795099	37.024555	-548.835954	-0.911159	-0.025474	22224.34156
-155.914068	-488.869168	120.950456	-528.23596	-1.674122	0.737488	22216.71194
-84.958533	-520.15064	158.33563	-525.947071	-0.148196	-0.788437	22200.68972
-23.158551	-527.780267	217.083761	-538.917438	2.140692	0.737488	22231.97119
57.715499	-514.809901	266.676339	-505.347078	3.666618	2.263414	22235.02304
88.234008	-524.728416	339.920762	-471.776717	3.666618	-0.025474	22224.34156
158.42658	-533.883969	383.409638	-443.547096	1.377729	2.263414	22213.66009
229.382115	-501.839534	433.002216	-401.584145	1.377729	0.737488	22227.39341
275.159879	-469.032137	459.705911	-411.502661	1.377729	-0.025474	22202.97861
308.730239	-439.27659	500.142936	-379.458226	-0.911159	2.263414	22203.74157
360.611705	-424.017335	530.661446	-294.769362	1.377729	-0.025474	22230.44527
407.152432	-363.743279	564.231806	-223.813828	1.377729	-0.025474	22216.71194
446.063532	-332.461807	574.913285	-187.954579	-0.911159	0.737488	22224.34156
462.848712	-278.291452	585.594763	-130.732374	-0.911159	-0.788437	22228.91934
478.87093	-227.935912	550.498477	-97.162013	-2.437084	0.737488	22193.82305
501.759812	-163.084079	544.394775	-27.732404	-1.674122	-0.025474	22209.08231
494.130184	-82.210029	523.794781	5.837956	-0.911159	-0.788437	22174.74899
496.419072	-50.165594	476.491092	112.652739	-1.674122	-0.025474	22202.21564
477.345004	16.212164	494.802197	198.104566	0.614767	2.263414	22220.52675
469.715377	87.930661	472.676278	253.800846	1.377729	-0.788437	22232.73415
455.982047	145.915829	435.291104	299.57861	-0.148196	-0.025474	22217.4749
426.226501	207.715811	384.935563	330.860082	-0.911159	0.737488	22221.28971
401.811693	264.938016	320.083731	365.193405	0.614767	-0.788437	22229.6823
378.922811	301.560228	237.683755	388.84525	1.377729	1.500451	22225.10453
343.063562	341.23429	183.513401	475.823002	2.903655	-0.788437	22241.88971
311.78209	407.612048	136.972674	495.660033	2.140692	-0.025474	22247.23045
287.367283	442.708334	51.520847	461.32671	2.140692	1.500451	22221.28971
235.485816	451.100924	-6.464321	510.156325	2.140692	-0.788437	22219.76379
172.922872	486.960173	-69.027265	537.622984	-0.148196	-0.025474	22229.6823
128.671033	499.930539	-114.042067	550.59335	0.614767	-0.025474	22218.23786
55.426611	511.37498	-150.664278	523.126692	1.377729	-1.5514	22206.79342
19.567362	495.352763	-205.597595	520.074841	1.377729	0.737488	22222.05268
-15.528924	491.537949	-250.612397	543.726686	-0.911159	0.737488	22220.52675
-65.121502	485.434247	-317.753118	494.134108	0.614767	-0.025474	186.162908
-132.262223	471.700918	-348.271627	497.948921	1.377729	2.263414	13.733329
-171.936285	442.708334	-441.353081	399.526728	0.614767	0.737488	13.733329
-207.795534	425.923154	-459.664187	385.793399	-1.674122	-0.025474	9.918516
-279.514031	414.478713	-502.3901	328.571194	-0.148196	2.263414	22051.91199
-314.610317	384.723166	-487.893808	340.015635	-2.437084	-1.5514	22208.31935
-358.099193	368.700949	-538.249349	289.660094	-0.148196	-0.025474	22209.84527
-385.565851	303.086153	-540.538237	217.941597	0.614767	0.737488	22220.52675
-427.528802	254.256538	-535.96046	128.674957	0.614767	-0.788437	22229.6823
-456.521386	203.138035	-594.708591	80.608304	-1.674122	-0.788437	22211.3712
-477.884343	164.989898	-510.78269	36.356466	-0.911159	-0.788437	22218.23786
-498.484336	114.634357	-500.864174	-40.702771	2.140692	-2.314363	22243.41563
-502.29915	61.226966	-515.360466	-136.836076	1.377729	-0.788437	22238.83786
-516.032479	15.449201	-504.678988	-223.813828	1.377729	-0.025474	22228.91934
-501.536187	-65.424849	-452.034559	-245.176784	0.614767	-0.788437	22239.60082
-483.988044	-102.810023	-365.056807	-244.413822	2.140692	0.737488	22232.73415
-485.51397	-146.298899	-365.056807	-294.769362	0.614767	-0.025474	22220.52675
-454.99546	-198.180365	-304.019788	-364.961934	2.140692	-0.025474	22228.15638
-416.847324	-281.343303	-269.686465	-377.932301	-0.911159	1.500451	22226.63045
-403.876957	-314.150701	-170.501309	-448.887835	-0.911159	-0.025474	22218.23786
-358.862156	-359.165502	-113.279104	-471.013754	-0.148196	0.737488	22228.15638
-302.402913	-414.861782	-84.28652	-519.080407	-3.200047	-0.025474	22206.03046
-274.173292	-425.543261	-27.064315	-554.176693	-1.674122	-0.025474	22188.48232
-200.165906	-461.402509	14.135673	-551.124842	-3.200047	0.737488	22202.21564
-154.388142	-475.898801	69.831953	-566.384097	-0.911159	0.737488	22179.32676
-78.854831	-518.624714	157.572668	-535.102624	0.614767	-0.025474	22200.68972
-10.951148	-527.780267	216.320798	-502.295227	0.614767	0.737488	22215.18601
35.589579	-540.750634	297.194848	-502.295227	-0.911159	-0.025474	22212.13416
105.019188	-528.54323	340.683724	-492.376711	-0.148196	0.737488	22194.58602
150.03399	-544.565447	362.046681	-442.784133	-3.200047	-0.788437	22200.68972
228.619152	-503.36546	419.268886	-435.917469	2.140692	-0.025474	22193.82305
286.60432	-478.950652	481.831831	-417.606363	2.903655	-0.025474	22205.2675
296.522835	-445.380292	470.38739	-377.169338	1.377729	1.500451	22230.44527
343.063562	-414.861782	521.505893	-294.006399	1.377729	0.737488	22248.75637
397.233917	-365.269204	529.898483	-230.680492	1.377729	0.737488	22161.01566
441.485755	-328.646993	574.150322	-220.761977	0.614767	-0.025474	22231.20823
464.374638	-274.476639	573.387359	-142.939778	2.140692	0.737488	22237.31193
488.789445	-226.409986	574.150322	-87.243498	-0.148196	-0.025474	22219.00082
497.944998	-147.824824	545.157738	23.386099	0.614767	0.737488	22219.76379
504.0487	-104.335948	539.054036	68.400901	0.614767	-0.788437	22229.6823
498.707961	-44.061892	522.268856	108.074963	-0.148196	-0.025474	22227.39341
500.233886	10.871425	463.520725	173.689758	0.614767	0.737488	22219.76379
459.033898	67.330668	459.705911	219.467522	-0.911159	0.737488	22209.84527
440.722793	126.078798	419.268886	269.0601	-1.674122	0.737488	22212.13416
411.730209	202.375072	360.520756	275.163802	-1.674122	-0.025474	22200.68972
407.915395	242.812097	247.60227	322.467492	-0.911159	-0.788437	22215.94897
383.500587	293.9306	276.594854	418.600797	-1.674122	2.263414	22224.34156
354.508003	348.100955	215.557836	462.089673	0.614767	-0.025474	22218.23786
327.041345	390.826868	147.654152	466.667449	-0.148196	0.737488	22225.86749
273.633953	435.841669	89.668984	496.422996	-0.911159	0.737488	22228.15638
234.722854	457.204626	-19.434687	531.519282	2.140692	-0.025474	22209.84527
163.004356	477.041657	-78.945781	531.519282	-0.148196	0.737488	22196.11194
124.85622	502.219428	-103.360588	559.748903	4.42958	1.500451	22244.17859
84.419195	506.034241	-165.16057	517.785953	0.614767	-1.5514	22212.89712
30.24884	515.952757	-271.975353	440.726716	2.903655	-0.025474	22209.84527
-26.973365	502.219428	-315.464229	472.771151	2.140692	0.737488	22231.20823
-65.884465	497.641651	-290.286459	511.682251	1.377729	-0.025474	513.473922
-114.71408	469.41203	-359.716068	506.341512	0.614767	1.500451	16.78518
-162.017769	446.523148	-401.679019	457.511896	-0.911159	-1.5514	11.444441
-218.477012	454.915738	-468.056777	398.000803	-2.437084	-2.314363	11.444441
-250.521447	416.004638	-459.664187	352.986001	-0.911159	0.737488	22058.77865
-313.084391	390.826868	-490.945659	342.304523	-1.674122	-0.788437	22212.13416
-344.365864	354.967619	-510.019727	272.111951	-2.437084	-0.025474	22193.06009
-387.85474	297.745414	-530.619721	237.778628	-3.200047	-0.025474	22193.82305
-421.4251	243.57506	-560.375268	124.09718	-0.148196	-0.788437	22212.89712
-445.839908	206.952848	-621.412287	39.408317	1.377729	1.500451	22215.18601
-479.410268	157.36027	-532.908609	35.593503	-3.200047	-0.025474	22202.97861
-487.802858	103.952879	-531.382684	-62.82869	-0.148196	-0.788437	22222.81564
-499.247299	71.908444	-471.87159	-74.273131	-0.911159	-0.788437	22227.39341
-525.950995	6.293649	-457.375298	-144.465703	0.614767	2.263414	22215.18601
-515.269517	-53.217445	-431.434565	-213.132349	0.614767	-0.788437	22225.10453
-496.195448	-95.180395	-371.160509	-235.258269	-0.911159	-1.5514	22228.15638
-473.306566	-153.165563	-345.982739	-305.450841	-0.911159	-0.025474	22212.89712
-448.128796	-199.70629	-304.019788	-344.36194	1.377729	-0.788437	22245.70452
-422.188063	-256.928496	-263.582763	-391.66563	1.377729	-0.025474	22248.75637
-393.958441	-286.684042	-209.412409	-456.517462	0.614767	-0.025474	22226.63045
-358.862156	-340.091434	-142.271688	-476.354494	2.140692	-0.025474	22236.54897
-313.084391	-389.684012	-116.330955	-535.102624	1.377729	0.737488	22229.6823
-249.758484	-429.358074	-22.486538	-502.295227	-0.911159	-0.788437	22198.40083
-220.7659	-477.424727	24.054189	-543.495214	-0.148196	-0.025474	22212.13416
-139.128887	-494.97287	98.824537	-507.635966	-0.148196	0.737488	22227.39341
-75.040017	-529.306193	145.365264	-570.19891	-0.148196	-0.025474	22200.68972
-34.602992	-538.461746	211.743022	-542.732252	-1.674122	-0.788437	22195.34898
37.115505	-557.535814	285.750407	-497.71745	-0.911159	0.737488	22200.68972
87.471045	-527.780267	297.194848	-503.058189	-0.911159	0.737488	22192.29713
144.693251	-557.535814	311.69114	-564.858171	0.614767	1.500451	21959.59349
199.626568	-530.069155	340.683724	-477.880419	-3.200047	-1.5514	22199.16379
259.900624	-504.128422	397.142967	-425.998953	-2.437084	-1.5514	22208.31935
317.885792	-469.795099	449.024433	-400.821183	-0.148196	1.500451	22210.60823
362.900594	-414.098819	526.846632	-294.769362	-0.148196	-2.314363	22227.39341
398.759842	-381.291422	558.128104	-242.124933	0.614767	-0.025474	22231.20823
449.115383	-329.409956	564.231806	-208.554573	-0.148196	-0.025474	22216.71194
466.663526	-287.447005	561.179955	-146.754591	-0.148196	-0.788437	22225.10453
494.893147	-214.965545	573.387359	-81.139796	2.140692	0.737488	22254.09711
501.759812	-165.372967	564.231806	-8.658336	2.140692	-0.025474	22235.02304
527.700545	-122.647054	545.920701	19.571285	2.140692	0.737488	22235.786
500.996849	-34.143376	482.594793	66.874975	1.377729	0.737488	22240.36378
497.182035	27.656605	446.735545	122.571255	0.614767	0.737488	22222.81564
459.796861	82.589922	451.313321	219.467522	-0.148196	-0.025474	22224.34156
443.011681	127.604724	445.209619	293.474908	-0.911159	3.026377	22230.44527
437.670942	194.745445	372.728159	313.311939	0.614767	-0.025474	22215.94897
369.004295	245.100985	339.920762	372.06007	-0.148196	-0.025474	22224.34156
378.159848	290.115787	226.239314	410.971169	-1.674122	-0.025474	22231.20823
361.374668	332.8417	201.824506	441.489679	-1.674122	-0.788437	22209.08231
330.093196	391.589831	133.15786	477.348928	-3.200047	0.737488	22199.16379
272.870991	425.160191	-2.649507	430.808201	-3.200047	-1.5514	22202.97861
195.048791	454.915738	-91.153185	445.304493	2.140692	0.737488	22183.90454
163.004356	488.486098	-107.175402	515.497064	-0.911159	0.737488	22201.45268
120.278443	505.271279	-121.671694	516.260027	-0.148196	0.737488	22222.05268
79.841418	498.404614	-164.397607	547.541499	0.614767	-0.025474	22206.03046
36.352542	496.878688	-217.804999	526.941505	-0.148196	-0.025474	22210.60823
-16.291887	493.826837	-259.004987	533.80817	0.614767	1.500451	22214.42305
-62.069651	477.041657	-306.308676	507.867437	0.614767	0.737488	527.207251
-102.506676	464.071291	-367.345695	458.274859	-0.148196	0.737488	16.022217
-161.254807	459.493514	-414.649385	449.882269	2.140692	0.737488	11.444441
-197.877018	430.50093	-465.004926	375.874884	2.140692	-0.025474	12.207404
-268.832553	432.789819	-488.656771	351.460076	2.140692	1.500451	22040.46754
-301.63995	394.641682	-491.708622	343.067486	-0.148196	-1.5514	22219.00082
-346.654752	367.175023	-522.990094	290.423057	0.614767	1.500451	22226.63045
-390.143628	310.715781	-580.975262	216.415672	-2.437084	-0.025474	22208.31935
-415.321398	255.782464	-539.012311	179.030497	0.614767	-0.025474	22221.28971
-440.499168	211.530625	-541.301199	89.763857	0.614767	0.737488	22228.91934
-489.328784	162.70101	-510.78269	23.386099	-0.148196	0.737488	22214.42305
-482.462119	92.508438	-538.249349	-25.443516	0.614767	-0.025474	22222.05268
-522.899144	59.70104	-503.153063	-96.399051	-3.200047	-0.025474	22206.79342
-546.550989	10.108462	-456.612336	-166.591622	-0.148196	1.500451	22193.06009
-522.136181	-50.928557	-446.69382	-179.561989	-3.200047	-0.788437	22202.21564
-500.773225	-96.706321	-396.338279	-255.0953	-2.437084	-0.025474	22216.71194
-491.617672	-155.454452	-395.575317	-348.176754	1.377729	0.737488	22219.00082
-464.151013	-193.602588	-319.279043	-403.110071	0.614767	-0.788437	22222.05268
-436.684355	-259.217384	-254.42721	-388.613779	1.377729	2.263414	22232.73415
-390.143628	-298.891446	-202.545744	-441.258208	-0.911159	-2.314363	22227.39341
-345.128826	-350.00995	-143.797614	-456.517462	-0.148196	1.500451	22219.00082
-305.454764	-381.291422	-100.308738	-521.369295	1.377729	1.500451	22202.97861
-261.202925	-420.202521	-41.560607	-505.347078	1.377729	-0.025474	22242.65267
-208.558496	-452.246956	40.839369	-528.23596	2.140692	0.737488	22234.26008
-138.365925	-484.291391	105.691201	-541.206326	1.377729	-0.025474	22205.2675
-68.936316	-501.076571	136.972674	-554.176693	-0.148196	-1.5514	22214.42305
-36.891881	-548.380261	189.617102	-583.169277	0.614767	0.737488	22207.55638
32.537728	-547.617298	219.372649	-518.317444	-0.911159	0.737488	22212.13416
78.315493	-527.780267	340.683724	-483.221158	-1.674122	-0.025474	22212.13416
144.693251	-523.965454	389.51334	-462.621164	-0.148196	0.737488	22199.16379
204.967307	-520.913603	404.772594	-408.45081	-0.148196	-0.025474	22222.05268
266.004326	-490.395093	472.676278	-397.769332	1.377729	-0.025474	22215.94897
299.574686	-473.609913	505.483676	-362.673046	-1.674122	2.263414	22196.11194
350.69319	-424.780298	524.557744	-303.161952	-0.148196	0.737488	22202.97861
394.945028	-385.869198	561.179955	-238.31012	-2.437084	0.737488	22218.23786
429.278352	-324.832179	540.579961	-249.754561	-1.674122	-0.788437	22204.50453
458.270936	-272.950713	574.150322	-186.428654	-0.148196	-0.025474	22212.13416
482.685743	-217.254433	532.187371	-135.31015	-0.148196	-0.025474	22231.20823
504.0487	-163.084079	571.861434	-4.843522	-0.148196	-0.025474	22221.28971
498.707961	-111.965576	511.587377	18.808323	-2.437084	-0.788437	22219.00082
495.65611	-31.091526	518.454042	101.208298	-0.911159	0.737488	22223.5786
492.604259	10.871425	510.061452	154.61569	0.614767	-0.025474	22225.10453
475.056116	79.538071	446.735545	230.911964	1.377729	-0.025474	22225.10453
461.322787	139.812128	430.713327	291.18602	2.140692	-0.025474	22252.57118
450.641308	188.641743	372.728159	320.941566	1.377729	-0.025474	22243.41563
401.04873	237.471358	282.698556	333.911933	2.140692	-0.788437	22230.44527
394.182066	300.034302	255.994861	392.660064	2.903655	0.737488	22239.60082
369.767258	326.737998	194.957842	434.623014	-0.148196	-0.788437	22231.20823
301.100612	382.434278	135.446748	466.667449	0.614767	-0.788437	22210.60823
282.789506	422.10834	81.276394	484.978555	-0.911159	0.737488	22215.94897
240.063593	453.389812	17.950487	519.311878	-0.911159	-0.788437	22229.6823
173.685835	473.226844	-53.005048	541.437797	-0.911159	-0.025474	22206.79342
127.908071	481.619434	-127.775396	520.837804	-0.148196	-0.025474	22209.84527
90.522896	509.086092	-146.849464	530.756319	-3.200047	-0.788437	22202.97861
11.174772	508.323129	-191.101303	523.889655	-1.674122	0.737488	22186.19343
-0.269669	499.930539	-263.582763	487.267443	-0.148196	0.737488	22177.03787
-49.099284	479.330545	-291.049422	491.84522	-0.911159	-0.025474	720.999786
-117.765931	448.812036	-368.108658	468.193375	-0.911159	-0.025474	17.548143
-165.06962	454.152775	-489.419733	366.719331	2.140692	0.737488	12.207404
-210.847385	438.89352	-497.049361	398.000803	2.140692	0.737488	12.207404
-255.099223	419.056489	-459.664187	365.193405	-0.911159	2.263414	22022.15644
-292.484397	399.982421	-490.945659	337.726747	-0.148196	-0.788437	22205.2675
-322.239944	383.960203	-523.753057	293.474908	-0.148196	1.500451	22221.28971
-374.12141	329.026886	-530.619721	227.860113	2.903655	2.263414	22242.65267
-412.269547	268.75283	-526.041945	148.511988	0.614767	-0.788437	22235.02304
-443.551019	227.552842	-574.108597	94.341634	2.140692	1.500451	22242.65267
-477.884343	162.70101	-526.804907	40.934242	1.377729	0.737488	22238.83786
-489.328784	97.849177	-527.56787	-16.287963	0.614767	-0.788437	22225.86749
-509.165815	88.693624	-575.634523	-159.724958	-2.437084	-0.025474	22221.28971
-526.713958	21.552903	-483.316031	-186.428654	-0.911159	0.737488	22226.63045
-507.639889	-31.854488	-412.360497	-171.169399	-0.911159	-1.5514	22216.71194
-518.321368	-105.861874	-403.204944	-242.887896	0.614767	1.500451	22228.15638
-493.90656	-131.039644	-345.982739	-283.324921	0.614767	0.737488	22231.97119
-506.113964	-214.965545	-339.116074	-373.354524	-2.437084	-0.788437	22194.58602
-438.973243	-246.247017	-258.242024	-410.739698	-2.437084	1.500451	22203.74157
-425.239914	-304.995148	-240.693881	-445.073021	-2.437084	-1.5514	22215.94897
-359.625118	-349.246987	-140.745763	-480.93227	-0.148196	0.737488	22173.98602
-293.24736	-380.528459	-163.634645	-586.221128	-1.674122	-0.788437	22205.2675
-262.728851	-427.069186	-76.656893	-586.221128	-0.911159	-0.788437	22218.23786
-209.321459	-457.587695	3.454195	-580.117426	-0.148196	-0.025474	22181.61565
-137.602962	-483.528429	68.306027	-541.969289	-1.674122	-0.025474	22215.18601
-90.299272	-507.180273	141.55045	-535.865587	-0.911159	-0.788437	22217.4749
-18.580775	-546.854336	209.454134	-520.606332	1.377729	1.500451	22201.45268
27.196989	-530.069155	265.913376	-506.11004	-0.148196	-0.025474	22211.3712
94.33771	-523.202491	352.891128	-474.065605	3.666618	-0.025474	22238.83786
139.352512	-541.513597	377.305936	-446.598947	1.377729	1.500451	22224.34156
214.885823	-503.36546	381.120749	-455.7545	-0.148196	-0.788437	22187.71935
244.641369	-468.269174	436.817029	-435.154506	1.377729	-0.025474	22213.66009
296.522835	-457.587695	497.854048	-375.643412	1.377729	2.263414	22228.91934
343.063562	-420.202521	537.528111	-296.295288	-3.200047	-2.314363	22215.94897
401.811693	-372.135869	552.787365	-223.813828	1.377729	1.500451	22229.6823
428.515389	-333.987732	556.602179	-188.717542	-0.911159	-0.025474	22226.63045
458.270936	-297.365521	571.098471	-112.421268	-1.674122	-0.788437	22217.4749
503.285737	-238.61739	562.705881	-88.00646	-0.148196	0.737488	22225.86749
499.470923	-178.343334	564.231806	-26.969442	-2.437084	-0.025474	22212.13416
509.389439	-102.04706	514.639228	39.408317	-2.437084	-1.5514	22196.87491
504.0487	-58.558184	473.439241	87.474969	-2.437084	-0.025474	22198.40083
498.707961	0.952909	490.987384	146.2231	-2.437084	0.737488	22219.00082
481.92278	65.041779	484.120719	256.852697	1.377729	1.500451	22214.42305
477.345004	140.57509	424.609625	278.215653	1.377729	0.737488	22223.5786
439.95983	181.012115	301.772625	288.897132	-0.148196	-0.788437	22232.73415
407.152432	234.419507	303.29855	344.593411	-1.674122	-0.788437	22215.18601
394.182066	289.352824	278.12078	410.208207	-0.148196	1.500451	22222.81564
364.426519	338.945402	210.980059	441.489679	1.377729	-0.025474	22235.02304
343.826525	392.352793	134.683785	475.060039	2.140692	0.737488	22235.02304
282.026543	434.315744	64.491214	484.215592	-0.148196	0.737488	22237.31193
228.619152	468.649067	-21.723576	498.711884	1.377729	-0.025474	22213.66009
191.233978	479.330545	-56.056899	526.941505	-0.911159	0.737488	22213.66009
138.589549	488.486098	-88.864296	552.119276	2.140692	2.263414	22222.05268
82.130306	503.745353	-175.842048	502.526698	-1.674122	-2.314363	22206.79342
29.485877	504.508316	-177.367974	529.230394	-1.674122	-0.025474	22209.08231
-13.240036	497.641651	-250.612397	519.311878	-0.911159	0.737488	22210.60823
-59.0178	486.960173	-299.442012	518.548915	-0.148196	-0.025474	2210.303049
-108.610378	483.908322	-345.219776	497.948921	-0.148196	2.263414	17.548143
-162.780732	451.863887	-425.330863	444.54153	-3.200047	-0.788437	12.970367
-220.7659	448.812036	-455.08641	418.600797	-0.911159	1.500451	9.918516
-262.728851	403.797235	-452.034559	382.741548	-1.674122	1.500451	21485.03067
-306.217727	390.063905	-495.523435	329.334157	-0.911159	-0.025474	22186.95639
-335.973273	370.226874	-529.093796	275.163802	-2.437084	-0.025474	22206.79342
-390.906591	313.004669	-585.553038	191.237901	-1.674122	-0.025474	22225.86749
-398.536218	263.412091	-574.87156	108.074963	-0.911159	-1.5514	22212.13416
-433.632504	235.18247	-600.04933	48.563869	-0.148196	0.737488	22220.52675
-456.521386	164.989898	-551.219715	41.697205	2.140692	2.263414	22231.20823
-487.039895	125.315836	-504.678988	-11.710187	0.614767	-0.788437	22208.31935
-502.29915	76.48622	-484.841957	-47.569435	2.140692	0.737488	22241.12674
-532.054697	28.419568	-436.775305	-101.73979	1.377729	-0.025474	22252.57118
-511.454703	-15.069308	-392.523466	-167.354585	3.666618	-0.025474	22227.39341
-507.639889	-82.210029	-364.293844	-243.650859	-1.674122	0.737488	22141.94159
-480.936193	-129.513719	-359.716068	-294.769362	1.377729	0.737488	22241.12674
-470.254715	-209.624806	-291.049422	-351.991567	0.614767	-0.788437	22218.23786
-438.21028	-241.669241	-297.916086	-411.502661	-0.148196	-0.025474	22218.23786
-422.188063	-307.284036	-217.042036	-425.23599	-0.148196	0.737488	22229.6823
-372.595485	-346.958099	-143.797614	-454.228574	-0.148196	-0.025474	22224.34156
-332.15846	-378.239571	-85.049483	-535.865587	0.614767	-0.025474	22205.2675
-260.439963	-428.595111	-47.664309	-515.265593	0.614767	-0.788437	22209.08231
-232.973304	-459.876584	43.128257	-551.124842	-0.911159	1.500451	22200.68972
-164.306658	-523.965454	71.357878	-548.835954	-2.437084	-0.788437	22193.06009
-120.054819	-532.358044	104.165276	-574.013724	-3.200047	-0.788437	22185.43046
-41.469657	-536.93582	198.772655	-519.080407	-0.148196	0.737488	22205.2675
18.804399	-529.306193	247.60227	-528.23596	-1.674122	0.737488	22197.63787
94.33771	-534.646932	294.142997	-498.480413	0.614767	0.737488	22199.92676
117.226592	-530.832118	358.99483	-459.569313	0.614767	0.737488	22222.81564
205.73027	-515.572863	370.439271	-535.102624	-0.911159	-0.788437	22209.08231
257.611736	-488.869168	449.787396	-412.265624	0.614767	-0.025474	22214.42305
298.048761	-453.772882	471.150352	-379.458226	-1.674122	2.263414	22229.6823
338.485786	-429.358074	536.765148	-323.761946	2.140692	-1.5514	22237.31193
389.604289	-360.691428	526.846632	-243.650859	-0.911159	0.737488	22244.17859
414.78206	-333.987732	545.920701	-216.1842	1.377729	0.737488	22248.75637
490.315371	-304.995148	534.47626	-157.43607	1.377729	-0.788437	22225.10453
472.767228	-237.091464	581.779949	-97.162013	0.614767	2.263414	22230.44527
499.470923	-176.054446	560.416993	-36.887957	-1.674122	-0.025474	22225.10453
525.411656	-107.387799	513.113303	-26.969442	0.614767	0.737488	22215.94897
508.626476	-60.847072	512.35034	78.319416	-0.148196	-0.025474	22222.05268
517.019066	6.293649	478.017017	137.83051	-0.148196	-0.025474	22230.44527
468.189451	55.123264	465.046651	208.023081	-0.911159	-0.025474	22220.52675
460.559824	118.449171	433.765178	259.141585	-0.911159	2.263414	22197.63787
451.404271	171.0936	384.1726	309.497125	-0.911159	-0.788437	22209.84527
397.233917	212.293588	307.113364	301.867498	-2.437084	-1.5514	22209.84527
389.604289	284.012085	259.046712	400.289691	-1.674122	2.263414	22209.08231
362.900594	332.8417	193.431916	424.704499	-0.148196	-0.788437	22218.23786
332.382084	383.197241	148.417115	461.32671	1.377729	0.737488	22223.5786
285.078394	415.241676	30.15789	446.067455	0.614767	0.737488	22183.14158
235.485816	472.463881	3.454195	476.585965	2.903655	0.737488	22225.10453
191.233978	490.012024	-76.656893	529.230394	-0.148196	0.737488	22228.15638
146.982139	477.041657	-98.782812	552.119276	1.377729	0.737488	22190.7712
103.493263	509.849055	-145.323539	542.20076	2.140692	-0.025474	22228.91934
34.826617	509.086092	-209.412409	538.385947	2.140692	1.500451	22241.12674
5.07107	514.426831	-265.108689	527.704468	2.140692	-0.025474	22214.42305
-51.388173	488.486098	-327.671633	507.867437	1.377729	-0.788437	2650.532548
-95.640011	461.782403	-337.590149	514.734102	0.614767	1.500451	17.548143
-142.943701	464.834253	-416.175311	440.726716	-0.148196	-0.025474	12.970367
-187.958503	443.471297	-450.508634	385.793399	-1.674122	-1.5514	10.681478
-255.099223	422.871303	-469.582702	385.030436	0.614767	2.263414	21411.02329
-286.380696	396.167607	-503.916025	333.911933	-0.148196	-0.788437	22193.06009
-354.284379	350.389843	-501.627137	269.823063	1.377729	0.737488	22214.42305
-382.514	334.367625	-562.664156	222.519373	-0.911159	0.737488	22225.86749
-414.558435	276.382457	-541.301199	172.926796	0.614767	0.737488	22195.34898
-451.943609	210.004699	-558.849342	98.91941	-0.911159	1.500451	22201.45268
-451.180647	146.678792	-585.553038	14.230546	-0.148196	1.500451	21887.11203
-480.173231	113.871394	-546.641939	-13.999075	-0.148196	-0.788437	22206.03046
-500.010262	68.09363	-561.901193	-97.162013	-0.148196	-0.025474	22215.18601
-526.713958	32.997344	-481.027143	-120.050895	0.614767	-0.025474	22230.44527
-508.402852	-42.535967	-446.69382	-174.22125	1.377729	-0.025474	22226.63045
-496.195448	-80.684103	-394.812354	-257.384188	2.903655	2.263414	22219.00082
-512.980628	-142.484085	-412.360497	-326.050834	0.614767	0.737488	22227.39341
-494.669523	-180.632222	-304.782751	-329.865648	0.614767	-0.788437	22228.91934
-429.054727	-237.854427	-256.716099	-361.910083	0.614767	-0.025474	22239.60082
-383.276963	-283.632191	-216.279074	-420.658214	4.42958	1.500451	22247.99341
-369.543634	-342.380322	-136.930949	-477.117456	1.377729	2.263414	22225.10453
-297.825137	-393.498826	-111.753179	-513.739668	0.614767	1.500451	22215.18601
-258.914037	-426.306223	-58.345787	-509.924854	-0.911159	-0.025474	22228.15638
-224.580714	-463.691397	11.846785	-548.835954	-0.911159	0.737488	22201.45268
-173.462211	-490.395093	89.668984	-530.524848	0.614767	0.737488	22194.58602
-106.32149	-514.809901	112.557866	-559.517432	0.614767	-0.025474	22213.66009
-45.284471	-523.202491	213.268947	-505.347078	0.614767	-0.788437	22222.81564
28.722915	-552.958038	232.343016	-542.732252	-0.911159	-0.025474	22193.06009
76.026604	-540.750634	324.661507	-500.006338	-0.148196	0.737488	22189.24528
127.145108	-546.091373	384.935563	-474.828568	-1.674122	0.737488	22193.06009
195.811754	-512.521013	411.639259	-471.013754	-2.437084	-1.5514	22162.54158
230.145077	-507.943236	419.268886	-431.339692	-0.911159	0.737488	22190.7712
288.130245	-469.795099	489.461458	-377.932301	0.614767	1.500451	22219.76379
352.219115	-426.306223	506.246638	-326.050834	0.614767	-0.788437	22221.28971
391.893178	-387.395124	538.291073	-263.48789	2.140692	0.737488	22222.05268
420.885762	-329.409956	526.083669	-216.947163	-0.148196	0.737488	22231.97119
452.930196	-287.447005	523.794781	-183.376803	-0.148196	-1.5514	22223.5786
488.789445	-227.172949	562.705881	-126.154597	0.614767	1.500451	22220.52675
502.522774	-180.632222	536.765148	-44.517584	2.140692	-0.025474	22193.06009
514.730178	-114.254464	558.891067	31.015726	1.377729	1.500451	22249.51933
506.337588	-65.424849	517.691079	92.815708	0.614767	1.500451	22230.44527
484.211669	-2.098942	486.409607	172.163833	1.377729	0.737488	22238.83786
491.078333	72.671407	464.283688	219.467522	4.42958	-0.025474	22241.12674
466.663526	129.130649	439.105917	282.030467	-0.148196	1.500451	22219.76379
427.752426	184.826929	364.335569	282.79343	0.614767	0.737488	22227.39341
404.863544	232.893581	351.365203	360.615629	1.377729	-0.025474	22232.73415
386.552438	280.197271	288.802258	414.02302	1.377729	2.263414	22219.00082
372.056146	333.604663	170.543034	406.393393	-0.148196	-0.788437	22225.86749
328.56727	393.115756	137.735636	468.956337	0.614767	0.737488	22209.84527
291.945059	418.293527	71.357878	474.297077	-2.437084	2.263414	22190.7712
234.722854	442.708334	26.343077	502.526698	-1.674122	-0.788437	22204.50453
162.241394	474.752769	-47.664309	546.015574	-3.200047	-0.025474	22191.53417
147.745102	490.012024	-116.330955	504.052623	-0.148196	-0.025474	22201.45268
95.100673	502.219428	-148.37539	516.260027	-0.148196	1.500451	22210.60823
41.693281	491.537949	-200.256856	524.652617	2.140692	-0.025474	22208.31935
-20.869663	497.641651	-281.893869	507.104474	-0.148196	0.737488	22195.34898
-40.706694	479.330545	-300.204975	481.163741	-0.148196	-0.025474	3169.347209
-119.291856	449.574999	-342.167925	463.615598	-0.148196	1.500451	17.548143
-159.728881	472.463881	-461.190112	393.423026	2.903655	1.500451	13.733329
-200.165906	441.182409	-439.827155	426.993387	-0.148196	-0.788437	10.681478
-242.89182	432.789819	-465.004926	405.63043	1.377729	-0.025474	21321.75665
-286.380696	398.456495	-494.760473	337.726747	1.377729	-1.5514	22215.94897
-319.188093	362.597247	-508.493802	270.586026	1.377729	0.737488	22220.52675
-370.306597	309.189855	-539.012311	223.282336	-0.911159	1.500451	22228.15638
-393.958441	261.123203	-542.827125	146.986062	-0.911159	-0.788437	22221.28971
-458.810274	230.604693	-549.69379	99.682373	2.140692	0.737488	22216.71194
-482.462119	181.775078	-568.004895	28.726838	-1.674122	-0.788437	22224.34156
-500.773225	115.39732	-513.071578	8.889807	-0.911159	-0.025474	22226.63045
-537.395436	84.115848	-525.278982	-77.324982	-0.911159	-0.788437	22212.89712
-524.42507	-2.098942	-452.034559	-174.22125	-2.437084	0.737488	22202.97861
-533.580622	-24.987824	-478.738255	-177.273101	-0.911159	-1.5514	22211.3712
-540.447287	-105.098911	-403.204944	-226.102716	-2.437084	-0.025474	22198.40083
-506.876927	-128.750756	-392.523466	-312.317505	-2.437084	-2.314363	22212.89712
-506.113964	-195.891477	-332.24941	-368.776748	-1.674122	0.737488	22221.28971
-443.551019	-221.069247	-275.027204	-390.902667	0.614767	1.500451	22217.4749
-399.299181	-311.861813	-236.116105	-442.784133	0.614767	-0.788437	22225.86749
-358.862156	-321.780328	-188.812415	-484.747084	-0.148196	-1.5514	22227.39341
-303.165876	-355.350689	-112.516141	-508.398929	0.614767	1.500451	22209.84527
-267.306627	-433.172888	-43.849495	-551.124842	0.614767	0.737488	22192.29713
-204.743683	-460.639546	14.898636	-564.858171	1.377729	-0.025474	22234.26008
-153.625179	-476.661764	107.98009	-548.072991	0.614767	-0.788437	22228.15638
-103.269639	-505.654348	148.417115	-518.317444	-0.148196	-1.5514	22225.10453
-48.336322	-507.943236	212.505985	-526.710034	1.377729	1.500451	22219.00082
35.589579	-535.409895	269.72819	-483.221158	2.903655	1.500451	22206.03046
60.76735	-539.224708	332.291134	-480.93227	0.614767	-0.788437	22211.3712
109.596965	-529.306193	371.202234	-477.880419	0.614767	1.500451	22184.6675
201.915456	-516.335826	391.039265	-455.7545	-0.148196	-0.025474	22202.21564
254.559885	-500.313609	437.579992	-412.265624	-0.148196	0.737488	22175.51195
301.863575	-447.66918	487.17257	-379.458226	-0.911159	-0.025474	22228.91934
343.063562	-422.49141	497.854048	-357.332307	-1.674122	-2.314363	22222.81564
384.26355	-410.284006	548.209589	-271.117517	-0.148196	2.263414	22199.16379
423.937612	-352.298838	548.209589	-207.79161	-1.674122	1.500451	22212.89712
479.633892	-293.550707	577.965136	-155.147181	-3.96301	-2.314363	22209.08231
472.767228	-251.587756	561.942918	-115.473119	0.614767	1.500451	22207.55638
487.26352	-179.106296	537.528111	-28.495367	-0.148196	-0.788437	22225.86749
506.337588	-111.965576	490.224421	8.126844	-0.148196	-1.5514	22228.91934
507.100551	-66.187811	552.787365	86.712006	-0.148196	1.500451	22216.71194
502.522774	-2.098942	486.409607	153.852727	-0.911159	-0.025474	22226.63045
476.582041	56.649189	449.787396	206.497156	-0.911159	-0.788437	22231.20823
472.004265	128.367686	426.898514	257.615659	-0.911159	0.737488	22212.13416
453.693159	172.619525	410.113333	243.88233	3.666618	0.737488	22249.51933
412.493171	229.84173	358.99483	361.378592	1.377729	1.500451	22250.2823
396.470954	280.197271	313.217066	406.393393	2.140692	2.263414	22229.6823
373.582072	337.419476	215.557836	430.808201	0.614767	-1.5514	22231.97119
347.641339	370.226874	168.254146	470.482263	-1.674122	0.737488	22231.97119
300.337649	414.478713	79.750468	483.452629	-0.148196	1.500451	22193.06009
248.456183	448.812036	35.49863	528.467431	-0.148196	0.737488	22206.79342
195.811754	476.278695	-40.797644	536.860021	-0.148196	0.737488	22228.91934
150.03399	495.352763	-114.042067	527.704468	-1.674122	-0.025474	22186.95639
90.522896	504.508316	-165.16057	487.267443	-0.911159	-1.5514	22192.29713
25.671064	505.271279	-207.123521	533.045207	-3.96301	-0.025474	22198.40083
-6.373371	495.352763	-248.323508	521.600766	-1.674122	0.737488	22190.7712
-52.151135	480.093508	-281.130906	507.867437	-0.148196	-0.025474	3777.42851
-104.795564	475.515732	-340.642	497.185959	-1.674122	1.500451	19.074068
-175.751099	451.100924	-410.071609	444.54153	-0.148196	-1.5514	11.444441
-178.039987	451.100924	-430.671603	402.578579	1.377729	0.737488	10.681478
-250.521447	425.923154	-468.819739	404.867468	-0.148196	1.500451	20223.0903
-297.062174	402.271309	-471.87159	350.697113	-0.911159	0.737488	22202.97861
-325.291795	380.908352	-505.441951	301.104535	-0.911159	-0.025474	22206.03046
-368.017708	320.634296	-540.538237	227.860113	-0.911159	-0.025474	22219.76379
-422.951025	267.226905	-581.738225	154.61569	2.903655	0.737488	22247.23045
-419.899175	240.523209	-542.827125	79.845342	2.140692	-0.025474	22238.07489
-480.936193	191.693594	-544.35305	35.593503	0.614767	-0.025474	22236.54897
-496.195448	142.101016	-524.516019	-1.791671	2.140692	-0.025474	22235.02304
-503.825076	100.901028	-495.523435	-52.910175	2.140692	0.737488	22223.5786
-542.736175	32.234382	-434.486416	-162.013846	1.377729	2.263414	22228.15638
-507.639889	-28.802637	-429.90864	-154.384219	1.377729	-1.5514	22227.39341
-511.454703	-73.054476	-397.864205	-223.813828	-1.674122	0.737488	22212.89712
-497.721374	-123.410017	-347.508664	-273.406406	-0.148196	-0.788437	22225.10453
-480.173231	-190.550738	-312.412378	-346.650828	-0.148196	0.737488	22231.20823
-435.921392	-251.587756	-255.953136	-368.013785	-0.148196	1.500451	22212.89712
-426.002876	-290.498856	-226.197589	-425.23599	-3.96301	-1.5514	22200.68972
-408.454733	-321.780328	-193.390191	-477.880419	-1.674122	-0.025474	22197.63787
-325.291795	-369.084018	-150.664278	-533.576699	-0.911159	-0.025474	22171.69713
-273.410329	-433.172888	-59.10875	-513.739668	-3.200047	-2.314363	22205.2675
-229.921453	-462.928435	27.869002	-521.369295	-0.148196	0.737488	22223.5786
-199.402944	-498.024721	86.617133	-561.043357	2.140692	1.500451	22175.51195
-110.899266	-514.809901	142.313413	-547.310028	-0.911159	-2.314363	22208.31935
-60.543725	-529.306193	175.12081	-534.339662	0.614767	0.737488	22216.71194
6.596995	-524.728416	258.283749	-501.532264	1.377729	0.737488	22198.40083
50.085871	-513.283975	315.505954	-486.273009	-0.148196	-0.788437	22195.34898
127.145108	-523.202491	339.157799	-502.295227	1.377729	1.500451	22228.15638
183.60435	-524.728416	378.068899	-464.14709	4.42958	0.737488	22231.20823
268.293214	-464.45436	364.335569	-443.547096	0.614767	-0.025474	22205.2675
302.626537	-456.824733	506.246638	-369.53971	1.377729	0.737488	22238.83786
333.90801	-422.49141	529.898483	-352.75453	0.614767	-0.025474	22235.02304
400.285768	-425.543261	558.891067	-278.747145	-0.148196	0.737488	22215.18601
424.700575	-339.328471	543.631812	-195.584206	0.614767	-0.025474	22225.86749
460.559824	-306.521074	568.04662	-171.169399	-0.911159	-1.5514	22229.6823
475.056116	-247.772943	570.335508	-121.576821	-0.911159	-0.025474	22215.94897
494.130184	-178.343334	563.468844	-42.991659	0.614767	0.737488	22224.34156
491.841296	-132.56557	516.165154	7.363882	-3.200047	-0.025474	22209.84527
501.759812	-47.876706	449.787396	26.43795	-1.674122	-0.025474	22195.34898
468.952414	-5.913755	461.9948	105.786075	-0.911159	1.500451	22203.74157
471.241302	45.204748	429.187402	188.949013	-3.200047	-1.5514	22219.00082
450.641308	129.893612	423.846663	259.141585	0.614767	1.500451	22205.2675
419.359836	170.330637	358.231867	293.474908	-1.674122	-0.788437	22223.5786
421.648724	226.026917	327.713358	352.986001	-0.148196	-0.025474	22233.49712
401.04873	274.093569	284.987445	387.319325	0.614767	2.263414	22218.23786
362.900594	329.026886	233.868941	421.652648	-1.674122	-1.5514	22221.28971
331.619121	376.330576	148.417115	430.045238	1.377729	0.737488	22197.63787
322.463568	416.767601	92.720835	491.84522	0.614767	0.737488	22230.44527
240.063593	452.62685	-1.886544	497.948921	-1.674122	-2.314363	22237.31193
205.73027	471.700918	-47.664309	488.793369	2.140692	1.500451	22212.89712
168.345096	499.167577	-97.256887	517.785953	1.377729	0.737488	22154.91195
105.782151	498.404614	-147.612427	523.889655	0.614767	0.737488	22219.76379
35.589579	500.693502	-185.760564	542.963723	-0.148196	1.500451	22224.34156
-13.240036	501.456465	-259.76795	524.652617	0.614767	-0.025474	22202.21564
-41.469657	490.012024	-284.94572	487.267443	-0.148196	-0.025474	12168.49269
-96.402974	482.382396	-347.508664	507.104474	-0.148196	2.263414	23.651845
-154.388142	457.204626	-422.279013	442.252642	2.140692	0.737488	12.207404
-198.639981	452.62685	-431.434565	398.000803	-1.674122	-0.788437	12.970367
-254.336261	416.004638	-472.634553	393.423026	-1.674122	-0.025474	19945.37187
-310.795503	396.93057	-514.597504	368.245256	-0.148196	0.737488	22187.71935
-342.839938	386.249092	-554.271566	244.645293	-0.911159	-0.025474	22190.7712
-377.173261	332.078737	-547.404901	240.830479	-0.911159	-0.025474	22209.84527
-403.876957	279.434308	-540.538237	177.504572	0.614767	0.737488	22225.86749
-434.395467	236.708395	-550.456752	92.052745	-0.148196	-0.025474	22213.66009
-468.72879	183.301004	-537.486386	50.852758	-0.911159	0.737488	22224.34156
-477.12138	141.338053	-526.041945	-7.895373	0.614767	-0.025474	22230.44527
-519.847293	87.930661	-494.760473	-50.621286	0.614767	0.737488	22212.89712
-506.876927	36.049195	-447.456783	-108.606454	1.377729	1.500451	22223.5786
-501.536187	-21.935973	-410.834571	-140.650889	3.666618	0.737488	22254.86007
-491.617672	-77.632252	-400.153093	-240.599008	2.140692	0.737488	22228.15638
-501.536187	-121.121128	-421.51605	-373.354524	2.140692	-0.025474	22236.54897
-465.676939	-185.972961	-291.049422	-309.265654	-0.911159	-0.788437	22240.36378
-447.365833	-235.565539	-278.842018	-367.250822	2.140692	1.500451	22219.76379
-404.63992	-281.343303	-207.886483	-420.658214	-0.911159	-1.5514	22176.27491
-376.410299	-339.328471	-172.790198	-471.013754	-1.674122	0.737488	22216.71194
-316.899205	-367.558092	-127.775396	-471.013754	-0.911159	-0.025474	22219.76379
-278.751068	-414.098819	-63.686526	-503.821152	-0.148196	-0.025474	22211.3712
-222.291826	-462.165472	1.165306	-534.339662	-0.148196	0.737488	22199.16379
-178.039987	-498.024721	80.513431	-540.443363	-2.437084	-0.025474	22191.53417
-116.240005	-505.654348	93.483798	-596.139643	-1.674122	-0.025474	22184.6675
-62.832614	-546.854336	127.817121	-566.384097	-2.437084	-0.025474	22182.37861
18.804399	-544.565447	269.72819	-503.821152	-0.911159	0.737488	22206.79342
69.15994	-545.32841	320.846693	-490.087823	0.614767	-0.025474	22200.68972
124.85622	-548.380261	377.305936	-467.198941	0.614767	0.737488	22206.79342
201.915456	-510.232124	381.883712	-463.384127	-1.674122	-0.788437	22198.40083
243.878407	-485.054354	429.187402	-416.8434	0.614767	0.737488	22198.40083
298.048761	-465.980286	497.854048	-374.117487	0.614767	3.026377	22228.91934
348.404302	-440.039553	537.528111	-337.495275	0.614767	-0.788437	22231.20823
391.130215	-401.891416	546.683663	-283.324921	2.903655	0.737488	22238.07489
440.722793	-353.0618	557.365142	-219.236051	2.140692	-0.788437	22246.46748
461.322787	-322.543291	503.95775	-210.080498	2.903655	-0.025474	22247.23045
492.604259	-239.380353	561.179955	-117.762007	2.903655	2.263414	22225.86749
504.811663	-174.52852	569.572545	-57.487951	2.140692	0.737488	22235.02304
510.915364	-138.669271	536.002185	12.704621	2.140692	0.737488	22234.26008
507.863514	-89.076694	532.950334	74.504602	1.377729	3.026377	22212.89712
490.315371	-12.017457	530.661446	171.40087	-0.148196	-0.025474	22223.5786
482.685743	58.938077	497.854048	211.074932	-0.148196	-0.788437	22232.73415
454.456122	102.426953	433.765178	253.800846	-3.200047	0.737488	22213.66009
441.485755	171.856562	403.246669	280.504541	-1.674122	-0.788437	22215.94897
416.307985	215.345438	333.054097	343.067486	-3.200047	-0.025474	22209.08231
381.211699	266.463942	252.94301	361.378592	-0.148196	1.500451	22203.74157
370.530221	313.767632	162.913407	400.289691	-2.437084	-2.314363	22079.37864
321.700606	380.14539	120.950456	426.993387	-1.674122	-0.025474	22212.89712
307.967276	406.086123	72.883804	450.645232	-0.911159	-0.025474	22216.71194
257.611736	454.152775	54.572698	529.230394	2.140692	2.263414	22206.03046
191.233978	479.330545	-20.19765	534.571133	0.614767	-0.025474	22222.81564
143.930288	488.486098	-73.605042	516.260027	-0.148196	-0.788437	22221.28971
112.648816	519.767571	-152.190204	508.6304	-1.674122	-0.025474	22198.40083
40.930319	506.034241	-195.67908	524.652617	0.614767	1.500451	22206.79342
-5.610408	515.189794	-220.093887	511.682251	2.140692	2.263414	22231.97119
-39.180769	500.693502	-298.679049	479.637816	1.377729	-0.788437	14648.12159
-95.640011	473.989806	-429.90864	398.000803	-0.148196	-0.025474	20.599994
-150.573328	461.01944	-445.930857	446.067455	-0.148196	-0.788437	13.733329
-197.877018	445.760185	-446.69382	418.600797	0.614767	1.500451	12.207404
-236.788118	416.767601	-445.930857	416.311909	-0.911159	-0.025474	19680.6238
-293.24736	413.71575	-455.08641	337.726747	-1.674122	-2.314363	22199.16379
-332.15846	361.834284	-511.545653	295.763796	-1.674122	0.737488	22203.74157
-385.565851	337.419476	-542.064162	278.978616	2.140692	1.500451	22222.05268
-388.617702	287.826899	-551.982678	179.030497	0.614767	-0.788437	22227.39341
-440.499168	229.84173	-539.775274	114.178665	-1.674122	0.737488	22190.7712
-472.543603	184.063966	-568.767858	50.089795	-0.148196	0.737488	22200.68972
-495.432485	118.449171	-605.390069	-86.480535	0.614767	-0.788437	22206.03046
-519.847293	78.012146	-555.034529	-112.421268	-1.674122	-0.025474	22199.92676
-516.032479	45.967711	-484.078994	-110.895343	-1.674122	0.737488	22213.66009
-500.010262	-24.224861	-442.116044	-156.673107	2.140692	-0.025474	22229.6823
-486.276933	-74.580402	-373.449397	-216.1842	3.666618	2.263414	22219.00082
-499.247299	-131.039644	-349.03459	-289.428623	-0.148196	-1.5514	22221.28971
-471.017678	-173.765557	-308.597565	-328.339723	1.377729	1.500451	22234.26008
-449.654721	-224.121098	-271.212391	-374.88045	-0.148196	0.737488	22219.00082
[truncated: 28,725 more rows]
